# Supplementary material for: Metabolic capacity is maintained despite shifts in microbial diversity in estuary sediments
Source: ISME Commun. 2025 Oct 11;5(1):ycaf182. doi: 10.1093/ismeco/ycaf182 (PMC12687941; doi:10.1093/ismeco/ycaf182)
Supplement: SupplementaryTable3_ycaf182 [file supplementarytable3_ycaf182.xlsx]

## Sheet: Caption
Supplementary Table 3. The Pearson correlation coefficients of the environmental variables are reported in the sheet "env_cor." The results of fitting the environmental variables onto the NMDS ordination of microbial relative abundance are shown in the sheet "envfit_results."

## Sheet: env_cor
	Temp	Sal	NO3	NH4	porosity	Ctot	Ntot	C/N	Al	Cl	Mg	Na	P	S	Cu	Fe	Mn	Pb
Temp	1	-0.381161	0.553359	-0.509952	-0.107459	-0.304784	-0.11291	-0.34511	0.157195	-0.267162	0.174478	-0.151997	0.0165092	-0.047691	0.0532087	0.332745	0.0868077	-0.0121764
Sal	-0.381161	1	-0.289536	0.556117	-0.365499	-0.0324772	0.0249969	-0.373997	-0.757728	0.856139	-0.216893	0.631597	-0.405352	0.541042	-0.483803	-0.833832	-0.517762	0.498056
NO3	0.553359	-0.289536	1	-0.339438	-0.116496	-0.0582364	0.00584051	-0.00788108	0.172948	-0.384715	0.29471	-0.238898	0.0213743	-0.105127	-0.0408531	0.316205	0.236396	-0.147673
NH4	-0.509952	0.556117	-0.339438	1	-0.22784	0.102588	-0.102205	0.186615	-0.399185	0.446792	-0.339526	0.214293	-0.0647002	0.359007	-0.224751	-0.654787	-0.410329	0.396759
porosity	-0.107459	-0.365499	-0.116496	-0.22784	1	0.720121	0.655049	0.650301	0.526039	-0.259677	-0.00131917	-0.600607	0.720059	0.0982618	0.870559	0.554022	0.572892	0.267254
Ctot	-0.304784	-0.0324772	-0.0582364	0.102588	0.720121	1	0.858881	0.684351	0.0674006	0.132761	0.0405056	-0.246388	0.486359	0.409769	0.665247	0.250977	0.540399	0.351362
Ntot	-0.11291	0.0249969	0.00584051	-0.102205	0.655049	0.858881	1	0.346262	-0.0473032	0.139444	0.271121	-0.095717	0.44501	0.443739	0.468742	0.219465	0.521627	0.219998
C/N	-0.34511	-0.373997	-0.00788108	0.186615	0.650301	0.684351	0.346262	1	0.520603	-0.344235	-0.163633	-0.71412	0.512704	0.080391	0.722415	0.350504	0.376719	0.196166
Al	0.157195	-0.757728	0.172948	-0.399185	0.526039	0.0674006	-0.0473032	0.520603	1	-0.779509	0.155497	-0.73807	0.360118	-0.473326	0.659686	0.724677	0.268252	-0.201944
Cl	-0.267162	0.856139	-0.384715	0.446792	-0.259677	0.132761	0.139444	-0.344235	-0.779509	1	-0.308261	0.73108	-0.395532	0.558582	-0.295517	-0.678969	-0.32053	0.527013
Mg	0.174478	-0.216893	0.29471	-0.339526	-0.00131917	0.0405056	0.271121	-0.163633	0.155497	-0.308261	1	0.0635069	0.116303	0.0890976	-0.0894919	0.384333	0.255589	-0.43717
Na	-0.151997	0.631597	-0.238898	0.214293	-0.600607	-0.246388	-0.095717	-0.71412	-0.73807	0.73108	0.0635069	1	-0.569416	0.112341	-0.669524	-0.587433	-0.336464	-0.102238
P	0.0165092	-0.405352	0.0213743	-0.0647002	0.720059	0.486359	0.44501	0.512704	0.360118	-0.395532	0.116303	-0.569416	1	0.0870344	0.584995	0.514827	0.63359	0.159005
S	-0.047691	0.541042	-0.105127	0.359007	0.0982618	0.409769	0.443739	0.080391	-0.473326	0.558582	0.0890976	0.112341	0.0870344	1	0.0063954	-0.314978	0.0659474	0.572874
Cu	0.0532087	-0.483803	-0.0408531	-0.224751	0.870559	0.665247	0.468742	0.722415	0.659686	-0.295517	-0.0894919	-0.669524	0.584995	0.0063954	1	0.63867	0.479791	0.342762
Fe	0.332745	-0.833832	0.316205	-0.654787	0.554022	0.250977	0.219465	0.350504	0.724677	-0.678969	0.384333	-0.587433	0.514827	-0.314978	0.63867	1	0.718629	-0.253294
Mn	0.0868077	-0.517762	0.236396	-0.410329	0.572892	0.540399	0.521627	0.376719	0.268252	-0.32053	0.255589	-0.336464	0.63359	0.0659474	0.479791	0.718629	1	-0.203156
Pb	-0.0121764	0.498056	-0.147673	0.396759	0.267254	0.351362	0.219998	0.196166	-0.201944	0.527013	-0.43717	-0.102238	0.159005	0.572874	0.342762	-0.253294	-0.203156	1

## Sheet: envfit_results
	NMDS1	NMDS2	r2	p_value	significance
Temp	-0.662884	0.748722	0.0568022	0.591
Sal	1	-8.13251e-05	0.892674	0.001	***
NO3	-0.945895	0.324474	0.0292468	0.784
NH4	0.935306	-0.353841	0.287138	0.072	.
Ntot	-0.0166157	0.999862	0.364479	0.024	*
C/N	-0.718473	0.695555	0.276674	0.064	.
Mg	-0.420432	0.907324	0.0823865	0.477
P	-0.34272	0.939438	0.509142	0.001	***
S	0.513509	0.858084	0.636834	0.003	**
Fe	-0.855362	0.518032	0.788589	0.001	***
Pb	0.578516	0.815671	0.261746	0.091	.
