# Supplementary material for: Metabolic capacity is maintained despite shifts in microbial diversity in estuary sediments
Source: ISME Commun. 2025 Oct 11;5(1):ycaf182. doi: 10.1093/ismeco/ycaf182 (PMC12687941; doi:10.1093/ismeco/ycaf182)
Supplement: SupplementaryTable4_ycaf182 [file supplementarytable4_ycaf182.xlsx]

## Sheet: Caption
Supplementary Table 4. Sulfur and nitrogen gene presence/absence in the 639 MAGs. Gene annotations were completed by IMG/MER using the IMG Annotation Pipeline version 4.15.2.

## Sheet: Sulfur
			Anaerobic sulfite reduction		Dissimilatory sulfate reduction													DMSO				DMSP		Elemental sulfur	Methane-sulfonate		Sulfhydrogenase				Sulfide oxidation		Sulfur oxidation							Tetrathionate reduction			Thiosulfate	Thiosulfate oxidation	Thiosulfate reduction
			anaerobic_sulfite_reductase_subunit_A	anaerobic_sulfite_reductase_subunit_B	sulfate_adenylyltransferase	adenylylsulfate_reductase_subunit_A	adenylylsulfate_reductase_subunit_B	sulfite_reductase_alpha_subunit	sulfite_reductase_beta_subunit	sulfite_reductase_subunit_c	sulfite reductase, subunit gamma	tRNA 2-thiouridine synthesizing protein D	tRNA_2-thiouridine_synthesizing_protein_C	tRNA_2-thiouridine_synthesizing_protein_B	quinone-modifying_oxidoreductase_subunit_QmoA	quinone-modifying_oxidoreductase_subunit_QmoB	quinone-modifying_oxidoreductase_subunit_QmoC	anaerobic_dimethyl_sulfoxide_reductase_subunit_A	anaerobic_dimethyl_sulfoxide_reductase_subunit_B_(iron-sulfur_subunit)	molybdopterin-containing_oxidoreductase_family_iron-sulfur_binding_subunit	molybdopterin-containing_oxidoreductase_family_membrane_subunit	dimethylpropiothetin_dethiomethylase	dimethylsulfoniopropionate_demethylase	sulfur_oxygenase/reductase	methanesulfonate_monooxygenase_large_subunit	methanesulfonate_monooxygenase_small_subunit	sulfhydrogenase_subunit_alpha	sulfhydrogenase_subunit_beta_(sulfur_reductase)	sulfhydrogenase_subunit_delta	sulfhydrogenase_subunit_gamma_(sulfur_reductase)	sulfide_dehydrogenase_cytochrome_subunit	sulfide_dehydrogenase_[flavocytochrome_c]_flavoprotein_subunit	sulfur-oxidizing_protein_SoxA	sulfur-oxidizing_protein_SoxB	sulfane_dehydrogenase_subunit_SoxC	sulfur-oxidizing_protein_SoxX	sulfur-oxidizing_protein_SoxY	sulfur-oxidizing_protein_SoxZ	sulfide:quinone_oxidoreductase	tetrathionate_reductase_subunit_A	tetrathionate_reductase_subunit_B	tetrathionate_reductase_subunit_C	thiosulfate_sulfurtransferase	thiosulfate_dehydrogenase_[quinone]_large_subunit	thiosulfate_reductase/polysulfide_reductase_chain_A
			asrA	asrB	sat	aprA	aprB	dsrA	dsrB	dsrC	dsrD	dsrE	dsrF	dsrH	qmoA	qmoB	qmoC	dmsA	dmsB	dmsB_2	dmsC	dddL	dmdA	sor	msmA	msmB	hydA	hydB	hydD	hydG	fccA	fccB	soxA	soxB	soxC	soxX	soxY	soxZ	sqr	ttrA	ttrB	ttrC	glpE	doxD	phsA
GTDBtk r226	37 marker taxonomy	MAG	KO:K16950	KO:K16951	KO:K00958	KO:K00394	KO:K00395	KO:K11180	KO:K11181	dsrC.hmm	dsrD.hmm	KO:K07235	KO:K07236	KO:K07237	KO:K16885	KO:K16886	KO:K16887	KO:K07306	KO:K07307	KO:K00184	KO:K00185	KO:K16953	KO:K17486	KO:K16952	KO:K16968	KO:K16969	KO:K17993	KO:K17996	KO:K17994	KO:K17995	KO:K17230	KO:K17229	KO:K17222	KO:K17224	KO:K17225	KO:K17223	KO:K17226	KO:K17227	KO:K17218	KO:K08357	KO:K08358	KO:K08359	KO:K02439	KO:K16937	KO:K08352
d__Archaea;p__Asgardarchaeota;c__Heimdallarchaeia;o__Heimdallarchaeales;f__Kariarchaeaceae;g__JAOUKW01;s__JAOUKW01 sp029882335	Heimdallarchaeota	8_1_May_SF_Bin13	0	0	1	0	0	0	0	0	0	0	0	0	0	0	0	0	0	0	0	0	0	0	0	0	0	0	0	0	0	0	0	0	0	0	0	0	0	0	0	0	0	0	0
d__Archaea;p__Asgardarchaeota;c__Heimdallarchaeia;o__Heimdallarchaeales;f__Kariarchaeaceae;g__JAOUKW01;s__JAOUKW01 sp029882335	Heimdallarchaeota	8_1_Jan_SF_Bin58	0	0	0	0	0	0	0	0	0	0	0	0	0	0	0	0	0	1	1	0	0	0	0	0	0	0	0	0	0	0	0	0	0	0	0	0	1	0	0	0	0	1	0
d__Archaea;p__Asgardarchaeota;c__Thorarchaeia;o__Thorarchaeales;f__Thorarchaeaceae;g__MP8T-1;s__MP8T-1 sp029858305	Thorarchaeota	4_1_July_SF_Bin37	0	0	0	0	0	0	0	0	0	0	0	0	0	0	0	0	0	0	0	0	0	0	0	0	1	1	1	0	0	0	0	0	0	0	0	0	0	0	0	0	0	0	0
d__Archaea;p__Hadarchaeota;c__Hadarchaeia;o__Hadarchaeales;f__Hadarchaeaceae;g__DG-33;s__DG-33 sp029880065	Hadesarchaea	8_1_Jan_SF_Bin79	0	0	0	0	0	0	0	0	0	0	0	0	0	0	0	0	0	0	0	0	0	0	0	0	0	1	0	0	0	0	0	0	0	0	0	0	0	0	0	0	0	0	0
d__Archaea;p__Hadarchaeota;c__Hadarchaeia;o__Hadarchaeales;f__Hadarchaeaceae;g__DG-33;s__DG-33 sp029880065	Hadesarchaea	8_1_Oct_SF_Bin37	0	0	0	0	0	0	0	0	0	0	0	0	0	0	0	0	0	0	0	0	0	0	0	0	0	1	0	0	0	0	0	0	0	0	0	0	0	0	0	0	0	0	0
d__Archaea;p__Nanobdellota;c__Nanobdellia;o__Pacearchaeales;f__GW2011-AR1;g__JAGVXH01;s__	Pacearchaeota	13_Jan_SF_Bin36	0	0	0	0	0	0	0	0	0	0	0	0	0	0	0	0	0	0	0	0	0	0	0	0	1	0	0	0	0	0	0	0	0	0	0	0	0	0	0	0	0	0	0
d__Archaea;p__Thermoplasmatota;c__Thermoplasmata;o__UBA10834;f__DTMW01;g__JAOUEZ01;s__JAOUEZ01 sp029858465	Thermoplasmata	4_1_July_SF_Bin26	0	0	0	0	0	0	0	0	0	1	1	0	0	0	0	0	0	1	0	0	0	0	0	0	1	1	1	0	0	0	0	0	0	0	0	0	0	0	0	0	0	1	0
d__Archaea;p__Thermoplasmatota;c__Thermoplasmata;o__UBA10834;f__UBA10834;g__UBA10834;s__UBA10834 sp029864565	Thermoplasmata	13_Jan_SF_Bin61	0	0	0	0	0	0	0	0	0	1	1	0	0	0	0	0	0	0	0	0	0	0	0	0	1	1	1	0	0	0	0	0	0	0	0	0	0	0	0	0	0	1	0
d__Archaea;p__Thermoproteota;c__Bathyarchaeia;o__Bathyarchaeales;f__Bathyarchaeaceae;g__GCA-020344715;s__	Bathyarchaeota	8_1_Oct_SF_Bin93	0	0	1	0	0	0	0	0	0	0	0	0	0	0	0	0	0	0	0	0	0	0	0	0	0	0	0	0	0	0	0	0	0	0	0	0	0	0	0	0	0	0	0
d__Archaea;p__Thermoproteota;c__Bathyarchaeia;o__Bathyarchaeales;f__WAQA01;g__;s__	Bathyarchaeota	8_1_Jan_SF_Bin81	0	0	0	0	0	0	0	0	0	0	0	0	0	0	0	0	0	0	0	0	0	0	0	0	0	0	0	0	0	0	0	0	0	0	0	0	0	0	0	0	0	0	0
d__Archaea;p__Thermoproteota;c__Bathyarchaeia;o__Bathyarchaeales;f__WAQA01;g__;s__	Bathyarchaeota	8_1_Oct_SF_Bin36	0	0	0	0	0	0	0	0	0	0	0	0	0	0	0	0	0	0	0	0	0	0	0	0	0	0	0	0	0	0	0	0	0	0	0	0	0	0	0	0	0	0	0
d__Archaea;p__Thermoproteota;c__Bathyarchaeia;o__Bathyarchaeales;f__;g__;s__	Bathyarchaeota	8_1_Oct_SF_Bin87	0	0	0	0	0	1	0	0	0	0	0	0	0	0	0	0	0	0	0	0	0	0	0	0	1	1	1	1	0	0	0	0	0	0	0	0	0	0	0	0	0	0	0
d__Archaea;p__Thermoproteota;c__Bathyarchaeia;o__Bathyarchaeales;f__Bathyarchaeaceae;g__JAOUKN01;s__JAOUKN01 sp029882515	Bathyarchaeota	8_1_Jan_SF_Bin48	0	0	0	0	0	0	0	0	0	0	0	0	0	0	0	0	0	0	0	0	0	0	0	0	0	0	0	0	0	0	0	0	0	0	0	0	0	0	0	0	0	0	0
d__Archaea;p__Thermoproteota;c__Bathyarchaeia;o__Bathyarchaeales;f__Bathyarchaeaceae;g__;s__	Bathyarchaeota	8_1_Jan_SF_Bin52	0	0	0	0	0	0	0	0	0	0	0	0	0	0	0	0	0	0	0	0	0	0	0	0	0	0	0	0	0	0	0	0	0	0	0	0	0	0	0	0	0	0	0
d__Archaea;p__Thermoproteota;c__Bathyarchaeia;o__Bathyarchaeales;f__Bathyarchaeaceae;g__GCA-020356305;s__GCA-020356305 sp029881555	Bathyarchaeota	8_1_Jan_SF_Bin74	0	0	0	0	0	0	0	0	0	0	0	0	0	0	0	0	0	0	0	0	0	0	0	0	0	0	0	0	0	0	0	0	0	0	0	0	0	0	0	0	0	0	0
d__Archaea;p__Thermoproteota;c__Bathyarchaeia;o__Bathyarchaeales;f__Bathyarchaeaceae;g__GCA-020356305;s__GCA-020356305 sp029881555	Bathyarchaeota	8_1_July_SF_Bin33	0	0	0	0	0	0	0	0	0	0	0	0	0	0	0	0	0	0	0	0	0	0	0	0	0	0	0	0	0	0	0	0	0	0	0	0	0	0	0	0	0	0	0
d__Archaea;p__Thermoproteota;c__Bathyarchaeia;o__Bathyarchaeales;f__Bathyarchaeaceae;g__JAOUKN01;s__JAOUKN01 sp029882515	Bathyarchaeota	8_1_Oct_SF_Bin29	0	0	0	0	0	0	0	0	0	0	0	0	0	0	0	0	0	0	0	0	0	0	0	0	0	0	0	0	0	0	0	0	0	0	0	0	0	0	0	0	0	0	0
d__Archaea;p__Thermoproteota;c__Bathyarchaeia;o__Bathyarchaeales;f__Bathyarchaeaceae;g__GCA-020356305;s__GCA-020356305 sp029881555	Bathyarchaeota	8_1_Oct_SF_Bin35	0	0	0	0	0	0	0	0	0	0	0	0	0	0	0	0	0	0	0	0	0	0	0	0	0	0	0	0	0	0	0	0	0	0	0	0	0	0	0	0	0	0	0
d__Archaea;p__Thermoproteota;c__Bathyarchaeia;o__Bathyarchaeales;f__Bathyarchaeaceae;g__;s__	Bathyarchaeota	8_1_Oct_SF_Bin81	0	0	0	0	0	0	0	0	0	0	0	0	0	0	0	0	0	0	0	0	0	0	0	0	0	0	0	0	0	0	0	0	0	0	0	0	0	0	0	0	0	0	0
d__Archaea;p__Thermoproteota;c__Bathyarchaeia;o__Bathyarchaeales;f__Bathyarchaeaceae;g__Bathyarchaeum;s__	Bathyarchaeota	8_1_Oct_SF_Bin41	0	0	1	0	0	0	0	0	0	0	0	0	0	0	0	0	0	0	0	0	0	0	0	0	0	0	0	0	0	0	0	0	0	0	0	0	0	0	0	0	0	0	0
d__Archaea;p__Thermoproteota;c__Bathyarchaeia;o__Bathyarchaeales;f__Bathyarchaeaceae;g__Kmv02;s__Kmv02 sp029879825	Bathyarchaeota	4_1_July_SF_Bin41	0	0	0	0	0	0	0	0	0	1	0	0	0	0	0	0	0	0	0	0	0	0	0	0	0	0	0	0	0	0	0	0	0	0	0	0	0	0	0	0	0	0	0
d__Archaea;p__Thermoproteota;c__Bathyarchaeia;o__Bathyarchaeales;f__Bathyarchaeaceae;g__Kmv02;s__	Bathyarchaeota	8_1_Jan_SF_Bin55	0	0	0	0	0	0	0	0	0	0	1	0	0	0	0	0	0	0	0	0	0	0	0	0	0	0	0	0	0	0	0	0	0	0	0	0	0	0	0	0	0	0	0
d__Archaea;p__Thermoproteota;c__Bathyarchaeia;o__Bathyarchaeales;f__Bathyarchaeaceae;g__Kmv02;s__Kmv02 sp029879825	Bathyarchaeota	8_1_Jan_SF_Bin71	0	0	0	0	0	0	0	0	0	1	0	0	0	0	0	0	0	0	0	0	0	0	0	0	0	1	0	0	0	0	0	0	0	0	0	0	0	0	0	0	0	0	0
d__Archaea;p__Thermoproteota;c__Bathyarchaeia;o__Bathyarchaeales;f__Bathyarchaeaceae;g__Kmv02;s__Kmv02 sp029879825	Bathyarchaeota	8_1_July_SF_Bin73	0	0	0	0	0	0	0	0	0	1	0	0	0	0	0	0	0	0	0	0	0	0	0	0	0	1	0	0	0	0	0	0	0	0	0	0	0	0	0	0	0	0	0
d__Archaea;p__Thermoproteota;c__Bathyarchaeia;o__Bathyarchaeales;f__Bathyarchaeaceae;g__Kmv02;s__Kmv02 sp029879825	Bathyarchaeota	8_1_May_SF_Bin8	0	0	0	0	0	0	0	0	0	1	0	0	0	0	0	0	0	0	0	0	0	0	0	0	0	1	0	0	0	0	0	0	0	0	0	0	0	0	0	0	0	0	0
d__Archaea;p__Thermoproteota;c__Bathyarchaeia;o__Bathyarchaeales;f__Bathyarchaeaceae;g__Kmv02;s__	Bathyarchaeota	8_1_Oct_SF_Bin53	0	0	0	0	0	0	0	0	0	0	1	0	0	0	0	0	0	0	0	0	0	0	0	0	0	0	0	0	0	0	0	0	0	0	0	0	0	0	0	0	0	0	0
d__Archaea;p__Thermoproteota;c__Bathyarchaeia;o__Bathyarchaeales;f__Bathyarchaeaceae;g__Kmv02;s__Kmv02 sp029879825	Bathyarchaeota	8_1_Oct_SF_Bin52	0	0	0	0	0	0	0	0	0	1	0	0	0	0	0	0	0	0	0	0	0	0	0	0	0	0	0	0	0	0	0	0	0	0	0	0	0	0	0	0	0	0	0
d__Archaea;p__Thermoproteota;c__Bathyarchaeia;o__Bathyarchaeales;f__Bathyarchaeaceae;g__SOJZ01;s__	Bathyarchaeota	8_1_Jan_SF_Bin101	0	0	0	0	0	0	0	0	0	0	0	0	0	0	0	0	0	0	0	0	0	0	0	0	1	1	1	1	0	0	0	0	0	0	0	0	0	0	0	0	0	0	0
d__Archaea;p__Thermoproteota;c__Bathyarchaeia;o__Bathyarchaeales;f__Bathyarchaeaceae;g__SOJZ01;s__	Bathyarchaeota	8_1_Oct_SF_Bin103	0	0	0	0	0	0	0	0	0	0	0	0	0	0	0	0	0	0	0	0	0	0	0	0	1	1	1	1	0	0	0	0	0	0	0	0	0	0	0	0	0	0	0
d__Archaea;p__Thermoproteota;c__Bathyarchaeia;o__Bathyarchaeales;f__SOJC01;g__JAGLZW01;s__JAGLZW01 sp029882535	Bathyarchaeota	8_1_Jan_SF_Bin46	0	0	0	0	0	0	0	0	0	0	0	0	0	0	0	0	0	0	0	0	0	0	0	0	0	0	0	0	0	0	0	0	0	0	0	0	0	0	0	0	0	0	0
d__Archaea;p__Thermoproteota;c__Bathyarchaeia;o__Bathyarchaeales;f__SOJC01;g__JAGLZW01;s__JAGLZW01 sp029882535	Bathyarchaeota	8_1_July_SF_Bin42	0	0	0	0	0	0	0	0	0	0	0	0	0	0	0	0	0	0	0	0	0	0	0	0	0	0	0	0	0	0	0	0	0	0	0	0	0	0	0	0	0	0	0
d__Archaea;p__Thermoproteota;c__Bathyarchaeia;o__Bathyarchaeales;f__SOJC01;g__;s__	Bathyarchaeota	8_1_Oct_SF_Bin100	0	0	0	0	0	0	0	0	0	0	0	0	0	0	0	0	0	0	0	0	0	0	0	0	0	0	0	0	0	0	0	0	0	0	0	0	0	0	0	0	0	0	0
d__Archaea;p__Thermoproteota;c__Bathyarchaeia;o__Bathyarchaeales;f__Bathycorpusculaceae;g__JAOUPS01;s__JAOUPS01 sp029879735	Bathyarchaeota	8_1_Jan_SF_Bin32	0	0	0	0	0	0	0	0	0	0	0	0	0	0	0	0	0	0	0	0	0	0	0	0	0	0	0	0	0	0	0	0	0	0	0	0	0	0	0	0	0	0	0
d__Archaea;p__Thermoproteota;c__Bathyarchaeia;o__Bathyarchaeales;f__Bathycorpusculaceae;g__JAOUPS01;s__JAOUPS01 sp029879735	Bathyarchaeota	8_1_Oct_SF_Bin62	0	0	0	0	0	0	0	0	0	0	0	0	0	0	0	0	0	0	0	0	0	0	0	0	0	0	0	0	0	0	0	0	0	0	0	0	0	0	0	0	0	0	0
d__Archaea;p__Thermoproteota;c__Bathyarchaeia;o__Bathyarchaeales;f__Bathycorpusculaceae;g__JASEET01;s__JASEET01 sp030019335	Bathyarchaeota	8_1_Jan_SF_Bin50	0	0	0	0	0	0	0	0	0	0	0	0	0	0	0	0	0	0	0	0	0	0	0	0	0	0	0	0	0	0	0	0	0	0	0	0	0	0	0	0	0	0	0
d__Archaea;p__Thermoproteota;c__Bathyarchaeia;o__Bathyarchaeales;f__Bathycorpusculaceae;g__JAOULW01;s__JAOULW01 sp029881805	Bathyarchaeota	8_1_Jan_SF_Bin96	0	0	0	0	0	0	0	0	0	0	0	0	0	0	0	0	0	0	0	0	0	0	0	0	0	0	0	0	0	0	0	0	0	0	0	0	0	0	0	0	0	0	0
d__Archaea;p__Thermoproteota;c__Bathyarchaeia;o__Bathyarchaeales;f__Bathycorpusculaceae;g__;s__	Bathyarchaeota	8_1_Oct_SF_Bin85	0	0	0	0	0	0	0	0	0	0	0	0	0	0	0	0	0	0	0	0	0	0	0	0	0	0	0	0	0	0	0	0	0	0	0	0	0	0	0	0	0	0	0
d__Archaea;p__Thermoproteota;c__Bathyarchaeia;o__Bathyarchaeales;f__Bathycorpusculaceae;g__JAOULW01;s__JAOULW01 sp029881805	Bathyarchaeota	8_1_Oct_SF_Bin96	0	0	0	0	0	0	0	0	0	0	0	0	0	0	0	0	0	0	0	0	0	0	0	0	0	0	0	0	0	0	0	0	0	0	0	0	0	0	0	0	0	0	0
d__Archaea;p__Thermoproteota;c__Bathyarchaeia;o__Bathyarchaeales;f__Bathycorpusculaceae;g__JASEET01;s__	Bathyarchaeota	8_1_Oct_SF_Bin71	0	0	0	0	0	0	0	0	0	0	0	0	0	0	0	0	0	0	0	0	0	0	0	0	0	0	0	0	0	0	0	0	0	0	0	0	0	0	0	0	0	0	0
d__Archaea;p__Thermoproteota;c__Bathyarchaeia;o__RBG-16-48-13;f__JAGMEO01;g__;s__	Bathyarchaeota	8_1_Oct_SF_Bin80	0	0	0	0	0	0	0	0	0	0	0	0	0	0	0	0	0	0	0	0	0	0	0	0	0	0	0	0	0	0	0	0	0	0	0	0	0	0	0	0	0	0	0
d__Archaea;p__Thermoproteota;c__Bathyarchaeia;o__TCS64;f__TCS64;g__;s__	Bathyarchaeota	8_1_Jan_SF_Bin12	0	0	1	0	0	0	0	0	0	1	0	0	0	0	0	0	0	0	0	0	0	0	0	0	0	0	0	0	0	0	0	0	0	0	0	0	0	0	0	0	0	0	0
d__Archaea;p__Thermoproteota;c__Bathyarchaeia;o__TCS64;f__TCS64;g__;s__	Bathyarchaeota	8_1_Oct_SF_Bin84	0	0	1	0	0	0	0	0	0	0	0	0	0	0	0	0	0	0	0	0	0	0	0	0	0	0	0	0	0	0	0	0	0	0	0	0	0	0	0	0	0	0	0
d__Archaea;p__Thermoproteota;c__Nitrososphaeria_A;o__Caldarchaeales;f__JAVZCJ01;g__JBGVSY01;s__	Aigarchaeota	8_1_Jan_SF_Bin36	0	0	0	0	0	0	0	0	0	0	0	0	0	0	0	0	0	0	0	0	0	0	0	0	0	1	0	0	0	0	0	0	0	0	0	0	0	0	0	0	0	0	0
d__Archaea;p__Thermoproteota;c__Nitrososphaeria_A;o__Caldarchaeales;f__JAVZCJ01;g__JBGVSY01;s__	Aigarchaeota	8_1_Oct_SF_Bin33	0	0	0	0	0	0	0	0	0	0	0	0	0	0	0	0	0	0	0	0	0	0	0	0	0	1	0	0	0	0	0	0	0	0	0	0	0	0	0	0	0	0	0
d__Archaea;p__Thermoproteota;c__Nitrososphaeria;o__Nitrososphaerales;f__Nitrosopumilaceae;g__Nitrosomaritimum;s__Nitrosomaritimum sp029863275	Thaumarchaeota; Nitrosopumilus	13_July_SF_Bin39	0	0	1	0	0	0	0	0	0	0	0	0	0	0	0	0	0	0	0	0	0	0	0	0	0	0	0	0	0	0	0	0	0	0	0	0	0	0	0	0	0	0	0
d__Archaea;p__Thermoproteota;c__Nitrososphaeria;o__Nitrososphaerales;f__Nitrosopumilaceae;g__Nitrosomaritimum;s__Nitrosomaritimum sp029863275	Thaumarchaeota; Nitrosopumilus	13_May_SF_Bin54	0	0	1	0	0	0	0	0	0	0	0	0	0	0	0	0	0	0	0	0	0	0	0	0	0	0	0	0	0	0	0	0	0	0	0	0	1	0	0	0	0	0	0
d__Archaea;p__Thermoproteota;c__Nitrososphaeria;o__Nitrososphaerales;f__Nitrosopumilaceae;g__Nitrosomaritimum;s__Nitrosomaritimum sp029862085	Thaumarchaeota; Nitrosopumilus	21_Jan_SF_Bin31	0	0	1	0	0	0	0	0	0	0	0	0	0	0	0	0	0	0	0	0	0	0	0	0	0	0	0	0	0	0	0	0	0	0	0	0	1	0	0	0	0	0	0
d__Archaea;p__Thermoproteota;c__Nitrososphaeria;o__Nitrososphaerales;f__Nitrosopumilaceae;g__Nitrosomaritimum;s__	Thaumarchaeota; Nitrosopumilus	21_Jan_SF_Bin36	0	0	1	0	0	0	0	0	0	0	0	0	0	0	0	0	0	0	0	0	0	0	0	0	0	0	0	0	0	0	0	0	0	0	0	0	1	0	0	0	0	0	0
d__Archaea;p__Thermoproteota;c__Nitrososphaeria;o__Nitrososphaerales;f__Nitrosopumilaceae;g__Nitrosomaritimum;s__Nitrosomaritimum sp029861785	Thaumarchaeota; Nitrosopumilus	21_Jan_SF_Bin51	0	0	0	0	0	0	0	0	0	0	0	0	0	0	0	0	0	0	0	0	0	0	0	0	0	0	0	0	0	0	0	0	0	0	0	0	1	0	0	0	0	0	0
d__Archaea;p__Thermoproteota;c__Nitrososphaeria;o__Nitrososphaerales;f__Nitrosopumilaceae;g__Nitrosomaritimum;s__	Thaumarchaeota; Nitrosopumilus	21_May_SF_Bin40	0	0	1	0	0	0	0	0	0	0	0	0	0	0	0	0	0	0	0	0	0	0	0	0	0	0	0	0	0	0	0	0	0	0	0	0	1	0	0	0	0	0	0
d__Archaea;p__Thermoproteota;c__Nitrososphaeria;o__Nitrososphaerales;f__Nitrosopumilaceae;g__Nitrosarchaeum_A;s__Nitrosarchaeum_A sp029864235	Thaumarchaeota; Nitrosopumilus	13_July_SF_Bin33	0	0	1	0	0	0	0	0	0	0	0	0	0	0	0	0	0	0	0	0	0	0	0	0	0	0	0	0	0	0	0	0	0	0	0	0	1	0	0	0	0	0	0
d__Archaea;p__Thermoproteota;c__Nitrososphaeria;o__Nitrososphaerales;f__Nitrosopumilaceae;g__Nitrosarchaeum_A;s__Nitrosarchaeum_A sp029864235	Thaumarchaeota; Nitrosopumilus	13_May_SF_Bin47	0	0	1	0	0	0	0	0	0	0	0	0	0	0	0	0	0	0	0	0	0	0	0	0	0	0	0	0	0	0	0	0	0	0	0	0	1	0	0	0	0	0	0
d__Archaea;p__Thermoproteota;c__Nitrososphaeria;o__Nitrososphaerales;f__Nitrosopumilaceae;g__Nitrosopumilus;s__	Thaumarchaeota; Nitrosopumilus	13_Jan_SF_Bin40	0	0	1	0	0	0	0	0	0	0	0	0	0	0	0	0	0	0	0	0	0	0	0	0	0	0	0	0	0	0	0	0	0	0	0	0	0	0	0	0	0	0	0
d__Archaea;p__Thermoproteota;c__Nitrososphaeria;o__Nitrososphaerales;f__Nitrosopumilaceae;g__Nitrosopumilus;s__Nitrosopumilus sp029862745	Thaumarchaeota; Nitrosopumilus	13_Jan_SF_Bin52	0	0	1	0	0	0	0	0	0	0	0	0	0	0	0	0	0	0	0	0	0	0	0	0	0	0	0	0	0	0	0	0	0	0	0	0	1	0	0	0	0	0	0
d__Archaea;p__Thermoproteota;c__Nitrososphaeria;o__Nitrososphaerales;f__Nitrosopumilaceae;g__Nitrosopumilus;s__	Thaumarchaeota; Nitrosopumilus	13_Jan_SF_Bin63	0	0	1	0	0	0	0	0	0	0	0	0	0	0	0	0	0	0	0	0	0	0	0	0	0	0	0	0	0	0	0	0	0	0	0	0	2	0	0	0	0	0	0
d__Archaea;p__Thermoproteota;c__Nitrososphaeria;o__Nitrososphaerales;f__Nitrosopumilaceae;g__Nitrosopumilus;s__Nitrosopumilus sp029864335	Thaumarchaeota; Nitrosopumilus	13_July_SF_Bin28	0	0	1	0	0	0	0	0	0	0	0	0	0	0	0	0	0	0	0	0	0	0	0	0	0	0	0	0	0	0	0	0	0	0	0	0	1	0	0	0	0	0	0
d__Archaea;p__Thermoproteota;c__Nitrososphaeria;o__Nitrososphaerales;f__Nitrosopumilaceae;g__Nitrosopumilus;s__Nitrosopumilus sp029862745	Thaumarchaeota; Nitrosopumilus	13_July_SF_Bin30	0	0	0	0	0	0	0	0	0	0	0	0	0	0	0	0	0	0	0	0	0	0	0	0	0	0	0	0	0	0	0	0	0	0	0	0	0	0	0	0	0	0	0
d__Archaea;p__Thermoproteota;c__Nitrososphaeria;o__Nitrososphaerales;f__Nitrosopumilaceae;g__Nitrosopumilus;s__Nitrosopumilus sp029863665	Thaumarchaeota; Nitrosopumilus	13_May_SF_Bin26	0	0	1	0	0	0	0	0	0	0	0	0	0	0	0	0	0	0	0	0	0	0	0	0	0	0	0	0	0	0	0	0	0	0	0	0	1	0	0	0	0	0	0
d__Archaea;p__Thermoproteota;c__Nitrososphaeria;o__Nitrososphaerales;f__Nitrosopumilaceae;g__Nitrosopumilus;s__	Thaumarchaeota; Nitrosopumilus	13_May_SF_Bin55	0	0	0	0	0	0	0	0	0	0	0	0	0	0	0	0	0	0	0	0	0	0	0	0	0	0	0	0	0	0	0	0	0	0	0	0	0	0	0	0	0	0	0
d__Archaea;p__Thermoproteota;c__Nitrososphaeria;o__Nitrososphaerales;f__Nitrosopumilaceae;g__Nitrosopumilus;s__Nitrosopumilus sp029864335	Thaumarchaeota; Nitrosopumilus	13_May_SF_Bin67	0	0	1	0	0	0	0	0	0	0	0	0	0	0	0	0	0	0	0	0	0	0	0	0	0	0	0	0	0	0	0	0	0	0	0	0	1	0	0	0	0	0	0
d__Archaea;p__Thermoproteota;c__Nitrososphaeria;o__Nitrososphaerales;f__Nitrosopumilaceae;g__Nitrosopumilus;s__Nitrosopumilus sp029862745	Thaumarchaeota; Nitrosopumilus	13_May_SF_Bin89	0	0	1	0	0	0	0	0	0	0	0	0	0	0	0	0	0	0	0	0	0	0	0	0	0	0	0	0	0	0	0	0	0	0	0	0	1	0	0	0	0	0	0
d__Archaea;p__Thermoproteota;c__Nitrososphaeria;o__Nitrososphaerales;f__Nitrosopumilaceae;g__Nitrosopumilus;s__Nitrosopumilus sp029862745	Thaumarchaeota; Nitrosopumilus	13_Oct_SF_Bin27	0	0	0	0	0	0	0	0	0	0	0	0	0	0	0	0	0	0	0	0	0	0	0	0	0	0	0	0	0	0	0	0	0	0	0	0	0	0	0	0	0	0	0
d__Archaea;p__Thermoproteota;c__Nitrososphaeria;o__Nitrososphaerales;f__Nitrosopumilaceae;g__Nitrosopumilus;s__Nitrosopumilus sp029861345	Thaumarchaeota; Nitrosopumilus	21_Jan_SF_Bin27	0	0	0	0	0	0	0	0	0	0	0	0	0	0	0	0	0	0	0	0	0	0	0	0	0	0	0	0	0	0	0	0	0	0	0	0	1	0	0	0	0	0	0
d__Archaea;p__Thermoproteota;c__Nitrososphaeria;o__Nitrososphaerales;f__Nitrosopumilaceae;g__Nitrosopumilus;s__Nitrosopumilus sp029860565	Thaumarchaeota; Nitrosopumilus	21_Jan_SF_Bin57	0	0	1	0	0	0	0	0	0	0	0	0	0	0	0	0	0	0	0	0	0	0	0	0	0	0	0	0	0	0	0	0	0	0	0	0	1	0	0	0	0	0	0
d__Archaea;p__Thermoproteota;c__Nitrososphaeria;o__Nitrososphaerales;f__Nitrosopumilaceae;g__Nitrosopumilus;s__Nitrosopumilus sp029861345	Thaumarchaeota; Nitrosopumilus	21_July_SF_Bin12	0	0	1	0	0	0	0	0	0	0	0	0	0	0	0	0	0	0	0	0	0	0	0	0	0	0	0	0	0	0	0	0	0	0	0	0	1	0	0	0	0	0	0
d__Archaea;p__Thermoproteota;c__Nitrososphaeria;o__Nitrososphaerales;f__Nitrosopumilaceae;g__Nitrosopumilus;s__Nitrosopumilus sp029863665	Thaumarchaeota; Nitrosopumilus	21_July_SF_Bin24	0	0	1	0	0	0	0	0	0	0	0	0	0	0	0	0	0	0	0	0	0	0	0	0	0	0	0	0	0	0	0	0	0	0	0	0	1	0	0	0	0	0	0
d__Archaea;p__Thermoproteota;c__Nitrososphaeria;o__Nitrososphaerales;f__Nitrosopumilaceae;g__Nitrosopumilus;s__Nitrosopumilus sp029860565	Thaumarchaeota; Nitrosopumilus	21_July_SF_Bin26	0	0	2	0	0	0	0	0	0	0	0	0	0	0	0	0	0	0	0	0	0	0	0	0	0	0	0	0	0	0	0	0	0	0	0	0	1	0	0	0	0	0	0
d__Archaea;p__Thermoproteota;c__Nitrososphaeria;o__Nitrososphaerales;f__Nitrosopumilaceae;g__Nitrosopumilus;s__	Thaumarchaeota; Nitrosopumilus	21_May_SF_Bin28	0	0	1	0	0	0	0	0	0	0	0	0	0	0	0	0	0	0	0	0	0	0	0	0	0	0	0	0	0	0	0	0	0	0	0	0	1	0	0	0	0	0	0
d__Archaea;p__Thermoproteota;c__Nitrososphaeria;o__Nitrososphaerales;f__Nitrosopumilaceae;g__Nitrosopumilus;s__Nitrosopumilus sp029861345	Thaumarchaeota; Nitrosopumilus	21_May_SF_Bin41	0	0	1	0	0	0	0	0	0	0	0	0	0	0	0	0	0	0	0	0	0	0	0	0	0	0	0	0	0	0	0	0	0	0	0	0	1	0	0	0	0	0	0
d__Archaea;p__Thermoproteota;c__Nitrososphaeria;o__Nitrososphaerales;f__Nitrosopumilaceae;g__Nitrosopumilus;s__Nitrosopumilus sp029861345	Thaumarchaeota; Nitrosopumilus	21_Oct_SF_Bin16	0	0	1	0	0	0	0	0	0	0	0	0	0	0	1	0	0	0	0	0	0	0	0	0	0	0	0	0	0	0	0	0	0	0	0	0	2	0	0	0	0	0	0
d__Archaea;p__Thermoproteota;c__Nitrososphaeria;o__Nitrososphaerales;f__Nitrosopumilaceae;g__Nitrosopumilus;s__	Thaumarchaeota; Nitrosopumilus	21_Oct_SF_Bin25	0	0	0	0	0	0	0	0	0	0	0	0	0	0	0	0	0	0	0	0	0	0	0	0	0	0	0	0	0	0	0	0	0	0	0	0	1	0	0	0	0	0	0
d__Archaea;p__Thermoproteota;c__Nitrososphaeria;o__Nitrososphaerales;f__Nitrosopumilaceae;g__Nitrosopumilus;s__Nitrosopumilus sp029860565	Thaumarchaeota; Nitrosopumilus	21_Oct_SF_Bin27	0	0	2	0	0	0	0	0	0	0	0	0	0	0	0	0	0	0	0	0	0	0	0	0	0	0	0	0	0	0	0	0	0	0	0	0	1	0	0	0	0	0	0
d__Archaea;p__Thermoproteota;c__Nitrososphaeria;o__Nitrososphaerales;f__Nitrosopumilaceae;g__Nitrosopumilus;s__Nitrosopumilus sp029880665	Thaumarchaeota; Nitrosopumilus	8_1_Jan_SF_Bin45	0	0	0	0	0	0	0	0	0	0	0	0	0	0	0	0	0	0	0	0	0	0	0	0	0	0	0	0	0	0	0	0	0	0	0	0	0	0	0	0	0	0	0
d__Archaea;p__Thermoproteota;c__Nitrososphaeria;o__Nitrososphaerales;f__Nitrosopumilaceae;g__Nitrosopumilus;s__Nitrosopumilus sp029881195	Thaumarchaeota; Nitrosopumilus	8_1_Jan_SF_Bin59	0	0	1	0	0	0	0	0	0	0	0	0	0	0	0	0	0	0	0	0	0	0	0	0	0	0	0	0	0	0	0	0	0	0	0	0	1	0	0	0	0	0	0
d__Archaea;p__Thermoproteota;c__Nitrososphaeria;o__Nitrososphaerales;f__Nitrosopumilaceae;g__Nitrosopumilus;s__Nitrosopumilus sp029882185	Thaumarchaeota; Nitrosopumilus	8_1_Jan_SF_Bin66	0	0	1	0	0	0	0	0	0	0	0	0	0	0	0	0	0	0	0	0	0	0	0	0	0	0	0	0	0	0	0	0	0	0	0	0	1	0	0	0	0	0	0
d__Archaea;p__Thermoproteota;c__Nitrososphaeria;o__Nitrososphaerales;f__Nitrosopumilaceae;g__Nitrosopumilus;s__Nitrosopumilus sp029862745	Thaumarchaeota; Nitrosopumilus	8_1_Jan_SF_Bin67	0	0	1	0	0	0	0	0	0	0	0	0	0	0	0	0	0	0	0	0	0	0	0	0	0	0	0	0	0	0	0	0	0	0	0	0	1	0	0	0	0	0	0
d__Archaea;p__Thermoproteota;c__Nitrososphaeria;o__Nitrososphaerales;f__Nitrosopumilaceae;g__Nitrosopumilus;s__Nitrosopumilus sp029862745	Thaumarchaeota; Nitrosopumilus	8_1_July_SF_Bin35	0	0	1	0	0	0	0	0	0	0	0	0	0	0	0	0	0	0	0	0	0	0	0	0	0	0	0	0	0	0	0	0	0	0	0	0	1	0	0	0	0	0	0
d__Archaea;p__Thermoproteota;c__Nitrososphaeria;o__Nitrososphaerales;f__Nitrosopumilaceae;g__Nitrosopumilus;s__Nitrosopumilus sp029881195	Thaumarchaeota; Nitrosopumilus	8_1_July_SF_Bin59	0	0	1	0	0	0	0	0	0	0	0	0	0	0	0	0	0	0	0	0	0	0	0	0	0	0	0	0	0	0	0	0	0	0	0	0	1	0	0	0	0	0	0
d__Archaea;p__Thermoproteota;c__Nitrososphaeria;o__Nitrososphaerales;f__Nitrosopumilaceae;g__Nitrosopumilus;s__Nitrosopumilus sp029882185	Thaumarchaeota; Nitrosopumilus	8_1_May_SF_Bin10	0	0	1	0	0	0	0	0	0	0	0	0	0	0	0	0	0	0	0	0	0	0	0	0	0	0	0	0	0	0	0	0	0	1	1	0	1	0	0	0	0	0	0
d__Archaea;p__Thermoproteota;c__Nitrososphaeria;o__Nitrososphaerales;f__Nitrosopumilaceae;g__Nitrosopumilus;s__Nitrosopumilus sp029880665	Thaumarchaeota; Nitrosopumilus	8_1_May_SF_Bin9	0	0	1	0	0	0	0	0	0	0	0	0	0	0	0	0	0	0	0	0	0	0	0	0	0	0	0	0	0	0	0	0	0	0	0	0	1	0	0	0	0	0	0
d__Archaea;p__Thermoproteota;c__Nitrososphaeria;o__Nitrososphaerales;f__Nitrosopumilaceae;g__Nitrosopumilus;s__Nitrosopumilus sp029882185	Thaumarchaeota; Nitrosopumilus	8_1_Oct_SF_Bin45	0	0	1	0	0	0	0	0	0	0	0	0	0	0	0	0	0	0	0	0	0	0	0	0	0	0	0	0	0	0	0	0	0	0	0	0	1	0	0	0	0	0	0
d__Bacteria;p__Acidobacteriota;c__Aminicenantia;o__Aminicenantales;f__Aminicenantaceae;g__;s__	Aminicenantes	4_1_July_SF_Bin33	0	0	1	0	0	0	0	1	0	0	0	0	0	0	1	0	0	0	0	0	0	0	0	0	1	1	1	0	0	0	0	0	0	0	0	0	0	0	1	1	0	0	0
d__Bacteria;p__Acidobacteriota;c__Aminicenantia;o__Aminicenantales;f__Aminicenantaceae;g__;s__	Aminicenantes	8_1_Jan_SF_Bin35	0	0	1	0	0	0	0	1	0	0	0	0	0	0	1	0	0	0	0	0	0	0	0	0	1	1	1	0	0	0	0	0	0	0	0	0	0	0	1	1	0	0	0
d__Bacteria;p__Acidobacteriota;c__Aminicenantia;o__Aminicenantales;f__Aminicenantaceae;g__;s__	Aminicenantes	8_1_Oct_SF_Bin67	0	0	1	0	0	0	0	0	0	0	0	0	0	0	2	0	0	0	0	0	0	0	0	0	1	1	1	0	0	0	0	0	0	0	0	0	0	0	1	1	0	0	0
d__Bacteria;p__Acidobacteriota;c__Aminicenantia;o__Aminicenantales;f__Aminicenantaceae;g__SOIA01;s__SOIA01 sp029882525	Aminicenantes	4_1_July_SF_Bin54	0	0	1	0	0	0	0	0	0	0	0	0	0	0	0	0	0	1	1	0	0	0	0	0	0	0	0	0	0	0	0	0	0	0	0	0	0	0	1	1	0	1	0
d__Bacteria;p__Acidobacteriota;c__Aminicenantia;o__Aminicenantales;f__Aminicenantaceae;g__SOIA01;s__SOIA01 sp029882525	Aminicenantes	8_1_Jan_SF_Bin49	0	0	1	0	0	0	0	1	0	0	0	0	0	0	1	0	0	0	0	0	0	0	0	0	1	1	2	0	0	0	0	0	0	0	0	0	0	0	1	1	0	1	0
d__Bacteria;p__Acidobacteriota;c__Aminicenantia;o__Aminicenantales;f__Aminicenantaceae;g__SOIA01;s__SOIA01 sp029882525	Aminicenantes	8_1_Oct_SF_Bin32	0	0	1	0	0	0	0	1	0	0	0	0	0	0	0	0	0	0	0	0	0	0	0	0	1	1	1	0	0	0	0	0	0	0	0	0	0	0	1	1	0	1	0
d__Bacteria;p__Acidobacteriota;c__Aminicenantia;o__Aminicenantales;f__RBG-16-66-30;g__;s__	Aminicenantes	4_1_July_SF_Bin30	0	0	1	0	0	0	0	1	0	0	0	0	0	0	0	1	2	0	0	0	0	0	0	0	1	1	1	0	0	0	0	0	0	0	0	0	1	0	0	0	0	0	0
d__Bacteria;p__Acidobacteriota;c__Aminicenantia;o__Aminicenantales;f__UBA8522;g__UBA8522;s__	Aminicenantes	4_1_July_SF_Bin61	0	0	0	0	0	0	0	2	0	0	0	0	0	0	0	0	0	0	0	0	0	0	0	0	1	1	1	0	0	0	0	0	0	0	0	0	1	0	0	0	0	0	0
d__Bacteria;p__Acidobacteriota;c__B3-B38;o__Guanabaribacteriales;f__B3-B38;g__Guanabaribacterium;s__Guanabaribacterium sp029880275	Aminicenantes	8_1_Jan_SF_Bin62	0	0	1	0	0	0	0	1	0	0	0	0	0	0	0	0	0	0	0	0	0	0	0	0	0	0	0	0	0	0	0	0	0	0	0	0	0	0	0	0	0	0	0
d__Bacteria;p__Acidobacteriota;c__B3-B38;o__Guanabaribacteriales;f__B3-B38;g__Guanabaribacterium;s__Guanabaribacterium sp029880275	Aminicenantes	8_1_Oct_SF_Bin20	0	0	1	0	0	0	0	1	0	0	0	0	0	0	0	0	0	0	0	0	0	0	0	0	0	0	0	0	0	0	0	0	0	0	0	0	0	0	0	0	0	0	0
d__Bacteria;p__Acidobacteriota;c__Blastocatellia;o__Pyrinomonadales;f__Pyrinomonadaceae;g__Aridibacter;s__Aridibacter sp029862725	Acidobacteria	13_July_SF_Bin26	0	0	0	0	0	0	0	0	0	0	0	0	0	0	0	0	0	1	1	0	0	0	0	0	0	0	0	0	0	0	0	0	0	0	0	0	0	0	0	0	0	0	0
d__Bacteria;p__Acidobacteriota;c__Blastocatellia;o__Pyrinomonadales;f__Pyrinomonadaceae;g__Aridibacter;s__Aridibacter sp029862725	Acidobacteria	13_May_SF_Bin9	0	0	0	0	0	0	0	0	0	0	0	0	0	0	0	0	0	2	2	0	0	0	0	0	0	0	0	0	0	0	0	0	0	0	0	0	0	0	0	0	0	0	0
d__Bacteria;p__Acidobacteriota;c__Polarisedimenticolia;o__J045;f__J045;g__;s__	Acidobacteria	13_May_SF_Bin61	0	0	1	0	0	0	0	0	0	0	0	0	0	0	1	0	0	2	2	0	0	0	0	0	0	0	0	0	0	0	0	0	0	0	0	0	0	0	0	0	0	0	0
d__Bacteria;p__Acidobacteriota;c__Polarisedimenticolia;o__Polarisedimenticolales;f__Polarisedimenticolaceae;g__JAOTYK01;s__JAOTYK01 sp029861955	Acidobacteria	21_Jan_SF_Bin44	0	0	1	0	0	0	0	0	0	0	0	0	0	0	0	0	0	3	3	0	0	0	0	0	0	0	0	0	0	0	0	0	0	0	0	0	0	0	0	0	0	0	0
d__Bacteria;p__Acidobacteriota;c__Polarisedimenticolia;o__Polarisedimenticolales;f__Polarisedimenticolaceae;g__JAOTYK01;s__JAOTYK01 sp029861955	Acidobacteria	21_May_SF_Bin2	0	0	1	0	0	0	0	0	0	0	0	0	0	0	0	0	0	2	2	0	0	0	0	0	0	0	0	0	0	0	0	0	0	0	0	0	0	0	0	0	0	0	0
d__Bacteria;p__Acidobacteriota;c__Thermoanaerobaculia;o__Thermoanaerobaculales;f__Sulfomarinibacteraceae;g__Sulfomarinibacter;s__	Acidobacteria	21_May_SF_Bin25	0	0	1	0	1	0	0	1	1	0	0	0	0	0	0	0	0	2	4	0	0	0	0	0	1	2	1	0	0	0	0	0	0	0	0	0	0	0	1	0	0	0	0
d__Bacteria;p__Acidobacteriota;c__Thermoanaerobaculia;o__Multivoradales;f__JAHEKO01;g__CALZKB01;s__CALZKB01 sp029862975	Acidobacteria	13_July_SF_Bin37	0	0	2	0	0	0	0	0	0	0	0	0	0	0	0	0	0	2	2	0	0	0	0	0	0	0	0	0	0	0	0	0	0	0	0	0	0	0	0	0	0	0	0
d__Bacteria;p__Acidobacteriota;c__Thermoanaerobaculia;o__Multivoradales;f__JAHEKO01;g__JAOTUP01;s__JAOTUP01 sp029863825	Acidobacteria	13_May_SF_Bin12	0	0	1	0	0	0	0	1	0	0	0	0	0	0	0	0	0	2	2	0	0	0	0	0	0	0	0	0	0	0	0	0	0	0	0	0	1	0	0	0	0	0	0
d__Bacteria;p__Acidobacteriota;c__Thermoanaerobaculia;o__Multivoradales;f__JAHEKO01;g__CALZKB01;s__CALZKB01 sp029862975	Acidobacteria	13_May_SF_Bin86	0	0	0	0	0	0	0	0	0	0	0	0	0	0	0	0	0	2	2	0	0	0	0	0	0	0	0	0	0	0	0	0	0	0	0	0	0	0	0	0	0	0	0
d__Bacteria;p__Acidobacteriota;c__Thermoanaerobaculia;o__Multivoradales;f__JAHEKO01;g__JAOTZA01;s__JAOTZA01 sp029861655	Acidobacteria	21_Jan_SF_Bin62	0	0	2	0	0	0	0	1	0	0	0	0	0	0	0	0	0	2	1	0	0	0	0	0	0	0	0	0	0	0	0	0	0	0	0	0	1	0	0	0	0	0	0
d__Bacteria;p__Acidobacteriota;c__Vicinamibacteria;o__Vicinamibacterales;f__UBA2999;g__VFZN01;s__	Acidobacteria	4_1_Jan_SF_Bin21	0	0	0	0	0	0	0	1	0	0	0	0	0	0	0	0	0	2	2	0	0	0	0	0	0	0	0	0	0	0	0	0	2	0	0	0	1	0	0	0	0	0	0
d__Bacteria;p__Actinomycetota;c__Acidimicrobiia;o__Acidimicrobiales;f__JAHEJN01;g__JAOTZB01;s__JAOTZB01 sp029861625	Actinobacteria	21_Jan_SF_Bin67	0	0	0	0	0	0	0	0	0	0	0	0	0	0	0	0	0	1	1	0	0	0	0	0	0	0	0	0	0	0	0	0	0	0	0	0	1	0	0	0	0	0	0
d__Bacteria;p__Actinomycetota;c__Acidimicrobiia;o__Acidimicrobiales;f__CAIXPF01;g__;s__	Actinobacteria	4_1_Jan_SF_Bin58	0	0	0	0	0	0	0	0	0	0	0	0	0	0	0	0	0	0	0	0	0	0	0	0	0	0	0	0	0	0	0	0	0	0	0	0	1	0	0	0	0	1	0
d__Bacteria;p__Actinomycetota;c__Acidimicrobiia;o__Acidimicrobiales;f__SHLQ01;g__JAOUEE01;s__	Actinobacteria	21_Jan_SF_Bin53	0	0	0	0	0	0	0	0	0	0	0	0	0	0	0	0	0	0	0	0	0	0	0	0	0	0	0	0	0	0	0	0	0	0	0	0	1	0	0	0	0	0	0
d__Bacteria;p__Actinomycetota;c__Acidimicrobiia;o__Acidimicrobiales;f__SHLQ01;g__JAOUEE01;s__JAOUEE01 sp029858875	Actinobacteria	4_1_May_SF_Bin69	0	0	0	0	0	0	0	0	0	0	0	0	0	0	0	0	0	0	0	0	0	0	0	0	0	0	0	0	0	0	0	0	0	0	0	0	0	0	0	0	0	0	0
d__Bacteria;p__Actinomycetota;c__Acidimicrobiia;o__Acidimicrobiales;f__SHLQ01;g__JAOUEE01;s__JAOUEE01 sp029858875	Actinobacteria	4_1_Jan_SF_Bin55	0	0	0	0	0	0	0	0	0	0	0	0	0	0	0	0	0	0	0	0	0	0	0	0	0	0	0	0	0	0	0	0	0	0	0	0	1	0	0	0	0	0	0
d__Bacteria;p__Actinomycetota;c__Acidimicrobiia;o__Acidimicrobiales;f__SZUA-35;g__JAHELU01;s__JAHELU01 sp029863385	Actinobacteria	13_May_SF_Bin57	0	0	0	0	0	0	0	0	0	0	0	0	0	0	0	0	0	0	0	0	1	0	0	0	0	0	0	0	0	0	0	0	0	0	0	0	1	0	0	0	0	0	0
d__Bacteria;p__Actinomycetota;c__Acidimicrobiia;o__Acidimicrobiales;f__SZUA-35;g__JAHELU01;s__	Actinobacteria	13_May_SF_Bin62	0	0	0	0	0	0	0	0	0	0	0	0	0	0	0	0	0	1	1	0	0	0	0	0	0	0	0	0	0	0	0	0	0	0	0	0	1	0	0	0	0	0	0
d__Bacteria;p__Actinomycetota;c__Acidimicrobiia;o__Acidimicrobiales;f__SZUA-35;g__CADEDH01;s__CADEDH01 sp029861725	Actinobacteria	21_Jan_SF_Bin50	0	0	0	0	0	0	0	0	0	0	0	0	0	0	0	0	0	0	0	0	0	0	0	0	0	0	0	0	0	0	0	0	0	0	0	0	1	0	0	0	0	0	0
d__Bacteria;p__Actinomycetota;c__Acidimicrobiia;o__Acidimicrobiales;f__SZUA-35;g__CADEDH01;s__	Actinobacteria	4_1_Jan_SF_Bin24	0	0	0	0	0	0	0	0	0	0	0	0	0	0	0	0	0	0	0	0	0	0	0	0	0	0	0	0	0	0	0	0	0	0	0	0	2	0	0	0	0	0	0
d__Bacteria;p__Actinomycetota;c__Acidimicrobiia;o__Acidimicrobiales;f__SZUA-35;g__JAHELU01;s__JAHELU01 sp029857855	Actinobacteria	4_1_May_SF_Bin1	0	0	0	0	0	0	0	0	0	0	0	0	0	0	0	0	0	0	0	0	0	0	0	0	0	0	0	0	0	0	0	0	0	0	0	0	2	0	0	0	0	0	0
d__Bacteria;p__Actinomycetota;c__Acidimicrobiia;o__Acidimicrobiales;f__SZUA-35;g__CADEDH01;s__	Actinobacteria	4_1_May_SF_Bin50	0	0	0	0	0	0	0	0	0	0	0	0	0	0	0	0	0	0	0	0	0	0	0	0	0	0	0	0	0	0	0	0	0	0	0	0	2	0	0	0	0	0	0
d__Bacteria;p__Actinomycetota;c__Acidimicrobiia;o__Acidimicrobiales;f__SZUA-35;g__CADEDH01;s__	Actinobacteria	4_1_Oct_SF_Bin2	0	0	0	0	0	0	0	0	0	0	0	0	0	0	0	0	0	0	0	0	0	0	0	0	0	0	0	0	0	0	0	0	0	0	0	0	0	0	0	0	0	0	0
d__Bacteria;p__Actinomycetota;c__Acidimicrobiia;o__Acidimicrobiales;f__SZUA-35;g__JAHELU01;s__JAHELU01 sp029857855	Actinobacteria	8_1_July_SF_Bin52	0	0	0	0	0	0	0	1	0	0	0	0	0	0	0	0	0	0	0	0	1	0	0	0	0	0	0	0	0	0	0	0	0	0	0	0	2	0	0	0	0	0	0
d__Bacteria;p__Actinomycetota;c__Acidimicrobiia;o__UBA5794;f__JAOTWH01;g__;s__	Actinobacteria	13_July_SF_Bin48	0	0	0	0	0	0	0	0	0	0	0	0	0	0	0	0	0	0	0	0	0	0	0	0	0	0	0	0	0	0	0	0	0	0	0	0	0	0	0	0	0	0	0
d__Bacteria;p__Actinomycetota;c__Acidimicrobiia;o__UBA5794;f__JAOTWH01;g__;s__	Actinobacteria	13_May_SF_Bin73	0	0	0	0	0	0	0	1	0	0	0	0	0	0	0	0	0	1	1	0	0	0	0	0	0	0	0	0	0	0	0	0	0	0	0	0	2	0	0	0	0	0	0
d__Bacteria;p__Actinomycetota;c__Acidimicrobiia;o__UBA5794;f__JAOTWH01;g__CAXMQS01;s__	Actinobacteria	21_Jan_SF_Bin8	0	0	1	0	0	0	0	1	0	0	0	0	0	0	0	0	0	1	1	0	0	0	0	0	0	0	0	0	0	0	0	0	0	0	0	0	2	0	0	0	0	0	0
d__Bacteria;p__Actinomycetota;c__Acidimicrobiia;o__UBA5794;f__ZC4RG35;g__JAOUGY01;s__JAOUGY01 sp029865445	Actinobacteria	4_1_Jan_SF_Bin7	0	0	0	0	0	0	0	1	0	0	0	0	0	0	0	0	0	0	0	0	0	0	0	0	0	0	0	0	0	0	0	0	0	0	0	0	1	0	0	0	0	0	1
d__Bacteria;p__Actinomycetota;c__Acidimicrobiia;o__UBA5794;f__ZC4RG35;g__JAOUGY01;s__JAOUGY01 sp029865445	Actinobacteria	4_1_May_SF_Bin47	0	0	0	0	0	0	0	0	0	0	0	0	0	0	0	0	0	0	0	0	0	0	0	0	0	0	0	0	0	0	0	0	0	0	0	0	1	0	0	0	0	0	1
d__Bacteria;p__Actinomycetota;c__Acidimicrobiia;o__UBA5794;f__ZC4RG35;g__JAOUGY01;s__JAOUGY01 sp029865445	Actinobacteria	4_1_Oct_SF_Bin17	0	0	0	0	0	0	0	0	0	0	0	0	0	0	0	0	0	0	1	0	0	0	0	0	0	0	0	0	0	0	0	0	0	0	0	0	1	0	0	0	0	0	2
d__Bacteria;p__Actinomycetota;c__Acidimicrobiia;o__UBA5794;f__JAENVV01;g__JBFKPQ01;s__	Actinobacteria	13_May_SF_Bin59	0	0	0	0	0	0	0	2	0	0	0	0	0	0	0	0	0	2	2	0	0	0	0	0	0	0	0	0	0	0	0	0	0	0	0	0	3	0	0	0	0	1	0
d__Bacteria;p__Actinomycetota;c__Acidimicrobiia;o__UBA5794;f__JAHEDJ01;g__JAHEDJ01;s__	Actinobacteria	8_1_Jan_SF_Bin34	0	0	0	0	0	0	0	0	0	0	0	0	0	0	0	0	0	0	1	0	0	0	0	0	0	0	0	0	0	0	0	0	0	0	0	0	0	0	0	0	0	0	0
d__Bacteria;p__Actinomycetota;c__Acidimicrobiia;o__UBA5794;f__JAENVV01;g__JAENVV01;s__JAENVV01 sp029881355	Actinobacteria	13_May_SF_Bin24	0	0	0	0	0	0	0	0	0	0	0	0	0	0	0	0	0	0	0	0	0	0	0	0	0	0	0	0	0	0	0	0	0	0	0	0	1	0	0	0	0	0	0
d__Bacteria;p__Actinomycetota;c__Acidimicrobiia;o__UBA5794;f__JAENVV01;g__JAENVV01;s__JAENVV01 sp029881355	Actinobacteria	8_1_Jan_SF_Bin73	0	0	0	0	0	0	0	1	0	0	0	0	0	0	0	0	0	0	0	0	0	0	0	0	0	0	0	0	0	0	0	0	0	0	0	0	1	0	0	0	0	0	0
d__Bacteria;p__Actinomycetota;c__Acidimicrobiia;o__UBA5794;f__JAENVV01;g__JAENVV01;s__JAENVV01 sp029881355	Actinobacteria	8_1_July_SF_Bin47	0	0	0	0	0	0	0	1	0	0	0	0	0	0	0	0	0	0	0	0	0	0	0	0	0	0	0	0	0	0	0	0	0	0	0	0	1	0	0	0	0	0	0
d__Bacteria;p__Actinomycetota;c__Acidimicrobiia;o__UBA5794;f__ZC4RG35;g__JBFGRR01;s__	Actinobacteria	13_May_SF_Bin87	0	0	0	0	0	0	0	0	0	0	0	0	0	0	0	0	0	0	0	0	0	0	0	0	0	0	0	0	0	0	0	0	0	0	0	0	0	0	0	0	0	0	0
d__Bacteria;p__Actinomycetota;c__Acidimicrobiia;o__UBA5794;f__SHLN01;g__SHLN01;s__SHLN01 sp029862065	Actinobacteria	21_Jan_SF_Bin35	0	0	2	0	0	0	0	0	0	0	0	0	0	0	0	0	0	0	1	0	0	0	0	0	0	0	0	0	0	0	0	0	0	0	0	0	1	0	0	0	0	0	0
d__Bacteria;p__Actinomycetota;c__Acidimicrobiia;o__UBA5794;f__SHLN01;g__SHLN01;s__	Actinobacteria	13_May_SF_Bin97	0	0	1	0	0	0	0	1	0	0	0	0	0	0	0	0	0	0	1	0	0	0	0	0	0	0	0	0	0	0	0	0	0	0	0	0	2	0	0	0	0	0	0
d__Bacteria;p__Actinomycetota;c__Acidimicrobiia;o__UBA5794;f__Spongiisociaceae;g__JBFGLM01;s__	Actinobacteria	13_May_SF_Bin8	0	0	0	0	0	0	0	0	0	0	0	0	0	0	0	0	0	0	1	0	0	0	0	0	0	0	0	0	0	0	0	0	0	0	0	0	1	0	0	0	0	0	0
d__Bacteria;p__Actinomycetota;c__Acidimicrobiia;o__UBA5794;f__UBA4744;g__UBA4744;s__UBA4744 sp029863625	Actinobacteria	13_July_SF_Bin43	0	0	2	0	0	0	0	1	0	0	0	0	0	0	0	0	0	1	2	0	0	0	0	0	0	0	0	0	0	0	0	0	0	0	0	0	1	0	0	0	0	0	0
d__Bacteria;p__Actinomycetota;c__Acidimicrobiia;o__UBA5794;f__UBA4744;g__UBA4744;s__UBA4744 sp029863625	Actinobacteria	13_May_SF_Bin27	0	0	1	0	0	0	0	1	0	0	0	0	0	0	0	0	0	0	1	0	0	0	0	0	0	0	0	0	0	0	0	0	0	0	0	0	2	0	0	0	0	0	0
d__Bacteria;p__Actinomycetota;c__Acidimicrobiia;o__UBA5794;f__UBA4744;g__UBA4744;s__UBA4744 sp029863625	Actinobacteria	8_1_July_SF_Bin7	0	0	0	0	0	0	0	1	0	0	0	0	0	0	0	0	0	0	0	0	0	0	0	0	0	0	0	0	0	0	0	0	0	0	0	0	1	0	0	0	0	0	0
d__Bacteria;p__Actinomycetota;c__Acidimicrobiia;o__UBA5794;f__ZC4RG35;g__JAHEDH01;s__	Actinobacteria	13_May_SF_Bin46	0	0	0	0	0	0	0	1	0	0	0	0	0	0	0	0	0	0	1	0	0	0	0	0	0	0	0	0	0	0	0	0	0	0	0	0	2	0	0	0	0	0	0
d__Bacteria;p__Actinomycetota;c__Acidimicrobiia;o__UBA5794;f__ZC4RG35;g__MA-ANB-1;s__	Actinobacteria	13_July_SF_Bin34	0	0	0	0	0	0	0	1	0	0	0	0	0	0	0	0	0	1	1	0	0	0	0	0	0	0	0	0	0	0	0	0	0	0	0	0	2	0	0	0	0	0	0
d__Bacteria;p__Actinomycetota;c__Acidimicrobiia;o__UBA5794;f__ZC4RG35;g__MA-ANB-1;s__	Actinobacteria	13_May_SF_Bin37	0	0	0	0	0	0	0	1	0	0	0	0	0	0	0	0	0	1	1	0	0	0	0	0	0	0	0	0	0	0	0	0	0	0	0	0	2	0	0	0	0	0	0
d__Bacteria;p__Actinomycetota;c__Actinomycetes;o__JAHEKZ01;f__JAHEKZ01;g__JAQBAA01;s__	Actinobacteria	4_1_Jan_SF_Bin59	0	0	1	0	0	0	0	0	0	0	0	0	0	0	0	0	0	0	0	0	0	0	0	0	0	0	0	0	0	0	0	0	0	0	0	0	1	0	0	0	0	0	0
d__Bacteria;p__Actinomycetota;c__Actinomycetes;o__JAHEKZ01;f__JAHEKZ01;g__JAQBAA01;s__	Actinobacteria	4_1_May_SF_Bin62	0	0	0	0	0	0	0	0	0	0	0	0	0	0	0	0	0	0	0	0	0	0	0	0	0	0	0	0	0	0	0	0	0	0	0	0	1	0	0	0	0	1	0
d__Bacteria;p__Actinomycetota;c__Actinomycetes;o__JAHEKZ01;f__JAHEKZ01;g__JAQBAA01;s__	Actinobacteria	4_1_Oct_SF_Bin19	0	0	0	0	0	0	0	1	0	0	0	0	0	0	0	0	0	0	0	0	0	0	0	0	0	0	0	0	0	0	0	0	0	0	0	0	2	0	0	0	0	0	0
d__Bacteria;p__Actinomycetota;c__Actinomycetes;o__S36-B12;f__CAIYMF01;g__Prado023;s__	Actinobacteria	24_May_SF_Bin5	0	0	0	0	0	0	0	1	0	0	0	0	0	0	0	0	0	0	0	0	0	0	0	0	0	0	0	0	0	0	0	0	0	0	0	0	1	0	0	0	0	1	0
d__Bacteria;p__Actinomycetota;c__Actinomycetes;o__S36-B12;f__CAIYMF01;g__Prado023;s__	Actinobacteria	24_Oct_SF_Bin4	0	0	0	0	0	0	0	1	0	0	0	0	0	0	0	0	0	0	0	0	0	0	0	0	0	0	0	0	0	0	0	0	0	0	0	0	1	0	0	0	0	1	0
d__Bacteria;p__Actinomycetota;c__Coriobacteriia;o__Anaerosomatales;f__JAENZW01;g__JAENZW01;s__JAENZW01 sp029858605	Actinobacteria; Coriobacteriaceae	4_1_July_SF_Bin14	0	0	0	0	0	0	0	0	0	0	0	0	0	0	0	0	0	0	0	0	0	0	0	0	0	0	0	0	0	0	0	0	0	0	0	0	0	0	0	0	0	0	0
d__Bacteria;p__Actinomycetota;c__Thermoleophilia;o__Gaiellales;f__Gaiellaceae;g__Gaiella;s__Gaiella sp029858755	Actinobacteria; Thermoleophilia	4_1_Jan_SF_Bin61	0	0	0	0	0	0	0	0	0	0	0	0	0	0	0	0	0	0	0	0	0	0	0	0	0	0	0	0	0	0	0	0	0	0	0	0	2	0	0	0	0	0	0
d__Bacteria;p__Actinomycetota;c__Thermoleophilia;o__Gaiellales;f__Gaiellaceae;g__Gaiella;s__Gaiella sp029858755	Actinobacteria; Thermoleophilia	4_1_Oct_SF_Bin32	0	0	0	0	0	0	0	0	0	0	0	0	0	0	0	0	0	0	0	0	0	0	0	0	0	0	0	0	0	0	0	0	0	0	0	0	1	0	0	0	0	0	0
d__Bacteria;p__Actinomycetota;c__Thermoleophilia;o__Gaiellales;f__Gaiellaceae;g__Gaiella;s__Gaiella sp029858755	Actinobacteria; Thermoleophilia	4_1_May_SF_Bin52	0	0	0	0	0	0	0	1	0	0	0	0	0	0	0	0	0	0	0	0	0	0	0	0	0	0	0	0	0	0	0	0	0	0	0	0	3	0	0	0	0	0	0
d__Bacteria;p__Actinomycetota;c__Thermoleophilia;o__Gaiellales;f__Gaiellaceae;g__GMQP-bins7;s__GMQP-bins7 sp029865325	Actinobacteria; Thermoleophilia	4_1_Jan_SF_Bin18	0	0	3	0	0	0	0	1	0	0	0	0	0	0	0	0	0	0	0	0	0	0	0	0	0	0	0	0	0	0	0	0	0	0	0	0	2	0	0	0	0	0	0
d__Bacteria;p__Actinomycetota;c__Thermoleophilia;o__Gaiellales;f__Gaiellaceae;g__GMQP-bins7;s__GMQP-bins7 sp029865325	Actinobacteria; Thermoleophilia	4_1_May_SF_Bin55	0	0	1	0	0	0	0	1	0	0	0	0	0	0	0	0	0	0	0	0	0	0	0	0	0	0	0	0	0	0	0	0	0	0	0	0	2	0	0	0	0	0	0
d__Bacteria;p__Actinomycetota;c__Thermoleophilia;o__Gaiellales;f__Gaiellaceae;g__GMQP-bins7;s__GMQP-bins7 sp029865325	Actinobacteria; Thermoleophilia	4_1_Oct_SF_Bin14	0	0	1	0	0	0	0	1	0	0	0	0	0	0	0	0	0	0	0	0	0	0	0	0	0	0	0	0	0	0	0	0	0	0	0	0	2	0	0	0	0	0	0
d__Bacteria;p__Actinomycetota;c__Thermoleophilia;o__Miltoncostaeales;f__Miltoncostaeaceae;g__CAMYIK01;s__CAMYIK01 sp029861485	Actinobacteria	21_Jan_SF_Bin72	0	0	0	0	0	0	0	0	0	0	0	0	0	0	0	0	0	1	0	0	0	0	0	0	0	0	0	0	0	0	0	0	0	0	0	0	0	0	0	0	0	0	0
d__Bacteria;p__Actinomycetota;c__Thermoleophilia;o__Miltoncostaeales;f__Miltoncostaeaceae;g__CAMYIK01;s__CAMYIK01 sp029861485	Actinobacteria	13_May_SF_Bin35	0	0	0	0	0	0	0	0	0	0	0	0	0	0	0	0	0	0	0	0	0	0	0	0	0	0	0	0	0	0	0	0	0	0	0	0	0	0	0	0	0	0	0
d__Bacteria;p__Actinomycetota;c__UBA4738;o__UBA4738;f__HRBIN12;g__JAOUEA01;s__JAOUEA01 sp029858935	Actinobacteria	4_1_Jan_SF_Bin49	0	0	1	0	0	0	0	0	0	0	0	0	0	0	0	0	0	0	0	0	0	0	0	0	0	0	0	0	0	0	0	0	0	0	0	0	2	0	0	0	0	1	0
d__Bacteria;p__Actinomycetota;c__UBA4738;o__UBA4738;f__HRBIN12;g__JAOUEA01;s__JAOUEA01 sp029858935	Actinobacteria	4_1_May_SF_Bin66	0	0	1	0	0	0	0	0	0	0	0	0	0	0	0	0	0	0	0	0	0	0	0	0	0	0	0	0	0	0	0	0	0	0	0	0	3	0	0	0	0	1	0
d__Bacteria;p__Actinomycetota;c__UBA4738;o__UBA4738;f__HRBIN12;g__JAOUEA01;s__JAOUEA01 sp029858935	Actinobacteria	4_1_Oct_SF_Bin20	0	0	1	0	0	0	0	0	0	0	0	0	0	0	0	0	0	0	0	0	0	0	0	0	0	0	0	0	0	0	0	0	0	0	0	0	2	0	0	0	0	1	0
d__Bacteria;p__Armatimonadota;c__Hebobacteria;o__Hebobacterales;f__Hebobacteraceae;g__GCA-020344235;s__	Armatimonadota	4_1_July_SF_Bin29	0	0	1	0	0	0	0	0	0	0	0	0	0	0	0	0	0	0	1	0	0	0	0	0	0	0	0	0	0	0	0	0	0	0	0	0	0	0	0	0	0	0	0
d__Bacteria;p__Bacteroidota;c__Bacteroidia;o__Chitinophagales;f__Saprospiraceae;g__JAHELJ01;s__JAHELJ01 sp024644235	Bacteroidetes	13_May_SF_Bin4	0	0	0	0	0	0	0	0	0	0	0	0	0	0	0	0	0	4	3	0	0	0	0	0	0	0	0	0	0	0	0	0	0	0	0	0	2	0	0	0	0	0	0
d__Bacteria;p__Bacteroidota;c__Bacteroidia;o__Chitinophagales;f__Saprospiraceae;g__JAHELJ01;s__	Bacteroidetes	21_Jan_SF_Bin4	0	0	1	0	0	0	0	0	0	0	0	0	0	0	0	0	0	3	3	0	0	0	0	0	0	0	0	0	0	0	0	0	0	0	0	0	1	0	0	0	0	0	0
d__Bacteria;p__Bacteroidota;c__Bacteroidia;o__Cytophagales;f__Cyclobacteriaceae;g__JAJCYK01;s__JAJCYK01 sp029861825	Bacteroidetes	21_Jan_SF_Bin48	0	0	1	0	0	0	0	0	0	0	0	0	0	0	0	0	0	2	2	0	0	0	0	0	0	0	0	0	0	0	0	0	0	0	0	0	1	0	0	0	0	1	0
d__Bacteria;p__Bacteroidota;c__Bacteroidia;o__Cytophagales;f__Cyclobacteriaceae;g__JAHEMU01;s__JAHEMU01 sp029882725	Bacteroidetes	8_1_Jan_SF_Bin4	0	0	0	0	0	0	0	0	0	0	0	0	0	0	0	0	0	4	2	0	0	0	0	0	0	0	0	0	0	0	0	0	0	0	0	0	2	0	0	0	0	0	0
d__Bacteria;p__Bacteroidota;c__Bacteroidia;o__Cytophagales;f__Cyclobacteriaceae;g__JAOUKH01;s__JAOUKH01 sp029882685	Bacteroidetes	8_1_Jan_SF_Bin40	0	0	0	0	0	0	0	1	0	0	0	0	0	0	0	0	0	2	3	0	0	0	0	0	0	0	0	0	0	0	0	0	0	0	0	0	1	0	0	0	0	0	0
d__Bacteria;p__Bacteroidota;c__Bacteroidia;o__Cytophagales;f__Cyclobacteriaceae;g__JAOUKJ01;s__JAOUKJ01 sp029882675	Bacteroidetes	8_1_Jan_SF_Bin42	0	0	0	0	0	0	0	0	0	0	0	0	0	0	0	0	0	6	6	0	0	0	0	0	0	0	0	0	0	0	0	0	0	0	0	0	2	0	2	0	0	1	0
d__Bacteria;p__Bacteroidota;c__Bacteroidia;o__Cytophagales;f__Cyclobacteriaceae;g__JAOUKH01;s__JAOUKH01 sp029881895	Bacteroidetes	8_1_Jan_SF_Bin89	0	0	0	0	0	0	0	1	0	0	0	0	0	0	0	0	0	2	1	0	0	0	0	0	0	0	0	0	0	0	0	0	0	0	0	0	1	0	0	0	0	0	0
d__Bacteria;p__Bacteroidota;c__Bacteroidia;o__Cytophagales;f__Cyclobacteriaceae;g__JAOUKJ01;s__	Bacteroidetes	8_1_Oct_SF_Bin109	0	0	0	0	0	0	0	0	0	0	0	0	0	0	0	0	0	3	3	0	0	0	0	0	0	0	0	0	0	0	0	0	0	0	0	0	1	0	0	0	0	1	0
d__Bacteria;p__Bacteroidota;c__Bacteroidia;o__Cytophagales;f__Cyclobacteriaceae;g__;s__	Bacteroidetes	8_1_Oct_SF_Bin11	0	0	0	0	0	0	0	0	0	0	0	0	0	0	0	0	0	1	0	0	0	0	0	0	0	0	0	0	0	0	0	0	0	0	0	0	1	0	0	0	0	0	0
d__Bacteria;p__Bacteroidota;c__Bacteroidia;o__Cytophagales;f__Cyclobacteriaceae;g__JAOUOM01;s__JAOUOM01 sp029880385	Bacteroidetes	8_1_Oct_SF_Bin14	0	0	0	0	0	0	0	0	0	0	0	0	0	0	0	0	0	2	1	0	0	0	0	0	0	0	0	0	0	0	0	0	0	0	0	0	1	0	0	0	0	1	0
d__Bacteria;p__Bacteroidota;c__Bacteroidia;o__Cytophagales;f__Cyclobacteriaceae;g__Chryseolinea;s__Chryseolinea sp029858965	Bacteroidetes	4_1_Jan_SF_Bin44	0	0	0	0	0	0	0	1	0	0	0	0	0	0	0	0	0	2	2	0	0	0	0	0	0	0	0	0	0	0	0	0	1	0	0	0	1	0	0	0	0	0	0
d__Bacteria;p__Bacteroidota;c__Bacteroidia;o__Cytophagales;f__Cyclobacteriaceae;g__Chryseolinea;s__Chryseolinea sp029858965	Bacteroidetes	4_1_May_SF_Bin10	0	0	0	0	0	0	0	0	0	0	0	0	0	0	0	0	0	2	2	0	0	0	0	0	0	0	0	0	0	0	0	0	1	0	0	0	1	0	0	0	0	0	0
d__Bacteria;p__Bacteroidota;c__Bacteroidia;o__Cytophagales;f__Cyclobacteriaceae;g__Chryseolinea;s__Chryseolinea sp029858965	Bacteroidetes	4_1_Oct_SF_Bin41	0	0	0	0	0	0	0	1	0	0	0	0	0	0	0	0	0	2	2	0	0	0	0	0	0	0	0	0	0	0	0	0	1	0	0	0	1	0	0	0	0	0	0
d__Bacteria;p__Bacteroidota;c__Bacteroidia;o__Cytophagales;f__Cyclobacteriaceae;g__UBA2336;s__	Bacteroidetes	4_1_Jan_SF_Bin36	0	0	0	0	0	0	0	0	0	0	0	0	0	0	0	0	0	1	1	0	0	0	0	0	0	0	0	0	0	0	0	0	0	0	0	0	0	0	0	0	0	0	0
d__Bacteria;p__Bacteroidota;c__Bacteroidia;o__Flavobacteriales;f__Flavobacteriaceae;g__Aureibaculum;s__	Bacteroidetes	8_1_Jan_SF_Bin6	0	0	0	0	0	0	0	0	0	0	0	0	0	0	0	0	0	4	4	0	0	0	0	0	0	0	0	0	0	0	0	0	0	0	0	0	1	0	0	0	0	1	1
d__Bacteria;p__Bacteroidota;c__Bacteroidia;o__Flavobacteriales;f__Flavobacteriaceae;g__HDS-28;s__HDS-28 sp029861705	Bacteroidetes	21_Jan_SF_Bin56	0	0	0	0	0	0	0	0	0	0	0	0	0	0	0	0	0	3	3	0	0	0	0	0	0	0	0	0	0	0	0	0	0	0	0	0	0	0	0	0	0	1	0
d__Bacteria;p__Bacteroidota;c__Bacteroidia;o__Flavobacteriales;f__Flavobacteriaceae;g__HDS-28;s__HDS-28 sp029861705	Bacteroidetes	21_May_SF_Bin10	0	0	0	0	0	0	0	0	0	0	0	0	0	0	0	0	0	3	2	0	0	0	0	0	0	0	0	0	0	0	0	0	0	0	0	0	1	0	0	0	0	2	0
d__Bacteria;p__Bacteroidota;c__Bacteroidia;o__Flavobacteriales;f__Flavobacteriaceae;g__JAGXRT01;s__	Bacteroidetes	13_Jan_SF_Bin5	0	0	0	0	0	0	0	0	0	0	0	0	0	0	0	0	0	1	2	0	0	0	0	0	0	0	0	0	0	0	0	0	0	0	0	0	1	0	0	0	0	0	0
d__Bacteria;p__Bacteroidota;c__Bacteroidia;o__Flavobacteriales;f__Flavobacteriaceae;g__Lutimonas;s__	Bacteroidetes	13_Jan_SF_Bin2	0	0	0	0	0	0	0	1	0	0	0	0	0	0	0	0	0	4	3	0	0	0	0	0	0	0	0	0	0	0	0	0	0	0	0	0	1	0	0	0	0	0	1
d__Bacteria;p__Bacteroidota_A;c__Ignavibacteria;o__Ignavibacteriales;f__Ignavibacteriaceae;g__IGN2;s__	Ignavibacteriae	13_May_SF_Bin21	0	0	0	0	0	0	0	0	0	0	0	0	0	0	0	0	0	3	2	0	0	0	0	0	0	0	0	0	0	0	0	0	0	0	0	0	1	0	0	0	0	0	0
d__Bacteria;p__Bacteroidota_A;c__UBA10030;o__UBA10030;f__UBA6906;g__JAOUDE01;s__JAOUDE01 sp029859455	Ignavibacteriae	4_1_Jan_SF_Bin14	0	0	1	0	0	0	0	0	0	0	0	0	0	0	0	0	0	0	1	0	0	0	0	0	0	0	0	0	0	0	0	0	0	0	0	0	0	0	0	0	0	0	0
d__Bacteria;p__Bacteroidota_A;c__UBA10030;o__UBA10030;f__UBA6906;g__;s__	Ignavibacteriae	13_May_SF_Bin23	0	0	0	0	0	0	0	0	0	0	0	0	0	0	0	0	0	2	1	0	0	0	0	0	0	0	0	0	0	0	0	0	0	0	0	0	0	0	0	0	0	0	0
d__Bacteria;p__Bdellovibrionota;c__Bacteriovoracia;o__Bacteriovoracales;f__Bacteriovoracaceae;g__JAURDE01;s__JAURDE01 sp030828105	Proteobacteria; Oligoflexia	8_1_Oct_SF_Bin17	0	0	0	0	0	0	0	0	0	0	0	0	0	0	0	0	0	0	0	0	0	0	0	0	0	0	0	0	0	0	0	0	0	0	0	0	1	0	0	0	0	0	0
d__Bacteria;p__Campylobacterota;c__Campylobacteria;o__Campylobacterales;f__Sulfurimonadaceae;g__;s__	Proteobacteria; Epsilonproteobacteria	8_1_Jan_SF_Bin51	0	0	1	0	0	0	0	0	0	0	0	0	0	0	0	0	0	0	0	0	0	0	0	0	0	0	0	0	0	0	0	0	0	0	0	0	1	0	0	0	0	0	0
d__Bacteria;p__Chloroflexota;c__Anaerolineae;o__4572-78;f__J111;g__JAJRVO01;s__	Chloroflexi; Ardenticatenia	21_Jan_SF_Bin5	0	0	0	0	0	0	0	0	0	0	0	0	0	0	0	0	0	1	0	0	0	0	0	0	0	0	0	0	0	0	0	0	0	0	0	0	1	0	0	0	0	1	0
d__Bacteria;p__Chloroflexota;c__Anaerolineae;o__Anaerolineales;f__UBA11579;g__VRUJ01;s__	Chloroflexi	24_May_SF_Bin27	0	0	1	0	0	0	0	1	0	0	0	0	0	0	1	0	0	1	1	0	0	0	0	0	0	0	0	0	0	0	0	0	0	0	0	0	1	0	0	0	0	1	0
d__Bacteria;p__Chloroflexota;c__Anaerolineae;o__Anaerolineales;f__UBA11579;g__VRUJ01;s__	Chloroflexi	8_1_July_SF_Bin50	0	0	1	0	0	0	0	2	0	0	0	0	0	0	0	0	0	1	2	0	0	0	0	0	0	0	0	0	0	0	0	0	0	0	0	0	2	0	0	0	0	1	0
d__Bacteria;p__Chloroflexota;c__Anaerolineae;o__Anaerolineales;f__UBA11579;g__;s__	Chloroflexi	8_1_Oct_SF_Bin13	0	0	1	0	0	0	0	1	0	0	0	0	0	0	0	0	0	2	1	0	0	0	0	0	0	0	0	0	0	0	0	0	0	0	0	0	0	0	0	0	0	0	0
d__Bacteria;p__Chloroflexota;c__Anaerolineae;o__E26-bin7;f__E26-bin7;g__E26-bin7;s__	Chloroflexi	4_1_July_SF_Bin1	0	0	0	0	0	0	0	0	0	1	1	1	0	1	0	0	0	2	1	0	0	0	0	0	0	1	0	0	0	0	0	0	0	0	0	0	0	0	0	0	0	1	1
d__Bacteria;p__Chloroflexota;c__Anaerolineae;o__UBA7937;f__B3-Chlor;g__JAUVXJ01;s__	Chloroflexi	4_1_July_SF_Bin35	0	0	0	0	0	0	0	0	0	0	0	0	0	0	0	0	1	1	1	0	0	0	0	0	0	0	0	0	0	0	0	0	0	0	0	0	0	0	1	0	0	1	0
d__Bacteria;p__Chloroflexota;c__Dehalococcoidia;o__Dehalococcoidales;f__BS750m-G39;g__;s__	Chloroflexi	8_1_Oct_SF_Bin42	0	0	0	0	0	0	0	1	0	0	0	0	0	0	0	0	0	1	0	0	0	0	0	0	0	0	0	0	0	0	0	0	0	0	0	0	0	0	0	0	0	0	0
d__Bacteria;p__Chloroflexota;c__Dehalococcoidia;o__GIF9;f__AB-539-J10;g__20-14-all-45-10;s__	Chloroflexi	8_1_Jan_SF_Bin41	0	0	0	0	0	0	0	0	0	0	0	0	0	0	0	0	0	0	0	0	0	0	0	0	0	0	0	0	0	0	0	0	0	0	0	0	0	0	0	0	0	0	0
d__Bacteria;p__Chloroflexota;c__Dehalococcoidia;o__GIF9;f__AB-539-J10;g__20-14-all-45-10;s__	Chloroflexi	8_1_Oct_SF_Bin82	1	0	0	0	0	0	0	0	0	0	0	0	0	0	0	0	0	0	0	0	0	0	0	0	0	0	0	0	0	0	0	0	0	0	0	0	0	0	0	0	0	0	0
d__Bacteria;p__Chloroflexota;c__Dehalococcoidia;o__GIF9;f__AB-539-J10;g__RBG-13-51-36;s__RBG-13-51-36 sp029859145	Chloroflexi	4_1_Jan_SF_Bin38	0	0	0	0	0	0	0	0	0	0	0	0	0	0	0	0	2	0	0	0	0	0	0	0	0	0	0	0	0	0	0	0	0	0	0	0	0	0	0	0	0	0	0
d__Bacteria;p__Chloroflexota;c__Dehalococcoidia;o__GIF9;f__AB-539-J10;g__RBG-13-51-36;s__RBG-13-51-36 sp029857995	Chloroflexi	4_1_July_SF_Bin57	0	0	0	0	0	0	0	0	0	0	0	0	0	0	0	0	2	0	0	0	0	0	0	0	0	0	0	0	0	0	0	0	0	0	0	0	0	0	0	0	0	0	0
d__Bacteria;p__Chloroflexota;c__Dehalococcoidia;o__GIF9;f__AB-539-J10;g__RBG-13-51-36;s__RBG-13-51-36 sp029859145	Chloroflexi	4_1_July_SF_Bin62	0	0	0	0	0	0	0	0	0	0	0	0	0	0	0	0	1	0	0	0	0	0	0	0	0	0	0	0	0	0	0	0	0	0	0	0	0	0	0	0	0	0	0
d__Bacteria;p__Chloroflexota;c__Dehalococcoidia;o__GIF9;f__AB-539-J10;g__RBG-13-51-36;s__RBG-13-51-36 sp029857995	Chloroflexi	4_1_May_SF_Bin14	0	0	0	0	0	0	0	0	0	0	0	0	0	0	0	0	2	0	0	0	0	0	0	0	0	0	0	0	0	0	0	0	0	0	0	0	0	0	0	0	0	0	0
d__Bacteria;p__Chloroflexota;c__Dehalococcoidia;o__GIF9;f__AB-539-J10;g__RBG-13-51-36;s__RBG-13-51-36 sp029859145	Chloroflexi	4_1_May_SF_Bin29	0	0	0	0	0	0	0	0	0	0	0	0	0	0	0	0	0	0	0	0	0	0	0	0	0	0	0	0	0	0	0	0	0	0	0	0	0	0	0	0	0	0	0
d__Bacteria;p__Chloroflexota;c__Limnocylindria;o__Limnocylindrales;f__CSP1-4;g__SPCO01;s__SPCO01 sp029858845	Chloroflexi	4_1_Jan_SF_Bin57	0	0	0	2	1	0	0	0	0	0	0	0	0	0	0	0	0	0	1	0	0	0	0	0	0	0	0	0	0	0	0	0	0	0	0	0	0	0	0	0	0	1	0
d__Bacteria;p__Chloroflexota;c__Limnocylindria;o__Limnocylindrales;f__CSP1-4;g__SPCO01;s__SPCO01 sp029858845	Chloroflexi	4_1_Oct_SF_Bin45	0	0	0	0	0	0	0	0	0	0	0	0	0	0	0	0	0	0	1	0	0	0	0	0	0	0	0	0	0	0	0	0	0	0	0	0	1	0	0	0	0	1	0
d__Bacteria;p__Chloroflexota;c__Limnocylindria;o__QHBO01;f__QHBO01;g__CF-167;s__CF-167 sp029865285	Chloroflexi	4_1_May_SF_Bin54	0	0	0	0	0	0	0	0	0	0	0	0	0	0	0	0	0	3	3	0	0	0	0	0	0	0	0	0	0	0	0	0	0	0	0	0	1	0	0	0	0	0	1
d__Bacteria;p__Desulfobacterota_B;c__Binatia;o__UBA9968;f__UBA9968;g__DP-20;s__	Proteobacteria; Deltaproteobacteria	13_July_SF_Bin2	0	0	0	0	0	0	0	0	0	0	0	0	0	0	0	0	0	5	2	0	0	0	0	0	0	0	0	0	0	0	0	0	0	0	0	0	0	0	0	0	1	0	0
d__Bacteria;p__Desulfobacterota_E;c__Deferrimicrobia;o__J040;f__J040;g__WVXK01;s__	Proteobacteria; Deltaproteobacteria	13_May_SF_Bin19	0	0	1	0	0	0	0	1	0	0	0	0	0	0	0	0	0	1	1	0	0	0	0	0	0	0	0	0	0	0	0	0	0	0	0	0	0	0	1	0	0	0	0
d__Bacteria;p__Desulfobacterota_E;c__Deferrimicrobia;o__Deferrimicrobiales;f__Deferrimicrobiaceae;g__CSP1-8;s__	Proteobacteria; Deltaproteobacteria	13_July_SF_Bin10	0	0	0	0	0	0	0	0	0	0	0	0	0	0	0	0	0	4	4	0	0	0	0	0	0	0	0	0	0	0	0	0	0	0	0	0	0	0	0	0	0	0	0
d__Bacteria;p__Desulfobacterota_E;c__Deferrimicrobia;o__Deferrimicrobiales;f__Deferrimicrobiaceae;g__CSP1-8;s__	Proteobacteria; Deltaproteobacteria	13_May_SF_Bin101	0	0	0	0	0	0	0	0	0	0	0	0	0	0	0	0	0	4	3	0	0	0	0	0	0	0	0	0	0	0	0	0	0	0	0	0	0	0	0	0	0	0	0
d__Bacteria;p__Desulfobacterota;c__Desulfobacteria;o__Desulfobacterales;f__UBA11574;g__JAAXQD01;s__JAAXQD01 sp032126435	Proteobacteria; Deltaproteobacteria	13_Jan_SF_Bin31	0	0	2	0	0	1	1	1	1	0	0	0	0	0	2	0	0	3	4	0	0	0	0	0	0	0	0	0	0	0	0	0	0	0	0	0	3	0	0	0	0	0	0
d__Bacteria;p__Desulfobacterota;c__Desulfobacteria;o__Desulfobacterales;f__UBA11574;g__JAAXQD01;s__JAAXQD01 sp032126435	Proteobacteria; Deltaproteobacteria	13_Oct_SF_Bin29	0	0	3	1	0	2	1	1	1	0	0	0	1	2	3	0	0	2	6	0	0	0	0	0	0	0	0	0	0	0	0	0	0	0	0	0	1	0	0	0	0	0	0
d__Bacteria;p__Desulfobacterota;c__Desulfobacteria;o__Desulfobacterales;f__UBA11574;g__UBA11574;s__UBA11574 sp002868985	Proteobacteria; Deltaproteobacteria	13_Jan_SF_Bin38	0	0	2	2	1	1	1	2	1	0	0	0	1	1	1	0	0	4	5	0	0	0	0	0	0	0	0	0	0	0	0	0	0	0	0	0	3	0	0	0	0	0	1
d__Bacteria;p__Desulfobacterota;c__Desulfobacteria;o__Desulfobacterales;f__UBA11574;g__UBA11574;s__UBA11574 sp002868985	Proteobacteria; Deltaproteobacteria	13_Oct_SF_Bin32	0	0	2	1	1	1	1	2	1	0	0	0	1	1	1	0	0	5	5	0	0	0	0	0	0	0	0	0	0	0	0	0	0	0	0	0	5	0	0	0	0	0	1
d__Bacteria;p__Desulfobacterota;c__Desulfobulbia;o__Desulfobulbales;f__BM004;g__BM004;s__BM004 sp002868955	Proteobacteria; Deltaproteobacteria	13_Jan_SF_Bin30	0	0	1	1	1	1	0	0	0	0	0	0	1	1	0	0	0	2	1	0	0	0	0	0	0	0	0	0	0	0	0	0	0	0	0	0	0	0	0	0	0	0	0
d__Bacteria;p__Desulfobacterota;c__Desulfobulbia;o__Desulfobulbales;f__BM004;g__BM004;s__BM004 sp002868955	Proteobacteria; Deltaproteobacteria	13_Oct_SF_Bin33	0	0	1	1	1	1	1	1	1	0	0	0	1	1	1	0	0	2	3	0	0	0	0	0	0	0	0	0	0	0	0	0	0	0	0	0	0	0	0	0	0	0	0
d__Bacteria;p__Desulfobacterota;c__Desulfobulbia;o__Desulfobulbales;f__BM004;g__BM004;s__BM004 sp012974315	Proteobacteria; Deltaproteobacteria	13_Jan_SF_Bin8	0	0	2	1	1	2	1	0	1	0	0	0	1	1	1	0	0	4	3	0	0	0	0	0	0	0	0	0	0	0	0	0	0	0	0	0	0	0	0	0	0	0	0
d__Bacteria;p__Desulfobacterota;c__Desulfobulbia;o__Desulfobulbales;f__Desulfobulbaceae;g__UBA10518;s__	Proteobacteria; Deltaproteobacteria	13_Jan_SF_Bin12	0	0	0	0	0	1	1	1	1	0	0	0	1	1	1	0	0	1	6	0	0	0	0	0	0	0	0	0	0	0	0	0	0	0	0	0	0	0	0	0	0	0	1
d__Bacteria;p__Desulfobacterota;c__Desulfobulbia;o__Desulfobulbales;f__Desulfobulbaceae;g__JAOTSI01;s__JAOTSI01 sp029865005	Proteobacteria; Deltaproteobacteria	13_Jan_SF_Bin14	0	0	2	1	0	1	1	1	1	0	0	0	1	2	1	0	0	3	4	0	0	0	0	0	0	0	0	0	0	0	0	0	0	0	0	0	2	1	0	0	0	0	1
d__Bacteria;p__Desulfobacterota;c__Desulfobulbia;o__Desulfobulbales;f__UBA5123;g__UBA5123;s__	Proteobacteria; Deltaproteobacteria	13_Jan_SF_Bin49	0	0	3	2	2	3	2	1	0	0	0	0	0	0	0	0	0	1	3	0	0	0	0	0	1	1	0	0	0	0	0	0	0	0	0	0	0	0	1	0	0	0	1
d__Bacteria;p__Desulfobacterota;c__Desulfobulbia;o__Desulfobulbales;f__UBA5123;g__UBA5123;s__	Proteobacteria; Deltaproteobacteria	13_Jan_SF_Bin54	0	0	0	0	0	3	2	0	2	0	0	0	0	0	0	0	0	2	3	0	0	0	0	0	0	0	0	0	0	0	0	0	0	0	0	0	0	0	0	0	0	0	0
d__Bacteria;p__Desulfobacterota;c__Desulfuromonadia;o__Desulfuromonadales;f__BM103;g__M0040;s__	Proteobacteria; Deltaproteobacteria	13_Jan_SF_Bin1	0	0	0	0	0	0	0	0	0	0	0	0	0	0	0	0	0	1	0	0	0	0	0	0	0	0	0	0	0	0	0	0	0	0	0	0	0	0	0	0	0	0	0
d__Bacteria;p__Desulfobacterota;c__Desulfuromonadia;o__Desulfuromonadales;f__BM103;g__M0040;s__M0040 sp029859485	Proteobacteria; Deltaproteobacteria	13_Oct_SF_Bin5	0	0	0	0	0	0	0	0	0	0	0	0	0	0	0	0	0	0	0	1	0	0	0	0	1	0	0	0	0	0	0	0	0	0	0	0	0	0	0	0	0	0	0
d__Bacteria;p__Desulfobacterota;c__Syntrophobacteria;o__BM002;f__BM002;g__BM002;s__BM002 sp002899795	Proteobacteria; Deltaproteobacteria	13_Oct_SF_Bin15	0	0	1	1	1	2	1	1	2	0	0	0	1	1	3	0	0	5	7	0	0	0	0	0	0	0	0	0	0	0	0	0	0	0	0	0	1	0	0	0	0	0	1
d__Bacteria;p__Desulfobacterota;c__Desulfobacteria;o__Desulfobacterales;f__JAHEIW01;g__JAHEIW01;s__	Proteobacteria; Deltaproteobacteria	21_May_SF_Bin32	0	0	1	2	1	1	1	1	1	0	0	0	1	2	1	1	0	4	9	0	0	2	0	0	0	0	0	0	0	0	0	0	0	0	0	0	1	0	0	0	0	0	0
d__Bacteria;p__Desulfobacterota;c__Desulfobacteria;o__Desulfobacterales;f__JAHEIW01;g__JAHEIW01;s__	Proteobacteria; Deltaproteobacteria	24_Jan_SF_Bin12	0	0	2	5	3	3	1	0	1	0	0	0	1	1	1	0	0	4	5	0	0	0	0	0	0	0	0	0	0	0	0	0	0	0	0	0	0	0	0	0	0	0	0
d__Bacteria;p__Desulfobacterota;c__Desulfobacteria;o__Desulfobacterales;f__JAHEIW01;g__JAHEIW01;s__	Proteobacteria; Deltaproteobacteria	24_Jan_SF_Bin10	0	0	2	1	1	2	2	0	1	1	1	0	0	1	1	1	1	7	8	0	0	0	0	0	0	0	0	0	0	0	0	0	0	0	0	0	0	0	0	0	0	0	0
d__Bacteria;p__Desulfobacterota;c__Desulfobacteria;o__Desulfobacterales;f__JAHEIW01;g__JAHEIW01;s__	Proteobacteria; Deltaproteobacteria	24_Oct_SF_Bin38	0	0	1	1	0	1	2	0	2	0	0	0	1	1	1	2	0	4	6	0	0	0	0	0	0	0	0	0	0	0	0	0	0	0	0	0	1	0	0	0	0	0	0
d__Bacteria;p__Desulfobacterota;c__Desulfobacteria;o__Desulfobacterales;f__UBA11574;g__UBA11574;s__UBA11574 sp029857875	Proteobacteria; Deltaproteobacteria	4_1_July_SF_Bin60	0	0	2	2	1	2	1	3	1	0	0	0	1	2	2	0	0	4	4	0	0	0	0	0	0	0	0	0	0	0	0	0	0	0	0	0	3	0	0	0	0	0	1
d__Bacteria;p__Desulfobacterota;c__Desulfobacteria;o__Desulfobacterales;f__UBA11574;g__UBA11574;s__UBA11574 sp002868985	Proteobacteria; Deltaproteobacteria	21_July_SF_Bin1	0	0	2	1	1	1	1	2	1	0	0	0	1	1	1	0	0	5	6	0	0	0	0	0	0	0	0	0	0	0	0	0	0	0	0	0	4	0	0	0	0	0	1
d__Bacteria;p__Desulfobacterota;c__Desulfobacteria;o__Desulfobacterales;f__UBA11574;g__UBA11574;s__UBA11574 sp002868985	Proteobacteria; Deltaproteobacteria	21_May_SF_Bin9	0	0	2	1	1	1	1	2	1	0	0	0	1	1	1	0	0	4	5	0	0	0	0	0	0	0	0	0	0	0	0	0	0	0	0	0	5	0	0	0	0	0	1
d__Bacteria;p__Desulfobacterota;c__Desulfobacteria;o__Desulfobacterales;f__UBA11574;g__UBA11574;s__UBA11574 sp002868985	Proteobacteria; Deltaproteobacteria	21_Oct_SF_Bin17	0	0	2	1	1	1	1	2	1	0	0	0	1	1	1	0	0	4	5	0	0	0	0	0	0	0	0	0	0	0	0	0	0	0	0	0	4	0	0	0	0	0	0
d__Bacteria;p__Desulfobacterota;c__Desulfobacteria;o__Desulfobacterales;f__UBA11574;g__UBA11574;s__UBA11574 sp002868985	Proteobacteria; Deltaproteobacteria	24_Jan_SF_Bin13	0	0	3	1	1	1	1	2	0	0	0	0	1	2	1	0	0	6	6	0	0	0	0	0	0	0	0	0	0	0	0	0	0	0	0	0	3	0	0	0	0	0	0
d__Bacteria;p__Desulfobacterota;c__Desulfobacteria;o__Desulfobacterales;f__UBA11574;g__UBA11574;s__UBA11574 sp002868985	Proteobacteria; Deltaproteobacteria	24_May_SF_Bin33	0	0	2	1	1	2	1	2	1	0	0	0	0	0	1	0	0	4	5	0	0	0	0	0	0	0	0	0	0	0	0	0	0	0	0	0	1	0	0	0	0	0	0
d__Bacteria;p__Desulfobacterota;c__Desulfobacteria;o__Desulfobacterales;f__JAHEIW01;g__JAHEIW01;s__	Proteobacteria; Deltaproteobacteria	21_Oct_SF_Bin14	0	0	2	1	0	1	1	0	1	0	0	0	1	3	1	1	0	7	10	0	0	2	0	0	0	0	0	0	0	0	0	0	0	0	0	0	1	0	0	0	0	0	1
d__Bacteria;p__Desulfobacterota;c__Desulfobulbia;o__Desulfobulbales;f__BM004;g__BM004;s__BM004 sp002868955	Proteobacteria; Deltaproteobacteria	21_July_SF_Bin2	0	0	1	1	1	0	0	1	0	0	0	0	1	1	1	0	0	2	3	0	0	0	0	0	0	0	0	0	0	0	0	0	0	0	0	0	0	0	0	0	0	0	0
d__Bacteria;p__Desulfobacterota;c__Desulfobulbia;o__Desulfobulbales;f__BM004;g__BM004;s__BM004 sp002868955	Proteobacteria; Deltaproteobacteria	21_May_SF_Bin30	0	0	1	1	1	1	1	1	0	0	0	0	1	1	2	0	0	2	3	0	0	0	0	0	0	0	0	0	0	0	0	0	0	0	0	0	0	0	0	0	0	0	0
d__Bacteria;p__Desulfobacterota;c__Desulfobulbia;o__Desulfobulbales;f__BM004;g__BM004;s__BM004 sp002868955	Proteobacteria; Deltaproteobacteria	21_Oct_SF_Bin18	0	0	1	1	1	1	1	1	0	0	0	0	2	1	1	0	0	2	2	0	0	0	0	0	0	0	0	0	0	0	0	0	0	0	0	0	0	0	0	0	0	0	0
d__Bacteria;p__Desulfobacterota;c__Desulfobulbia;o__Desulfobulbales;f__BM004;g__BM004;s__BM004 sp002868955	Proteobacteria; Deltaproteobacteria	24_Jan_SF_Bin20	0	0	1	1	0	0	0	1	0	0	0	0	1	2	1	0	0	2	3	0	0	0	0	0	0	0	0	0	0	0	0	0	0	0	0	0	0	0	0	0	0	0	0
d__Bacteria;p__Desulfobacterota;c__Desulfobulbia;o__Desulfobulbales;f__BM004;g__BM004;s__BM004 sp002868955	Proteobacteria; Deltaproteobacteria	24_Oct_SF_Bin27	0	0	2	1	1	0	0	1	0	0	0	0	1	0	0	0	0	2	3	0	0	0	0	0	0	0	0	0	0	0	0	0	0	0	0	0	0	0	0	0	0	0	0
d__Bacteria;p__Desulfobacterota;c__Desulfobulbia;o__Desulfobulbales;f__Desulfobulbaceae;g__JAOTSI01;s__	Proteobacteria; Deltaproteobacteria	4_1_May_SF_Bin4	0	0	2	1	1	1	1	2	1	1	0	0	1	1	1	0	0	2	3	0	0	0	0	0	0	0	0	0	0	0	0	0	0	0	0	0	2	0	0	0	0	0	1
d__Bacteria;p__Desulfobacterota;c__Desulfobulbia;o__Desulfobulbales;f__Desulfurivibrionaceae;g__DUZU01;s__DUZU01 sp013349285	Proteobacteria; Deltaproteobacteria	8_1_July_SF_Bin20	0	0	2	1	1	1	1	1	1	0	0	0	1	1	1	0	0	2	4	0	0	0	0	0	0	0	0	0	0	0	0	0	0	0	0	0	0	0	1	0	0	0	3
d__Bacteria;p__Desulfobacterota;c__Desulfobulbia;o__Desulfobulbales;f__Desulfurivibrionaceae;g__Thiovibrio;s__Thiovibrio sp013349295	Proteobacteria; Deltaproteobacteria	4_1_May_SF_Bin58	0	0	2	1	1	1	1	1	1	0	0	0	1	1	1	0	0	1	2	0	0	0	0	0	0	0	0	0	0	0	0	0	0	0	0	0	1	0	1	0	0	0	3
d__Bacteria;p__Desulfobacterota;c__Desulfobulbia;o__Desulfobulbales;f__UBA5123;g__UBA5123;s__UBA5123 sp029865195	Proteobacteria; Deltaproteobacteria	4_1_May_SF_Bin57	0	0	1	1	1	1	1	1	1	0	0	0	1	1	1	0	0	1	2	0	0	0	0	0	0	1	0	0	0	0	0	0	0	0	0	0	0	0	1	0	0	0	3
d__Bacteria;p__Desulfobacterota;c__Desulfobulbia;o__Desulfobulbales;f__UBA5123;g__UBA5123;s__	Proteobacteria; Deltaproteobacteria	4_1_May_SF_Bin9	0	0	3	1	0	2	1	0	1	0	0	0	1	1	0	0	0	1	2	0	0	0	0	0	0	0	0	0	0	0	0	0	0	0	0	0	0	1	2	0	0	0	2
d__Bacteria;p__Desulfobacterota;c__Desulfuromonadia;o__Desulfuromonadales;f__BM103;g__JAQYVY01;s__	Proteobacteria; Deltaproteobacteria	24_Oct_SF_Bin20	0	0	0	0	0	0	0	0	0	0	0	0	0	0	0	0	0	0	0	0	0	0	0	0	0	0	0	0	0	0	0	0	0	0	0	0	0	0	0	0	0	0	0
d__Bacteria;p__Desulfobacterota;c__Desulfuromonadia;o__Desulfuromonadales;f__BM103;g__JAFDBW01;s__JAFDBW01 sp019313105	Proteobacteria; Deltaproteobacteria	24_Oct_SF_Bin31	0	0	0	0	0	0	0	0	0	0	0	0	0	0	0	0	0	0	0	0	0	0	0	0	0	1	0	0	0	0	0	0	0	0	0	0	0	0	0	0	0	0	0
d__Bacteria;p__Desulfobacterota;c__Desulfuromonadia;o__Desulfuromonadales;f__BM103;g__M0040;s__M0040 sp029859485	Proteobacteria; Deltaproteobacteria	21_May_SF_Bin22	0	0	0	0	0	0	0	0	0	0	0	0	0	0	0	0	0	1	1	1	0	0	0	0	0	0	0	0	0	0	0	0	0	0	0	0	0	0	0	0	0	0	0
d__Bacteria;p__Desulfobacterota;c__Desulfuromonadia;o__Desulfuromonadales;f__BM103;g__M0040;s__M0040 sp029859485	Proteobacteria; Deltaproteobacteria	24_July_SF_Bin1	0	0	0	0	0	0	0	0	0	0	0	0	0	0	0	0	0	0	0	1	0	0	0	0	0	0	0	0	0	0	0	0	0	0	0	0	0	0	0	0	0	0	0
d__Bacteria;p__Desulfobacterota;c__Desulfuromonadia;o__Desulfuromonadales;f__BM103;g__M0040;s__M0040 sp029859485	Proteobacteria; Deltaproteobacteria	24_May_SF_Bin4	0	0	0	0	0	0	0	0	0	0	0	0	0	0	0	0	0	0	0	1	0	0	0	0	1	0	0	0	0	0	0	0	0	0	0	0	0	0	0	0	0	0	0
d__Bacteria;p__Desulfobacterota;c__Desulfuromonadia;o__Desulfuromonadales;f__BM103;g__M0040;s__M0040 sp029859485	Proteobacteria; Deltaproteobacteria	24_Oct_SF_Bin9	0	0	0	0	0	0	0	0	0	0	0	0	0	0	0	0	0	0	0	1	0	0	0	0	2	0	0	0	0	0	0	0	0	0	0	0	0	0	0	0	0	0	0
d__Bacteria;p__Desulfobacterota;c__GWC2-55-46;o__GWC2-55-46;f__DRQE01;g__JAOUFM01;s__JAOUFM01 sp029858205	Proteobacteria; Deltaproteobacteria	4_1_July_SF_Bin43	0	0	1	0	0	0	0	0	0	0	0	0	0	0	0	0	0	1	1	0	0	0	0	0	0	1	0	0	0	0	0	0	0	0	0	0	0	0	0	0	0	0	0
d__Bacteria;p__Desulfobacterota;c__JADFVX01;o__JADFVX01;f__JADFVX01;g__JAOUBX01;s__JAOUBX01 sp029860075	Proteobacteria; Deltaproteobacteria	24_May_SF_Bin10	0	0	0	0	0	0	0	0	0	0	0	0	0	0	0	0	0	1	1	0	0	0	0	0	1	1	0	0	0	0	0	0	0	0	0	0	1	0	1	0	0	0	0
d__Bacteria;p__Desulfobacterota;c__SM23-61;o__SM23-61;f__SM23-61;g__JAHJQK01;s__	Proteobacteria; Deltaproteobacteria	4_1_July_SF_Bin55	0	0	0	0	0	1	1	3	1	0	0	0	0	0	0	0	1	1	2	0	0	1	0	0	0	0	0	0	0	0	0	0	0	0	0	0	0	0	2	2	0	0	2
d__Bacteria;p__Desulfobacterota;c__Syntrophobacteria;o__BM002;f__BM002;g__BM002;s__BM002 sp002899795	Proteobacteria; Deltaproteobacteria	21_July_SF_Bin16	0	0	1	1	1	0	0	0	1	0	0	0	1	1	2	0	0	3	3	0	0	0	0	0	0	0	0	0	0	0	0	0	0	0	0	0	1	0	0	0	0	0	0
d__Bacteria;p__Desulfobacterota;c__Syntrophobacteria;o__BM002;f__BM002;g__BM002;s__BM002 sp002899795	Proteobacteria; Deltaproteobacteria	21_May_SF_Bin20	0	0	1	1	1	0	0	1	0	0	0	0	1	1	1	0	0	1	4	0	0	0	0	0	0	0	0	0	0	0	0	0	0	0	0	0	1	0	0	0	0	0	0
d__Bacteria;p__Desulfobacterota;c__Syntrophobacteria;o__BM002;f__BM002;g__BM002;s__BM002 sp002899795	Proteobacteria; Deltaproteobacteria	21_Oct_SF_Bin24	0	0	1	1	1	1	1	1	2	0	0	0	1	1	3	0	0	3	7	0	0	0	0	0	0	0	0	0	0	0	0	0	0	0	0	0	1	0	0	0	0	0	0
d__Bacteria;p__Desulfobacterota;c__Syntrophobacteria;o__BM002;f__BM002;g__BM002;s__BM002 sp002899795	Proteobacteria; Deltaproteobacteria	24_Jan_SF_Bin17	0	0	1	2	1	1	2	2	2	0	0	0	1	1	2	0	0	6	5	0	0	0	0	0	0	0	0	0	0	0	0	0	0	0	0	0	1	0	0	0	0	0	0
d__Bacteria;p__Desulfobacterota;c__Syntrophobacteria;o__BM002;f__BM002;g__BM002;s__BM002 sp002899795	Proteobacteria; Deltaproteobacteria	24_July_SF_Bin12	0	0	1	1	1	0	0	1	1	0	0	0	1	1	2	0	0	3	4	0	0	0	0	0	0	0	0	0	0	0	0	0	0	0	0	0	1	0	0	0	0	0	0
d__Bacteria;p__Desulfobacterota;c__Syntrophobacteria;o__BM002;f__BM002;g__BM002;s__BM002 sp002899795	Proteobacteria; Deltaproteobacteria	24_May_SF_Bin32	0	0	1	2	1	0	0	0	0	0	0	0	1	2	3	0	0	2	4	0	0	0	0	0	0	0	0	0	0	0	0	0	0	0	0	0	1	0	0	0	0	0	0
d__Bacteria;p__Desulfobacterota;c__Syntrophobacteria;o__BM002;f__BM002;g__BM002;s__BM002 sp002899795	Proteobacteria; Deltaproteobacteria	24_Oct_SF_Bin1	0	0	1	2	1	1	1	1	0	0	0	0	1	1	2	0	0	5	5	0	0	0	0	0	0	0	0	0	0	0	0	0	0	0	0	0	1	0	0	0	0	0	0
d__Bacteria;p__Gemmatimonadota;c__Gemmatimonadetes;o__Gemmatimonadales;f__Gemmatimonadaceae;g__Pseudogemmatithrix;s__Pseudogemmatithrix sp029884515	Gemmatimonadetes	4_1_May_SF_Bin68	0	0	0	0	0	0	0	0	0	0	0	0	0	0	0	0	0	3	3	0	0	0	0	0	0	0	0	0	0	0	0	0	1	0	0	0	0	0	0	0	0	0	0
d__Bacteria;p__Gemmatimonadota;c__Gemmatimonadetes;o__Gemmatimonadales;f__GWC2-71-9;g__JAOTWJ01;s__JAOTWJ01 sp029862925	Gemmatimonadetes	13_May_SF_Bin78	0	0	0	0	0	0	0	1	0	0	0	0	0	0	0	0	0	3	3	0	0	0	0	0	0	0	0	0	0	0	0	0	0	0	0	0	2	0	0	0	0	1	0
d__Bacteria;p__Gemmatimonadota;c__Gemmatimonadetes;o__Gemmatimonadales;f__GWC2-71-9;g__JAOTWJ01;s__JAOTWJ01 sp029859185	Gemmatimonadetes	4_1_Jan_SF_Bin35	0	0	1	3	2	1	1	1	1	0	0	0	2	2	2	0	0	2	5	0	0	0	0	0	1	1	1	0	0	0	0	0	0	0	0	0	0	0	0	0	0	1	1
d__Bacteria;p__Gemmatimonadota;c__Gemmatimonadetes;o__Gemmatimonadales;f__GWC2-71-9;g__JADJOM01;s__JADJOM01 sp029884275	Gemmatimonadetes	4_1_Jan_SF_Bin65	0	0	0	0	0	0	0	0	0	0	0	0	0	0	0	0	0	3	3	0	0	0	0	0	0	0	0	0	0	0	0	0	0	0	0	1	0	0	0	0	0	0	0
d__Bacteria;p__Gemmatimonadota;c__Gemmatimonadetes;o__Gemmatimonadales;f__GWC2-71-9;g__JADJOM01;s__JADJOM01 sp029884275	Gemmatimonadetes	4_1_May_SF_Bin31	0	0	0	0	0	0	0	0	0	0	0	0	0	0	0	0	0	4	2	0	0	0	0	0	0	0	0	0	0	0	0	0	0	0	1	1	0	0	0	0	0	0	0
d__Bacteria;p__Gemmatimonadota;c__Gemmatimonadetes;o__Gemmatimonadales;f__GWC2-71-9;g__JAOTWJ01;s__JAOTWJ01 sp029859185	Gemmatimonadetes	4_1_May_SF_Bin51	0	0	1	1	0	1	0	1	0	0	0	0	1	0	0	0	0	0	3	0	0	0	0	0	0	0	0	0	0	0	0	0	0	0	0	0	0	0	0	0	0	0	1
d__Bacteria;p__Gemmatimonadota;c__Gemmatimonadetes;o__Gemmatimonadales;f__GWC2-71-9;g__JADJOM01;s__JADJOM01 sp029884275	Gemmatimonadetes	4_1_Oct_SF_Bin18	0	0	0	0	0	0	0	0	0	0	0	0	0	0	0	0	0	4	3	0	0	0	0	0	0	0	0	0	0	0	0	0	0	0	0	0	0	0	0	0	0	0	0
d__Bacteria;p__Gemmatimonadota;c__Gemmatimonadetes;o__Gemmatimonadales;f__GWC2-71-9;g__JAOTWJ01;s__JAOTWJ01 sp029859185	Gemmatimonadetes	4_1_Oct_SF_Bin44	0	0	1	3	1	2	2	1	1	0	0	0	1	1	1	0	0	1	3	0	0	0	0	0	1	1	1	0	0	0	0	0	0	0	0	1	0	0	0	0	0	1	1
d__Bacteria;p__Gemmatimonadota;c__Gemmatimonadetes;o__Gemmatimonadales;f__GWC2-71-9;g__;s__	Gemmatimonadetes	8_1_May_SF_Bin5	0	0	0	0	0	0	0	0	0	0	0	0	0	0	0	0	0	1	4	0	0	0	0	0	0	0	0	0	0	0	0	0	0	0	0	0	0	0	0	0	0	0	0
d__Bacteria;p__Gemmatimonadota;c__Gemmatimonadetes;o__Gemmatimonadales;f__GWC2-71-9;g__;s__	Gemmatimonadetes	8_1_Oct_SF_Bin91	0	0	0	0	0	0	0	0	0	0	0	0	0	0	0	0	0	3	3	0	0	0	0	0	0	0	0	0	0	0	0	0	0	0	0	0	0	0	0	0	0	0	0
d__Bacteria;p__Gemmatimonadota;c__Gemmatimonadetes;o__Gemmatimonadales;f__GWC2-71-9;g__SZUA-320;s__	Gemmatimonadetes	4_1_Oct_SF_Bin21	0	0	0	0	0	0	0	1	0	0	0	0	0	0	0	0	0	1	1	0	0	0	0	0	0	0	0	0	0	0	0	0	1	0	0	0	1	0	0	0	0	0	0
d__Bacteria;p__Gemmatimonadota;c__Gemmatimonadetes;o__Gemmatimonadales;f__GWC2-71-9;g__JAOTVV01;s__JAOTVV01 sp029863245	Gemmatimonadetes	13_Jan_SF_Bin53	0	0	1	0	0	0	0	0	0	0	0	0	0	0	0	0	0	2	3	0	0	0	0	0	1	1	1	0	0	0	0	0	0	0	0	0	1	0	0	0	0	1	0
d__Bacteria;p__Gemmatimonadota;c__Gemmatimonadetes;o__Gemmatimonadales;f__GWC2-71-9;g__JAOTVV01;s__JAOTVV01 sp029863245	Gemmatimonadetes	13_July_SF_Bin32	0	0	1	0	0	0	0	0	0	0	0	0	0	0	0	0	0	2	3	0	0	0	0	0	1	1	1	0	0	0	0	0	0	0	0	0	1	0	0	0	0	1	0
d__Bacteria;p__Gemmatimonadota;c__Gemmatimonadetes;o__Gemmatimonadales;f__GWC2-71-9;g__JAOTVV01;s__JAOTVV01 sp029863245	Gemmatimonadetes	13_May_SF_Bin58	0	0	1	0	0	0	0	0	0	0	0	0	0	0	0	0	0	2	3	0	0	0	0	0	1	1	1	0	0	0	0	0	0	0	0	0	1	0	0	0	0	1	0
d__Bacteria;p__Gemmatimonadota;c__Gemmatimonadetes;o__Gemmatimonadales;f__GWC2-71-9;g__JAOTVV01;s__	Gemmatimonadetes	13_May_SF_Bin79	0	0	0	0	0	0	0	1	0	0	0	0	0	0	0	0	0	3	5	0	0	0	0	0	1	1	0	0	0	0	0	0	0	0	0	0	1	0	0	0	0	0	0
d__Bacteria;p__Gemmatimonadota;c__Gemmatimonadetes;o__Gemmatimonadales;f__GWC2-71-9;g__JAOTVV01;s__JAOTVV01 sp029863245	Gemmatimonadetes	13_Oct_SF_Bin3	0	0	1	0	0	0	0	0	0	0	0	0	0	0	0	0	0	3	4	0	0	0	0	0	1	1	1	0	0	0	0	0	0	0	0	0	1	0	0	0	0	1	0
d__Bacteria;p__Gemmatimonadota;c__Gemmatimonadetes;o__Gemmatimonadales;f__GWC2-71-9;g__JAOTVV01;s__JAOTVV01 sp029863245	Gemmatimonadetes	8_1_July_SF_Bin36	0	0	2	0	0	0	0	0	0	0	0	0	0	0	0	0	0	2	3	0	0	0	0	0	1	1	1	0	0	0	0	0	0	0	0	0	1	0	0	0	0	0	0
d__Bacteria;p__Gemmatimonadota;c__Gemmatimonadetes;o__Palauibacterales;f__Palauibacteraceae;g__Palauibacter;s__Palauibacter sp029861425	Gemmatimonadetes	21_Jan_SF_Bin74	0	0	0	0	0	0	0	0	0	0	0	0	0	0	0	0	0	1	1	0	0	0	0	0	0	0	0	0	0	0	0	0	1	0	0	0	1	0	0	0	0	0	0
d__Bacteria;p__Gemmatimonadota;c__Gemmatimonadetes;o__Palauibacterales;f__Palauibacteraceae;g__JARFPW01;s__JARFPW01 sp029863105	Gemmatimonadetes	13_July_SF_Bin57	0	0	0	0	0	0	0	0	0	0	0	0	0	0	0	0	0	1	0	0	0	0	0	0	0	0	0	0	0	0	0	0	0	0	0	0	0	0	0	0	0	0	0
d__Bacteria;p__Gemmatimonadota;c__Gemmatimonadetes;o__Palauibacterales;f__Palauibacteraceae;g__JARFPW01;s__JARFPW01 sp029863105	Gemmatimonadetes	13_May_SF_Bin66	0	0	1	0	0	0	0	0	0	0	0	0	0	0	0	0	0	1	1	0	0	0	0	0	0	0	0	0	0	0	0	0	0	0	0	0	0	0	0	0	0	0	0
d__Bacteria;p__Gemmatimonadota;c__Gemmatimonadetes;o__Longimicrobiales;f__UBA6960;g__JAHEKK01;s__	Gemmatimonadetes	13_May_SF_Bin3	0	0	1	0	0	0	0	1	0	0	0	0	0	0	0	0	0	1	2	0	0	0	0	0	0	0	0	0	0	0	0	0	2	0	0	0	1	0	0	0	0	0	0
d__Bacteria;p__Gemmatimonadota;c__Gemmatimonadetes;o__Longimicrobiales;f__UBA6960;g__JAOUPR01;s__JAOUPR01 sp029879725	Gemmatimonadetes	8_1_Oct_SF_Bin61	0	0	0	0	0	0	0	1	0	0	0	0	0	0	0	0	0	2	3	0	0	0	0	0	0	0	0	0	0	0	0	0	1	0	0	0	1	0	0	0	0	0	0
d__Bacteria;p__Gemmatimonadota;c__Gemmatimonadetes;o__Longimicrobiales;f__UBA6960;g__JAOUPR01;s__JAOUPR01 sp029879725	Gemmatimonadetes	8_1_July_SF_Bin64	0	0	0	0	0	0	0	0	0	0	0	0	0	0	0	0	0	2	3	0	0	0	0	0	0	0	0	0	0	0	0	0	0	0	0	0	0	0	0	0	0	0	0
d__Bacteria;p__Gemmatimonadota;c__Gemmatimonadetes;o__Longimicrobiales;f__UBA6960;g__UBA2589;s__UBA2589 sp029863525	Gemmatimonadetes	13_May_SF_Bin45	0	0	0	0	0	0	0	0	0	0	0	0	0	0	0	0	0	2	2	0	0	0	0	0	0	0	0	0	0	0	0	0	1	0	0	0	0	0	0	0	0	1	0
d__Bacteria;p__Gemmatimonadota;c__Gemmatimonadetes;o__Longimicrobiales;f__UBA6960;g__UBA2982;s__UBA2982 sp029863645	Gemmatimonadetes	13_July_SF_Bin5	0	0	1	0	0	0	0	0	0	0	0	0	0	0	0	0	0	2	3	0	0	0	0	0	0	0	0	0	0	0	0	0	3	0	0	0	0	0	0	0	0	0	0
d__Bacteria;p__Gemmatimonadota;c__Gemmatimonadetes;o__Longimicrobiales;f__UBA6960;g__UBA2982;s__UBA2982 sp029863645	Gemmatimonadetes	13_May_SF_Bin31	0	0	1	0	0	0	0	0	0	0	0	0	0	0	0	0	0	2	3	0	0	0	0	0	0	0	0	0	0	0	0	0	3	0	0	0	0	0	0	0	0	0	0
d__Bacteria;p__Krumholzibacteriota;c__Krumholzibacteriia;o__WVZY01;f__JAKEHA01;g__;s__	Delphibacteria	13_May_SF_Bin48	0	0	0	0	0	0	0	0	0	0	0	0	0	0	0	0	0	1	1	0	0	0	0	0	0	0	0	0	0	0	0	0	0	0	0	0	0	0	0	0	0	0	0
d__Bacteria;p__Krumholzibacteriota;c__Krumholzibacteriia;o__WVZY01;f__JAKEHA01;g__JAKEHA01;s__JAKEHA01 sp029865265	Delphibacteria	4_1_May_SF_Bin56	0	0	1	0	0	0	0	0	0	0	0	0	0	0	0	0	0	1	1	0	0	0	0	0	0	0	0	0	0	0	0	0	0	0	0	0	0	0	0	0	0	0	0
d__Bacteria;p__Krumholzibacteriota;c__Krumholzibacteriia;o__WVZY01;f__JAKEHA01;g__JAKEHA01;s__JAKEHA01 sp029865265	Delphibacteria	4_1_Oct_SF_Bin54	0	0	1	0	0	0	0	0	0	0	0	0	0	0	0	0	0	1	1	0	0	0	0	0	0	0	0	0	0	0	0	0	0	0	0	0	0	0	0	0	0	0	0
d__Bacteria;p__Krumholzibacteriota;c__Krumholzibacteriia;o__WVZY01;f__JAKEHA01;g__JAKEHA01;s__JAKEHA01 sp029865265	Delphibacteria	8_1_July_SF_Bin8	0	0	0	0	0	0	0	0	0	0	0	0	0	0	0	0	0	1	1	0	0	0	0	0	0	0	0	0	0	0	0	0	0	0	0	0	0	0	0	0	0	0	0
d__Bacteria;p__Krumholzibacteriota;c__Krumholzibacteriia;o__WVZY01;f__WVZY01;g__JAOTUR01;s__JAOTUR01 sp029863805	Delphibacteria	13_May_SF_Bin18	0	0	1	0	0	0	0	0	0	0	0	0	0	0	1	0	0	3	2	0	0	0	0	0	1	1	0	0	0	0	0	0	0	0	0	0	0	0	1	0	0	0	0
d__Bacteria;p__Krumholzibacteriota;c__Krumholzibacteriia;o__WVZY01;f__JAKEHA01;g__JAKEHA01;s__JAKEHA01 sp029865265	Delphibacteria	4_1_Jan_SF_Bin19	0	0	1	0	0	0	0	0	0	0	0	0	0	0	0	0	0	1	1	0	0	0	0	0	0	0	0	0	0	0	0	0	0	0	0	0	0	0	0	0	0	0	0
d__Bacteria;p__Myxococcota_A;c__UBA9160;o__UBA9160;f__SMWR01;g__JACZXC01;s__JACZXC01 sp029863845	Proteobacteria; Deltaproteobacteria	13_May_SF_Bin102	0	0	1	0	0	0	0	0	0	0	0	0	0	0	0	0	0	3	3	0	0	0	0	0	0	0	0	0	0	0	0	0	0	0	0	0	0	0	0	0	0	0	0
d__Bacteria;p__Myxococcota_A;c__UBA9160;o__UBA9160;f__SMWR01;g__JAOUNA01;s__JAOUNA01 sp029881215	Proteobacteria; Deltaproteobacteria	13_May_SF_Bin90	0	0	1	0	0	0	0	0	0	0	0	0	0	0	0	0	0	2	3	0	0	0	0	0	0	0	0	0	0	0	0	0	0	0	0	0	0	0	0	0	0	0	0
d__Bacteria;p__Myxococcota_A;c__UBA9160;o__UBA9160;f__SMWR01;g__JAOUNA01;s__JAOUNA01 sp029881215	Proteobacteria; Deltaproteobacteria	4_1_Oct_SF_Bin12	0	0	1	0	0	0	0	0	0	0	0	0	0	0	0	0	0	2	2	0	0	0	0	0	0	0	0	0	0	0	0	0	0	0	0	0	0	0	0	0	0	0	0
d__Bacteria;p__Myxococcota_A;c__UBA9160;o__UBA9160;f__SMWR01;g__JAOUNA01;s__JAOUNA01 sp029881215	Proteobacteria; Deltaproteobacteria	8_1_July_SF_Bin58	0	0	1	0	0	0	0	0	0	0	0	0	0	0	0	0	0	2	3	0	0	0	0	0	0	0	0	0	0	0	0	0	0	0	0	0	0	0	0	0	0	0	0
d__Bacteria;p__Myxococcota_A;c__UBA9160;o__UBA9160;f__UBA6930;g__;s__	Proteobacteria; Deltaproteobacteria	21_Jan_SF_Bin49	0	0	1	0	0	0	0	0	0	0	0	0	0	0	0	0	0	1	2	0	0	0	0	0	0	0	0	0	0	0	0	0	0	0	0	0	0	0	0	0	0	0	0
d__Bacteria;p__Myxococcota;c__Polyangia;o__Polyangiales;f__JAFGIB01;g__JAOUOP01;s__JAOUOP01 sp029880325	Proteobacteria; Deltaproteobacteria	8_1_Oct_SF_Bin19	0	0	0	1	1	0	0	0	0	0	0	0	0	0	0	0	0	2	2	0	0	0	0	0	0	0	0	0	0	0	0	0	0	0	0	0	1	0	0	0	0	0	0
d__Bacteria;p__Myxococcota;c__Polyangia;o__Polyangiales;f__SG8-38;g__;s__	Proteobacteria; Deltaproteobacteria	8_1_July_SF_Bin41	0	0	1	0	0	0	0	1	0	0	0	0	0	0	0	0	0	1	1	0	0	0	0	0	0	0	0	0	0	0	0	0	0	0	0	0	2	0	0	0	0	0	0
d__Bacteria;p__Myxococcota;c__Polyangia;o__Polyangiales;f__SG8-38;g__SG8-38;s__SG8-38 sp029863605	Proteobacteria; Deltaproteobacteria	13_July_SF_Bin27	0	0	0	0	0	0	0	0	0	0	0	0	0	0	0	0	0	1	1	0	0	0	0	0	0	0	0	0	0	0	0	0	0	0	0	0	0	0	0	0	0	0	0
d__Bacteria;p__Myxococcota;c__Polyangia;o__Polyangiales;f__SG8-38;g__SG8-38;s__SG8-38 sp029863605	Proteobacteria; Deltaproteobacteria	13_May_SF_Bin32	0	0	0	0	0	0	0	0	0	0	0	0	0	0	0	0	0	1	1	0	0	0	0	0	0	0	0	0	0	0	0	0	0	0	0	0	0	0	0	0	0	0	0
d__Bacteria;p__Myxococcota;c__Polyangia;o__Polyangiales;f__SG8-38;g__SG8-38;s__SG8-38 sp029861865	Proteobacteria; Deltaproteobacteria	21_Jan_SF_Bin46	0	0	0	0	0	0	0	1	0	0	0	0	0	0	0	0	0	1	1	0	0	0	0	0	0	0	0	0	0	0	0	0	0	0	0	0	1	0	0	0	0	0	0
d__Bacteria;p__Myxococcota;c__Polyangia;o__Polyangiales;f__SG8-38;g__SG8-38;s__	Proteobacteria; Deltaproteobacteria	21_Jan_SF_Bin73	0	0	0	0	0	0	0	1	0	1	0	0	0	0	0	0	0	2	0	0	0	0	0	0	0	0	0	0	0	0	0	0	0	0	0	0	1	0	0	0	0	0	0
d__Bacteria;p__Myxococcota;c__Polyangia;o__Polyangiales;f__SG8-38;g__SG8-38;s__SG8-38 sp029861865	Proteobacteria; Deltaproteobacteria	21_Oct_SF_Bin11	0	0	0	0	0	0	0	1	0	0	0	0	0	0	0	0	0	1	1	0	0	0	0	0	0	0	0	0	0	0	0	0	0	0	0	0	1	0	0	0	0	0	0
d__Bacteria;p__Myxococcota;c__Polyangia;o__Polyangiales;f__SG8-38;g__SG8-38;s__SG8-38 sp029862185	Proteobacteria; Deltaproteobacteria	21_Jan_SF_Bin28	0	0	0	0	0	0	0	1	0	0	0	0	0	0	0	0	0	1	1	0	0	0	0	0	0	0	0	0	0	0	0	0	0	0	0	0	1	0	0	0	0	0	0
d__Bacteria;p__Myxococcota;c__Polyangia;o__Polyangiales;f__SG8-38;g__SG8-38;s__SG8-38 sp937998345	Proteobacteria; Deltaproteobacteria	21_May_SF_Bin23	0	0	0	0	0	0	0	2	0	0	0	0	0	0	0	0	0	0	0	0	0	0	0	0	0	0	0	0	0	0	0	0	0	0	0	0	3	0	0	0	0	0	0
d__Bacteria;p__Myxococcota;c__Polyangia;o__Polyangiales;f__SG8-38;g__SG8-38;s__	Proteobacteria; Deltaproteobacteria	4_1_May_SF_Bin28	0	0	0	0	0	0	0	0	0	0	0	0	0	0	0	0	0	1	0	0	0	0	0	0	0	0	0	0	0	0	0	0	0	0	0	0	0	0	0	0	0	0	0
d__Bacteria;p__Nitrospinota;c__Nitrospinia;o__Nitrospinales;f__Nitrospinaceae;g__SZUA-226;s__	Nitrospinae	13_May_SF_Bin42	0	0	0	0	0	0	0	0	0	0	0	0	0	0	0	0	0	0	0	0	0	0	0	0	0	0	0	0	0	0	0	0	0	0	0	0	0	0	0	0	0	0	0
d__Bacteria;p__Nitrospinota;c__Nitrospinia;o__Nitrospinales;f__Nitrospinaceae;g__SZUA-226;s__	Nitrospinae	8_1_Jan_SF_Bin86	0	0	0	0	0	0	0	0	0	0	0	0	0	0	0	0	0	0	0	0	0	0	0	0	0	0	0	0	0	0	0	0	0	0	0	0	0	0	0	0	1	0	0
d__Bacteria;p__Nitrospinota;c__Nitrospinia;o__Nitrospinales;f__Nitrospinaceae;g__SZUA-226;s__SZUA-226 sp029879645	Nitrospinae	8_1_Oct_SF_Bin69	0	0	1	0	0	0	0	0	0	0	0	0	0	0	0	0	0	0	0	0	0	0	0	0	0	0	0	0	0	0	0	0	0	0	0	0	1	0	0	0	1	0	0
d__Bacteria;p__Nitrospinota;c__Nitrospinia;o__Nitrospinales;f__Nitrospinaceae;g__SZUA-226;s__	Nitrospinae	8_1_Oct_SF_Bin83	0	0	0	0	0	0	0	0	0	0	0	0	0	0	0	0	0	0	0	0	0	0	0	0	0	0	0	0	0	0	0	0	0	0	0	0	0	0	0	0	1	0	0
d__Bacteria;p__Nitrospinota;c__UBA7883;o__JACRGQ01;f__JACRGQ01;g__JAOUMJ01;s__JAOUMJ01 sp029881495	Nitrospinae	8_1_July_SF_Bin34	0	0	1	1	1	1	1	1	0	1	1	1	2	1	1	0	0	2	2	0	0	0	0	0	0	0	0	0	0	0	0	0	0	0	0	0	1	0	0	0	0	0	0
d__Bacteria;p__Nitrospinota;c__UBA7883;o__UBA7883;f__UBA7883;g__;s__	Nitrospinae	4_1_July_SF_Bin3	0	0	1	1	1	0	0	0	0	1	1	1	1	1	1	0	0	3	2	0	0	0	0	0	0	0	0	0	0	0	0	0	0	0	0	0	1	0	0	0	0	0	0
d__Bacteria;p__Nitrospinota;c__UBA7883;o__UBA7883;f__UBA7883;g__JAOUMU01;s__JAOUMU01 sp029879765	Nitrospinae	8_1_Jan_SF_Bin9	0	0	1	1	0	2	1	1	0	0	0	0	1	1	2	0	0	2	2	0	0	0	0	0	0	0	0	0	0	0	0	0	0	0	0	0	1	0	0	0	0	0	0
d__Bacteria;p__Nitrospinota;c__UBA7883;o__UBA7883;f__UBA7883;g__JAOUMU01;s__JAOUMU01 sp029881335	Nitrospinae	8_1_July_SF_Bin48	0	0	1	1	1	1	1	1	0	1	1	1	1	1	1	0	0	2	2	0	0	0	0	0	0	0	0	0	0	0	0	0	0	0	0	0	2	0	0	0	0	0	0
d__Bacteria;p__Nitrospinota;c__UBA7883;o__UBA7883;f__UBA7883;g__JAOUMU01;s__JAOUMU01 sp029879765	Nitrospinae	8_1_May_SF_Bin11	0	0	1	1	1	2	1	1	0	1	1	1	1	1	1	0	0	3	3	0	0	0	0	0	0	0	0	0	0	0	0	0	0	0	0	0	2	0	0	0	0	0	0
d__Bacteria;p__Nitrospinota;c__UBA7883;o__UBA7883;f__UBA7883;g__JAOUMU01;s__JAOUMU01 sp029880775	Nitrospinae	8_1_May_SF_Bin17	0	0	1	0	0	1	1	1	0	1	1	1	0	0	0	0	0	2	2	0	0	0	0	0	0	0	0	0	0	0	0	0	0	0	1	1	1	0	0	0	0	0	0
d__Bacteria;p__Nitrospinota;c__UBA7883;o__UBA7883;f__UBA7883;g__JAOUMU01;s__JAOUMU01 sp029879765	Nitrospinae	8_1_Oct_SF_Bin59	0	0	1	1	1	1	1	1	0	1	1	1	1	1	1	0	0	3	3	0	0	0	0	0	0	0	0	0	0	0	0	0	0	0	0	0	2	0	0	0	0	0	0
d__Bacteria;p__Nitrospirota;c__JAOUDF01;o__JAOUDF01;f__JAOUDF01;g__JAOUDF01;s__JAOUDF01 sp029859385	Nitrospirae	4_1_Jan_SF_Bin16	0	0	0	0	0	0	0	0	0	0	0	0	0	0	0	0	0	2	2	0	0	0	0	0	0	0	0	0	0	0	0	0	0	0	0	0	1	0	0	0	0	0	0
d__Bacteria;p__Nitrospirota_B;c__JACRHL01;o__JACRHL01;f__JACRHL01;g__JAOUMB01;s__JAOUMB01 sp029881725	Nitrospirae	8_1_July_SF_Bin21	0	0	1	1	0	0	0	0	0	0	0	0	0	0	0	0	0	0	0	0	0	0	0	0	0	0	0	0	0	0	0	0	0	0	0	0	0	0	0	0	0	0	0
d__Bacteria;p__Nitrospirota_B;c__JACRHL01;o__JACRHL01;f__JACRHL01;g__JAOUFN01;s__JAOUFN01 sp029858285	Nitrospirae	4_1_July_SF_Bin45	0	0	1	1	1	0	0	0	0	0	0	0	0	0	0	0	0	0	0	0	0	0	0	0	0	0	0	0	0	0	0	0	0	0	0	0	1	0	0	0	0	0	0
d__Bacteria;p__Nitrospirota;c__Nitrospiria;o__Nitrospirales;f__Nitrospiraceae;g__Nitrospira_D;s__Nitrospira_D sp029865225	Nitrospirae	4_1_Jan_SF_Bin27	0	0	0	0	0	0	0	0	0	0	0	0	0	0	0	0	0	0	0	0	0	0	0	0	0	0	0	0	0	0	0	0	0	0	0	0	1	0	0	0	0	0	0
d__Bacteria;p__Nitrospirota;c__Nitrospiria;o__Nitrospirales;f__Nitrospiraceae;g__Nitrospira_D;s__Nitrospira_D sp029881435	Nitrospirae	4_1_Jan_SF_Bin41	0	0	0	0	0	0	0	0	0	0	0	0	0	0	0	0	0	0	0	0	0	0	0	0	0	0	0	0	0	0	0	0	0	0	0	0	1	0	0	0	0	0	0
d__Bacteria;p__Nitrospirota;c__Nitrospiria;o__Nitrospirales;f__Nitrospiraceae;g__Nitrospira_D;s__Nitrospira_D sp029865345	Nitrospirae	4_1_Jan_SF_Bin42	0	0	0	0	0	0	0	0	0	0	0	0	0	0	0	0	0	0	0	0	0	0	0	0	0	0	0	0	0	0	0	0	0	0	0	0	1	0	0	0	0	0	0
d__Bacteria;p__Nitrospirota;c__Nitrospiria;o__Nitrospirales;f__Nitrospiraceae;g__Nitrospira_D;s__Nitrospira_D sp029858925	Nitrospirae	4_1_Jan_SF_Bin51	0	0	0	0	0	0	0	0	0	0	0	0	0	0	0	0	0	0	0	0	0	0	0	0	0	0	0	0	0	0	0	0	0	0	0	0	1	0	0	0	0	0	0
d__Bacteria;p__Nitrospirota;c__Nitrospiria;o__Nitrospirales;f__Nitrospiraceae;g__Nitrospira_D;s__Nitrospira_D sp029865485	Nitrospirae	4_1_Jan_SF_Bin53	0	0	0	0	0	0	0	0	0	0	0	0	0	0	0	0	0	0	0	0	0	0	0	0	0	0	0	0	0	0	0	0	0	0	0	0	1	0	0	0	0	0	0
d__Bacteria;p__Nitrospirota;c__Nitrospiria;o__Nitrospirales;f__Nitrospiraceae;g__Nitrospira_D;s__Nitrospira_D sp029865345	Nitrospirae	4_1_July_SF_Bin50	0	0	0	0	0	0	0	0	0	0	0	0	0	0	0	0	0	0	0	0	0	0	0	0	0	0	0	0	0	0	0	0	0	0	0	0	1	0	0	0	0	0	0
d__Bacteria;p__Nitrospirota;c__Nitrospiria;o__Nitrospirales;f__Nitrospiraceae;g__Nitrospira_D;s__Nitrospira_D sp029858925	Nitrospirae	4_1_July_SF_Bin51	0	0	0	0	0	0	0	0	0	0	0	0	0	0	0	0	0	0	0	0	0	0	0	0	0	0	0	0	0	0	0	0	0	0	0	0	0	0	0	0	0	0	0
d__Bacteria;p__Nitrospirota;c__Nitrospiria;o__Nitrospirales;f__Nitrospiraceae;g__Nitrospira_D;s__Nitrospira_D sp029865225	Nitrospirae	4_1_July_SF_Bin53	0	0	0	0	0	0	0	0	0	0	0	0	0	0	0	0	0	0	0	0	0	0	0	0	0	0	0	0	0	0	0	0	1	0	0	0	1	0	0	0	0	0	0
d__Bacteria;p__Nitrospirota;c__Nitrospiria;o__Nitrospirales;f__Nitrospiraceae;g__Nitrospira_D;s__Nitrospira_D sp029865485	Nitrospirae	4_1_May_SF_Bin36	0	0	0	0	0	0	0	0	0	0	0	0	0	0	0	0	0	0	0	0	0	0	0	0	0	0	0	0	0	0	0	0	0	0	0	0	1	0	0	0	0	0	0
d__Bacteria;p__Nitrospirota;c__Nitrospiria;o__Nitrospirales;f__Nitrospiraceae;g__Nitrospira_D;s__	Nitrospirae	4_1_May_SF_Bin38	0	0	0	0	0	0	0	0	0	0	0	0	0	0	0	0	0	0	0	0	0	0	0	0	0	0	0	0	0	0	0	0	0	0	0	0	1	0	0	0	0	0	0
d__Bacteria;p__Nitrospirota;c__Nitrospiria;o__Nitrospirales;f__Nitrospiraceae;g__Nitrospira_D;s__Nitrospira_D sp029865345	Nitrospirae	4_1_May_SF_Bin53	0	0	0	0	0	0	0	0	0	0	0	0	0	0	0	0	0	0	0	0	0	0	0	0	0	0	0	0	0	0	0	0	0	0	0	0	1	0	0	0	0	0	0
d__Bacteria;p__Nitrospirota;c__Nitrospiria;o__Nitrospirales;f__Nitrospiraceae;g__Nitrospira_D;s__Nitrospira_D sp029865225	Nitrospirae	4_1_May_SF_Bin59	0	0	0	0	0	0	0	0	0	0	0	0	0	0	0	0	0	0	0	0	0	0	0	0	0	0	0	0	0	0	0	0	0	0	0	0	1	0	0	0	0	0	0
d__Bacteria;p__Nitrospirota;c__Nitrospiria;o__Nitrospirales;f__Nitrospiraceae;g__Nitrospira_D;s__Nitrospira_D sp029858925	Nitrospirae	4_1_May_SF_Bin6	0	0	0	0	0	0	0	0	0	0	0	0	0	0	0	0	0	0	0	0	0	0	0	0	0	0	0	0	0	0	0	0	0	0	0	0	1	0	0	0	0	0	0
d__Bacteria;p__Nitrospirota;c__Nitrospiria;o__Nitrospirales;f__Nitrospiraceae;g__Nitrospira_D;s__Nitrospira_D sp029881435	Nitrospirae	4_1_May_SF_Bin63	0	0	0	0	0	0	0	0	0	0	0	0	0	0	0	0	0	0	0	0	0	0	0	0	0	0	0	0	0	0	0	0	0	0	0	0	0	0	0	0	0	0	0
d__Bacteria;p__Nitrospirota;c__Nitrospiria;o__Nitrospirales;f__Nitrospiraceae;g__Nitrospira_D;s__Nitrospira_D sp029865225	Nitrospirae	4_1_Oct_SF_Bin23	0	0	0	0	0	0	0	0	0	0	0	0	0	0	0	0	0	0	0	0	0	0	0	0	0	0	0	0	0	0	0	0	0	0	0	0	1	0	0	0	0	0	0
d__Bacteria;p__Nitrospirota;c__Nitrospiria;o__Nitrospirales;f__Nitrospiraceae;g__Nitrospira_D;s__Nitrospira_D sp029881435	Nitrospirae	4_1_Oct_SF_Bin26	0	0	0	0	0	0	0	0	0	0	0	0	0	0	0	0	0	0	0	0	0	0	0	0	0	0	0	0	0	0	0	0	0	0	0	0	0	0	0	0	0	0	0
d__Bacteria;p__Nitrospirota;c__Nitrospiria;o__Nitrospirales;f__Nitrospiraceae;g__Nitrospira_D;s__Nitrospira_D sp029865345	Nitrospirae	4_1_Oct_SF_Bin30	0	0	0	0	0	0	0	0	0	0	0	0	0	0	0	0	0	0	0	0	0	0	0	0	0	0	0	0	0	0	0	0	0	0	0	0	1	0	0	0	0	0	0
d__Bacteria;p__Nitrospirota;c__Nitrospiria;o__Nitrospirales;f__Nitrospiraceae;g__Nitrospira_D;s__Nitrospira_D sp029865485	Nitrospirae	4_1_Oct_SF_Bin52	0	0	0	0	0	0	0	0	0	0	0	0	0	0	0	0	0	0	0	0	0	0	0	0	0	0	0	0	0	0	0	0	0	0	0	0	1	0	0	0	0	0	0
d__Bacteria;p__Nitrospirota;c__Nitrospiria;o__Nitrospirales;f__Nitrospiraceae;g__Nitrospira_D;s__Nitrospira_D sp029858925	Nitrospirae	4_1_Oct_SF_Bin9	0	0	0	0	0	0	0	0	0	0	0	0	0	0	0	0	0	0	0	0	0	0	0	0	0	0	0	0	0	0	0	0	0	0	0	0	1	0	0	0	0	0	0
d__Bacteria;p__Nitrospirota;c__Nitrospiria;o__Nitrospirales;f__Nitrospiraceae;g__Nitrospira_D;s__Nitrospira_D sp029881435	Nitrospirae	8_1_July_SF_Bin45	0	0	0	0	0	0	0	0	0	0	0	0	0	0	0	0	0	0	0	0	0	0	0	0	0	0	0	0	0	0	0	0	0	0	0	0	0	0	0	0	0	0	0
d__Bacteria;p__Nitrospirota;c__Nitrospiria;o__Nitrospirales;f__Nitrospiraceae;g__Nitrospira_D;s__Nitrospira_D sp029858925	Nitrospirae	8_1_July_SF_Bin71	0	0	0	0	0	0	0	0	0	0	0	0	0	0	0	0	0	0	0	0	0	0	0	0	0	0	0	0	0	0	0	0	0	0	0	0	1	0	0	0	0	0	0
d__Bacteria;p__Nitrospirota;c__Nitrospiria;o__Nitrospirales;f__Nitrospiraceae;g__Nitrospira_D;s__	Nitrospirae	8_1_May_SF_Bin16	0	0	0	0	0	0	0	1	0	0	0	0	0	0	0	0	0	0	0	0	0	0	0	0	0	0	0	0	0	0	0	0	0	1	0	0	1	0	0	0	0	0	0
d__Bacteria;p__Nitrospirota;c__Nitrospiria;o__Nitrospirales;f__Nitrospiraceae;g__Nitrospira_D;s__Nitrospira_D sp029881435	Nitrospirae	8_1_Oct_SF_Bin26	0	0	0	0	0	0	0	0	0	0	0	0	0	0	0	0	0	0	0	0	0	0	0	0	0	0	0	0	0	0	0	0	0	0	0	0	0	0	0	0	0	0	0
d__Bacteria;p__Nitrospirota;c__Nitrospiria;o__Nitrospirales;f__Nitrospiraceae;g__Nitrospira_D;s__Nitrospira_D sp029879905	Nitrospirae	8_1_Oct_SF_Bin54	0	0	0	0	0	0	0	0	0	0	0	0	0	0	0	0	0	0	0	0	0	0	0	0	0	0	0	0	0	0	0	0	0	0	0	0	0	0	0	0	0	0	0
d__Bacteria;p__Nitrospirota;c__Nitrospiria;o__Nitrospirales;f__Nitrospiraceae;g__Nitrospira_D;s__	Nitrospirae	8_1_Oct_SF_Bin63	0	0	0	0	0	0	0	0	0	0	0	0	0	0	0	0	0	0	0	0	0	0	0	0	0	0	0	0	0	0	0	0	0	0	0	0	0	0	0	0	0	0	0
d__Bacteria;p__Nitrospirota;c__Nitrospiria;o__Nitrospirales;f__Nitrospiraceae;g__Palsa-1315;s__	Nitrospirae	4_1_July_SF_Bin24	0	0	0	0	0	0	0	0	0	0	0	0	0	0	1	0	0	1	1	0	0	0	0	0	0	0	0	0	0	0	0	0	0	0	0	0	0	0	0	0	0	0	0
d__Bacteria;p__Nitrospirota;c__Nitrospiria;o__Nitrospirales;f__UBA8639;g__Nitrospira_E;s__Nitrospira_E sp029864405	Nitrospirae	13_July_SF_Bin24	0	1	0	0	0	0	0	0	0	0	0	0	0	0	0	0	0	0	0	0	0	0	0	0	0	1	0	0	0	0	0	0	0	0	0	0	0	0	0	0	0	0	0
d__Bacteria;p__Nitrospirota;c__Nitrospiria;o__Nitrospirales;f__UBA8639;g__Nitrospira_E;s__	Nitrospirae	21_July_SF_Bin14	0	0	0	0	0	0	0	0	0	0	0	0	0	0	0	2	0	0	0	0	0	0	0	0	0	0	0	0	0	0	0	0	0	0	0	0	0	0	0	0	0	0	0
d__Bacteria;p__Nitrospirota;c__Nitrospiria;o__Nitrospirales;f__UBA8639;g__Nitrospira_E;s__Nitrospira_E sp029865515	Nitrospirae	4_1_Jan_SF_Bin63	0	0	0	0	0	0	0	0	0	0	0	0	0	0	0	0	0	0	0	0	0	0	0	0	0	0	0	0	0	0	0	0	0	0	0	0	0	0	0	0	0	0	0
d__Bacteria;p__Nitrospirota;c__Nitrospiria;o__Nitrospirales;f__UBA8639;g__Nitrospira_E;s__Nitrospira_E sp029865515	Nitrospirae	4_1_May_SF_Bin33	0	0	0	0	0	0	0	0	0	0	0	0	0	0	0	0	0	0	0	0	0	0	0	0	0	0	0	0	0	0	0	0	0	0	0	0	0	0	0	0	0	0	0
d__Bacteria;p__Nitrospirota;c__Nitrospiria;o__Nitrospirales;f__UBA8639;g__Nitrospira_E;s__Nitrospira_E sp029865515	Nitrospirae	4_1_Oct_SF_Bin11	0	0	0	0	0	0	0	0	0	0	0	0	0	0	0	0	0	0	0	0	0	0	0	0	0	0	0	0	0	0	0	0	0	0	0	0	0	0	0	0	0	0	0
d__Bacteria;p__Nitrospirota;c__Nitrospiria;o__Nitrospirales;f__UBA8639;g__Nitrospira_E;s__Nitrospira_E sp029879555	Nitrospirae	8_1_Jan_SF_Bin68	0	0	0	0	0	0	0	0	0	0	0	0	0	0	0	0	0	0	0	0	0	0	0	0	0	0	0	0	0	0	0	0	0	0	0	0	0	0	0	0	0	0	0
d__Bacteria;p__Nitrospirota;c__Nitrospiria;o__Nitrospirales;f__UBA8639;g__Nitrospira_E;s__Nitrospira_E sp029881175	Nitrospirae	8_1_July_SF_Bin60	0	0	0	0	0	0	0	0	0	0	0	0	0	0	0	0	0	0	0	0	0	0	0	0	0	0	0	0	0	0	0	0	0	0	0	0	0	0	0	0	0	0	0
d__Bacteria;p__Nitrospirota;c__Nitrospiria;o__Nitrospirales;f__UBA8639;g__Nitrospira_E;s__Nitrospira_E sp029865515	Nitrospirae	8_1_July_SF_Bin61	0	0	0	0	0	0	0	0	0	0	0	0	0	0	0	0	0	0	0	0	0	0	0	0	0	0	0	0	0	0	0	0	0	0	0	0	0	0	0	0	0	0	0
d__Bacteria;p__Nitrospirota;c__Nitrospiria;o__Nitrospirales;f__UBA8639;g__Nitrospira_E;s__Nitrospira_E sp029879555	Nitrospirae	8_1_July_SF_Bin63	0	0	0	0	0	0	0	0	0	0	0	0	0	0	0	0	0	0	0	0	0	0	0	0	0	0	0	0	0	0	0	0	0	0	0	0	0	0	0	0	0	0	0
d__Bacteria;p__Nitrospirota;c__Nitrospiria;o__Nitrospirales;f__UBA8639;g__Nitrospira_E;s__Nitrospira_E sp029864405	Nitrospirae	8_1_Oct_SF_Bin49	0	0	0	0	0	0	0	0	0	0	0	0	0	0	0	0	0	0	0	0	0	0	0	0	0	1	0	0	0	0	0	0	0	0	0	0	0	0	0	0	0	0	0
d__Bacteria;p__Nitrospirota;c__Nitrospiria;o__Nitrospirales;f__UBA8639;g__Nitrospira_E;s__Nitrospira_E sp029879555	Nitrospirae	8_1_Oct_SF_Bin74	0	0	0	0	0	0	0	0	0	0	0	0	0	0	0	0	0	0	0	0	0	0	0	0	0	0	0	0	0	0	0	0	0	0	0	0	0	0	0	0	0	0	0
d__Bacteria;p__Nitrospirota;c__Thermodesulfovibrionia;o__Thermodesulfovibrionales;f__SM23-35;g__VGWZ01;s__VGWZ01 sp029883145	Nitrospirae	8_1_Jan_SF_Bin13	0	0	1	1	0	1	0	2	1	1	0	0	3	3	1	0	0	2	2	0	0	0	0	0	0	1	0	0	0	0	0	0	0	0	0	0	2	0	1	0	0	0	3
d__Bacteria;p__Nitrospirota;c__Thermodesulfovibrionia;o__Thermodesulfovibrionales;f__SM23-35;g__VGWZ01;s__VGWZ01 sp029883145	Nitrospirae	8_1_Oct_SF_Bin79	0	0	1	1	1	1	1	2	1	1	0	0	2	3	1	0	0	2	2	0	0	0	0	0	0	1	0	0	0	0	0	0	0	0	0	0	2	0	0	0	0	0	2
d__Bacteria;p__Nitrospirota;c__Thermodesulfovibrionia;o__Thermodesulfovibrionales;f__UBA6898;g__JAOUFP01;s__JAOUFP01 sp029858145	Nitrospirae	4_1_July_SF_Bin47	0	0	2	0	1	3	2	2	1	2	1	2	0	1	1	0	0	1	1	0	0	0	0	0	0	0	0	0	0	0	0	0	0	0	0	0	0	0	0	0	0	0	0
d__Bacteria;p__Nitrospirota;c__Thermodesulfovibrionia;o__UBA6902;f__UBA6902;g__;s__	Nitrospirae	4_1_Jan_SF_Bin13	0	0	2	2	1	1	0	3	0	1	0	0	2	1	1	0	0	2	4	0	0	0	0	0	0	0	0	0	0	0	0	0	0	0	0	0	2	0	0	0	0	0	0
d__Bacteria;p__Nitrospirota;c__UBA9217;o__UBA9217;f__UBA9217;g__JAKAHZ01;s__JAKAHZ01 sp029858565	Nitrospirae	4_1_July_SF_Bin20	0	0	1	1	1	1	1	1	1	1	0	0	1	1	1	0	0	1	1	0	0	0	0	0	0	0	0	0	0	0	0	0	0	0	0	0	1	0	0	0	0	0	1
d__Bacteria;p__Patescibacteriota;c__Gracilibacteria;o__UBA4473;f__UBA4473;g__;s__	Peregrinibacteria	13_Jan_SF_Bin21	0	1	0	0	0	0	0	0	0	0	0	0	0	0	0	0	0	0	0	0	0	0	0	0	0	1	1	0	0	0	0	0	0	0	0	0	0	0	0	0	0	0	0
d__Bacteria;p__Patescibacteriota;c__Gracilibacteria;o__UM-FILTER-43-11;f__UM-FILTER-43-11;g__;s__	Peregrinibacteria	8_1_Oct_SF_Bin107	0	0	0	0	0	0	0	0	0	0	0	0	0	0	0	0	0	0	0	0	0	0	0	0	0	0	0	0	0	0	0	0	0	0	0	0	0	0	0	0	0	0	0
d__Bacteria;p__Patescibacteriota;c__Microgenomatia;o__UBA1400;f__PJMF01;g__JAHDXH01;s__JAHDXH01 sp029881675	Pacebacteria	8_1_July_SF_Bin25	0	0	0	0	0	0	0	0	0	0	0	0	0	0	0	0	0	0	0	0	0	0	0	0	0	0	0	0	0	0	0	0	0	0	0	0	0	0	0	0	0	0	0
d__Bacteria;p__Patescibacteriota;c__Minisyncoccia;o__Moranbacterales;f__UBA9337;g__JAOUHN01;s__JAOUHN01 sp029865125	Moranbacteria	4_1_May_SF_Bin64	0	0	0	0	0	0	0	0	0	0	0	0	0	0	0	0	0	0	0	0	0	0	0	0	0	0	0	0	0	0	0	0	0	0	0	0	0	0	0	0	0	0	0
d__Bacteria;p__Patescibacteriota;c__Minisyncoccia;o__UBA9973;f__UBA1006;g__JAOULM01;s__JAOULM01 sp029882015	Nomurabacteria	8_1_Jan_SF_Bin80	0	0	0	0	0	0	0	0	0	0	0	0	0	0	0	0	0	0	0	0	0	0	0	0	0	0	0	0	0	0	0	0	0	0	0	0	0	0	0	0	0	1	0
d__Bacteria;p__Patescibacteriota;c__UBA1384;o__UBA1384;f__DTJR01;g__JAOUGE01;s__JAOUGE01 sp029865605	Berkelbacteria	4_1_July_SF_Bin64	0	0	0	0	0	0	0	0	0	0	0	0	0	0	0	0	0	0	0	0	0	0	0	0	0	0	0	0	0	0	0	0	0	0	0	0	0	0	0	0	0	0	0
d__Bacteria;p__Planctomycetota;c__Phycisphaerae;o__Phycisphaerales;f__Zrk34;g__JANQQT01;s__	Planctomycetes	21_Jan_SF_Bin11	0	0	0	0	0	0	0	0	0	0	0	0	0	0	0	0	0	1	1	0	0	0	0	0	0	0	0	0	0	0	0	0	0	0	0	0	0	0	0	0	0	0	0
d__Bacteria;p__Planctomycetota;c__Phycisphaerae;o__Sedimentisphaerales;f__Anaerohalosphaeraceae;g__4572-13;s__4572-13 sp029858345	Planctomycetes	4_1_July_SF_Bin34	0	1	0	0	0	0	0	0	0	0	0	0	0	0	0	0	0	0	0	0	0	0	0	0	0	0	0	0	0	0	0	0	0	0	0	0	0	0	0	0	0	0	0
d__Bacteria;p__Planctomycetota;c__Phycisphaerae;o__Sedimentisphaerales;f__Anaerobacaceae;g__CS2-K091;s__CS2-K091 sp029858035	Planctomycetes	4_1_July_SF_Bin52	0	0	0	0	0	0	0	0	0	0	0	0	0	0	0	0	0	0	0	0	0	0	0	0	1	1	0	1	0	0	0	0	0	0	0	0	0	0	0	0	0	0	0
d__Bacteria;p__Planctomycetota;c__PLA2;o__PLA2;f__PLA2;g__JAJFFF01;s__	Planctomycetes	21_Jan_SF_Bin2	0	0	0	0	0	0	0	0	0	0	0	0	0	0	0	0	0	1	0	0	0	0	0	0	0	0	0	0	0	0	0	0	0	0	0	0	0	0	0	0	0	0	0
d__Bacteria;p__Planctomycetota;c__Planctomycetia;o__Pirellulales;f__UBA7805;g__CS4-C045;s__	Planctomycetes	21_Jan_SF_Bin71	0	0	0	0	0	0	0	0	0	0	0	0	0	1	1	0	0	1	1	0	0	0	0	0	0	0	0	0	0	0	0	0	0	1	1	1	0	0	0	0	0	0	0
d__Bacteria;p__Pseudomonadota;c__Alphaproteobacteria;o__JAPULJ01;f__JAPULJ01;g__DATKZM01;s__	Proteobacteria; Alphaproteobacteria	13_May_SF_Bin40	0	0	1	2	1	0	0	0	0	0	0	0	0	0	0	0	0	0	0	0	0	0	0	0	0	0	0	0	0	0	0	0	0	0	0	1	0	0	0	0	0	0	0
d__Bacteria;p__Pseudomonadota;c__Alphaproteobacteria;o__Geminicoccales;f__Geminicoccaceae;g__JANQPX01;s__	Proteobacteria; Alphaproteobacteria	21_Jan_SF_Bin24	0	0	0	2	1	0	0	0	0	0	0	0	0	0	0	0	0	0	0	0	0	0	0	0	0	0	0	0	0	0	1	1	1	1	1	1	2	0	0	0	0	0	0
d__Bacteria;p__Pseudomonadota;c__Alphaproteobacteria;o__Kiloniellales;f__JAKSDN01;g__JASJEC01;s__	Proteobacteria; Alphaproteobacteria	13_May_SF_Bin81	0	0	1	0	0	0	0	0	0	0	0	0	0	0	0	0	0	2	1	1	1	0	0	0	0	0	0	0	0	0	1	1	1	1	2	1	0	0	1	0	0	0	0
d__Bacteria;p__Pseudomonadota;c__Alphaproteobacteria;o__Kiloniellales;f__JAKSDN01;g__CAMYKD01;s__CAMYKD01 sp029859805	Proteobacteria; Alphaproteobacteria	21_May_SF_Bin33	0	0	1	0	1	1	1	1	0	1	1	1	0	1	1	0	0	1	1	0	0	0	0	0	0	0	0	0	1	1	0	0	0	1	1	0	1	0	0	0	0	0	0
d__Bacteria;p__Pseudomonadota;c__Alphaproteobacteria;o__Kiloniellales;f__JAKSDN01;g__CAMYKD01;s__CAMYKD01 sp029859805	Proteobacteria; Alphaproteobacteria	24_Jan_SF_Bin23	0	0	1	1	1	1	1	1	0	1	1	1	1	2	1	0	0	1	1	0	0	0	0	0	0	0	0	0	1	1	1	1	0	1	2	1	1	0	2	0	0	0	0
d__Bacteria;p__Pseudomonadota;c__Alphaproteobacteria;o__Kiloniellales;f__JAKSDN01;g__CAMYKD01;s__CAMYKD01 sp029859805	Proteobacteria; Alphaproteobacteria	24_July_SF_Bin17	0	0	0	1	0	1	1	1	0	1	1	1	0	1	1	0	0	1	1	0	0	0	0	0	0	0	0	0	1	1	2	1	0	2	3	2	2	0	1	0	0	0	0
d__Bacteria;p__Pseudomonadota;c__Alphaproteobacteria;o__Kiloniellales;f__JAKSDN01;g__CAMYKD01;s__CAMYKD01 sp029859805	Proteobacteria; Alphaproteobacteria	21_Jan_SF_Bin10	1	0	0	0	0	1	1	1	0	1	1	1	0	1	1	0	0	1	2	0	0	0	0	0	0	0	0	0	1	1	1	1	0	1	2	1	1	0	2	0	0	0	0
d__Bacteria;p__Pseudomonadota;c__Alphaproteobacteria;o__Kiloniellales;f__JAKSDN01;g__CAMYKD01;s__CAMYKD01 sp029859805	Proteobacteria; Alphaproteobacteria	24_Oct_SF_Bin19	0	0	1	1	1	1	1	1	0	1	1	1	1	1	1	0	0	1	1	0	0	0	0	0	0	0	0	0	1	1	1	1	0	1	2	1	1	0	2	0	0	0	0
d__Bacteria;p__Pseudomonadota;c__Alphaproteobacteria;o__Micavibrionales;f__Micavibrionaceae;g__UBA1672;s__UBA1672 sp029880245	Proteobacteria; Alphaproteobacteria	8_1_Oct_SF_Bin23	0	0	0	0	0	0	0	0	0	0	0	0	0	0	0	0	0	0	0	0	0	0	0	0	0	0	0	0	0	0	0	0	0	0	0	0	0	0	0	0	0	0	0
d__Bacteria;p__Pseudomonadota;c__Alphaproteobacteria;o__Rhizobiales;f__Aestuariivirgaceae;g__JABDJG01;s__	Proteobacteria; Alphaproteobacteria	21_Jan_SF_Bin9	0	0	1	1	0	0	0	0	0	0	0	0	0	0	0	1	1	0	0	0	2	0	0	1	0	0	0	0	0	0	0	0	2	0	2	0	1	0	0	0	0	0	0
d__Bacteria;p__Pseudomonadota;c__Alphaproteobacteria;o__Rhizobiales;f__Afifellaceae;g__CALZIL01;s__	Proteobacteria; Alphaproteobacteria	13_July_SF_Bin6	0	0	0	0	0	0	0	0	0	0	0	0	0	0	0	0	0	0	0	0	0	0	0	0	0	0	0	0	1	0	0	1	1	0	0	0	0	0	0	0	0	0	0
d__Bacteria;p__Pseudomonadota;c__Alphaproteobacteria;o__Rhizobiales;f__Methyloligellaceae;g__JAJFHO01;s__	Proteobacteria; Alphaproteobacteria	21_Jan_SF_Bin12	0	0	1	2	2	0	0	2	0	0	0	0	0	0	0	0	1	0	0	0	0	0	2	2	0	0	0	0	0	0	1	2	1	1	1	1	1	0	0	0	0	0	2
d__Bacteria;p__Pseudomonadota;c__Alphaproteobacteria;o__Rhodobacterales;f__Rhodobacteraceae;g__Albidovulum;s__Albidovulum sp029881635	Proteobacteria; Alphaproteobacteria	8_1_Jan_SF_Bin88	0	0	1	0	0	0	0	0	0	0	0	0	0	0	0	0	0	0	0	0	1	0	0	0	0	0	0	0	0	0	2	1	1	2	1	2	1	0	0	0	0	0	0
d__Bacteria;p__Pseudomonadota;c__Alphaproteobacteria;o__Rhodobacterales;f__Rhodobacteraceae;g__Albidovulum;s__Albidovulum sp029881635	Proteobacteria; Alphaproteobacteria	8_1_July_SF_Bin31	0	0	1	0	0	0	0	0	0	0	0	0	0	0	0	0	0	0	0	0	1	0	0	0	0	0	0	0	0	0	1	1	1	1	1	1	2	0	0	0	0	0	0
d__Bacteria;p__Pseudomonadota;c__Alphaproteobacteria;o__Rhodobacterales;f__Rhodobacteraceae;g__Thermohalobaculum;s__Thermohalobaculum sp029862205	Proteobacteria; Alphaproteobacteria	21_Jan_SF_Bin22	0	0	1	1	1	0	0	0	0	0	0	0	0	0	0	0	0	0	0	0	1	0	0	0	0	0	0	0	0	0	1	1	1	2	1	1	0	0	0	0	0	0	3
d__Bacteria;p__Pseudomonadota;c__Alphaproteobacteria;o__Rhodobacterales;f__Rhodobacteraceae;g__;s__	Proteobacteria; Alphaproteobacteria	8_1_Oct_SF_Bin92	0	0	1	0	0	1	1	0	0	1	1	0	0	0	0	0	0	1	1	0	0	0	0	0	0	0	0	0	0	0	1	1	1	1	1	1	1	0	0	0	0	0	0
d__Bacteria;p__Pseudomonadota;c__Alphaproteobacteria;o__Rhodobacterales;f__Rhodobacteraceae;g__JBFKAV01;s__	Proteobacteria; Alphaproteobacteria	13_May_SF_Bin5	0	0	2	0	0	0	0	0	0	0	0	0	0	0	0	0	0	0	0	0	0	0	0	0	0	0	0	0	0	0	1	2	1	1	1	1	0	0	0	0	0	0	0
d__Bacteria;p__Pseudomonadota;c__Alphaproteobacteria;o__Rhodospirillales;f__JAOUPW01;g__JAOUPW01;s__JAOUPW01 sp029879665	Proteobacteria; Alphaproteobacteria	8_1_Oct_SF_Bin68	0	0	1	2	1	2	2	0	0	2	0	0	1	1	0	0	0	1	2	0	0	0	0	0	0	0	0	0	1	1	0	1	0	0	0	0	1	0	1	0	0	0	0
d__Bacteria;p__Pseudomonadota;c__Alphaproteobacteria;o__Rhodospirillales;f__Magnetovibrionaceae;g__DAOVVL01;s__	Proteobacteria; Alphaproteobacteria	13_Jan_SF_Bin10	0	0	1	1	1	2	1	1	0	1	1	1	0	0	0	0	0	1	1	0	0	0	0	0	0	0	0	0	0	1	0	0	0	0	1	1	0	0	0	0	0	0	0
d__Bacteria;p__Pseudomonadota;c__Alphaproteobacteria;o__Rhodospirillales;f__Magnetovibrionaceae;g__DAOVVL01;s__DAOVVL01 sp029883045	Proteobacteria; Alphaproteobacteria	8_1_Jan_SF_Bin18	0	0	2	2	1	1	1	1	0	1	1	1	0	0	0	0	0	3	2	0	0	0	0	0	0	0	0	0	0	1	1	2	0	1	2	2	1	0	0	0	0	0	0
d__Bacteria;p__Pseudomonadota;c__Alphaproteobacteria;o__Rhodospirillales;f__Magnetovibrionaceae;g__DAOVVL01;s__DAOVVL01 sp029881835	Proteobacteria; Alphaproteobacteria	8_1_Jan_SF_Bin95	0	0	0	0	0	1	1	2	0	1	1	1	0	0	0	0	0	3	2	0	0	0	0	0	0	0	0	0	0	1	0	1	0	1	1	0	0	0	0	0	0	0	0
d__Bacteria;p__Pseudomonadota;c__Alphaproteobacteria;o__Rhodospirillales;f__Magnetovibrionaceae;g__DAOVVL01;s__	Proteobacteria; Alphaproteobacteria	8_1_Oct_SF_Bin8	0	0	1	0	0	0	0	1	0	0	1	1	0	0	0	0	0	2	3	0	0	0	0	0	0	0	0	0	0	1	0	1	0	0	2	2	0	0	0	0	0	0	0
d__Bacteria;p__Pseudomonadota;c__Alphaproteobacteria;o__Rickettsiales;f__Anaplasmataceae;g__;s__	Proteobacteria; Alphaproteobacteria	8_1_Oct_SF_Bin90	0	0	0	0	0	0	0	0	0	0	0	0	0	0	0	0	0	0	0	0	0	0	0	0	0	0	0	0	0	0	0	0	0	0	0	0	0	0	0	0	0	0	0
d__Bacteria;p__Pseudomonadota;c__Alphaproteobacteria;o__SMXQ01;f__SMXQ01;g__SMXQ01;s__SMXQ01 sp029863585	Proteobacteria; Alphaproteobacteria	13_May_SF_Bin34	0	0	0	0	0	0	0	0	0	0	0	0	0	0	0	0	0	0	0	0	0	0	0	0	0	0	0	0	2	2	0	0	0	0	1	0	0	0	1	0	0	0	0
d__Bacteria;p__Pseudomonadota;c__Alphaproteobacteria;o__UBA6615;f__UBA6615;g__JABDJY01;s__	Proteobacteria; Alphaproteobacteria	21_Jan_SF_Bin60	0	0	0	0	0	0	0	0	0	0	0	0	0	0	0	0	0	0	0	0	0	0	0	0	0	0	0	0	0	0	0	0	0	0	0	0	0	0	0	0	0	0	0
d__Bacteria;p__Pseudomonadota;c__Alphaproteobacteria;o__UBA8366;f__JADFVY01;g__GCA-020356105;s__	Proteobacteria; Alphaproteobacteria	13_May_SF_Bin13	0	0	1	3	2	1	1	1	0	0	1	1	1	1	1	0	0	0	0	0	1	0	0	0	0	0	0	0	0	0	1	1	0	1	2	1	1	0	0	0	0	0	0
d__Bacteria;p__Pseudomonadota;c__Alphaproteobacteria;o__UBA8366;f__JADFVY01;g__JADFVY01;s__JADFVY01 sp029881615	Proteobacteria; Alphaproteobacteria	8_1_Jan_SF_Bin60	0	0	0	3	3	1	2	1	0	1	1	1	1	1	0	0	0	1	1	0	1	0	0	0	0	0	0	0	0	0	0	1	0	0	0	0	0	0	0	0	0	0	0
d__Bacteria;p__Pseudomonadota;c__Alphaproteobacteria;o__UBA8366;f__JADFVY01;g__JADFVY01;s__JADFVY01 sp029881615	Proteobacteria; Alphaproteobacteria	8_1_July_SF_Bin3	0	0	1	3	2	0	1	1	0	1	1	1	1	1	1	0	0	1	1	0	0	0	0	0	0	0	0	0	0	0	2	2	0	1	1	1	1	0	0	0	0	0	0
d__Bacteria;p__Pseudomonadota;c__Alphaproteobacteria;o__UBA8366;f__UBA8366;g__JAOTYV01;s__	Proteobacteria; Alphaproteobacteria	21_Jan_SF_Bin55	0	0	1	1	1	0	0	0	0	0	0	0	0	0	0	0	0	0	0	0	0	0	0	0	0	0	0	0	0	0	0	0	0	0	0	0	0	0	0	0	0	0	0
d__Bacteria;p__Pseudomonadota;c__Gammaproteobacteria;o__Acidiferrobacterales;f__SPGG2;g__SPGG2;s__SPGG2 sp029861845	Proteobacteria; Gammaproteobacteria	21_Jan_SF_Bin47	0	0	3	3	4	1	1	4	0	1	1	1	1	1	1	0	0	1	2	0	0	0	0	0	0	0	0	0	1	1	2	2	0	2	2	2	1	0	2	0	0	0	0
d__Bacteria;p__Pseudomonadota;c__Gammaproteobacteria;o__Acidiferrobacterales;f__Sulfurifustaceae;g__Sulfuricaulis;s__Sulfuricaulis sp029863005	Proteobacteria; Gammaproteobacteria	13_Jan_SF_Bin62	0	0	2	1	1	2	1	4	0	2	1	2	0	0	0	0	0	1	1	0	0	0	0	0	0	0	0	0	0	2	1	1	0	1	1	2	4	0	0	0	0	0	0
d__Bacteria;p__Pseudomonadota;c__Gammaproteobacteria;o__Acidiferrobacterales;f__Sulfurifustaceae;g__Sulfuricaulis;s__Sulfuricaulis sp029863005	Proteobacteria; Gammaproteobacteria	13_July_SF_Bin52	0	0	2	1	1	1	1	3	0	1	1	1	1	1	1	0	0	1	1	0	0	0	0	0	0	0	0	0	2	2	1	1	0	0	2	2	2	0	0	0	0	0	0
d__Bacteria;p__Pseudomonadota;c__Gammaproteobacteria;o__Acidiferrobacterales;f__Sulfurifustaceae;g__Sulfuricaulis;s__Sulfuricaulis sp029863005	Proteobacteria; Gammaproteobacteria	13_May_SF_Bin71	0	0	2	1	1	1	1	4	0	1	1	1	1	1	1	0	0	1	1	0	0	0	0	0	0	0	0	0	0	1	1	1	0	1	2	2	3	0	0	0	0	0	0
d__Bacteria;p__Pseudomonadota;c__Gammaproteobacteria;o__Acidiferrobacterales;f__Sulfurifustaceae;g__Sulfuricaulis;s__	Proteobacteria; Gammaproteobacteria	13_May_SF_Bin88	0	0	2	1	1	2	1	1	0	1	1	1	1	1	0	0	0	1	1	0	0	0	0	0	0	0	0	0	0	0	1	1	0	0	1	2	0	0	0	0	0	0	1
d__Bacteria;p__Pseudomonadota;c__Gammaproteobacteria;o__Acidiferrobacterales;f__Sulfurifustaceae;g__Sulfuricaulis;s__Sulfuricaulis sp029863005	Proteobacteria; Gammaproteobacteria	13_Oct_SF_Bin7	0	0	2	5	1	2	1	4	0	1	1	1	3	2	1	0	0	1	1	0	0	0	0	0	0	0	0	0	0	1	0	1	0	0	1	1	3	0	0	0	0	0	0
d__Bacteria;p__Pseudomonadota;c__Gammaproteobacteria;o__Acidiferrobacterales;f__Sulfurifustaceae;g__Sulfuricaulis;s__	Proteobacteria; Gammaproteobacteria	8_1_July_SF_Bin13	0	0	4	1	1	2	2	1	0	1	2	1	1	1	0	0	0	0	0	0	0	0	0	0	0	0	0	0	0	0	1	1	0	0	1	2	0	0	1	0	0	0	0
d__Bacteria;p__Pseudomonadota;c__Gammaproteobacteria;o__Acidiferrobacterales;f__Sulfurifustaceae;g__Sulfuricaulis;s__Sulfuricaulis sp029863005	Proteobacteria; Gammaproteobacteria	8_1_July_SF_Bin39	0	0	2	1	1	1	1	4	0	1	2	1	1	1	1	0	0	2	1	0	0	0	0	0	0	0	0	0	0	2	1	1	0	0	1	1	2	0	0	0	0	0	0
d__Bacteria;p__Pseudomonadota;c__Gammaproteobacteria;o__Acidiferrobacterales;f__JAOUNW01;g__JAOUNW01;s__JAOUNW01 sp029880755	Proteobacteria; Gammaproteobacteria	8_1_May_SF_Bin19	0	0	1	1	1	1	1	4	0	2	2	2	1	1	1	0	0	1	2	0	0	0	0	0	0	0	0	0	1	1	1	1	0	1	2	2	1	0	0	0	0	0	0
d__Bacteria;p__Pseudomonadota;c__Gammaproteobacteria;o__Acidiferrobacterales;f__JAOUNW01;g__JAOUOD01;s__JAOUOD01 sp029880545	Proteobacteria; Gammaproteobacteria	8_1_Oct_SF_Bin102	0	0	1	1	1	1	1	3	0	1	1	1	1	1	1	0	0	1	1	0	0	0	0	0	0	0	0	0	0	1	1	2	0	1	1	1	1	0	0	0	0	0	0
d__Bacteria;p__Pseudomonadota;c__Gammaproteobacteria;o__Acidiferrobacterales;f__UBA6901;g__UBA6901;s__	Proteobacteria; Gammaproteobacteria	4_1_July_SF_Bin12	0	0	1	1	0	1	2	3	0	1	1	2	0	0	0	0	0	1	1	0	0	0	0	0	0	0	0	0	0	1	0	0	1	1	1	1	0	0	0	0	0	0	0
d__Bacteria;p__Pseudomonadota;c__Gammaproteobacteria;o__DAOVJZ01;f__DAOVJZ01;g__DAOVJZ01;s__DAOVJZ01 sp029882995	Proteobacteria; Gammaproteobacteria	8_1_Jan_SF_Bin19	0	0	2	1	1	1	1	5	0	1	1	1	0	0	0	0	0	1	2	0	0	0	0	0	0	0	0	0	0	0	1	2	0	1	1	1	0	0	0	0	0	0	0
d__Bacteria;p__Pseudomonadota;c__Gammaproteobacteria;o__DAOVJZ01;f__DAOVJZ01;g__DAOVJZ01;s__	Proteobacteria; Gammaproteobacteria	8_1_Jan_SF_Bin75	0	0	2	2	1	1	2	5	0	2	1	1	0	0	0	0	0	1	1	0	0	0	0	0	0	0	0	0	0	0	1	2	0	2	1	1	0	0	0	0	0	0	0
d__Bacteria;p__Pseudomonadota;c__Gammaproteobacteria;o__DAOVJZ01;f__DAOVJZ01;g__DAOVJZ01;s__DAOVJZ01 sp029882995	Proteobacteria; Gammaproteobacteria	8_1_Oct_SF_Bin104	0	0	2	1	1	1	2	5	0	1	1	1	0	0	0	0	0	1	2	0	0	0	0	0	0	0	0	0	0	0	1	2	0	2	1	1	0	0	0	0	0	0	0
d__Bacteria;p__Pseudomonadota;c__Gammaproteobacteria;o__DAOVJZ01;f__DAOVJZ01;g__DAOVJZ01;s__DAOVJZ01 sp029882995	Proteobacteria; Gammaproteobacteria	8_1_July_SF_Bin70	0	0	1	0	0	0	0	5	0	0	0	1	0	0	0	0	0	0	2	0	0	0	0	0	0	0	0	0	0	0	1	1	0	1	1	0	0	0	0	0	0	0	0
d__Bacteria;p__Pseudomonadota;c__Gammaproteobacteria;o__Arenicellales;f__JAOTWM01;g__JAOTWM01;s__JAOTWM01 sp029862885	Proteobacteria; Gammaproteobacteria	13_July_SF_Bin1	0	0	1	2	1	1	1	3	0	1	1	1	0	0	0	0	0	1	1	1	3	0	0	0	0	0	0	0	0	1	0	3	0	0	0	0	0	0	2	0	0	0	1
d__Bacteria;p__Pseudomonadota;c__Gammaproteobacteria;o__Arenicellales;f__;g__;s__	Proteobacteria; Gammaproteobacteria	21_Jan_SF_Bin52	0	0	2	0	0	0	1	2	0	2	2	2	0	0	0	0	0	0	0	0	0	0	0	0	0	0	0	0	0	0	1	0	0	1	0	0	0	0	2	0	0	0	0
d__Bacteria;p__Pseudomonadota;c__Gammaproteobacteria;o__Arenicellales;f__JAOTWM01;g__JAOTWM01;s__JAOTWM01 sp029862885	Proteobacteria; Gammaproteobacteria	13_May_SF_Bin80	0	0	1	1	2	1	1	3	0	1	1	1	0	0	0	0	0	1	1	1	2	0	0	0	0	0	0	0	0	0	1	1	0	1	1	1	0	0	1	0	0	0	1
d__Bacteria;p__Pseudomonadota;c__Gammaproteobacteria;o__Arenicellales;f__JAANXG01;g__;s__	Proteobacteria; Gammaproteobacteria	13_May_SF_Bin64	0	0	0	4	3	0	0	2	0	0	0	0	0	0	0	0	0	1	1	0	0	0	1	0	0	0	0	0	1	3	0	1	2	0	1	0	0	0	2	0	0	0	0
d__Bacteria;p__Pseudomonadota;c__Gammaproteobacteria;o__Arenicellales;f__JAANXG01;g__;s__	Proteobacteria; Gammaproteobacteria	21_Jan_SF_Bin39	0	0	2	1	1	1	0	2	0	0	0	0	1	2	1	0	0	2	2	0	0	0	1	1	0	0	0	0	0	1	1	2	1	0	3	1	1	0	1	0	0	0	0
d__Bacteria;p__Pseudomonadota;c__Gammaproteobacteria;o__Arenicellales;f__;g__;s__	Proteobacteria; Gammaproteobacteria	21_Jan_SF_Bin54	0	0	2	1	1	2	1	1	0	1	1	0	0	0	0	0	0	2	3	0	3	0	1	1	0	0	0	0	1	1	0	0	1	0	1	0	0	0	1	0	0	0	0
d__Bacteria;p__Pseudomonadota;c__Gammaproteobacteria;o__BM003;f__BM003;g__CAKZML01;s__CAKZML01 sp029864735	Proteobacteria; Gammaproteobacteria	13_Jan_SF_Bin46	0	0	0	0	0	0	0	0	0	0	0	0	0	0	0	0	0	0	0	0	0	0	0	0	0	0	0	0	0	0	0	0	0	0	0	0	0	0	0	0	0	0	0
d__Bacteria;p__Pseudomonadota;c__Gammaproteobacteria;o__BM003;f__BM003;g__BM003;s__BM003 sp002868855	Proteobacteria; Gammaproteobacteria	21_May_SF_Bin35	0	0	2	0	0	0	0	0	0	0	0	0	0	0	0	0	0	0	0	0	0	0	0	0	0	0	0	0	0	0	1	1	2	1	1	0	0	0	0	0	0	0	0
d__Bacteria;p__Pseudomonadota;c__Gammaproteobacteria;o__BM003;f__BM003;g__BM003;s__BM003 sp002868855	Proteobacteria; Gammaproteobacteria	24_Jan_SF_Bin9	0	0	1	0	0	0	0	0	0	0	0	0	0	0	0	0	0	0	0	0	0	0	0	0	0	0	0	0	0	0	1	1	1	1	1	1	0	0	0	0	0	0	0
d__Bacteria;p__Pseudomonadota;c__Gammaproteobacteria;o__BM003;f__BM003;g__BM003;s__BM003 sp002868855	Proteobacteria; Gammaproteobacteria	24_July_SF_Bin15	0	0	2	0	0	0	0	0	0	0	0	0	0	0	0	0	0	0	0	0	0	0	0	0	0	0	0	0	0	0	1	1	1	1	1	1	0	0	0	0	0	0	0
d__Bacteria;p__Pseudomonadota;c__Gammaproteobacteria;o__BM003;f__BM003;g__BM003;s__BM003 sp002868855	Proteobacteria; Gammaproteobacteria	24_May_SF_Bin28	0	0	1	1	0	0	0	0	0	0	0	0	0	0	0	0	0	0	0	0	0	0	0	0	0	0	0	0	0	0	1	1	0	0	1	1	0	0	0	0	0	0	0
d__Bacteria;p__Pseudomonadota;c__Gammaproteobacteria;o__BM003;f__BM003;g__BM003;s__BM003 sp002868855	Proteobacteria; Gammaproteobacteria	24_Oct_SF_Bin25	0	0	1	0	0	0	0	0	0	0	0	0	0	0	0	0	0	0	0	0	0	0	0	0	0	0	0	0	0	0	1	1	1	1	1	1	0	0	0	0	0	0	0
d__Bacteria;p__Pseudomonadota;c__Gammaproteobacteria;o__Burkholderiales;f__Burkholderiaceae;g__JAOUJD01;s__JAOUJD01 sp029883565	Proteobacteria; Betaproteobacteria	4_1_Jan_SF_Bin64	0	0	1	0	0	1	2	2	0	1	1	1	0	0	0	0	0	0	0	0	0	0	0	0	0	0	0	0	0	0	2	1	1	2	1	1	1	0	0	0	0	0	0
d__Bacteria;p__Pseudomonadota;c__Gammaproteobacteria;o__Burkholderiales;f__Burkholderiaceae;g__JAOUJD01;s__JAOUJD01 sp029883565	Proteobacteria; Betaproteobacteria	4_1_Oct_SF_Bin51	0	0	2	1	0	1	1	3	0	1	1	1	0	0	0	0	0	0	0	0	0	0	0	0	0	0	0	0	0	0	0	1	1	0	0	0	3	0	0	0	0	0	2
d__Bacteria;p__Pseudomonadota;c__Gammaproteobacteria;o__Burkholderiales;f__Burkholderiaceae;g__CADEEN01;s__CADEEN01 sp029884035	Proteobacteria; Betaproteobacteria	4_1_Jan_SF_Bin33	0	0	1	0	1	2	2	4	0	2	2	2	0	0	1	0	0	1	2	0	0	0	0	0	0	0	0	0	0	0	0	3	0	1	0	0	2	0	0	0	0	0	0
d__Bacteria;p__Pseudomonadota;c__Gammaproteobacteria;o__Burkholderiales;f__Burkholderiaceae;g__CADEEN01;s__CADEEN01 sp029884035	Proteobacteria; Betaproteobacteria	4_1_May_SF_Bin30	0	0	1	2	2	2	2	5	0	2	2	2	1	1	1	0	0	1	1	0	0	0	0	0	0	0	0	0	0	0	1	2	0	1	1	1	2	0	0	0	0	0	0
d__Bacteria;p__Pseudomonadota;c__Gammaproteobacteria;o__Burkholderiales;f__Burkholderiaceae;g__CADEEN01;s__CADEEN01 sp029884035	Proteobacteria; Betaproteobacteria	4_1_Oct_SF_Bin28	0	0	1	2	2	1	1	4	0	1	1	1	1	1	1	0	0	1	2	0	0	0	0	0	0	0	0	0	0	0	1	2	0	1	0	0	2	0	0	0	0	0	0
d__Bacteria;p__Pseudomonadota;c__Gammaproteobacteria;o__Burkholderiales;f__Burkholderiaceae;g__CAIKUF01;s__CAIKUF01 sp029864165	Proteobacteria; Betaproteobacteria	13_July_SF_Bin36	0	0	0	0	0	0	0	0	0	0	0	0	0	0	0	0	0	0	0	0	0	0	0	0	0	0	0	0	0	0	0	0	0	0	0	0	0	0	0	0	0	0	0
d__Bacteria;p__Pseudomonadota;c__Gammaproteobacteria;o__Burkholderiales;f__Burkholderiaceae;g__CAIKUF01;s__CAIKUF01 sp029864165	Proteobacteria; Betaproteobacteria	13_May_SF_Bin38	0	0	0	0	0	0	0	0	0	0	0	0	0	0	0	0	0	0	0	0	0	0	0	0	0	0	0	0	0	0	0	0	0	0	0	0	0	0	0	0	0	0	0
d__Bacteria;p__Pseudomonadota;c__Gammaproteobacteria;o__Burkholderiales;f__Burkholderiaceae;g__Hylemonella;s__	Proteobacteria; Betaproteobacteria	8_1_Jan_SF_Bin107	0	0	1	1	2	1	2	4	0	1	1	1	0	0	0	0	0	1	2	0	0	0	0	0	0	0	0	0	0	0	1	1	1	1	2	2	0	0	0	0	0	0	0
d__Bacteria;p__Pseudomonadota;c__Gammaproteobacteria;o__Burkholderiales;f__Burkholderiaceae;g__Hylemonella;s__	Proteobacteria; Betaproteobacteria	8_1_Oct_SF_Bin56	0	0	1	1	1	1	1	3	0	1	1	1	0	0	0	0	0	1	1	0	0	0	0	0	0	0	0	0	0	0	1	1	1	1	2	2	1	0	0	0	0	0	0
d__Bacteria;p__Pseudomonadota;c__Gammaproteobacteria;o__Burkholderiales;f__Burkholderiaceae;g__JAEMQF01;s__	Proteobacteria; Betaproteobacteria	8_1_July_SF_Bin24	0	0	2	0	1	1	1	4	0	1	1	1	0	0	0	0	0	1	1	0	0	0	1	1	0	0	0	0	0	0	1	2	2	2	2	1	0	0	0	0	0	0	0
d__Bacteria;p__Pseudomonadota;c__Gammaproteobacteria;o__Burkholderiales;f__Burkholderiaceae;g__Rubrivivax;s__	Proteobacteria; Betaproteobacteria	4_1_Jan_SF_Bin28	0	0	0	0	0	0	0	3	0	0	1	1	0	0	0	0	0	1	0	0	0	0	0	0	0	0	0	0	1	0	1	1	1	0	3	1	0	0	0	0	0	0	0
d__Bacteria;p__Pseudomonadota;c__Gammaproteobacteria;o__Burkholderiales;f__Burkholderiaceae;g__Rubrivivax;s__	Proteobacteria; Betaproteobacteria	4_1_Oct_SF_Bin31	0	0	0	0	0	1	1	2	0	1	1	1	0	0	0	0	0	2	1	0	0	0	0	0	0	0	0	0	1	0	1	1	0	1	2	0	2	0	0	0	0	0	0
d__Bacteria;p__Pseudomonadota;c__Gammaproteobacteria;o__Burkholderiales;f__Casimicrobiaceae;g__CAIWHR01;s__	Proteobacteria; Betaproteobacteria	4_1_Oct_SF_Bin49	0	0	1	1	1	1	0	0	0	0	0	0	0	0	0	0	0	0	0	0	0	0	0	0	0	0	0	0	0	0	1	0	0	0	1	1	1	0	0	0	0	0	0
d__Bacteria;p__Pseudomonadota;c__Gammaproteobacteria;o__Burkholderiales;f__Casimicrobiaceae;g__VBCG01;s__VBCG01 sp029884335	Proteobacteria; Betaproteobacteria	4_1_Jan_SF_Bin8	0	0	0	0	0	1	0	1	0	0	0	0	0	0	0	0	0	1	1	0	0	0	0	0	0	0	0	0	0	0	0	0	0	0	1	0	2	0	0	0	0	0	0
d__Bacteria;p__Pseudomonadota;c__Gammaproteobacteria;o__Burkholderiales;f__Casimicrobiaceae;g__VBCG01;s__VBCG01 sp029884335	Proteobacteria; Betaproteobacteria	4_1_Oct_SF_Bin16	0	0	1	1	1	1	1	2	0	1	1	1	0	0	0	0	0	1	1	0	0	0	0	0	0	0	0	0	0	0	1	2	0	1	1	1	2	0	0	0	0	0	0
d__Bacteria;p__Pseudomonadota;c__Gammaproteobacteria;o__Burkholderiales;f__Gallionellaceae;g__Gallionella;s__	Proteobacteria; Betaproteobacteria	4_1_July_SF_Bin49	0	0	1	0	0	0	0	0	0	0	0	0	2	1	0	0	0	0	0	0	0	0	0	0	0	0	0	0	0	0	0	0	0	0	0	0	1	0	0	0	0	0	0
d__Bacteria;p__Pseudomonadota;c__Gammaproteobacteria;o__Burkholderiales;f__Gallionellaceae;g__Gallionella;s__	Proteobacteria; Betaproteobacteria	4_1_July_SF_Bin6	0	0	0	1	0	1	2	2	0	1	1	1	1	2	1	0	0	0	0	0	0	0	0	0	0	0	0	0	1	1	0	0	0	0	1	1	0	0	0	0	0	0	0
d__Bacteria;p__Pseudomonadota;c__Gammaproteobacteria;o__Burkholderiales;f__Gallionellaceae;g__Gallionella;s__	Proteobacteria; Betaproteobacteria	4_1_May_SF_Bin13	0	0	0	1	0	1	1	2	0	1	1	1	0	0	0	0	0	1	1	0	0	0	0	0	0	0	0	0	1	1	0	1	0	0	0	0	0	0	0	0	0	0	0
d__Bacteria;p__Pseudomonadota;c__Gammaproteobacteria;o__Burkholderiales;f__Gallionellaceae;g__VIKH01;s__	Proteobacteria; Betaproteobacteria	4_1_May_SF_Bin26	0	0	1	1	1	1	1	4	0	1	1	1	1	1	1	0	0	2	2	0	0	0	0	0	0	0	0	0	0	0	1	2	0	0	1	0	2	0	0	0	0	0	0
d__Bacteria;p__Pseudomonadota;c__Gammaproteobacteria;o__Burkholderiales;f__Nitrosomonadaceae;g__Nitrosomonas;s__Nitrosomonas sp029881855	Proteobacteria; Betaproteobacteria	8_1_Jan_SF_Bin93	0	0	0	0	0	0	0	0	0	0	0	0	0	0	0	0	0	0	0	0	0	0	0	0	0	0	0	0	0	0	0	0	0	1	1	0	1	0	0	0	0	0	0
d__Bacteria;p__Pseudomonadota;c__Gammaproteobacteria;o__Burkholderiales;f__Nitrosomonadaceae;g__Nitrosomonas;s__	Proteobacteria; Betaproteobacteria	8_1_July_SF_Bin37	0	0	0	0	0	0	0	0	0	0	0	0	0	0	0	0	0	0	0	0	0	0	0	0	0	0	0	0	0	0	0	0	0	0	0	0	0	0	0	0	0	0	0
d__Bacteria;p__Pseudomonadota;c__Gammaproteobacteria;o__Burkholderiales;f__SG8-39;g__JAABQT01;s__JAABQT01 sp029863065	Proteobacteria; Betaproteobacteria	13_May_SF_Bin7	0	0	1	1	1	1	1	4	0	1	1	1	0	0	0	0	0	1	1	0	0	0	0	0	0	0	0	0	0	0	1	1	0	1	1	1	2	0	0	0	0	0	0
d__Bacteria;p__Pseudomonadota;c__Gammaproteobacteria;o__Burkholderiales;f__SG8-39;g__JAABQT01;s__JAABQT01 sp029883975	Proteobacteria; Betaproteobacteria	4_1_Jan_SF_Bin40	0	0	1	1	1	1	0	3	0	0	0	0	0	0	0	0	0	1	1	0	0	0	0	0	0	0	0	0	0	0	1	1	0	1	1	1	1	0	0	0	0	0	0
d__Bacteria;p__Pseudomonadota;c__Gammaproteobacteria;o__Burkholderiales;f__SG8-39;g__JAABQT01;s__	Proteobacteria; Betaproteobacteria	4_1_Jan_SF_Bin54	0	0	1	0	1	2	1	1	0	1	1	1	0	0	0	0	0	1	0	0	0	0	0	0	0	0	0	0	0	0	1	1	0	0	1	1	2	0	0	0	0	0	0
d__Bacteria;p__Pseudomonadota;c__Gammaproteobacteria;o__Burkholderiales;f__SG8-39;g__JAABQT01;s__	Proteobacteria; Betaproteobacteria	4_1_May_SF_Bin49	0	0	0	0	0	1	1	5	0	1	1	1	0	0	0	0	0	1	1	0	0	0	0	0	0	0	0	0	0	0	2	2	0	2	2	2	1	0	0	0	0	0	0
d__Bacteria;p__Pseudomonadota;c__Gammaproteobacteria;o__Burkholderiales;f__SG8-39;g__JAABQT01;s__JAABQT01 sp029883975	Proteobacteria; Betaproteobacteria	4_1_May_SF_Bin65	0	0	1	0	0	1	0	4	0	0	0	0	0	0	0	0	0	1	1	0	0	0	0	0	0	0	0	0	0	0	1	1	0	1	1	1	1	0	0	0	0	0	0
d__Bacteria;p__Pseudomonadota;c__Gammaproteobacteria;o__Burkholderiales;f__SG8-39;g__JAABQT01;s__JAABQT01 sp029883975	Proteobacteria; Betaproteobacteria	4_1_Oct_SF_Bin27	0	0	1	0	1	1	0	3	0	0	0	0	0	0	0	0	0	1	2	0	0	0	0	0	0	0	0	0	0	0	1	1	0	1	1	1	1	0	0	0	0	0	0
d__Bacteria;p__Pseudomonadota;c__Gammaproteobacteria;o__Burkholderiales;f__SG8-39;g__JAABQT01;s__	Proteobacteria; Betaproteobacteria	4_1_Oct_SF_Bin8	0	0	0	0	0	0	2	3	0	2	2	2	0	0	0	0	0	1	1	0	0	0	0	0	0	0	0	0	0	0	0	0	0	0	1	1	0	0	0	0	0	0	0
d__Bacteria;p__Pseudomonadota;c__Gammaproteobacteria;o__Burkholderiales;f__SG8-39;g__JAABQT01;s__	Proteobacteria; Betaproteobacteria	8_1_July_SF_Bin62	0	0	2	1	0	1	1	2	0	1	1	1	0	0	0	0	0	1	2	0	0	0	0	0	0	0	0	0	0	0	2	2	0	2	0	0	0	0	0	0	0	0	0
d__Bacteria;p__Pseudomonadota;c__Gammaproteobacteria;o__Burkholderiales;f__SG8-39;g__JAOUFA01;s__JAOUFA01 sp029858545	Proteobacteria; Betaproteobacteria	4_1_July_SF_Bin28	0	0	1	2	1	1	1	2	0	1	1	1	1	1	1	0	0	1	1	0	0	0	0	0	0	0	0	0	2	0	1	1	0	1	1	1	0	0	0	0	0	0	0
d__Bacteria;p__Pseudomonadota;c__Gammaproteobacteria;o__Burkholderiales;f__SG8-41;g__JBFKNN01;s__	Proteobacteria; Betaproteobacteria	8_1_July_SF_Bin32	0	0	1	1	0	0	0	1	0	0	0	0	0	0	0	0	0	0	0	0	0	0	0	0	0	0	0	0	0	0	2	2	0	2	2	2	0	0	0	0	0	0	0
d__Bacteria;p__Pseudomonadota;c__Gammaproteobacteria;o__Burkholderiales;f__SG8-41;g__Ga0077527;s__Ga0077527 sp029883965	Proteobacteria; Betaproteobacteria	4_1_Jan_SF_Bin56	0	0	1	1	1	0	0	0	0	0	0	0	0	0	0	0	0	0	0	0	0	0	0	0	0	0	0	0	1	0	2	1	0	2	1	1	0	0	0	0	0	0	0
d__Bacteria;p__Pseudomonadota;c__Gammaproteobacteria;o__Burkholderiales;f__SG8-41;g__Ga0077527;s__Ga0077527 sp029883965	Proteobacteria; Betaproteobacteria	4_1_May_SF_Bin11	0	0	0	1	1	0	0	0	0	0	0	0	0	0	0	0	0	0	0	0	0	0	0	0	0	0	0	0	1	0	2	1	0	2	1	1	0	0	0	0	0	0	0
d__Bacteria;p__Pseudomonadota;c__Gammaproteobacteria;o__Burkholderiales;f__SG8-41;g__Ga0077527;s__Ga0077527 sp029883965	Proteobacteria; Betaproteobacteria	4_1_Oct_SF_Bin29	0	0	1	1	1	0	0	0	0	0	0	0	0	0	0	0	0	0	0	0	0	0	0	0	0	0	0	0	1	0	2	1	0	2	2	2	0	0	0	0	0	0	0
d__Bacteria;p__Pseudomonadota;c__Gammaproteobacteria;o__Burkholderiales;f__SG8-41;g__SG8-41;s__SG8-41 sp029864385	Proteobacteria; Betaproteobacteria	13_July_SF_Bin19	0	0	0	0	0	0	0	0	0	0	0	0	0	0	0	0	0	0	0	0	0	0	0	0	0	0	0	0	0	0	2	1	0	2	2	2	0	0	0	0	0	0	0
d__Bacteria;p__Pseudomonadota;c__Gammaproteobacteria;o__Burkholderiales;f__SG8-41;g__SG8-41;s__SG8-41 sp029864385	Proteobacteria; Betaproteobacteria	13_May_SF_Bin60	0	0	0	0	0	0	0	0	0	0	0	0	0	0	0	0	0	0	0	0	0	0	0	0	0	0	0	0	0	0	2	1	0	2	2	2	0	0	0	0	0	0	0
d__Bacteria;p__Pseudomonadota;c__Gammaproteobacteria;o__Burkholderiales;f__Usitatibacteraceae;g__FEB-7;s__	Proteobacteria; Betaproteobacteria	4_1_Oct_SF_Bin40	0	0	1	1	0	1	1	2	0	0	0	0	0	0	0	0	0	0	0	0	0	0	0	0	0	0	0	0	0	0	3	2	0	3	2	2	2	0	0	0	0	0	1
d__Bacteria;p__Pseudomonadota;c__Gammaproteobacteria;o__Enterobacterales;f__Kangiellaceae;g__JAOUOC01;s__JAOUOC01 sp029880585	Proteobacteria; Gammaproteobacteria	8_1_Jan_SF_Bin77	0	0	1	0	0	0	0	1	0	1	1	0	0	0	0	0	0	0	0	0	0	0	0	0	0	0	0	0	0	0	0	0	0	0	0	0	0	0	0	0	1	0	0
d__Bacteria;p__Pseudomonadota;c__Gammaproteobacteria;o__Enterobacterales;f__Kangiellaceae;g__JAOUOC01;s__JAOUOC01 sp029880585	Proteobacteria; Gammaproteobacteria	8_1_Oct_SF_Bin101	0	0	2	0	0	0	0	1	0	1	1	0	0	0	0	0	0	0	0	0	0	0	0	0	0	0	0	0	0	0	0	0	0	0	0	0	0	0	0	0	1	0	0
d__Bacteria;p__Pseudomonadota;c__Gammaproteobacteria;o__GCA-001735895;f__GCA-001735895;g__GCA-001735895;s__GCA-001735895 sp029882955	Proteobacteria; Gammaproteobacteria	8_1_Jan_SF_Bin27	0	0	1	1	1	2	1	3	0	1	1	1	0	0	0	0	0	1	1	0	2	0	0	0	0	0	0	0	1	1	1	1	0	1	1	1	0	0	1	0	0	0	0
d__Bacteria;p__Pseudomonadota;c__Gammaproteobacteria;o__GCA-001735895;f__GCA-001735895;g__GCA-001735895;s__GCA-001735895 sp029864185	Proteobacteria; Gammaproteobacteria	13_July_SF_Bin35	0	0	1	1	1	1	1	2	0	1	1	1	0	0	0	0	0	1	2	0	2	0	0	0	0	0	0	0	1	0	1	1	0	1	1	2	0	0	1	0	0	0	0
d__Bacteria;p__Pseudomonadota;c__Gammaproteobacteria;o__GCA-001735895;f__GCA-001735895;g__GCA-001735895;s__GCA-001735895 sp029864065	Proteobacteria; Gammaproteobacteria	13_July_SF_Bin40	0	0	1	2	1	2	1	4	0	1	1	1	0	0	0	0	0	1	1	0	2	0	0	0	0	0	0	0	1	0	1	1	0	1	0	1	0	0	0	0	0	0	0
d__Bacteria;p__Pseudomonadota;c__Gammaproteobacteria;o__GCA-001735895;f__GCA-001735895;g__GCA-001735895;s__GCA-001735895 sp029864185	Proteobacteria; Gammaproteobacteria	13_May_SF_Bin41	0	0	1	1	1	1	1	2	0	1	1	1	0	0	0	0	0	1	1	0	2	0	0	0	0	0	0	0	1	0	0	1	0	0	0	1	0	0	0	0	0	0	0
d__Bacteria;p__Pseudomonadota;c__Gammaproteobacteria;o__GCA-001735895;f__GCA-001735895;g__GCA-001735895;s__GCA-001735895 sp029864065	Proteobacteria; Gammaproteobacteria	13_May_SF_Bin92	0	0	1	2	1	0	1	4	0	2	2	2	0	0	0	0	0	1	1	0	2	0	0	0	0	0	0	0	1	0	1	3	0	0	0	2	0	0	0	0	0	0	0
d__Bacteria;p__Pseudomonadota;c__Gammaproteobacteria;o__GCA-001735895;f__GCA-001735895;g__GCA-001735895;s__GCA-001735895 sp029862125	Proteobacteria; Gammaproteobacteria	21_Jan_SF_Bin30	0	0	1	1	1	1	1	4	0	1	1	1	0	0	0	0	0	1	1	0	2	0	0	0	0	0	0	0	1	1	1	1	0	1	3	3	0	0	0	0	0	0	0
d__Bacteria;p__Pseudomonadota;c__Gammaproteobacteria;o__GCA-001735895;f__GCA-001735895;g__GCA-001735895;s__GCA-001735895 sp029862005	Proteobacteria; Gammaproteobacteria	21_Jan_SF_Bin37	0	0	1	1	1	1	1	4	0	1	1	1	0	0	0	0	0	1	1	0	2	0	0	0	0	0	0	0	1	1	1	1	0	2	4	4	0	0	0	0	0	0	0
d__Bacteria;p__Pseudomonadota;c__Gammaproteobacteria;o__GCA-001735895;f__GCA-001735895;g__GCA-001735895;s__	Proteobacteria; Gammaproteobacteria	21_Jan_SF_Bin69	0	0	1	1	1	1	1	3	0	1	1	1	0	0	0	0	0	1	1	0	2	0	0	0	0	0	0	0	1	1	1	2	0	1	3	3	0	0	1	0	0	0	0
d__Bacteria;p__Pseudomonadota;c__Gammaproteobacteria;o__GCA-001735895;f__GCA-001735895;g__GCA-001735895;s__GCA-001735895 sp029862005	Proteobacteria; Gammaproteobacteria	21_Oct_SF_Bin23	0	0	1	1	1	1	1	4	0	1	2	1	0	0	0	0	0	1	1	0	4	0	0	0	0	0	0	0	1	1	1	1	0	1	3	3	0	0	0	0	0	0	0
d__Bacteria;p__Pseudomonadota;c__Gammaproteobacteria;o__GCA-2729495;f__GCA-2729495;g__;s__	Proteobacteria; Gammaproteobacteria	13_May_SF_Bin91	0	0	3	1	1	0	0	0	0	0	0	0	1	2	1	0	0	1	0	0	0	0	0	0	0	0	0	0	0	0	0	0	0	0	0	0	0	0	0	0	0	1	0
d__Bacteria;p__Pseudomonadota;c__Gammaproteobacteria;o__GCA-2729495;f__GCA-2729495;g__SMWD01;s__	Proteobacteria; Gammaproteobacteria	24_Oct_SF_Bin10	0	0	1	0	0	0	0	0	0	0	0	0	0	0	0	0	0	0	0	0	0	0	0	0	0	0	0	0	0	0	0	0	0	0	0	0	0	0	0	0	0	0	0
d__Bacteria;p__Pseudomonadota;c__Gammaproteobacteria;o__GCA-2729495;f__GCA-2729495;g__SHZI01;s__	Proteobacteria; Gammaproteobacteria	4_1_Jan_SF_Bin11	0	0	1	0	0	0	0	0	0	0	0	0	0	0	0	0	0	0	0	0	0	0	0	0	0	0	0	0	1	0	0	0	0	0	0	0	0	0	0	0	0	0	0
d__Bacteria;p__Pseudomonadota;c__Gammaproteobacteria;o__GCA-2729495;f__GCA-2729495;g__SHZI01;s__	Proteobacteria; Gammaproteobacteria	4_1_Oct_SF_Bin38	0	0	0	0	0	0	0	0	0	0	0	0	0	0	0	0	0	0	0	0	0	0	0	0	0	0	0	0	0	0	0	0	0	0	0	0	1	0	0	0	0	0	0
d__Bacteria;p__Pseudomonadota;c__Gammaproteobacteria;o__GCA-2729495;f__GCA-2729495;g__SHZI01;s__	Proteobacteria; Gammaproteobacteria	4_1_Oct_SF_Bin4	0	0	1	1	0	0	0	0	0	0	0	0	0	0	0	0	0	0	0	0	0	0	0	0	0	0	0	0	1	0	0	0	0	0	0	0	0	0	0	0	0	1	0
d__Bacteria;p__Pseudomonadota;c__Gammaproteobacteria;o__JAHELT01;f__JAHELT01;g__JAHELT01;s__	Proteobacteria; Gammaproteobacteria	13_May_SF_Bin75	0	0	0	0	0	0	0	1	0	0	0	0	0	0	0	0	0	0	1	0	0	0	0	0	0	0	0	0	0	0	1	0	0	1	1	1	1	0	0	0	0	0	0
d__Bacteria;p__Pseudomonadota;c__Gammaproteobacteria;o__JAHELT01;f__JAHELT01;g__JAHELT01;s__JAHELT01 sp029861595	Proteobacteria; Gammaproteobacteria	21_Jan_SF_Bin59	0	0	1	1	1	0	0	2	0	0	0	0	0	0	0	0	0	0	0	0	0	0	0	0	0	0	0	0	1	0	2	1	0	2	1	1	1	0	0	0	0	0	0
d__Bacteria;p__Pseudomonadota;c__Gammaproteobacteria;o__HK1;f__HK1;g__CAMYJH01;s__	Proteobacteria; Gammaproteobacteria	13_July_SF_Bin55	0	0	2	0	0	1	1	0	0	1	1	0	0	0	0	0	0	0	0	0	0	0	0	0	0	0	0	0	0	0	0	0	0	0	0	0	0	0	0	0	0	0	0
d__Bacteria;p__Pseudomonadota;c__Gammaproteobacteria;o__HK1;f__HK1;g__CAMYJH01;s__	Proteobacteria; Gammaproteobacteria	13_May_SF_Bin72	0	0	2	0	0	0	0	1	0	0	1	1	0	0	0	0	0	0	0	0	0	0	0	0	0	0	0	0	0	0	0	0	0	0	0	0	0	0	2	0	0	0	0
d__Bacteria;p__Pseudomonadota;c__Gammaproteobacteria;o__JABURT01;f__JABURT01;g__JABURT01;s__JABURT01 sp029883105	Proteobacteria; Gammaproteobacteria	8_1_Jan_SF_Bin17	0	0	1	1	0	0	0	4	0	0	0	0	0	0	0	0	0	1	1	0	0	0	0	0	0	0	0	0	0	0	1	1	1	1	2	3	1	0	0	0	0	0	0
d__Bacteria;p__Pseudomonadota;c__Gammaproteobacteria;o__JABURT01;f__JABURT01;g__JABURT01;s__	Proteobacteria; Gammaproteobacteria	8_1_Jan_SF_Bin3_1	0	0	1	1	1	0	0	0	0	0	0	0	0	0	0	0	0	0	1	0	0	0	0	0	0	0	0	0	0	0	2	1	0	1	3	4	0	0	0	0	0	0	0
d__Bacteria;p__Pseudomonadota;c__Gammaproteobacteria;o__Nitrosococcales;f__Methylophagaceae;g__GCA-002733105;s__GCA-002733105 sp029882915	Proteobacteria; Gammaproteobacteria	8_1_Jan_SF_Bin31	0	0	0	0	0	0	0	0	0	0	0	0	0	0	0	0	0	0	0	0	0	0	0	0	0	0	0	0	1	0	0	0	1	0	2	1	1	0	0	0	0	0	0
d__Bacteria;p__Pseudomonadota;c__Gammaproteobacteria;o__Nitrosococcales;f__Methylophagaceae;g__GCA-002733105;s__GCA-002733105 sp029882915	Proteobacteria; Gammaproteobacteria	8_1_Oct_SF_Bin105	0	0	0	0	0	0	0	0	0	0	0	0	0	0	0	0	0	0	0	0	0	0	0	0	0	0	0	0	1	0	0	0	1	0	2	1	1	0	0	0	0	0	0
d__Bacteria;p__Pseudomonadota;c__Gammaproteobacteria;o__Pseudomonadales;f__Halieaceae;g__Marimicrobium;s__Marimicrobium sp029287595	Proteobacteria; Gammaproteobacteria	24_Oct_SF_Bin23	0	0	1	0	0	0	1	0	0	1	1	1	0	0	0	0	0	0	0	0	0	0	0	0	0	0	0	0	0	0	0	0	0	0	0	0	1	0	0	0	0	0	0
d__Bacteria;p__Pseudomonadota;c__Gammaproteobacteria;o__Pseudomonadales;f__Halieaceae;g__Marimicrobium;s__Marimicrobium sp029859085	Proteobacteria; Gammaproteobacteria	4_1_Jan_SF_Bin4	0	0	1	0	0	0	0	1	0	1	1	1	0	0	0	0	0	1	1	0	0	0	0	0	0	0	0	0	1	0	0	0	0	0	0	0	0	0	0	0	0	0	0
d__Bacteria;p__Pseudomonadota;c__Gammaproteobacteria;o__Pseudomonadales;f__Halieaceae;g__Marimicrobium;s__Marimicrobium sp029859085	Proteobacteria; Gammaproteobacteria	4_1_Oct_SF_Bin34	0	0	1	0	0	0	0	0	0	1	1	1	0	0	0	0	0	0	0	0	0	0	0	0	0	0	0	0	0	0	0	0	0	0	0	0	0	0	0	0	0	0	0
d__Bacteria;p__Pseudomonadota;c__Gammaproteobacteria;o__Pseudomonadales;f__Azotimanducaceae;g__;s__	Proteobacteria; Gammaproteobacteria	21_Jan_SF_Bin40	0	0	0	1	1	0	0	0	0	0	0	0	0	0	0	0	0	0	0	0	0	0	0	0	0	0	0	0	0	0	1	2	3	1	1	1	1	0	1	0	0	0	0
d__Bacteria;p__Pseudomonadota;c__Gammaproteobacteria;o__Pseudomonadales;f__Azotimanducaceae;g__;s__	Proteobacteria; Gammaproteobacteria	8_1_Oct_SF_Bin66	0	0	0	0	0	0	0	0	0	0	0	0	0	0	0	0	0	0	0	0	0	0	0	0	0	0	0	0	0	0	0	0	1	0	0	0	0	0	0	0	0	0	0
d__Bacteria;p__Pseudomonadota;c__Gammaproteobacteria;o__S012-40;f__S012-40;g__CALZJE01;s__	Proteobacteria; Gammaproteobacteria	8_1_Jan_SF_Bin100	0	0	3	1	1	0	1	2	0	1	1	1	0	0	0	0	0	3	1	0	0	0	0	0	0	0	0	0	0	0	2	0	0	1	1	1	0	0	0	0	0	0	0
d__Bacteria;p__Pseudomonadota;c__Gammaproteobacteria;o__S012-40;f__S012-40;g__JAOUPJ01;s__JAOUPJ01 sp029879945	Proteobacteria; Gammaproteobacteria	8_1_Jan_SF_Bin33	0	0	1	0	0	0	0	0	0	0	0	0	0	0	0	0	0	2	1	0	0	0	0	0	0	0	0	0	0	0	2	1	0	1	1	1	0	0	0	0	0	0	0
d__Bacteria;p__Pseudomonadota;c__Gammaproteobacteria;o__S012-40;f__S012-40;g__JAOUMY01;s__JAOUMY01 sp029881255	Proteobacteria; Gammaproteobacteria	8_1_July_SF_Bin55	0	0	1	1	1	1	1	4	0	1	1	1	0	0	0	0	0	3	2	0	0	0	0	0	0	0	0	0	0	0	2	2	0	1	1	1	0	0	0	0	0	0	0
d__Bacteria;p__Pseudomonadota;c__Gammaproteobacteria;o__S012-40;f__S012-40;g__JAOUPJ01;s__JAOUPJ01 sp029879945	Proteobacteria; Gammaproteobacteria	8_1_Oct_SF_Bin47	0	0	1	0	0	0	0	0	0	0	0	0	0	0	0	0	0	3	1	0	0	0	0	0	0	0	0	0	0	0	1	1	0	1	1	1	0	0	0	0	0	0	0
d__Bacteria;p__Pseudomonadota;c__Gammaproteobacteria;o__S012-40;f__S012-40;g__CALZJE01;s__CALZJE01 sp029864945	Proteobacteria; Gammaproteobacteria	13_Jan_SF_Bin23	0	0	0	0	0	0	0	0	0	0	0	0	0	0	0	0	0	2	1	0	0	0	0	0	0	0	0	0	0	0	0	1	0	0	0	0	0	0	0	0	0	0	0
d__Bacteria;p__Pseudomonadota;c__Gammaproteobacteria;o__CAKKRP01;f__CAKKRP01;g__CAKKRP01;s__CAKKRP01 sp029857925	Proteobacteria; Gammaproteobacteria	4_1_July_SF_Bin9	0	0	2	0	1	1	1	3	0	1	1	1	2	1	1	0	1	3	2	0	0	0	0	0	0	0	0	0	0	0	1	3	0	1	1	1	0	0	0	0	0	0	0
d__Bacteria;p__Pseudomonadota;c__Gammaproteobacteria;o__S012-40;f__S012-40;g__JAOUHV01;s__JAOUHV01 sp029884425	Proteobacteria; Gammaproteobacteria	4_1_May_SF_Bin75	0	0	1	0	0	0	0	0	0	0	0	0	0	0	0	0	0	2	1	0	0	0	0	0	0	0	0	0	0	0	1	0	0	1	1	1	0	0	0	0	0	0	0
d__Bacteria;p__Pseudomonadota;c__Gammaproteobacteria;o__S012-40;f__S012-40;g__JAOUJM01;s__JAOUJM01 sp029883265	Proteobacteria; Gammaproteobacteria	8_1_Jan_SF_Bin103	0	0	2	1	1	1	1	3	0	1	1	1	1	1	1	0	0	3	2	0	0	0	0	0	0	0	0	0	0	0	1	1	0	0	0	1	0	0	0	0	0	0	0
d__Bacteria;p__Pseudomonadota;c__Gammaproteobacteria;o__S012-40;f__S012-40;g__JAOUJM01;s__JAOUJM01 sp029883265	Proteobacteria; Gammaproteobacteria	8_1_Oct_SF_Bin3	0	0	3	1	1	1	1	3	0	1	1	1	1	1	1	0	0	4	2	0	0	0	0	0	0	0	0	0	0	0	1	3	0	1	1	1	0	0	0	0	0	0	0
d__Bacteria;p__Pseudomonadota;c__Gammaproteobacteria;o__S012-40;f__S012-40;g__JAOUMY01;s__	Proteobacteria; Gammaproteobacteria	8_1_Jan_SF_Bin1	0	0	1	0	1	1	0	3	0	0	0	0	0	0	0	0	0	3	1	0	0	0	0	0	0	0	0	0	1	2	5	2	0	2	2	2	0	0	0	0	0	0	0
d__Bacteria;p__Pseudomonadota;c__Gammaproteobacteria;o__Steroidobacterales;f__Steroidobacteraceae;g__RPQJ01;s__	Proteobacteria; Gammaproteobacteria	4_1_Jan_SF_Bin43	0	0	0	0	0	0	0	0	0	0	0	0	0	0	0	0	0	0	0	0	0	0	0	0	0	0	0	0	0	0	0	0	0	0	0	0	1	0	0	0	0	0	0
d__Bacteria;p__Pseudomonadota;c__Gammaproteobacteria;o__Steroidobacterales;f__Steroidobacteraceae;g__RPQJ01;s__RPQJ01 sp029865465	Proteobacteria; Gammaproteobacteria	4_1_Jan_SF_Bin60	0	0	0	0	0	0	0	0	0	0	0	0	0	0	0	0	0	0	0	0	0	0	0	0	0	0	0	0	0	0	0	0	0	0	0	0	1	0	0	0	0	0	0
d__Bacteria;p__Pseudomonadota;c__Gammaproteobacteria;o__Steroidobacterales;f__Steroidobacteraceae;g__RPQJ01;s__RPQJ01 sp029865465	Proteobacteria; Gammaproteobacteria	4_1_May_SF_Bin43	0	0	0	0	0	0	0	0	0	0	0	0	0	0	0	0	0	0	0	0	0	0	0	0	0	0	0	0	0	0	0	0	0	0	0	0	1	0	0	0	0	0	0
d__Bacteria;p__Pseudomonadota;c__Gammaproteobacteria;o__Steroidobacterales;f__Steroidobacteraceae;g__RPQJ01;s__	Proteobacteria; Gammaproteobacteria	4_1_May_SF_Bin67	0	0	0	0	0	0	0	0	0	0	0	0	0	0	0	0	0	0	0	0	0	0	0	0	0	0	0	0	0	0	0	0	0	0	0	0	1	0	0	0	0	0	0
d__Bacteria;p__Pseudomonadota;c__Gammaproteobacteria;o__Steroidobacterales;f__Steroidobacteraceae;g__RPQJ01;s__RPQJ01 sp029865465	Proteobacteria; Gammaproteobacteria	4_1_Oct_SF_Bin42	0	0	0	0	0	0	0	0	0	0	0	0	0	0	0	0	0	0	0	0	0	0	0	0	0	0	0	0	0	0	0	0	0	0	0	0	1	0	0	0	0	0	0
d__Bacteria;p__Pseudomonadota;c__Gammaproteobacteria;o__Steroidobacterales;f__Steroidobacteraceae;g__RPQJ01;s__	Proteobacteria; Gammaproteobacteria	4_1_Oct_SF_Bin43	0	0	0	0	0	0	0	0	0	0	0	0	0	0	0	0	0	0	0	0	0	0	0	0	0	0	0	0	0	0	0	0	0	0	0	0	1	0	0	0	0	0	0
d__Bacteria;p__Pseudomonadota;c__Gammaproteobacteria;o__Steroidobacterales;f__Steroidobacteraceae;g__SCUD01;s__SCUD01 sp029857655	Proteobacteria; Gammaproteobacteria	4_1_May_SF_Bin34	0	0	0	0	0	0	0	0	0	0	0	0	0	0	0	0	0	0	0	0	0	0	0	0	0	0	0	0	0	0	0	0	0	0	0	0	0	0	0	0	0	0	0
d__Bacteria;p__Pseudomonadota;c__Gammaproteobacteria;o__JABDKV01;f__JABDKV01;g__JABDJB01;s__JABDJB01 sp029862285	Proteobacteria; Gammaproteobacteria	21_Jan_SF_Bin15	0	0	1	0	0	0	0	0	0	0	0	0	0	0	0	0	0	3	3	0	0	0	0	0	0	0	0	0	1	0	0	0	0	0	0	0	0	0	0	0	0	1	0
d__Bacteria;p__Pseudomonadota;c__Gammaproteobacteria;o__JABDKV01;f__JABDKV01;g__JABDJB01;s__JABDJB01 sp029862165	Proteobacteria; Gammaproteobacteria	21_Jan_SF_Bin23	0	0	1	0	0	0	0	0	0	0	0	0	0	0	0	0	0	1	2	0	0	0	0	0	0	0	0	0	0	0	0	0	0	0	0	0	0	0	0	0	0	1	0
d__Bacteria;p__Pseudomonadota;c__Gammaproteobacteria;o__JABDKV01;f__JABDKV01;g__JABDJB01;s__JABDJB01 sp029862165	Proteobacteria; Gammaproteobacteria	21_July_SF_Bin19	0	0	1	0	0	0	0	0	0	0	0	0	0	0	0	0	0	1	2	0	0	0	0	0	0	0	0	0	0	0	0	0	0	0	0	0	0	0	0	0	0	1	0
d__Bacteria;p__Pseudomonadota;c__Gammaproteobacteria;o__SZUA-152;f__SZUA-152;g__JAJDNG01;s__JAJDNG01 sp029882975	Proteobacteria; Gammaproteobacteria	8_1_Jan_SF_Bin23	0	0	1	1	1	1	1	3	0	1	1	1	1	1	1	0	0	5	3	0	0	0	0	0	0	0	0	0	1	0	2	1	0	1	2	2	0	0	0	0	0	0	0
d__Bacteria;p__Pseudomonadota;c__Gammaproteobacteria;o__SZUA-152;f__SZUA-152;g__JAJDNG01;s__JAJDNG01 sp029882975	Proteobacteria; Gammaproteobacteria	8_1_Oct_SF_Bin98	0	0	1	1	1	1	1	3	0	1	1	1	1	1	1	0	0	4	3	0	0	0	0	0	0	0	0	0	1	0	2	2	0	1	2	2	0	0	0	0	0	0	0
d__Bacteria;p__Pseudomonadota;c__Gammaproteobacteria;o__SZUA-229;f__SZUA-229;g__JAUVDT01;s__JAUVDT01 sp029882395	Proteobacteria; Gammaproteobacteria	8_1_Jan_SF_Bin54	0	0	1	1	1	1	1	5	0	1	1	1	0	0	0	0	0	1	1	0	0	0	0	0	0	0	0	0	1	1	1	1	0	1	1	1	0	0	0	0	0	0	0
d__Bacteria;p__Pseudomonadota;c__Gammaproteobacteria;o__SZUA-229;f__SZUA-229;g__JAUVDT01;s__JAUVDT01 sp029882215	Proteobacteria; Gammaproteobacteria	8_1_Jan_SF_Bin65	0	0	1	1	1	1	1	8	0	1	1	1	1	0	0	0	0	1	1	0	0	0	0	0	0	0	0	0	0	0	1	1	0	1	1	1	1	0	0	0	0	0	0
d__Bacteria;p__Pseudomonadota;c__Gammaproteobacteria;o__SZUA-229;f__SZUA-229;g__JAUVDT01;s__JAUVDT01 sp029881795	Proteobacteria; Gammaproteobacteria	8_1_Jan_SF_Bin98	0	0	1	1	1	1	1	6	0	1	1	1	0	0	0	0	0	1	1	0	0	0	0	0	0	0	0	0	0	0	1	1	0	1	1	1	0	0	0	0	0	0	0
d__Bacteria;p__Pseudomonadota;c__Gammaproteobacteria;o__SZUA-229;f__SZUA-229;g__JAOUMO01;s__JAOUMO01 sp029881425	Proteobacteria; Gammaproteobacteria	8_1_July_SF_Bin40	0	0	0	0	0	1	1	5	0	0	0	0	0	0	0	0	0	1	1	0	0	0	0	0	0	0	0	0	0	1	1	1	0	1	1	2	2	0	0	0	0	0	0
d__Bacteria;p__Pseudomonadota;c__Gammaproteobacteria;o__SZUA-229;f__SZUA-229;g__JAPHQX01;s__JAPHQX01 sp029881275	Proteobacteria; Gammaproteobacteria	8_1_July_SF_Bin54	0	0	1	2	1	1	1	7	0	1	1	1	1	1	1	0	0	1	1	0	0	0	0	0	0	0	0	0	2	1	1	1	0	1	2	2	1	0	0	0	0	0	0
d__Bacteria;p__Pseudomonadota;c__Gammaproteobacteria;o__SZUA-229;f__SZUA-229;g__JAPHQX01;s__JAPHQX01 sp029881275	Proteobacteria; Gammaproteobacteria	8_1_Oct_SF_Bin28	0	0	1	1	1	1	1	4	0	1	1	1	1	2	1	0	0	1	1	0	0	0	0	0	0	0	0	0	1	1	0	1	0	1	1	0	1	0	0	0	0	0	0
d__Bacteria;p__Pseudomonadota;c__Gammaproteobacteria;o__SZUA-229;f__SZUA-229;g__JAPHQX01;s__JAPHQX01 sp029879605	Proteobacteria; Gammaproteobacteria	8_1_Oct_SF_Bin73	0	0	5	2	1	1	1	8	0	2	2	2	1	1	0	0	0	1	2	0	0	0	0	0	0	0	0	0	0	1	1	0	0	1	1	1	0	0	0	0	0	0	0
d__Bacteria;p__Pseudomonadota;c__Gammaproteobacteria;o__SZUA-229;f__SZUA-229;g__LH-M37;s__	Proteobacteria; Gammaproteobacteria	13_Jan_SF_Bin13	0	0	1	2	0	1	1	2	0	1	1	1	1	2	1	0	0	1	2	0	0	0	0	0	0	0	0	0	0	0	1	1	0	0	0	1	0	0	0	0	0	0	0
d__Bacteria;p__Pseudomonadota;c__Gammaproteobacteria;o__SZUA-229;f__SZUA-229;g__LH-M37;s__LH-M37 sp029882355	Proteobacteria; Gammaproteobacteria	8_1_Jan_SF_Bin56	0	0	2	1	1	1	1	4	0	1	1	1	1	1	1	0	0	1	1	0	0	0	0	0	0	0	0	0	0	0	1	1	0	1	1	1	1	0	0	0	0	0	0
d__Bacteria;p__Pseudomonadota;c__Gammaproteobacteria;o__SZUA-229;f__SZUA-229;g__LH-M37;s__LH-M37 sp029881035	Proteobacteria; Gammaproteobacteria	8_1_July_SF_Bin66	0	0	1	1	1	1	1	4	0	1	1	1	1	1	1	0	0	0	0	0	0	0	0	0	0	0	0	0	1	0	0	1	0	1	1	1	2	0	0	0	0	0	0
d__Bacteria;p__Pseudomonadota;c__Gammaproteobacteria;o__SZUA-229;f__SZUA-229;g__LH-M37;s__LH-M37 sp029880105	Proteobacteria; Gammaproteobacteria	8_1_Oct_SF_Bin34	0	0	0	0	0	1	1	4	0	1	1	1	1	1	1	0	0	1	1	0	0	0	0	0	0	0	0	0	0	0	1	1	0	1	1	1	0	0	0	0	0	0	0
d__Bacteria;p__Pseudomonadota;c__Gammaproteobacteria;o__Thiohalomonadales;f__Thiohalomonadaceae;g__JAOTST01;s__JAOTST01 sp029864785	Proteobacteria; Gammaproteobacteria	13_Jan_SF_Bin42	0	0	0	0	0	1	1	4	0	1	1	1	1	0	0	0	0	1	0	0	0	0	0	0	0	0	0	0	1	1	1	1	0	1	1	1	2	0	0	0	0	0	0
d__Bacteria;p__Pseudomonadota;c__Gammaproteobacteria;o__Thiohalomonadales;f__Thiohalomonadaceae;g__JAPHSX01;s__JAPHSX01 sp029879245	Proteobacteria; Gammaproteobacteria	8_1_Oct_SF_Bin95	0	0	1	1	1	3	1	5	0	1	1	1	1	1	1	0	0	1	1	0	0	0	0	0	0	0	0	0	0	0	1	2	0	1	1	1	1	0	0	0	0	0	0
d__Bacteria;p__Pseudomonadota;c__Gammaproteobacteria;o__UBA4575;f__UBA4575;g__JABDMD01;s__JABDMD01 sp013001685	Proteobacteria; Gammaproteobacteria	21_Jan_SF_Bin34	0	0	1	0	0	1	1	3	0	2	1	0	0	0	0	0	0	1	1	0	0	0	0	0	0	0	0	0	0	1	0	0	0	0	1	1	1	0	0	0	0	0	0
d__Bacteria;p__Pseudomonadota;c__Gammaproteobacteria;o__UBA6429;f__Thiohalophilaceae;g__JAOUNS01;s__JAOUNS01 sp029880855	Proteobacteria; Gammaproteobacteria	8_1_Jan_SF_Bin105	0	0	1	1	1	2	1	4	0	1	1	1	0	0	0	0	0	1	1	0	0	0	0	0	0	0	0	0	0	0	2	1	0	0	3	3	0	0	0	0	0	0	0
d__Bacteria;p__Pseudomonadota;c__Gammaproteobacteria;o__UBA6429;f__Thiohalophilaceae;g__JAPHRJ01;s__	Proteobacteria; Gammaproteobacteria	8_1_July_SF_Bin57	0	0	6	3	2	1	1	7	0	2	2	2	1	1	1	0	0	1	2	0	0	0	0	0	0	0	0	0	0	0	0	1	0	1	1	0	2	0	0	0	0	0	0
d__Bacteria;p__Pseudomonadota;c__Gammaproteobacteria;o__UBA6429;f__Thiohalophilaceae;g__JAOUNS01;s__JAOUNS01 sp029880855	Proteobacteria; Gammaproteobacteria	8_1_May_SF_Bin12	0	0	1	1	1	1	1	4	0	1	1	1	0	0	0	0	0	1	1	0	0	0	0	0	0	0	0	0	0	0	1	1	0	1	3	3	0	0	0	0	0	0	0
d__Bacteria;p__Pseudomonadota;c__Gammaproteobacteria;o__UBA6429;f__Thiohalophilaceae;g__JAHEIJ01;s__	Proteobacteria; Gammaproteobacteria	24_May_SF_Bin29	0	0	1	2	1	1	2	1	0	1	1	1	1	1	1	0	0	2	1	0	0	0	0	0	0	0	0	0	0	0	2	0	0	2	2	2	1	0	0	0	0	0	0
d__Bacteria;p__Pseudomonadota;c__Gammaproteobacteria;o__UBA6429;f__Thiohalophilaceae;g__JAGLTQ01;s__	Proteobacteria; Gammaproteobacteria	8_1_Jan_SF_Bin39	0	0	0	2	1	1	1	5	0	1	1	1	0	0	0	0	0	1	2	0	0	0	0	0	0	0	0	0	1	1	0	2	0	1	2	1	1	0	0	0	0	0	0
d__Bacteria;p__Pseudomonadota;c__Gammaproteobacteria;o__UBA6429;f__Thiohalophilaceae;g__JAGLTQ01;s__	Proteobacteria; Gammaproteobacteria	8_1_Jan_SF_Bin44	0	0	1	1	0	0	2	5	0	2	2	2	0	0	0	0	0	1	1	0	0	0	0	0	0	0	0	0	0	1	1	1	0	1	1	1	0	0	0	0	0	0	0
d__Bacteria;p__Pseudomonadota;c__Gammaproteobacteria;o__UBA6429;f__Thiohalophilaceae;g__JAOULB01;s__JAOULB01 sp029882235	Proteobacteria; Gammaproteobacteria	8_1_Jan_SF_Bin63	0	0	1	2	0	1	1	4	0	1	1	1	0	0	0	0	0	1	1	0	0	0	0	0	0	0	0	0	0	0	2	1	0	1	3	2	0	0	0	0	0	0	0
d__Bacteria;p__Pseudomonadota;c__Gammaproteobacteria;o__UBA6429;f__Thiohalophilaceae;g__JAHEDB01;s__JAHEDB01 sp029881995	Proteobacteria; Gammaproteobacteria	8_1_Jan_SF_Bin82	0	0	1	1	1	1	1	3	0	1	1	1	0	0	0	0	0	1	1	0	0	0	0	0	0	0	0	0	1	1	1	1	0	1	2	3	0	0	0	0	0	0	0
d__Bacteria;p__Pseudomonadota;c__Gammaproteobacteria;o__UBA6429;f__Thiohalophilaceae;g__JAGLTQ01;s__JAGLTQ01 sp029880425	Proteobacteria; Gammaproteobacteria	8_1_Oct_SF_Bin111	0	0	1	2	1	1	1	3	0	1	1	1	0	0	0	0	0	2	1	0	0	0	0	0	0	0	0	0	0	0	2	1	0	2	2	2	1	0	0	0	0	0	0
d__Bacteria;p__Pseudomonadota;c__Gammaproteobacteria;o__UBA6429;f__Thiohalophilaceae;g__JAGLTQ01;s__	Proteobacteria; Gammaproteobacteria	8_1_Oct_SF_Bin18	0	0	0	2	1	1	2	4	0	1	1	1	0	0	0	0	0	1	1	0	0	0	0	0	0	0	0	0	1	1	1	1	0	1	2	2	0	0	0	0	0	0	0
d__Bacteria;p__Pseudomonadota;c__Gammaproteobacteria;o__UBA6429;f__Thiohalophilaceae;g__JAOULB01;s__JAOULB01 sp029882235	Proteobacteria; Gammaproteobacteria	8_1_Oct_SF_Bin77	0	0	1	2	1	1	1	5	0	1	1	1	0	0	0	0	0	1	1	0	0	0	0	0	0	0	0	0	0	0	1	0	0	1	3	2	0	0	0	0	0	0	0
d__Bacteria;p__Pseudomonadota;c__Gammaproteobacteria;o__Rariloculales;f__Rariloculaceae;g__JAHEEM01;s__JAHEEM01 sp029864465	Proteobacteria; Gammaproteobacteria	13_July_SF_Bin11	0	0	2	2	1	0	0	0	0	0	0	0	0	0	0	0	0	0	0	0	0	0	0	0	0	0	0	0	0	0	0	0	2	0	0	0	0	0	0	0	0	2	0
d__Bacteria;p__Pseudomonadota;c__Gammaproteobacteria;o__Rariloculales;f__Rariloculaceae;g__JAHEEM01;s__JAHEEM01 sp029864465	Proteobacteria; Gammaproteobacteria	13_May_SF_Bin84	0	0	3	2	1	0	0	0	0	0	0	0	0	0	0	0	0	0	0	0	0	0	0	0	0	0	0	0	0	0	0	0	3	0	0	0	0	0	0	0	0	3	0
d__Bacteria;p__Pseudomonadota;c__Gammaproteobacteria;o__UBA9214;f__UBA9214;g__SZUA-186;s__SZUA-186 sp029864225	Proteobacteria; Gammaproteobacteria	13_July_SF_Bin31	0	0	1	1	1	1	1	5	0	2	2	2	0	0	0	0	0	1	1	0	0	0	0	0	0	0	0	0	1	1	1	1	0	1	2	1	0	0	1	0	0	0	1
d__Bacteria;p__Pseudomonadota;c__Gammaproteobacteria;o__UBA9214;f__UBA9214;g__SZUA-186;s__SZUA-186 sp029864225	Proteobacteria; Gammaproteobacteria	13_Oct_SF_Bin20	0	0	0	2	2	2	1	5	0	1	2	2	1	1	2	0	0	0	0	0	0	0	0	0	0	0	0	0	0	0	1	1	0	0	0	0	0	0	1	0	0	0	1
d__Bacteria;p__Pseudomonadota;c__Gammaproteobacteria;o__UBA9214;f__UBA9214;g__SZUA-186;s__	Proteobacteria; Gammaproteobacteria	21_Oct_SF_Bin2	0	0	0	0	0	2	1	0	0	0	0	0	0	1	1	0	0	1	1	0	0	1	0	0	0	0	0	0	2	2	0	0	0	1	0	0	0	0	1	0	0	0	0
d__Bacteria;p__Pseudomonadota;c__Gammaproteobacteria;o__UBA9214;f__UBA9214;g__SZUA-186;s__	Proteobacteria; Gammaproteobacteria	24_Jan_SF_Bin14	0	0	1	2	1	0	0	6	0	0	0	0	0	1	1	0	0	1	1	0	0	0	0	0	0	0	0	0	1	1	0	1	0	0	0	0	0	0	0	0	0	0	0
d__Bacteria;p__Pseudomonadota;c__Gammaproteobacteria;o__UBA9214;f__UBA9214;g__UBA9214;s__UBA9214 sp029859555	Proteobacteria; Gammaproteobacteria	21_May_SF_Bin27	0	0	1	0	0	0	1	6	0	1	1	1	1	1	1	0	0	1	1	0	0	0	0	0	0	0	0	0	0	0	3	1	0	2	2	2	1	0	0	0	0	0	0
d__Bacteria;p__Pseudomonadota;c__Gammaproteobacteria;o__UBA9214;f__UBA9214;g__UBA9214;s__UBA9214 sp029859555	Proteobacteria; Gammaproteobacteria	24_Jan_SF_Bin6	0	0	3	2	2	1	1	3	0	1	1	1	1	2	1	0	0	2	1	0	0	0	0	0	0	0	0	0	0	0	3	1	0	3	1	1	2	0	0	0	0	0	0
d__Bacteria;p__Pseudomonadota;c__Gammaproteobacteria;o__UBA9214;f__UBA9214;g__UBA9214;s__UBA9214 sp029859555	Proteobacteria; Gammaproteobacteria	24_July_SF_Bin20	0	0	1	2	1	1	1	2	0	1	2	1	1	1	1	0	0	2	1	0	0	0	0	0	0	0	0	0	0	0	3	1	0	1	0	0	2	0	0	0	0	0	0
d__Bacteria;p__Pseudomonadota;c__Gammaproteobacteria;o__UBA9214;f__UBA9214;g__UBA9214;s__UBA9214 sp029860045	Proteobacteria; Gammaproteobacteria	24_May_SF_Bin18	0	0	3	1	1	1	1	5	0	1	1	1	1	1	1	0	0	1	2	0	0	0	0	0	0	0	0	0	0	1	1	1	0	1	1	1	0	0	0	0	0	0	0
d__Bacteria;p__Pseudomonadota;c__Gammaproteobacteria;o__UBA9214;f__UBA9214;g__UBA9214;s__UBA9214 sp029859555	Proteobacteria; Gammaproteobacteria	24_May_SF_Bin19	0	0	2	1	2	0	0	2	0	0	0	0	1	1	1	0	0	0	0	0	0	0	0	0	0	0	0	0	0	0	2	1	0	2	1	1	2	0	0	0	0	0	0
d__Bacteria;p__Pseudomonadota;c__Gammaproteobacteria;o__UBA9214;f__UBA9214;g__UBA9214;s__UBA9214 sp029859555	Proteobacteria; Gammaproteobacteria	24_Oct_SF_Bin33	0	0	2	2	1	1	1	4	0	1	1	1	1	1	1	0	0	1	1	0	0	0	0	0	0	0	0	0	0	0	2	1	0	2	1	1	2	0	0	0	0	0	0
d__Bacteria;p__Pseudomonadota;c__Gammaproteobacteria;o__UBA9214;f__UBA9214;g__UBA9214;s__UBA9214 sp029881775	Proteobacteria; Gammaproteobacteria	8_1_Jan_SF_Bin53	0	0	0	1	1	1	1	2	0	1	1	1	0	0	0	0	0	1	1	0	0	0	0	0	0	0	0	0	0	1	1	3	0	1	1	1	0	0	0	0	0	0	0
d__Bacteria;p__Pseudomonadota;c__Gammaproteobacteria;o__UBA9214;f__UBA9214;g__UBA9214;s__UBA9214 sp029881775	Proteobacteria; Gammaproteobacteria	8_1_July_SF_Bin11	0	0	1	0	0	1	1	3	0	1	1	1	0	0	0	0	0	0	0	0	0	0	0	0	0	0	0	0	1	2	1	1	0	1	1	1	0	0	0	0	0	0	0
d__Bacteria;p__Pseudomonadota;c__Gammaproteobacteria;o__Woeseiales;f__Woeseiaceae;g__JAOUIH01;s__JAOUIH01 sp029884165	Proteobacteria; Gammaproteobacteria	4_1_Jan_SF_Bin26	0	0	1	0	0	0	0	0	0	0	0	0	0	0	0	0	0	0	0	0	1	0	0	0	0	0	0	0	0	0	0	0	1	0	0	0	3	0	0	0	0	0	0
d__Bacteria;p__Pseudomonadota;c__Gammaproteobacteria;o__Woeseiales;f__Woeseiaceae;g__JAOUIH01;s__JAOUIH01 sp029884165	Proteobacteria; Gammaproteobacteria	4_1_May_SF_Bin35	0	0	1	0	0	0	0	0	0	0	0	0	0	0	0	0	0	0	0	0	1	0	0	0	0	0	0	0	0	0	0	0	1	0	0	0	3	0	0	0	0	0	0
d__Bacteria;p__Pseudomonadota;c__Gammaproteobacteria;o__Woeseiales;f__Woeseiaceae;g__JAOUIH01;s__JAOUIH01 sp029884165	Proteobacteria; Gammaproteobacteria	4_1_Oct_SF_Bin22	0	0	1	0	0	0	0	0	0	0	0	0	0	0	0	0	0	0	0	0	0	0	0	0	0	0	0	0	0	0	0	0	1	0	0	0	3	0	0	0	0	0	0
d__Bacteria;p__Pseudomonadota;c__Gammaproteobacteria;o__Woeseiales;f__Woeseiaceae;g__JAKEGN01;s__JAKEGN01 sp029865385	Proteobacteria; Gammaproteobacteria	4_1_Jan_SF_Bin32	0	0	1	0	0	0	0	0	0	0	0	0	0	0	0	0	0	0	0	0	0	0	0	0	0	0	0	0	2	0	0	0	1	0	1	0	1	0	0	0	0	1	0
d__Bacteria;p__Pseudomonadota;c__Gammaproteobacteria;o__Woeseiales;f__Woeseiaceae;g__JAKEGN01;s__JAKEGN01 sp029865385	Proteobacteria; Gammaproteobacteria	4_1_May_SF_Bin44	0	0	1	0	0	0	0	0	0	0	0	0	0	0	0	0	0	0	0	0	0	0	0	0	0	0	0	0	2	0	0	0	1	0	1	0	1	0	0	0	0	1	0
d__Bacteria;p__Pseudomonadota;c__Gammaproteobacteria;o__Woeseiales;f__Woeseiaceae;g__JAKEGN01;s__JAKEGN01 sp029865385	Proteobacteria; Gammaproteobacteria	4_1_Oct_SF_Bin50	0	0	1	0	0	0	0	0	0	0	0	0	0	0	0	0	0	0	0	0	0	0	0	0	0	0	0	0	2	0	0	0	1	0	1	0	1	0	0	0	0	1	0
d__Bacteria;p__Pseudomonadota;c__Gammaproteobacteria;o__Woeseiales;f__Woeseiaceae;g__JAKEGN01;s__JAKEGN01 sp029865385	Proteobacteria; Gammaproteobacteria	8_1_July_SF_Bin46	0	0	0	0	0	0	0	0	0	0	0	0	0	0	0	0	0	0	0	0	0	0	0	0	0	0	0	0	2	0	0	0	1	0	1	0	3	0	0	0	0	1	0
d__Bacteria;p__Pseudomonadota;c__Gammaproteobacteria;o__Woeseiales;f__Woeseiaceae;g__JAACFB01;s__JAACFB01 sp029863705	Proteobacteria; Gammaproteobacteria	13_May_SF_Bin22	0	0	2	2	2	1	1	0	0	1	0	0	1	1	1	0	0	0	0	0	0	0	0	0	0	0	0	0	2	1	1	1	0	1	1	1	2	0	0	0	0	0	0
d__Bacteria;p__Pseudomonadota;c__Gammaproteobacteria;o__Woeseiales;f__Woeseiaceae;g__JAACFB01;s__	Proteobacteria; Gammaproteobacteria	13_May_SF_Bin44	0	0	0	1	0	0	0	0	0	0	0	0	0	0	0	0	0	0	0	0	0	0	0	0	0	0	0	0	0	0	0	0	0	0	1	0	1	0	0	0	0	0	0
d__Bacteria;p__Pseudomonadota;c__Gammaproteobacteria;o__Woeseiales;f__Woeseiaceae;g__JAACFB01;s__JAACFB01 sp029884455	Proteobacteria; Gammaproteobacteria	4_1_May_SF_Bin74	0	0	0	0	0	0	0	0	0	0	0	0	0	0	0	0	0	0	0	0	0	0	0	0	0	0	0	0	1	0	0	0	0	0	0	0	1	0	0	0	0	0	0
d__Bacteria;p__Pseudomonadota;c__Gammaproteobacteria;o__Woeseiales;f__Woeseiaceae;g__JAACFB01;s__JAACFB01 sp029864095	Proteobacteria; Gammaproteobacteria	13_Jan_SF_Bin29	0	0	1	0	0	0	0	0	0	0	0	0	0	0	0	0	0	1	1	0	0	0	0	0	0	0	0	0	2	0	0	0	0	0	1	0	0	0	0	0	0	1	0
d__Bacteria;p__Pseudomonadota;c__Gammaproteobacteria;o__Woeseiales;f__Woeseiaceae;g__JAACFB01;s__JAACFB01 sp029863305	Proteobacteria; Gammaproteobacteria	13_Jan_SF_Bin44	0	0	1	0	0	0	0	0	0	0	0	0	0	1	1	0	0	1	1	0	0	0	0	0	0	0	0	0	2	0	1	1	0	0	0	0	1	0	0	0	0	0	0
d__Bacteria;p__Pseudomonadota;c__Gammaproteobacteria;o__Woeseiales;f__Woeseiaceae;g__JAACFB01;s__JAACFB01 sp029863305	Proteobacteria; Gammaproteobacteria	13_July_SF_Bin18	0	0	1	1	1	1	1	1	0	1	1	1	0	0	0	0	0	1	1	0	0	0	0	0	0	0	0	0	2	1	1	1	0	1	1	0	1	0	0	0	0	0	0
d__Bacteria;p__Pseudomonadota;c__Gammaproteobacteria;o__Woeseiales;f__Woeseiaceae;g__JAACFB01;s__JAACFB01 sp029864095	Proteobacteria; Gammaproteobacteria	13_July_SF_Bin38	0	0	1	0	0	0	0	0	0	0	0	0	0	0	0	0	0	1	1	0	0	0	0	0	0	0	0	0	2	0	0	0	0	0	1	0	0	0	0	0	0	1	0
d__Bacteria;p__Pseudomonadota;c__Gammaproteobacteria;o__Woeseiales;f__Woeseiaceae;g__JAACFB01;s__JAACFB01 sp029863705	Proteobacteria; Gammaproteobacteria	13_July_SF_Bin49	0	0	2	2	2	1	1	1	0	1	1	1	0	1	1	0	0	1	2	0	0	0	0	0	0	0	0	0	0	0	1	1	0	1	1	1	2	0	0	0	0	0	0
d__Bacteria;p__Pseudomonadota;c__Gammaproteobacteria;o__Woeseiales;f__Woeseiaceae;g__JAACFB01;s__JAACFB01 sp029864095	Proteobacteria; Gammaproteobacteria	13_May_SF_Bin52	0	0	1	0	0	0	0	0	0	0	0	0	0	0	0	0	0	1	1	0	0	0	0	0	0	0	0	0	2	0	0	0	0	0	1	0	0	0	0	0	0	1	0
d__Bacteria;p__Pseudomonadota;c__Gammaproteobacteria;o__Woeseiales;f__Woeseiaceae;g__JAACFB01;s__JAACFB01 sp029863305	Proteobacteria; Gammaproteobacteria	13_May_SF_Bin53	0	0	2	2	2	1	1	1	0	1	1	1	1	0	0	0	0	1	1	0	0	0	0	0	0	0	0	0	2	1	1	1	0	1	1	1	1	0	0	0	0	0	0
d__Bacteria;p__Pseudomonadota;c__Gammaproteobacteria;o__Woeseiales;f__Woeseiaceae;g__JAACFB01;s__	Proteobacteria; Gammaproteobacteria	13_May_SF_Bin93	0	0	0	0	0	0	0	0	0	0	0	0	0	0	0	0	0	0	0	0	0	0	0	0	0	0	0	0	1	0	0	0	0	0	0	0	0	0	0	0	0	0	0
d__Bacteria;p__Pseudomonadota;c__Gammaproteobacteria;o__Woeseiales;f__Woeseiaceae;g__JAACFB01;s__	Proteobacteria; Gammaproteobacteria	13_Oct_SF_Bin18	0	0	2	0	0	0	0	0	0	0	0	0	0	0	0	0	0	1	1	0	0	0	0	0	0	0	0	0	0	0	0	0	1	0	0	0	0	0	0	0	0	0	0
d__Bacteria;p__Pseudomonadota;c__Gammaproteobacteria;o__Woeseiales;f__Woeseiaceae;g__JAACFB01;s__JAACFB01 sp029864095	Proteobacteria; Gammaproteobacteria	13_Oct_SF_Bin22	0	0	1	0	0	0	0	0	0	0	0	0	0	0	0	0	0	1	1	0	0	0	0	0	0	0	0	0	2	0	0	0	0	0	1	0	0	0	0	0	0	1	0
d__Bacteria;p__Pseudomonadota;c__Gammaproteobacteria;o__Woeseiales;f__Woeseiaceae;g__JAACFB01;s__JAACFB01 sp029862045	Proteobacteria; Gammaproteobacteria	21_Jan_SF_Bin38	0	0	1	2	2	1	1	1	0	1	1	1	1	1	1	0	0	1	1	0	0	0	0	0	0	0	0	0	2	0	0	0	0	0	0	0	0	0	0	0	0	1	0
d__Bacteria;p__Pseudomonadota;c__Gammaproteobacteria;o__Woeseiales;f__Woeseiaceae;g__JAACFB01;s__JAACFB01 sp029862045	Proteobacteria; Gammaproteobacteria	21_July_SF_Bin13	0	0	1	2	2	1	1	1	0	1	1	1	0	0	0	0	0	1	1	0	0	0	0	0	0	0	0	0	2	0	0	0	0	0	0	0	0	0	0	0	0	1	0
d__Bacteria;p__Pseudomonadota;c__Gammaproteobacteria;o__Woeseiales;f__Woeseiaceae;g__JAACFB01;s__JAACFB01 sp029862045	Proteobacteria; Gammaproteobacteria	21_May_SF_Bin21	0	0	0	1	1	1	1	1	0	1	1	1	0	0	0	0	0	1	1	0	0	0	0	0	0	0	0	0	2	0	0	0	0	0	0	0	0	0	0	0	0	0	0
d__Bacteria;p__Pseudomonadota;c__Gammaproteobacteria;o__Woeseiales;f__Woeseiaceae;g__JAACFB01;s__JAACFB01 sp029884455	Proteobacteria; Gammaproteobacteria	4_1_Jan_SF_Bin67	0	0	0	0	0	0	0	0	0	0	0	0	0	0	0	0	0	0	0	0	0	0	0	0	0	0	0	0	1	0	0	0	0	0	0	0	1	0	0	0	0	0	0
d__Bacteria;p__Pseudomonadota;c__Gammaproteobacteria;o__Woeseiales;f__Woeseiaceae;g__JAACFB01;s__JAACFB01 sp029884455	Proteobacteria; Gammaproteobacteria	4_1_Oct_SF_Bin24	0	0	0	0	0	0	0	0	0	0	0	0	0	0	0	0	0	0	0	0	0	0	0	0	0	0	0	0	1	0	0	0	0	0	0	0	1	0	0	0	0	0	0
d__Bacteria;p__Pseudomonadota;c__Gammaproteobacteria;o__Woeseiales;f__Woeseiaceae;g__JAACFE01;s__JAACFE01 sp009937505	Proteobacteria; Gammaproteobacteria	21_Jan_SF_Bin14	0	0	1	1	1	0	0	0	0	0	0	0	0	0	0	0	0	0	0	0	0	0	0	0	0	0	0	0	2	0	0	0	0	0	0	0	2	0	0	0	0	0	0
d__Bacteria;p__Pseudomonadota;c__Gammaproteobacteria;o__Woeseiales;f__Woeseiaceae;g__JAACFE01;s__JAACFE01 sp009937505	Proteobacteria; Gammaproteobacteria	21_July_SF_Bin10	0	0	2	0	0	0	0	0	0	0	0	0	0	0	0	0	0	0	0	0	0	0	0	0	0	0	0	0	4	1	0	0	0	1	0	0	2	0	0	0	0	0	0
d__Bacteria;p__Pseudomonadota;c__Gammaproteobacteria;o__Woeseiales;f__Woeseiaceae;g__JAACFE01;s__JAACFE01 sp009937505	Proteobacteria; Gammaproteobacteria	21_May_SF_Bin39	0	0	2	0	0	0	0	0	0	0	0	0	0	0	0	0	0	0	0	0	0	0	0	0	0	0	0	0	2	1	1	2	0	1	1	1	2	0	0	0	0	0	0
d__Bacteria;p__Pseudomonadota;c__Gammaproteobacteria;o__Woeseiales;f__Woeseiaceae;g__JAACFE01;s__JAACFE01 sp009937505	Proteobacteria; Gammaproteobacteria	21_Oct_SF_Bin29	0	0	3	0	0	0	0	0	0	0	0	0	0	0	0	0	0	0	0	0	0	0	0	0	0	0	0	0	3	1	1	1	0	2	1	1	3	0	0	0	0	0	0
d__Bacteria;p__Pseudomonadota;c__Gammaproteobacteria;o__Woeseiales;f__Woeseiaceae;g__JAACFE01;s__JAACFE01 sp009937505	Proteobacteria; Gammaproteobacteria	24_Jan_SF_Bin7	0	0	2	0	0	0	0	0	0	0	0	0	0	0	0	0	0	0	0	0	0	0	0	0	0	0	0	0	2	1	1	1	0	1	1	1	2	0	0	0	0	0	0
d__Bacteria;p__Pseudomonadota;c__Gammaproteobacteria;o__Woeseiales;f__Woeseiaceae;g__JAACFE01;s__JAACFE01 sp009937505	Proteobacteria; Gammaproteobacteria	24_July_SF_Bin19	0	0	1	0	0	0	0	0	0	0	0	0	0	0	0	0	0	0	0	0	0	0	0	0	0	0	0	0	1	0	1	1	0	1	1	1	0	0	0	0	0	0	0
d__Bacteria;p__Pseudomonadota;c__Gammaproteobacteria;o__Woeseiales;f__Woeseiaceae;g__JAACFE01;s__JAACFE01 sp009937505	Proteobacteria; Gammaproteobacteria	24_May_SF_Bin26	0	0	2	0	0	0	0	0	0	0	0	0	0	0	0	0	0	0	0	0	0	0	0	0	0	0	0	0	0	0	0	0	0	0	0	0	2	0	0	0	0	0	0
d__Bacteria;p__Pseudomonadota;c__Gammaproteobacteria;o__Woeseiales;f__Woeseiaceae;g__JAACFE01;s__JAACFE01 sp009937505	Proteobacteria; Gammaproteobacteria	24_Oct_SF_Bin22	0	0	2	0	0	0	0	0	0	0	0	0	0	0	0	0	0	0	0	0	0	0	0	0	0	0	0	0	2	1	1	0	0	1	1	1	2	0	0	0	0	0	0
d__Bacteria;p__Pseudomonadota;c__Gammaproteobacteria;o__Woeseiales;f__Woeseiaceae;g__SZUA-117;s__	Proteobacteria; Gammaproteobacteria	13_July_SF_Bin51	0	0	1	1	0	0	0	0	0	0	0	0	0	0	0	0	0	1	1	0	1	0	0	0	0	0	0	0	0	0	0	0	1	0	0	0	0	0	0	0	0	0	0
d__Bacteria;p__Pseudomonadota;c__Gammaproteobacteria;o__Woeseiales;f__Woeseiaceae;g__SZUA-117;s__SZUA-117 sp905480255	Proteobacteria; Gammaproteobacteria	24_Oct_SF_Bin26	0	0	1	0	0	0	0	0	0	0	0	0	0	0	0	0	0	0	0	0	0	0	0	0	0	0	0	0	0	0	0	1	1	0	0	0	2	0	0	0	0	0	0
d__Bacteria;p__Pseudomonadota;c__Gammaproteobacteria;o__Woeseiales;f__Woeseiaceae;g__SZUA-117;s__	Proteobacteria; Gammaproteobacteria	4_1_Jan_SF_Bin31	0	0	1	1	1	0	0	0	0	0	0	0	0	0	0	0	0	1	1	0	1	0	0	0	0	0	0	0	1	0	0	0	0	0	0	0	2	0	0	0	0	0	0
d__Bacteria;p__Pseudomonadota;c__Gammaproteobacteria;o__Woeseiales;f__Woeseiaceae;g__SZUA-117;s__	Proteobacteria; Gammaproteobacteria	4_1_Oct_SF_Bin33	0	0	0	1	1	0	0	0	0	0	0	0	0	0	0	0	0	1	2	0	0	0	0	0	0	0	0	0	1	0	0	0	0	0	0	0	2	0	0	0	0	0	0
d__Bacteria;p__Pseudomonadota;c__Gammaproteobacteria;o__Woeseiales;f__Woeseiaceae;g__UBA1844;s__UBA1844 sp029861535	Proteobacteria; Gammaproteobacteria	21_Jan_SF_Bin68	0	0	1	0	0	0	0	0	0	0	0	0	0	0	0	0	0	1	2	0	0	0	0	0	0	0	0	0	0	0	0	0	0	0	1	0	0	0	0	0	0	0	0
d__Bacteria;p__Pseudomonadota;c__Gammaproteobacteria;o__Woeseiales;f__Woeseiaceae;g__UBA1847;s__	Proteobacteria; Gammaproteobacteria	13_Jan_SF_Bin32	0	0	1	0	0	0	0	0	0	0	0	0	0	0	0	0	0	0	0	0	0	0	0	0	0	0	0	0	0	0	0	0	0	0	0	0	1	0	0	0	0	0	1
d__Bacteria;p__Pseudomonadota;c__Gammaproteobacteria;o__Woeseiales;f__Woeseiaceae;g__UBA1847;s__UBA1847 sp029863125	Proteobacteria; Gammaproteobacteria	13_Jan_SF_Bin58	0	0	1	2	2	1	1	1	0	1	1	1	1	2	1	0	0	0	0	0	0	0	0	0	0	0	0	0	0	0	0	0	0	0	0	0	1	0	0	0	0	0	0
d__Bacteria;p__Pseudomonadota;c__Gammaproteobacteria;o__Woeseiales;f__Woeseiaceae;g__UBA1847;s__UBA1847 sp029863125	Proteobacteria; Gammaproteobacteria	13_July_SF_Bin23_1	0	0	1	2	1	1	1	0	0	1	1	1	0	1	1	0	0	0	0	0	0	0	0	0	0	0	0	0	0	0	0	0	0	0	0	0	1	0	0	0	0	0	0
d__Bacteria;p__Pseudomonadota;c__Gammaproteobacteria;o__Woeseiales;f__Woeseiaceae;g__UBA1847;s__	Proteobacteria; Gammaproteobacteria	13_July_SF_Bin23_2	0	0	1	1	1	0	0	0	0	0	0	0	0	0	0	0	0	0	0	0	0	0	0	0	0	0	0	0	0	0	0	0	0	0	0	0	0	0	0	0	0	0	0
d__Bacteria;p__Pseudomonadota;c__Gammaproteobacteria;o__Woeseiales;f__Woeseiaceae;g__UBA1847;s__UBA1847 sp029863125	Proteobacteria; Gammaproteobacteria	13_May_SF_Bin65	0	0	1	2	2	1	1	1	0	1	1	1	1	1	1	0	0	0	0	0	0	0	0	0	0	0	0	0	0	0	0	0	0	0	0	0	1	0	0	0	0	0	0
d__Bacteria;p__Pseudomonadota;c__Gammaproteobacteria;o__Woeseiales;f__Woeseiaceae;g__UBA1847;s__	Proteobacteria; Gammaproteobacteria	13_May_SF_Bin98	0	0	1	1	1	0	0	0	0	0	0	0	0	0	0	0	0	1	1	0	0	0	0	0	0	0	0	0	2	0	0	0	0	0	0	0	1	0	0	0	0	1	0
d__Bacteria;p__Pseudomonadota;c__Gammaproteobacteria;o__Woeseiales;f__Woeseiaceae;g__UBA1847;s__UBA1847 sp041574375	Proteobacteria; Gammaproteobacteria	13_Oct_SF_Bin17	0	0	3	0	0	0	0	0	0	0	0	0	0	0	0	0	0	0	0	0	0	0	0	0	0	0	0	0	2	0	0	0	0	0	0	0	1	0	0	0	0	0	0
d__Bacteria;p__Pseudomonadota;c__Gammaproteobacteria;o__Woeseiales;f__Woeseiaceae;g__UBA1847;s__	Proteobacteria; Gammaproteobacteria	21_Jan_SF_Bin41	0	0	1	0	0	1	0	0	0	0	0	0	0	0	1	0	0	0	0	0	0	0	0	0	0	0	0	0	0	0	0	0	0	0	0	0	1	0	0	0	0	0	1
d__Bacteria;p__Pseudomonadota;c__Gammaproteobacteria;o__Woeseiales;f__Woeseiaceae;g__UBA1847;s__	Proteobacteria; Gammaproteobacteria	21_Jan_SF_Bin42	0	0	1	1	1	0	0	0	0	0	0	0	0	0	0	0	0	1	1	0	0	0	0	0	0	0	0	0	1	0	0	0	0	0	1	1	2	0	0	0	0	0	0
d__Bacteria;p__Pseudomonadota;c__Gammaproteobacteria;o__Woeseiales;f__Woeseiaceae;g__UBA1847;s__	Proteobacteria; Gammaproteobacteria	21_July_SF_Bin22	0	0	0	0	0	0	0	0	0	0	0	0	0	0	0	0	0	0	0	0	0	0	0	0	0	0	0	0	1	0	0	0	0	0	0	0	1	0	0	0	0	0	1
d__Bacteria;p__Pseudomonadota;c__Gammaproteobacteria;o__Woeseiales;f__Woeseiaceae;g__UBA1847;s__	Proteobacteria; Gammaproteobacteria	21_May_SF_Bin26	0	0	1	0	0	0	0	0	0	0	0	0	0	0	0	0	0	0	0	0	0	0	0	0	0	0	0	0	2	0	0	0	0	0	0	0	1	0	0	0	0	0	1
d__Bacteria;p__Pseudomonadota;c__Gammaproteobacteria;o__Woeseiales;f__Woeseiaceae;g__UBA1847;s__UBA1847 sp041574375	Proteobacteria; Gammaproteobacteria	21_Oct_SF_Bin13	0	0	0	0	0	0	0	0	0	0	0	0	0	0	0	0	0	0	0	0	0	0	0	0	0	0	0	0	1	0	0	0	0	0	0	0	0	0	0	0	0	0	0
d__Bacteria;p__Pseudomonadota;c__Gammaproteobacteria;o__Woeseiales;f__Woeseiaceae;g__UBA1847;s__	Proteobacteria; Gammaproteobacteria	21_Oct_SF_Bin28	0	0	2	1	1	0	0	0	0	0	0	0	0	0	0	0	0	0	0	0	0	0	0	0	0	0	0	0	0	0	0	0	0	0	0	0	0	0	0	0	0	0	1
d__Bacteria;p__Pseudomonadota;c__Gammaproteobacteria;o__Woeseiales;f__Woeseiaceae;g__UBA1847;s__UBA1847 sp041574375	Proteobacteria; Gammaproteobacteria	24_Oct_SF_Bin30	0	0	1	0	0	0	0	0	0	0	0	0	0	0	0	0	0	0	0	0	0	0	0	0	0	0	0	0	1	1	0	1	0	0	0	0	1	0	0	0	0	0	0
d__Bacteria;p__Pseudomonadota;c__Gammaproteobacteria;o__Woeseiales;f__Woeseiaceae;g__UBA1847;s__UBA1847 sp029881015	Proteobacteria; Gammaproteobacteria	8_1_Jan_SF_Bin85	0	0	1	0	0	0	0	0	0	0	0	0	0	0	0	0	0	0	0	0	0	0	0	0	0	0	0	0	1	0	0	0	0	0	0	0	3	0	0	0	0	0	0
d__Bacteria;p__Pseudomonadota;c__Gammaproteobacteria;o__Woeseiales;f__Woeseiaceae;g__UBA1847;s__UBA1847 sp029881015	Proteobacteria; Gammaproteobacteria	8_1_July_SF_Bin69	0	0	1	0	0	0	0	0	0	0	0	0	0	0	0	0	0	0	0	0	0	0	0	0	0	0	0	0	1	0	0	0	0	0	0	0	3	0	0	0	0	0	0
d__Bacteria;p__Pseudomonadota;c__Gammaproteobacteria;o__Woeseiales;f__Woeseiaceae;g__UBA1847;s__UBA1847 sp029881055	Proteobacteria; Gammaproteobacteria	4_1_Jan_SF_Bin34	0	0	0	0	0	0	0	0	0	0	0	0	0	0	0	0	0	0	0	0	0	0	0	0	0	0	0	0	0	0	0	0	0	0	0	0	1	0	0	0	0	1	0
d__Bacteria;p__Pseudomonadota;c__Gammaproteobacteria;o__Woeseiales;f__Woeseiaceae;g__UBA1847;s__UBA1847 sp029881055	Proteobacteria; Gammaproteobacteria	4_1_May_SF_Bin72	0	0	0	0	0	0	0	0	0	0	0	0	0	0	0	0	0	0	0	0	0	0	0	0	0	0	0	0	1	0	0	0	0	0	0	0	1	0	0	0	0	1	0
d__Bacteria;p__Pseudomonadota;c__Gammaproteobacteria;o__Woeseiales;f__Woeseiaceae;g__UBA1847;s__UBA1847 sp029881055	Proteobacteria; Gammaproteobacteria	4_1_Oct_SF_Bin55	0	0	0	0	0	0	0	0	0	0	0	0	0	0	0	0	0	0	0	0	0	0	0	0	0	0	0	0	1	0	0	0	0	0	0	0	1	0	0	0	0	1	0
d__Bacteria;p__Pseudomonadota;c__Gammaproteobacteria;o__Woeseiales;f__Woeseiaceae;g__UBA1847;s__UBA1847 sp029881055	Proteobacteria; Gammaproteobacteria	8_1_July_SF_Bin65	0	0	0	0	0	0	0	0	0	0	0	0	0	0	0	0	0	0	0	0	0	0	0	0	0	0	0	0	0	0	0	0	0	0	0	0	2	0	0	0	0	1	0
d__Bacteria;p__Pseudomonadota;c__Gammaproteobacteria;o__Woeseiales;f__Woeseiaceae;g__UBA1847;s__	Proteobacteria; Gammaproteobacteria	8_1_July_SF_Bin68	0	0	0	0	0	0	0	0	0	0	0	0	0	0	0	0	0	0	0	0	0	0	0	0	0	0	0	0	0	0	0	0	0	0	1	1	1	0	0	0	0	1	0
d__Bacteria;p__Pseudomonadota;c__Gammaproteobacteria;o__Xanthomonadales;f__SZUA-36;g__JAHEFT01;s__JAHEFT01 sp029859645	Proteobacteria; Gammaproteobacteria	21_May_SF_Bin5	0	0	0	0	0	0	0	1	0	0	0	0	0	0	0	0	0	0	0	0	0	0	0	0	0	0	0	0	1	0	0	0	0	0	0	0	2	0	0	0	0	0	0
d__Bacteria;p__Pseudomonadota;c__Gammaproteobacteria;o__Xanthomonadales;f__SZUA-36;g__JAHEFT01;s__JAHEFT01 sp029859645	Proteobacteria; Gammaproteobacteria	24_July_SF_Bin2	0	0	0	0	0	0	0	1	0	0	0	0	0	0	0	0	0	0	0	0	0	0	0	0	0	0	0	0	1	0	0	0	0	0	0	0	2	0	0	0	0	0	0
d__Bacteria;p__Pseudomonadota;c__Gammaproteobacteria;o__Xanthomonadales;f__SZUA-36;g__JAHEFT01;s__JAHEFT01 sp029859645	Proteobacteria; Gammaproteobacteria	24_May_SF_Bin1	0	0	0	0	0	0	0	1	0	0	0	0	0	0	0	0	0	0	0	0	0	0	0	0	0	0	0	0	1	0	0	0	0	0	0	0	2	0	0	0	0	0	0
d__Bacteria;p__Pseudomonadota;c__Gammaproteobacteria;o__Xanthomonadales;f__SZUA-36;g__JAHEFT01;s__JAHEFT01 sp029859645	Proteobacteria; Gammaproteobacteria	24_Oct_SF_Bin28	0	0	0	0	0	0	0	1	0	0	0	0	0	0	0	0	0	0	0	0	0	0	0	0	0	0	0	0	1	0	0	0	0	0	0	0	2	0	0	0	0	0	0
d__Bacteria;p__Pseudomonadota;c__Gammaproteobacteria;o__Xanthomonadales;f__SZUA-36;g__SZUA-36;s__SZUA-36 sp029859505	Proteobacteria; Gammaproteobacteria	24_July_SF_Bin11	0	1	0	0	0	2	1	2	0	1	1	1	0	0	0	0	1	0	0	0	0	0	0	0	0	0	0	0	0	0	0	1	0	0	0	0	1	0	0	0	0	0	0
d__Bacteria;p__Pseudomonadota;c__Gammaproteobacteria;o__Xanthomonadales;f__SZUA-36;g__SZUA-36;s__SZUA-36 sp029859505	Proteobacteria; Gammaproteobacteria	24_Oct_SF_Bin7	0	1	2	1	1	1	1	2	0	1	1	1	0	0	0	1	1	1	1	0	0	0	0	0	0	0	0	0	0	0	1	1	1	1	1	1	2	0	0	0	0	0	0
d__Bacteria;p__Pseudomonadota;c__Gammaproteobacteria;o__XN24;f__XN24;g__JAHEFR01;s__JAHEFR01 sp937924335	Proteobacteria; Gammaproteobacteria	24_Jan_SF_Bin3	0	0	1	0	0	0	0	0	0	0	0	0	0	0	0	0	0	0	0	0	0	0	0	0	0	0	0	0	0	0	0	0	1	1	1	1	0	0	0	0	0	0	0
d__Bacteria;p__Pseudomonadota;c__Gammaproteobacteria;o__XN24;f__XN24;g__JAHEFR01;s__JAHEFR01 sp937924335	Proteobacteria; Gammaproteobacteria	24_Oct_SF_Bin43	0	0	2	0	0	0	0	0	0	0	0	0	0	0	0	0	0	0	0	0	0	0	0	0	0	0	0	0	0	0	1	0	1	1	1	1	0	0	0	0	0	0	0
d__Bacteria;p__SAR324;c__SAR324;o__JACQKK01;f__JAOUEW01;g__JAOUEW01;s__JAOUEW01 sp029858505	Proteobacteria; Deltaproteobacteria	4_1_July_SF_Bin22	0	0	0	0	0	0	0	0	0	0	0	0	0	0	0	0	0	2	3	0	0	0	0	0	0	0	0	0	0	0	0	0	0	0	0	0	1	0	0	0	0	0	0
d__Bacteria;p__SAR324;c__SAR324;o__JACQKK01;f__JAOUEW01;g__JAOUFO01;s__JAOUFO01 sp029858165	Proteobacteria; Deltaproteobacteria	4_1_July_SF_Bin46	0	0	0	0	0	0	0	0	0	0	0	0	0	0	0	0	0	2	4	0	0	0	0	0	0	0	0	0	0	0	0	0	0	0	0	0	0	0	0	0	0	0	0
d__Bacteria;p__SAR324;c__SAR324;o__JACQKK01;f__JACQKK01;g__JAOUPZ01;s__	Proteobacteria; Deltaproteobacteria	4_1_July_SF_Bin48	0	0	0	0	0	1	1	1	0	1	1	1	0	0	0	0	0	3	6	0	0	0	0	0	0	0	0	0	0	0	1	1	0	1	1	1	1	0	0	0	0	0	0
d__Bacteria;p__SAR324;c__SAR324;o__JACQKK01;f__JACQKK01;g__JAOUPZ01;s__JAOUPZ01 sp029879595	Proteobacteria; Deltaproteobacteria	8_1_Oct_SF_Bin72	0	0	1	1	1	1	1	1	0	1	1	1	1	1	0	0	0	6	7	0	0	0	0	0	0	0	0	0	0	0	0	0	0	0	0	1	1	0	0	0	0	0	0
d__Bacteria;p__SAR324;c__SAR324;o__XYD2-FULL-50-16;f__JAHJRI01;g__JAOUME01;s__JAOUME01 sp029881655	Proteobacteria; Deltaproteobacteria	8_1_July_SF_Bin26	0	0	1	1	1	2	1	1	0	1	1	1	1	1	1	0	0	5	5	0	0	0	0	0	0	0	0	0	0	0	0	0	0	0	0	0	0	0	0	0	0	0	1
d__Bacteria;p__Spirochaetota;c__Leptospiria;o__Leptospirales;f__Leptonemataceae;g__JAOUOA01;s__JAOUOA01 sp029880625	Spirochaetes	8_1_Oct_SF_Bin1	0	0	1	2	1	1	1	3	0	1	1	1	1	1	2	0	0	3	2	0	0	0	0	0	0	0	0	0	0	0	0	0	0	0	0	0	1	0	0	0	0	0	0
d__Bacteria;p__Spirochaetota;c__Leptospiria;o__Turneriellales;f__JAOUFE01;g__JAOUFE01;s__JAOUFE01 sp029858425	Spirochaetes	4_1_July_SF_Bin31	0	0	0	0	0	1	2	1	0	1	1	1	0	0	0	0	0	2	2	0	0	0	0	0	0	0	0	0	0	0	0	0	0	0	0	0	1	0	0	0	0	0	0
d__Bacteria;p__Spirochaetota;c__Leptospiria;o__Turneriellales;f__JAOUFE01;g__JAOUFE01;s__JAOUFE01 sp029857955	Spirochaetes	4_1_July_SF_Bin56	0	0	0	0	0	1	1	1	0	1	1	1	0	0	0	0	0	2	2	0	0	0	0	0	0	0	0	0	0	0	0	0	0	0	0	0	1	0	0	0	0	0	0
d__Bacteria;p__Spirochaetota;c__Leptospiria;o__Turneriellales;f__JAOUOS01;g__JAOUOS01;s__JAOUOS01 sp029880285	Spirochaetes	8_1_Oct_SF_Bin24	0	0	0	0	0	0	0	0	0	0	0	0	0	0	0	0	0	2	3	0	0	0	0	0	0	0	0	0	0	0	0	0	0	0	0	0	0	0	0	0	0	0	0
d__Bacteria;p__Spirochaetota;c__Leptospiria;o__Turneriellales;f__JAOUOS01;g__JAOUOT01;s__JAOUOT01 sp029880265	Spirochaetes	8_1_Oct_SF_Bin25	0	0	0	0	0	0	0	0	0	0	0	0	0	0	0	0	0	1	1	0	0	0	0	0	0	0	0	0	0	0	0	0	0	0	0	0	1	0	0	0	0	0	0
d__Bacteria;p__Spirochaetota;c__UBA6919;o__UBA6919;f__UBA6919;g__;s__	Spirochaetes	4_1_July_SF_Bin25	0	0	1	1	1	1	1	1	0	1	1	1	1	1	0	0	1	2	2	0	0	0	0	0	0	1	0	0	0	0	0	0	0	0	0	0	3	0	0	0	0	0	2
d__Bacteria;p__Spirochaetota;c__UBA6919;o__UBA6919;f__UBA6919;g__;s__	Spirochaetes	8_1_Oct_SF_Bin4	0	0	0	3	2	1	1	0	0	0	0	0	2	1	2	0	0	2	2	0	0	0	0	0	0	0	0	0	0	0	0	1	0	1	1	0	1	0	0	0	0	0	0
d__Bacteria;p__Tectomicrobia;c__Entotheonellia;o__Entotheonellales;f__Entotheonellaceae;g__Entotheonella;s__	Nitrospinae	21_Jan_SF_Bin1	0	0	2	0	0	0	0	0	0	0	0	0	0	0	0	1	1	0	0	0	0	0	0	0	0	1	0	0	0	0	0	0	0	0	1	0	0	0	0	0	0	0	0
d__Bacteria;p__UBA6262;c__WVXT01;o__WVXT01;f__WVXT01;g__WVXT01;s__	Elusimicrobia	8_1_Jan_SF_Bin108	0	1	0	0	0	0	0	0	0	0	0	0	0	0	0	0	0	0	0	0	0	0	0	0	0	0	0	0	0	0	0	0	0	0	0	0	0	0	0	0	0	0	0
d__Bacteria;p__UBA6262;c__WVXT01;o__WVXT01;f__WVXT01;g__WVXT01;s__	Elusimicrobia	8_1_Oct_SF_Bin55	0	1	0	0	0	0	0	0	0	0	0	0	0	0	0	0	0	0	0	0	0	0	0	0	0	2	0	0	0	0	0	0	0	0	0	0	0	0	0	0	0	0	0
d__Bacteria;p__Verrucomicrobiota;c__Kiritimatiellia;o__Kiritimatiellales;f__Pontiellaceae;g__Pontiella;s__	Kiritimatiellaeota	24_Oct_SF_Bin18	0	0	0	0	0	0	0	0	0	0	0	0	0	0	0	0	0	0	0	0	0	0	0	0	0	0	0	0	0	0	0	0	0	0	0	0	0	0	0	0	0	0	0
d__Bacteria;p__Verrucomicrobiota;c__Kiritimatiellia;o__Kiritimatiellales;f__Tichowtungiaceae;g__Tichowtungia;s__	Kiritimatiellaeota	13_Jan_SF_Bin43	0	0	0	0	0	0	0	0	0	0	0	0	0	0	0	0	0	0	0	0	0	0	0	0	0	0	0	0	0	0	0	0	0	0	0	0	0	0	0	0	0	0	0
d__Bacteria;p__WOR-3;c__WOR-3;o__SM23-42;f__SM23-42;g__SM23-42;s__SM23-42 sp029858255	WOR-3	4_1_July_SF_Bin39	0	1	0	0	0	0	0	0	0	0	0	0	0	0	0	0	0	0	0	0	0	0	0	0	0	1	0	0	0	0	0	0	0	0	0	0	0	0	0	0	0	0	0
d__Bacteria;p__WOR-3;c__WOR-3;o__UBA2258;f__JAOUPE01;g__JAOUPE01;s__JAOUPE01 sp029880025	WOR-3	8_1_Jan_SF_Bin14	0	0	0	0	0	0	0	0	0	0	0	0	0	0	0	0	0	0	0	0	0	0	0	0	1	1	1	0	0	0	0	0	0	0	0	0	0	0	0	0	0	0	0
d__Bacteria;p__WOR-3;c__WOR-3;o__UBA2258;f__JAOUPE01;g__JAOUPE01;s__JAOUPE01 sp029880025	WOR-3	8_1_Oct_SF_Bin39	0	0	0	0	0	0	0	0	0	0	0	0	0	0	0	0	0	0	0	0	0	0	0	0	1	1	1	0	0	0	0	0	0	0	0	0	0	0	0	0	0	0	0
d__Bacteria;p__Zixibacteria;c__MSB-5A5;o__GN15;f__FEB-12;g__JAJRTA01;s__JAJRTA01 sp029860345	Zixibacteria	24_Jan_SF_Bin5	0	0	0	0	0	0	0	1	0	0	0	0	0	0	0	0	0	3	4	0	0	0	0	0	0	0	0	0	0	0	0	0	0	0	0	0	0	0	1	0	0	0	0
d__Bacteria;p__Zixibacteria;c__MSB-5A5;o__GN15;f__FEB-12;g__JAJRTA01;s__JAJRTA01 sp029860345	Zixibacteria	24_July_SF_Bin5	0	0	0	0	0	0	0	1	0	0	0	0	0	0	0	0	0	4	5	0	0	0	0	0	0	0	0	0	0	0	0	0	0	0	0	0	0	0	1	0	0	0	0
d__Bacteria;p__Zixibacteria;c__MSB-5A5;o__GN15;f__FEB-12;g__JAJRTA01;s__JAJRTA01 sp029860345	Zixibacteria	24_Oct_SF_Bin8	0	0	0	0	0	0	0	1	0	0	0	0	0	0	0	0	0	4	5	0	0	0	0	0	0	0	0	0	0	0	0	0	0	0	0	0	0	0	1	0	0	0	0
d__Bacteria;p__Zixibacteria;c__MSB-5A5;o__GN15;f__FEB-12;g__DAOUUR01;s__DAOUUR01 sp029858555	Zixibacteria	4_1_July_SF_Bin17	0	0	0	0	0	0	0	1	0	0	0	0	0	0	0	0	0	1	1	0	0	0	0	0	0	0	0	0	0	0	0	0	0	0	0	0	0	0	0	0	0	0	0
d__Bacteria;p__Zixibacteria;c__MSB-5A5;o__MSB-5A5;f__RBG-16-43-9;g__JAOUFL01;s__JAOUFL01 sp029858245	Zixibacteria	4_1_July_SF_Bin42	0	0	0	0	0	0	0	1	0	0	0	0	0	0	0	0	0	0	0	0	0	0	0	0	0	0	0	0	0	0	0	0	0	0	0	0	0	0	0	0	0	0	0

## Sheet: Nitrogen
			Assimilatory nitrate reduction		Denitrification								Denitrification/Dissimilatory nitrate reduction				Denitrification/Dissimilatory nitrate reduction/Nitrification				Dissimilatory nitrate reduction							N fixation							Nitrification
			assimilatory nitrate reductase catalytic subunit [EC:1.7.99.-]	ferredoxin-nitrite reductase [EC:1.7.7.1]	nitric oxide reductase subunit B [EC:1.7.2.5]	nitric oxide reductase subunit B [EC:1.7.2.5]	nitric oxide reductase subunit B [EC:1.7.2.5]	nitric oxide reductase subunit C	nitrous-oxide reductase [EC:1.7.2.4]	nitrous-oxide reductase [EC:1.7.2.4]	nitrite reductase (NO-forming) [EC:1.7.2.1]	nitrite reductase (NO-forming) / hydroxylamine reductase [EC:1.7.2.1 1.7.99.1]	nitrate reductase (cytochrome) [EC:1.9.6.1]	nitrate reductase (cytochrome), electron transfer subunit	nitrate reductase (cytochrome), electron transfer subunit	nitrate reductase (cytochrome), electron transfer subunit	nitrate reductase / nitrite oxidoreductase, alpha subunit [EC:1.7.5.1 1.7.99.-]	nitrate reductase / nitrite oxidoreductase, alpha subunit [EC:1.7.5.1 1.7.99.-]	nitrate reductase / nitrite oxidoreductase, beta subunit [EC:1.7.5.1 1.7.99.-]	nitrate reductase / nitrite oxidoreductase, beta subunit [EC:1.7.5.1 1.7.99.-]	nitrite reductase (NADH) large subunit [EC:1.7.1.15]	nitrite reductase (NADH) small subunit [EC:1.7.1.15]	nitrite reductase (NADH) small subunit [EC:1.7.1.15]	nitrite reductase (cytochrome c-552) [EC:1.7.2.2]	nitrite reductase (cytochrome c-552) [EC:1.7.2.2]	nitrite reductase (cytochrome c-552) [EC:1.7.2.2]	cytochrome c nitrite reductase small subunit	nitrogenase molybdenum-iron protein alpha chain [EC:1.18.6.1]	nitrogenase molybdenum-iron protein alpha chain [EC:1.18.6.1]	nitrogenase molybdenum-iron protein alpha chain [EC:1.18.6.1]	nitrogenase iron protein NifH	nitrogenase iron protein NifH	nitrogenase iron protein NifH	nitrogenase molybdenum-iron protein beta chain [EC:1.18.6.1]	hydroxylamine dehydrogenase [EC:1.7.2.6]	methane/ammonia monooxygenase subunit A [EC:1.14.18.3 1.14.99.39]	methane/ammonia monooxygenase subunit A [EC:1.14.18.3 1.14.99.39]	methane/ammonia monooxygenase subunit B	methane/ammonia monooxygenase subunit B	methane/ammonia monooxygenase subunit C	methane/ammonia monooxygenase subunit C
			nasA	nirA	norB	norB	norB	norC	nosZ	nosZ	nirK	nirS	napA	napB	napB	napB	narG, narZ, nxrA	narG, narZ, nxrA	narH, narY, nxrB	narH, narY, nxrB	nirB	nirD	nirD	nrfA	nrfA	nrfA	nrfH	nifD	nifD	nifD	nifH	nifH	nifH	nifK	hao	pmoA-amoA	pmoA-amoA	pmoB-amoB	pmoB-amoB	pmoC-amoC	pmoC-amoC
GTDBtk r226	37 marker taxonomy	MAG	K00372	COG0155	K04561	COG3256	PF00115	K02305	K00376	COG4263	K00368	K15864	K02567	K02568	COG3043	PF03892	K00370	COG5013	K00371	COG1140	K00362	K00363	PF13806	K03385	COG3303	PF02335	K15876	K02586	COG2710	PF00148	K02588	COG1348	PF00142	K02591	K10535	K10944	PF02461	K10945	PF04744	K10946	PF04896
d__Bacteria;p__Desulfobacterota;c__Desulfuromonadia;o__Desulfuromonadales;f__BM103;g__M0040;s__	Proteobacteria; Deltaproteobacteria	13_Jan_SF_Bin1	0	0	0	0	0	0	0	0	0	0	0	0	0	0	1	1	2	2	1	0	0	0	0	0	0	0	1	1	0	0	0	1	0	0	0	0	0	0	0
d__Bacteria;p__Pseudomonadota;c__Alphaproteobacteria;o__Rhodospirillales;f__Magnetovibrionaceae;g__DAOVVL01;s__	Proteobacteria; Alphaproteobacteria	13_Jan_SF_Bin10	0	0	0	0	0	0	0	0	0	0	0	0	0	0	0	0	0	0	0	0	0	0	0	0	0	0	0	0	0	0	0	0	0	0	0	0	0	0	0
d__Bacteria;p__Desulfobacterota;c__Desulfobulbia;o__Desulfobulbales;f__Desulfobulbaceae;g__UBA10518;s__	Proteobacteria; Deltaproteobacteria	13_Jan_SF_Bin12	0	0	0	0	0	0	0	0	0	0	0	0	0	0	0	0	0	0	1	0	0	0	0	0	0	1	4	4	1	1	1	1	0	0	0	0	0	0	0
d__Bacteria;p__Pseudomonadota;c__Gammaproteobacteria;o__SZUA-229;f__SZUA-229;g__LH-M37;s__	Proteobacteria; Gammaproteobacteria	13_Jan_SF_Bin13	0	0	1	1	1	0	0	0	0	1	0	0	0	0	0	0	0	0	0	0	0	0	0	0	0	0	0	0	0	0	0	0	1	0	0	0	0	0	0
d__Bacteria;p__Desulfobacterota;c__Desulfobulbia;o__Desulfobulbales;f__Desulfobulbaceae;g__JAOTSI01;s__JAOTSI01 sp029865005	Proteobacteria; Deltaproteobacteria	13_Jan_SF_Bin14	0	0	0	0	0	0	0	0	0	0	1	2	1	0	0	0	0	0	0	0	0	0	0	0	0	1	7	7	2	2	2	3	0	0	0	0	0	0	0
d__Bacteria;p__Bacteroidota;c__Bacteroidia;o__Flavobacteriales;f__Flavobacteriaceae;g__Lutimonas;s__	Bacteroidetes	13_Jan_SF_Bin2	0	0	0	0	0	0	1	1	0	0	1	1	1	1	0	0	0	0	0	0	0	1	1	1	1	0	0	0	0	0	0	0	0	0	0	0	0	0	0
d__Bacteria;p__Pseudomonadota;c__Gammaproteobacteria;o__S012-40;f__S012-40;g__CALZJE01;s__CALZJE01 sp029864945	Proteobacteria; Gammaproteobacteria	13_Jan_SF_Bin23	0	0	0	0	0	0	0	0	0	0	0	0	0	0	0	0	0	0	1	1	1	0	0	0	0	0	0	0	0	0	0	0	0	0	0	0	0	0	0
d__Bacteria;p__Pseudomonadota;c__Gammaproteobacteria;o__Woeseiales;f__Woeseiaceae;g__JAACFB01;s__JAACFB01 sp029864095	Proteobacteria; Gammaproteobacteria	13_Jan_SF_Bin29	0	0	0	0	0	0	0	0	0	1	0	0	0	0	0	0	0	0	0	0	0	0	0	0	0	0	0	0	0	0	0	0	0	0	0	0	0	0	0
d__Bacteria;p__Desulfobacterota;c__Desulfobulbia;o__Desulfobulbales;f__BM004;g__BM004;s__BM004 sp002868955	Proteobacteria; Deltaproteobacteria	13_Jan_SF_Bin30	0	0	0	0	0	0	0	0	0	0	0	0	0	0	0	0	0	0	2	0	0	1	1	1	1	0	0	0	0	0	0	0	0	0	0	0	0	0	0
d__Bacteria;p__Desulfobacterota;c__Desulfobacteria;o__Desulfobacterales;f__UBA11574;g__JAAXQD01;s__JAAXQD01 sp032126435	Proteobacteria; Deltaproteobacteria	13_Jan_SF_Bin31	0	0	1	1	1	0	0	0	0	0	0	0	0	0	0	0	0	0	0	0	0	0	0	0	0	0	0	0	0	0	0	0	0	0	0	0	0	0	0
d__Bacteria;p__Pseudomonadota;c__Gammaproteobacteria;o__Woeseiales;f__Woeseiaceae;g__UBA1847;s__	Proteobacteria; Gammaproteobacteria	13_Jan_SF_Bin32	0	0	0	0	0	0	0	0	0	2	0	0	0	0	0	0	0	0	0	0	0	0	0	0	0	0	0	0	0	0	0	0	0	0	0	0	0	0	0
d__Bacteria;p__Desulfobacterota;c__Desulfobacteria;o__Desulfobacterales;f__UBA11574;g__UBA11574;s__UBA11574 sp002868985	Proteobacteria; Deltaproteobacteria	13_Jan_SF_Bin38	0	0	0	0	0	0	0	0	0	0	0	0	0	0	0	0	0	0	0	0	0	0	0	0	0	0	0	0	0	0	0	0	0	0	0	0	0	0	0
d__Archaea;p__Thermoproteota;c__Nitrososphaeria;o__Nitrososphaerales;f__Nitrosopumilaceae;g__Nitrosopumilus;s__	Thaumarchaeota; Nitrosopumilus	13_Jan_SF_Bin40	0	0	0	0	0	0	0	0	3	0	0	0	0	0	0	0	0	0	0	0	0	0	0	0	0	0	0	0	0	0	0	0	0	1	0	0	0	1	0
d__Bacteria;p__Pseudomonadota;c__Gammaproteobacteria;o__Thiohalomonadales;f__Thiohalomonadaceae;g__JAOTST01;s__JAOTST01 sp029864785	Proteobacteria; Gammaproteobacteria	13_Jan_SF_Bin42	0	0	1	1	1	1	0	0	0	2	0	0	0	0	1	1	0	0	1	1	0	0	0	0	0	0	0	0	0	0	0	0	1	0	0	0	0	0	0
d__Bacteria;p__Verrucomicrobiota;c__Kiritimatiellia;o__Kiritimatiellales;f__Tichowtungiaceae;g__Tichowtungia;s__	Kiritimatiellaeota	13_Jan_SF_Bin43	0	0	0	0	0	0	0	0	0	0	0	0	0	0	0	0	0	0	0	0	0	0	0	0	0	0	0	0	0	0	0	0	0	0	0	0	0	0	0
d__Bacteria;p__Pseudomonadota;c__Gammaproteobacteria;o__Woeseiales;f__Woeseiaceae;g__JAACFB01;s__JAACFB01 sp029863305	Proteobacteria; Gammaproteobacteria	13_Jan_SF_Bin44	0	0	0	0	0	0	0	0	0	1	0	0	0	0	0	0	0	0	0	0	0	0	0	0	0	0	0	0	0	0	0	0	0	0	0	0	0	0	0
d__Bacteria;p__Pseudomonadota;c__Gammaproteobacteria;o__BM003;f__BM003;g__CAKZML01;s__CAKZML01 sp029864735	Proteobacteria; Gammaproteobacteria	13_Jan_SF_Bin46	0	0	1	1	1	0	0	0	1	0	0	0	0	0	0	0	0	0	0	0	0	1	1	1	1	0	0	0	0	0	0	0	0	0	0	0	0	0	0
d__Bacteria;p__Desulfobacterota;c__Desulfobulbia;o__Desulfobulbales;f__UBA5123;g__UBA5123;s__	Proteobacteria; Deltaproteobacteria	13_Jan_SF_Bin49	0	0	0	0	0	0	0	0	0	0	2	0	0	0	0	0	0	0	0	0	0	2	2	2	1	2	8	8	1	1	1	2	0	0	0	0	0	0	0
d__Bacteria;p__Bacteroidota;c__Bacteroidia;o__Flavobacteriales;f__Flavobacteriaceae;g__JAGXRT01;s__	Bacteroidetes	13_Jan_SF_Bin5	0	0	1	1	1	0	1	1	0	0	0	0	0	0	0	0	0	0	0	0	0	1	1	1	0	0	0	0	0	0	0	0	0	0	0	0	0	0	0
d__Archaea;p__Thermoproteota;c__Nitrososphaeria;o__Nitrososphaerales;f__Nitrosopumilaceae;g__Nitrosopumilus;s__Nitrosopumilus sp029862745	Thaumarchaeota; Nitrosopumilus	13_Jan_SF_Bin52	0	0	0	0	0	0	0	0	3	0	0	0	0	0	0	0	0	0	0	0	0	0	0	0	0	0	0	0	0	0	0	0	0	1	0	1	1	1	1
d__Bacteria;p__Gemmatimonadota;c__Gemmatimonadetes;o__Gemmatimonadales;f__GWC2-71-9;g__JAOTVV01;s__JAOTVV01 sp029863245	Gemmatimonadetes	13_Jan_SF_Bin53	0	0	0	0	0	0	0	0	0	1	0	0	0	0	0	0	0	0	0	0	0	0	0	0	0	0	0	0	0	0	0	0	0	0	0	0	0	0	0
d__Bacteria;p__Desulfobacterota;c__Desulfobulbia;o__Desulfobulbales;f__UBA5123;g__UBA5123;s__	Proteobacteria; Deltaproteobacteria	13_Jan_SF_Bin54	0	0	0	0	0	0	0	0	0	0	1	1	1	0	0	0	0	0	0	0	0	0	0	1	0	1	2	2	1	1	1	0	0	0	0	0	0	0	0
d__Bacteria;p__Pseudomonadota;c__Gammaproteobacteria;o__Woeseiales;f__Woeseiaceae;g__UBA1847;s__UBA1847 sp029863125	Proteobacteria; Gammaproteobacteria	13_Jan_SF_Bin58	0	0	0	0	0	0	0	0	0	1	0	0	0	0	0	0	0	0	0	0	0	0	0	0	0	0	0	0	0	0	0	0	0	0	0	0	0	0	0
d__Archaea;p__Thermoplasmatota;c__Thermoplasmata;o__UBA10834;f__UBA10834;g__UBA10834;s__UBA10834 sp029864565	Thermoplasmata	13_Jan_SF_Bin61	0	0	0	0	0	0	0	0	0	0	0	0	0	0	0	0	0	0	1	0	0	0	0	0	0	0	0	0	0	0	0	0	0	0	0	0	0	0	0
d__Bacteria;p__Pseudomonadota;c__Gammaproteobacteria;o__Acidiferrobacterales;f__Sulfurifustaceae;g__Sulfuricaulis;s__Sulfuricaulis sp029863005	Proteobacteria; Gammaproteobacteria	13_Jan_SF_Bin62	1	0	0	0	0	0	0	0	0	1	0	0	0	0	0	0	0	0	1	0	0	0	0	0	0	0	0	0	0	0	0	0	0	0	0	0	0	0	0
d__Archaea;p__Thermoproteota;c__Nitrososphaeria;o__Nitrososphaerales;f__Nitrosopumilaceae;g__Nitrosopumilus;s__	Thaumarchaeota; Nitrosopumilus	13_Jan_SF_Bin63	0	0	0	0	0	0	0	0	3	0	0	0	0	0	0	0	0	0	0	0	0	0	0	0	0	0	0	0	0	0	0	0	0	1	0	2	2	1	1
d__Bacteria;p__Desulfobacterota;c__Desulfobulbia;o__Desulfobulbales;f__BM004;g__BM004;s__BM004 sp012974315	Proteobacteria; Deltaproteobacteria	13_Jan_SF_Bin8	0	0	0	0	0	0	0	0	0	0	2	1	1	1	0	0	0	0	1	0	0	1	1	1	1	0	0	0	0	0	0	0	0	0	0	0	0	0	0
d__Bacteria;p__Pseudomonadota;c__Gammaproteobacteria;o__Arenicellales;f__JAOTWM01;g__JAOTWM01;s__JAOTWM01 sp029862885	Proteobacteria; Gammaproteobacteria	13_July_SF_Bin1	0	0	0	0	0	0	0	0	0	1	1	1	1	1	0	0	0	0	0	0	0	0	0	0	0	0	0	0	0	0	0	0	0	0	0	0	0	0	0
d__Bacteria;p__Desulfobacterota_E;c__Deferrimicrobia;o__Deferrimicrobiales;f__Deferrimicrobiaceae;g__CSP1-8;s__	Proteobacteria; Deltaproteobacteria	13_July_SF_Bin10	0	0	1	1	0	1	0	0	1	0	0	0	0	0	0	0	0	0	1	0	0	0	0	0	0	0	0	0	0	0	0	0	0	0	0	0	0	0	0
d__Bacteria;p__Pseudomonadota;c__Gammaproteobacteria;o__Rariloculales;f__Rariloculaceae;g__JAHEEM01;s__JAHEEM01 sp029864465	Proteobacteria; Gammaproteobacteria	13_July_SF_Bin11	0	0	1	1	1	1	0	0	0	0	0	0	0	0	1	1	1	1	0	0	0	0	0	0	0	0	0	0	0	0	0	0	0	0	0	0	0	0	0
d__Bacteria;p__Pseudomonadota;c__Gammaproteobacteria;o__Woeseiales;f__Woeseiaceae;g__JAACFB01;s__JAACFB01 sp029863305	Proteobacteria; Gammaproteobacteria	13_July_SF_Bin18	0	0	0	0	0	0	0	0	0	1	0	0	0	0	0	0	0	0	0	0	0	0	0	0	0	0	0	0	0	0	0	0	0	0	0	0	0	0	0
d__Bacteria;p__Pseudomonadota;c__Gammaproteobacteria;o__Burkholderiales;f__SG8-41;g__SG8-41;s__SG8-41 sp029864385	Proteobacteria; Betaproteobacteria	13_July_SF_Bin19	0	0	0	0	0	0	0	0	0	2	0	0	0	0	0	0	0	0	0	0	0	0	0	0	0	0	0	0	0	0	0	0	0	0	0	0	0	0	0
d__Bacteria;p__Desulfobacterota_B;c__Binatia;o__UBA9968;f__UBA9968;g__DP-20;s__	Proteobacteria; Deltaproteobacteria	13_July_SF_Bin2	0	0	0	0	0	0	0	0	0	0	0	0	0	0	3	0	2	2	0	0	0	0	0	1	0	0	0	0	0	0	0	0	0	0	0	0	0	0	0
d__Bacteria;p__Pseudomonadota;c__Gammaproteobacteria;o__Woeseiales;f__Woeseiaceae;g__UBA1847;s__UBA1847 sp029863125	Proteobacteria; Gammaproteobacteria	13_July_SF_Bin23_1	0	0	0	0	0	0	0	0	0	1	0	0	0	0	0	0	0	0	0	0	0	0	0	0	0	0	0	0	0	0	0	0	0	0	0	0	0	0	0
d__Bacteria;p__Pseudomonadota;c__Gammaproteobacteria;o__Woeseiales;f__Woeseiaceae;g__UBA1847;s__	Proteobacteria; Gammaproteobacteria	13_July_SF_Bin23_2	0	0	0	0	0	0	0	0	0	1	0	0	0	0	0	0	0	0	0	0	0	0	0	0	0	0	0	0	0	0	0	0	0	0	0	0	0	0	0
d__Bacteria;p__Nitrospirota;c__Nitrospiria;o__Nitrospirales;f__UBA8639;g__Nitrospira_E;s__Nitrospira_E sp029864405	Nitrospirae	13_July_SF_Bin24	0	0	0	0	0	0	0	0	0	0	0	0	0	0	1	0	1	1	0	0	0	0	0	0	0	0	0	0	0	0	0	0	0	0	0	0	0	0	0
d__Bacteria;p__Acidobacteriota;c__Blastocatellia;o__Pyrinomonadales;f__Pyrinomonadaceae;g__Aridibacter;s__Aridibacter sp029862725	Acidobacteria	13_July_SF_Bin26	0	0	0	0	0	0	0	0	0	0	0	0	0	0	2	2	1	1	0	0	0	0	0	0	0	0	0	0	0	0	0	0	0	0	0	0	0	0	0
d__Bacteria;p__Myxococcota;c__Polyangia;o__Polyangiales;f__SG8-38;g__SG8-38;s__SG8-38 sp029863605	Proteobacteria; Deltaproteobacteria	13_July_SF_Bin27	0	0	0	0	0	0	1	1	0	0	0	0	0	0	0	0	0	0	0	0	1	0	0	0	0	0	0	0	0	0	0	0	0	0	0	0	0	0	0
d__Archaea;p__Thermoproteota;c__Nitrososphaeria;o__Nitrososphaerales;f__Nitrosopumilaceae;g__Nitrosopumilus;s__Nitrosopumilus sp029864335	Thaumarchaeota; Nitrosopumilus	13_July_SF_Bin28	0	0	0	0	0	0	0	0	2	0	0	0	0	0	0	0	0	0	0	0	0	0	0	0	0	0	0	0	0	0	0	0	0	1	0	1	1	1	0
d__Archaea;p__Thermoproteota;c__Nitrososphaeria;o__Nitrososphaerales;f__Nitrosopumilaceae;g__Nitrosopumilus;s__Nitrosopumilus sp029862745	Thaumarchaeota; Nitrosopumilus	13_July_SF_Bin30	0	0	0	0	0	0	0	0	3	0	0	0	0	0	0	0	0	0	0	0	0	0	0	0	0	0	0	0	0	0	0	0	0	0	0	0	0	0	0
d__Bacteria;p__Pseudomonadota;c__Gammaproteobacteria;o__UBA9214;f__UBA9214;g__SZUA-186;s__SZUA-186 sp029864225	Proteobacteria; Gammaproteobacteria	13_July_SF_Bin31	0	0	0	0	0	0	0	0	0	0	0	0	0	0	0	0	0	0	0	0	0	0	0	0	0	0	0	0	0	0	0	0	0	0	0	0	0	0	0
d__Bacteria;p__Gemmatimonadota;c__Gemmatimonadetes;o__Gemmatimonadales;f__GWC2-71-9;g__JAOTVV01;s__JAOTVV01 sp029863245	Gemmatimonadetes	13_July_SF_Bin32	0	0	0	0	0	0	0	0	0	1	0	0	0	0	0	0	0	0	0	0	0	0	0	0	0	0	0	0	0	0	0	0	0	0	0	0	0	0	0
d__Archaea;p__Thermoproteota;c__Nitrososphaeria;o__Nitrososphaerales;f__Nitrosopumilaceae;g__Nitrosarchaeum_A;s__Nitrosarchaeum_A sp029864235	Thaumarchaeota; Nitrosopumilus	13_July_SF_Bin33	0	0	0	0	0	0	0	0	3	0	0	0	0	0	0	0	0	0	0	0	0	0	0	0	0	0	0	0	0	0	0	0	0	1	0	1	1	1	1
d__Bacteria;p__Actinomycetota;c__Acidimicrobiia;o__UBA5794;f__ZC4RG35;g__MA-ANB-1;s__	Actinobacteria	13_July_SF_Bin34	0	0	0	0	0	0	0	0	1	0	0	0	0	0	0	0	0	0	0	0	0	0	0	0	0	0	0	0	0	0	0	0	0	0	0	0	0	0	0
d__Bacteria;p__Pseudomonadota;c__Gammaproteobacteria;o__GCA-001735895;f__GCA-001735895;g__GCA-001735895;s__GCA-001735895 sp029864185	Proteobacteria; Gammaproteobacteria	13_July_SF_Bin35	0	0	0	0	0	0	0	0	0	2	0	0	0	0	0	0	0	0	0	0	0	0	0	0	0	0	0	0	0	0	0	0	0	0	0	0	0	0	0
d__Bacteria;p__Pseudomonadota;c__Gammaproteobacteria;o__Burkholderiales;f__Burkholderiaceae;g__CAIKUF01;s__CAIKUF01 sp029864165	Proteobacteria; Betaproteobacteria	13_July_SF_Bin36	0	0	1	1	1	1	0	0	2	0	0	0	0	0	2	2	1	1	0	0	0	0	0	0	0	0	0	0	0	0	0	0	0	0	0	0	0	0	0
d__Bacteria;p__Acidobacteriota;c__Thermoanaerobaculia;o__Multivoradales;f__JAHEKO01;g__CALZKB01;s__CALZKB01 sp029862975	Acidobacteria	13_July_SF_Bin37	0	0	0	0	0	0	1	1	0	0	1	1	1	1	0	0	0	0	0	0	0	0	0	0	0	0	0	0	0	0	0	0	0	0	0	0	0	0	0
d__Bacteria;p__Pseudomonadota;c__Gammaproteobacteria;o__Woeseiales;f__Woeseiaceae;g__JAACFB01;s__JAACFB01 sp029864095	Proteobacteria; Gammaproteobacteria	13_July_SF_Bin38	0	0	0	0	0	0	0	0	0	1	0	0	0	0	0	0	0	0	0	0	0	0	0	0	0	0	0	0	0	0	0	0	0	0	0	0	0	0	0
d__Archaea;p__Thermoproteota;c__Nitrososphaeria;o__Nitrososphaerales;f__Nitrosopumilaceae;g__Nitrosomaritimum;s__Nitrosomaritimum sp029863275	Thaumarchaeota; Nitrosopumilus	13_July_SF_Bin39	0	0	0	0	0	0	0	0	2	0	0	0	0	0	0	0	0	0	0	0	0	0	0	0	0	0	0	0	0	0	0	0	0	1	0	1	1	1	1
d__Bacteria;p__Pseudomonadota;c__Gammaproteobacteria;o__GCA-001735895;f__GCA-001735895;g__GCA-001735895;s__GCA-001735895 sp029864065	Proteobacteria; Gammaproteobacteria	13_July_SF_Bin40	0	0	0	0	0	0	0	0	0	1	0	0	0	0	0	0	0	0	0	0	0	0	0	0	0	0	0	0	0	0	0	0	0	0	0	0	0	0	0
d__Bacteria;p__Actinomycetota;c__Acidimicrobiia;o__UBA5794;f__UBA4744;g__UBA4744;s__UBA4744 sp029863625	Actinobacteria	13_July_SF_Bin43	0	0	0	0	0	0	0	0	0	0	0	0	0	0	1	1	1	1	0	0	0	0	0	0	0	0	0	0	0	0	0	0	0	0	0	0	0	0	0
d__Bacteria;p__Actinomycetota;c__Acidimicrobiia;o__UBA5794;f__JAOTWH01;g__;s__	Actinobacteria	13_July_SF_Bin48	0	0	0	0	0	0	0	0	0	0	0	0	0	0	0	0	0	0	0	0	0	0	0	0	0	0	0	0	0	0	0	0	0	0	0	0	0	0	0
d__Bacteria;p__Pseudomonadota;c__Gammaproteobacteria;o__Woeseiales;f__Woeseiaceae;g__JAACFB01;s__JAACFB01 sp029863705	Proteobacteria; Gammaproteobacteria	13_July_SF_Bin49	0	0	0	0	0	0	0	0	0	2	0	0	0	0	0	0	0	0	0	0	0	0	0	0	0	0	0	0	0	0	0	0	0	0	0	0	0	0	0
d__Bacteria;p__Gemmatimonadota;c__Gemmatimonadetes;o__Longimicrobiales;f__UBA6960;g__UBA2982;s__UBA2982 sp029863645	Gemmatimonadetes	13_July_SF_Bin5	0	0	0	0	0	0	0	0	1	0	0	0	0	0	0	0	0	0	0	0	0	0	0	0	0	0	0	0	0	0	0	0	0	0	0	0	0	0	0
d__Bacteria;p__Pseudomonadota;c__Gammaproteobacteria;o__Woeseiales;f__Woeseiaceae;g__SZUA-117;s__	Proteobacteria; Gammaproteobacteria	13_July_SF_Bin51	0	0	0	0	0	0	0	0	0	1	0	0	0	0	0	0	0	0	0	0	0	0	0	0	0	0	0	0	0	0	0	0	0	0	0	0	0	0	0
d__Bacteria;p__Pseudomonadota;c__Gammaproteobacteria;o__Acidiferrobacterales;f__Sulfurifustaceae;g__Sulfuricaulis;s__Sulfuricaulis sp029863005	Proteobacteria; Gammaproteobacteria	13_July_SF_Bin52	0	0	0	0	0	0	0	0	0	1	0	0	0	0	0	0	0	0	1	0	0	0	0	0	0	0	0	0	0	0	0	0	0	0	0	0	0	0	0
d__Bacteria;p__Pseudomonadota;c__Gammaproteobacteria;o__HK1;f__HK1;g__CAMYJH01;s__	Proteobacteria; Gammaproteobacteria	13_July_SF_Bin55	0	0	0	0	0	0	0	0	0	0	0	0	0	0	0	0	0	0	0	0	0	0	0	0	0	0	0	0	0	0	0	0	0	0	0	0	0	0	0
d__Bacteria;p__Gemmatimonadota;c__Gemmatimonadetes;o__Palauibacterales;f__Palauibacteraceae;g__JARFPW01;s__JARFPW01 sp029863105	Gemmatimonadetes	13_July_SF_Bin57	0	0	0	0	0	0	1	1	0	0	0	0	0	0	0	0	0	0	0	0	0	0	0	0	0	0	0	0	0	0	0	0	0	0	0	0	0	0	0
d__Bacteria;p__Pseudomonadota;c__Alphaproteobacteria;o__Rhizobiales;f__Afifellaceae;g__CALZIL01;s__	Proteobacteria; Alphaproteobacteria	13_July_SF_Bin6	0	0	0	0	0	0	0	0	0	0	0	0	0	0	1	1	0	0	0	0	0	0	0	0	0	0	0	0	0	0	0	0	0	0	0	0	0	0	0
d__Bacteria;p__Desulfobacterota_E;c__Deferrimicrobia;o__Deferrimicrobiales;f__Deferrimicrobiaceae;g__CSP1-8;s__	Proteobacteria; Deltaproteobacteria	13_May_SF_Bin101	0	0	3	2	2	1	0	0	0	0	0	0	0	0	0	0	0	0	1	0	0	0	0	0	0	0	0	0	0	0	0	0	0	0	0	0	0	0	0
d__Bacteria;p__Myxococcota_A;c__UBA9160;o__UBA9160;f__SMWR01;g__JACZXC01;s__JACZXC01 sp029863845	Proteobacteria; Deltaproteobacteria	13_May_SF_Bin102	0	0	0	0	0	0	2	2	0	0	0	0	0	0	0	0	0	6	0	0	0	0	0	0	0	0	0	0	0	0	0	0	0	0	0	0	0	0	0
d__Bacteria;p__Acidobacteriota;c__Thermoanaerobaculia;o__Multivoradales;f__JAHEKO01;g__JAOTUP01;s__JAOTUP01 sp029863825	Acidobacteria	13_May_SF_Bin12	0	0	0	0	0	0	2	2	0	0	1	0	0	0	0	0	0	0	0	0	0	0	0	0	0	0	0	0	0	0	0	0	0	0	0	0	0	0	0
d__Bacteria;p__Pseudomonadota;c__Alphaproteobacteria;o__UBA8366;f__JADFVY01;g__GCA-020356105;s__	Proteobacteria; Alphaproteobacteria	13_May_SF_Bin13	0	0	0	0	0	0	0	0	0	1	0	0	0	0	0	0	0	0	0	0	0	0	0	0	0	0	0	0	0	0	0	0	0	0	0	0	0	0	0
d__Bacteria;p__Krumholzibacteriota;c__Krumholzibacteriia;o__WVZY01;f__WVZY01;g__JAOTUR01;s__JAOTUR01 sp029863805	Delphibacteria	13_May_SF_Bin18	0	0	0	0	0	0	1	1	0	0	1	1	1	1	0	0	0	0	0	0	0	0	0	0	0	0	0	0	0	0	0	0	0	0	0	0	0	0	0
d__Bacteria;p__Desulfobacterota_E;c__Deferrimicrobia;o__J040;f__J040;g__WVXK01;s__	Proteobacteria; Deltaproteobacteria	13_May_SF_Bin19	0	0	1	1	1	1	0	0	0	0	3	1	1	1	0	0	0	0	0	0	0	0	0	0	0	0	0	0	0	0	0	0	0	0	0	0	0	0	0
d__Bacteria;p__Bacteroidota_A;c__Ignavibacteria;o__Ignavibacteriales;f__Ignavibacteriaceae;g__IGN2;s__	Ignavibacteriae	13_May_SF_Bin21	0	0	0	0	0	0	1	1	0	0	0	0	0	0	0	0	0	0	0	0	0	0	0	0	0	0	0	0	0	0	0	0	0	0	0	0	0	0	0
d__Bacteria;p__Pseudomonadota;c__Gammaproteobacteria;o__Woeseiales;f__Woeseiaceae;g__JAACFB01;s__JAACFB01 sp029863705	Proteobacteria; Gammaproteobacteria	13_May_SF_Bin22	0	0	0	0	0	0	0	0	0	1	0	0	0	0	0	0	0	0	0	0	0	0	0	0	0	0	0	0	0	0	0	0	0	0	0	0	0	0	0
d__Bacteria;p__Bacteroidota_A;c__UBA10030;o__UBA10030;f__UBA6906;g__;s__	Ignavibacteriae	13_May_SF_Bin23	0	0	0	0	0	0	1	1	0	0	0	0	0	0	0	0	0	0	0	0	0	0	0	0	0	0	0	0	0	0	0	0	0	0	0	0	0	0	0
d__Bacteria;p__Actinomycetota;c__Acidimicrobiia;o__UBA5794;f__JAENVV01;g__JAENVV01;s__JAENVV01 sp029881355	Actinobacteria	13_May_SF_Bin24	0	0	0	0	0	0	0	0	0	0	0	0	0	0	1	1	2	2	0	0	0	0	0	0	0	0	0	0	0	0	0	0	0	0	0	0	0	0	0
d__Archaea;p__Thermoproteota;c__Nitrososphaeria;o__Nitrososphaerales;f__Nitrosopumilaceae;g__Nitrosopumilus;s__Nitrosopumilus sp029863665	Thaumarchaeota; Nitrosopumilus	13_May_SF_Bin26	0	0	0	0	0	0	0	0	2	0	0	0	0	0	0	0	0	0	0	0	0	0	0	0	0	0	0	0	0	0	0	0	0	1	0	0	0	0	0
d__Bacteria;p__Actinomycetota;c__Acidimicrobiia;o__UBA5794;f__UBA4744;g__UBA4744;s__UBA4744 sp029863625	Actinobacteria	13_May_SF_Bin27	0	0	0	0	0	0	0	0	0	0	0	0	0	0	1	1	1	1	0	0	0	0	0	0	0	0	0	0	0	0	0	0	0	0	0	0	0	0	0
d__Bacteria;p__Gemmatimonadota;c__Gemmatimonadetes;o__Longimicrobiales;f__UBA6960;g__JAHEKK01;s__	Gemmatimonadetes	13_May_SF_Bin3	0	0	0	0	0	0	1	1	2	0	0	0	0	0	0	0	0	0	0	0	0	0	0	1	0	0	0	0	0	0	0	0	0	0	0	0	0	0	0
d__Bacteria;p__Gemmatimonadota;c__Gemmatimonadetes;o__Longimicrobiales;f__UBA6960;g__UBA2982;s__UBA2982 sp029863645	Gemmatimonadetes	13_May_SF_Bin31	0	0	0	0	0	0	0	0	1	0	0	0	0	0	0	0	0	0	0	0	0	0	0	0	0	0	0	0	0	0	0	0	0	0	0	0	0	0	0
d__Bacteria;p__Myxococcota;c__Polyangia;o__Polyangiales;f__SG8-38;g__SG8-38;s__SG8-38 sp029863605	Proteobacteria; Deltaproteobacteria	13_May_SF_Bin32	0	0	0	0	0	0	1	1	0	0	0	0	0	0	0	0	0	0	0	0	0	0	0	0	0	0	0	0	0	0	0	0	0	0	0	0	0	0	0
d__Bacteria;p__Pseudomonadota;c__Alphaproteobacteria;o__SMXQ01;f__SMXQ01;g__SMXQ01;s__SMXQ01 sp029863585	Proteobacteria; Alphaproteobacteria	13_May_SF_Bin34	0	0	0	0	0	0	0	0	0	0	0	0	0	0	1	1	0	0	0	1	0	0	0	0	0	0	0	0	0	0	0	0	0	0	0	0	0	0	0
d__Bacteria;p__Actinomycetota;c__Thermoleophilia;o__Miltoncostaeales;f__Miltoncostaeaceae;g__CAMYIK01;s__CAMYIK01 sp029861485	Actinobacteria	13_May_SF_Bin35	0	1	0	0	0	0	0	0	0	1	0	0	0	0	0	0	0	0	0	0	0	0	0	0	0	0	0	0	0	0	0	0	0	0	0	0	0	0	0
d__Bacteria;p__Actinomycetota;c__Acidimicrobiia;o__UBA5794;f__ZC4RG35;g__MA-ANB-1;s__	Actinobacteria	13_May_SF_Bin37	0	0	0	0	0	0	0	0	0	0	0	0	0	0	0	0	0	0	0	0	0	0	0	0	0	0	0	0	0	0	0	0	0	0	0	0	0	0	0
d__Bacteria;p__Pseudomonadota;c__Gammaproteobacteria;o__Burkholderiales;f__Burkholderiaceae;g__CAIKUF01;s__CAIKUF01 sp029864165	Proteobacteria; Betaproteobacteria	13_May_SF_Bin38	0	0	1	1	1	1	0	0	2	0	0	0	0	0	2	2	1	1	0	0	0	0	0	0	0	0	0	0	0	0	0	0	0	0	0	0	0	0	0
d__Bacteria;p__Bacteroidota;c__Bacteroidia;o__Chitinophagales;f__Saprospiraceae;g__JAHELJ01;s__JAHELJ01 sp024644235	Bacteroidetes	13_May_SF_Bin4	0	1	0	0	0	0	1	1	0	0	0	0	0	0	0	0	0	0	0	0	0	0	0	0	0	0	0	0	0	0	0	0	0	0	0	0	0	0	0
d__Bacteria;p__Pseudomonadota;c__Alphaproteobacteria;o__JAPULJ01;f__JAPULJ01;g__DATKZM01;s__	Proteobacteria; Alphaproteobacteria	13_May_SF_Bin40	0	0	0	0	0	0	1	1	0	2	1	1	1	1	1	1	1	1	0	0	0	0	0	0	0	0	0	0	0	0	0	0	0	0	0	0	0	0	0
d__Bacteria;p__Pseudomonadota;c__Gammaproteobacteria;o__GCA-001735895;f__GCA-001735895;g__GCA-001735895;s__GCA-001735895 sp029864185	Proteobacteria; Gammaproteobacteria	13_May_SF_Bin41	0	0	0	0	0	0	0	0	0	1	0	0	0	0	0	0	0	0	0	0	0	0	0	0	0	0	0	0	0	0	0	0	0	0	0	0	0	0	0
d__Bacteria;p__Nitrospinota;c__Nitrospinia;o__Nitrospinales;f__Nitrospinaceae;g__SZUA-226;s__	Nitrospinae	13_May_SF_Bin42	0	0	0	0	0	0	0	0	0	0	0	0	0	0	0	0	0	0	0	0	0	0	0	0	0	0	0	0	0	0	0	0	0	0	0	0	0	0	0
d__Bacteria;p__Pseudomonadota;c__Gammaproteobacteria;o__Woeseiales;f__Woeseiaceae;g__JAACFB01;s__	Proteobacteria; Gammaproteobacteria	13_May_SF_Bin44	0	0	0	0	0	0	0	0	0	0	0	0	0	0	0	0	0	0	0	0	0	0	0	0	0	0	0	0	0	0	0	0	0	0	0	0	0	0	0
d__Bacteria;p__Gemmatimonadota;c__Gemmatimonadetes;o__Longimicrobiales;f__UBA6960;g__UBA2589;s__UBA2589 sp029863525	Gemmatimonadetes	13_May_SF_Bin45	0	0	0	0	0	0	0	0	1	0	2	1	0	0	0	0	0	0	0	0	0	0	0	0	0	0	0	0	0	0	0	0	0	0	0	0	0	0	0
d__Bacteria;p__Actinomycetota;c__Acidimicrobiia;o__UBA5794;f__ZC4RG35;g__JAHEDH01;s__	Actinobacteria	13_May_SF_Bin46	0	0	0	0	0	1	0	0	1	0	0	0	0	0	1	1	1	1	0	0	0	0	0	0	0	0	0	0	0	0	0	0	0	0	0	0	0	0	0
d__Archaea;p__Thermoproteota;c__Nitrososphaeria;o__Nitrososphaerales;f__Nitrosopumilaceae;g__Nitrosarchaeum_A;s__Nitrosarchaeum_A sp029864235	Thaumarchaeota; Nitrosopumilus	13_May_SF_Bin47	0	0	0	0	0	0	0	0	2	0	0	0	0	0	0	0	0	0	0	0	0	0	0	0	0	0	0	0	0	0	0	0	0	1	0	1	1	1	1
d__Bacteria;p__Krumholzibacteriota;c__Krumholzibacteriia;o__WVZY01;f__JAKEHA01;g__;s__	Delphibacteria	13_May_SF_Bin48	0	0	0	0	0	0	1	1	0	0	0	0	0	0	0	0	0	0	0	0	0	0	0	0	0	0	0	0	0	0	0	0	0	0	0	0	0	0	0
d__Bacteria;p__Pseudomonadota;c__Alphaproteobacteria;o__Rhodobacterales;f__Rhodobacteraceae;g__JBFKAV01;s__	Proteobacteria; Alphaproteobacteria	13_May_SF_Bin5	0	1	0	0	0	0	0	0	0	2	0	0	0	0	0	0	0	0	0	0	0	0	0	0	0	0	0	0	0	0	0	0	0	0	0	0	0	0	0
d__Bacteria;p__Pseudomonadota;c__Gammaproteobacteria;o__Woeseiales;f__Woeseiaceae;g__JAACFB01;s__JAACFB01 sp029864095	Proteobacteria; Gammaproteobacteria	13_May_SF_Bin52	0	0	0	0	0	0	0	0	0	1	0	0	0	0	0	0	0	0	0	0	0	0	0	0	0	0	0	0	0	0	0	0	0	0	0	0	0	0	0
d__Bacteria;p__Pseudomonadota;c__Gammaproteobacteria;o__Woeseiales;f__Woeseiaceae;g__JAACFB01;s__JAACFB01 sp029863305	Proteobacteria; Gammaproteobacteria	13_May_SF_Bin53	0	0	0	0	0	0	0	0	0	1	0	0	0	0	0	0	0	0	0	0	0	0	0	0	0	0	0	0	0	0	0	0	0	0	0	0	0	0	0
d__Archaea;p__Thermoproteota;c__Nitrososphaeria;o__Nitrososphaerales;f__Nitrosopumilaceae;g__Nitrosomaritimum;s__Nitrosomaritimum sp029863275	Thaumarchaeota; Nitrosopumilus	13_May_SF_Bin54	0	0	0	0	0	0	0	0	2	0	0	0	0	0	0	0	0	0	0	0	0	0	0	0	0	0	0	0	0	0	0	0	0	1	0	1	1	1	1
d__Archaea;p__Thermoproteota;c__Nitrososphaeria;o__Nitrososphaerales;f__Nitrosopumilaceae;g__Nitrosopumilus;s__	Thaumarchaeota; Nitrosopumilus	13_May_SF_Bin55	0	0	0	0	0	0	0	0	1	0	0	0	0	0	0	0	0	0	0	0	0	0	0	0	0	0	0	0	0	0	0	0	0	0	0	0	0	0	0
d__Bacteria;p__Actinomycetota;c__Acidimicrobiia;o__Acidimicrobiales;f__SZUA-35;g__JAHELU01;s__JAHELU01 sp029863385	Actinobacteria	13_May_SF_Bin57	0	0	0	0	0	0	0	0	0	0	0	0	0	0	1	1	1	1	0	0	0	0	0	0	0	0	0	0	0	0	0	0	0	0	0	0	0	0	0
d__Bacteria;p__Gemmatimonadota;c__Gemmatimonadetes;o__Gemmatimonadales;f__GWC2-71-9;g__JAOTVV01;s__JAOTVV01 sp029863245	Gemmatimonadetes	13_May_SF_Bin58	0	0	0	0	0	0	0	0	0	1	0	0	0	0	0	0	0	0	0	0	0	0	0	0	0	0	0	0	0	0	0	0	0	0	0	0	0	0	0
d__Bacteria;p__Actinomycetota;c__Acidimicrobiia;o__UBA5794;f__JAENVV01;g__JBFKPQ01;s__	Actinobacteria	13_May_SF_Bin59	0	0	0	0	0	0	0	0	0	0	0	0	0	0	1	1	0	0	0	0	0	0	0	0	0	0	0	0	0	0	0	0	0	0	0	0	0	0	0
d__Bacteria;p__Pseudomonadota;c__Gammaproteobacteria;o__Burkholderiales;f__SG8-41;g__SG8-41;s__SG8-41 sp029864385	Proteobacteria; Betaproteobacteria	13_May_SF_Bin60	0	0	0	0	0	0	0	0	0	2	0	0	0	0	0	0	0	0	0	0	0	0	0	0	0	0	0	0	0	0	0	0	0	0	0	0	0	0	0
d__Bacteria;p__Acidobacteriota;c__Polarisedimenticolia;o__J045;f__J045;g__;s__	Acidobacteria	13_May_SF_Bin61	0	0	0	0	0	0	0	0	0	0	0	0	0	0	2	1	1	1	0	0	0	0	0	0	0	0	0	0	0	0	0	0	0	0	0	0	0	0	0
d__Bacteria;p__Actinomycetota;c__Acidimicrobiia;o__Acidimicrobiales;f__SZUA-35;g__JAHELU01;s__	Actinobacteria	13_May_SF_Bin62	0	0	0	0	0	0	0	0	0	0	0	0	0	0	2	2	2	2	0	0	0	0	0	0	0	0	0	0	0	0	0	0	0	0	0	0	0	0	0
d__Bacteria;p__Pseudomonadota;c__Gammaproteobacteria;o__Arenicellales;f__JAANXG01;g__;s__	Proteobacteria; Gammaproteobacteria	13_May_SF_Bin64	0	0	0	0	0	0	0	0	0	2	1	1	1	1	0	0	0	0	0	0	0	0	0	0	0	0	0	0	0	0	0	0	0	0	0	0	0	0	0
d__Bacteria;p__Pseudomonadota;c__Gammaproteobacteria;o__Woeseiales;f__Woeseiaceae;g__UBA1847;s__UBA1847 sp029863125	Proteobacteria; Gammaproteobacteria	13_May_SF_Bin65	0	0	0	0	0	0	0	0	0	1	0	0	0	0	0	0	0	0	0	0	0	0	0	0	0	0	0	0	0	0	0	0	0	0	0	0	0	0	0
d__Bacteria;p__Gemmatimonadota;c__Gemmatimonadetes;o__Palauibacterales;f__Palauibacteraceae;g__JARFPW01;s__JARFPW01 sp029863105	Gemmatimonadetes	13_May_SF_Bin66	0	0	0	0	0	0	1	1	0	0	0	0	0	0	0	0	0	0	0	0	0	0	0	0	0	0	0	0	0	0	0	0	0	0	0	0	0	0	0
d__Archaea;p__Thermoproteota;c__Nitrososphaeria;o__Nitrososphaerales;f__Nitrosopumilaceae;g__Nitrosopumilus;s__Nitrosopumilus sp029864335	Thaumarchaeota; Nitrosopumilus	13_May_SF_Bin67	0	0	0	0	0	0	0	0	3	0	0	0	0	0	0	0	0	0	0	0	0	0	0	0	0	0	0	0	0	0	0	0	0	1	0	0	0	0	0
d__Bacteria;p__Pseudomonadota;c__Gammaproteobacteria;o__Burkholderiales;f__SG8-39;g__JAABQT01;s__JAABQT01 sp029863065	Proteobacteria; Betaproteobacteria	13_May_SF_Bin7	0	0	0	0	0	0	0	0	0	1	0	0	0	0	0	0	0	0	0	0	0	0	0	0	0	0	0	0	0	0	0	0	0	0	0	0	0	0	0
d__Bacteria;p__Pseudomonadota;c__Gammaproteobacteria;o__Acidiferrobacterales;f__Sulfurifustaceae;g__Sulfuricaulis;s__Sulfuricaulis sp029863005	Proteobacteria; Gammaproteobacteria	13_May_SF_Bin71	1	0	0	0	0	0	0	0	0	1	0	0	0	0	0	0	0	0	1	0	0	0	0	0	0	0	0	0	0	0	0	0	0	0	0	0	0	0	0
d__Bacteria;p__Pseudomonadota;c__Gammaproteobacteria;o__HK1;f__HK1;g__CAMYJH01;s__	Proteobacteria; Gammaproteobacteria	13_May_SF_Bin72	0	0	0	0	0	0	0	0	0	0	0	0	0	0	0	0	0	0	0	0	0	0	0	0	0	0	0	0	0	0	0	0	0	0	0	0	0	0	0
d__Bacteria;p__Actinomycetota;c__Acidimicrobiia;o__UBA5794;f__JAOTWH01;g__;s__	Actinobacteria	13_May_SF_Bin73	0	0	0	0	0	0	0	0	0	0	0	0	0	0	0	0	0	0	0	0	0	0	0	0	0	0	0	0	0	0	0	0	0	0	0	0	0	0	0
d__Bacteria;p__Pseudomonadota;c__Gammaproteobacteria;o__JAHELT01;f__JAHELT01;g__JAHELT01;s__	Proteobacteria; Gammaproteobacteria	13_May_SF_Bin75	0	0	0	0	0	0	1	1	0	0	1	1	1	1	0	0	0	0	0	0	0	0	0	0	0	0	0	0	0	0	0	0	0	0	0	0	0	0	0
d__Bacteria;p__Gemmatimonadota;c__Gemmatimonadetes;o__Gemmatimonadales;f__GWC2-71-9;g__JAOTWJ01;s__JAOTWJ01 sp029862925	Gemmatimonadetes	13_May_SF_Bin78	0	0	0	0	0	0	1	1	0	0	0	0	0	0	0	0	0	0	0	0	0	1	1	2	1	0	0	0	0	0	0	0	1	0	0	0	0	0	0
d__Bacteria;p__Gemmatimonadota;c__Gemmatimonadetes;o__Gemmatimonadales;f__GWC2-71-9;g__JAOTVV01;s__	Gemmatimonadetes	13_May_SF_Bin79	0	0	0	0	0	0	1	1	1	0	0	0	0	0	0	0	0	0	0	0	0	0	0	0	0	0	0	0	0	0	0	0	0	0	0	0	0	0	0
d__Bacteria;p__Actinomycetota;c__Acidimicrobiia;o__UBA5794;f__Spongiisociaceae;g__JBFGLM01;s__	Actinobacteria	13_May_SF_Bin8	0	0	0	0	0	0	0	0	0	0	0	0	0	0	0	0	0	0	0	0	0	0	0	0	0	0	0	0	0	0	0	0	0	0	0	0	0	0	0
d__Bacteria;p__Pseudomonadota;c__Gammaproteobacteria;o__Arenicellales;f__JAOTWM01;g__JAOTWM01;s__JAOTWM01 sp029862885	Proteobacteria; Gammaproteobacteria	13_May_SF_Bin80	0	0	0	0	0	0	0	0	0	0	1	0	0	0	0	0	0	0	0	0	0	0	0	0	0	0	0	0	0	0	0	0	0	0	0	0	0	0	0
d__Bacteria;p__Pseudomonadota;c__Alphaproteobacteria;o__Kiloniellales;f__JAKSDN01;g__JASJEC01;s__	Proteobacteria; Alphaproteobacteria	13_May_SF_Bin81	0	0	0	0	0	0	0	0	0	1	1	1	1	1	0	0	0	0	0	0	0	0	0	0	0	0	0	0	0	0	0	0	0	0	0	0	0	0	0
d__Bacteria;p__Pseudomonadota;c__Gammaproteobacteria;o__Rariloculales;f__Rariloculaceae;g__JAHEEM01;s__JAHEEM01 sp029864465	Proteobacteria; Gammaproteobacteria	13_May_SF_Bin84	0	0	1	1	1	1	0	0	0	0	0	0	0	0	1	1	1	1	0	0	0	0	0	0	0	0	0	0	0	0	0	0	0	0	0	0	0	0	0
d__Bacteria;p__Acidobacteriota;c__Thermoanaerobaculia;o__Multivoradales;f__JAHEKO01;g__CALZKB01;s__CALZKB01 sp029862975	Acidobacteria	13_May_SF_Bin86	0	0	0	0	0	0	1	1	0	0	1	1	1	1	0	0	0	0	0	0	0	0	0	0	0	0	0	0	0	0	0	0	0	0	0	0	0	0	0
d__Bacteria;p__Actinomycetota;c__Acidimicrobiia;o__UBA5794;f__ZC4RG35;g__JBFGRR01;s__	Actinobacteria	13_May_SF_Bin87	0	0	0	0	0	0	0	0	0	0	0	0	0	0	1	1	1	1	0	0	0	0	0	0	0	0	0	0	0	0	0	0	0	0	0	0	0	0	0
d__Bacteria;p__Pseudomonadota;c__Gammaproteobacteria;o__Acidiferrobacterales;f__Sulfurifustaceae;g__Sulfuricaulis;s__	Proteobacteria; Gammaproteobacteria	13_May_SF_Bin88	0	0	0	0	0	0	0	0	0	1	0	0	0	0	0	0	0	0	0	0	0	0	0	0	0	0	0	0	0	0	0	0	0	0	0	0	0	0	0
d__Archaea;p__Thermoproteota;c__Nitrososphaeria;o__Nitrososphaerales;f__Nitrosopumilaceae;g__Nitrosopumilus;s__Nitrosopumilus sp029862745	Thaumarchaeota; Nitrosopumilus	13_May_SF_Bin89	0	0	0	0	0	0	0	0	3	0	0	0	0	0	0	0	0	0	0	0	0	0	0	0	0	0	0	0	0	0	0	0	0	1	0	1	1	1	1
d__Bacteria;p__Acidobacteriota;c__Blastocatellia;o__Pyrinomonadales;f__Pyrinomonadaceae;g__Aridibacter;s__Aridibacter sp029862725	Acidobacteria	13_May_SF_Bin9	0	0	0	0	0	0	0	0	0	0	0	0	0	0	2	2	1	1	0	0	0	0	0	0	0	0	0	0	0	0	0	0	0	0	0	0	0	0	0
d__Bacteria;p__Myxococcota_A;c__UBA9160;o__UBA9160;f__SMWR01;g__JAOUNA01;s__JAOUNA01 sp029881215	Proteobacteria; Deltaproteobacteria	13_May_SF_Bin90	0	0	0	0	0	0	0	0	0	1	2	1	1	1	0	0	0	0	0	0	0	0	0	0	0	0	0	0	0	0	0	0	0	0	0	0	0	0	0
d__Bacteria;p__Pseudomonadota;c__Gammaproteobacteria;o__GCA-2729495;f__GCA-2729495;g__;s__	Proteobacteria; Gammaproteobacteria	13_May_SF_Bin91	0	0	0	0	0	0	0	0	0	1	0	0	0	0	0	0	0	1	0	0	0	0	0	0	0	0	0	0	0	0	0	0	0	0	0	0	0	0	0
d__Bacteria;p__Pseudomonadota;c__Gammaproteobacteria;o__GCA-001735895;f__GCA-001735895;g__GCA-001735895;s__GCA-001735895 sp029864065	Proteobacteria; Gammaproteobacteria	13_May_SF_Bin92	0	0	0	0	0	0	0	0	0	2	0	0	0	0	0	0	0	0	0	0	0	0	0	0	0	0	0	0	0	0	0	0	0	0	0	0	0	0	0
d__Bacteria;p__Pseudomonadota;c__Gammaproteobacteria;o__Woeseiales;f__Woeseiaceae;g__JAACFB01;s__	Proteobacteria; Gammaproteobacteria	13_May_SF_Bin93	0	0	0	0	0	0	0	0	0	1	0	0	0	0	0	0	0	0	0	0	0	0	0	0	0	0	0	0	0	0	0	0	0	0	0	0	0	0	0
d__Bacteria;p__Actinomycetota;c__Acidimicrobiia;o__UBA5794;f__SHLN01;g__SHLN01;s__	Actinobacteria	13_May_SF_Bin97	0	0	0	0	0	1	0	0	0	0	0	0	0	0	0	0	0	0	0	0	0	0	0	0	0	0	0	0	0	0	0	0	0	0	0	0	0	0	0
d__Bacteria;p__Pseudomonadota;c__Gammaproteobacteria;o__Woeseiales;f__Woeseiaceae;g__UBA1847;s__	Proteobacteria; Gammaproteobacteria	13_May_SF_Bin98	0	0	0	0	0	0	0	0	0	1	0	0	0	0	0	0	0	0	0	0	0	0	0	0	0	0	0	0	0	0	0	0	0	0	0	0	0	0	0
d__Bacteria;p__Desulfobacterota;c__Syntrophobacteria;o__BM002;f__BM002;g__BM002;s__BM002 sp002899795	Proteobacteria; Deltaproteobacteria	13_Oct_SF_Bin15	0	0	0	0	0	0	0	0	0	0	0	0	0	0	1	1	2	2	0	0	0	0	0	0	0	0	0	0	0	0	0	0	0	0	0	0	0	0	0
d__Bacteria;p__Pseudomonadota;c__Gammaproteobacteria;o__Woeseiales;f__Woeseiaceae;g__UBA1847;s__UBA1847 sp041574375	Proteobacteria; Gammaproteobacteria	13_Oct_SF_Bin17	0	0	0	0	0	0	0	0	0	2	0	0	0	0	0	0	0	0	0	0	0	2	2	2	1	0	0	0	0	0	0	0	0	0	0	0	0	0	0
d__Bacteria;p__Pseudomonadota;c__Gammaproteobacteria;o__Woeseiales;f__Woeseiaceae;g__JAACFB01;s__	Proteobacteria; Gammaproteobacteria	13_Oct_SF_Bin18	0	1	0	0	0	0	0	0	0	1	0	0	0	0	0	0	0	0	0	0	0	0	0	0	0	0	0	0	0	0	0	0	0	0	0	0	0	0	0
d__Bacteria;p__Pseudomonadota;c__Gammaproteobacteria;o__UBA9214;f__UBA9214;g__SZUA-186;s__SZUA-186 sp029864225	Proteobacteria; Gammaproteobacteria	13_Oct_SF_Bin20	0	0	0	0	0	0	0	0	0	0	0	0	0	0	0	0	0	0	0	0	0	0	0	0	0	0	0	0	0	0	0	0	0	0	0	0	0	0	0
d__Bacteria;p__Pseudomonadota;c__Gammaproteobacteria;o__Woeseiales;f__Woeseiaceae;g__JAACFB01;s__JAACFB01 sp029864095	Proteobacteria; Gammaproteobacteria	13_Oct_SF_Bin22	0	0	0	0	0	0	0	0	0	2	0	0	0	0	0	0	0	0	0	0	0	0	0	0	0	0	0	0	0	0	0	0	0	0	0	0	0	0	0
d__Archaea;p__Thermoproteota;c__Nitrososphaeria;o__Nitrososphaerales;f__Nitrosopumilaceae;g__Nitrosopumilus;s__Nitrosopumilus sp029862745	Thaumarchaeota; Nitrosopumilus	13_Oct_SF_Bin27	0	0	0	0	0	0	0	0	3	0	0	0	0	0	0	0	0	0	0	0	0	0	0	0	0	0	0	0	0	0	0	0	0	1	0	1	1	1	1
d__Bacteria;p__Desulfobacterota;c__Desulfobacteria;o__Desulfobacterales;f__UBA11574;g__JAAXQD01;s__JAAXQD01 sp032126435	Proteobacteria; Deltaproteobacteria	13_Oct_SF_Bin29	0	0	0	0	0	0	0	0	0	0	0	0	0	0	0	0	0	0	0	0	0	0	0	0	0	0	0	0	0	0	0	0	0	0	0	0	0	0	0
d__Bacteria;p__Gemmatimonadota;c__Gemmatimonadetes;o__Gemmatimonadales;f__GWC2-71-9;g__JAOTVV01;s__JAOTVV01 sp029863245	Gemmatimonadetes	13_Oct_SF_Bin3	0	0	0	0	0	0	0	0	0	1	0	0	0	0	0	0	0	0	0	0	0	0	0	0	0	0	0	0	0	0	0	0	0	0	0	0	0	0	0
d__Bacteria;p__Desulfobacterota;c__Desulfobacteria;o__Desulfobacterales;f__UBA11574;g__UBA11574;s__UBA11574 sp002868985	Proteobacteria; Deltaproteobacteria	13_Oct_SF_Bin32	0	0	0	0	0	0	0	0	0	0	0	0	0	0	1	1	0	0	0	0	0	0	0	0	0	0	0	0	0	0	0	0	0	0	0	0	0	0	0
d__Bacteria;p__Desulfobacterota;c__Desulfobulbia;o__Desulfobulbales;f__BM004;g__BM004;s__BM004 sp002868955	Proteobacteria; Deltaproteobacteria	13_Oct_SF_Bin33	0	0	0	0	0	0	0	0	0	0	1	0	0	0	0	0	0	0	1	0	0	1	1	1	1	0	0	0	0	0	0	0	0	0	0	0	0	0	0
d__Bacteria;p__Desulfobacterota;c__Desulfuromonadia;o__Desulfuromonadales;f__BM103;g__M0040;s__M0040 sp029859485	Proteobacteria; Deltaproteobacteria	13_Oct_SF_Bin5	0	0	0	0	0	0	0	0	0	0	1	0	0	0	0	0	0	0	1	0	0	0	0	0	0	1	3	3	1	1	1	1	1	0	0	0	0	0	0
d__Bacteria;p__Pseudomonadota;c__Gammaproteobacteria;o__Acidiferrobacterales;f__Sulfurifustaceae;g__Sulfuricaulis;s__Sulfuricaulis sp029863005	Proteobacteria; Gammaproteobacteria	13_Oct_SF_Bin7	0	0	0	0	0	0	0	0	0	1	0	0	0	0	0	0	0	0	0	0	0	0	0	0	0	0	0	0	0	0	0	0	0	0	0	0	0	0	0
d__Bacteria;p__Tectomicrobia;c__Entotheonellia;o__Entotheonellales;f__Entotheonellaceae;g__Entotheonella;s__	Nitrospinae	21_Jan_SF_Bin1	2	0	2	1	2	1	0	0	1	0	2	0	0	0	0	0	0	0	1	1	1	0	0	0	0	0	0	0	0	0	0	0	0	0	0	0	0	0	0
d__Bacteria;p__Pseudomonadota;c__Alphaproteobacteria;o__Kiloniellales;f__JAKSDN01;g__CAMYKD01;s__CAMYKD01 sp029859805	Proteobacteria; Alphaproteobacteria	21_Jan_SF_Bin10	0	0	0	0	0	0	0	0	0	1	1	1	1	1	0	0	0	0	0	0	0	0	0	0	0	0	0	0	0	0	0	0	0	0	0	0	0	0	0
d__Bacteria;p__Planctomycetota;c__Phycisphaerae;o__Phycisphaerales;f__Zrk34;g__JANQQT01;s__	Planctomycetes	21_Jan_SF_Bin11	0	0	0	0	0	0	0	0	0	0	1	0	0	0	0	0	0	0	0	0	0	0	0	0	0	0	0	0	0	0	0	0	0	0	0	0	0	0	0
d__Bacteria;p__Pseudomonadota;c__Alphaproteobacteria;o__Rhizobiales;f__Methyloligellaceae;g__JAJFHO01;s__	Proteobacteria; Alphaproteobacteria	21_Jan_SF_Bin12	0	0	0	0	0	0	0	0	0	0	0	0	0	0	1	0	1	1	0	0	0	0	0	0	0	0	0	0	0	0	0	0	0	0	0	0	0	0	0
d__Bacteria;p__Pseudomonadota;c__Gammaproteobacteria;o__Woeseiales;f__Woeseiaceae;g__JAACFE01;s__JAACFE01 sp009937505	Proteobacteria; Gammaproteobacteria	21_Jan_SF_Bin14	0	0	0	0	0	0	0	0	0	0	0	0	0	0	0	0	0	0	0	0	0	1	0	0	1	0	0	0	0	0	0	0	0	0	0	0	0	0	0
d__Bacteria;p__Pseudomonadota;c__Gammaproteobacteria;o__JABDKV01;f__JABDKV01;g__JABDJB01;s__JABDJB01 sp029862285	Proteobacteria; Gammaproteobacteria	21_Jan_SF_Bin15	0	0	1	0	1	1	0	0	0	2	0	0	0	0	0	0	0	0	0	0	0	0	0	0	0	0	0	0	0	0	0	0	0	0	0	0	0	0	0
d__Bacteria;p__Planctomycetota;c__PLA2;o__PLA2;f__PLA2;g__JAJFFF01;s__	Planctomycetes	21_Jan_SF_Bin2	0	0	0	0	0	0	0	0	0	0	2	1	0	0	0	0	1	1	0	0	0	0	0	0	0	0	0	0	0	0	0	0	0	0	0	0	0	0	0
d__Bacteria;p__Pseudomonadota;c__Alphaproteobacteria;o__Rhodobacterales;f__Rhodobacteraceae;g__Thermohalobaculum;s__Thermohalobaculum sp029862205	Proteobacteria; Alphaproteobacteria	21_Jan_SF_Bin22	0	0	0	0	0	0	0	0	0	1	0	0	0	0	0	0	0	0	0	0	0	0	0	0	0	0	0	0	0	0	0	0	0	0	0	0	0	0	0
d__Bacteria;p__Pseudomonadota;c__Gammaproteobacteria;o__JABDKV01;f__JABDKV01;g__JABDJB01;s__JABDJB01 sp029862165	Proteobacteria; Gammaproteobacteria	21_Jan_SF_Bin23	0	0	0	0	0	0	0	0	0	1	0	0	0	0	0	0	0	0	0	0	0	0	0	0	0	0	0	0	0	0	0	0	0	0	0	0	0	0	0
d__Bacteria;p__Pseudomonadota;c__Alphaproteobacteria;o__Geminicoccales;f__Geminicoccaceae;g__JANQPX01;s__	Proteobacteria; Alphaproteobacteria	21_Jan_SF_Bin24	0	0	0	0	0	0	0	0	0	2	0	0	0	0	0	0	0	0	0	0	0	0	0	0	0	0	0	0	0	0	0	0	0	0	0	0	0	0	0
d__Archaea;p__Thermoproteota;c__Nitrososphaeria;o__Nitrososphaerales;f__Nitrosopumilaceae;g__Nitrosopumilus;s__Nitrosopumilus sp029861345	Thaumarchaeota; Nitrosopumilus	21_Jan_SF_Bin27	0	0	0	0	0	0	0	0	1	0	0	0	0	0	0	0	0	0	0	0	0	0	0	0	0	0	0	0	0	0	0	0	0	1	0	1	1	1	1
d__Bacteria;p__Myxococcota;c__Polyangia;o__Polyangiales;f__SG8-38;g__SG8-38;s__SG8-38 sp029862185	Proteobacteria; Deltaproteobacteria	21_Jan_SF_Bin28	0	0	1	1	1	1	1	1	0	0	0	0	0	0	0	0	0	0	0	0	0	0	0	0	0	0	0	0	0	0	0	0	0	0	0	0	0	0	0
d__Bacteria;p__Pseudomonadota;c__Gammaproteobacteria;o__GCA-001735895;f__GCA-001735895;g__GCA-001735895;s__GCA-001735895 sp029862125	Proteobacteria; Gammaproteobacteria	21_Jan_SF_Bin30	0	0	0	0	0	0	1	1	0	3	0	0	0	0	0	0	0	0	0	0	0	0	0	0	0	0	0	0	0	0	0	0	0	0	0	0	0	0	0
d__Archaea;p__Thermoproteota;c__Nitrososphaeria;o__Nitrososphaerales;f__Nitrosopumilaceae;g__Nitrosomaritimum;s__Nitrosomaritimum sp029862085	Thaumarchaeota; Nitrosopumilus	21_Jan_SF_Bin31	0	0	0	0	0	0	0	0	1	0	0	0	0	0	0	0	0	0	0	0	0	0	0	0	0	0	0	0	0	0	0	0	0	0	0	0	0	0	0
d__Bacteria;p__Pseudomonadota;c__Gammaproteobacteria;o__UBA4575;f__UBA4575;g__JABDMD01;s__JABDMD01 sp013001685	Proteobacteria; Gammaproteobacteria	21_Jan_SF_Bin34	0	0	0	0	0	0	0	0	0	0	0	0	0	0	0	0	0	0	0	0	0	0	0	0	0	0	0	0	0	0	0	0	0	0	0	0	0	0	0
d__Bacteria;p__Actinomycetota;c__Acidimicrobiia;o__UBA5794;f__SHLN01;g__SHLN01;s__SHLN01 sp029862065	Actinobacteria	21_Jan_SF_Bin35	0	0	0	0	0	0	0	0	0	0	0	0	0	0	2	2	1	1	0	0	0	0	0	0	0	0	0	0	0	0	0	0	0	0	0	0	0	0	0
d__Archaea;p__Thermoproteota;c__Nitrososphaeria;o__Nitrososphaerales;f__Nitrosopumilaceae;g__Nitrosomaritimum;s__	Thaumarchaeota; Nitrosopumilus	21_Jan_SF_Bin36	0	0	0	0	0	0	0	0	2	0	0	0	0	0	0	0	0	0	0	0	0	0	0	0	0	0	0	0	0	0	0	0	0	1	0	1	1	1	1
d__Bacteria;p__Pseudomonadota;c__Gammaproteobacteria;o__GCA-001735895;f__GCA-001735895;g__GCA-001735895;s__GCA-001735895 sp029862005	Proteobacteria; Gammaproteobacteria	21_Jan_SF_Bin37	0	0	0	0	0	0	0	0	0	1	0	0	0	0	0	0	0	0	0	0	0	0	0	0	0	0	0	0	0	0	0	0	0	0	0	0	0	0	0
d__Bacteria;p__Pseudomonadota;c__Gammaproteobacteria;o__Woeseiales;f__Woeseiaceae;g__JAACFB01;s__JAACFB01 sp029862045	Proteobacteria; Gammaproteobacteria	21_Jan_SF_Bin38	0	0	0	0	0	0	0	0	0	1	0	0	0	0	0	0	0	0	0	0	0	0	0	0	0	0	0	0	0	0	0	0	0	0	0	0	0	0	0
d__Bacteria;p__Pseudomonadota;c__Gammaproteobacteria;o__Arenicellales;f__JAANXG01;g__;s__	Proteobacteria; Gammaproteobacteria	21_Jan_SF_Bin39	0	0	1	1	1	0	0	0	0	1	0	0	0	0	0	0	0	0	0	0	0	0	0	0	0	0	0	0	0	0	0	0	0	0	0	0	0	0	0
d__Bacteria;p__Bacteroidota;c__Bacteroidia;o__Chitinophagales;f__Saprospiraceae;g__JAHELJ01;s__	Bacteroidetes	21_Jan_SF_Bin4	0	0	0	0	0	0	3	3	0	0	0	0	0	0	2	2	1	1	0	0	0	0	0	0	0	0	0	0	0	0	0	0	0	0	0	0	0	0	0
d__Bacteria;p__Pseudomonadota;c__Gammaproteobacteria;o__Pseudomonadales;f__Azotimanducaceae;g__;s__	Proteobacteria; Gammaproteobacteria	21_Jan_SF_Bin40	0	0	0	0	0	1	0	0	0	5	0	0	0	0	0	0	0	0	0	0	0	0	0	0	0	0	0	0	0	0	0	0	0	0	0	0	0	0	0
d__Bacteria;p__Pseudomonadota;c__Gammaproteobacteria;o__Woeseiales;f__Woeseiaceae;g__UBA1847;s__	Proteobacteria; Gammaproteobacteria	21_Jan_SF_Bin41	0	0	0	0	0	0	0	0	0	1	0	0	0	0	0	0	0	0	0	0	0	0	0	0	0	0	0	0	0	0	0	0	0	0	0	0	0	0	0
d__Bacteria;p__Pseudomonadota;c__Gammaproteobacteria;o__Woeseiales;f__Woeseiaceae;g__UBA1847;s__	Proteobacteria; Gammaproteobacteria	21_Jan_SF_Bin42	0	0	0	0	0	0	0	0	0	1	0	0	0	0	0	0	0	0	0	0	0	0	0	0	0	0	0	0	0	0	0	0	0	0	0	0	0	0	0
d__Bacteria;p__Acidobacteriota;c__Polarisedimenticolia;o__Polarisedimenticolales;f__Polarisedimenticolaceae;g__JAOTYK01;s__JAOTYK01 sp029861955	Acidobacteria	21_Jan_SF_Bin44	0	0	0	0	0	0	1	1	0	0	1	1	1	1	0	0	0	0	0	0	0	0	0	0	0	0	0	0	0	0	0	0	0	0	0	0	0	0	0
d__Bacteria;p__Myxococcota;c__Polyangia;o__Polyangiales;f__SG8-38;g__SG8-38;s__SG8-38 sp029861865	Proteobacteria; Deltaproteobacteria	21_Jan_SF_Bin46	0	0	0	0	0	0	1	1	0	0	0	0	0	0	0	0	0	0	0	0	0	0	0	0	0	0	0	0	0	0	0	0	0	0	0	0	0	0	0
d__Bacteria;p__Pseudomonadota;c__Gammaproteobacteria;o__Acidiferrobacterales;f__SPGG2;g__SPGG2;s__SPGG2 sp029861845	Proteobacteria; Gammaproteobacteria	21_Jan_SF_Bin47	0	0	0	0	0	0	0	0	0	2	1	1	1	1	0	0	0	0	0	0	0	0	0	0	0	0	0	0	0	0	0	0	0	0	0	0	0	0	0
d__Bacteria;p__Bacteroidota;c__Bacteroidia;o__Cytophagales;f__Cyclobacteriaceae;g__JAJCYK01;s__JAJCYK01 sp029861825	Bacteroidetes	21_Jan_SF_Bin48	0	0	0	0	0	0	1	1	0	0	0	0	0	0	0	0	0	0	0	0	0	0	0	0	0	0	0	0	0	0	0	0	0	0	0	0	0	0	0
d__Bacteria;p__Myxococcota_A;c__UBA9160;o__UBA9160;f__UBA6930;g__;s__	Proteobacteria; Deltaproteobacteria	21_Jan_SF_Bin49	0	0	2	1	1	1	0	0	0	0	0	0	0	0	0	0	0	0	0	1	0	0	0	0	0	0	0	0	0	0	0	0	0	0	0	0	0	0	0
d__Bacteria;p__Chloroflexota;c__Anaerolineae;o__4572-78;f__J111;g__JAJRVO01;s__	Chloroflexi; Ardenticatenia	21_Jan_SF_Bin5	0	0	0	0	0	0	0	0	0	0	0	0	0	0	0	0	0	0	0	0	0	0	0	0	0	0	0	0	0	0	0	0	0	0	0	0	0	0	0
d__Bacteria;p__Actinomycetota;c__Acidimicrobiia;o__Acidimicrobiales;f__SZUA-35;g__CADEDH01;s__CADEDH01 sp029861725	Actinobacteria	21_Jan_SF_Bin50	0	1	0	0	0	0	0	0	0	0	0	0	0	0	0	0	0	0	0	1	0	0	0	0	0	0	0	0	0	0	0	0	0	0	0	0	0	0	0
d__Archaea;p__Thermoproteota;c__Nitrososphaeria;o__Nitrososphaerales;f__Nitrosopumilaceae;g__Nitrosomaritimum;s__Nitrosomaritimum sp029861785	Thaumarchaeota; Nitrosopumilus	21_Jan_SF_Bin51	0	1	0	0	0	0	0	0	1	0	0	0	0	0	0	0	0	0	0	0	0	0	0	0	0	0	0	0	0	0	0	0	0	0	0	1	1	0	0
d__Bacteria;p__Pseudomonadota;c__Gammaproteobacteria;o__Arenicellales;f__;g__;s__	Proteobacteria; Gammaproteobacteria	21_Jan_SF_Bin52	0	0	0	0	0	0	0	0	0	0	0	0	0	0	0	0	0	0	0	0	0	0	0	0	0	0	0	0	0	0	0	0	0	0	0	0	0	0	0
d__Bacteria;p__Actinomycetota;c__Acidimicrobiia;o__Acidimicrobiales;f__SHLQ01;g__JAOUEE01;s__	Actinobacteria	21_Jan_SF_Bin53	0	0	0	0	0	1	0	0	1	0	0	0	0	0	0	0	0	0	0	0	0	0	0	0	0	0	0	0	0	0	0	0	0	0	0	0	0	0	0
d__Bacteria;p__Pseudomonadota;c__Gammaproteobacteria;o__Arenicellales;f__;g__;s__	Proteobacteria; Gammaproteobacteria	21_Jan_SF_Bin54	0	0	0	0	0	0	0	0	0	1	1	0	0	0	0	0	0	0	0	0	0	0	0	0	0	0	0	0	0	0	0	0	0	0	0	0	0	0	0
d__Bacteria;p__Pseudomonadota;c__Alphaproteobacteria;o__UBA8366;f__UBA8366;g__JAOTYV01;s__	Proteobacteria; Alphaproteobacteria	21_Jan_SF_Bin55	0	0	0	0	0	0	0	0	0	0	0	0	0	0	1	1	1	1	0	0	0	0	0	0	0	0	0	0	0	0	0	0	0	0	0	0	0	0	0
d__Bacteria;p__Bacteroidota;c__Bacteroidia;o__Flavobacteriales;f__Flavobacteriaceae;g__HDS-28;s__HDS-28 sp029861705	Bacteroidetes	21_Jan_SF_Bin56	0	0	0	0	0	0	1	1	0	0	0	0	0	0	0	0	0	0	0	0	0	0	0	0	0	0	0	0	0	0	0	0	0	0	0	0	0	0	0
d__Archaea;p__Thermoproteota;c__Nitrososphaeria;o__Nitrososphaerales;f__Nitrosopumilaceae;g__Nitrosopumilus;s__Nitrosopumilus sp029860565	Thaumarchaeota; Nitrosopumilus	21_Jan_SF_Bin57	0	0	0	0	0	0	0	0	0	0	0	0	0	0	0	0	0	0	0	0	0	0	0	0	0	0	0	0	0	0	0	0	0	1	0	1	1	1	1
d__Bacteria;p__Pseudomonadota;c__Gammaproteobacteria;o__JAHELT01;f__JAHELT01;g__JAHELT01;s__JAHELT01 sp029861595	Proteobacteria; Gammaproteobacteria	21_Jan_SF_Bin59	0	0	0	0	0	0	1	1	0	0	0	0	0	0	0	0	0	0	0	0	0	0	0	0	0	0	0	0	0	0	0	0	0	0	0	0	0	0	0
d__Bacteria;p__Pseudomonadota;c__Alphaproteobacteria;o__UBA6615;f__UBA6615;g__JABDJY01;s__	Proteobacteria; Alphaproteobacteria	21_Jan_SF_Bin60	0	0	0	0	0	0	0	0	0	0	0	0	0	0	1	1	0	0	0	0	0	0	0	0	0	0	0	0	0	0	0	0	0	0	0	0	0	0	0
d__Bacteria;p__Acidobacteriota;c__Thermoanaerobaculia;o__Multivoradales;f__JAHEKO01;g__JAOTZA01;s__JAOTZA01 sp029861655	Acidobacteria	21_Jan_SF_Bin62	0	0	0	0	0	0	1	1	0	0	1	0	0	0	0	0	0	0	0	0	0	0	0	0	0	0	0	0	0	0	0	0	0	0	0	0	0	0	0
d__Bacteria;p__Actinomycetota;c__Acidimicrobiia;o__Acidimicrobiales;f__JAHEJN01;g__JAOTZB01;s__JAOTZB01 sp029861625	Actinobacteria	21_Jan_SF_Bin67	0	0	0	0	0	0	0	0	2	0	0	0	0	0	1	0	1	1	0	0	0	0	0	0	0	0	0	0	0	0	0	0	0	0	0	0	0	0	0
d__Bacteria;p__Pseudomonadota;c__Gammaproteobacteria;o__Woeseiales;f__Woeseiaceae;g__UBA1844;s__UBA1844 sp029861535	Proteobacteria; Gammaproteobacteria	21_Jan_SF_Bin68	0	0	0	0	0	0	0	0	0	2	0	0	0	0	0	0	0	0	0	0	0	0	0	0	0	0	0	0	0	0	0	0	0	0	0	0	0	0	0
d__Bacteria;p__Pseudomonadota;c__Gammaproteobacteria;o__GCA-001735895;f__GCA-001735895;g__GCA-001735895;s__	Proteobacteria; Gammaproteobacteria	21_Jan_SF_Bin69	0	0	0	0	0	0	1	1	0	2	1	1	1	1	0	0	0	0	0	0	0	0	0	0	0	0	0	0	0	0	0	0	0	0	0	0	0	0	0
d__Bacteria;p__Planctomycetota;c__Planctomycetia;o__Pirellulales;f__UBA7805;g__CS4-C045;s__	Planctomycetes	21_Jan_SF_Bin71	0	1	0	0	0	0	0	0	0	0	0	0	0	0	2	2	2	2	0	1	0	0	0	0	0	0	0	0	0	0	0	0	0	0	0	0	0	0	0
d__Bacteria;p__Actinomycetota;c__Thermoleophilia;o__Miltoncostaeales;f__Miltoncostaeaceae;g__CAMYIK01;s__CAMYIK01 sp029861485	Actinobacteria	21_Jan_SF_Bin72	0	0	0	0	0	0	0	0	1	1	0	0	0	0	0	0	0	0	0	0	0	0	0	0	0	0	0	0	0	0	0	0	0	0	0	0	0	0	0
d__Bacteria;p__Myxococcota;c__Polyangia;o__Polyangiales;f__SG8-38;g__SG8-38;s__	Proteobacteria; Deltaproteobacteria	21_Jan_SF_Bin73	0	0	0	0	0	0	2	2	0	0	0	0	0	0	0	0	0	0	0	0	0	0	0	0	0	0	0	0	0	0	0	0	0	0	0	0	0	0	0
d__Bacteria;p__Gemmatimonadota;c__Gemmatimonadetes;o__Palauibacterales;f__Palauibacteraceae;g__Palauibacter;s__Palauibacter sp029861425	Gemmatimonadetes	21_Jan_SF_Bin74	0	0	0	0	0	0	0	0	0	0	0	0	0	0	0	0	0	0	0	0	0	0	0	0	0	0	0	0	0	0	0	0	0	0	0	0	0	0	0
d__Bacteria;p__Actinomycetota;c__Acidimicrobiia;o__UBA5794;f__JAOTWH01;g__CAXMQS01;s__	Actinobacteria	21_Jan_SF_Bin8	0	0	0	0	0	0	0	0	0	0	0	0	0	0	1	1	1	1	0	0	0	0	0	0	0	0	0	0	0	0	0	0	0	0	0	0	0	0	0
d__Bacteria;p__Pseudomonadota;c__Alphaproteobacteria;o__Rhizobiales;f__Aestuariivirgaceae;g__JABDJG01;s__	Proteobacteria; Alphaproteobacteria	21_Jan_SF_Bin9	0	0	0	0	0	0	0	0	0	1	1	1	1	1	0	0	0	1	0	0	0	0	0	0	0	0	0	0	0	0	0	0	0	0	0	0	0	0	0
d__Bacteria;p__Desulfobacterota;c__Desulfobacteria;o__Desulfobacterales;f__UBA11574;g__UBA11574;s__UBA11574 sp002868985	Proteobacteria; Deltaproteobacteria	21_July_SF_Bin1	0	0	0	0	0	0	0	0	0	0	1	1	1	0	0	0	0	0	0	0	0	0	0	0	0	0	0	0	0	0	0	0	0	0	0	0	0	0	0
d__Bacteria;p__Pseudomonadota;c__Gammaproteobacteria;o__Woeseiales;f__Woeseiaceae;g__JAACFE01;s__JAACFE01 sp009937505	Proteobacteria; Gammaproteobacteria	21_July_SF_Bin10	0	0	0	0	0	0	0	0	0	0	0	0	0	0	0	0	0	0	0	0	0	0	0	0	0	0	0	0	0	0	0	0	0	0	0	0	0	0	0
d__Archaea;p__Thermoproteota;c__Nitrososphaeria;o__Nitrososphaerales;f__Nitrosopumilaceae;g__Nitrosopumilus;s__Nitrosopumilus sp029861345	Thaumarchaeota; Nitrosopumilus	21_July_SF_Bin12	0	0	0	0	0	0	0	0	1	0	0	0	0	0	0	0	0	0	0	0	0	0	0	0	0	0	0	0	0	0	0	0	0	0	0	1	1	1	1
d__Bacteria;p__Pseudomonadota;c__Gammaproteobacteria;o__Woeseiales;f__Woeseiaceae;g__JAACFB01;s__JAACFB01 sp029862045	Proteobacteria; Gammaproteobacteria	21_July_SF_Bin13	0	0	0	0	0	0	0	0	0	1	0	0	0	0	0	0	0	0	0	0	0	0	0	0	0	0	0	0	0	0	0	0	0	0	0	0	0	0	0
d__Bacteria;p__Nitrospirota;c__Nitrospiria;o__Nitrospirales;f__UBA8639;g__Nitrospira_E;s__	Nitrospirae	21_July_SF_Bin14	0	0	0	0	0	0	0	0	0	0	0	0	0	0	1	0	0	0	0	0	0	0	0	0	0	0	0	0	0	0	0	0	0	0	0	0	0	0	0
d__Bacteria;p__Desulfobacterota;c__Syntrophobacteria;o__BM002;f__BM002;g__BM002;s__BM002 sp002899795	Proteobacteria; Deltaproteobacteria	21_July_SF_Bin16	0	0	0	0	0	0	0	0	0	0	0	0	0	0	2	2	2	2	0	0	0	0	0	0	0	0	0	0	0	0	0	0	0	0	0	0	0	0	0
d__Bacteria;p__Pseudomonadota;c__Gammaproteobacteria;o__JABDKV01;f__JABDKV01;g__JABDJB01;s__JABDJB01 sp029862165	Proteobacteria; Gammaproteobacteria	21_July_SF_Bin19	0	0	0	0	0	0	0	0	0	1	0	0	0	0	0	0	0	0	0	0	0	0	0	0	0	0	0	0	0	0	0	0	0	0	0	0	0	0	0
d__Bacteria;p__Desulfobacterota;c__Desulfobulbia;o__Desulfobulbales;f__BM004;g__BM004;s__BM004 sp002868955	Proteobacteria; Deltaproteobacteria	21_July_SF_Bin2	0	0	0	0	0	0	0	0	0	0	0	0	0	0	0	0	0	0	1	0	0	0	0	0	0	0	0	0	0	0	0	0	0	0	0	0	0	0	0
d__Bacteria;p__Pseudomonadota;c__Gammaproteobacteria;o__Woeseiales;f__Woeseiaceae;g__UBA1847;s__	Proteobacteria; Gammaproteobacteria	21_July_SF_Bin22	0	0	0	0	0	0	0	0	0	1	0	0	0	0	0	0	0	0	0	0	0	0	0	0	0	0	0	0	0	0	0	0	0	0	0	0	0	0	0
d__Archaea;p__Thermoproteota;c__Nitrososphaeria;o__Nitrososphaerales;f__Nitrosopumilaceae;g__Nitrosopumilus;s__Nitrosopumilus sp029863665	Thaumarchaeota; Nitrosopumilus	21_July_SF_Bin24	0	0	0	0	0	0	0	0	2	0	0	0	0	0	0	0	0	0	0	0	0	0	0	0	0	0	0	0	0	0	0	0	0	1	0	1	0	1	1
d__Archaea;p__Thermoproteota;c__Nitrososphaeria;o__Nitrososphaerales;f__Nitrosopumilaceae;g__Nitrosopumilus;s__Nitrosopumilus sp029860565	Thaumarchaeota; Nitrosopumilus	21_July_SF_Bin26	0	0	0	0	0	0	0	0	2	0	0	0	0	0	0	0	0	0	0	0	0	0	0	0	0	0	0	0	0	0	0	0	0	1	0	0	0	1	1
d__Bacteria;p__Bacteroidota;c__Bacteroidia;o__Flavobacteriales;f__Flavobacteriaceae;g__HDS-28;s__HDS-28 sp029861705	Bacteroidetes	21_May_SF_Bin10	0	0	0	0	0	0	0	0	0	0	0	0	0	0	0	0	0	0	0	0	0	0	0	0	0	0	0	0	0	0	0	0	0	0	0	0	0	0	0
d__Bacteria;p__Acidobacteriota;c__Polarisedimenticolia;o__Polarisedimenticolales;f__Polarisedimenticolaceae;g__JAOTYK01;s__JAOTYK01 sp029861955	Acidobacteria	21_May_SF_Bin2	0	0	0	0	0	0	1	1	0	0	1	1	1	1	0	0	0	0	0	0	0	0	0	0	0	0	0	0	0	0	0	0	0	0	0	0	0	0	0
d__Bacteria;p__Desulfobacterota;c__Syntrophobacteria;o__BM002;f__BM002;g__BM002;s__BM002 sp002899795	Proteobacteria; Deltaproteobacteria	21_May_SF_Bin20	0	0	0	0	0	0	0	0	0	0	0	0	0	0	1	1	2	2	0	0	0	0	0	0	0	0	0	0	0	0	0	0	0	0	0	0	0	0	0
d__Bacteria;p__Pseudomonadota;c__Gammaproteobacteria;o__Woeseiales;f__Woeseiaceae;g__JAACFB01;s__JAACFB01 sp029862045	Proteobacteria; Gammaproteobacteria	21_May_SF_Bin21	0	0	0	0	0	0	0	0	0	2	0	0	0	0	0	0	0	0	0	0	0	0	0	0	0	0	0	0	0	0	0	0	0	0	0	0	0	0	0
d__Bacteria;p__Desulfobacterota;c__Desulfuromonadia;o__Desulfuromonadales;f__BM103;g__M0040;s__M0040 sp029859485	Proteobacteria; Deltaproteobacteria	21_May_SF_Bin22	0	0	0	0	0	0	0	0	0	0	2	0	0	0	0	0	0	0	2	0	0	0	0	0	0	1	4	4	1	1	1	1	1	0	0	0	0	0	0
d__Bacteria;p__Myxococcota;c__Polyangia;o__Polyangiales;f__SG8-38;g__SG8-38;s__SG8-38 sp937998345	Proteobacteria; Deltaproteobacteria	21_May_SF_Bin23	0	0	1	1	1	1	0	0	0	0	0	0	0	0	0	0	0	0	0	0	0	0	0	0	0	0	0	0	0	0	0	0	0	0	0	0	0	0	0
d__Bacteria;p__Acidobacteriota;c__Thermoanaerobaculia;o__Thermoanaerobaculales;f__Sulfomarinibacteraceae;g__Sulfomarinibacter;s__	Acidobacteria	21_May_SF_Bin25	0	0	0	0	0	0	1	1	0	0	0	0	0	0	0	0	0	0	0	0	0	0	0	0	0	0	0	0	0	0	0	0	0	0	0	0	0	0	0
d__Bacteria;p__Pseudomonadota;c__Gammaproteobacteria;o__Woeseiales;f__Woeseiaceae;g__UBA1847;s__	Proteobacteria; Gammaproteobacteria	21_May_SF_Bin26	0	0	0	0	0	0	0	0	0	2	0	0	0	0	0	0	0	0	0	0	0	0	0	0	0	0	0	0	0	0	0	0	0	0	0	0	0	0	0
d__Bacteria;p__Pseudomonadota;c__Gammaproteobacteria;o__UBA9214;f__UBA9214;g__UBA9214;s__UBA9214 sp029859555	Proteobacteria; Gammaproteobacteria	21_May_SF_Bin27	1	0	0	0	0	0	1	1	0	1	0	0	0	0	0	0	0	0	1	1	1	0	0	0	0	0	0	0	0	0	0	0	0	0	0	0	0	0	0
d__Archaea;p__Thermoproteota;c__Nitrososphaeria;o__Nitrososphaerales;f__Nitrosopumilaceae;g__Nitrosopumilus;s__	Thaumarchaeota; Nitrosopumilus	21_May_SF_Bin28	0	0	0	0	0	0	0	0	2	0	0	0	0	0	0	0	0	0	0	0	0	0	0	0	0	0	0	0	0	0	0	0	0	1	0	1	1	1	1
d__Bacteria;p__Desulfobacterota;c__Desulfobulbia;o__Desulfobulbales;f__BM004;g__BM004;s__BM004 sp002868955	Proteobacteria; Deltaproteobacteria	21_May_SF_Bin30	0	0	0	0	0	0	0	0	0	0	0	1	1	1	0	0	0	0	1	0	0	1	1	1	1	0	0	0	0	0	0	0	0	0	0	0	0	0	0
d__Bacteria;p__Desulfobacterota;c__Desulfobacteria;o__Desulfobacterales;f__JAHEIW01;g__JAHEIW01;s__	Proteobacteria; Deltaproteobacteria	21_May_SF_Bin32	0	0	1	0	0	0	0	0	0	0	1	0	0	0	0	0	0	0	1	0	0	0	0	0	0	0	0	0	0	0	0	0	0	0	0	0	0	0	0
d__Bacteria;p__Pseudomonadota;c__Alphaproteobacteria;o__Kiloniellales;f__JAKSDN01;g__CAMYKD01;s__CAMYKD01 sp029859805	Proteobacteria; Alphaproteobacteria	21_May_SF_Bin33	0	0	0	0	0	0	0	0	0	1	1	0	0	0	0	0	0	0	0	0	0	0	0	0	0	0	0	0	0	0	0	0	0	0	0	0	0	0	0
d__Bacteria;p__Pseudomonadota;c__Gammaproteobacteria;o__BM003;f__BM003;g__BM003;s__BM003 sp002868855	Proteobacteria; Gammaproteobacteria	21_May_SF_Bin35	0	0	0	0	0	0	0	0	0	0	0	0	0	0	0	0	0	0	1	0	0	1	1	1	0	0	0	0	0	0	0	0	0	0	0	0	0	0	0
d__Bacteria;p__Pseudomonadota;c__Gammaproteobacteria;o__Woeseiales;f__Woeseiaceae;g__JAACFE01;s__JAACFE01 sp009937505	Proteobacteria; Gammaproteobacteria	21_May_SF_Bin39	0	0	0	0	0	0	0	0	0	2	0	0	0	0	0	0	0	0	0	0	0	0	0	0	0	0	0	0	0	0	0	0	0	0	0	0	0	0	0
d__Archaea;p__Thermoproteota;c__Nitrososphaeria;o__Nitrososphaerales;f__Nitrosopumilaceae;g__Nitrosomaritimum;s__	Thaumarchaeota; Nitrosopumilus	21_May_SF_Bin40	0	0	0	0	0	0	0	0	2	0	0	0	0	0	0	0	0	0	0	0	1	0	0	0	0	0	0	0	0	0	0	0	0	1	0	0	0	1	1
d__Archaea;p__Thermoproteota;c__Nitrososphaeria;o__Nitrososphaerales;f__Nitrosopumilaceae;g__Nitrosopumilus;s__Nitrosopumilus sp029861345	Thaumarchaeota; Nitrosopumilus	21_May_SF_Bin41	0	0	0	0	0	0	0	0	1	0	0	0	0	0	0	0	0	0	0	0	0	0	0	0	0	0	0	0	0	0	0	0	0	1	0	1	1	0	0
d__Bacteria;p__Pseudomonadota;c__Gammaproteobacteria;o__Xanthomonadales;f__SZUA-36;g__JAHEFT01;s__JAHEFT01 sp029859645	Proteobacteria; Gammaproteobacteria	21_May_SF_Bin5	0	0	0	0	0	0	0	0	0	1	0	0	0	0	0	0	1	1	0	0	0	0	0	0	0	0	0	0	0	0	0	0	0	0	0	0	0	0	0
d__Bacteria;p__Desulfobacterota;c__Desulfobacteria;o__Desulfobacterales;f__UBA11574;g__UBA11574;s__UBA11574 sp002868985	Proteobacteria; Deltaproteobacteria	21_May_SF_Bin9	0	0	0	0	0	0	0	0	0	0	0	0	0	0	1	1	0	0	0	0	0	0	0	0	0	0	0	0	0	0	0	0	0	0	0	0	0	0	0
d__Bacteria;p__Myxococcota;c__Polyangia;o__Polyangiales;f__SG8-38;g__SG8-38;s__SG8-38 sp029861865	Proteobacteria; Deltaproteobacteria	21_Oct_SF_Bin11	0	0	0	0	0	0	3	3	0	0	0	0	0	0	0	0	0	0	0	0	0	0	0	0	0	0	0	0	0	0	0	0	0	0	0	0	0	0	0
d__Bacteria;p__Pseudomonadota;c__Gammaproteobacteria;o__Woeseiales;f__Woeseiaceae;g__UBA1847;s__UBA1847 sp041574375	Proteobacteria; Gammaproteobacteria	21_Oct_SF_Bin13	0	0	0	0	0	0	0	0	0	1	0	0	0	0	0	0	0	0	0	0	0	1	1	1	1	0	0	0	0	0	0	0	0	0	0	0	0	0	0
d__Bacteria;p__Desulfobacterota;c__Desulfobacteria;o__Desulfobacterales;f__JAHEIW01;g__JAHEIW01;s__	Proteobacteria; Deltaproteobacteria	21_Oct_SF_Bin14	0	0	3	3	2	0	0	0	0	0	2	2	1	2	0	0	0	0	0	0	0	0	0	0	0	0	0	0	0	0	0	0	0	0	0	0	0	0	0
d__Archaea;p__Thermoproteota;c__Nitrososphaeria;o__Nitrososphaerales;f__Nitrosopumilaceae;g__Nitrosopumilus;s__Nitrosopumilus sp029861345	Thaumarchaeota; Nitrosopumilus	21_Oct_SF_Bin16	0	1	0	0	0	0	0	0	2	0	0	0	0	0	0	0	0	0	0	0	0	0	0	0	0	0	0	0	0	0	0	0	0	1	0	1	1	1	0
d__Bacteria;p__Desulfobacterota;c__Desulfobacteria;o__Desulfobacterales;f__UBA11574;g__UBA11574;s__UBA11574 sp002868985	Proteobacteria; Deltaproteobacteria	21_Oct_SF_Bin17	0	0	0	0	0	0	0	0	0	0	0	0	0	0	0	0	0	0	0	0	0	0	0	0	0	0	0	0	0	0	0	0	0	0	0	0	0	0	0
d__Bacteria;p__Desulfobacterota;c__Desulfobulbia;o__Desulfobulbales;f__BM004;g__BM004;s__BM004 sp002868955	Proteobacteria; Deltaproteobacteria	21_Oct_SF_Bin18	0	0	0	0	0	0	0	0	0	0	0	0	0	0	0	0	0	0	2	0	0	1	1	1	1	0	0	0	0	0	0	0	0	0	0	0	0	0	0
d__Bacteria;p__Pseudomonadota;c__Gammaproteobacteria;o__UBA9214;f__UBA9214;g__SZUA-186;s__	Proteobacteria; Gammaproteobacteria	21_Oct_SF_Bin2	0	0	0	0	0	0	0	0	0	0	1	1	1	1	0	0	0	0	0	0	0	0	0	0	0	0	0	0	0	0	0	0	0	0	0	0	0	0	0
d__Bacteria;p__Pseudomonadota;c__Gammaproteobacteria;o__GCA-001735895;f__GCA-001735895;g__GCA-001735895;s__GCA-001735895 sp029862005	Proteobacteria; Gammaproteobacteria	21_Oct_SF_Bin23	0	0	0	0	0	0	0	0	0	0	0	0	0	0	0	0	0	0	0	0	0	0	0	0	0	0	0	0	0	0	0	0	0	0	0	0	0	0	0
d__Bacteria;p__Desulfobacterota;c__Syntrophobacteria;o__BM002;f__BM002;g__BM002;s__BM002 sp002899795	Proteobacteria; Deltaproteobacteria	21_Oct_SF_Bin24	0	0	0	0	0	0	0	0	0	0	0	0	0	0	1	1	2	2	0	0	0	0	0	0	0	0	0	0	0	0	0	0	0	0	0	0	0	0	0
d__Archaea;p__Thermoproteota;c__Nitrososphaeria;o__Nitrososphaerales;f__Nitrosopumilaceae;g__Nitrosopumilus;s__	Thaumarchaeota; Nitrosopumilus	21_Oct_SF_Bin25	0	0	0	0	0	0	0	0	1	0	0	0	0	0	0	0	0	0	0	0	0	0	0	0	0	0	0	0	0	0	0	0	0	1	0	1	0	1	1
d__Archaea;p__Thermoproteota;c__Nitrososphaeria;o__Nitrososphaerales;f__Nitrosopumilaceae;g__Nitrosopumilus;s__Nitrosopumilus sp029860565	Thaumarchaeota; Nitrosopumilus	21_Oct_SF_Bin27	0	0	0	0	0	0	0	0	0	0	0	0	0	0	0	0	0	0	0	0	0	0	0	0	0	0	0	0	0	0	0	0	0	1	0	1	1	1	1
d__Bacteria;p__Pseudomonadota;c__Gammaproteobacteria;o__Woeseiales;f__Woeseiaceae;g__UBA1847;s__	Proteobacteria; Gammaproteobacteria	21_Oct_SF_Bin28	0	0	0	0	0	0	0	0	0	2	0	0	0	0	0	0	0	0	0	0	0	0	0	0	0	0	0	0	0	0	0	0	0	0	0	0	0	0	0
d__Bacteria;p__Pseudomonadota;c__Gammaproteobacteria;o__Woeseiales;f__Woeseiaceae;g__JAACFE01;s__JAACFE01 sp009937505	Proteobacteria; Gammaproteobacteria	21_Oct_SF_Bin29	0	0	0	0	0	0	0	0	0	1	0	0	0	0	0	0	0	0	0	0	0	1	1	1	1	0	0	0	0	0	0	0	0	0	0	0	0	0	0
d__Bacteria;p__Actinomycetota;c__Actinomycetes;o__S36-B12;f__CAIYMF01;g__Prado023;s__	Actinobacteria	24_May_SF_Bin5	0	0	0	0	0	0	0	0	0	0	0	0	0	0	1	1	1	1	0	0	0	0	0	0	0	0	0	0	0	0	0	0	0	0	0	0	0	0	0
d__Bacteria;p__Actinomycetota;c__Actinomycetes;o__S36-B12;f__CAIYMF01;g__Prado023;s__	Actinobacteria	24_Oct_SF_Bin4	0	0	0	0	0	0	0	0	0	0	0	0	0	0	0	0	1	1	0	0	0	0	0	0	0	0	0	0	0	0	0	0	0	0	0	0	0	0	0
d__Bacteria;p__Chloroflexota;c__Anaerolineae;o__Anaerolineales;f__UBA11579;g__VRUJ01;s__	Chloroflexi	24_May_SF_Bin27	0	0	0	0	0	1	0	0	0	0	0	0	0	0	0	0	0	0	0	0	0	0	0	0	0	0	0	0	0	0	0	0	0	0	0	0	0	0	0
d__Bacteria;p__Desulfobacterota;c__Desulfobacteria;o__Desulfobacterales;f__JAHEIW01;g__JAHEIW01;s__	Proteobacteria; Deltaproteobacteria	24_Jan_SF_Bin12	0	0	0	0	0	0	0	0	0	1	1	0	0	0	0	0	0	0	0	0	0	0	0	0	0	0	0	0	0	0	0	0	0	0	0	0	0	0	0
d__Bacteria;p__Desulfobacterota;c__Desulfobacteria;o__Desulfobacterales;f__JAHEIW01;g__JAHEIW01;s__	Proteobacteria; Deltaproteobacteria	24_Jan_SF_Bin10	0	0	1	1	1	0	0	0	0	0	1	1	0	1	0	0	0	0	0	0	0	0	0	0	0	0	0	0	0	0	0	0	0	0	0	0	0	0	0
d__Bacteria;p__Desulfobacterota;c__Desulfobacteria;o__Desulfobacterales;f__JAHEIW01;g__JAHEIW01;s__	Proteobacteria; Deltaproteobacteria	24_Oct_SF_Bin38	1	0	1	1	0	0	0	0	0	0	1	1	1	1	0	0	0	0	0	0	0	0	0	0	0	0	0	0	0	0	0	0	0	0	0	0	0	0	0
d__Bacteria;p__Desulfobacterota;c__Desulfobacteria;o__Desulfobacterales;f__UBA11574;g__UBA11574;s__UBA11574 sp002868985	Proteobacteria; Deltaproteobacteria	24_Jan_SF_Bin13	0	0	1	1	0	0	0	0	0	0	0	0	0	0	0	0	0	0	0	0	0	0	0	0	0	0	0	0	0	0	0	0	0	0	0	0	0	0	0
d__Bacteria;p__Desulfobacterota;c__Desulfobacteria;o__Desulfobacterales;f__UBA11574;g__UBA11574;s__UBA11574 sp002868985	Proteobacteria; Deltaproteobacteria	24_May_SF_Bin33	0	0	0	0	0	0	0	0	0	0	0	0	0	0	0	0	0	0	0	0	0	0	0	0	0	0	0	0	0	0	0	0	0	0	0	0	0	0	0
d__Bacteria;p__Desulfobacterota;c__Desulfobulbia;o__Desulfobulbales;f__BM004;g__BM004;s__BM004 sp002868955	Proteobacteria; Deltaproteobacteria	24_Jan_SF_Bin20	0	0	0	0	0	0	0	0	0	0	0	0	0	0	0	0	0	0	1	0	0	1	1	1	1	0	0	0	0	0	0	0	0	0	0	0	0	0	0
d__Bacteria;p__Desulfobacterota;c__Desulfobulbia;o__Desulfobulbales;f__BM004;g__BM004;s__BM004 sp002868955	Proteobacteria; Deltaproteobacteria	24_Oct_SF_Bin27	0	0	0	0	0	0	0	0	0	0	0	0	0	0	0	0	0	0	1	0	0	1	1	1	1	0	0	0	0	0	0	0	0	0	0	0	0	0	0
d__Bacteria;p__Desulfobacterota;c__Desulfuromonadia;o__Desulfuromonadales;f__BM103;g__JAQYVY01;s__	Proteobacteria; Deltaproteobacteria	24_Oct_SF_Bin20	0	0	0	0	0	0	0	0	0	0	0	0	0	0	1	1	1	1	2	0	0	0	0	0	0	1	5	5	1	1	1	2	1	0	0	0	0	0	0
d__Bacteria;p__Desulfobacterota;c__Desulfuromonadia;o__Desulfuromonadales;f__BM103;g__JAFDBW01;s__JAFDBW01 sp019313105	Proteobacteria; Deltaproteobacteria	24_Oct_SF_Bin31	0	0	0	0	0	0	0	0	1	0	0	0	0	0	0	0	0	0	1	0	0	0	0	0	0	0	2	2	1	1	1	0	0	0	0	0	0	0	0
d__Bacteria;p__Desulfobacterota;c__Desulfuromonadia;o__Desulfuromonadales;f__BM103;g__M0040;s__M0040 sp029859485	Proteobacteria; Deltaproteobacteria	24_July_SF_Bin1	0	0	0	0	0	0	0	0	0	0	2	0	0	0	0	0	0	0	0	0	0	0	0	0	0	1	4	4	1	1	1	1	1	0	0	0	0	0	0
d__Bacteria;p__Desulfobacterota;c__Desulfuromonadia;o__Desulfuromonadales;f__BM103;g__M0040;s__M0040 sp029859485	Proteobacteria; Deltaproteobacteria	24_May_SF_Bin4	0	0	0	0	0	0	0	0	0	0	0	0	0	0	0	0	0	0	1	0	0	0	0	0	0	1	4	3	1	1	1	1	0	0	0	0	0	0	0
d__Bacteria;p__Desulfobacterota;c__Desulfuromonadia;o__Desulfuromonadales;f__BM103;g__M0040;s__M0040 sp029859485	Proteobacteria; Deltaproteobacteria	24_Oct_SF_Bin9	0	0	0	0	0	0	0	0	0	0	1	0	0	0	0	0	0	0	2	0	0	0	0	0	0	1	4	4	1	1	1	1	1	0	0	0	0	0	0
d__Bacteria;p__Desulfobacterota;c__JADFVX01;o__JADFVX01;f__JADFVX01;g__JAOUBX01;s__JAOUBX01 sp029860075	Proteobacteria; Deltaproteobacteria	24_May_SF_Bin10	0	0	0	0	0	0	1	1	0	2	1	1	1	1	1	1	1	1	0	0	0	0	0	0	0	0	0	0	0	0	0	0	0	0	0	0	0	0	0
d__Bacteria;p__Desulfobacterota;c__Syntrophobacteria;o__BM002;f__BM002;g__BM002;s__BM002 sp002899795	Proteobacteria; Deltaproteobacteria	24_Jan_SF_Bin17	0	0	0	0	0	0	0	0	0	0	0	0	0	0	1	1	2	2	0	0	0	0	0	0	0	0	0	0	0	0	0	0	0	0	0	0	0	0	0
d__Bacteria;p__Desulfobacterota;c__Syntrophobacteria;o__BM002;f__BM002;g__BM002;s__BM002 sp002899795	Proteobacteria; Deltaproteobacteria	24_July_SF_Bin12	0	0	0	0	0	0	0	0	0	0	0	0	0	0	2	2	2	2	0	0	0	0	0	0	0	0	0	0	0	0	0	0	0	0	0	0	0	0	0
d__Bacteria;p__Desulfobacterota;c__Syntrophobacteria;o__BM002;f__BM002;g__BM002;s__BM002 sp002899795	Proteobacteria; Deltaproteobacteria	24_May_SF_Bin32	0	0	0	0	0	0	0	0	0	0	0	0	0	0	2	2	3	3	0	0	0	0	0	0	0	0	0	0	0	0	0	0	0	0	0	0	0	0	0
d__Bacteria;p__Desulfobacterota;c__Syntrophobacteria;o__BM002;f__BM002;g__BM002;s__BM002 sp002899795	Proteobacteria; Deltaproteobacteria	24_Oct_SF_Bin1	0	0	0	0	0	0	0	0	0	0	0	0	0	0	1	1	2	2	0	0	0	0	0	0	0	0	0	0	0	0	0	0	0	0	0	0	0	0	0
d__Bacteria;p__Pseudomonadota;c__Alphaproteobacteria;o__Kiloniellales;f__JAKSDN01;g__CAMYKD01;s__CAMYKD01 sp029859805	Proteobacteria; Alphaproteobacteria	24_Jan_SF_Bin23	0	0	0	0	0	0	0	0	0	1	2	1	1	1	0	0	0	0	0	0	0	1	1	1	0	0	0	0	0	0	0	0	0	0	0	0	0	0	0
d__Bacteria;p__Pseudomonadota;c__Alphaproteobacteria;o__Kiloniellales;f__JAKSDN01;g__CAMYKD01;s__CAMYKD01 sp029859805	Proteobacteria; Alphaproteobacteria	24_July_SF_Bin17	0	0	0	0	0	0	0	0	0	1	2	1	1	1	0	0	0	0	0	0	0	0	0	0	0	0	0	0	0	0	0	0	0	0	0	0	0	0	0
d__Bacteria;p__Pseudomonadota;c__Alphaproteobacteria;o__Kiloniellales;f__JAKSDN01;g__CAMYKD01;s__CAMYKD01 sp029859805	Proteobacteria; Alphaproteobacteria	24_Oct_SF_Bin19	0	0	0	0	0	0	0	0	0	1	2	1	1	1	0	0	0	0	0	0	0	0	0	0	0	0	0	0	0	0	0	0	0	0	0	0	0	0	0
d__Bacteria;p__Pseudomonadota;c__Gammaproteobacteria;o__BM003;f__BM003;g__BM003;s__BM003 sp002868855	Proteobacteria; Gammaproteobacteria	24_Jan_SF_Bin9	0	0	0	0	0	0	0	0	0	0	0	0	0	0	0	0	0	0	1	0	0	0	0	0	0	0	0	0	0	0	0	0	0	0	0	0	0	0	0
d__Bacteria;p__Pseudomonadota;c__Gammaproteobacteria;o__BM003;f__BM003;g__BM003;s__BM003 sp002868855	Proteobacteria; Gammaproteobacteria	24_July_SF_Bin15	0	0	0	0	0	0	0	0	0	0	0	0	0	0	0	0	0	0	1	0	0	0	0	0	0	0	0	0	0	0	0	0	0	0	0	0	0	0	0
d__Bacteria;p__Pseudomonadota;c__Gammaproteobacteria;o__BM003;f__BM003;g__BM003;s__BM003 sp002868855	Proteobacteria; Gammaproteobacteria	24_May_SF_Bin28	0	0	0	0	0	0	0	0	0	0	0	0	0	0	0	0	0	0	1	0	0	0	0	0	0	0	0	0	0	0	0	0	0	0	0	0	0	0	0
d__Bacteria;p__Pseudomonadota;c__Gammaproteobacteria;o__BM003;f__BM003;g__BM003;s__BM003 sp002868855	Proteobacteria; Gammaproteobacteria	24_Oct_SF_Bin25	0	0	0	0	0	0	0	0	0	0	0	0	0	0	0	0	0	0	1	0	0	0	0	0	0	0	0	0	0	0	0	0	0	0	0	0	0	0	0
d__Bacteria;p__Pseudomonadota;c__Gammaproteobacteria;o__GCA-2729495;f__GCA-2729495;g__SMWD01;s__	Proteobacteria; Gammaproteobacteria	24_Oct_SF_Bin10	0	0	0	0	0	0	0	0	0	0	0	0	0	0	0	0	0	1	0	0	0	0	0	0	0	0	0	0	0	0	0	0	0	0	0	0	0	0	0
d__Bacteria;p__Pseudomonadota;c__Gammaproteobacteria;o__Pseudomonadales;f__Halieaceae;g__Marimicrobium;s__Marimicrobium sp029287595	Proteobacteria; Gammaproteobacteria	24_Oct_SF_Bin23	0	0	0	0	0	0	0	0	0	1	0	0	0	0	2	2	1	1	4	0	0	0	0	0	0	0	0	0	0	0	0	0	0	0	0	0	0	0	0
d__Bacteria;p__Pseudomonadota;c__Gammaproteobacteria;o__UBA6429;f__Thiohalophilaceae;g__JAHEIJ01;s__	Proteobacteria; Gammaproteobacteria	24_May_SF_Bin29	0	0	0	0	0	0	2	2	0	2	1	1	1	1	0	0	0	0	1	1	1	0	0	0	0	0	0	0	0	0	0	0	0	0	0	0	0	0	0
d__Bacteria;p__Pseudomonadota;c__Gammaproteobacteria;o__UBA9214;f__UBA9214;g__SZUA-186;s__	Proteobacteria; Gammaproteobacteria	24_Jan_SF_Bin14	0	0	0	0	0	0	0	0	0	0	1	0	0	0	0	0	0	0	0	0	0	0	0	0	0	0	0	0	0	0	0	0	0	0	0	0	0	0	0
d__Bacteria;p__Pseudomonadota;c__Gammaproteobacteria;o__UBA9214;f__UBA9214;g__UBA9214;s__UBA9214 sp029859555	Proteobacteria; Gammaproteobacteria	24_Jan_SF_Bin6	0	0	0	0	0	0	1	1	0	1	0	0	0	0	0	0	0	0	1	1	1	0	0	0	1	0	0	0	0	0	0	0	0	0	0	0	0	0	0
d__Bacteria;p__Pseudomonadota;c__Gammaproteobacteria;o__UBA9214;f__UBA9214;g__UBA9214;s__UBA9214 sp029859555	Proteobacteria; Gammaproteobacteria	24_July_SF_Bin20	0	0	0	0	0	0	1	1	0	2	0	0	0	0	0	0	0	0	1	1	1	0	0	0	0	0	0	0	0	0	0	0	0	0	0	0	0	0	0
d__Bacteria;p__Pseudomonadota;c__Gammaproteobacteria;o__UBA9214;f__UBA9214;g__UBA9214;s__UBA9214 sp029860045	Proteobacteria; Gammaproteobacteria	24_May_SF_Bin18	0	0	0	0	0	0	0	0	0	1	0	0	0	0	0	0	0	0	1	0	0	0	0	0	0	0	0	0	0	0	0	0	0	0	0	0	0	0	0
d__Bacteria;p__Pseudomonadota;c__Gammaproteobacteria;o__UBA9214;f__UBA9214;g__UBA9214;s__UBA9214 sp029859555	Proteobacteria; Gammaproteobacteria	24_May_SF_Bin19	0	0	0	0	0	0	0	0	0	1	0	0	0	0	0	0	0	0	2	1	1	0	0	0	0	0	0	0	0	0	0	0	0	0	0	0	0	0	0
d__Bacteria;p__Pseudomonadota;c__Gammaproteobacteria;o__UBA9214;f__UBA9214;g__UBA9214;s__UBA9214 sp029859555	Proteobacteria; Gammaproteobacteria	24_Oct_SF_Bin33	0	0	0	0	0	0	1	1	0	1	0	0	0	0	0	0	0	0	1	1	1	0	0	0	0	0	0	0	0	0	0	0	0	0	0	0	0	0	0
d__Bacteria;p__Pseudomonadota;c__Gammaproteobacteria;o__Woeseiales;f__Woeseiaceae;g__JAACFE01;s__JAACFE01 sp009937505	Proteobacteria; Gammaproteobacteria	24_Jan_SF_Bin7	0	0	0	0	0	0	0	0	0	2	0	0	0	0	0	0	0	0	0	0	0	1	1	1	0	0	0	0	0	0	0	0	0	0	0	0	0	0	0
d__Bacteria;p__Pseudomonadota;c__Gammaproteobacteria;o__Woeseiales;f__Woeseiaceae;g__JAACFE01;s__JAACFE01 sp009937505	Proteobacteria; Gammaproteobacteria	24_July_SF_Bin19	0	0	0	0	0	0	0	0	0	0	0	0	0	0	0	0	0	0	0	0	0	1	1	1	0	0	0	0	0	0	0	0	0	0	0	0	0	0	0
d__Bacteria;p__Pseudomonadota;c__Gammaproteobacteria;o__Woeseiales;f__Woeseiaceae;g__JAACFE01;s__JAACFE01 sp009937505	Proteobacteria; Gammaproteobacteria	24_May_SF_Bin26	0	0	0	0	0	0	0	0	0	0	0	0	0	0	0	0	0	0	0	0	0	1	1	1	0	0	0	0	0	0	0	0	0	0	0	0	0	0	0
d__Bacteria;p__Pseudomonadota;c__Gammaproteobacteria;o__Woeseiales;f__Woeseiaceae;g__JAACFE01;s__JAACFE01 sp009937505	Proteobacteria; Gammaproteobacteria	24_Oct_SF_Bin22	0	0	0	0	0	0	0	0	0	1	0	0	0	0	0	0	0	0	0	0	0	0	0	0	0	0	0	0	0	0	0	0	0	0	0	0	0	0	0
d__Bacteria;p__Pseudomonadota;c__Gammaproteobacteria;o__Woeseiales;f__Woeseiaceae;g__SZUA-117;s__SZUA-117 sp905480255	Proteobacteria; Gammaproteobacteria	24_Oct_SF_Bin26	0	0	0	0	0	0	0	0	0	0	0	0	0	0	0	0	0	0	0	0	0	0	0	0	0	0	0	0	0	0	0	0	0	0	0	0	0	0	0
d__Bacteria;p__Pseudomonadota;c__Gammaproteobacteria;o__Woeseiales;f__Woeseiaceae;g__UBA1847;s__UBA1847 sp041574375	Proteobacteria; Gammaproteobacteria	24_Oct_SF_Bin30	0	0	0	0	0	0	0	0	0	2	0	0	0	0	0	0	0	0	0	0	0	0	0	0	0	0	0	0	0	0	0	0	0	0	0	0	0	0	0
d__Bacteria;p__Pseudomonadota;c__Gammaproteobacteria;o__Xanthomonadales;f__SZUA-36;g__JAHEFT01;s__JAHEFT01 sp029859645	Proteobacteria; Gammaproteobacteria	24_July_SF_Bin2	0	0	0	0	0	0	0	0	0	1	0	0	0	0	2	2	1	1	0	0	0	0	0	0	0	0	0	0	0	0	0	0	0	0	0	0	0	0	0
d__Bacteria;p__Pseudomonadota;c__Gammaproteobacteria;o__Xanthomonadales;f__SZUA-36;g__JAHEFT01;s__JAHEFT01 sp029859645	Proteobacteria; Gammaproteobacteria	24_May_SF_Bin1	0	0	0	0	0	0	0	0	0	1	0	0	0	0	1	1	1	1	0	0	0	0	0	0	0	0	0	0	0	0	0	0	0	0	0	0	0	0	0
d__Bacteria;p__Pseudomonadota;c__Gammaproteobacteria;o__Xanthomonadales;f__SZUA-36;g__JAHEFT01;s__JAHEFT01 sp029859645	Proteobacteria; Gammaproteobacteria	24_Oct_SF_Bin28	0	0	0	0	0	0	0	0	0	1	0	0	0	0	2	2	1	1	0	0	0	0	0	0	0	0	0	0	0	0	0	0	0	0	0	0	0	0	0
d__Bacteria;p__Pseudomonadota;c__Gammaproteobacteria;o__Xanthomonadales;f__SZUA-36;g__SZUA-36;s__SZUA-36 sp029859505	Proteobacteria; Gammaproteobacteria	24_July_SF_Bin11	0	0	0	0	0	0	0	0	0	0	0	0	0	0	0	0	1	1	0	0	0	0	0	0	0	0	0	0	0	0	0	0	0	0	0	0	0	0	0
d__Bacteria;p__Pseudomonadota;c__Gammaproteobacteria;o__Xanthomonadales;f__SZUA-36;g__SZUA-36;s__SZUA-36 sp029859505	Proteobacteria; Gammaproteobacteria	24_Oct_SF_Bin7	0	0	0	0	0	0	0	0	0	0	0	0	0	0	2	2	1	1	0	0	0	0	0	0	0	0	0	0	0	0	0	0	0	0	0	0	0	0	0
d__Bacteria;p__Pseudomonadota;c__Gammaproteobacteria;o__XN24;f__XN24;g__JAHEFR01;s__JAHEFR01 sp937924335	Proteobacteria; Gammaproteobacteria	24_Jan_SF_Bin3	0	0	1	0	0	0	0	0	0	0	0	0	0	0	0	0	0	0	0	0	0	0	0	0	0	0	0	0	0	0	0	0	0	0	0	0	0	0	0
d__Bacteria;p__Pseudomonadota;c__Gammaproteobacteria;o__XN24;f__XN24;g__JAHEFR01;s__JAHEFR01 sp937924335	Proteobacteria; Gammaproteobacteria	24_Oct_SF_Bin43	0	0	1	1	1	1	0	0	1	0	0	0	0	0	0	0	0	0	1	0	0	0	0	0	0	0	0	0	0	0	0	0	0	0	0	0	0	0	0
d__Bacteria;p__Verrucomicrobiota;c__Kiritimatiellia;o__Kiritimatiellales;f__Pontiellaceae;g__Pontiella;s__	Kiritimatiellaeota	24_Oct_SF_Bin18	0	0	0	0	0	0	0	0	0	0	0	0	0	0	0	0	0	0	0	0	0	1	1	2	0	0	0	0	0	0	0	0	0	0	0	0	0	0	0
d__Bacteria;p__Zixibacteria;c__MSB-5A5;o__GN15;f__FEB-12;g__JAJRTA01;s__JAJRTA01 sp029860345	Zixibacteria	24_Jan_SF_Bin5	0	0	0	0	0	0	0	0	0	0	0	0	0	0	1	1	1	1	0	0	0	0	0	0	0	0	0	0	0	0	0	0	0	0	0	0	0	0	0
d__Bacteria;p__Zixibacteria;c__MSB-5A5;o__GN15;f__FEB-12;g__JAJRTA01;s__JAJRTA01 sp029860345	Zixibacteria	24_July_SF_Bin5	0	0	0	0	0	0	0	0	0	0	0	0	0	0	1	1	1	1	0	0	0	0	0	0	0	0	0	0	0	0	0	0	0	0	0	0	0	0	0
d__Bacteria;p__Zixibacteria;c__MSB-5A5;o__GN15;f__FEB-12;g__JAJRTA01;s__JAJRTA01 sp029860345	Zixibacteria	24_Oct_SF_Bin8	0	0	0	0	0	0	0	0	0	0	0	0	0	0	2	2	1	1	0	0	0	0	0	0	0	0	0	0	0	0	0	0	0	0	0	0	0	0	0
d__Bacteria;p__Pseudomonadota;c__Gammaproteobacteria;o__GCA-2729495;f__GCA-2729495;g__SHZI01;s__	Proteobacteria; Gammaproteobacteria	4_1_Jan_SF_Bin11	0	0	0	0	0	0	0	0	0	2	0	0	0	0	0	0	0	0	0	0	0	1	0	0	1	0	0	0	0	0	0	0	0	0	0	0	0	0	0
d__Bacteria;p__Nitrospirota;c__Thermodesulfovibrionia;o__UBA6902;f__UBA6902;g__;s__	Nitrospirae	4_1_Jan_SF_Bin13	0	0	0	0	0	0	0	0	0	0	1	1	1	0	0	0	0	0	1	0	0	0	1	1	0	0	0	0	0	0	0	0	0	0	0	0	0	0	0
d__Bacteria;p__Bacteroidota_A;c__UBA10030;o__UBA10030;f__UBA6906;g__JAOUDE01;s__JAOUDE01 sp029859455	Ignavibacteriae	4_1_Jan_SF_Bin14	0	0	0	0	0	0	1	1	0	0	0	0	0	0	0	0	0	0	0	1	0	1	1	1	0	0	0	0	0	0	0	0	0	0	0	0	0	0	0
d__Bacteria;p__Nitrospirota;c__JAOUDF01;o__JAOUDF01;f__JAOUDF01;g__JAOUDF01;s__JAOUDF01 sp029859385	Nitrospirae	4_1_Jan_SF_Bin16	0	1	0	0	0	0	0	1	0	1	0	0	0	0	1	1	2	2	0	0	0	0	0	0	0	0	0	0	0	0	0	0	0	0	0	0	0	0	0
d__Bacteria;p__Actinomycetota;c__Thermoleophilia;o__Gaiellales;f__Gaiellaceae;g__GMQP-bins7;s__GMQP-bins7 sp029865325	Actinobacteria; Thermoleophilia	4_1_Jan_SF_Bin18	0	0	0	0	0	0	0	0	1	0	0	0	0	0	1	0	1	1	0	0	0	0	0	0	0	0	0	0	0	0	0	0	0	0	0	0	0	0	0
d__Bacteria;p__Krumholzibacteriota;c__Krumholzibacteriia;o__WVZY01;f__JAKEHA01;g__JAKEHA01;s__JAKEHA01 sp029865265	Delphibacteria	4_1_Jan_SF_Bin19	0	0	0	0	0	0	1	1	0	0	0	0	0	0	0	0	0	0	0	0	0	0	0	0	0	0	0	0	0	0	0	0	0	0	0	0	0	0	0
d__Bacteria;p__Acidobacteriota;c__Vicinamibacteria;o__Vicinamibacterales;f__UBA2999;g__VFZN01;s__	Acidobacteria	4_1_Jan_SF_Bin21	0	0	0	0	0	0	1	1	0	0	0	0	0	0	1	0	1	1	0	0	0	0	0	0	0	0	0	0	0	0	0	0	0	0	0	0	0	0	0
d__Bacteria;p__Actinomycetota;c__Acidimicrobiia;o__Acidimicrobiales;f__SZUA-35;g__CADEDH01;s__	Actinobacteria	4_1_Jan_SF_Bin24	0	0	0	0	0	0	0	0	0	0	0	0	0	0	0	0	0	0	0	0	0	0	0	0	0	0	0	0	0	0	0	0	0	0	0	0	0	0	0
d__Bacteria;p__Pseudomonadota;c__Gammaproteobacteria;o__Woeseiales;f__Woeseiaceae;g__JAOUIH01;s__JAOUIH01 sp029884165	Proteobacteria; Gammaproteobacteria	4_1_Jan_SF_Bin26	0	0	0	0	0	0	0	0	0	1	0	0	0	0	0	0	0	0	0	0	0	0	0	0	0	0	0	0	0	0	0	0	0	0	0	0	0	0	0
d__Bacteria;p__Nitrospirota;c__Nitrospiria;o__Nitrospirales;f__Nitrospiraceae;g__Nitrospira_D;s__Nitrospira_D sp029865225	Nitrospirae	4_1_Jan_SF_Bin27	0	0	0	0	0	0	0	0	1	0	0	0	0	0	1	0	1	1	0	1	0	0	0	0	0	0	0	0	0	0	0	0	2	1	1	1	1	7	3
d__Bacteria;p__Pseudomonadota;c__Gammaproteobacteria;o__Burkholderiales;f__Burkholderiaceae;g__Rubrivivax;s__	Proteobacteria; Betaproteobacteria	4_1_Jan_SF_Bin28	1	0	1	1	1	0	0	0	0	1	0	0	0	0	2	2	0	0	0	0	0	0	0	0	0	0	1	1	0	3	3	0	0	0	0	0	0	0	0
d__Bacteria;p__Pseudomonadota;c__Gammaproteobacteria;o__Woeseiales;f__Woeseiaceae;g__SZUA-117;s__	Proteobacteria; Gammaproteobacteria	4_1_Jan_SF_Bin31	0	0	0	0	0	0	0	0	0	2	0	0	0	0	0	0	0	0	0	0	0	0	0	0	0	0	0	0	0	0	0	0	0	0	0	0	0	0	0
d__Bacteria;p__Pseudomonadota;c__Gammaproteobacteria;o__Woeseiales;f__Woeseiaceae;g__JAKEGN01;s__JAKEGN01 sp029865385	Proteobacteria; Gammaproteobacteria	4_1_Jan_SF_Bin32	0	0	1	0	1	1	0	0	0	1	0	0	0	0	0	0	0	0	0	0	0	0	0	0	0	0	0	0	0	0	0	0	0	0	0	0	0	0	0
d__Bacteria;p__Pseudomonadota;c__Gammaproteobacteria;o__Burkholderiales;f__Burkholderiaceae;g__CADEEN01;s__CADEEN01 sp029884035	Proteobacteria; Betaproteobacteria	4_1_Jan_SF_Bin33	0	0	0	0	0	0	0	0	0	1	0	0	0	0	0	0	0	0	0	0	0	0	0	0	0	0	0	0	0	0	0	0	0	0	0	0	0	0	0
d__Bacteria;p__Pseudomonadota;c__Gammaproteobacteria;o__Woeseiales;f__Woeseiaceae;g__UBA1847;s__UBA1847 sp029881055	Proteobacteria; Gammaproteobacteria	4_1_Jan_SF_Bin34	0	0	0	0	0	0	0	0	0	1	0	0	0	0	0	0	0	0	1	0	0	0	0	0	0	0	0	0	0	0	0	0	0	0	0	0	0	0	0
d__Bacteria;p__Gemmatimonadota;c__Gemmatimonadetes;o__Gemmatimonadales;f__GWC2-71-9;g__JAOTWJ01;s__JAOTWJ01 sp029859185	Gemmatimonadetes	4_1_Jan_SF_Bin35	0	0	0	0	0	0	0	0	1	0	2	1	0	0	0	0	0	0	0	0	0	0	0	0	0	0	0	0	0	0	0	0	0	0	0	0	0	0	0
d__Bacteria;p__Bacteroidota;c__Bacteroidia;o__Cytophagales;f__Cyclobacteriaceae;g__UBA2336;s__	Bacteroidetes	4_1_Jan_SF_Bin36	0	0	0	0	0	0	0	0	1	0	0	0	0	0	0	0	0	0	0	0	0	0	0	0	0	0	0	0	0	0	0	0	0	0	0	0	0	0	0
d__Bacteria;p__Chloroflexota;c__Dehalococcoidia;o__GIF9;f__AB-539-J10;g__RBG-13-51-36;s__RBG-13-51-36 sp029859145	Chloroflexi	4_1_Jan_SF_Bin38	0	0	0	0	0	0	0	0	0	0	0	0	0	0	0	0	0	0	0	0	0	0	0	0	0	0	0	0	0	0	0	0	0	0	0	0	0	0	0
d__Bacteria;p__Pseudomonadota;c__Gammaproteobacteria;o__Pseudomonadales;f__Halieaceae;g__Marimicrobium;s__Marimicrobium sp029859085	Proteobacteria; Gammaproteobacteria	4_1_Jan_SF_Bin4	0	0	0	0	0	0	0	0	0	2	0	0	0	0	0	0	0	0	0	0	0	0	0	0	0	0	0	0	0	0	0	0	0	0	0	0	0	0	0
d__Bacteria;p__Pseudomonadota;c__Gammaproteobacteria;o__Burkholderiales;f__SG8-39;g__JAABQT01;s__JAABQT01 sp029883975	Proteobacteria; Betaproteobacteria	4_1_Jan_SF_Bin40	0	0	0	0	0	0	0	0	0	1	0	0	0	0	0	0	0	0	0	0	0	0	0	0	0	0	0	0	0	0	0	0	0	0	0	0	0	0	0
d__Bacteria;p__Nitrospirota;c__Nitrospiria;o__Nitrospirales;f__Nitrospiraceae;g__Nitrospira_D;s__Nitrospira_D sp029881435	Nitrospirae	4_1_Jan_SF_Bin41	0	0	0	0	0	0	0	0	1	1	0	0	0	0	1	0	1	1	0	1	0	0	0	0	0	0	0	0	0	0	0	0	1	0	0	0	0	4	1
d__Bacteria;p__Nitrospirota;c__Nitrospiria;o__Nitrospirales;f__Nitrospiraceae;g__Nitrospira_D;s__Nitrospira_D sp029865345	Nitrospirae	4_1_Jan_SF_Bin42	0	0	0	0	0	1	0	0	3	1	0	0	0	0	1	0	1	1	0	1	0	0	0	0	0	0	0	0	0	0	0	0	1	1	1	1	1	7	3
d__Bacteria;p__Pseudomonadota;c__Gammaproteobacteria;o__Steroidobacterales;f__Steroidobacteraceae;g__RPQJ01;s__	Proteobacteria; Gammaproteobacteria	4_1_Jan_SF_Bin43	0	0	1	1	1	0	0	0	0	2	0	0	0	0	0	0	0	0	0	0	0	0	0	0	0	0	0	0	0	0	0	0	0	0	0	0	0	0	0
d__Bacteria;p__Bacteroidota;c__Bacteroidia;o__Cytophagales;f__Cyclobacteriaceae;g__Chryseolinea;s__Chryseolinea sp029858965	Bacteroidetes	4_1_Jan_SF_Bin44	0	0	1	1	1	0	1	1	2	0	0	0	0	0	0	0	0	0	0	0	0	0	0	0	0	0	0	0	0	0	0	0	0	0	0	0	0	0	0
d__Bacteria;p__Actinomycetota;c__UBA4738;o__UBA4738;f__HRBIN12;g__JAOUEA01;s__JAOUEA01 sp029858935	Actinobacteria	4_1_Jan_SF_Bin49	0	0	0	0	0	0	1	1	0	0	0	0	0	0	0	0	0	0	0	0	1	0	0	0	0	0	0	0	0	0	0	0	0	0	0	0	0	0	0
d__Bacteria;p__Nitrospirota;c__Nitrospiria;o__Nitrospirales;f__Nitrospiraceae;g__Nitrospira_D;s__Nitrospira_D sp029858925	Nitrospirae	4_1_Jan_SF_Bin51	0	0	0	0	0	0	0	0	0	0	0	0	0	0	0	0	0	0	0	1	0	0	0	0	0	0	0	0	0	0	0	0	0	0	0	0	0	0	0
d__Bacteria;p__Nitrospirota;c__Nitrospiria;o__Nitrospirales;f__Nitrospiraceae;g__Nitrospira_D;s__Nitrospira_D sp029865485	Nitrospirae	4_1_Jan_SF_Bin53	0	0	0	0	0	0	0	0	2	1	0	0	0	0	1	0	1	1	0	1	0	0	0	0	0	0	0	0	0	0	0	0	2	1	1	1	1	5	3
d__Bacteria;p__Pseudomonadota;c__Gammaproteobacteria;o__Burkholderiales;f__SG8-39;g__JAABQT01;s__	Proteobacteria; Betaproteobacteria	4_1_Jan_SF_Bin54	0	0	0	0	0	0	0	0	0	0	0	0	0	0	0	0	0	0	0	0	0	0	0	0	0	0	0	0	0	0	0	0	0	0	0	0	0	0	0
d__Bacteria;p__Actinomycetota;c__Acidimicrobiia;o__Acidimicrobiales;f__SHLQ01;g__JAOUEE01;s__JAOUEE01 sp029858875	Actinobacteria	4_1_Jan_SF_Bin55	0	0	0	0	0	0	0	0	1	0	0	0	0	0	0	0	0	0	0	0	0	0	0	0	0	0	0	0	0	0	0	0	0	0	0	0	0	0	0
d__Bacteria;p__Pseudomonadota;c__Gammaproteobacteria;o__Burkholderiales;f__SG8-41;g__Ga0077527;s__Ga0077527 sp029883965	Proteobacteria; Betaproteobacteria	4_1_Jan_SF_Bin56	0	0	0	0	0	0	0	0	0	0	0	0	0	0	1	1	1	1	0	0	0	0	0	0	0	0	0	0	0	0	0	0	0	0	0	0	0	0	0
d__Bacteria;p__Chloroflexota;c__Limnocylindria;o__Limnocylindrales;f__CSP1-4;g__SPCO01;s__SPCO01 sp029858845	Chloroflexi	4_1_Jan_SF_Bin57	0	0	0	0	0	0	1	1	2	0	0	0	0	0	0	0	0	0	0	0	0	0	0	0	0	0	0	0	0	0	0	0	0	0	0	0	0	0	0
d__Bacteria;p__Actinomycetota;c__Acidimicrobiia;o__Acidimicrobiales;f__CAIXPF01;g__;s__	Actinobacteria	4_1_Jan_SF_Bin58	0	0	0	0	0	0	0	0	0	0	0	0	0	0	0	0	0	0	0	0	0	0	0	0	0	0	0	0	0	0	0	0	0	0	0	0	0	0	0
d__Bacteria;p__Actinomycetota;c__Actinomycetes;o__JAHEKZ01;f__JAHEKZ01;g__JAQBAA01;s__	Actinobacteria	4_1_Jan_SF_Bin59	0	0	0	0	0	0	0	0	0	0	0	0	0	0	1	1	1	1	0	0	0	0	0	0	0	0	0	0	0	0	0	0	0	0	0	0	0	0	0
d__Bacteria;p__Pseudomonadota;c__Gammaproteobacteria;o__Steroidobacterales;f__Steroidobacteraceae;g__RPQJ01;s__RPQJ01 sp029865465	Proteobacteria; Gammaproteobacteria	4_1_Jan_SF_Bin60	0	0	0	0	0	0	0	0	0	1	0	0	0	0	0	0	0	0	0	0	0	0	0	0	0	0	0	0	0	0	0	0	0	0	0	0	0	0	0
d__Bacteria;p__Actinomycetota;c__Thermoleophilia;o__Gaiellales;f__Gaiellaceae;g__Gaiella;s__Gaiella sp029858755	Actinobacteria; Thermoleophilia	4_1_Jan_SF_Bin61	0	0	0	0	0	0	0	0	0	0	0	0	0	0	2	0	1	1	0	0	0	0	0	0	0	0	0	0	0	0	0	0	0	0	0	0	0	0	0
d__Bacteria;p__Nitrospirota;c__Nitrospiria;o__Nitrospirales;f__UBA8639;g__Nitrospira_E;s__Nitrospira_E sp029865515	Nitrospirae	4_1_Jan_SF_Bin63	0	0	0	0	0	0	0	0	1	0	1	0	0	0	0	0	0	0	0	2	0	0	0	0	0	0	0	0	0	0	0	0	0	0	0	0	0	0	0
d__Bacteria;p__Pseudomonadota;c__Gammaproteobacteria;o__Burkholderiales;f__Burkholderiaceae;g__JAOUJD01;s__JAOUJD01 sp029883565	Proteobacteria; Betaproteobacteria	4_1_Jan_SF_Bin64	0	0	0	0	0	0	0	0	0	0	0	0	0	0	0	0	0	0	0	0	0	0	1	1	0	0	0	0	0	0	0	0	0	0	0	0	0	0	0
d__Bacteria;p__Gemmatimonadota;c__Gemmatimonadetes;o__Gemmatimonadales;f__GWC2-71-9;g__JADJOM01;s__JADJOM01 sp029884275	Gemmatimonadetes	4_1_Jan_SF_Bin65	0	0	0	0	0	0	0	0	0	0	0	0	0	0	0	0	1	1	0	0	0	0	0	0	0	0	0	0	0	0	0	0	0	0	0	0	0	0	0
d__Bacteria;p__Pseudomonadota;c__Gammaproteobacteria;o__Woeseiales;f__Woeseiaceae;g__JAACFB01;s__JAACFB01 sp029884455	Proteobacteria; Gammaproteobacteria	4_1_Jan_SF_Bin67	0	0	1	0	1	1	0	0	0	1	0	0	0	0	0	0	0	0	0	0	0	0	0	0	0	0	0	0	0	0	0	0	0	0	0	0	0	0	0
d__Bacteria;p__Actinomycetota;c__Acidimicrobiia;o__UBA5794;f__ZC4RG35;g__JAOUGY01;s__JAOUGY01 sp029865445	Actinobacteria	4_1_Jan_SF_Bin7	0	0	0	0	0	0	0	0	0	0	0	0	0	0	1	1	1	1	0	1	0	0	0	0	0	0	0	0	0	0	0	0	0	0	0	0	0	0	0
d__Bacteria;p__Pseudomonadota;c__Gammaproteobacteria;o__Burkholderiales;f__Casimicrobiaceae;g__VBCG01;s__VBCG01 sp029884335	Proteobacteria; Betaproteobacteria	4_1_Jan_SF_Bin8	0	0	0	0	0	0	0	0	0	0	0	0	0	0	3	3	1	1	0	0	0	0	1	1	0	0	0	0	0	0	0	0	0	0	0	0	0	0	0
d__Bacteria;p__Chloroflexota;c__Anaerolineae;o__E26-bin7;f__E26-bin7;g__E26-bin7;s__	Chloroflexi	4_1_July_SF_Bin1	0	0	0	0	0	0	0	0	0	0	0	0	0	0	0	0	0	0	1	0	0	0	0	0	0	0	0	0	0	0	0	0	0	0	0	0	0	0	0
d__Bacteria;p__Pseudomonadota;c__Gammaproteobacteria;o__Acidiferrobacterales;f__UBA6901;g__UBA6901;s__	Proteobacteria; Gammaproteobacteria	4_1_July_SF_Bin12	1	0	0	0	0	0	0	0	0	0	1	1	1	1	0	0	0	0	0	0	0	0	0	0	0	0	0	0	0	0	0	0	0	0	0	0	0	0	0
d__Bacteria;p__Actinomycetota;c__Coriobacteriia;o__Anaerosomatales;f__JAENZW01;g__JAENZW01;s__JAENZW01 sp029858605	Actinobacteria; Coriobacteriaceae	4_1_July_SF_Bin14	0	0	0	0	0	0	0	0	0	0	0	0	0	0	0	0	0	0	0	0	0	0	0	0	0	0	0	0	0	0	0	0	0	0	0	0	0	0	0
d__Bacteria;p__Zixibacteria;c__MSB-5A5;o__GN15;f__FEB-12;g__DAOUUR01;s__DAOUUR01 sp029858555	Zixibacteria	4_1_July_SF_Bin17	0	0	0	0	0	0	0	0	0	0	0	0	0	0	0	0	0	0	0	0	0	0	0	0	0	0	0	0	0	0	0	0	0	0	0	0	0	0	0
d__Bacteria;p__Nitrospirota;c__UBA9217;o__UBA9217;f__UBA9217;g__JAKAHZ01;s__JAKAHZ01 sp029858565	Nitrospirae	4_1_July_SF_Bin20	0	0	1	1	1	1	0	0	0	0	1	0	0	0	0	0	0	0	0	0	0	0	1	1	0	1	3	3	1	1	1	1	0	0	0	0	0	0	0
d__Bacteria;p__SAR324;c__SAR324;o__JACQKK01;f__JAOUEW01;g__JAOUEW01;s__JAOUEW01 sp029858505	Proteobacteria; Deltaproteobacteria	4_1_July_SF_Bin22	0	0	0	0	0	0	0	0	1	0	0	0	0	0	0	0	0	0	0	0	0	0	0	0	0	0	0	0	0	1	1	0	0	0	0	0	0	0	0
d__Bacteria;p__Nitrospirota;c__Nitrospiria;o__Nitrospirales;f__Nitrospiraceae;g__Palsa-1315;s__	Nitrospirae	4_1_July_SF_Bin24	0	0	0	0	0	0	0	0	0	0	0	0	0	0	0	0	0	0	0	2	0	0	0	0	0	0	0	0	0	0	0	0	0	0	0	0	0	0	0
d__Bacteria;p__Spirochaetota;c__UBA6919;o__UBA6919;f__UBA6919;g__;s__	Spirochaetes	4_1_July_SF_Bin25	0	0	0	0	0	0	0	0	0	0	2	1	1	1	0	0	0	0	0	0	0	0	0	0	0	0	0	0	0	0	0	0	0	0	0	0	0	0	0
d__Archaea;p__Thermoplasmatota;c__Thermoplasmata;o__UBA10834;f__DTMW01;g__JAOUEZ01;s__JAOUEZ01 sp029858465	Thermoplasmata	4_1_July_SF_Bin26	0	0	0	0	0	0	0	0	0	0	0	0	0	0	0	0	0	0	1	0	0	0	0	0	0	0	0	0	0	0	0	0	0	0	0	0	0	0	0
d__Bacteria;p__Pseudomonadota;c__Gammaproteobacteria;o__Burkholderiales;f__SG8-39;g__JAOUFA01;s__JAOUFA01 sp029858545	Proteobacteria; Betaproteobacteria	4_1_July_SF_Bin28	0	0	0	0	0	0	0	0	0	1	0	0	0	0	0	0	0	0	0	0	0	0	0	0	0	0	0	0	0	0	0	0	0	0	0	0	0	0	0
d__Bacteria;p__Armatimonadota;c__Hebobacteria;o__Hebobacterales;f__Hebobacteraceae;g__GCA-020344235;s__	Armatimonadota	4_1_July_SF_Bin29	0	0	0	0	0	0	0	0	0	0	0	0	0	0	0	0	0	0	0	0	0	0	0	0	0	0	0	0	0	0	0	0	0	0	0	0	0	0	0
d__Bacteria;p__Nitrospinota;c__UBA7883;o__UBA7883;f__UBA7883;g__;s__	Nitrospinae	4_1_July_SF_Bin3	0	0	0	0	0	0	0	0	0	1	1	0	0	0	0	0	0	0	1	0	0	0	0	0	0	0	0	0	0	0	0	0	0	0	0	0	0	0	0
d__Bacteria;p__Acidobacteriota;c__Aminicenantia;o__Aminicenantales;f__RBG-16-66-30;g__;s__	Aminicenantes	4_1_July_SF_Bin30	0	0	0	0	0	0	0	0	0	0	0	0	0	0	0	0	0	0	1	0	0	0	0	0	0	0	0	0	0	0	0	0	0	0	0	0	0	0	0
d__Bacteria;p__Spirochaetota;c__Leptospiria;o__Turneriellales;f__JAOUFE01;g__JAOUFE01;s__JAOUFE01 sp029858425	Spirochaetes	4_1_July_SF_Bin31	0	0	0	0	0	0	0	0	0	0	1	1	1	1	0	0	0	0	0	0	0	0	0	0	0	2	8	8	2	2	2	2	0	0	0	0	0	0	0
d__Bacteria;p__Acidobacteriota;c__Aminicenantia;o__Aminicenantales;f__Aminicenantaceae;g__;s__	Aminicenantes	4_1_July_SF_Bin33	0	0	1	1	1	0	0	0	0	0	0	0	0	0	0	0	0	0	1	0	0	0	0	0	0	0	0	0	0	0	0	0	0	0	0	0	0	0	0
d__Bacteria;p__Planctomycetota;c__Phycisphaerae;o__Sedimentisphaerales;f__Anaerohalosphaeraceae;g__4572-13;s__4572-13 sp029858345	Planctomycetes	4_1_July_SF_Bin34	0	0	0	0	0	0	0	0	0	0	0	0	0	0	0	0	0	0	0	0	0	0	0	1	0	0	0	0	0	0	0	0	0	0	0	0	0	0	0
d__Bacteria;p__Chloroflexota;c__Anaerolineae;o__UBA7937;f__B3-Chlor;g__JAUVXJ01;s__	Chloroflexi	4_1_July_SF_Bin35	0	0	0	0	0	0	0	0	0	0	0	0	0	0	0	0	0	0	1	0	0	0	1	0	0	0	0	0	0	0	0	0	0	0	0	0	0	0	0
d__Archaea;p__Asgardarchaeota;c__Thorarchaeia;o__Thorarchaeales;f__Thorarchaeaceae;g__MP8T-1;s__MP8T-1 sp029858305	Thorarchaeota	4_1_July_SF_Bin37	0	0	0	0	0	0	0	0	0	0	0	0	0	0	0	0	0	0	1	0	0	0	0	0	0	0	0	0	0	0	0	0	0	0	0	0	0	0	0
d__Bacteria;p__WOR-3;c__WOR-3;o__SM23-42;f__SM23-42;g__SM23-42;s__SM23-42 sp029858255	WOR-3	4_1_July_SF_Bin39	0	0	0	0	0	0	0	0	0	0	0	0	0	0	0	0	0	0	0	0	0	0	0	0	0	0	0	0	0	0	0	0	0	0	0	0	0	0	0
d__Archaea;p__Thermoproteota;c__Bathyarchaeia;o__Bathyarchaeales;f__Bathyarchaeaceae;g__Kmv02;s__Kmv02 sp029879825	Bathyarchaeota	4_1_July_SF_Bin41	0	0	0	0	0	0	0	0	0	0	0	0	0	0	0	0	0	0	0	0	0	0	0	0	0	0	0	0	0	0	0	0	0	0	0	0	0	0	0
d__Bacteria;p__Zixibacteria;c__MSB-5A5;o__MSB-5A5;f__RBG-16-43-9;g__JAOUFL01;s__JAOUFL01 sp029858245	Zixibacteria	4_1_July_SF_Bin42	0	0	0	0	0	0	0	0	0	0	0	0	0	0	0	0	0	0	0	0	0	0	0	0	0	0	0	0	0	0	0	0	0	0	0	0	0	0	0
d__Bacteria;p__Desulfobacterota;c__GWC2-55-46;o__GWC2-55-46;f__DRQE01;g__JAOUFM01;s__JAOUFM01 sp029858205	Proteobacteria; Deltaproteobacteria	4_1_July_SF_Bin43	0	0	1	1	1	2	0	0	0	0	0	0	0	0	1	1	1	1	0	0	0	0	0	0	0	0	0	0	0	0	0	0	0	0	0	0	0	0	0
d__Bacteria;p__Nitrospirota_B;c__JACRHL01;o__JACRHL01;f__JACRHL01;g__JAOUFN01;s__JAOUFN01 sp029858285	Nitrospirae	4_1_July_SF_Bin45	1	0	0	0	0	0	0	0	1	0	0	0	0	0	1	1	1	1	1	0	0	0	0	0	0	0	0	0	0	0	0	0	0	0	0	0	0	0	0
d__Bacteria;p__SAR324;c__SAR324;o__JACQKK01;f__JAOUEW01;g__JAOUFO01;s__JAOUFO01 sp029858165	Proteobacteria; Deltaproteobacteria	4_1_July_SF_Bin46	1	0	0	0	0	0	0	0	1	0	0	0	0	0	0	0	0	0	0	0	0	0	0	0	0	0	0	0	0	1	1	0	0	0	0	0	0	0	0
d__Bacteria;p__Nitrospirota;c__Thermodesulfovibrionia;o__Thermodesulfovibrionales;f__UBA6898;g__JAOUFP01;s__JAOUFP01 sp029858145	Nitrospirae	4_1_July_SF_Bin47	0	0	0	0	0	0	0	0	0	0	2	1	1	1	0	0	0	0	1	0	0	1	1	1	1	1	4	4	0	0	0	2	0	0	0	0	0	0	0
d__Bacteria;p__SAR324;c__SAR324;o__JACQKK01;f__JACQKK01;g__JAOUPZ01;s__	Proteobacteria; Deltaproteobacteria	4_1_July_SF_Bin48	0	0	0	0	0	0	0	0	2	1	1	1	2	1	0	0	0	0	0	0	0	0	0	0	0	0	0	0	0	1	1	0	0	0	0	0	0	0	0
d__Bacteria;p__Pseudomonadota;c__Gammaproteobacteria;o__Burkholderiales;f__Gallionellaceae;g__Gallionella;s__	Proteobacteria; Betaproteobacteria	4_1_July_SF_Bin49	0	0	0	0	0	0	0	0	0	0	0	0	0	0	1	1	1	1	0	0	0	0	0	0	0	0	0	0	0	0	0	0	0	0	0	0	0	0	0
d__Bacteria;p__Nitrospirota;c__Nitrospiria;o__Nitrospirales;f__Nitrospiraceae;g__Nitrospira_D;s__Nitrospira_D sp029865345	Nitrospirae	4_1_July_SF_Bin50	0	0	0	0	0	1	0	0	3	1	0	0	0	0	1	0	1	1	0	1	0	0	0	0	0	0	0	0	0	0	0	0	1	1	1	1	1	5	4
d__Bacteria;p__Nitrospirota;c__Nitrospiria;o__Nitrospirales;f__Nitrospiraceae;g__Nitrospira_D;s__Nitrospira_D sp029858925	Nitrospirae	4_1_July_SF_Bin51	0	0	0	0	0	0	0	0	0	0	0	0	0	0	0	0	0	0	0	1	0	0	0	0	0	0	0	0	0	0	0	0	0	0	0	0	0	1	1
d__Bacteria;p__Planctomycetota;c__Phycisphaerae;o__Sedimentisphaerales;f__Anaerobacaceae;g__CS2-K091;s__CS2-K091 sp029858035	Planctomycetes	4_1_July_SF_Bin52	0	1	0	0	0	0	0	0	0	0	0	0	0	0	0	0	0	0	0	0	0	0	0	0	0	0	0	0	0	0	0	0	0	0	0	0	0	0	0
d__Bacteria;p__Nitrospirota;c__Nitrospiria;o__Nitrospirales;f__Nitrospiraceae;g__Nitrospira_D;s__Nitrospira_D sp029865225	Nitrospirae	4_1_July_SF_Bin53	0	0	0	0	0	0	0	0	1	0	0	0	0	0	1	0	1	1	0	1	0	0	0	0	0	0	0	0	0	0	0	0	3	0	0	0	0	3	2
d__Bacteria;p__Acidobacteriota;c__Aminicenantia;o__Aminicenantales;f__Aminicenantaceae;g__SOIA01;s__SOIA01 sp029882525	Aminicenantes	4_1_July_SF_Bin54	0	0	0	0	0	0	0	0	0	0	0	0	0	0	0	0	0	0	1	0	0	0	0	0	0	0	0	0	0	0	0	0	0	0	0	0	0	0	0
d__Bacteria;p__Desulfobacterota;c__SM23-61;o__SM23-61;f__SM23-61;g__JAHJQK01;s__	Proteobacteria; Deltaproteobacteria	4_1_July_SF_Bin55	0	0	0	0	0	0	0	0	0	0	0	0	0	0	0	0	0	0	1	0	0	0	0	0	0	0	0	0	0	0	0	0	0	0	0	0	0	0	0
d__Bacteria;p__Spirochaetota;c__Leptospiria;o__Turneriellales;f__JAOUFE01;g__JAOUFE01;s__JAOUFE01 sp029857955	Spirochaetes	4_1_July_SF_Bin56	0	0	0	0	0	0	0	0	0	0	1	1	1	1	0	0	0	0	0	0	0	0	0	0	0	0	0	0	0	0	0	0	0	0	0	0	0	0	0
d__Bacteria;p__Chloroflexota;c__Dehalococcoidia;o__GIF9;f__AB-539-J10;g__RBG-13-51-36;s__RBG-13-51-36 sp029857995	Chloroflexi	4_1_July_SF_Bin57	0	0	0	0	0	0	0	0	0	0	0	0	0	0	0	0	0	0	0	0	0	0	0	0	0	0	0	0	0	0	0	0	0	0	0	0	0	0	0
d__Bacteria;p__Pseudomonadota;c__Gammaproteobacteria;o__Burkholderiales;f__Gallionellaceae;g__Gallionella;s__	Proteobacteria; Betaproteobacteria	4_1_July_SF_Bin6	0	0	0	0	0	0	0	0	0	0	0	0	0	0	0	0	0	0	0	0	0	0	0	0	0	0	0	0	0	0	0	0	0	0	0	0	0	0	0
d__Bacteria;p__Desulfobacterota;c__Desulfobacteria;o__Desulfobacterales;f__UBA11574;g__UBA11574;s__UBA11574 sp029857875	Proteobacteria; Deltaproteobacteria	4_1_July_SF_Bin60	0	0	0	0	0	0	0	0	0	0	0	0	0	0	1	1	1	1	0	0	0	0	0	0	0	0	0	0	0	0	0	0	0	0	0	0	0	0	0
d__Bacteria;p__Acidobacteriota;c__Aminicenantia;o__Aminicenantales;f__UBA8522;g__UBA8522;s__	Aminicenantes	4_1_July_SF_Bin61	0	0	0	0	0	0	0	0	0	0	0	0	0	0	0	0	0	0	1	0	0	0	0	0	0	0	0	0	0	0	0	0	0	0	0	0	0	0	0
d__Bacteria;p__Chloroflexota;c__Dehalococcoidia;o__GIF9;f__AB-539-J10;g__RBG-13-51-36;s__RBG-13-51-36 sp029859145	Chloroflexi	4_1_July_SF_Bin62	0	0	0	0	0	0	0	0	0	0	0	0	0	0	0	0	0	0	0	0	0	0	0	0	0	0	0	0	0	0	0	0	0	0	0	0	0	0	0
d__Bacteria;p__Pseudomonadota;c__Gammaproteobacteria;o__CAKKRP01;f__CAKKRP01;g__CAKKRP01;s__CAKKRP01 sp029857925	Proteobacteria; Gammaproteobacteria	4_1_July_SF_Bin9	2	0	0	0	0	0	0	0	1	0	0	0	0	0	2	2	1	1	1	1	0	0	0	0	0	0	0	0	0	0	0	0	0	0	0	0	0	0	0
d__Bacteria;p__Actinomycetota;c__Acidimicrobiia;o__Acidimicrobiales;f__SZUA-35;g__JAHELU01;s__JAHELU01 sp029857855	Actinobacteria	4_1_May_SF_Bin1	0	0	0	0	0	0	0	0	0	0	0	0	0	0	1	1	1	1	0	0	0	0	0	0	0	0	0	0	0	0	0	0	0	0	0	0	0	0	0
d__Bacteria;p__Bacteroidota;c__Bacteroidia;o__Cytophagales;f__Cyclobacteriaceae;g__Chryseolinea;s__Chryseolinea sp029858965	Bacteroidetes	4_1_May_SF_Bin10	0	0	1	1	1	0	1	1	2	0	0	0	0	0	0	0	0	0	0	0	0	0	0	0	0	0	0	0	0	0	0	0	0	0	0	0	0	0	0
d__Bacteria;p__Pseudomonadota;c__Gammaproteobacteria;o__Burkholderiales;f__SG8-41;g__Ga0077527;s__Ga0077527 sp029883965	Proteobacteria; Betaproteobacteria	4_1_May_SF_Bin11	0	0	0	0	0	0	0	0	0	0	0	0	0	0	2	2	1	1	0	0	0	0	0	0	0	0	0	0	0	0	0	0	0	0	0	0	0	0	0
d__Bacteria;p__Pseudomonadota;c__Gammaproteobacteria;o__Burkholderiales;f__Gallionellaceae;g__Gallionella;s__	Proteobacteria; Betaproteobacteria	4_1_May_SF_Bin13	0	0	0	0	0	0	0	1	0	0	0	0	0	0	1	1	1	1	0	0	0	0	0	0	0	0	0	0	0	0	0	0	0	0	0	0	0	0	0
d__Bacteria;p__Chloroflexota;c__Dehalococcoidia;o__GIF9;f__AB-539-J10;g__RBG-13-51-36;s__RBG-13-51-36 sp029857995	Chloroflexi	4_1_May_SF_Bin14	0	0	0	0	0	0	0	0	0	0	0	0	0	0	0	0	0	0	0	0	0	0	0	0	0	0	0	0	0	0	0	0	0	0	0	0	0	0	0
d__Bacteria;p__Pseudomonadota;c__Gammaproteobacteria;o__Burkholderiales;f__Gallionellaceae;g__VIKH01;s__	Proteobacteria; Betaproteobacteria	4_1_May_SF_Bin26	0	0	0	0	0	0	1	1	0	1	0	0	0	0	1	1	1	1	0	0	0	0	0	0	0	0	0	0	0	0	0	0	0	0	0	0	0	0	0
d__Bacteria;p__Myxococcota;c__Polyangia;o__Polyangiales;f__SG8-38;g__SG8-38;s__	Proteobacteria; Deltaproteobacteria	4_1_May_SF_Bin28	0	0	0	0	0	0	1	1	0	0	0	0	0	0	0	0	0	0	0	0	0	0	0	0	0	0	0	0	0	0	0	0	0	0	0	0	0	0	0
d__Bacteria;p__Chloroflexota;c__Dehalococcoidia;o__GIF9;f__AB-539-J10;g__RBG-13-51-36;s__RBG-13-51-36 sp029859145	Chloroflexi	4_1_May_SF_Bin29	0	0	0	0	0	0	0	0	0	0	0	0	0	0	0	0	0	0	0	0	0	0	0	0	0	0	0	0	0	0	0	0	0	0	0	0	0	0	0
d__Bacteria;p__Pseudomonadota;c__Gammaproteobacteria;o__Burkholderiales;f__Burkholderiaceae;g__CADEEN01;s__CADEEN01 sp029884035	Proteobacteria; Betaproteobacteria	4_1_May_SF_Bin30	0	0	0	0	0	0	0	0	0	1	0	0	0	0	0	0	0	0	0	0	0	0	0	0	0	0	0	0	0	0	0	0	0	0	0	0	0	0	0
d__Bacteria;p__Gemmatimonadota;c__Gemmatimonadetes;o__Gemmatimonadales;f__GWC2-71-9;g__JADJOM01;s__JADJOM01 sp029884275	Gemmatimonadetes	4_1_May_SF_Bin31	0	0	0	0	0	0	0	0	0	0	1	1	0	0	0	0	0	0	0	0	0	0	0	0	0	0	0	0	0	0	0	0	0	0	0	0	0	0	0
d__Bacteria;p__Nitrospirota;c__Nitrospiria;o__Nitrospirales;f__UBA8639;g__Nitrospira_E;s__Nitrospira_E sp029865515	Nitrospirae	4_1_May_SF_Bin33	0	0	0	0	0	0	0	0	1	0	1	0	0	0	0	0	1	1	0	1	0	0	0	0	0	0	0	0	0	0	0	0	0	0	0	0	0	0	0
d__Bacteria;p__Pseudomonadota;c__Gammaproteobacteria;o__Steroidobacterales;f__Steroidobacteraceae;g__SCUD01;s__SCUD01 sp029857655	Proteobacteria; Gammaproteobacteria	4_1_May_SF_Bin34	0	0	0	0	0	0	0	0	2	1	0	0	0	0	0	0	0	0	0	0	0	0	0	0	0	0	0	0	0	0	0	0	0	0	0	0	0	0	0
d__Bacteria;p__Pseudomonadota;c__Gammaproteobacteria;o__Woeseiales;f__Woeseiaceae;g__JAOUIH01;s__JAOUIH01 sp029884165	Proteobacteria; Gammaproteobacteria	4_1_May_SF_Bin35	0	0	0	0	0	0	0	0	0	1	0	0	0	0	0	0	0	0	0	0	0	0	0	0	0	0	0	0	0	0	0	0	0	0	0	0	0	0	0
d__Bacteria;p__Nitrospirota;c__Nitrospiria;o__Nitrospirales;f__Nitrospiraceae;g__Nitrospira_D;s__Nitrospira_D sp029865485	Nitrospirae	4_1_May_SF_Bin36	0	0	0	0	0	0	0	0	1	1	0	0	0	0	1	0	1	1	0	1	0	0	0	0	0	0	0	0	0	0	0	0	2	1	0	1	1	5	3
d__Bacteria;p__Nitrospirota;c__Nitrospiria;o__Nitrospirales;f__Nitrospiraceae;g__Nitrospira_D;s__	Nitrospirae	4_1_May_SF_Bin38	0	0	0	0	0	0	0	0	0	1	0	0	0	0	0	0	0	0	0	1	0	0	0	0	0	0	0	0	0	0	0	0	1	0	0	0	0	0	0
d__Bacteria;p__Desulfobacterota;c__Desulfobulbia;o__Desulfobulbales;f__Desulfobulbaceae;g__JAOTSI01;s__	Proteobacteria; Deltaproteobacteria	4_1_May_SF_Bin4	0	0	0	0	0	0	0	0	0	0	2	1	1	0	0	0	0	0	1	0	0	0	0	0	0	0	3	3	1	1	1	0	0	0	0	0	0	0	0
d__Bacteria;p__Pseudomonadota;c__Gammaproteobacteria;o__Steroidobacterales;f__Steroidobacteraceae;g__RPQJ01;s__RPQJ01 sp029865465	Proteobacteria; Gammaproteobacteria	4_1_May_SF_Bin43	0	0	0	0	0	0	0	0	0	1	0	0	0	0	0	0	0	0	0	0	0	0	0	0	0	0	0	0	0	0	0	0	0	0	0	0	0	0	0
d__Bacteria;p__Pseudomonadota;c__Gammaproteobacteria;o__Woeseiales;f__Woeseiaceae;g__JAKEGN01;s__JAKEGN01 sp029865385	Proteobacteria; Gammaproteobacteria	4_1_May_SF_Bin44	0	0	1	0	1	1	0	0	0	1	0	0	0	0	0	0	0	0	0	0	0	0	0	0	0	0	0	0	0	0	0	0	0	0	0	0	0	0	0
d__Bacteria;p__Actinomycetota;c__Acidimicrobiia;o__UBA5794;f__ZC4RG35;g__JAOUGY01;s__JAOUGY01 sp029865445	Actinobacteria	4_1_May_SF_Bin47	0	0	0	0	0	0	0	0	0	0	0	0	0	0	1	1	2	2	0	1	0	0	0	0	0	0	0	0	0	0	0	0	0	0	0	0	0	0	0
d__Bacteria;p__Pseudomonadota;c__Gammaproteobacteria;o__Burkholderiales;f__SG8-39;g__JAABQT01;s__	Proteobacteria; Betaproteobacteria	4_1_May_SF_Bin49	0	0	0	0	0	0	0	0	0	2	0	0	0	0	0	0	0	0	0	0	0	0	0	0	0	0	0	0	0	0	0	0	0	0	0	0	0	0	0
d__Bacteria;p__Actinomycetota;c__Acidimicrobiia;o__Acidimicrobiales;f__SZUA-35;g__CADEDH01;s__	Actinobacteria	4_1_May_SF_Bin50	0	0	0	0	0	0	0	0	0	0	0	0	0	0	0	0	0	0	0	0	0	0	0	0	0	0	0	0	0	0	0	0	0	0	0	0	0	0	0
d__Bacteria;p__Gemmatimonadota;c__Gemmatimonadetes;o__Gemmatimonadales;f__GWC2-71-9;g__JAOTWJ01;s__JAOTWJ01 sp029859185	Gemmatimonadetes	4_1_May_SF_Bin51	0	0	0	0	0	0	0	0	1	0	1	1	0	0	0	0	0	0	0	0	0	0	0	0	0	0	0	0	0	0	0	0	0	0	0	0	0	0	0
d__Bacteria;p__Actinomycetota;c__Thermoleophilia;o__Gaiellales;f__Gaiellaceae;g__Gaiella;s__Gaiella sp029858755	Actinobacteria; Thermoleophilia	4_1_May_SF_Bin52	0	0	0	0	0	0	0	0	0	0	0	0	0	0	2	0	1	1	0	0	0	0	0	0	0	0	0	0	0	0	0	0	0	0	0	0	0	0	0
d__Bacteria;p__Nitrospirota;c__Nitrospiria;o__Nitrospirales;f__Nitrospiraceae;g__Nitrospira_D;s__Nitrospira_D sp029865345	Nitrospirae	4_1_May_SF_Bin53	0	0	0	0	0	1	0	0	3	1	0	0	0	0	1	0	1	1	0	1	0	0	0	0	0	0	0	0	0	0	0	0	1	1	1	1	1	4	1
d__Bacteria;p__Chloroflexota;c__Limnocylindria;o__QHBO01;f__QHBO01;g__CF-167;s__CF-167 sp029865285	Chloroflexi	4_1_May_SF_Bin54	0	0	0	0	0	0	0	0	4	0	0	0	0	0	0	0	0	0	0	0	0	0	0	0	0	0	0	0	0	0	0	0	0	0	0	0	0	0	0
d__Bacteria;p__Actinomycetota;c__Thermoleophilia;o__Gaiellales;f__Gaiellaceae;g__GMQP-bins7;s__GMQP-bins7 sp029865325	Actinobacteria; Thermoleophilia	4_1_May_SF_Bin55	0	0	0	0	0	0	0	0	1	0	0	0	0	0	1	0	1	1	0	0	0	0	0	0	0	0	0	0	0	0	0	0	0	0	0	0	0	0	0
d__Bacteria;p__Krumholzibacteriota;c__Krumholzibacteriia;o__WVZY01;f__JAKEHA01;g__JAKEHA01;s__JAKEHA01 sp029865265	Delphibacteria	4_1_May_SF_Bin56	0	0	0	0	0	0	1	1	0	0	0	0	0	0	0	0	0	0	0	0	0	0	0	0	0	0	0	0	0	0	0	0	0	0	0	0	0	0	0
d__Bacteria;p__Desulfobacterota;c__Desulfobulbia;o__Desulfobulbales;f__UBA5123;g__UBA5123;s__UBA5123 sp029865195	Proteobacteria; Deltaproteobacteria	4_1_May_SF_Bin57	0	0	0	0	0	0	0	0	0	0	2	1	1	1	0	0	0	0	0	0	0	1	1	1	1	1	3	3	1	1	1	1	0	0	0	0	0	0	0
d__Bacteria;p__Desulfobacterota;c__Desulfobulbia;o__Desulfobulbales;f__Desulfurivibrionaceae;g__Thiovibrio;s__Thiovibrio sp013349295	Proteobacteria; Deltaproteobacteria	4_1_May_SF_Bin58	0	0	0	0	0	0	0	0	0	0	1	1	1	1	0	0	0	0	1	0	0	1	2	2	1	1	4	4	1	1	1	1	0	0	0	0	0	0	0
d__Bacteria;p__Nitrospirota;c__Nitrospiria;o__Nitrospirales;f__Nitrospiraceae;g__Nitrospira_D;s__Nitrospira_D sp029865225	Nitrospirae	4_1_May_SF_Bin59	0	0	0	0	0	0	0	0	1	0	0	0	0	0	1	0	1	1	0	1	0	0	0	0	0	0	0	0	0	0	0	0	2	0	0	0	0	6	2
d__Bacteria;p__Nitrospirota;c__Nitrospiria;o__Nitrospirales;f__Nitrospiraceae;g__Nitrospira_D;s__Nitrospira_D sp029858925	Nitrospirae	4_1_May_SF_Bin6	0	0	0	0	0	0	0	0	2	0	1	0	0	0	2	0	1	1	0	1	0	0	0	0	0	0	0	0	0	0	0	0	2	0	0	0	0	1	1
d__Bacteria;p__Actinomycetota;c__Actinomycetes;o__JAHEKZ01;f__JAHEKZ01;g__JAQBAA01;s__	Actinobacteria	4_1_May_SF_Bin62	0	0	0	0	0	0	0	0	0	0	0	0	0	0	1	1	1	1	0	0	0	0	0	0	0	0	0	0	0	0	0	0	0	0	0	0	0	0	0
d__Bacteria;p__Nitrospirota;c__Nitrospiria;o__Nitrospirales;f__Nitrospiraceae;g__Nitrospira_D;s__Nitrospira_D sp029881435	Nitrospirae	4_1_May_SF_Bin63	0	0	0	0	0	0	0	0	1	1	1	0	0	0	1	0	1	1	0	1	0	0	0	0	0	0	0	0	0	0	0	0	1	0	0	0	0	4	0
d__Bacteria;p__Pseudomonadota;c__Gammaproteobacteria;o__Burkholderiales;f__SG8-39;g__JAABQT01;s__JAABQT01 sp029883975	Proteobacteria; Betaproteobacteria	4_1_May_SF_Bin65	0	0	0	0	0	0	0	0	0	2	0	0	0	0	0	0	0	0	0	0	0	0	0	0	0	0	0	0	0	0	0	0	0	0	0	0	0	0	0
d__Bacteria;p__Actinomycetota;c__UBA4738;o__UBA4738;f__HRBIN12;g__JAOUEA01;s__JAOUEA01 sp029858935	Actinobacteria	4_1_May_SF_Bin66	0	0	0	0	0	0	1	1	0	0	0	0	0	0	0	0	0	0	0	0	1	0	0	0	0	0	0	0	0	0	0	0	0	0	0	0	0	0	0
d__Bacteria;p__Pseudomonadota;c__Gammaproteobacteria;o__Steroidobacterales;f__Steroidobacteraceae;g__RPQJ01;s__	Proteobacteria; Gammaproteobacteria	4_1_May_SF_Bin67	0	0	0	0	0	0	0	0	0	2	0	0	0	0	0	0	0	0	0	0	0	0	0	0	0	0	0	0	0	0	0	0	0	0	0	0	0	0	0
d__Bacteria;p__Gemmatimonadota;c__Gemmatimonadetes;o__Gemmatimonadales;f__Gemmatimonadaceae;g__Pseudogemmatithrix;s__Pseudogemmatithrix sp029884515	Gemmatimonadetes	4_1_May_SF_Bin68	0	0	0	0	0	0	0	0	0	0	1	0	0	0	0	0	0	0	0	0	0	0	0	0	0	0	0	0	0	0	0	0	0	0	0	0	0	0	0
d__Bacteria;p__Actinomycetota;c__Acidimicrobiia;o__Acidimicrobiales;f__SHLQ01;g__JAOUEE01;s__JAOUEE01 sp029858875	Actinobacteria	4_1_May_SF_Bin69	0	0	0	0	0	0	0	0	1	0	0	0	0	0	0	0	0	0	0	0	0	0	0	0	0	0	0	0	0	0	0	0	0	0	0	0	0	0	0
d__Bacteria;p__Pseudomonadota;c__Gammaproteobacteria;o__Woeseiales;f__Woeseiaceae;g__UBA1847;s__UBA1847 sp029881055	Proteobacteria; Gammaproteobacteria	4_1_May_SF_Bin72	0	0	0	0	0	0	0	0	0	1	0	0	0	0	0	0	0	0	1	0	0	0	0	0	0	0	0	0	0	0	0	0	0	0	0	0	0	0	0
d__Bacteria;p__Pseudomonadota;c__Gammaproteobacteria;o__Woeseiales;f__Woeseiaceae;g__JAACFB01;s__JAACFB01 sp029884455	Proteobacteria; Gammaproteobacteria	4_1_May_SF_Bin74	0	0	1	0	1	1	0	0	0	1	0	0	0	0	0	0	0	0	0	0	0	0	0	0	0	0	0	0	0	0	0	0	0	0	0	0	0	0	0
d__Bacteria;p__Pseudomonadota;c__Gammaproteobacteria;o__S012-40;f__S012-40;g__JAOUHV01;s__JAOUHV01 sp029884425	Proteobacteria; Gammaproteobacteria	4_1_May_SF_Bin75	1	0	0	0	0	0	0	0	1	0	1	1	1	1	0	0	0	0	1	1	1	0	0	0	0	0	0	0	0	0	0	0	0	0	0	0	0	0	0
d__Bacteria;p__Desulfobacterota;c__Desulfobulbia;o__Desulfobulbales;f__UBA5123;g__UBA5123;s__	Proteobacteria; Deltaproteobacteria	4_1_May_SF_Bin9	0	0	0	0	0	0	0	0	0	0	1	1	1	1	0	0	0	0	0	0	0	0	0	0	0	2	5	5	1	1	1	2	0	0	0	0	0	0	0
d__Bacteria;p__Nitrospirota;c__Nitrospiria;o__Nitrospirales;f__UBA8639;g__Nitrospira_E;s__Nitrospira_E sp029865515	Nitrospirae	4_1_Oct_SF_Bin11	0	0	0	0	0	0	0	0	0	0	1	0	0	0	0	0	0	0	0	2	0	0	0	0	0	0	0	0	0	0	0	0	0	0	0	0	0	0	0
d__Bacteria;p__Myxococcota_A;c__UBA9160;o__UBA9160;f__SMWR01;g__JAOUNA01;s__JAOUNA01 sp029881215	Proteobacteria; Deltaproteobacteria	4_1_Oct_SF_Bin12	0	1	0	0	0	0	0	0	1	1	0	1	1	1	0	0	0	0	0	0	0	0	0	0	0	0	0	0	0	0	0	0	0	0	0	0	0	0	0
d__Bacteria;p__Actinomycetota;c__Thermoleophilia;o__Gaiellales;f__Gaiellaceae;g__GMQP-bins7;s__GMQP-bins7 sp029865325	Actinobacteria; Thermoleophilia	4_1_Oct_SF_Bin14	0	0	0	0	0	0	0	0	2	0	0	0	0	0	1	0	1	1	0	0	0	0	0	0	0	0	0	0	0	0	0	0	0	0	0	0	0	0	0
d__Bacteria;p__Pseudomonadota;c__Gammaproteobacteria;o__Burkholderiales;f__Casimicrobiaceae;g__VBCG01;s__VBCG01 sp029884335	Proteobacteria; Betaproteobacteria	4_1_Oct_SF_Bin16	0	0	0	0	0	0	0	0	0	0	0	0	0	0	1	1	1	1	0	1	1	0	1	1	0	0	0	0	0	0	0	0	0	0	0	0	0	0	0
d__Bacteria;p__Actinomycetota;c__Acidimicrobiia;o__UBA5794;f__ZC4RG35;g__JAOUGY01;s__JAOUGY01 sp029865445	Actinobacteria	4_1_Oct_SF_Bin17	0	0	0	0	0	0	0	0	0	0	0	0	0	0	1	1	0	0	0	0	0	0	0	0	0	0	0	0	0	0	0	0	0	0	0	0	0	0	0
d__Bacteria;p__Gemmatimonadota;c__Gemmatimonadetes;o__Gemmatimonadales;f__GWC2-71-9;g__JADJOM01;s__JADJOM01 sp029884275	Gemmatimonadetes	4_1_Oct_SF_Bin18	0	0	0	0	0	0	1	1	0	0	2	1	0	0	0	0	0	0	0	0	0	0	0	0	0	0	0	0	0	0	0	0	0	0	0	0	0	0	0
d__Bacteria;p__Actinomycetota;c__Actinomycetes;o__JAHEKZ01;f__JAHEKZ01;g__JAQBAA01;s__	Actinobacteria	4_1_Oct_SF_Bin19	0	0	0	0	0	0	0	0	0	0	0	0	0	0	2	2	1	1	0	0	1	0	0	0	0	0	0	0	0	0	0	0	0	0	0	0	0	0	0
d__Bacteria;p__Actinomycetota;c__Acidimicrobiia;o__Acidimicrobiales;f__SZUA-35;g__CADEDH01;s__	Actinobacteria	4_1_Oct_SF_Bin2	0	0	0	0	0	0	0	0	0	0	0	0	0	0	0	0	0	0	0	0	0	0	0	0	0	0	0	0	0	0	0	0	0	0	0	0	0	0	0
d__Bacteria;p__Actinomycetota;c__UBA4738;o__UBA4738;f__HRBIN12;g__JAOUEA01;s__JAOUEA01 sp029858935	Actinobacteria	4_1_Oct_SF_Bin20	0	0	0	0	0	0	1	1	0	0	0	0	0	0	0	0	0	0	0	0	1	0	0	0	0	0	0	0	0	0	0	0	0	0	0	0	0	0	0
d__Bacteria;p__Gemmatimonadota;c__Gemmatimonadetes;o__Gemmatimonadales;f__GWC2-71-9;g__SZUA-320;s__	Gemmatimonadetes	4_1_Oct_SF_Bin21	0	0	0	0	0	0	1	1	0	0	0	0	0	0	0	0	0	0	0	0	0	0	0	0	0	0	0	0	0	0	0	0	0	0	0	0	0	0	0
d__Bacteria;p__Pseudomonadota;c__Gammaproteobacteria;o__Woeseiales;f__Woeseiaceae;g__JAOUIH01;s__JAOUIH01 sp029884165	Proteobacteria; Gammaproteobacteria	4_1_Oct_SF_Bin22	0	0	0	0	0	0	0	0	0	1	0	0	0	0	0	0	0	0	0	0	0	0	0	0	0	0	0	0	0	0	0	0	0	0	0	0	0	0	0
d__Bacteria;p__Nitrospirota;c__Nitrospiria;o__Nitrospirales;f__Nitrospiraceae;g__Nitrospira_D;s__Nitrospira_D sp029865225	Nitrospirae	4_1_Oct_SF_Bin23	0	0	0	0	0	0	0	0	2	0	0	0	0	0	2	0	1	1	0	1	0	0	0	0	0	0	0	0	0	0	0	0	4	1	1	1	1	5	4
d__Bacteria;p__Pseudomonadota;c__Gammaproteobacteria;o__Woeseiales;f__Woeseiaceae;g__JAACFB01;s__JAACFB01 sp029884455	Proteobacteria; Gammaproteobacteria	4_1_Oct_SF_Bin24	0	0	1	0	1	1	0	0	0	1	0	0	0	0	0	0	0	0	0	0	0	0	0	0	0	0	0	0	0	0	0	0	0	0	0	0	0	0	0
d__Bacteria;p__Nitrospirota;c__Nitrospiria;o__Nitrospirales;f__Nitrospiraceae;g__Nitrospira_D;s__Nitrospira_D sp029881435	Nitrospirae	4_1_Oct_SF_Bin26	0	0	0	0	0	0	0	0	1	0	0	0	0	0	1	0	1	1	0	1	0	0	0	0	0	0	0	0	0	0	0	0	1	0	0	0	0	2	1
d__Bacteria;p__Pseudomonadota;c__Gammaproteobacteria;o__Burkholderiales;f__SG8-39;g__JAABQT01;s__JAABQT01 sp029883975	Proteobacteria; Betaproteobacteria	4_1_Oct_SF_Bin27	0	0	0	0	0	0	0	0	0	1	0	0	0	0	0	0	0	0	0	0	0	0	0	0	0	0	0	0	0	0	0	0	0	0	0	0	0	0	0
d__Bacteria;p__Pseudomonadota;c__Gammaproteobacteria;o__Burkholderiales;f__Burkholderiaceae;g__CADEEN01;s__CADEEN01 sp029884035	Proteobacteria; Betaproteobacteria	4_1_Oct_SF_Bin28	0	0	0	0	0	0	0	0	0	1	0	0	0	0	0	0	0	0	0	0	0	0	0	0	0	0	0	0	0	0	0	0	0	0	0	0	0	0	0
d__Bacteria;p__Pseudomonadota;c__Gammaproteobacteria;o__Burkholderiales;f__SG8-41;g__Ga0077527;s__Ga0077527 sp029883965	Proteobacteria; Betaproteobacteria	4_1_Oct_SF_Bin29	0	0	0	0	0	0	0	0	0	0	0	0	0	0	2	2	1	1	0	0	0	0	0	0	0	0	0	0	0	0	0	0	0	0	0	0	0	0	0
d__Bacteria;p__Nitrospirota;c__Nitrospiria;o__Nitrospirales;f__Nitrospiraceae;g__Nitrospira_D;s__Nitrospira_D sp029865345	Nitrospirae	4_1_Oct_SF_Bin30	0	0	0	0	0	1	0	0	3	1	0	0	0	0	1	0	1	1	0	1	0	0	0	0	0	0	0	0	0	0	0	0	1	1	1	1	1	6	4
d__Bacteria;p__Pseudomonadota;c__Gammaproteobacteria;o__Burkholderiales;f__Burkholderiaceae;g__Rubrivivax;s__	Proteobacteria; Betaproteobacteria	4_1_Oct_SF_Bin31	0	0	0	0	0	0	0	0	0	1	0	0	0	0	1	1	1	1	0	0	0	0	0	0	0	0	3	3	0	2	2	0	0	0	0	0	0	0	0
d__Bacteria;p__Actinomycetota;c__Thermoleophilia;o__Gaiellales;f__Gaiellaceae;g__Gaiella;s__Gaiella sp029858755	Actinobacteria; Thermoleophilia	4_1_Oct_SF_Bin32	0	0	0	0	0	0	0	0	0	0	0	0	0	0	2	0	0	0	0	0	0	0	0	0	0	0	0	0	0	0	0	0	0	0	0	0	0	0	0
d__Bacteria;p__Pseudomonadota;c__Gammaproteobacteria;o__Woeseiales;f__Woeseiaceae;g__SZUA-117;s__	Proteobacteria; Gammaproteobacteria	4_1_Oct_SF_Bin33	0	0	0	0	0	0	0	0	0	0	0	0	0	0	0	0	0	0	0	0	0	0	0	0	0	0	0	0	0	0	0	0	0	0	0	0	0	0	0
d__Bacteria;p__Pseudomonadota;c__Gammaproteobacteria;o__Pseudomonadales;f__Halieaceae;g__Marimicrobium;s__Marimicrobium sp029859085	Proteobacteria; Gammaproteobacteria	4_1_Oct_SF_Bin34	0	1	0	0	0	0	0	0	0	2	0	0	0	0	0	0	0	0	0	0	0	0	0	0	0	0	0	0	0	0	0	0	0	0	0	0	0	0	0
d__Bacteria;p__Pseudomonadota;c__Gammaproteobacteria;o__GCA-2729495;f__GCA-2729495;g__SHZI01;s__	Proteobacteria; Gammaproteobacteria	4_1_Oct_SF_Bin38	0	0	0	0	0	0	0	0	0	1	0	0	0	0	0	0	0	1	0	0	0	0	0	1	0	0	0	0	0	0	0	0	0	0	0	0	0	0	0
d__Bacteria;p__Pseudomonadota;c__Gammaproteobacteria;o__GCA-2729495;f__GCA-2729495;g__SHZI01;s__	Proteobacteria; Gammaproteobacteria	4_1_Oct_SF_Bin4	0	0	0	0	0	0	0	0	0	2	0	0	0	0	0	0	0	0	0	0	0	0	0	0	0	0	0	0	0	0	0	0	0	0	0	0	0	0	0
d__Bacteria;p__Pseudomonadota;c__Gammaproteobacteria;o__Burkholderiales;f__Usitatibacteraceae;g__FEB-7;s__	Proteobacteria; Betaproteobacteria	4_1_Oct_SF_Bin40	0	0	0	0	0	0	0	0	0	1	2	1	1	1	0	0	0	0	0	0	0	0	1	1	0	0	0	0	0	0	0	0	0	0	0	0	0	0	0
d__Bacteria;p__Bacteroidota;c__Bacteroidia;o__Cytophagales;f__Cyclobacteriaceae;g__Chryseolinea;s__Chryseolinea sp029858965	Bacteroidetes	4_1_Oct_SF_Bin41	0	0	1	1	1	0	1	1	2	0	0	0	0	0	0	0	0	0	0	0	0	0	0	0	0	0	0	0	0	0	0	0	0	0	0	0	0	0	0
d__Bacteria;p__Pseudomonadota;c__Gammaproteobacteria;o__Steroidobacterales;f__Steroidobacteraceae;g__RPQJ01;s__RPQJ01 sp029865465	Proteobacteria; Gammaproteobacteria	4_1_Oct_SF_Bin42	0	0	0	0	0	0	0	0	0	1	0	0	0	0	0	0	0	0	0	0	0	0	0	0	0	0	0	0	0	0	0	0	0	0	0	0	0	0	0
d__Bacteria;p__Pseudomonadota;c__Gammaproteobacteria;o__Steroidobacterales;f__Steroidobacteraceae;g__RPQJ01;s__	Proteobacteria; Gammaproteobacteria	4_1_Oct_SF_Bin43	0	0	1	1	1	0	0	0	0	1	0	0	0	0	0	0	0	0	0	0	0	0	0	0	0	0	0	0	0	0	0	0	0	0	0	0	0	0	0
d__Bacteria;p__Gemmatimonadota;c__Gemmatimonadetes;o__Gemmatimonadales;f__GWC2-71-9;g__JAOTWJ01;s__JAOTWJ01 sp029859185	Gemmatimonadetes	4_1_Oct_SF_Bin44	0	0	0	0	0	0	0	0	1	0	1	1	0	0	0	0	0	0	0	0	0	0	0	0	0	0	0	0	0	0	0	0	0	0	0	0	0	0	0
d__Bacteria;p__Chloroflexota;c__Limnocylindria;o__Limnocylindrales;f__CSP1-4;g__SPCO01;s__SPCO01 sp029858845	Chloroflexi	4_1_Oct_SF_Bin45	0	0	0	0	0	0	0	0	2	0	0	0	0	0	0	0	0	0	0	0	0	0	0	0	0	0	0	0	0	0	0	0	0	0	0	0	0	0	0
d__Bacteria;p__Pseudomonadota;c__Gammaproteobacteria;o__Burkholderiales;f__Casimicrobiaceae;g__CAIWHR01;s__	Proteobacteria; Betaproteobacteria	4_1_Oct_SF_Bin49	0	0	0	0	0	0	0	0	0	0	0	0	0	0	1	1	1	1	0	0	0	0	0	0	0	0	0	0	0	0	0	0	0	0	0	0	0	0	0
d__Bacteria;p__Pseudomonadota;c__Gammaproteobacteria;o__Woeseiales;f__Woeseiaceae;g__JAKEGN01;s__JAKEGN01 sp029865385	Proteobacteria; Gammaproteobacteria	4_1_Oct_SF_Bin50	0	0	1	0	1	1	0	0	0	1	0	0	0	0	0	0	0	0	0	0	0	0	0	0	0	0	0	0	0	0	0	0	0	0	0	0	0	0	0
d__Bacteria;p__Pseudomonadota;c__Gammaproteobacteria;o__Burkholderiales;f__Burkholderiaceae;g__JAOUJD01;s__JAOUJD01 sp029883565	Proteobacteria; Betaproteobacteria	4_1_Oct_SF_Bin51	0	0	0	0	0	0	0	0	0	0	0	0	0	0	2	2	1	1	0	1	0	0	1	1	0	0	0	0	0	0	0	0	0	0	0	0	0	0	0
d__Bacteria;p__Nitrospirota;c__Nitrospiria;o__Nitrospirales;f__Nitrospiraceae;g__Nitrospira_D;s__Nitrospira_D sp029865485	Nitrospirae	4_1_Oct_SF_Bin52	0	0	0	0	0	0	0	0	1	1	0	0	0	0	1	0	1	1	0	1	0	0	0	0	0	0	0	0	0	0	0	0	2	0	0	0	0	5	3
d__Bacteria;p__Krumholzibacteriota;c__Krumholzibacteriia;o__WVZY01;f__JAKEHA01;g__JAKEHA01;s__JAKEHA01 sp029865265	Delphibacteria	4_1_Oct_SF_Bin54	0	0	0	0	0	0	1	1	0	0	0	0	0	0	0	0	0	0	0	0	0	0	0	0	0	0	0	0	0	0	0	0	0	0	0	0	0	0	0
d__Bacteria;p__Pseudomonadota;c__Gammaproteobacteria;o__Woeseiales;f__Woeseiaceae;g__UBA1847;s__UBA1847 sp029881055	Proteobacteria; Gammaproteobacteria	4_1_Oct_SF_Bin55	0	0	0	0	0	0	0	0	0	1	0	0	0	0	0	0	0	0	1	0	0	0	0	0	0	0	0	0	0	0	0	0	0	0	0	0	0	0	0
d__Bacteria;p__Pseudomonadota;c__Gammaproteobacteria;o__Burkholderiales;f__SG8-39;g__JAABQT01;s__	Proteobacteria; Betaproteobacteria	4_1_Oct_SF_Bin8	0	0	0	0	0	0	0	0	0	1	0	0	0	0	0	0	0	0	0	0	0	0	0	0	0	0	0	0	0	0	0	0	0	0	0	0	0	0	0
d__Bacteria;p__Nitrospirota;c__Nitrospiria;o__Nitrospirales;f__Nitrospiraceae;g__Nitrospira_D;s__Nitrospira_D sp029858925	Nitrospirae	4_1_Oct_SF_Bin9	0	0	0	0	0	0	0	0	2	0	1	0	0	0	2	0	1	1	0	1	0	0	0	0	0	0	0	0	0	0	0	0	1	1	1	1	1	2	1
d__Bacteria;p__Pseudomonadota;c__Gammaproteobacteria;o__S012-40;f__S012-40;g__JAOUMY01;s__	Proteobacteria; Gammaproteobacteria	8_1_Jan_SF_Bin1	0	0	0	0	0	0	0	0	0	0	2	1	1	1	0	0	0	0	3	1	0	0	0	0	0	0	0	0	0	0	0	0	0	0	0	0	0	0	0
d__Bacteria;p__Pseudomonadota;c__Gammaproteobacteria;o__S012-40;f__S012-40;g__CALZJE01;s__	Proteobacteria; Gammaproteobacteria	8_1_Jan_SF_Bin100	0	0	0	0	0	0	0	0	0	0	0	0	0	0	0	0	0	0	1	0	0	0	0	0	0	0	0	0	0	0	0	0	0	0	0	0	0	0	0
d__Archaea;p__Thermoproteota;c__Bathyarchaeia;o__Bathyarchaeales;f__Bathyarchaeaceae;g__SOJZ01;s__	Bathyarchaeota	8_1_Jan_SF_Bin101	0	0	0	0	0	0	0	0	0	0	0	0	0	0	0	0	0	0	0	0	0	0	0	0	0	0	0	0	0	0	0	0	0	0	0	0	0	0	0
d__Bacteria;p__Pseudomonadota;c__Gammaproteobacteria;o__S012-40;f__S012-40;g__JAOUJM01;s__JAOUJM01 sp029883265	Proteobacteria; Gammaproteobacteria	8_1_Jan_SF_Bin103	0	0	0	0	0	0	1	1	0	0	2	1	1	1	0	0	0	0	1	1	0	0	0	0	0	0	0	0	0	0	0	0	0	0	0	0	0	0	0
d__Bacteria;p__Pseudomonadota;c__Gammaproteobacteria;o__UBA6429;f__Thiohalophilaceae;g__JAOUNS01;s__JAOUNS01 sp029880855	Proteobacteria; Gammaproteobacteria	8_1_Jan_SF_Bin105	0	0	0	0	0	0	0	0	0	0	3	1	1	1	0	0	0	0	1	1	1	0	0	0	0	0	0	0	0	0	0	0	0	0	0	0	0	0	0
d__Bacteria;p__Pseudomonadota;c__Gammaproteobacteria;o__Burkholderiales;f__Burkholderiaceae;g__Hylemonella;s__	Proteobacteria; Betaproteobacteria	8_1_Jan_SF_Bin107	0	0	0	0	0	0	0	0	0	1	0	0	0	0	1	1	0	0	0	0	0	0	0	0	0	0	0	0	0	0	0	0	0	0	0	0	0	0	0
d__Bacteria;p__UBA6262;c__WVXT01;o__WVXT01;f__WVXT01;g__WVXT01;s__	Elusimicrobia	8_1_Jan_SF_Bin108	0	0	0	0	0	0	0	0	0	0	0	0	0	0	0	0	0	0	0	0	0	0	0	0	0	0	0	0	0	0	0	0	0	0	0	0	0	0	0
d__Archaea;p__Thermoproteota;c__Bathyarchaeia;o__TCS64;f__TCS64;g__;s__	Bathyarchaeota	8_1_Jan_SF_Bin12	0	0	0	0	0	0	0	0	0	0	0	0	0	0	0	0	0	2	0	0	0	0	0	0	0	0	0	0	0	0	0	0	0	0	0	0	0	0	0
d__Bacteria;p__Nitrospirota;c__Thermodesulfovibrionia;o__Thermodesulfovibrionales;f__SM23-35;g__VGWZ01;s__VGWZ01 sp029883145	Nitrospirae	8_1_Jan_SF_Bin13	0	0	0	0	0	0	0	0	0	0	0	0	0	0	0	0	0	0	0	0	0	0	0	0	0	0	0	0	0	0	0	0	0	0	0	0	0	0	0
d__Bacteria;p__WOR-3;c__WOR-3;o__UBA2258;f__JAOUPE01;g__JAOUPE01;s__JAOUPE01 sp029880025	WOR-3	8_1_Jan_SF_Bin14	0	0	0	0	0	0	0	0	0	0	0	0	0	0	0	0	0	0	0	0	0	0	0	0	0	0	0	0	0	0	0	0	0	0	0	0	0	0	0
d__Bacteria;p__Pseudomonadota;c__Gammaproteobacteria;o__JABURT01;f__JABURT01;g__JABURT01;s__JABURT01 sp029883105	Proteobacteria; Gammaproteobacteria	8_1_Jan_SF_Bin17	1	0	0	0	0	0	2	2	0	0	0	0	0	0	2	2	1	1	1	1	0	0	0	0	0	0	0	0	0	0	0	0	0	0	0	0	0	0	0
d__Bacteria;p__Pseudomonadota;c__Alphaproteobacteria;o__Rhodospirillales;f__Magnetovibrionaceae;g__DAOVVL01;s__DAOVVL01 sp029883045	Proteobacteria; Alphaproteobacteria	8_1_Jan_SF_Bin18	0	0	0	0	0	0	0	0	0	1	0	0	0	0	0	0	0	0	0	0	0	0	0	0	0	0	0	0	0	0	0	0	0	0	0	0	0	0	0
d__Bacteria;p__Pseudomonadota;c__Gammaproteobacteria;o__DAOVJZ01;f__DAOVJZ01;g__DAOVJZ01;s__DAOVJZ01 sp029882995	Proteobacteria; Gammaproteobacteria	8_1_Jan_SF_Bin19	0	0	1	1	1	0	1	1	0	3	1	1	1	1	0	0	0	0	0	0	0	0	0	0	0	0	0	0	0	0	0	0	0	0	0	0	0	0	0
d__Bacteria;p__Pseudomonadota;c__Gammaproteobacteria;o__SZUA-152;f__SZUA-152;g__JAJDNG01;s__JAJDNG01 sp029882975	Proteobacteria; Gammaproteobacteria	8_1_Jan_SF_Bin23	1	0	0	0	0	0	0	0	1	0	1	1	1	1	2	2	1	1	1	1	0	0	0	0	0	0	0	0	0	0	0	0	0	0	0	0	0	0	0
d__Bacteria;p__Pseudomonadota;c__Gammaproteobacteria;o__GCA-001735895;f__GCA-001735895;g__GCA-001735895;s__GCA-001735895 sp029882955	Proteobacteria; Gammaproteobacteria	8_1_Jan_SF_Bin27	0	0	0	0	0	0	1	1	0	1	2	1	1	1	0	0	0	0	0	0	0	0	0	0	0	0	0	0	0	0	0	0	0	0	0	0	0	0	0
d__Bacteria;p__Pseudomonadota;c__Gammaproteobacteria;o__JABURT01;f__JABURT01;g__JABURT01;s__	Proteobacteria; Gammaproteobacteria	8_1_Jan_SF_Bin3_1	1	0	0	0	0	0	0	0	0	0	0	0	0	0	0	0	0	0	3	2	0	0	0	0	0	0	0	0	0	0	0	0	0	0	0	0	0	0	0
d__Bacteria;p__Pseudomonadota;c__Gammaproteobacteria;o__Nitrosococcales;f__Methylophagaceae;g__GCA-002733105;s__GCA-002733105 sp029882915	Proteobacteria; Gammaproteobacteria	8_1_Jan_SF_Bin31	1	0	0	0	0	0	0	0	0	0	0	0	0	0	1	1	1	1	2	1	1	0	0	0	0	0	0	0	0	0	0	0	0	0	0	0	0	0	0
d__Archaea;p__Thermoproteota;c__Bathyarchaeia;o__Bathyarchaeales;f__Bathycorpusculaceae;g__JAOUPS01;s__JAOUPS01 sp029879735	Bathyarchaeota	8_1_Jan_SF_Bin32	0	0	0	0	0	0	0	0	0	0	0	0	0	0	0	0	0	0	0	0	0	0	0	0	0	0	0	0	0	0	0	0	0	0	0	0	0	0	0
d__Bacteria;p__Pseudomonadota;c__Gammaproteobacteria;o__S012-40;f__S012-40;g__JAOUPJ01;s__JAOUPJ01 sp029879945	Proteobacteria; Gammaproteobacteria	8_1_Jan_SF_Bin33	0	0	0	0	0	0	0	0	0	0	0	0	0	0	0	0	0	0	1	0	0	0	0	0	0	0	0	0	0	0	0	0	0	0	0	0	0	0	0
d__Bacteria;p__Actinomycetota;c__Acidimicrobiia;o__UBA5794;f__JAHEDJ01;g__JAHEDJ01;s__	Actinobacteria	8_1_Jan_SF_Bin34	0	0	0	0	0	0	0	0	0	0	0	0	0	0	1	1	1	1	0	0	0	0	0	0	0	0	0	0	0	0	0	0	0	0	0	0	0	0	0
d__Bacteria;p__Acidobacteriota;c__Aminicenantia;o__Aminicenantales;f__Aminicenantaceae;g__;s__	Aminicenantes	8_1_Jan_SF_Bin35	0	0	0	0	0	0	0	0	0	0	0	0	0	0	0	0	0	0	1	0	0	0	0	0	0	0	0	0	0	0	0	0	0	0	0	0	0	0	0
d__Archaea;p__Thermoproteota;c__Nitrososphaeria_A;o__Caldarchaeales;f__JAVZCJ01;g__JBGVSY01;s__	Aigarchaeota	8_1_Jan_SF_Bin36	0	0	0	0	0	0	0	0	0	0	0	0	0	0	0	0	0	0	2	0	0	0	0	0	0	0	0	0	0	0	0	0	0	0	0	0	0	0	0
d__Bacteria;p__Pseudomonadota;c__Gammaproteobacteria;o__UBA6429;f__Thiohalophilaceae;g__JAGLTQ01;s__	Proteobacteria; Gammaproteobacteria	8_1_Jan_SF_Bin39	1	0	0	0	0	0	0	0	0	2	0	0	0	0	0	0	0	0	2	1	0	0	0	0	0	0	0	0	0	0	0	0	0	0	0	0	0	0	0
d__Bacteria;p__Bacteroidota;c__Bacteroidia;o__Cytophagales;f__Cyclobacteriaceae;g__JAHEMU01;s__JAHEMU01 sp029882725	Bacteroidetes	8_1_Jan_SF_Bin4	0	0	4	4	3	1	1	1	1	0	2	1	1	0	0	0	0	0	0	0	1	0	0	0	0	0	0	0	0	0	0	0	0	0	0	0	0	0	0
d__Bacteria;p__Bacteroidota;c__Bacteroidia;o__Cytophagales;f__Cyclobacteriaceae;g__JAOUKH01;s__JAOUKH01 sp029882685	Bacteroidetes	8_1_Jan_SF_Bin40	0	0	0	0	0	1	1	1	0	0	0	0	0	0	0	0	0	0	0	0	0	0	0	0	0	0	0	0	0	0	0	0	0	0	0	0	0	0	0
d__Bacteria;p__Chloroflexota;c__Dehalococcoidia;o__GIF9;f__AB-539-J10;g__20-14-all-45-10;s__	Chloroflexi	8_1_Jan_SF_Bin41	0	0	0	0	0	0	0	0	0	0	0	0	0	0	0	0	0	0	0	0	0	0	0	0	0	0	0	0	0	0	0	0	0	0	0	0	0	0	0
d__Bacteria;p__Bacteroidota;c__Bacteroidia;o__Cytophagales;f__Cyclobacteriaceae;g__JAOUKJ01;s__JAOUKJ01 sp029882675	Bacteroidetes	8_1_Jan_SF_Bin42	0	0	0	0	0	0	2	2	0	1	0	0	0	0	1	1	1	1	0	0	1	1	1	1	1	0	0	0	0	0	0	0	0	0	0	0	0	0	0
d__Bacteria;p__Pseudomonadota;c__Gammaproteobacteria;o__UBA6429;f__Thiohalophilaceae;g__JAGLTQ01;s__	Proteobacteria; Gammaproteobacteria	8_1_Jan_SF_Bin44	1	0	0	0	0	0	0	0	0	2	0	0	0	0	0	0	0	0	1	0	0	0	0	0	0	0	0	0	0	0	0	0	0	0	0	0	0	0	0
d__Archaea;p__Thermoproteota;c__Nitrososphaeria;o__Nitrososphaerales;f__Nitrosopumilaceae;g__Nitrosopumilus;s__Nitrosopumilus sp029880665	Thaumarchaeota; Nitrosopumilus	8_1_Jan_SF_Bin45	0	0	0	0	0	0	0	0	2	0	0	0	0	0	0	0	0	0	0	0	0	0	0	0	0	0	0	0	0	0	0	0	0	0	0	0	0	0	0
d__Archaea;p__Thermoproteota;c__Bathyarchaeia;o__Bathyarchaeales;f__SOJC01;g__JAGLZW01;s__JAGLZW01 sp029882535	Bathyarchaeota	8_1_Jan_SF_Bin46	0	0	0	0	0	0	0	0	0	0	0	0	0	0	0	0	0	0	0	0	0	0	0	0	0	0	0	0	0	0	0	0	0	0	0	0	0	0	0
d__Archaea;p__Thermoproteota;c__Bathyarchaeia;o__Bathyarchaeales;f__Bathyarchaeaceae;g__JAOUKN01;s__JAOUKN01 sp029882515	Bathyarchaeota	8_1_Jan_SF_Bin48	0	0	0	0	0	0	0	0	0	0	0	0	0	0	0	0	0	0	0	0	0	0	0	0	0	0	0	0	0	0	0	0	0	0	0	0	0	0	0
d__Bacteria;p__Acidobacteriota;c__Aminicenantia;o__Aminicenantales;f__Aminicenantaceae;g__SOIA01;s__SOIA01 sp029882525	Aminicenantes	8_1_Jan_SF_Bin49	0	0	0	0	0	0	0	0	0	0	0	0	0	0	0	0	0	0	1	0	0	0	0	0	0	0	0	0	0	0	0	0	0	0	0	0	0	0	0
d__Archaea;p__Thermoproteota;c__Bathyarchaeia;o__Bathyarchaeales;f__Bathycorpusculaceae;g__JASEET01;s__JASEET01 sp030019335	Bathyarchaeota	8_1_Jan_SF_Bin50	0	0	0	0	0	0	0	0	0	0	0	0	0	0	0	0	0	0	0	0	0	0	0	0	0	0	0	0	0	0	0	0	0	0	0	0	0	0	0
d__Bacteria;p__Campylobacterota;c__Campylobacteria;o__Campylobacterales;f__Sulfurimonadaceae;g__;s__	Proteobacteria; Epsilonproteobacteria	8_1_Jan_SF_Bin51	1	0	0	0	0	0	0	0	0	0	0	0	0	0	0	1	0	1	0	0	0	0	0	0	0	0	0	0	0	0	0	0	0	0	0	0	0	0	0
d__Archaea;p__Thermoproteota;c__Bathyarchaeia;o__Bathyarchaeales;f__Bathyarchaeaceae;g__;s__	Bathyarchaeota	8_1_Jan_SF_Bin52	0	0	0	0	0	0	0	0	0	0	0	0	0	0	0	0	0	0	0	0	0	0	0	0	0	0	0	0	0	0	0	0	0	0	0	0	0	0	0
d__Bacteria;p__Pseudomonadota;c__Gammaproteobacteria;o__UBA9214;f__UBA9214;g__UBA9214;s__UBA9214 sp029881775	Proteobacteria; Gammaproteobacteria	8_1_Jan_SF_Bin53	0	0	0	0	0	0	1	1	0	0	0	0	0	0	0	0	0	0	0	0	0	0	0	0	0	0	0	0	0	0	0	0	0	0	0	0	0	0	0
d__Bacteria;p__Pseudomonadota;c__Gammaproteobacteria;o__SZUA-229;f__SZUA-229;g__JAUVDT01;s__JAUVDT01 sp029882395	Proteobacteria; Gammaproteobacteria	8_1_Jan_SF_Bin54	1	0	0	0	0	0	1	1	0	0	2	1	1	1	0	0	0	0	1	1	1	0	0	0	0	0	0	0	0	0	0	0	0	0	0	0	0	0	0
d__Archaea;p__Thermoproteota;c__Bathyarchaeia;o__Bathyarchaeales;f__Bathyarchaeaceae;g__Kmv02;s__	Bathyarchaeota	8_1_Jan_SF_Bin55	0	0	0	0	0	0	0	0	0	0	0	0	0	0	0	0	0	0	1	0	0	0	0	0	0	0	0	0	0	0	0	0	0	0	0	0	0	0	0
d__Bacteria;p__Pseudomonadota;c__Gammaproteobacteria;o__SZUA-229;f__SZUA-229;g__LH-M37;s__LH-M37 sp029882355	Proteobacteria; Gammaproteobacteria	8_1_Jan_SF_Bin56	1	0	0	0	0	0	1	1	0	3	1	1	1	1	0	0	0	0	1	1	1	0	0	0	0	0	0	0	0	0	0	0	0	0	0	0	0	0	0
d__Archaea;p__Asgardarchaeota;c__Heimdallarchaeia;o__Heimdallarchaeales;f__Kariarchaeaceae;g__JAOUKW01;s__JAOUKW01 sp029882335	Heimdallarchaeota	8_1_Jan_SF_Bin58	0	0	0	0	0	0	0	0	2	0	0	0	0	0	0	0	0	0	0	0	0	0	0	0	0	0	0	0	0	0	0	0	0	0	0	0	0	0	0
d__Archaea;p__Thermoproteota;c__Nitrososphaeria;o__Nitrososphaerales;f__Nitrosopumilaceae;g__Nitrosopumilus;s__Nitrosopumilus sp029881195	Thaumarchaeota; Nitrosopumilus	8_1_Jan_SF_Bin59	0	0	0	0	0	0	0	0	1	0	0	0	0	0	0	0	0	0	0	0	0	0	0	0	0	0	0	0	0	0	0	0	0	1	0	2	1	1	1
d__Bacteria;p__Bacteroidota;c__Bacteroidia;o__Flavobacteriales;f__Flavobacteriaceae;g__Aureibaculum;s__	Bacteroidetes	8_1_Jan_SF_Bin6	0	0	0	0	0	0	0	0	0	0	0	0	0	0	0	1	0	0	0	0	0	0	0	0	0	0	0	0	0	0	0	0	0	0	0	0	0	0	0
d__Bacteria;p__Pseudomonadota;c__Alphaproteobacteria;o__UBA8366;f__JADFVY01;g__JADFVY01;s__JADFVY01 sp029881615	Proteobacteria; Alphaproteobacteria	8_1_Jan_SF_Bin60	0	0	0	0	0	0	0	0	0	2	1	1	1	1	0	0	0	0	0	0	0	0	0	0	0	0	0	0	0	0	0	0	0	0	0	0	0	0	0
d__Bacteria;p__Acidobacteriota;c__B3-B38;o__Guanabaribacteriales;f__B3-B38;g__Guanabaribacterium;s__Guanabaribacterium sp029880275	Aminicenantes	8_1_Jan_SF_Bin62	0	0	0	0	0	0	0	0	0	0	0	0	0	0	0	0	0	0	0	0	0	0	0	0	0	0	0	0	0	0	0	0	0	0	0	0	0	0	0
d__Bacteria;p__Pseudomonadota;c__Gammaproteobacteria;o__UBA6429;f__Thiohalophilaceae;g__JAOULB01;s__JAOULB01 sp029882235	Proteobacteria; Gammaproteobacteria	8_1_Jan_SF_Bin63	0	0	0	0	0	0	0	0	0	0	2	1	1	1	0	0	0	0	1	1	1	0	0	0	0	0	0	0	0	0	0	0	0	0	0	0	0	0	0
d__Bacteria;p__Pseudomonadota;c__Gammaproteobacteria;o__SZUA-229;f__SZUA-229;g__JAUVDT01;s__JAUVDT01 sp029882215	Proteobacteria; Gammaproteobacteria	8_1_Jan_SF_Bin65	1	0	0	0	0	0	1	1	0	0	1	1	1	1	0	0	0	0	1	1	1	0	0	0	0	0	0	0	0	0	0	0	0	0	0	0	0	0	0
d__Archaea;p__Thermoproteota;c__Nitrososphaeria;o__Nitrososphaerales;f__Nitrosopumilaceae;g__Nitrosopumilus;s__Nitrosopumilus sp029882185	Thaumarchaeota; Nitrosopumilus	8_1_Jan_SF_Bin66	0	0	0	0	0	0	0	0	1	0	0	0	0	0	0	0	0	0	0	0	0	0	0	0	0	0	0	0	0	0	0	0	0	1	0	1	1	1	1
d__Archaea;p__Thermoproteota;c__Nitrososphaeria;o__Nitrososphaerales;f__Nitrosopumilaceae;g__Nitrosopumilus;s__Nitrosopumilus sp029862745	Thaumarchaeota; Nitrosopumilus	8_1_Jan_SF_Bin67	0	0	0	0	0	0	0	0	3	0	0	0	0	0	0	0	0	0	0	0	0	0	0	0	0	0	0	0	0	0	0	0	0	2	0	1	0	1	1
d__Bacteria;p__Nitrospirota;c__Nitrospiria;o__Nitrospirales;f__UBA8639;g__Nitrospira_E;s__Nitrospira_E sp029879555	Nitrospirae	8_1_Jan_SF_Bin68	0	0	0	0	0	1	0	0	1	0	0	0	0	0	1	0	2	1	0	1	0	0	0	0	0	0	0	0	0	0	0	0	0	0	0	0	0	0	0
d__Archaea;p__Thermoproteota;c__Bathyarchaeia;o__Bathyarchaeales;f__Bathyarchaeaceae;g__Kmv02;s__Kmv02 sp029879825	Bathyarchaeota	8_1_Jan_SF_Bin71	0	0	0	0	0	0	0	0	0	0	0	0	0	0	0	0	0	0	0	0	0	0	0	0	0	0	0	0	0	0	0	0	0	0	0	0	0	0	0
d__Bacteria;p__Actinomycetota;c__Acidimicrobiia;o__UBA5794;f__JAENVV01;g__JAENVV01;s__JAENVV01 sp029881355	Actinobacteria	8_1_Jan_SF_Bin73	0	0	0	0	0	0	0	0	0	0	0	0	0	0	1	1	2	2	0	0	0	0	0	0	0	0	0	0	0	0	0	0	0	0	0	0	0	0	0
d__Archaea;p__Thermoproteota;c__Bathyarchaeia;o__Bathyarchaeales;f__Bathyarchaeaceae;g__GCA-020356305;s__GCA-020356305 sp029881555	Bathyarchaeota	8_1_Jan_SF_Bin74	0	0	0	0	0	0	0	0	0	0	0	0	0	0	0	0	0	0	0	0	0	0	0	0	0	0	0	0	0	0	0	0	0	0	0	0	0	0	0
d__Bacteria;p__Pseudomonadota;c__Gammaproteobacteria;o__DAOVJZ01;f__DAOVJZ01;g__DAOVJZ01;s__	Proteobacteria; Gammaproteobacteria	8_1_Jan_SF_Bin75	0	0	0	0	0	0	1	1	0	1	2	1	1	1	0	0	0	0	0	0	0	0	0	0	0	0	0	0	0	0	0	0	0	0	0	0	0	0	0
d__Bacteria;p__Pseudomonadota;c__Gammaproteobacteria;o__Enterobacterales;f__Kangiellaceae;g__JAOUOC01;s__JAOUOC01 sp029880585	Proteobacteria; Gammaproteobacteria	8_1_Jan_SF_Bin77	0	0	1	1	1	1	0	0	0	1	0	0	0	0	1	1	1	1	0	0	0	0	0	0	0	0	0	0	0	0	0	0	0	0	0	0	0	0	0
d__Archaea;p__Hadarchaeota;c__Hadarchaeia;o__Hadarchaeales;f__Hadarchaeaceae;g__DG-33;s__DG-33 sp029880065	Hadesarchaea	8_1_Jan_SF_Bin79	0	0	0	0	0	0	0	0	0	0	0	0	0	0	0	0	0	0	0	0	0	0	0	0	0	0	0	0	0	0	0	0	0	0	0	0	0	0	0
d__Archaea;p__Thermoproteota;c__Bathyarchaeia;o__Bathyarchaeales;f__WAQA01;g__;s__	Bathyarchaeota	8_1_Jan_SF_Bin81	0	0	0	0	0	0	0	0	0	0	0	0	0	0	0	0	0	0	0	0	0	0	0	0	0	0	0	0	0	0	0	0	0	0	0	0	0	0	0
d__Bacteria;p__Pseudomonadota;c__Gammaproteobacteria;o__UBA6429;f__Thiohalophilaceae;g__JAHEDB01;s__JAHEDB01 sp029881995	Proteobacteria; Gammaproteobacteria	8_1_Jan_SF_Bin82	0	0	0	0	0	0	2	2	0	0	3	1	1	1	0	0	0	0	1	1	0	0	0	0	0	0	0	0	0	0	0	0	0	0	0	0	0	0	0
d__Bacteria;p__Pseudomonadota;c__Gammaproteobacteria;o__Woeseiales;f__Woeseiaceae;g__UBA1847;s__UBA1847 sp029881015	Proteobacteria; Gammaproteobacteria	8_1_Jan_SF_Bin85	0	0	0	0	0	0	0	0	0	1	0	0	0	0	0	0	0	0	0	0	0	0	0	0	0	0	0	0	0	0	0	0	0	0	0	0	0	0	0
d__Bacteria;p__Nitrospinota;c__Nitrospinia;o__Nitrospinales;f__Nitrospinaceae;g__SZUA-226;s__	Nitrospinae	8_1_Jan_SF_Bin86	0	1	0	0	0	0	0	0	0	0	0	0	0	0	0	0	0	0	0	0	0	0	0	0	0	0	0	0	0	0	0	0	0	0	0	0	0	0	0
d__Bacteria;p__Pseudomonadota;c__Alphaproteobacteria;o__Rhodobacterales;f__Rhodobacteraceae;g__Albidovulum;s__Albidovulum sp029881635	Proteobacteria; Alphaproteobacteria	8_1_Jan_SF_Bin88	0	2	0	0	0	0	2	2	0	0	0	0	0	0	1	1	0	0	0	0	0	0	0	0	0	0	0	0	0	0	0	0	0	0	0	0	0	0	0
d__Bacteria;p__Bacteroidota;c__Bacteroidia;o__Cytophagales;f__Cyclobacteriaceae;g__JAOUKH01;s__JAOUKH01 sp029881895	Bacteroidetes	8_1_Jan_SF_Bin89	0	0	1	1	1	1	1	1	1	0	1	1	0	0	0	0	0	0	0	0	0	0	0	0	0	0	0	0	0	0	0	0	0	0	0	0	0	0	0
d__Bacteria;p__Nitrospinota;c__UBA7883;o__UBA7883;f__UBA7883;g__JAOUMU01;s__JAOUMU01 sp029879765	Nitrospinae	8_1_Jan_SF_Bin9	0	0	0	0	0	0	0	0	0	1	0	0	0	0	0	0	0	0	0	0	0	0	0	0	0	0	0	0	0	0	0	0	0	0	0	0	0	0	0
d__Bacteria;p__Pseudomonadota;c__Gammaproteobacteria;o__Burkholderiales;f__Nitrosomonadaceae;g__Nitrosomonas;s__Nitrosomonas sp029881855	Proteobacteria; Betaproteobacteria	8_1_Jan_SF_Bin93	0	0	0	0	0	0	0	0	1	0	0	0	0	0	0	0	0	0	0	0	0	0	0	0	0	0	0	0	0	0	0	0	1	1	1	1	1	1	1
d__Bacteria;p__Pseudomonadota;c__Alphaproteobacteria;o__Rhodospirillales;f__Magnetovibrionaceae;g__DAOVVL01;s__DAOVVL01 sp029881835	Proteobacteria; Alphaproteobacteria	8_1_Jan_SF_Bin95	0	0	0	0	0	0	0	0	0	2	0	0	0	0	0	0	0	0	0	0	0	0	0	0	0	0	0	0	0	0	0	0	0	0	0	0	0	0	0
d__Archaea;p__Thermoproteota;c__Bathyarchaeia;o__Bathyarchaeales;f__Bathycorpusculaceae;g__JAOULW01;s__JAOULW01 sp029881805	Bathyarchaeota	8_1_Jan_SF_Bin96	0	0	0	0	0	0	0	0	0	0	0	0	0	0	0	0	0	0	0	0	0	0	0	0	0	0	0	0	0	0	0	0	0	0	0	0	0	0	0
d__Bacteria;p__Pseudomonadota;c__Gammaproteobacteria;o__SZUA-229;f__SZUA-229;g__JAUVDT01;s__JAUVDT01 sp029881795	Proteobacteria; Gammaproteobacteria	8_1_Jan_SF_Bin98	0	0	0	0	0	0	0	0	0	0	2	1	1	1	0	0	0	0	1	1	0	0	0	0	0	0	0	0	0	0	0	0	0	0	0	0	0	0	0
d__Bacteria;p__Pseudomonadota;c__Gammaproteobacteria;o__UBA9214;f__UBA9214;g__UBA9214;s__UBA9214 sp029881775	Proteobacteria; Gammaproteobacteria	8_1_July_SF_Bin11	0	0	0	0	0	0	1	1	0	1	0	0	0	0	0	0	0	0	0	0	0	0	0	0	0	0	0	0	0	0	0	0	0	0	0	0	0	0	0
d__Bacteria;p__Pseudomonadota;c__Gammaproteobacteria;o__Acidiferrobacterales;f__Sulfurifustaceae;g__Sulfuricaulis;s__	Proteobacteria; Gammaproteobacteria	8_1_July_SF_Bin13	0	0	0	0	0	0	0	0	0	0	0	0	0	0	0	0	0	0	0	1	0	0	0	0	0	0	0	0	0	0	0	0	0	0	0	0	0	0	0
d__Bacteria;p__Desulfobacterota;c__Desulfobulbia;o__Desulfobulbales;f__Desulfurivibrionaceae;g__DUZU01;s__DUZU01 sp013349285	Proteobacteria; Deltaproteobacteria	8_1_July_SF_Bin20	0	0	0	0	0	0	0	0	0	0	1	1	1	1	0	0	0	0	1	0	0	0	0	0	0	1	4	4	1	1	1	1	0	0	0	0	0	0	0
d__Bacteria;p__Nitrospirota_B;c__JACRHL01;o__JACRHL01;f__JACRHL01;g__JAOUMB01;s__JAOUMB01 sp029881725	Nitrospirae	8_1_July_SF_Bin21	1	0	0	0	0	0	0	0	1	0	0	0	0	0	1	1	1	1	1	0	0	0	0	0	0	0	0	0	0	0	0	0	0	0	0	0	0	0	0
d__Bacteria;p__Pseudomonadota;c__Gammaproteobacteria;o__Burkholderiales;f__Burkholderiaceae;g__JAEMQF01;s__	Proteobacteria; Betaproteobacteria	8_1_July_SF_Bin24	0	0	0	0	0	0	0	0	0	1	0	0	0	0	0	0	0	0	0	0	0	0	0	0	0	0	0	0	0	0	0	0	0	0	0	0	0	0	0
d__Bacteria;p__Patescibacteriota;c__Microgenomatia;o__UBA1400;f__PJMF01;g__JAHDXH01;s__JAHDXH01 sp029881675	Pacebacteria	8_1_July_SF_Bin25	0	0	0	0	0	0	0	0	0	0	0	0	0	0	0	0	0	0	0	0	0	0	0	0	0	0	0	0	0	0	0	0	0	0	0	0	0	0	0
d__Bacteria;p__SAR324;c__SAR324;o__XYD2-FULL-50-16;f__JAHJRI01;g__JAOUME01;s__JAOUME01 sp029881655	Proteobacteria; Deltaproteobacteria	8_1_July_SF_Bin26	0	0	0	0	0	0	0	0	0	0	0	0	0	0	2	2	1	1	1	1	1	0	0	0	0	0	0	0	0	0	0	0	0	0	0	0	0	0	0
d__Bacteria;p__Pseudomonadota;c__Alphaproteobacteria;o__UBA8366;f__JADFVY01;g__JADFVY01;s__JADFVY01 sp029881615	Proteobacteria; Alphaproteobacteria	8_1_July_SF_Bin3	0	0	0	0	0	0	0	0	0	1	1	1	1	1	0	0	0	0	0	0	0	0	0	0	0	0	0	0	0	0	0	0	0	0	0	0	0	0	0
d__Bacteria;p__Pseudomonadota;c__Alphaproteobacteria;o__Rhodobacterales;f__Rhodobacteraceae;g__Albidovulum;s__Albidovulum sp029881635	Proteobacteria; Alphaproteobacteria	8_1_July_SF_Bin31	0	1	0	0	0	0	1	1	0	0	0	0	0	0	2	2	1	1	0	0	0	0	0	0	0	0	0	0	0	0	0	0	0	0	0	0	0	0	0
d__Bacteria;p__Pseudomonadota;c__Gammaproteobacteria;o__Burkholderiales;f__SG8-41;g__JBFKNN01;s__	Proteobacteria; Betaproteobacteria	8_1_July_SF_Bin32	0	0	0	0	0	0	0	0	2	1	0	0	0	0	0	0	0	0	0	0	0	0	0	0	0	0	0	0	0	0	0	0	0	0	0	0	0	0	0
d__Archaea;p__Thermoproteota;c__Bathyarchaeia;o__Bathyarchaeales;f__Bathyarchaeaceae;g__GCA-020356305;s__GCA-020356305 sp029881555	Bathyarchaeota	8_1_July_SF_Bin33	0	0	0	0	0	0	0	0	0	0	0	0	0	0	0	0	0	0	0	0	0	0	0	0	0	0	0	0	0	0	0	0	0	0	0	0	0	0	0
d__Bacteria;p__Nitrospinota;c__UBA7883;o__JACRGQ01;f__JACRGQ01;g__JAOUMJ01;s__JAOUMJ01 sp029881495	Nitrospinae	8_1_July_SF_Bin34	0	0	0	0	0	0	0	0	0	1	0	0	0	0	0	0	0	0	1	0	0	0	0	0	0	0	0	0	0	0	0	0	0	0	0	0	0	0	0
d__Archaea;p__Thermoproteota;c__Nitrososphaeria;o__Nitrososphaerales;f__Nitrosopumilaceae;g__Nitrosopumilus;s__Nitrosopumilus sp029862745	Thaumarchaeota; Nitrosopumilus	8_1_July_SF_Bin35	0	0	0	0	0	0	0	0	3	0	0	0	0	0	0	0	0	0	0	0	0	0	0	0	0	0	0	0	0	0	0	0	0	1	0	1	1	1	1
d__Bacteria;p__Gemmatimonadota;c__Gemmatimonadetes;o__Gemmatimonadales;f__GWC2-71-9;g__JAOTVV01;s__JAOTVV01 sp029863245	Gemmatimonadetes	8_1_July_SF_Bin36	0	0	0	0	0	0	0	0	0	1	0	0	0	0	0	0	0	0	0	0	0	0	0	0	0	0	0	0	0	0	0	0	0	0	0	0	0	0	0
d__Bacteria;p__Pseudomonadota;c__Gammaproteobacteria;o__Burkholderiales;f__Nitrosomonadaceae;g__Nitrosomonas;s__	Proteobacteria; Betaproteobacteria	8_1_July_SF_Bin37	0	0	1	1	1	1	0	0	1	0	0	0	0	0	0	0	0	0	0	0	0	0	0	0	0	0	0	0	0	0	0	0	0	1	1	1	1	1	1
d__Bacteria;p__Pseudomonadota;c__Gammaproteobacteria;o__Acidiferrobacterales;f__Sulfurifustaceae;g__Sulfuricaulis;s__Sulfuricaulis sp029863005	Proteobacteria; Gammaproteobacteria	8_1_July_SF_Bin39	0	0	0	0	0	0	0	0	0	2	0	0	0	0	0	0	0	0	1	0	0	0	0	0	0	0	0	0	0	0	0	0	0	0	0	0	0	0	0
d__Bacteria;p__Pseudomonadota;c__Gammaproteobacteria;o__SZUA-229;f__SZUA-229;g__JAOUMO01;s__JAOUMO01 sp029881425	Proteobacteria; Gammaproteobacteria	8_1_July_SF_Bin40	1	0	0	0	0	0	1	1	0	1	1	1	1	1	0	0	0	0	1	1	1	0	0	0	0	0	0	0	0	0	0	0	0	0	0	0	0	0	0
d__Bacteria;p__Myxococcota;c__Polyangia;o__Polyangiales;f__SG8-38;g__;s__	Proteobacteria; Deltaproteobacteria	8_1_July_SF_Bin41	0	0	0	0	0	0	1	1	0	1	3	0	0	0	0	0	0	0	0	0	0	0	0	0	0	0	8	8	2	3	3	0	0	0	0	0	0	0	0
d__Archaea;p__Thermoproteota;c__Bathyarchaeia;o__Bathyarchaeales;f__SOJC01;g__JAGLZW01;s__JAGLZW01 sp029882535	Bathyarchaeota	8_1_July_SF_Bin42	0	0	0	0	0	0	0	0	0	0	0	0	0	0	0	0	0	0	0	0	0	0	0	0	0	0	0	0	0	0	0	0	0	0	0	0	0	0	0
d__Bacteria;p__Nitrospirota;c__Nitrospiria;o__Nitrospirales;f__Nitrospiraceae;g__Nitrospira_D;s__Nitrospira_D sp029881435	Nitrospirae	8_1_July_SF_Bin45	0	0	0	0	0	0	0	0	1	1	1	0	0	0	1	0	1	1	0	1	0	0	0	0	0	0	0	0	0	0	0	0	1	1	1	1	1	3	1
d__Bacteria;p__Pseudomonadota;c__Gammaproteobacteria;o__Woeseiales;f__Woeseiaceae;g__JAKEGN01;s__JAKEGN01 sp029865385	Proteobacteria; Gammaproteobacteria	8_1_July_SF_Bin46	0	0	1	0	1	1	0	0	0	1	0	0	0	0	0	0	0	0	0	0	0	0	0	0	0	0	0	0	0	0	0	0	0	0	0	0	0	0	0
d__Bacteria;p__Actinomycetota;c__Acidimicrobiia;o__UBA5794;f__JAENVV01;g__JAENVV01;s__JAENVV01 sp029881355	Actinobacteria	8_1_July_SF_Bin47	0	0	0	0	0	0	0	0	0	0	0	0	0	0	1	1	1	1	0	0	0	0	0	0	0	0	0	0	0	0	0	0	0	0	0	0	0	0	0
d__Bacteria;p__Nitrospinota;c__UBA7883;o__UBA7883;f__UBA7883;g__JAOUMU01;s__JAOUMU01 sp029881335	Nitrospinae	8_1_July_SF_Bin48	0	0	0	0	0	0	0	0	0	1	0	0	0	0	0	0	0	0	0	0	0	0	0	0	0	0	0	0	0	0	0	0	1	0	0	0	0	0	0
d__Bacteria;p__Chloroflexota;c__Anaerolineae;o__Anaerolineales;f__UBA11579;g__VRUJ01;s__	Chloroflexi	8_1_July_SF_Bin50	0	0	0	0	0	0	1	1	1	0	0	0	0	0	0	0	0	0	0	0	0	0	0	0	0	0	0	0	0	0	0	0	0	0	0	0	0	0	0
d__Bacteria;p__Actinomycetota;c__Acidimicrobiia;o__Acidimicrobiales;f__SZUA-35;g__JAHELU01;s__JAHELU01 sp029857855	Actinobacteria	8_1_July_SF_Bin52	0	0	0	0	0	0	0	0	0	0	0	0	0	0	2	2	1	1	0	0	0	0	0	0	0	0	0	0	0	0	0	0	0	0	0	0	0	0	0
d__Bacteria;p__Pseudomonadota;c__Gammaproteobacteria;o__SZUA-229;f__SZUA-229;g__JAPHQX01;s__JAPHQX01 sp029881275	Proteobacteria; Gammaproteobacteria	8_1_July_SF_Bin54	0	0	0	0	0	0	1	1	0	1	1	1	1	1	0	0	0	0	1	1	1	0	0	0	0	0	0	0	0	0	0	0	1	0	0	0	0	0	0
d__Bacteria;p__Pseudomonadota;c__Gammaproteobacteria;o__S012-40;f__S012-40;g__JAOUMY01;s__JAOUMY01 sp029881255	Proteobacteria; Gammaproteobacteria	8_1_July_SF_Bin55	1	0	0	0	0	0	0	0	1	0	1	2	2	2	0	0	0	0	1	1	0	0	0	0	0	0	0	0	0	0	0	0	0	0	0	0	0	0	0
d__Bacteria;p__Pseudomonadota;c__Gammaproteobacteria;o__UBA6429;f__Thiohalophilaceae;g__JAPHRJ01;s__	Proteobacteria; Gammaproteobacteria	8_1_July_SF_Bin57	1	0	0	0	0	0	1	1	0	2	1	1	1	1	0	0	0	0	1	1	0	0	0	0	0	0	0	0	0	0	0	0	0	0	0	0	0	0	0
d__Bacteria;p__Myxococcota_A;c__UBA9160;o__UBA9160;f__SMWR01;g__JAOUNA01;s__JAOUNA01 sp029881215	Proteobacteria; Deltaproteobacteria	8_1_July_SF_Bin58	0	0	0	0	0	0	0	0	1	1	1	1	1	1	0	0	0	0	0	0	0	0	0	0	0	0	0	0	0	0	0	0	0	0	0	0	0	0	0
d__Archaea;p__Thermoproteota;c__Nitrososphaeria;o__Nitrososphaerales;f__Nitrosopumilaceae;g__Nitrosopumilus;s__Nitrosopumilus sp029881195	Thaumarchaeota; Nitrosopumilus	8_1_July_SF_Bin59	0	0	0	0	0	0	0	0	1	0	0	0	0	0	0	0	0	0	0	0	0	0	0	0	0	0	0	0	0	0	0	0	0	1	0	1	1	1	1
d__Bacteria;p__Nitrospirota;c__Nitrospiria;o__Nitrospirales;f__UBA8639;g__Nitrospira_E;s__Nitrospira_E sp029881175	Nitrospirae	8_1_July_SF_Bin60	0	0	0	0	0	0	0	0	1	0	0	0	0	0	1	0	1	1	0	2	0	0	0	0	0	0	0	0	0	0	0	0	0	0	0	0	0	0	0
d__Bacteria;p__Nitrospirota;c__Nitrospiria;o__Nitrospirales;f__UBA8639;g__Nitrospira_E;s__Nitrospira_E sp029865515	Nitrospirae	8_1_July_SF_Bin61	0	0	0	0	0	0	0	0	1	0	1	0	0	0	1	0	0	0	0	2	0	0	0	0	0	0	0	0	0	0	0	0	0	0	0	0	0	0	0
d__Bacteria;p__Pseudomonadota;c__Gammaproteobacteria;o__Burkholderiales;f__SG8-39;g__JAABQT01;s__	Proteobacteria; Betaproteobacteria	8_1_July_SF_Bin62	0	0	0	0	0	0	0	0	1	0	0	0	0	0	0	0	1	0	0	0	0	0	0	0	0	0	0	0	0	0	0	0	0	0	0	0	0	0	0
d__Bacteria;p__Nitrospirota;c__Nitrospiria;o__Nitrospirales;f__UBA8639;g__Nitrospira_E;s__Nitrospira_E sp029879555	Nitrospirae	8_1_July_SF_Bin63	0	0	0	0	0	1	0	0	2	0	0	0	0	0	0	0	0	0	0	1	0	0	0	0	0	0	0	0	0	0	0	0	0	0	0	0	0	0	0
d__Bacteria;p__Gemmatimonadota;c__Gemmatimonadetes;o__Longimicrobiales;f__UBA6960;g__JAOUPR01;s__JAOUPR01 sp029879725	Gemmatimonadetes	8_1_July_SF_Bin64	0	0	0	0	0	0	1	1	0	1	1	0	0	0	0	0	0	0	0	0	0	0	0	0	0	0	0	0	0	0	0	0	0	0	0	0	0	0	0
d__Bacteria;p__Pseudomonadota;c__Gammaproteobacteria;o__Woeseiales;f__Woeseiaceae;g__UBA1847;s__UBA1847 sp029881055	Proteobacteria; Gammaproteobacteria	8_1_July_SF_Bin65	0	0	0	0	0	0	0	0	0	0	0	0	0	0	0	0	0	0	0	0	0	0	0	0	0	0	0	0	0	0	0	0	0	0	0	0	0	0	0
d__Bacteria;p__Pseudomonadota;c__Gammaproteobacteria;o__SZUA-229;f__SZUA-229;g__LH-M37;s__LH-M37 sp029881035	Proteobacteria; Gammaproteobacteria	8_1_July_SF_Bin66	0	0	0	0	0	0	1	1	0	3	1	1	1	1	0	0	0	0	1	1	1	0	0	0	0	0	0	0	0	0	0	0	0	0	0	0	0	0	0
d__Bacteria;p__Pseudomonadota;c__Gammaproteobacteria;o__Woeseiales;f__Woeseiaceae;g__UBA1847;s__	Proteobacteria; Gammaproteobacteria	8_1_July_SF_Bin68	0	1	0	0	0	0	0	0	0	2	0	0	0	0	0	0	0	0	1	0	0	0	0	0	0	0	0	0	0	0	0	0	0	0	0	0	0	0	0
d__Bacteria;p__Pseudomonadota;c__Gammaproteobacteria;o__Woeseiales;f__Woeseiaceae;g__UBA1847;s__UBA1847 sp029881015	Proteobacteria; Gammaproteobacteria	8_1_July_SF_Bin69	0	0	0	0	0	0	0	0	0	1	0	0	0	0	0	0	0	0	0	0	0	0	0	0	0	0	0	0	0	0	0	0	0	0	0	0	0	0	0
d__Bacteria;p__Actinomycetota;c__Acidimicrobiia;o__UBA5794;f__UBA4744;g__UBA4744;s__UBA4744 sp029863625	Actinobacteria	8_1_July_SF_Bin7	0	0	0	0	0	0	0	0	0	0	0	0	0	0	2	2	1	1	0	0	0	0	0	0	0	0	0	0	0	0	0	0	0	0	0	0	0	0	0
d__Bacteria;p__Pseudomonadota;c__Gammaproteobacteria;o__DAOVJZ01;f__DAOVJZ01;g__DAOVJZ01;s__DAOVJZ01 sp029882995	Proteobacteria; Gammaproteobacteria	8_1_July_SF_Bin70	0	0	1	1	1	0	1	1	0	3	1	0	0	0	0	0	0	0	0	0	0	0	0	0	0	0	0	0	0	0	0	0	0	0	0	0	0	0	0
d__Bacteria;p__Nitrospirota;c__Nitrospiria;o__Nitrospirales;f__Nitrospiraceae;g__Nitrospira_D;s__Nitrospira_D sp029858925	Nitrospirae	8_1_July_SF_Bin71	0	0	0	0	0	0	0	0	0	0	0	0	0	0	0	0	0	0	0	1	0	0	0	0	0	0	0	0	0	0	0	0	1	0	0	0	0	0	0
d__Archaea;p__Thermoproteota;c__Bathyarchaeia;o__Bathyarchaeales;f__Bathyarchaeaceae;g__Kmv02;s__Kmv02 sp029879825	Bathyarchaeota	8_1_July_SF_Bin73	0	0	0	0	0	0	0	0	0	0	0	0	0	0	0	0	0	0	0	0	0	0	0	0	0	0	0	0	0	0	0	0	0	0	0	0	0	0	0
d__Bacteria;p__Krumholzibacteriota;c__Krumholzibacteriia;o__WVZY01;f__JAKEHA01;g__JAKEHA01;s__JAKEHA01 sp029865265	Delphibacteria	8_1_July_SF_Bin8	0	0	0	0	0	0	1	1	0	1	0	0	0	0	0	0	0	0	0	0	0	0	0	0	0	0	0	0	0	0	0	0	0	0	0	0	0	0	0
d__Archaea;p__Thermoproteota;c__Nitrososphaeria;o__Nitrososphaerales;f__Nitrosopumilaceae;g__Nitrosopumilus;s__Nitrosopumilus sp029882185	Thaumarchaeota; Nitrosopumilus	8_1_May_SF_Bin10	0	0	0	0	0	0	0	0	1	1	0	0	0	0	0	0	0	0	0	0	0	0	0	0	0	0	0	0	0	0	0	0	0	1	0	0	0	1	1
d__Bacteria;p__Nitrospinota;c__UBA7883;o__UBA7883;f__UBA7883;g__JAOUMU01;s__JAOUMU01 sp029879765	Nitrospinae	8_1_May_SF_Bin11	0	0	0	0	0	0	0	0	0	2	0	0	0	0	0	0	0	0	0	0	0	0	0	0	0	0	0	0	0	0	0	0	0	0	0	0	0	0	0
d__Bacteria;p__Pseudomonadota;c__Gammaproteobacteria;o__UBA6429;f__Thiohalophilaceae;g__JAOUNS01;s__JAOUNS01 sp029880855	Proteobacteria; Gammaproteobacteria	8_1_May_SF_Bin12	0	0	0	0	0	0	0	0	0	0	2	1	1	1	0	0	0	0	1	1	1	0	0	0	0	0	0	0	0	0	0	0	0	0	0	0	0	0	0
d__Archaea;p__Asgardarchaeota;c__Heimdallarchaeia;o__Heimdallarchaeales;f__Kariarchaeaceae;g__JAOUKW01;s__JAOUKW01 sp029882335	Heimdallarchaeota	8_1_May_SF_Bin13	0	0	0	0	0	0	0	0	1	0	0	0	0	0	0	0	0	0	0	0	0	0	0	0	0	0	0	0	0	0	0	0	0	0	0	0	0	0	0
d__Bacteria;p__Nitrospirota;c__Nitrospiria;o__Nitrospirales;f__Nitrospiraceae;g__Nitrospira_D;s__	Nitrospirae	8_1_May_SF_Bin16	0	0	0	0	0	0	0	0	2	0	0	0	0	0	0	0	0	0	0	1	0	0	0	0	0	0	0	0	0	0	0	0	0	0	0	0	0	0	0
d__Bacteria;p__Nitrospinota;c__UBA7883;o__UBA7883;f__UBA7883;g__JAOUMU01;s__JAOUMU01 sp029880775	Nitrospinae	8_1_May_SF_Bin17	0	0	0	0	0	0	0	0	0	1	0	0	0	0	0	0	0	0	0	0	0	0	1	0	0	0	0	0	0	0	0	0	1	0	0	0	0	0	0
d__Bacteria;p__Pseudomonadota;c__Gammaproteobacteria;o__Acidiferrobacterales;f__JAOUNW01;g__JAOUNW01;s__JAOUNW01 sp029880755	Proteobacteria; Gammaproteobacteria	8_1_May_SF_Bin19	0	0	0	0	0	0	1	1	0	1	1	1	1	1	0	0	0	0	0	0	0	0	0	0	0	0	0	0	0	0	0	0	1	0	0	0	0	0	0
d__Bacteria;p__Gemmatimonadota;c__Gemmatimonadetes;o__Gemmatimonadales;f__GWC2-71-9;g__;s__	Gemmatimonadetes	8_1_May_SF_Bin5	0	0	0	0	0	0	1	1	0	1	0	0	0	0	1	0	1	1	0	0	0	0	0	0	0	0	0	0	0	0	0	0	0	0	0	0	0	0	0
d__Archaea;p__Thermoproteota;c__Bathyarchaeia;o__Bathyarchaeales;f__Bathyarchaeaceae;g__Kmv02;s__Kmv02 sp029879825	Bathyarchaeota	8_1_May_SF_Bin8	0	0	0	0	0	0	0	0	0	0	0	0	0	0	0	0	0	0	0	0	0	0	0	0	0	0	0	0	0	0	0	0	0	0	0	0	0	0	0
d__Archaea;p__Thermoproteota;c__Nitrososphaeria;o__Nitrososphaerales;f__Nitrosopumilaceae;g__Nitrosopumilus;s__Nitrosopumilus sp029880665	Thaumarchaeota; Nitrosopumilus	8_1_May_SF_Bin9	0	0	0	0	0	0	0	0	4	0	0	0	0	0	0	0	0	0	0	0	0	0	0	0	0	0	0	0	0	0	0	0	0	1	0	1	0	1	1
d__Bacteria;p__Spirochaetota;c__Leptospiria;o__Leptospirales;f__Leptonemataceae;g__JAOUOA01;s__JAOUOA01 sp029880625	Spirochaetes	8_1_Oct_SF_Bin1	1	0	0	0	0	0	1	1	0	1	1	0	0	0	0	0	0	0	1	1	1	0	0	0	0	0	0	0	0	0	0	0	0	0	0	0	0	0	0
d__Archaea;p__Thermoproteota;c__Bathyarchaeia;o__Bathyarchaeales;f__SOJC01;g__;s__	Bathyarchaeota	8_1_Oct_SF_Bin100	0	0	0	0	0	0	0	0	0	0	0	0	0	0	0	0	0	0	0	0	0	0	0	0	0	0	0	0	0	0	0	0	0	0	0	0	0	0	0
d__Bacteria;p__Pseudomonadota;c__Gammaproteobacteria;o__Enterobacterales;f__Kangiellaceae;g__JAOUOC01;s__JAOUOC01 sp029880585	Proteobacteria; Gammaproteobacteria	8_1_Oct_SF_Bin101	0	0	1	1	1	1	0	0	0	1	0	0	0	0	1	1	1	1	0	0	0	0	0	0	0	0	0	0	0	0	0	0	0	0	0	0	0	0	0
d__Bacteria;p__Pseudomonadota;c__Gammaproteobacteria;o__Acidiferrobacterales;f__JAOUNW01;g__JAOUOD01;s__JAOUOD01 sp029880545	Proteobacteria; Gammaproteobacteria	8_1_Oct_SF_Bin102	0	0	0	0	0	0	0	0	0	1	1	1	1	1	0	0	0	0	1	1	1	0	0	0	0	0	0	0	0	0	0	0	0	0	0	0	0	0	0
d__Archaea;p__Thermoproteota;c__Bathyarchaeia;o__Bathyarchaeales;f__Bathyarchaeaceae;g__SOJZ01;s__	Bathyarchaeota	8_1_Oct_SF_Bin103	0	0	0	0	0	0	0	0	0	0	0	0	0	0	0	0	0	0	0	0	0	0	0	0	0	0	0	0	0	0	0	0	0	0	0	0	0	0	0
d__Bacteria;p__Pseudomonadota;c__Gammaproteobacteria;o__DAOVJZ01;f__DAOVJZ01;g__DAOVJZ01;s__DAOVJZ01 sp029882995	Proteobacteria; Gammaproteobacteria	8_1_Oct_SF_Bin104	0	0	1	1	1	0	1	1	0	2	1	1	1	1	0	0	0	0	0	0	0	0	0	0	0	0	0	0	0	0	0	0	0	0	0	0	0	0	0
d__Bacteria;p__Pseudomonadota;c__Gammaproteobacteria;o__Nitrosococcales;f__Methylophagaceae;g__GCA-002733105;s__GCA-002733105 sp029882915	Proteobacteria; Gammaproteobacteria	8_1_Oct_SF_Bin105	0	0	0	0	0	0	0	0	0	0	0	0	0	0	1	1	1	1	0	0	0	0	0	0	0	0	0	0	0	0	0	0	0	0	0	0	0	0	0
d__Bacteria;p__Bacteroidota;c__Bacteroidia;o__Cytophagales;f__Cyclobacteriaceae;g__JAOUKJ01;s__	Bacteroidetes	8_1_Oct_SF_Bin109	0	0	0	0	0	0	2	2	0	0	0	0	0	0	1	1	1	1	0	0	0	0	0	0	0	0	0	0	0	0	0	0	0	0	0	0	0	0	0
d__Bacteria;p__Bacteroidota;c__Bacteroidia;o__Cytophagales;f__Cyclobacteriaceae;g__;s__	Bacteroidetes	8_1_Oct_SF_Bin11	0	0	0	0	0	0	1	1	0	0	0	0	0	0	1	1	1	1	0	0	0	0	0	0	0	0	0	0	0	0	0	0	0	0	0	0	0	0	0
d__Bacteria;p__Pseudomonadota;c__Gammaproteobacteria;o__UBA6429;f__Thiohalophilaceae;g__JAGLTQ01;s__JAGLTQ01 sp029880425	Proteobacteria; Gammaproteobacteria	8_1_Oct_SF_Bin111	0	0	1	1	1	1	1	1	0	1	2	1	1	1	0	0	0	0	1	0	0	0	0	0	0	0	0	0	0	0	0	0	0	0	0	0	0	0	0
d__Bacteria;p__Chloroflexota;c__Anaerolineae;o__Anaerolineales;f__UBA11579;g__;s__	Chloroflexi	8_1_Oct_SF_Bin13	0	0	0	0	0	1	1	1	0	0	0	0	0	0	0	0	0	0	0	0	0	0	0	0	0	0	0	0	0	0	0	0	0	0	0	0	0	0	0
d__Bacteria;p__Bacteroidota;c__Bacteroidia;o__Cytophagales;f__Cyclobacteriaceae;g__JAOUOM01;s__JAOUOM01 sp029880385	Bacteroidetes	8_1_Oct_SF_Bin14	0	0	1	1	0	0	1	1	0	0	0	0	0	0	0	0	0	0	0	1	0	1	1	1	1	0	0	0	0	0	0	0	0	0	0	0	0	0	0
d__Bacteria;p__Bdellovibrionota;c__Bacteriovoracia;o__Bacteriovoracales;f__Bacteriovoracaceae;g__JAURDE01;s__JAURDE01 sp030828105	Proteobacteria; Oligoflexia	8_1_Oct_SF_Bin17	0	0	0	0	0	0	0	0	0	0	0	0	0	0	0	0	0	0	0	0	0	0	0	0	0	0	0	0	0	0	0	0	0	0	0	0	0	0	0
d__Bacteria;p__Pseudomonadota;c__Gammaproteobacteria;o__UBA6429;f__Thiohalophilaceae;g__JAGLTQ01;s__	Proteobacteria; Gammaproteobacteria	8_1_Oct_SF_Bin18	2	0	0	0	0	0	0	0	0	3	0	0	0	0	0	0	0	0	2	1	0	0	0	0	0	0	0	0	0	0	0	0	0	0	0	0	0	0	0
d__Bacteria;p__Myxococcota;c__Polyangia;o__Polyangiales;f__JAFGIB01;g__JAOUOP01;s__JAOUOP01 sp029880325	Proteobacteria; Deltaproteobacteria	8_1_Oct_SF_Bin19	1	0	0	0	0	0	0	0	0	0	1	0	0	0	0	0	0	0	1	0	0	0	0	0	0	0	0	0	0	0	0	0	0	0	0	0	0	0	0
d__Bacteria;p__Acidobacteriota;c__B3-B38;o__Guanabaribacteriales;f__B3-B38;g__Guanabaribacterium;s__Guanabaribacterium sp029880275	Aminicenantes	8_1_Oct_SF_Bin20	0	0	0	0	0	0	0	0	0	0	0	0	0	0	0	0	0	0	0	0	0	0	0	0	0	0	0	0	0	0	0	0	0	0	0	0	0	0	0
d__Bacteria;p__Pseudomonadota;c__Alphaproteobacteria;o__Micavibrionales;f__Micavibrionaceae;g__UBA1672;s__UBA1672 sp029880245	Proteobacteria; Alphaproteobacteria	8_1_Oct_SF_Bin23	0	0	0	0	0	0	0	0	0	0	0	0	0	0	1	1	1	1	0	0	0	0	0	0	0	0	0	0	0	0	0	0	0	0	0	0	0	0	0
d__Bacteria;p__Spirochaetota;c__Leptospiria;o__Turneriellales;f__JAOUOS01;g__JAOUOS01;s__JAOUOS01 sp029880285	Spirochaetes	8_1_Oct_SF_Bin24	0	0	0	0	0	0	1	1	0	1	1	0	0	0	0	0	0	0	0	0	0	0	0	0	0	0	0	0	0	0	0	0	0	0	0	0	0	0	0
d__Bacteria;p__Spirochaetota;c__Leptospiria;o__Turneriellales;f__JAOUOS01;g__JAOUOT01;s__JAOUOT01 sp029880265	Spirochaetes	8_1_Oct_SF_Bin25	0	0	0	0	0	0	1	1	0	1	1	0	0	0	0	0	0	0	0	0	0	0	1	0	0	0	0	0	0	0	0	0	0	0	0	0	0	0	0
d__Bacteria;p__Nitrospirota;c__Nitrospiria;o__Nitrospirales;f__Nitrospiraceae;g__Nitrospira_D;s__Nitrospira_D sp029881435	Nitrospirae	8_1_Oct_SF_Bin26	0	0	0	0	0	0	0	0	1	1	1	0	0	0	1	0	1	1	0	1	0	0	0	0	0	0	0	0	0	0	0	0	1	0	0	0	0	4	1
d__Bacteria;p__Pseudomonadota;c__Gammaproteobacteria;o__SZUA-229;f__SZUA-229;g__JAPHQX01;s__JAPHQX01 sp029881275	Proteobacteria; Gammaproteobacteria	8_1_Oct_SF_Bin28	1	0	0	0	0	0	1	1	0	1	1	1	1	1	0	0	0	0	3	2	2	0	0	0	0	0	0	0	0	0	0	0	1	0	0	0	0	0	0
d__Archaea;p__Thermoproteota;c__Bathyarchaeia;o__Bathyarchaeales;f__Bathyarchaeaceae;g__JAOUKN01;s__JAOUKN01 sp029882515	Bathyarchaeota	8_1_Oct_SF_Bin29	0	0	0	0	0	0	0	0	0	0	0	0	0	0	0	0	0	0	0	0	0	0	0	0	0	0	0	0	0	0	0	0	0	0	0	0	0	0	0
d__Bacteria;p__Pseudomonadota;c__Gammaproteobacteria;o__S012-40;f__S012-40;g__JAOUJM01;s__JAOUJM01 sp029883265	Proteobacteria; Gammaproteobacteria	8_1_Oct_SF_Bin3	0	0	0	0	0	0	2	2	0	0	1	1	1	1	0	0	0	0	1	1	0	0	0	0	0	0	0	0	0	0	0	0	0	0	0	0	0	0	0
d__Bacteria;p__Acidobacteriota;c__Aminicenantia;o__Aminicenantales;f__Aminicenantaceae;g__SOIA01;s__SOIA01 sp029882525	Aminicenantes	8_1_Oct_SF_Bin32	0	0	0	0	0	0	0	0	0	0	0	0	0	0	0	0	0	0	1	0	0	0	0	0	0	0	0	0	0	0	0	0	0	0	0	0	0	0	0
d__Archaea;p__Thermoproteota;c__Nitrososphaeria_A;o__Caldarchaeales;f__JAVZCJ01;g__JBGVSY01;s__	Aigarchaeota	8_1_Oct_SF_Bin33	0	0	0	0	0	0	0	0	0	0	0	0	0	0	0	0	0	0	1	0	0	0	0	0	0	0	0	0	0	0	0	0	0	0	0	0	0	0	0
d__Bacteria;p__Pseudomonadota;c__Gammaproteobacteria;o__SZUA-229;f__SZUA-229;g__LH-M37;s__LH-M37 sp029880105	Proteobacteria; Gammaproteobacteria	8_1_Oct_SF_Bin34	1	0	0	0	0	0	1	1	0	1	1	1	1	1	0	0	0	0	1	1	0	0	0	0	0	0	0	0	0	0	0	0	0	0	0	0	0	0	0
d__Archaea;p__Thermoproteota;c__Bathyarchaeia;o__Bathyarchaeales;f__Bathyarchaeaceae;g__GCA-020356305;s__GCA-020356305 sp029881555	Bathyarchaeota	8_1_Oct_SF_Bin35	0	0	0	0	0	0	0	0	0	0	0	0	0	0	0	0	0	0	0	0	0	0	0	0	0	0	0	0	0	0	0	0	0	0	0	0	0	0	0
d__Archaea;p__Thermoproteota;c__Bathyarchaeia;o__Bathyarchaeales;f__WAQA01;g__;s__	Bathyarchaeota	8_1_Oct_SF_Bin36	0	0	0	0	0	0	0	0	0	0	0	0	0	0	0	0	0	0	0	0	0	0	0	0	0	0	0	0	0	0	0	0	0	0	0	0	0	0	0
d__Archaea;p__Hadarchaeota;c__Hadarchaeia;o__Hadarchaeales;f__Hadarchaeaceae;g__DG-33;s__DG-33 sp029880065	Hadesarchaea	8_1_Oct_SF_Bin37	0	0	0	0	0	0	0	0	0	0	0	0	0	0	0	0	0	0	0	0	0	0	0	0	0	0	0	0	0	0	0	0	0	0	0	0	0	0	0
d__Bacteria;p__WOR-3;c__WOR-3;o__UBA2258;f__JAOUPE01;g__JAOUPE01;s__JAOUPE01 sp029880025	WOR-3	8_1_Oct_SF_Bin39	0	0	0	0	0	0	0	0	0	0	0	0	0	0	0	0	0	0	0	0	0	0	0	0	0	0	0	0	0	0	0	0	0	0	0	0	0	0	0
d__Bacteria;p__Spirochaetota;c__UBA6919;o__UBA6919;f__UBA6919;g__;s__	Spirochaetes	8_1_Oct_SF_Bin4	0	0	0	0	0	0	0	0	0	2	2	1	1	1	0	0	0	0	0	0	0	0	0	0	0	0	0	0	0	0	0	0	0	0	0	0	0	0	0
d__Archaea;p__Thermoproteota;c__Bathyarchaeia;o__Bathyarchaeales;f__Bathyarchaeaceae;g__Bathyarchaeum;s__	Bathyarchaeota	8_1_Oct_SF_Bin41	0	0	0	0	0	0	0	0	0	0	0	0	0	0	0	0	0	0	1	0	0	0	0	0	0	0	0	0	0	0	0	0	0	0	0	0	0	0	0
d__Bacteria;p__Chloroflexota;c__Dehalococcoidia;o__Dehalococcoidales;f__BS750m-G39;g__;s__	Chloroflexi	8_1_Oct_SF_Bin42	0	0	0	0	0	0	0	0	0	0	0	0	0	0	0	0	0	0	0	0	0	0	0	0	0	0	0	0	0	0	0	0	0	0	0	0	0	0	0
d__Archaea;p__Thermoproteota;c__Nitrososphaeria;o__Nitrososphaerales;f__Nitrosopumilaceae;g__Nitrosopumilus;s__Nitrosopumilus sp029882185	Thaumarchaeota; Nitrosopumilus	8_1_Oct_SF_Bin45	0	0	0	0	0	0	0	0	1	0	0	0	0	0	0	0	0	0	0	0	0	0	0	0	0	0	0	0	0	0	0	0	0	0	0	0	0	0	0
d__Bacteria;p__Pseudomonadota;c__Gammaproteobacteria;o__S012-40;f__S012-40;g__JAOUPJ01;s__JAOUPJ01 sp029879945	Proteobacteria; Gammaproteobacteria	8_1_Oct_SF_Bin47	1	0	0	0	0	0	0	0	1	0	0	0	0	0	0	0	0	0	1	1	0	0	0	0	0	0	0	0	0	0	0	0	0	0	0	0	0	0	0
d__Bacteria;p__Nitrospirota;c__Nitrospiria;o__Nitrospirales;f__UBA8639;g__Nitrospira_E;s__Nitrospira_E sp029864405	Nitrospirae	8_1_Oct_SF_Bin49	0	0	0	0	0	0	0	0	0	0	2	0	0	0	1	0	2	2	0	1	0	0	0	0	0	0	0	0	0	0	0	0	0	0	0	0	0	0	0
d__Archaea;p__Thermoproteota;c__Bathyarchaeia;o__Bathyarchaeales;f__Bathyarchaeaceae;g__Kmv02;s__Kmv02 sp029879825	Bathyarchaeota	8_1_Oct_SF_Bin52	0	0	0	0	0	0	0	0	0	0	0	0	0	0	0	0	0	0	0	0	0	0	0	0	0	0	0	0	0	0	0	0	0	0	0	0	0	0	0
d__Archaea;p__Thermoproteota;c__Bathyarchaeia;o__Bathyarchaeales;f__Bathyarchaeaceae;g__Kmv02;s__	Bathyarchaeota	8_1_Oct_SF_Bin53	0	0	0	0	0	0	0	0	0	0	0	0	0	0	0	0	0	0	1	0	0	0	0	0	0	0	0	0	0	0	0	0	0	0	0	0	0	0	0
d__Bacteria;p__Nitrospirota;c__Nitrospiria;o__Nitrospirales;f__Nitrospiraceae;g__Nitrospira_D;s__Nitrospira_D sp029879905	Nitrospirae	8_1_Oct_SF_Bin54	0	1	0	0	0	0	0	0	3	0	0	0	0	0	1	0	1	1	0	1	0	0	0	0	0	0	0	0	0	0	0	0	1	1	1	1	1	4	1
d__Bacteria;p__UBA6262;c__WVXT01;o__WVXT01;f__WVXT01;g__WVXT01;s__	Elusimicrobia	8_1_Oct_SF_Bin55	0	0	0	0	0	0	0	0	0	0	0	0	0	0	0	0	0	0	0	0	0	0	0	0	0	0	0	0	0	0	0	0	0	0	0	0	0	0	0
d__Bacteria;p__Pseudomonadota;c__Gammaproteobacteria;o__Burkholderiales;f__Burkholderiaceae;g__Hylemonella;s__	Proteobacteria; Betaproteobacteria	8_1_Oct_SF_Bin56	0	0	0	0	0	0	0	0	0	1	0	0	0	0	2	2	1	1	0	0	0	0	0	0	0	0	0	0	0	0	0	0	0	0	0	0	0	0	0
d__Bacteria;p__Nitrospinota;c__UBA7883;o__UBA7883;f__UBA7883;g__JAOUMU01;s__JAOUMU01 sp029879765	Nitrospinae	8_1_Oct_SF_Bin59	0	0	0	0	0	0	0	0	0	2	0	0	0	0	0	0	0	0	0	0	0	0	0	0	0	0	0	0	0	0	0	0	0	0	0	0	0	0	0
d__Bacteria;p__Gemmatimonadota;c__Gemmatimonadetes;o__Longimicrobiales;f__UBA6960;g__JAOUPR01;s__JAOUPR01 sp029879725	Gemmatimonadetes	8_1_Oct_SF_Bin61	0	0	0	0	0	0	1	1	0	1	1	1	0	0	0	0	0	0	0	0	0	0	0	0	0	0	0	0	0	0	0	0	0	0	0	0	0	0	0
d__Archaea;p__Thermoproteota;c__Bathyarchaeia;o__Bathyarchaeales;f__Bathycorpusculaceae;g__JAOUPS01;s__JAOUPS01 sp029879735	Bathyarchaeota	8_1_Oct_SF_Bin62	0	0	0	0	0	0	0	0	0	0	0	0	0	0	0	0	0	0	0	0	0	0	0	0	0	0	0	0	0	0	0	0	0	0	0	0	0	0	0
d__Bacteria;p__Nitrospirota;c__Nitrospiria;o__Nitrospirales;f__Nitrospiraceae;g__Nitrospira_D;s__	Nitrospirae	8_1_Oct_SF_Bin63	0	0	0	0	0	0	0	0	1	1	0	0	0	0	2	0	1	1	0	1	0	0	0	0	0	0	0	0	0	0	0	0	2	1	1	1	1	2	1
d__Bacteria;p__Pseudomonadota;c__Gammaproteobacteria;o__Pseudomonadales;f__Azotimanducaceae;g__;s__	Proteobacteria; Gammaproteobacteria	8_1_Oct_SF_Bin66	0	0	0	0	0	0	0	0	0	2	0	0	0	0	0	0	0	1	0	0	0	0	0	0	0	0	0	0	0	0	0	0	0	0	0	0	0	0	0
d__Bacteria;p__Acidobacteriota;c__Aminicenantia;o__Aminicenantales;f__Aminicenantaceae;g__;s__	Aminicenantes	8_1_Oct_SF_Bin67	0	0	0	0	0	0	0	0	0	0	0	0	0	0	0	0	0	0	1	0	0	0	0	0	0	0	0	0	0	0	0	0	0	0	0	0	0	0	0
d__Bacteria;p__Pseudomonadota;c__Alphaproteobacteria;o__Rhodospirillales;f__JAOUPW01;g__JAOUPW01;s__JAOUPW01 sp029879665	Proteobacteria; Alphaproteobacteria	8_1_Oct_SF_Bin68	0	0	0	0	0	0	1	1	0	2	1	1	1	1	0	0	0	0	0	0	0	0	0	0	0	0	0	0	0	0	0	0	0	0	0	0	0	0	0
d__Bacteria;p__Nitrospinota;c__Nitrospinia;o__Nitrospinales;f__Nitrospinaceae;g__SZUA-226;s__SZUA-226 sp029879645	Nitrospinae	8_1_Oct_SF_Bin69	0	0	0	0	0	0	0	0	1	0	0	0	0	0	1	0	1	1	0	0	0	0	0	0	0	0	0	0	0	0	0	0	0	0	0	0	0	0	0
d__Archaea;p__Thermoproteota;c__Bathyarchaeia;o__Bathyarchaeales;f__Bathycorpusculaceae;g__JASEET01;s__	Bathyarchaeota	8_1_Oct_SF_Bin71	0	0	0	0	0	0	0	0	0	0	0	0	0	0	0	0	0	0	0	0	0	0	0	0	0	0	0	0	0	0	0	0	0	0	0	0	0	0	0
d__Bacteria;p__SAR324;c__SAR324;o__JACQKK01;f__JACQKK01;g__JAOUPZ01;s__JAOUPZ01 sp029879595	Proteobacteria; Deltaproteobacteria	8_1_Oct_SF_Bin72	0	1	0	0	0	0	1	1	0	1	1	0	1	1	0	0	0	0	0	0	0	0	1	0	0	0	0	0	0	1	1	0	0	0	0	0	0	0	0
d__Bacteria;p__Pseudomonadota;c__Gammaproteobacteria;o__SZUA-229;f__SZUA-229;g__JAPHQX01;s__JAPHQX01 sp029879605	Proteobacteria; Gammaproteobacteria	8_1_Oct_SF_Bin73	0	0	0	0	0	0	2	1	0	4	0	1	1	1	0	0	0	0	0	0	0	0	0	0	0	0	0	0	0	0	0	0	0	0	0	0	0	0	0
d__Bacteria;p__Nitrospirota;c__Nitrospiria;o__Nitrospirales;f__UBA8639;g__Nitrospira_E;s__Nitrospira_E sp029879555	Nitrospirae	8_1_Oct_SF_Bin74	0	0	0	0	0	1	0	0	1	0	0	0	0	0	1	0	1	1	0	1	0	0	0	0	0	0	0	0	0	0	0	0	0	0	0	0	0	0	0
d__Bacteria;p__Pseudomonadota;c__Gammaproteobacteria;o__UBA6429;f__Thiohalophilaceae;g__JAOULB01;s__JAOULB01 sp029882235	Proteobacteria; Gammaproteobacteria	8_1_Oct_SF_Bin77	0	0	0	0	0	0	0	0	0	0	3	1	1	1	0	0	0	0	1	1	1	0	0	0	0	0	0	0	0	0	0	0	0	0	0	0	0	0	0
d__Bacteria;p__Nitrospirota;c__Thermodesulfovibrionia;o__Thermodesulfovibrionales;f__SM23-35;g__VGWZ01;s__VGWZ01 sp029883145	Nitrospirae	8_1_Oct_SF_Bin79	0	0	0	0	0	0	0	0	0	0	0	0	0	0	0	0	0	0	0	0	0	0	0	0	0	0	0	0	0	0	0	0	0	0	0	0	0	0	0
d__Bacteria;p__Pseudomonadota;c__Alphaproteobacteria;o__Rhodospirillales;f__Magnetovibrionaceae;g__DAOVVL01;s__	Proteobacteria; Alphaproteobacteria	8_1_Oct_SF_Bin8	0	0	0	0	0	0	0	0	0	2	0	0	0	0	0	0	0	0	0	0	0	0	0	0	0	0	0	0	0	0	0	0	0	0	0	0	0	0	0
d__Archaea;p__Thermoproteota;c__Bathyarchaeia;o__Bathyarchaeales;f__Bathyarchaeaceae;g__;s__	Bathyarchaeota	8_1_Oct_SF_Bin81	0	0	0	0	0	0	0	0	0	0	0	0	0	0	0	0	0	0	0	0	0	0	0	0	0	0	0	0	0	0	0	0	0	0	0	0	0	0	0
d__Bacteria;p__Chloroflexota;c__Dehalococcoidia;o__GIF9;f__AB-539-J10;g__20-14-all-45-10;s__	Chloroflexi	8_1_Oct_SF_Bin82	0	0	0	0	0	0	0	0	0	0	0	0	0	0	0	0	0	0	0	0	0	0	0	0	0	0	0	0	0	0	0	0	0	0	0	0	0	0	0
d__Bacteria;p__Nitrospinota;c__Nitrospinia;o__Nitrospinales;f__Nitrospinaceae;g__SZUA-226;s__	Nitrospinae	8_1_Oct_SF_Bin83	0	0	0	0	0	0	0	0	0	0	0	0	0	0	0	0	0	0	0	0	0	0	0	0	0	0	0	0	0	0	0	0	0	0	0	0	0	0	0
d__Archaea;p__Thermoproteota;c__Bathyarchaeia;o__TCS64;f__TCS64;g__;s__	Bathyarchaeota	8_1_Oct_SF_Bin84	0	0	0	0	0	0	0	0	0	0	0	0	0	0	0	0	0	0	0	0	0	0	0	0	0	0	0	0	0	0	0	0	0	0	0	0	0	0	0
d__Archaea;p__Thermoproteota;c__Bathyarchaeia;o__Bathyarchaeales;f__Bathycorpusculaceae;g__;s__	Bathyarchaeota	8_1_Oct_SF_Bin85	0	0	0	0	0	0	0	0	0	0	0	0	0	0	0	0	0	0	0	0	0	0	0	0	0	0	0	0	0	0	0	0	0	0	0	0	0	0	0
d__Archaea;p__Thermoproteota;c__Bathyarchaeia;o__Bathyarchaeales;f__;g__;s__	Bathyarchaeota	8_1_Oct_SF_Bin87	0	0	0	0	0	0	0	0	0	0	0	0	0	0	0	0	0	0	0	0	0	0	0	0	0	0	0	0	0	0	0	0	0	0	0	0	0	0	0
d__Bacteria;p__Pseudomonadota;c__Alphaproteobacteria;o__Rickettsiales;f__Anaplasmataceae;g__;s__	Proteobacteria; Alphaproteobacteria	8_1_Oct_SF_Bin90	0	0	0	0	0	0	0	0	0	0	0	0	0	0	0	0	0	0	0	0	0	0	0	0	0	0	0	0	0	0	0	0	0	0	0	0	0	0	0
d__Bacteria;p__Gemmatimonadota;c__Gemmatimonadetes;o__Gemmatimonadales;f__GWC2-71-9;g__;s__	Gemmatimonadetes	8_1_Oct_SF_Bin91	0	0	0	0	0	0	2	2	0	1	1	0	0	0	0	0	0	0	0	0	0	0	0	0	0	0	0	0	0	0	0	0	0	0	0	0	0	0	0
d__Bacteria;p__Pseudomonadota;c__Alphaproteobacteria;o__Rhodobacterales;f__Rhodobacteraceae;g__;s__	Proteobacteria; Alphaproteobacteria	8_1_Oct_SF_Bin92	0	0	0	0	0	0	2	2	0	0	0	0	0	0	1	1	1	1	0	0	0	0	0	0	0	0	0	0	0	0	0	0	0	0	0	0	0	0	0
d__Archaea;p__Thermoproteota;c__Bathyarchaeia;o__Bathyarchaeales;f__Bathyarchaeaceae;g__GCA-020344715;s__	Bathyarchaeota	8_1_Oct_SF_Bin93	0	0	0	0	0	0	0	0	0	0	0	0	0	0	0	0	0	0	0	0	0	0	0	0	0	0	0	0	0	0	0	0	0	0	0	0	0	0	0
d__Bacteria;p__Pseudomonadota;c__Gammaproteobacteria;o__Thiohalomonadales;f__Thiohalomonadaceae;g__JAPHSX01;s__JAPHSX01 sp029879245	Proteobacteria; Gammaproteobacteria	8_1_Oct_SF_Bin95	1	0	1	1	1	1	1	1	0	0	0	0	0	0	2	2	1	1	0	0	0	0	0	0	0	0	0	0	0	0	0	0	0	0	0	0	0	0	0
d__Archaea;p__Thermoproteota;c__Bathyarchaeia;o__Bathyarchaeales;f__Bathycorpusculaceae;g__JAOULW01;s__JAOULW01 sp029881805	Bathyarchaeota	8_1_Oct_SF_Bin96	0	0	0	0	0	0	0	0	0	0	0	0	0	0	0	0	0	0	0	0	0	0	0	0	0	0	0	0	0	0	0	0	0	0	0	0	0	0	0
d__Bacteria;p__Pseudomonadota;c__Gammaproteobacteria;o__SZUA-152;f__SZUA-152;g__JAJDNG01;s__JAJDNG01 sp029882975	Proteobacteria; Gammaproteobacteria	8_1_Oct_SF_Bin98	1	0	0	0	0	0	0	0	1	0	1	1	1	1	1	1	1	1	1	1	0	0	0	0	0	0	0	0	0	0	0	0	0	0	0	0	0	0	0
