# Supplementary material for: Metabolic capacity is maintained despite shifts in microbial diversity in estuary sediments
Source: ISME Commun. 2025 Oct 11;5(1):ycaf182. doi: 10.1093/ismeco/ycaf182 (PMC12687941; doi:10.1093/ismeco/ycaf182)
Supplement: SupplementaryTable6_ycaf182 [file supplementarytable6_ycaf182.xlsx]

## Sheet: Caption
Supplementary Table 6. FeGenie annotations for 639 SFB MAGs. The FeGenie result file was modified to map MAG taxonomy and site columns.

## Sheet: Sheet1
category	genome/assembly	taxonomy	Site	orf	HMM	bitscore	bitscore_cutoff	clusterID	heme_c_binding_motifs	heme_b_binding_motifs	hematite_binding_motifs	protein_sequence
iron_aquisition-heme_transport	13_Jan_SF_Bin12	d__Bacteria;p__Desulfobacterota;c__Desulfobulbia;o__Desulfobulbales;f__Desulfobulbaceae;g__UBA10518;s__	13_Jan	13_Jan_SF_Bin12_scaffold_2983_c1_5	HmuV-family-ATP-binding-protein	240.4	220	6457	0	0	0	MTEKSGFVLEGIDYAYGPTQALQNLDLSMAGGKFYGIVGPNGCGKSTLLDILTGCKLPAQGTVSFAGRSVSSYRRRDLSRQVALVPQDFAIGFAFTVQEVVLMGRNPYMQRFAAPTADDMRIVDEAMAAIGIDHFRDRFVNELSGGEKQRVVVARALAQRTHFLLFDEATSNLDVQHTLQIMNVARDLVRKQEKTVIAVIHNLNLAAAFCDEIIFMKKGRIVKKGPTGEILEPGIIKNVFGVECKVQKDLFNDIHQISFRYWS*
iron_aquisition-heme_transport	13_Jan_SF_Bin14	d__Bacteria;p__Desulfobacterota;c__Desulfobulbia;o__Desulfobulbales;f__Desulfobulbaceae;g__;s__	13_Jan	13_Jan_SF_Bin14_scaffold_3233_c1_2	HmuV-family-ATP-binding-protein	238.8	220	1564	0	0	0	MLQDFNPIWQLDKVCFGYGNQGILRDIDLELHKGKRYGILGPNGSGKTTLLDILAGLHRPDSGELSFHGQPYANWSVRHRAQKLAMVAQEFSMRFGFTVRDVVEMGRHPHLGRFSSPTEADHQLVDEVMEILEISKLAERPVTELSGGEKQRVAVARALAQTPEVLLLDEATSNLDVFHSLSILEIIAKRSKDLGLTVVAAIHDLSLAASFCDELIFLKQGTILCQGPVKQVLVPEVIKEAYGVEAHIQPDTFNGGSHISFKLCEEQYS*
iron_aquisition-heme_transport	13_Jan_SF_Bin2	d__Bacteria;p__Bacteroidota;c__Bacteroidia;o__Flavobacteriales;f__Flavobacteriaceae;g__CG1-02-35-72;s__	13_Jan	13_Jan_SF_Bin2_scaffold_2990_c1_2	ChaN-family-substrate-binding-protein	159.4	47.4	7222	0	0	0	MKKLSLTVFIILVSVSMTFAQGKPAYQLYNNKGKLADYDKMIKDLSQSDMVFFGEYHTNPISHWMQIEMTKSFYELKGDKLFFGAEMFENGNQLVMDEYLAGFYDEKKMIPEMTQMWGNYQTDYKPLVEFAKENKLRFIATNIPRRYASMINKKGIEVLNELSPEARAMIGPDLEKYFDPTVKAYAEMASKMGGHVPPNMLNIQTAQAAKDATMAHFSLKNFNKGDLFFHFDGSYHSNNKQGIIWWINQIQPGLNIKSITTVMQKEWDKMTEQEKFDIAEYIIVVADNMTQTKR*
iron_aquisition-heme_transport	13_Jan_SF_Bin31	d__Bacteria;p__Desulfobacterota;c__Desulfobacteria;o__Desulfobacterales;f__BuS5;g__;s__	13_Jan	13_Jan_SF_Bin31_scaffold_25962_c1_1	HmuV-family-ATP-binding-protein	240.6	220	10873	0	0	0	MAIDIKNLNYYYGNIPALKDLSFSVNKGDFFIIIGPNGSGKTTLMKIMAGILKPKTGRLKILNRTVENYTRKDLAQTMAFVPQRMPVDFPFSVIEVVLMGRSPYLGMLGVEQEGDLKIAEQALAFTGIEHLAHRKLDQLSGGEQQRVFVARAICQEPEIILLDEPTASLDLAHQVRLMDLMEKLKKEKGVTVVMVSHDVNLAAMYCDRLLLLNKGEIVCLGHPDEVLTFQTL
iron_aquisition-heme_transport	13_Jan_SF_Bin49	d__Bacteria;p__Desulfobacterota;c__Desulfobulbia;o__Desulfobulbales;f__Desulfurivibrionaceae;g__UBA5123;s__	13_Jan	13_Jan_SF_Bin49_scaffold_8708_c1_4	HmuV-family-ATP-binding-protein	243.6	220	5324	0	0	0	MAEAGYVLDRVSFAYGEKQALDELTLRIAPGRFYGLVGPNGCGKSTLLDLLMANRKPDSGSIKFNDRSLFDYGRRALARQLALVPQDFTIHFAFTVLEVVLMGRHPYLPRFGAVTSEDLAIAQKAMAAIGIGDFANRYVTELSGGEKQRVVVARALAQETPVLMLDEATSNLDVGHTMEIFNVARKRVRERGETVIAVVHNLNLAAAYCDEMIFMKEGKLAASGPTKETLTPAVIQEVFGVESRVSHDEFSNALQVSFRHGSE*
iron_aquisition-heme_transport	13_Jan_SF_Bin53	d__Bacteria;p__Gemmatimonadota;c__Gemmatimonadetes;o__Gemmatimonadales;f__GWC2-71-9;g__;s__	13_Jan	13_Jan_SF_Bin53_scaffold_2892_c1_6	HmuV-family-ATP-binding-protein	223.6	220	2775	0	0	0	MGELIVRADGVWFRYAGAEADAVRDITLSVAPGELVGIVGPNGSGKTTLLRLVLGVLRPTAGAVEVAGQPVGRWSRRGLARLVGVVAQREEPMFPLRVDQTVLFGRYPHLGPLGAPRRHDLEAVQNALDRCDVADLAERWVDTLSGGEWQRVRIARALAQEPKALVLDEATANLDIRHEMEVFELAARLVRQEGIAAIVVTHHVNLVARYADRIVVMDRGAARASGRPGDVLRKEILEEVFEWPVAVTQWGGVPQYVPLRRDESGTDGAVTP*
iron_aquisition-heme_transport	13_Jan_SF_Bin61	d__Archaea;p__Thermoplasmatota;c__Thermoplasmata;o__UBA10834;f__UBA10834;g__UBA10834;s__	13_Jan	13_Jan_SF_Bin61_scaffold_22_c1_13	HmuV-family-ATP-binding-protein	253.1	220	8426	0	0	0	MRLSVSNLSFSFGDSKVLRDISFDVANGEFLGLMGPNGSGKTTLLRCLTRYLPDGAHAILVDMKPLHTFTDREVARTFAVVPQSSSTDFPFTVKDIVMMGRIPHVHSRLATSRKGDAEAVSDAMSASGCAHLEDRPFSELSGGERQRVIIARALAQEPKVLLLDEPTVYLDISGQLEMMDLITKLNKEKSLTVVAVLHDINLAARYCDRIALLNQGRLEAIGPPENVLNSETILGVYGVDVAVRRDPFTHNVFVMPRSTCAPARKDGVRVHILCGGGSGGPAMRSLVENGFSISVGVLNVLDSDHECATDLRVRIVAEVPFAQISDDMHAENLRCIDETPLVVVTPFPVGPGNFKNLEAAMYALNAGKKVFIMAGGSTSGIDFVGGKADAYLSNLIASG…
iron_aquisition-heme_transport	13_Jan_SF_Bin8	d__Bacteria;p__Desulfobacterota;c__Desulfobulbia;o__Desulfobulbales;f__BM004;g__BM004;s__	13_Jan	13_Jan_SF_Bin8_scaffold_25012_c1_1	HmuV-family-ATP-binding-protein	255.5	220	6800	0	0	0	MNHILDADSISLNFRDKLILEKISFAVSAGEFFVIIGPNGAGKTSLLKILSGFQKPQHGSVTIKGKNITKYKRRNLSQILAIVPQHVEVGFPFTVTDTVIMGRSPHLGILGMEGKNDFNIAEEAMEFTEVSHLADRKLFQLSGGELQRVIIARAICQQPEIILLDEPTTALDPSHQLKIMDLMERFRRQHNTTVIMVSHDLNLASMYGDRLMLLKEGRVVKTGEPKSVLNKSLLEESYGCRMLVDESPLGQVARVTPVPHKYLGQ*
iron_aquisition-heme_transport	13_July_SF_Bin11	d__Bacteria;p__Proteobacteria;c__Gammaproteobacteria;o__UBA6522;f__UBA6522;g__;s__	13_July	13_July_SF_Bin11_scaffold_723_c1_5	HmuV-family-ATP-binding-protein	244	220	7923	0	0	0	MKLTAEQVTVRAQQRTILDNASVTLEPGELVGLIGPNGAGKSTLLRSIIGSLPYSTGRVDLDGTPIMALTARQRARALAYLPQDRHVEWPLPSRAVVALGRYPHASGVGPAQPSDSEAVDRAMAAVGAAALADRSATVLSGGELTRVLLARALAVEAPLLLADEPIAGLDPFHQLHVMEILRATAHGGAGVLAVLHDLPLAMRFMDRVVLMHEGAVVANGTPGEVLTDENLERVYRVTARRGSADGVAYVLPWSRVG*
iron_aquisition-heme_transport	13_July_SF_Bin24	d__Bacteria;p__Nitrospirota;c__Nitrospiria;o__Nitrospirales;f__UBA8639;g__UBA8639;s__	13_July	13_July_SF_Bin24_scaffold_105_c1_44	ChaN-family-substrate-binding-protein	159	47.4	7628	0	0	0	MAMRYFPPTKQRFLFLLACVMVMSATTGCATSQANPTFGVNHIYDVSRQQATTFDDLLPQLLTADVIYIGEEHYTPSHLEAAQTILNALLAHDRHPALAMEMFSWDGQHGLDRYIHESGFTTEQLVKDSQWNANWGGEFADYQPLVTFAKSHQLQIFGLNPPRPLVRLVATKGLRDALQDPEMNNWPVGELVTDDPEYEKLIFEQIEACHQGLPDHVYRRIFEASIFRDEGMAQVITNYLKDKLPTAGPLVSYTGGGHIQFKTPVPKRVERKHPGVKSITIYLEAWDPSKEDEVRSELKTGIADFLWLTPLGPKGLQPRCG*
iron_aquisition-heme_transport	13_July_SF_Bin24	d__Bacteria;p__Nitrospirota;c__Nitrospiria;o__Nitrospirales;f__UBA8639;g__UBA8639;s__	13_July	13_July_SF_Bin24_scaffold_21_c1_129	HmuV-family-ATP-binding-protein	237.3	220	7629	0	0	0	MVDSKNVFSGPAYALRDVTFGYATRAYDQSESVLKDLTCSIDSGKILGILGPNGSGKSTLLKLLARILRPERGTIELFGNPLSLLFQADVARRVALVPQETMQVFPFTIAEMVLMGRFPHHRGWGGWHWEDAEDWRIAHKAMEDLDVTHLGSRLVTDVSGGERQRAVIARALTQEPQVLLLDEPTAFLDLHHQLDIARILRRLNRERSLTVILVSHDLNLASQYCDQLMLLHHGHIVEVGSPQDILRPDLLETVYGCQVLVDRHPQSGLPRVSLPV*
iron_aquisition-heme_transport	13_July_SF_Bin26	d__Bacteria;p__Acidobacteriota;c__Blastocatellia;o__Pyrinomonadales;f__Pyrinomonadaceae;g__;s__	13_July	13_July_SF_Bin26_scaffold_38819_c1_2	HmuV-family-ATP-binding-protein	233	220	2451	0	0	0	MMLEARNIDIDYGTGLILEEVQFAVRAGEFVAVIGANGAGKTSLLRALNGTVETARGEVLLEGKELGSYSRAQISKKIAVVAQENETKFPMTVREFVLAGRFAHGGPFGWETEDDLRIADRCLELCRLEGFSDRIMNELSGGERQRVLLSRAFATEAGILLLDEPTNNLDLSNQALILKLVKKRCETCGSSALVITHDLNLAAEFADRALMLKSGRIVADGAPEDVLTESNISKVFNMNVLRDRNPRSGRVRLTPLF*
iron_aquisition-heme_transport	13_July_SF_Bin26	d__Bacteria;p__Acidobacteriota;c__Blastocatellia;o__Pyrinomonadales;f__Pyrinomonadaceae;g__;s__	13_July	13_July_SF_Bin26_scaffold_7656_c1_1	ChaN-family-substrate-binding-protein	110.1	47.4	2470	0	0	0	MEQERFFLRPLGSLRPEMLCDLLSRGLIFVGMRLIVTMAVLLVLPLALMAQQPDFTVFDAKGKPASIKDIVKRLEKVDVLFLGESHDDSVGHRVQYSIFKQAIKKHGARRTVALSLEMFERDVQATLDEYLTGLISEKQFLDAARPWGNYKTDYRPLVELAREKSLAVIAANAPRRYVNMVSR
iron_aquisition-heme_transport	13_July_SF_Bin27	d__Bacteria;p__Myxococcota;c__Polyangia;o__Polyangiales;f__SG8-38;g__SG8-38;s__	13_July	13_July_SF_Bin27_scaffold_127_c1_36	HmuV-family-ATP-binding-protein	221.9	220	3374	0	0	0	MGDSAVRTERVQVTLGSRRVLHDISFQAQYGTITAVLGPNGAGKTTLLKAVAGLLPHGGRIEVAGQDLNKLHRSDRVRLLAYVPQVSLLASPFRVEHVVQQARYSLRTDRHSHHSAVEHAMEVVDVTHLRKRSFTRLSGGERRRVLLARALATEAKLILLDEPTASLDIRHALSFFRLLRELAASGYCIVAVLHRLDDAARFTDRAILLKDGLLTHQGVTADVISAEPIRDVYGVEMDEENVLSFRLPG*
iron_aquisition-heme_transport	13_July_SF_Bin31	d__Bacteria;p__Proteobacteria;c__Gammaproteobacteria;o__Thiohalobacterales;f__Thiohalobacteraceae;g__SZUA-186;s__	13_July	13_July_SF_Bin31_scaffold_392_c1_6	ChaN-family-substrate-binding-protein	212.7	47.4	2384	0	0	0	MNMPMFHRQGRHALTDLTVSMRSSHSLYRRLWRRFALLLTPFVLAACATRVQPGQMAEQVFEHHPHRPSVHAHGAAETATVTPVLDLRAAAQLKDIIPELAGKQVVLVGETHDRYEHHLTQLEIIRRLHALNPRLVIGMEAFQQPFQDILDGYIQGELDEQELLRGTEYYRRWRFDFRHYAAILAYAREHKLSVVALNLPVELTEKVGRVGIEGLTESERGQVPAAIDHSDTAYAERLRDIYEQHPDIDGRGFDGFLEVQLLWDEGMAERAADYLEAHPDYTMVLLAGAGHLAYGSGIPQRLQRRLGGDMAIILNNWHGQLEAGLADYLLLPQPQSLPPAGKFGALLEEQEGRLLIEHCLADSPCQQAGLRPGDHIVSINNLPVNELADLRLIMWNLKP…
iron_aquisition-heme_transport	13_July_SF_Bin32	d__Bacteria;p__Gemmatimonadota;c__Gemmatimonadetes;o__Gemmatimonadales;f__GWC2-71-9;g__;s__	13_July	13_July_SF_Bin32_scaffold_229_c1_19	HmuV-family-ATP-binding-protein	223.6	220	8446	0	0	0	MGELIVRADGVWFRYAGAEADAVRDITLSVAPGELVGIVGPNGSGKTTLLRLVLGVLRPTAGAVEVAGQPVGRWSRRGLARLVGVVAQREEPMFPLRVDQTVLFGRYPHLGPLGAPRRHDLEAVQNALDRCDVADLAERWVDTLSGGEWQRVRIARALAQEPKALVLDEATANLDIRHEMEVFELAARLVRQEGIAAIVVTHHVNLVARYADRIVVMDRGAARASGRPGDVLRKEILEEVFEWPVAVTQWGGVPQYVPLRRDESGTDGAVTP*
iron_aquisition-heme_transport	13_July_SF_Bin34	d__Bacteria;p__Actinobacteriota;c__Acidimicrobiia;o__UBA5794;f__ZC4RG35;g__SZUA-217;s__	13_July	13_July_SF_Bin34_scaffold_20587_c1_2	HmuV-family-ATP-binding-protein	258.6	220	9373	0	0	0	MSEPSVVATRLSYSVGDVSLLARASIAAYPGQLVVLIGPNGAGKSTMLNLLAGNLRPTGGTTTLNGVDASTAVPSELATIRSFLTQRARIDLPYSTRQVVEIGRFPHRRNPNNTRAHDQAVVADAMARTETSWLAGRTYSTLSSGEQTLVSLARVLAQDTPIVFLDEPTTALDVAHQERSMRLVRRMAHEGRTVLAVLHDLNAAAAYADQVVLMGDGRVVETGRPGQVLTALLLSEVYGHPLMVVDHPTRDCPLVLPGDT*
iron_aquisition-heme_transport	13_July_SF_Bin35	d__Bacteria;p__Proteobacteria;c__Gammaproteobacteria;o__GCA-001735895;f__GCA-001735895;g__GCA-001735895;s__	13_July	13_July_SF_Bin35_scaffold_1059_c1_10	HmuV-family-ATP-binding-protein	232.7	220	447	0	0	0	MSLLSARTVDYRIDRIPILDGIDFHVETGELIGLIGPNGAGKSSLLRLLTGITIPDRGEVYLDGEPLSKISLQQRARSLGYLVQGAEAHWPFSVEKVVGLGRMPYQKWWQRPGREDQLKIEQAMIKTETLAYRNRIVTTLSGGEQTLVMLARIFATENQVILADEPVAALDPYHQLHVMEILRQHASEQRAAVVVLHDLSLAARFCDRLYLLSHGRLDCSGPAGEVLTTDNIARVYGVDSRIECSEQGVSVIPLTRISEHHP*
iron_aquisition-heme_transport	13_July_SF_Bin43	d__Bacteria;p__Actinobacteriota;c__Acidimicrobiia;o__UBA5794;f__UBA4744;g__UBA4744;s__	13_July	13_July_SF_Bin43_scaffold_8944_c1_3	HmuV-family-ATP-binding-protein	225.8	220	6443	0	0	0	MARLECRGLRAGYGDNEVLHGVDLDVAEREWVVVIGPNGSGKSTLLRAVAGTLPATGDVRVTGNSAAGVATRRRSRLVAMVPQNPVIPDGMTVLDYVLLGRTPYIPAWGTESGGDLRVARRVLAELDLGSMADRVLQSLSGGELQRVVLARALAQEAPVLLLDEPTTALDVGHQQQVLELVDRLRETRSIAVLAAMHDLTLAAQYADRLVLLVDGRTAAAGAAETVLTSALLREHYSAQVTILRSPDGSVVVAPQRSTHSVPKGHKP*
iron_aquisition-heme_transport	13_July_SF_Bin48	d__Bacteria;p__Actinobacteriota;c__Acidimicrobiia;o__UBA5794;f__;g__;s__	13_July	13_July_SF_Bin48_scaffold_16125_c1_2	HmuV-family-ATP-binding-protein	225.3	220	10947	0	0	0	MSLTALGITAAYNGSPVLHGVDVEVANGEWVALIGPNGAGKTTLLRAVAGSIASGGRLEVGHRDVVGLSARHLAQRVAVVPQQPTMPAGMTVLDYALLGRTPYIPWWGVESGSDVQRVLEVLDRLDLGGLEGRPLDRLSGGEAQRAVLARALAQDAELLLLDEPTASLDIGHQQQVLGLVDELRHERGLAVLSALHDLTLAGQYADRLILLHHGRCVVQGTPDVVLDPDTLRARYGADVAVLRDPEGGLVVAPRRQIR*
iron_aquisition-heme_transport	13_July_SF_Bin48	d__Bacteria;p__Actinobacteriota;c__Acidimicrobiia;o__UBA5794;f__;g__;s__	13_July	13_July_SF_Bin48_scaffold_3345_c1_8	HmuV-family-ATP-binding-protein	272.9	220	10948	0	0	0	MPTIEARDVSYAVANRKLLDGIDIDIDSGQVVGIIGPNGAGKSTLLAMLAGDLRGSGQLRIGGEDLSAMRPVALARQRAVLPQQTVVQFPFTGRQIVNMGRYPHHSEAANSADDDHAAVEAALVATDTADFADRVFPTLSGGEQARVTIARVLAQEAPIMFLDEPTSALDVGHEEKIMTSLVALAKAGRLVVAAFHDLNVAAAHASRLAIIDGGRIVADGSPDEVLTSERLSEIWKQPMTVMRHPNRDCPLVLVP*
iron_aquisition-heme_transport	13_July_SF_Bin5	d__Bacteria;p__Gemmatimonadota;c__Gemmatimonadetes;o__SG8-23;f__UBA6960;g__UBA2982;s__	13_July	13_July_SF_Bin5_scaffold_1271_c1_10	HmuV-family-ATP-binding-protein	236.8	220	9284	0	0	0	MRIAAGGVVLRYPGQINPALDGVSVGVAPGSLYAVLGPNGSGKSSLMRALLGISPLLAGEVTLDGRPIASWGRRERARAVGAVPQSESIAFPLTTREMVAMGRYPHLAALAGEGAVDRAAIEAALYACDMVGLADRDVTTLSGGEFQRARIARALAQEPRALVLDEPTASLDIRHEMAILELLRASADAGMTVVLITHGLDTAAQFADRMLLLSGGKVAAEGTPNDVIREDILADVYGWPVSVRVDPESRTPRVTPRRAPHPPKR*
iron_aquisition-heme_transport	13_July_SF_Bin57	d__Bacteria;p__Gemmatimonadota;c__Gemmatimonadetes;o__;f__;g__;s__	13_July	13_July_SF_Bin57_scaffold_2732_c1_8	HmuY-substrate-binding-protein	64.7	31.8	10026	0	0	0	MERTQSTPLWLWATGVVFVAAISAIVVSSLRRPEPPVFSLSSPEIRDRPAGLAGPDTVTLDARSGDAWTRFDLATGRVVTGDDAWDVGVKRHRLMLNGGPGFSGHAGAVRLELPFEDVREVPAEGYAQSIVTPGGDTVHAVLDAWYAYDLFSHLLEPDPVTYALRTADGRFAKLRVLSYYCAGPEPGCMTILYAYQGDGSRRVGALR*
iron_aquisition-heme_transport	13_May_SF_Bin102	d__Bacteria;p__Myxococcota;c__UBA9160;o__UBA9160;f__UBA9160;g__;s__	13_May	13_May_SF_Bin102_scaffold_3723_c1_10	HmuV-family-ATP-binding-protein	252.5	220	9889	0	0	0	MSAVATAAAPPALAFDAVRLRIGLSEILRGVTLELGRGEMLALAGPNGSGKTTLLRVASGVLPASAGGVRVRGRPASSYSRRELARELAVVPQDAHVAFPFRAGEIVLMGRSPHLGPLGFETGADMRLAEEAMARVGIASLAERSVLELSGGERQLVLVARALAQAAGILLLDEPTAHLDLRHKIVVLDLLRDFVRSGGSALVVSHDLTLAARTCDRIALLREGALVATGAPADVITPENLRTTFGIDADVLAAPDGAPYVVPRAPAAAGPAAG*
iron_aquisition-heme_transport	13_May_SF_Bin27	d__Bacteria;p__Actinobacteriota;c__Acidimicrobiia;o__UBA5794;f__UBA4744;g__UBA4744;s__	13_May	13_May_SF_Bin27_scaffold_34_c1_41	HmuV-family-ATP-binding-protein	225.8	220	9089	0	0	0	MARLECRGLRAGYGDNEVLHGVDLDVAEREWVVVIGPNGSGKSTLLRAVAGTLPATGDVRVTGNSAAGVATRRRSRLVAMVPQNPVIPDGMTVLDYVLLGRTPYIPAWGTESGGDLRVARRVLAELDLGSMADRVLQSLSGGELQRVVLARALAQEAPVLLLDEPTTALDVGHQQQVLELVDRLRETRSIAVLAAMHDLTLAAQYADRLVLLVDGRTAAAGAAETVLTSALLREHYSAQVTILRSPDGSVVVAPQRSTHSVPKGHKP*
iron_aquisition-heme_transport	13_May_SF_Bin3	d__Bacteria;p__Gemmatimonadota;c__Gemmatimonadetes;o__SG8-23;f__UBA6960;g__;s__	13_May	13_May_SF_Bin3_scaffold_31940_c1_1	HmuY-substrate-binding-protein	39.1	31.8	938	0	0	0	SAFAAVSENDIPASGFEEDGLISDPGASWFRFDPQVGNLVANPTAAWKARETGGGSAVFRVEELVMAGQAPSSITIGYRHQDATGTLGPMMSTTLDLTGGPAYASLVDGSVHDVATCDWDIGVTPALAFEVNGTCGAGTFPLDVAEDFTAITAADDAPEYGPFLAALSGAFPATVDDAGGVFWYNIEGNNRLWPTYNVFLVRTETSVYKVQVPSYYDSSGQSGFPTIRLQQLQ*
iron_aquisition-heme_transport	13_May_SF_Bin31	d__Bacteria;p__Gemmatimonadota;c__Gemmatimonadetes;o__SG8-23;f__UBA6960;g__UBA2982;s__	13_May	13_May_SF_Bin31_scaffold_458_c1_13	HmuV-family-ATP-binding-protein	236.8	220	7353	0	0	0	MRIAAGGVVLRYPGQINPALDGVSVGVAPGSLYAVLGPNGSGKSSLMRALLGISPLLAGEVTLDGRPIASWGRRERARAVGAVPQSESIAFPLTTREMVAMGRYPHLAALAGEGAVDRAAIEAALYACDMVGLADRDVTTLSGGEFQRARIARALAQEPRALVLDEPTASLDIRHEMAILELLRASADAGMTVVLITHGLDTAAQFADRMLLLSGGKVAAEGTPNDVIREDILADVYGWPVSVRVDPESRTPRVTPRRAPHPPKR*
iron_aquisition-heme_transport	13_May_SF_Bin32	d__Bacteria;p__Myxococcota;c__Polyangia;o__Polyangiales;f__SG8-38;g__SG8-38;s__	13_May	13_May_SF_Bin32_scaffold_86_c1_27	HmuV-family-ATP-binding-protein	221.9	220	1952	0	0	0	MGDSAVRTERVQVTLGSRRVLHDISFQAQYGTITAVLGPNGAGKTTLLKAVAGLLPHGGRIEVAGQDLNKLHRSDRVRLLAYVPQVSLLASPFRVEHVVQQARYSLRTDRHSHHSAVEHAMEVVDVTHLRKRSFTRLSGGERRRVLLARALATEAKLILLDEPTASLDIRHALSFFRLLRELAASGYCIVAVLHRLDDAARFTDRAILLKDGLLTHQGVTADVISAEPIRDVYGVEMDEENVLSFRLPG*
iron_aquisition-heme_transport	13_May_SF_Bin34	d__Bacteria;p__Proteobacteria;c__Alphaproteobacteria;o__Bin65;f__;g__;s__	13_May	13_May_SF_Bin34_scaffold_9201_c1_3	HmuV-family-ATP-binding-protein	220.6	220	7013	0	0	0	MTALSVRDLTLALDGRDVLKGIGFDAAPGELIGVIGPNGAGKTTLLRALAGAIPHRAGNITLDGAPVTALAARERARRIAYLGQEEAPQWAISCENLVGLGRLPHRPSWQGESAADRAAVAAALMACDALQLADRPVNRLSGGERTRVLLARALAVESDFLLADEPTAGLDPAHALQVMEVLACRAAAGTGVIVTLHDLTNALRYCNRLILLNHGTLAAEGSPDAVLSPENLARIYGIRAHAGTAAGKPFLVPLMRTGDEDAAKGSRP*
iron_aquisition-heme_transport	13_May_SF_Bin41	d__Bacteria;p__Proteobacteria;c__Gammaproteobacteria;o__GCA-001735895;f__GCA-001735895;g__GCA-001735895;s__	13_May	13_May_SF_Bin41_scaffold_240_c1_16	HmuV-family-ATP-binding-protein	232.7	220	4380	0	0	0	MSLLSARTVDYRIDRIPILDGIDFHVETGELIGLIGPNGAGKSSLLRLLTGITIPDRGEVYLDGEPLSKISLQQRARSLGYLVQGAEAHWPFSVEKVVGLGRMPYQKWWQRPGREDQLKIEQAMIKTETLAYRNRIVTTLSGGEQTLVMLARIFATENQVILADEPVAALDPYHQLHVMEILRQHASEQRAAVVVLHDLSLAARFCDRLYLLSHGRLDCSGPAGEVLTTDNIARVYGVDSRIECSEQGVSVIPLTRISEHHP*
iron_aquisition-heme_transport	13_May_SF_Bin42	d__Bacteria;p__Nitrospinota;c__Nitrospinia;o__Nitrospinales;f__Nitrospinaceae;g__SZUA-226;s__	13_May	13_May_SF_Bin42_scaffold_5236_c1_2	HmuV-family-ATP-binding-protein	242.5	220	2042	0	0	0	MATEIQTSSALMETRGLTFAYAEEPVLRDISLNFQAGEFTGVIGPNGSGKSTLLKLIGGILPSSTETVFFKNRELSHYKKKELAVSIAWIPQEKQMAFSFKVIDIVLMGRHPYLPPLAFEGEDDYRIAEDAMKQTQVLEFANRSFNEISGGEKQRVMIASAISQKPEVMLLDEPTSALDIKYQMEILNILKQLNERENKSLILAMHDLHLASKFCKRLILLKEGRVFCEGPPAEVLKKEILEEVYGVKVKIFEDDEDGSLLVVPGHS*
iron_aquisition-heme_transport	13_May_SF_Bin45	d__Bacteria;p__Gemmatimonadota;c__Gemmatimonadetes;o__SG8-23;f__UBA6960;g__;s__	13_May	13_May_SF_Bin45_scaffold_1471_c1_13	HmuV-family-ATP-binding-protein	243.6	220	500	0	0	0	MKLETRHLTVRYAGASRPALEDVTMCVPAGSLYAVLGPNGSGKSSLVRAIMGVTPLVAGEAVIGDRPVTAWKRGELARSVGVVSQSESIAFPLTVTELVGMGRYPHVGPLSAQSEADRKAIAHALSACDIDDLGARDVTTLSGGEFQRARIARALAQEPSALVLDEPTSSLDIRHQMAILELLRSSADQGMTVLLITHSLDLAAQFADRMLLLSRGRVAAEGPPAIVLREDILSEVYGWPLSVTTDPDRGTPRVEPQRRRSS*
iron_aquisition-heme_transport	13_May_SF_Bin58	d__Bacteria;p__Gemmatimonadota;c__Gemmatimonadetes;o__Gemmatimonadales;f__GWC2-71-9;g__;s__	13_May	13_May_SF_Bin58_scaffold_17_c1_96	HmuV-family-ATP-binding-protein	223.6	220	11026	0	0	0	MGELIVRADGVWFRYAGAEADAVRDITLSVAPGELVGIVGPNGSGKTTLLRLVLGVLRPTAGAVEVAGQPVGRWSRRGLARLVGVVAQREEPMFPLRVDQTVLFGRYPHLGPLGAPRRHDLEAVQNALDRCDVADLAERWVDTLSGGEWQRVRIARALAQEPKALVLDEATANLDIRHEMEVFELAARLVRQEGIAAIVVTHHVNLVARYADRIVVMDRGAARASGRPGDVLRKEILEEVFEWPVAVTQWGGVPQYVPLRRDESGTDGAVTP*
iron_aquisition-heme_transport	13_May_SF_Bin66	d__Bacteria;p__Gemmatimonadota;c__Gemmatimonadetes;o__;f__;g__;s__	13_May	13_May_SF_Bin66_scaffold_3405_c1_11	HmuY-substrate-binding-protein	64.7	31.8	10550	0	0	0	MERTQSTPLWLWATGVVFVAAISAIVVSSLRRPEPPVFSLSSPEIRDRPAGLAGPDTVTLDARSGDAWTRFDLATGRVVTGDDAWDVGVKRHRLMLNGGPGFSGHAGAVRLELPFEDVREVPAEGYAQSIVTPGGDTVHAVLDAWYAYDLFSHLLEPDPVTYALRTADGRFAKLRVLSYYCAGPEPGCMTILYAYQGDGSRRVGALR*
iron_aquisition-heme_transport	13_May_SF_Bin73	d__Bacteria;p__Actinobacteriota;c__Acidimicrobiia;o__UBA5794;f__;g__;s__	13_May	13_May_SF_Bin73_scaffold_1991_c1_11	HmuV-family-ATP-binding-protein	225.3	220	8647	0	0	0	MSLTALGITAAYNGSPVLHGVDVEVANGEWVALIGPNGAGKTTLLRAVAGSIASGGRLEVGHRDVVGLSARHLAQRVAVVPQQPTMPAGMTVLDYALLGRTPYLPWWGVESGSDVQRVLEVLDRLDLGGLEGRPLDRLSGGEAQRAVLARALAQDAELLLLDEPTASLDIGHQQQVLGLVDELRHERGLAVLSALHDLTLAGQYADRLILLHHGRCVVQGTPDVVLDPDTLRARYGADVAVLRDPEGGLVVAPRRQIR*
iron_aquisition-heme_transport	13_May_SF_Bin73	d__Bacteria;p__Actinobacteriota;c__Acidimicrobiia;o__UBA5794;f__;g__;s__	13_May	13_May_SF_Bin73_scaffold_15330_c1_3	HmuV-family-ATP-binding-protein	272.6	220	8650	0	0	0	MAASSHSCSVRGLGLVPTIEARDVSYAVANRKLLDGIDIDIDSGQVVGIIGPNGAGKSTLLAMLAGDLRGSGQLRIGGEDLSAMRPVALARQRAVLPQQTVVQFPFTGRQIVNMGRYPHHSEAANSADDDHAAVEAALVATDTADFADRVFPTLSGGEQARVTIARVLAQEAPIMFLDEPTSALDVGHEEKIMTSLVALAKAGRLVVAAFHDLNVAAAHASRLAIIDGGRIVADGSPDEVLTSERLSEIWKQPMTVMRHPNRDCPLVLVP*
iron_aquisition-heme_transport	13_May_SF_Bin84	d__Bacteria;p__Proteobacteria;c__Gammaproteobacteria;o__UBA6522;f__UBA6522;g__;s__	13_May	13_May_SF_Bin84_scaffold_524_c1_19	HmuV-family-ATP-binding-protein	244	220	5049	0	0	0	MKLTAEQVTVRAQQRTILDNASVTLEPGELVGLIGPNGAGKSTLLRSIIGSLPYSTGRVDLDGTPIMALTARQRARALAYLPQDRHVEWPLPSRAVVALGRYPHASGVGPAQPSDSEAVDRAMAAVGAAALADRSATVLSGGELTRVLLARALAVEAPLLLADEPIAGLDPFHQLHVMEILRATAHGGAGVLAVLHDLPLAMRFMDRVVLMHEGAVVANGTPGEVLTDENLERVYRVTARRGSADGVAYVLPWSRVG*
iron_aquisition-heme_transport	13_May_SF_Bin87	d__Bacteria;p__Actinobacteriota;c__Acidimicrobiia;o__UBA5794;f__;g__;s__	13_May	13_May_SF_Bin87_scaffold_35498_c1_4	HmuV-family-ATP-binding-protein	235.3	220	2003	0	0	0	MTSIRLEGVGVELGGRQVLSGVDLTVESGEWVALIGPNGAGKTTLLRSIANSVPVSGQVTIGGRPVTSVTRRELARLVATVPQRPALPPTMTVAGYVLLGRAPHISYFGFERSGDVEAAADAIRALDLSGLAERPLGQLSGGEQQRVLLARALAQNTRVLLLDEPIASLDVGHQQLVLELVESLRRSRRLTVVAALHDLTLAAQFCDRLALVAGGRVVAEGAADAVLTESAIRQHYGADVRILDDGTGGIVVIPVRDSDQRADRGTIAGT*
iron_aquisition-heme_transport	13_May_SF_Bin87	d__Bacteria;p__Actinobacteriota;c__Acidimicrobiia;o__UBA5794;f__;g__;s__	13_May	13_May_SF_Bin87_scaffold_27945_c1_3	HmuV-family-ATP-binding-protein	263.8	220	2006	0	0	0	MNSSLRADGITHRIGSSSLIEDATLAAGAGEIVALVGPNGAGKTTMLRILAGDLRPSAGRASISDVDVSRATVHQLAELRAFLGPQGVAPNPFTVREVVAMGRHPHRRTTAQDESAIIEMAMRSTDVAHLAARSMASLSTGELQRVGLARVLAQQTPVLLLDEPTSALDIGHQETVMGVLRSAADEGATIVAALHDLNLAAAHANRIVLLDRGRTVASGAPGDVLTASGLSAVYGQPMTVIPHPHRDCLLVLTLDR*
iron_aquisition-heme_transport	13_May_SF_Bin9	d__Bacteria;p__Acidobacteriota;c__Blastocatellia;o__Pyrinomonadales;f__Pyrinomonadaceae;g__;s__	13_May	13_May_SF_Bin9_scaffold_13560_c1_3	HmuV-family-ATP-binding-protein	233	220	6545	0	0	0	MMLEARNIDIDYGTGLILEEVQFAVRAGEFVAVIGANGAGKTSLLRALNGTVETARGEVLLEGKELGSYSRAQISKKIAVVAQENETKFPMTVREFVLAGRFAHGGPFGWETEDDLRIADRCLELCRLEGFSDRIMNELSGGERQRVLLSRAFATEAGILLLDEPTNNLDLSNQALILKLVKKRCETCGSSALVITHDLNLAAEFADRALMLKSGRIVADGAPEDVLTESNISKVFNMNVLRDRNPRSGRVRLTPLF*
iron_aquisition-heme_transport	13_May_SF_Bin90	d__Bacteria;p__Myxococcota;c__UBA9160;o__UBA9160;f__UBA9160;g__;s__	13_May	13_May_SF_Bin90_scaffold_3861_c1_9	HmuV-family-ATP-binding-protein	253.6	220	719	0	0	1	MSATPTLRFEAVAVHIDGREVLRGVDLDVRPGEIVALAGRNGAGKTTLFRVASRVLSPERGAVWVDGRRIDTLSRRELAARIAVVPQDTNIPFPFRACEVVLMGRSPHLGAFGFESAADIECAREAMEQMEIAELADRSMLELSGGERQLVLVARALAQQPRVLLLDEPTAHLDLRHRTAVLERVKDFVRDGRSALVVSHDLSLVAHICDRLALLAAGELLACGPPAQVLTPENLRATFDIEAEVLQGPDGVPLIIPRTAGRRIQPAPPVR*
iron_aquisition-heme_transport	13_May_SF_Bin91	d__Bacteria;p__Proteobacteria;c__Gammaproteobacteria;o__GCA-2729495;f__GCA-2729495;g__;s__	13_May	13_May_SF_Bin91_scaffold_2188_c1_5	ChaN-family-substrate-binding-protein	180.8	47.4	3467	0	0	0	MHKLRSFTSILLVLPALVWADQAVLHMAIGDPARKDREVPLVLDGITDTATGEVVTPAEMVKRLQDTGLLFLGETHTDLDFHKVQLRVIRELHASGREVLVGLEMFPYTQQASLDNWNKNFYTEAGFVELAGWHEYWGYNWGYYRDIFLFARDNGLRMFAINTPRDVVTAVRKKGFEDLTEEEAAHIPSEVAPVTDEQRQMYNAFFEVDDSLHRAIDDEALEGMYRAQTTWDATMGWNALQALQENGGPNAIMVVLIGSGHVTFGLGAERQTAPHYDGKISSIIPISIFDDGGEPVLEVRASYANFIWGLPKEQESEFPTLGISLMGSLGDQPMQLIQVSAGSVGDQAGLTVGDVLVSIDGTAIDSAIALRKLVSGYRWGDVVVAEIRRDDELIPIEIK…
iron_aquisition-heme_transport	13_May_SF_Bin92	d__Bacteria;p__Proteobacteria;c__Gammaproteobacteria;o__GCA-001735895;f__GCA-001735895;g__GCA-001735895;s__	13_May	13_May_SF_Bin92_scaffold_12205_c1_5	HmuV-family-ATP-binding-protein	234.2	220	8964	0	0	0	MSLLSANAVDYRIDRIPILDGIDFHVDAGELVGLIGPNGAGKSSLLRLLTGIVKPDRGEVYLDGEPLSEISAQQRARVLGYLVQGAEAHWPFSVEKVVGLGRLPYQKWWQRPGREDQLKIEQAMKKTETLAYRNRIVTTLSGGEQTLVMLARIFATENQLILADEPVAALDPYHQLHVMEILRQHASEQRAAIVVLHDLGLAARFCDRLYLLSHGRLDCSGAVGAVLTGDNIARVYGVDSRIECSAQGVSVTPLTRISDHHP*
iron_aquisition-heme_transport	13_May_SF_Bin97	d__Bacteria;p__Actinobacteriota;c__Acidimicrobiia;o__UBA5794;f__;g__;s__	13_May	13_May_SF_Bin97_scaffold_2732_c1_13	HmuV-family-ATP-binding-protein	221.6	220	4991	0	0	0	MSGVTCRGVTARYNGVPVLAGIDLDVAAGEWLVVVGPNGAGKTTLLRALAGVIPAGGDIMLGDRRLGEMRRREVAARVAVVPQTPVVPDGLAVFDYVMLGRTPYIPYWGMEGPSDRDRVTSVLARLDLEEYSRRPVSSLSGGERQRAVLARALAQDASILLLDEPTTALDLGHQQQVLELVDGLRHEVGLVVISALHDLTFAAQFGDRVILLVGGEVAAEGRPERVLQAEVVSQHFGATVEVVEGRDGPLVLPVRR*
iron_aquisition-heme_transport	13_May_SF_Bin97	d__Bacteria;p__Actinobacteriota;c__Acidimicrobiia;o__UBA5794;f__;g__;s__	13_May	13_May_SF_Bin97_scaffold_3622_c1_14	HmuV-family-ATP-binding-protein	257.5	220	4996	0	0	0	MTPAVEAIGISYRRGATTLVDEVTLSADPGEILGIVGPNGAGKTTLLRILAGDLIPSGGHARVQQVDPAQTTPLELARVRAYLSPKGVTENPFVVRDTVAMGRHPHRRAMLNAEQHDAIVESAMERMDVLHLAGRVMSSLSTGELQRVGLARVIAQETPVLFLDEPTSALDIGHQEKVMRVLRSLATGGTAIMVILHDINLAAAHTDRVMLLDASRAIATGSPAEVLTSERLSSVYRQPMEVVDHPHRDCPLVLTVDHPDASRLA*
iron_aquisition-heme_transport	13_Oct_SF_Bin15	d__Bacteria;p__Desulfobacterota;c__Syntrophobacteria;o__BM002;f__BM002;g__BM002;s__BM002 sp002899795	13_Oct	13_Oct_SF_Bin15_scaffold_201_c1_3	HmuV-family-ATP-binding-protein	234	220	3017	0	0	0	MISVQGLTAKYGDRVVLHGLDFHVGKSELVGLLGPNGSGKSTLLLCLSKVVPLHAGEATVSGRELSAYSARELALVEASVPQRLEISFPFRCIEVVLMGRYPHQREFGSDSDEDLTRAMEAMRLTDTLDLAQRRITEISGGEAQRVIIARTLAQEAELLLLDEATANLDVAHKMQMFDLFSEKNNQGATFLCAMHDLNLAALYCQRLIFLKNGRISVDGPTMETFTEENLSKIYETEVRIIPHPDTGVPQAMFVPGAESIEHRA*
iron_aquisition-heme_transport	13_Oct_SF_Bin32	d__Bacteria;p__Desulfobacterota;c__Desulfobacteria;o__Desulfobacterales;f__BuS5;g__UBA11574;s__UBA11574 sp002868985	13_Oct	13_Oct_SF_Bin32_scaffold_170_c1_13	HmuV-family-ATP-binding-protein	249	220	3899	0	0	0	MNTAITTKNLSHSFGEDLVLKNVSFQVPKQDFFIIIGPNGSGKTTLMKIISGLLKPRNGELKIQNRSIDQYHRKALARIIAFVPQMTFADFPFTVTEIVLMGRSPYLGMLGLEEEKDMEIARQAIAFTGLENLAHRKLDQLSGGEQQRVFIARAICQEPDIILLDEPTASLDLAYQVRIMDLMEQLKNEKGITVVMVSHDVNLAAMYADHLLLLHKGQVLCQGLPDEVITFQTLEAAYGCTILVDESPLGKSPRVTLVPRKYSIRE*
iron_aquisition-heme_transport	13_Oct_SF_Bin33	d__Bacteria;p__Desulfobacterota;c__Desulfobulbia;o__Desulfobulbales;f__BM004;g__BM004;s__BM004 sp002868955	13_Oct	13_Oct_SF_Bin33_scaffold_126_c1_17	HmuV-family-ATP-binding-protein	253.5	220	10812	0	0	0	MSHILDINNISLSFRDNFILSNVSLDVSAGEFFVIIGPNGAGKTSLLKVLSGLQKAQKGTVTIKDKNILNYRRRNLSQIMAIVPQHIEVGFPFTVADTVIMGRSPHLGILGMEGENDFHIAEEAMKFTDVSHLTDRKLFQLSGGELQRVIIARAICQQPEIILLDEPTTALDPAHQLKIMDLMEKFRREHGTTIIMVSHDLNLASMYGDRVLLLKSGRVVKTGDPKSVLNKELLEDSYGCRIQVDESPLGGVARVTPIPDKYLHNYD*
iron_aquisition-heme_transport	21_Jan_SF_Bin28	d__Bacteria;p__Myxococcota;c__Polyangia;o__Polyangiales;f__SG8-38;g__SG8-38;s__	21_Jan	21_Jan_SF_Bin28_scaffold_21947_c1_3	HmuV-family-ATP-binding-protein	223.5	220	4204	0	0	0	MRNGEGHLGLRARGLSVRLGGRTVLRDVDLEAHPGEVLALLGPNGAGKSTLLKALAGLLSYDGRVEIAETDVAALSPRNRARRISYVPQRSLLRSALSVEEVVALGRYVHGGSFGGMSKSDKEAIDHALMTAHADALRDRIFTQLSVGEQQRVLLARALASDAPILLLDEPTAALDVGEGMAVLRLIRTLAARKHTLIVVLHDLADALSTTDRALLLKEGRVVEQGQTREVISAEPIRAVYGVKLIENARIGFEPDSEAASRD*
iron_aquisition-heme_transport	21_Jan_SF_Bin30	d__Bacteria;p__Proteobacteria;c__Gammaproteobacteria;o__GCA-001735895;f__GCA-001735895;g__GCA-001735895;s__	21_Jan	21_Jan_SF_Bin30_scaffold_20024_c1_4	HmuV-family-ATP-binding-protein	227.4	220	5250	0	0	0	MSLLSGHGIDYRIDSIQILEAIDIRVDAGELVGLIGPNGAGKSSLLRLLTGVEACTQGEVRFDDLPLGQISAALRAQRMGYLVQGAMAYWPFSVEKVIELGRIPYQKWWQQVSSDDQKIVEEAMTKTETLAYRNRIVTTLSGGEQTLVMLARIFATQPDLIFADEPVAALDPYHQLHVMEILRGHATAKRAAIVVLHDLGLAARFCDRLYLLNHGRLHCSGSVSEVLTRENIAEVYGVDSQIDCNEKGISVTSLSRISDHHP*
iron_aquisition-heme_transport	21_Jan_SF_Bin35	d__Bacteria;p__Actinobacteriota;c__Acidimicrobiia;o__UBA5794;f__;g__;s__	21_Jan	21_Jan_SF_Bin35_scaffold_5274_c1_4	HmuV-family-ATP-binding-protein	281.7	220	3853	0	0	0	MAAVTATAAGFTVGSAVLLNGVTVSAVPGQVLGLVGPNGAGKSTLLELMAGDRRPSTGSVELDGRAIHDFSAAELARLRAVLPQQTVVQFPFTARDVVMMGRHPHHADPDNSNERDHEQVAEAMAATDCAELAHRIFPSLSGGEQTRVALARIFAQQTPVILLDEPTATLDVHHQEHTMRLLQERARAGATVVVVLQDLNLGAAYADQLVLLAGGRVAAAGAPTEVLNADLLSATYRQTMRVVDHPHRDCPLVLVA*
iron_aquisition-heme_transport	21_Jan_SF_Bin37	d__Bacteria;p__Proteobacteria;c__Gammaproteobacteria;o__GCA-001735895;f__GCA-001735895;g__GCA-001735895;s__	21_Jan	21_Jan_SF_Bin37_scaffold_59_c1_89	HmuV-family-ATP-binding-protein	231.1	220	7828	0	0	0	MSLLSATAIDYSIDQVPILKGIDFHVDKGELVGLIGPNGAGKSSLLRLLTGIEAPDRGEIRLQDQGMAKISSQQRARWLGYLVQGAQAYWPFSVEKVVGLGRIPYQKWWQQASAEDQAKIEAAMEMTETLAYRNRIVTTLSGGEQTLVMLARIFATGNQLILADEPVAALDPYHQLHVMEILRQHAQQDRAAVVVLHDLSLAARFCDRLYMLSHGELECSGSVDRVLNKENIARVYGVDSRIECNENSISVIPLTRVSEHHP*
iron_aquisition-heme_transport	21_Jan_SF_Bin44	d__Bacteria;p__Acidobacteriota;c__Mor1;o__Mor1;f__Mor1;g__;s__	21_Jan	21_Jan_SF_Bin44_scaffold_13_c1_51	HmuV-family-ATP-binding-protein	234.5	220	8206	0	0	0	MSKHRLQTQGLGFGYGNRDVLKSVDLTVAGGEIVGLLGPNGTGKSTTIRILSGLERHYRGSATLDGVEIATMDRRALARRVAVVPQEPNFEFPFTALEIVLMGRHPHLAGLAFESTQDVEIARGALERCDALDLADRPIDRLSAGERQRVVCARALAQEPDVLLLDEPASFLDIRNQVAIYDLVRETVQRRNVAVLTVMHDLNLAAEYCDRIYLLDDGCVFAGGTTAEVLTYANLTKVFRAEVYVDTNALTGNLLVVPLPGNVQRALHPEATDSDQD*
iron_aquisition-heme_transport	21_Jan_SF_Bin46	d__Bacteria;p__Myxococcota;c__Polyangia;o__Polyangiales;f__SG8-38;g__SG8-38;s__	21_Jan	21_Jan_SF_Bin46_scaffold_113_c1_47	HmuV-family-ATP-binding-protein	221.5	220	4984	0	0	0	MGESAVRTEHVQVTLGARQVLRDISFQAQYGMITAVLGPNGAGKTTLLKAVAGLLPHAGRIEVASRDLRKLHRSDRVRLIAYVPQVSLLASPFRVEHVVQQARYSLHTDRHTHHAAVEHAMEVVDIAHLRKRSFTQLSGGERRRVLLARALATEARLILLDEPTASLDIRHALSFYELLRELAANGYCIVAVLHRLDDAARFTDRAILLKDGRLTHQGVTADVISAEPIRDVYGVEMDEETVLSFRLPG*
iron_aquisition-heme_transport	21_Jan_SF_Bin49	d__Bacteria;p__Myxococcota;c__UBA9160;o__UBA9160;f__;g__;s__	21_Jan	21_Jan_SF_Bin49_scaffold_26646_c1_3	HmuV-family-ATP-binding-protein	240.8	220	6731	0	0	0	MSALALTGIEVALGERQVLRGVDLELGTGELVGLVGRNGAGKTTLLRVATRVLTPGAGEVRLRGRPIAEHTRRELAQEVAVVAQDTALPFAFTVAELVLMGRAPHLGWLGFERAHDHALAEAALERLGLLELADRSVLEISGGERQLVLIARALAQEAPVLLLDEPTAHLDLHHRLQVLGLLRELAREGRTVLVISHDLTLVARFCDRLALLSQGRLEVGPPAELLQPERLRAGFDLDAEILHTAAGEPVVVPHLDP*
iron_aquisition-heme_transport	21_Jan_SF_Bin55	d__Bacteria;p__Proteobacteria;c__Alphaproteobacteria;o__UBA8366;f__UBA8366;g__;s__	21_Jan	21_Jan_SF_Bin55_scaffold_4913_c1_9	HmuV-family-ATP-binding-protein	241	220	1174	0	0	0	MTMLTLRNVSSSRGGRRVLDGVGLSAARSEVLGVIGPNGAGKSTLLRLMAGLTRPGRGDVRLEDRALGDWPRRDRARRVAYLPQHPDCHWPITVAELAGLGRLPHRRFWDRPTPRDVSAVEAALALADLENLAGRRLDSLSGGEAARAHLARALAGEPALLLADEPVADLDPSHALTVMGHLRRFAGQGGAVVVVLHDLSLASRYCDRLVLLNAGRITATGVPDAVLTKARLAEVYGISAVHGQFEDETYVVPWKSGLPDDGGGAAP*
iron_aquisition-heme_transport	21_Jan_SF_Bin56	d__Bacteria;p__Bacteroidota;c__Bacteroidia;o__Flavobacteriales;f__Flavobacteriaceae;g__;s__	21_Jan	21_Jan_SF_Bin56_scaffold_914_c1_15	HmuY-substrate-binding-protein	86.5	31.8	3877	0	0	0	MKIENFFLAVLSILVFTACDSDNDGPVLDEVASDTVANLFAPQSGGQDQGPISGEFTKFDFATGLETTSATDWDIAFRGTAIIINGGASLGTIDEPERTGNGAAYIATGTFVSVTEADDSLFVQDSGSGYAIPVGSGNGWYTYEFMTNTIEPIPGRVLVIRTRDNRYAKIEILSYYKDAPEQITPEIAADDLRYYTFNYAYQPNEGVAQF*
iron_aquisition-heme_transport	21_Jan_SF_Bin67	d__Bacteria;p__Actinobacteriota;c__Acidimicrobiia;o__Microtrichales;f__;g__;s__	21_Jan	21_Jan_SF_Bin67_scaffold_2248_c1_14	HmuV-family-ATP-binding-protein	229.2	220	9563	0	0	0	MTTELNHDPDATTTGTTVAIECADVGVRIGSADIVEHVDLSVAAGDWVTVIGPNGAGKSTLLRALLGLVPYTGVVRLSGVDATRLSPLQRARRVAFVAQSPVVPDRVRVLDYVLLGRTPHLPRGLAIGGDDIRIATAVLQRLGLETLADRQLDTLSGGERQRVFVARALAQDAPVLLLDEPTTSLDIGHQQEVLELVDDLRADAGLAVITTLHDLTLAGQYTDRLVLLADGRVVASGSPRDVLDHELLWHHYGAQVEVIDDGEGVIVIPRRRKERS*
iron_aquisition-heme_transport	21_Jan_SF_Bin69	d__Bacteria;p__Proteobacteria;c__Gammaproteobacteria;o__GCA-001735895;f__GCA-001735895;g__GCA-001735895;s__	21_Jan	21_Jan_SF_Bin69_scaffold_871_c1_4	HmuV-family-ATP-binding-protein	234.3	220	2856	0	0	0	MNLLSASGIDYGIDGVSILNDIDFHVETGELVGLIGPNGAGKSSLLRLLTGIEKPDRGEIRLEGLSLADISPQQRARTLGYLVQGAQAYWPFSVEKVVGLGRIPYQKWWRQQNDEDRAKVEQAMQVTETLAYRNRIVTTLSGGEQTLVMLARILATENRLILADEPVAALDPYHQLHVMEILRQHASGRRAAVVVLHDLSLAARFCDRLYLLSHGNLNNSGSVSEVLTADNIARVYGVDSQVQCNGKAVSVTPLRRISDHHP*
iron_aquisition-heme_transport	21_Jan_SF_Bin73	d__Bacteria;p__Myxococcota;c__Polyangia;o__Polyangiales;f__SG8-38;g__SG8-38;s__	21_Jan	21_Jan_SF_Bin73_scaffold_10297_c1_2	HmuV-family-ATP-binding-protein	224.8	220	2656	0	0	0	MAESAVRTESVRVTLGARRVLRDISFQAQYGAITAVLGPNGAGKTTLLKAVAGLLPYEGRIEVAGEDLRRLHRSDRVRLLAYVPQVSLLASPFRVEHVVQQARYSLGTDKHSHHAAVEHAMEVVDVAHLRKRSFTQLSGGERRRVLLARALATEARLILLDEPTASLDIRHALSFYELLRELAASGYCIVAVLHRLDDAARFTDRATLLKDGRLTHQGVTADVISAEPIRDVYGVETSKETVLSFRLRG*
iron_aquisition-heme_transport	21_Jan_SF_Bin74	d__Bacteria;p__Gemmatimonadota;c__Gemmatimonadetes;o__;f__;g__;s__	21_Jan	21_Jan_SF_Bin74_scaffold_1319_c1_20	HmuV-family-ATP-binding-protein	235.7	220	9670	0	0	0	MSEGAFACGGVSYGYPGSDRPVLQEVDLDIAAGRLTTLIGPNGAGKSTLVRLLSGAAAPTAGSIVFLGRPLSSWARTDMARRLAVVSQEAPLAVPQTVEEYVSLGRNPYVSAWSTLSVSDHAVVTGAVDRVGLAALARRRLTDLSGGELQRAKLARALAQEPDVLILDEPTAHLDIGHALWAFETIDELVAGGLTAICVTHDMNLASRFADDMVLLAQGRIAGSGTPATVLSVDRLSEAYQCRVQVEDHGVVGHVVLPISTDAALEVGSP*
iron_aquisition-heme_transport	21_Jan_SF_Bin8	d__Bacteria;p__Actinobacteriota;c__Acidimicrobiia;o__UBA5794;f__;g__;s__	21_Jan	21_Jan_SF_Bin8_scaffold_8543_c1_5	HmuV-family-ATP-binding-protein	220.7	220	92	0	0	0	MIACHQVRAAYNGSEVLRGIDLEVAAGEWVALIGPNGAGKSSLLRVIAGALGASGTVDVGGHDPRDASRTAVATTVAFVPQHPVLPEGMSVFDYALLGRTPYIKWWGVESSLDVEITHQVLDRVDMDTLAHRNLDRLSGGELQRAILARALVQQTPVLLLDEPTAALDIGHQQQVLDLIDELRHEKGLAVLSAFHDLTVAGQYADRLVLMAEGIIAASGEPTAVLDPSLLNRHYGAQVNVLHDADGNIVVALRRGG*
iron_aquisition-heme_transport	21_Jan_SF_Bin8	d__Bacteria;p__Actinobacteriota;c__Acidimicrobiia;o__UBA5794;f__;g__;s__	21_Jan	21_Jan_SF_Bin8_scaffold_505_c1_8	HmuV-family-ATP-binding-protein	262.9	220	93	0	0	0	MTALLDLGGVSYGVAARGLVNDLTLGVDPGEIVTLVGPNGAGKTTTVRLVSGEVEAQGGTIRLGGGEIGSLNALEAARRRAVLPQQTTVRFPFLARDIVAMGRFPLDTDRETDFEACRAMMRRTDTTHLAESFYPVLSGGEQARVNLARVLVQEAPLIVLDEPVSAMDVRHELLVMRLLREAADDGAGCLVVLHDLNLAAANADRIALMHEGRLVAVGSVEEVLDAGLLSEVYQQPLSVIPHPERDGLLVLVRDG*
iron_aquisition-heme_transport	21_July_SF_Bin1	d__Bacteria;p__Desulfobacterota;c__Desulfobacteria;o__Desulfobacterales;f__BuS5;g__UBA11574;s__UBA11574 sp002868985	21_July	21_July_SF_Bin1_scaffold_6725_c1_2	HmuV-family-ATP-binding-protein	249	220	10441	0	0	0	MNTAITTKNLSHSFGEDLVLKNVSFQVPKQDFFIIIGPNGSGKTTLMKIISGLLKPRNGELKIQNRSIDQYHRKALARIIAFVPQMTFADFPFTVTEIVLMGRSPYLGMLGLEEEKDMEIARQAIAFTGLENLAHRKLDQLSGGEQQRVFIARAICQEPDIILLDEPTASLDLAYQVRIMDLMEQLKNEKGITVVMVSHDVNLAAMYADHLLLLHKGQVLCQGLPDEVITFQTLEAAYGCTILVDESPLGKSPRVTLVPRKYSIRE*
iron_aquisition-heme_transport	21_July_SF_Bin16	d__Bacteria;p__Desulfobacterota;c__Syntrophobacteria;o__BM002;f__BM002;g__BM002;s__BM002 sp002899795	21_July	21_July_SF_Bin16_scaffold_483_c1_6	HmuV-family-ATP-binding-protein	234	220	5229	0	0	0	MISVQGLTAKYGDRVVLHGLDFHVGKSELVGLLGPNGSGKSTLLLCLSKVVPLHAGEATVSGRELSAYSARELALVEASVPQRLEISFPFRCIEVVLMGRYPHQREFGSDSDEDLTRAMEAMRLTDTLDLAQRRITEISGGEAQRVIIARTLAQEAELLLLDEATANLDVAHKMQMFDLFSEKNNQGATFLCAMHDLNLAALYCQRLIFLKNGRISVDGPTMETFTEENLSKIYETEVRIIPHPDTGVPQAMFVPGAESIEHRA*
iron_aquisition-heme_transport	21_May_SF_Bin20	d__Bacteria;p__Desulfobacterota;c__Syntrophobacteria;o__BM002;f__BM002;g__BM002;s__BM002 sp002899795	21_May	21_May_SF_Bin20_scaffold_8829_c1_1	HmuV-family-ATP-binding-protein	234	220	4344	0	0	0	MISVQGLTAKYGDRVVLHGLDFHVGKSELVGLLGPNGSGKSTLLLCLSKVVPLHAGEATVSGRELSAYSARELALVEASVPQRLEISFPFRCIEVVLMGRYPHQREFGSDSDEDLTRAMEAMRLTDTLDLAQRRITEISGGEAQRVIIARTLAQEAELLLLDEATANLDVAHKMQMFDLFSEKNNQGATFLCAMHDLNLAALYCQRLIFLKNGRISVDGPTMETFTEENLSKIYETEVRIIPHPDTGVPQAMFVPGAESIEHRA*
iron_aquisition-heme_transport	21_May_SF_Bin22	d__Bacteria;p__Desulfuromonadota;c__Desulfuromonadia;o__Desulfuromonadales;f__BM103;g__BM103;s__	21_May	21_May_SF_Bin22_scaffold_5314_c1_3	HmuV-family-ATP-binding-protein	263	220	4057	0	0	0	MSLIDIRGVSLQYGDRQVIKQVSVQIEQGEFFVIIGPNGAGKTTLLKALSGLHALVGGDILVHQRPITDYAKKELARTLALVPQQINADFPFTVAETVLMGRYPHLGLLAVEGKKDLEMAEQAMEFTEVDHLADRRLGQLSGGERQRVIIARAICQQSKILLLDEPTASLDPAHQLRIMDLMERLRCEAKVTIVMVSHDLNLAASYADRLLLLKDGEVEKVGTPQQVLTSEQLSQSYGCTLLVDENPLLGRPRVSLVSAGAAVTTNR*
iron_aquisition-heme_transport	21_May_SF_Bin30	d__Bacteria;p__Desulfobacterota;c__Desulfobulbia;o__Desulfobulbales;f__BM004;g__BM004;s__BM004 sp002868955	21_May	21_May_SF_Bin30_scaffold_1053_c1_6	HmuV-family-ATP-binding-protein	254.2	220	10885	0	0	0	MSHILDISNISLSFRDKLILSNVSLEVSAGEFFVIIGPNGAGKTSLLKVLSGLQKAQKGTVTIKDKNILNYRRRNLSQIMAIVPQHIEVGFPFTVADTVIMGRSPHLGILGMEGENDFHIAEEAMKFTDVSHLTDRKLFQLSGGELQRVIIARAICQQPEIILLDEPTTALDPAHQLKIMDLLEKFRREHGTTIIMVSHDLNLASMYGDRVLLLKSGRVVKTGDPKSVLNKELLEDSYGCRIQVDESPLGGVARVTPIPDKYLHNYD*
iron_aquisition-heme_transport	21_May_SF_Bin9	d__Bacteria;p__Desulfobacterota;c__Desulfobacteria;o__Desulfobacterales;f__BuS5;g__UBA11574;s__UBA11574 sp002868985	21_May	21_May_SF_Bin9_scaffold_9100_c1_2	HmuV-family-ATP-binding-protein	249	220	7853	0	0	0	MNTAITTKNLSHSFGEDLVLKNVSFQVPKQDFFIIIGPNGSGKTTLMKIISGLLKPRNGELKIQNRSIDQYHRKALARIIAFVPQMTFADFPFTVTEIVLMGRSPYLGMLGLEEEKDMEIARQAIAFTGLENLAHRKLDQLSGGEQQRVFIARAICQEPDIILLDEPTASLDLAYQVRIMDLMEQLKNEKGITVVMVSHDVNLAAMYADHLLLLHKGQVLCQGLPDEVITFQTLEAAYGCTILVDESPLGKSPRVTLVPRKYSIRE*
iron_aquisition-heme_transport	21_Oct_SF_Bin11	d__Bacteria;p__Myxococcota;c__Polyangia;o__Polyangiales;f__SG8-38;g__SG8-38;s__	21_Oct	21_Oct_SF_Bin11_scaffold_890_c1_6	HmuV-family-ATP-binding-protein	221.5	220	7077	0	0	0	MGESAVRTEHVQVTLGARQVLRDISFQAQYGMITAVLGPNGAGKTTLLKAVAGLLPHAGRIEVASRDLRKLHRSDRVRLIAYVPQVSLLASPFRVEHVVQQARYSLHTDRHTHHAAVEHAMEVVDIAHLRKRSFTQLSGGERRRVLLARALATEARLILLDEPTASLDIRHALSFYELLRELAANGYCIVAVLHRLDDAARFTDRAILLKDGRLTHQGVTADVISAEPIRDVYGVEMDEETVLSFRLPG*
iron_aquisition-heme_transport	21_Oct_SF_Bin17	d__Bacteria;p__Desulfobacterota;c__Desulfobacteria;o__Desulfobacterales;f__BuS5;g__UBA11574;s__UBA11574 sp002868985	21_Oct	21_Oct_SF_Bin17_scaffold_10823_c1_3	HmuV-family-ATP-binding-protein	249	220	1435	0	0	0	MNTAITTKNLSHSFGEDLVLKNVSFQVPKQDFFIIIGPNGSGKTTLMKIISGLLKPRNGELKIQNRSIDQYHRKALARIIAFVPQMTFADFPFTVTEIVLMGRSPYLGMLGLEEEKDMEIARQAIAFTGLENLAHRKLDQLSGGEQQRVFIARAICQEPDIILLDEPTASLDLAYQVRIMDLMEQLKNEKGITVVMVSHDVNLAAMYADHLLLLHKGQVLCQGLPDEVITFQTLEAAYGCTILVDESPLGKSPRVTLVPRKYSIRE*
iron_aquisition-heme_transport	21_Oct_SF_Bin2	d__Bacteria;p__Proteobacteria;c__Gammaproteobacteria;o__Thiohalobacterales;f__Thiohalobacteraceae;g__SZUA-186;s__	21_Oct	21_Oct_SF_Bin2_scaffold_583_c1_6	ChaN-family-substrate-binding-protein	214.2	47.4	5547	0	0	0	MPLLISLPFALITTGVQAVEPVSLLSAHAEGHAPDALPRPVTTTPVLNLKAAAQLEDIIPELAGKRVVLVAETHDRYDHHLTQLEIIRRLHASNPRLAIGMEVFQQPYQAVLDDYIEGRLDEQALLHDTEYYRRWKFDFRHYEPILAYAREHRLPVVALNLPVELTDRVSRVGIEGLTETERGQIPAAIDHSDTAYAERLRGIFESHPAVDGRGFDGFLEVQLAWDEGMAERAADYLAAHPSTNMVLLAGTGHLAYGSGIPQRLQRRLQDDIAIILNNWSGPLEPGLADYLLMPQEQTLPPSGKFGALLDEQEDRLLIDHCLEDSPCQQAGLRSGDRILSINGEPVNDMADLRLVTWNLMPGERITLEVERRRWFRRAQALSHEIVLY*
iron_aquisition-heme_transport	21_Oct_SF_Bin23	d__Bacteria;p__Proteobacteria;c__Gammaproteobacteria;o__GCA-001735895;f__GCA-001735895;g__GCA-001735895;s__	21_Oct	21_Oct_SF_Bin23_scaffold_6361_c1_3	HmuV-family-ATP-binding-protein	231.1	220	5846	0	0	0	MSLLSATAIDYSIDQVPILKGIDFHVDKGELVGLIGPNGAGKSSLLRLLTGIEAPDRGEIRLQDQGMAKISSQQRARWLGYLVQGAQAYWPFSVEKVVGLGRIPYQKWWQQASAEDQAKIEAAMEMTETLAYRNRIVTTLSGGEQTLVMLARIFATGNQLILADEPVAALDPYHQLHVMEILRQHAQQDRAAVVVLHDLSLAARFCDRLYMLSHGELECSGSVDRVLNKENIARVYGVDSRIECNENSISVIPLTRVSEHHP*
iron_aquisition-heme_transport	21_Oct_SF_Bin24	d__Bacteria;p__Desulfobacterota;c__Syntrophobacteria;o__BM002;f__BM002;g__BM002;s__BM002 sp002899795	21_Oct	21_Oct_SF_Bin24_scaffold_15832_c1_3	HmuV-family-ATP-binding-protein	234	220	1121	0	0	0	MISVQGLTAKYGDRVVLHGLDFHVGKSELVGLLGPNGSGKSTLLLCLSKVVPLHAGEATVSGRELSAYSARELALVEASVPQRLEISFPFRCIEVVLMGRYPHQREFGSDSDEDLTRAMEAMRLTDTLDLAQRRITEISGGEAQRVIIARTLAQEAELLLLDEATANLDVAHKMQMFDLFSEKNNQGATFLCAMHDLNLAALYCQRLIFLKNGRISVDGPTMETFTEENLSKIYETEVRIIPHPDTGVPQAMFVPGAESIEHRA*
iron_aquisition-heme_transport	24_Jan_SF_Bin10	d__Bacteria;p__Desulfobacterota;c__Desulfobacteria;o__Desulfobacterales;f__UBA2156;g__;s__	24_Jan	24_Jan_SF_Bin10_scaffold_18480_c1_3	HmuV-family-ATP-binding-protein	247.3	220	7977	0	0	0	MKPAFAVENLSYAFGTQSVLKNLSFSVPQSDVFIIIGPNGAGKTTLIKLMVGILKIQTGQIEILQAPLGKYSQKRLAKALAYVPQGLPVGFPFTVEETVLLGRAPHQKVLGLASQDDLDIAQQAMAFTEVAHLARRKLDQLSGGEQQRVLIARALCQQPQVILLDEPTASLDLSHQIRIMDLMEKLKTERGVTVVMVSHDVNLAAMYGDQLLLLKAGEIVCMGSPNAVLNFKTLEDTYGCKLLVDISPLGDLPRVTVVPHKFLK*
iron_aquisition-heme_transport	24_Jan_SF_Bin12	d__Bacteria;p__Desulfobacterota;c__Desulfobacteria;o__Desulfobacterales;f__UBA2156;g__;s__	24_Jan	24_Jan_SF_Bin12_scaffold_7654_c1_1	HmuV-family-ATP-binding-protein	222.3	220	6425	0	0	0	MKSAFAVKNLSYAFGTELVLKKLSFSVPQSNVFIIIGPNGAGKTTLIKLMVGILKIQKGQIEILQEPIGSYSQKRLAKALAYVPQGLPVGFPFSVAETVLLGRAPHQKVLGLASQNDLDIAQQAMKFTEVAHLARRKLDQLSGGEQQRVLIARALCQQPQVMLLDEPTASLDLSHQIRIMDLMEKLKTEKGVTVVMVSHDVNLAAMYGDQLLLLKAGEIVRMG
iron_aquisition-heme_transport	24_Jan_SF_Bin17	d__Bacteria;p__Desulfobacterota;c__Syntrophobacteria;o__BM002;f__BM002;g__BM002;s__BM002 sp002899795	24_Jan	24_Jan_SF_Bin17_scaffold_338_c1_5	HmuV-family-ATP-binding-protein	234	220	8607	0	0	0	MISVQGLTAKYGDRVVLHGLDFHVGKSELVGLLGPNGSGKSTLLLCLSKVVPLHAGEATVSGRELSAYSARELALVEASVPQRLEISFPFRCIEVVLMGRYPHQREFGSDSDEDLTRAMEAMRLTDTLDLAQRRITEISGGEAQRVIIARTLAQEAELLLLDEATANLDVAHKMQMFDLFSEKNNQGATFLCAMHDLNLAALYCQRLIFLKNGRISVDGPTMETFTEENLSKIYETEVRIIPHPDTGVPQAMFVPGAESIEHRA*
iron_aquisition-heme_transport	24_July_SF_Bin1	d__Bacteria;p__Desulfuromonadota;c__Desulfuromonadia;o__Desulfuromonadales;f__BM103;g__BM103;s__	24_July	24_July_SF_Bin1_scaffold_11160_c1_2	HmuV-family-ATP-binding-protein	263	220	7107	0	0	0	MSLIDIRGVSLQYGDRQVIKQVSVQIEQGEFFVIIGPNGAGKTTLLKALSGLHALVGGDILVHQRPITDYAKKELARTLALVPQQINADFPFTVAETVLMGRYPHLGLLAVEGKKDLEMAEQAMEFTEVDHLADRRLGQLSGGERQRVIIARAICQQSKILLLDEPTASLDPAHQLRIMDLMERLRCEAKVTIVMVSHDLNLAASYADRLLLLKDGEVEKVGTPQQVLTSEQLSQSYGCTLLVDENPLLGRPRVSLVSAGAAVTTNR*
iron_aquisition-heme_transport	24_July_SF_Bin12	d__Bacteria;p__Desulfobacterota;c__Syntrophobacteria;o__BM002;f__BM002;g__BM002;s__BM002 sp002899795	24_July	24_July_SF_Bin12_scaffold_3440_c1_1	HmuV-family-ATP-binding-protein	234	220	8894	0	0	0	MISVQGLTAKYGDRVVLHGLDFHVGKSELVGLLGPNGSGKSTLLLCLSKVVPLHAGEATVSGRELSAYSARELALVEASVPQRLEISFPFRCIEVVLMGRYPHQREFGSDSDEDLTRAMEAMRLTDTLDLAQRRITEISGGEAQRVIIARTLAQEAELLLLDEATANLDVAHKMQMFDLFSEKNNQGATFLCAMHDLNLAALYCQRLIFLKNGRISVDGPTMETFTEENLSKIYETEVRIIPHPDTGVPQAMFVPGAESIEHRA*
iron_aquisition-heme_transport	24_May_SF_Bin10	d__Bacteria;p__Desulfuromonadota;c__;o__;f__;g__;s__	24_May	24_May_SF_Bin10_scaffold_21_c1_18	HmuV-family-ATP-binding-protein	246.8	220	650	0	0	0	MSKLENIIEVDNLHFGYNGGEILRGINLALKEGEMVGVIGPNGSGKSTLLKLVSGLFSPWKGEVRIKGKPVASYKRREIARIIASVSQDIERDFPFTVREIVSMGRSPYLGRFAIEGKGDRKVIDGALELTDIAHYGERFPYQLSGGERQRMLIARALAQEPQVLLMDEPTSYLDLNHQIEINRLVLQLKNEKSLGVIYVTHDLNIAAECCDRVVMLKKGEIIAEGKPMEVISRENIETVYGCHVLVDENPETGRPRVTPVMSEGVHG*
iron_aquisition-heme_transport	24_May_SF_Bin27	d__Bacteria;p__Chloroflexota;c__Anaerolineae;o__Anaerolineales;f__UBA11579;g__;s__	24_May	24_May_SF_Bin27_scaffold_373_c1_5	HmuV-family-ATP-binding-protein	230.5	220	1636	0	0	0	MLSIEKVSVSYNGILALDNVSLDLARGEILALVGPNGSGKTSLINVASGVIKPVSGNIRIDGQDLLALPGRVRARSMAVVPQARLMPPSFSVWHAVLLGRTPYLGWLGKPTTQDMDIIENALESVDLGVYSSRLIGQLSGGEKQRVLLARALAQDAPLLLLDEPTAHLDIRYQHEYLELVKDLAAGKGLTILITLHDLNQVSLLADRVALLSNGKLLALGKPEETMTRKNLEEAYQVPIEIIPHPSTGANLIHIPPRPD*
iron_aquisition-heme_transport	24_May_SF_Bin29	d__Bacteria;p__Proteobacteria;c__Gammaproteobacteria;o__Thiohalomonadales;f__UBA6429;g__;s__	24_May	24_May_SF_Bin29_scaffold_1555_c1_3	HmuV-family-ATP-binding-protein	221.4	220	6065	0	0	0	MTPPVLESHKLGVCIGGQQICRDANFEFRAGECWGILGINGAGKTTLLHTLAGLRPPANGHISLNGNPLQHMSRRSIARQLGLMLQDTPDPFPATVLDTVLIGRHPHLSRWQWESAQNIELAKAALGQVDLHDFEQRQVNTLSGGERRRLALATLLVQTPAMLLLDEPTNHLDLHHQHKLLRLLRDQADNGASIVMVLHDINHVVRYCDHVLLLFGKGDISQGPQSEILSAEVLSRLYDHPVIEVALEQQRFFTSA*
iron_aquisition-heme_transport	24_May_SF_Bin32	d__Bacteria;p__Desulfobacterota;c__Syntrophobacteria;o__BM002;f__BM002;g__BM002;s__BM002 sp002899795	24_May	24_May_SF_Bin32_scaffold_23071_c1_2	HmuV-family-ATP-binding-protein	234	220	7182	0	0	0	MISVQGLTAKYGDRVVLHGLDFHVGKSELVGLLGPNGSGKSTLLLCLSKVVPLHAGEATVSGRELSAYSARELALVEASVPQRLEISFPFRCIEVVLMGRYPHQREFGSDSDEDLTRAMEAMRLTDTLDLAQRRITEISGGEAQRVIIARTLAQEAELLLLDEATANLDVAHKMQMFDLFSEKNNQGATFLCAMHDLNLAALYCQRLIFLKNGRISVDGPTMETFTEENLSKIYETEVRIIPHPDTGVPQAMFVPGAESIEHRA*
iron_aquisition-heme_transport	24_Oct_SF_Bin1	d__Bacteria;p__Desulfobacterota;c__Syntrophobacteria;o__BM002;f__BM002;g__BM002;s__BM002 sp002899795	24_Oct	24_Oct_SF_Bin1_scaffold_6591_c1_2	HmuV-family-ATP-binding-protein	234	220	10040	0	0	0	MISVQGLTAKYGDRVVLHGLDFHVGKSELVGLLGPNGSGKSTLLLCLSKVVPLHAGEATVSGRELSAYSARELALVEASVPQRLEISFPFRCIEVVLMGRYPHQREFGSDSDEDLTRAMEAMRLTDTLDLAQRRITEISGGEAQRVIIARTLAQEAELLLLDEATANLDVAHKMQMFDLFSEKNNQGATFLCAMHDLNLAALYCQRLIFLKNGRISVDGPTMETFTEENLSKIYETEVRIIPHPDTGVPQAMFVPGAESIEHRA*
iron_aquisition-heme_transport	24_Oct_SF_Bin27	d__Bacteria;p__Desulfobacterota;c__Desulfobulbia;o__Desulfobulbales;f__BM004;g__BM004;s__BM004 sp002868955	24_Oct	24_Oct_SF_Bin27_scaffold_4573_c1_7	HmuV-family-ATP-binding-protein	253.7	220	4618	0	0	0	MSHILDINNISLSFRDNFILSNVSLEVSAGEFFVIIGPNGAGKTSLLKVLSGLQKAQKGTVTIKDKNILNYRRRNLSQIMAIVPQHIEVGFPFTVADTVIMGRSPHLGILGMEGENDFHIAEEAMKFTDVSHLTDRKLFQLSGGELQRVIIARAICQQPEIILLDEPTTALDPAHQLKIMDLMEKFRREHGTTIIMVSHDLNLASMYGDRVLLLKSGRVVKTGDPKSVLNKELLEDSYGCRIQVDESPLGGVARVTPIPDKYLHNYD*
iron_aquisition-heme_transport	24_Oct_SF_Bin9	d__Bacteria;p__Desulfuromonadota;c__Desulfuromonadia;o__Desulfuromonadales;f__BM103;g__BM103;s__	24_Oct	24_Oct_SF_Bin9_scaffold_3507_c1_4	HmuV-family-ATP-binding-protein	263	220	4260	0	0	0	MSLIDIRGVSLQYGDRQVIKQVSVQIEQGEFFVIIGPNGAGKTTLLKALSGLHALVGGDILVHQRPITDYAKKELARTLALVPQQINADFPFTVAETVLMGRYPHLGLLAVEGKKDLEMAEQAMEFTEVDHLADRRLGQLSGGERQRVIIARAICQQSKILLLDEPTASLDPAHQLRIMDLMERLRCEAKVTIVMVSHDLNLAASYADRLLLLKDGEVEKVGTPQQVLTSEQLSQSYGCTLLVDENPLLGRPRVSLVSAGAAVTTNR*
iron_aquisition-heme_transport	4_1_Jan_SF_Bin14	d__Bacteria;p__Bacteroidota;c__UBA10030;o__UBA10030;f__;g__;s__	4_1_Jan	4_1_Jan_SF_Bin14_scaffold_22309_c1_3	HmuV-family-ATP-binding-protein	254.2	220	7742	0	0	0	MIPANRIGRTKATTILLFLYLLSYLMHTLAFQDVSFGYDPGRTTVRDITFTVARGEIVSIVGPNGSGKSTLLRLASRVVDPRAGRVTLDERSLRDYSRREIARKLAVVPQEGMIQFPFTVTEVVLMGRTPHGHGNIFESERDHAVAREAMNQTDIAHLADKLITNLSGGERQRVLIARALAQETGLLLLDEPNAHLDIAHQIETFALVKAMNAGKGLTAVAVSHDLNLAAAFSHRILMMCNGEVVAAGTPEEVLTEEKIREVFETEVIVDDHPLYRTPRVTLSERFVSAGEGGA*
iron_aquisition-heme_transport	4_1_Jan_SF_Bin18	d__Bacteria;p__Actinobacteriota;c__Thermoleophilia;o__20CM-4-69-9;f__20CM-4-69-9;g__;s__	4_1_Jan	4_1_Jan_SF_Bin18_scaffold_221_c1_18	HmuV-family-ATP-binding-protein	224.3	220	6316	0	0	0	MTAIELKDVTVVLGGRPVVDGIDASVAKGEWLALIGPNGAGKTTLLRAIARLVSFSGLIALGGRSVREVPRVELARLIAVVPQEPSTPAWMTVGEYVLLGRTPHLGPLAKEGRRDREAAARAVARLDLIGYEERRLGTLSGGEKQRAVVARALAQEARIILLDEPTAALDIGHQQQAFDLLDALRAESGLTLVAAMHDLTLAAQYAGRMVLLDGGRVVAEGVPRDVLTEKLIASHYGASIAVVPVGDRIAVIPRRERAS*
iron_aquisition-heme_transport	4_1_Jan_SF_Bin21	d__Bacteria;p__Acidobacteriota;c__Vicinamibacteria;o__Vicinamibacterales;f__UBA2999;g__;s__	4_1_Jan	4_1_Jan_SF_Bin21_scaffold_18405_c1_2	HmuV-family-ATP-binding-protein	230.2	220	8306	0	0	0	MLRADNVTFRYHADTPIVVDGVTLDIRRGDLVGILGPNGSGKTTLLRLLSGTRQPSSGEVTLDRRPLARLSRRDIARRIAVVPQDTSLAFEYTVLEMVLMGRHPHLGLFAVEGPRDYELAREALAATGTAHVEARGFHTLSGGEKQRVVIAAALTQASDVLLLDEPTASLDLGYQLDIATLLTALNRDRGVTMAISTHDLNLAASICRTLVLMREGRVIASGPTATVLTPESVGALYDVEAAVRVHPDTGHATVVPVRRLRR*
iron_aquisition-heme_transport	4_1_Jan_SF_Bin27	d__Bacteria;p__Nitrospirota;c__Nitrospiria;o__Nitrospirales;f__Nitrospiraceae;g__Nitrospira;s__	4_1_Jan	4_1_Jan_SF_Bin27_scaffold_141_c1_37	HmuV-family-ATP-binding-protein	244.4	220	8722	0	0	0	MNQSSHSRSDAATIADSIEVITPREAFHVQGVRFRYPGSESPTGRWILDGVSFDVQAGEVLGVVGPNGSGKTSLLKVLARVLTPQEGVVSLFGQDLASMSQHDVARVIGVVPQDTQQLFPFTVAETVLMGRFPHRPKGQWTIGMGWESCQDIAVAEQAMVTMDIRHVAHRAVTDLSGGERQRALIARALAQTPQGLLLDEPTAFLDLQHQVEICSLLRRLKDERGLTVVLVSHDLNLVGQYCDRIMLLDQGRVVRLGCPEDVIEPDVLEAVYRCRVLVDRHPVSGLPRVTLPGRHVSGDK*
iron_aquisition-heme_transport	4_1_Jan_SF_Bin27	d__Bacteria;p__Nitrospirota;c__Nitrospiria;o__Nitrospirales;f__Nitrospiraceae;g__Nitrospira;s__	4_1_Jan	4_1_Jan_SF_Bin27_scaffold_527_c1_3	ChaN-family-substrate-binding-protein	165.7	47.4	8725	0	0	0	MHTPFIPIVFERWRSVATLSLFVFLLVFPSGCAMERGGGPGPNLQTGWQPWEILDTRTGQVISFPDLIKDLEQQDIIYLGEEHHNPHHIEAALKVLTQLVEDGIEPTIGMEMFGWDGQPALDTYVSTTQPVTNEFLEQVRWKQNWGGAFDDYAPLLGFARDRRLSVRAMNPPKPLIRRVVKLGLEQATQDPEWASWGLDQEEILDDPAYREKIFDQLQRCHGGSAEHYRTMYEASMVRDEGMARTLTLREGELRRDPVAQRHIIVSYTGGGHVQYNLPVPKRVARRLGGAVKQATIYLLSFDSSKAEDVRSLIKEPIADYIWLTPMDKARPVKPCR*
iron_aquisition-heme_transport	4_1_Jan_SF_Bin38	d__Bacteria;p__Chloroflexota;c__Dehalococcoidia;o__GIF9;f__AB-539-J10;g__RBG-13-51-36;s__	4_1_Jan	4_1_Jan_SF_Bin38_scaffold_498_c1_13	HmuV-family-ATP-binding-protein	246.7	220	8515	0	0	0	MIELDNVSLGYDHRAILHDVSMKARPGQVLGLVGPNGSGKSTLIKGMTRVIDLFSGRISIDGRDIKTIKRDELARLVATVPQSPALPGAFTAFEVVLMGRTPRLGLLRYEGGKDLAIAWQAMAATHTRSFAERRVSELSGGERQRLIIARALAQQPKAMLLDEPTANLDINHQVEILNLVKSLCLEQSLTVIIALHDLNLAAQYCDWMVMLNGGRIYTEGTPADILTVQNIKEVYGAEVCVYPHPINKLPTTLITASRSHGTS*
iron_aquisition-heme_transport	4_1_Jan_SF_Bin4	d__Bacteria;p__Proteobacteria;c__Gammaproteobacteria;o__Pseudomonadales;f__Halieaceae;g__Halioglobus;s__	4_1_Jan	4_1_Jan_SF_Bin4_scaffold_13450_c1_5	HmuV-family-ATP-binding-protein	221.3	220	6892	0	0	0	GRLQLGGKSRDQWPRRQLARRLAYLPQLSLLNFPYTVEEVVALGRMPHDTGLAIDDGIMARAMAATDITGLQRRLYTRLSGGEKQRVQLARVLCQVWDAGPGGLLLLDEPTTALDLAHQQLVLGTVQQLAATGCAVVLVVHDLNLVAGLADTIAVLQDGRVAACGPPREIFTEQLFREIFAIDVLIQQHPGRDQPLVIGR*
iron_aquisition-heme_transport	4_1_Jan_SF_Bin41	d__Bacteria;p__Nitrospirota;c__Nitrospiria;o__Nitrospirales;f__Nitrospiraceae;g__Nitrospira;s__	4_1_Jan	4_1_Jan_SF_Bin41_scaffold_91_c1_15	HmuV-family-ATP-binding-protein	249.6	220	8793	0	0	0	MNGFSDRRSDASLMADSIGAIMPSDAYNVQFIRFRYPARESQDGRWILDGVSFQVQAGEVLGVVGPNGSGKTSLLKVLARGLSPQEGRISLFGQNLASMTQQDVACVVGVVPQDTQQLFPFTVAETVIMGRFPHRPRGRWTGGFGWESHQDIEIAEQAMMTMDIGHVAHRAVTDLSGGERQRVLIARALGQTPKVLLLDEPTAFLDLQHQVEICSLLRRLKEERGLTVVLVSHDLNLVGQYCDRILLLDNGQVVRLGRPEEVIEPDVLERVYGCRVLVDQHPVSGLPRVTMPGRCLSGGT*
iron_aquisition-heme_transport	4_1_Jan_SF_Bin42	d__Bacteria;p__Nitrospirota;c__Nitrospiria;o__Nitrospirales;f__Nitrospiraceae;g__Nitrospira;s__	4_1_Jan	4_1_Jan_SF_Bin42_scaffold_3230_c1_9	HmuV-family-ATP-binding-protein	243.5	220	8571	0	0	0	MSGTSQHRAIGMMSSDSIPLLVQAHAYDIQSVRFRYQSKESPAARWILDNISFHVQEGEVLGVVGPNGSGKTSLLKVLARLMTPQQGRINLFGQDLSVKAQREVACVVGVVPQDSQMLFPFTVAESVLMGRFPHQSRDRWIGGFGWESREDLAIVEQSMMTMDIVHLAHRSVTDLSGGERQRTVIARALAQTPKVLLLDEPTAFLDLQHQVEICSVLRRLRDEGGLTVVLVSHDLNLVSQYCDRILLLDRGQIVRLGGPDEVIEPEVLESVYRCRVLVDRHPSTGLPRITLPGRQLSGEN*
iron_aquisition-heme_transport	4_1_Jan_SF_Bin51	d__Bacteria;p__Nitrospirota;c__Nitrospiria;o__Nitrospirales;f__Nitrospiraceae;g__Nitrospira;s__	4_1_Jan	4_1_Jan_SF_Bin51_scaffold_18180_c1_3	HmuV-family-ATP-binding-protein	236	220	10693	0	0	0	MQTQSSLECKPGQSSADPAIAVKDVSFRYGTGQAGRPWTIERVSFYVAAGEVLGIVGPNGSGKSSLLKLLAGLLRPESGRIGLMGHASTDLSPIAVAKILAVVLQEQAQIFPFTVAETVLMGRFPHRQAGWWSLGGGADTARDLASAQRAMAETDVVSLADRPVSELSGGELQRVMIARALAQEPAILLLDEPTAFLDINHQLDICGLISRLRDERQLTVVLVSHDLNLASQYCDRVLMLKAGRLSHIGSPAETIRPDVLQTVYGCNVVVDAHPQTGKPRVTMPMSRP*
iron_aquisition-heme_transport	4_1_Jan_SF_Bin53	d__Bacteria;p__Nitrospirota;c__Nitrospiria;o__Nitrospirales;f__Nitrospiraceae;g__Nitrospira;s__	4_1_Jan	4_1_Jan_SF_Bin53_scaffold_10956_c1_2	HmuV-family-ATP-binding-protein	231.7	220	2366	0	0	0	MSRVNENHVGEGEGSCTANLSKPRCAYRAHSLRFRYQSNDSTNTKWALDGLSFQVAEGEVLGIVGPNGSGKTSLLKMLARLTSPQQGGIDLFERDLAGMAQEEIARVVGLVQQDTQQLFPFRVAETVLMGRFPHRPRSRWGSGFGWERAEDLAIAEEAMRTMDVVHLAHRAVTDLSGGERQRTMIARALAQMPKVLLLDEPTAFLDLQHQVEIGSVLRRLNDRHGLTVILVSHDLNLVSQYCDRIVLLAEGQVVRLGSPEEVIEPVVLEQIYRCRVLVDQHPVSGVPRVTLPGQTTIGTN*
iron_aquisition-heme_transport	4_1_Jan_SF_Bin61	d__Bacteria;p__Actinobacteriota;c__Thermoleophilia;o__20CM-4-69-9;f__;g__;s__	4_1_Jan	4_1_Jan_SF_Bin61_scaffold_5895_c1_2	HmuV-family-ATP-binding-protein	228.7	220	990	0	0	0	MTALRLARVSVALGGAVVVDHVSFDVGEGEWVGLIGPNGAGKTTLLRAVAGLVGYGGRIELEGRSTRELPRSELARRLAVVPQEPFIPPWMTVAEYVLLGRTPHLGPLAKEGRRDREAAARALDRLDLLDFRERRLDTLSGGERQRAVVARALTQEARVVLLDEPTTALDIGHQQHALDLLDELREETELTLVAAMHDLTLAAQYADRMVLLDRGAVVAEGPPEDVLTEELVGRHYRASIDVISVGGSVAVVPRRRGVS*
iron_aquisition-heme_transport	4_1_Jan_SF_Bin63	d__Bacteria;p__Nitrospirota;c__Nitrospiria;o__Nitrospirales;f__UBA8639;g__UBA8639;s__	4_1_Jan	4_1_Jan_SF_Bin63_scaffold_944_c1_16	HmuV-family-ATP-binding-protein	238.1	220	850	0	0	0	MRDAGNVFSGPAYSLREVKFRYATPSRDTSESVLKDITCSIDSGEILGILGPNGSGKSTLLKLLARVLRPQCGTIELLGDPLSFMSQADIARRVALVPQETLQIFPFTIAEMVLMGRFPHHRGLGGWHWEDSDDLRIAQMAMEDLDIVHLGARLVTDVSGGERQRAVIARALTQQPQVLLLDEPTAFLDLHHQLDIARILRRLNRERGLTVILVSHDLNLASQYCDQLMLLQHGRIVEVGSPRDILRPDLLKSVYGCQVLVDSHPQSGLPRVSLPV*
iron_aquisition-heme_transport	4_1_Jan_SF_Bin63	d__Bacteria;p__Nitrospirota;c__Nitrospiria;o__Nitrospirales;f__UBA8639;g__UBA8639;s__	4_1_Jan	4_1_Jan_SF_Bin63_scaffold_601_c1_20	ChaN-family-substrate-binding-protein	161.5	47.4	851	0	0	0	MPNFLHKKSLVLILLMCAVIFGAATGCATSQAKTPLAVDHIYDVSRQQPISFQDLVPRLLAADVIFIGEEHYTPSHLEAAQKVLNALLAHQRHPALAMEMFSWDGQDGVDRYIQDPGFTTEQLLKDSHWNTNWGGNFADYQPLVTFAKSHQLQIFGLNPPRSLVRLVATKGLTEALQDPEIKNWPVGELVADDPEYEKLIFEQIEACHPGLPEHVYRRIFEASIFRDEGMAQIITKYLKDTSPTMGQLVSYTGGGHIQFKIPVPKRVERKHPGVKSITIYLEAWDPSKEEEVRSELKTGIADFLWLTPLGPKGLQPRCG*
iron_aquisition-heme_transport	4_1_July_SF_Bin1	d__Bacteria;p__Chloroflexota;c__Anaerolineae;o__UBA7937;f__;g__;s__	4_1_July	4_1_July_SF_Bin1_scaffold_45015_c1_2	HmuV-family-ATP-binding-protein	269.5	220	4783	0	0	1	MKTNIRLLARFLRRDSASPSPNEWPLEAQRVSFAYNGRPVLRDVDLRVLPGQMVGVIGPNGAGKSTLIKILSRLLRPDEGRVSLGGRDLARWGHTQLARHLAVVPQAAQLPETFTVWEVVLMGRTPYLGLLGNETATDMAVAQRAMEETSTWHLASRLIGQLSGGERQRVVMARALAQEPRVLLLDEPTLHLDINHQLEILSLVRHLVDEQGLAVLAIFHDLNLAAQFCHELVLLRQGRVFARGCPEKVITATNIAAVYGAEVTILSHPHNGRPTVLPN*
iron_aquisition-heme_transport	4_1_July_SF_Bin24	d__Bacteria;p__Nitrospirota;c__Nitrospiria;o__Nitrospirales;f__Nitrospiraceae;g__Palsa-1315;s__	4_1_July	4_1_July_SF_Bin24_scaffold_9969_c1_1	HmuV-family-ATP-binding-protein	234.1	220	7684	0	0	0	MSLSSAREQDMTGSAVASRKAYEVRSLRFRYQPLSRGAENWVLDGLTFDVEAGEIFGIVGPNGSGKTSLLKLMAKVLGAQAGDMALFGRDLGAMPQVEVARTVAFVPQESPQVFSFTVMETVLMGRHPHHQGEKWSAGFGWESAEDLRIAEEAMQYADLTHLAGRSVMDLSGGERQRCMIARALAQAPQVLLLDEPTAFLDLQHQLEICAIVRRLKEERGLTVVLVSHDLNLASQYCDRILMLKAGTLFRLGPPHDVIDVEGLRDVYGCTVLIDRHPESGVPRVTMPQYRAVKNSGNSL*
iron_aquisition-heme_transport	4_1_July_SF_Bin26	d__Archaea;p__Thermoplasmatota;c__Thermoplasmata;o__UBA10834;f__;g__;s__	4_1_July	4_1_July_SF_Bin26_scaffold_760_c1_25	HmuV-family-ATP-binding-protein	249.9	220	3045	0	0	0	MKIDIDDLSFSFDGKKVLKNVSLLIEEGEFLALMGPNGSGKTTLLRCIMNYLRPNDGAVLVDSKPVYTMSERQIARLFAVVPQSSPTDFSFTAYEMVTMGRIPHARGKLSGETKEDAEVIKSAMERTNTWQFADRLFSSLSGGERQRVIIARALAQKPRVLLLDEPTVYLDITGQFEVMDLLTELNRDGLTVIAVLHDINLASRYCRKIALLNEGRLESYGSPSEVFTQENIVRIYDVDVLVRRDPITKSISVIPRTASAIRSSHGRRAHILCGGGTGGEILHELLDAGFSPSIGVVNVLDSDFELAREMHVPVVSEVPFAQVSEESHAENLKLVDESVIVIVADFPVGPGNLKNLEAAKRAMEKGKRIVVLSPGTIEERDFVGGRGKELIGELIRNGA…
iron_aquisition-heme_transport	4_1_July_SF_Bin34	d__Bacteria;p__Planctomycetota;c__Phycisphaerae;o__SG8-4;f__SG8-4;g__4572-13;s__	4_1_July	4_1_July_SF_Bin34_scaffold_2375_c1_5	HmuV-family-ATP-binding-protein	224.9	220	732	0	0	0	MSFIEMNNVTFGYEGLPVLKSLSLSVEKNSFWAVVGPNGSGKSTFLNLLCGQLKPDEGKVHVDGRAASSYSSQQLARILSMVRQEFVPVFGFSVRQTVMMARFYRTSSLFENAEDIEAVDAALAATDTMNFADRPLGHLSGGERQRVFIARSLAQETPVLLLDEPTSHLDLKHQIRIFDLLKQMQHEQGKTILLVTHDLNMAVQYCDRVLLLGAEGAFFQGLPEQVLESGQIQSIFGVQGHQGQLQERKFFIPLGRFSMDRPEKST*
iron_aquisition-heme_transport	4_1_July_SF_Bin39	d__Bacteria;p__WOR-3;c__WOR-3;o__SM23-42;f__SM23-42;g__SM23-42;s__	4_1_July	4_1_July_SF_Bin39_scaffold_25_c1_124	HmuV-family-ATP-binding-protein	265.4	220	10311	0	0	0	MTALKTVNVNFSYDAGRVIDDVSLSVTQGEFLGIIGPNGAGKSTLLRLLCGICKPEAGDITLFDKRLSEKSQKEIARQVAFVPQETHFTLNFTVEDVVMMGRYPYQHPFGREDQKDFNAKDNAIAAAHIEHLCKRQVNSLSSGERQRVVIARALAQVPRVMMLDEPTSHLDLHHQYLIMELLKKLNAEGLTVAVVHHDLNLASLYCKQLVLMHGGKIVATGTPNELIKQDILSKVYGTEVRIVRHPDKDVPQIFLHTE*
iron_aquisition-heme_transport	4_1_July_SF_Bin48	d__Bacteria;p__SAR324;c__SAR324;o__;f__;g__;s__	4_1_July	4_1_July_SF_Bin48_scaffold_1926_c1_9	ChaN-family-substrate-binding-protein	161	47.4	6502	0	0	0	MSPASNSLPAPGRPCVLLLWALFLAALSGCSLAGRGDSPHATEHTYAHRLLPDITYDLRTAMTLDDGALVARLAPVTLLFLGEHHTDPRSHAFQAALLRSLAASGRKITVGLEMFPPSADPALDAWRTGALSETEFLERSGWYEHWGFPWGYYREVFQTLRDLRLPVRGLNADNDTRKAVREGKLDTLSAEARAELGDLEAPLEPHRDYVADILSGGGHSVDLEPGAPAFQRYYRVQRMWDRLMGLRAARLAEQQPPQGLVVVLIGSGHLAWGLGANLHAARALDPARVGSMLTLWDDVLPPEKKDAQGRLPLPVGMADLARVYEKPAESDRYPSLAGVTLEPPAESPGLRVKSLFLPAHAALSALKAGDRILSLNGVPMKSATALRLAYETLPFNTPA…
iron_aquisition-heme_transport	4_1_July_SF_Bin50	d__Bacteria;p__Nitrospirota;c__Nitrospiria;o__Nitrospirales;f__Nitrospiraceae;g__Nitrospira;s__	4_1_July	4_1_July_SF_Bin50_scaffold_2989_c1_9	HmuV-family-ATP-binding-protein	243.5	220	3545	0	0	0	MSGTSQHRAIGMMSSDSIPLLVQAHAYDIQSVRFRYQSKESPAARWILDNISFHVQEGEVLGVVGPNGSGKTSLLKVLARLMTPQQGRINLFGQDLSVKAQREVACVVGVVPQDSQMLFPFTVAESVLMGRFPHQSRDRWIGGFGWESREDLAIVEQSMMTMDIVHLAHRSVTDLSGGERQRTVIARALAQTPKVLLLDEPTAFLDLQHQVEICSVLRRLRDEGGLTVVLVSHDLNLVSQYCDRILLLDRGQIVRLGGPDEVIEPEVLESVYRCRVLVDRHPSTGLPRITLPGRQLSGEN*
iron_aquisition-heme_transport	4_1_July_SF_Bin51	d__Bacteria;p__Nitrospirota;c__Nitrospiria;o__Nitrospirales;f__Nitrospiraceae;g__Nitrospira;s__	4_1_July	4_1_July_SF_Bin51_scaffold_7530_c1_2	HmuV-family-ATP-binding-protein	236	220	4850	0	0	0	MQTQSSLECTPGQSSADPAIAVKDVSFRYGTGQAGRPWTIERVSFYVAAGEVLGIVGPNGSGKSSLLKLLAGLLRPESGRIGLMGHASTDLSPIAVAKILAVVLQEQAQIFPFTVAETVLMGRFPHRQAGWWSLGGGADTARDLASAQRAMAETDVVSLADRPVSELSGGELQRVMIARALAQEPAILLLDEPTAFLDINHQLDICGLISRLRDERQLTVVLVSHDLNLASQYCDRVLMLKAGRLSHIGSPAETIRPDVLQTVYGCNVVVDAHPQTGKPRVTMPMSRP*
iron_aquisition-heme_transport	4_1_July_SF_Bin53	d__Bacteria;p__Nitrospirota;c__Nitrospiria;o__Nitrospirales;f__Nitrospiraceae;g__Nitrospira;s__	4_1_July	4_1_July_SF_Bin53_scaffold_778_c1_21	HmuV-family-ATP-binding-protein	244.4	220	7228	0	0	0	MNQSSHSRSDAATIADSIEVITPREAFHVQGVRFRYPGSESPTGRWILDGVSFDVQAGEVLGVVGPNGSGKTSLLKVLARVLTPQEGVVSLFGQDLASMSQHDVARVIGVVPQDTQQLFPFTVAETVLMGRFPHRPKGQWTIGMGWESCQDIAVAEQAMVTMDIRHVAHRAVTDLSGGERQRALIARALAQTPQGLLLDEPTAFLDLQHQVEICSLLRRLKDERGLTVVLVSHDLNLVGQYCDRIMLLDQGRVVRLGCPEDVIEPDVLEAVYRCRVLVDRHPVSGLPRVTLPGRHVSGDK*
iron_aquisition-heme_transport	4_1_July_SF_Bin53	d__Bacteria;p__Nitrospirota;c__Nitrospiria;o__Nitrospirales;f__Nitrospiraceae;g__Nitrospira;s__	4_1_July	4_1_July_SF_Bin53_scaffold_278_c1_45	ChaN-family-substrate-binding-protein	165.7	47.4	7230	0	0	0	MHTPFIPIVFERWRSVATLSLFVFLLVFPSGCAMERGGGPGPNLQTGWQPWEILDTRTGQVISFPDLIKDLEQQDIIYLGEEHHNPHHIEAALKVLTQLVEDGIEPTIGMEMFGWDGQPALDTYVSTTQPVTNEFLEQVRWKQNWGGAFDDYAPLLGFARDRRLSVRAMNPPKPLIRRVVKLGLEQATQDPEWASWGLDQEEILDDPAYREKIFDQLQRCHGGSAEHYRTMYEASMVRDEGMARTLTLREGELRRDPVAQRHIIVSYTGGGHVQYNLPVPKRVARRLGGAVKQATIYLLSFDSSKAEDVRSLIKEPIADYIWLTPMDKARPVKPCR*
iron_aquisition-heme_transport	4_1_July_SF_Bin55	d__Bacteria;p__Desulfobacterota;c__BSN033;o__SM23-61;f__SM23-61;g__;s__	4_1_July	4_1_July_SF_Bin55_scaffold_41660_c1_1	HmuV-family-ATP-binding-protein	234.8	220	10903	0	0	0	MPSIIRLESAAFRYREREIFSELTLSLEEGEILGLIGPNSSGKTTLLKLMDGLLRPQGGRVLLEEKDLSKISRSQVARSIAVVPQTMEVPFSFTVGEIVLMGRAVYLGRFGWEKQEDLSIAGEAMALAGVAGLEERPFWELSEGEKQRVLVARALAQEPKVILLDEPTSHLDINHQIEINELIRRLNQEKNLTVLHISHDLNLAAEYCHRIVLLHRGSVFSVGTPAEVITEENIRRVYEATVMVEKNPVSGAPRVTAVGKSRMEGDGQLKTVHLICGAGSGVDSARRLLL
iron_aquisition-heme_transport	4_1_July_SF_Bin60	d__Bacteria;p__Desulfobacterota;c__Desulfobacteria;o__Desulfobacterales;f__BuS5;g__UBA11574;s__	4_1_July	4_1_July_SF_Bin60_scaffold_1776_c2_3	HmuV-family-ATP-binding-protein	247.8	220	10748	0	0	0	MNKPAITAKNLSHSFGENIVLRNVSFHIPKRDFFIIIGPNGSGKTTLMKIISGILKPQNGELKILNRSIDQYHRKALARTIAFVPQMTFADFPFTVTEIVLMGRSPYLGMLGLEGENDLEIANQAIAFTGLENLAHRKLDQLSGGEQQRVFIARAICQEPDIILLDEPTASLDLAYQVRIMDLMEKLKTEKGITVVMVSHDVNLAAMYADHLLLLHNGQVMCQGLPDEVITYQTLEAAYGCTLLVDESPLGKSPRVTLVPQKYSIRE*
iron_aquisition-heme_transport	4_1_July_SF_Bin60	d__Bacteria;p__Desulfobacterota;c__Desulfobacteria;o__Desulfobacterales;f__BuS5;g__UBA11574;s__	4_1_July	4_1_July_SF_Bin60_scaffold_7509_c1_3	HmuV-family-ATP-binding-protein	228.4	220	10749	0	0	0	MDKKRAFEVKNLFFYYGKTQILNDLSLNIDSGKFYGIVGPNGCGKTTLLDLLIKNKRPASGAIRYLGHNIKRYQRRTLAKEIALVPQDFYINFPFTVKEIVMMGRHPHISRFASPSVEDISIRDEIMERMEIDEFKEKYVTELSGGEKQRVVIARALVQDTPVLILDEGTSNMDIQHTLRTLEMAAESVKLKKRTVVAALHNLNLAAAFCDHIVFMKDGTIVSEGEIDNTLNEQNIKDVFEVDSKVYFDRYSNSKQVVYKR*
iron_aquisition-heme_transport	4_1_July_SF_Bin62	d__Bacteria;p__Chloroflexota;c__Dehalococcoidia;o__GIF9;f__AB-539-J10;g__RBG-13-51-36;s__	4_1_July	4_1_July_SF_Bin62_scaffold_816_c2_8	HmuV-family-ATP-binding-protein	246.7	220	11038	0	0	0	MIELDNVSLGYDHRAILHDVSMKARPGQVLGLVGPNGSGKSTLIKGMTRVIDLFSGRISIDGRDIKTIKRDELARLVATVPQSPALPGAFTAFEVVLMGRTPRLGLLRYEGGKDLAIAWQAMAATHTRSFAERRVSELSGGERQRLIIARALAQQPKAMLLDEPTANLDINHQVEILNLVKSLCLEQSLTVIIALHDLNLAAQYCDWMVMLNGGRIYTEGTPADILTVQNIKEVYGAEVCVYPHPINKLPTTLITASRSHGTS*
iron_aquisition-heme_transport	4_1_May_SF_Bin29	d__Bacteria;p__Chloroflexota;c__Dehalococcoidia;o__GIF9;f__AB-539-J10;g__RBG-13-51-36;s__	4_1_May	4_1_May_SF_Bin29_scaffold_2009_c1_13	HmuV-family-ATP-binding-protein	246.7	220	8859	0	0	0	MIELDNVSLGYDHRAILHDVSMKARPGQVLGLVGPNGSGKSTLIKGMTRVIDLFSGRISIDGRDIKTIKRDELARLVATVPQSPALPGAFTAFEVVLMGRTPRLGLLRYEGGKDLAIAWQAMAATHTRSFAERRVSELSGGERQRLIIARALAQQPKAMLLDEPTANLDINHQVEILNLVKSLCLEQSLTVIIALHDLNLAAQYCDWMVMLNGGRIYTEGTPADILTVQNIKEVYGAEVCVYPHPINKLPTTLITASRSHGTS*
iron_aquisition-heme_transport	4_1_May_SF_Bin33	d__Bacteria;p__Nitrospirota;c__Nitrospiria;o__Nitrospirales;f__UBA8639;g__UBA8639;s__	4_1_May	4_1_May_SF_Bin33_scaffold_5248_c1_2	HmuV-family-ATP-binding-protein	238.1	220	5671	0	0	0	MRDAGNVFSGPAYSLREVKFRYATPSRDTSESVLKDITCSIDSGEILGILGPNGSGKSTLLKLLARVLRPQCGTIELLGDPLSFMSQADIARRVALVPQETLQIFPFTIAEMVLMGRFPHHRGLGGWHWEDSDDLRIAQMAMEDLDIVHLGARLVTDVSGGERQRAVIARALTQQPQVLLLDEPTAFLDLHHQLDIARILRRLNRERGLTVILVSHDLNLASQYCDQLMLLQHGRIVEVGSPRDILRPDLLKSVYGCQVLVDSHPQSGLPRVSLPV*
iron_aquisition-heme_transport	4_1_May_SF_Bin33	d__Bacteria;p__Nitrospirota;c__Nitrospiria;o__Nitrospirales;f__UBA8639;g__UBA8639;s__	4_1_May	4_1_May_SF_Bin33_scaffold_664_c1_20	ChaN-family-substrate-binding-protein	161.5	47.4	5672	0	0	0	MPNFLHKKSLVLILLMCAVIFGAATGCATSQAKTPLAVDHIYDVSRQQPISFQDLVPRLLAADVIFIGEEHYTPSHLEAAQKVLNALLAHQRHPALAMEMFSWDGQDGVDRYIQDPGFTTEQLLKDSHWNTNWGGNFADYQPLVTFAKSHQLQIFGLNPPRSLVRLVATKGLTEALQDPEIKNWPVGELVADDPEYEKLIFEQIEACHPGLPEHVYRRIFEASIFRDEGMAQIITKYLKDTSPTMGQLVSYTGGGHIQFKIPVPKRVERKHPGVKSITIYLEAWDPSKEEEVRSELKTGIADFLWLTPLGPKGLQPRCG*
iron_aquisition-heme_transport	4_1_May_SF_Bin36	d__Bacteria;p__Nitrospirota;c__Nitrospiria;o__Nitrospirales;f__Nitrospiraceae;g__Nitrospira;s__	4_1_May	4_1_May_SF_Bin36_scaffold_20975_c1_3	HmuV-family-ATP-binding-protein	231.7	220	2205	0	0	0	MSRVNENHVGEGEGSCTANLSKPRCAYRAHSLRFRYQSNDSTNTKWALDGLSFQVAEGEVLGIVGPNGSGKTSLLKMLARLTSPQQGGIDLFERDLAGMAQEEIARVVGLVQQDTQQLFPFRVAETVLMGRFPHRPRSRWGSGFGWERAEDLAIAEEAMRTMDVVHLAHRAVTDLSGGERQRTMIARALAQMPKVLLLDEPTAFLDLQHQVEIGSVLRRLNDRHGLTVILVSHDLNLVSQYCDRIVLLAEGQVVRLGSPEEVIEPVVLEQIYRCRVLVDQHPVSGVPRVTLPGQTTIGTN*
iron_aquisition-heme_transport	4_1_May_SF_Bin52	d__Bacteria;p__Actinobacteriota;c__Thermoleophilia;o__20CM-4-69-9;f__20CM-4-69-9;g__;s__	4_1_May	4_1_May_SF_Bin52_scaffold_36356_c1_2	HmuV-family-ATP-binding-protein	228.7	220	5787	0	0	0	MTALRLARVSVALGGAVVVDHVSFDVGEGEWVGLIGPNGAGKTTLLRAVAGLVGYGGRIELEGRSTRELPRSELARRLAVVPQEPFIPPWMTVAEYVLLGRTPHLGPLAKEGRRDREAAARALDRLDLLDFRERRLDTLSGGERQRAVVARALTQEARVVLLDEPTTALDIGHQQHALDLLDELREETELTLVAAMHDLTLAAQYADRMVLLDRGAVVAEGPPEDVLTEELVGRHYRASIDVISVGGSVAVVPRRRGVS*
iron_aquisition-heme_transport	4_1_May_SF_Bin53	d__Bacteria;p__Nitrospirota;c__Nitrospiria;o__Nitrospirales;f__Nitrospiraceae;g__Nitrospira;s__	4_1_May	4_1_May_SF_Bin53_scaffold_2278_c1_9	HmuV-family-ATP-binding-protein	243.5	220	3716	0	0	0	MSGTSQHRAIGMMSSDSIPLLVQAHAYDIQSVRFRYQSKESPAARWILDNISFHVQEGEVLGVVGPNGSGKTSLLKVLARLMTPQQGRINLFGQDLSVKAQREVACVVGVVPQDSQMLFPFTVAESVLMGRFPHQSRDRWIGGFGWESREDLAIVEQSMMTMDIVHLAHRSVTDLSGGERQRTVIARALAQTPKVLLLDEPTAFLDLQHQVEICSVLRRLRDEGGLTVVLVSHDLNLVSQYCDRILLLDRGQIVRLGGPDEVIEPEVLESVYRCRVLVDRHPSTGLPRITLPGRQLSGEN*
iron_aquisition-heme_transport	4_1_May_SF_Bin54	d__Bacteria;p__Chloroflexota_A;c__Ellin6529;o__QHBO01;f__QHBO01;g__;s__	4_1_May	4_1_May_SF_Bin54_scaffold_1153_c1_11	HmuV-family-ATP-binding-protein	246.8	220	6298	0	0	0	MSIALELPATSAEPVEPLISVAGLLAGYALPGGRRREVLRGVDLDVAPGELVALLGTNGSGKTTLLRCLAGTLTPDGGSVTFGGRRLPEWRRDELARRVAVLPQQVDLPGGFRVAELVAMGRSPHAQRLFGSTAADERAIERALHDADASGLADRWVEELSGGERQRLLVAMALAQEPDLLLLDEPTLHLDLAHQVALLTAIRRLRNQRGMAVLAVLHDLNLAAAFAPRVAILDGGRVAADGPPGEVLTTDLVRRVFSVPVDEAWTKAGDRHLALRDAWSDESTPRPARLD*
iron_aquisition-heme_transport	4_1_May_SF_Bin55	d__Bacteria;p__Actinobacteriota;c__Thermoleophilia;o__20CM-4-69-9;f__20CM-4-69-9;g__;s__	4_1_May	4_1_May_SF_Bin55_scaffold_285_c1_16	HmuV-family-ATP-binding-protein	224.2	220	2833	0	0	0	MTAIELKDVTVVLGGRPVVDGIDASVAEGEWLALIGPNGAGKTTLLRAIARLVSFSGLIALGGRSVREVPRVELARLIAVVPQEPSTPAWMTVGEYVLLGRTPHLGPLAKEGRRDREAAARAVARLDLIGYEERRLGTLSGGEKQRAVVARALAQEARIILLDEPTAALDIGHQQQAFDLLDALRAESGLTLVAAMHDLTLAAQYAGRMVLLDGGRVVAEGVPRDVLTEKLIASHYGASIAVVPVGDRIAVIPRRERAS*
iron_aquisition-heme_transport	4_1_May_SF_Bin57	d__Bacteria;p__Desulfobacterota;c__Desulfobulbia;o__Desulfobulbales;f__Desulfurivibrionaceae;g__UBA5123;s__	4_1_May	4_1_May_SF_Bin57_scaffold_4224_c1_4	HmuV-family-ATP-binding-protein	242.3	220	4168	0	0	0	MAETGFVIDRVSFAYGEKQALDDLRLAIVPGRFYGLVGPNGCGKSTLLDLLMANRRPAAGRIEYNGRCLRQYGRRELARQLALVPQEFTIHFAFTVLEVVLMGRHPYLPRFGAATGDDLAIAHQAMAAIGIGDFADRYVTELSGGEKQRVVVARALAQETPVLMLDEATSNLDVGHTMEIFNVARQRVRERGETVIAVVHNLDLAAAYCDELIFLKEGRVAACGPTRETLTPAVIEEVFGVASRVSHDDFSNALQVSFRYGG*
iron_aquisition-heme_transport	4_1_May_SF_Bin58	d__Bacteria;p__Desulfobacterota;c__Desulfobulbia;o__Desulfobulbales;f__Desulfurivibrionaceae;g__UBA2262;s__	4_1_May	4_1_May_SF_Bin58_scaffold_36_c1_31	HmuV-family-ATP-binding-protein	230.2	220	6405	0	0	0	MIPANGFVLAGVGFSYGTTPALVDLDIALKPGKFYGIVGPNGCGKTTFLDLLTGCKNPGQGSVSFMDRPVADYRRRDLARLVALVPQDFAIDFAFTVQEAVLMGRHPHIGRFASPAAEDWRQVEAAMSAIGISHFKDRFVNELSGGEKQRVVVARALAQDTQYLLFDEATSSLDVQYTMQIFNVTRNLVREEGRTVIAVIHNLNLAAAYCDEIIFMQGGKVAASGPTDTVLEATMIQKVFGVESRVAFDDFSNTQQISFRYWS*
iron_aquisition-heme_transport	4_1_May_SF_Bin59	d__Bacteria;p__Nitrospirota;c__Nitrospiria;o__Nitrospirales;f__Nitrospiraceae;g__Nitrospira;s__	4_1_May	4_1_May_SF_Bin59_scaffold_167_c1_37	HmuV-family-ATP-binding-protein	244.4	220	9178	0	0	0	MNQSSHSRSDAATIADSIEVITPREAFHVQGVRFRYPGSESPTGRWILDGVSFDVQAGEVLGVVGPNGSGKTSLLKVLARVLTPQEGVVSLFGQDLASMSQHDVARVIGVVPQDTQQLFPFTVAETVLMGRFPHRPKGQWTIGMGWESCQDIAVAEQAMVTMDIRHVAHRAVTDLSGGERQRALIARALAQTPQGLLLDEPTAFLDLQHQVEICSLLRRLKDERGLTVVLVSHDLNLVGQYCDRIMLLDQGRVVRLGCPEDVIEPDVLEAVYRCRVLVDRHPVSGLPRVTLPGRHVSGDK*
iron_aquisition-heme_transport	4_1_May_SF_Bin59	d__Bacteria;p__Nitrospirota;c__Nitrospiria;o__Nitrospirales;f__Nitrospiraceae;g__Nitrospira;s__	4_1_May	4_1_May_SF_Bin59_scaffold_395_c1_36	ChaN-family-substrate-binding-protein	165.7	47.4	9182	0	0	0	MHTPFIPIVFERWRSVATLSLFVFLLVFPSGCAMERGGGPGPNLQTGWQPWEILDTRTGQVISFPDLIKDLEQQDIIYLGEEHHNPHHIEAALKVLTQLVEDGIEPTIGMEMFGWDGQPALDTYVSTTQPVTNEFLEQVRWKQNWGGAFDDYAPLLGFARDRRLSVRAMNPPKPLIRRVVKLGLEQATQDPEWASWGLDQEEILDDPAYREKIFDQLQRCHGGSAEHYRTMYEASMVRDEGMARTLTLREGELRRDPVAQRHIIVSYTGGGHVQYNLPVPKRVARRLGGAVKQATIYLLSFDSSKAEDVRSLIKEPIADYIWLTPMDKARPVKPCR*
iron_aquisition-heme_transport	4_1_May_SF_Bin6	d__Bacteria;p__Nitrospirota;c__Nitrospiria;o__Nitrospirales;f__Nitrospiraceae;g__Nitrospira;s__	4_1_May	4_1_May_SF_Bin6_scaffold_8889_c1_3	HmuV-family-ATP-binding-protein	236	220	5984	0	0	0	MQTQSSLECKPGQSSADPAIAVKDVSFRYGTGQAGRPWTIERVSFYVAAGEVLGIVGPNGSGKSSLLKLLAGLLRPESGRIGLMGHASTDLSPIAVAKILAVVLQEQAQIFPFTVAETVLMGRFPHRQAGWWSLGGGADTARDLASAQRAMAETDVVSLADRPVSELSGGELQRVMIARALAQEPAILLLDEPTAFLDINHQLDICGLISRLRDERQLTVVLVSHDLNLASQYCDRVLMLKAGRLSHIGSPAETIRPDVLQTVYGCNVVVDAHPQTGKPRVTMPMSRP*
iron_aquisition-heme_transport	4_1_May_SF_Bin63	d__Bacteria;p__Nitrospirota;c__Nitrospiria;o__Nitrospirales;f__Nitrospiraceae;g__Nitrospira;s__	4_1_May	4_1_May_SF_Bin63_scaffold_126_c1_15	HmuV-family-ATP-binding-protein	249.6	220	10841	0	0	0	MNGFSDRRSDASLMADSIGAIMPSDAYNVQFIRFRYPARESQDGRWILDGVSFQVQAGEVLGVVGPNGSGKTSLLKVLARGLSPQEGRISLFGQNLASMTQQDVACVVGVVPQDTQQLFPFTVAETVIMGRFPHRPRGRWTGGFGWESHQDIEIAEQAMMTMDIGHVAHRAVTDLSGGERQRVLIARALGQTPKVLLLDEPTAFLDLQHQVEICSLLRRLKEERGLTVVLVSHDLNLVGQYCDRILLLDNGQVVRLGRPEEVIEPDVLERVYGCRVLVDQHPVSGLPRVTMPGRCLSGGT*
iron_aquisition-heme_transport	4_1_May_SF_Bin68	d__Bacteria;p__Gemmatimonadota;c__Gemmatimonadetes;o__Gemmatimonadales;f__Gemmatimonadaceae;g__Fen-1231;s__	4_1_May	4_1_May_SF_Bin68_scaffold_1910_c1_11	HmuV-family-ATP-binding-protein	234	220	10128	0	0	0	MIRADAVVLRYPNAPAPAVQGVSFAAAAGRVTAIVGPNGSGKSTIVRALLGRLTPEDGAVTLDGRALTSLSRREVATTIAVVPQREEPVFPMQVREFVALGRYPHGGAFAGRTDEDRDAIARAVARADVAEFLDRPTDALSGGEWQRVRIARALAQGGKAIVLDEPTTFLDIAHEMAVFELLDGLARAGQAVLLVSHQLNLVARFADHIVLLHRGRVAAAGSPAEVMQGEVLERVYEWPLVVARDAAVGAPVLVPLRGRGTR*
iron_aquisition-heme_transport	4_1_Oct_SF_Bin11	d__Bacteria;p__Nitrospirota;c__Nitrospiria;o__Nitrospirales;f__UBA8639;g__UBA8639;s__	4_1_Oct	4_1_Oct_SF_Bin11_scaffold_9465_c1_2	HmuV-family-ATP-binding-protein	238.1	220	5582	0	0	0	MRDAGNVFSGPAYSLREVKFRYATPSRDTSESVLKDITCSIDSGEILGILGPNGSGKSTLLKLLARVLRPQCGTIELLGDPLSFMSQADIARRVALVPQETLQIFPFTIAEMVLMGRFPHHRGLGGWHWEDSDDLRIAQMAMEDLDIVHLGARLVTDVSGGERQRAVIARALTQQPQVLLLDEPTAFLDLHHQLDIARILRRLNRERGLTVILVSHDLNLASQYCDQLMLLQHGRIVEVGSPRDILRPDLLKSVYGCQVLVDSHPQSGLPRVSLPV*
iron_aquisition-heme_transport	4_1_Oct_SF_Bin12	d__Bacteria;p__Myxococcota;c__UBA9160;o__UBA9160;f__UBA9160;g__;s__	4_1_Oct	4_1_Oct_SF_Bin12_scaffold_7305_c1_6	HmuV-family-ATP-binding-protein	253.6	220	5273	0	0	1	MSATPTLRFEAVAVHIDGREVLRGVDLDVRPGEIVALAGRNGAGKTTLFRVASRVLSPERGAVWVDGRRIDTLSRRELAARIAVVPQDTNIPFPFRACEVVLMGRSPHLGAFGFESAADIECAREAMEQMEIAELADRSMLELSGGERQLVLVARALAQQPRVLLLDEPTAHLDLRHRTAVLERVKDFVRDGRSALVVSHDLSLVAHICDRLALLAAGELLACGPPAQVLTPENLRATFDIEAEVLQGPDGVPLIIPRTAGRRIQPAPPVR*
iron_aquisition-heme_transport	4_1_Oct_SF_Bin23	d__Bacteria;p__Nitrospirota;c__Nitrospiria;o__Nitrospirales;f__Nitrospiraceae;g__Nitrospira;s__	4_1_Oct	4_1_Oct_SF_Bin23_scaffold_189_c1_37	HmuV-family-ATP-binding-protein	244.4	220	6485	0	0	0	MNQSSHSRSDAATIADSIEVITPREAFHVQGVRFRYPGSESPTGRWILDGVSFDVQAGEVLGVVGPNGSGKTSLLKVLARVLTPQEGVVSLFGQDLASMSQHDVARVIGVVPQDTQQLFPFTVAETVLMGRFPHRPKGQWTIGMGWESCQDIAVAEQAMVTMDIRHVAHRAVTDLSGGERQRALIARALAQTPQGLLLDEPTAFLDLQHQVEICSLLRRLKDERGLTVVLVSHDLNLVGQYCDRIMLLDQGRVVRLGCPEDVIEPDVLEAVYRCRVLVDRHPVSGLPRVTLPGRHVSGDK*
iron_aquisition-heme_transport	4_1_Oct_SF_Bin23	d__Bacteria;p__Nitrospirota;c__Nitrospiria;o__Nitrospirales;f__Nitrospiraceae;g__Nitrospira;s__	4_1_Oct	4_1_Oct_SF_Bin23_scaffold_220_c1_45	ChaN-family-substrate-binding-protein	165.7	47.4	6488	0	0	0	MHTPFIPIVFERWRSVATLSLFVFLLVFPSGCAMERGGGPGPNLQTGWQPWEILDTRTGQVISFPDLIKDLEQQDIIYLGEEHHNPHHIEAALKVLTQLVEDGIEPTIGMEMFGWDGQPALDTYVSTTQPVTNEFLEQVRWKQNWGGAFDDYAPLLGFARDRRLSVRAMNPPKPLIRRVVKLGLEQATQDPEWASWGLDQEEILDDPAYREKIFDQLQRCHGGSAEHYRTMYEASMVRDEGMARTLTLREGELRRDPVAQRHIIVSYTGGGHVQYNLPVPKRVARRLGGAVKQATIYLLSFDSSKAEDVRSLIKEPIADYIWLTPMDKARPVKPCR*
iron_aquisition-heme_transport	4_1_Oct_SF_Bin26	d__Bacteria;p__Nitrospirota;c__Nitrospiria;o__Nitrospirales;f__Nitrospiraceae;g__Nitrospira;s__	4_1_Oct	4_1_Oct_SF_Bin26_scaffold_16674_c1_3	HmuV-family-ATP-binding-protein	249.6	220	6327	0	0	0	MNGFSDRRSDASLMADSIGAIMPSDAYNVQFIRFRYPARESQDGRWILDGVSFQVQAGEVLGVVGPNGSGKTSLLKVLARGLSPQEGRISLFGQNLASMTQQDVACVVGVVPQDTQQLFPFTVAETVIMGRFPHRPRGRWTGGFGWESHQDIEIAEQAMMTMDIGHVAHRAVTDLSGGERQRVLIARALGQTPKVLLLDEPTAFLDLQHQVEICSLLRRLKEERGLTVVLVSHDLNLVGQYCDRILLLDNGQVVRLGRPEEVIEPDVLERVYGCRVLVDQHPVSGLPRVTMPGRCLSGGT*
iron_aquisition-heme_transport	4_1_Oct_SF_Bin32	d__Bacteria;p__Actinobacteriota;c__Thermoleophilia;o__20CM-4-69-9;f__;g__;s__	4_1_Oct	4_1_Oct_SF_Bin32_scaffold_35440_c1_2	HmuV-family-ATP-binding-protein	228.7	220	8385	0	0	0	MTALRLARVSVALGGAVVVDHVSFDVGEGEWVGLIGPNGAGKTTLLRAVAGLVGYGGRIELEGRSTRELPRSELARRLAVVPQEPFIPPWMTVAEYVLLGRTPHLGPLAKEGRRDREAAARALDRLDLLDFRERRLDTLSGGERQRAVVARALTQEARVVLLDEPTTALDIGHQQHALDLLDELREETELTLVAAMHDLTLAAQYADRMVLLDRGAVVAEGPPEDVLTEELVGRHYRASIDVISVGGSVAVVPRRRGVS*
iron_aquisition-heme_transport	4_1_Oct_SF_Bin52	d__Bacteria;p__Nitrospirota;c__Nitrospiria;o__Nitrospirales;f__Nitrospiraceae;g__Nitrospira;s__	4_1_Oct	4_1_Oct_SF_Bin52_scaffold_8610_c1_4	HmuV-family-ATP-binding-protein	231.7	220	4861	0	0	0	MSRVNENHVGEGEGSCTANLSKPRCAYRAHSLRFRYQSNDSTNTKWALDGLSFQVAEGEVLGIVGPNGSGKTSLLKMLARLTSPQQGGIDLFERDLAGMAQEEIARVVGLVQQDTQQLFPFRVAETVLMGRFPHRPRSRWGSGFGWERAEDLAIAEEAMRTMDVVHLAHRAVTDLSGGERQRTMIARALAQMPKVLLLDEPTAFLDLQHQVEIGSVLRRLNDRHGLTVILVSHDLNLVSQYCDRIVLLAEGQVVRLGSPEEVIEPVVLEQIYRCRVLVDQHPVSGVPRVTLPGQTTIGTN*
iron_aquisition-heme_transport	4_1_Oct_SF_Bin9	d__Bacteria;p__Nitrospirota;c__Nitrospiria;o__Nitrospirales;f__Nitrospiraceae;g__Nitrospira;s__	4_1_Oct	4_1_Oct_SF_Bin9_scaffold_25478_c1_1	HmuV-family-ATP-binding-protein	225.2	220	4541	0	0	0	AGEVLGIVGPNGSGKSSLLKLLAGLLRPESGRIGLMGHASTDLSPIAVAKILAVVLQEQAQIFPFTVAETVLMGRFPHRQAGWWSLGGGADTARDLASAQRAMAETDVVSLADRPVSELSGGELQRVMIARALAQEPAILLLDEPTAFLDINHQLDICGLISRLRDERQLTVVLVSHDLNLASQYCDRVLMLKAGRLSHIGSPAETIRPDVLQTVYGCNVVVDAHPQTGKPRVTMPMSRP*
iron_aquisition-heme_transport	8_1_Jan_SF_Bin1	d__Bacteria;p__Proteobacteria;c__Gammaproteobacteria;o__Thiohalomonadales;f__SZUA-152;g__;s__	8_1_Jan	8_1_Jan_SF_Bin1_scaffold_7088_c1_3	ChaN-family-substrate-binding-protein	189.3	47.4	6657	0	0	0	MLFIKSNRPIVAFFLFCIALAKPVWAEQCYHPGSWFIPDKKQYIDEPQAIEQLNASKLILLGEHHGNEQHHQWHQSVIEQLTINDNRWQIGLEVFPRSRQKILDRWINKEIDEADFIKQLEWDEAWSFPYEYYRPIFLLAREKSLPLIALNVDRSLIRKTGKLGWENIPTEEREGISDPAAPSRAYIKRLAISFQRHNTQPIGDTQKQQFRRFIQQQLLWDRAMAEGIDEARKKHPDRRMISIIGSWHLIAKEGVPSQLEALNNPDYFIAIPWDDHLMCDEVSDHFADVLYSP*
iron_aquisition-heme_transport	8_1_Jan_SF_Bin14	d__Bacteria;p__WOR-3;c__WOR-3;o__UBA2258;f__;g__;s__	8_1_Jan	8_1_Jan_SF_Bin14_scaffold_26560_c1_3	HmuV-family-ATP-binding-protein	221.7	220	6920	0	0	0	MNALELKSINFSYEKEDFLKDFSLAIESGEFFGIIGPNGSGKTTILKIMAGLLKPRSGNVLILEKDINLISRNDMAKIIGFVPQENFFTFEFTVLDVVLWGRNPYLKRFENPKKTDFDKAIQALTLADIFPLKDKSINRISAGERQRVVLARALAQEPKILLLDEATSHLDITHQVEFLKILKRLNNAGMTIVFLSHDLNLASLVCSRILLLDNGQLVICDKPASVLKPELIEKVYKVKPYLQNHPETGSPQLILPV*
iron_aquisition-heme_transport	8_1_Jan_SF_Bin34	d__Bacteria;p__Actinobacteriota;c__Acidimicrobiia;o__UBA5794;f__SZUA-232;g__;s__	8_1_Jan	8_1_Jan_SF_Bin34_scaffold_12778_c1_4	HmuV-family-ATP-binding-protein	265.9	220	9800	0	0	0	MNDGIKMERIGYRVGARSLLEEVSMSAAIGEMVGIVGPNGAGKTTLLRVAAGDLSPSTGKATVNGLDASSTTVMKLSTHRAYLGPQGVTDNPFAVRDVVAMGRHPYRRAQIAPNEHDEIVGAAMERTDVSHLAHRAVSSLSTGERQRVGLARILAQQTPVILLDEPTSALDIGHQEAVMRLLRSTADQGAVVLAILHDLNLAAAHADRLVLLEQGRVRVVGTPAEVLVGDILTDVYRQRMRVIDHPDRDCPLVLTLDDA*
iron_aquisition-heme_transport	8_1_Jan_SF_Bin68	d__Bacteria;p__Nitrospirota;c__Nitrospiria;o__Nitrospirales;f__UBA8639;g__UBA8639;s__	8_1_Jan	8_1_Jan_SF_Bin68_scaffold_10976_c1_2	ChaN-family-substrate-binding-protein	162.2	47.4	2260	0	0	0	MNHRISNLPYSIFHKQKLTWFLNGERLKISNSSISIAEFEIDNLSIFPLAFIARMRGLWYTMCRMKLMNFSRLKPLFFQLVICSLFITGLIGCATLQATPSFEIGQIYRVSDQTLLTVDDLTPHLLTADVIFLGEEHYTPSHLEAAITVLDLLRKHERQPGLAMEMLSWDGQPGLDRYMNNPEMTVPQFLEESRWKENWGGEFPDYQPLVDYARTYQLPLLGLNPPRSLVRLVATKGLTEALKAPELASWAMTKEATDDPEYESLIFEQITACHPKLPDHVYRRIFEASIIRDEGMATVIRTFLEKRPTHQTPLVSYTGGGHIQYGVPIPKRVKRMQPKVKTVTMYLVALDPSKEEEVRAELQNGIADYLWLTPLGPNGLQERCG*
iron_aquisition-heme_transport	8_1_Jan_SF_Bin68	d__Bacteria;p__Nitrospirota;c__Nitrospiria;o__Nitrospirales;f__UBA8639;g__UBA8639;s__	8_1_Jan	8_1_Jan_SF_Bin68_scaffold_2908_c1_2	HmuV-family-ATP-binding-protein	236.4	220	2261	0	0	0	MASNVAYALDHVSFSYSRGKHAESEEVLKELSCLILSGRVLGILGPNGSGKSTLLKLLARVLRPLTGTIDILGESLSSLSQLDVAKRVALVPQETLQVFPFTIAEMVLMGRSPHHQGWGGWHWEDAQDLAVAQTAMEELDVAHLGNRLVTEVSGGERQRAVIARALVQEPQILLLDEPTAFLDLHHQLDIARIIKRLNRERGLTVVLVSHDLNLASQYCDQVLMLNHGRLAAMGSPQTVMKPDVIETVYGCSVLVDRHPQSGRPRVSLPL*
iron_aquisition-heme_transport	8_1_Jan_SF_Bin77	d__Bacteria;p__Proteobacteria;c__Gammaproteobacteria;o__Enterobacterales;f__Kangiellaceae;g__;s__	8_1_Jan	8_1_Jan_SF_Bin77_scaffold_6348_c1_3	HmuV-family-ATP-binding-protein	230.9	220	8678	0	0	0	MSKNLPDKAIMTVDNLSWQVDQLSILKQISFDLMPEEVVGIIGPNGSGKSSLLKCIYRRYQDFTGRVSLCGKPTEDYQQRQLAKNLAVVSQEPESNFEIKTIDIVRMGLVPHKGLFEFDNKNDENKLSQALAKVDLLNKSEQLFSSLSGGEKQRALIARALVQEPNIFLMDEPTNHLDIQHQIEIMQLIRQLGIGTIVTMHDLNLAANFCDRLILLNNGEIVVQGSIEEVLNSEHIAKVFEVQVRVDKNPFSQLPQIALNYHQSGREG*
iron_aquisition-heme_transport	8_1_Jan_SF_Bin86	d__Bacteria;p__Nitrospinota;c__Nitrospinia;o__Nitrospinales;f__Nitrospinaceae;g__SZUA-226;s__	8_1_Jan	8_1_Jan_SF_Bin86_scaffold_15810_c1_4	HmuV-family-ATP-binding-protein	239.2	220	3091	0	0	0	MRTETQTSSAMIATQNLTFAYAEEPVIRDIFLNFQSGEFTGVIGPNGSGKSTLLKLIGGILPSPSQTIFFKNKELSQYKKKELAVSIAWIPQEKQMAFSFKVIDIVLMGRHPYLSPLSFEGETDYQIAEDAMRQTQVLEFAHRSFNEISGGEKQRVMIASAISQKPEVMLLDEPTSALDIKYQIEILSILKQLNEAENKSLILAMHDLHLASKFCKRLVLLKEGRVFCDGTPAEVLKKEILEEVYEVKVKIFQDDEDGSLLVVPERS*
iron_aquisition-heme_transport	8_1_July_SF_Bin36	d__Bacteria;p__Gemmatimonadota;c__Gemmatimonadetes;o__Gemmatimonadales;f__GWC2-71-9;g__;s__	8_1_July	8_1_July_SF_Bin36_scaffold_1362_c1_18	HmuV-family-ATP-binding-protein	223.6	220	3310	0	0	0	MGELIVRADGVWFRYAGAEADAVRDITLSVAPGELVGIVGPNGSGKTTLLRLVLGVLRPTAGAVEVAGQPVGRWSRRGLARLVGVVAQREEPMFPLRVDQTVLFGRYPHLGPLGAPRRHDLEAVQNALDRCDVADLAERWVDTLSGGEWQRVRIARALAQEPKALVLDEATANLDIRHEMEVFELAARLVRQEGIAAIVVTHHVNLVARYADRIVVMDRGAARASGRPGDVLRKEILEEVFEWPVAVTQWGGVPQYVPLRRDESGTDGAVTP*
iron_aquisition-heme_transport	8_1_July_SF_Bin45	d__Bacteria;p__Nitrospirota;c__Nitrospiria;o__Nitrospirales;f__Nitrospiraceae;g__Nitrospira;s__	8_1_July	8_1_July_SF_Bin45_scaffold_655_c1_12	HmuV-family-ATP-binding-protein	249.6	220	3199	0	0	0	MNGFSDRRSDASLMADSIGAIMPSDAYNVQFIRFRYPARESQDGRWILDGVSFQVQAGEVLGVVGPNGSGKTSLLKVLARGLSPQEGRISLFGQNLASMTQQDVACVVGVVPQDTQQLFPFTVAETVIMGRFPHRPRGRWTGGFGWESHQDIEIAEQAMMTMDIGHVAHRAVTDLSGGERQRVLIARALGQTPKVLLLDEPTAFLDLQHQVEICSLLRRLKEERGLTVVLVSHDLNLVGQYCDRILLLDNGQVVRLGRPEEVIEPDVLERVYGCRVLVDQHPVSGLPRVTMPGRCLSGGT*
iron_aquisition-heme_transport	8_1_July_SF_Bin47	d__Bacteria;p__Actinobacteriota;c__Acidimicrobiia;o__UBA5794;f__SZUA-232;g__;s__	8_1_July	8_1_July_SF_Bin47_scaffold_4283_c1_3	HmuV-family-ATP-binding-protein	227.5	220	7047	0	0	0	MIVVRNLSATYDDHLVYSDVSMTVMAGEWVVIIGPNGAGKSTLLRSIAGLTDMPGSVSIDGRSINEISARKRAQKVAFVPQTPLLPPGMTVTDYILLGRTPYLSLLGTETKNDLRIASEMLGLLAVGDLARRDISTLSGGEAQRVVLARALAQEPQILLLDEPTSALDLGRQQETMQVIDDLRLDRNLTVVTTMHDLTLAGQFADRLLLLNGGGILAEGTPDEVLTSETISKHYGANVRVIRDSDGGVIVVPIRTQKTMRDMNRVL*
iron_aquisition-heme_transport	8_1_July_SF_Bin50	d__Bacteria;p__Chloroflexota;c__Anaerolineae;o__Anaerolineales;f__UBA11579;g__;s__	8_1_July	8_1_July_SF_Bin50_scaffold_23399_c1_3	HmuV-family-ATP-binding-protein	249.9	220	8742	0	0	0	MVDVKLALNDISVAYGDKLAVRNASLQVAPGEVVALIGPNGAGKTTLLRAASGVLARRSGSVCIDGEELLALTERQRARRLAVVPQARHLPPAFTVRQTVMLGRTAYLGWLGKPQKADEAKVDEALGHTQLAEFGDRRVGELSGGEQQRVLLARALAQDTAILLLDEPTAHLDLQHQAGILSLVKKMAAERNLAVLMSLHDLNLVAMYAQRVVLMVAGQIQASGTPDEVLTMERLSAAYHTPLQVTAHPQHGTPLILPDG*
iron_aquisition-heme_transport	8_1_July_SF_Bin55	d__Bacteria;p__Proteobacteria;c__Gammaproteobacteria;o__GCA-2400775;f__;g__;s__	8_1_July	8_1_July_SF_Bin55_scaffold_1_c1_173	ChaN-family-substrate-binding-protein	169.1	47.4	3583	0	0	0	MQILVRQFVSVSSMLACLLLAPAANAEQCFEENSWVSPERSEYVSETDVFNKLTDAKMIFLGEHHTNESHHLWHAELLERLLQNGNWAIGLEAFPRSSQALLDRWIRGDIDEANLRKNTNWDAVWSFPFDYYLPVLYLAQRYKSPLIALNVERELVRATRVDGWKNVPQNQREGVDDPEIPGKDYLQKLAASFQRHNTQAIGPEQKQQFQRFVEQQLLWDRAMARAVGDYRKTHPTVNILSIVGSWHLIDFHGVPFQLNSLGYSDATVLIPWDNHLNCSDLNKNFSTYIYTPSQ*
iron_aquisition-heme_transport	8_1_July_SF_Bin58	d__Bacteria;p__Myxococcota;c__UBA9160;o__UBA9160;f__UBA9160;g__;s__	8_1_July	8_1_July_SF_Bin58_scaffold_9438_c1_6	HmuV-family-ATP-binding-protein	253.6	220	1047	0	0	1	MSATPTLRFEAVAVHIDGREVLRGVDLDVRPGEIVALAGRNGAGKTTLFRVASRVLSPERGAVWVDGRRIDTLSRRELAARIAVVPQDTNIPFPFRACEVVLMGRSPHLGAFGFESAADIECAREAMEQMEIAELADRSMLELSGGERQLVLVARALAQQPRVLLLDEPTAHLDLRHRTAVLERVKDFVRDGRSALVVSHDLSLVAHICDRLALLAAGELLACGPPAQVLTPENLRATFDIEAEVLQGPDGVPLIIPRTAGRRIQPAPPVR*
iron_aquisition-heme_transport	8_1_July_SF_Bin60	d__Bacteria;p__Nitrospirota;c__Nitrospiria;o__Nitrospirales;f__UBA8639;g__UBA8639;s__	8_1_July	8_1_July_SF_Bin60_scaffold_488_c1_7	ChaN-family-substrate-binding-protein	159.8	47.4	9835	0	0	0	MLRMKLRNISQIKPLVFQFIFSALFIYGHLGCTTLQPKPSFEVGQIYDVSDQTLLTVDDLIPHLLAADVIFLGEEHYTPSHIEAAITVLDMLRKHQRLPGLAMEMLSWDGQAGLDRYINKPEMTVAEFLEESRWKENWGGDFPDYQPLVDYARTYHLPLLGLNPPRSLVRLVATKGLTEALRASDFASWTMTEGVTNNPEYESLIFEQITACHPKLPDHVYRRIFEASIIRDEGMATIIRNFLDKRPTPQTPLVSYTGGGHIQYDVPVPKRVKRTHPAIKTVTIYLVAWDPSKNEEILAELHEGIADYVWLTPLGPNGLQPRCG*
iron_aquisition-heme_transport	8_1_July_SF_Bin60	d__Bacteria;p__Nitrospirota;c__Nitrospiria;o__Nitrospirales;f__UBA8639;g__UBA8639;s__	8_1_July	8_1_July_SF_Bin60_scaffold_7155_c1_3	HmuV-family-ATP-binding-protein	234.8	220	9836	0	0	0	MNDPFTSNVAYSLKDVSFSYSKGKRAASESVLKELSCLILSGRILGVLGPNGSGKSTLLKLLAKVLQPQTGMIYILGESLSGLSQLDVAKRVALVPQETLQVFPFTIAEMVLMGRSPHHQGWGGWHWEDSHDWAVAQKAMEELDVAHLGNRLVTEVSGGERQRAVVARALVQEPQILLLDEPTAFLDLHHQLDIARIIKRLNRDRGLTVVLVSHDLNLASQYCDQVLLLNHGRLAAMGSPQTVIKPEVIEAVYGCSVLVDRHPQSGRPRVSLPV*
iron_aquisition-heme_transport	8_1_July_SF_Bin63	d__Bacteria;p__Nitrospirota;c__Nitrospiria;o__Nitrospirales;f__UBA8639;g__UBA8639;s__	8_1_July	8_1_July_SF_Bin63_scaffold_4286_c1_2	HmuV-family-ATP-binding-protein	236.4	220	9396	0	0	0	MASNVAYALDHVSFSYSRGKHAESEEVLKELSCLILSGRVLGILGPNGSGKSTLLKLLARVLRPLTGTIDILGESLSSLSQLDVAKRVALVPQETLQVFPFTIAEMVLMGRSPHHQGWGGWHWEDAQDLAVAQTAMEELDVAHLGNRLVTEVSGGERQRAVIARALVQEPQILLLDEPTAFLDLHHQLDIARIIKRLNRERGLTVVLVSHDLNLASQYCDQVLMLNHGRLAAMGSPQTVMKPDVIETVYGCSVLVDRHPQSGRPRVSLPL*
iron_aquisition-heme_transport	8_1_July_SF_Bin64	d__Bacteria;p__Gemmatimonadota;c__Gemmatimonadetes;o__SG8-23;f__UBA6960;g__;s__	8_1_July	8_1_July_SF_Bin64_scaffold_1668_c2_4	HmuV-family-ATP-binding-protein	256.4	220	1465	0	0	0	MRFQAHGLEFRYPGAAEPTLRGVDLDTPDGSLYAVLGPNGSGKSTLLRALLGVLEPTGGSVHFDGRPLREWSRRDLARAVGVVPQREVVSFPLSVRELVAMGRYPHLGALGAETRGDTDAVDRALEQCDVTGLADRDVGTLSGGEFQRVRIARALAQEPRALVLDEPTASLDIRHEMTILELLRAWADEGMTVLVVTHGVEQAARFADRMLLLSRGRVAAEGPPAQVLEESILREVYGWPLSVTEDPATGSLKVTPLRR*
iron_aquisition-heme_transport	8_1_July_SF_Bin7	d__Bacteria;p__Actinobacteriota;c__Acidimicrobiia;o__UBA5794;f__UBA4744;g__UBA4744;s__	8_1_July	8_1_July_SF_Bin7_scaffold_8906_c1_2	HmuV-family-ATP-binding-protein	234.6	220	5123	0	0	0	MTSIRLEGVGVELGGRQVLSGVDLTVESGEWVALIGPNGAGKTTLLRSIANSVPVSGQVMIGGRPVTSVTRRELARLVATVPQRPALPPTMTVAGYVLLGRAPHISYFGFERSGDVEAAADAIRALDLSGLAERPLGELSGGEQQRVLLARALAQNTRVLLLDEPIASLDVGHQQLVLELVESLRRSRRLTVVAALHDLTLAAQFCDRLALVAGGRVVAEGAADAVLTESAIRQHYGADVRILDDGTGGIVVIPVRDSDQRADRGTIAGT*
iron_aquisition-heme_transport	8_1_July_SF_Bin71	d__Bacteria;p__Nitrospirota;c__Nitrospiria;o__Nitrospirales;f__Nitrospiraceae;g__Nitrospira;s__	8_1_July	8_1_July_SF_Bin71_scaffold_12067_c1_3	HmuV-family-ATP-binding-protein	236	220	7532	0	0	0	MQTQSSLECKPGQSSADPAIAVKDVSFRYGTGQAGRPWTIERVSFYVAAGEVLGIVGPNGSGKSSLLKLLAGLLRPESGRIGLMGHASTDLSPIAVAKILAVVLQEQAQIFPFTVAETVLMGRFPHRQAGWWSLGGGADTARDLASAQRAMAETDVVSLADRPVSELSGGELQRVMIARALAQEPAILLLDEPTAFLDINHQLDICGLISRLRDERQLTVVLVSHDLNLASQYCDRVLMLKAGRLSHIGSPAETIRPDVLQTVYGCNVVVDAHPQTGKPRVTMPMSRP*
iron_aquisition-heme_transport	8_1_Oct_SF_Bin101	d__Bacteria;p__Proteobacteria;c__Gammaproteobacteria;o__Enterobacterales;f__Kangiellaceae;g__;s__	8_1_Oct	8_1_Oct_SF_Bin101_scaffold_7126_c1_4	HmuV-family-ATP-binding-protein	230.9	220	1620	0	0	0	MSKNLPDKAIMTVDNLSWQVDQLSILKQISFDLMPEEVVGIIGPNGSGKSSLLKCIYRRYQDFTGRVSLCGKPTEDYQQRQLAKNLAVVSQEPESNFEIKTIDIVRMGLVPHKGLFEFDNKNDENKLSQALAKVDLLNKSEQLFSSLSGGEKQRALIARALVQEPNIFLMDEPTNHLDIQHQIEIMQLIRQLGIGTIVTMHDLNLAANFCDRLILLNNGEIVVQGSIEEVLNSEHIAKVFEVQVRVDKNPFSQLPQIALNYHQSGREG*
iron_aquisition-heme_transport	8_1_Oct_SF_Bin25	d__Bacteria;p__Spirochaetota;c__Leptospirae;o__Turneriellales;f__;g__;s__	8_1_Oct	8_1_Oct_SF_Bin25_scaffold_4_c1_201	ChaN-family-substrate-binding-protein	192.6	47.4	6348	0	0	0	MRIKNIIISSLLFLCFFEFIYAESRKSFWIDLLQYEPVSYEQIVYDLKNVDIIYFGESHRIDRHHDMHKRLLNDLCKNEKRPILLGVEQLEHKFQSDLDNYNGKKITFEKLAKDTNWKKRWGNYEDYKPIFETARTCGMKIIALNAPLEAVREIGRKGLSSLSEDEKKLIAKDIDLSDAAHKKYISLVLQVHAHMTPEKTETVYQAQVTRDETMAENMANEIRNMKTKPLALVIAGSGHVEYGFGVPNRIKRRVPDLKHRIILFSESGDLVLTETEKAQSKSISITHDDLHFLPAPAGNYVHITEQKPD*
iron_aquisition-heme_transport	8_1_Oct_SF_Bin26	d__Bacteria;p__Nitrospirota;c__Nitrospiria;o__Nitrospirales;f__Nitrospiraceae;g__Nitrospira;s__	8_1_Oct	8_1_Oct_SF_Bin26_scaffold_24694_c1_3	HmuV-family-ATP-binding-protein	249.6	220	2278	0	0	0	MNGFSDRRSDASLMADSIGAIMPSDAYNVQFIRFRYPARESQDGRWILDGVSFQVQAGEVLGVVGPNGSGKTSLLKVLARGLSPQEGRISLFGQNLASMTQQDVACVVGVVPQDTQQLFPFTVAETVIMGRFPHRPRGRWTGGFGWESHQDIEIAEQAMMTMDIGHVAHRAVTDLSGGERQRVLIARALGQTPKVLLLDEPTAFLDLQHQVEICSLLRRLKEERGLTVVLVSHDLNLVGQYCDRILLLDNGQVVRLGRPEEVIEPDVLERVYGCRVLVDQHPVSGLPRVTMPGRCLSGGT*
iron_aquisition-heme_transport	8_1_Oct_SF_Bin39	d__Bacteria;p__WOR-3;c__WOR-3;o__UBA2258;f__;g__;s__	8_1_Oct	8_1_Oct_SF_Bin39_scaffold_57675_c1_3	HmuV-family-ATP-binding-protein	221.7	220	838	0	0	0	MNALELKSINFSYEKEDFLKDFSLAIESGEFFGIIGPNGSGKTTILKIMAGLLKPRSGNVLILEKDINLISRNDMAKIIGFVPQENFFTFEFTVLDVVLWGRNPYLKRFENPKKTDFDKAIQALTLADIFPLKDKSINRISAGERQRVVLARALAQEPKILLLDEATSHLDITHQVEFLKILKRLNNAGMTIVFLSHDLNLASLVCSRILLLDNGQLVICDKPASVLKPELIEKVYKVKPYLQNHPETGSPQLILPV*
iron_aquisition-heme_transport	8_1_Oct_SF_Bin49	d__Bacteria;p__Nitrospirota;c__Nitrospiria;o__Nitrospirales;f__UBA8639;g__UBA8639;s__	8_1_Oct	8_1_Oct_SF_Bin49_scaffold_7282_c1_1	ChaN-family-substrate-binding-protein	84.8	47.4	1696	0	0	0	GEFADYQPLVTFAKSHQLQIFGLNPPRPLVRLVATKGLRDARQDPEMNNWPVGELVTDDPEYEKLIFEQIEACHQGLPDHVYRRIFEASIFRDEGMAQVITNYLKDKLPTAGPLVSYTGGGHIQFKTPVPKRVERKHPGVKSITIYLEAWDPSKEDEVRSELKTGIADFLWLTPLGPKGLQPRCG*
iron_aquisition-heme_transport	8_1_Oct_SF_Bin49	d__Bacteria;p__Nitrospirota;c__Nitrospiria;o__Nitrospirales;f__UBA8639;g__UBA8639;s__	8_1_Oct	8_1_Oct_SF_Bin49_scaffold_18741_c1_4	HmuV-family-ATP-binding-protein	237.3	220	1697	0	0	0	MVDSKNVFSGPAYALRDVTFGYATRAYDQSESVLKDLTCSIDSGKILGILGPNGSGKSTLLKLLARILRPERGTIELFGNPLSLLFQADVARRVALVPQETMQVFPFTIAEMVLMGRFPHHRGWGGWHWEDAEDWRIAHKAMEDLDVTHLGSRLVTDVSGGERQRAVIARALTQEPQVLLLDEPTAFLDLHHQLDIARILRRLNRERSLTVILVSHDLNLASQYCDQLMLLHHGHIVEVGSPQDILRPDLLETVYGCQVLVDRHPQSGLPRVSLPV*
iron_aquisition-heme_transport	8_1_Oct_SF_Bin53	d__Archaea;p__Crenarchaeota;c__Bathyarchaeia;o__B26-1;f__BA1;g__;s__	8_1_Oct	8_1_Oct_SF_Bin53_scaffold_8664_c1_9	HmuV-family-ATP-binding-protein	229.8	220	2808	0	0	0	MVTLRISGIDCYYGSIKALDNVTFSSREGEFAGILGPNGSGKTTLLKAISRTLTPRVGTVFLDDINIYDMKIREVAKNVAVVPQEAVATFDFTALDVVLMGRNPYIDRFRMESREDLAVAKRVMELTNTWDLADRPVNELSGGEKQLVIIARALTQEPKVLLLDEPTTHLDISHQISIMDILRGVCKEKKLVVLAVFHDFNLATRYCDSAMLLNNGSIFSIGPIDTVLTGENIKKVFRVDMIVKRHPITESLYVVPLSISRSKITQSKDIIVHMICGHGTGAPLMKLLLEHGYGVTTGVHSTLDTDYDAACTLGIPVVSEAPFSPITEENHKANLAMIDEASAIVVSNVPFGFGNLKNLEAAKVALERGKMTVIVEETPIQQRDFTDGKAQS
iron_aquisition-heme_transport	8_1_Oct_SF_Bin54	d__Bacteria;p__Nitrospirota;c__Nitrospiria;o__Nitrospirales;f__Nitrospiraceae;g__Nitrospira;s__	8_1_Oct	8_1_Oct_SF_Bin54_scaffold_28000_c1_3	HmuV-family-ATP-binding-protein	232	220	4249	0	0	0	MSHGVEQKVGCQSDIPAIAVDQVTFRYGSAQPSRDWTVDHVSFEVASGEVVGIVGPNGSGKSSLLKLTAGLLRPYSGTIHLEGQAVNELPPTAIAKILALVPQEQAQVFPFTVAETVLMGRFPHRQSGWWGLGVGDEREEDLFAAHRAMAETDVLGLADRLLSDLSGGERQRVIMARALAQEPRILLLDEPTAFLDLNHQIEMCELVQRLTKERSLTVVLVSHDLNVASLLCDRVLMVKVGKIYTGGTPADTIRPDILRKVYGCDVVVDCHPQTGTPRVTLPSAGLSP*
iron_aquisition-heme_transport	8_1_Oct_SF_Bin61	d__Bacteria;p__Gemmatimonadota;c__Gemmatimonadetes;o__SG8-23;f__UBA6960;g__;s__	8_1_Oct	8_1_Oct_SF_Bin61_scaffold_337_c1_13	HmuV-family-ATP-binding-protein	256.4	220	9549	0	0	0	MRFQAHGLEFRYPGAAEPTLRGVDLDTPDGSLYAVLGPNGSGKSTLLRALLGVLEPTGGSVHFDGRPLREWSRRDLARAVGVVPQREVVSFPLSVRELVAMGRYPHLGALGAETRGDTDAVDRALEQCDVTGLADRDVGTLSGGEFQRVRIARALAQEPRALVLDEPTASLDIRHEMTILELLRAWADEGMTVLVVTHGVEQAARFADRMLLLSRGRVAAEGPPAQVLEESILREVYGWPLSVTEDPATGSLKVTPLRR*
iron_aquisition-heme_transport	8_1_Oct_SF_Bin66	d__Bacteria;p__Proteobacteria;c__Gammaproteobacteria;o__Pseudomonadales;f__HTCC2089;g__;s__	8_1_Oct	8_1_Oct_SF_Bin66_scaffold_69894_c1_3	HmuV-family-ATP-binding-protein	230.8	220	3928	0	0	0	MLEFLDISVSVKEKTLLDRVNLEIKPGELVGLIGPNGAGKSTLLKAGLGFIRSDHGSTHVDGQDYFSLSANDRGRKVAYLPQFSTLEWNMSCRSLVRLGRYPYRTFQGRQRQEDEDAVSRALLTVDARQFADQSVKSLSGGEKARVMLARALAVEAPWLLADEPIAGLDPHHQLLVMDVLKREAAKGCGLLVVIHDLVLAARFMDRLVLLHKGRQVAEGPPDRVLTQDVIRQVYGVETTRISIDHSSFHLPWKLAK*
iron_aquisition-heme_transport	8_1_Oct_SF_Bin69	d__Bacteria;p__Nitrospinota;c__Nitrospinia;o__Nitrospinales;f__Nitrospinaceae;g__SZUA-226;s__	8_1_Oct	8_1_Oct_SF_Bin69_scaffold_881_c1_19	HmuV-family-ATP-binding-protein	241.3	220	7267	0	0	0	MTEETEISSGLITTQGLTFAYTEEPVLRDVSLNIQAGEFTGVIGPNGSGKSTLLKLIGGILPVSPNTVFFKNHELGHYKKRDLAISIAWIPQEKQMAFSFKVIDIVLMGRHPYLSPLSFEGKNDYQIAADAMRQTQVLQFAQRNFNEISGGEKQRVMIASAISQNPEVMLLDEPTSALDIKYQMEILNILKQLNEQENKTIVLAMHDLHLASKFCKRLILLKEGSVFCEGSPEEVLKKEILEEVYEVKVKIFQDDADGSLLVVPGHS*
iron_aquisition-heme_transport	8_1_Oct_SF_Bin74	d__Bacteria;p__Nitrospirota;c__Nitrospiria;o__Nitrospirales;f__UBA8639;g__UBA8639;s__	8_1_Oct	8_1_Oct_SF_Bin74_scaffold_29430_c1_2	HmuV-family-ATP-binding-protein	236.4	220	3615	0	0	0	MASNVAYALDHVSFSYSRGKHAESEEVLKELSCLILSGRVLGILGPNGSGKSTLLKLLARVLRPLTGTIDILGESLSSLSQLDVAKRVALVPQETLQVFPFTIAEMVLMGRSPHHQGWGGWHWEDAQDLAVAQTAMEELDVAHLGNRLVTEVSGGERQRAVIARALVQEPQILLLDEPTAFLDLHHQLDIARIIKRLNRERGLTVVLVSHDLNLASQYCDQVLMLNHGRLAAMGSPQTVMKPDVIETVYGCSVLVDRHPQSGRPRVSLPL*
iron_aquisition-heme_transport	8_1_Oct_SF_Bin91	d__Bacteria;p__Gemmatimonadota;c__Gemmatimonadetes;o__Gemmatimonadales;f__GWC2-71-9;g__;s__	8_1_Oct	8_1_Oct_SF_Bin91_scaffold_5345_c1_3	HmuV-family-ATP-binding-protein	238.6	220	6704	0	0	0	MSNAPVFSVRGVRYAYGKAAPPAVDDVSFEIGRGSFYTILGPNGSGKSTILKTMLGSLEPDDGSVHYEGRDLKSWGRRELARRIGVVPQVEHVPFPLTVQELVSMGRYPHIGLLGRTGVKDEEAIERALTQCGMEGMSSRSIEEISGGEMQRARIARALAQEPQTLVLDEPTASLDLHHEMETFELLLSLAEGSDITVIVVTHNLNLAARYASHMLLLNEGKIVGEGSPTQVLSQKTVEKTFQWPVAVVLRDEAGPNKNSPQVVPLSVSDIEQRKKS*
iron_aquisition-iron_transport	13_Jan_SF_Bin1	d__Bacteria;p__Desulfuromonadota;c__Desulfuromonadia;o__Desulfuromonadales;f__BM103;g__;s__	13_Jan	13_Jan_SF_Bin1_scaffold_10933_c1_1	FbpB-FutB-family-iron-permease	262.5	118	6304	0	0	0	VDLLRNTFWLVTGVATGSILLGVSLAWLTAVCEFPGRRFFAWALLLPLAMPAYVLAFVSLGLFDYAGPVQTWLRAWFGSSSWFPDVRATGGVVTILTLSLYPYVYLLSRNAFQTQGKRLLEAAESLGCGPWRAFFQVVLPMARPWIAGGALLVIMEALADFGAVSIFNYDTFTTAIYKAWFGFFSLPAAAQLASCLVLLVFFIIVAEQRMRSRMRFSEGRQSAKNEKIVLRGGWRWLVCGYATAVLSFAFLLPLLQLLRWSLNIFHVEFTGRYLALLGHSLFLGLSASLLICACALLLAYTARRHPDAPTRALVRIANLGYALPGTVLAVGIFIPVAALDNAAIDLGRLVGFETGQVFQGTLLVMIIAYLVRFMAAGFKTIDGAMHRVTPSIDEAARLA…
iron_aquisition-iron_transport	13_Jan_SF_Bin1	d__Bacteria;p__Desulfuromonadota;c__Desulfuromonadia;o__Desulfuromonadales;f__BM103;g__;s__	13_Jan	13_Jan_SF_Bin1_scaffold_10933_c1_2	FutC-family-ATPase	405.4	376	6304	0	0	0	MDGTILELKNISQAYGDHWVVRDLSLSLEKGEIGCLLGASGCGKTTVLRTIAGFEPLLRGEILLNGATISRERYSLPPAKRAIGMVFQDYALFPHLTLFDNVAFGLRGLGRAETIVRVSEMLELVGLDKAHAQYPHEISGGQQQRVALARALAPRPALLLLDEPFSNLDVTLRERLSTEVRDILKSYGATALFVTHNQHEAFAVADRIGVMANGAMLQWANAHELYHCPVDRTVASFVGEGMLIPGLVEESGDIVTGLGVHRGIMCRPGGLPGRAIELLVRPEDVVHDDNSPVKVEVVRRNFRGASILYTLRLASGDLIQALVPSHCDHAPGERIGIRSDVRHVVVFDRENPLAPTTVLEEAR*
iron_aquisition-iron_transport	13_Jan_SF_Bin10	d__Bacteria;p__Proteobacteria;c__Alphaproteobacteria;o__Rhodospirillales_A;f__Magnetovibrionaceae;g__;s__	13_Jan	13_Jan_SF_Bin10_scaffold_21746_c1_2	FbpC-family-ATPase	349.6	300	2472	0	0	0	MYLDVKNLTKKYGDFFALNDVSIGVESHEFVCLLGPSGCGKTTLLRIIAGLTEADSGEVELLGQSMSGRPARQRGFGIVFQSYSLFPNMTIAENIGYGLKIRGVAKADIQSRIDELLNVVKLPDVAGRYPWQLSGGQQQRIALARAIAVDPQLLLLDEPLSALDAKVRAELRGEIRDLQRNLGIPTLMVTHDQEEALSLADRIICMNHGRVEQSGTPEELYLHPKSRFVADFMGVSNLIETQYVRECMPHLMKTRPNGDDSAFMACIRPEQINIISDDAGKAVVSAVTFLGNLNRFEVSYPAGRLIVEAHGHIDVSEGQKVRFEISPDDCSWVTNEGVTNEGS*
iron_aquisition-iron_transport	13_Jan_SF_Bin10	d__Bacteria;p__Proteobacteria;c__Alphaproteobacteria;o__Rhodospirillales_A;f__Magnetovibrionaceae;g__;s__	13_Jan	13_Jan_SF_Bin10_scaffold_21746_c1_3	FbpA-family-iron-binding-protein	68.9	62	2472	0	0	0	MIGVFTNNGGPITQKPTGGIKMKKWMTTLATATFLMGVATTANAGSITVYSALEEEEIADYVKAANAAMPDIEINVLRLSTGKLGARILAEAGNPQADVIWGWAVTAMMDPRVLNMIEPYKAKGSEKLNAAHRDPNGRWFAPTGYMGAFCVNTERLKQKGLPMPKSWKDLENPAFKGEVVMPDPNSSGTGYLHVNAVLQTMGEEKGWAQLKAVDPNMAQYTSSGSKPCKAARAGEYTVGASLAFTALKSIDDGYPLAMIFPEGGAGYELEASGLMASSKNKADAKRFLDWTMSKSATDLYGAFKALITVPGVKPSAAAEKAGLPADISTVLAKVDFASSAKNQIAVKARWKEMFGR*
iron_aquisition-iron_transport	13_Jan_SF_Bin12	d__Bacteria;p__Desulfobacterota;c__Desulfobulbia;o__Desulfobulbales;f__Desulfobulbaceae;g__UBA10518;s__	13_Jan	13_Jan_SF_Bin12_scaffold_1810_c1_6	FeoA-family-iron-transporter	47.2	21	6465	0	0	0	MCLSEVKKGQRVSIVAISDANIRTQFIRFGISEGSLIKCLEKIPFGPLMILHHRQEIAVGQEVAKNILVNGEC*
iron_aquisition-iron_transport	13_Jan_SF_Bin12	d__Bacteria;p__Desulfobacterota;c__Desulfobulbia;o__Desulfobulbales;f__Desulfobulbaceae;g__UBA10518;s__	13_Jan	13_Jan_SF_Bin12_scaffold_1810_c1_7	FeoB-family-iron-transporter	167.2	120.4	6465	0	0	0	MKAHDNRHSHGPHSEQRLTQGSKKIVLVGNPNVGKSVFFGYLTGIYTDVSNYPGTTVEIARGNWREHTILDTPGIYGVSSFNDEEMVARDIILDADIILNIVDSTHLERDLFLTQQLIDMGKPVVVALNFFDEVEKSGISIDVNLLHELLGVDVIPTTAIAQKGVDQVSRALLETRPGRQNPELHSRLHQMLATVGSQAEALMILEGDTYVAERHGVLALDERDDIYIDRRNRVNDILQHVVCDNRPESSFRHLLGRAVVNPISGVPILFAVLYAMYKIIGVWVAGDIVGITEETIMQGRYEPWIRSVVSGTVSPESVIGQILIGDFGLLTMTITYLLGLLLPLVLGFYLILAILEDSGYLPRLATLVDRLMTTVGLNGRAVIPIILGFGCVQLGTITT…
iron_aquisition-iron_transport	13_Jan_SF_Bin12	d__Bacteria;p__Desulfobacterota;c__Desulfobulbia;o__Desulfobulbales;f__Desulfobulbaceae;g__UBA10518;s__	13_Jan	13_Jan_SF_Bin12_scaffold_832_c1_8	FeoA-family-iron-transporter	38.9	21	6477	0	0	0	MIKNNPIIPCSYMTGEKDGGGIGNDEPPQYISTPLTSTCGCDKVKICKINGDRKMCARMAQLGFLPGSEIELVCPGQAKHCMVRIKGSTVTLDELQAQNIYVTPA*
iron_aquisition-iron_transport	13_Jan_SF_Bin12	d__Bacteria;p__Desulfobacterota;c__Desulfobulbia;o__Desulfobulbales;f__Desulfobulbaceae;g__UBA10518;s__	13_Jan	13_Jan_SF_Bin12_scaffold_832_c1_9	FeoB-family-iron-transporter	228.7	120.4	6477	0	0	0	MENEINIALAGNPNAGKTTLFNRLTGARQHVGNYPGVTVEKKTGRCQHKDIQLIVTDLPGTYSLTAYSIEELVARDFLVNEKPDVVIDIVDASNLERNLYLSCQFMELGIPVIIALNMIDVAHSRGIEVDHEKLSRLLQVPVIPIIARSGKGVDRLLDTVLQCSDDKDKEWYPLNMSYGEDLDHILDDIVPIIEENTLLTDIYPPRWTGLKILENDDQILDRAMHANKTVAHTLVTRCEEVTRHLMSTIEAYPEAIIADHRYGYIKSILRQGVLAQRFDAERLYTSDRIDKIVTNRFVGPIIMALILFGLYSFTFNYSALPVGWLESFFGMLGNAVDNILPDGPLKSMIIAGVIDGAGGVLGFVPIIMFMFFGIAILEDSGYLARVAFMMDRIFRIFGL…
iron_aquisition-iron_transport	13_Jan_SF_Bin14	d__Bacteria;p__Desulfobacterota;c__Desulfobulbia;o__Desulfobulbales;f__Desulfobulbaceae;g__;s__	13_Jan	13_Jan_SF_Bin14_scaffold_1664_c1_2	FeoB-family-iron-transporter	233.4	120.4	1571	0	0	0	MSSIINIALAGNPNAGKTTLFNHLTGSRQHVGNYPGVTVEKKEGTFFHNNRQMRITDLPGTYSLTAYSVEELVARDFLVTEKPDVVINIVDASNLERNMYLTTQFMELGVPLVIALNMVDLAARRGIEIDTEKLSELLKVPVFPIVARKGEGLDSLLETLVELHDAPPKVEPLSLSYGDDLNQALKDMTPQVREAGLLADIYPPAWTAMKILENDDQILKMAEEANSELTEDLTARAEAVAVHLQNTMDIYPEAVIADHRYGYIKSILRHKVIKQKFIADRLYTSDKIDKVVTHRILGPMIMVLVLLGIYSFTFSFSEYPVLWLEKLFGLFGSGVNHLLPDGPVKSMIIAGVIDGMGGVLGFVPIIMFMFFGIAILEDSGYLARVAFMMDRIFRIFGLH…
iron_aquisition-iron_transport	13_Jan_SF_Bin14	d__Bacteria;p__Desulfobacterota;c__Desulfobulbia;o__Desulfobulbales;f__Desulfobulbaceae;g__;s__	13_Jan	13_Jan_SF_Bin14_scaffold_1664_c1_3	FeoA-family-iron-transporter	38.4	21	1571	0	0	0	MTGNRFTSFFCTFGSKKQCRLQTIANPADALPLANSCCGDKLKVCKITGDRASCARMANLGLLPGCELELLCPLRGENCLVKLNGGTISLDEPSAQNILVTPL*
iron_aquisition-iron_transport	13_Jan_SF_Bin2	d__Bacteria;p__Bacteroidota;c__Bacteroidia;o__Flavobacteriales;f__Flavobacteriaceae;g__CG1-02-35-72;s__	13_Jan	13_Jan_SF_Bin2_scaffold_1331_c1_7	FeoB-family-iron-transporter	77.4	52	7223	0	0	0	MEKNAIENIINLSGDLRWQIGDDFHDHLAEGIYADASEIANASVSTDNSKKSFRLDRKIDRIVTSKTWGFPIMFLILGVILWLTIEGANYPSAMLADLLLNNLHPVLKNLSAGIGLPWWLDGFLIDGVYLAVAWVIAVMLPPMAIFFPLFTLLEDFGYLPRVAFNMDYLFKKSGAHGKQALTMSMGFGCNAAGVVATRIIDSPRERLIAIITNNFSLCNGRWPTQILIATIFIGALVPASFSGLASLSAVVGIAVLGIFFMFLVSWGLSRTVLKGEVSTFNLELPPYRPPRFWKTIYTSLIDRTLIVLWRAIVFAAPAGAVIWLISNIYIGDESVAAWTISSLDGFGFLLGLNGVILLAYIVAIPANEIVIPTILMLTVLVTGIAGGEGAGVMFELDSA…
iron_aquisition-iron_transport	13_Jan_SF_Bin2	d__Bacteria;p__Bacteroidota;c__Bacteroidia;o__Flavobacteriales;f__Flavobacteriaceae;g__CG1-02-35-72;s__	13_Jan	13_Jan_SF_Bin2_scaffold_1331_c1_8	FeoB-family-iron-transporter	204.3	120.4	7223	0	0	0	MENKKNSACDTCAHFNAEGLKKLGVNIDSTDYVVALAGNPNTGKSTVFNALTGLRQHTGNWPGKTVVRAEGAFEYASKKYKLVDLPGTYSLLSTSEDEEVARNFIVFGKPDVTVIVVDASRLERNLNLVLQILEITDKAVLCLNLMDEAKRNHIKIDQRSLSRDLGIPVVATSARFNEGIPQLIQTISEVAAGEIICKPHRIKNIPDNILKAVKKLSIEIEKQFPKIPNSRWIAFRLLEGDNRIINAIKEGELV*
iron_aquisition-iron_transport	13_Jan_SF_Bin2	d__Bacteria;p__Bacteroidota;c__Bacteroidia;o__Flavobacteriales;f__Flavobacteriaceae;g__CG1-02-35-72;s__	13_Jan	13_Jan_SF_Bin2_scaffold_1331_c1_9	FeoA-family-iron-transporter	57.3	21	7223	0	0	0	EDEPDVVYQQILAANIHIGSQIRVVENGLKRVVFYSEGEAFKLAPVVAANITVAVLEKDLVVEDNMVRLSSLQENEKAKILGISKECRGDSRRRLLDLGFVKGTEISIDLLSPLKNPKAYLVKGTSIALRNDQASKILIQKA*
iron_aquisition-iron_transport	13_Jan_SF_Bin2	d__Bacteria;p__Bacteroidota;c__Bacteroidia;o__Flavobacteriales;f__Flavobacteriaceae;g__CG1-02-35-72;s__	13_Jan	13_Jan_SF_Bin2_scaffold_23719_c1_2	FeoA-family-iron-transporter	52.5	21	7224	0	0	0	MDTSIANLMVGEQGVIKDISLENIPLSLLEMGCLPGEDVELLQVAPLLDPLYIRVNGSHLAIRKEIASQILITKK*
iron_aquisition-iron_transport	13_Jan_SF_Bin2	d__Bacteria;p__Bacteroidota;c__Bacteroidia;o__Flavobacteriales;f__Flavobacteriaceae;g__CG1-02-35-72;s__	13_Jan	13_Jan_SF_Bin2_scaffold_23719_c1_3	FeoB-family-iron-transporter	183	120.4	7224	0	0	0	MSSHKAIKVALIGNPNTGKTSLFNQLTGLNQKVGNYPGITVDKKIGTSQLSLNATANILDLPGTYSINPTSLDENIVLQTLLNEDHTDFPDVIVVVADIENIKRNLLLFSQIKDLQIPTILALNMSDQIPKKGIKIDLDLLKEELKTEVVLISARKNQGIDDLKKAIENYQSLSTSAIANIANKIDEAYFIKVKEDFPNFPLYKSWLSITQGENLDHFNEAEKKKIHAYKKDKEILKKYQHKETIYRYQQINEILKKTYHIDRNKGSDLRSKLDRVLMHKIWGYVIFALILMVIFQSIFDWASIPMDYIDEFFAALSNNLKELLPAGMFTDLITEGIIPGIGGIVIFIPQIAILFLFVAILEETGYMSRVVFLMDKIMRRFGMSGKSVVPLISGTACAI…
iron_aquisition-iron_transport	13_Jan_SF_Bin23	d__Bacteria;p__Proteobacteria;c__Gammaproteobacteria;o__Thiohalomonadales;f__;g__;s__	13_Jan	13_Jan_SF_Bin23_scaffold_313_c1_11	FbpB-FutB-family-iron-permease	300.3	118	1332	0	0	0	MLAKATRLSALSNNQFSSLGSIAAVIVILAILPLLHVVAYGLDLSVDQWKALWSHRIPGLLLNTLTLALIVAIFSLILGVSSAWIVARKSFAGRKVAIWLLLLPLTIPTYVFAHIYTSLLDREGWLGKLWHFIFGASSSVPDLSNVFGVAFILALAGFSYIFLLVRTSLSHSTQSLEEAAQIQGAGPREIFLKINLPLMRPAIAAGLAVIILHVLSDFGAVSMLRYQTFTLSIYNQMSGRMDFNAAAGLSFILIALSLSFLVLERFFRKRQRFFSGAQTKKVERQQASRNQQLLIWTWLGLITTFSFLLPLAWMVHLSFDAWQQDLIDSEFWQYCINSGIIAFASATIALVIAFPIAFYHARKHNLLSQTYLHLSSVGFALPGPVIALGVLAFVLAQLP…
iron_aquisition-iron_transport	13_Jan_SF_Bin23	d__Bacteria;p__Proteobacteria;c__Gammaproteobacteria;o__Thiohalomonadales;f__;g__;s__	13_Jan	13_Jan_SF_Bin23_scaffold_313_c1_12	FutA1-family-iron-binding-proteins	233.3	112	1332	0	0	0	MHRISLVALIAIISFPTFAFAGDELIIYSGRSDNFIKPIVKIFEDRTDIKVTLHAAESTALLNKLKLEGDRTDADLFISNDAGNLQKGAELSLFQAIPTNLASQIPAKDRSSENLWLGLSARARVLVVNTNSPTANKVKSVFDLALPEYKNKIAITYATNGSFIAGTTVYMLAKGETETLNWLKGLSENAGRNVFNKHSKVVKTVANGDADVGLVNHYYIYRHLAKHPDAPIKIILPDQNNADVGIAWNVAGVALSKYSTNSKNALKFIEFLVSPEGQKMFAEVNKEYPTRNGIPTAPEIPELNKLKVANVPMEQLGKNRNKTLDLIDKSGLQ*
iron_aquisition-iron_transport	13_Jan_SF_Bin23	d__Bacteria;p__Proteobacteria;c__Gammaproteobacteria;o__Thiohalomonadales;f__;g__;s__	13_Jan	13_Jan_SF_Bin23_scaffold_780_c1_2	YfeA-family-iron-binding-proteins	127.1	46.6	1335	0	0	0	MRNHFFSLLIIFGTFFSATSNAAKLNIITSVAPITNIVENVAGDRATVVGIVPEGVNSHTFEPAPSDAKKLRAADIIFMNGLHLELPTIELAKQVKKESAQIVEIGNKIVSRGDWKFDFSFPEDAGNPNPHLWPNIALAMRYAEITRDSLVKLDPEHSANYYANTTEYLSKLSKLDAAIFDCVKSIPAKNRKLVTYHDSYAYFAPRYGMTVIGAIQPADFSEPTPREVVRIIKQLRKQNVPAVFGSEVFESKILKQIAKEANAVFIDELADDDLPGNAGDENHTFIGMMANNMKIMAGALGGNAACADHVGVSNIAGITH*
iron_aquisition-iron_transport	13_Jan_SF_Bin23	d__Bacteria;p__Proteobacteria;c__Gammaproteobacteria;o__Thiohalomonadales;f__;g__;s__	13_Jan	13_Jan_SF_Bin23_scaffold_780_c1_3	YfeB-family-membrane-proteins	179.8	50.9	1335	0	0	0	MIRLKDVSAGYKKNPVLTHLTLEIEEGRFAGIVGPTGTGKTTLLKTILGSHKVHGGEVMVMGKPVRSLTPGSIGYVPQLETVDWTFPVTVEQVIMMGLFAQRTYWPWPSRKEKIQVHALAEKLGVDQCLHHHIRDISGGQQQRVFLARALISNPRLLVLDEPTSGVDIKTQHDVLHLLQSLNKEGITILITTHDLNAVASHLPWVICFNKTVIAQGKPDDVFTEEILGKTYGGDLAIIRHDGHLLIAHNAKNKHNH*
iron_aquisition-iron_transport	13_Jan_SF_Bin29	d__Bacteria;p__Proteobacteria;c__Gammaproteobacteria;o__Woeseiales;f__Woeseiaceae;g__UBA1844;s__	13_Jan	13_Jan_SF_Bin29_scaffold_156_c1_9	FeoE-family-iron-efflux	50.9	20	10514	0	0	0	MSHAHDNNSNMRRVMIALVLTGTFMVVEVIGGIISGSLALLADAGHMLTDTMALALAAVAFRVSKRPGDRKLTYGYQRFQILAAFVNGLSLLLIVGWILFEAVQRFITPSDVMGQTMLLVASAGLVVNIFAFVVLHGGDRENLNIRGAALHVAGDLLGSVAAIVAAVVIIFTGWMTIDPILSVAVAILILKSAWTLVKRSAHVLLEGAPEWLNVDTMQASIVSQVPEVASVHHVHIWGLTPQDLMMTMHVRVNCEIDNPTTLIRKIKSLMQDEYGIGHSTIELETEDCADH*
iron_aquisition-iron_transport	13_Jan_SF_Bin29	d__Bacteria;p__Proteobacteria;c__Gammaproteobacteria;o__Woeseiales;f__Woeseiaceae;g__UBA1844;s__	13_Jan	13_Jan_SF_Bin29_scaffold_156_c1_12	FeoA-family-iron-transporter	33.7	21	10514	0	0	0	MDANGKTLASLKRGQKGVISSVDATDPQVQRLMVLGLVEGAEVEHAGCALGGDPMEFRFFGCGISLRREQALSFSVSSHGSGV*
iron_aquisition-iron_transport	13_Jan_SF_Bin29	d__Bacteria;p__Proteobacteria;c__Gammaproteobacteria;o__Woeseiales;f__Woeseiaceae;g__UBA1844;s__	13_Jan	13_Jan_SF_Bin29_scaffold_156_c1_13	FeoB-family-iron-transporter	173.3	120.4	10514	0	0	0	MSKAAETRIPLSDISVSRQPNASIAVVGGPNSGKSTLFNRLTGLRQRIGNYPGVTVERHVGTLKTDGKTIELVDLPGTHGLSAHSFEEQIAINVIFGRMEGTQPPDAILAVVDATNLYQGLFLVQQLLELERPVVVALTMFDVADTSGLNIDVAALSAHLSGIPVCPVVATTGKGINELRNVLVDLADQPAPAPAESWPELSAAAEQLARFATVPLRRAEIERLLIDGAAGANQHVLECLGANAAAEIERHREKLFGFDPPLAKEARVRYGWVRKVLDEVQQTVPPFYSWRTRLTEWINRPVPGTIGLFLVMAIVFQAVFAWATPIMDLIDDGTAVLGSVVAAGLGDGALASLVSDGIIAGVGSVIIFLPQILILFLFIILLEDSGYLARAAYLMDRAM…
iron_aquisition-iron_transport	13_Jan_SF_Bin32	d__Bacteria;p__Proteobacteria;c__Gammaproteobacteria;o__Woeseiales;f__Woeseiaceae;g__;s__	13_Jan	13_Jan_SF_Bin32_scaffold_9257_c1_2	FeoA-family-iron-transporter	39.5	21	5322	0	0	0	MAINGSTLASLKRGQRGVIRAINAADPQVQRLMVLGLVEGTEVEHASSAIGGDPMEFRLFGCGISLRQEHARHFKVAPVGAGD*
iron_aquisition-iron_transport	13_Jan_SF_Bin32	d__Bacteria;p__Proteobacteria;c__Gammaproteobacteria;o__Woeseiales;f__Woeseiaceae;g__;s__	13_Jan	13_Jan_SF_Bin32_scaffold_9257_c1_3	FeoB-family-iron-transporter	183.9	120.4	5322	0	0	0	MTSSTEIRVPANEITVAKRIDASIAVVGNPNAGKSTLFNRLTGLKQRIGNYPGVTVEKHIGLLKTDDKVVELVDLPGTHSLSAHSLEEKIAVDVIFGRMEGTKSPDGVLAVLDATNLYQGLFLVQQLVELELPTVVALTMNDAAEKSGIQVDTAELSALLGVPVYPVVATTGAGLDMLRHALAGIIELTPPRRVRIWPELTAAAERLAEDSREPLRFAELERLLIDGPTESNQLIVGKLSDVARSEIEAVRAELFEDEPPIARDARVRYTWVRGVLGKVQKSAPAYVTWRSKVTDFLNLPVPGTIGLFFVMAIVFQAVFAWATPVMDTIDVASSSLSALVFERLGDTAFSSLIADGIIAGVGSV
iron_aquisition-iron_transport	13_Jan_SF_Bin38	d__Bacteria;p__Desulfobacterota;c__Desulfobacteria;o__Desulfobacterales;f__BuS5;g__UBA11574;s__UBA11574 sp002868985	13_Jan	13_Jan_SF_Bin38_scaffold_4988_c1_5	FeoA-family-iron-transporter	52.3	21	8049	0	0	0	MNKLSMRRMRENQSGIISAVKADGEMGRRIRDMGLVPGTHIKIQGRAPLYDPVALRVMGFTLTLRNNEADLIEVEVE*
iron_aquisition-iron_transport	13_Jan_SF_Bin38	d__Bacteria;p__Desulfobacterota;c__Desulfobacteria;o__Desulfobacterales;f__BuS5;g__UBA11574;s__UBA11574 sp002868985	13_Jan	13_Jan_SF_Bin38_scaffold_4988_c1_6	FeoB-family-iron-transporter	228.1	120.4	8049	0	0	0	METTIALAGNPNSGKTTLFNELTGARQHVGNYPGVTVEKKQGTYVNNGYKINIVDLPGTYSLTAYSLEEVVARDFLVNEDPGVVINIVDASNLERNLYLSLQFMEMGIPICIALNMIDVAKNRGIEINEKKLSELLRIPVVPTVARSGRGKTELMNAAEKMVKNNEKPVPLYISYGSDVDQALVEMEAEISVNNFLTDSYRARWVALKYLENDEQIRSLGQKTNSDLSAKLEAIVNRFSVHLQDTLNTYPEAMIADHRYGYIKSIIKQGVISFKQDQDRLFLSDKIDKVLTNRFLGPVIMVAVLMGLYHFTFAYSKAPVGWLESFFGWIGVMAETYLPNGLIKSLVISGIIDGIGGVLGFVPLIMFMFFGISLLEDSGYLARVAFMLDRVFQIFGLHGS…
iron_aquisition-iron_transport	13_Jan_SF_Bin38	d__Bacteria;p__Desulfobacterota;c__Desulfobacteria;o__Desulfobacterales;f__BuS5;g__UBA11574;s__UBA11574 sp002868985	13_Jan	13_Jan_SF_Bin38_scaffold_19761_c1_3	FeoA-family-iron-transporter	60.3	21	8051	0	0	0	MLLSEMKEKQTATVVRVGGIGALRRRILEMGILKGTEIQVEKYAPLKDPVELIVKGYHISLRVEEAAQITVENVK*
iron_aquisition-iron_transport	13_Jan_SF_Bin38	d__Bacteria;p__Desulfobacterota;c__Desulfobacteria;o__Desulfobacterales;f__BuS5;g__UBA11574;s__UBA11574 sp002868985	13_Jan	13_Jan_SF_Bin38_scaffold_19761_c1_4	FeoB-family-iron-transporter	220.6	120.4	8051	0	0	0	MIQKRLSIALAGNPNSGKTTIFNNITGTRQKVGNWPGVTVEKKEGNINKSGYDLKIIDLPGTYSLTPFSIEEIVARNFILDERPDVVIDIIDASNLERSLYLATQLREIDCKVLFALNMADVAQTRGIKIDDKKLSELLAVPVVFTIGNKNKGIETLLKAAIELAESDSVTPKKRKVKYSKDIEDSISKIERFIENHAADSIPYNIRWTAIKLLEDDQIVKERVLEKTGKIGEDILREIDNQRNFLVDRFDDDPEIVMTDERYGFIAGIIMEALTTSTQQRVDISRNVDLVLTNRFIGFPIFIFFIWAMFQLTFTLGAYP
iron_aquisition-iron_transport	13_Jan_SF_Bin40	d__Archaea;p__Crenarchaeota;c__Nitrososphaeria;o__Nitrososphaerales;f__Nitrosopumilaceae;g__Nitrosopumilus;s__	13_Jan	13_Jan_SF_Bin40_scaffold_200_c1_3	YfeA-family-iron-binding-proteins	105.9	46.6	137	0	0	0	MNIQIKMAIIAIAIIIPLSSLAVYGTNSNQQFTKTDNSKLQVISSFNPLYEFSQNVGQENVDSFLLVPIGVEPHDWEPTVKDVQRMQNADLIIINGIGFENWVDDLEETGYSGVIVDTSDGILIKTHKEEHNHDEGDPHIWLNPVYAKIQVQNIANAFSNSDPANEQYYQSNAAKYIKELDLLNSKIRIELSDCKNDFIAFHDAFSYFADEYHLNQHTIISSNDPHGEATAKTLEHIISTAKKLNINVIFAEESVDTRTSKIIANEIGGKVLVLSPLEVVSDGNYISRMNENLENLKEALC*
iron_aquisition-iron_transport	13_Jan_SF_Bin40	d__Archaea;p__Crenarchaeota;c__Nitrososphaeria;o__Nitrososphaerales;f__Nitrosopumilaceae;g__Nitrosopumilus;s__	13_Jan	13_Jan_SF_Bin40_scaffold_200_c1_4	YfeB-family-membrane-proteins	129.8	50.9	137	0	0	0	MLKIVEIENLTVQYPDVKALDNVSFEVNQGDFLGIIGPNGAGKSTLFDAMLGLNTKYKGTIKFFGEDIRKSKDYLKEIGYVPQKPIFEKNFPVTVTDVVRMGLRNESDENKIDKVLQQLWMHELRNRRIGELSGGQQQRVFIAKALITNPKILILDEPVTGIDQQSIDLFYSILRELNSKQKITIIWSSHDLDAVNQLANHVACLNRTLFFHGESEKFFSNDELVKQYSEASMQEHMHHH*
iron_aquisition-iron_transport	13_Jan_SF_Bin42	d__Bacteria;p__Proteobacteria;c__Gammaproteobacteria;o__Thiohalomonadales;f__Thiohalomonadaceae;g__;s__	13_Jan	13_Jan_SF_Bin42_scaffold_1380_c1_5	FeoA-family-iron-transporter	57.6	21	6759	0	0	0	MSEIPLSQLKSNTSGEIVKIQGELEMRQRLASLGFIRGTTIVVGHSAIMGGPRSYLLRGAQISLRQSEADKILVKVE*
iron_aquisition-iron_transport	13_Jan_SF_Bin42	d__Bacteria;p__Proteobacteria;c__Gammaproteobacteria;o__Thiohalomonadales;f__Thiohalomonadaceae;g__;s__	13_Jan	13_Jan_SF_Bin42_scaffold_1380_c1_7	FeoB-family-iron-transporter	203.8	28	6759	0	0	0	KGLVRETVELGLGLDRIDTTRLLDNILLHRVVGLPLFLFFMWLMFESTFTIGQYPMDWINAGVGYLSGVLGGLLPDSMFKQLLIDGILAGVGGTIIFLPNVVILFFFIAFMSESGYLTRSAFLIDRIMHNFGLHGKAFIPMITGFGCNVPAIMATRTIENERDRLVAMLVIPFMSCSARLPVFILFTGAFFAESSGKVLFAMYMISISTAFVTAVVLSKFIVKGANTSPLLMELPPYRMPTWNSIMHHMGNNAIEFLKKVGGIILIGSMVIWFLETFPQEVELSQDYAAKIEIVEAQSESAAQQKQLVELNRQLRSETQRQRYLGQLGEFVEPVFAPLGFNLESSIAILTGFVAKEVVVATFGVLYARGDEATEGDISLLESLRSSMTPVSALAFMVFV…
iron_aquisition-iron_transport	13_Jan_SF_Bin44	d__Bacteria;p__Proteobacteria;c__Gammaproteobacteria;o__Woeseiales;f__Woeseiaceae;g__UBA1844;s__	13_Jan	13_Jan_SF_Bin44_scaffold_9102_c1_1	FeoB-family-iron-transporter	176	120.4	2913	0	0	0	MANATEIRIPVTDIPVSRQPDVSIAVVGSPNSGKSTLFNRLTGLRQRIGNYPGVTVERHIGTLKTDGRTIELVDLPGTHGLSAHSYEEQIAIDVIFGRMQGTQPPDALLAVVDATNLYQGLYLVQQLLELERPVVVALTMLDAAEARGLNIDVEALSARLGGVKICPVVAITGKGINELRNALVGLADQPPPQPTAAWPELTAAARELAKSAIVPLRLAEIGRLLIDGATGVNQNVLDCLGPHAAANVDHYREKLFGFDPPVAREARVRYGWVRDILREVQHNVPPFYSWRTRLGAWLNRPIPGTIGLFLVMAIVFQAVFAWATPIMDLIDDSTAMIGSAVASRLGDGWFASLIGDGVIAGVGSVLIFLPQIMILFVFVILLEDSGYLARAAYLMDRAM…
iron_aquisition-iron_transport	13_Jan_SF_Bin44	d__Bacteria;p__Proteobacteria;c__Gammaproteobacteria;o__Woeseiales;f__Woeseiaceae;g__UBA1844;s__	13_Jan	13_Jan_SF_Bin44_scaffold_9102_c1_2	FeoA-family-iron-transporter	37.4	21	2913	0	0	0	MDSNGKTLASLKRGEKGVIAAVDASDPQVQRLMVLGLVEGAEIEHASSALGGDPMEFRLFGCGISLRQEQARSFTIAPCESGG*
iron_aquisition-iron_transport	13_Jan_SF_Bin44	d__Bacteria;p__Proteobacteria;c__Gammaproteobacteria;o__Woeseiales;f__Woeseiaceae;g__UBA1844;s__	13_Jan	13_Jan_SF_Bin44_scaffold_9102_c1_5	FeoE-family-iron-efflux	39.1	20	2913	0	0	0	GTFMIVEVIGGILSGSLALLADAGHMLTDTMALALAAVAFHVSKRPPDARLTYGYHRFQILAAFVNGLSLLLIVGWILYEAFNRFMSPHEVLGRTMLIVASAGLAVNIMVFVILHGGDRDNLNISGAALHVLGDLLGSVAAIVAAIVIIYTGWMPIDPILSVAVAMLILRSAWALVKRSAHVLLEGAPEWLDMNAMQDRLIASVPEVNSIHHVHVWGMTPQDLMLTMHVRVHNELANPTDIIRQVKALLREEYGIGHSTVEIETDACADH*
iron_aquisition-iron_transport	13_Jan_SF_Bin5	d__Bacteria;p__Bacteroidota;c__Bacteroidia;o__Flavobacteriales;f__Flavobacteriaceae;g__GCA-2747695;s__	13_Jan	13_Jan_SF_Bin5_scaffold_3259_c1_1	Zip-family-zink-and-iron-uptake	115.5	25	4630	0	0	0	VALAIGIGLQNFPEGFAVSMPLRRQGFSRRKSFMYGQSSAAVEPIAAVLGAWAVMTFQPILPYALAFAAGAMIFVVVEEVIPETQRDRYTDIATLGFIAGFIVMMTLDVGLS*
iron_aquisition-iron_transport	13_Jan_SF_Bin5	d__Bacteria;p__Bacteroidota;c__Bacteroidia;o__Flavobacteriales;f__Flavobacteriaceae;g__GCA-2747695;s__	13_Jan	13_Jan_SF_Bin5_scaffold_3259_c1_2	FeoB-family-iron-transporter	175.7	120.4	4630	0	0	0	MKKIKEIKISLVGNPNTGKTSLFNILTGLNQKVGNYPGITVDKKQGLCKLSEKVNGIITDLPGTYSINPTSIDESIVLDTLLNIQNDDYPDVVVVVAEVENLKRNLLLFTQIKDLEIPTILAINMSDQMKRKGISLDLEVLEHELKTKIVLISARKNIGIENLKEAIVNYNSYDRIPVAAIAHRMDHDFFEDVRSQFSDKYSLYKIWLLITQHQSANFISEEEHKKIHHFRRDISKIEKLQHRETILRYSVINEILKKGYQINRKEGTDLRAVLDRILTHKYFGYFLFVFILLAIFQSVFNLANYPMDYIDSSFAQISNYLKSNLPEGPFSNLLSEGIIPGIGGIVIFIPQIAILFFFIAVLEETGYMSRVVFLMDKLMRRFGLSGKSVIPLISGTACA…
iron_aquisition-iron_transport	13_Jan_SF_Bin5	d__Bacteria;p__Bacteroidota;c__Bacteroidia;o__Flavobacteriales;f__Flavobacteriaceae;g__GCA-2747695;s__	13_Jan	13_Jan_SF_Bin5_scaffold_3259_c1_3	FeoA-family-iron-transporter	46.5	21	4630	0	0	0	MCTVANMLVGEKGIITDLSLEHIPLNLLEMGCLPGNELELVQLAPLKDPLYLKVDNTYLAIRKETAVHIEITKI*
iron_aquisition-iron_transport	13_Jan_SF_Bin52	d__Archaea;p__Crenarchaeota;c__Nitrososphaeria;o__Nitrososphaerales;f__Nitrosopumilaceae;g__Nitrosopumilus;s__	13_Jan	13_Jan_SF_Bin52_scaffold_3_c1_237	YfeA-family-iron-binding-proteins	94.5	46.6	3427	0	0	0	MNLQIKFAIIAISVIIPLSSIVVYGTNSYQQFTTIDNSKLQVIASFNPLYEFSKNVGQEKVDVILLVPVGVEPHDWEPTVKDVQRMQKSDLIIINGLGFENWVDNLQETNYSGKIVDTSKGIPIKNSHAENSHAENSHAENSHAENSHAENSHAENSHEITDTHIWLNPVYAKIQVQNIAFAFSQSDPENKLYYQSNAAKYVEKLDLLDSKIRDELSDCNHDFVSFHNAFSYFAEEYNLNQHAIISSNYSHGEVTAKTLENIISTSRELNIKVIFSEENIDTRTSNIIANEIGGKVLILSPLEVLSDQTYISKMTQNLENLKEALC*
iron_aquisition-iron_transport	13_Jan_SF_Bin52	d__Archaea;p__Crenarchaeota;c__Nitrososphaeria;o__Nitrososphaerales;f__Nitrosopumilaceae;g__Nitrosopumilus;s__	13_Jan	13_Jan_SF_Bin52_scaffold_3_c1_238	YfeB-family-membrane-proteins	122.9	50.9	3427	0	0	0	MLIIEIKDLTVQYPDIKALDNVSLRVNQGDFLGIIGPNGAGKSTLFDSMLGLNTNYMGTIKFFGEDIRKSKNYLKEIGYVPQKPIFEKNFPVTVSDVVRMGLRNESNENKIDEILQQLWIHELRNRRIGELSGGQLQRVFIAKALVNSPKILILDEPVTGIDQQSIELFYSILRELNSKQKITIIWSSHDLDAVNQLANHVACLNRVLFFHGESEKFFSNDELIKQYSEASMQEHMHHH*
iron_aquisition-iron_transport	13_Jan_SF_Bin53	d__Bacteria;p__Gemmatimonadota;c__Gemmatimonadetes;o__Gemmatimonadales;f__GWC2-71-9;g__;s__	13_Jan	13_Jan_SF_Bin53_scaffold_20539_c1_1	FeoB-family-iron-transporter	160.4	120.4	2787	0	0	1	MSRATPVAGSGGMTASRSPVPATILVGNPNVGKSLLFKNLTSRYVTVSNIPGTTVEIVRAPANFDGRRLEIIDTPGINDLSQRSDDAQVTRRVLDEHADATIVQVADAKNLRRALLLTLQLAELGRPMILVLNMFDELEERGGRIDIERLSTVLGIPVVTTVAPQNRGTDALIASLDSARAATVGSLARQLAGSDYERNRTRLERVNEILAETYSIARPDRPSFRVRLGFWAMHPVQGIGFLAAVLVGVFWFVGLFGAGTLVDLVEVGVFQQHLNPLAIRLVDAVFRFPHVHEMVAFSVSVAIPVTPVHDVTLGTLERVALGPAYQVVSGIGLTGWQETLQFAHDFLVGEFGVITMALSYALAIVLPIVTTFFLVFGVLEDSGYFPRMAIMVNRVFRIM…
iron_aquisition-iron_transport	13_Jan_SF_Bin53	d__Bacteria;p__Gemmatimonadota;c__Gemmatimonadetes;o__Gemmatimonadales;f__GWC2-71-9;g__;s__	13_Jan	13_Jan_SF_Bin53_scaffold_20539_c1_2	FeoA-family-iron-transporter	41.1	21	2787	0	0	0	MADEYLSCPFCGFEFAKADTLCHHGCPLGALCHLNRCPNCQYEFAEQPRAVSWLESLFRKDRRPVRDLPEHVLSVRDLRGGERGRVICLGTGGESRHNNLAVFGVVPGAEVTAIQQRPSCVLRVGETELALDPAIAREILVERLEPDPVPT*
iron_aquisition-iron_transport	13_Jan_SF_Bin58	d__Bacteria;p__Proteobacteria;c__Gammaproteobacteria;o__Woeseiales;f__Woeseiaceae;g__;s__	13_Jan	13_Jan_SF_Bin58_scaffold_848_c1_4	FeoA-family-iron-transporter	33	21	6794	0	0	0	MKSNGSTLATLKRGQKGIIQFVDATDPQVQRLMVLGLVEGAEVEHASSAIGGDPMEFRLFGCGISLRQEHAKYFKVSPVAAGD*
iron_aquisition-iron_transport	13_Jan_SF_Bin58	d__Bacteria;p__Proteobacteria;c__Gammaproteobacteria;o__Woeseiales;f__Woeseiaceae;g__;s__	13_Jan	13_Jan_SF_Bin58_scaffold_848_c1_5	FeoB-family-iron-transporter	172.3	120.4	6794	0	0	0	MTKRSEIRVPANDIPLAKRTNASIAVVGNPNSGKSTLFNRLTGLKQRIGNYPGVTVERHIGQLKVDDMVIELVDLPGTHSLSAHSLEEHIAVDVIFGRMQGMREPDGILVVLDATNLYQGLFLVQQLIDLKLPMVIALTMTDAAERSGVGIDIDRLRAALGGVPIYPVVATSGAGLPKLRQAIADMESLTPVERIVVWPELTEAAGQLAQDAKEPIRFAELERLLIDGPTDANRPFLEKLGRDARDKLETVRDSLFGIEPPIARDARIRYAWVRQVLADVQHSAPPFHSWRTRITSFLNRPVPGTIGLFLVMAIVFQAVFAWATPIMDVIDAGAATLGASVMRALGEGAFSSLIADGVIAGVGSVVIFLPQILILFLFIILLEDSGYLARAAYLMDRAM…
iron_aquisition-iron_transport	13_Jan_SF_Bin61	d__Archaea;p__Thermoplasmatota;c__Thermoplasmata;o__UBA10834;f__UBA10834;g__UBA10834;s__	13_Jan	13_Jan_SF_Bin61_scaffold_10_c1_44	FeoB-family-iron-transporter	165.1	120.4	8421	0	0	0	MEIALAGNPNVGKSVMFGKLTGIGVISANYPGTTVEFQKGEAKLGDMIIDVIDLPGTYSLSGNTDEERVTTDLLFSRTPDTVILVADASRLERSLVLLFELLESGYSVVVALNMYDLVKKTGLKIDVAGLEERLMTSAVPTVAVREDGIDALLREAVRLRPKSGFRVKYDSHTEEIISELVTMLDEPDWPFPLRAVAIRILMGDGRVRKQAGGRITERADALAEDFEGQHKESIQAHIQRDRFGEAGRIAEEVVSRIAPAEKRRSSLSDLTLRPSTGIPILLAVLAAVFLTLVFGGGMIEEVLVDSYESVARGAFDNLKDGESPAVQGVLDGVYLSIEAMLAIVVPYILVFYLMLSVLEDTGYLVRVVSLLDGIMHRIGLHGRAIIPMVVGYGCNVPAI…
iron_aquisition-iron_transport	13_Jan_SF_Bin61	d__Archaea;p__Thermoplasmatota;c__Thermoplasmata;o__UBA10834;f__UBA10834;g__UBA10834;s__	13_Jan	13_Jan_SF_Bin61_scaffold_10_c1_49	YfeB-family-membrane-proteins	144.6	50.9	8421	0	0	0	MYTTRNDLMSGSKGPKAVVLLDKVSTVYEGERFPAIRDVSLCINAGDFVCVIGPNGSGKTTLLETVNGILRNTSGNVRVFGLDVTESGHSVRTRTGYVIQNFEIDPLSPFLCKNVVMSGRVGKIGLLRFPSERDWAIVDESMRLVGMDSSADRPIGKLSGGEFQKILLARAIAQEPEMFLLDEPFANLDLKSRADVDRLISDLNRKGATTVMVSHDIDSIPFSCSHIIVMNRGRVAAFGPRDELLQNGVISSLMKVRGSAV*
iron_aquisition-iron_transport	13_Jan_SF_Bin63	d__Archaea;p__Crenarchaeota;c__Nitrososphaeria;o__Nitrososphaerales;f__Nitrosopumilaceae;g__Nitrosopumilus;s__	13_Jan	13_Jan_SF_Bin63_scaffold_209_c1_29	YfeA-family-iron-binding-proteins	117.9	46.6	5019	0	0	0	MAIIAIVIIIPLSSIVVYGTNSNQQTSSIDNSKLQVISSFNPLHEFSQEIGQEKVDVTLLVPVGVEPHDWEPTIKDVQQMQKSDLIIINGIGFEDWVDNLNEKNYQGAIVDTSVGILAKNFDEKNTNDSIDPHIWLNPIYAKIQVQNIAVAFSNSDPENGEFYHTNAAKYIEKLNSLDSKIRNELSNCNRDFIYFHNAFSYFADEYDLNQHTIIPSNNSHGEVTAKTLENVISTAKKLNIKVIFSEENASARTSEIIANEIGGKVLILSPLEVVSDGTYFSKMTENLENLKEALC*
iron_aquisition-iron_transport	13_Jan_SF_Bin63	d__Archaea;p__Crenarchaeota;c__Nitrososphaeria;o__Nitrososphaerales;f__Nitrosopumilaceae;g__Nitrosopumilus;s__	13_Jan	13_Jan_SF_Bin63_scaffold_209_c1_30	YfeB-family-membrane-proteins	103.1	50.9	5019	0	0	0	MLIVEINNLTVQYPDVKALDDVSFVVNSGDFLGIIGPNGAGKSTLFDSMLRLNTKYKGTIKFFGKDIRKSKDYLKEIGYVPQKPIFEKNFPVTVSDVVRMGLRNESDENKIDEILQQLWIHELRNRRIGELSGGQQQRVFIAKALVNNPKILILDEPVTGID
iron_aquisition-iron_transport	13_Jan_SF_Bin63	d__Archaea;p__Crenarchaeota;c__Nitrososphaeria;o__Nitrososphaerales;f__Nitrosopumilaceae;g__Nitrosopumilus;s__	13_Jan	13_Jan_SF_Bin63_scaffold_998_c1_4	Zip-family-zink-and-iron-uptake	26	25	5027	0	0	0	MISIGIGLHNFGEGLAIGAAVGMGSAVFSTFLIVGFALHNTAEQIAIAALMSGGKLMLGKLVAMGLIAGSPAIFGAWIGGFAYSPFTSAIFLAIGAGAIFQVIVVILKWIQEESDKNLSSLAVISGFAVGMLVMYLTSILV*
iron_aquisition-iron_transport	13_Jan_SF_Bin63	d__Archaea;p__Crenarchaeota;c__Nitrososphaeria;o__Nitrososphaerales;f__Nitrosopumilaceae;g__Nitrosopumilus;s__	13_Jan	13_Jan_SF_Bin63_scaffold_998_c1_5	FeoE-family-iron-efflux	94.2	20	5027	0	0	0	MFVQRTKVLQISLLAIFSAFLVELIFGLISNSLALITDSIHALLDSVVTLVLLLAARWAIKPPDAEHTYGHGKIESLGGLIGGIVIFLIACFFIYESINRLQSPPPSILPGLFAIIGGLYTIGIDFFRIILLRKSIKKIGGATLKADFYHAFMDLGSTLVAIIGIILVSYGLYFGDFVAALILGGLLAILSVKLVYKTALDLTDIISPELVKKVREISISTEGVINAGPILMRKSGDTIFADVTISLRGDTSFEKAHEISVSVEKNIKSKISNAATTIHFEPNWKDVPPDAKILEIAKSVDGVKGVHNVTTHKTKGNTYCNLHVMVDREINLLSAHKISEIIEEKIQEQFPDIMHATIHLEPFVTVPENFNIEDIETEEKIKTILEKYPEIKKIGRIIS…
iron_aquisition-iron_transport	13_July_SF_Bin1	d__Bacteria;p__Proteobacteria;c__Gammaproteobacteria;o__UBA10353;f__;g__;s__	13_July	13_July_SF_Bin1_scaffold_8496_c1_1	FbpC-family-ATPase	335	300	3259	0	0	0	MSTEPVRVSIEDLHLSFGHIQVLKGVNLEIEPGEFFAFLGPSGSGKSTLLRAIAGFGPNPSGRILIGGEDVAVLPPWRRNVGMVFQNYALWPHMSVRRNVAFGLQERKLPVAEIRERVDGALDLVGLAELAERRPSQLSGGQQQRVALARTVVVEPRLLLLDEPLSNLDANLRVQMRRDILNLQRQLQLTTIFVTHDQEEANTMSDRMAVLNEGVIQQVGPPMALYDHPANLFVADFLGTANVLRGRFVDIDGGCRLVTDDGIELPVKKY
iron_aquisition-iron_transport	13_July_SF_Bin1	d__Bacteria;p__Proteobacteria;c__Gammaproteobacteria;o__UBA10353;f__;g__;s__	13_July	13_July_SF_Bin1_scaffold_8496_c1_2	FbpB-family-iron-permease	186.1	88.4	3259	0	0	0	MTFLKRQPRGAAGVAAVLAVFLLVFLVIPVVKVVFVAFQDPASGAFTFVNFIDFFNTPLFRESFANSLYVACMSVVVGSAIALPLSYFTTRFNFGGAVLIQTLGVIPLIMPPFVGAVAMQLLFGANGSVNLLLDQWVGFTIPFMEGLNGVIFVESIHYFPFILINLSAALHNIDRSLEESAQNLGAHGMRLFRRIVFPLAMPGYVAGASLVFLKVFDDLGTPLLLNVNDMLAPQAYLRISSIGISDPMGYVISVILVVFSLLSLWTSFLALRGKDYASVQKGGGGLAKRDLRGGQKAMAYLVVTFVLLIVLSPHVGLSLLSFGTIWSFSELPDGYTLANYQEVFASSSQYITNTLLYAGLAASIDVVFGTAIAYIVWRTGVVGRQWLDYLATGALAIPG…
iron_aquisition-iron_transport	13_July_SF_Bin1	d__Bacteria;p__Proteobacteria;c__Gammaproteobacteria;o__UBA10353;f__;g__;s__	13_July	13_July_SF_Bin1_scaffold_3091_c1_2	FbpC-family-ATPase	339.5	300	3262	0	0	0	MAAEATTEAGSTPYLVIQNLTKKFGAFTALADISLDVFEREFVCFLGPSGCGKTTLLRAIAGLDIQTTGSINQAGRDISALPPAERDFGIVFQSYALFPNLTVNKNVAYGLENRKLPAAQIKSRVEELLALVGLTDQGIKYPAQLSGGQQQRVALARALAISPGLLLLDEPLSALDAKVRGHLRREIKDLQERLRVTTIMVTHDQEEALTMADRIVVMDQGVIEQIGTPKEIYGAPATAFVADFIGTMNFVPGTVEEGGTVKVGNVKLKCNTGGNAAGADITFAIRPEDINAIDFETGENVVDVEVTFMEFLGSFCRVNLGGDALGGQDLRADFSINLMRRKSMEVGSVLPVYFPPEFIRVYARS*
iron_aquisition-iron_transport	13_July_SF_Bin1	d__Bacteria;p__Proteobacteria;c__Gammaproteobacteria;o__UBA10353;f__;g__;s__	13_July	13_July_SF_Bin1_scaffold_3091_c1_3	FbpB-family-iron-permease	156.7	88.4	3262	0	0	0	MSQTAVAIAAPAVVKPKVGRDDWIMRLCMAGIGVFLAVAVLLPLYTMLSKSLENKDGDFIGLANYAEYFNTPALFLSGINSLYISVICTVIVLGTAFVYGYALTRTDMPFKWFFRLVAVVPLLTPSLLSGISLVYWFGRQGVARELLLGESIYGPIGIIIGSSYWVFPHALMIVITALSITDARLYEAATALRTSAVKTFFTVTLPGCKYGLISAGFVVFILVFTDFGVPKVIGGNFNMLATDIYKQVIGQQNFQMGAVVSVILLVPAVIAFSVDRIVQRKQVALLSARAVPYQPKPNRKLDMAMLAFCSFVALLILLMIGMAQYAALITFWPYNLELTLGNYDFDLANGGGWDSFFNSVRMSLYTALFGTIIIFFGAYLVEKGRGFVAGRSTFHAIAM…
iron_aquisition-iron_transport	13_July_SF_Bin1	d__Bacteria;p__Proteobacteria;c__Gammaproteobacteria;o__UBA10353;f__;g__;s__	13_July	13_July_SF_Bin1_scaffold_474_c1_21	FutA1-family-iron-binding-proteins	483.3	112	3277	0	0	0	MIRQSFNGLFMVAAAIALLNMQPAIAAEVNVYSARKEALIKPLLDRFSADTGIRVNLVTGKADALLARLLSEGVNSPADVLITTDAGRLHRAKTADVLQAVDSTVLAAAVPAEFTDSDGYWFGLSMRARPVMYAKDRVDPTTLNDYEDLASPEWKARICVRSSDNIYNQSMVASMLIARGVESTEEWAEALVANLARDPKGGDRDQIKAVAAGQCDVAIANTYYLAHLLNSDDSNERRAAQAVAIHWPNQSGRGTHVNVSGIAMTRAAPNPDQALQLMEYLVGDAAQTWYAESNYEYPVKLGLGLSPTVAAWGKFKADSVSLSRLGEFNSRAVMLMDRAGWR*
iron_aquisition-iron_transport	13_July_SF_Bin1	d__Bacteria;p__Proteobacteria;c__Gammaproteobacteria;o__UBA10353;f__;g__;s__	13_July	13_July_SF_Bin1_scaffold_474_c1_22	FbpB-FutB-family-iron-permease	225.7	118	3277	0	0	0	MLAAVLNSVHPHPISLAGNWSGRSWAVGVCAVSLLIALPVIVIASFVAQPAGEVWSHLVTTVLPDYVVNSLILAFGVAFGAAVIGVATAWLTATCEFPGRRWFAWALLLPLAIPAYIIAYTYTGTLDYAGPLQTALRAFFGWQHQDYWFPEIRSLPGAIVMLSLVLYPYVYLLARAAFLEQSGSIIDTSRTLGYGPWDSFFKISLPIARPAIVAGVSLAMMETLADYGTVQYFGVATFTTGIFRTWFGLGDSVAAAQLSGVLLAFVFVLLALERWSRSRARYHHGGHRPQSRRLIRLGGGRALAALCVCAAPLLFGFALPATQLLNWSIRTASDVVDGAFLELVVNTVLLAAVTAVFTVMLACFLGYGRRLVPGLIVRAAVRVSAFGYAVPGTVIAIGV…
iron_aquisition-iron_transport	13_July_SF_Bin10	d__Bacteria;p__MBNT15;c__MBNT15;o__MBNT15;f__MBNT15;g__;s__	13_July	13_July_SF_Bin10_scaffold_27510_c1_1	YfeB-family-membrane-proteins	88.9	50.9	3815	0	0	0	MTFRDKGVGEEKSGIDAGTEPAIRVEDLTVAYGEKPVLWDVDMGVPAGVLMAVIGPNGAGKTTLIKAIMGLVQPVAGFVSIFGKPYLDQRRLVGYVPQRNSVDWDFPTSVLDVVMMGRYGVLGWLSRPGRAERKAAME
iron_aquisition-iron_transport	13_July_SF_Bin10	d__Bacteria;p__MBNT15;c__MBNT15;o__MBNT15;f__MBNT15;g__;s__	13_July	13_July_SF_Bin10_scaffold_27510_c1_2	YfeA-family-iron-binding-proteins	136.4	46.6	3815	0	0	0	MPSRPKGEILPDTIPFSHAAYPKGTRKPGGRFRFLTVMLLLGALLLSGCEKRKETGSDGAIARLPADLAGRKIRVVATIGMITDIVSQVGGERVQVDGLMGPGVDPHLYKASEGDVTRMAGADIIFYGGLHLEGKMTEVFERMRGRILTVAVTDGIDRSVLLKPPEFQGVFDPHVWFDVTLWMKAVEQVAETLAGIDPQHGEAYRANAKAYLGKLSELHEYVKARAGEVTTSRRVLITAHDAFNYFGRAYGFEVLGLQGISTVSEAGTADIQALAKLIVERKIPAVFVETSVSPRTIDALKEAVRARGFRVEIGGNLYSDAMGNPGTPDGTYIGMVRHNIDTIVSALSK*
iron_aquisition-iron_transport	13_July_SF_Bin10	d__Bacteria;p__MBNT15;c__MBNT15;o__MBNT15;f__MBNT15;g__;s__	13_July	13_July_SF_Bin10_scaffold_19513_c1_1	Nramp-family-protein	92.9	25	3817	0	0	0	MRWRRPDKKKFFVFLAVLGPGIITASVDNDAGGIATYSIAGAHFGYSLLWTLIPITAALIVVQEMAARMGVVTGKTLADLIREKFGVRPTFFLLVALLLANLSNTVAEFAGWAAALEIFGVSKYLSVPIGAIAVWFLVVKGSHRVVEKIFLIASTMYFTYAVSAYFAHPQWGSVARNLVTPVLNMDSAYVVMLIGMVGTTIAPWMQFYLQSAVVEKHIPVEHYSLCRADVIVGCFITDIVALSIIVACGATLFAEGIQINDAKDAAMALAPLAGKYASVLFAIGLANASLFSASILPLATAYSVCEGMGWESGIDKDFRTAPHFFWLYTAIIGLGALFVLYPAAPLILIMLFSQVANGILLPFVLVFMLKLIND
iron_aquisition-iron_transport	13_July_SF_Bin10	d__Bacteria;p__MBNT15;c__MBNT15;o__MBNT15;f__MBNT15;g__;s__	13_July	13_July_SF_Bin10_scaffold_19513_c1_3	FeoE-family-iron-efflux	64.1	20	3817	0	0	0	MTMRKHTHTHRHTLPDPSVTTTEKGSRAVLWSFAALFATAAFQAVVVLFTGSVGLLADTIHNLGDAGTAIPLWVAFRLARKRPSDRFTYGYGRVEDLAGVIVVAVILASAIAAAAESIHRFVAPVPVRHLWAVAAASAVGFLGNEAVAVYRVRVGKEIGSAALVADGRHAHADALTSLAVALGAGGVWMGYPVADPAVGLGISVIILRIVWQTGKEVFLRLLDGSDPAVAVEIRETASAVPGVVDVSDVRVRWAGHRMYAEVNLAVEGGRSVNEGHAIAKEVRHRMLHGLRYLSDAVVHVDPADASGIKNHRVPSHRHDDLPGHSH*
iron_aquisition-iron_transport	13_July_SF_Bin11	d__Bacteria;p__Proteobacteria;c__Gammaproteobacteria;o__UBA6522;f__UBA6522;g__;s__	13_July	13_July_SF_Bin11_scaffold_3490_c1_3	FbpC-family-ATPase	301.9	300	7924	0	0	0	MRGLAASLSSNQGKTHSQTMLTVEALSVHFGTTAAVDDVTLDVGCGEVVCLLGPSGSGKSTLLRAIAGVERPTSGRILIDDAEVAGPAAFVEPQQRQVGMVFQDYALFPHLRADANIAFGLRRGEHAIETLIERIGLASLARKFPHELSGGERQRVALARAMAPKPRLLLMDEPFSSLDSRLRDDVRRHTLEFVRESGTTTVIVTHDPDEAMRIADRIALLDHGHLVQFDTPEALYARPASLFAARFFSNVAALPGVGRDGYLETRLGRFTAPGVSQGARALACIRPQHLKLAAASAGVEGRVVASEYRGDCHHVLVAVEGVDVPVTVCVASTERHRGDAFGAGTLVHLAADTGAVPIIAEDGDTALSDQERYAN*
iron_aquisition-iron_transport	13_July_SF_Bin11	d__Bacteria;p__Proteobacteria;c__Gammaproteobacteria;o__UBA6522;f__UBA6522;g__;s__	13_July	13_July_SF_Bin11_scaffold_3490_c1_4	FutA2-family-iron-binding-proteins	338.4	115	7924	0	0	0	MFRKSFYLGSLAVAILATDVASAQEVNLYTTREPGLIQPLLDAFTEKTGIEVNSIFVRDGLAERVAAEGQRSPADVLMTVDFGRLIDLVEQGLTQPTESTVLNAAVPANLRGENGHWFALSMRARVVYADKDLDIDSITYEELADERWRNAFCIRSGQHPYNTAMIGAHLAHHGEAATEAWLSGLKANLGRAATGGDRDVARDIMGGLCEIGVGNSYYVGLMRSGRGGPDQERWGAAIKIILPTFEGGGTHVNISGAAVARYSPNHAEAVRLLEYLVSDAAQKLYAEANFEYPVKQGAPIDPIIAALGRLHVDGASLNDVARHRDTASQLVDRVGFDQ*
iron_aquisition-iron_transport	13_July_SF_Bin11	d__Bacteria;p__Proteobacteria;c__Gammaproteobacteria;o__UBA6522;f__UBA6522;g__;s__	13_July	13_July_SF_Bin11_scaffold_3490_c1_5	FbpB-FutB-family-iron-permease	202.7	118	7924	0	0	0	MIRTGGRGPWRIVAAGTALAVLAPIAALVVTAASGSEDLWRDLIAFVLPVAARNTLVLLTGVGLLTALLGTGAAWLVAAHEFPGRRVFDWALLLPLAVPTYIVAYVYLDVLHPVGPVQGVIRALIGVDSPRDFRLPDIRSMIGCILLLSAVLYPYVYLTTRAMFMMQSANLIDVARTLGHGRRRIFFRVALPLARPAIAVGISLVLLETLNDIGAAEFLGVRTLTVSVYTTWITRSNLPGAAQLALAMLCVVVCVMALERWARRRRRYANDAQHPRPLQRETLRGSRGVLAAVACGLPVFVGFIVPAWYLIDATIARVRFAGVPPSLLGEVLNTVMLSAVATLVAVAAALAVVYAVRTGPEFLPRLFLRIASLGYAVPGTVLAIGLLPIITGIEAAVDT…
iron_aquisition-iron_transport	13_July_SF_Bin11	d__Bacteria;p__Proteobacteria;c__Gammaproteobacteria;o__UBA6522;f__UBA6522;g__;s__	13_July	13_July_SF_Bin11_scaffold_1527_c1_4	FeoA-family-iron-transporter	43.7	21	7940	0	0	0	MTLADLEKGSRARITAIRTASQSVQRLMIMGLVEGAELECLGASLGGDPLEFRLFGGAVSLRREDGRHFDVTPLNGNG*
iron_aquisition-iron_transport	13_July_SF_Bin11	d__Bacteria;p__Proteobacteria;c__Gammaproteobacteria;o__UBA6522;f__UBA6522;g__;s__	13_July	13_July_SF_Bin11_scaffold_1527_c1_5	FeoB-family-iron-transporter	163.1	120.4	7940	0	0	0	MVSVAVPIDQVTVARGKTIALIGNPNSGKSTVFNRLTGLRQKTANYPGVTVEKRIGRLQLENSLVDLIDLPGTYSLSPGSDDERIAVEVLLGRVAGTPLPDAILAVVDVTRLYQGLYLLEQLAELDRPMVVALTMTDAAIRHHIQVDTEELSRRLGGAQVCTIIAPTGHGMPALHKALTNALSAEPGKHAGVSFWPKLREAATDIAAQIGDLDAADLTIIEIERALIDNDQSAREKLAAALGDGAETIVENTRKQLCGEEPPLAAEARARYRWIQEVLPSIQTSTPRQTRLGTTIVDWINRPFPATLLFLLLMAVVFQAVFAWATPLMNLIDAGTSALGGLVAATLPEGMLSSLIADGIIAGVGSVIIFLPQILILFLFIIVMEDTGYLARAAFLVDRA…
iron_aquisition-iron_transport	13_July_SF_Bin18	d__Bacteria;p__Proteobacteria;c__Gammaproteobacteria;o__Woeseiales;f__Woeseiaceae;g__UBA1844;s__	13_July	13_July_SF_Bin18_scaffold_26000_c1_2	FeoA-family-iron-transporter	37.4	21	5912	0	0	0	MDSNGKTLASLKRGEKGVIAAVDASDPQVQRLMVLGLVEGAEIEHASSALGGDPMEFRLFGCGISLRQEQARSFTIAPCESGG*
iron_aquisition-iron_transport	13_July_SF_Bin18	d__Bacteria;p__Proteobacteria;c__Gammaproteobacteria;o__Woeseiales;f__Woeseiaceae;g__UBA1844;s__	13_July	13_July_SF_Bin18_scaffold_26000_c1_3	FeoB-family-iron-transporter	175.2	120.4	5912	0	0	0	MANATEIRIPVTDIPVSRQPDVSIAVVGSPNSGKSTLFNRLTGLRQRIGNYPGVTVERHIGTLKTDGRTIELVDLPGTHGLSAHSYEEQIAIDVIFGRMQGTQPPDALLAVVDATNLYQGLYLVQQLLELERPVVVALTMLDAAEARGLNIDVEALSARLGGVKICPVVAITGKGINELRNALVGLADQPPPQPTAAWPELTAAARELAKSAIVPLRLAEIGRLLIDGATGVNQNVLDCLGPHAAANVDHYREKLFGFDPPVAREARVRYGWVRDILREVQHNVPPFYSWRTRLGAWLNRPIPGTIGLFLVMAIVFQAVFAWATPIMDLIDDSTAMIGSAVASRLGDGWFASLIGDGVIAGVGSVLIFLPQIMILFVFVILLEDSGYLARAAYLMDRAM…
iron_aquisition-iron_transport	13_July_SF_Bin19	d__Bacteria;p__Proteobacteria;c__Gammaproteobacteria;o__Burkholderiales;f__SG8-41;g__SG8-41;s__	13_July	13_July_SF_Bin19_scaffold_2128_c1_6	FbpC-family-ATPase	305.4	300	6081	0	0	0	MTAPQSPWLLVVESLHVHFVTTRGVVRAVEGISYRVKPGEVVALVGESGCGKSVSSLAIMRLLARPAGRVVAGRILFQDRNLLDLTEDQMREIRGHDIAMIFQEPMTSLNPVLTIGFQITEPLLIHMGMTPEQAQARAMELLKLVGIPDPGRRLEQYPHQFSGGMRQRVMIAIALACNPKLIIADEPTTALDVTIQAQILQLMKNLSRDLGIALVVITHNLGIVARYADRVNVMYAARMAEQGSAADVFAQPLHPYTAGLLRSVPRLDQPRGRKLETIEGLPPNLLDPPPGCRFAPRCAAKIGRCEQDVPPLAEVTAHRYSACFRAKEMAQVGPAGLGLQSASAETAVRKKLDKERPLLQARELCTYFDVSTGLKPLKHTHLEVRAVDGLSFQVFRGET…
iron_aquisition-iron_transport	13_July_SF_Bin19	d__Bacteria;p__Proteobacteria;c__Gammaproteobacteria;o__Burkholderiales;f__SG8-41;g__SG8-41;s__	13_July	13_July_SF_Bin19_scaffold_2128_c1_10	YfeB-family-membrane-proteins	55.7	50.9	6081	0	0	0	MSAVAGATLRRDASQAAQAGQPLLEVRNLKMHFTMTKGILSRGTAAKIKAVDDVSFTIARGETLGLVGESGCGKTTTGRCILHLEKLTSGEIIFEGQNLTKLGRKALNEKRERMQVIFQDPFSSLNPRMKVGDIIGEPMKVHGIYPKQKERDERVAELLLVCGLNPKFMDRYPHEMSGGQRQRVGIARALALNPQFIVCDEAVSALDVSIQAQVINLLESLREQFHLSYLFIAHDLSVVHHLCHRVAVMYLGRLVELADSDELFSNPLHPYTQALLAAVPIPDPDVERQRAHRVMKGEIPSPINPPSGCVFHPRCPLAVGSCQHEVPQLRELKPGHWVSCPRV*
iron_aquisition-iron_transport	13_July_SF_Bin19	d__Bacteria;p__Proteobacteria;c__Gammaproteobacteria;o__Burkholderiales;f__SG8-41;g__SG8-41;s__	13_July	13_July_SF_Bin19_scaffold_395_c1_2	FbpB-FutB-family-iron-permease	225.8	118	6083	0	0	0	MHILGPRIGRLMVAATLVGALCALPVVSVFVNLFAEGTPGVWGHLAGTVLPQYVANTLWLMFGVGVGVVALGVSTAWLTAMHDFPGRRVFEWALILPLAMPAYVIAFVYTDFLQFVGPVQTELREFMDWTKADYRFPDVRSLGGAIAMFILVLYPYVYLLGRAAFLERSASLLEVGQTLGVGSSGVFFRVALPLARPAIVAGTALALMEALADFGTVSYFGVPTFTTGIYQAWFSMGERVVAAQLAAVLLGFVILVLLLERMSRGRKRFHETSQRGRPPARQRLSSFKAAGATALCFSTVALGFLLPAGLLLEMAIGEGDVQFGPRFIQLALNSVTLAAITAALLVVLAVLMAYNARLNPSVVSVGLSRLVGLGYAIPGLVIAVGTLIPLAWLDNALAT…
iron_aquisition-iron_transport	13_July_SF_Bin19	d__Bacteria;p__Proteobacteria;c__Gammaproteobacteria;o__Burkholderiales;f__SG8-41;g__SG8-41;s__	13_July	13_July_SF_Bin19_scaffold_395_c1_3	FutC-family-ATPase	416.5	376	6083	0	0	0	MNLRASTGHQQSESHLVTAPLTVPLLAVRGLRHAYGALEVVHDLTFSLERGAIGCLLGASGCGKTTVLRCVAGFEPLQAGEIWLNGSPVSRRDLMLPTEKRQVGVVFQDYALFPHLTVAQNVAFGLRHGDRAAQARRVDEVLDTVRLPGLRGKYPDELSGGQQQRVALARALAPRPHLLLLDEPFSNLDVDLRTALSLEVRDILKAQNITAVLVTHDQDEAFRFADEIGIMNAGRIEQWDTPYRLYHEPATRYVADFVGQGAFLPGTVVDDAHIKLELGVFRGDTPGDWITGTIVDVLLRPDDIQHDDASPLQARVLQKTFRGAEFVYTLQLPGGGQVMSFVPSHHNHAIGEKIGIRLEIDHLVAFRRNAPTEAGRP*
iron_aquisition-iron_transport	13_July_SF_Bin19	d__Bacteria;p__Proteobacteria;c__Gammaproteobacteria;o__Burkholderiales;f__SG8-41;g__SG8-41;s__	13_July	13_July_SF_Bin19_scaffold_546_c1_5	FbpC-family-ATPase	356.1	300	6084	0	0	0	MTEHAIKARKHAAGVSIEDVNLYYGNNHVLKEVSLAIEPGEFFTFLGPSGCGKTTLLRLIAGFGNAQTGRVRIGGKDITALPPWQRDVGMVFQSYALWPHMTVRRNVAFGLEERRLPKPEIWRRVDAVLELVGLSELAERRPSQLSGGQQQRVALARTIVVEPQVLLLDEPLSNLDAKLRVQMRQELLELQRKLALTTIFVTHDQEEANTTADRIAVMSEGVVQQVGTPTELYDNPANRFVASFLGMANVLDGRLASDVGTTVFHSASGITVPLSSSQVANRGTGDSHSIMFRPQSVAIRPAGAPEPRAGVSMQGVIQHQEFLGNLTRYAVAVGESVILVDDAHQPNQRSFSVCTRVGLSLASEQVVILTD*
iron_aquisition-iron_transport	13_July_SF_Bin19	d__Bacteria;p__Proteobacteria;c__Gammaproteobacteria;o__Burkholderiales;f__SG8-41;g__SG8-41;s__	13_July	13_July_SF_Bin19_scaffold_546_c1_6	FbpB-family-iron-permease	177.7	88.4	6084	0	0	0	MNAHWGQRGVALLIAAFLFLFLVVPVAKVIIVAFQAPGTGAFTLVNFQDFFNTSLFREAFWNSLYVAAISVLVATAFAMPLAYFTTRFEFRGAVIVQTLGIIPLIMPPFVGAVAMQLLFGTNGSVNLMLEEWVGINIPFMDGLNGVIFVESIHYFPFILINLSASLNNIDRAMEESAQNLGASGFRLFRRIVFPLAMPGYVAGASLVFIKVFDDLGTPLLLNVNTLLAPQAYLRISSIGITDPMGYVISVILVGFSLFAMWVAALALRGKDYGTEQRGGGGLAKRRMRPWEGVLSYGVIGLILLLVLSPHIGLTLLSFGTIWSFSVLPDGYTINHYREVFEQSPQFVTNTMLYASLAALVDVTIGTAIAYLVLRTKIAARKWLDYTAMAALAVPGVVLG…
iron_aquisition-iron_transport	13_July_SF_Bin19	d__Bacteria;p__Proteobacteria;c__Gammaproteobacteria;o__Burkholderiales;f__SG8-41;g__SG8-41;s__	13_July	13_July_SF_Bin19_scaffold_546_c1_7	FbpA-family-iron-binding-protein	62.1	62	6084	0	0	0	MSTSRILRRAVLLLAVAPALLGLPTQGQAAEDKVIVVTSFPKDLTGKFKSEFEKRNPGVKVEILSKNTSSGIKYVQETAANNTSDIFWASAPDAFEVLKGDGLLQKYTPKVAGIPEKVGAYPINDPDGYYTGFAAAGYGIMWNTRYLKAKKLKPAKEWADLAKPVYHGHVGMSAPSRSGTTHLTVETVLQGEGWEKGWASWKEMAGNFKTVTERSFGVPDGVNSGDFGFGIVIDFFGLSSQASGFPVEFVYPTVTTLVPANVAILKNSPHPQAAAAFIEFLLSPEGQTTLLDPKIRRLPVNPATYAKAPPGFPNPFKDKSIGAVVKFDVDLSKRRYNVVNSLFDVMVTYRLDDLKAATRAIQKAQAAAAKRPNDEKVAGLIKEARALVAAVPVTEAQAS…
iron_aquisition-iron_transport	13_July_SF_Bin2	d__Bacteria;p__Binatota;c__Binatia;o__UBA9968;f__;g__;s__	13_July	13_July_SF_Bin2_scaffold_5068_c1_7	FutC-family-ATPase	396.3	376	6565	0	0	0	MVVIDVKQVGKRYNKTVAVKTCDLQVNAGEILALLGPSGSGKTTLLRLIAGFEHPNEGRISINNRVVVDVASSVWIAAEDRGVGMVFQDYALFPHLTVAQNIRFGLRGMNKKEQQIRVEELLQLTALIGCADRFPHELSGGQQQRVALARALAPRPRVVLLDEPFNGLDPELRPQMRREVARILRHLGTAGILVTHDQEEALGMADYVGVIRNGELQQMGTPEDIYYSPSTPFVASFVGHADFIPGLISGPHVETEIGLFPRPAGASSGPVHVMIRHEAVTAKPGGISATVEEREFLGGEILYRLRLPSGATIHLEQRKPEHWPVGHQVTIEAHLPSVVAFPSRSSRDEQD*
iron_aquisition-iron_transport	13_July_SF_Bin2	d__Bacteria;p__Binatota;c__Binatia;o__UBA9968;f__;g__;s__	13_July	13_July_SF_Bin2_scaffold_5068_c1_8	FutA2-family-iron-binding-proteins	450.4	115	6565	0	0	0	MIIYRGSEIRGKVVLSGLLLAIFLTGEALAQVEKVLNLYTARHYATDEALYTGYIKITGKKINRIEGGEDALFERIKAEGKNSPADVFLTVDVARLWRAEQAGIFAPVKSAKLSERVPAHYRDAENKWFGFSARARVLAYDKNKIQTGELARYEDMASPKWKGEICTRSSSHPYNLSLISSMILHLGEEKATEWARGVAANLARSPRGGDTDQLRAVAAGECAIAISNHYYYVRLMRSQKPEDRAVVEKVGLVWPNQSDRGTHVNISGGGMLRHAPHRDAAVKFLEYLASDGAQTLFAKGNNEWPTVKGVKLANPE
iron_aquisition-iron_transport	13_July_SF_Bin2	d__Bacteria;p__Binatota;c__Binatia;o__UBA9968;f__;g__;s__	13_July	13_July_SF_Bin2_scaffold_2500_c1_5	FbpB-family-iron-permease	134	88.4	6566	0	0	0	MDTVLRNRIGALASWTPNSQWLGLAGMGCVLGFLVVPPLFFLVRTSVDPGYFGEGAFTLEHYENVLEATTFTLLTNLFVFAGGSALLGLIFGIPLAWIVERTNTPFRGLVYIAAWVSFATPLVAKGIAWILLLGPEAGMINTWLMDLFNLENVPFNVFSMGGMIFVEGILWAPLVFLLMAAPLRHMDPSLEEASAMSGSGTVRTAYQITLKLALPSILSVLLLAFVRSMEAFEVPALIGLPARVILPITKIYISLELTATPDYGVASAYAVVLLALVGAALYAYARATHAAHKFQTITGKGFRPRVLDIGKWKYVTLAYVLILPTLIILPLIVLLWVSFLPFSMQPSWEAVSRLTLANYPRVFRNTAALSSLTNSAIVSAACSTFAVLITVIVAWTVIR…
iron_aquisition-iron_transport	13_July_SF_Bin2	d__Bacteria;p__Binatota;c__Binatia;o__UBA9968;f__;g__;s__	13_July	13_July_SF_Bin2_scaffold_2500_c1_6	FbpC-family-ATPase	335.7	300	6566	0	0	0	MPALAVRDLTKTFGDVVAVNHIDFDIQDGEILTLLGPSGCGKTTTLRLVAGLEQPDSGEITMGDQVLTSTVTRTSVPPQNRAMGMVFQSYAVWPHMTVFENVAYPLRAQSFPKTSIKEKVQTVLAMVGLDGLDDRSASLLSGGQQQRVAVARALVFEPKLLLMDEPLSNLDAKLREQMRLEFRNLQQRIGITCIYVTHDQAEAMVLSDRIAVMDSGNIEQLAGPRDIFERPKTSSVADFIGQMNYIACTVVETDTGKCRLKVDGAERNTIDCPSTEGLAPEKPILVRIRPHSVEVRRSPAMDGRPCLECTVSIAAYLGDRIEYELSVGNQTIAAAGEASLEMKRGDKAFAVLDPAAIVLVPK*
iron_aquisition-iron_transport	13_July_SF_Bin2	d__Bacteria;p__Binatota;c__Binatia;o__UBA9968;f__;g__;s__	13_July	13_July_SF_Bin2_scaffold_8175_c1_1	FbpC-family-ATPase	311.2	300	6567	0	0	0	MITIHNLRKQFVVSDGKVAALDDVDLDVAAGEFFVIVGASGSGKTTLLRCVAGLETPDSGEILIGDRPVFSKNPPISLPAQQRGFGMVFQSYAVWPHLTVYKNVALPLREGAQKIPRAELDARVRQALRMVQLDEQADRPATLLSGGQQQRVALARAIAVNPRVLLMDEPLSNLDARLREEVRGKIRDLAKQIGATVLYVTHDQVEAMAMADKIAIMSFGKLLQYGEPMEVYHHPNCAEVADFFGSVNWLPGRIVQANCVETKIGRFDIALSENLGPEVLLGFRPEALMIGSRGDETRKNSFAATLRTSTFLGDQFVYDAAVGDQLLMGKSRVMPSDEGAQLYVDPSDIMVFPGPEKKDRV*
iron_aquisition-iron_transport	13_July_SF_Bin2	d__Bacteria;p__Binatota;c__Binatia;o__UBA9968;f__;g__;s__	13_July	13_July_SF_Bin2_scaffold_8175_c1_2	FbpB-FutB-family-iron-permease	126.6	118	6567	0	0	0	MEAVLRLPRLLSIRLQSSPLLMILAAIPMIVILVLVCVLVWVSFQTGIVGTPDASYTLNNYVQIFGEPFVVKVFWNTVVFTISTTITALVIGLPIAWLTERTTIPGKGLVYTIMTLGLLVPGIYTAMGWTFIAHVRIGFVNRWLMEYFAFEQGPINIATPVGMGFVQGLNLTALAFILTAQMFRAMNPSLEEAAKIHGMGFLGTMRRITLPLAFPAILAAAIYMITIGIATFDVPAIIGLGNRIYMLSTYVYLKANPPDSGLPEHGITAAMGTVMILLALLFTWWYSRVLRQGHRYEVITGKGYRPALVDLGRWSVATAWVFIALYFLATKLIPLLLIAYAAFTPYLAPPSFAMLSKLSLNGFYNLNWDLFWRGLYNTVLLVVTVPLVTLVVAFSISWL…
iron_aquisition-iron_transport	13_July_SF_Bin2	d__Bacteria;p__Binatota;c__Binatia;o__UBA9968;f__;g__;s__	13_July	13_July_SF_Bin2_scaffold_3829_c1_2	FbpB-family-iron-permease	169.1	88.4	6569	0	0	0	MSTIAVPKSAGINLGAFRDPALLIPLVGAGVLIYLAVLPLLMLFIGSFQVEVAPREFAYTLKNYQAAYASQYTYSTFKNSLIFASGSAALTFFLGAVMAWLVERTNTPLRVVFVPIAVVPLILPGVLESIAWIFLLSPKFGYLNVALMYVFGLESAPFNVFSLPGMIWVHSVGQMPLAFLMMVAAFKSMDPSLEESAMMSGASTWQTLRRITMRLLMPTSASVLLILFVRTLESFETPALIGIPARIYVYTSEIFLAFNEYPPDYGRGAALAIGLLLLSAVGVWLYNRSTKESKRFQTVTGKAFRPRQFELGAWRWLGFAFLMTYFVFVVLMPFAVLLWASFLPFFATPSWDALSKLTSENYTYLFTFRPFWDAMQNSIILALLTASVAMVLTSLIAWI…
iron_aquisition-iron_transport	13_July_SF_Bin2	d__Bacteria;p__Binatota;c__Binatia;o__UBA9968;f__;g__;s__	13_July	13_July_SF_Bin2_scaffold_3829_c1_3	FbpC-family-ATPase	325	300	6569	0	0	0	MIEVKELVKTFIDGTGTQVKAVDHVSFKVEEGRFYTLLGPSGCGKTTTLRCIAGLEKPNEGEINVSEGTVYSSVSGAFIPAYKREIGMVFQSYAIWPHLTVMENVAFPMRVSKEKISNEEIRKRVGEALDQVEMGGLEDRMATQLSGGQQQRLALARALVRRPKVLLLDEPLSNLDAKLRERMRMELRELQRRLQITTLYVTHDQLEALSMSNTIAVMSSGVIVQQGGPREIYDHPKTQFVAQFIGSTNQISGQLTASAGEGLGKVQTPIGELSCSLLNGLSPGASVVVVVRPESIVVHREKPAESTNVIEGKIATAMFLGEYVDCSIDLGKVTLQTHQSHALQVRRGQPVWVELPAGECLALPADA*
iron_aquisition-iron_transport	13_July_SF_Bin2	d__Bacteria;p__Binatota;c__Binatia;o__UBA9968;f__;g__;s__	13_July	13_July_SF_Bin2_scaffold_11802_c1_2	FbpC-family-ATPase	300.2	300	6570	0	0	0	MVEQGKLVVEDLQMTYPTAEGPVNAVRGVSFTVEPGEFYTLLGASGCGKTSTLRCIAGLEQPDGGRISIGESVVYSQSDRIMEPPNRRDIGMVFQSYAIWPHLSVYSNVSFPLVLGRRRFPRKQVREKTMRALSLVQLEGLAFRPAPLLSGGQQQRVALARALVAEPKLLLLDEPLSNLDAKLRGEMQLEIKNLVKSLGVTTLYVTHDQTEALTMSDKVAVMRDGILIEEDIPRNIYLRPRSSYTATFLGETNLIAGKLVKSSAGNGMCQVESAIGRVTCPAPQPGKEQEHFWVAYRPEGMNVTAENPQRENVFQGDIKAVIFTGDQVIYKIGVQDQLLQAKTDPHNNFSPNERVFVELSPEKCLLIPRDREAVEESADGVKV*
iron_aquisition-iron_transport	13_July_SF_Bin2	d__Bacteria;p__Binatota;c__Binatia;o__UBA9968;f__;g__;s__	13_July	13_July_SF_Bin2_scaffold_11802_c1_3	FbpB-family-iron-permease	95.3	88.4	6570	0	0	0	WTLTNLRTVFMEASTYTLLKNTFFYAAGSLALALPIAFFLAWLVERTDLPGRDFMYTAMFVPMVIPPFAVAVGWIFLLNPNNGLLNNWIRYLFALDMFRGPFNIYSVWGMIFVTGLLSVPSMWLMLIPLFRNSDPRLEEAAATSGAGRLGTLCRVTVPLMAPGVLAVLVYFTVIYIEVFEIPLALGLTANYPVLSTKIFLLVSAEEVGELAYSIAAAFGMLFLIVGVVLMGFYLFSVRMSAKFAVVTGKGYRPSIVKLGAWKYLALGIIGAYFIFAVLLPFLILVWTSLLPYYRTPSLRALNLITIANYTKILQQHEFILAMKNTIIVAATAATASMILASLISWFVVRRGGWLSRSLSVLSFTPLAIPTVVLALAILLLYKGTPIQATLFILILAFAT…
iron_aquisition-iron_transport	13_July_SF_Bin2	d__Bacteria;p__Binatota;c__Binatia;o__UBA9968;f__;g__;s__	13_July	13_July_SF_Bin2_scaffold_27594_c1_2	FbpB-FutB-family-iron-permease	178.9	118	6572	0	0	0	MPAPGTQSIGVVRNRGWSVPWVRDPTLPVWIGTALFLVFLMVLPLGSIFRASLWDETGVTFHRYLVVFTNEAFLKAIRNTIVISFWVGLLAIVVGALLAWLVTRTDLPWKKSIRALVMASFVTPPFLGAFAWTLLAGPNAGALNKLYRSLTGSDEALFNIFSMPGLIFVMALYSFPYVFSMVANVCELISSDLEDAAEILGANKWRIAWTVTLPLALPALIGGFILAFLHSLSLFGAPAILGLPAGLHTITTQIWALFQYPPRLDLAAAFSVPLLLATMLLIGLQKKILGRRGFSTVGGKGGQKRLVKLGWGRLPVMLLVLGILSLSVFLPYWILLKAALSKAWALPLTWDNFTLKNFMFALFQYDDTQRAIYNTFKLGILTATVGTVIATLVAYITNR…
iron_aquisition-iron_transport	13_July_SF_Bin2	d__Bacteria;p__Binatota;c__Binatia;o__UBA9968;f__;g__;s__	13_July	13_July_SF_Bin2_scaffold_27594_c1_3	FbpA-family-iron-binding-protein	68.2	62	6572	0	0	0	GFKDKSGFYYGMRATLSVIAYNPNIVPEKDAPKTWKDLLNPKWSGKEVTAHPGYSGIIMTHVLALVNLNGWEYFRDLAKNKLHLVQSANDPAGVVASGERPVGVNGAEYFYYKTQKQGNPIKIVYPQEGVPLVVSPVAIAKDSPHPNAAKLFTEFVFAKESQQLLADKEGLYTGHPDVTYPKDKPKLKDLKLLPADADELEKRNAEIKKRFVEIFGA*
iron_aquisition-iron_transport	13_July_SF_Bin2	d__Bacteria;p__Binatota;c__Binatia;o__UBA9968;f__;g__;s__	13_July	13_July_SF_Bin2_scaffold_5120_c1_4	EfeU-family-iron-perease	103.8	24.9	6579	1	0	0	MHILLSFVLMLLASTTLWAADEARRLVSILDYLGGDYKNAVQDGKVVSQDEYEEMQEFSKRSLEILAQLKRTDKADKAGIEADLNTLAKEVADKADAKVIAALSRTIKEKLIAAHGIVAYPKAFPTLTAGGTLYLENCAQCHGETGKGDGPSRESMKPQKPLPADFTDPDRMAGLFPFKAFNTVTFGVDGTAMASFIAFSEEQRWQVAFYVLSLRHSPEAAAAGAKLFQSKKVPVELSTVARLATTPDGELLETLKPYAANDTELHQLLAYLRRGLLEADAFEPLAFSARIMQESVELYAAGDRLGAYEKAVQAYLDGFELAEPRLFARSPGFARGLEAQFTKFRGALKQGVPAEEIRKLHQEIAARLAEAREMTARDAGESGYYLFVNSMLILLREGL…
iron_aquisition-iron_transport	13_July_SF_Bin2	d__Bacteria;p__Binatota;c__Binatia;o__UBA9968;f__;g__;s__	13_July	13_July_SF_Bin2_scaffold_5120_c1_5	FbpB-FutB-family-iron-permease	191.9	118	6579	0	0	0	AALVLAPIVAVVWNIFLPSETTWSHLVSTVLPSYTWNTLLLVMLVAVGVISLGVVSAWLVTAYSFPGQRLLEWGLVLPLAMPAYVMAYAYTDWLQAAGPVQTALREITGMQVREYWFPEIRSLPGAAAMLSFALYPYVYLLARAAFLDHPRTATEAAQLAGYRAWGRFWRVSLPLARTGIVAGTALAVMETLADFGTVSYFAVNTFTTGIYRAWLSLGDSVAAGQLATCLLVFVLVMLSLERFQRGSARYAGKRTPIPPQHLRGWRAVAACALCAAPVLFGFLLPAGILLELAVNEPEARFSARVFSLVTNTFTLAGLAAVAAVSVALLLAYAARTVNSPLIHGANRLAVLGYALPGAVIAVGILLPLGKIDNAIATWMQEQFGVRTGLLLTGSITALI…
iron_aquisition-iron_transport	13_July_SF_Bin23_1	d__Bacteria;p__Proteobacteria;c__Gammaproteobacteria;o__Woeseiales;f__Woeseiaceae;g__;s__	13_July	13_July_SF_Bin23_1_scaffold_1749_c1_6	FeoA-family-iron-transporter	33	21	608	0	0	0	MKSNGSTLATLKRGQKGIIQFVDATDPQVQRLMVLGLVEGAEVEHASSAIGGDPMEFRLFGCGISLRQEHAKYFKVSPVAAGD*
iron_aquisition-iron_transport	13_July_SF_Bin23_1	d__Bacteria;p__Proteobacteria;c__Gammaproteobacteria;o__Woeseiales;f__Woeseiaceae;g__;s__	13_July	13_July_SF_Bin23_1_scaffold_1749_c1_7	FeoB-family-iron-transporter	172.3	120.4	608	0	0	0	MTKRSEIRVPANDIPLAKRTNASIAVVGNPNSGKSTLFNRLTGLKQRIGNYPGVTVERHIGQLKVDDMVIELVDLPGTHSLSAHSLEEHIAVDVIFGRMQGMREPDGILVVLDATNLYQGLFLVQQLIDLKLPMVIALTMTDAAERSGVGIDIDRLRAALGGVPIYPVVATSGAGLPKLRQAIADMESLTPVERIVVWPELTEAAGQLAQDAKEPIRFAELERLLIDGPTDANRPFLEKLGRDARDKLETVRDSLFGIEPPIARDARIRYAWVRQVLADVQHSAPPFHSWRTRITSFLNRPVPGTIGLFLVMAIVFQAVFAWATPIMDVIDAGAATLGASVMRALGEGAFSSLIADGVIAGVGSVVIFLPQILILFLFIILLEDSGYLARAAYLMDRAM…
iron_aquisition-iron_transport	13_July_SF_Bin27	d__Bacteria;p__Myxococcota;c__Polyangia;o__Polyangiales;f__SG8-38;g__SG8-38;s__	13_July	13_July_SF_Bin27_scaffold_18_c1_131	FeoB-family-iron-transporter	188.7	120.4	3368	0	0	0	MNPRAGTPEILIAGNPNSGKSTLFNALSGGSARVGNYPGVTVDRTTATVRLSARQVALVDVPGMYSLTANSPEEQLAVDALVASETRAVVCVVDATTLQRGLYLALQLRESGVPVVVALNMMDAAERMGLRIDTDHLSESFGAPVVPVVATKRQGLDALLNAVEGQLGLTSPVDAPSVSYPAALEADLSELVPLVEQWRPGASSQQTRAVALWSLLSLDEDSLRGVPDSLRIAVQELRSAAIAQGRNPDLEIIATRYAWIEEQVSRASSNPDPKPSVSERIDNVLTHPVFGLVVFAIVMFLIFEALFTWAEPAIGFIEGLTAALQGQVAGSLPDGVLQDLIVEGIIAGVGNVIVFAPQILLLFLFIGFLEDSGYLARVAFVIDRVMKGVGLHGKAFVPL…
iron_aquisition-iron_transport	13_July_SF_Bin27	d__Bacteria;p__Myxococcota;c__Polyangia;o__Polyangiales;f__SG8-38;g__SG8-38;s__	13_July	13_July_SF_Bin27_scaffold_18_c1_132	FeoA-family-iron-transporter	69.1	21	3368	0	0	0	MAGNSKRFANEKEIHYQLVMKPSLADLALGQAAEIVSIDCDRSISRRLMEMGLIPGTEVRVVRVAPLGDPIELRVRDYALSVRRAEAARIAVVPARAA*
iron_aquisition-iron_transport	13_July_SF_Bin28	d__Archaea;p__Crenarchaeota;c__Nitrososphaeria;o__Nitrososphaerales;f__Nitrosopumilaceae;g__Nitrosopumilus;s__	13_July	13_July_SF_Bin28_scaffold_60_c1_27	YfeB-family-membrane-proteins	130.7	50.9	1929	0	0	0	MLKIVEIENLTVQYPDVKALDDVSFEINQGDFLGIIGPNGAGKSTLFDSMLGLNTKYKGTIKFFGEDIRKSKNYLKEIGYVPQKPIFEKNFPVTVTDVVRMGLRNESDENKIDEILQQLWIHELRNRRIGELSGGQQQRVFIAKALIINPRILILDEPVTGIDQQSIDLFYSILRELNSKQKITIIWSSHDLDAVNQLANHVACLNRTLFFHGESEKFFSNDELVKQYSEASMQEHMHHH*
iron_aquisition-iron_transport	13_July_SF_Bin28	d__Archaea;p__Crenarchaeota;c__Nitrososphaeria;o__Nitrososphaerales;f__Nitrosopumilaceae;g__Nitrosopumilus;s__	13_July	13_July_SF_Bin28_scaffold_60_c1_28	YfeA-family-iron-binding-proteins	98.6	46.6	1929	0	0	0	MNIQIKIAIIAIAIIIPLSSIAVYGTNTNQQFTSSNNSKLQVISSFNPLHEFSQNVGKEKIDVVLLVPIGVEPHDWEPTVKDVQRMQKVDLIIINGIGFENWVDNLEEIGYSGEIIDTSYGILSKNSNDEISQNSGDPHIWLNPVYAKIQVQNIANAFSNSDPVNEKYYQSNAAVYIKELDLLDLKIRNDLSNCSNDFVSFHDAFSYFAKEYNLNQHTIILSNDSHGEATAKTLENIIFTAKKLNIKVIFAEESDNTRTSEIIANEIGGKVLVLSPLEVVSDGTYISKMTHNLENLKEALC*
iron_aquisition-iron_transport	13_July_SF_Bin28	d__Archaea;p__Crenarchaeota;c__Nitrososphaeria;o__Nitrososphaerales;f__Nitrosopumilaceae;g__Nitrosopumilus;s__	13_July	13_July_SF_Bin28_scaffold_72_c1_70	Zip-family-zink-and-iron-uptake	34.7	25	1932	0	0	0	MEVNNLSKFKVIASGVIPFGFLVILMLYIFGPGADLLDLGIPLPEITIERVTFIDSEIQATVRNTGPIPVEIVMADINDRIQPAAVEPDRFLERYETTLVRIPFEWNEAEPYTIGITVEDGTRFEKEIEAAAFALEPTFDLVVFFAIIGTYVGIIPVMIGLLWLPFIKKISKQKYYFFLALTVGLLLFLAIDSIEEAIEVSNENLAKSFNGSLLIATVVVLSFLGLYYAGNKIVKKADSSKLAKPVAIALMISIGIGLHNFGEGLAVGASVGLGSIAFSTFLIVGFALHNTTEGIAIAAPMSKGKLMIGKLAALGIIAGSPAIFGAWVGGFIYSPFTSVIFLAIGAGAIFQVILVIVKWIREENEKNMSSFSVVSGFAVGMLVMYLTSILV*
iron_aquisition-iron_transport	13_July_SF_Bin28	d__Archaea;p__Crenarchaeota;c__Nitrososphaeria;o__Nitrososphaerales;f__Nitrosopumilaceae;g__Nitrosopumilus;s__	13_July	13_July_SF_Bin28_scaffold_72_c1_71	FeoE-family-iron-efflux	77	20	1932	0	0	0	MFVQRTKVLQISLLAIFSAFLVELIFGVISNSLALITDGIHALLDSVVTMVLLLAARMAMKPADAEHTYGHGKIESLGGMIGGIAIFLIACFFIYESIHRLQSPPPTILPGLFAILAGLYTIGIDIFRLGLLRKSIKKIGGDTLKADFYHAFMDLGSTLVAIIGIVLVSYGLYFGDFVAALILGALLAVLSIKLVYKTALDLTDIISPELVKDVKEIAIATEGVIDANQVLMRRSGDTIFADITISLRGDTSFDKAHEISNNVERNIKNRISNSTITVHFEPNWQDVPLDAKILEISKRVDGVKEVHNVSTHKTKGKTYSNLHVMVDREMNLLSAHKISEIIEQEIHKNIPEIEHATIHLEPFVKIPKNFNLEDKITENRIKAILEKYSEIKKIGRIVS…
iron_aquisition-iron_transport	13_July_SF_Bin32	d__Bacteria;p__Gemmatimonadota;c__Gemmatimonadetes;o__Gemmatimonadales;f__GWC2-71-9;g__;s__	13_July	13_July_SF_Bin32_scaffold_51_c1_40	FeoB-family-iron-transporter	160.4	120.4	8453	0	0	1	MSRATPVAGSGGMTASRSPVPATILVGNPNVGKSLLFKNLTSRYVTVSNIPGTTVEIVRAPANFDGRRLEIIDTPGINDLSQRSDDAQVTRRVLDEHADATIVQVADAKNLRRALLLTLQLAELGRPMILVLNMFDELEERGGRIDIERLSTVLGIPVVTTVAPQNRGTDALIASLDSARAATVGSLARQLAGSDYERNRTRLERVNEILAETYSIARPDRPSFRVRLGFWAMHPVQGIGFLAAVLVGVFWFVGLFGAGTLVDLVEVGVFQQHLNPLAIRLVDAVFRFPHVHEMVAFSVSVAIPVTPVHDVTLGTLERVALGPAYQVVSGIGLTGWQETLQFAHDFLVGEFGVITMALSYALAIVLPIVTTFFLVFGVLEDSGYFPRMAIMVNRVFRIM…
iron_aquisition-iron_transport	13_July_SF_Bin32	d__Bacteria;p__Gemmatimonadota;c__Gemmatimonadetes;o__Gemmatimonadales;f__GWC2-71-9;g__;s__	13_July	13_July_SF_Bin32_scaffold_51_c1_41	FeoA-family-iron-transporter	41.1	21	8453	0	0	0	MADEYLSCPFCGFEFAKADTLCHHGCPLGALCHLNRCPNCQYEFAEQPRAVSWLESLFRKDRRPVRDLPEHVLSVRDLRGGERGRVICLGTGGESRHNNLAVFGVVPGAEVTAIQQRPSCVLRVGETELALDPAIAREILVERLEPDPVPT*
iron_aquisition-iron_transport	13_July_SF_Bin33	d__Archaea;p__Crenarchaeota;c__Nitrososphaeria;o__Nitrososphaerales;f__Nitrosopumilaceae;g__Nitrosoarchaeum_A;s__	13_July	13_July_SF_Bin33_scaffold_841_c1_19	YfeA-family-iron-binding-proteins	112.4	46.6	2155	0	0	0	MINQIKLAIIAIMIVIPLSSIVIYTTDSKIQQENTKTKLYVMTSFYPLHEFAQKVGQDKVDVILLVPVGVEPHDWEPTIQDVQKMQNADLIVINGIGFESWVDNLDEINYSGRIIDTSNGIFSKSEQPIKESIKINSHFQSNDPHIWLNPIMAKIQVQNIADAFSKSDPQNEKFYQQNAEKYKNELDLLDKKIRNELSNCTHDFIAFHDAFSYFADEYNLSQHSIISSNNPHAEPTAKILQDIINTARELNIKVIFTEETVDHRTSQVIANEIGGKILVLSPIEIGNDQNYISRMTENLNNLKEALC*
iron_aquisition-iron_transport	13_July_SF_Bin33	d__Archaea;p__Crenarchaeota;c__Nitrososphaeria;o__Nitrososphaerales;f__Nitrosopumilaceae;g__Nitrosoarchaeum_A;s__	13_July	13_July_SF_Bin33_scaffold_841_c1_20	YfeB-family-membrane-proteins	121.1	50.9	2155	0	0	0	MLKVLEIEHLTVDYPGVRALDDVSFTVNEGDFLGIIGPNGAGKSTLFASMLGMNTKYKGKIKFFEIDIKKSKDYLKQIGYVPQKPIFEKNFPATVIDVVRMDLRKESEKNKIDEILQQLWIHELGNRRIGELSGGQQQRVFIAKALVNNPKLLILDEPVTGIDQQSTDLFYSILKELNSKQKITIIWSSHDLDAVKQLANHIACLNRTLFFHGESDEFFKNDELVKQYSEASMQEHMHHH*
iron_aquisition-iron_transport	13_July_SF_Bin34	d__Bacteria;p__Actinobacteriota;c__Acidimicrobiia;o__UBA5794;f__ZC4RG35;g__SZUA-217;s__	13_July	13_July_SF_Bin34_scaffold_15981_c1_2	FbpC-family-ATPase	358	300	9374	0	0	0	MTSATDQLSIRARGLTKSYGDTLALDGFSLDVWEGTVVTLLGPSGCGKTTALRVIAGFERAEGVVEIRGRTVLGPDTFIPPEQRRVGMVFQDYALFPHMTVRKNVRYGLGKGSRPERVDEIIELVGLHGLADRMPNELSGGQQQRVALARALAPGPDVILLDEPFSNLDAALREKVRRELKLILTEARTTAVFVTHDQEEALATSDLVAVMKNGRILQADTPGHLYSNPATEWVATFLGDADVLDSEARAGLVETILGTFETDVTGPVSVVVRPENVQMSVGETANATVAGIEFFGHDQLVTLAMAGGVRVRSRVGSRPAYRIGQHLRARAIDARIFTRPGPDPGHR*
iron_aquisition-iron_transport	13_July_SF_Bin34	d__Bacteria;p__Actinobacteriota;c__Acidimicrobiia;o__UBA5794;f__ZC4RG35;g__SZUA-217;s__	13_July	13_July_SF_Bin34_scaffold_15981_c1_3	FbpB-FutB-family-iron-permease	360.4	118	9374	0	0	0	MTAAPPIERRASRHQRSPARGWWTAAAIALAPTLIPPLSLLWQVTFEGSGLLLPFSRLVELFVSTLLLTAAVTATALSIGTSTAWISSRTRIPFRRIWMIVAALPLVIPSYVAALTIIGGTGPEGLFSSWLGITIPTPYGFIGAWLALGVFLAPMAHLIVTPGLRLIDPATEEAAIGLGASRTKAFFTVTLPQLRPALISAGLMVGLYTISDFGAVSLMRFDTFTRAIYTLYQGQIDRRPAATLSLVLMGLAVLILFAERKTRGRAAYHTTRTRRQRIRRDLTTSGSWIATIWMSAVAAISLVLPVAVLVFWLARGLGAGQDLTSIWPEIGRSLGVSVLAGAVAVAAALPVAMVTARKPSRLASIAESAAWGTYALPHITIGVAMIGFALTLARPLYQT…
iron_aquisition-iron_transport	13_July_SF_Bin35	d__Bacteria;p__Proteobacteria;c__Gammaproteobacteria;o__GCA-001735895;f__GCA-001735895;g__GCA-001735895;s__	13_July	13_July_SF_Bin35_scaffold_1073_c1_3	FbpB-family-iron-permease	151.6	88.4	444	0	0	0	MSEVVLSEPAAAPLIKPKTSRDDRIMVGFILVICLYLLVTLALPLYAMLSKSFSTFSFDLTNFEFQVDSGAGWGEPVTAAILNDRLQKFAPADLATSSDGRLAVTEFFPDFSFRSPTRYRIRQLRDEAAFLFGSERVADSEWHEYGSNDFRRIVLRPSVATGLENYRTYFSTPALSRSIGNSLWIATISTLITVSLAFGFAYALSRSTMPFKGIFRLTAMIPILVPSLLPGIALVYLFGNQGMIKGLLLGESIYGPIGIVIGSVFFTFPHALIIIATALAISDARLYEAAIALRASRWKTFWTVTLPGARYGLISAAFVVFNLVITDFGLPKVIGGQYNMLAVDIYKQVIGQQNFEMGAVVSVVLLIPALFAFAIDRFVQKKQIAQLSARSVPFEPKPH…
iron_aquisition-iron_transport	13_July_SF_Bin35	d__Bacteria;p__Proteobacteria;c__Gammaproteobacteria;o__GCA-001735895;f__GCA-001735895;g__GCA-001735895;s__	13_July	13_July_SF_Bin35_scaffold_1073_c1_4	FbpC-family-ATPase	334.2	300	444	0	0	0	MTKPGSASTETRSIYLEIDRLSKKFGSFVALNEVSLEVYEGEFVCFLGPSGCGKTTFLRAIAGLDIQTTGNVRQGGRDISALPPSERDFGIVFQSYALFPNLTAEKNVAFGLENQKLARAAIAARVSELLDLVGLPEQGAKYPAQLSGGQQQRIALARALATSPGLLLLDEPLSALDAKVRARLRREMKALQRRLGVTTIMVTHDQEEALTMADRIVVMNQGVIEQVGTPTEIYREPDTLFVADFIGAMNQVPARSRGDSGVVIGRLELASRRHGFDADREIVAAIRPEDIIPHEDAGSAAGTGGNRLEAEVEDMEFLGSFWRVTLKNTELGESTLIADLSINALRRTALEVGSVISVELPAERLWVFPPDASL*
iron_aquisition-iron_transport	13_July_SF_Bin35	d__Bacteria;p__Proteobacteria;c__Gammaproteobacteria;o__GCA-001735895;f__GCA-001735895;g__GCA-001735895;s__	13_July	13_July_SF_Bin35_scaffold_2142_c1_8	FbpB-FutB-family-iron-permease	203	118	445	0	0	0	MPGVLLVATLFSLPLFTIVGFVMHPGNDIWQHLLDTVLAEYLFNSAVLMLGVAVGTLVIGVGCAWLTSLCVFPGKRLFAWALLLPLAFPTYIIAYTYTGMLDFAGPLQTWIREATGWGAGEYLFPEIRSLGGAVTMFSLVLYPYVYLLARAAFLEQSVCVLEVSRTLGCTVWSSFYRVALPLARPAIVAGLSLALMETLADYGTVAYFGIGVFTTGIFRTWFGLGDSAAAAKLAAILLLFVFTLIAVERWSRKRAQYHHATYRYRSLPQYRLRGYRALAAFCACFLPLLLGFLLPAWQLARWALETYGYMIDDGFLQLTLNSLRLASSAALLAVALALFLAYGKRLLRSRVVAASIRVVATGYAVPGTVVAVGVIIPFAWFDNSVDSLLRAQFGFSSGL…
iron_aquisition-iron_transport	13_July_SF_Bin35	d__Bacteria;p__Proteobacteria;c__Gammaproteobacteria;o__GCA-001735895;f__GCA-001735895;g__GCA-001735895;s__	13_July	13_July_SF_Bin35_scaffold_2142_c1_9	FutC-family-ATPase	413.1	376	445	0	0	0	MTSQLVVKNLDAGYDDLQVLSRINFSLMPGEIGCMLGPSGCGKTTVLRVIAGFEPAWQGSILIDGVEVSSQHVLLPPEQRKIGMVFQDFALFPHLRVEDNVRFGLDGMSRKEQQVRVQEMLAIVGMPAYAQAFPHQLSGGQQQRIALARALAPRPRLLLLDEPFSNMDAELREQLAREVRNILKQENSTAILVTHDQHEAFAMADEICVMNEGSILQQGSGYDLYHQPANRFVADFIGQGVIIPATVESATSVRTDLGVIEGDARIADPPGTMLDVLIRPDDVVHDDESEDSAVVVEKAFRGADFLYYLRMDSGIEVMCLAPSHHNHKINERIGIRLNVDHLVTFSRN*
iron_aquisition-iron_transport	13_July_SF_Bin36	d__Bacteria;p__Proteobacteria;c__Gammaproteobacteria;o__Burkholderiales;f__Burkholderiaceae;g__;s__	13_July	13_July_SF_Bin36_scaffold_6494_c1_3	FutC-family-ATPase	399.2	376	1706	0	0	0	MFLTLQQVSVCYPGDATDLTAVDTVSLALRSGQIGVLIGPSGCGKTSLLRAIAGLEQIAQGRISIRGDILADATQGVHRPPESRRVGMVFQDYALFPHLMVGENVAFGIAHLSRTARRQRVREVLELVGLAHVAQRAPHELSGGQQQRVALARALAPAPRLLLLDEPFSSLDVDLREHLVQELRAIVKAAGITALLVTHDQMEAFAVGDEIGVMHDGKLLQWDDAYALYHRPSNRFIAEFIGHGVFAPGQITATGAGTVVRTALGDLRDIAECPLPDAYPDGKCDVLLRADDIIHDDAAPVQARIERKAFRGSEFLYTLRLASGELVLALVPSHHNHHIGEWIGIRAEVEHVVTFARE*
iron_aquisition-iron_transport	13_July_SF_Bin36	d__Bacteria;p__Proteobacteria;c__Gammaproteobacteria;o__Burkholderiales;f__Burkholderiaceae;g__;s__	13_July	13_July_SF_Bin36_scaffold_6494_c1_4	FbpB-FutB-family-iron-permease	207.1	118	1706	0	0	0	MHRLVTFVCLLLALPVLSVIGSWIALDTGSLATLRHISATVLPSYVGNSLLLSVFVGVGVAVVGGATAATVSLFEFAGRRFFEWALLLPLAMPAYVLAYAYTDFLQFSGPLQTALRALTGAQGVLWPDVRSLPAAALLMVFCFFPYVYLLTRAALDERAVSLMEAARLLGAGTTRRVRTVALPLARPAVAAGVALALMETLADYGVGSYFGLSTLTTGIYKAWLVMNDRAAAAQLASLLLASVTLLLWLEHRAQQRLRFTSARAETAHGAQARPLKLSGAAAWAAIAVCATPVLLGFVVPVAVLLRLLAQETQAVGAIMALPWERFAQWAWTSLELAMAAALLTLVLALALSLAKRVHARGLLPWAVRALSLGYAVPGAVIAVGILLPVGWLQEVAPNT…
iron_aquisition-iron_transport	13_July_SF_Bin36	d__Bacteria;p__Proteobacteria;c__Gammaproteobacteria;o__Burkholderiales;f__Burkholderiaceae;g__;s__	13_July	13_July_SF_Bin36_scaffold_4322_c1_3	FeoA-family-iron-transporter	36.7	21	1712	0	0	0	MRPSTGNIAPVPLSALQAGTQVCVDYLDDAIDPTQREQLTAYGLAPDQPLVVLQQRPMTIVMIDQLELALETSVVRHVWVHPMPAPQRPFEHVISSRAAHRPARRHFLSGLSPVIVVLTCVIEKAKHVLLIGRDGS*
iron_aquisition-iron_transport	13_July_SF_Bin36	d__Bacteria;p__Proteobacteria;c__Gammaproteobacteria;o__Burkholderiales;f__Burkholderiaceae;g__;s__	13_July	13_July_SF_Bin36_scaffold_4322_c1_4	FeoB-family-iron-transporter	151.6	120.4	1712	0	0	0	MNASAIALVGHPNVGKSVLFHRLTGAYVNVSNYPGTTVEIARAATSFDTGVDLIDTPGVLTLPARSEDERVTMRALLQEPLHTVIQVGDAKNLRRTLSLTALLAELGVPSLLALNMQDEARLRSVVVNTQALSIALGIPVVATVATSGEGIEPLTKRLTDARILQPLLRYNATAEAVTADLADRIAAHVRSVRLSARGLALLYLGQDCEVTAWLQGAAGAAYSELEAARWAAQAQGVTPAALAHERSQAVDKLAARVSTCAEPTAQSSPRPSQLVGQCVIHRVWAWPILLGVLFAVYQFVGVFGAGTLVELMEEKLFGGVLNPAISQFVQSHVGLPWLVALLVGPYGLWTMGMTYALALILPIVTTFFIAFGLLEDSGYFARLAVLANRLFKLIGLNGR…
iron_aquisition-iron_transport	13_July_SF_Bin37	d__Bacteria;p__Acidobacteriota;c__Thermoanaerobaculia;o__UBA5704;f__;g__;s__	13_July	13_July_SF_Bin37_scaffold_2589_c2_5	FbpC-family-ATPase	345.3	300	1718	0	0	0	MAFLELERIRKRFGDLVVLDGIDAAVAEGETLVLLGPSGSGKTTLLRILAGFETPEEGRLRVAGEDVSALPPARRNFGMVFQHYALFPHLDVGKNVAFGLAARGVPAAAQGSRVAEMLALVELPGFERRAVHEISGGQQQRVALARALAPSPRVLLLDEPLSNLDPALRERTRRQLRAVLRRVGITAVWVTHEQQEAFDVGDRIALLDGGRLQQLGTAAELYSRPASRFVADFVGQASWLGGRRVAAGEVEVAPGVRWRVAADAGAASAGEVAVMLRPEDACLVQPATGVLAGRVRASRFTGHATEVEVELDDGTRLLVASHEAVPAAGSLVGVEPLAGRSSPRAFAPAGGDGGAP*
iron_aquisition-iron_transport	13_July_SF_Bin37	d__Bacteria;p__Acidobacteriota;c__Thermoanaerobaculia;o__UBA5704;f__;g__;s__	13_July	13_July_SF_Bin37_scaffold_2589_c2_6	FbpB-FutB-family-iron-permease	123.9	118	1718	0	0	0	MSRAPRWAGALLALVLTWLVGYPLLVTLAESLGLPAGLDLSSFAEFVRRPDEWQAGWHSLWISAASVALAALVGIPLGFLFARHEFPGRRLLGSLVILPIALPPLVGVIAFLFLYGESGLLTRVVQLGLGLDEAPWRLNGPGAILLVHAYSLYVFFYLFTRAALARFDASVLEAASALGAGRGYTLRRVTLPLLAPALVGAGLLTFMTALGSFSAPYLFGGGFRVLPTQIVASKLNGELAMARVETVMLAALAFLGLWLVRKLDVDRHAVAGGARGIAPSRRRLQSRGARLAATVAGWGLAVFLLLPHLTLVLISFVPPVSWTTELLPPVLGLVNYESLAATPERLRPVFNSLWMALAATAGALLLGASAARLSLTLRGRLGRWLELLLVVPWAIPGTV…
iron_aquisition-iron_transport	13_July_SF_Bin38	d__Bacteria;p__Proteobacteria;c__Gammaproteobacteria;o__Woeseiales;f__Woeseiaceae;g__UBA1844;s__	13_July	13_July_SF_Bin38_scaffold_326_c1_23	FeoE-family-iron-efflux	50.9	20	1555	0	0	0	MSHAHDNNSNMRRVMIALVLTGTFMVVEVIGGIISGSLALLADAGHMLTDTMALALAAVAFRVSKRPGDRKLTYGYQRFQILAAFVNGLSLLLIVGWILFEAVQRFITPSDVMGQTMLLVASAGLVVNIFAFVVLHGGDRENLNIRGAALHVAGDLLGSVAAIVAAVVIIFTGWMTIDPILSVAVAILILKSAWTLVKRSAHVLLEGAPEWLNVDTMQASIVSQVPEVASVHHVHIWGLTPQDLMMTMHVRVNCEIDNPTTLIRKIKSLMQDEYGIGHSTIELETEDCADH*
iron_aquisition-iron_transport	13_July_SF_Bin38	d__Bacteria;p__Proteobacteria;c__Gammaproteobacteria;o__Woeseiales;f__Woeseiaceae;g__UBA1844;s__	13_July	13_July_SF_Bin38_scaffold_326_c1_26	FeoA-family-iron-transporter	33.7	21	1555	0	0	0	MDANGKTLASLKRGQKGVISSVDATDPQVQRLMVLGLVEGAEVEHAGCALGGDPMEFRFFGCGISLRREQALSFSVSSHGSGV*
iron_aquisition-iron_transport	13_July_SF_Bin38	d__Bacteria;p__Proteobacteria;c__Gammaproteobacteria;o__Woeseiales;f__Woeseiaceae;g__UBA1844;s__	13_July	13_July_SF_Bin38_scaffold_326_c1_27	FeoB-family-iron-transporter	173.3	120.4	1555	0	0	0	MSKAAETRIPLSDISVSRQPNASIAVVGGPNSGKSTLFNRLTGLRQRIGNYPGVTVERHVGTLKTDGKTIELVDLPGTHGLSAHSFEEQIAINVIFGRMEGTQPPDAILAVVDATNLYQGLFLVQQLLELERPVVVALTMFDVADTSGLNIDVAALSAHLSGIPVCPVVATTGKGINELRNVLVDLADQPAPAPAESWPELSAAAEQLARFATVPLRRAEIERLLIDGAAGANQHVLECLGANAAAEIERHREKLFGFDPPLAKEARVRYGWVRKVLDEVQQTVPPFYSWRTRLTEWINRPVPGTIGLFLVMAIVFQAVFAWATPIMDLIDDGTAVLGSVVAAGLGDGALASLVSDGIIAGVGSVIIFLPQILILFLFIILLEDSGYLARAAYLMDRAM…
iron_aquisition-iron_transport	13_July_SF_Bin39	d__Archaea;p__Crenarchaeota;c__Nitrososphaeria;o__Nitrososphaerales;f__Nitrosopumilaceae;g__;s__	13_July	13_July_SF_Bin39_scaffold_913_c1_11	YfeA-family-iron-binding-proteins	100.6	46.6	3081	0	0	0	MNRQIKFAIIAITIVIPLSSFSVWASDSEFQFVEKNGLTKLQAITSFYPLYEFSQKVGQDKVNVQLLVPEGVEPHDWEPTIQDVQELQKSDLIIINGLGFENWVESLGEMNYRGIVVNTSDGIIKNQNEKMFTFLNKGDPHIWLNPNFAKIQVQAIANAFSKSDPPNQNFYQKNAQEYIIELEKLDFKIRDDLSNCNREFIAFHDAFSYFAYEYDLHQHTILSSNDPHAEPTAKTLENIINIARELKLEIIFTEETTDPRISNVVANEIGGKILVLSPLEISNNENYISRMTENLDNLKEALC*
iron_aquisition-iron_transport	13_July_SF_Bin39	d__Archaea;p__Crenarchaeota;c__Nitrososphaeria;o__Nitrososphaerales;f__Nitrosopumilaceae;g__;s__	13_July	13_July_SF_Bin39_scaffold_913_c1_12	YfeB-family-membrane-proteins	115.9	50.9	3081	0	0	0	MLSVAEIEHLTVQYPDVKALDDVSFTVEKGDFLGIIGPNGAGKSTLFAAMLGLNTKYKGIIRFFGQDIRKSKDYLKEIGYVPQKPIFEKNFPATVNDVVKMSLRQESNVDKIDEILQQLWIHELSQKRIGELSGGQQQRVFIAKALVNSPKILILDEPVTGIDQQSIELFYSILRELNAKQKITIIWSSHDLDAVNQLANHVACLNRTLFFHGESDAFFENDELVKQYSEASMQEHMHNH*
iron_aquisition-iron_transport	13_July_SF_Bin43	d__Bacteria;p__Actinobacteriota;c__Acidimicrobiia;o__UBA5794;f__UBA4744;g__UBA4744;s__	13_July	13_July_SF_Bin43_scaffold_4769_c1_5	FeoA-family-iron-transporter	56.8	21	6453	0	0	0	MSRALSEVPRGETVRLAGVDADRGTVHRLAEMGLTPGVALTVLQTSKGPVLVAVRGARVAVGRKMATTMRVVSNGTGAGA*
iron_aquisition-iron_transport	13_July_SF_Bin43	d__Bacteria;p__Actinobacteriota;c__Acidimicrobiia;o__UBA5794;f__UBA4744;g__UBA4744;s__	13_July	13_July_SF_Bin43_scaffold_4769_c1_6	FeoB-family-iron-transporter	223.4	120.4	6453	0	0	0	MRRLSIALAGNPNSGKTTLFNVLTGSRQHVGNWPGKTVEKRSGRFSEGDVEFEVVDLPGTYSLAAVSPEELVARGYLLEETPDVVILVVDASNPERNLYLTVQILELGIPCVVALNMSDTAEARGLRIDHDLLQQRLGIPVIRTVARRRDGIEDLLKAVVAVGAERAA*
iron_aquisition-iron_transport	13_July_SF_Bin43	d__Bacteria;p__Actinobacteriota;c__Acidimicrobiia;o__UBA5794;f__UBA4744;g__UBA4744;s__	13_July	13_July_SF_Bin43_scaffold_4769_c1_7	FeoB-family-iron-transporter	152.6	28	6453	0	0	0	MTGRLVIDYGPDLEAEIEKMEAAIEAYPAIRDRFPARWLALELLEDGDDLRVRLAGLVGGERVLAAADESQARLQARFGDTASVQIPNGRYDWINALVRETVTQSRTDRTPVSDRIDTVVTHRWFGLPIFLASMWVVFKLTVDISAVFLDWVDGVMGGPIARWMATLVDVLGLGNTWVKSLIVDGVVAGVGGILVFVPVLMALYLSLGLLEDSGYMARAAFVMDRIMRRLGLQGRSFLPMLVGFGCTVPAIYATRTLQRRRDRVMTGLLVPFMSCGARLPVYVLMAAVFFPRSRGTVVFAMYLLGILVALVLGLLLSRTVFRAEAPTPLLMELPPYRLPTLRSVWLQMWRRTAVFIRDAGTIILGTSLVVWLLMAIPTGGGSFSEVEVEQSAFGAVSSA…
iron_aquisition-iron_transport	13_July_SF_Bin49	d__Bacteria;p__Proteobacteria;c__Gammaproteobacteria;o__Woeseiales;f__Woeseiaceae;g__UBA1844;s__	13_July	13_July_SF_Bin49_scaffold_2296_c1_7	FeoE-family-iron-efflux	48.4	20	4777	0	0	0	MNHSHGHSHGHNREQTSSNMRRVVIALVLTGTFMVVEVIGGILSGSLALLADAGHMLSDTIALGLAAVAFSVSKRPGDKKLTYGYQRFQILAAFVNGLTLLAIVGWILIEAVQRFIRPSDVMGETMLVVASAGLVVNIIAFAVLHGGDRENLNIRGAALHVAGDLLGSVAAIIAAIVIIYSGWMPIDPILSIAVAMLILKSAWLLVRRSAHVLLEGAPDWLDVPAIQERIIAQVPQVAGVHHVHVWGLTPQDLMMTMHVRLNGKLDNPTSIIRQIKKIMLDEYGVGHSTIEIETDDCADH*
iron_aquisition-iron_transport	13_July_SF_Bin49	d__Bacteria;p__Proteobacteria;c__Gammaproteobacteria;o__Woeseiales;f__Woeseiaceae;g__UBA1844;s__	13_July	13_July_SF_Bin49_scaffold_2296_c1_10	FeoA-family-iron-transporter	40.9	21	4777	0	0	0	MDNNCKALSSLRRGQKAVIAAVDPRDPQVQRLMTLGLVEGAEVELAGAALGGDPMEFRLFGSGISLRQEQARHFTVSSLESGD*
iron_aquisition-iron_transport	13_July_SF_Bin49	d__Bacteria;p__Proteobacteria;c__Gammaproteobacteria;o__Woeseiales;f__Woeseiaceae;g__UBA1844;s__	13_July	13_July_SF_Bin49_scaffold_2296_c1_11	FeoB-family-iron-transporter	172	120.4	4777	0	0	0	MTKQTETRVLLQDIPVSRQPDASIAVVGSPNSGKSTLFNRLTGMRQRIGNYPGVTVERHIGTLKTDNQKIELVDLPGTHGLSAHSLEEHITVDVVLGRIEGTQPPDGILAVVDATNLYQGLYLVQQLLELDLPVLVALTMSDAAEASGLKFDIDALSARLSGVQICPVVATTGKGINDLRNALVELAGQPAPAPSESWPELSSAARELAEHATVPLRPAEIERLLIDGPIGANKHVLECLGDNAEAEVQRFREKLFGSEPPLAREARVRYAWVREVLSEVQNQVPVFYSWRSRLRSWINQPIPGTIGLFLVMAIVFQAVFAWATPVMDLIDNVTAALGSIANSQLGGGALSSLVSDGVIAGVGSVVIFLPQIIILFLFIILLEDSGYLARAAYLMDRAM…
iron_aquisition-iron_transport	13_July_SF_Bin5	d__Bacteria;p__Gemmatimonadota;c__Gemmatimonadetes;o__SG8-23;f__UBA6960;g__UBA2982;s__	13_July	13_July_SF_Bin5_scaffold_17050_c1_1	FeoB-family-iron-transporter	82.1	52	9298	0	0	0	KKKGFDFDRKLDDLLTSRVFGFPLMMFILAVVFWLTIEGANVPSSMLANLLIDTAHPWLKGLADAISVPWWLSGFLLDGVYLATAWVISVMLPPMAIFFPLFTLLEDFGYLPRVAFNLDSMFQKAGAHGKQALTMCMGFGCNAAGVVATRVIDSPRERLIAIITNNFSLCNGRWPTQILIATIFVGALAPAQLGGLVSAAAVVAIALLGIVMMFLASWVLSRTVLRGEATSFSLELPPYRPPRVLQTLYTSIIDRTLIVLWRAVIFAIPAGAVIWLISNITVGGASLAQIAVDGLDPFGLLLGLNGVILLAYVVAIPANEIVIPTVLMLTVLTAGLAGGSGAGVMFELDSVNATGDVLRAGGWTLLTAVNLMLFSLLHNPCSTTIYTIYKETRSAKWTT…
iron_aquisition-iron_transport	13_July_SF_Bin5	d__Bacteria;p__Gemmatimonadota;c__Gemmatimonadetes;o__SG8-23;f__UBA6960;g__UBA2982;s__	13_July	13_July_SF_Bin5_scaffold_17050_c1_3	FeoA-family-iron-transporter	30.8	21	9298	0	0	0	MDTTALQTQPEVSADSALAGLRLGDIPLRQTVELTHIDLPPHEAEPLLERGVLPGCRICPVRSSPSGDPIVSIDGSLLALRRETAQCLCVRLLTALKG*
iron_aquisition-iron_transport	13_July_SF_Bin5	d__Bacteria;p__Gemmatimonadota;c__Gemmatimonadetes;o__SG8-23;f__UBA6960;g__UBA2982;s__	13_July	13_July_SF_Bin5_scaffold_17050_c1_4	FeoB-family-iron-transporter	154.8	120.4	9298	0	0	0	MGALHSEGESQAGATALLGEPGDTPLVAMIGPPNSGKTTLFNRLTGLRQKVANYPGVTVEKHVGSVQLPDYRELRLVDLPGVHGFSARTLDERITRDVLEGRMSGLRAPDALVLTVDSTRLESQLMLVEPVLELDVPTLLVLNMSDELKARGGSVDDAILADRLGVEVVRTNARLGEGLEAVREFLGRVAVRGPGQVQRNATNVPEGLALPMMDAFTERRRRVRTIVEAARFVPPRPSGPSERLDAVCLHRVWGPLVFLAVVVLVFQSIFTWAVPLM
iron_aquisition-iron_transport	13_July_SF_Bin52	d__Bacteria;p__Proteobacteria;c__Gammaproteobacteria;o__Acidiferrobacterales;f__Sulfurifustaceae;g__Sulfuricaulis;s__	13_July	13_July_SF_Bin52_scaffold_3237_c1_7	FeoB-family-iron-transporter	127.8	120.4	8664	0	0	0	MKKATQEASIRLRTPLFRGERRLRIALVGMPNSGKSTLFNAVSSTSIHTGELSGTHRAYNECAVQIGLDEARVVDLPSIHTLHDLPSDDLMALQYLLWGDELPLVKIHEPGGPPAPFAPPDVIVQVMDATALERHLELTLELSQLGRPMVIALNMMDEAWNKGLHINAAVLSRQLGIPVVPTVALMGQGISELFKTAIDSVRDKACPLPQLASKHICEKLQPLSKALNRPEIQKAFRVPHSLLVMQLAANDAYFRGEMQQHFPELLPGLMQLRAKAEKALPRPLTEELHADRHHRAAMLYETVTRLGAPHEGRGWRYWLDELFLHPQWGLLGSLAVFAAVLFVVFEVSVWIDSMTSAKLVEWVSAWQPQSTGGVVARAVTDGLIGLIGIVVPYMIPLVL…
iron_aquisition-iron_transport	13_July_SF_Bin52	d__Bacteria;p__Proteobacteria;c__Gammaproteobacteria;o__Acidiferrobacterales;f__Sulfurifustaceae;g__Sulfuricaulis;s__	13_July	13_July_SF_Bin52_scaffold_3237_c1_8	YfeB-family-membrane-proteins	56.7	50.9	8664	0	0	0	LKRVGLTEQAHKYPGQLSGGQQQRVAIARALAMDPICMLFDEPTSALDPEMINEVLDVMVGLARDGMTMMVVTHEMGFAKKVAHRVIFMNEGRIVEDARKQEFFGTPRSERAREFLSKILHD*
iron_aquisition-iron_transport	13_July_SF_Bin52	d__Bacteria;p__Proteobacteria;c__Gammaproteobacteria;o__Acidiferrobacterales;f__Sulfurifustaceae;g__Sulfuricaulis;s__	13_July	13_July_SF_Bin52_scaffold_2416_c1_1	FutA1-family-iron-binding-proteins	399.5	112	8672	0	0	0	MRGLSVMLSCVILLSVPAFAGEELVVYSARNEQLIKPLFDAYSAETGTEIKFITDKEGPLLERLKAEGKNTPADMLVTVDAGNLWLAASVGVLAKVNSKTLKANIPAHLRDPDDRWFGLSVRARTIVYSTARVKPADLSTYEALGDSKWKGRLCLRTSKKVYNQSLVAMLIARHEEPKTEKLVKSWVANLATDVFPDDTKVMEAILAGQCDVGIVNTYYFGRLEKKQPGLPLALFWPNQKDRGVHVNVSGAGITAHAPHRAEAVKFLEWLSSEKAQNLFADENLEYPANPKVKPAQSVAAWGKFKQDTINVSKAGGLQAKAVMLMDRAGYK*
iron_aquisition-iron_transport	13_July_SF_Bin52	d__Bacteria;p__Proteobacteria;c__Gammaproteobacteria;o__Acidiferrobacterales;f__Sulfurifustaceae;g__Sulfuricaulis;s__	13_July	13_July_SF_Bin52_scaffold_2416_c1_2	FbpB-FutB-family-iron-permease	252.4	118	8672	0	0	0	MSASAEDIRQSPPPIESGISDWLNVNVRLWRLASFTVAAIVAAPIVVIALSWFTPVGDIWRHLVQTVLGELLWNTAVMMTGVGVGVFLLGAGLAWLVTMYDFPGRRFFDWALMLPLAIPAYVLAFVAVGLLDYSGPVQSAWRAVFGGSGWFPPIRSAGGVIGVMVLAFYPYVYMLARAAFLSQGRRMLETGRVLGLVPRAAFLRVALPMARPALAAGVALALMEALADFGAVAIFNYDTFTTAIYKAWLGLFSLPAAAQLASLLLLFVALALIGERQLRGRARYHVTLRVGREQRYKLAGARAIYATVACVVILLLAFLVPVGQLLYWAWNTAHLDLDFRYLRFFFNTVSLGMAAAVVTTFGALLLAYTYRLKPDRWVTGAVRFATLGYALPGSVLAVG…
iron_aquisition-iron_transport	13_July_SF_Bin55	d__Bacteria;p__Proteobacteria;c__Gammaproteobacteria;o__HK1;f__;g__;s__	13_July	13_July_SF_Bin55_scaffold_2383_c1_10	FbpB-family-iron-permease	182.6	88.4	1239	0	0	0	MRRAVQSFQRGPAAIGLLIALFLGVFLVVPVGKVILVAFQDPNTGAATLINFLDFFRNSLFRESFVNSFYVSAMSVLVASAISIPLAYFTTRFNFGGAVLIQTLGVIPLIMPPFVGAVAMQLLFGDNGSVNLLLDEYLGFTIPFMSGLNGVILVESIHYFPFILINLSAALNNIDRSMEESAQNLGASGVRLFRRIVFPLAMPGFVAGAALVFIKVFDDLGTPLLLNVNNMLAPQAYLRISSIGISDPMGYVISVILVAFSLLSLWVSLLALKGKDYSTLQKGGGGLMRRDLRTWEKAGCYVVVIAILLLVLSPHIGLLLLSFGTVWSFAVLPDAFTLEHYYTVFESASQYITNTLLYAGLAALMDVILATAIAYVVWRTKLAGRKWLDYGATGALAVP…
iron_aquisition-iron_transport	13_July_SF_Bin55	d__Bacteria;p__Proteobacteria;c__Gammaproteobacteria;o__HK1;f__;g__;s__	13_July	13_July_SF_Bin55_scaffold_2383_c1_11	FbpC-family-ATPase	337.4	300	1239	0	0	0	MKSNPSSNGGVVIENLSLSFGDTEVLKGVSLEIAEGEFFAFLGPSGSGKSTLLRAIAGFGPAPRGRILIQGRDVANQPPWKRDVGMVFQSYALWPHMTVRRNVAFGLEERKVPKKEIRRRVDAALDMVGLLSLAGRRPSQLSGGQQQRIALARTIIVEPKVLLLDEPLSNLDANLRIQMRREIRELQQELKLTTIFVTHDQEEANTTSDRMAVLDDGVIQQVGKPMELYDSPSNLFVARFLGTANVVQGSVEKRNGGKSFRTASGTDIPVPSSSTEAGHLLFRPQNVSILPADARPHSADILLPGRVRHKEFLGSIIRYGVDARGDLVLVDDPHRTTSRVFDVGEDVLLAMEQEQIKLLNR*
iron_aquisition-iron_transport	13_July_SF_Bin55	d__Bacteria;p__Proteobacteria;c__Gammaproteobacteria;o__HK1;f__;g__;s__	13_July	13_July_SF_Bin55_scaffold_8814_c1_1	FbpB-FutB-family-iron-permease	169	118	1256	0	0	0	MVIDLRVLAQHFQPRVIGIVLIAVIVSLPVVVVLSSVFQPAGDVWRHLSATVLPLYVQNSALLMVGVATGTLALGVTTAWLTTMCSFPGRKLFEWALLLPLAIPAYIIAYTYTGMLDFAGPVQAFLRELFGWSRGDYWFPEVRSLGGAIVMLSLVLYPYVYLLARSAFLEQSPYAIDVSRTLGCSTWSSFFRVSLPAARPAIIAGLSLALMETLADFGTVQYFGVPTFTTGIFRTWFGLGDSGAAAQLAVVLLAFIFFVFAAERWSRRRAGFHHVGNRSRPLGTYVLTPGRAWLAFSACALTLALGFVVPVVQLSIWAARTAGQMVDADFFELLTHTLALAAATAAISVLLALYLAYGRRAHATLPVQFAVRLAGMGYAVPGIIIAVGVMLPLAWADNM…
iron_aquisition-iron_transport	13_July_SF_Bin55	d__Bacteria;p__Proteobacteria;c__Gammaproteobacteria;o__HK1;f__;g__;s__	13_July	13_July_SF_Bin55_scaffold_8814_c1_2	FutA2-family-iron-binding-proteins	488.8	115	1256	0	0	0	MLRLAALTLTLIAMALGTIVHAGSVVNVYSARKEALIKPLLDKFSAQTGIEARLVTADAGPLLERLRREGRNSPADVFITVDAGRLHRAKTAGLLQPLESAALEAAVPAAYRDPQGLWFGLSLRARPIIYTRGRVNPDDLSTYETLADPKWRGRICIRSSSNIYNQSLVASLIAANGEAATLEWLKGLVKNFARKPAGGDRDQIRAAAAGECDIAIANTYYLARMRSAEPGSADHEAAKAVVVFWPNQSGRGVHVNVSGAGVTSAAPNRDNAIRLLEFLVTDEAQAWYATVNNEYPVKQGVPWSDAVREMGHFKADDLNLSVLGSNNALAVKLMDQAGWQ*
iron_aquisition-iron_transport	13_July_SF_Bin55	d__Bacteria;p__Proteobacteria;c__Gammaproteobacteria;o__HK1;f__;g__;s__	13_July	13_July_SF_Bin55_scaffold_5534_c1_4	FutA1-family-iron-binding-proteins	482.2	112	1257	0	0	0	MPRLIIFGLTVLTLILGTAAQANSVVNIYSARNEALIKPLLDKFTEKTGIQTHLVTAGAGPLLERLRREGRNSPADLFITVDAGRLHEAKEAGVLQPVESATLDAAVPAPYRDPQGLWFGLSLRARPIMYARGRVQSDELSTYEALADPRWRGRICIRSSSNIYNQSLVASIVAADGETATLDWLKGFVKNFARKPAGGDRDQLRAAAAGECDIAIANTYYLARMHTAEPGSPDHQAAKALEVFWPNQNGRGAHVNVSGAGVTTAAPNRDNAIRLLEFLVTDEAQAWYAEVNNEYPVKPGVPWSETVREMGRFKADELNLSALGSNNSLAVKLMDEAGWQ*
iron_aquisition-iron_transport	13_July_SF_Bin55	d__Bacteria;p__Proteobacteria;c__Gammaproteobacteria;o__HK1;f__;g__;s__	13_July	13_July_SF_Bin55_scaffold_5534_c1_5	FbpB-FutB-family-iron-permease	229.4	118	1257	0	0	0	MSNRSALTDQIHPRALSVVLVATLVSLPVIVVLSFVFHPAGEVWRHLAHTVLPLYVRNSVVLMLGVAVGTLGLGVTTAWLTTMCTFPGRRAFEWVLLLPLAIPAYIIAYTYTGMLDFAGPVQTFLRESFTWSRDDYWFPEIRSLGGAIVMFSLVLYPYVYLLARSAFLEQSPYAIDVSRTLGCSTWSSFFRVSLPAARPAIIAGLSLALMETLADFGTVQYFGVPTFTTGIFRTWFGLGDSGAAAQLAVVLLTFVFILLAAERWSRKRASFYHVGNRSRPLGIYQLTSGKAWLAFSVCTVTVAFGFLVPAVQLSVWALKTAAEMVDASFFKLLANTLGLAAATAFIAVLLALYLAYGRRAHGTVPVRIAVRLAGMGYAVPGIVIALGVMLPFAWLDNAV…
iron_aquisition-iron_transport	13_July_SF_Bin6	d__Bacteria;p__Proteobacteria;c__Alphaproteobacteria;o__Rhizobiales;f__Afifellaceae;g__;s__	13_July	13_July_SF_Bin6_scaffold_4030_c1_1	FbpA-family-iron-binding-protein	97.9	62	4447	0	0	0	MKKQIMTIVSSLATAWLAGTPALAAEKLTLYCSPQIEWCNLMVEAFEKETGIDVAMTRKSSGETFAQIKAEARNPKGDIWWGGTGDPHLQAAEEGLTAEYSSPVFDKLHPWAQNQAKSAGMKTVGIYAGALGIGYNKELLAQKGLPAPECWADLAKPEYKGEVQIANPNSSGTSYTTLATLVQIMGEEKAFEFLKAMHKNINQYTKSGSAPIKAAARGETTIGITFMHDMVTQVVNGFPIEIVAPCEGTGYEIGSMSIIKNARNMESAKKFYDFALQANIQTRAREAKAYQVPSNSGATPPDEAPDLTKLKLIDYDFAKYGSSAERKRLLKRWDDEVGALPR*
iron_aquisition-iron_transport	13_July_SF_Bin6	d__Bacteria;p__Proteobacteria;c__Alphaproteobacteria;o__Rhizobiales;f__Afifellaceae;g__;s__	13_July	13_July_SF_Bin6_scaffold_4030_c1_2	FbpB-family-iron-permease	600.7	88.4	4447	0	0	0	MNKFVSLWLAVGLIGFFVLPWYTTDDAFWSFTWLFDGWPFDSDYAPAIIQIFAHGKIWLAPLMVFFAAVLPMLGGKPSDRFFAATLTLAGAGGLTYLLLQGFTIGIGGWEYQSLETLFGPVDRQFGMGAGAVLVAAAFLFLLTQSFAARGYVGGDLFVAGSIGLIIALITAFVFFPVSRILISAFQDNDGVYAFSLFAEKITDNKIWGLRCLAENVSCGVAWNSLALAVSVGIGSTLLGLAFALVTTRARLKMGKAFRVLTVLPIITPPFVIGLAMILLFGRAGVVTQFMSSAFDIPPTRWIYGFTGIWLAQMLAFTPIAFLVLIGVVEGVSPSMEEAAQTLRADSWTTFSTVSFPLMRPGLANAFLLGFIESMADFGNPFVLGGNYGVLSTEIFFAIV…
iron_aquisition-iron_transport	13_July_SF_Bin6	d__Bacteria;p__Proteobacteria;c__Alphaproteobacteria;o__Rhizobiales;f__Afifellaceae;g__;s__	13_July	13_July_SF_Bin6_scaffold_4030_c1_3	FbpC-family-ATPase	393.5	300	4447	0	0	0	MTIKSNAASVRFDAVSKAFGDVVAVDQISLTIEPGKLVTLLGPSGCGKTTTLRLIAGLEMATGGQIFIGDRDVTRLPATDRDVAMVFQSYALFPHMTVGQNVAYGLKVSGVKKPEARDRSQDALNLVGLADLGSRMPSELSGGQQQRVAVARALVLEPQVLLFDEPLSNLDAKLRRRVREEIRDIQQNLGLTVIYVTHDQEEALAVSDSIVVMKNAVIAQIGTPRELYEAPIDAFVADFIGEANILDCEIESVAGNMAQVRLADIVLQLPALNLGPGPAQLAIRPRRVDLHPKAVAGTLPGTLVKATYVGTHMEYRIDTAHGEIFAISGDVDELHSAGSEIRIGFRDPGPVLIPAV*
iron_aquisition-iron_transport	13_May_SF_Bin101	d__Bacteria;p__MBNT15;c__MBNT15;o__MBNT15;f__MBNT15;g__;s__	13_May	13_May_SF_Bin101_scaffold_15824_c1_1	YfeB-family-membrane-proteins	204.1	50.9	1502	0	0	0	MTFRDKGVGEEKSGIDAGTEPAIRVEDLTVAYGEKPVLWDVDMGVPAGVLMAVIGPNGAGKTTLIKAIMGLVQPVAGFVSIFGKPYLDQRRLVGYVPQRNSVDWDFPTSVLDVVMMGRYGVLGWLSRPGRAERKAAMEALSKVGMADLAGRQISQLSGGQQQRVFLARALVQDARVYLMDEPFQGVDATTERAIVTLLKEMRSEGKTVVVVHHDLQTVPEYFDWVTLLNVRCVAS
iron_aquisition-iron_transport	13_May_SF_Bin101	d__Bacteria;p__MBNT15;c__MBNT15;o__MBNT15;f__MBNT15;g__;s__	13_May	13_May_SF_Bin101_scaffold_15824_c1_2	YfeA-family-iron-binding-proteins	136.5	46.6	1502	0	0	0	MPSRPKGEILPDTIPFSHAAYPKGTRKPGGRFRFLTVMLLLGALLLSGCEKRKETGSDGAIARLPADLAGRKIRVVATIGMITDIVSQVGGERVQVDGLMGPGVDPHLYKASEGDVTRMAGADIIFYGGLHLEGKMTEVFERMRGRILTVAVTDGIDRSVLLKPPEFQGVFDPHVWFDVTLWMKAVEQVAETLAGIDPQHGEAYRANAKAYLGKLSELHEYVKARAGEVTTSRRVLITAHDAFNYFGRAYGFEVLGLQGISTVSEAGTADIQALAKLIVERKIPAVFVETSVSPRTIEALKEAVRARGFDVEIGGNLYSDAMGNPGTPDGTYIGMVRHNIDTIVSALSK*
iron_aquisition-iron_transport	13_May_SF_Bin101	d__Bacteria;p__MBNT15;c__MBNT15;o__MBNT15;f__MBNT15;g__;s__	13_May	13_May_SF_Bin101_scaffold_18008_c1_2	FeoE-family-iron-efflux	65	20	1520	0	0	0	MTMRKHTHLHRHTLPDPSVTTTEKGSRAVLWSFAALFATAAVQAVVVLFTGSVGLLADTIHNLGDAGTAIPLWVAFRLARKRPSDRFTYGYGRVEDLAGVIVVAVILASAIAAAAESIHRFVAPVPVRHLWAVAAASAVGFLGNEAVAVYRVRVGKEIGSAALVADGRHAHADALTSLAVALGAGGVWMGYPVADPAVGLGISVIILRIVWQTGKEVFLRLLDGSDPAVAVEIRETASAVPGVVDVSDVRVRWAGHRMYAEVNLAVEGGRSVNEGHAIAKEVRHRMLHGLRYLSDAVVHVDPADASGIKNHRVPSHRHDDLPGHSH*
iron_aquisition-iron_transport	13_May_SF_Bin101	d__Bacteria;p__MBNT15;c__MBNT15;o__MBNT15;f__MBNT15;g__;s__	13_May	13_May_SF_Bin101_scaffold_18008_c1_4	Nramp-family-protein	122.5	25	1520	0	0	0	MRWRRPDKKKFFVFLAVLGPGIITASVDNDAGGIATYSIAGAHFGYSLLWTLIPITAALIVVQEMAARMGVVTGKTLADLIREKFGVRPTFFLLVALLLANLSNTVAEFAGWAAALEIFGVSKYLSVPIGAIAVWFLVVKGSHRVVEKIFLIASTMYFTYAVSAYFAHPQWGSVARNLVTPVLNMDSAYVVMLIGMVGTTIAPWMQFYLQSAVVEKHIPVEHYSLCRADVIVGCFITDIVALSIIVACGATLFAEGIQINDAKDAAMALAPLAGKYASVLFAIGLANASLFSASILPLATAYSVCEGMGWESGIDKDFRTAPHFFWLYTAIIGLGALFVLYPAAPLILIMLFSQVANGILLPFVLVFMLKLINDRELMGEYVNSKAFNGIAWTTTIVMI…
iron_aquisition-iron_transport	13_May_SF_Bin102	d__Bacteria;p__Myxococcota;c__UBA9160;o__UBA9160;f__UBA9160;g__;s__	13_May	13_May_SF_Bin102_scaffold_48571_c1_2	FeoA-family-iron-transporter	61.9	21	9904	0	0	0	MAIPGIRLQRVNGSLSLADLEPGASAVVEGIHTAAPGAQRLQDLGFLRDTRVEVVRRAPLGDPIEFELRGYRICLRHSEAAWIHVFRDDRIQPG*
iron_aquisition-iron_transport	13_May_SF_Bin102	d__Bacteria;p__Myxococcota;c__UBA9160;o__UBA9160;f__UBA9160;g__;s__	13_May	13_May_SF_Bin102_scaffold_48571_c1_3	FeoB-family-iron-transporter	154.9	120.4	9904	0	0	0	MIEAVVASPLRLGLLGSPNSGKTTLFNALTGLRAKVGNYPGVTVERREGQLVVEGRHLVVVDLPGTYSMNAISPDERVVTRILDGEIADAPEALVIVADACTLERSLLFVAQVLQRDAPICLVVTMTDELHSRGGVLDLRRLERALGIPVRGVIGHKGLGLGALRRLLAHPESWSRPHLRPPAGAAERAAWVDSVLGSVLLRRPGANRITDAIDRVVLHPVAGVALFAVVMVTFFQLIFAWATPAMDFIDAAVGHSSVAVRAALPPGLATDFLAEGLIAGVGAVIIFLPQIVLLFSLLYLLEDLGYMARAAFVIDRVMGSIGLEGRCFVSLLSSYACAVPGIMATRTIPSPRNRLATMLVAPLMTCSARLPVYALLIGAFVPATTVLGFLGVQGLALLG…
iron_aquisition-iron_transport	13_May_SF_Bin12	d__Bacteria;p__Acidobacteriota;c__Thermoanaerobaculia;o__UBA5704;f__;g__;s__	13_May	13_May_SF_Bin12_scaffold_10583_c1_2	FbpA-family-iron-binding-protein	229.9	62	7553	0	0	0	MRYWLQWSTVAIVVTAVLAGACTQPADEDDLASQPLVVYSGRNEALIGQLLKRFERHTGLQVKVRYASTSELVATLLEEGKATPADVFISQDAAALGALVAAGRLKPLRQELLSRVEPRFRAPGGEWIGISGRARCLVYAPERIGADELPTSLDELGDARFRGRFGVAPANGSFQAHMAVYRTVRGADALGRLLAAMVANEPGRYAKNSAIVEAVSAGEIDFGVVNHYYLWRAKEENPSVSAENFFLTEGEASSFINLAGAGALSDRPDAARLITFLLSDDAQAYFAAETFEYPLVPGIEPSVELTPLAEIDTPDVDYGAVSAALSATLSDIVDSGLLR*
iron_aquisition-iron_transport	13_May_SF_Bin12	d__Bacteria;p__Acidobacteriota;c__Thermoanaerobaculia;o__UBA5704;f__;g__;s__	13_May	13_May_SF_Bin12_scaffold_10583_c1_3	FbpB-FutB-family-iron-permease	409	118	7553	0	0	0	MPTAASATQGRPRTSVARGRVSRSPSLVFVAILAVLTAAAVNLPLVYLFLRAAQQGVSGYASVVFSTSTARLTVRTLGLVFGVVATATPLAVTLAWVVTRTDLPGRRFWAATAALPLVFPSYVAALTFVASFGPRGYLQRLLEDFGIERLPDFAYGFSGALLVLTLYTYPYIFLLTVAGLRSLDATTEEASRSLGCGRWRTFFSAVLPQLLPAMAPGALLVTLYTLADFGAVSIVRYNTFTMAIYNAYQALFDRSIAASLATVLVVLTASFIVLEIWFLSHLRPARLGASRPARAIPLGKWRGPVMAGVAGLSLINVWVPVAVLLSWSVRGLGRGSSVAEAGWSALNSLGVALPTAVLAVALSLPIAVWAVRVASIPARVTQALSFAGYALPGLVVGLA…
iron_aquisition-iron_transport	13_May_SF_Bin12	d__Bacteria;p__Acidobacteriota;c__Thermoanaerobaculia;o__UBA5704;f__;g__;s__	13_May	13_May_SF_Bin12_scaffold_10583_c1_4	FbpC-family-ATPase	342.3	300	7553	0	0	0	MTGGTVAPPILEIEGLEVSYGRVGAVRQVDLTIDGPGITALVGPSGCGKTTLLRAIAGFEVPASGSVRIAGVTVAGNGSWVPPESRRVGMVFQDGALFPHLTVRDNVGYGLRGIPDAAERVSDVLSRVGIANLAGRYPDQLSGGQQQRVALARALGPAPRLVLLDEPFVSLDATLRGRVRDQARQILEASAVCAVLVTHDQEEALSFADRVAVMTGGKIMQIGSPEEIYHRPVSVEVARFIGDGHLMPCTVTSGRFSSEFGEATCQATDGPGLLFVRPEDLSVVRWSQGRGVPGTVVERRFFGHDVLDSVVLASGLRVEVRSLSSATVPVGSPVRLTLKERTYRVFSSSG*
iron_aquisition-iron_transport	13_May_SF_Bin12	d__Bacteria;p__Acidobacteriota;c__Thermoanaerobaculia;o__UBA5704;f__;g__;s__	13_May	13_May_SF_Bin12_scaffold_9094_c1_1	FeoB-family-iron-transporter	163	120.4	7573	0	0	0	MTVPHGRSADSEQDSQAAVPRSVLLVGNPNVGKSVLFSNLTDRYVTVSNFPGTTVDIVRAKARGGRDDLEIVDSPGVNDLAPRSEDARVTRQLLDDMPQATVVQVVDAKNLRRALLLTLQLADLERPMVLVLNMADELEQRGGHIDEQRLQEILGIPVVSAVAVANRGTDELLAALDRAAVPRLNGAAVGVFADEYERNKALLARVNQVLEETYSMVQPQRASLGVRLGFWAMHPVKGLFFLLASLAVVFWFVGLLGAGTLVDLLEVGLFEQRLNPMAIRAVDAVMPFPHQHAKGVVAATIGVPVSPVHEIHLATLERTVAGTDYTLSGELSGASVVFQFVHDLLVGKFGAVTMALSYAFAIVLPIVTTFFLLFSLLEDSGYLPRMAIMVNKLFRIMGL…
iron_aquisition-iron_transport	13_May_SF_Bin12	d__Bacteria;p__Acidobacteriota;c__Thermoanaerobaculia;o__UBA5704;f__;g__;s__	13_May	13_May_SF_Bin12_scaffold_9094_c1_2	FeoA-family-iron-transporter	57.6	21	7573	0	0	0	MAEQFVVCSLCGFEFERGDTLCQHGCPMRTFCNLIRCPSCDYEFPERPKAISWLGRLMRREPPVGEQCERLRTVSELAPGETSEIVSLGTHAARRGTLSAFGLVPGSEVTVVQQRPACVVKIGETELALDREIAQEILVLGAEAHHT*
iron_aquisition-iron_transport	13_May_SF_Bin13	d__Bacteria;p__Proteobacteria;c__Alphaproteobacteria;o__UBA8366;f__;g__;s__	13_May	13_May_SF_Bin13_scaffold_3839_c1_1	FbpB-FutB-family-iron-permease	239	118	9765	0	0	0	MAALEETQRPPGPLVRRWRRPRFDAWTAGAVVLALVVASPIVAVFAMALASDEGVWRHLVSTVMPEYLYNTFRLFFGVAIGVLLAGVGPAWLVSMCRFPGRNVFEWALLLPLAVPAYVIAFVYTDLLEYAGPVQVALRSLFGWTSARDYWFPDIRSLDGAIAMMSLVFYPYVYLLTRAAFVSQSVCLLEASRVLGRGPWRSFFTVALPLARPAIVAGLSLALMETLADFGTVEYFAVDTFTTGIYRVWLDVNEPAAAQMAATLFVLVLALIWIERRSRRDQRYHQTTTRYRELPGYRLAGWRKWAAVAVCALPILLGFAVPAVVLGDHAWANLARGLDARFVTDLWNSLMLAGLAGVVCIAAAVFLAYGVRLNGGRLLAGLTRFASIGYAIPGSVLAVG…
iron_aquisition-iron_transport	13_May_SF_Bin13	d__Bacteria;p__Proteobacteria;c__Alphaproteobacteria;o__UBA8366;f__;g__;s__	13_May	13_May_SF_Bin13_scaffold_3839_c1_2	FutA1-family-iron-binding-proteins	419.7	112	9765	0	0	0	MTKLTRSGYAAIAAIVAITSFASLGAAGGEVNLYSYRQEFLIRPLLDAFTQDSGIKVNVQYVKGGILKRMQEEGKDSAVDAVLTADIATLRQHVEADTFQAVKSDVLAANIPAQYRQPDGKWFGLTVRARVIVHSKDRVKAGAITRYEDLADPKWKGRICTRSSGHVYMKSLLASIIAAKGEEGAQGWANGVKANLARKPQGNDRAQVKAIWQGECDVALINTYYIGAMRHNEAEPVQKEWAASIGIVFPNQDDRGTHVNISGAGVAKHATNRDNAIRLIEFLSSDKAQAYYAGSNYEYPVKPGVAWDPEVASWGKFRADDTDLWRIAELVPQAIIVYDRAGYR*
iron_aquisition-iron_transport	13_May_SF_Bin13	d__Bacteria;p__Proteobacteria;c__Alphaproteobacteria;o__UBA8366;f__;g__;s__	13_May	13_May_SF_Bin13_scaffold_3839_c1_3	YfeA-family-iron-binding-proteins	143.5	46.6	9765	0	0	0	MDKNRLLALLPLLLLAVSLPARAEERLNVVASFPVVADIARQVGGDHVTVTSLVPPETDPHAWHPQPRDMRRLAGADLVVVNGLGLEGWLDRAIAASGYGGPVVVASRDVAPILDASGTPDPHAWHSLANARLYAEAIAQALAEAAPQHTASFRDNQAAFERKLAVLQEMMDNVLPLIAPEHRVVVATHDAFAYLARDYGMRVLAPQGPDSASQPSARRIAGLIGEMHAAAVKAVFVENGTDPRLALMISEEAGVAIGGELYAGTLSRPGGPAADYAAMWEHNVFLMLHAMER*
iron_aquisition-iron_transport	13_May_SF_Bin13	d__Bacteria;p__Proteobacteria;c__Alphaproteobacteria;o__UBA8366;f__;g__;s__	13_May	13_May_SF_Bin13_scaffold_3839_c1_5	YfeB-family-membrane-proteins	143.6	50.9	9765	0	0	0	MTPSIDIDALTVAYDGGDVLHGVSGRFPAGVLCAVVGPNGSGKTTLLKTIAGLLKPRAGRVQLAGGRTGDIAYLPQRAGFDRTFPIAVRDVVAMGLWPRSGGFRRITRAQRDEVEAAVAAVGLAAVAGMPIGTLSGGQTRRVLFARTMLQDAPAILLDEPFANVDADTTAYLLALMEGWRKEGRIVVAVLHDLDLAQKHFGWTMLLAHESVACGPTAAVLTPENLRRARHLCERCAADRNFWAAA*
iron_aquisition-iron_transport	13_May_SF_Bin13	d__Bacteria;p__Proteobacteria;c__Alphaproteobacteria;o__UBA8366;f__;g__;s__	13_May	13_May_SF_Bin13_scaffold_848_c1_15	FbpC-family-ATPase	312.4	300	9768	0	0	0	MTETQPANHPDNSLDLESIDVVKRFGAFTAVDGVTFSAPRGSFFSILGPSGCGKTTLLRMIAGFQSPDSGDIRIKGRSVLGVSPNRRNVNMIFQHLALFPMMSVSENVAYGLQCRGVPKAGIGPKVAAALARVDLPDAGPKRIDQLSGGQKQRIAIARCLVLEPDLLLLDEPLGALDLKLREHMKVELKQLQQKIGTTFVYITHDQSEALVMSDQVAVMNNGRFEQIGTPQELYYQPLTAFVAGFVGDANRWHGRVETANGTGARVVTADGITLIGGFVGDALPAGAEVDVFVRPESVSLAREESGLESLDNRLSGRVENLLFNGANSTVLVRDDRTRGEIMVRLPQTAEFGNLAHDETVHLGWNAAQAKCFPAQAGGAS*
iron_aquisition-iron_transport	13_May_SF_Bin13	d__Bacteria;p__Proteobacteria;c__Alphaproteobacteria;o__UBA8366;f__;g__;s__	13_May	13_May_SF_Bin13_scaffold_848_c1_18	YfeB-family-membrane-proteins	53.8	50.9	9768	0	0	0	MTAILKLDHVNVVYPSTTGGESVRALDNICIDFQPEEFVVALGASGCGKTTLLNVMAGFIPPTSGTIALKDKPIHGPGKDRGVVFQKHALLPWLNVIQNVGFGLKLQGVGQKERREIALANLNLVGLSDFETHPIYQLSGGMQQRVGLARALTSDPEILLMDEPLGALDAFTRESMQELILKVWDKTHKTVFFITHSIEEALFMATRLIVMSPRPGRITHEYDLKFCREFIAGTDTRKIKSSPEFIKIREEILAIIHGEELLEELG*
iron_aquisition-iron_transport	13_May_SF_Bin13	d__Bacteria;p__Proteobacteria;c__Alphaproteobacteria;o__UBA8366;f__;g__;s__	13_May	13_May_SF_Bin13_scaffold_848_c1_20	FbpA-family-iron-binding-protein	72.7	62	9768	0	0	0	MTLKRFFGGAAALAMVFVLAAPLAVKTASAATELLVYTAVEADELSKFKNAFEEDNPDIEIKWVRDSTGIMGAKLLAEKDNPQADIVWGMAATVLLQLLKEDYFQPYAPKGVDKLNPLYVDSKNDPPLWVGQRAYVASVCYNTVEAKKHKLPKPTSWKDLTKPVYRGHVIMPNPASSGTGFLDVSSWIQMWGEDDAWKFMDALHENIARYTHSGSKPCKLAAAGEIPIGISFAYRIVSSKEAGAPLEIVVPSEGIGWEVEAFAIVKNTDKLDAARKLADWTVSQKAMVLHAPGYAEVALPGVPNPVANFPKVGDKMIKNDFAWAGENKARIVAEWTKRYDSKSEPKG*
iron_aquisition-iron_transport	13_May_SF_Bin13	d__Bacteria;p__Proteobacteria;c__Alphaproteobacteria;o__UBA8366;f__;g__;s__	13_May	13_May_SF_Bin13_scaffold_848_c1_21	FbpC-family-ATPase	343.2	300	9768	0	0	0	MTQAHEGTEKAAGQAYLHIERLTKMFDSFAALKDVSLDVHEGEFVCFLGPSGCGKTTLLRCIAGLDIQTFGRIEQAGRDISVLPPSERDFGIVFQSYALFPNLTVNKNLAYGLENRKQARTEIDRRVRDLLELVGLTGQEDKYPAQLSGGQQQRVALARALATSPGLLLLDEPLSALDAKVRVHLRHEVRQLHRRLGITTIMVTHDQEEALTMADRIVVMDHGVIVQVGDPVEIYRAPATPFVADFVGTMNFLPGIAADRRRVRVGDVDLECAGEVDWMEPGSSVTVCVRPEELMVADASRDGPNAMPTNVDGIEFLGAFYRATLAVEGMGTERLTADIPPNLVRSLDIREGANLTVIFPDDRIRVFAGR*
iron_aquisition-iron_transport	13_May_SF_Bin13	d__Bacteria;p__Proteobacteria;c__Alphaproteobacteria;o__UBA8366;f__;g__;s__	13_May	13_May_SF_Bin13_scaffold_848_c1_22	FbpB-family-iron-permease	177.7	88.4	9768	0	0	0	MADAATLRATPLRARLSRDDLIHGAGLIVMALFIVVAMALPLFWILSKSFEDADGNFTGLVNYIRYFSTPALVTSAEHSITIGVVITVVVVGLAFLYAYALTRSCMPFKGLFRIIALIPILAPSLLPAISLVYLFGNQGMIKELMFGESIYGPIGIVIALVFWIFPHTVMILTTALATADARLYEAAVALRASKLRIFFTVTLPGAKYGVMSACFVAFTYAITDFGAPKVIGGWYNVLSVDIYKQVVGQQNFQMGAVVGVVLLFPVAVAFVVQRLVQRRQMAQLSAQAVPLEPKPNRRFDLIMFACCLFIAFILVGILGVSAYASFVKFWPYNLSLGLENYQFDLMDGGGWGAYWNSVKMATATAAFGTLIIFTGAYLIEKSQRYRSFRSALEFLAVVP…
iron_aquisition-iron_transport	13_May_SF_Bin13	d__Bacteria;p__Proteobacteria;c__Alphaproteobacteria;o__UBA8366;f__;g__;s__	13_May	13_May_SF_Bin13_scaffold_848_c1_27	YfeB-family-membrane-proteins	77.7	50.9	9768	0	0	0	MLRLEGLSKRYPTGDEALKGVDLEVPKGQVMALIGPSGAGKSTLIRCINRLVEPTGGRAILDGVDVTALGAGGLRQARRRMGMIFQEYALVERLTVMENVLSGRLGYVSFWRSWFRTYPQSDIDEAFRLLDRVGLTEFCDKRADELSGGQRQRVGIARALIQDPALLLVDEPTASLDPKTSRQIMRLICELCEERDLAAIINIHDVLLAQMFVPRIVGLRVGEVVYDGPADGLSPEVLTEIYGEEDWTATIKKDPDEGNDGDGVEESTEEHMQGLT*
iron_aquisition-iron_transport	13_May_SF_Bin13	d__Bacteria;p__Proteobacteria;c__Alphaproteobacteria;o__UBA8366;f__;g__;s__	13_May	13_May_SF_Bin13_scaffold_1044_c1_1	FbpC-family-ATPase	385.7	300	9770	0	0	0	MTTAGKAASVTFDKVTKAYGEVVALRDVSFTVAPGNLVTLLGPSGCGKTTTLRLVAGLEMPTSGRILIGDADVTRLPATQRDISMVFQSYALFPHMTVLENVAYGLVVSGRKKSEAHAIAEEGLEQVGLGGYGSRLPSELSGGQQQRVAVARALVLEPQVLLFDEPLSNLDAKLRRRVREEIRELQKSLGLTTIYVTHDQEEALAVSDRIIVMREAKIAQDGRPRDLYETPVDRFVADFIGDANLVEGEITDVNGTRAVVRIGDTVLRLPHRDLAPGPVELAIRPEAIRLSTDPAADDAIAGTVTKAIYLGSRIEYLVGSPLGELF
iron_aquisition-iron_transport	13_May_SF_Bin13	d__Bacteria;p__Proteobacteria;c__Alphaproteobacteria;o__UBA8366;f__;g__;s__	13_May	13_May_SF_Bin13_scaffold_1044_c1_2	FbpB-family-iron-permease	595.2	88.4	9770	0	0	0	MTRTVLIWLAVGITGYVVLPWYAVEDGFWSFLWVTDGWPIDSDYAPGLMQAMLHGKSWLAPIGIMLLIPLAVLGRPRSDPFLARVLIVVGVAGLTYLLVQGFAIGLRGWSLVTLEAMFGPLGDRQFGMGYGALLVAGAFLFLLTQGLAARGVVDGDGFVVGAIGLIIALVGMFIFFPVTRILTSALRDDTGAYSAGVFLEKFTDRSIWGIDCLYGALTCGAAWNSLLLAVLTGAGTTMLGLAFALVATRTGFRAKRLLRVLTVLPIITPPFVIGLAVILLFGRSGAVTQFLSWGVGIEPSRWIYGLSGIWFAQMLAFTPIAFLVLIGVVEGVSPSMEEAAQTLRADAWKTFTTVSLPLMRPGLANAFLIGFIESMADFGNPLVLGGNYDVLSTEIFFAI…
iron_aquisition-iron_transport	13_May_SF_Bin13	d__Bacteria;p__Proteobacteria;c__Alphaproteobacteria;o__UBA8366;f__;g__;s__	13_May	13_May_SF_Bin13_scaffold_1044_c1_3	FbpA-family-iron-binding-protein	87.3	62	9770	0	0	0	MRMRICNGSILAGLLFATVLAPGLVAAPALAAEKLTLYCSPQIEWCQLMVAEFEKRTGITVAMTRKSSGETFAQIKAEASNPKGDVWWGGTGDPHLQAAEEGLSQEYKSPKLAELADWSKGQAAASGYRTIGIYMGGLGFGYNTELLKAKGLPEPKCWADLIKPAYKGEVQMANPNSSGTAYTTLATMVQLFGEEEGFNYMKGLHRNINQYTKSGSAPIKAAARGETTIGIVFMHDAVTQAVRGFPIKVVAPCEGTGYEIGSMSIIKGARNLESAKKWVDFALTADVQSLAVQANAYQVPSNMGASVPKEAPKLDQIKLIDYDFKKYGSSDERKRLLKKWDDEVKSLPQ*
iron_aquisition-iron_transport	13_May_SF_Bin18	d__Bacteria;p__Krumholzibacteriota;c__Krumholzibacteria;o__SSS58A;f__;g__;s__	13_May	13_May_SF_Bin18_scaffold_2026_c1_10	YfeA-family-iron-binding-proteins	49.8	46.6	6760	0	0	0	MFIALVATWLVAIGLLSGCASDQGESDAASRLSCFVSVLPQAYFVERIGDGFVDVRVFVGPGQSPATYEPTPRQLARLGDSRLYFAIGMPFEDRILPRMRTGFPLLQIVETQTGVPYRLQQHRRTSVSDDTLHRGASSAGFASTHDHRGSVRDPHVWLDPRLAKTIADNIRAALIHVDPSHAMYYERNYRTLVADLEELDQEISGILSSVRGSEFLVFHPAFGYFADAYGLTQVSIETGGVSAGTGHLARTIDRAIAGGITAIFVQPQFSQTAAQTIADEMGIQLVMLDPLAPDYMDNLRRMAAKIQAAIEVQ*
iron_aquisition-iron_transport	13_May_SF_Bin18	d__Bacteria;p__Krumholzibacteriota;c__Krumholzibacteria;o__SSS58A;f__;g__;s__	13_May	13_May_SF_Bin18_scaffold_2026_c1_11	YfeB-family-membrane-proteins	123.8	50.9	6760	0	0	0	MKKRAVTISDVSFSYDGVSALENVNLNIEEREFTAIIGPNGGGKTTLIKLMMGLLQPQMGSIVVFGVPPWSARRRFAYVPQHPRLDYEFPVTVMDVVLMGRLGSTARIGPYRSADRESAMRALDVVGCSNLYKRSFAALSSGQRQRSLIARALAAQPDILILDEPTANLDPTVQNDLYELLHELNKEMTVIIVSHDVGFVSKYVHKVACVNRQVVLHSASAIKGDVISTLYGEMNVRMVDHDHHSREP*
iron_aquisition-iron_transport	13_May_SF_Bin18	d__Bacteria;p__Krumholzibacteriota;c__Krumholzibacteria;o__SSS58A;f__;g__;s__	13_May	13_May_SF_Bin18_scaffold_1313_c1_16	YfeB-family-membrane-proteins	208.7	50.9	6763	0	0	0	MDERVTTTEEGPTKKSTVTAKPPPLEVHDLTVAYHRRPVLWDIDFAVPKGRLVGIIGPNGSGKTTLVKACLGLVPLASGWVRCFGKQPSEQRKRVGYVPQRESVDWDFPIDAIDVVMMGRYGGLGWFRKPGSKERKIAGECLRKVGMADYAKRQISQLSGGQQQRVFLARALAQRSDLYLMDEPFQGVDAATETAIVGLLNDIKAQGKTVLCVHHDLQTVTEYFDWVLLLNMRQIVFGPTEEVFTNENLRRTYGGRLNIISDVADAVARKLPDKSKDKWTG*
iron_aquisition-iron_transport	13_May_SF_Bin18	d__Bacteria;p__Krumholzibacteriota;c__Krumholzibacteria;o__SSS58A;f__;g__;s__	13_May	13_May_SF_Bin18_scaffold_1313_c1_17	YfeA-family-iron-binding-proteins	111.4	46.6	6763	0	0	0	MIRVLVMAGLVFMLGCESGGQMETSTGSLKVTTTTGIVAEVVRKVGGDHVSVVNLMGPGVDPHLYKASEGDIQRLEKADLIFYNGLNLEGKMGEIFVKMARKGKLTFALSESVDTRLLREPPEFQGHYDPHIWFDVSLWAQTIPVVVGALSEAKPSARGDFVANGERYDAELADLHEYCRDRLASIPSERRVLVTAHDAFGYFGRAYNIEVVGLQGITTTSEYGLKDVQRIVQLITERRLSAVFVESSVPKRSIEAVVAGVRSRGHNVRIGGQLFSDAMGEPGTPEGTYPGMVRHNVETIVQSLK*
iron_aquisition-iron_transport	13_May_SF_Bin18	d__Bacteria;p__Krumholzibacteriota;c__Krumholzibacteria;o__SSS58A;f__;g__;s__	13_May	13_May_SF_Bin18_scaffold_2299_c1_8	FeoA-family-iron-transporter	56.3	21	6776	0	0	0	MTVALVDIKPGGRGRILEVGGGSRARRRMFDMGVTPGVIVEVKRVAPLGDPIEVKVRGYNLLVRKSEASGITVEVE*
iron_aquisition-iron_transport	13_May_SF_Bin18	d__Bacteria;p__Krumholzibacteriota;c__Krumholzibacteria;o__SSS58A;f__;g__;s__	13_May	13_May_SF_Bin18_scaffold_2299_c1_9	FeoB-family-iron-transporter	203.8	120.4	6776	0	0	0	MADKITVALAGNPNSGKTTVFNAMTGARHHVGNYPGVTVEKKEGRYRHGELEVLVTDLPGIYSMTADSVDEIAARNHLVDGHPDILVDIIDCSNLERNLYLATQLLELGIPLLLAFNMSDVAQGRGIDLDLDRLSERLGTPIVRTVGHKGKGIEELKEAIARVALGKSSPRGSTVDYGSPIEREIEKLERLIALRNGDLSKFEQRWLAVKLLESDEDIAAKVTDRDIISQAESSSARLAEFYGDDLEVVMADRRYAFISGICRESVRVPASAEDTSSDRIDSWLTHRWFGLPIFLLLMYMVFHLTFTLGNPLSALIENGFGWLGATITAWWPPDAVSPLQSLLVDGIIGGVGSVIVFLPNILLLFLAIAVLEDTGYMARAAFMMDRMMYKVGLHGKSFI…
iron_aquisition-iron_transport	13_May_SF_Bin21	d__Bacteria;p__Bacteroidota;c__Ignavibacteria;o__Ignavibacteriales;f__Ignavibacteriaceae;g__;s__	13_May	13_May_SF_Bin21_scaffold_60606_c1_2	FeoB-family-iron-transporter	204.8	120.4	9503	0	0	0	MNLNSNNCETCPVHNAGNLKRLGIDMSNFDFVVALAGNPNTGKSTVFNNLTGLKQHTGNWPGKTVTRAEGGFEYSNSRFKLVDLPGTYSLLSTSTDEEVARDFILFGQPDVTIVVVDGTRLERNLNLALQILEITERVVLCLNLMDEAERHNIKIDERMLSKDLGIPVIPTVARYNKGMNELLNSIYEVATGKYVCKPYRIKSSSKELNYAVEKLSKMLLEEFPNLPNVNWVALRLLEGDQSVIDSIRNGGLGSLKKQELVEMAVQ*
iron_aquisition-iron_transport	13_May_SF_Bin21	d__Bacteria;p__Bacteroidota;c__Ignavibacteria;o__Ignavibacteriales;f__Ignavibacteriaceae;g__;s__	13_May	13_May_SF_Bin21_scaffold_60606_c1_3	FeoA-family-iron-transporter	76.8	21	9503	0	0	0	KRVLIEDALKHLYNCEYNSVSCTLNSVAGKLAISEDEAAELITKLEDMGLLISHHETLQLSSEGRTYALRIIRIHRLWEKYLADETGVDEREWHHSAEEFEHKLTPTDAEALAAQIGNPVFDPHGDPIPSSDGKLPVKKGIPLTDLQFGEFANIIHIEDEPDAIYRQLVAEGLYPGMQVRMMESTNERVRFTANGEESVLAPLFAKNITVAPIKLEKAVEGKFKNLSSLKIGEKGTVLGISKALRGQQRRRLMDLGVVPGTEVVAEIKGAFGDPTAYKIKGASIALRKKLAERIYLIPESEEIN*
iron_aquisition-iron_transport	13_May_SF_Bin22	d__Bacteria;p__Proteobacteria;c__Gammaproteobacteria;o__Woeseiales;f__Woeseiaceae;g__;s__	13_May	13_May_SF_Bin22_scaffold_10593_c1_2	FeoE-family-iron-efflux	48.4	20	3791	0	0	0	MNHSHGHSHGHNREQTSSNMRRVVIALVLTGTFMVVEVIGGILSGSLALLADAGHMLSDTIALGLAAVAFSVSKRPGDKKLTYGYQRFQILAAFVNGLTLLAIVGWILIEAVQRFIRPSDVMGETMLVVASAGLVVNIIAFAVLHGGDRENLNIRGAALHVAGDLLGSVAAIIAAIVIIYSGWMPIDPILSIAVAMLILKSAWLLVRRSAHVLLEGAPDWLDVPAIQERIIAQVPQVAGVHHVHVWGLTPQDLMMTMHVRLNGKLDNPTSIIRQIKKIMLDEYGVGHSTIEIETDDCADH*
iron_aquisition-iron_transport	13_May_SF_Bin22	d__Bacteria;p__Proteobacteria;c__Gammaproteobacteria;o__Woeseiales;f__Woeseiaceae;g__;s__	13_May	13_May_SF_Bin22_scaffold_10593_c1_5	FeoA-family-iron-transporter	40.9	21	3791	0	0	0	MDNNCKALSSLRRGQKAVIAAVDPRDPQVQRLMTLGLVEGAEVELAGAALGGDPMEFRLFGSGISLRQEQARHFTVSSLESGD*
iron_aquisition-iron_transport	13_May_SF_Bin22	d__Bacteria;p__Proteobacteria;c__Gammaproteobacteria;o__Woeseiales;f__Woeseiaceae;g__;s__	13_May	13_May_SF_Bin22_scaffold_10593_c1_6	FeoB-family-iron-transporter	171.8	120.4	3791	0	0	0	MTKQTETRVLLQDIPVSRQPDASIAVVGSPNSGKSTLFNRLTGMRQRIGNYPGVTVERHIGTLKTDNQKIELVDLPGTHGLSAHSLEEHITVDVVLGRIEGTQPPDGILAVVDATNLYQGLYLVQQLLELDLPVLVALTMSDAAEASGLKFDIDALSARLSGVQICPVVATTGKGINDLRNALVELAGQPAPAPSESWPELSSAARELAEHATVPLRPAEIERLLIDGPIGANKHVLECLGDNAEAEVQRFREKLFGSEPPLAREARVRYAWVREVLSEVQNQVPVFYSWRSRLRSWINQPIPGTIGLFLVMAIVFQAVFAWATPVMDLIDNVTAALGSIANSQLGGGALSSLVSDGVIAGVGSVVIFLPQIIILFLFIILLEDSGYLARAAYLMDRAM…
iron_aquisition-iron_transport	13_May_SF_Bin23	d__Bacteria;p__Bacteroidota;c__UBA10030;o__UBA10030;f__UBA6906;g__;s__	13_May	13_May_SF_Bin23_scaffold_31835_c1_1	FbpC-family-ATPase	337.2	300	10210	0	0	0	MSTLSLHGISKHFPSTLAVRHVQIDIPAGQFFSILGPSGCGKTTLLRIIAGFENPTEGRIVIDGKDVTSVAPQRRGIGMVFQHYALFPHMTVFENVAYGLQTQKIPRAQIQSRVNQVLESVDLLGKTETPVPSLSGGEQQRVAVARALVIEPAILLFDEPLSNLDVSLRLRTREEIRSLQRKTGITTVYVTHDQGDAMSLSDRIAVMRQGVFEQVGSPFELYNIPQSPFVAQFLGDAN
iron_aquisition-iron_transport	13_May_SF_Bin23	d__Bacteria;p__Bacteroidota;c__UBA10030;o__UBA10030;f__UBA6906;g__;s__	13_May	13_May_SF_Bin23_scaffold_31835_c1_2	FbpA-family-iron-binding-protein	74.1	62	10210	0	0	0	MRLHLFCLFIVGLVHAGCNSSGKIPLVVYSPHGKEILSAFESAYEAVHPGVDVQWLDMGSQDVYDRVRTERQNPQADVWWGGPSTIFARAEAESLLELYRPSWEAAVPAEWKSSSHHWYGTLLTPEVIMYNNRVVSETEAPRDWDDLLDPKWKGKVIIRYPLASGTMRTIFSAFILRERDRSGDVEAGFAWLRQLDANTKTYTADPVQLYLKIAREEGLVSLWNLPDVVVQVRLNGYPFGYVIPRSGTPLITDCIALVKGTRRRDEAIRFYEFVTSTDGLLRQAHEFYRIPARRDIPRDQLPEWIRTLDLVPMTINWDTLAAHEREWMMRWDTEVKGRGRDQSGE*
iron_aquisition-iron_transport	13_May_SF_Bin23	d__Bacteria;p__Bacteroidota;c__UBA10030;o__UBA10030;f__UBA6906;g__;s__	13_May	13_May_SF_Bin23_scaffold_5903_c1_6	FeoB-family-iron-transporter	201.3	120.4	10216	0	0	0	MNVKQEEATRVRNIALIGNPNSGKTTVFNQLTGLRQKVGNYPGVTVEKKEGRVPLPDDSEASVLDLPGTYSLTANSPDEKIATDILLGRVTHTRTPELVVCVVDASNLERSLYLVTQIIDRNLPLILVLNMMDIARDSGIEIDVNKLQHALNVEVIATVASRGTGIQELKQAMTSTHKATGNSRQWRLPELVERELAELQAMLEQHHQLSEPLAFHEAVTLLSGHNGTAGHRNKYSPEILDHLHKDHARLDFMGIDRQSVFIESRYEWVRRVCAEAVITAHRSDVTFSDKIDGILTHRIWGFVIFFGLMALMFQTIFSWAALPMELIGAGFDWFGRLISDVLPPGDLQDLIVNGGLAGVAAVVTFLPQILFLFFFLGVLEDTGYMARAAFIMDRLMAKV…
iron_aquisition-iron_transport	13_May_SF_Bin23	d__Bacteria;p__Bacteroidota;c__UBA10030;o__UBA10030;f__UBA6906;g__;s__	13_May	13_May_SF_Bin23_scaffold_5903_c1_7	FeoA-family-iron-transporter	63.8	21	10216	0	0	0	MPASASIMPLQIPSPCLHMSESFSMDEVALSTLVPGERGKVSRISGTSAELRRRLLEMGLNTGTAIQMIRFAPFGDPIEIHAKGFRLSLRKLEAESIMVNRELR*
iron_aquisition-iron_transport	13_May_SF_Bin23	d__Bacteria;p__Bacteroidota;c__UBA10030;o__UBA10030;f__UBA6906;g__;s__	13_May	13_May_SF_Bin23_scaffold_5903_c1_8	FeoA-family-iron-transporter	38.5	21	10216	0	0	0	MATLYSLTEVPLGQRVRIHQLGTAPDLCCRLREMGFFENAVVRCLHKAHGNIICEVYNARIGINNAIADSIAVSPYE*
iron_aquisition-iron_transport	13_May_SF_Bin23	d__Bacteria;p__Bacteroidota;c__UBA10030;o__UBA10030;f__UBA6906;g__;s__	13_May	13_May_SF_Bin23_scaffold_35991_c1_2	FeoB-family-iron-transporter	198.2	120.4	10217	0	0	0	MTNQAKSSCDTCPVHNAGNLIRLGVNMQDADFVIALAGNPNTGKSTVFNALTGLRQHTGNWPGKTVSRAEGGFRYADRRYKVVDLPGTYSLLSTSTDEEVARDFILFGQPDVTVVVVDATRVERNLNLVLQVLEITDRAVICLNLIDEARRNGVEVNDRVLAKDLGAPVVPTAARQGEGMENLLATMDEVATGRLVSKPHRIQNYSKSLERAISTLVSQIQTTFPGVSNARWVALRLLEGDQSIVEAVRTGELGSLSASVGTAVESITRQKVTG*
iron_aquisition-iron_transport	13_May_SF_Bin23	d__Bacteria;p__Bacteroidota;c__UBA10030;o__UBA10030;f__UBA6906;g__;s__	13_May	13_May_SF_Bin23_scaffold_35991_c1_3	FeoB-family-iron-transporter	55.5	27.1	10217	0	0	0	MSTRENIIAKASNLRWEVGENFHDSLMETIYRDAAAIAGRAVTRPGQKTRFNWDRALDQLLTSKWTGFPIMLLMLTVVFWLTIAGANVPSALLASVLIDSGHPLLKTVAAAIGLPWWLDGVLIDGMYLAAAWVISVMLPPMAIFFPMFTLLEDFGYLPRVAFNLDNLFKKAGAHGKQALSMSMGYGCNAAGVIATRIIDSPRERLIAIITNNFALCNGRWPTQILIATLFIGTLAPPALAGLVSASAVVAIALLGVFLTFLTSWILSRTLLKGTPSSFSLELPPYRPPRILQTLYTSLIDRTIFVLWRAVVFAVPAGAVIWLLANIHVGSLSLAEHTIIWLNPFGLFIGLNGVILLAYIIAIPANEIVIPTVLMLTVLSAGVMGLGEGAGVMFELQDNL…
iron_aquisition-iron_transport	13_May_SF_Bin24	d__Bacteria;p__Actinobacteriota;c__Acidimicrobiia;o__UBA5794;f__SZUA-232;g__;s__	13_May	13_May_SF_Bin24_scaffold_40462_c1_2	YfeA-family-iron-binding-proteins	85.6	46.6	2682	0	0	0	MHKFSFLLTAIAITATACASEPPQQADTLRIVTTTSIVGDVVSNVVGDQAEVSVLIPNGGDPHEFQLSAKQVAELRAADLVVAIGLGLEPSIATALHDAATDGTPVLELGPSVDPRSFPDGSPDPHIWFDPVRMIAATRLIADALEALDSTTDWSANAETYAEQLSETDHQITTLIGGLGADQRKLVTNHASIGYFADRYGLEVVGVIIPGGSTLANPSSAELAELIRIIDELSVPAIFVETTESDELALAIAGETAQPVTIVELFTESLAPEGEPGDSLTSLLLVDAERVVAGLAIPAEADS*
iron_aquisition-iron_transport	13_May_SF_Bin24	d__Bacteria;p__Actinobacteriota;c__Acidimicrobiia;o__UBA5794;f__SZUA-232;g__;s__	13_May	13_May_SF_Bin24_scaffold_40462_c1_4	YfeB-family-membrane-proteins	163.1	50.9	2682	0	0	0	MTPAVSGRGVTVKYGQSVALGSSDFVIPTGSITTLIGPNGSGKSTLLNVIAGLVDPTTGSVVIEDEGRTRLSYVLQSTKVNEALPVTVAEVVAMGRYSRTGLLGRMNRDDRAAIEAAMKRMGIDNLASRHLSELSGGQRQRVFVAQGLAQQHDLLLLDEPLTGLDLPSAQAIDDVIHDEQSHGCTVIITTHDLAEAQAADWVILLAGSVIAYGPPDEVLTQEHLSAAYGSLHVE
iron_aquisition-iron_transport	13_May_SF_Bin24	d__Bacteria;p__Actinobacteriota;c__Acidimicrobiia;o__UBA5794;f__SZUA-232;g__;s__	13_May	13_May_SF_Bin24_scaffold_44692_c1_2	FbpA-family-iron-binding-protein	261	62	2693	0	0	0	MRALTILLVLSLLGAACSADRSGDPLVVYSGRSEDLVGPLFEQFAAESGIEIDVRYGDSTELAATLILEGATSNAQVFFAQDPASIGSVANAGLLQPLEPELAGLVDPRFSDREGRWVGVSARARTVVYNPELITGPLPESVWELTDPEYAGLGIAPTNGSFLAFVAAMIMLDGEDQTRAWLEAIAANNPTPFPKNSPIVAAADAGEIGFGLVNHYYLLQLQAEQGTTTAKNHFLTAGDAGSLVMPAGIGILNSAGDRTADATALIEFLLSESAQSYFATQTFEYPVAAGVAAFEGLKPLDELSSPDLDLTRLSEFLDRATELVTEAGLV*
iron_aquisition-iron_transport	13_May_SF_Bin24	d__Bacteria;p__Actinobacteriota;c__Acidimicrobiia;o__UBA5794;f__SZUA-232;g__;s__	13_May	13_May_SF_Bin24_scaffold_44692_c1_3	FbpB-FutB-family-iron-permease	167.1	118	2693	0	0	0	MNMIPTDAGSQSLDSATPRANRAPRWLWVTSLMVVAVVVAPLAYIIIEVARQPSWSLIWSGRTAELLFNTTVLVAAVTLTATAIGVGAAWAVTRVTLPMPALWTSVLALPLVIPSYVAALAYLAASGPNGMFAQLWSWPVPRLEGLLGSWLALSLTTYPYVFLVSVIALRRMDPSLEEVARSLGKSPLRGFFLVVVGQLRPAIGASGLLVALYTLSDFGAVSLMRYDTFTKAIYA
iron_aquisition-iron_transport	13_May_SF_Bin26	d__Archaea;p__Crenarchaeota;c__Nitrososphaeria;o__Nitrososphaerales;f__Nitrosopumilaceae;g__Nitrosopumilus;s__	13_May	13_May_SF_Bin26_scaffold_4155_c1_8	YfeA-family-iron-binding-proteins	102.8	46.6	5163	0	0	0	MNNHSKLAIIAIIIVIPVASFAVYSSDSSQRNITLETTKLQVISSFYPLHEFSQNIGKEKVDAVLLVPIGVEPHDWEPTIKDVQIMQVSDLIIINGIGFENWIDNLEENNFQGIIVDTSSGILINLDNENNNEIEDPHIWLNPVYAKIQVQNIANAFSNSDPKNQKYYQSNAEEYLEQLDLLDLKIRNELSSCTSDFIAFHDAFSYFAEEYDLNQHTIISSNDPHGEATAKTLENIISTARELNINIIFSEESVNPKTSQIIANEINGKVLVLSPLEVISEGTYISQMTKNLENLKEALC*
iron_aquisition-iron_transport	13_May_SF_Bin26	d__Archaea;p__Crenarchaeota;c__Nitrososphaeria;o__Nitrososphaerales;f__Nitrosopumilaceae;g__Nitrosopumilus;s__	13_May	13_May_SF_Bin26_scaffold_4155_c1_9	YfeB-family-membrane-proteins	126.9	50.9	5163	0	0	0	MLKIVEISNLTVQYPDVKALDNVSFNVDEGDFLGIIGPNGAGKSTLFASMLGLNTKYKGNIKFFDHDIRKSKDYLKEIGYVPQKPIFEKNFPVTVNDVIRMGLRNESDENKIDEILQQLWIHELSNRRIGELSGGQQQRVFIAKALVNNPKILILDEPVTGIDQQSIELFYSILRELNSKQKITIIWSSHDLDAVNQLANHVACLNRTLFFHGKSEKFFSDDELVKQYSEASMQEHMHHH*
iron_aquisition-iron_transport	13_May_SF_Bin26	d__Archaea;p__Crenarchaeota;c__Nitrososphaeria;o__Nitrososphaerales;f__Nitrosopumilaceae;g__Nitrosopumilus;s__	13_May	13_May_SF_Bin26_scaffold_5846_c1_7	Zip-family-zink-and-iron-uptake	27.7	25	5171	0	0	0	MTQILSKKHQQETQTNMELDKKPSRAKTLASGLVPFVFVIILMIYIFGPGSELLDFGVPLPEVTIEMVDFVDSEIHTTVRNTGSIPVEIVMADVNDRIQPAAVEPDRFLERYETALVRIPFEWNEAEPYRIGITIEDGTRFEKEIEAAAPRLEPSLELIGFFAIIGTYVGIIPVMIGLMWLPFIRRLSKNKYHFFMALTVGLLLFLGIDSIEEALEASTENLASSFNGVLLVATVTILSFLGLYYSSEKLIQRVKDSPYAKPVAIALMISIGIGLHNFGEGLAIGAAIGLGQVALSTFLIVGFALHNTTEGLAIASPLAKEKKSVIGKLAAMGMIAGAPAILGAWLGGFMYSPFSAVIFLSIGAGAIFQVIIVIMKWLREENKNSFSSASIVSGIAAGM…
iron_aquisition-iron_transport	13_May_SF_Bin26	d__Archaea;p__Crenarchaeota;c__Nitrososphaeria;o__Nitrososphaerales;f__Nitrosopumilaceae;g__Nitrosopumilus;s__	13_May	13_May_SF_Bin26_scaffold_5846_c1_8	FeoE-family-iron-efflux	94.1	20	5171	0	0	0	MFVQRTKVLQISLLAIFSAFVVELIFGLISNSLALLTDSIHALLDSVVTIVLLLAARMAIKPPDAEHTYGHGKIESLGGLIGGIAIFMIACFFIYESINRLQSPTPSILPGLFAVIAGLYTIGIDIFRLILLRRSIKKIGGATLKADFYHAFMDLGSTLVAIIGIVLVSYGLYYGDFIAALILGVLLAILSVKLVYKTSLDLTDIISPELVKDVRSIVSLTEGVVDVGSILMRRSGDTIFADVTISLRGDTSFDKAHKISSDVEKNIKNKIPNSSNTIHFEPNWKDVPLDAKILDIAKTVDGVKEVHNVSTHKTKGKIYSDLHVMVDKEINLLSAHKISEIVEQKIQKKVPEIEHATIHLEPFVTIPDNFNLEDTETERKIAAILEKYPEIKKVGRIVS…
iron_aquisition-iron_transport	13_May_SF_Bin27	d__Bacteria;p__Actinobacteriota;c__Acidimicrobiia;o__UBA5794;f__UBA4744;g__UBA4744;s__	13_May	13_May_SF_Bin27_scaffold_541_c1_10	FeoA-family-iron-transporter	56.8	21	9097	0	0	0	MSRALSEVPRGETVRLAGVDADRGTVHRLAEMGLTPGVALTVLQTSKGPVLVAVRGARVAVGRKMATTMRVVSNGTGAGA*
iron_aquisition-iron_transport	13_May_SF_Bin27	d__Bacteria;p__Actinobacteriota;c__Acidimicrobiia;o__UBA5794;f__UBA4744;g__UBA4744;s__	13_May	13_May_SF_Bin27_scaffold_541_c1_11	FeoB-family-iron-transporter	223.4	120.4	9097	0	0	0	MRRLSIALAGNPNSGKTTLFNVLTGSRQHVGNWPGKTVEKRSGRFSEGDVEFEVVDLPGTYSLAAVSPEELVARGYLLEETPDVVILVVDASNPERNLYLTVQILELGIPCVVALNMSDTAEARGLRIDHDLLQQRLGIPVIRTVARRRDGIEDLLKAVVAVGAERAA*
iron_aquisition-iron_transport	13_May_SF_Bin27	d__Bacteria;p__Actinobacteriota;c__Acidimicrobiia;o__UBA5794;f__UBA4744;g__UBA4744;s__	13_May	13_May_SF_Bin27_scaffold_541_c1_12	FeoB-family-iron-transporter	152.6	28	9097	0	0	0	MTGRLVIDYGPDLEAEIEKMEAAIEAYPAIRDRFPARWLALELLEDGDDLRVRLAGLVGGERVLAAADESQARLQARFGDTASVQIPNGRYDWINALVRETVTQSRTDRTPVSDRIDTVVTHRWFGLPIFLASMWVVFKLTVDISAVFLDWVDGVMGGPIARWMATLVDVLGLGNTWVKSLIVDGVVAGVGGILVFVPVLMALYLSLGLLEDSGYMARAAFVMDRIMRRLGLQGRSFLPMLVGFGCTVPAIYATRTLQRRRDRVMTGLLVPFMSCGARLPVYVLMAAVFFPRSRGTVVFAMYLLGILVALVLGLLLSRTVFRAEAPTPLLMELPPYRLPTLRSVWLQMWRRTAVFIRDAGTIILGTSLVVWLLMAIPTGGGSFSEVEVEQSAFGAVSSA…
iron_aquisition-iron_transport	13_May_SF_Bin3	d__Bacteria;p__Gemmatimonadota;c__Gemmatimonadetes;o__SG8-23;f__UBA6960;g__;s__	13_May	13_May_SF_Bin3_scaffold_25001_c1_3	FbpB-FutB-family-iron-permease	142.4	118	922	0	0	0	MIRGSLSERVGSGVFTERIALWSLLLILAYLVGTPVAFLILSSFKPTGLPPDPGWTLDNYARAFGDPEFVEVLTNSLVFVAGSVVLAVGVALVLVLLIERTDVVGRRPLRWLILLPMAAPPFLIGVSWSLLLSPRSGAVNRILQSWLGYEEGPLNIFSLGGMVFVEGLVLVPTAYLMLMPAVRAMDPMLEEAALAAGASPGRVLRTVTLALLRPAILAAAIFLAIAGFVVFDIPGALGLPGRVFVLSTRIFILVSEQPLGLPRYGEVAALGVGLLATLVGLAYAFRLLARQADRFAVVTGRSGARRLMHLGRWRNWVSFVPWVYVLMAAAVPLAVLLWTSFLPFVDALGSDAFNSLTFSNHRALFADSRVAGSVANTLYVAVLSATLVAVLAGLIAWFS…
iron_aquisition-iron_transport	13_May_SF_Bin3	d__Bacteria;p__Gemmatimonadota;c__Gemmatimonadetes;o__SG8-23;f__UBA6960;g__;s__	13_May	13_May_SF_Bin3_scaffold_25001_c1_4	YfeB-family-membrane-proteins	83.9	50.9	922	0	0	0	MVERGPHGLSVESLVVRYDAGRPAVDGVSFSVAPGELFVLVGPSGCGKSTVLRSLAGLVRPEQGVVVLGGKTVAQSPGGVFVPPSHRHLGLVFQSYALWPHMTVRENVQFPLEARGVPKGDRGPQVLRALERVELAALADRPIPSLSGGQQQRVALARAIVSDPPIVLLDEPLSNLDAELRRQMRTELREIQREVGATMVHVTHDREEAMELADRLGVMRDGRLLEVGSPEELYRTPAHAWTARFLGEASTLICTAVQSEGPGRVLVHTDLGVF
iron_aquisition-iron_transport	13_May_SF_Bin31	d__Bacteria;p__Gemmatimonadota;c__Gemmatimonadetes;o__SG8-23;f__UBA6960;g__UBA2982;s__	13_May	13_May_SF_Bin31_scaffold_1540_c1_12	FeoB-family-iron-transporter	201	120.4	7364	0	0	0	MATISMDPCVSCAQHRTDSLVRLGLSPDKWDYLVALAGNPNTGKSTVFNALTGLRQHTGNWPGKTVVRAEGAFEHEGNRVKIVDLPGTYSLQAGSTDEEVARDFVLFGRPDVTVVVVDATRLERNLNLLLQVLEITDRVVVFLNLIDEARRHGIAIDVSKLEKELGVPVVPGVARESTGINGLLDAVHDVATGKRTTEPYRFDRYVPAVEDAIQALVPTVKEVFPDVANPRWVALRLLNADEAVQEAVRSGELGQLGRDDSHELRDPPLEFERERLLDASVRLRWDLPADFHDIVTEHAFGVAEAMSRRVQMSGLKKKGFDFDRKLDDLLTSRVFGFPLMMFILAVVFWLTIEGANVPSSMLANLLIDTAHPWLKGLADAISVPWWLSGFLLDGVYLAT…
iron_aquisition-iron_transport	13_May_SF_Bin31	d__Bacteria;p__Gemmatimonadota;c__Gemmatimonadetes;o__SG8-23;f__UBA6960;g__UBA2982;s__	13_May	13_May_SF_Bin31_scaffold_1540_c1_14	FeoA-family-iron-transporter	30.8	21	7364	0	0	0	MDTTALQTQPEVSADSALAGLRLGDIPLRQTVELTHIDLPPHEAEPLLERGVLPGCRICPVRSSPSGDPIVSIDGSLLALRRETAQCLCVRLLTALKG*
iron_aquisition-iron_transport	13_May_SF_Bin31	d__Bacteria;p__Gemmatimonadota;c__Gemmatimonadetes;o__SG8-23;f__UBA6960;g__UBA2982;s__	13_May	13_May_SF_Bin31_scaffold_1540_c1_15	FeoB-family-iron-transporter	168.7	28	7364	0	0	0	MGALHSEGESQAGATALLGEPGDTPLVAMIGPPNSGKTTLFNRLTGLRQKVANYPGVTVEKHVGSVQLPDYRELRLVDLPGVHGFSARTLDERITRDVLEGRMSGLRAPDALVLTVDSTRLESQLMLVEPVLELDVPTLLVLNMSDELKARGGSVDDAILADRLGVEVVRTNARLGEGLEAVREFLGRVAVRGPGQVQRNATNVPEGLALPMMDAFTERRRRVRTIVEAARFVPPRPSGPSERLDAVCLHRVWGPLVFLAVVVLVFQSIFTWAVPLMDGVDFLVSGSGEWLATTLPDTWFRSLLVHGVWSGVGSVVIFLPQILILFLFLGILEDSGYMARAAVIADRLMYRVGLQGRAFLPLLSGYACAVPAILAARTIDDERDRLATIFVTPFMTCSA…
iron_aquisition-iron_transport	13_May_SF_Bin32	d__Bacteria;p__Myxococcota;c__Polyangia;o__Polyangiales;f__SG8-38;g__SG8-38;s__	13_May	13_May_SF_Bin32_scaffold_2_c1_292	FeoA-family-iron-transporter	69.1	21	1942	0	0	0	MAGNSKRFANEKEIHYQLVMKPSLADLALGQAAEIVSIDCDRSISRRLMEMGLIPGTEVRVVRVAPLGDPIELRVRDYALSVRRAEAARIAVVPARAA*
iron_aquisition-iron_transport	13_May_SF_Bin32	d__Bacteria;p__Myxococcota;c__Polyangia;o__Polyangiales;f__SG8-38;g__SG8-38;s__	13_May	13_May_SF_Bin32_scaffold_2_c1_293	FeoB-family-iron-transporter	188.7	120.4	1942	0	0	0	MNPRAGTPEILIAGNPNSGKSTLFNALSGGSARVGNYPGVTVDRTTATVRLSARQVALVDVPGMYSLTANSPEEQLAVDALVASETRAVVCVVDATTLQRGLYLALQLRESGVPVVVALNMMDAAERMGLRIDTDHLSESFGAPVVPVVATKRQGLDALLNAVEGQLGLTSPVDAPSVSYPAALEADLSELVPLVEQWRPGASSQQTRAVALWSLLSLDEDSLRGVPDSLRIAVQELRSAAIAQGRNPDLEIIATRYAWIEEQVSRASSNPDPKPSVSERIDNVLTHPVFGLVVFAIVMFLIFEALFTWAEPAIGFIEGLTAALQGQVAGSLPDGVLQDLIVEGIIAGVGNVIVFAPQILLLFLFIGFLEDSGYLARVAFVIDRVMKGVGLHGKAFVPL…
iron_aquisition-iron_transport	13_May_SF_Bin34	d__Bacteria;p__Proteobacteria;c__Alphaproteobacteria;o__Bin65;f__;g__;s__	13_May	13_May_SF_Bin34_scaffold_2177_c1_12	FbpC-family-ATPase	322.9	300	7011	0	0	0	MRVTVRNLVKNFASPEGPVAALKGIDFEIGAGEFYTLLGPSGCGKSTTLRCIAGLESPNGGEITIGEATVYLDGRSVPANLRPIGMVFQSYAIWPHMTVFNNVAFPLKQARSRVPRAERRARVMEALELVEMDALADRPAPYLSGGQQQRVALARALVSRPEVLLLDEPLSNLDAKLREDLRHEIKRLTHRLGITTLYVTHDQVEALAMSDRIAVMLEGEILQEGGPRDIYLKPQTDFVARFVGQVNFFTGTVREAPAVGLGAVETAAGRISCTIPPGITVGAEVSIAVRPESLAVRPVRGDGDIVTGNAVRGRVTEAVFLGDSIDCRIDLQGRPVRARVEQTSTIGAGDEVILEFDPAACVVFAN*
iron_aquisition-iron_transport	13_May_SF_Bin34	d__Bacteria;p__Proteobacteria;c__Alphaproteobacteria;o__Bin65;f__;g__;s__	13_May	13_May_SF_Bin34_scaffold_2177_c1_13	FbpB-FutB-family-iron-permease	136.4	118	7011	0	0	0	MAVSGTLRAPGGARSRIPWDAIRNNWAVIAVIAFLLFLILVPIVRLVVNSFLLGHPSVPEGWTLSNYTAAFSMPIFYSALGTTLWISAVGTFITLAIAVLFAWLIERTDMPGRNLAWSLILIPMAIPGVLFALGWALLLAPNTGALNIALRDLFGLFGMSFEKGPINIYSIGGLIFLDGLRGVTTVFLMIVGAFRMMDPSLEEAARVSKAGAAGTFFQVTLPAMLPAVLAAGMYSFISSMESFEAPLAVGLPGNIFVLSTLIYFTTRIQAPMDYGLAAVFGVSYMVLMLLLLVVYRRAVRQSDRFSTVTGKGFRPRVTSIGKWRYPALAMFIFYFLLAVVAPFAILLWASVLPSYRVPSWQALNLFTWANYLEIFETERVLNVVWNTFYLMLLSATLTM…
iron_aquisition-iron_transport	13_May_SF_Bin34	d__Bacteria;p__Proteobacteria;c__Alphaproteobacteria;o__Bin65;f__;g__;s__	13_May	13_May_SF_Bin34_scaffold_1288_c1_3	FbpC-family-ATPase	334.6	300	7014	0	0	0	MPDVVLEKVRKRFGELTAVDGIDLRVTDGEMVTLLGPSGCGKTTTLRMIAGLEVPDDGRIGIGDLAVYDRAKALNVAPELRNLGMVFQSYAIWPHMTVAENVAYPLRMRRVARSESRRLVDGVLAQVGLAGLGDTPATNLSGGQQQRVALARALVFEPQVLLLDEPLSNLDAKLREHMRFELRIMQRRLGVTALYVTHDQEEALTLSDRVVVMSAGRIEQMGTPTEIYERPATRFVAEFIGKANFLDVEAIATAPDGGAEVPLETSRGRAVICVPAEQVRARDGAANGGGSLFIRPEKIRIEAGGTALLDGEQRIQGEILGRAYLGDHNEYLIGIRDGVDVRVPAPVEKDWAEGTPVDLAINRKDIFLYT*
iron_aquisition-iron_transport	13_May_SF_Bin34	d__Bacteria;p__Proteobacteria;c__Alphaproteobacteria;o__Bin65;f__;g__;s__	13_May	13_May_SF_Bin34_scaffold_1288_c1_4	FbpB-family-iron-permease	168.7	88.4	7014	0	0	0	MSAAADIAKRSLHRLPPGGILSRVRIPVSVLYYLLAAVVAILVLYPVVILFAASVVTGQPGAWGEFTLAGYKPWLGAWDMMPILANSVIFAASRLAIGLVFALLFAWAVARTDVPFRRTMLLLIPVPFFTPDLLTGISWLMLGNPQNGLINQFATYLLGIKGPVIDLYGWGGLIFHSSLSTISLIFLMLVGFFYSMDSSYEEASVTLGASKYRTVFTITFPMLSPAILSISVLIFASGLDSFENPLLFGNPGGVFVFANEIYRMLSYRHPPQYSAATALSVILILIMFSLIWLQWRKLGGRRFTVISGKGYRPNRIALPGPVRWGIFAVFVVYFTLAIVIPLVQIVASSFFPIFGMYNLENITLDNWRNVMNNRRAMTGITNTILFSSAAAVGAVIISG…
iron_aquisition-iron_transport	13_May_SF_Bin34	d__Bacteria;p__Proteobacteria;c__Alphaproteobacteria;o__Bin65;f__;g__;s__	13_May	13_May_SF_Bin34_scaffold_2416_c1_7	FbpB-family-iron-permease	121	88.4	7015	0	0	0	MAELALTPQAGSRISRLFEVRTILFTIVLLVTVFLVLYPVLLVALYSFNAGEMRGTFEFGLEPWRYALSDPSMFGTILNSLKLLVVIHGIALPIAVLISWALARTDIPCRHGLEFMFWISFFLPSLSVTLGWIMCLDPEHGLINRLITLLPFVEDGPFNIYSFWGIVWAHIAANSLAIKVMLLTPTFRNIDSSLEEASRVAGAGRTMTLVRIVVPAMMPALIAIVLMAMIRAMQSFEIELVLGPPFGFYIYSTKVYSLISQEPPQFGAASALATLGLAVILPLIFFQRRLGLRRQYTTLTGKLQTQPVRLGIWRIPVFLCVLFVVLLLTIVPLALVALASFMKLFGFFNIPDPYTVNHWLLVLKDSVFLNAVWNTLMMAGGAGVFSVVLFSLVAYFTVR…
iron_aquisition-iron_transport	13_May_SF_Bin34	d__Bacteria;p__Proteobacteria;c__Alphaproteobacteria;o__Bin65;f__;g__;s__	13_May	13_May_SF_Bin34_scaffold_2416_c1_8	FbpC-family-ATPase	335.5	300	7015	0	0	0	MSNPIIQVSALTKRFGAVTALDGVSFSIEKGEVFTLLGPSGCGKSTTLRIIAGLEDASGGEVKLNSRVIFSAEKRVNLPPEKRNMGMVFQSYAIWPHMTVAENVAYPLKLRRLPRAEIRARVAEALRQVGLEAQADRDAPKLSGGQQQRVALARALVYEPDILLLDEPLSNLDVKLREQMRLEIKMLQERLGLTIIYVTHDQAEALSLSDRIAVMSQGRIEQDGSPDELYNQPRTEFVRDFLGKTVTLPGRIGAVNGSRASVVLDNGAGQLAFTPVAGAPPLSSGSEVKIAIRPERITLSQVAEGGENRLSGRIETVLYQGDRTECTVRVGDDIITIYGPPEARAMKNQDVELFLAPEALTIWPS*
iron_aquisition-iron_transport	13_May_SF_Bin34	d__Bacteria;p__Proteobacteria;c__Alphaproteobacteria;o__Bin65;f__;g__;s__	13_May	13_May_SF_Bin34_scaffold_2416_c1_11	FbpB-family-iron-permease	119.6	88.4	7015	0	0	0	MAALSRAGTTGGAPQGRPRRWFRWRPGPVLCTAVLAVMLLIVLYPMLLLLYSTFLVEQPGGGAEFGLDYWINSWGEAGMGLSIWNTFKRVIFTEIFAVPAAVLLAWLVTRTDLPGKKLVDAFCWIAFFLPALPVLMGWILLFDPEYGLGNQMVKAVTGADKGPFDIYTFAGMVFAHLAARSVAAKYIFLAPAFRNLDSAMEEAGRISGSGPIMTLRRISLPILMPAFLIMLCISLLHSLESFEIELILGPPTGFYVFSTKIYQVINEDPPLFGVATVLAMAVLISLLPLIFYQQHLSSSRSFVTVTSHFSSNLLRLRRLRVPVFALVCCFGLLITAVPVTFLLMGTFMNLFGYFNVPEPWTLEHWRSVLSDPPLIKAAVNTLIMGGAAALIGVVWYSLV…
iron_aquisition-iron_transport	13_May_SF_Bin34	d__Bacteria;p__Proteobacteria;c__Alphaproteobacteria;o__Bin65;f__;g__;s__	13_May	13_May_SF_Bin34_scaffold_2416_c1_12	FbpC-family-ATPase	314.1	300	7015	0	0	0	MLDKLKGRFQNEFSDLRARDQNLKNLAASQQGDSEISTDDAAEAFLTLEGITKCFGSFKAVDDLNLAIRHGEVFALLGPSGCGKTTALRQIAGLDQPDAGVIRLRDTVLVSPADDVFVPPQHRNMGMVFQSYAIWPHLSVFEIIAYPLRVRRWAEADIDKAVREIIGQVGLSGMEERSSQTLSGGQQQRVALARALVYRPDVLLLDEPFSNLDVKLREQMRVELKLLQREVGVTVILVTHDQVEALSLSDRVAVMREGRVEQVGTPSQLYDEPASPFVRDFIGQTTSFPVRFQGAAAGGGFTAALPEGAGTLTCGRSRLDGTATDETVLACVRPERIKVSPAEGPPGANEVAATVKALLYHGDRYECWLMLAGREVMIFAPREPWIREGGTVHLQFPSE…
iron_aquisition-iron_transport	13_May_SF_Bin34	d__Bacteria;p__Proteobacteria;c__Alphaproteobacteria;o__Bin65;f__;g__;s__	13_May	13_May_SF_Bin34_scaffold_419_c1_5	FbpC-family-ATPase	319.5	300	7016	0	0	0	MLTIESLKKTFITRDGSRVNAVGGVSLEVETGKLLTLLGPSGCGKTTTLRSVAGLEKPDEGRIVIDGEVVFDSREGINTPANRRGIGMVFQSYAIWPHMTVFENVAFPMRVSQDRKYSNAEIEGMVARALDMVRLGGYQTRSSTQLSGGQQQRLALARGLVKEPKLLLLDEPLSNLDAKLREQMRFELKRLQLELGITTLYVTHDQAEALALSDEIAVMDSGHVIQRGNPYEIYHKPITEFVAAFIGSTNILRGRVENAMAADGMGSVVTAHGVLRCSFSRGAASEDDVIIVIRPEDVVLSAEAPADPQNAFQGKVANRIFLGEVIDYLIDSGEEELRVRARPEWDFAIGAEVHISLPPEKCVGLADRHETAPAAA*
iron_aquisition-iron_transport	13_May_SF_Bin34	d__Bacteria;p__Proteobacteria;c__Alphaproteobacteria;o__Bin65;f__;g__;s__	13_May	13_May_SF_Bin34_scaffold_419_c1_6	FbpB-family-iron-permease	161.8	88.4	7016	0	0	0	MVAADPTYVPRKNALMKFAEWLTLGRFVLIICAIICAWLVFVPLVSLIYVSFAEDTPAGPGALTFENFINAYSKDYLPDLFITSLEFAVSSAIITLLLGAGIAWVVERTDAPGRNIFHALSLVAFAVPGLLIAMAWALTLSPNIGWGNKVLQAVFGLDEAPFNIFSMGGMIWTLSSHYFPLAYLLMGPAFRVLDIRMEEAAVVAGAKNWQVARRVTMPLLRPAILSTLLLLFVRAIEAFEVPLLLGLPSKIYVFTTEIRFAIAEAPPQFGYSSALGLTLLVICILGVWAYRHATRDAEAYATVTGKGYMPTPIKLGAWRWPVTIATSLVFVAALGLPLIALLWQSVYYKTIPNVDLVADFTLRNYAYILEYPVFLSALKNSAILGASSATLVVALGFVM…
iron_aquisition-iron_transport	13_May_SF_Bin34	d__Bacteria;p__Proteobacteria;c__Alphaproteobacteria;o__Bin65;f__;g__;s__	13_May	13_May_SF_Bin34_scaffold_867_c1_14	FbpB-family-iron-permease	148.4	88.4	7017	0	0	0	MNAVAKFLTWKHVILFVLSGVVLYLTLVPLIMILYGTFTDGPPGTDVSFTLKNYVKAYGSAALFHSAFNSIVFAVASGLISFVLGGFLAWVTERTNTPFKTVIYLLVLFPFIVPGILTTISWVFLLSPTIGVLNQFFVFLFGLEEPPFDIYSFAGMIWVFGIDHITLPFLLMAAAFRSMDPSLEEAARMSTMGPVRGFYHVNLKIMFPSILATWLLLFIRGIETFEAPAVIGIPAGIRVFATDIFLALRDSPTDYNLAGTYATAYLFVTVVGVLLYLRVTGIAERFATITGKGYRPHTIDLGAWRYFVLSLVLALLFVAVVLPIGIVLWTSFMPFYAPPSLKMLSLFTWDNYRMIFELDEFYRALSNNLISGGAAATIAVMLSVGVAWIVVRTDIPGRK…
iron_aquisition-iron_transport	13_May_SF_Bin34	d__Bacteria;p__Proteobacteria;c__Alphaproteobacteria;o__Bin65;f__;g__;s__	13_May	13_May_SF_Bin34_scaffold_867_c1_15	FbpC-family-ATPase	324.7	300	7017	0	0	0	MIEIKTLTKTYGGGDVRAVDGIGFTVETGSLFTLLGPSGCGKTTTLRCVAGLEKPDSGEIRLFGERVYSSKSNVFVAPSRRRVGMVFQSYAIWPHMTVFQNVAYPLKGKGWSRKEMRTRALDALKMVNLDGYEDRPAPKLSGGQQQRVALARAMASDPKVFLFDEPLSNLDAKLREEMRGQIRQLQRELGITSLYVTHDQVEALSISDQIAIMDGGRIIEVGRPRDIYLHPHSQFAAQFVGLTNILPASLKGDDDRVGLRLEVPFGELVCTQAETNRPAPDSRVMVLIRPENLRLSIGKIENQPNVWSGNVISSTFLGEFLDVAVSCNGARLRARISPFSEVPDGADVYLHVAPEEFSVISG*
iron_aquisition-iron_transport	13_May_SF_Bin34	d__Bacteria;p__Proteobacteria;c__Alphaproteobacteria;o__Bin65;f__;g__;s__	13_May	13_May_SF_Bin34_scaffold_867_c1_17	FbpB-FutB-family-iron-permease	120	118	7017	0	0	0	MTSVAGSETLRAGARSKFLSGSIWHWIIFLGVGAAVLTPLVFLVLGSFSARELPTDFSLGALTLDHYRKVWLDPNTYTVFYNTFVYVTGATAFGISVAAVLAWLVERTNIPGKIWIYAGVPMTLAMPGMLQAMAYVLLLSPRIGFVNKAIEPLGLGPINIYSLTGMILIEGLRLVPTAFLMLVPLLRSMDPSLEEAAAISGATPARTLRRVTLKLMLPGLLAVTIYQCMTALEVFEVPGILGLPASIYVFSTKIYSVLQSVSEVPAYGDANALAIIYVFIAVTATWLYSRVIVRAERFTIITGKGYRLREINLGRWRWLAVAGVVAFLLFSIILPFLVLLFISLVPYVQAPSMAAFNSLTLVHYAELGTTADLGQVMMNTLYLILMTSTLTVLVSFFVS…
iron_aquisition-iron_transport	13_May_SF_Bin34	d__Bacteria;p__Proteobacteria;c__Alphaproteobacteria;o__Bin65;f__;g__;s__	13_May	13_May_SF_Bin34_scaffold_791_c1_26	FbpC-family-ATPase	326.9	300	7021	0	0	0	MIDIKNLRKTFRSGRETFHALNGITIHVPEGEFFTLLGPSGCGKSTTLRCLAGLETPDSGTIEIGGETVFSSERGISVPAYRRDIGMVFQSYAIWPHMTVFENIAYPLKIQKVARREIRARVEKALDTVGLEGLGDRPAPALSGGQQQRVSLARALVKEPKVLLLDEPLSNLDAKLREQMRFEIKELQERLGITTLYVTHDQTEALAVSDSIAVMNQGNLLDVAGPRDIYFQPRSEFTADFIGLTNVLRGKVAGSENGLSCLDTPMGRLLCRPTSVAHHGGGEVVIFLRPEDVAVTAARPAGKPNVFEGEIEALVFLGEVVDCQIKVGEELVRARLHPKSAFQRRQKVFIEADPAALITIRAH*
iron_aquisition-iron_transport	13_May_SF_Bin34	d__Bacteria;p__Proteobacteria;c__Alphaproteobacteria;o__Bin65;f__;g__;s__	13_May	13_May_SF_Bin34_scaffold_791_c1_28	FbpB-FutB-family-iron-permease	148.8	118	7021	0	0	0	LPPLILLVVSTFKSTGDTLPLEPSPWTLDNYMLVFSDPDTFILFQNSLVYAFATVVVSMALAAALVWLIERTDLPARNLIFGLVLLPIAIPGMVKAIGWSMLGNPTNGLLNSFIRDIFALEGPLGPLNIYSLTGIIFVSALSHVPSVALMIAGAFRNFDPALEEASELSGAHWTKTQRFITMPLLKPSLLAAFIYFFAAGLDDFQIPAILGINAEIHVFSTKIYLATHPTHGLPEFGLAGTYSLLLLFVALLLIVIYRRVVRSGEKFAVVTGKGYRPRRFHLGKWKYAALGGVGVYLLLAAVLPMLALLWVSLQPFYVIPSIKALARVSLEHYSELIELSQFHLALFNTLLIAPIVATATMLLSTLIAWNAARGQYRGGALPDFLTFINLAVPTIVFGL…
iron_aquisition-iron_transport	13_May_SF_Bin34	d__Bacteria;p__Proteobacteria;c__Alphaproteobacteria;o__Bin65;f__;g__;s__	13_May	13_May_SF_Bin34_scaffold_8865_c1_3	FbpB-FutB-family-iron-permease	118.5	118	7022	0	0	0	MADQTLDRGRGLPRSLRSLIQWARVGLAKPYAIPLIVGGIPLILVAVLGLLIFYTTFTPLLPTTLDWTLEHWANLASPTLWTDVMPNTLIVGFGAVAVTLFFAGPMAWLIVRTTIPFKNALLTCIALVMVLPPFVKSMGWVLLLNERIGIINRAIVAILPIDSFPVSVNNVWGIAWVMGLTLMPTTFFLIAGPMRQMDPAMEEAGSICGASRFKIFTHVSLPLVWPAVIAAGIFTFMTAISLFEVPAIIVGLGGATPVLATEMFFAVYGGDTGTEVRYGAAGVYAVLMMVPSLVGLYFYFRVINKSHRFSVVTGKGYRPRDVEIGSWKWPGLLFIGFFLLCAAVLPLLWLIWISLASFRLPSLEALDHLDFKFYAPSYIVESFGGWEIIVNTAVLIVSV…
iron_aquisition-iron_transport	13_May_SF_Bin34	d__Bacteria;p__Proteobacteria;c__Alphaproteobacteria;o__Bin65;f__;g__;s__	13_May	13_May_SF_Bin34_scaffold_8865_c1_4	FbpC-family-ATPase	320	300	7022	0	0	0	MLKVENLYKQYVTDTGVVEALKGVSFEVESGEIYTLLGPSGCGKSTTLRAVAGLETASAGEITIGDHTVFSSVAGINLAPEHRGVGMVFQSYAIWPHMTVFKNVAFPLVHGVRRVPRAEVKERVMRALAMVQLEEMAERPAPMLSGGQQQRVALARALVYEPKILLLDEPLSNLDAKLRVEMRIEIQRIIKRLGLTGLYVTHDQEEAMAISDRIAVMHDGVILQESVPHEIYANPVNVFVAGFIGKSNFISGSVTKVGDSQFEVTSGRIVLSCIREALPGPLNLGDLVDIVVRPEDVMVGDREAEAAGSNTFEARVETSSFTGGRSTCELSAGDIQIVAELHGQRLLPVGDSVKVGVLIDRIKPFPHQTDTAAQLAALGAV*
iron_aquisition-iron_transport	13_May_SF_Bin34	d__Bacteria;p__Proteobacteria;c__Alphaproteobacteria;o__Bin65;f__;g__;s__	13_May	13_May_SF_Bin34_scaffold_6496_c1_4	FbpB-family-iron-permease	99.9	88.4	7023	0	0	0	MSAPSLPISGAAGPQSGIAGFRFTEMLALLFFGVVMVLPVLSLLVSSFNVAPPGQPAVYGFSNWIEAFSDSNTLSSLWTSFALSTVRLIPSMTLAVLVAWLIARTDMPGGNVVEVLCWFAFFVPDFPLTLAWILLLDPHFGFLNSMAKSLHLVDGPLFNPYSFWGIVWVHLGTGGIWFKVILLTPLFRRLGATLEEAARVAGADTMTTLRRITIPVMAPMILAIAVLSFIRGLESFNTELLLGVPADIYVYGTRIYDYIQDEPPEYGQATALGSVFFVILAVIAIFYRRFFKGERKFAVITGQGYSTARIGLGRWRYVALGGFIVWFLVMMVMPLVFLIIGSFMRRYGFFNLSDPFTLHHWKSLFTDPIFLGSLKNSLMIAGATALLGVLLYSAVGYLL…
iron_aquisition-iron_transport	13_May_SF_Bin34	d__Bacteria;p__Proteobacteria;c__Alphaproteobacteria;o__Bin65;f__;g__;s__	13_May	13_May_SF_Bin34_scaffold_6496_c1_5	FbpC-family-ATPase	330.9	300	7023	0	0	0	MSSDLLQFTNVVKDFGGNRVVDGIDFTVAEGEFFTLLGPSGCGKTTTLRLLAGLEVPNAGEIVLQGRCLAAPAKGVWVPPDKRNVGMMFQSYAIWPHLTVFENVAFPLRVRREAEDVIRRRVGEALELVGLEGLVERGATQLSGGQQQRVALARSIVYTPSLLLLDEPLSNLDVKLREQMRTELRALQLRLNLAVVYVTHDQGEAMALSDRIAVVNEGRLEQVGTPAEVYEHPSTRFVGDFLGRTVVVRGTVRKDGGRSRVAIGDKGEVGMPADVGDQFQDGDSVRVLARPEDVTLERADAAGPNRITGTVEAITYMGDHLEYTVQAAGRSLALAAGKKDRYAVGSEIKLVFDPANITILR*
iron_aquisition-iron_transport	13_May_SF_Bin34	d__Bacteria;p__Proteobacteria;c__Alphaproteobacteria;o__Bin65;f__;g__;s__	13_May	13_May_SF_Bin34_scaffold_506_c1_19	FbpB-FutB-family-iron-permease	123.6	118	7024	0	0	0	MAVESLPFDRRQISIGQRLKRLNWWHWLLLIVVSTLVLTPMLLLVFGSFSTAALPTDISLSELSFENYTKVWTDPATYGLFYNTFVYVIGSTAFGITLAAILAWLVERTDIPGKIWIYAGVPMTLVLPGLLQAMAWVLLLSPRIGFINQFLIETLGLPIDPLNIYSLGGMIFVEGFRLVPTAFLMMVPLLRSMDPALEEAAAMSGANPSTTMRKVTLKLMLPGLIAVVIYQFITAFEVFEVPGILGMPADIYVFSTKIYSLHRSVSVEPAYGEANALSMIYLLVAVVATYLYSRVIARQERFTIVTGKGYRPRLMELGRWKWPSIAVVWAFLIATMVLPFLVFLYVSFLPWLQQPSFEAFSMMTTEYYVEAFKDEFIGLSVWNTFLMTVVTSTAVVVLS…
iron_aquisition-iron_transport	13_May_SF_Bin34	d__Bacteria;p__Proteobacteria;c__Alphaproteobacteria;o__Bin65;f__;g__;s__	13_May	13_May_SF_Bin34_scaffold_506_c1_22	FbpC-family-ATPase	321.9	300	7024	0	0	0	MIDIENLHVHYESSEGRVHAVKGININVERGQFYTMLGPSGCGKTTTLRSVAGLERPSGGTIRINDEPVFSAAEHIMVPPYRREIGMVFQSYAIWPHMDVFNNVAFPLQEMKGRFSKAEIREKVMKALDLVQLDGYEDRPAPFLSGGQQQRLALARALVREPAVLLLDEPLSNLDAKLREETRTEIRDLVKRLGITTIYVTHDQLEALTMSDVIAVMDQGLIVQEGSPVEIYRTPAVRFVADFIGLTNFIEGRITSVTANGSNMGDVETASGMIKCELPTGSTTGDKVVIVIRPEDVNLMPASTAAGGENMLQGEVAAAMFMGDAKEYKIALKDSAIRLRLHPTTEIDEGQSVLVEIPAERCRALAG*
iron_aquisition-iron_transport	13_May_SF_Bin34	d__Bacteria;p__Proteobacteria;c__Alphaproteobacteria;o__Bin65;f__;g__;s__	13_May	13_May_SF_Bin34_scaffold_10906_c1_2	FbpB-FutB-family-iron-permease	222.7	118	7027	0	0	0	MTTTTHPGAPPGTSAPARRPWRLDGWSILTVGIALLIAVPVLVVLAHVFVPSGTVWAHLATTLLPTYIANSLWLMAGVGCGTLIIGLGTAWLVTMCRFPGRRLFEWALLLPMAMPAYVIAYTYTGLLEFAGPVQDALRMVTGWQRGDYWFPEIRSLPGAIAMLTLVLYPYVYLLSRAAFLEQSVCVLEVSRTLGRSPFRAFVSVALPLARPAVATGIALALMETLNDFGTVQYFAVDTFTTGIFRTWYGLGEPAAAAQLAAVLMVFIFALILLERLSRGRGAIHHTTQRYRSLPGYALKGGRKWGALAACALPVALGFLVPGTALLIWSVETAGEMVDSRFLEYAFNSFILAAAASVLAVALAVVIAYGQRLRTGPIRAGAARLASMGYAVPGAVIAVG…
iron_aquisition-iron_transport	13_May_SF_Bin34	d__Bacteria;p__Proteobacteria;c__Alphaproteobacteria;o__Bin65;f__;g__;s__	13_May	13_May_SF_Bin34_scaffold_10906_c1_3	FutA1-family-iron-binding-proteins	503.3	112	7027	0	0	0	MRRALSVTMPHIARAALLVSALSLTGTSVQAAGEVNVYTSRHYKADQELYDTFKARTGIKVNVVQGKANTLYERLKREGRNSPADILIAADAGNLARAQAAGLFQPARSPAIDKAVPATYREPGGHWVGLTMRARVIMYHKDRIKPAQLSTYEALADPKWKGKILIRSSNNIYNQSLVASMIAANGPEKTLAWAKSLVANLARKPKGGDRDQIRAVGAGEGHIAVSNTYYLGHLTASKSAKDKALVKKIGVYFPNQAGRGAHVNISGAGVTRHARHKAEAIKLLEFLVEKEAQIKFSEANFEYPVRPDVPVSKIVAAWGEFRADSLNVSEFGKRNAEAVKLMDRAGWR*
iron_aquisition-iron_transport	13_May_SF_Bin34	d__Bacteria;p__Proteobacteria;c__Alphaproteobacteria;o__Bin65;f__;g__;s__	13_May	13_May_SF_Bin34_scaffold_2184_c2_3	FbpA-family-iron-binding-protein	72	62	7037	0	0	0	MTRLTDRISGWTAAGAMVLGLAAAAAPAQAMTAEEILMYKGADREQVLLQGARKEGRMVIYSSLIVDQMLRPLTEAFKKKYPFLEVKYWRGSSGKTFRKVTAEMRAGKLVADVIEGSGVTGRIIKAKIALPLWSPELAPYDKKFNAKDGTWVTTRFRYIGGAYNTKLVAKGDVPKTMEDLLDPKWKGKIAWRAGTNSSGQMITITSLLLAWGDKKTEAYLAKLSNNDPVPLHVSNRGVVDRIMEGEYAIAIGASAHHPLISARKGASVAPMLLNPVPSLNGTISVLKGVPHPHAAMLMVDFILSKEGQELFQKAGYFPAHPGVPAAKDLQQVVPSIAGKEEFFIDPMALLNTTKKTKNLAKKYFK*
iron_aquisition-iron_transport	13_May_SF_Bin34	d__Bacteria;p__Proteobacteria;c__Alphaproteobacteria;o__Bin65;f__;g__;s__	13_May	13_May_SF_Bin34_scaffold_2184_c2_4	FbpB-family-iron-permease	147.9	88.4	7037	0	0	0	MTAGPGKIEASSGAAPGSAARALWARFGISPVVALLAGVLLLLIVPPLVFLVKTSFYTTTFTGDFDKFTFRFYIDLVSDPKFLTSLLNTCTYAIGSACVAIGLGVIQAWIVERTNTPLRKYVFLFSIVSLGIPSVLYTISFLLLLGRSGPVNELLDFFFATGRSGINVYSMWGMIVIEGIDFAPLAFLLLSSVFRSTDASFEEAAMMCGANVSRTFRRITMKLALPGVYALLILIFIRAFESFETPAFVGRPGGIYVLTTNIFENIQVDEPPNYGQAGAFAVALLVIVWGLLYWYNQLSRRAERYQTITGKGYRPRVMDLGRWKYLTAGVLVILFMIIIGFPVGIVVYAALQPFYEGVSLAGFSNMTLDNFAQVLKPGSFRDAITNTVILGVATATIVG…
iron_aquisition-iron_transport	13_May_SF_Bin34	d__Bacteria;p__Proteobacteria;c__Alphaproteobacteria;o__Bin65;f__;g__;s__	13_May	13_May_SF_Bin34_scaffold_2184_c2_7	FbpB-FutB-family-iron-permease	137.9	118	7037	0	0	0	MTATQAVGAVRDFAVRRAGQVVWWHWIVFTIVAVFVITPVIMLVLGSFSQASLPADFSLNELGFDNYIDVWSDPTTYSLFTNTFYYVTGATAIGITLAAGLAWLVERTNMPGKIWIYAGVPMTLAMPGLLQAMAWVLLGSPRIGFLNQFLIDVLGIPMNPINIYTLEGMMFVEGLRLVPTAFLMLVPLLRSMDPSLEEAAYMSGAHPRSTMRKVTLKLMLPGLLAVTIYNGMTALEVFEVPGILGLPSGVYVFSTKIYSILHSVGEEPVYGQANALGIIYVFIAIIATYLYSRVIARSERFTIITGKGYRPRELELGRWKWAGIGAVVVYLAASIVLPFLVLLYVSFTPFLQVPSFEAFASMNFDHYIDVFNTDLIGKVMWNTTLMVLLTSTATVVLSF…
iron_aquisition-iron_transport	13_May_SF_Bin35	d__Bacteria;p__Actinobacteriota;c__Thermoleophilia;o__Ga0077560;f__Ga0077560;g__;s__	13_May	13_May_SF_Bin35_scaffold_15365_c1_4	YfeA-family-iron-binding-proteins	87.9	46.6	10291	0	0	0	MSRSRVFGLTCVGAALLAAAACGGGKDEAESGAGENVPLVVATTSIWSDVVSNVACDGLARVEALIPSGADPHAFEPSLSDRGTMESASLVVANGLQLEESLEDTLDAVEGNGQPVFRVAEHVVTISATADDEGADPHVWLDPSRVSAALPSLGDALVEHAGLDRVAVDACVSGYQDELAAVDAEVAESLSRVREGGRTLVSNHDALAYFADRYGLEVLGTVIPAPSTLAETNPAQLEELAEAAEQAGVRTIFSEAQHSDADVVALAERVGDIEVATLHTGSLGEPGSGAENYLGLLRTNAELIASGLS*
iron_aquisition-iron_transport	13_May_SF_Bin35	d__Bacteria;p__Actinobacteriota;c__Thermoleophilia;o__Ga0077560;f__Ga0077560;g__;s__	13_May	13_May_SF_Bin35_scaffold_15365_c1_5	YfeB-family-membrane-proteins	129.5	50.9	10291	0	0	0	MIALEKAAFDYGRVRALGPVTARFEAGSLVALMGPNGSGKTTLLRLLAGLLHPTDGSVHRPPGLAAAYVAQHQQQHRWMPLAVSEVLRMSQFGSRPFPWPLRRDQKNRIADAAYRLDVMDLSSRSFTELSGGQRQRVLIASAVATDARCLLLDEPITGLDLPSQENIVQVLNAERDAGRLVVLSTHHLDEARRCERVVLLNGEVVADGPPDKTLTAEHLASTFGARVIGEVGGHAIVLDDHGHGSHQS*
iron_aquisition-iron_transport	13_May_SF_Bin35	d__Bacteria;p__Actinobacteriota;c__Thermoleophilia;o__Ga0077560;f__Ga0077560;g__;s__	13_May	13_May_SF_Bin35_scaffold_6377_c1_2	FbpA-family-iron-binding-protein	274	62	10293	0	0	0	MSKGSLTWRPRLAAALPIVVVIGIVGAACSSADDENSITVYSGRSEELVAPLIERFEEQSEVQLDVRYGETADLALLIDEEGDNSPADVFFAQSPGAVAFLAGKERLGRLDETTVASIDQRFVDPDRRWTGVSGRQRVLVYNTDEVSEADLPSVVGEVIEGDLQGKVAVAPTNGSFQDFVTAFRTIEGEDPASAWLDALGDDGPPTYAKNSAIVDAVARGEVTMGLVNHYYALRALAEDPDLPVANHRFSAGDVGSLVIPATVSVLADAEDSAAAKEFVDFLLGEEAQQYFAEETFEYPLREGVAASDQLPPLSELQPPSYEFGTLADLRTTARLISESGLE*
iron_aquisition-iron_transport	13_May_SF_Bin35	d__Bacteria;p__Actinobacteriota;c__Thermoleophilia;o__Ga0077560;f__Ga0077560;g__;s__	13_May	13_May_SF_Bin35_scaffold_6377_c1_3	FbpC-family-ATPase	349.9	300	10293	0	0	0	MSSAPVIDSITRRAATGSLRVSGIRKTFGADAVLRGADLRVAAGKTLALLGPSGCGKTTLLRIIAGLESADAGSVALGESELVGRSTNVPAERRGIGMVFQEPALFPHLTVADNVGFGLSRAERRGPRVHESLALVGLDHLADRRPQTLSGGQQQRVALARALAPRPNAVLLDEPFSSLDAPLRAELRVEVRGLLADLGTTAIFVTHDREEALLMGDEVAVMLDGLIEQQGSAVELYDLPCSRSVAEFVGDANLLCGVASGRMADTLIGRVPLSEPAAGTVDVMVRPERVVLSPGGEAVVEGFEFYGHDVAYALRLPCGARLRALELGPPRFSRGDVLTPTYDGDPTVAFTADGCPAVASSFER*
iron_aquisition-iron_transport	13_May_SF_Bin37	d__Bacteria;p__Actinobacteriota;c__Acidimicrobiia;o__UBA5794;f__ZC4RG35;g__SZUA-217;s__	13_May	13_May_SF_Bin37_scaffold_44236_c1_2	FbpC-family-ATPase	358	300	10098	0	0	0	MTSATDQLSIRARGLTKSYGDTLALDGFSLDVWEGTVVTLLGPSGCGKTTALRVIAGFERAEGVVEIRGRTVLGPDTFIPPEQRRVGMVFQDYALFPHMTVRKNVRYGLGKGSRPERVDEIIELVGLHGLADRMPNELSGGQQQRVALARALAPGPDVILLDEPFSNLDAALREKVRRELKLILTEARTTAVFVTHDQEEALATSDLVAVMKNGRILQADTPGHLYSNPATEWVATFLGDADVLDSEARAGLVETILGTFETDVTGPVSVVVRPENVQMSVGETANATVAGIEFFGHDQLVTLAMAGGVRVRSRVGSRPAYRIGQHLRARAIDARIFTRPGPDPGHR*
iron_aquisition-iron_transport	13_May_SF_Bin37	d__Bacteria;p__Actinobacteriota;c__Acidimicrobiia;o__UBA5794;f__ZC4RG35;g__SZUA-217;s__	13_May	13_May_SF_Bin37_scaffold_44236_c1_3	FbpB-FutB-family-iron-permease	361.7	118	10098	0	0	0	TTLIPPLSLLWQVTFEGSGLLLPFSRLVELFVSTLLLTAAVTATALSIGTSTAWISSRTRIPFRRIWMIVAALPLVIPSYVAALTIIGGTGPEGLFSSWLGITIPTPYGFIGAWLALGVFLAPMAHLIVTPGLRLIDPATEEAAIGLGASRTKAFFTVTLPQLRPALISAGLMVGLYTISDFGAVSLMRFDTFTRAIYTLYQGQIDRRPAATLSLVLMGLAVLILFAERKTRGRAAYHTTRTRRQRIRRDLTTSGSWIATIWMSAVAAISLVLPVAVLVFWLARGLGAGQDLTSIWPEIGRSLGVSVLAGAVAVAAALPVAMVTARKPSRLASIAESAAWGTYALPHITIGVAMIGFALTLARPLYQTLVLLVGTYVIMFLAQAMGSAQDSIKRLSPDL…
iron_aquisition-iron_transport	13_May_SF_Bin4	d__Bacteria;p__Bacteroidota;c__Bacteroidia;o__Chitinophagales;f__Saprospiraceae;g__;s__	13_May	13_May_SF_Bin4_scaffold_7869_c1_4	YfeA-family-iron-binding-proteins	189.1	46.6	3733	0	0	0	MYAKSKITCFLFAAFVIGTFSGWSQQKPKVVVTASMIADMVENVAGDLVNLTCIVPIGSDPHLYEPTPKDARIVAEADILFKNGLTFEGWLNELIENAGSKAVVVTVTEGVKPIESLVYQNATDPHAWMDAENAMIYVDNIIRTLVEFDPHNASIYQQKQDQYRKQIRAIDEYIKTQIANIPEEKRILITSHDAFQYYGRKYGLKLESVMGTSTDADVQTADIVRLNEVIKTSKIPAVFIESTINPKILEQLARDNKIRVGGKLYADSIGDKDSPAPSYIAMLRHNTDIIVSALTADPAEANTSGEESGSPTSLYVILAAVLLVIFFLLVRRFSGS*
iron_aquisition-iron_transport	13_May_SF_Bin4	d__Bacteria;p__Bacteroidota;c__Bacteroidia;o__Chitinophagales;f__Saprospiraceae;g__;s__	13_May	13_May_SF_Bin4_scaffold_7869_c1_5	YfeB-family-membrane-proteins	204.6	50.9	3733	0	0	0	MSKVIHIKDLSVSYEKKRVLTNIFLEIESGHIYGLVGPNGAGKSTLVKAILGLIDINRGSILIKGKPIEESRPNIVYVPQKDDIDWQFPATVLDVVLQGRYPHKKIYQRLSKYDRQIARQSLESLGISHLAKRQIGELSGGQQQRVFLARALCQQAEIFLMDEPLVGVDVTTEERIIQLLQNLAEHGKTLIVVHHDLATVEAYFDRVIMLNQRLIAYGDTKFVFTEENINKTYSAQLPILHKTGLIE*
iron_aquisition-iron_transport	13_May_SF_Bin4	d__Bacteria;p__Bacteroidota;c__Bacteroidia;o__Chitinophagales;f__Saprospiraceae;g__;s__	13_May	13_May_SF_Bin4_scaffold_17045_c1_5	FeoA-family-iron-transporter	50.7	21	3768	0	0	0	MRLSDLRIGTLAVLDHFPVSPLHSKMLSMGMLPGQQISVVRKVPLRGSLYVKVNDRLIALRFREAQNIMVHL*
iron_aquisition-iron_transport	13_May_SF_Bin4	d__Bacteria;p__Bacteroidota;c__Bacteroidia;o__Chitinophagales;f__Saprospiraceae;g__;s__	13_May	13_May_SF_Bin4_scaffold_17045_c1_6	FeoB-family-iron-transporter	181.9	120.4	3768	0	0	0	MAEQVGKTVAIVGNPNSGKTSLFNILTGSNQKTGNFPGVTVERKTGILRLAEDLRVRLVDLPGSYSLYPNSADERIATEILINPGHTDHPDLIVYVASARHLDRQLLLLSQMLDLGFPTILVLSMIDEVEQEGRTIDTAALTKRLGIPVMAISSRRGKGLKQLKDQIGISLQSGPLQRARPIYELHEDAIKVLKAVGQVEASENLYLRWLWVQHFEWVPFDTGKSVDEWLAIHKQFNIEPLKEQVDETFERLNQMELLADAVVSRDPASRTFSEKIDALFTHWFWGPTIFAVIMLFVFQAIFAWATYPMDAIESAFGYLGSTVSASLPEAWYSNLITEGVLPGLSGVLIFIPQIAILFFLISILEEVGYMSRAVYLFDHWMQRFGMNGRSIVALISGGA…
iron_aquisition-iron_transport	13_May_SF_Bin40	d__Bacteria;p__Proteobacteria;c__Alphaproteobacteria;o__Bin65;f__Bin65;g__;s__	13_May	13_May_SF_Bin40_scaffold_6788_c1_6	FbpC-family-ATPase	343.2	300	2083	0	0	0	MTESTTEASTEAGELHRVNHGHRAAGVSIRGVSLSFGTTEVLRDINLEIEPGEFFTFLGPSGSGKSTLLRAIAGFGPTPTGAIFIGDDEVTGVPPWRRDVGMVFQSYALWPHMTVRKNVAFGLEERKLPAREIDRRVDAVLDLVGLRELADRRPTQLSGGQQQRVALARTVVIEPRVLLLDEPLSNLDANLRVQMRRDILELQRKLRLTTIFVTHDQEEANTTSDRIAVLNDGIIQQVGSPMNLYDRPANRFVANFLGTANLIDGRVENEAGQFVFRTEDGTRIPLSGANLEIGAGAAMFRPQDLQVAAGDGGALAGKVEHREFLGNVIRYSVTVGSHNILVDDSHHAGGRIFSAGDHVVMDLDAGRIQVLPD*
iron_aquisition-iron_transport	13_May_SF_Bin40	d__Bacteria;p__Proteobacteria;c__Alphaproteobacteria;o__Bin65;f__Bin65;g__;s__	13_May	13_May_SF_Bin40_scaffold_6788_c1_7	FbpB-family-iron-permease	193.8	88.4	2083	0	0	0	MDRFKKIQWGPGALALLICVFLVVFLIVPVAKVVFVAFQDPNTGALTLVNFVDFFNTSLFQESFFNSLYVAGASVLLASIIAIPLAYFTTRFNFGGAVLIQTLGIVPLIMPPFVGAVAMLLLFGENGSVNLLLSDWFGFTIPFMQGLNGVILVESIHYFPFILINLSAALLNIDRAMEESAQNLGASGARLFRRIVFPLAMPGYVAGASLVFLKVFDDLGTPLLLNINNMLAPQAYLRISSIGISDPMGYVISVILVAFSLFSLWVSFLALKGKDYATAQKGGGGLMKRDLRTWEKVGCYAVVILILLMVLSPHVGLALLSFGTVWSYSVLPDGYTWAHYANMLRTADTYIYNTLLYAGLAALIDVVLGTAIAYIVWRTKLVGRKWLDFMAMGAVAIPG…
iron_aquisition-iron_transport	13_May_SF_Bin40	d__Bacteria;p__Proteobacteria;c__Alphaproteobacteria;o__Bin65;f__Bin65;g__;s__	13_May	13_May_SF_Bin40_scaffold_38986_c1_1	FbpB-FutB-family-iron-permease	171	118	2089	0	0	0	AAIEVSRTLGCGPWRSFGTVSLPLARPAVAGGLALALMEALNDFGTVQFFGVDTFTTGIYRTWLGLGERPAAAQLAAVLMLFIFALIVLERWSRGARRYQHTGTRYQVLPRYRLRAMKAVVASIICATPVMLGFLVPALALTIWTIDTAAETIDHRFFTMAANSFLVAAITAMLAVALAATLAYGLRIRRTGAMTVATRVAGLGYAIPGSVIAVGVLIPFAFIDNAVDGWFRARFGISTGLVLSGTLVALVFAYLVRFLAISLNTVEAGFGRITPRMDDAARSLGLSRGGVLGRVLAPLMRGSLLTAGLLVFVDVMKELPATLLVRPFNFDTLATHTYEYASDEQLVEASSAALAIVVVGVVPVILLSRAIARSRAGQDGGSLP*
iron_aquisition-iron_transport	13_May_SF_Bin40	d__Bacteria;p__Proteobacteria;c__Alphaproteobacteria;o__Bin65;f__Bin65;g__;s__	13_May	13_May_SF_Bin40_scaffold_38986_c1_2	FbpC-family-ATPase	317	300	2089	0	0	0	MTALAFEHVSHAFGRQLVVDDFGLTIGAGEIVCLVGPSGCGKTTVLRIAAGLEPLQSGRVSIGDRVVADANRQIDVPPDARGLGLVFQDYALFPHLSVAGNVGFGLKGLGGQERRTRVAALLEQLDLGRYADVYPHTLSGGQQQRVALARALAPGPGIVLLDEPFSGLDTALRGQIRDQTLHLLKSREAATLLVTHDPEEAMALGDRIALMRDGRLIQTGTPGDLYLHPVNAFAAGFFGEVNRIAGTVRDGAVATPFGEIAATRLAEGSKVDVLIRPEALQVKSMGAGTRPSHPAIVVAARLLGEVSMVHLQVESGNWPNRHFHSRMTGSFLPLENSVVEVTLDPSRTFVFPATDTK*
iron_aquisition-iron_transport	13_May_SF_Bin40	d__Bacteria;p__Proteobacteria;c__Alphaproteobacteria;o__Bin65;f__Bin65;g__;s__	13_May	13_May_SF_Bin40_scaffold_1784_c1_10	YfeA-family-iron-binding-proteins	49.5	46.6	2099	0	0	0	MPRFLRAKAAPATLAFLIGSGAGIAAGAAEPPNVVASIGPVHSLVAGVMQGIGTPTLLLKGGASPHTYSLKPSDARALASARLIFWIGEDMERFLVRPLKTLGRKARTVTLLEAKGVAVLNVREAGVWAEHGHGGRNEKHAKGHEHGEHDAHIWLDPRNAKAMAAAIVAALVKADPGNAAAYRANGMRLAAKLVALDRDLDKDLAPVRSAPFVVFHDAYQYFERRYRLRAAGAITLDPGRKPGARRLREIRAAIRARGARCVFAEPQFRPSLVATVTEGTGVRAAVLDPLGARIKPGAAAYFILMRRLSANLIDCLKSNS*
iron_aquisition-iron_transport	13_May_SF_Bin40	d__Bacteria;p__Proteobacteria;c__Alphaproteobacteria;o__Bin65;f__Bin65;g__;s__	13_May	13_May_SF_Bin40_scaffold_1784_c1_17	YfeB-family-membrane-proteins	55.5	50.9	2099	0	0	0	MIQADSLTKYFGPIKAVDGVSFEVKKGEVLGFLGPNGAGKSTTMKTLCGFLTPTAGSASICGFDIVEAAIEAKKHLGYLPEGAPAYADMTPRSYLGFIAGIRGLSGAARRQRIEKTVALANIASVYDQPIETLSKGFKRRVGIAQALLDDPDVLVLDEPTDGLDPNQKHEVRKLIGEMAPEKAIIISTHLLEEVTAVCSRAIIIASGRVVADGTPDEMEARSRHHNAVTMKLDKDAMAAAEAALKKLKDVASVQSPRDGTLIAYPEGGKSIITAVSDLARSKKWPVEEIYAERGHLDEVFREITQTAA*
iron_aquisition-iron_transport	13_May_SF_Bin44	d__Bacteria;p__Proteobacteria;c__Gammaproteobacteria;o__Woeseiales;f__Woeseiaceae;g__;s__	13_May	13_May_SF_Bin44_scaffold_59366_c1_4	FeoA-family-iron-transporter	36.6	21	3153	0	0	0	MDGSGNTLAGLRRGQKGIISAVNAADPQVQRLMVLGLVEGAEIELAGSALGGDPMEFRLFGCGISLRQEQARQFTVASCEAGD*
iron_aquisition-iron_transport	13_May_SF_Bin44	d__Bacteria;p__Proteobacteria;c__Gammaproteobacteria;o__Woeseiales;f__Woeseiaceae;g__;s__	13_May	13_May_SF_Bin44_scaffold_59366_c1_5	FeoB-family-iron-transporter	173	120.4	3153	0	0	0	MTKPAEARVSITDISVRRQPSASIAVVGSPNSGKSTLFNRLTGLRQRIGNYPGVTVERHVGTLKTDDGVIELIDLPGTHGLSAHSYEEQIAIDVLFGRMQGTQPPDAILAVVDATNLYQGLYLVQQLLELERPIVIALTMSDVAKARGLHIDTEGLRRHLSGISICHVVATTGQGINELR
iron_aquisition-iron_transport	13_May_SF_Bin45	d__Bacteria;p__Gemmatimonadota;c__Gemmatimonadetes;o__SG8-23;f__UBA6960;g__;s__	13_May	13_May_SF_Bin45_scaffold_1824_c1_8	FeoB-family-iron-transporter	167.2	28	489	0	0	0	MAESQAVLDGTLAPLVALVGPPNSGKTTLFNQLTGLRQKVANYPGVTVEKHIGRVSLNDGRKLDLVDLPGVHGFSARTLDERVTRDVLEGRLEGMKAPDALVLIVDSTRLENQLMLVEPVLELELPTLLVLNMSDELDERGGGVDDAALAARLGVDIVRTSARTGEGVADVRAYLTGVEPIDRSIPYASRTLSNIPRTIELPVVDAFAHRRKLVREIVGDAHFVPPGPSKMSERLDAVFLHRIFGPVVFLAVVVLVFQSIFTWAVPLMDGIEWMIELSGTWLLATLPDTWFRSLLVDGVWAGVGSVVVFLPQILILFLFLGILEDSGYMARAAVIADRSMYRVGLQGRAFLPLLSGYACAVPAILAARTIDDERDRLATIFVTPFMTCSARLPVYALLI…
iron_aquisition-iron_transport	13_May_SF_Bin45	d__Bacteria;p__Gemmatimonadota;c__Gemmatimonadetes;o__SG8-23;f__UBA6960;g__;s__	13_May	13_May_SF_Bin45_scaffold_1824_c1_9	FeoA-family-iron-transporter	28.5	21	489	0	0	0	MQVLPVVHHDPADEVAELRLGDVPLRQEVELVWIDLPAHEAEPLLERGVLPGCRICPVRSSPGGDPIVSIDGSLLALRRETADCLCVRILSQLQEAS*
iron_aquisition-iron_transport	13_May_SF_Bin45	d__Bacteria;p__Gemmatimonadota;c__Gemmatimonadetes;o__SG8-23;f__UBA6960;g__;s__	13_May	13_May_SF_Bin45_scaffold_1824_c1_11	FeoB-family-iron-transporter	198	120.4	489	0	0	0	MPSLAVDPCVSCAEHRTQSLVRLGLSPDKWDYLIALAGNPNVGKSTVFNQLTGLRQHTGNWPGKTVVRAEGAFAHGGSRVKVVDLPGTYSLQAGSIDEEVARDFVLFGRPDVTVVVVDATRLERNLNLVLQILEITDRVVVFLNLMDEARRHGIAVDAAKLEKRLGVPVIPGTAREGLGIPELLDAAHAVATGVRSTRPHRSERQAPEVEQAVGRLVPVIEEVFEEVPNPRWVALRLLNADEAVQEAVRSGELGQLSRDDFDAGRSVPEPEERQRVLDAATRLRWELPPDFQDLVTEQAYAAAEEIAQSAQKRGLAKAGFDLDRRLDELLTSPIFGFPLMLFILAVVFWITIEGANVPSSMLATLLIDNVHGWLTGAAVAIGMPWWLSGFLLDGVYLAT…
iron_aquisition-iron_transport	13_May_SF_Bin46	d__Bacteria;p__Actinobacteriota;c__Acidimicrobiia;o__UBA5794;f__;g__;s__	13_May	13_May_SF_Bin46_scaffold_16678_c1_4	YfeA-family-iron-binding-proteins	129.1	46.6	8282	0	0	0	MRPNPLSISLTLTALLVTACGGTTPTVVDDGRPVVVTTVAPITNIAQNIACDRAQVIGIVPEGVNSHTFEPKPSDATTMTQADLVIVNGLNLELPTLELAERNISDDAEIVLLGDRTIAPEDWIFDFSFPEADGDPNPHLWTNPLFGIRFAEIIRDELIALDPDGADEYRENAGALIDQIEALDVAVREATATVDRERRKLLTYHDSFPYFAREYDWDVIGAIQPSDFSEPSPSEVAALIDQIRDQNVPAIFGSEVFASPVLEQIAEETGAEYVDDLRDDDLPGEVGSDEHSYLGLMVFDFQTMIETLGGDTGALDSVPTANICTGATYADE*
iron_aquisition-iron_transport	13_May_SF_Bin46	d__Bacteria;p__Actinobacteriota;c__Acidimicrobiia;o__UBA5794;f__;g__;s__	13_May	13_May_SF_Bin46_scaffold_16678_c1_5	YfeB-family-membrane-proteins	139.4	50.9	8282	0	0	0	MPTSDPLIRLDRVSFAYGSDPVISDVSMTISPGELIGVVGPSGAGKTTLLKLIAGTEQPVLGTIQRPKDLGIGWVPQVETVNWYFPVTVDEVVLMGSTAAGSRPWYTRAERGRVHRLLHDLGIGHLEGRHIRRLSGGQQQRVFVARALMADPDILILDEPLSGVDVKTRQDVLDLLASLAATGIAVILTTHDLNGVAAHLPRVACINARVVADGHPAAVLRPDNLLETFGARMEIIEHEGHPIVIDSHDQPTNVIGMEPTSERNRRGNAG*
iron_aquisition-iron_transport	13_May_SF_Bin46	d__Bacteria;p__Actinobacteriota;c__Acidimicrobiia;o__UBA5794;f__;g__;s__	13_May	13_May_SF_Bin46_scaffold_3126_c1_1	FbpB-FutB-family-iron-permease	289.1	118	8299	0	0	0	MTAQSTVLSRPAPAQRRRPLPRWWWALAAVGLAPTLIPTLTLVGAVLTGDAVSSVPANRLAELMANTLLLATAVTTTSVAIGLGTSWVTTRTDLPGARFFSILVTLPLVMPSYVVALTLLGAGGTRGVITELFGLESFPILTGFWGSWLALTVFAVPFVHLGAVPAIKKLDTSLEEAARGLGSSRWTAFRTVTVPLLRPTIAASSLLVALYTISDFGAVSLLRYDTFTRAIYAQFQGRIDRRPALTLAVILMVVAVAIVIGERRLRRKATYHQNRPGRGQVLQHLGPGGRIASYSGLGLLTSISLVIPITVLVTWVVRGMESGQALGDVWVDAARSLGVSLAAAVAAAIVAIPIAVVIVRDRTRVAPIVETATWTSYSLPHITVGIALVTFALEVARPF…
iron_aquisition-iron_transport	13_May_SF_Bin46	d__Bacteria;p__Actinobacteriota;c__Acidimicrobiia;o__UBA5794;f__;g__;s__	13_May	13_May_SF_Bin46_scaffold_3126_c1_2	FbpA-family-iron-binding-protein	274.9	62	8299	0	0	0	MSRTLSTLLVVIALALAACGEQSPATTGDDASSAGSESNTDTDASQLVVYSGRSEELIGPLLDRFTEETGIEVSVRYGGSTELATTLLQEGEATDADVFFAQDPASLGATAPLMAQLDESILSRVPERFADADGRWVGTSGRARVVVYDTNDVDASELPNSLDDLVDPRWNGRMAVAPTNGSFLAFVAAMIVEQGEDFTLDWLKRLEANQPIDYPGNSPIVAATDAREVDLGLVNHYYLLRLQAEGGGAETANHFPSAGDSSSLVMPAGAAILAGSDQPANAEAFVEFLLSESSQQYFATETFEFPLVEGIAAPAGLPDLDDIATPDIDLSDLADQLERATDLVTEAGLL*
iron_aquisition-iron_transport	13_May_SF_Bin47	d__Archaea;p__Crenarchaeota;c__Nitrososphaeria;o__Nitrososphaerales;f__Nitrosopumilaceae;g__Nitrosoarchaeum_A;s__	13_May	13_May_SF_Bin47_scaffold_2001_c1_5	YfeB-family-membrane-proteins	121.1	50.9	2551	0	0	0	MLKVLEIEHLTVDYPGVRALDDVSFTVNEGDFLGIIGPNGAGKSTLFASMLGMNTKYKGKIKFFEIDIKKSKDYLKQIGYVPQKPIFEKNFPATVIDVVRMDLRKESEKNKIDEILQQLWIHELGNRRIGELSGGQQQRVFIAKALVNNPKLLILDEPVTGIDQQSTDLFYSILKELNSKQKITIIWSSHDLDAVKQLANHIACLNRTLFFHGESDEFFKNDELVKQYSEASMQEHMHHH*
iron_aquisition-iron_transport	13_May_SF_Bin47	d__Archaea;p__Crenarchaeota;c__Nitrososphaeria;o__Nitrososphaerales;f__Nitrosopumilaceae;g__Nitrosoarchaeum_A;s__	13_May	13_May_SF_Bin47_scaffold_2001_c1_6	YfeA-family-iron-binding-proteins	112.4	46.6	2551	0	0	0	MINQIKLAIIAIMIVIPLSSIVIYTTDSKIQQENTKTKLYVMTSFYPLHEFAQKVGQDKVDVILLVPVGVEPHDWEPTIQDVQKMQNADLIVINGIGFESWVDNLDEINYSGRIIDTSNGIFSKSEQPIKESIKINSHFQSNDPHIWLNPIMAKIQVQNIADAFSKSDPQNEKFYQQNAEKYKNELDLLDKKIRNELSNCTHDFIAFHDAFSYFADEYNLSQHSIISSNNPHAEPTAKILQDIINTARELNIKVIFTEETVDHRTSQVIANEIGGKILVLSPIEIGNDQNYISRMTENLNNLKEALC*
iron_aquisition-iron_transport	13_May_SF_Bin48	d__Bacteria;p__Krumholzibacteriota;c__Krumholzibacteria;o__;f__;g__;s__	13_May	13_May_SF_Bin48_scaffold_15250_c1_3	FeoA-family-iron-transporter	64.6	21	9424	0	0	0	MIMGLDQLAPGRSGRVVRVTAAEAVRRRLAEMGVIRGTHVRVERVAPFGDPMEIRVRGYRLSLRMDEARMVTVEAR*
iron_aquisition-iron_transport	13_May_SF_Bin48	d__Bacteria;p__Krumholzibacteriota;c__Krumholzibacteria;o__;f__;g__;s__	13_May	13_May_SF_Bin48_scaffold_15250_c1_4	FeoB-family-iron-transporter	205.1	120.4	9424	0	0	0	MPPARGIRVALAGNPNSGKTSIFNAMTGAHQRVANYPGVTVEKKRGRCRRGGHEIEVFDLPGTYALSARSVDEVVARSHLLDEAPDVVVIVVDASNLERHLYLAVELAELGHPLVIALNMVDVARARGIGIRPRRLERALGVPVVATVGHRGEGIDALVDAVAAAAAGSRGAARSPDYGQEVDALVARIEQALALRNGDLPAARRRWLAVKLLEKDADVRMRVRSPEVMAEADAAVAALEQSLGEGTEVLLAERRYAFVGHACRDAVKRPAVVRRTRSERVDDVIAHRWLGLPIFLALMYGVFHVTFTLGDPLVGAIESGFVHLQAAVSGLWPEGAQSPLRSLLVDGVIAGVGGVLAFLPNIALLFAAITILEGTGYMARAAFMMDRVMRKFGLHGKSA…
iron_aquisition-iron_transport	13_May_SF_Bin5	d__Bacteria;p__Proteobacteria;c__Alphaproteobacteria;o__Rhodobacterales;f__Rhodobacteraceae;g__UBA996;s__	13_May	13_May_SF_Bin5_scaffold_66061_c1_1	YfeA-family-iron-binding-proteins	133.3	46.6	10934	0	0	0	DPMLLSRRALLASSLAVLAARPAAAAEPLMLVATTGMIADAAARVGGDHVAVRGLMGPGVDPHAYRQTRTDIAAMVGADLVLWHGLYLEAQMEEFMLDLARRTPVVAVAEALPREVLRSHDTYAGRYDPHVWMNPELWAEVVLAIRDALAGARPEATDAFAANAEAHRAEIARLSAYARATLATVPETDRVLVTAHDAFGYFGAAYGFEVIGIQGISTESEAGLNRIGELVGLLVQRRIGAVFVESSVSDRNTRALIEGAAAQGHEVKIGGELFSDAMGPPGTYEGSYLGMIDHNVTTIAAALGGTVPPRGMDGKLSAGL*
iron_aquisition-iron_transport	13_May_SF_Bin5	d__Bacteria;p__Proteobacteria;c__Alphaproteobacteria;o__Rhodobacterales;f__Rhodobacteraceae;g__UBA996;s__	13_May	13_May_SF_Bin5_scaffold_66061_c1_2	YfeB-family-membrane-proteins	197.8	50.9	10934	0	0	0	MADQMHGKPADLALAAADGQALAEDLSASPLAIRGLTVSYGAKPAVFSVDLTVESHSMTAIIGPNGAGKSTLLKAALGIVPRLSGTVTVHGRPLDEARAEIAYVPQRASVDWDFPIRVIDVVLMGMSRELGLLRPVRAYHRERAMDCLARVGMEAFASRQIGQLSGGQQQRVFLARALAQGARLYLLDEPFAGVDAATERAIIGVLKSLRAEGKTVVCVHHDLSTVGDYFTHALLLNIRKVAEGPLARTFTEENLQATYGGRLATAHIGELALRAI*
iron_aquisition-iron_transport	13_May_SF_Bin5	d__Bacteria;p__Proteobacteria;c__Alphaproteobacteria;o__Rhodobacterales;f__Rhodobacteraceae;g__UBA996;s__	13_May	13_May_SF_Bin5_scaffold_52881_c1_1	FbpB-family-iron-permease	294.6	88.4	10943	0	0	0	MRTVSSERTTHPVLIFWMLAGWVGYFILPWYGIERFYEFDWLTDGYPFDTDYAPAALLIGQGEKLWLAPMLPALLAPLLVLGRRKTDPIFAKVLIVAGAGGFAWLIAQGFGIGLRGWGFGWLEAAFGPLGDRQFGMGYGAMLVASAFLFLFTQGIAARGAVNGDVFVVSAIGGVITVVSIFVFFPIFRMLVSAFVTQDGGYSVTVFLSKFFDDRLWGLGCLAGARCGVAWNSLFLAIVVGLISTLLGLVFALVLTRSGFRYKNALRALTVVPIITPPFVIGLAIILLFGLSGSVTVFVADLLGVQPTRWVYGMKGILIAQILAFTPIAFLVLIGVVEGVSPSMEEAAQTLRASRWQVFRTVSLPLMRPGLANAFLLGFIESMADFGNPLVLGGNFDVLS…
iron_aquisition-iron_transport	13_May_SF_Bin5	d__Bacteria;p__Proteobacteria;c__Alphaproteobacteria;o__Rhodobacterales;f__Rhodobacteraceae;g__UBA996;s__	13_May	13_May_SF_Bin5_scaffold_52881_c1_2	FbpA-family-iron-binding-protein	75.3	62	10943	0	0	0	AEGNLALYCAAQEEWCQIMARSFEDATGIDVDMTRKSSGETFAQIRAEASNPKGDVWWGGTGDPHLQAAEEGLTEAYVSPMRAELHPWAIAQAESAGDRTIGIYSGALGFGYNTQLLASNGLPEPACWEDLTRPEFKGHVQIADPNSSGTAYTTLATMVQLFGEDGGFDYMKRLHTNVNQYTKSGSAPIKAAGQGETTVGIVFMHDAVAQTVAGFPIVTVAPCEGTGYEIGSMSIITGARNMDEAKQFYDWALTAEAQNLALQVNAFQVPSNMGAQTSEFAPDLSAIKLIDYDFAKYGSSDERQRLLQKWTEEVSTLPQ*
iron_aquisition-iron_transport	13_May_SF_Bin52	d__Bacteria;p__Proteobacteria;c__Gammaproteobacteria;o__Woeseiales;f__Woeseiaceae;g__UBA1844;s__	13_May	13_May_SF_Bin52_scaffold_4267_c1_2	FeoB-family-iron-transporter	173.3	120.4	5979	0	0	0	MSKAAETRIPLSDISVSRQPNASIAVVGGPNSGKSTLFNRLTGLRQRIGNYPGVTVERHVGTLKTDGKTIELVDLPGTHGLSAHSFEEQIAINVIFGRMEGTQPPDAILAVVDATNLYQGLFLVQQLLELERPVVVALTMFDVADTSGLNIDVAALSAHLSGIPVCPVVATTGKGINELRNVLVDLADQPAPAPAESWPELSAAAEQLARFATVPLRRAEIERLLIDGAAGANQHVLECLGANAAAEIERHREKLFGFDPPLAKEARVRYGWVRKVLDEVQQTVPPFYSWRTRLTEWINRPVPGTIGLFLVMAIVFQAVFAWATPIMDLIDDGTAVLGSVVAAGLGDGALASLVSDGIIAGVGSVIIFLPQILILFLFIILLEDSGYLARAAYLMDRAM…
iron_aquisition-iron_transport	13_May_SF_Bin52	d__Bacteria;p__Proteobacteria;c__Gammaproteobacteria;o__Woeseiales;f__Woeseiaceae;g__UBA1844;s__	13_May	13_May_SF_Bin52_scaffold_4267_c1_3	FeoA-family-iron-transporter	33.7	21	5979	0	0	0	MDANGKTLASLKRGQKGVISSVDATDPQVQRLMVLGLVEGAEVEHAGCALGGDPMEFRFFGCGISLRREQALSFSVSSHGSGV*
iron_aquisition-iron_transport	13_May_SF_Bin52	d__Bacteria;p__Proteobacteria;c__Gammaproteobacteria;o__Woeseiales;f__Woeseiaceae;g__UBA1844;s__	13_May	13_May_SF_Bin52_scaffold_4267_c1_6	FeoE-family-iron-efflux	50.9	20	5979	0	0	0	MSHAHDNNSNMRRVMIALVLTGTFMVVEVIGGIISGSLALLADAGHMLTDTMALALAAVAFRVSKRPGDRKLTYGYQRFQILAAFVNGLSLLLIVGWILFEAVQRFITPSDVMGQTMLLVASAGLVVNIFAFVVLHGGDRENLNIRGAALHVAGDLLGSVAAIVAAVVIIFTGWMTIDPILSVAVAILILKSAWTLVKRSAHVLLEGAPEWLNVDTMQASIVSQVPEVASVHHVHIWGLTPQDLMMTMHVRVNCEIDNPTTLIRKIKSLMQDEYGIGHSTIELETEDCADH*
iron_aquisition-iron_transport	13_May_SF_Bin53	d__Bacteria;p__Proteobacteria;c__Gammaproteobacteria;o__Woeseiales;f__Woeseiaceae;g__UBA1844;s__	13_May	13_May_SF_Bin53_scaffold_442_c1_24	FeoB-family-iron-transporter	174.9	120.4	9365	0	0	0	MANATEIRIPVTDIPVSRQPDVSIAVVGSPNSGKSTLFNRLTGLRQRIGNYPGVTVERHIGTLKTDGRTIELVDLPGTHGLSAHSYEEQIAIDVIFGRMQGTQPPDALLAVVDATNLYQGLYLVQQLLELERPVVVALTMLDAAEARGLNIDVEALSARLGGVKICPVVAITGKGINELRNALVGLADQPPPQPTAAWPELTAAARELAKSAIVPLRLAEIGRLLIDGATGVNQNVLDCLGPHAAANVDHYREKLFGFDPPVAREARVRYGWVRDILREVQHNVPPFYSWRTRLGAWLNRPIPGTIGLFLVMAIVFQAVFAWATPIMDLIDDSTAMIGSAVASRLGDGWFASLIGDGVIAGVGSVLIFLPQIMILFVFVILLEDSGYLARAAYLMDRAM…
iron_aquisition-iron_transport	13_May_SF_Bin53	d__Bacteria;p__Proteobacteria;c__Gammaproteobacteria;o__Woeseiales;f__Woeseiaceae;g__UBA1844;s__	13_May	13_May_SF_Bin53_scaffold_442_c1_25	FeoA-family-iron-transporter	37.4	21	9365	0	0	0	MDSNGKTLASLKRGEKGVIAAVDASDPQVQRLMVLGLVEGAEIEHASSALGGDPMEFRLFGCGISLRQEQARSFTIAPCESGG*
iron_aquisition-iron_transport	13_May_SF_Bin53	d__Bacteria;p__Proteobacteria;c__Gammaproteobacteria;o__Woeseiales;f__Woeseiaceae;g__UBA1844;s__	13_May	13_May_SF_Bin53_scaffold_442_c1_28	FeoE-family-iron-efflux	40.6	20	9365	0	0	0	MSHAHANNNMRRVTIALVLTGTFMIVEVIGGILSGSLALLADAGHMLTDTMALALAAVAFHVSKRPPDARLTYGYHRFQILAAFVNGLSLLLIVGWILYEAFNRFMSPHEVLGRTMLIVASAGLAVNIMVFVILHGGDRDNLNISGAALHVLGDLLGSVAAIVAAIVIIYTGWMPIDPILSVAVAMLILRSAWALVKRSAHVLLEGAPEWLDMNAMQDRLIASVPEVNSIHHVHVWGMTPQDLMLTMHVRVHNELANPTDIIRQVKALLREEYGIGHSTVEIETDACADH*
iron_aquisition-iron_transport	13_May_SF_Bin54	d__Archaea;p__Crenarchaeota;c__Nitrososphaeria;o__Nitrososphaerales;f__Nitrosopumilaceae;g__;s__	13_May	13_May_SF_Bin54_scaffold_3982_c1_11	YfeA-family-iron-binding-proteins	100.6	46.6	6598	0	0	0	MNRQIKFAIIAITIVIPLSSFSVWASDSEFQFVEKNGLTKLQAITSFYPLYEFSQKVGQDKVNVQLLVPEGVEPHDWEPTIQDVQELQKSDLIIINGLGFENWVESLGEMNYRGIVVNTSDGIIKNQNEKMFTFLNKGDPHIWLNPNFAKIQVQAIANAFSKSDPPNQNFYQKNAQEYIIELEKLDFKIRDDLSNCNREFIAFHDAFSYFAYEYDLHQHTILSSNDPHAEPTAKTLENIINIARELKLEIIFTEETTDPRISNVVANEIGGKILVLSPLEISNNENYISRMTENLDNLKEALC*
iron_aquisition-iron_transport	13_May_SF_Bin54	d__Archaea;p__Crenarchaeota;c__Nitrososphaeria;o__Nitrososphaerales;f__Nitrosopumilaceae;g__;s__	13_May	13_May_SF_Bin54_scaffold_3982_c1_12	YfeB-family-membrane-proteins	115.9	50.9	6598	0	0	0	MLSVAEIEHLTVQYPDVKALDDVSFTVEKGDFLGIIGPNGAGKSTLFAAMLGLNTKYKGIIRFFGQDIRKSKDYLKEIGYVPQKPIFEKNFPATVNDVVKMSLRQESNVDKIDEILQQLWIHELSQKRIGELSGGQQQRVFIAKALVNSPKILILDEPVTGIDQQSIELFYSILRELNAKQKITIIWSSHDLDAVNQLANHVACLNRTLFFHGESDAFFENDELVKQYSEASMQEHMHNH*
iron_aquisition-iron_transport	13_May_SF_Bin57	d__Bacteria;p__Actinobacteriota;c__Acidimicrobiia;o__Microtrichales;f__SZUA-35;g__;s__	13_May	13_May_SF_Bin57_scaffold_244_c2_30	FbpC-family-ATPase	329.4	300	4476	0	0	0	MSGATNGAPALVVDGAVKRYDSTTAIDRISLELTNPDILALVGPSGCGKSTLLRSIAGLAHLDEGSIRINGVLVDDSRHRVPPEKRGIGLVFQEHTLFPHLSVIDNVMFGIRDVGRKAARQRASEALEVVELAGFHDRYPHELSGGERQRVALARALAPRPALMLFDEPFASLDPNLRTQLRRDVIGALRATGTPAVFVTHDQDEALAVGDQLAVMRAGRIEQTGPPPNVFHEPANRFVAAYLGEASFLPISDGGAGPVTALGPVAVESDGVEADVAMVRPDDVRFVPDPDGDAVISAIEFRGVTWSCSIMLADGTTVVSNRSHVDPVAVGARGRVEMMPGHPQIPIPADR*
iron_aquisition-iron_transport	13_May_SF_Bin57	d__Bacteria;p__Actinobacteriota;c__Acidimicrobiia;o__Microtrichales;f__SZUA-35;g__;s__	13_May	13_May_SF_Bin57_scaffold_244_c2_31	FbpB-FutB-family-iron-permease	206.5	118	4476	0	0	0	MTSVIVDDRPDCDGPPDPAGSSEQNRRRVELDLGDRLAVLAWPGAAWLAALLVVAPVAFLATSILSPRGDVWRQQWETRLPGELVQTVVLLAGVSIGTLVLGVGFAWLTSAYRFPGSRLFGWLLISPLAMPSYVLGFVTLSVIGFTGPLQGWWRAQFGADAWFPDVRSMGGAIAVFSLVLYPYVFLLARAALRDQAGAAFEAARTLGAGPLEAARRVVLPQLRPAIAAGVAVVMMETLTDFATVQYFDVDTVSVGVFRIWRGTFDRDAASEIATLVLAFALAVIGIERLLRGRARFGEAAGRASGIVPRPLSGMRAGVATGLCTVVFALSFLLPSIQLVVWAVERARSDNGTPVTERFGDFLYHSLLLATICAVICAVVAMVVTNASRFGHRRSTGLAA…
iron_aquisition-iron_transport	13_May_SF_Bin57	d__Bacteria;p__Actinobacteriota;c__Acidimicrobiia;o__Microtrichales;f__SZUA-35;g__;s__	13_May	13_May_SF_Bin57_scaffold_244_c2_32	FutA2-family-iron-binding-proteins	319.4	115	4476	0	0	0	MPTTGAGRLLGSLALLVALAAITASCSGGGEEDVVRIYTGRHYDLETAFVQFGEETGISVEFLPGSDAELRERIAAEGEETQADIYLTVDAGNLAIATEQGIFAPIDSPELEAAIPESLRDPDGNWFGLTVRARTLVYHPDRVSAGAMPTTYADLAEPEWAGRVCLRDSSNVYTQSLVASLIAHHGEEEALRIVSGWADNAEILNNDILILESIADGLCDVGITNHYYLARLLEDDPDFPVKLAWADQDGFGVHVNISGGGVTRYADDPELAVQLLEWLATDGQSAFVNGNHEYPANPSVEPEPLIASEFGTDFARDELPASVFGGLNADAVRLMDEAGYR*
iron_aquisition-iron_transport	13_May_SF_Bin57	d__Bacteria;p__Actinobacteriota;c__Acidimicrobiia;o__Microtrichales;f__SZUA-35;g__;s__	13_May	13_May_SF_Bin57_scaffold_619_c1_6	FeoE-family-iron-efflux	31.1	20	4492	0	0	0	MPDHDDAHKAGGRRHQHGHSHGPSLRAGARHLGRLKLAFAVTAVFFLVEAVTGWLTNSLALLSDAGHMLTDVVGLGMALAAIQLADRFERNTGGETSHTFGLYRLEILAAFVNALLLFAVAIWVLVEAVARLRSEPEVLDGPMLIVAVLGLAANLVAFQLLREGARESINVEGAYLEVLADTVGSVGVIIAALLMRFLGWGWADPLIAALIGLWILPRTWRLGRNAVRILLQAAPEHISLEGLRTDLGAIGGVLDVHDLHVWTLTSEMDAISAHLKTTDDSDPHSVLDQAREVLTDTYGIRHATLQVEPESHVGCEEISW*
iron_aquisition-iron_transport	13_May_SF_Bin57	d__Bacteria;p__Actinobacteriota;c__Acidimicrobiia;o__Microtrichales;f__SZUA-35;g__;s__	13_May	13_May_SF_Bin57_scaffold_619_c1_8	YfeA-family-iron-binding-proteins	60.7	46.6	4492	0	0	0	MSRLPSVSTRLAAFVAVILTACASTGPASEVEVAASPFSGGVLVTTSIWADVVDNVTCSPAGTFEPLIPAGADPHGYRPSIADAEAMREASVIIANGGGLEEPLEPLVDQAEADGVTVIRLTDAVDAGGDDPHLWLDPTLTIEATRVLADVLPAGAGNGDATNDAGVTECADRYIATLEDLDAELADQVAILDRDRRKLVTNHDALGRFADRYGFEVIGTVLPSTSSMAQANPADLEALAGLIAAEDVPAIFTEGGHEGEDAEALADRLGVDAVGLQTDALGPEGSGYQTYVELMRTNTELIVAALGDDQSSTAANPVTDPVGWWISPFTTSSIMRQALLAGLLVVLTTSVVGTWVVLRGMSFLGDALAHGVLPGVAVAFLLGVSTTIGALAAALLMVG…
iron_aquisition-iron_transport	13_May_SF_Bin58	d__Bacteria;p__Gemmatimonadota;c__Gemmatimonadetes;o__Gemmatimonadales;f__GWC2-71-9;g__;s__	13_May	13_May_SF_Bin58_scaffold_38_c1_74	FeoB-family-iron-transporter	160.4	120.4	11036	0	0	1	MSRATPVAGSGGMTASRSPVPATILVGNPNVGKSLLFKNLTSRYVTVSNIPGTTVEIVRAPANFDGRRLEIIDTPGINDLSQRSDDAQVTRRVLDEHADATIVQVADAKNLRRALLLTLQLAELGRPMILVLNMFDELEERGGRIDIERLSTVLGIPVVTTVAPQNRGTDALIASLDSARAATVGSLARQLAGSDYERNRTRLERVNEILAETYSIARPDRPSFRVRLGFWAMHPVQGIGFLAAVLVGVFWFVGLFGAGTLVDLVEVGVFQQHLNPLAIRLVDAVFRFPHVHEMVAFSVSVAIPVTPVHDVTLGTLERVALGPAYQVVSGIGLTGWQETLQFAHDFLVGEFGVITMALSYALAIVLPIVTTFFLVFGVLEDSGYFPRMAIMVNRVFRIM…
iron_aquisition-iron_transport	13_May_SF_Bin58	d__Bacteria;p__Gemmatimonadota;c__Gemmatimonadetes;o__Gemmatimonadales;f__GWC2-71-9;g__;s__	13_May	13_May_SF_Bin58_scaffold_38_c1_75	FeoA-family-iron-transporter	41.1	21	11036	0	0	0	MADEYLSCPFCGFEFAKADTLCHHGCPLGALCHLNRCPNCQYEFAEQPRAVSWLESLFRKDRRPVRDLPEHVLSVRDLRGGERGRVICLGTGGESRHNNLAVFGVVPGAEVTAIQQRPSCVLRVGETELALDPAIAREILVERLEPDPVPT*
iron_aquisition-iron_transport	13_May_SF_Bin59	d__Bacteria;p__Actinobacteriota;c__Acidimicrobiia;o__UBA5794;f__SZUA-232;g__;s__	13_May	13_May_SF_Bin59_scaffold_11329_c1_4	FbpB-FutB-family-iron-permease	147.3	118	11168	0	0	0	MDQHRSSLTRRQSWLLAALPGLFIVYFFAYPVVAILGMGLVGDGRSWAEVATRSGLADVAWFTTWQAVASTLLTVLLGMPVAWVLARFSFPGRAAIRAGLMIPFVMPTVVVGAAFLALAGPTSRIDLSGSVWLILSAHVFYNLAVVIRVVGGLWTSLDPRLEDAARMLGASRFRTFRAVTLPLLRPAIAAASSIVFLFSFTSFGVVLLLGGLRFRTIEVAIWQRVQTALDLRGAALLAIVQLLGVTAILFAYARYQARRSTQQHLVADGARPPAGPGQWSIVIGILTAVVLAEGAPLAVLAIRSLRTTSGWGFQFYRSLGELDSAFFVPATEAIRNSLWFGVLATTIALVVGGLAAIVIGRSDRGIATWFDAVLMLPLGTSAVTIGFGFLVALDWPVDL…
iron_aquisition-iron_transport	13_May_SF_Bin59	d__Bacteria;p__Actinobacteriota;c__Acidimicrobiia;o__UBA5794;f__SZUA-232;g__;s__	13_May	13_May_SF_Bin59_scaffold_11329_c1_5	FbpC-family-ATPase	310.8	300	11168	0	0	0	MSLRVRDVSVRLAGKVILDRIDIEVDDGVIVAVLGPSGSGKTTLLRVIAGLQPAEGTVSWAGENLDGIAPHRRNFGLMFQDYALFPHRSVAANVSFGLEMRGDAAASSEHRVAEVLGWVGLAGYERRSVATLSGGEQQRVALARALAPEPRLLMLDEPVGSLDKALRTRLLDELRDILADQGITTLFVTHDQDEAFALSDRVIIMREGRIVQSGKPEQIWSAPTDAWTARFLGMTNIVTGYDGHVGTVVIRPDAIRPDDGGTVRLTITSTAFKEGGYLVAGVTEDGTNLVFPSDRRLAPDDTVTISIDPAGIVPLG*
iron_aquisition-iron_transport	13_May_SF_Bin60	d__Bacteria;p__Proteobacteria;c__Gammaproteobacteria;o__Burkholderiales;f__SG8-41;g__SG8-41;s__	13_May	13_May_SF_Bin60_scaffold_132_c1_34	YfeB-family-membrane-proteins	55.7	50.9	10358	0	0	0	MSAVAGATLRRDASQAAQAGQPLLEVRNLKMHFTMTKGILSRGTAAKIKAVDDVSFTIARGETLGLVGESGCGKTTTGRCILHLEKLTSGEIIFEGQNLTKLGRKALNEKRERMQVIFQDPFSSLNPRMKVGDIIGEPMKVHGIYPKQKERDERVAELLLVCGLNPKFMDRYPHEMSGGQRQRVGIARALALNPQFIVCDEAVSALDVSIQAQVINLLESLREQFHLSYLFIAHDLSVVHHLCHRVAVMYLGRLVELADSDELFSNPLHPYTQALLAAVPIPDPDVERQRAHRVMKGEIPSPINPPSGCVFHPRCPLAVGSCQHEVPQLRELKPGHWVSCPRV*
iron_aquisition-iron_transport	13_May_SF_Bin60	d__Bacteria;p__Proteobacteria;c__Gammaproteobacteria;o__Burkholderiales;f__SG8-41;g__SG8-41;s__	13_May	13_May_SF_Bin60_scaffold_132_c1_38	FbpC-family-ATPase	305.4	300	10358	0	0	0	MTAPQSPWLLVVESLHVHFVTTRGVVRAVEGISYRVKPGEVVALVGESGCGKSVSSLAIMRLLARPAGRVVAGRILFQDRNLLDLTEDQMREIRGHDIAMIFQEPMTSLNPVLTIGFQITEPLLIHMGMTPEQAQARAMELLKLVGIPDPGRRLEQYPHQFSGGMRQRVMIAIALACNPKLIIADEPTTALDVTIQAQILQLMKNLSRDLGIALVVITHNLGIVARYADRVNVMYAARMAEQGSAADVFAQPLHPYTAGLLRSVPRLDQPRGRKLETIEGLPPNLLDPPPGCRFAPRCAAKIGRCEQDVPPLAEVTAHRYSACFRAKEMAQVGPAGLGLQSASAETAVRKKLDKERPLLQARELCTYFDVSTGLKPLKHTHLEVRAVDGLSFQVFRGET…
iron_aquisition-iron_transport	13_May_SF_Bin60	d__Bacteria;p__Proteobacteria;c__Gammaproteobacteria;o__Burkholderiales;f__SG8-41;g__SG8-41;s__	13_May	13_May_SF_Bin60_scaffold_228_c1_23	FutA2-family-iron-binding-proteins	488.2	115	10361	0	0	0	MFSPLRRSFSLATGIALFTVLTTPVSAQETVLNLYSSRHYQTDDALYAGFTKRTGIRINRIEGKEDALLERLKNEGPNSPADVLITVDVARLWRAQQMNLFQPVKTAVLDKSIPAHLREPGGHWFGFSKRARVIVYNKRLVNPDQIRDYQDLASPQMKGKVCTRSLSHVYNLSLMAALIDHLGKDEAQGWARDLKANLARDPKGGDTDQIRSVAAGECEVGIANTYYYMRLAASRKQRDRDVADKVGVIFPNQTSFGTHINISGGGVLRHAPHRENAIRFLEYLASPEAQAHFANGNNEWPAVPGVKLDNPALAKLGAFKEDQLNVGKLGQNQPLAQKIFNIVGLR*
iron_aquisition-iron_transport	13_May_SF_Bin60	d__Bacteria;p__Proteobacteria;c__Gammaproteobacteria;o__Burkholderiales;f__SG8-41;g__SG8-41;s__	13_May	13_May_SF_Bin60_scaffold_228_c1_24	FbpB-FutB-family-iron-permease	224.2	118	10361	0	0	0	MHILGPRIGRLMVAATLVGALCALPVVSVFVNLFAEGTPGVWGHLAGTVLPQYVANTLWLMFGVGVGVAALGASTAWLTAMHDFPGRRVFEWALILPLAMPAYVIAFVYTDFLQFVGPVQTELREFMDWTKADYRFPDVRSLGGAIAMFILVLYPYVYLLGRAAFLERSASLLEVGQTLGVGSSGVFFRVALPLARPAIVAGTALALMEALADFGTVSYFGVPTFTTGIYQAWFSMGERVVAAQLAAVLLGFVILVLLLERMSRGRKRFHETSQRGRPPARQRLSSFKAAGATALCFSTVALGFLLPAGLLLEMAIGEGDVQFGPRFIQLALNSVTLAAITAALLVVLAVLMAYNARLNPSVVSVGLSRLVGLGYAIPGLVIAVGTLIPLAWLDNALAT…
iron_aquisition-iron_transport	13_May_SF_Bin60	d__Bacteria;p__Proteobacteria;c__Gammaproteobacteria;o__Burkholderiales;f__SG8-41;g__SG8-41;s__	13_May	13_May_SF_Bin60_scaffold_228_c1_25	FutC-family-ATPase	416.5	376	10361	0	0	0	MNLRASTGHQQSESHLVTAPLTVPLLAVRGLRHAYGALEVVHDLTFSLERGAIGCLLGASGCGKTTVLRCVAGFEPLQAGEIWLNGSPVSRRDLMLPTEKRQVGVVFQDYALFPHLTVAQNVAFGLRHGDRAAQARRVDEVLDTVRLPGLRGKYPDELSGGQQQRVALARALAPRPHLLLLDEPFSNLDVDLRTALSLEVRDILKAQNITAVLVTHDQDEAFRFADEIGIMNAGRIEQWDTPYRLYHEPATRYVADFVGQGAFLPGTVVDDAHIKLELGVFRGDTPGDWITGTIVDVLLRPDDIQHDDASPLQARVLQKTFRGAEFVYTLQLPGGGQVMSFVPSHHNHAIGEKIGIRLEIDHLVAFRRNAPTEAGRP*
iron_aquisition-iron_transport	13_May_SF_Bin61	d__Bacteria;p__Acidobacteriota;c__Mor1;o__QHYA01;f__;g__;s__	13_May	13_May_SF_Bin61_scaffold_39819_c1_2	FeoA-family-iron-transporter	58	21	85	0	0	0	MTLDRIPPRGRCRVARVTGGDGIAQRLMELGLIEGSEVEVVRLAPLGDPMELTLFGYRLSLRKSEAARVEVEPCP*
iron_aquisition-iron_transport	13_May_SF_Bin61	d__Bacteria;p__Acidobacteriota;c__Mor1;o__QHYA01;f__;g__;s__	13_May	13_May_SF_Bin61_scaffold_39819_c1_3	FeoB-family-iron-transporter	189.5	120.4	85	0	0	0	MSVALPRGSVASVAPVVAVIGNPNTGKTTLFNALTGLRQKIGNYPGCTVERKTGRARIGGGTTVDLVDLPGTYSLAARSPDEIIAVDVLLGQQSGERPIDLILAIVHASHLERNLYLISQLLEIGLPLVVALNMNDVAEGRGVRVDAERLAERLGVPVVPIRADRGHGLDELGRAIERVLADPPSFPRPERSGPRLPPRLRTASEDLHRRLSAESQRLGRKIPPIEAFRTLIDRGGAAEQRVSERIGPSFVDELESTRRDLGGGTSLAAIETAARYAWVHEIVDGCLVRPRRPTATATDRIDSVLTHGIWGTAALAIVLAFVFQAIYRWSAPLMGAIQAGFDGAGSAIAALVPEGPLQSLLVDGVIGGAGSVIVFLPQIMVLFFFLALLEDCGYMARAA…
iron_aquisition-iron_transport	13_May_SF_Bin64	d__Bacteria;p__Proteobacteria;c__Gammaproteobacteria;o__UBA10353;f__;g__;s__	13_May	13_May_SF_Bin64_scaffold_13754_c1_5	FbpB-family-iron-permease	183.9	88.4	4632	0	0	0	MTFLKRQPRGAAGVAAVLAVFLLVFLVIPVVKVVFVAFQDPASGAFTFVNFIDFFNTPLFRESFANSLYVACMSVVVGSAIALPLSYFTTRFNFGGAVLIQTLGVIPLIMPPFVGAVAMQLLFGANGSVNLLLDQWVGFTIPFMEGLNGVIFVESIHYFPFILINLSAALHNIDRSLEESAQNLGAHGMRLFRRIVFPLAMPGYVAGASLVFLKVFDDLGTPLLLNVNDMLAPQAYLRISSIGISDPMGYVISVILVVFSLLSLWTSFLALRGKDYASVQKGGGGLAKRDLRGGQRAMAYLVVTFVLLIVLSPHVGLSLLSFGTIWSFSELPDGYTLANYQEVFASSSQYITNTLLYAGLAASIDVVFGTAIAYIVWRTGVVGRQWLDYLATGALAIPG…
iron_aquisition-iron_transport	13_May_SF_Bin64	d__Bacteria;p__Proteobacteria;c__Gammaproteobacteria;o__UBA10353;f__;g__;s__	13_May	13_May_SF_Bin64_scaffold_13754_c1_6	FbpC-family-ATPase	337	300	4632	0	0	0	MSTEPVRVSIKDLHLSFGHTQVLKGVNLEIEPGEFFAFLGPSGSGKSTLLRAIAGFGPNPSGRILIGGEDVAVLPPWRRNVGMVFQNYALWPHMSVRRNVAFGLQERKLPVAEIRERVDGALDLVGLAELAERRPSQLSGGQQQRVALARTVVVEPRLLLLDEPLSNLDANLRVQMRRDILNLQRQLQLTTIFVTHDQEEANTMSDRMAVLNEGVIQQVGPPMALYDHPANLFVADFLGTANVLRGRFVDIDGGCRLVTDDGIELPVKKYPAAGSGVVILRPQALNLTEPEAIPDPSQVVLPGTVRYREFLGAIIRYGVDVGPHQLVVDHGHRPGEPIYEAGMAVAVRVDPTHIVPLTE*
iron_aquisition-iron_transport	13_May_SF_Bin64	d__Bacteria;p__Proteobacteria;c__Gammaproteobacteria;o__UBA10353;f__;g__;s__	13_May	13_May_SF_Bin64_scaffold_9300_c1_1	YfeA-family-iron-binding-proteins	86.1	46.6	4633	0	0	0	MRMTLNPRGVSTVTGLAVMLTLLSAVVPPADRPAAVRVFVSVAPLATFVQRVGGIRVEVQTLVRPGHNPHLYEPTARQIAALADADLFIRTGVPFEAAWMDRIRSVNADMPVLDARDGIALRMDDGHPDPHGSAHLDPHVWTSPPLAQHMARLIRDALVDLDPEHRETYAAGFAAWARELDALDREIRDRLAVLDNRRFMVYHPAWGYFADTYGLTQIPVEHEGKEPGPRRIKELIDLARRDGIKFIMVQPQFSGKTAATIAQAIEGRIVTADPMAIDYADNMRRVTRLIVDNNAS*
iron_aquisition-iron_transport	13_May_SF_Bin64	d__Bacteria;p__Proteobacteria;c__Gammaproteobacteria;o__UBA10353;f__;g__;s__	13_May	13_May_SF_Bin64_scaffold_9300_c1_2	YfeB-family-membrane-proteins	120.7	50.9	4633	0	0	0	MTSRANAVIELEDVSFSYTGIAVVDRVDLVVERGEFLGIVGPNAGGKSTLLKLILGLLKPHRGRIRVLGREPTQAQRAIGYVPQHPSFSRDFPITVEQAVLLGRLGTGRLLGGFRRADRIAVQRALADVEGENLSRRPIRTLSGGQLQRVLLARALVSDPEILILDEPTANIDQRLEYDIFDKLRELQAHKTILVVSHDIGFISSYVNRVACINRTLVCHRTDAIDGRVIREMYGDHVRMVAHRH*
iron_aquisition-iron_transport	13_May_SF_Bin65	d__Bacteria;p__Proteobacteria;c__Gammaproteobacteria;o__Woeseiales;f__Woeseiaceae;g__;s__	13_May	13_May_SF_Bin65_scaffold_37_c2_113	FeoA-family-iron-transporter	33	21	7613	0	0	0	MKSNGSTLATLKRGQKGIIQFVDATDPQVQRLMVLGLVEGAEVEHASSAIGGDPMEFRLFGCGISLRQEHAKYFKVSPVAAGD*
iron_aquisition-iron_transport	13_May_SF_Bin65	d__Bacteria;p__Proteobacteria;c__Gammaproteobacteria;o__Woeseiales;f__Woeseiaceae;g__;s__	13_May	13_May_SF_Bin65_scaffold_37_c2_114	FeoB-family-iron-transporter	172.3	120.4	7613	0	0	0	MTKRSEIRVPANDIPLAKRTNASIAVVGNPNSGKSTLFNRLTGLKQRIGNYPGVTVERHIGQLKVDDMVIELVDLPGTHSLSAHSLEEHIAVDVIFGRMQGMREPDGILVVLDATNLYQGLFLVQQLIDLKLPMVIALTMTDAAERSGVGIDIDRLRAALGGVPIYPVVATSGAGLPKLRQAIADMESLTPVERIVVWPELTEAAGQLAQDAKEPIRFAELERLLIDGPTDANRPFLEKLGRDARDKLETVRDSLFGIEPPIARDARIRYAWVRQVLADVQHSAPPFHSWRTRITSFLNRPVPGTIGLFLVMAIVFQAVFAWATPIMDVIDAGAATLGASVMRALGEGAFSSLIADGVIAGVGSVVIFLPQILILFLFIILLEDSGYLARAAYLMDRAM…
iron_aquisition-iron_transport	13_May_SF_Bin67	d__Archaea;p__Crenarchaeota;c__Nitrososphaeria;o__Nitrososphaerales;f__Nitrosopumilaceae;g__Nitrosopumilus;s__	13_May	13_May_SF_Bin67_scaffold_109_c1_77	YfeA-family-iron-binding-proteins	98.6	46.6	302	0	0	0	MNIQIKIAIIAIAIIIPLSSIAVYGTNTNQQFTSSNNSKLQVISSFNPLHEFSQNVGKEKIDVVLLVPIGVEPHDWEPTVKDVQRMQKVDLIIINGIGFENWVDNLEEIGYSGEIIDTSYGILSKNSNDEISQNSGDPHIWLNPVYAKIQVQNIANAFSNSDPVNEKYYQSNAAVYIKELDLLDLKIRNDLSNCSNDFVSFHDAFSYFAKEYNLNQHTIILSNDSHGEATAKTLENIIFTAKKLNIKVIFAEESDNTRTSEIIANEIGGKVLVLSPLEVVSDGTYISKMTHNLENLKEALC*
iron_aquisition-iron_transport	13_May_SF_Bin67	d__Archaea;p__Crenarchaeota;c__Nitrososphaeria;o__Nitrososphaerales;f__Nitrosopumilaceae;g__Nitrosopumilus;s__	13_May	13_May_SF_Bin67_scaffold_109_c1_78	YfeB-family-membrane-proteins	130.7	50.9	302	0	0	0	MLKIVEIENLTVQYPDVKALDDVSFEINQGDFLGIIGPNGAGKSTLFDSMLGLNTKYKGTIKFFGEDIRKSKNYLKEIGYVPQKPIFEKNFPVTVTDVVRMGLRNESDENKIDEILQQLWIHELRNRRIGELSGGQQQRVFIAKALIINPRILILDEPVTGIDQQSIDLFYSILRELNSKQKITIIWSSHDLDAVNQLANHVACLNRTLFFHGESEKFFSNDELVKQYSEASMQEHMHHH*
iron_aquisition-iron_transport	13_May_SF_Bin67	d__Archaea;p__Crenarchaeota;c__Nitrososphaeria;o__Nitrososphaerales;f__Nitrosopumilaceae;g__Nitrosopumilus;s__	13_May	13_May_SF_Bin67_scaffold_45_c1_86	FeoE-family-iron-efflux	77	20	305	0	0	0	MFVQRTKVLQISLLAIFSAFLVELIFGVISNSLALITDGIHALLDSVVTMVLLLAARMAMKPADAEHTYGHGKIESLGGMIGGIAIFLIACFFIYESIHRLQSPPPTILPGLFAILAGLYTIGIDIFRLGLLRKSIKKIGGDTLKADFYHAFMDLGSTLVAIIGIVLVSYGLYFGDFVAALILGALLAVLSIKLVYKTALDLTDIISPELVKDVKEIAIATEGVIDANQVLMRRSGDTIFADITISLRGDTSFDKAHEISNNVERNIKNRISNSTITVHFEPNWQDVPLDAKILEISKRVDGVKEVHNVSTHKTKGKTYSNLHVMVDREMNLLSAHKISEIIEQEIHKNIPEIEHATIHLEPFVKIPKNFNLEDKITENRIKAILEKYSEIKKIGRIVS…
iron_aquisition-iron_transport	13_May_SF_Bin67	d__Archaea;p__Crenarchaeota;c__Nitrososphaeria;o__Nitrososphaerales;f__Nitrosopumilaceae;g__Nitrosopumilus;s__	13_May	13_May_SF_Bin67_scaffold_45_c1_87	Zip-family-zink-and-iron-uptake	34.7	25	305	0	0	0	MEVNNLSKFKVIASGVIPFGFLVILMLYIFGPGADLLDLGIPLPEITIERVTFIDSEIQATVRNTGPIPVEIVMADINDRIQPAAVEPDRFLERYETTLVRIPFEWNEAEPYTIGITVEDGTRFEKEIEAAAFALEPTFDLVVFFAIIGTYVGIIPVMIGLLWLPFIKKISKQKYYFFLALTVGLLLFLAIDSIEEAIEVSNENLAKSFNGSLLIATVVVLSFLGLYYAGNKIVKKADSSKLAKPVAIALMISIGIGLHNFGEGLAVGASVGLGSIAFSTFLIVGFALHNTTEGIAIAAPMSKGKLMIGKLAALGIIAGSPAIFGAWVGGFIYSPFTSVIFLAIGAGAIFQVILVIVKWIREENEKNMSSFSVVSGFAVGMLVMYLTSILV*
iron_aquisition-iron_transport	13_May_SF_Bin7	d__Bacteria;p__Proteobacteria;c__Gammaproteobacteria;o__Burkholderiales;f__SG8-39;g__;s__	13_May	13_May_SF_Bin7_scaffold_1759_c1_6	FutC-family-ATPase	423.2	376	201	0	0	0	MNLLEIQGLHHAYNGAEVVRGLDFALPRGAIGCLLGPSGCGKTTVLRCIAGFEPLRAGRILLNGALVSGPGAMLPPERRHIGMVFQDYALFPHLTVAENIAFGLRDPAREARAARVRELAALTGLAGALRHYPHELSGGQQQRVALARALGPRPALLLLDEPFSNLDVDLRERLSLEVRDIIKASGATAILVTHDQQEAFAMADEIGVMREGRIEQCDTAYNLYHRPANRFVADFVGQGVFLPAKVLNARTVEMELGTLQGEIPGACRIGCDACGKGCFTDILLRPDDVVHDDDAPIKAEVAHKAFRGAEILYTLKLASGRRVLALVPSHHNHALGERIGIRLDVDHVVVFQPER*
iron_aquisition-iron_transport	13_May_SF_Bin7	d__Bacteria;p__Proteobacteria;c__Gammaproteobacteria;o__Burkholderiales;f__SG8-39;g__;s__	13_May	13_May_SF_Bin7_scaffold_1759_c1_7	FbpB-FutB-family-iron-permease	218.4	118	201	0	0	0	MLFFQSFRRGAGALSIGIAGFLALPILWVAASLAQPAGDAWRHIAATLLPAYVANTAILVALVACGVMSIGVLAAWLIASYRFPGARLLEWALALPLAMPAYVMAYAYTDWLQFTGPVQSALRAATGWQAHDYGFPEIRSLGGAAVVLALALYPYVYLIARTAFRDLPRSSLEAGRLAGHSAWGTFWRVALPLARPAIAAGTTLALMETLADFGTVSYFALEVFTTGIFKAWLAMGDRVAAAQLSSCLLGFVVLVLALERASRGRAAFHATAAAKPVPPQQLRGWPAALACLACALPVLLGFVIPAAILLELAAADPQARWGVRLLGLVGNSFTISGVTALAAVLLALVMAYAARLSRSRAAQAANRVAALGYAMPGAVIAIGVLVPLARLDNWLAGLV…
iron_aquisition-iron_transport	13_May_SF_Bin7	d__Bacteria;p__Proteobacteria;c__Gammaproteobacteria;o__Burkholderiales;f__SG8-39;g__;s__	13_May	13_May_SF_Bin7_scaffold_1759_c1_8	FutA2-family-iron-binding-proteins	514.3	115	201	0	0	0	MSVLKTLILLPALALSVPTLAQDKVLNLYSSRHYQTDEALYEGFTKQTGIRINRIEAGEDALIERIRNEGARSPADLLITVDAGRLWRAEQLGLFQPVRSALLESRIPASFREPAGHWYGFSMRARVIAYNKARVQPAEVATYAALADPKWQGRLCVRSSSNIYNLSLMGALIENMGAAQAEGWARAVRANMARDPKGGDTDQLKGVAAGECDVAIANHYYYARLARSAKADERAIADQVGIVFPDQAGRGTHVNISGAGVLKHAPHRDAAVRFLEYLASDEAQRYFADGNNEWPVVPGVRVTNPVLTALGAFKYDPLNVAVLGRNQPEAQKLYDRVAWK*
iron_aquisition-iron_transport	13_May_SF_Bin7	d__Bacteria;p__Proteobacteria;c__Gammaproteobacteria;o__Burkholderiales;f__SG8-39;g__;s__	13_May	13_May_SF_Bin7_scaffold_3124_c1_1	FeoA-family-iron-transporter	48.8	21	226	0	0	0	ENPLSLLAKTDHPVSLGSVAADQAVMVCEIRSGMSSAEGGDIGLRLQELGFVEGERLRVIAHGYPGREPIAVRIGNTTFALRRFEADHVLVVPLPERGAGT*
iron_aquisition-iron_transport	13_May_SF_Bin7	d__Bacteria;p__Proteobacteria;c__Gammaproteobacteria;o__Burkholderiales;f__SG8-39;g__;s__	13_May	13_May_SF_Bin7_scaffold_3124_c1_2	FeoB-family-iron-transporter	173.4	120.4	226	0	0	0	MSAAAQSVLRVALLGNPNCGKTALFNLLTGGRQKVANYAGVTVERKEGLFDTPSGQRVRVLDLPGAYSLNPLSRDETITRDVVLGRNEQEQRPDLLVCVTDATNLRLNLRLVIEVKRLGLPTLLALNMADVAKDRGVSIDIAALERELGMPVVQTVAVQSGGAVDLVRLIQDHLADRPIAARPWKAAGAADVAATQREVRRILAAAVREPPDELRVDDALDRIVMHPAWGYVILVATLFLMFQAVFAWAQLPMGWIRTGVEATGSLLTAVLPAGLLRSLLVDGVVAGAGGVLVFLPQILILFMFILALEDSGYLPRAAFMLDRLMGTVGLSGRSFIPLLSSFACAVPGIMATRHISSARDRLTTIMIAPLTTCSARLPVYALIIGAFIPQRTVLGYLNL…
iron_aquisition-iron_transport	13_May_SF_Bin71	d__Bacteria;p__Proteobacteria;c__Gammaproteobacteria;o__Acidiferrobacterales;f__Sulfurifustaceae;g__Sulfuricaulis;s__	13_May	13_May_SF_Bin71_scaffold_2034_c1_7	FutA1-family-iron-binding-proteins	399.5	112	792	0	0	0	MRGLSVMLSCVILLSVPAFAGEELVVYSARNEQLIKPLFDAYSAETGTEIKFITDKEGPLLERLKAEGKNTPADMLVTVDAGNLWLAASVGVLAKVNSKTLKANIPAHLRDPDDRWFGLSVRARTIVYSTARVKPADLSTYEALGDSKWKGRLCLRTSKKVYNQSLVAMLIARHEEPKTEKLVKSWVANLATDVFPDDTKVMEAILAGQCDVGIVNTYYFGRLEKKQPGLPLALFWPNQKDRGVHVNVSGAGITAHAPHRAEAVKFLEWLSSEKAQNLFADENLEYPANPKVKPAQSVAAWGKFKQDTINVSKAGGLQAKAVMLMDRAGYK*
iron_aquisition-iron_transport	13_May_SF_Bin71	d__Bacteria;p__Proteobacteria;c__Gammaproteobacteria;o__Acidiferrobacterales;f__Sulfurifustaceae;g__Sulfuricaulis;s__	13_May	13_May_SF_Bin71_scaffold_2034_c1_8	FbpB-FutB-family-iron-permease	252.4	118	792	0	0	0	MSASAEDIRQSPPPIESGISDWLNVNVRLWRLASFTVAAIVAAPIVVIALSWFTPVGDIWRHLVQTVLGELLWNTAVMMTGVGVGVFLLGAGLAWLVTMYDFPGRRFFDWALMLPLAIPAYVLAFVAVGLLDYSGPVQSAWRAVFGGSGWFPPIRSAGGVIGVMVLAFYPYVYMLARAAFLSQGRRMLETGRVLGLVPRAAFLRVALPMARPALAAGVALALMEALADFGAVAIFNYDTFTTAIYKAWLGLFSLPAAAQLASLLLLFVALALIGERQLRGRARYHVTLRVGREQRYKLAGARAIYATVACVVILLLAFLVPVGQLLYWAWNTAHLDLDFRYLRFFFNTVSLGMAAAVVTTFGALLLAYTYRLKPDRWVTGAVRFATLGYALPGSVLAVG…
iron_aquisition-iron_transport	13_May_SF_Bin72	d__Bacteria;p__Proteobacteria;c__Gammaproteobacteria;o__HK1;f__;g__;s__	13_May	13_May_SF_Bin72_scaffold_3675_c1_10	FbpB-family-iron-permease	182.6	88.4	6137	0	0	0	MRRAVQSFQRGPAAIGLLIALFLGVFLVVPVGKVILVAFQDPNTGAATLINFLDFFRNSLFRESFVNSFYVSAMSVLVASAISIPLAYFTTRFNFGGAVLIQTLGVIPLIMPPFVGAVAMQLLFGDNGSVNLLLDEYLGFTIPFMSGLNGVILVESIHYFPFILINLSAALNNIDRSMEESAQNLGASGVRLFRRIVFPLAMPGFVAGAALVFIKVFDDLGTPLLLNVNNMLAPQAYLRISSIGISDPMGYVISVILVAFSLLSLWVSLLALKGKDYSTLQKGGGGLMRRDLRTWEKAGCYVVVIAILLLVLSPHIGLLLLSFGTVWSFAVLPDAFTLEHYYTVFESASQYITNTLLYAGLAALMDVILATAIAYVVWRTKLAGRKWLDYGATGALAVP…
iron_aquisition-iron_transport	13_May_SF_Bin72	d__Bacteria;p__Proteobacteria;c__Gammaproteobacteria;o__HK1;f__;g__;s__	13_May	13_May_SF_Bin72_scaffold_3675_c1_11	FbpC-family-ATPase	337.4	300	6137	0	0	0	MKSNPSSNGGVVIENLSLSFGDTEVLKGVSLEIAEGEFFAFLGPSGSGKSTLLRAIAGFGPAPRGRILIQGRDVANQPPWKRDVGMVFQSYALWPHMTVRRNVAFGLEERKVPKKEIRRRVDAALDMVGLLSLAGRRPSQLSGGQQQRIALARTIIVEPKVLLLDEPLSNLDANLRIQMRREIRELQQELKLTTIFVTHDQEEANTTSDRMAVLDDGVIQQVGKPMELYDSPSNLFVARFLGTANVVQGSVEKRNGGKSFRTASGTDIPVPSSSTEAGHLLFRPQNVSILPADARPHSADILLPGRVRHKEFLGSIIRYGVDARGDLVLVDDPHRTTSRVFDVGEDVLLAMEQEQIKLLNR*
iron_aquisition-iron_transport	13_May_SF_Bin72	d__Bacteria;p__Proteobacteria;c__Gammaproteobacteria;o__HK1;f__;g__;s__	13_May	13_May_SF_Bin72_scaffold_17337_c1_1	FbpB-family-iron-permease	167.4	88.4	6140	0	0	0	FTLVNFQDFFNTSLFREAFWNSLYVAAISVLVATAFAMPLAYFTTRFEFRGAVIVQTLGIIPLIMPPFVGAVAMQLLFGTNGSVNLMLEEWVGINIPFMDGLNGVIFVESIHYFPFILINLSASLNNIDRAMEESAQNLGASGFRLFRRIVFPLAMPGYVAGASLVFIKVFDDLGTPLLLNVNTLLAPQAYLRISSIGITDPMGYVISVILVGFSLFAMWVAALALRGKDYGTEQRGGGGLAKRRMRPWEGVLSYGVIGLILLLVLSPHIGLTLLSFGTIWSFSVLPDGYTINHYREVFEQSPQFVTNTMLYASLAALVDVTIGTAIAYLVLRTKIAARKWLDYTAMAALAVPGVVLGIGYLRTFFGVQLPWSGQPLASWWVVLVIALSVRRLPYALRA…
iron_aquisition-iron_transport	13_May_SF_Bin72	d__Bacteria;p__Proteobacteria;c__Gammaproteobacteria;o__HK1;f__;g__;s__	13_May	13_May_SF_Bin72_scaffold_17337_c1_2	FbpC-family-ATPase	356.1	300	6140	0	0	0	MTEHAIKARKHAAGVSIEDVNLYYGNNHVLKEVSLAIEPGEFFTFLGPSGCGKTTLLRLIAGFGNAQTGRVRIGGKDITALPPWQRDVGMVFQSYALWPHMTVRRNVAFGLEERRLPKPEIWRRVDAVLELVGLSELAERRPSQLSGGQQQRVALARTIVVEPQVLLLDEPLSNLDAKLRVQMRQELLELQRKLALTTIFVTHDQEEANTTADRIAVMSEGVVQQVGTPTELYDNPANRFVASFLGMANVLDGRLASDVGTTVFHSASGITVPLSSSQVANRGTGDSHSIMFRPQSVAIRPAGAPEPRAGVSMQGVIQHQEFLGNLTRYAVAVGESVILVDDAHQPNQRSFSVCTRVGLSLASEQVVILTD*
iron_aquisition-iron_transport	13_May_SF_Bin72	d__Bacteria;p__Proteobacteria;c__Gammaproteobacteria;o__HK1;f__;g__;s__	13_May	13_May_SF_Bin72_scaffold_3044_c1_11	FbpB-FutB-family-iron-permease	162.2	118	6142	0	0	0	MRTEAAVGTLAGAPSSIGRWRSLFTQESIATIAVSLVVAAAVLLPLATLVVSSFLVLDELGFDTTWGLDNYRLMVTDHVIPGAFVNTLLVSTGSMLLATFLGVSLAWINARTNCPWREKLEPYNLIPFFLSPFVGAIAWHNLAAPKTGLLNALARNQFGIEGHLLNVDNIYGIIWVTGIFFAPLVYLFVVGSLRRMDPSLEDSARTTGAGLLRTTLTVTLPLVAPGILSGAIIVFVTSAGEFGVPFKLGAPYGVETLTTQIFTKAVGDDANYYLGASMSMALGAITAFFIFVQQRYIAPRSFTTVTGKGFRPNVLDLGRWKWLALGYNLAFILVAVVLPIFCLLVVSLHPVWEGEIILSDLTLWNYQKTLFFWRSDSIQAATNGIFNSFILAFAGASIA…
iron_aquisition-iron_transport	13_May_SF_Bin72	d__Bacteria;p__Proteobacteria;c__Gammaproteobacteria;o__HK1;f__;g__;s__	13_May	13_May_SF_Bin72_scaffold_3044_c1_12	FbpC-family-ATPase	318	300	6142	0	0	0	MENANATVPYLEVTGLVKWFGADRAVDNISFGVERGKFLTLLGPSGCGKTTTLMSIAGLHGIDGGEIRVGDVTYTSFSRKLFLPPEKRDIGMVFQSYAIWPHMTVTQNVAYPLEIRKVDPAEIESRVADVLRLVGLSDMASKLATQLSGGQQQRAALARAIVSNPRLLLFDEPLSNLDLKLREQMRIELKRIQNEVGITSVYVTHDQAEALVMSDEIIVMSKGRIEQKGGPHEIYAHPVNRYVSNFIGVANLLEGRVIRVTGPGRGDFEVNHGNERVQLPCCLGEGVSEGASAVLSVRPENVKASRKDPGGPRLEGEVLESIFLGNCVDCRVRWGEFEWKVLAHPRERLRPGERVFLHLDPNHSLAVQP*
iron_aquisition-iron_transport	13_May_SF_Bin72	d__Bacteria;p__Proteobacteria;c__Gammaproteobacteria;o__HK1;f__;g__;s__	13_May	13_May_SF_Bin72_scaffold_3044_c1_13	FbpC-family-ATPase	333.6	300	6142	0	0	0	MSAHDNTFVELVRLNKRFGAELAVRDVNLAVARGEFVTLLGPSGCGKTTTLRCIAGLERPDAGEIRIDGQILTAPERGIHLDPEARNIGMVFQSYAVWPHMTVFDNVAYGLRVRRVAAAELRARTNKALELVGLGHLGDRYATKLSGGQRQRVALARAIVYEPKVILFDEPLSNLDAKLREQMRIELVRLQREVGITSIYVTHDQSEALVMSDRVVVMDKGVIQQVGDPVTIYARPVNAFVANFIGVANLLEGKFLSRNGDVSEMEIPMGDGLAPLHLKAEGGKGASRGQRIILSLRP
iron_aquisition-iron_transport	13_May_SF_Bin72	d__Bacteria;p__Proteobacteria;c__Gammaproteobacteria;o__HK1;f__;g__;s__	13_May	13_May_SF_Bin72_scaffold_417_c1_16	FutA1-family-iron-binding-proteins	482.2	112	6146	0	0	0	MPRLIIFGLTVLTLILGTAAQANSVVNIYSARNEALIKPLLDKFTEKTGIQTHLVTAGAGPLLERLRREGRNSPADLFITVDAGRLHEAKEAGVLQPVESATLDAAVPAPYRDPQGLWFGLSLRARPIMYARGRVQSDELSTYEALADPRWRGRICIRSSSNIYNQSLVASIVAADGETATLDWLKGFVKNFARKPAGGDRDQLRAAAAGECDIAIANTYYLARMHTAEPGSPDHQAAKALEVFWPNQNGRGAHVNVSGAGVTTAAPNRDNAIRLLEFLVTDEAQAWYAEVNNEYPVKPGVPWSETVREMGRFKADELNLSALGSNNSLAVKLMDEAGWQ*
iron_aquisition-iron_transport	13_May_SF_Bin72	d__Bacteria;p__Proteobacteria;c__Gammaproteobacteria;o__HK1;f__;g__;s__	13_May	13_May_SF_Bin72_scaffold_417_c1_17	FbpB-FutB-family-iron-permease	229.4	118	6146	0	0	0	MSNRSALTDQIHPRALSVVLVATLVSLPVIVVLSFVFHPAGEVWRHLAHTVLPLYVRNSVVLMLGVAVGTLGLGVTTAWLTTMCTFPGRRAFEWVLLLPLAIPAYIIAYTYTGMLDFAGPVQTFLRESFTWSRDDYWFPEIRSLGGAIVMFSLVLYPYVYLLARSAFLEQSPYAIDVSRTLGCSTWSSFFRVSLPAARPAIIAGLSLALMETLADFGTVQYFGVPTFTTGIFRTWFGLGDSGAAAQLAVVLLTFVFILLAAERWSRKRASFYHVGNRSRPLGIYQLTSGKAWLAFSVCTVTVAFGFLVPAVQLSVWALKTAAEMVDASFFKLLANTLGLAAATAFIAVLLALYLAYGRRAHGTVPVRIAVRLAGMGYAVPGIVIALGVMLPFAWLDNAV…
iron_aquisition-iron_transport	13_May_SF_Bin73	d__Bacteria;p__Actinobacteriota;c__Acidimicrobiia;o__UBA5794;f__;g__;s__	13_May	13_May_SF_Bin73_scaffold_1991_c1_6	YfeA-family-iron-binding-proteins	91.3	46.6	8647	0	0	0	MVLNIITKLRTLWLAALAMVLVAAACSQSSEVDGPTRVVVTTSVLGDVVANIVGTNAVVEVLIPTGQDPHGFQASAAQAASMREADLVIAVGLGLEEGLSDSLDNAVSDGATVLELAPRLEPIALRSDPETLDPHFWLDPQRMAEAVAVISNALGEVDPTVDWDATAGRYRLNIESALASSVETLSAVPPERRFLITNHDSLSYWAQRYGFEVLGTIVGGSTQSDPSPADLADLIGLIEDTGIDAIFIESTASTELADTISGEVGFPVSIVEVFTGSLGGAGTGADTYVGMIETNAARVAEALVVG*
iron_aquisition-iron_transport	13_May_SF_Bin73	d__Bacteria;p__Actinobacteriota;c__Acidimicrobiia;o__UBA5794;f__;g__;s__	13_May	13_May_SF_Bin73_scaffold_1991_c1_8	YfeB-family-membrane-proteins	146.4	50.9	8647	0	0	0	MQLAASGRGVSLSYDGHAAVSRSDFDIPAHQLTAVIGPNGSGKSTLLNGISGLAKLTSGTIEVFGSSHYEPGQIAYVLQTAKVNDSIPVTVKEIVAMGRYARHGMFGAFDSTDRAAVAAALDRLQISELADAHLSELSGGYRQRVFVAQGLAQEADLLLMDEPVTALDLVSHELIIEAVRSELEDGRTVVFTTHNLAEAEESDHVILMAHRVAAQGAPDQVLTPDLLSAAYGVGIVHLEDGSIVLDDAVHGADRRHIHFERGPGTD*
iron_aquisition-iron_transport	13_May_SF_Bin73	d__Bacteria;p__Actinobacteriota;c__Acidimicrobiia;o__UBA5794;f__;g__;s__	13_May	13_May_SF_Bin73_scaffold_1213_c1_6	FutC-family-ATPase	387.2	376	8655	0	0	0	MSPEAFPVIAATGLRKSFGDVVALDGFDLEVPRGGILGLLGPSGCGKTTALRVIAGFETPDAGSVTLDGEPAVGPGVWVPPEKRRVGMVFQDFALFPHMTVADNIGYGLRSGSSRRVDEVLELVGLAGLGSRMPHELSGGEQQRVALARALAPKPRVVLLDGPFSNLDAPQRDRVRREVRTILVEARASAVFVTHDQEEALAMSDKVAVMKDGRVLQIASPHDVYHHPVDCWVARFLGEGELVPGTASGAKVETLLGTFRLAEPANGPVEVIIRPEVVRLYPDAGGPVTVVDREFYGHDQLITLELADGRRLLSRTKPNPAFAVGDRVRVEVDEVMAFPEHGHV*
iron_aquisition-iron_transport	13_May_SF_Bin73	d__Bacteria;p__Actinobacteriota;c__Acidimicrobiia;o__UBA5794;f__;g__;s__	13_May	13_May_SF_Bin73_scaffold_1213_c1_7	FbpB-FutB-family-iron-permease	423	118	8655	0	0	0	MIERPVPVLEAPLEPAAPAGRPTRVRPPWFLWVAGIAVLVPVALPLLLMAGRVIGAGSQSWNLLFSARTLELLVQTLVLTVAVTASALVVGVATAWLTVRTDLRARRVWSVLAALPLVIPSYVLALVFLSAFGVDGVVTRLFSSFGVESIPAASGSIGAWGSLTIATYPFVHLIASSALRRVDHGLEEAARGLGAGPWRAFRTVTLPQLRPSLAAAGLLVALYALSDFGAVSLMRFDSFTRVIYAQYQGRVDRTPAAVLAAVLVVIVIAILWIEHRTRGRARYITERTPSPPKQVRLGGGAKTAAVAFLSALITVGLVLPVTVLVLWLGRGLENGEPLDVAWRAAGGSLWVSVVAALVAMAAAIPVAVLVVRHRSKASVALDRAVHGVFALPHITVALA…
iron_aquisition-iron_transport	13_May_SF_Bin73	d__Bacteria;p__Actinobacteriota;c__Acidimicrobiia;o__UBA5794;f__;g__;s__	13_May	13_May_SF_Bin73_scaffold_1213_c1_8	FbpA-family-iron-binding-protein	248.1	62	8655	0	0	0	MRALFVSLLISVLAIAACSGSDDALTVYSGRSETLVGPLIDRFEEETGIEVAVRYAGSTELAATLAEEGSNSPADVFFAQDPASLGLVALEGLLAPLPSDITSLVSPHFSDSEGRWVGTSGRARVLVMSTEATARAPSAVQGLIAEEWKGRLGIAPSNGSFLAFVAAMVLVEGEESTKDWLDAIAANDPVRFEGNAPIVAATAEGTIDGGLVNHYYLRRLQAEQGEVAAENWFFSSGAGALVMPAGAGILASSDHAENAAAFVSFLLSEESQAYFVEETFEYPTVIGIDGPEGPQLDDINSPSLDLSELASVLDLATDLVAEAGLL*
iron_aquisition-iron_transport	13_May_SF_Bin78	d__Bacteria;p__Gemmatimonadota;c__Gemmatimonadetes;o__Gemmatimonadales;f__GWC2-71-9;g__;s__	13_May	13_May_SF_Bin78_scaffold_356_c1_7	FbpC-family-ATPase	347.3	300	2918	0	0	0	MGEPFLELRGLTKHFTGHAAVQDLSLAVPRGAVLALLGPSGSGKTTTLRLLAGFDRPDAGSILVEGRDVTRLPSAARRCGMVFQHYALFPHLTVGENVAFGIQQRPDRDERVRTMLRLVDLAGFERRTIDALSGGQQQRVALARALAPEPRVLLLDEPLSNLDPALRERTRRELRAALRAVGITTVLVTHEQEEAFALGDLIAVLREGRLEQVGTGPDLYERPATQFVATFVGRASVVPGTMADPTHAQVAPAVVWPVRTALPVTPGTAVSVVVRPDALRLAEAGLRGTVRDKRYLGGGALFHVETEVGRIEIEAPVAAAAVGAVVHVVATTGHAFPAES*
iron_aquisition-iron_transport	13_May_SF_Bin78	d__Bacteria;p__Gemmatimonadota;c__Gemmatimonadetes;o__Gemmatimonadales;f__GWC2-71-9;g__;s__	13_May	13_May_SF_Bin78_scaffold_356_c1_8	FbpB-family-iron-permease	155	88.4	2918	0	0	0	MTRRPRGIALALVLAWLVVYPLALVTVDALRDQGAWSFAHVQAFVREPREWQALWASVWISVASVALAGAIGIPLAFVFERLEFPGRRLLGALVALPAVLPPLVGVIAFLFLYGESGFVARTVTRLFGLASAPWRLQGAGAILLVHAYSMYVYFYLFARAGLARVDRSMLEAAESLGAGRWDGLRRVTLPLLRPQLVAAALLTFMTSLGSFSAPYVFGGGFRVMTTQIVATKLNGDLGLAMVQTVALAAVALVGLAALRRTQGGRSVAVVGKGTAPAARELHQPLARWGAAVVGWAFAAVLLLPHATLVLVSFVPIGTWTTELFPPAYSLGNYGALLRDPERLRPLLNSVWMAAAATVGTVVLALWAGRLIVQRRAQFGRTIETLTTVPWAVPGTVLAI…
iron_aquisition-iron_transport	13_May_SF_Bin78	d__Bacteria;p__Gemmatimonadota;c__Gemmatimonadetes;o__Gemmatimonadales;f__GWC2-71-9;g__;s__	13_May	13_May_SF_Bin78_scaffold_5719_c1_3	FeoA-family-iron-transporter	42.2	21	2936	0	0	0	MNPVTWLRNGLGALVPRVWGKECPRGTPVPAPGPCADCDSVSLVDLAVRERARVSCLEDPGSAASIRLASAGVLPGTTVRLVQRRPVFVLRMGFSELALDREAASRVRVRREVGEPAR*
iron_aquisition-iron_transport	13_May_SF_Bin78	d__Bacteria;p__Gemmatimonadota;c__Gemmatimonadetes;o__Gemmatimonadales;f__GWC2-71-9;g__;s__	13_May	13_May_SF_Bin78_scaffold_5719_c1_4	FeoB-family-iron-transporter	163.1	120.4	2936	0	0	0	MRTVPNDATIGVGQRYVRVALVGQPNVGKSSVFRRLTGRYTTVSNFPGTSVELVRGHAHLDWVAVEVTDTPGLHALLPSSDEERVTRRMLVDGGADVIVHVVDAKNLPLQLPLTLQLLELGRPLVLALNIMDEAERVGMRIAHGLLAERLGVPVVAVVAVEGRGIEDLRRAIIHQVTAPLAPVPHYANGVREAIAQIEAQLEGAYPTDRMGIAALVLQGDEEILEMVAAAEPDGGTAARALAARLAAGFGAPAPYRVAVERQRAAEELLRGVVEVAEDETVRWADRLGRQLSRPLFGVPALILVLYVGLYLFVGRLGGGVVVDWLETSVFERWINPQLERLFQGIPWPSVRALYVGEYGMLTLGVRYAMAIVLPIVGAFFLFFSVLEDSGYFPRLALLL…
iron_aquisition-iron_transport	13_May_SF_Bin79	d__Bacteria;p__Gemmatimonadota;c__Gemmatimonadetes;o__Gemmatimonadales;f__GWC2-71-9;g__;s__	13_May	13_May_SF_Bin79_scaffold_843_c1_9	Zip-family-zink-and-iron-uptake	98.4	25	5773	0	0	0	MPGLLAVFGYGLITALATGLGALPFAVVRRVSAQTVAYANALASGLMLGASFGLVAEGTVLGNWQTVIGAVIGVTFILVTQILLKRHNVEFGRIRGAGARRMVLMLVVMTVHSFAEGVAVGVSFGGGMSLAVVIVVAIAVHNVPEGLAITAVLRPQGTSVLACAGWSIVSSLPQPIMAVPAFLLVEAFQSILPYGIGFAAGAMVFMVLVELLPEAYGQGRRPRVAVLVSATLLAMMLFQQYL*
iron_aquisition-iron_transport	13_May_SF_Bin79	d__Bacteria;p__Gemmatimonadota;c__Gemmatimonadetes;o__Gemmatimonadales;f__GWC2-71-9;g__;s__	13_May	13_May_SF_Bin79_scaffold_843_c1_10	Zip-family-zink-and-iron-uptake	36.5	25	5773	0	0	0	MDPTLAVLIYASLAAAAAGLGALPLLVKRPLPVVWIGWANALAAGMMLGAAYALMIGGMARLPAVAALGAAVGIAFVSWTHAVSGTGDLPLNRLHETSPEYGYRLLLVNTLHSAAEGVAIGSAMIVSLPFGVFMALAIAAHNIPEGTVLSAILTTRGVKLVDASGLAVATKVSQVLMAIVSFALIGAAPGLLPWALGFAVGSLVCLVLVDLLPECYQQAGSTSIALVTIVAMGILVLLVSGGG*
iron_aquisition-iron_transport	13_May_SF_Bin79	d__Bacteria;p__Gemmatimonadota;c__Gemmatimonadetes;o__Gemmatimonadales;f__GWC2-71-9;g__;s__	13_May	13_May_SF_Bin79_scaffold_843_c1_18	FeoB-family-iron-transporter	203.6	120.4	5773	0	0	0	MTALDPCVGCGAHRDQALVQLGVSPDQWDYLVALAGNPNTGKSTVFNALTGLRQHTGNWPGKTVARAEGGFELEGHRVKLIDLPGTYSLQAGSADEEVARDFILFGQPDVTVVVVDATRLERNLNLVLQILEITPRVVVCLNLMDEARRHGIAIDTEVLARQLGVPVIPTVARSGQGITDLLSAVHGVATGATATSPYRIDRYPSEVETAVATLSEPIRDAFPRLPNVRWVALRLLNADSRVEVALRSGDLGSLGANPTVEPSATPGGGQAVAVAPVAEAILDRATALRWTLSPQFHDSLTKSLYDVAETIAAASSARGVRRVKFDLDRLFDRVFLGRWTAFPVMLALLTMVFWITISGANAPSQFLAWVLLDTVHPALKSMSLAVGIPVWIDGLLLDG…
iron_aquisition-iron_transport	13_May_SF_Bin8	d__Bacteria;p__Actinobacteriota;c__Acidimicrobiia;o__UBA5794;f__SZUA-232;g__;s__	13_May	13_May_SF_Bin8_scaffold_3814_c1_4	YfeB-family-membrane-proteins	168.5	50.9	9123	0	0	0	MIDPAISAHGVVFSYGPHIAIDASSFSIPTGAITALIGPNGSGKSTLLNGIAGLIEPASGSLTLEPLHGRPRQVSYVFQATKVNEALPVTVREVVTMGRYAGLGSLRRLRADDRAAVDDAMRRMDVTSVASRHLAALSGGQRQRVFVAQGLAQQHDVLLLDEPLTGLDIVSAQAIDDVIHDEHARGCTVVMTTHDLAEARVADHVILLSGRVVAWGAPADVLTIEHLTEAYGASLLHVDGERLFIDDPHHHPTASRHTHERTIHVESSTTDAHPPHEH*
iron_aquisition-iron_transport	13_May_SF_Bin8	d__Bacteria;p__Actinobacteriota;c__Acidimicrobiia;o__UBA5794;f__SZUA-232;g__;s__	13_May	13_May_SF_Bin8_scaffold_3814_c1_7	YfeA-family-iron-binding-proteins	118	46.6	9123	0	0	0	MVHLRRVVTSAFVAWVAVISACAGGGRAPGSAPDQPEPSGTSLVVVATTTILGDVVSHLVGDAASVDVLMPVGADPHDYQPSSQQIARLQRADLVVTNGLGLESSLEDVLESARADGIRVIAVAELVDPIALGANTIDGEAVGLDPHVWLDPVRMADAVRLIGADLSAIARDGPWEQYAEAYETALRAVDTEIREILAAVPDDRRKLVTNHESFGYFARRYGFEQAGVIVPGGSTLSNPSSANLAKLVEIIKRERIPAIFAETTEPRELADAVAGEVGPEVVVVELYAGSLGEPGSEADTLIGMLRTNAELIADALS*
iron_aquisition-iron_transport	13_May_SF_Bin8	d__Bacteria;p__Actinobacteriota;c__Acidimicrobiia;o__UBA5794;f__SZUA-232;g__;s__	13_May	13_May_SF_Bin8_scaffold_3814_c1_12	YfeB-family-membrane-proteins	65.6	50.9	9123	0	0	0	MEVDGWTLSVDEVTKAYGDLRANDAVTLEVRPGEVYGLLGPNGAGKTTLVKQIIGLLKPSAGRLTLGPHDLVADPDAARQLCSYLPQAQMPIDAFKARQVIVLTGMIRGGDAAPVGRRADELIDALDIGEWRDTVGMRLSGGIKRLVGFAMVTAWPGRVVILDEPTNDVDPRRRRLLWEQIRKLGDDGASVLLVTHNVLEAEKAVDRLAIINEGRLVAEGTPSSLKAEDRGRLRLQLMMVPGRPTPEMAPFVHHHTRVGNNVIATINDGDAAHGIGWAQELMGAGVAEEYALAATTLEDVYIRLTGHTSETEVVPA*
iron_aquisition-iron_transport	13_May_SF_Bin80	d__Bacteria;p__Proteobacteria;c__Gammaproteobacteria;o__UBA10353;f__UBA5680;g__;s__	13_May	13_May_SF_Bin80_scaffold_4368_c1_2	FbpB-family-iron-permease	156.7	88.4	6382	0	0	0	MSQTAVAIAAPAVVKPKVGRDDWIMRLCMAGIGVFLAVAVLLPLYTMLSKSLENKDGDFIGLANYAEYFNTPALFLSGINSLYISVICTVIVLGTAFVYGYALTRTDMPFKWFFRLVAVVPLLTPSLLSGISLVYWFGRQGVARELLLGESIYGPIGIIIGSSYWVFPHALMIVITALSITDARLYEAATALRTSAVKTFFTVTLPGCKYGLISAGFVVFILVFTDFGVPKVIGGNFNMLATDIYKQVIGQQNFQMGAVVSVILLVPAVIAFSVDRIVQRKQVALLSARAVPYQPKPNRKLDMAMLAFCSFVALLILLMIGMAQYAALITFWPYNLELTLGNYDFDLANGGGWDSFFNSVRMSLYTALFGTIIIFFGAYLVEKGRGFVAGRSTFHAIAM…
iron_aquisition-iron_transport	13_May_SF_Bin80	d__Bacteria;p__Proteobacteria;c__Gammaproteobacteria;o__UBA10353;f__UBA5680;g__;s__	13_May	13_May_SF_Bin80_scaffold_4368_c1_3	FbpC-family-ATPase	339.5	300	6382	0	0	0	MAAEATTEAGSTPYLVIQNLTKKFGAFTALADISLDVFEREFVCFLGPSGCGKTTLLRAIAGLDIQTTGSINQAGRDISALPPAERDFGIVFQSYALFPNLTVNKNVAYGLENRKLPAAQIKSRVEELLALVGLTDQGIKYPAQLSGGQQQRVALARALAISPGLLLLDEPLSALDAKVRGHLRREIKDLQERLRVTTIMVTHDQEEALTMADRIVVMDQGVIEQIGTPKEIYGAPATAFVADFIGTMNFVPGTVEEGGTVKVGNVKLKCNTGGNAAGADITFAIRPEDINAIDFETGENVVDVEVTFMEFLGSFCRVNLGGDALGGQDLRADFSINLMRRKSMEVGSVLPVYFPPEFIRVYARS*
iron_aquisition-iron_transport	13_May_SF_Bin80	d__Bacteria;p__Proteobacteria;c__Gammaproteobacteria;o__UBA10353;f__UBA5680;g__;s__	13_May	13_May_SF_Bin80_scaffold_3077_c1_3	FutA1-family-iron-binding-proteins	483.3	112	6391	0	0	0	MIRQSFNGLFMVAAAIALLNMQPAIAAEVNVYSARKEALIKPLLDRFSADTGIRVNLVTGKADALLARLLSEGVNSPADVLITTDAGRLHRAKTADVLQAVDSTVLAAAVPAEFTDSDGYWFGLSMRARPVMYAKDRVDPTTLNDYEDLASPEWKARICVRSSDNIYNQSMVASMLIARGVESTEEWAEALVANLARDPKGGDRDQIKAVAAGQCDVAIANTYYLAHLLNSDDSNERRAAQAVAIHWPNQSGRGTHVNVSGIAMTRAAPNPDQALQLMEYLVGDAAQTWYAESNYEYPVKLGLGLSPTVAAWGKFKADSVSLSRLGEFNSRAVMLMDRAGWR*
iron_aquisition-iron_transport	13_May_SF_Bin80	d__Bacteria;p__Proteobacteria;c__Gammaproteobacteria;o__UBA10353;f__UBA5680;g__;s__	13_May	13_May_SF_Bin80_scaffold_3077_c1_4	FbpB-FutB-family-iron-permease	225.7	118	6391	0	0	0	MLAAVLNSVHPHPISLAGNWSGRSWAVGVCAVSLLIALPVIVIASFVAQPAGEVWSHLVTTVLPDYVVNSLILAFGVAFGAAVIGVATAWLTATCEFPGRRWFAWALLLPLAIPAYIIAYTYTGTLDYAGPLQTALRAFFGWQHQDYWFPEIRSLPGAIVMLSLVLYPYVYLLARAAFLEQSGSIIDTSRTLGYGPWDSFFKISLPIARPAIVAGVSLAMMETLADYGTVQYFGVATFTTGIFRTWFGLGDSVAAAQLSGVLLAFVFVLLALERWSRSRARYHHGGHRPQSRRLIRLGGGRALAALCVCAAPLLFGFALPATQLLNWSIRTASDVVDGAFLELVVNTVLLAAVTAVFTVMLACFLGYGRRLVPGLIVRAAVRVSAFGYAVPGTVIAIGV…
iron_aquisition-iron_transport	13_May_SF_Bin81	d__Bacteria;p__Proteobacteria;c__Alphaproteobacteria;o__Kiloniellales;f__;g__;s__	13_May	13_May_SF_Bin81_scaffold_1426_c3_12	YfeB-family-membrane-proteins	66.8	50.9	9859	0	1	0	MIKAEHLFKVFGARSDRAMALLEEGHSKQEILAQTQCTVAVRGVSFAISPGELFVIMGLSGSGKSTVIRLLNRLIEPTSGTVRVQGRDIGKLTDQELRELRNQKLSMVFQHFAIFPHRTVRENVGYGLHVRSVQESVLEERTEWALDSVGLGGWGEARPSELSGGMKQRVGLARALATDAEVMLMDEPFSALDPLIRRDMQDLLIRLHRDLGRTIVFVTHDLNEAMRIGERIMLMKDGELVQLGTGAEILSCPADDYVSNFIADVDRARVLVARDLMLMPPAIARVHDDAGEVLERLESSGADASYVLEQGRVVGVTSRKLLDPAVRAGATKLDYDLINTEFRATGPDTLLIALCPLVNAQRYPLAIVDGERRLLGTVSSEAVLEAIANRASEGEHVCP…
iron_aquisition-iron_transport	13_May_SF_Bin81	d__Bacteria;p__Proteobacteria;c__Alphaproteobacteria;o__Kiloniellales;f__;g__;s__	13_May	13_May_SF_Bin81_scaffold_1426_c3_14	FbpC-family-ATPase	333.3	300	9859	0	0	0	MSAIAVDKLTKAWGDTTAVDGISFEAPAGQFTVLLGPSGCGKSTTLRLIAGLESVTAGHIVIGGQDVTAAPPAKRDLSMVFQSYALFPHLTVAENITFGLRVRRVAKAEREERLRRTAGLLGLSELLARRPSQLSGGQQQRVALGRAIIAEKPVCLMDEPLSNLDAKLRHEMRLEIRALQRKLGISMVYVTHDQAEAMSMADRVVLLREGRIEQTAPPEEIYQRPASSFVARFIGTPPMNILRLADGAGGAVIEGLEQPAILDGTPGDGLCLGVRPEDLRLGETEGVPATVRDLEYLGADTIVDCELGGQRIAVRAHGRIRIEPGARVCLVWHPESMHFFESSTGRRRDDLRPAAPVAALPAQ*
iron_aquisition-iron_transport	13_May_SF_Bin84	d__Bacteria;p__Proteobacteria;c__Gammaproteobacteria;o__UBA6522;f__UBA6522;g__;s__	13_May	13_May_SF_Bin84_scaffold_838_c1_23	FbpB-FutB-family-iron-permease	202.7	118	5050	0	0	0	MIRTGGRGPWRIVAAGTALAVLAPIAALVVTAASGSEDLWRDLIAFVLPVAARNTLVLLTGVGLLTALLGTGAAWLVAAHEFPGRRVFDWALLLPLAVPTYIVAYVYLDVLHPVGPVQGVIRALIGVDSPRDFRLPDIRSMIGCILLLSAVLYPYVYLTTRAMFMMQSANLIDVARTLGHGRRRIFFRVALPLARPAIAVGISLVLLETLNDIGAAEFLGVRTLTVSVYTTWITRSNLPGAAQLALAMLCVVVCVMALERWARRRRRYANDAQHPRPLQRETLRGSRGVLAAVACGLPVFVGFIVPAWYLIDATIARVRFAGVPPSLLGEVLNTVMLSAVATLVAVAAALAVVYAVRTGPEFLPRLFLRIASLGYAVPGTVLAIGLLPIITGIEAAVDT…
iron_aquisition-iron_transport	13_May_SF_Bin84	d__Bacteria;p__Proteobacteria;c__Gammaproteobacteria;o__UBA6522;f__UBA6522;g__;s__	13_May	13_May_SF_Bin84_scaffold_838_c1_24	FutA2-family-iron-binding-proteins	338.4	115	5050	0	0	0	MFRKSFYLGSLAVAILATDVASAQEVNLYTTREPGLIQPLLDAFTEKTGIEVNSIFVRDGLAERVAAEGQRSPADVLMTVDFGRLIDLVEQGLTQPTESTVLNAAVPANLRGENGHWFALSMRARVVYADKDLDIDSITYEELADERWRNAFCIRSGQHPYNTAMIGAHLAHHGEAATEAWLSGLKANLGRAATGGDRDVARDIMGGLCEIGVGNSYYVGLMRSGRGGPDQERWGAAIKIILPTFEGGGTHVNISGAAVARYSPNHAEAVRLLEYLVSDAAQKLYAEANFEYPVKQGAPIDPIIAALGRLHVDGASLNDVARHRDTASQLVDRVGFDQ*
iron_aquisition-iron_transport	13_May_SF_Bin84	d__Bacteria;p__Proteobacteria;c__Gammaproteobacteria;o__UBA6522;f__UBA6522;g__;s__	13_May	13_May_SF_Bin84_scaffold_838_c1_25	FbpC-family-ATPase	301.9	300	5050	0	0	0	MRGLAASLSSNQGKTHSQTMLTVEALSVHFGTTAAVDDVTLDVGCGEVVCLLGPSGSGKSTLLRAIAGVERPTSGRILIDDAEVAGPAAFVEPQQRQVGMVFQDYALFPHLRADANIAFGLRRGEHAIETLIERIGLASLARKFPHELSGGERQRVALARAMAPKPRLLLMDEPFSSLDSRLRDDVRRHTLEFVRESGTTTVIVTHDPDEAMRIADRIALLDHGHLVQFDTPEALYARPASLFAARFFSNVAALPGVGRDGYLETRLGRFTAPGVSQGARALACIRPQHLKLAAASAGVEGRVVASEYRGDCHHVLVAVEGVDVPVTVCVASTERHRGDAFGAGTLVHLAADTGAVPIIAEDGDTALSDQERYAN*
iron_aquisition-iron_transport	13_May_SF_Bin84	d__Bacteria;p__Proteobacteria;c__Gammaproteobacteria;o__UBA6522;f__UBA6522;g__;s__	13_May	13_May_SF_Bin84_scaffold_3210_c1_10	FeoB-family-iron-transporter	163.1	120.4	5065	0	0	0	MVSVAVPIDQVTVARGKTIALIGNPNSGKSTVFNRLTGLRQKTANYPGVTVEKRIGRLQLENSLVDLIDLPGTYSLSPGSDDERIAVEVLLGRVAGTPLPDAILAVVDVTRLYQGLYLLEQLAELDRPMVVALTMTDAAIRHHIQVDTEELSRRLGGAQVCTIIAPTGHGMPALHKALTNALSAEPGKHAGVSFWPKLREAATDIAAQIGDLDAADLTIIEIERALIDNDQSAREKLAAALGDGAETIVENTRKQLCGEEPPLAAEARARYRWIQEVLPSIQTSTPRQTRLGTTIVDWINRPFPATLLFLLLMAVVFQAVFAWATPLMNLIDAGTSALGGLVAATLPEGMLSSLIADGIIAGVGSVIIFLPQILILFLFIIVMEDTGYLARAAFLVDRA…
iron_aquisition-iron_transport	13_May_SF_Bin84	d__Bacteria;p__Proteobacteria;c__Gammaproteobacteria;o__UBA6522;f__UBA6522;g__;s__	13_May	13_May_SF_Bin84_scaffold_3210_c1_11	FeoA-family-iron-transporter	43.7	21	5065	0	0	0	MTLADLEKGSRARITAIRTASQSVQRLMIMGLVEGAELECLGASLGGDPLEFRLFGGAVSLRREDGRHFDVTPLNGNG*
iron_aquisition-iron_transport	13_May_SF_Bin86	d__Bacteria;p__Acidobacteriota;c__Thermoanaerobaculia;o__UBA5704;f__;g__;s__	13_May	13_May_SF_Bin86_scaffold_5839_c1_2	FbpB-FutB-family-iron-permease	123.9	118	9303	0	0	0	MSRAPRWAGALLALVLTWLVGYPLLVTLAESLGLPAGLDLSSFAEFVRRPDEWQAGWHSLWISAASVALAALVGIPLGFLFARHEFPGRRLLGSLVILPIALPPLVGVIAFLFLYGESGLLTRVVQLGLGLDEAPWRLNGPGAILLVHAYSLYVFFYLFTRAALARFDASVLEAASALGAGRGYTLRRVTLPLLAPALVGAGLLTFMTALGSFSAPYLFGGGFRVLPTQIVASKLNGELAMARVETVMLAALAFLGLWLVRKLDVDRHAVAGGARGIAPSRRRLQSRGARLAATVAGWGLAVFLLLPHLTLVLISFVPPVSWTTELLPPVLGLVNYESLAATPERLRPVFNSLWMALAATAGALLLGASAARLSLTLRGRLGRWLELLLVVPWAIPGTV…
iron_aquisition-iron_transport	13_May_SF_Bin86	d__Bacteria;p__Acidobacteriota;c__Thermoanaerobaculia;o__UBA5704;f__;g__;s__	13_May	13_May_SF_Bin86_scaffold_5839_c1_3	FbpC-family-ATPase	345.3	300	9303	0	0	0	MAFLELERIRKRFGDLVVLDGIDAAVAEGETLVLLGPSGSGKTTLLRILAGFETPEEGRLRVAGEDVSALPPARRNFGMVFQHYALFPHLDVGKNVAFGLAARGVPAAAQGSRVAEMLALVELPGFERRAVHEISGGQQQRVALARALAPSPRVLLLDEPLSNLDPALRERTRRQLRAVLRRVGITAVWVTHEQQEAFDVGDRIALLDGGRLQQLGTAAELYSRPASRFVADFVGQASWLGGRRVAAGEVEVAPGVRWRVAADAGAASAGEVAVMLRPEDACLVQPATGVLAGRVRASRFTGHATEVEVELDDGTRLLVASHEAVPAAGSLVGVEPLAGRSSPRAFAPAGGDGGAP*
iron_aquisition-iron_transport	13_May_SF_Bin86	d__Bacteria;p__Acidobacteriota;c__Thermoanaerobaculia;o__UBA5704;f__;g__;s__	13_May	13_May_SF_Bin86_scaffold_10074_c1_5	FeoA-family-iron-transporter	31.1	21	9333	0	0	0	MAPAADSVAEWVRLDEIEPRHCGIVREFVPGEGDVDALKAMGVCLGRKVMLVRAGDPLILKVLGTRLGLSARLAARVLVEPCGGNAFGRMAAEGDGHSS*
iron_aquisition-iron_transport	13_May_SF_Bin86	d__Bacteria;p__Acidobacteriota;c__Thermoanaerobaculia;o__UBA5704;f__;g__;s__	13_May	13_May_SF_Bin86_scaffold_10074_c1_6	FeoB-family-iron-transporter	187	120.4	9333	0	0	0	MDGAARGARPETLVALVGNPNAGKTTLFNALTGLRAKTANFPGTTIERRVGHTELGGRRAKLLDLPGLYSMSGSTPDERVARDALLGELPGHPRPDLVLLLVDATNLERNLYLASQVLELGLPTVIALNMIDLAEQAGIQVDAERLSAELGCPVVPVAARSGRGLAQLQVHLETAVVRPWAPRPRAVPAAEDCEGCPFKARFDWAESVGVSCSAGRPSTHGQRTDRMDRWLTHPVVGVTAFLGVMFVVFALIFWVAQYPMDWIDAGFSWAGAAIGDLVPAGILESLLVEGVIGGVGGVLVFLPQICILFFFLSLLEDTGYLARAAFVMDRMMRRVGLPGKAFVPMISAHACAVPAIMSTRVIEDWRDRLVTILVLPLFSCSARIPVYAILTALLFPHRP…
iron_aquisition-iron_transport	13_May_SF_Bin87	d__Bacteria;p__Actinobacteriota;c__Acidimicrobiia;o__UBA5794;f__;g__;s__	13_May	13_May_SF_Bin87_scaffold_15103_c1_2	YfeB-family-membrane-proteins	163.6	50.9	2004	0	0	0	MSLITASGLSVRYGERVALERSDFSIPAGARTAVIGPNGSGKSTLLSAVAGLVEPASGTVTVLGLTPHEASSRVAYVLQSAKLNEALPVTVREVVAMGRYSSLGAFRVFGRTDREAVDSALDRLSLTSLANRHLSELSGGQRQRVFIAQGLVQEHSVLLLDEPSTGLDLVSEAAIESALEEERGDGCAVVVTTHDLEEALTADHVILLAGRVVACGPPAEVLTASNLSEAYRSRILEVEGRLLLDDSAHRPAGEAHHVHLERGSTDL*
iron_aquisition-iron_transport	13_May_SF_Bin87	d__Bacteria;p__Actinobacteriota;c__Acidimicrobiia;o__UBA5794;f__;g__;s__	13_May	13_May_SF_Bin87_scaffold_15103_c1_4	YfeA-family-iron-binding-proteins	61.4	46.6	2004	0	0	0	MVLIIAKYWKAGLIAAVLLLGACAGSQQGEGPRIIATTSILADVAASLDVEVATLMPNGVDPHDFEPTARDIAALTSADLILAIGLGLEDSLHDALESARSAGVTVLEIGLLVDPMAMPGGGLDPHVWTDPIRVARAVTAIGESLAAIDSSRTWEEPVNAAVDDLERLDEEIRDSLAGVTQRNLVSDHLVLGYFAARYDFEIIGALVPSTSSLAAPSSRDIADLIALIRENSIPAIFIQPGGPAGLAETVASQVGFRVEVVEVRVESLGPGADSSYRGLMLELARSIGDALG*
iron_aquisition-iron_transport	13_May_SF_Bin87	d__Bacteria;p__Actinobacteriota;c__Acidimicrobiia;o__UBA5794;f__;g__;s__	13_May	13_May_SF_Bin87_scaffold_15103_c1_6	YfeB-family-membrane-proteins	63.6	50.9	2004	0	0	0	MTTLTKTEQLPAEIASAAVWATGLVRKFGKSVAVDNLDLLIAPGEFYGLIGQNGAGKTTTIKMIVGLLRPTAGRAGVSGFDTWSNPIEVKKRIGVLPEEFNLYERLTGAELLDFTAAMHSVPRAEAVARRDELLDLLDLEDAASKLVGDYSRGMRKKVALAAAIIHRPEVLFLDEPFEGVDAVSARLIQQLLQRYTERGATIVFSGHEMHLVERLCTRIGIMVDGHMALEDTPEGLCTRMGVTTVEDAFIAAVGGEVDSRGLAWLHDSRD*
iron_aquisition-iron_transport	13_May_SF_Bin87	d__Bacteria;p__Actinobacteriota;c__Acidimicrobiia;o__UBA5794;f__;g__;s__	13_May	13_May_SF_Bin87_scaffold_36053_c1_1	FeoA-family-iron-transporter	38	21	2013	0	0	0	MTTLDCGLCGTTFDPAVHQGCASCPMGGHCTLACCPNCGFTAIDVQRSASARFVSKLLGAPRKAVKKAAPASILVIRPGESVEVAELGEGMAADQIALLRTYGIDVGRTVKVVQHRPMTVLEVDQTEVALESDLAAQILVRI
iron_aquisition-iron_transport	13_May_SF_Bin87	d__Bacteria;p__Actinobacteriota;c__Acidimicrobiia;o__UBA5794;f__;g__;s__	13_May	13_May_SF_Bin87_scaffold_36053_c1_2	FeoB-family-iron-transporter	149.3	120.4	2013	0	0	0	MDACHGPGDSSATGETIALVGHPNVGKSTLFEALTGRRVITANYPGTTVEVARAGGRRVEGTVIDSPGLLTFPSRTEDEQATARILLEEPLRAMVQVGDAKNIRRTLLLTVQLAELGIPMVLALNMADEADQRGVELDLSALQEAIGLPTVSTTANRGVGISELEDEVAAARLPVLRVAYPAAVEQAIEVVSSCLPGSSVAERALALLWLSRDPVAERWVLDRVSGEDAADLEEARSDELPRLILGARLEAAESLAGLVTESAGEAGSGMRAFLGRVTAHPVAGLPFLAAALLALYWFVGVFGAGTLVGWLEGGLFGEVINPALIEWAERLIPVALISDFFVGEYGLWTMGITYAFALILPIVTTFFIAFGVLEDSGYLPRLAVLTNRVFRAMGLNGRA…
iron_aquisition-iron_transport	13_May_SF_Bin89	d__Archaea;p__Crenarchaeota;c__Nitrososphaeria;o__Nitrososphaerales;f__Nitrosopumilaceae;g__Nitrosopumilus;s__	13_May	13_May_SF_Bin89_scaffold_12_c1_5	YfeB-family-membrane-proteins	122.9	50.9	8537	0	0	0	MLIIEIKDLTVQYPDIKALDNVSLRVNQGDFLGIIGPNGAGKSTLFDSMLGLNTNYMGTIKFFGEDIRKSKNYLKEIGYVPQKPIFEKNFPVTVSDVVRMGLRNESNENKIDEILQQLWIHELRNRRIGELSGGQLQRVFIAKALVNSPKILILDEPVTGIDQQSIELFYSILRELNSKQKITIIWSSHDLDAVNQLANHVACLNRVLFFHGESEKFFSNDELIKQYSEASMQEHMHHH*
iron_aquisition-iron_transport	13_May_SF_Bin89	d__Archaea;p__Crenarchaeota;c__Nitrososphaeria;o__Nitrososphaerales;f__Nitrosopumilaceae;g__Nitrosopumilus;s__	13_May	13_May_SF_Bin89_scaffold_12_c1_6	YfeA-family-iron-binding-proteins	94.5	46.6	8537	0	0	0	MNLQIKFAIIAISVIIPLSSIVVYGTNSYQQFTTIDNSKLQVIASFNPLYEFSKNVGQEKVDVILLVPVGVEPHDWEPTVKDVQRMQKSDLIIINGLGFENWVDNLQETNYSGKIVDTSKGIPIKNSHAENSHAENSHAENSHAENSHAENSHAENSHEITDTHIWLNPVYAKIQVQNIAFAFSQSDPENKLYYQSNAAKYVEKLDLLDSKIRDELSDCNHDFVSFHNAFSYFAEEYNLNQHAIISSNYSHGEVTAKTLENIISTSRELNIKVIFSEENIDTRTSNIIANEIGGKVLILSPLEVLSDQTYISKMTQNLENLKEALC*
iron_aquisition-iron_transport	13_May_SF_Bin9	d__Bacteria;p__Acidobacteriota;c__Blastocatellia;o__Pyrinomonadales;f__Pyrinomonadaceae;g__;s__	13_May	13_May_SF_Bin9_scaffold_14696_c1_2	FeoB-family-iron-transporter	186.7	120.4	6563	0	0	0	MLEKVLPADGDRRIVVALAGNPNAGKTTLFNVITGLRQKVANYPGVTVERKEGHWKFAGDEVETLVIDLPGLYSLDATSTDEVIARDVIQGGMPGLPKPDIVVVVADASNLERNLYLVTQLSEFRVPVVVALTMLDIAAKQDLVINSAKLAELLGIPVVPVNVKQKIGLKELRKAVLKSAFAVGAGNDRIPATLKDESIHLSLSGDAGANAVIFERYRFISDVYQQVVQAGAHSEHPTFSEKIDRVLTHKFFGLLILVSVLLVVFQAIFSWATLPMDLLDVGFGSFGSYVGSSLPPGILTDLLVDGVIAGVGAVLIFLPQILLLFLFISILEDSGYMARAAFLLDKLMSRFGLHGKAFLPLMSSFACAIPGIMATRTIENKRDRLATILIAPFMSCSAR…
iron_aquisition-iron_transport	13_May_SF_Bin9	d__Bacteria;p__Acidobacteriota;c__Blastocatellia;o__Pyrinomonadales;f__Pyrinomonadaceae;g__;s__	13_May	13_May_SF_Bin9_scaffold_14696_c1_3	FeoA-family-iron-transporter	62	21	6563	0	0	0	MKPINPVRAAANLAELETGMTAVVKQVKGKGPVAKRLMEMGIVPGVKVRVVKSAPFGDPIELRVRGFSLALRISEARKVEIMEKAV*
iron_aquisition-iron_transport	13_May_SF_Bin90	d__Bacteria;p__Myxococcota;c__UBA9160;o__UBA9160;f__UBA9160;g__;s__	13_May	13_May_SF_Bin90_scaffold_4541_c1_6	FeoB-family-iron-transporter	159.4	120.4	728	0	0	0	MSEAVLGLPPLGPLRLGLLGSPNSGKTTLFNALTGLRARVGNYPGVTVERREGSLVIDDRPMVVMDLPGIYSLDPLSPDEAVVTRVLAGELADRPDALIVVADACSLERSLLLVAQVLRRNLPTCLVLTMTDELHARGGRLDLPRLERALGVPVCGVVGHRGLGMGELRALLGRPEAWSRPPILPPEDAVERAAWADSVLSSVVEQRPGVSRFTEAVDRIVLHPALGIALFAVVMVTFFQLIFAWATPAMDAIDAGLGSAGRAVHGLLPAGLLADFVSDGLFAGLGAVLIFVPQITLLFALLYLLEDVGYMARAAFVIDRVMGRIGLEGRSFVSLLSSYACAVPGIMATRTIPSPRNRLVTILVAPLMTCSARLPIYALLIGAFVPVVPVLGPLGLQGL…
iron_aquisition-iron_transport	13_May_SF_Bin90	d__Bacteria;p__Myxococcota;c__UBA9160;o__UBA9160;f__UBA9160;g__;s__	13_May	13_May_SF_Bin90_scaffold_4541_c1_7	FeoA-family-iron-transporter	64.9	21	728	0	0	0	MSSLPDDPLAPGAPVPLAQLAPGSRAVIASVDLECGIGRRLLDLGFVPATVVSVLRRAPLGDPISYEIRGTRICLRRSEAARILVHPDRNEAGA*
iron_aquisition-iron_transport	13_May_SF_Bin91	d__Bacteria;p__Proteobacteria;c__Gammaproteobacteria;o__GCA-2729495;f__GCA-2729495;g__;s__	13_May	13_May_SF_Bin91_scaffold_471_c1_15	FeoB-family-iron-transporter	186.1	120.4	3453	0	0	0	MVKPGASLQPQSPSAQPASAPVIAVIGNPNTGKSTLFNMLTGLKQKTANYPGVTVERHTGTINVGDQEIGLVDLPGAYSLAAQSPDEMIAIDVLLGHVEKLDRPKAILAVADATNLRRNLFLVTQLIELNLPVILAINMIDLAEQKGLQHDYGRLANQLGVTVVPVVATTGQGFDELREALARSIDAAPPDRPFLLPEVHAGAEELWSRLDSTGLHLSEYEVERALIDARGPAERRFEYSAGERFVAELEELRGRLSAGSSLAAMEAKARYDLITDVLDKVETRSELPLTMADRLDRITNQPVVGVILFITVMATVFQAVFSWATPVMDQIDAATTWIGSALLTVLPPGAVASLLVDGVIGGVGSVLIFLPQILILFAFIIFLEDSGYMPRVAFMMDRL…
iron_aquisition-iron_transport	13_May_SF_Bin91	d__Bacteria;p__Proteobacteria;c__Gammaproteobacteria;o__GCA-2729495;f__GCA-2729495;g__;s__	13_May	13_May_SF_Bin91_scaffold_471_c1_16	FeoA-family-iron-transporter	52.4	21	3453	0	0	0	MTLNQLGIGQQATITAIVGEGPLIQRLMALGVLEGSTVSVTRKAIGGDPIEIIVMGYSLSLRLEEASRVEVALDNHG*
iron_aquisition-iron_transport	13_May_SF_Bin92	d__Bacteria;p__Proteobacteria;c__Gammaproteobacteria;o__GCA-001735895;f__GCA-001735895;g__GCA-001735895;s__	13_May	13_May_SF_Bin92_scaffold_7793_c1_3	FbpB-FutB-family-iron-permease	202.9	118	8965	0	0	0	MNTAPVSNPYLQRFWMPGVLLVATLFSLPLFTIVGFVMHPANDVWQHLLDTVLAEYLFNSAVLMLGVAIGTLVIGVGCAWLTSLCVFPGKKLFAWALLLPLAFPTYIIAYTYTGMFDFAGPVQTWIREASGWGAGDYLFPEIRSLGGAVTMFSLVLYPYVYLLARAAFLEQSVCVLEVSRTLGCSVWSSFYRVALPLARPAIVAGLSLALMETLADYGAVAYFGLGVFTTGIFRTWFGLGDSVAAAKLAAILLLFVFTLIAVERWSRKRAQYHHATYRYRSLPQYRLRGFRALAAFCACFLPLLLGFLLPAWQLARWALETYSYMIDASFLQLTLNSLRLASSAALLAVALALFLAYGKRLLRSKTVTASIRVVATGYAVPGTVVAVGVIIPFAWFDNS…
iron_aquisition-iron_transport	13_May_SF_Bin92	d__Bacteria;p__Proteobacteria;c__Gammaproteobacteria;o__GCA-001735895;f__GCA-001735895;g__GCA-001735895;s__	13_May	13_May_SF_Bin92_scaffold_7793_c1_4	FutC-family-ATPase	410.3	376	8965	0	0	0	MTSQLVVENLDAGYDDLQVLSRINFSLMPGQIGCMLGPSGCGKTTVLRVIAGFEPVWQGRILIDSVEVSSQHVFLPPERRKIGMVFQDFALFPHLKVDDNVRFGLTGMSSREQQVRVQEMLAIVGMPAYAQAFPHQLSGGQQQRVALARALAPRPRLLLLDEPFSNMDAELREQLAREVRSILKQENSTAILVTHDQHEAFAMADEICVMNEGSIWQQGSGYDLYHQPANRFVADFIGQGVIVPATVESATSVRTDLGVIEGDTRIADPPGTMVDVLIRPDDVVHDDESDDSAVVVEKAFRGADFLYYLRMDSGIEVMCLAPSHHNHKINERIGIRLNVDHLVTFSRN*
iron_aquisition-iron_transport	13_May_SF_Bin97	d__Bacteria;p__Actinobacteriota;c__Acidimicrobiia;o__UBA5794;f__;g__;s__	13_May	13_May_SF_Bin97_scaffold_5863_c1_7	YfeB-family-membrane-proteins	133.8	50.9	4993	0	0	0	MPVSAVRAEAVSFAYGDRMAVAPSDFDIPLGARTAVIGPNGSGKSTVLSGIAGLRHPTAGTLTVLGNAPGSAATGVSYVLQSTKLNEAMPITVAEVVAMGRYASLGLLRRWRSRDAEACRAAIDVMDLSDLADLHLGELSGGQRQRVFIAQGLAQDHELLLLDEPLTGLDMVSAATIETVLVDELARGKTVVMTTHDLSEAAAADYVVLLAGRVVASGPPETVLTAANLADAYGQRALRVEDGEMFIDDPAHSPVPGRHVHSERIVHPESPGSDLH*
iron_aquisition-iron_transport	13_May_SF_Bin97	d__Bacteria;p__Actinobacteriota;c__Acidimicrobiia;o__UBA5794;f__;g__;s__	13_May	13_May_SF_Bin97_scaffold_5863_c1_8	YfeA-family-iron-binding-proteins	53.8	46.6	4993	0	0	0	MTGRLETGRIDDLGDQGFETVFLPVVEVQIFYRTASHTDDVVMMSCQPFVEFVAGYPLRTMMGRHDPGTLEDRDGPVEARQRYFPVDGLVQLGCGQWPACLLQSPDDPGSGSGVAMVAVGQAFAHETVNGRVHPVILRMILILVNRLRSTTAVLLALVLVVPGCAGAASDPRPTVVVSTSILGDLVARTVGDLPVDLHVIIPNGVSPHDYSPSARQIAMLTGADLVVLNGLGLEQELGDIASTQASGRVVELAPLLDPLLLANSSAPDPHIWMDPIRMLDAVGVLVTELSLLLPGQSDDIRINGDRLQADILGLDRTIMSMVDGLDPEDRKLVTNHDALGYFAARYGFEVIGSVLPGDLGNPSPEDLARLSDRVAELGVPAIFTEVTEQDDITRLIAAD…
iron_aquisition-iron_transport	13_May_SF_Bin97	d__Bacteria;p__Actinobacteriota;c__Acidimicrobiia;o__UBA5794;f__;g__;s__	13_May	13_May_SF_Bin97_scaffold_18383_c1_1	FbpA-family-iron-binding-protein	225.6	62	4995	0	0	0	MFTARPLIGLVLLAIVLGACGGAEQTITVYSGRTENLIGPLLEEFTEETGIGVAVKYGGSDELALLITEEGDRSPADVFISQSPGAIGFLAEADRLASLDSAVLDRVAAEFHNADGRWIGLSGRVRVLVYNTDVVDVAELPASVFDLTDPAFAGQVGVAPANGSFQDFVTAMRELHGDAATLAWLEGLEANRAQTYANNTAIVQAVGRGEVSFGLVNHYYNLRVRAED
iron_aquisition-iron_transport	13_May_SF_Bin97	d__Bacteria;p__Actinobacteriota;c__Acidimicrobiia;o__UBA5794;f__;g__;s__	13_May	13_May_SF_Bin97_scaffold_18383_c1_2	FbpC-family-ATPase	351.6	300	4995	0	0	0	MDTYLEAAGLTKRFDGHLAVDAASFSVAEGETLALLGPSGCGKTTLLRLLTGLTPADGGSVFLAGQTLSGPGVHVAPELRRVGMVFQDWALFPHLTVEKNVAYGLGAGNGARAWEALELVGLADLADRYPQDLSGGQAQRVAVARALAPRPRVLLLDEPFSNLDTEFRVKLRSEVSGLMREVGMTAVFVTHDQEEAFVVGDQVAVMRSGRILQQGTPTEVYEHPSSPWLATFVGEANLIDAQANGATASTMFGEIRLAEPASGSCRVAIRPEHLLIGNGEGGRVTDVEFYGHDTSYAVEFAATSVQVRGIAAPRFRQGDQVSLTYSGPDVVAFATPLEPADAAD*
iron_aquisition-iron_transport	13_May_SF_Bin98	d__Bacteria;p__Proteobacteria;c__Gammaproteobacteria;o__Woeseiales;f__Woeseiaceae;g__;s__	13_May	13_May_SF_Bin98_scaffold_527_c1_31	FeoA-family-iron-transporter	31.7	21	1595	0	0	0	MKINGDTLATLKRGQKGIIQFVDAVDPQVQRLMVLGLVEGAEVEHASSAIGGDPMEFRLFGCGISLRQEHAKYFRVSPVATGD*
iron_aquisition-iron_transport	13_May_SF_Bin98	d__Bacteria;p__Proteobacteria;c__Gammaproteobacteria;o__Woeseiales;f__Woeseiaceae;g__;s__	13_May	13_May_SF_Bin98_scaffold_527_c1_32	FeoB-family-iron-transporter	174.9	120.4	1595	0	0	0	MTKRSEIRIPANEIPFAKRSDASIAVVGNPNSGKSTLFNRLTGLKQRIGNYPGVTVERHVGLLKVDDKVIELVDLPGTHSLSAHSLEEHIAVDVIFGRVQDMEKPDGILVVLDATNLYQGLFLVQQLIDLKLPMVIALTMTDAAQRSGVGIDIERLRAALGGVPIYPIVATTGAGLPQLRQAIADMPNLVPTERIVVWPELTEAASKLAHDAKEPIRFAELERLLIDGPTDANRAFLEKLGEDAQDKLASVRDSLFGIEPPIARDARIRYAWVRKVLAEVQRSAPPFYSWRTRIAGFINRPVPGTIGLFLVMAIVFQAVFAWATPIMDVIDAGAAALGANVTQALGEGAFSSLIADGLIAGVGSVIIFLPQILILFLFIILLEDSGYLARAAYLMDRAM…
iron_aquisition-iron_transport	13_Oct_SF_Bin15	d__Bacteria;p__Desulfobacterota;c__Syntrophobacteria;o__BM002;f__BM002;g__BM002;s__BM002 sp002899795	13_Oct	13_Oct_SF_Bin15_scaffold_13938_c1_1	FbpB-family-iron-permease	155.2	88.4	3014	0	0	0	AGTGGWGISNYLEFFKDTYYLKTFGNTLFLSTLVLLTTTLFGIPLSYILARYRQWGKTVFTALILLPIVLPAYAGVFAFIIFLGRFGTVNLLLIDMGLIKEPINFIYGLHGLVFVQSLHMLPFIVLSLSAGFTNIDPCFEEAAEVEGASGFWRFLTVTLPLCTPTYLAGAVIVFLWPFTDWLTPLILGQVDFLPSVAYINIAYHFTDMHRKYMGIVAVVVSSIVCITLFLLARWWVERKKYTGLSKGTTAEGRVIEPSPLVKVGSYVYMIFIALLVLLIPIVLGLAAFSRRWVLEPFPSYWTLENFRLILLESPGLIMNSFKFSLIALLFGIVFGLPAAYLIVRTRMPGRDALDFVITLMLAFPGIAVGVSYLLGFWKTTPVPLADYWIIMALALFARR…
iron_aquisition-iron_transport	13_Oct_SF_Bin15	d__Bacteria;p__Desulfobacterota;c__Syntrophobacteria;o__BM002;f__BM002;g__BM002;s__BM002 sp002899795	13_Oct	13_Oct_SF_Bin15_scaffold_13938_c1_2	FbpC-family-ATPase	348	300	3014	0	0	0	MAFIEVRNLFKCFKKVVAVNHIDLEVNEGEMLTLLGPSGCGKTTTLRCIAGLEKPEEGDIVIDGKPMLSEGFVEPSKRGIGMVFQNYAVWPHMKVYKNIVYGLKIQKIPKQSIKERAQQVLDLVGLDGLEERYPGQLSGGQQQRVALARALVGNPKVLLLDEPLSNLDAKLREELRFEIKSLVRRMGITSVYVTHDQAEAMVISDRIAVMDSGNVVQIGTAQEIYDKPANRFVADFIGTMNFMAGEVVQVLQGTEAVYVRTEFSEKMMCKTPSLMVTTPGEEVYASIRPEDVEVFVEPPQGKENLFKGTIAHKAYLGNFLYFFVSVNGTMIRVQAPHNLPREEGDEIYLFLNPEKCMILI*
iron_aquisition-iron_transport	13_Oct_SF_Bin15	d__Bacteria;p__Desulfobacterota;c__Syntrophobacteria;o__BM002;f__BM002;g__BM002;s__BM002 sp002899795	13_Oct	13_Oct_SF_Bin15_scaffold_11992_c1_1	FeoA-family-iron-transporter	69.2	21	3040	0	0	0	MELYGICGECRKQRRPGIPLSFVLPGEEVVIERLLGGKKVQQRLADMGLTPGTTIEVIKASGPGPIIVAFRGSRIALGHGLSQKVLVSTNNNPAKDIG*
iron_aquisition-iron_transport	13_Oct_SF_Bin15	d__Bacteria;p__Desulfobacterota;c__Syntrophobacteria;o__BM002;f__BM002;g__BM002;s__BM002 sp002899795	13_Oct	13_Oct_SF_Bin15_scaffold_11992_c1_2	FeoA-family-iron-transporter	57.2	21	3040	0	0	0	MIPLSEFREGERGVIKRLNGRGTFRKRLQEMGFIRGSEVFVEKYAPLRDPIELVIKGYHVSLRVEEAAQIMMEKLEQEQE*
iron_aquisition-iron_transport	13_Oct_SF_Bin15	d__Bacteria;p__Desulfobacterota;c__Syntrophobacteria;o__BM002;f__BM002;g__BM002;s__BM002 sp002899795	13_Oct	13_Oct_SF_Bin15_scaffold_11992_c1_3	FeoB-family-iron-transporter	219.8	120.4	3040	0	0	0	MKKEAITIALTGNPNSGKTTIFNNLTGTRQHVGNWPGVTVEKKMGTVIHNGHRLQVVDLPGTYSLTAYSIEEIVARRFLVDSKPDVVVDIVDASNLERNLYLATQLIELGVKLILALNMADVAQARGHEIDADRLGILLGVPVVFTIGTKNQGMKELLDKVLEVVEDRDTVSRHIHISYGYELEKEIKKIQDVIWRDPSVGEHFSTRWLAVKLLENDTAVQERVRSLGEIGEQILAQAEASRERLAEFYKDDAEMVLTDQRYGFIGGALKEVLKISAKSKLDVSRQVDLFLTNRILGFPVFIFFIWAMFQLTFTVGAYPMEWIDAGVTWLGAVVTALLPAGLLQDLLVNGIIAGVGSVIIFLPNILILFFCIAVFEDTGYLARAAFIMDRVMHIIGLHG…
iron_aquisition-iron_transport	13_Oct_SF_Bin17	d__Bacteria;p__Proteobacteria;c__Gammaproteobacteria;o__Woeseiales;f__Woeseiaceae;g__;s__	13_Oct	13_Oct_SF_Bin17_scaffold_2468_c1_5	FeoA-family-iron-transporter	36.8	21	11101	0	0	0	MAINGDTLATLKRGQKGIIRAIDAADPQVQRLMVLGLVEGTEVEHASSAIGGDPMEFRLFGCGISLRQEHARLFTVAPVAVGD*
iron_aquisition-iron_transport	13_Oct_SF_Bin17	d__Bacteria;p__Proteobacteria;c__Gammaproteobacteria;o__Woeseiales;f__Woeseiaceae;g__;s__	13_Oct	13_Oct_SF_Bin17_scaffold_2468_c1_6	FeoB-family-iron-transporter	179.3	120.4	11101	0	0	0	MTKSSEIRIPANEITVTKRADASIVVVGNPNSGKSTLFNRLTGLKQRIGNYPGVTVERHIGFLKTDNSTTELVDLPGTHSLSAHSIEEHIAVDVIFGRMEGTKAPDGILAVLDATNLYQGLFLVQQLTELGLPTVVALTMTDAAEKGGIQVDTAELSALLGVPVYPVVATTGAGLDMLRRAIADIRELTPPRRIRVWPELIEAAERLAKNSSQPLRFAEVERLLIDGPTESNKEIVSKLSDAARAQLQEIRDELFESEPPIARDARIRYTWVRTVLDKVQRKAPALVSWRTRITDFFNKPVPGTLGLFVVMAIVFQAVFAWATPLMDAIDGGASVLGAAVFERLGDSALSSLIADGVIAGVGSVVIFLPQILILFLFIILLEDSGYLARAAYLMDRAMR…
iron_aquisition-iron_transport	13_Oct_SF_Bin22	d__Bacteria;p__Proteobacteria;c__Gammaproteobacteria;o__Woeseiales;f__Woeseiaceae;g__UBA1844;s__	13_Oct	13_Oct_SF_Bin22_scaffold_2009_c1_1	FeoA-family-iron-transporter	33.7	21	3841	0	0	0	MDANGKTLASLKRGQKGVISSVDATDPQVQRLMVLGLVEGAEVEHAGCALGGDPMEFRFFGCGISLRREQALSFSVSSHGSGV*
iron_aquisition-iron_transport	13_Oct_SF_Bin22	d__Bacteria;p__Proteobacteria;c__Gammaproteobacteria;o__Woeseiales;f__Woeseiaceae;g__UBA1844;s__	13_Oct	13_Oct_SF_Bin22_scaffold_2009_c1_2	FeoB-family-iron-transporter	173.3	120.4	3841	0	0	0	MSKAAETRIPLSDISVSRQPNASIAVVGGPNSGKSTLFNRLTGLRQRIGNYPGVTVERHVGTLKTDGKTIELVDLPGTHGLSAHSFEEQIAINVIFGRMEGTQPPDAILAVVDATNLYQGLFLVQQLLELERPVVVALTMFDVADTSGLNIDVAALSAHLSGIPVCPVVATTGKGINELRNVLVDLADQPAPAPAESWPELSAAAEQLARFATVPLRRAEIERLLIDGAAGANQHVLECLGANAAAEIERHREKLFGFDPPLAKEARVRYGWVRKVLDEVQQTVPPFYSWRTRLTEWINRPVPGTIGLFLVMAIVFQAVFAWATPIMDLIDDGTAVLGSVVAAGLGDGALASLVSDGIIAGVGSVIIFLPQILILFLFIILLEDSGYLARAAYLMDRAM…
iron_aquisition-iron_transport	13_Oct_SF_Bin29	d__Bacteria;p__Desulfobacterota;c__Desulfobacteria;o__Desulfobacterales;f__BuS5;g__;s__	13_Oct	13_Oct_SF_Bin29_scaffold_36864_c1_1	FbpC-family-ATPase	332.9	300	5634	0	0	0	SKHFGSLIAVNNVSLEIEPGEFLCFLGPSGCGKTTILRMITGFEQATSGNIIYDGKIINDVIPQKRDFGIVFQSYALFPNMTVNQNIAFGLKMRKVPQKLIDERVVEILTLLGLTGWERHYPSQLSGGQQQRVALGRAIAINPNVLLLDEPLSALDAKIRIRLRTVIKRLQEELGVTMIYVTHDQEEALALADRVVIMREGEFRQIGTPLEIYKEPKTSFIAEFVGTSNFLTCTKKNGKIQFGKLEFMVPDLADIEKEEIYLAVRPENIELVDVTVSGENCVPSNVVDVEVEVVNFLGAIVRIAFFLEGEEMFVDVPEKEFAKIRLKRKDTMKLYFPPDAFYVYTEMFRKLI*
iron_aquisition-iron_transport	13_Oct_SF_Bin29	d__Bacteria;p__Desulfobacterota;c__Desulfobacteria;o__Desulfobacterales;f__BuS5;g__;s__	13_Oct	13_Oct_SF_Bin29_scaffold_36864_c1_2	FbpB-family-iron-permease	93.8	88.4	5634	0	0	0	MNDRSKEYALPMEYGISSTRMEIDKFIIPAVTIFIALLLFFFMLFPLSAILRLSFFKGGQFGIANFTLENFQRYFTTSYTLNALWHSLYVSIATTIIVTVVIFFFAYAMTRTTISGKTIFRNIIMMPLVAPSIIQALALIYLFGRNGLITAHFFHTSWNIYGSTGIIISEVLYCLPHAFVILYTTLSAVDIRLDEAAESLGATPFKVFTRITLPSAKYGIFSAAALTFNLTITDFGNPVVIGGNYNVLATEI
iron_aquisition-iron_transport	13_Oct_SF_Bin29	d__Bacteria;p__Desulfobacterota;c__Desulfobacteria;o__Desulfobacterales;f__BuS5;g__;s__	13_Oct	13_Oct_SF_Bin29_scaffold_2215_c1_4	YfeB-family-membrane-proteins	74.1	50.9	5637	0	0	0	MAELILKQVSKRFGGLLAVDNLDLEVPEGRILSLIGPNGAGKTTVFNMITGVYPPSDGTISYGGRKLNHLRSSRIIRRGIARTFQNIRLFKSMTVLENVQVGMHCRTRSGAFRALFKSSFSIREEKEITEKSVEILEFLGLADYRNEYASNLPYGDQRRLEIARAVATQPETLLLDEPAAGMNPSETAELMDLILKLRDTGLTIFLVEHDMRLVMGISEMVIVLDHGQKIAEGEPKEIQQNEKVIEAYLGTKAKTKT*
iron_aquisition-iron_transport	13_Oct_SF_Bin29	d__Bacteria;p__Desulfobacterota;c__Desulfobacteria;o__Desulfobacterales;f__BuS5;g__;s__	13_Oct	13_Oct_SF_Bin29_scaffold_2215_c1_6	FeoE-family-iron-efflux	79.2	20	5637	0	0	0	MTESTRDGRTVTLVGVLVNTILILLKLMTGKFGNSQALIADAVHSISDLFTDIAVLIGLQIRHKPPDEKHHFGHARLETLASSFVGIVLIGTALYIGIESAFNIYSHTESHPTILALIGAGVSVAMKEVLYQYTIRTGRRIHSQLIVANAWHHRSDALSSVAVLVGVAGTQIQPSWYFLDAFAALLVSFFIVKVGLEILKEALREFTDTAPKPEVIDQIRHCVLTVTGVNAAHDLKVRTSGGRYQMEIHIVVDGRLTVLEGHKLAKAVENCLIQDVGNFDGITVHVDPEIEKNKTAD*
iron_aquisition-iron_transport	13_Oct_SF_Bin3	d__Bacteria;p__Gemmatimonadota;c__Gemmatimonadetes;o__Gemmatimonadales;f__GWC2-71-9;g__;s__	13_Oct	13_Oct_SF_Bin3_scaffold_6696_c1_2	FeoA-family-iron-transporter	41.1	21	8149	0	0	0	MADEYLSCPFCGFEFAKADTLCHHGCPLGALCHLNRCPNCQYEFAEQPRAVSWLESLFRKDRRPVRDLPEHVLSVRDLRGGERGRVICLGTGGESRHNNLAVFGVVPGAEVTAIQQRPSCVLRVGETELALDPAIAREILVERLEPDPVPT*
iron_aquisition-iron_transport	13_Oct_SF_Bin3	d__Bacteria;p__Gemmatimonadota;c__Gemmatimonadetes;o__Gemmatimonadales;f__GWC2-71-9;g__;s__	13_Oct	13_Oct_SF_Bin3_scaffold_6696_c1_3	FeoB-family-iron-transporter	160.4	120.4	8149	0	0	1	MSRATPVAGSGGMTASRSPVPATILVGNPNVGKSLLFKNLTSRYVTVSNIPGTTVEIVRAPANFDGRRLEIIDTPGINDLSQRSDDAQVTRRVLDEHADATIVQVADAKNLRRALLLTLQLAELGRPMILVLNMFDELEERGGRIDIERLSTVLGIPVVTTVAPQNRGTDALIASLDSARAATVGSLARQLAGSDYERNRTRLERVNEILAETYSIARPDRPSFRVRLGFWAMHPVQGIGFLAAVLVGVFWFVGLFGAGTLVDLVEVGVFQQHLNPLAIRLVDAVFRFPHVHEMVAFSVSVAIPVTPVHDVTLGTLERVALGPAYQVVSGIGLTGWQETLQFAHDFLVGEFGVITMALSYALAIVLPIVTTFFLVFGVLEDSGYFPRMAIMVNRVFRIM…
iron_aquisition-iron_transport	13_Oct_SF_Bin32	d__Bacteria;p__Desulfobacterota;c__Desulfobacteria;o__Desulfobacterales;f__BuS5;g__UBA11574;s__UBA11574 sp002868985	13_Oct	13_Oct_SF_Bin32_scaffold_822_c1_5	FeoA-family-iron-transporter	52.3	21	3912	0	0	0	MNKLSMRRMRENQSGIISAVKADGEMGRRIRDMGLVPGTHIKIQGRAPLYDPVALRVMGFTLTLRNNEADLIEVEVE*
iron_aquisition-iron_transport	13_Oct_SF_Bin32	d__Bacteria;p__Desulfobacterota;c__Desulfobacteria;o__Desulfobacterales;f__BuS5;g__UBA11574;s__UBA11574 sp002868985	13_Oct	13_Oct_SF_Bin32_scaffold_822_c1_6	FeoB-family-iron-transporter	227.8	120.4	3912	0	0	0	METTIALAGNPNSGKTTLFNELTGARQHVGNYPGVTVEKKQGTYVNNGYKINIVDLPGTYSLTAYSLEEVVARDFLVNEDPGVVINIVDASNLERNLYLSLQFMEMGIPICIALNMIDVAKNRGIEINEKKLSELLRIPVVPTVARSGRGKTELMNAAEKMVKNNEKPVPLYISYGSDVDQALVEMEAEISVNNFLTDSYRARWVALKYLENDEQIRSLGQKTNSDLSAKLEAIVNRFSVHLQDTLNTYPEAMIADHRYGYIKSIIKQGVISFKQDQDRLFLSDKIDKVLTNRFLGPVIMVAVLMGLYHFTFAYSKAPVGWLESFFGWIGVMAETYLPNGLIKSLVISGIIDGIGGVLGFVPLIMFMFFGISLLEDSGYLARVAFMLDRVFQIFGLHGS…
iron_aquisition-iron_transport	13_Oct_SF_Bin32	d__Bacteria;p__Desulfobacterota;c__Desulfobacteria;o__Desulfobacterales;f__BuS5;g__UBA11574;s__UBA11574 sp002868985	13_Oct	13_Oct_SF_Bin32_scaffold_22_c1_4	FeoA-family-iron-transporter	60.3	21	3915	0	0	0	MLLSEMKEKQTATVVRVGGIGALRRRILEMGILKGTEIQVEKYAPLKDPVELIVKGYHISLRVEEAAQITVENVK*
iron_aquisition-iron_transport	13_Oct_SF_Bin32	d__Bacteria;p__Desulfobacterota;c__Desulfobacteria;o__Desulfobacterales;f__BuS5;g__UBA11574;s__UBA11574 sp002868985	13_Oct	13_Oct_SF_Bin32_scaffold_22_c1_5	FeoB-family-iron-transporter	218.5	120.4	3915	0	0	0	MIQKRLSIALAGNPNSGKTTIFNNITGTRQKVGNWPGVTVEKKEGNINKSGYDLKIIDLPGTYSLTPFSIEEIVARNFILDERPDVVIDIIDASNLERSLYLATQLREIDCKVLFALNMADVAQTRGIKIDDKKLSELLAVPVVFTIGNKNKGIETLLKAAIELAESDSVTPKKRKVKYSKDIEDSISKIERFIENHAADSIPYNIRWTAIKLLEDDQIVKERVLEKTGKIGEDILREIDNQRNFLVDRFDDDPEIVMTDERYGFIAGIIMEALTTSTQQRVDISRNVDLVLTNRFIGFPIFIFFIWAMFQLTFTLGAYPMDWISSGINLFSTLLAHVLPDNIFKDFLINGVIAGVGSVMIFLPNILILFFCIALFEDTGYMSRAAFLMDKIMHLIGLH…
iron_aquisition-iron_transport	13_Oct_SF_Bin5	d__Bacteria;p__Desulfuromonadota;c__Desulfuromonadia;o__Desulfuromonadales;f__BM103;g__BM103;s__	13_Oct	13_Oct_SF_Bin5_scaffold_1948_c1_1	FeoE-family-iron-efflux	31.3	20	10605	0	0	0	MHIHKLEQWQHGHNFFVHREQNEKNTQKVMGLTAVTMVIEIVAGVAFGSMALLADGWHMGTHVAAFLITLFAYSYSRKNANNPDFTFGPGKINVLGGFASAVALAVVALIMAVESVGRFFSPVEIHYGQSILVAVVGLVVNVVSAFLLHGSHGHDHHHGHSHGHENHHEDHNLKAAYFHVLADALTSVLAIVALLFGSLFGWWALDPGMGIVGALVITRWAWGLLKESSAILLDAGVKREVREEIKDLVEADADNRVTDIHVWKVGPHHLAALLTLVTHYPRSSGEYKKLLAGFDQLKHITIEVIKCEEEPCIALEEAV*
iron_aquisition-iron_transport	13_Oct_SF_Bin5	d__Bacteria;p__Desulfuromonadota;c__Desulfuromonadia;o__Desulfuromonadales;f__BM103;g__BM103;s__	13_Oct	13_Oct_SF_Bin5_scaffold_1948_c1_3	FeoB-family-iron-transporter	225.4	120.4	10605	0	0	0	MSLQKKRLRIAVAGNPNCGKTTLFNELTGSRQMVGNWPGVTVDRKTGFYAFEGHDFELVDIPGIYALSAHSSDEKVARDYLLSEDYDLIVNIVDAANIERNLYLTTQLLEMRVPMIVVLNKMDVAKSRQILINTEELSDRLGIPVVPIAASKRSGLTQLKKAVHQCAEYNPISEADIIYPVEIQEAAMTLTAQLGKIAAENNLKADWLAMKLLEDDLEYVALLDNKAAEDLVKRQQRLVNQLEEDADIAIADARYGFINWLTANAVTHASKLGKTLTDKIDKVVLNRVLGLPIFLLMMYLTFMFTINVGGAFIDFFDIAVGAVFVDGMTALLNGLNAPAWLIGVLATGVGGGIQTVATFIPPIGFMFLALAVLEGSGYMARAAFVMDRFMRMLGLPGKS…
iron_aquisition-iron_transport	13_Oct_SF_Bin5	d__Bacteria;p__Desulfuromonadota;c__Desulfuromonadia;o__Desulfuromonadales;f__BM103;g__BM103;s__	13_Oct	13_Oct_SF_Bin5_scaffold_1948_c1_4	FeoA-family-iron-transporter	55.1	21	10605	0	0	0	MQKHLGQLSVGEKAIITGFVEGQKEYRSKLLAMGLTKGIELELTRVAPLGDPLEISIRGFSLSLRKEEASVVLVEKD*
iron_aquisition-iron_transport	13_Oct_SF_Bin5	d__Bacteria;p__Desulfuromonadota;c__Desulfuromonadia;o__Desulfuromonadales;f__BM103;g__BM103;s__	13_Oct	13_Oct_SF_Bin5_scaffold_1948_c1_5	Zip-family-zink-and-iron-uptake	53.8	25	10605	0	0	0	MSEQWWHVLFAGSFAGAATFAGMSLVLLKENWSRRHSSSLVSFSAGVLLGVGVLHILPEAMEMTVKAPLFILLAFVLFYFFEHHLLIHAGHEEQHHVNLEVADCHGDCCSRPHPMGWVAFIGMGLHSVIDGMIIGTGFEVSHDLGLLAALGVIAHEVPEGIAMIAILLHYGWHRKKAIQLTSFVALATPGAAILTFTLVNNLSQSVLGALLATAGGSFVYIAASDLIPESHRSRGFSATLALCGGILLAWIAGFLAH*
iron_aquisition-iron_transport	21_Jan_SF_Bin10	d__Bacteria;p__Proteobacteria;c__Alphaproteobacteria;o__Kiloniellales;f__Kiloniellaceae;g__;s__	21_Jan	21_Jan_SF_Bin10_scaffold_1858_c1_2	FbpB-family-iron-permease	187.2	88.4	4815	0	0	0	MTSFSRRQWAPGAVGLLLAAFLVVFLVVPVVKVIFVAFQDPNTGAVTLINFVDFFNTSLFRDSFVNSLYVAGTSVVVASVIALPLAYFTTRFNFGGAVLIQTLGIIPLIMPPFVGAVAMQLLLGPNGSVNLLLDEWLGINIPFMEGLNGVVLVESVHYFPFILINLSAALNNIDQAMEESAQNLGSSGLRLFRRIVFPLAMPGYVAGASLVFLKVFDDLGTPLLLNINTMLAPQAYLRISSIGISDPMGYVISVILVAFSLFSLWVSLLTLRGKDYATVQKGGGGLRKRDLRPWEKASCYAVVVLILLLVLSPHIGLMLLSFGTVWSYSVLPDAYTVDHYLRVFGTASQYITNTLLYAGLAGLADVILGTAIAYIVWRTGLAGRKWLDYVGMGAVAIPG…
iron_aquisition-iron_transport	21_Jan_SF_Bin10	d__Bacteria;p__Proteobacteria;c__Alphaproteobacteria;o__Kiloniellales;f__Kiloniellaceae;g__;s__	21_Jan	21_Jan_SF_Bin10_scaffold_1858_c1_3	FbpC-family-ATPase	338	300	4815	0	0	0	MSQTQSAAQRATQSTDVTIENLSLSFGTTEVLKGIDLTIGRGEFFTFLGPSGSGKSTLLRAIAGFGPRPSGRILIGGEEVTRLPPWKRNLGMVFQSYALWPHMTVRRNVAFGLEERKQPKEEIRRRVEAALELVGLLDLAERRPSQLSGGQQQRVALARTIVVEPRVLLLDEPLSNLDANLRVQMRREILDLQRKLSLTTIFVTHDQEEANTTSDRIAVLNDGVLQQVGSPVELYDRPANLFVAGFLGTANVLEGRVEAQDGRPLFRTADGIEVPLTEGPDGPCSIVFRPQNLVIVAEGGEPAGGAGAVKLSGVVRHREFLGSIIRYAVEVAGNVILVDDSHQRGQVTLDAGEPADLFFNPDEVVALAG*
iron_aquisition-iron_transport	21_Jan_SF_Bin10	d__Bacteria;p__Proteobacteria;c__Alphaproteobacteria;o__Kiloniellales;f__Kiloniellaceae;g__;s__	21_Jan	21_Jan_SF_Bin10_scaffold_958_c1_12	YfeB-family-membrane-proteins	75	50.9	4816	0	0	0	MRNGTVIEVTGLRTQFGPQVIHEDLDFSVARGEVMGVVGGSGTGKSVLLRSVIGLIRPAAGRIVVLGHDMTALPADAVRALQRRWGVLFQDGALFSSLTVAQNIEAPMKEHTRMSRRLRRDMIDVKISLAGLPPEAANKYPSELSGGMRKRAGLARALALDPEILFLDEPTAGLDPIGAAKFDQLVRSLQRALGLSVLVVTHDLDSLHAVCDRVSVLIDKRVKVGTIESLMREPDPWIQEYFRGPRGRAAQAAAGHGAGTGNG*
iron_aquisition-iron_transport	21_Jan_SF_Bin10	d__Bacteria;p__Proteobacteria;c__Alphaproteobacteria;o__Kiloniellales;f__Kiloniellaceae;g__;s__	21_Jan	21_Jan_SF_Bin10_scaffold_958_c1_15	FbpC-family-ATPase	309.7	300	4816	0	0	0	MSTDGGKHEMGEVLLEMRGLRIEGQSDEQWHEIVNGIDLTLRRGEVLGLIGESGAGKSTIGIASMGFARPGCRISGGTIVFDGIDMTAASEETKREIRGSRIAYVAQSAAASFNPAHKLIDQYSETPVQHGILKAAEAEQDAKDLYRRLQLPDPDNIGYRYPHQVSGGQLQRAMTAMAMACKPDLIVFDEPTTALDVTTQIEVLAAIKDVVRQSNTAAIYITHDLAVVAQMADRIMVLRYGDLIEEGDAREMLANPKEDYTRQLVAVRTYKKEDAAAAASERPLLDVQDVSAAYGNTLLVLQDIDLQVERGRTVAIVGESGSGKSTLARAITGLLPPLKGKVLFDGEELPASYKARSRDQLRHLQMIYQMPDTALNPRQKVRDVIGRPLSFYLGMDSQA…
iron_aquisition-iron_transport	21_Jan_SF_Bin10	d__Bacteria;p__Proteobacteria;c__Alphaproteobacteria;o__Kiloniellales;f__Kiloniellaceae;g__;s__	21_Jan	21_Jan_SF_Bin10_scaffold_4032_c1_8	YfeB-family-membrane-proteins	59.8	50.9	4825	0	0	0	MMLTVDELETCYGESQILFGMALEVDAGEVVTLLGRNGMGKTTTVRSIMGLVRPRAGRIAFEGREIAGLPSYKVAQAGLGLVPEGRQVFPNLTVRENLLATARAPDGCRPPRWTLEAVTRLFPALGERRDAYGDQLSGGEQQMLAIGRALMTNPKLLILDEATEGLAPLIRAEIWRVLEALKTEGQAILVIDKNLEALIRIADRHTIIEKGHVVWSGDSVALASDQDLQSRYLGV*
iron_aquisition-iron_transport	21_Jan_SF_Bin10	d__Bacteria;p__Proteobacteria;c__Alphaproteobacteria;o__Kiloniellales;f__Kiloniellaceae;g__;s__	21_Jan	21_Jan_SF_Bin10_scaffold_4032_c1_9	YfeB-family-membrane-proteins	65.4	50.9	4825	0	0	0	MADALLEVEGLTKAFGAVVACDAVALALREGEVHAVIGPNGAGKTTLLGQLAGEIQPDAGRIRFAGEDVTGLPAHARAGRGLARSFQITSLFPRFSALDNVALAVQAQAGHSFRFWRPAARETALIAPAREALARVGLAERAAVPAAALAHGEQRQLEIAMALASRPRLLLLDEPTAGMGREDSGRMIALLAALKAEGRMTILLIEHDMDAVFALADRITVLVYGQVIATGAPEEIRANAEVRRAYLGKETAA*
iron_aquisition-iron_transport	21_Jan_SF_Bin10	d__Bacteria;p__Proteobacteria;c__Alphaproteobacteria;o__Kiloniellales;f__Kiloniellaceae;g__;s__	21_Jan	21_Jan_SF_Bin10_scaffold_4032_c1_13	FeoA-family-iron-transporter	50	21	4825	0	0	0	MSPDGGHLRSFPLALAAKGERLLVAALQAERRLIKRLGDLGLRRGAEIQVVHHRGDGSLVVLRHNARLALGAQTAAKILVTPVEAPALGAVPAPGD*
iron_aquisition-iron_transport	21_Jan_SF_Bin10	d__Bacteria;p__Proteobacteria;c__Alphaproteobacteria;o__Kiloniellales;f__Kiloniellaceae;g__;s__	21_Jan	21_Jan_SF_Bin10_scaffold_605_c1_24	FutA2-family-iron-binding-proteins	521.6	115	4848	0	0	0	MALTTIVLGAPAQGAAQELNIYSSRHYQTDEALYNGFTEQTGIRVNRIEGKGDALIERIKSEGANSPADVLITVDAGRLWRADQAGLFQPVRSKLLEERIPPNLRHPKGHWFGFSSRARLILYNKTAVKPGEIRRYEDLADPKWRGRICIRSGANIYNQSLLGSLIAALGEAGAETWAGSVVANFARDPKGGDTDQIRSVAAGECDVGVANSYYYVRLASSKKTKDREAADAVGLVFPNQADRGTHINVSGAGVLEHAPHRDVAVRFLEYLAGAQAQSYFADGNNEYPVVGGVAPNSALQALGAFKADPVNVAIYGENQPAAQKIFDRVGWK*
iron_aquisition-iron_transport	21_Jan_SF_Bin10	d__Bacteria;p__Proteobacteria;c__Alphaproteobacteria;o__Kiloniellales;f__Kiloniellaceae;g__;s__	21_Jan	21_Jan_SF_Bin10_scaffold_605_c1_25	FbpB-FutB-family-iron-permease	210	118	4848	0	0	0	MVPLPPETVGPPRRPAPRGIRPGVLTWVAVGIAAFFAIPVLSVLANLALPSAGTWQHLVATVLPQYILNTCLLALGVGLGVPVIGAGCAWLVTMCRFPGRNLFEWALILPLAVPAYVMAYTYTDFLQFAGPVQSLLREVAGWAPRSYWFPEIRSLGGAIAMLILVLYPYVYLLSRAAFLEQSVCALEVSRTLGCSPWGSFFRVALPLARPAIAAGTALALMETLADYGTVSFFGVQTFTTGIVRAWISFGDRVAAAQLASLLLGFVLVVLVLERWNRGRARYHHTSSRYQRLPGYRLRGLKAGLAVAACLLPLTLGFLLPALILLKMSLEAGDAQFGTRFFQLALNSFTLASISAMLAVVLAVVMAYGQRLNPNRWGALANRMASMGYAVPGTVIAVGV…
iron_aquisition-iron_transport	21_Jan_SF_Bin11	d__Bacteria;p__Planctomycetota;c__Phycisphaerae;o__Phycisphaerales;f__Phycisphaeraceae;g__;s__	21_Jan	21_Jan_SF_Bin11_scaffold_19788_c1_2	YfeA-family-iron-binding-proteins	150.7	46.6	42	0	0	0	MKPSIGTVLTVVLALASFGCGDAPSSKPSGKPVVLCTTTMIADLARNLAGDHVLVRGIMKTGEDPHVYEVRPRDAQAIATADLVLINGLHLEATLAHVVEHQARGQVAALAEDPRIKTIGGGKAAAPDPHCWLNVEFFKIYTERARDALVKLDPAHAESYRKNAAAYLTQLTELHTWGREQIATVPRTQRVMVTSHDAFQYFGRAYDIDVFAVIGMSTDQQPTGRDKLRLQQMVEKRGAKALFIETSVSQALNDMVRQIAEATGARIGGTLYSDSLGAPGTEAGTYIGMFRHNVSTIVQALK*
iron_aquisition-iron_transport	21_Jan_SF_Bin11	d__Bacteria;p__Planctomycetota;c__Phycisphaerae;o__Phycisphaerales;f__Phycisphaeraceae;g__;s__	21_Jan	21_Jan_SF_Bin11_scaffold_19788_c1_3	YfeB-family-membrane-proteins	201.2	50.9	42	0	0	0	MNKAAQPVATEAEAPTAAETGPAVSIRHLTVSYDGRPVLRSVNVEVPPGDMIGIIGPNGAGKSTLMKAILGLIETDSGIIRFFGEPIDDCRQRVAYVPQTGAVDWDFPVTVRDVVLMGRYGRLGWFGRPARADREAAATALDTVGMGAFARRHIRQLSGGQQQRVFLARALCQEADILLLDEPFAGIDAATEEAIFRLVDRLAEEGRTLLVVNHDLSILQRFDRLLLLNQRVVAYGPTAEVGTDENLRRTYGGRLSLLEQADDLIRDAREATR*
iron_aquisition-iron_transport	21_Jan_SF_Bin12	d__Bacteria;p__Proteobacteria;c__Alphaproteobacteria;o__Rhizobiales;f__Methyloligellaceae;g__;s__	21_Jan	21_Jan_SF_Bin12_scaffold_4336_c1_5	FbpB-family-iron-permease	179.8	88.4	7640	0	0	0	MASVELSPQAPQGSAALRRLRHLGGEAWIMLASILAIVAALIAFLVLPLYALLKKSVEDDKGAFVGLANFAEYFTSVGLVQSIGNSLTIAFLTMVIACLLAFTFAYALTRTCIPFKRVFRSIAIIPILAPSLLPAISLIYLFGNQGLIKGLMFGESIYGPIGIMIGMVFYIFPHVMMIMVTALSTTDARLYEAADALGTRPVRVFFTITLPGAIYGIVSAAVVAFTLTITDFGVPKVIGGQYNVLATDIYKQVVGQQNFSMGAVVGLVLLLPAIFSFIIDRHVQKKQVALLSARAVPYHPKPHKMRDMTFLAYCILVSVFLVGILGTAAFASFAKFWPYDLSFSLVHYDFDAVDPNGWSSFWNSLRMAALTAVIGVVVIFLGAYFVEKGQNFARLRSGF…
iron_aquisition-iron_transport	21_Jan_SF_Bin12	d__Bacteria;p__Proteobacteria;c__Alphaproteobacteria;o__Rhizobiales;f__Methyloligellaceae;g__;s__	21_Jan	21_Jan_SF_Bin12_scaffold_4336_c1_6	FbpC-family-ATPase	354	300	7640	0	0	0	MARKGKTKSAAKRAFLEIRDVTKKFGDFTALKDITLDIHEGELVCFLGPSGCGKTTLLRAIAGLDYQTSGRIYQKGRDISDVPPADRDFGIVFQSYALFPNLTVAKNIAYGLVNRRLGRKAIADRVTELLELVGLSGSEDKYPAALSGGQQQRVALARALATSPNMLLLDEPLSALDAKVRVHLRQEMKELQRRLGITTVMVTHDQEEALSMADRIVVMNHGIIEQVGSPTEIYRNPESAYVADFIGSMNFLHGSVTKRGEIQVGKMKVSVDGAAANFATGDPVVVCIRPEDVAVRDASKFKANKYAMAIREVEFLGSFCRAILDVDGTSNEELIADFSINLMRDFNLEHGAKLAVALPKERLQVFRDSESGRQ*
iron_aquisition-iron_transport	21_Jan_SF_Bin12	d__Bacteria;p__Proteobacteria;c__Alphaproteobacteria;o__Rhizobiales;f__Methyloligellaceae;g__;s__	21_Jan	21_Jan_SF_Bin12_scaffold_4336_c1_7	FbpA-family-iron-binding-protein	83.5	62	7640	0	0	0	MKVKRWKRIGVTVLGSLLAGSVLGNAAKAGDLIVYTAIEPEELTGFAKNFEAKHPDIKVKFVRDSTGIMTAKLLAEGKNTQADIVWGLAATSLLLLKDAGILEPYAPKGVEKLEKKFVDPDNPPSWVGQRAWIASICVNTAEAKAKKLPIPASWADLTKPVYKGHVVMPNPASSGTGFLDVSSWIQMWGEEKAWKFMDGLHENIGIYTHSGSKPCKMAGKGEFPIGVSFAYKGAQLTAKGAPVVTVAPSEGVGWDLESFGLVKGAKNADAAKKFADWSVTREINVIYNEAYAVVAYPGVAKPVEHFPEGIDKKMIKNDFLWAAKNRKRILAEWKKRYDSKSAPKKK*
iron_aquisition-iron_transport	21_Jan_SF_Bin14	d__Bacteria;p__Proteobacteria;c__Gammaproteobacteria;o__Woeseiales;f__Woeseiaceae;g__UBA1844;s__	21_Jan	21_Jan_SF_Bin14_scaffold_17212_c1_1	FeoB-family-iron-transporter	125.4	120.4	4163	0	0	0	MTKTTEIRVPANQIPVSRRADASIAVVGNPNSGKSTLFNRLTGLRQRIGNYPGVTVERHIGTLKVGERSLELVDLPGTHALSAHSLEEQIAVDVILGHMEGTATPDGILAVVDATSLYQGLYLVQQLL
iron_aquisition-iron_transport	21_Jan_SF_Bin14	d__Bacteria;p__Proteobacteria;c__Gammaproteobacteria;o__Woeseiales;f__Woeseiaceae;g__UBA1844;s__	21_Jan	21_Jan_SF_Bin14_scaffold_17212_c1_2	FeoA-family-iron-transporter	41.9	21	4163	0	0	0	MKRNGSTLASLRKGQKGVIASVNAADPQVQRLMTLGLVEGAIVELASAALGGDPMEFRLFGRGISLRQEQARHFAVSPVAAGGD*
iron_aquisition-iron_transport	21_Jan_SF_Bin15	d__Bacteria;p__Proteobacteria;c__Gammaproteobacteria;o__SZUA-146;f__SZUA-146;g__;s__	21_Jan	21_Jan_SF_Bin15_scaffold_51700_c1_1	FbpC-family-ATPase	310.1	300	7665	0	0	0	MRLQLANLQQHYAVRPVLCGLSLVLEAGEIGCLLGPSGCGKTTALRCIAGFESLDDGEIRVGNVTLSRAGFTEAPERRQIGMVFQEAALLPHLDVGANVAFGLQRLPRPERRKRADEYLALVGLAGFGARYPHELSGGQQQRVALARALAPQPGLILLDEPFANLDVAMRERLGRDVRGVLRKTGVTALLVTHDQNEAFMLADKIGVMRNGAIAQWDTPHAIYHHPVD
iron_aquisition-iron_transport	21_Jan_SF_Bin15	d__Bacteria;p__Proteobacteria;c__Gammaproteobacteria;o__SZUA-146;f__SZUA-146;g__;s__	21_Jan	21_Jan_SF_Bin15_scaffold_51700_c1_2	FbpB-FutB-family-iron-permease	223.2	118	7665	0	0	0	MSAVTGSLPTPVSGRPGRRYWSVAAFLIALPTLASLVIIVLSLLHPDSEILGHLFRYVLPRVTANTIILVAGVSILAGVIGIGLGWLTAMYDFPGRRIFSWALLLPMAMPGYVMAFVAIGLLEYSGPVQTLVREWTGAEPWFPPIRSTGGIIVVMSLALYPYVYLLSRNAFLTQGRQALEVGQSLGLNRRQGFFRVALPMARPWIAGGLMLVVMETLADFGTVSVFNYDTFTTAIYSSWFGLYSVSSALQLAFFLLVLVFVAVVLEHRLRGRAAYTAGLAPGTAAIPLAGIARWIAFLAAFTVLFAGFLLPCLQLLVWIAATASFDQRYLAIALRTVLLSASAAVLIGVVAVILVYSLRNAGNAARFAGRIATLGYALPGTVLAVGIYTQLAGANHFLN…
iron_aquisition-iron_transport	21_Jan_SF_Bin15	d__Bacteria;p__Proteobacteria;c__Gammaproteobacteria;o__SZUA-146;f__SZUA-146;g__;s__	21_Jan	21_Jan_SF_Bin15_scaffold_51700_c1_3	FutA2-family-iron-binding-proteins	174.7	115	7665	0	0	0	IAEHGENKTEEIVRGWVANLAAPVFSSDTKLLEAIVAGQCDVGIVNTYYFGRMQKTDPKIPLALFWPDQQGSGVHVNVSGAGIVRHTDNRDAALALLEWLSSAAAQQEFAAINLEYPANQSVAIDPLVVAWGDFDQNLINVSRAGELQSAAVRLMDRAGYR*
iron_aquisition-iron_transport	21_Jan_SF_Bin22	d__Bacteria;p__Proteobacteria;c__Alphaproteobacteria;o__Rhodobacterales;f__Rhodobacteraceae;g__;s__	21_Jan	21_Jan_SF_Bin22_scaffold_511_c1_7	YfeB-family-membrane-proteins	215.2	50.9	5874	0	0	0	MKDLRTGPPGELHEPGLALHVEDLTVSYHGRPVLWDIDLDVPPGVMAAIVGPNGAGKSTLIKSVLELVPATAGHVRLFGKPYAAQRRRIAYVPQRTSVDWDFPTTALDVVMMGRYGHLGWVRRPGAADRDRALGALEEVGIADLAGRQISQLSGGQQQRVFLARALVQDADLYFLDEPMAGVDATTERAIVRLLKGLRDRGKTVIVVHHDLQTVREYFDWIVILNVRVIAQGPVHEAYTADHLRQAYGGQISLLRGIDEGAVPVAGEAEAPAR*
iron_aquisition-iron_transport	21_Jan_SF_Bin22	d__Bacteria;p__Proteobacteria;c__Alphaproteobacteria;o__Rhodobacterales;f__Rhodobacteraceae;g__;s__	21_Jan	21_Jan_SF_Bin22_scaffold_511_c1_8	YfeA-family-iron-binding-proteins	126.1	46.6	5874	0	0	0	MIRSLKAAVAVAAFLPLTAHAEPKAVATVGMLADVAQNVAGSCVAVETMMGPGIDPHLYQPSAGDVNLLFGADAVLYVGLNLEGQLGEVLGKLSERRPTKAIAEAAVPNPALINPVGAEYADPHVWMDASLWAGTGPVIARVFTELAPECEAEMAARAEEYASALQALDRWVAASVATIPEEQRILVTAHDAFAYFGKAYGIEVIGIQGISTESEAGIADIRETVDTVVARNVPAVFIESTINPRTIQAVIDAAARRGHEIALGPQLYSDAMGEAGTPAGTYIGMIHANTRSIVAALGGQPLPLPSELASWAARWNLSIEG*
iron_aquisition-iron_transport	21_Jan_SF_Bin22	d__Bacteria;p__Proteobacteria;c__Alphaproteobacteria;o__Rhodobacterales;f__Rhodobacteraceae;g__;s__	21_Jan	21_Jan_SF_Bin22_scaffold_511_c1_10	YfeB-family-membrane-proteins	72.3	50.9	5874	0	0	0	MTDVVLEAKDITRTFMISGGFMKPKRPLHAVNGVDLMIKRGEVMALVGESGCGKTTLAKMMMGLLTPSSGTITLDGRPISSLDRMKVARMVQPIFQDPYSSLNPRKTIGSIINLPLRVQGDQDPGSWERRAHEIMELVGLPRRVFNNYPNQLSGGQRQRVAIARALINRPAIVICDEPTSALDVSVQSQILNLLQDLRAELGLTYLLISHNLAVVEHIATRVAVMYLGRIVEQTDTGSLFETPRHPYSEALLGSVLTPDPTLGVPDTHLGASYPNPLDMPSGCTFHPRCPKAMPQCSTTAPSPASAPGGHVECHLYREDVTISA*
iron_aquisition-iron_transport	21_Jan_SF_Bin22	d__Bacteria;p__Proteobacteria;c__Alphaproteobacteria;o__Rhodobacterales;f__Rhodobacteraceae;g__;s__	21_Jan	21_Jan_SF_Bin22_scaffold_3324_c1_2	FbpB-family-iron-permease	601.4	88.4	5876	0	0	0	MDRSVLTWLLIGAAGFCLLPWYTLEDGFWGFEWIAGGYPFDTDYAPGLFLLLQGEKPWLWPLVPLLMAPLATWGRSKNDAAFRTVLTLGGGIGFGWLLAQGFAIGIRGWQFETLTAAFGDLGDRQFGMGYGAILVALSLLFAFTHGLAARGAVNGDVFVVSAIGFVVALIGIFIFYPISQILVSAVQDDTGGWAVPLFFQKMADRKIWGLDCIAGRISCGVAWNSLFLAILVGALTTLLGLVFALAATRTGLKWTRALKALTVLPIITPPFVIGLSIILLFGLSGTVTTAVADLLGVQPTRWVYGLPGVLIAQTLSFTPIAFLVLIGVVEGVSPSLEEAAQTLRADRWRTFRTVSLPLMRPGLANAFLLGFIESMADFGNPLVLGGNYDVLSTEIFFAI…
iron_aquisition-iron_transport	21_Jan_SF_Bin22	d__Bacteria;p__Proteobacteria;c__Alphaproteobacteria;o__Rhodobacterales;f__Rhodobacteraceae;g__;s__	21_Jan	21_Jan_SF_Bin22_scaffold_3324_c1_3	FbpA-family-iron-binding-protein	82.2	62	5876	0	0	0	MKKFGLTAIAIAFAAGVAGPALATEKLNYYCSSQEDWCQLMARGFEEATGIKVNMTRRSSGETFALIKAESANPKGDIWWGGTGDPHLQAAEEGLTEAFVSPMRSELNDWAIRQASSAGDKTIGIYSGALGYGYNEEILKANNLPVPSCWKDLLKPEYKGHVQMANPNSSGTAYTTLATIVQLFGEDEGFEFMKGLHKNINQYTKSGSAPIKAAARGENTIGIVFMHDAVKQAVSGFPIKVVAPCEGTGYEIGSMSIIKGARNLENAKKFYDWALTAAVQSRALEVKAYQVPANQGAETSPSAPDLSSIKLIDYDFAKYGSSDERKRLLKKWDDEVSVLPQ*
iron_aquisition-iron_transport	21_Jan_SF_Bin22	d__Bacteria;p__Proteobacteria;c__Alphaproteobacteria;o__Rhodobacterales;f__Rhodobacteraceae;g__;s__	21_Jan	21_Jan_SF_Bin22_scaffold_3324_c1_4	FbpB-family-iron-permease	164.6	88.4	5876	0	0	0	MTTTADMTASAPKGRPVRAKLGRDDFVMRGYMLMIAAYLVIALALPLYAMLSKSFSTYTFDLGAYEFQVSDEEGRFGAPPVSAEALNSELGAVAPDDLATSADGRLPATSFFPDFSFRSPVKYRIRGTDSDAVYLVGSERRTGTEWTELTSNDFRRVMLRPAAKRGFENYVTYFSTPALFRSIQNSLLIAVISTVITVSLAFCFAYALNRSCMRFKGLFRLIAVAPILVPSLLPGIALVYLFGNQGMIKGLLMGESIYGPIGIVIGSVFFTFPHAMIIITTALAIADARLYEAAVSLKASRWKTFWTVTIPGARYGLISAAFVVFNLVITDFGLPKVIGGQYNMLAVDIYKQVIGQQNFEMGAVVSVVLLVPAVIAFTVDRIVQKRQVALLSTRSVPYQ…
iron_aquisition-iron_transport	21_Jan_SF_Bin22	d__Bacteria;p__Proteobacteria;c__Alphaproteobacteria;o__Rhodobacterales;f__Rhodobacteraceae;g__;s__	21_Jan	21_Jan_SF_Bin22_scaffold_3324_c1_5	FbpC-family-ATPase	341.2	300	5876	0	0	0	MTATEANSAAPYLRIGGLWKSFGSFEALRDISLEVMEGEFVCFLGPSGCGKTTLLRAVAGLDLQSAGSIEQAGRDISALPPAERDFGIVFQSYALFPNLTIERNIAFGLENAGRSRAEIAARVAELLDLVGLPDQGKKYPAQLSGGQQQRIALARAIATSPGLLLLDEPLSALDAKVRVHLRHEIKELQRKLGVTTIMVTHDQEEALSMADRIVVMNHGVIDQVGTPTEIYREPRTLFVADFIGETNQIPAVSAGSAGLRLGAAELACCEHGTEAGTKMLAVIRPEDVVPHEAHYRADGNGNVVDTRIGEMEFLGSFWRCRLDGDAVGGTELIADMSVNAVRRLSLTEGDPLTVELPSERLMGFAERPGDDNNR*
iron_aquisition-iron_transport	21_Jan_SF_Bin23	d__Bacteria;p__Proteobacteria;c__Gammaproteobacteria;o__SZUA-146;f__SZUA-146;g__;s__	21_Jan	21_Jan_SF_Bin23_scaffold_54_c1_17	FutC-family-ATPase	390.4	376	6966	0	0	0	MQLQLDNLFHSYGSQAVLRGLNLQLESGEIGCLLGPSGCGKTTALRCVAGFESLDSGEIKVGGVSLSRKGFTEPPERRQIGMVFQEAALLPHLTASDNVAFGLQGLPVAERRARAEENLAMVGLAGVGEHYPHELSGGQQQRVALARALAPHPRLILLDEPFANLDVSLRQRLGREVRDILKSAGVTTLLVTHDQYEAFMLADTIGVMRNGVIAQWGTPHEIYHHPVNRDVAAFVGRGVFLEGVVRSADTVEVAGVVVHGEVAAQHHAGDTVDILLRPDDVIEDAEGQVATVKRRAFRGATIVYTLSLHNGEAVYASLSAETDYPEGASLRVRIAPAHLVLFGGGAV*
iron_aquisition-iron_transport	21_Jan_SF_Bin23	d__Bacteria;p__Proteobacteria;c__Gammaproteobacteria;o__SZUA-146;f__SZUA-146;g__;s__	21_Jan	21_Jan_SF_Bin23_scaffold_54_c1_18	FbpB-FutB-family-iron-permease	224	118	6966	0	0	0	MSGVVGSLPRSGYLAESRYWSAIAFLVALPTLASLIIVVLSLLHPDTEILGHLLRHVLPRVTVNTILLVAGVAMLAGLIGVGLGWLTAMYHFPGSRFFSWALLLPMAMPGYVMAFVAIGFLEYSGPVQTLLRSWAGAEVWFPPIRSRGGIIVVMALALYPYIYLLARNAFLTQGRQALEVGQSLGLTRRQGFFRVALPMARPWIAGGLMLVVMETLADFGTVSVFNYDTFTTAIYQSWFSLFSISSALQLAFFLLLLVFVAVALEYRWRGRTAYITSLSPGAGVVTLTGAGRWVAFGSALLVLLLAFVLPCLQLLAWSIRNGQIDARFLDSGLRTLSLATISALMIAAVAIILVYALRNAGNVARLAGRIATLGYALPGTVLAVGIYTQISGLNGFLNS…
iron_aquisition-iron_transport	21_Jan_SF_Bin23	d__Bacteria;p__Proteobacteria;c__Gammaproteobacteria;o__SZUA-146;f__SZUA-146;g__;s__	21_Jan	21_Jan_SF_Bin23_scaffold_54_c1_19	FutA1-family-iron-binding-proteins	382.7	112	6966	0	0	0	MPKYLSAVLAVLVLAAGCAPEPNEVVVYSARAEQLIQPLFERYMAQTGAVVTWATDKEGPLMQRLISEGEQTPADLFLTVDAGNLWLAAEQGLLQQAQSAVLNRNVPAHLHDEAGRWFGLSVRARTIIYSTDRVDPSQLSTYAALGDAAWQGRLCLRTSKKVYNQSLVAMMIAEHGEEKTEQIVRRWVANLAAPVYSSDTKVIEAIVAGQCDVGIVNTYYFGRLQKKDPAIPIALFWPNQQGSGVHVNVSGAGIVKFADNRPGALKLLEWLSSETAQAEFAALNLEYPVNESVPSDPLVAAWGDFNQNLINVSRAGELQSRAVQLMDRAGYR*
iron_aquisition-iron_transport	21_Jan_SF_Bin24	d__Bacteria;p__Proteobacteria;c__Alphaproteobacteria;o__Geminicoccales;f__;g__;s__	21_Jan	21_Jan_SF_Bin24_scaffold_7202_c1_1	FbpC-family-ATPase	300.2	300	1357	0	0	0	MAQAKEQLIEVKNLSVDFTAGGEVTHAVRNVSFAIAKGESLALVGESGSGKTVSALSIMQLLPYPAASHPSGEVFYQGQDLMKLPDRELRAIRGNDISMIFQEPMSSLNPLHTIDQQVGEVLTLHRGLSETARRVRVLDLLDKVGIKDPEGRLGSYPHQLSGGQRQRVMIAMALANEPDLLIADEPTTALDVTIQAQILKLLKELQQEFNMALLLITHDLGIVRHMADRVCVMNTGEIVERGTTKKIFTAAKHAYTKHLLAAEPKGDPPKANARAPLVMETENLKVWFPIKRGVFRRTVDHIKAVDGLSLQLRAGQTLGVVGESGSGKTTLGLALLRLVSSDGPIAYVGKRIDDYDSKEMRPLRREMQIVFQDPYGSLSPRLSVGQIIEEGLLIQNPEL…
iron_aquisition-iron_transport	21_Jan_SF_Bin24	d__Bacteria;p__Proteobacteria;c__Alphaproteobacteria;o__Geminicoccales;f__;g__;s__	21_Jan	21_Jan_SF_Bin24_scaffold_7202_c1_2	FeoE-family-iron-efflux	42.8	20	1357	0	0	0	MAHTHTKNQTRLGIAAALTGLFMLAEVAGGIVSGSLALLADAGHMLTDFAALSLAWVAFRLAQRPADWKRTYGFDRLQVLIALVNGLALFVIAGWIVWEAIERLLAPGPVLGGLMMGVAVAGLVVNLVAFAVLHGADQTNLNVRGAALHVMGDLLGSVAAIVAAGVIILTGWTPIDPLLSVVVALIILVSAWRVVRESGHILLEGAPTGIDTRRIAPSLMEQLPDVRDVHHVHVWSITQERQMVTLHACISESQDAVSVVRRIKQHLNDQFGLEHATVEIEYGRCADTMHAHAHADG*
iron_aquisition-iron_transport	21_Jan_SF_Bin24	d__Bacteria;p__Proteobacteria;c__Alphaproteobacteria;o__Geminicoccales;f__;g__;s__	21_Jan	21_Jan_SF_Bin24_scaffold_3886_c1_2	FbpC-family-ATPase	328.9	300	1362	0	0	0	MTGEALSLERIETAFGSTLILKGVSLAVEPGEFVALLGSSGCGKTTLLRAISGFVDVRAGRIQVGERDITHLPPEKRDMAMVFQSYALWPHMTTAENIAYGLRLRRIDRAERRRRVQEILGMLGLDGLGDRAVTALSGGQRQRVALGRALAINPRILLLDEPLSNLDARIRHTVRHEIKALQQQLGITTIHVTHDREEAMIMADRLVVMEDGEIRQVDTPEAIYNRPASPFVAAFMGADNVIWLDIQPDDGGLKVAASDYSDAVLLPLGNKRDAAGIHVEGEPSGRKAAHFRSEAATLLLDDQVPPDSLVLRGVIRQSTYPGGFYRYAVDIGGDSFMVDDQRRVTPGDRVRVALPAGALSLFSQVFEGEENETVH*
iron_aquisition-iron_transport	21_Jan_SF_Bin24	d__Bacteria;p__Proteobacteria;c__Alphaproteobacteria;o__Geminicoccales;f__;g__;s__	21_Jan	21_Jan_SF_Bin24_scaffold_3886_c1_7	FbpA-family-iron-binding-protein	98.6	62	1362	0	0	0	MPRNPWKGLVGVAATALLVGMSGMAMAQDGRVSVYTAHKAEIIERLIPEFEKATGLTADIVKAGSGDIINRVRAESANPQADVIWSIGAELLEANGDLLEPYQPEGSDLIDPAFQTDSAWIPYTGILTVLVVNTDQLQPDEYPKTWTDLGDPRFEGKISSARADKSGSSYIQLATVLRIYGDDQAGWDQYASIFNNFALSESSGAVPRFVNDGEASVGITLEDNAYLYVKGGGPVAIVYPEDGTSTLADGMALVKDAPNAEGGKTFLDWALSKETQELVVQELGRRPIRTDVAPSGDLKPLGEIELIDYDIEWAASHRDEYREKWNELLISR*
iron_aquisition-iron_transport	21_Jan_SF_Bin24	d__Bacteria;p__Proteobacteria;c__Alphaproteobacteria;o__Geminicoccales;f__;g__;s__	21_Jan	21_Jan_SF_Bin24_scaffold_3886_c1_8	FbpC-family-ATPase	354.5	300	1362	0	0	0	MAVVELDDITKSYGTLKALDAVSLSIRSGEFFTLLGPSGCGKTTLLRTVAGFNRQDSGMIRVAGAEIDHLPAHRRDIGMVFQDYAVFPHMTVEGNVAFGLESRRCGRKEIAERVGRALELVRLTDLGARMPHQLSGGQQQRVGLARAMVINPQILLMDEPLSNLDAKLRIELREDIRDLQRSLGITTVYVTHDQEEALVVSDRICVMHAGEVHQIGTPWEIYKRPATLFVAGFVGAMNLLDPPPEAVVERIEARHGCRPEVVGIRPEDVALDVAEDAGGDDIFIEGMVDKISFAGPEALYFVSTADGATLQVQVHRPTADLLGRAGQSVRLRLSEAQLLPYDDRGRLIGADLS*
iron_aquisition-iron_transport	21_Jan_SF_Bin24	d__Bacteria;p__Proteobacteria;c__Alphaproteobacteria;o__Geminicoccales;f__;g__;s__	21_Jan	21_Jan_SF_Bin24_scaffold_3886_c1_9	FbpB-family-iron-permease	202.5	88.4	1362	0	0	0	MMRARRLPDIWTLVLLLAIAVVAVLLIWPLAGVFLASISDNETGALTLDNYARILGYPYYLRGLRNSLMVALGGMAGAVLLGVPLAYLTTRYVILGRDLIATLAVLALVSPPFIGAYAWIMMLGNNGWMRAALRPLGIELPSIYGVFGILLVFSLKLYPFVFLLTASAFGAINRSLEEAAESLGAGATRRFFRVTMPLVFPAVSSGALLAFVLSLADFGTPSIIGGDFRVLSTMAYNLFTSEMGGNPGLASTVSIVLITVSMLVVGLQRWAVRRRQVAGSLVSRPERQRLHGLRSLFAHVICYVIVIASSLPSLVVIYTSFRKTSGPVFQPGFGLESYRRILADVPHAITNSFIFSLAAVALIVVLGTLIGYLLTRRESVLTGALDGTLMIPYVVPGVV…
iron_aquisition-iron_transport	21_Jan_SF_Bin24	d__Bacteria;p__Proteobacteria;c__Alphaproteobacteria;o__Geminicoccales;f__;g__;s__	21_Jan	21_Jan_SF_Bin24_scaffold_23249_c1_3	FbpC-family-ATPase	393.9	300	1364	0	0	0	MNAPSALRFERVTKAFGEVVAVDEVSFEIAPGELVTLLGPSGCGKTTTLRMIAGLELATKGRIFIGTRDVTDLPATARDVAMVFQSYALFPHMTVNENVAYGLTVSGTAKNASRERAEAALELVGLAGYGERLPSELSGGQQQRVAVARAVVLEPEVLLFDEPLSNLDAKLRRRVREEVRELQQKLGITAVYVTHDQEEALAVSDRIIVMNEAVIAQIGTPRQLYEEPTSRFVADFIGDANIVDAVIETVENGRARVEAGGLRLDLPSRGLTPGPARLAVRPRAAQLSALPDGAGAEVLIAKAAYLGSHMEYEVEGAIGALFVIDSQVDRPLEPASKAWLTLAGHGVTLIADR*
iron_aquisition-iron_transport	21_Jan_SF_Bin24	d__Bacteria;p__Proteobacteria;c__Alphaproteobacteria;o__Geminicoccales;f__;g__;s__	21_Jan	21_Jan_SF_Bin24_scaffold_23249_c1_4	FbpB-family-iron-permease	239.6	88.4	1364	0	0	0	LEFTTMLSFAIPGTVIGVAYILAFNVPPLELTGTGMILIISFIFRNLPVGVRGGIAALAQIDKALDEASLTLRASNFTTLRRIVLPLLRPALLAALVYSFVRAMTAISAVIFLVSANYDMATAYILGRVENGDYGLAIAYSSALILVMLAAIGLLQLLVGQRRLGRRPTPGRQAIVGAAG*
iron_aquisition-iron_transport	21_Jan_SF_Bin24	d__Bacteria;p__Proteobacteria;c__Alphaproteobacteria;o__Geminicoccales;f__;g__;s__	21_Jan	21_Jan_SF_Bin24_scaffold_28849_c1_2	FbpC-family-ATPase	345.8	300	1365	0	0	0	MTTVGDAPADPPFLRIENLTKRFGAFEALKDVSLNIERGELVCFLGPSGCGKTTLLRAIAGLDIHSTGRIWQDGEEISALPPEERDFGIVFQSYALFPNLTIERNVGYGLENRGIGREQVKQQVADLLALVGLADQSVKHPAQLSGGQQQRVALARALATSPGLLLLDEPLSALDAKVRAHLRHEIKDLQRRIGVTTILVTHDQEEALTMADRIVVMNHGVIEQIGTPEEIYGKPASAFVADFIGAMNFLDGRLIGPERATVGGVELACTANGIASAGDFASNAAVTLAIRPEDILLRDVQGDEENAIQVELQDLEFMGSFIRARLDAKAIGGGILEADLSINLIRGRNLTPGQSLPIVLPRDHLLVYSASHDDG*
iron_aquisition-iron_transport	21_Jan_SF_Bin24	d__Bacteria;p__Proteobacteria;c__Alphaproteobacteria;o__Geminicoccales;f__;g__;s__	21_Jan	21_Jan_SF_Bin24_scaffold_28849_c1_3	FbpB-family-iron-permease	104.5	88.4	1365	0	0	0	MATVTAALPSEKPIRAKLGRDDWTLRILIGLVGLYLLAALAFPLYAILTKSVDVYDFRFAAIEIEQQAGDGWKSLGSASDWVDELAAPVNKGLLPTARTRLPASRIFPKDQFADGEMLRFHDRSATGGLLLYEGALSEPGGSFEVGTENLRKLLIRPTGAVGLRNYVEYFTTPALRRSIGNSLFIATITTVITVTLAFLFAYALTRSCMPAKGLFRMIAMVPILVPSLLPGIALVYLFGKQGILKGLLFGSSIYGPIGIVTASVFYTFPHALVIILVALSIADARLYEAATALRASRRKTFWTVTLPGARYGLISAAFVVFNLVITDFGVPKVIGGQYNVLALDIYKQVVGQQNFEMGAVVSVVLLIPAVVAFAVDRLVQRRQVALLSARAVPYEPKPS…
iron_aquisition-iron_transport	21_Jan_SF_Bin24	d__Bacteria;p__Proteobacteria;c__Alphaproteobacteria;o__Geminicoccales;f__;g__;s__	21_Jan	21_Jan_SF_Bin24_scaffold_44098_c1_1	FeoE-family-iron-efflux	27.9	20	1366	0	0	0	HPFGYGMELYFWAFVVAILIFAGGAGISAYHGIEKILHPEPMKNAYVNYIVLTLAMVFEAFAWWVAFKAFRATKGTLGWFEAVRRSKDPALFTVLFEDSAAMLGLVVALVGIALGQALDMPVLDGVASLLIGVILALTAGLLAYEAKGLLIGEGVEPEVKRGIEAVIAQQPGILRLNELRSMHLGPEEVLLTISIDFGSDLSADEVEQTISEMEQTIKARYSEVRRVFIEAQNWRAHQADRQAARSRTVVGGDAALVDTPSQRRPVEGA*
iron_aquisition-iron_transport	21_Jan_SF_Bin24	d__Bacteria;p__Proteobacteria;c__Alphaproteobacteria;o__Geminicoccales;f__;g__;s__	21_Jan	21_Jan_SF_Bin24_scaffold_44098_c1_4	YfeB-family-membrane-proteins	86.1	50.9	1366	0	0	0	MPDQPPVIEAIGLEKRYGDFEAVRGIDLEVMKGRCVGLLGPNGAGKTTTMRMIMGLTTVSGGELSVFGKPVDAIDRADRMRIGLVPQEDNLDPELLVRQNLEVYGRYFKLPTALIEERVPSLLTFMELSEKENQSVAQLSGGMKRRLVIARALIGDPELVILDEPTTGLDPQARVLIWKQLQALKREGKTLLLTTHYMDEAERLSDHIVIIDSGKILAEGSPAE
iron_aquisition-iron_transport	21_Jan_SF_Bin24	d__Bacteria;p__Proteobacteria;c__Alphaproteobacteria;o__Geminicoccales;f__;g__;s__	21_Jan	21_Jan_SF_Bin24_scaffold_57012_c1_1	FbpA-family-iron-binding-protein	95.3	62	1385	0	0	0	MKTVMMSSALALFAFAGSAEAAGKLTLYCSPQEEWCQLMVTEFTKATGIEVAMTRKSSGETYAQILAEKDNPKGDVWWGGTGDPHLQAAEEGLTEVYDSPMLAELHPWAISQYEASGGKTVGIYAGALGFGFNSELLAEKGLEAPGCWADLIKPEFKGEVQMANPNSSGTAYTTLATVVQLMGEDEGFEWLKSLHANINQYTKSGSAPIKAAARGETTIGIVFQHDAVTQSVAGFPIEPASPCEGTGYEIGSMSIIAGARNLEEAKQFYDFALRADIQEMAGSVGAYQVPSNMAAAPPPEAPDLEQIKLIDYDFKTYGSSDERTRLLSKWDTDVNALAR*
iron_aquisition-iron_transport	21_Jan_SF_Bin24	d__Bacteria;p__Proteobacteria;c__Alphaproteobacteria;o__Geminicoccales;f__;g__;s__	21_Jan	21_Jan_SF_Bin24_scaffold_57012_c1_2	FbpB-family-iron-permease	290.3	88.4	1385	0	0	0	MARRSGADPAATALIWSLIGGFSFLFLPWYAVEDGFFSFAWLLDGWAGDRDFAPGLFQGLLHDKWWLLPLILPLATALLAAWRRDPRLLLASGLGGLALLLLQAFAIYHRGWAWPLLEQSFGPLDGRQFGIGWGGSVTALAFLFITTTALAGRGMVRGDAFVAGAIGLVVAMVVAFIIFPISEVLLRAIEDRDGAFSLAYLAANLTDARVWSLGCVTGGGRCGVAWNSFFLAILVGAGTTLLGLAFALVATRTDFPAKRLLRQLTLLPIITPPFVVGLAIILLFGRSGTVTQFVADALGLEAGRWIYGLAGVWFAQMLAFTPIAFLVLIGVVEGVSPSLEEAAQTLRADRWTTFRTVSLPLMRPGLANAFLLGFIESLADFGNPLVLSGNYDVLSTEIF…
iron_aquisition-iron_transport	21_Jan_SF_Bin27	d__Archaea;p__Crenarchaeota;c__Nitrososphaeria;o__Nitrososphaerales;f__Nitrosopumilaceae;g__Nitrosopumilus;s__	21_Jan	21_Jan_SF_Bin27_scaffold_1239_c1_23	Zip-family-zink-and-iron-uptake	37.5	25	5079	0	0	0	MELSNNSSKGKVIASGIIPFAFVVLMMVYLFGPGADLLDLGVPLPEITIEKVDFVDSEIQATVRNTGPISVEVVMADVNDRIQPAAVEPDRFLERYETALVRIPFEWNTAEPYTIGITIEDGTRFEKEIEAAAPALELSLDLAIFFAIIGTYVGIIPVMIGLLWLPFIKKISKQKYHFFLALTAGLLLFLAFDSIEEAIDVSDESLAGSFNGTLLVATVVVLSFLGLYYSGDKLVKKADSSKLAKPVAIALMISIGIGLHNFGEGLAIGAAVGLGSIAFSTFLIVGFALHNTTEGIAIAAPMSRGKLMLGKLAAMGMIAGTPAIFGAWIGGFVYSPFTSVIFLAIGSGAIFQVIIVIMKWIRDEGDKNLSSISVVSGFAVGMLVMYLTSILV*
iron_aquisition-iron_transport	21_Jan_SF_Bin27	d__Archaea;p__Crenarchaeota;c__Nitrososphaeria;o__Nitrososphaerales;f__Nitrosopumilaceae;g__Nitrosopumilus;s__	21_Jan	21_Jan_SF_Bin27_scaffold_1239_c1_24	FeoE-family-iron-efflux	94.3	20	5079	0	0	0	MKKMFVQRSKVLQISLLAIFSAFLVELIFGLISNSLALITDSIHALLDSVVTVVLLLAARMAIKPPDAEHTYGHGKIESLGGLIGGIAIFLIACFFIYESINRLQSPSPSILPGLFAIIGGIYTIGIDIFRIALLRKSIKKIGGATLKADFYHAFMDLGSTLVAIVGIVFVSYGFYHGDFVAALILGGLLAVLSVKLVYKTALDLTDIISPELVKKVREIATSTEGVIDADPILMRRSGDTIFADVTISLRGDTSFDKAHEISSNVEKNIKNNISNAIITIHFEPNWEDVPLDAKIIDIAKNVDGVKGVHNVSTHKTKGKTFSNLHVMVSREINLFSAHKISEIIEQRIQENIPEIEHATIHLEPFVKLPENFSLEDKVTEERIKTILEKYPEIKKIGR…
iron_aquisition-iron_transport	21_Jan_SF_Bin28	d__Bacteria;p__Myxococcota;c__Polyangia;o__Polyangiales;f__SG8-38;g__SG8-38;s__	21_Jan	21_Jan_SF_Bin28_scaffold_295_c1_30	FeoB-family-iron-transporter	186.4	120.4	4202	0	0	0	MSDEASPQVLIAGNPNCGKSTLFNALSGGSAHVGNYPGVTVDRTTATLQLGSEQIELVDVPGMYSLTASSPEEQLAVDALTESNTRAVICVVDATTLERGLYLPLQLIESGVPVVIALNMMDAAARIGLRVDTERLSELFASPVIPVVATKRRGLDALLAALEAQLEPRSGIATPEVTYPAELQADLATLAPVIARWRPQMPASQHRVFALWCLLSLGEDSLRGVPDEVRKAVGNIRRAAAERGRNLDLEIVSSRYVWLDRAVAETCSPQGPKPSWSERIDRVLTHPIAGISIFAVVMFGIFEALFAGAEPLIGAIETFTGFMQTQSAAILPPGVLQDLIVDGVIAGVGNVIVFAPQILMLFLFIGFLEDSGYLARVAFVIDRVMKGVGLHGKAFVPLL…
iron_aquisition-iron_transport	21_Jan_SF_Bin28	d__Bacteria;p__Myxococcota;c__Polyangia;o__Polyangiales;f__SG8-38;g__SG8-38;s__	21_Jan	21_Jan_SF_Bin28_scaffold_295_c1_31	FeoA-family-iron-transporter	74	21	4202	0	0	0	MKRSLVDLPLGQHAEIASIDCERRLSRRLMEMGLLPGTRVRVVRVAPLGDPIELRVRNYSLSVRRAEAAKIAVRPEGAV*
iron_aquisition-iron_transport	21_Jan_SF_Bin30	d__Bacteria;p__Proteobacteria;c__Gammaproteobacteria;o__GCA-001735895;f__GCA-001735895;g__GCA-001735895;s__	21_Jan	21_Jan_SF_Bin30_scaffold_79_c1_34	FbpB-family-iron-permease	154.8	88.4	5242	0	0	0	MTQSAATTAPAAPLIKPKTSKDDRIMAGFILVISLYLLVTLAFPLYAMLSKSFSTYAFDLTNFEFQVNTGDGWSEPFSAAAQNEKIQKFKPEDLVTSSDGRLAPTDLFPDFSFRSPTLYKLRQVRGDTSFLFKTDRIDDTDWHEYNSNDFRRIVIRASADTGLDNFRTYFSTPALFRSIENSLFIAFLSTIITVSLAFGFAYAINRSTMRFKGLFRLIAMIPILVPSLLPGIALVYLFGNQGMIKGLLFGESIYGPIGIVIGSVFFTFPHALIIITTALAISDGRLYEAATALRTSRWRTFWTVTIPGARYGLISAAFVVFNLVITDFGLPKVIGGQYNMLAVDIYKQVIGQQNFEMGAVVSVVLLIPALLAFSIDRYVQKKQVAQLSARSVPFSPKPH…
iron_aquisition-iron_transport	21_Jan_SF_Bin30	d__Bacteria;p__Proteobacteria;c__Gammaproteobacteria;o__GCA-001735895;f__GCA-001735895;g__GCA-001735895;s__	21_Jan	21_Jan_SF_Bin30_scaffold_79_c1_35	FbpC-family-ATPase	330.1	300	5242	0	0	0	MADQLTHKSGSNAYLQIDRLTKKFGNFVALDSVSLEVYEGEFVCFLGPSGCGKTTLLRAIAGLDIQTSGTVRQADVDISALPPYERDFGIVFQSYALFPNLTAERNIAFGLENQGLEKSAIGKRVTELLELVGLPDQGPKYPAQLSGGQQQRIALARALATSPGLLLLDEPLSALDAKVRGHLRQEMKALQRRLGVTTVMVTHDQEEALTMADRIVVMNHGVIEQVGTPTEIYREPDTLFVADFIGAMNQVSGRTNDENSITIGELNFKSRAHGLASESEIVAAIRPEDIVPQGTEDFSNDTSNVENSLEMEVESMEFLGSFWRVSLNNSALGGASLIADMSINAARRHEIDAGSTIRVKLPSERLWVFPSAAGIKAD*
iron_aquisition-iron_transport	21_Jan_SF_Bin30	d__Bacteria;p__Proteobacteria;c__Gammaproteobacteria;o__GCA-001735895;f__GCA-001735895;g__GCA-001735895;s__	21_Jan	21_Jan_SF_Bin30_scaffold_687_c1_5	FbpB-FutB-family-iron-permease	218.3	118	5255	0	0	0	MTASYPYLQRLWKPGILLVALLFSLPIFTIASFIIHPTNEVWQHLLDTVLSEYLVNSALLMLGVGAGTLVIGVGCAWLTSVCIFPGKRFFAWALLLPLAFPAYIIAYTYTGMFDYAGPVQTWIRDTTGWGLHDYFFPEVRSLGGAVTMFSLVLYPYVYLLSRAAFLEQSVCVLEVSRTLGCSVWSSFYRVALPLARPAIVAGLSLALMETLADYGAVSYFGLGVFTTGIFRTWFGLGDGTAAAKLAAILLMFVFVLVVIERWSRKQSRYHHTSNRYSALPQYRLVGYHAGLAFCACFIPLLLGFLLPAYQLAAWAFETYEHMIDISFVKLTLHSISLALSAAALAVVIALFLAYGKRLFSSNTVATSIRMVATGYAIPGTVVAVGVIIPFAWIDNSLDS…
iron_aquisition-iron_transport	21_Jan_SF_Bin30	d__Bacteria;p__Proteobacteria;c__Gammaproteobacteria;o__GCA-001735895;f__GCA-001735895;g__GCA-001735895;s__	21_Jan	21_Jan_SF_Bin30_scaffold_687_c1_6	FutC-family-ATPase	413.7	376	5255	0	0	0	MTSQLEVEKLDAGYGDLQVLNQVTFTLQPGEIGCMLGPSGCGKTTVLRAIAGFEPAWRGRILIDDVEVSSRKIYLPPEKRNIGMVFQDFALFPHLRVEDNVRFGLKGLSGQEQQTRIQELLAIVGMPAYAHAYPHQLSGGQQQRVALARALAPRPSILLLDEPFSNMDVELREQLAREVRSILKQENNTAILVTHDQNEAFAMADQICVMNEGSILQQGSGYDLYHRPANRFVADFIGQGVIIPATVESANSVKTPLGVIEGDNRIEAEPGSMVDVLIRPDDVIHDDESDDSAIVVEKAFRGADFLYFLRMDSGIEVMCLAPSHHNHKINERIGIRLNVDHLVTFSRN*
iron_aquisition-iron_transport	21_Jan_SF_Bin31	d__Archaea;p__Crenarchaeota;c__Nitrososphaeria;o__Nitrososphaerales;f__Nitrosopumilaceae;g__;s__	21_Jan	21_Jan_SF_Bin31_scaffold_40_c1_137	YfeA-family-iron-binding-proteins	95.3	46.6	1421	0	0	0	MKLAILAIMIVIPLASFSVWATDSNFQVTPMGDSTKIQAIASFYPLYDFSKQVGQDKVDVQLLVPKGVEPHDWEPTIQDVQLMQKSNLIIINGIGFENWVDSLEELNYSGNIVDTSDGIIIPDSEIIDEHETDEHEPDEHELDEHIHESGDPHIWLNPVLAKIQVKNIADAFSKQDPENRQFYQTNAKNYIVKLDSLDNKIRKELSTCSRDFIAFHDAFSYFANEYDLHQHTIISSNDPHGEPTAKTLENVINTARELQIKIIFTEETVDTRVSKVIANEIGGKILVLSPIEIGDDENYISRMIQNFENLKEALC*
iron_aquisition-iron_transport	21_Jan_SF_Bin31	d__Archaea;p__Crenarchaeota;c__Nitrososphaeria;o__Nitrososphaerales;f__Nitrosopumilaceae;g__;s__	21_Jan	21_Jan_SF_Bin31_scaffold_40_c1_138	YfeB-family-membrane-proteins	121.4	50.9	1421	0	0	0	MLKIVEIDHLTFKYPDVKALDDVTFSVNKGDFLGIIGPNGAGKSTLFASMLGLTTKYEGTIKFFGQDIRKSKDYLKQIGYVPQKPIFEKNFPATVKDIVHMSLRKESNKNKIDEILQQLWIHELGNRRIGELSGGQQQRVFIAKALVNDPQILILDEPVTGIDRQSIDLFYSILRELNSKQKITIIWSSHDLDAVNQLANHVACLNRTLFFHGESEKFFENDELVKQYSEASMQEHMHHH*
iron_aquisition-iron_transport	21_Jan_SF_Bin31	d__Archaea;p__Crenarchaeota;c__Nitrososphaeria;o__Nitrososphaerales;f__Nitrosopumilaceae;g__;s__	21_Jan	21_Jan_SF_Bin31_scaffold_358_c1_15	FeoE-family-iron-efflux	108.2	20	1425	0	0	0	MEIFLQRTKVLQISLLAIFSAFLVEFIFGLFSNSLGLITDSIHALLDSLVTVILLLAARLAMKPPDEEHTYGHGKIESLGGLIGGIAIFLIAIFFIYESIHRLQSPAPSILPGVFAIIGGLYTIGIDIFRIILLKRSIKKIGGTTLKADFYHALMDLGSTLVAIVGIILVTYGFYSGDFIAALILGGLLAVLSLKLIYKTAQELTDIISPELVKQVREIIASTEDVIDTGAILMRRSGDTIFADVTISLRGDTSFDEAHEISSRVEKNIKNEIANSAITIHFEPTWKNVPLDVKIFDIAKNIDGVKGVHNIITHKSKGKTYSNLHLMVDREIDLYSAHKISEIVEEKIQKDIPEIEHVTIHLEPFLKVPENFYVEDKVTEEKIREILKKYSEIKKIGRI…
iron_aquisition-iron_transport	21_Jan_SF_Bin31	d__Archaea;p__Crenarchaeota;c__Nitrososphaeria;o__Nitrososphaerales;f__Nitrosopumilaceae;g__;s__	21_Jan	21_Jan_SF_Bin31_scaffold_358_c1_16	Zip-family-zink-and-iron-uptake	27.3	25	1425	0	0	0	MVTTKILKMGWIMELDNPSKGKIIASGIIPFIFLIILVAYIFGPGSDLLNLGVPLPEIIIEKIDFLESEIQVTVRNTGPIPVEVVMADVNDRIQPAAIEPDRFLERYETALVRIPFEWNEAEPYIIGLTVEDGTRFERQVEAAAPALRPNLEFVGLFALIGTYVGIIPVMIGLLWLPFIRKISKQKNHFFFALTVGLLLFLGIDSIEEAFEVVDDHLSGSFNGVLLIATTIVLSFLGLYYASEKLTGKADSLRISKPVAIGLMIAIGIGLHNFGEGLAIGAAVGLGSIAFSTFLIVGFALHNTTEGFAIAAPMSRGKTMIGKLLGLGMIAGTPAIFGAWVGGFAFSPFSSVIFLSIGAGAIFQVIVIVLKWIRDEGDKNLSSASVVSGLAIGMLVMYLT…
iron_aquisition-iron_transport	21_Jan_SF_Bin34	d__Bacteria;p__Proteobacteria;c__Gammaproteobacteria;o__UBA4575;f__UBA4575;g__;s__	21_Jan	21_Jan_SF_Bin34_scaffold_3189_c1_6	FutC-family-ATPase	409.5	376	6878	0	0	0	MTPRLDVRNVSVSLQDKKILRAVSLQLQQGQIASILGPSGCGKTTLLRALAGFQPVSSGEIYVHNKLFSKLGYSLAPENRHIGMMFQDLALFPHLTVEQNISFGLKSLKKSEQQSRIKHVLELTELNRQDKKYPHQLSGGQQQRVALARALAPKPEILLLDEPFSSLDPDLREQVATEVRKILKHENVTAVLVTHDQHEAFAMADEVGVMESGNIAQWDSAYNIYHKPKTRFVADFVGLGSMVPATVVNEDTLDTEFGQVKGSLNGAHNIGDKLDLLVRPDDIPHDDTSHITALVEEKRFRGAEFLYKLRLQSGNYVLCYAPSHHNHKIGEPIGIKLDLEHLVVFPQD*
iron_aquisition-iron_transport	21_Jan_SF_Bin34	d__Bacteria;p__Proteobacteria;c__Gammaproteobacteria;o__UBA4575;f__UBA4575;g__;s__	21_Jan	21_Jan_SF_Bin34_scaffold_3189_c1_7	FbpB-FutB-family-iron-permease	213	118	6878	0	0	0	MNTAQEVSNKQILLHNYLQQKSNLGWIIGTVLIALLISIPVVTVLSSVFLPSSDVWQHLKSTVLTEYVKNSLLLVAGVSTGTLIIGITTAWLCSVCEFPGRKIFSWLLLLPLAFPPYIIAYTYTGLLDFAGPVQSFLRELFGWGYGDYWFPEIRSLAGAITMLSLVLYPYIYLLTRSAFSEQSASFREASHILGIGLSKTFLKAALPLARPAIIAGLTLVVMETLADYGTVKYFGIPTFTTGIFRTWFGLGDRVAATQLASLLLLFVFLVIVIERYSRQPEKYQNLSNAQKKWRYPLSGTNAAFAIFICLIPVLLGFFIPALQLFSWAIKTAADIINSSFFELVFNTVRLALVVAALVVAIATFLAYGKRVSSHFVIPYIVNTSAMGYAVPGIIIAVGV…
iron_aquisition-iron_transport	21_Jan_SF_Bin34	d__Bacteria;p__Proteobacteria;c__Gammaproteobacteria;o__UBA4575;f__UBA4575;g__;s__	21_Jan	21_Jan_SF_Bin34_scaffold_3189_c1_8	FutA1-family-iron-binding-proteins	499.5	112	6878	0	0	0	MNTNFISKLYSAIALGMLLIASVASATEVNIYSARKEDLIKPILQEFEKKSGIEVNLITGKADALLQRLISEGKNSPADILITTDAGRLYRAKNTNVLQSITSDVLEDSIPEQYRDPEGYWYGLTLRARPIVYALDRVKPEQLSTYEAMTDSKWKQKICIRSSDNIYNQSLVASLLAHWGEEKTLAWTSSLVKNFARPPQGGDRDQIKAVASGQCDIALVNNYYLGNMLTSKDESEVEAAKKVKIYWPNQEDRGAHVNISGAAITTSSKNQAAAIQLLEFLVSDTVQQWYAEKNLEYPIKPGIQPSEILQSWGEFKADSLSLHQLGEYNAKAVMIMDRAQWK*
iron_aquisition-iron_transport	21_Jan_SF_Bin35	d__Bacteria;p__Actinobacteriota;c__Acidimicrobiia;o__UBA5794;f__;g__;s__	21_Jan	21_Jan_SF_Bin35_scaffold_5914_c1_2	YfeA-family-iron-binding-proteins	75	46.6	3851	0	0	0	MRSFLLAVALVAAGCAGSSPASDEITVFATTPILGDIVRNIAGDQVTVEVLMPVGADPHSFQPSVRQVADLRDADVVIANGLDLEESILDILQDVAQDGTRLLEVGSLADPLPFKDAPETLDPHVWLDPVRGIAIAQAVAGELGRLLPAGAAAFTARQTEYAGRLKAIDAQIATQLASVVNRTIVTNHEALGYFADRYDLEVIGSISPGGSSAGEPSGRDLADLADAIEEHGVNAIFTDVGGSRRLAEVLAGELDRPIAVVEVFTGTFGQEGSGADTYLGLLETNGARVAEALS*
iron_aquisition-iron_transport	21_Jan_SF_Bin35	d__Bacteria;p__Actinobacteriota;c__Acidimicrobiia;o__UBA5794;f__;g__;s__	21_Jan	21_Jan_SF_Bin35_scaffold_5914_c1_4	YfeB-family-membrane-proteins	150.3	50.9	3851	0	0	0	MSRLAVSGRDVALGYRDLVAVSASDFDVPGGQLTAVIGPNGSGKSTLLNGIAGIVRPMAGRIEVLGEPAATMLSRVAYVFQSTTVNQVMPVTVRETVAMGRYAPLGQLKRFSAVDHEIVDEAMERLNIPHLAKKHLVEISGGERQRVFVAQGLAQQAEIVLLDEPVTGLDIVTRDLVMEALVTELASGRTVVFTTHDLADASVADHVLLMAGRVHSQGTPDEVLSPDRLSSAYGVGIVHLEDGSIVLDDPHHRGSRRHVHFERGAPAPGT*
iron_aquisition-iron_transport	21_Jan_SF_Bin35	d__Bacteria;p__Actinobacteriota;c__Acidimicrobiia;o__UBA5794;f__;g__;s__	21_Jan	21_Jan_SF_Bin35_scaffold_12465_c1_3	FbpB-FutB-family-iron-permease	297.7	118	3855	0	0	0	MRRPTTVVFVSIAVGVLFLFPLGYLVYGTAFQAEDPWSIITSSTALGPLRRSLLIGVTSAAGAAVVGTALAWLVVRTNVPGRRFWRVAAALPLVIPSFVGAAALRAAFGPGGLVEAIPRPDGFAGAWITLVALSYPYVYLPVAARFAATPPSLEEAARSLGDTRRRALLRVTLPQARGAIAAGTMLVMLYALSDFGAVSLMRYDTLTRAIFSSQLFAPSVAITLGLLLAVVALVVSTGEPVLSGKAVATADTRPPRIHSLGRWRPWAGLSVLAIVSVAFVAPVAVFLVWWLRGPIAGRQELADLVESVTELTGPAAGSTVAGVVAALAAVLVTLPVAYAAVRSHGRVSARVPAVISSVFALPGLVVALAIAFFALRAPDLLFSLYQTFPLLILAYVLHF…
iron_aquisition-iron_transport	21_Jan_SF_Bin35	d__Bacteria;p__Actinobacteriota;c__Acidimicrobiia;o__UBA5794;f__;g__;s__	21_Jan	21_Jan_SF_Bin35_scaffold_12465_c1_4	FbpA-family-iron-binding-protein	288	62	3855	0	0	0	MRYVIGLLIASLAMAACGGAGDPLTVYSGRSEELIGPLLEDFTEDTGIPVEVRYGGSADLALLIDQEGERSPADVFISQSPGAIGFLAEREHLAPIAAETLELVEPSFRNADGRWIGLSGRVRVLVYNTDLVDAAELPASVFELTDPAYEGRVALAPANGSFQDFVTAMRQVQGDDATLGWLEGMAANNSPEYANNSSIVQAVARGEAPMGLVNHYYNFRALAEDPGLPSQNHYFAGEDLGGLVIVTAAGILHASTSQDDANTLLEYLLGESAQQFLSEETFEYPLAMGATPWEGLPPLNDIGGATLDFDSLGGGLERTKELIDASGLEGP*
iron_aquisition-iron_transport	21_Jan_SF_Bin35	d__Bacteria;p__Actinobacteriota;c__Acidimicrobiia;o__UBA5794;f__;g__;s__	21_Jan	21_Jan_SF_Bin35_scaffold_12465_c1_5	FbpC-family-ATPase	369.3	300	3855	0	0	0	MQQAHHLVVDSVTKSFDGNAVLSDVSLSVALGKTLALLGPSGSGKTTLLRIIAGLETPDAGGVRIDDEVLTDADRVVAPERRNVGLVFQDGALFPHMSVGDNVGYGLAPANRSAKVATALAMVDLTGFENRKPHTLSGGQARRVAIARALAPEPRVLLLDEPFSNLDTELRVRVRTDVARLLNDVGITSVFVTHDQEEAFVVGDEVAVMNRGTIIQTGAPAEIYQQPATAWVARFVGDANVFAGHVQSGVAETLIGPIPVADHTEGLREVMVRPEQLVLSSEGEATVIHVEFYGHDTSYKVQVGRSEVLVRSISAPRYRIGDRVKVSYQGTEAITYPGTVSFVRAS*
iron_aquisition-iron_transport	21_Jan_SF_Bin36	d__Archaea;p__Crenarchaeota;c__Nitrososphaeria;o__Nitrososphaerales;f__Nitrosopumilaceae;g__;s__	21_Jan	21_Jan_SF_Bin36_scaffold_527_c1_17	YfeA-family-iron-binding-proteins	104	46.6	2759	0	0	0	MNNQVKLSIIAIIVLIPLASFSVWATDSGLQTNQKDNSKKINAIASFYPLYDFAKQVGQDKVDVQLLVPTGVEPHDWEPTIQDVQQMQKSNLIIINGIGFENWVHSLKELNYSGTIVDTSVGIIIRDSEIIDEHETDEHDHESGDPHIWLNPVLAKIQVQNIADSFSQQDPQNQQFYQTNAKSYIKKLDNLDNKIRKELSTCNRDFIAFHDAFSYFADEYELHQHTIISSNDPHAEPTAKTLENVINTARELQIQIIFTEESVDTRVSNVIANEISGKILVLSPIETGIDGNYISRMTQNLDNLKEALC*
iron_aquisition-iron_transport	21_Jan_SF_Bin36	d__Archaea;p__Crenarchaeota;c__Nitrososphaeria;o__Nitrososphaerales;f__Nitrosopumilaceae;g__;s__	21_Jan	21_Jan_SF_Bin36_scaffold_527_c1_18	YfeB-family-membrane-proteins	117.9	50.9	2759	0	0	0	MKIVEIDHLNVKYPDVKALDDVSFSVNKGDFLGIIGPNGAGKSTLFASMLRLNTKYEGTIKFFGKDIRKSKDYLKEIGYVPQKPIFEKNFPATVNDVVRMGLRKESDVSKIDEILQQLWIHELSNRLIGELSGGQQQRVFIAKALVNKPKLLILDEPVAGIDQQSIDLFYSILRELNSKQKITIIWSSHDLDAVNQLANHVACLNRTLFFHGESDEFFENDELVKKYSEASMQEHMHHH*
iron_aquisition-iron_transport	21_Jan_SF_Bin36	d__Archaea;p__Crenarchaeota;c__Nitrososphaeria;o__Nitrososphaerales;f__Nitrosopumilaceae;g__;s__	21_Jan	21_Jan_SF_Bin36_scaffold_112_c2_21	FeoE-family-iron-efflux	109.4	20	2761	0	0	0	MFVQRTKVLQISLFAIFSAFLVELVFGLVSNSLGLITDSIHALLDSVVTLILLLAARLAIKPPDEEHTYGHGKIESLGGLIGGIAIFLIAIFFIYESIHRLQSPPPSIFPGMFAIIGGVYTIGIDIFRIILLKRSISKIGGTTLKADFYHAFMDLGSTLVAIVGILLVTYGFYNGDFIAALILGVLLVVLSLKLIYKTAQELTDIISPELVKKVKTITVDTKDVIEVGEILMRRSGDTIFADVTISIRGDTSFDKAHEISNRVEQNIKNEISNSSITIHFEPTWKNVPIDAKIYDIAKNIEGVQGVHNVITHKSMGKKYSNLHVLVDREINLDQAHKISERVEEKIQENIPEIEHVTIHLEPFLAIPENFNLEDKIAEEQIKDILKKYSEIKKIGRIIS…
iron_aquisition-iron_transport	21_Jan_SF_Bin36	d__Archaea;p__Crenarchaeota;c__Nitrososphaeria;o__Nitrososphaerales;f__Nitrosopumilaceae;g__;s__	21_Jan	21_Jan_SF_Bin36_scaffold_112_c2_22	Zip-family-zink-and-iron-uptake	30.9	25	2761	0	0	0	MELSNKSSKGKLIASGVIPFAFLVILIAYIFGPGSELLDLGVPLPEITMEKVDFLDSEIQVTVRNTGPIPVEVAMADINDRIQPAAVEPDRYLQRYETALVRIPFEWNEAEPYRIGITIEDGTRFEKEIEAAAPTLEPSLELVGFFAIIGTYVGIIPVMIGLLWLPFIKRISKQKYHFFLALTVGLLLFLGIDSVEEALDVSDESLADSFNGVLLVSTVLLISFLGLNYTGEKLVSRAKSSRITKPVAIALMISIGIGLHNFGEGLAIGAAVGLGSIAFSTFLIIGFALHNTTEGIAIAAPLSREKKVIGKLAAMGLIAGAPAIFGAWVGGFVYSPFTSVVFLSIGAGAIFQVIIIILKWIREEGDKNLSSIAVVSGIAAGMLIMYVTGMLI*
iron_aquisition-iron_transport	21_Jan_SF_Bin37	d__Bacteria;p__Proteobacteria;c__Gammaproteobacteria;o__GCA-001735895;f__GCA-001735895;g__GCA-001735895;s__	21_Jan	21_Jan_SF_Bin37_scaffold_4_c1_239	FbpB-family-iron-permease	162.1	88.4	7820	0	0	0	MTESATIASSAAPLIKPRTSKDDRIMVGFILVICLYLLIALAFPLYAMLSKSFSTYAFDLTNFEFQVNTGDGWGEPFSAAAQNDKIQKFEPEDLVTSSDGRLAPTEFFPDFSFRSPTMYRLRQVRGDTSFLFGTERVDDTDWHEYSSNDFRRIVIRASADIGLDNFRTYFSTPALFRSIENSIFISVLSTIITVSLAFWFAYALNRSTMRFKGLFRLIAMIPILVPSLLPGIGLVYLFGNQGMIKGLLLGESIYGPIGIVLGSVFFTFPHALIIITTALAISDGRLYEAATALRASRWRTFWTVTIPGARYGLISAAFVVFNLVITDFGLPKVIGGQYNMLAVDIYKQVIGQQNFEMGAVVSVVLLIPALLAFSIDRYVQKKQVAQLSARSVPYTPKPH…
iron_aquisition-iron_transport	21_Jan_SF_Bin37	d__Bacteria;p__Proteobacteria;c__Gammaproteobacteria;o__GCA-001735895;f__GCA-001735895;g__GCA-001735895;s__	21_Jan	21_Jan_SF_Bin37_scaffold_4_c1_240	FbpC-family-ATPase	330.5	300	7820	0	0	0	MTEQTGADAKPGVYLQIDRLTKKFGDFVALDSVSLEVYEGEFICFLGPSGCGKTTLLRAIAGLDIQTSGTVRQGDVDISALPPFERDFGIVFQSYALFPNLTAERNIAFGLENQKLDKSAIAKRVTELLELVGLPDQGPKYPAQLSGGQQQRIALARALATSPGLLLLDEPLSALDAKVRGHLRHEMKTLQRRLGVTTVMVTHDQEEALTMADRIVVMNQGVIEQVGTPTEIYREPDTLFVADFIGAMNQVKGRVNGDNSVSIGELSFKSRSHGLSREAPVVAAIRPEDIVPQGIGDYSSDESADNSLEVEIEDMEFLGSFWRVSLKNSALGGANLIADLSINATRRLEADTGSTIRVKLPADRLWIFPPAGSA*
iron_aquisition-iron_transport	21_Jan_SF_Bin37	d__Bacteria;p__Proteobacteria;c__Gammaproteobacteria;o__GCA-001735895;f__GCA-001735895;g__GCA-001735895;s__	21_Jan	21_Jan_SF_Bin37_scaffold_37_c1_95	YfeB-family-membrane-proteins	54.4	50.9	7834	0	0	0	MSTSTLLETRDLGCIRNDRQLFANLEFALEAGEMLVVEGPNGCGKTSLLRILTGLRLADSGEIRWRGTPIDRLAGNYYEQVAYVGHHDGVKNELSCLENMRLARAMGVPSERDLDDVLEQVNLYAYGETEVGSLSAGQKRRLALARLLATESILWILDEPFTSLDRNSMAMFASLFEHHLENQGLIVMTSHHDISLPGQSVQRLQLGAPA*
iron_aquisition-iron_transport	21_Jan_SF_Bin37	d__Bacteria;p__Proteobacteria;c__Gammaproteobacteria;o__GCA-001735895;f__GCA-001735895;g__GCA-001735895;s__	21_Jan	21_Jan_SF_Bin37_scaffold_37_c1_97	FeoE-family-iron-efflux	27.3	20	7834	0	0	0	MASGSKLVIIAALVGNSLISITKFFAASITGSSAMLSEGIHSLVDTGNQGLLLYGMKRAAKPPDEDFPFGHGKEIYFWSFIVAILIFALGGGISIYEGLQHIRHPEPISSPMVNYIVLGLAMVFEGAAWYFAFREFNRTRGHWSYLEAIQLAKDPTVFVVLFEDSAAMLGLVVAFFGVLLSQVTGILVFDGIASVMIGLILLGTSIWLAYETKGLLIGERAKKSVIRGIRNTLAGRENIEHVNEVLTMHMGPDFILVNISVDFKDSISAQLVEADIAEVDRSIKQKFPEIKRVFIEAEKRGNKYPHSS*
iron_aquisition-iron_transport	21_Jan_SF_Bin37	d__Bacteria;p__Proteobacteria;c__Gammaproteobacteria;o__GCA-001735895;f__GCA-001735895;g__GCA-001735895;s__	21_Jan	21_Jan_SF_Bin37_scaffold_46_c1_14	FbpB-FutB-family-iron-permease	213.8	118	7839	0	0	0	MTASYPYLQRVWKPGILLVAILFSLPIFTIASFIIHPANEVWQHLISTVLGEYLLNSALLMLGVGCGTLLIGVGCAWLTSVCEFPGKRFFAWALLLPLAFPAYIIAYTYTGMLDYAGPVQTWIRELTGWGLRDYYFPEVRSLGGAVTMFSLVLYPYVYLLSRASFLAQSVCVLEVSRTLGCSVWASFYRVAIPLARPAIVAGLSLALMETLADYGTVSYFGLGVFTTGIFRTWFGLGDGTAAAKLAAILLMFVFVLVVIERWSRRQAQYHHTSGRYSALPQYRLSGSRAWLAFCACFIPLLLGFLLPAYQLAIWAKETYGYMIDEAFIKLTYHSIALALSAAALAVVLALFLGYGKRLFTSYTVAASIRVVATGYAIPGTVVAVGVIIPFAWIDNSVDS…
iron_aquisition-iron_transport	21_Jan_SF_Bin37	d__Bacteria;p__Proteobacteria;c__Gammaproteobacteria;o__GCA-001735895;f__GCA-001735895;g__GCA-001735895;s__	21_Jan	21_Jan_SF_Bin37_scaffold_46_c1_15	FutC-family-ATPase	415.4	376	7839	0	0	0	MTSKLDVEKLDAGYDDLQVLNQISFSLRPGEIGCVLGPSGCGKTTVLRAVAGFEPAWRGRILIDDTVVSSRKFNLPPEKRNIGMVFQDFALFPHLRVEDNVRFGLKGMNRRDQQTRIQEMLAIVGMPAYAQAYPHQLSGGQQQRIALARALAPRPRILLLDEPFSNMDVELREQLAREVRSILKQENNTAMLVTHDQNEAFAMADQICVMNEGRILQQGSGYDLYHKPTNRFVADFIGQGVIIPATVENQTTVKTGLGVIQGNSRIEAETGTMVDILIRPDDVIHDDESEDSAIVVEKAFRGADFLYFLRMDSGIEVMCLAPSHHNHKINERIGIRLNVDHLVIFPRS*
iron_aquisition-iron_transport	21_Jan_SF_Bin38	d__Bacteria;p__Proteobacteria;c__Gammaproteobacteria;o__Woeseiales;f__Woeseiaceae;g__UBA1844;s__	21_Jan	21_Jan_SF_Bin38_scaffold_12_c1_170	FeoE-family-iron-efflux	45.3	20	10063	0	0	0	MSHAHDNSNMRRVTIALVLTGTFMIVEVVGGILSGSLALLADAGHMLTDTMALALAAVAFRVSKRPGDQKLTYGYQRFQILAAFVNGLSLLFIVGWILYEAVSRFLSPQDVLGKTMLIVAAAGLVVNIIAFTVLHRGDRENLNIRGAALHVAGDLLGSVAAIVAAVVIIFTGWMAIDPILSVAVAILILKSAWTLVKRSAHVLLEGAPEWLNVAAMQENIVSQIPEVGSVHHVHIWGLTPQELMMTMHVRVNCELENPTTLIRQIKALMKDDYGIGHSTIELETDDCADH*
iron_aquisition-iron_transport	21_Jan_SF_Bin38	d__Bacteria;p__Proteobacteria;c__Gammaproteobacteria;o__Woeseiales;f__Woeseiaceae;g__UBA1844;s__	21_Jan	21_Jan_SF_Bin38_scaffold_12_c1_173	FeoA-family-iron-transporter	38.9	21	10063	0	0	0	MDGNGKTLASLKRGQKGVIAAVDATDPLVQRLMVLGLVEGAEVELAGSALGGDPMEFRLFGCGISLRQEQARSFTVSSCESVD*
iron_aquisition-iron_transport	21_Jan_SF_Bin38	d__Bacteria;p__Proteobacteria;c__Gammaproteobacteria;o__Woeseiales;f__Woeseiaceae;g__UBA1844;s__	21_Jan	21_Jan_SF_Bin38_scaffold_12_c1_174	FeoB-family-iron-transporter	172.4	120.4	10063	0	0	0	MTKATETLIPLSDISVRRLPNASIAVVGSPNSGKSTVFNRLTGLRQRIGNYPGVTVERHVGTLKTDDQTIELVDLPGTHGLSAHSFEEQIAIDVIFGRMQGTQPPDAILAVVDATNLYQGLYLVQQLLELERPIVIALTMIDAAEAGGLNIDIEALAAHLSGIRICPVVATTGRGINELRNALVGLADEEAPAPAEAWPEISAVAEQLAKTATVPLRRAEIERLLIDGATGANQHVLDCLGTNAAAEIDRHREELFGFDPPLAREARVRYGWVRAVLDDVQQRIPPFYSWRIRLGAWINRPIPGTIGLFLVMAIVFQAVFAWATPIMDLIDNASAMLGSAVSAGLGEGAFSSLIADGVIAGVGSVIIFLPQILILFVFIILLEDSGYLARAAYLMDRAM…
iron_aquisition-iron_transport	21_Jan_SF_Bin39	d__Bacteria;p__Proteobacteria;c__Gammaproteobacteria;o__UBA10353;f__;g__;s__	21_Jan	21_Jan_SF_Bin39_scaffold_14208_c1_2	FbpC-family-ATPase	335.4	300	4557	0	0	0	MSTEPVSVSIKDLHLSFGRTQVLQGVNLEIEPGEFFAFLGPSGSGKSTLLRAIAGFGPVPSGRILIGGENVAALPPWRRNVGMVFQNYALWPHMSVRKNVAFGLQERKVSTAEIHERVDNALDLVGLLDFAERRPSQLSGGQQQRVALARTVVVEPRLLLLDEPLSNLDANLRVQMRRDILDLQRQLRLTTIFVTHDQEEANTISDRMAVLNEGIIQQVGPPMALYDRPANLFVADFLGTANVLRGRFASADGRYGVVTEDGIELPLKESPTTGSGVVILRPQSLNIREPGAANDPGQVTLPGTVRYREFLGAIIRYGVNVGPHLLLIDHGHRPGERIFDAGMAVSVEIDPTHIISLTE*
iron_aquisition-iron_transport	21_Jan_SF_Bin39	d__Bacteria;p__Proteobacteria;c__Gammaproteobacteria;o__UBA10353;f__;g__;s__	21_Jan	21_Jan_SF_Bin39_scaffold_14208_c1_3	FbpB-family-iron-permease	184	88.4	4557	0	0	0	MGTPFDATMTILMRQPRSAVGVAAVLAVFLLVFLVIPVVKVVFVAFQDPASGALTFVNFIDFFNTPLFRESFINSLYVAFMSVLLGSAIALPLAYFTTRFHFGGAVLIQTLGVIPLIMPPFVGAVAMQLLFGANGSLNLLLDEWFGFTVPFMRGLNGVVFVESIHYFPFILINLSAALNNIDRSLEESAQNLGAHGMRLFRRIVFPLAMPGYVAGASLVFLKVFDDLGTPLLLNVNDMLAPQAYLRISSIGISDPMGYVISVILVVFSLLALWTSFLALRGKDYASVQKGGGGLAKRDLRGGQKIMAYAVVIFVLLIVLSPHLGLTLLSFGTIWSYSVVPDGYTFANYQEVFASSSQYITNTLLYAGLAASIDVLFGTAIAYIVWRTSVVGRKWLDYLA…
iron_aquisition-iron_transport	21_Jan_SF_Bin39	d__Bacteria;p__Proteobacteria;c__Gammaproteobacteria;o__UBA10353;f__;g__;s__	21_Jan	21_Jan_SF_Bin39_scaffold_34876_c1_2	FutA2-family-iron-binding-proteins	270.6	115	4571	0	0	0	MKTWYLVLLAPLLGSVAPAYAAGQEVNVYSYRAPQLIKPLFDIFTAETGITVNLVNAKQGMLERLQREGANSPADLMFTVDIGRLSDLKHAGLTQTVATDRLADVPAHMRDPDGHWFGLTERARIIVASKDRVGAGEIGAYEDLADKKWAGRICTRSGKHPYMVALTASMIAHHGVEAAEQWLAGVKTNLARQPQGNDRAQVKAIKEGVCDVAVINHYYMYRKRRPAGMGTSRQCAISQSG*
iron_aquisition-iron_transport	21_Jan_SF_Bin39	d__Bacteria;p__Proteobacteria;c__Gammaproteobacteria;o__UBA10353;f__;g__;s__	21_Jan	21_Jan_SF_Bin39_scaffold_34876_c1_4	FbpB-FutB-family-iron-permease	124.9	118	4571	0	0	0	MNSDGLIIARRIDYWRASTFLIAALAALPVVAILYLALFPEENIWPHLLSTSLPRYVANTVILMSGVGISIFFTGVTTAYLVTSYEFPLRGAFEWLLLLPLAIPAYVIAYLYTDLLEFAGPVQHSLRELFGWKLANDYWFPEVRSMGGGIMLMGLVLYPYVYLMARSAFLEQSKYLLEVSRLLGRGPLQTFVHVSLPIARPAIAVGVALALMETLNDFGTVDFFAIQTLTAGLYDVWLGMGNLGGAAQIAGVMLTFVIVLISLEYVGRRHRKFYQSARRFHSTERASLTGVYRWIAFGLCALPVTAGFMIPLALLVKHTVNYFHISWTPEFERYALNSFMLSAGAATIAVTLATVIAYSRRLASGRVLLLASRLASLGYAVPGAVLAIGVIIPFAVFDN…
iron_aquisition-iron_transport	21_Jan_SF_Bin4	d__Bacteria;p__Bacteroidota;c__Bacteroidia;o__Chitinophagales;f__Saprospiraceae;g__;s__	21_Jan	21_Jan_SF_Bin4_scaffold_51526_c1_2	YfeA-family-iron-binding-proteins	163.3	46.6	7770	0	0	0	MINNISFQTMYQGIYMYVRCSLFCLFFCIIGLPSGLSETRPSVVATASMIADMVENIAGDLVDLTCIVPIGGDPHLYEPTPKDARTVAEADILFKNGLTFEGWLNELIENAGSEAQVVTVTSGIKPIESLIYQNATDPHAWMDAENGLVYIQNILATLIEYDSVNSMIYQANYDIYRSQFLETHKYIIEQIETIPVERRILITSHDAFQYYGRKYGLQLESVLGTSTDADVQTADIIRLNEVIRKNQVPALFIESTINPKILEQLARDNKIRVGGKLYADSIGDKDSPAPNYLQMLRHNTEVIVKALTTSFEDEAPATTSSSKSVLLYVLLGAIMVLIFFLLVRKFNLG*
iron_aquisition-iron_transport	21_Jan_SF_Bin4	d__Bacteria;p__Bacteroidota;c__Bacteroidia;o__Chitinophagales;f__Saprospiraceae;g__;s__	21_Jan	21_Jan_SF_Bin4_scaffold_51526_c1_3	YfeB-family-membrane-proteins	199.6	50.9	7770	0	0	0	MMPAIQIRDLSVSYEKKRVLTNIFLEIESGHIYGLVGPNGAGKSTLVKAILGLININTGTILIRGKPIEESRRMVVYVPQKDEIDWQFPATVMDVVLQGRYPHKRIYQRLSKYDHQVAQQAMESLGIAHLSKRQIGELSGGQQQRVFLSRALCQQADIFLMDEPLVGVDVTTEDRIIQLLQTLARNGKTLIVVHHDLATVEAYFDRVIMLNQRLIDYGDTKFVFTTENVNKTYSAQLPILHKTGLIE*
iron_aquisition-iron_transport	21_Jan_SF_Bin4	d__Bacteria;p__Bacteroidota;c__Bacteroidia;o__Chitinophagales;f__Saprospiraceae;g__;s__	21_Jan	21_Jan_SF_Bin4_scaffold_27715_c1_1	FeoB-family-iron-transporter	179.4	120.4	7791	0	0	0	MDSFDGMTVAIVGNPNSGKTSLFNALTGSNQRTGNFPGVTVERKTGKLTFPGQRGCRLIDLPGAYSLYPNSSDERIAAEILIDPGHVDHPDLVVYVADAKYLDKQLLLLSQVLDLGFPTMLVLSMIDELEEKGKRIDVISLQRQLQIPVISISSRKKMGLLQLREQIEQLLEAPTATRPKPVLELHKDAKK
iron_aquisition-iron_transport	21_Jan_SF_Bin4	d__Bacteria;p__Bacteroidota;c__Bacteroidia;o__Chitinophagales;f__Saprospiraceae;g__;s__	21_Jan	21_Jan_SF_Bin4_scaffold_27715_c1_2	FeoA-family-iron-transporter	56.2	21	7791	0	0	0	MSLKLSDLHIGTPAILDHFAISPLHRKMLSMGFLPGQKISVLRKVPLQGSLYVRVGNRHIAVRHTEAQKILVRI*
iron_aquisition-iron_transport	21_Jan_SF_Bin40	d__Bacteria;p__Proteobacteria;c__Gammaproteobacteria;o__Pseudomonadales;f__HTCC2089;g__;s__	21_Jan	21_Jan_SF_Bin40_scaffold_24401_c1_1	FeoB-family-iron-transporter	199.9	120.4	11281	0	0	0	MTTIALVGNPNSGKTTLFNALTGTRQRVGNWPGVTVERKSGTFSHGGAEIEVVDLPGTYSVDPVSDALDERIARSYILGSTDDRPAPDLVVNVIDAASLARGLYMTSELLELDCRVVVALNMIDVADRHGLHIDAYRLAGKLGCPVIPLVASKQDGVGALKDAIQTTLVHEPDSRPSRRSEGLTSSDANERYRHIDELLADCVQNTPTRRSFTDRLDALVLNRFLAFPIFLGVMYFMFMFAINVGSAFIDFFDGVGSVLFVEGPRQLLQSLSFPEWLTVFLADGVGGGVQLVGTFIPVIGCLFLVLSFLEDSGYMGRVAFIVDRLMRRLGLPGKSFVPLIVGFGCNVPAVMATRTLDNEPDRILTTIMAPYMSCGARLTVYALFAAAFFPDNGQNVVFA…
iron_aquisition-iron_transport	21_Jan_SF_Bin40	d__Bacteria;p__Proteobacteria;c__Gammaproteobacteria;o__Pseudomonadales;f__HTCC2089;g__;s__	21_Jan	21_Jan_SF_Bin40_scaffold_24401_c1_2	FeoA-family-iron-transporter	46.5	21	11281	0	0	0	MTVSLVDLKPGDRARVAGYLYDAGAALAAHSGYPAQLMRLGLIPGTEITVQRTAPLGDPMEIRFRGFSLALRPSEAQCLVLELVPDPS*
iron_aquisition-iron_transport	21_Jan_SF_Bin41	d__Bacteria;p__Proteobacteria;c__Gammaproteobacteria;o__Woeseiales;f__Woeseiaceae;g__;s__	21_Jan	21_Jan_SF_Bin41_scaffold_5434_c1_4	FeoA-family-iron-transporter	40.1	21	3007	0	0	0	MAINGSTLATLKRGQKGVIRAINAADPQVQRLMVLGLVEGTEVEHASSAIGGDPMEFRLFGCGISLRQEHARHFKVAPVAAGD*
iron_aquisition-iron_transport	21_Jan_SF_Bin41	d__Bacteria;p__Proteobacteria;c__Gammaproteobacteria;o__Woeseiales;f__Woeseiaceae;g__;s__	21_Jan	21_Jan_SF_Bin41_scaffold_5434_c1_5	FeoB-family-iron-transporter	182	120.4	3007	0	0	0	MTKSSEIRIPANEITVAKRTDASVAVVGNPNSGKSTLFNRLTGLKQRIGNYPGVTVEKHVGYLKTDDATTELVDLPGTHSLSAHSLEEHISVDVIFGRIEGTKSPDGILAVLDATNLYQGLFLVQQLVDLELPMIVALTMTDAAEKSGIQVDTAALSALLGVPVYPVIATTGTGLEMLRRAISGIKDVEPPRRIRVWPELTAAAAELAEDAHERLRFAELERLLIDGPTASNQAIVAKLSDTSKARIEEIRTALFGSEPPIARDAHVRYAWVREVLDKVQKAAPVYVSWRTRVTDFLNRPFPGTIGLFLVMAIVFQAVFAWATPIMDAIDASSSSLSASVFTALGDNAFSSLIADGVIAGVGSVVIFLPQIIILFLFIILLEDSGYLARAAYLMDRAMR…
iron_aquisition-iron_transport	21_Jan_SF_Bin42	d__Bacteria;p__Proteobacteria;c__Gammaproteobacteria;o__Woeseiales;f__Woeseiaceae;g__;s__	21_Jan	21_Jan_SF_Bin42_scaffold_10980_c1_5	FeoA-family-iron-transporter	33	21	5356	0	0	0	MKINGNTLATLKRGQKGIIQSVDAVDPQVQRLMVLGLVEGAEVEHASSAIGGDPMEFRLFGCGISLRQEHAKFFKVSPVAAGD*
iron_aquisition-iron_transport	21_Jan_SF_Bin42	d__Bacteria;p__Proteobacteria;c__Gammaproteobacteria;o__Woeseiales;f__Woeseiaceae;g__;s__	21_Jan	21_Jan_SF_Bin42_scaffold_10980_c1_6	FeoB-family-iron-transporter	173.4	120.4	5356	0	0	0	MTKPSEIRIPANEINIARRTDASIAVVGNPNSGKSTLFNRLTGLKQRIGNYPGVTVERHIGILKVDDVSVELVDLPGTHSLSAHSLEEHIAVDVIFGRMQGTNKPDGILAVLDATNLYQGLFLVQQLIDLRMPTIIALTMTDAAETSGVGIDIERLRETLNGVPVYPVVATSGAGLDRLRHAIAEIPSLAPPERIAVWPELTEVASKLARDAKEPIRFAELERLLIDGATDANRSFLEKLSDDAQNSLEAERDSLFGFEPPIARDARIRYAWVRAVLAEVQSSVPRFYSWRTRITDFLNRPIPGTIGLFVVMAIVFQAVFAWATPLMDLIDAAAATLGAGVIQTFGEGAVSSLIADGIIAGVGSVVIFLPQILILFLFIILLEDSGYLARAAYLMDRAM…
iron_aquisition-iron_transport	21_Jan_SF_Bin44	d__Bacteria;p__Acidobacteriota;c__Mor1;o__Mor1;f__Mor1;g__;s__	21_Jan	21_Jan_SF_Bin44_scaffold_14_c1_55	FbpC-family-ATPase	312.7	300	8201	0	0	0	MSQRTTPHLLETRSLTVYRGDQLAVDDVDLTLDAHEILALVGPSGCGKTSFLRSLAGFERPIRGTIEIGGIVVSDDSRWLAPETRQVGLVFQHGALFPHLNVSENIRFGIRKNPHSDDRVRELLALTRTEELATRFPDELSGGQSQLVALARALAPAPRVILFDEPFANLDVHLRADVRRRICDILRETRTAALFVTHDQEEALSIADRVIVMLEGRVLQDAPAQTVYDRPADLGVAQFIGVSQFIEGRANHQRVDSLFGPVVETDLSGPVRILIRPEDIRLEPGGVEARICGKQFFGHDVVQEIELSGGERLAMRVLHGNSAENGDLIRIGLREKRYQVFPIDTGSSDS*
iron_aquisition-iron_transport	21_Jan_SF_Bin44	d__Bacteria;p__Acidobacteriota;c__Mor1;o__Mor1;f__Mor1;g__;s__	21_Jan	21_Jan_SF_Bin44_scaffold_14_c1_56	FbpB-FutB-family-iron-permease	400	118	8201	0	0	0	MPLRWLTYAAGLVVATFVSAPLFYLVMRAMALGPYRVLEFWWRHGQVQLLMQTVALMVGVVAIANAIAIPAAWLVARTDLRYRGIWATILALPLVIPSYVSAFSWVSVLGPRGLLQGMVSFLGVERLPAIAYGYTGALFALALFTYPYLFLPLVAAMNSLDGSTEESSRVLGIGPWRTFFRVTLPQLRGSIATGSLLIALYALSDFGAVSIVRYNTLTLGVYNAYRSLFDRSGAALAGLQLAVVALAVVGLHGLVRRRERRSTTGSQRTRSVIELGRWRILARIGLSCVVVLNIGIPLLAISAWLTRSGLPQSTRGLMSATLNSFTVSSLAAIAAVVLAFPVALWVTRSPGFVGRWVERLSITGFAMPGLVVALSLVFVATRQLPWMYQTTLLVVIAYV…
iron_aquisition-iron_transport	21_Jan_SF_Bin44	d__Bacteria;p__Acidobacteriota;c__Mor1;o__Mor1;f__Mor1;g__;s__	21_Jan	21_Jan_SF_Bin44_scaffold_14_c1_103	YfeA-family-iron-binding-proteins	130.3	46.6	8202	0	0	0	MSKTIQAVLTIAVVALVTGCASDPTDRAAGDGPLKIVATTGMIGDAAAIVGGDAVNVETLMGPGVDPHLFKASEGDVQRLGDADLILYNGLHLEGKMTDILVKLASRRPIVAVGGELPEERLREPPEFLGQYDPHIWFDVELWSRTLTFIAEALVELRPEHAETFRANAESYRQALLELDSWAKDRIESIPESRRILVTAHDAFGYFGERYGVRVVGLQGLSTLAEAGLKDMERVVDIVVDSGIDAIFVETSVPRRAIEAVQAACRARGADVEIGGELFSDAMGAEGSPEGTYIGMVRHNVNTIVEALQ*
iron_aquisition-iron_transport	21_Jan_SF_Bin44	d__Bacteria;p__Acidobacteriota;c__Mor1;o__Mor1;f__Mor1;g__;s__	21_Jan	21_Jan_SF_Bin44_scaffold_14_c1_104	YfeB-family-membrane-proteins	229.3	50.9	8202	0	0	0	MTPLPEHASPAVEVHDLTVAYGTQPVLWDIDVTLPEGRLIAIVGPNGAGKSTLLKAVLGLLKPITGWVKIFGESAGTRRSWVGYVPQRESVDWDFPTSALDVVLMGRYGQLGWFRRPNRLHRDAALQCLDQVGIRELADRQISQLSGGQQQRVFLARALAQDARLYLMDEPFAGVDATTERAILELLHELRAEGRTVVAVHHDLQTVAEYFDHVVLLNMRLVASGPVDTTFTTENLQRTYGGRLTVLTQATEALMRRSSAGPTLREHSGKD*
iron_aquisition-iron_transport	21_Jan_SF_Bin44	d__Bacteria;p__Acidobacteriota;c__Mor1;o__Mor1;f__Mor1;g__;s__	21_Jan	21_Jan_SF_Bin44_scaffold_149_c1_47	FeoA-family-iron-transporter	47.6	21	8217	0	0	0	MMNLKDMRVGATAILAEIGGERTFRRRLMEMGLLPGTPVRLMRRVEVGGLVELRVRGCSVSLRVTEADRLRFEAGSAE*
iron_aquisition-iron_transport	21_Jan_SF_Bin44	d__Bacteria;p__Acidobacteriota;c__Mor1;o__Mor1;f__Mor1;g__;s__	21_Jan	21_Jan_SF_Bin44_scaffold_149_c1_48	FeoB-family-iron-transporter	167.7	120.4	8217	0	0	0	MKLVQLTETPPLVTLCGNPNTGKTSIFNRLTGKNQKVGNYPGITVEKFVAPVSLDATHPAVICDVPGTHSLSARSAEEQIAILAIAGIPPLEPPDLTVIVVDATQLSRNLYLVLQIIETGGPAIVALNMVDLLKGEGLQIDVARMEQELGIPVVSVSGLSGAGIDTLRKRMIEVLDQPETGRATCRWAPTDHRVREDIDRVARVLPDAWLRKSPARRESLAIWALLSIADDDELGYVSSELRDEVNARYAEAEKQGREIDRTIIANRFDWIDRHLKSFLQQAETARKTFTERIDSVMLHPWIGFALFLVVMGVTFQALFSWSVPAIEFVESGIGLLVKGTRAVMPDGLFTEFLVGGVIAGVGSVVVFLPQILLLFFFIGLMEDTGYMARVAFLMDRLMR…
iron_aquisition-iron_transport	21_Jan_SF_Bin44	d__Bacteria;p__Acidobacteriota;c__Mor1;o__Mor1;f__Mor1;g__;s__	21_Jan	21_Jan_SF_Bin44_scaffold_149_c1_53	YfeB-family-membrane-proteins	63.9	50.9	8217	0	0	0	MNALEFNGIRRAYTKGNNVLDGVSFSIEPGQVVGLLGKNGAGKTTLIRIAMGMIEPQEGTARVLGMDPRGDAVEVKRRVGYVAEDQILPPFLTIERVLDLHRQLYPNWDDEMAASLVERFELPATKKIKSLSKGQARRVALLCAVAHRPELLLLDEPASGLDPAARREFLETSIRLLNETGTSILFSSHYMADVERLADRIVMIHDGSVLIDSGLDEIHEGFSLAMLPRANGLDTDRIRALEPCVGVREHPGGFHAILRLAPFEAQAAVEQGLGVAEARCQSIALEDIFVELAGGAS*
iron_aquisition-iron_transport	21_Jan_SF_Bin47	d__Bacteria;p__Proteobacteria;c__Gammaproteobacteria;o__Acidiferrobacterales;f__SPGG2;g__SPGG2;s__	21_Jan	21_Jan_SF_Bin47_scaffold_191_c1_34	FbpA-family-iron-binding-protein	89.3	62	4944	0	0	0	MNTSCISLRIHKALAVVVAAFLVTVFSIPPAAADTTLTVYTALEAEELRPLQDAFQKEHPDIKINWVRDSTGIITAKVLAEKANPKADLFYGTSATSLLVADSLGLLTPYAPKGLDKLDPRFRDPRNPPHWVGVDAYAAVICYNTIEAKKFNLPQPTTWKDLTKPVYKGYLVMPNPNSSGTGFLTVSAWLQMMGEKAAWKYMNQLHQNMAVYTHSGSKPCRLAAAGEHPIGISFAFRGAKLKQKGAPLALITPEEGVGWEVEASGIMKASKNKEAAMKFMDWSITPAAMKVFNDYLPILARPDLAKPVKHFPEDTQEKMIKNDFAWAAENRKRILGEWQKRYDVKSEPKS*
iron_aquisition-iron_transport	21_Jan_SF_Bin47	d__Bacteria;p__Proteobacteria;c__Gammaproteobacteria;o__Acidiferrobacterales;f__SPGG2;g__SPGG2;s__	21_Jan	21_Jan_SF_Bin47_scaffold_191_c1_35	FbpC-family-ATPase	348.5	300	4944	0	0	0	MSDAQPSTKAKESPYLRIESLTKLFGSFAALKDINLEVFEGEFICFLGPSGCGKTTLLRCIAGLDIQTSGRVIQAGEDISTLPPSARDFGIVFQSYALFPNLTVRKNLAYGLENRRMKKAAIEERVNELLELVGLTGQDKKYPSQLSGGQQQRVALARALASWPGLLLLDEPLSALDAKVRVYLRHEVRRLQRKLGITTVMVTHDQEEALTMADRIVVMDQGVIGQVGTPLQIYREPATSFVADFIGSMNFVPGTMAAPNLVRFGNVNLACDVDGLAAGMEVTIAIRPEDIVVQDVAGSEENAFEVQIESTEFLGSFLRVDLVSETMGEARLRADFSINLVRRVDISEGASLPVMVPRERIRIYPGSLDHG*
iron_aquisition-iron_transport	21_Jan_SF_Bin47	d__Bacteria;p__Proteobacteria;c__Gammaproteobacteria;o__Acidiferrobacterales;f__SPGG2;g__SPGG2;s__	21_Jan	21_Jan_SF_Bin47_scaffold_191_c1_36	FbpB-family-iron-permease	165.7	88.4	4944	0	0	0	MADIAVARATSLRPALSRDDLVRGGGLVVMGVFLFVVVLLPLYALLSKSFEDADGKFIGFANYIEYFGTPALVSSAGHTIFIGVVTMVIVVTLAFIYAYALTRSCMPFKGLFRGIALIPILAPSLLPAISLVYLFGNQGMIKELLFGYKIYGPIGIVIALAFWIFPHTVMLLTTALATADARLYEAAIALRASKLRTFFTVTLPATKYGVMSACFVAFTYGITDFGAPKVIGGWYNVLSVDIYKQVVGQWNFQMGAVVSVILLFPVVITFIVDRLVQRRQVAQITARSVPLEPKPNRRFDLIMLIYCSVIAFILLGILAVSAYASFIKFWPYNLSLSLDNYQFQYMDGGGWDAYGNSILLGVLTAFFGSLIIFGGAYLVEKSRHYGKYRGTLQFLAILP…
iron_aquisition-iron_transport	21_Jan_SF_Bin47	d__Bacteria;p__Proteobacteria;c__Gammaproteobacteria;o__Acidiferrobacterales;f__SPGG2;g__SPGG2;s__	21_Jan	21_Jan_SF_Bin47_scaffold_2154_c1_8	FbpC-family-ATPase	335.7	300	4952	0	0	0	MTSINTTAAGVEIEDLDVSFGDTHVLKGANLSIEPGEFFAFLGPSGSGKSTLLRAIAGFGPTPSGRILIGGEEVAHLPPWKRNVGMVFQSYALWPHMTVRRNVAFGLEERKLPSREIATRVDAVLEMVGLLDLAERRPAQLSGGQQQRIALARTLVVEPRVLLLDEPLSNLDANLRIQMRRELRELQQKLRLTTIFVTHDQEEANTTSDRMAVLNDGVIQQVGAPMELYDNPANLFVATFLGTANVLKGLVEDTDDGAQFNSVDGVPIPLHTKERGPRSLVFRPQNVAIAPANAPVDSDRVRIAGTVCHMEFLGSIIRYGVSVGADTALVDDQHRRGAPVFAIGDEVNLFLQKDQVTTLKN*
iron_aquisition-iron_transport	21_Jan_SF_Bin47	d__Bacteria;p__Proteobacteria;c__Gammaproteobacteria;o__Acidiferrobacterales;f__SPGG2;g__SPGG2;s__	21_Jan	21_Jan_SF_Bin47_scaffold_2154_c1_9	FbpB-family-iron-permease	177.1	88.4	4952	0	0	0	MGSVFAPGQRGPALAGGLIALFLLLFLLVPMAQVVVVAFQDPNTGAPTLINFVDFFKTSLFQESFINSFYVAAMSVVLSSLFALPLAYFTTRFNFGGALLIQTLGIIPLIMPPFVGAVAMALLFGANGSVNLLLDEWFGFTIPFMEGLNGVIFVESIHYFPFILINLSAALNNIDRAMEESAQNLGASGTRLFRRIVFPLAMPGYVAGAALVFIKVFDDLGTPLLLNINNMLAPQAYLRITSIGISDPMGYVISVILVAFSLLSLWVSLLALRGKDYATLQKGGGGLMRRDLRNWEKIGCYAVVILILLLVLSPHLGLLLLSFGTIWSFSVLPDAYTIDHYVTVFSEASGYITNTLLYAGLAALFDVIIGTGIAYIVWRTGLPGRKWLDYGATAALAVP…
iron_aquisition-iron_transport	21_Jan_SF_Bin47	d__Bacteria;p__Proteobacteria;c__Gammaproteobacteria;o__Acidiferrobacterales;f__SPGG2;g__SPGG2;s__	21_Jan	21_Jan_SF_Bin47_scaffold_9339_c1_4	FutC-family-ATPase	398.4	376	4953	0	0	0	MEPRLDVRQLSAELRGNAIVQNATLQLSPGKIGAILGPSGCGKTTLLRSIAGFQVVSAGEIYLRGKLFSKKGFTLPPEQRHIGMLFQDLALFPHLSVEQNIRFGLRKLTEEEQRNRMYEVLELTGLASDQKKHPHQLSGGQQQRVALARALAPKPEILLLDEPFSSLDPQLREQVATDVRKILKRENVTSILVTHDQHEAFAMADEVGVMNEGHIAQWDTAYNIYHRPKTRFVADFIGLGSMIAAKVIDDTTLDTEFGIMTGKLSNSVVPGQMVDLLIRPDDIPHDDSSAITALVEEKRFRGADFLYKLRLVSGSHLLCYAPSHHNHQLGEPIGIRIDVEHLVVFPQTDQTSASRIIP*
iron_aquisition-iron_transport	21_Jan_SF_Bin47	d__Bacteria;p__Proteobacteria;c__Gammaproteobacteria;o__Acidiferrobacterales;f__SPGG2;g__SPGG2;s__	21_Jan	21_Jan_SF_Bin47_scaffold_9339_c1_5	FbpB-FutB-family-iron-permease	221.2	118	4953	0	0	0	MTMSSDARIPSTLIHRLYTQKSDVGWLLSAVCIALLLSIPIFSVLSSIFFPASEVWQHLKSTVLAEYIRNSLVLVLGVSLGTLLLGVPTAWLCSVCQFPGRKLFSWALLLPLAFPPYIIAYTYTGLLDFAGPLQTYLRTLFDWQYGDYWFPEVRSISGAIVMFSLVLYPYVYLLARTAFAEQSASLREASHSLGMGLRETFLLIAFPLARPAIVAGLTLVIMETLADYGTVQYFGIPTFTTGIFRTWFGFGDRIAATQLASILLLTIFALILIERWTRQPERFQGQSKGTDVWSYALSGREAIFAVLFCSLPILLGFFVPGIQLVSWAIKTAPDVIDRSFFMLILNTVRLAVIAALLVVICATLLAYAKRVSKQFAIPYAVNISAMGYAVPGVVIAVGV…
iron_aquisition-iron_transport	21_Jan_SF_Bin47	d__Bacteria;p__Proteobacteria;c__Gammaproteobacteria;o__Acidiferrobacterales;f__SPGG2;g__SPGG2;s__	21_Jan	21_Jan_SF_Bin47_scaffold_9339_c1_6	FutA1-family-iron-binding-proteins	509.3	112	4953	0	0	0	MLYAHVNCLKYLICLVCCLSASGLNAAEVNVYSARKEDLIKPLLQQFEADSGINVNLVTGKADALLQRLISEGKNSPADIFITVDAGRLHRAKEADVLQAVHSPTLEKAVPEQYRDPKGYWFGLSVRARPIVYAVKRVDPERLSSYESLADPRWKQKVCIRSSDNIYNQSLVAALLAHHGTEKTTEWATGFADNFARPPQGGDRDQIKAVAAGQCDIAVVNTYYLGQMLTSKDEKEQQAAWQVKIFWPNQDDRGTHVNISGAGITTASKNKDEAIALLEYLVSDSAQQWYAETNYEYPVAPGIPPSDLLKEWGEFKADTLSLSRLGELNAQAVMVMDHAKWK*
iron_aquisition-iron_transport	21_Jan_SF_Bin47	d__Bacteria;p__Proteobacteria;c__Gammaproteobacteria;o__Acidiferrobacterales;f__SPGG2;g__SPGG2;s__	21_Jan	21_Jan_SF_Bin47_scaffold_1009_c1_10	FbpB-FutB-family-iron-permease	230.1	118	4970	0	0	0	MATLSWVATSFRERLFDPWSIGTAGIALVLALPVLTVASFVFYPAGDVWRHLASTVLDDYIVNSLSLMIGVAIGTLVIGVSTAWLVTLCRFPGRRLFEWVLLLPLAMPAYIIAYTYTGMFDFAGPVQTTLRQWFGWSSGDYWFPEIRSLGGAILMLSLVLYPYVYLLARAAFLEQSVYAIDVSRTLGCGSWQSFFRVSLPAARPAIIAGLSLALMETLADYGTVQYFGVQTFTTGIFRTWFGLGDSAAAAQLSALMMLFVFALILLEQRSRRQARYYQLESRSRPLPSYPLKGTRAALAFILCALPLLLGFLLPSGQLFVWAIQTADEMINTGFLRLVLNTFALAAGTALLAVLVALFMAYGRRLKDSAPIAVAVRLAGMGYAVPGTVIAVGVVLPLAW…
iron_aquisition-iron_transport	21_Jan_SF_Bin47	d__Bacteria;p__Proteobacteria;c__Gammaproteobacteria;o__Acidiferrobacterales;f__SPGG2;g__SPGG2;s__	21_Jan	21_Jan_SF_Bin47_scaffold_1009_c1_11	FutA1-family-iron-binding-proteins	502.6	112	4970	0	0	0	MFRGRIYLAVFLVAALTGIPITAAIAAEVNLYSARKEQLIKPLLDRFTEDTGITVNLLTGKADALLKRLQAEGANSRADVFITVDAGRLHRARVAGVLQPIITPALSQAVPQSYRDPGGYWYGLSVRARPIMYAKSRVKPSELSTYEDLGNARWKGRICIRSSSNIYNQSLVASMIIANGEARAETWASKLVANLARPPKGGDRDQIKAAAAGQCDIAIANTYYLGAMLSGKDEAQRRAAEKVAIFWPNQSERGVHVNVSGAGITKSAKHKQNAIRLLEFLVSDSAQQWYAEANNEYPVRPGVARSATVRAWGDFKADSIGLSELGKYNASALKLMDRAGWK*
iron_aquisition-iron_transport	21_Jan_SF_Bin48	d__Bacteria;p__Bacteroidota;c__Bacteroidia;o__Cytophagales;f__Cyclobacteriaceae;g__;s__	21_Jan	21_Jan_SF_Bin48_scaffold_4453_c1_5	FutC-family-ATPase	383.2	376	4729	0	0	0	MSAIRIESVVKKFGNQAAALKGVSLEIPDGEILALIGESGSGKTTLLRILAGLELPDAGIIEIGDQEVANDHTFVEAQHREIGLVFQDYALFPHMSAEENIAFGLHSWTAAQRQNRIQEVLELVGLSQMATRYPHQLSGGQQQRVALARALAPKPRMLLLDEPFSNLDTVLKDQVREDVRKIIKQSGLTAILVTHDIQDALSTADRIALLKDGTLQQLDTPVNLYNCPQNPYVAAFFGKINLIPARYQEGKIFTELISFPVNTAPNRLEGLLCVRPRQIKLVADTSGFPAEVIAREYQGDQLQFKVKTQSQYLWCQTHQEPIALGQQVRLRIEIEEPYLLKSD*
iron_aquisition-iron_transport	21_Jan_SF_Bin48	d__Bacteria;p__Bacteroidota;c__Bacteroidia;o__Cytophagales;f__Cyclobacteriaceae;g__;s__	21_Jan	21_Jan_SF_Bin48_scaffold_4453_c1_6	FbpB-FutB-family-iron-permease	215.3	118	4729	0	0	0	MSFTIRLRRPLNIWVLLAVLIVLLLGTPIYTVLFGLLPGPGPNWSHMVKYLLADYVVNSILLVVGTGLLTLLWGVPSAWFVSTLEFRGRRFWEWILILPLSIPTYIMAFTYAGIFDYTGPLQSIIRNSTGLNLASYLDIMNLPGVMVVMSLALFPYVYVICRAAFLTRYRSLIEASQVLGASSSRSFFKVILPVARPALVAGVTLVVMEVLNDYGAVKYFGVPTFTTGIFRSWFSYEDPQGAIYLSSLLLLFVFLAILFEKYQRGGARYDSQVPVERPLPRKKPSGWMSPVVVCSCAIPAVLGFIVPVLQLIWWSIQSFDSIGYSKLGSMVSNSFLLACAAAAFCVGIAVILIFATRLRNSRWLQSAVRLSTMGYAVPGAVIAVGVLIPLLFLDKLWIH…
iron_aquisition-iron_transport	21_Jan_SF_Bin48	d__Bacteria;p__Bacteroidota;c__Bacteroidia;o__Cytophagales;f__Cyclobacteriaceae;g__;s__	21_Jan	21_Jan_SF_Bin48_scaffold_4453_c1_7	FutA1-family-iron-binding-proteins	504.8	112	4729	0	0	0	MKFALKILIVGGLLVGCAPEKSSQETSQESTPSTSVNVYTHRHYESDQQLFERFEEVTGIEVNVINASADELINRMELEGEASPADVLITVDAGRLHRAKEKGLLQVADSEILEANVPAKFRDPEKHWFGITYRARIIAYSLDRVDPTTITTYETLTEPQWANKVLIRSSSNIYNQSLLASIIASQGTSQAKSWASGVKENMAREPKGNDRDQVKAVAAGLGDVAVLNTYYIGKLLDSDDQEEVGAGESIGIIFPNQEGRGTHVNISGVAMAKYAPNPENALKFIEFLSSDEAQMVFAETNFEYPVKPGVAWAPLLTSWGEFNTDTLNLALLGKHNKEAVMIFDEVGWK*
iron_aquisition-iron_transport	21_Jan_SF_Bin48	d__Bacteria;p__Bacteroidota;c__Bacteroidia;o__Cytophagales;f__Cyclobacteriaceae;g__;s__	21_Jan	21_Jan_SF_Bin48_scaffold_3211_c1_12	YfeB-family-membrane-proteins	215.8	50.9	4731	0	0	0	MIQHVDNPVVEIHDLTVTYNKKPVLWDIDLTLPAGSIIGVIGPNGAGKSTMIKSIMGLVPLNSGYVKVFDQDLQDVRSRVSYVPQKESVDWDFPASVMDVVLMGRYGKLGLFTRPRKADKEVALDCLRRVDMEAYAGRQISQLSGGQQQRVFLARALAQEADLYFMDEPFAGVDAATEKAIINLMKTMSEQGKTVVVVHHDLQSAVEYFDWVVLLNLRLIANGPVPEVMTGQLLQETYGGKLTLLAEVGELLTKKEFPSREKE*
iron_aquisition-iron_transport	21_Jan_SF_Bin48	d__Bacteria;p__Bacteroidota;c__Bacteroidia;o__Cytophagales;f__Cyclobacteriaceae;g__;s__	21_Jan	21_Jan_SF_Bin48_scaffold_3211_c1_13	YfeA-family-iron-binding-proteins	123.7	46.6	4731	0	0	0	MSRLNVVGFTVLIWLLAACQPSPREEPSSNRPLSVVTTTGLIADAVKNIGGDSLQVQALMGPGVDPHLYKATQGDLKKLTQADVILYNGLLLEGKMGEVLEKLSRIQPVIAVGEAVDQSKLLGSPLYENAFDPHIWFDVTLWKAAVGEVGRTLQQYDSARASFYEKNMQAYQRQLDSLHQEVLEEIGKIPNEQRVLITAHDAFEYFGRAYSIEVRGLQGLSTLSEFGLKYITDLVQFIIDRNIKAVFVETSISERSIKAVVEGCRKKGHQVVIGGSLYSDAMGQAGTPEGTYLGMVRANVQTITEALK*
iron_aquisition-iron_transport	21_Jan_SF_Bin49	d__Bacteria;p__Myxococcota;c__UBA9160;o__UBA9160;f__;g__;s__	21_Jan	21_Jan_SF_Bin49_scaffold_15711_c1_3	FeoB-family-iron-transporter	155.8	120.4	6748	0	0	0	MAEATLAAPLRLGLLGSPNSGKTTLFNALTGLRARVGNYPGVTVERREGSTTLDGRTTVLIDLPGTYSLDPISADEAVVAKLLAGELAEVAAPDALVITADACSLDRSLLFVGQVLGLGRPACLVVTMVDELHARGGRVDLERLSQALGIPVVGVVGHRGIGLEELRELLGRPETWTRPPLPPPADAVERAGWVDSVVRAAVQRAPDRHRATEWVDRIVLHPLWGTLLFAAVMVTFFQLIFAWAVPLMDAIDLGVGWLGEGARSALPPGLATDFLTDGVIAGVGSVIIFVPQIALLFALLSLLEDVGYMARAAFVVDRAMGRVGLEGRAFVSLLSSYACAIPGIMATRTIPSPRDRLVTILVSPLMTCSARLPVYALLIGAFVPAESGFGPLGLQGLVL…
iron_aquisition-iron_transport	21_Jan_SF_Bin49	d__Bacteria;p__Myxococcota;c__UBA9160;o__UBA9160;f__;g__;s__	21_Jan	21_Jan_SF_Bin49_scaffold_15711_c1_4	FeoA-family-iron-transporter	67.8	21	6748	0	0	0	MKPDFNTEGAPARAGDRPRPVSLAELAPGEAARIVGVEGDTRIGRRLGDLGFLPGTSVRALSRAPLGDPTVYELRGSRFCLRRGEARCVFVERGAEPDRG*
iron_aquisition-iron_transport	21_Jan_SF_Bin50	d__Bacteria;p__Actinobacteriota;c__Acidimicrobiia;o__Microtrichales;f__SZUA-35;g__;s__	21_Jan	21_Jan_SF_Bin50_scaffold_3199_c1_13	FbpC-family-ATPase	365.7	300	628	0	0	0	MMSLASDARTAVTLRGVSAAYDGGPVLREIDLHVAAGEILSLLGPSGCGKTTLLRVIAGLHPVEAGTIEFGDRIVSSPGGSVAPEHRRVGMVFQDGALFPHLTVAENVGFGISREPNVGARVGEVLDLVGLADLADRRPATLSGGQQQRVALARALAPRPSILLLDEPFSALDSGLRVQLRREVRRILVHVGITVITVTHDQDEAFSFGDRVAVMRDGVIAQVGRPDELYERPNDCWVANFVGDANLVRGTANGRAATTLFGPLPLDPGSAITGDAWVLVRPEQLRLVAGSRAIIEAVEYFGHDAIYSLSLGGERIEVRVAGSDFDVGDRVDVAFVGSSVAAFPAAG*
iron_aquisition-iron_transport	21_Jan_SF_Bin50	d__Bacteria;p__Actinobacteriota;c__Acidimicrobiia;o__Microtrichales;f__SZUA-35;g__;s__	21_Jan	21_Jan_SF_Bin50_scaffold_3199_c1_14	FbpB-FutB-family-iron-permease	162.6	118	628	0	0	0	VQLLGYDTLTRVIFATRLTDRAVSFVAAVLLIVLAVAVVAAERRLRSDDAPDDWAAAGAGDRVRLGRWRFVAAAGAWLLVTVGLIVPLGSLVLWAARGLFAGRLDLARLITPVVNTATAGLVTAVVAVVIVVPIAVLTVRYRSRAATIAAVSVIAGFAVPGIVIALALVFWSLNTPVVWVLYQTFPLLVLAYVIHFGSQALGAAETAVRAVPPSLRDSARLLEVSAARRRRVIELPLMRPGLLSGGGLVMLATVKELPVTLLLAPIGFKTLATEVWGAYEEGFFAQAGAASIVLIIVSGALTWQLVLRRQAQ*
iron_aquisition-iron_transport	21_Jan_SF_Bin50	d__Bacteria;p__Actinobacteriota;c__Acidimicrobiia;o__Microtrichales;f__SZUA-35;g__;s__	21_Jan	21_Jan_SF_Bin50_scaffold_11359_c1_3	YfeB-family-membrane-proteins	73.1	50.9	637	0	0	0	MSHHSIVVDDLAYSYPDGTSALTGVSFVLEPGERVALLGANGAGKTTLALHLNGLLTPERGTVRVAGLPVEEPHLMEVRRRVGIVFQDPDDQLFMPTLAEDVAFGPANLGLAGVELERCIDDALDAMGLLELRHRAPHHLSFGQRRRAAVATVLSMRPDILVFDEPTSNMDQAGRREFAEVLETLDVTMLTITHDVSHALRTCPRAIVMSGGRIVADGPTAELLANEQLLAANRHELPYGLGLTPECRRAA*
iron_aquisition-iron_transport	21_Jan_SF_Bin50	d__Bacteria;p__Actinobacteriota;c__Acidimicrobiia;o__Microtrichales;f__SZUA-35;g__;s__	21_Jan	21_Jan_SF_Bin50_scaffold_11359_c1_4	FeoE-family-iron-efflux	66.9	20	637	0	0	0	MHHVAHALGHSHDPGERLDEQLETSSQGIRAVKVSLVLLLVTAALQAVVVALSGSVALFADTIHNVADALTAIPLWIAFRVGRRTATRRFTYGYGRAEDLAGLFVIAVITVSAVFAIVAATSRLFSPRELDHLALVGLAAVVGFVGNEVVARYRMNVGNRIGSAALVADGLHARTDAMTSLAVGASVLGAGLGFPIIDPIVAIVIAAVILKILVDAARHVLRRIMDGVDEDLLTTAETTVMDLPFVSGVDSVRLRWVGHKLWAEIDITIDRDLAFRQAHAIAHKAEHALHHELARLASVTVHAHPPASHGLADTRRPKSGRPNVDECQPSDDESAAVTRPSAG*
iron_aquisition-iron_transport	21_Jan_SF_Bin50	d__Bacteria;p__Actinobacteriota;c__Acidimicrobiia;o__Microtrichales;f__SZUA-35;g__;s__	21_Jan	21_Jan_SF_Bin50_scaffold_15439_c1_4	FbpA-family-iron-binding-protein	260.8	62	647	0	0	0	MISLLYVFGVAWLHSDSMRSATRVPNRLLPATVALAALTALTAACSSGGENGSVTIYSGRTEDLIGPILEDFTAETGIDVEVRYGDSADLALLIEEEGDRTPADVFLSQSPGAVGFLEAAGRLAELPTDVLDLVPASVRDDEGRWVGFSGRQRVLVYNPELVAAGELPTSIFELTDPSWGGRLAIAPANSSFQDFVTTMRAEIGDDETGQWLEGLVANDVRSYPKNSAIVAAVGRGEVAAGLVNHYYNFRALDEDPQHPGLNHQFAVDDLGGVLIVTGAAIVEGTDRSAEAEQLVTWLLGEQAQRYFADETFEYPLAPGVEPAVTIPPASFAEVGGIDYDQLGGGLEATRDLITSAGLEG*
iron_aquisition-iron_transport	21_Jan_SF_Bin50	d__Bacteria;p__Actinobacteriota;c__Acidimicrobiia;o__Microtrichales;f__SZUA-35;g__;s__	21_Jan	21_Jan_SF_Bin50_scaffold_15439_c1_5	FbpB-FutB-family-iron-permease	123.8	118	647	0	0	0	MTALRTAPPTGDPPRVVRAGPPRLFVVHATVTGLVFALPAVFVVVRAAGLGGDVAGTVSAALGPLINTVVLATSVSATAAAVATPLAWLLVRADLPARRLLQVLLVLPIVLPSFIGAAAFQAAVAPGGLVAELAAAVGAGRPPAFRGFAAAWLVLSAFTYPYVLLPTLARATALRPTLEESARLLGRSGLGVFFSITLPQLRSAVLAGSLLVFLYTVSDFGAVQLLGYDTLTRVIFATRLTDRAVSFVAAVLLIVLAVAVVAAERRLRSDDAPDDWAAAGAGDRVRLGRWRFVAAAGAWLLVT
iron_aquisition-iron_transport	21_Jan_SF_Bin51	d__Archaea;p__Crenarchaeota;c__Nitrososphaeria;o__Nitrososphaerales;f__Nitrosopumilaceae;g__Nitrosoarchaeum_A;s__	21_Jan	21_Jan_SF_Bin51_scaffold_389_c2_48	YfeA-family-iron-binding-proteins	108.5	46.6	292	0	0	0	MNNQVKFAITAIIIVIPLSSYSVWASDSGFQFKETSDTNKLQVISSFYPLYEFAKQVGQDKLDVKLLVPEGVEPHDWEPTIQDVQLIQKSDLVIINGLGFENWAENLAEMKYQGVVVDTSKGIVKNKIFEESSEHEINESDPHIWLNPVSAKVQVENIVNAFSKSDPQNQKFFQQNAQNYIIKLDDLDSKIRNDLSNCSRDFIAFHDAFSYFAYEYDLHQHTIIASNDPHAEPTAKTLENVINTARELNLKVIFTEDTVNPKISNVVANEIDGKILVLSPLEISGEGDYISRMIMNLDNLKEALC*
iron_aquisition-iron_transport	21_Jan_SF_Bin51	d__Archaea;p__Crenarchaeota;c__Nitrososphaeria;o__Nitrososphaerales;f__Nitrosopumilaceae;g__Nitrosoarchaeum_A;s__	21_Jan	21_Jan_SF_Bin51_scaffold_389_c2_49	YfeB-family-membrane-proteins	121.9	50.9	292	0	0	0	MLNIVEIDHLTVKYPDVKALDDVSFTVKKGDFLGIIGPNGAGKSTLFASMLGLNTKYQGTIKFFGEDIKKSKDYLKEIGYVPQKPIFEKNFPATVNDVVRMGLRKESDENKIDEILQQLWIHESSKRRIGELSGGQQQRVFIAKALVNNPKILILDEPVTGIDQQSIDLFYSILRELNSKQKITIIWSSHDLDAVNQLANHVACLNRTLFFHGESDEFFDNDELVKQYSEASMQEHMHRH*
iron_aquisition-iron_transport	21_Jan_SF_Bin55	d__Bacteria;p__Proteobacteria;c__Alphaproteobacteria;o__UBA8366;f__UBA8366;g__;s__	21_Jan	21_Jan_SF_Bin55_scaffold_651_c1_18	FbpB-family-iron-permease	180.5	88.4	1175	0	0	0	MQRGQWGPGAVALSIGLFLFVFLLVPVAQVIYVAFQDPNTGALTLINFIDFFNTSLFQESFVNSLYVAVMSVVLASAFAMPLAYFTTRFNFGGAILIQTLGIVPLIMPPFVGAVAMLLLFGENGSVNLIIDEWFGFTIPFMEGLNGVILVESVHYFPFILINLSAALNNIDRAMEESAQNLGASGMRLFRRIVFPLAMPGYVAGASLVFLKVFDDLATPLLLNINTMLAPQAYLRITSIGIGDPMGYVISVILVAFSLLSLWVSFLALRGKDYATAQKGGGGLMKRDLKAWEKIGCYAVVILILLLVLSPHIGLALLSFGTVWSFSVLPDAFTFAHYESVFSTATQYISNTLLYAGLAATIDVVFATAIAYVVWRTKLVGRQWLDFIAMGAVAIPGVVL…
iron_aquisition-iron_transport	21_Jan_SF_Bin55	d__Bacteria;p__Proteobacteria;c__Alphaproteobacteria;o__UBA8366;f__UBA8366;g__;s__	21_Jan	21_Jan_SF_Bin55_scaffold_651_c1_19	FbpC-family-ATPase	341.9	300	1175	0	0	0	MAMDQTPADVGVGVSIRNLSLSFGENEVLKGVNLEIEPGELFTFLGPSGSGKSTLLRAIAGFGPEPKGHILIGNDEVANLPPWQRSVGMVFQSYALWPHMTVRKNVAFGLEERKVPAAEIRRRVDSALELVGLSDFTERRPSQLSGGQQQRVALARTIVVEPRVLLLDEPLSNLDANLRVQMRREIVELQRKLQLTTIFVTHDQEEANTISDRIAVLNDGIIQQVGSPMELYDEPANRFVAHFLGTANLIAGAVRQANGKSLFEATDGTVLSLDGAKIASGEKCTAMFRPQSLRISTERGQPEEGWVEIPGAIEHREFLGGLIRYSVSAGSHTLLVDDTHQKGRPTYEVGDSVVLGLETSHVRILGG*
iron_aquisition-iron_transport	21_Jan_SF_Bin55	d__Bacteria;p__Proteobacteria;c__Alphaproteobacteria;o__UBA8366;f__UBA8366;g__;s__	21_Jan	21_Jan_SF_Bin55_scaffold_9973_c1_2	FbpA-family-iron-binding-protein	71.2	62	1176	0	0	0	MQTRIGRTVIAGAMAATMFGFGYSAAQAKTDLLVYTAVEADELKMFKKAFEKRNSDINIKWVRDSTGIITAKLLAEKDNPKADIVWGVAATSLLFLAKEGYFQPYAPKGVAKLDKIYYDQNNNPPLWVGQRAWIASVCYNTVEAKKHKLPPPESWQDLTKAVYKGHVIMPNPNSSGTGFLDVSSWLQIWGDKKGWSYMDGLHQNIARYTHSGSKPCKLAAAGEIPIGISFAYRGAKSKNKGAPIEVIAPKEGLGWDLEALAIVKGTKKLKAARALADWSVTREANEIYNREYAVVAMPGVAKPVKNFPPGILTKLIKNDFLWAAANRKMILAEWQKRYDGKSEPKKK*
iron_aquisition-iron_transport	21_Jan_SF_Bin55	d__Bacteria;p__Proteobacteria;c__Alphaproteobacteria;o__UBA8366;f__UBA8366;g__;s__	21_Jan	21_Jan_SF_Bin55_scaffold_9973_c1_3	FbpC-family-ATPase	350.1	300	1176	0	0	0	MAEDDVAYLKIEDVTKTFGNFVALQDVSLVVKEGEFVCFLGPSGCGKTTLLRAIAGLDIQTSGRIMQAGSDISALPPSERDFGIVFQSYALFPNLTVARNIAYGLENLKKPKSAIDARVTELLELIGLPDQGDKYPAQLSGGQQQRIALARAIATSPGLLLLDEPLSALDAKVRVHLRGEIKELQRRLGVTTIMVTHDQEEALSMADRIVVMNHGVIEQIGTPSEIYRTPASVFVADFIGMMNFVVGEVVAPNTVKLGQIMLQCHTNGHRAGQAVTIAIRPEDLNAQDVQDDDDNLVDVAVDRMEFLGSFCRVRLVSEHFGDHALDADFSMNLVRRKNVEIGSRLAVRFPPDYIRVYAQS*
iron_aquisition-iron_transport	21_Jan_SF_Bin55	d__Bacteria;p__Proteobacteria;c__Alphaproteobacteria;o__UBA8366;f__UBA8366;g__;s__	21_Jan	21_Jan_SF_Bin55_scaffold_9973_c1_4	FbpB-family-iron-permease	173.6	88.4	1176	0	0	0	MVDTAVKGLPGTGKIRLKIGRDGWIMRGCIVFLAVFLVVAIALPLYTMMSKSFQNNDGDFVGFVNYAQYFETPALFQSIFNSITVSVIATLVVLAAGFLYAYALTRTCMPFKRVFRLIAFVPLLTPSLLGGISLVYWFGKQGVARGLLMGESIYGPIGIVLGSCYWVFPHALIILTAALSITDARLYEASESLGASKLRTFVSVTLPGAKYGMISATFVIFTLVFTDFGVPKVIGGNYNMLATDIYKQVIGQQNFEMGAVVSVMLLVPAVLAFTVDRLVQRKQVALLSARAVPYMPKPNRPVDLTMLLLCSIVALAILSVIGMAFYASVVKFWPYDLSLTLSNYNFDEMDGGGWDAYYNSIRMALYAAAAGTAVIFFGAYLVEKGQGFRLGRSFVQLLA…
iron_aquisition-iron_transport	21_Jan_SF_Bin55	d__Bacteria;p__Proteobacteria;c__Alphaproteobacteria;o__UBA8366;f__UBA8366;g__;s__	21_Jan	21_Jan_SF_Bin55_scaffold_2534_c1_10	FbpA-family-iron-binding-protein	72.5	62	1178	0	0	0	MMGACGRILVAIGIAAALALPSSGYADTTEQRIKALYEAAKSEGEVIFYTTGRKAYNKKFSKFWKKKFPGVKLKLLRKNSGKLIQTFSAEMAAGKPRPDVISVSVPYMAEVWRDKGLYVPYKPALFDKIDAKFKDPDGHWISRTVFLLLGAYNTNLIKDKGVLPNKFTDLLDSKWKDQLISAHPETAGSSRTFYATMVRNDIAGGWKFLEKLGKQNLFYTRGNSAAARMLVAGERPLAVAISSHNIVVAMDKGQAINWYAYKDGAIINHSPMGILKTGKHPNAAKLLMEWTYSMEGQAQLARWGRQWGSLDGAEPPKGMPPLKSFNLVNPNLKFMIKGQKEFLEKFGDLMGKRS*
iron_aquisition-iron_transport	21_Jan_SF_Bin55	d__Bacteria;p__Proteobacteria;c__Alphaproteobacteria;o__UBA8366;f__UBA8366;g__;s__	21_Jan	21_Jan_SF_Bin55_scaffold_2534_c1_11	FbpC-family-ATPase	341.8	300	1178	0	0	0	MVDENVKLELRGLEKRFGEVRAVDGINLSIANGESVVLLGPSGCGKTTTLRSVAGFIQPDGGEILLDGNIIATDANMLPPEKRNLGMVFQNYAVWPHRNVFQNVSYALVIQKRPRKEIAERVDRALELVQLSGLGERYPGELSGGQQQRVALARAIVAEPAMLLLDEPLSNLDAGLREEMRFELKELQQRIGMTTLYVTHDQEEALVLADRIVVMSAGKIEQVDTPSEIYLHPATHFVASFVGITNMVSGQVEDTDASAGRVRVSQKLGEPFWASGPKDLIGQLSKGSPITVSLRPEAIRVNGAIEGDNPPITAKVQASAFLGNRIDLRLDVQGQDFRCQVPNMDFGDEVSINFNSDLAWVIR*
iron_aquisition-iron_transport	21_Jan_SF_Bin55	d__Bacteria;p__Proteobacteria;c__Alphaproteobacteria;o__UBA8366;f__UBA8366;g__;s__	21_Jan	21_Jan_SF_Bin55_scaffold_2534_c1_12	FbpB-FutB-family-iron-permease	190.7	118	1178	0	0	0	MATTTTVEPGSFLSGIGDRFLRGWADFRLGYAREPMKYTLLFAAVIILGMLVIYPVWLLFQFSIVDPKGGLTGQNYIEVMQRKDLFKALMNSMMLGVVVPVGCLLLGLPMAWMVSRTNMPGKLFVRAFAGIAFVIPSFIGTIGWIFLMAPNSGQLNKFFIAVFGLDKPLLDIFTMEGLAFILIMHFYPLVFFAVSASLDNMDPSYEEAARNLGAGRVRTALTITMPLVTPAVLSGALLCILDALAAFGAPAALGFPGGFHVLTTKIYTLILHPPKFELAAAVAVPIVFFTAACLLVQKWWLGRSRYTTLTGKAGQASAVDLGHWRWAAFGLCLFVIFFSVLLPMGGLFILSLLNTFGAPIEFRNMVLENYEIFFDDTFIVIQSIKNSFILSISTATLCV…
iron_aquisition-iron_transport	21_Jan_SF_Bin55	d__Bacteria;p__Proteobacteria;c__Alphaproteobacteria;o__UBA8366;f__UBA8366;g__;s__	21_Jan	21_Jan_SF_Bin55_scaffold_2561_c1_2	FbpB-FutB-family-iron-permease	141.3	118	1185	0	0	0	MELILTRTLARARALDATAMVWVITAVLLLILIVGPTFFLIKESIFVPDEVGLIEVTGHYGFANFIEVFTNDLYVSPIFWTVIVSVSVGISSVVVGALMAWAVARTDIPFPGMIRTGALLSFVTPPFLGASAWVILAGPREGWLNHVYRWVTGAGPDSYMFDIFTIPGLIFVMGLYVVPLVFIVALSGLNNISSDLEDASNIAGAGTLSTMVSVTLPLVLPALFAGLILASLEAMIIFSTPAMLAIPAGQHVMTTQIRAFMQSDDYQVGLAAAFALPMLIAAIGLIWMRRKALGRRGYATIGGKGARRRPQKLGSYRWLAFALCIAPLGCSLLLPAAALGMTSLMKTYTGGVQLSNLTLDHYYFIFTNDSVSGSIWNTLLLGAMAATAGTLLAGLIAYI…
iron_aquisition-iron_transport	21_Jan_SF_Bin55	d__Bacteria;p__Proteobacteria;c__Alphaproteobacteria;o__UBA8366;f__UBA8366;g__;s__	21_Jan	21_Jan_SF_Bin55_scaffold_2561_c1_3	FbpA-family-iron-binding-protein	88.3	62	1185	0	0	0	MIKRVLGIALKSGVLLGLATSPAWAGGDLAMAKKEGKVVWYSSISLPIAQQMCNAFNDKKMGFECVLHRSGSGKLYKRWVQEAKSKIFEADILHTSNAGHFLTLQKQGVFIKYAPEGTEKFPAAFKGEGGYWTVLRSFAYVPAYNTTKVKGGDIPTSWLDLLDPKWQGKIVNAHPSYSGSVSVGMSMLVKKFGWEFMDKLSALKPRVVQSAVDTTTYLVRGESDVTSGTASYTLFNAIKKGEKVKMLLPKEGVPFIISPQAIFKSAPHPNAAKIFADWTFSKEAQQILTNRGLYVGHPGVKYPEGQVPLNKLKLMTMSPAEATKMRKKIRTTFRKKFGV*
iron_aquisition-iron_transport	21_Jan_SF_Bin56	d__Bacteria;p__Bacteroidota;c__Bacteroidia;o__Flavobacteriales;f__Flavobacteriaceae;g__;s__	21_Jan	21_Jan_SF_Bin56_scaffold_1310_c1_1	FeoB-family-iron-transporter	182.3	120.4	3876	0	0	0	MSKSINVALIGNPNTGKTSIFNELTGLNQKVGNYPGITVEKKEGICKLSRGLKAHIIDLPGTYSLNTTSLDESVVVELLMNKKDKDYPDVAVLISDVENLKRNLLLYTQIKDLKIPVILAINMADRMQRKGIKIDVAQLEKDLDTRIALISARNKTGIETLKEFIANYQSLSSNPVVDTARIAPEYFDRLKRTFPNEDQYKLWLVITQDTNFGEVEKKPLKEEAGFGILSDSELKRLQHKETILRYQFINNALKQSYEVDLYAAKGLRATVDRILMHKVFGYIIFFLILLLIFQAIYDWSSYPMDFIDEQFAALSQWVKITLPSGVFTDLIAEGILAGIAGIVIFIPQIAFLFFFIAILEESGYMSRVVFLMDRLMRPFGLSGKSIVPLISGAACAIPA…
iron_aquisition-iron_transport	21_Jan_SF_Bin56	d__Bacteria;p__Bacteroidota;c__Bacteroidia;o__Flavobacteriales;f__Flavobacteriaceae;g__;s__	21_Jan	21_Jan_SF_Bin56_scaffold_1310_c1_9	Zip-family-zink-and-iron-uptake	213.6	25	3876	0	0	0	MMQQIIDYFESIDPILAALYATLFTWGLTALGAALVFLFKSMNRAVLDGMLGFTGGVMVAASFWSLLAPGIEMSEGEGFMKVVPAAVGFLLGALFIYGLDKILPHLHINFKESEKEGIKTPWRRTTLLTLAITMHNIPEGLAVGVLFGGVAAGFDGATIGGAVALALGIGLQNFPEGFAVAMPLRRFGLSRWKSFAYGQASAIVEPIAGVLGAWAVLTFEPILPYALSFAAGAMIFVVVEEVIPETQLDKYTDIATLGFIGGFIVMMALDVGLS*
iron_aquisition-iron_transport	21_Jan_SF_Bin57	d__Archaea;p__Crenarchaeota;c__Nitrososphaeria;o__Nitrososphaerales;f__Nitrosopumilaceae;g__Nitrosopumilus;s__	21_Jan	21_Jan_SF_Bin57_scaffold_21_c1_14	YfeB-family-membrane-proteins	127.6	50.9	3348	0	0	0	MLKVVEISNLTVQYPDVKALDDVSFVVNQGDFLGIIGPNGAGKSTLFDSMLGLNTKYKGIIKFFGEDIRKSKNYLKEIGYVPQKPIFEKNFPVTVNDVVRMGLKNESDENKIDEILQQLWIHELSNRRIGELSGGQQQRVFIAKALVNNPKILILDEPVTGIDQQSIELFYSILRELNSKQKITIIWSSHDLDAVNQLANHVACLNRTLFFHGEAEKFFSDDELVKQYSEASMQEHMHHH*
iron_aquisition-iron_transport	21_Jan_SF_Bin57	d__Archaea;p__Crenarchaeota;c__Nitrososphaeria;o__Nitrososphaerales;f__Nitrosopumilaceae;g__Nitrosopumilus;s__	21_Jan	21_Jan_SF_Bin57_scaffold_21_c1_15	YfeA-family-iron-binding-proteins	103.9	46.6	3348	0	0	0	MNIQIKLAIIAIAVIIPLSSIVVYGTESNQQFAKTDSSKLQVISSFYPLHEFSQNVGQEKVDAILLVPIGVEPHDWEPTIKDVQRMQTSDLVIINGIGFENWVDSLDEITYQGKIIDTSNGILIKNFDEEHDENFGDPHIWLNPVNAKIQVQNIADAFSGSDPDNQKYYQSNAAKYIKQLDLLDLKIRNELSNCNHDFIAFHDAFSYFADEYNLNQHTIISSNDPHGEATAKTLEDVISISQKLDIKVIFSEETVDTRTSEIIANEIDGKVLVLSPLEVGSDGNYISKMTENLDSLKEALC*
iron_aquisition-iron_transport	21_Jan_SF_Bin57	d__Archaea;p__Crenarchaeota;c__Nitrososphaeria;o__Nitrososphaerales;f__Nitrosopumilaceae;g__Nitrosopumilus;s__	21_Jan	21_Jan_SF_Bin57_scaffold_1819_c1_7	Zip-family-zink-and-iron-uptake	36.5	25	3353	0	0	0	MELNNTSSKWKVIASGIIPFVFIILMMVYIFGPGADLLDFGVALPEITIEKVDFVDSEIQATVRNTGPIPIEVVMADVNDRIQPAAVEPDRFLERFETTLVRIPFEWNEAEPYTIGITIEDGTRFEKKIEAAAPALELTFDLAIFFAIIGTYVGIIPVMIGLLWLPFIKKISKQKYHFFLALTAGLLLFLAIDSIEEAVEISDESLADSFNGTLLVSTAVVLSFLGLYYSGNKLVKLADSSKLTKPVMIALMISIGIGLHNFGEGLAIGAAVGMGSVAFSTFLIVGFALHNTTEGIAIAAPMSRGKLMLGKLAAMGLIAGSPAIFGAWIGGFVYSPFTSVIFLAIGAGAIFQVIVVILKWIQEESDKNLSSLAVISGFAAGMLVMYLTSILV*
iron_aquisition-iron_transport	21_Jan_SF_Bin57	d__Archaea;p__Crenarchaeota;c__Nitrososphaeria;o__Nitrososphaerales;f__Nitrosopumilaceae;g__Nitrosopumilus;s__	21_Jan	21_Jan_SF_Bin57_scaffold_1819_c1_8	FeoE-family-iron-efflux	91	20	3353	0	0	0	MFVQRTKVLQISLLAIFSAFLVELIFGLISNSLALITDSIHALLDSVVTLVLLLAARWAIKPPDAEHTYGHGKIESLGGLIGGIVIFLIACFFIYESINRLQSPPPSILPGLFAIIGGLYTIGIDFFRIILLRKSIKKIGGATLKADFYHAFMDLGSTLVAIIGIILVSYGLYFGDFVAALILGGLLAILSVKLVYKTALDLTDIISPELVKKVREISISTEGVINAGPILMRKSGDTIFADVTISLRGDTSFEKAHEISVSVEKNIKSKISNAATTIHFEPNWKDVPPDAKILEIAKSVDGVKGVHNVTTHKTKGNTYCNLHVMVDREINLLSAHKISEIIEEKIQEQLPNIMHATIHLEPFVTVPENFNIEDIETEEKIKTILEKYPEIKKIGRILS…
iron_aquisition-iron_transport	21_Jan_SF_Bin59	d__Bacteria;p__Proteobacteria;c__Gammaproteobacteria;o__Thiohalospirales_A;f__Halofilaceae;g__;s__	21_Jan	21_Jan_SF_Bin59_scaffold_5545_c1_7	FutA1-family-iron-binding-proteins	396.7	112	3944	0	0	0	MRNLLIFAVASIVMLSAPAGLAAGEVNLYSYRQPFLIEPILAEFTRRTGIEVNVVFARKGMIEKIKSAGANNPADAILTVDIGRLDALREADLLEPVDSAVLNANIPANFRHPDGLWFGLTTRARVALVSKDRVTPGELKTLADLADPKMQGRICMRSGKHVYNIGLIAAVIAHDGEVVAEQWLRGVKRNLARKPQGNDRAQAKGIYEGVCDVALTNHYYLGKMATNEQKPEQKRWANVVRVQFFDQNGRGQHVNISGAGIIKNASNKADAVKLIEFLASDTAQSMYASLNFEYPVKSGVKTHPLVESWGSFKIDTLDLEEIARHRDAASRLVDKVRFDFGS*
iron_aquisition-iron_transport	21_Jan_SF_Bin59	d__Bacteria;p__Proteobacteria;c__Gammaproteobacteria;o__Thiohalospirales_A;f__Halofilaceae;g__;s__	21_Jan	21_Jan_SF_Bin59_scaffold_5545_c1_8	FbpB-FutB-family-iron-permease	205.7	118	3944	0	0	0	MSAVIDQFQRGNAAAGLWTAVTLSIGALIAVPLLSVLVIAMGPADGIWAHLLTTVLPVYVSNTLWLMLGVGIGTITIGTSTAWLVTMYRFPGRRVLSWALLLPLAVPSYILAFVITDQLEYAGAVQSSLRAVFGWTSARDYWFPEIRSLGGAIVVMSLVLYPYVYLLARAAFLEQCFALFEVSRSLGRGPFTSFVTVAIPLARPAIAVGVSLALMETLNDFGTIDFFAVATLTGGIFDVWLNMNSTAGAAQLAVVLVTFALVLVVLERVSRRSRRYHSTSSRVQALPDYRLARGWGIASTIWCALPVALGFGLPAAVLCNYAAEFYAVTLEADYFRYVWNSVRLATWAAAVAAALGILLAYGVRLAPRRTIRGLAELATVGYAVPGAVLAVGILVPLGH…
iron_aquisition-iron_transport	21_Jan_SF_Bin59	d__Bacteria;p__Proteobacteria;c__Gammaproteobacteria;o__Thiohalospirales_A;f__Halofilaceae;g__;s__	21_Jan	21_Jan_SF_Bin59_scaffold_3080_c1_7	FbpA-family-iron-binding-protein	92.6	62	3952	0	0	0	MNYHNKLLGAALAAVTALASFGPSALQAAEKLTLYCSPQIEWCQLMVEEFKKATGIDVAMTRKSSGETFAQIKAESRNPKGDVWWGGTGDPHLQAAEEGLTEKYMSPMLPKLHDWAQRQGSDSGNRTVGIYAGALGFGYNKDLLAKNNLPTPKCWKDLLNPAFKGHVQMANPNSSGTAYTTLATIVQIFGEDEGFEFMKGLHKNINQYTKSGSAPIKAAARGETTIGIVFQHDIVTQVVKGFPIEVVSPCEGTGYEIGSMSIIKGARNADSAKKFYDFALDPKIQTMAKQARAYQVPSNASANPPPEAPDLKDIKLIDYDFKKYGSSAERRRLLAKWDKEVKSLPR*
iron_aquisition-iron_transport	21_Jan_SF_Bin59	d__Bacteria;p__Proteobacteria;c__Gammaproteobacteria;o__Thiohalospirales_A;f__Halofilaceae;g__;s__	21_Jan	21_Jan_SF_Bin59_scaffold_3080_c1_8	FbpB-family-iron-permease	572.1	88.4	3952	0	0	0	MIPRQSGLDRSIVMWLAMGWLGFAGLPWYAIEDGFWSFVWLADLFSDRDYAPGLIQALVHERPWLLPPALALLAPLAVWRRNRTDPLYARVLIASGVFGLAYSLAQGFAIGISGWEYAVFESAFGPFGQRQFGMGYGALLVCGASLFLLAQGLAARGAVNGDGFVVGAVSLIVALVAIFIFYPILQVLASAFQDNDYQFAPALFLVKLFSRDIWGLGCLGGRVACGIAWNSLLLGVLTGASTTALGLAFALLATRTGFKAKKLLRVMTVLPLITPPFVIGLAIILLFGVSGTLTQLMEWGLGITPSRYIYGLPGIWLAQTLAYTPIAFLVLIGVVEGVSPSLEEAAQTLRADGWRTFTTVSLPLMRPGIANAFLLGFIEALADFGNPLVLGAEYDVLST…
iron_aquisition-iron_transport	21_Jan_SF_Bin59	d__Bacteria;p__Proteobacteria;c__Gammaproteobacteria;o__Thiohalospirales_A;f__Halofilaceae;g__;s__	21_Jan	21_Jan_SF_Bin59_scaffold_3080_c1_9	FbpC-family-ATPase	392.1	300	3952	0	0	0	MVRKAASVRFVNVTKNYGAVAAVREISFTIEPGTLVTLLGPSGCGKTTTLRLIAGLEMPSAGQIFIADKEVSSLPATSRDVTMVFQSYALFPHMTVIENVAYGLKVSGVVKQQAIEKAEHGLKMVGLTGFGARLPSELSGGQQQRVAVARALVLEPSVLLFDEPLSNLDAKLRRRVRQDIRDLQSSLELTSVYVTHDQEEALAVSDRIIVMNDADIAQEGTPRQLYEEPADAFVADFIGDANLVDATIEELDGELAVVDIGGLRKKLPHRGLSPGGAKVALRPEAVQISAGQQDGGGGEVLQATYLGNHVEYIVGSPLGELFVVEHQVNNLIETGTRVTIDVAERGATLLPAK*
iron_aquisition-iron_transport	21_Jan_SF_Bin62	d__Bacteria;p__Acidobacteriota;c__Thermoanaerobaculia;o__UBA5704;f__;g__;s__	21_Jan	21_Jan_SF_Bin62_scaffold_3964_c1_2	FbpB-FutB-family-iron-permease	413.9	118	11128	0	0	0	MSGAALGAAVAAVLPLVYLVIRSFERGWAGFADTVVTGQVLALLTRTLGLVVGVVAVATTLALPMAWLVARTDLPRRRLWTVVGALPLVFPSYVAAFSLVAVLGPTGRLQQLLARWGVERLPDLAYGYSGALLLLSLFTYPYLYLLLVAAFRDLDPALEESSRSLGIGRRRTFFRVVVPQLRPALYSGILLIALYTLSDFGGVSIVRFNTFTLSIFQAYQALLDRTVAASLAMLLALLSFVLIFAEARLIRGIRPHRTGVARPSPPVRLGKWKWPATTLLAAVALLNLGLPLLTVTVWGVHAFLADNPLTGPSGQSVGVAAVRSLGVAAAAAVVAVALALPIVTWAVRYPSRLGRWVERLAHSGFALPGLVLALSLVFMSTRMARPLYQSLTLLVVAYV…
iron_aquisition-iron_transport	21_Jan_SF_Bin62	d__Bacteria;p__Acidobacteriota;c__Thermoanaerobaculia;o__UBA5704;f__;g__;s__	21_Jan	21_Jan_SF_Bin62_scaffold_3964_c1_3	FbpA-family-iron-binding-protein	239.4	62	11128	0	0	0	MREESRARTFAGVVAGVLMLGVLLGCGVEEGPDKTTDPVLIYSGRSEALVGGLLEIFEEETGVEVQVRYGSTTEMAATLLEEGAHTPADVFLSQDAAALGAVSRAGLFRELNDEILSRVPERFRSPSGEWVGVSGRARTIVYNTERVSLGELPRSLQEVGDSRFRGRFGVAPTNGSFQAHMAVFRALHGAEALDALLAAMARNEPGRYPKNSAIVEAVIAGEVDWGLVNHYYLWRARKETPAAVAENYFFPVGEASGFVNTAGAGVLSERAEAHRLVAFLVSETAQSYFARETFEYPLAGGVDPAVELPPLTEVASASVDFGEVSAVFEETLAAIAASGLVQ*
iron_aquisition-iron_transport	21_Jan_SF_Bin67	d__Bacteria;p__Actinobacteriota;c__Acidimicrobiia;o__Microtrichales;f__;g__;s__	21_Jan	21_Jan_SF_Bin67_scaffold_834_c1_20	FbpC-family-ATPase	356.8	300	9566	0	0	0	MSETISAAIDVRGVSVSYGDATVLESVDLEVDAGSVVSLLGPSGCGKTTLLRAIAGLEPVGSGEIRVGGTVVSGPGVHLAAERRRVGMVFQDWALFPHLSVRKNVAYGLARSKRSGPRADDVLEMVDLADLADRQPHTLSGGQQQRVALARALAPEPSVLLLDEPFSNLDTTLRVEIRSEVHRLLSALDVTSVFVTHDQDEAFVLGDRVAVMTRGRIVQLGHPAELYARPASPWVAAFVGEANLVPGVVSGKHADTFLGPVPVDSDIEGHAEILVRPEDLALTRLVDGVTPSSDGPTGGGDGAVSLVEYYGHDTTYEVALGDGTVLRARLTSAPRYERGDRVVVRYVGGPTIAYAPTR*
iron_aquisition-iron_transport	21_Jan_SF_Bin67	d__Bacteria;p__Actinobacteriota;c__Acidimicrobiia;o__Microtrichales;f__;g__;s__	21_Jan	21_Jan_SF_Bin67_scaffold_834_c1_21	FbpA-family-iron-binding-protein	273	62	9566	0	0	0	MVSMTHVPHLLRLRAVGLSLAVLLVATACGSDDPPPDGASSDGSLDGVTITVYSGRDEELIQPVFDLFEAETGATVEARYAGSADQALLIDTEGDNSPADVFISQSPGAMGFLDQQGRLSLLSADTLDRVDESFRSESGSWVGITGRVRVLVYNTDAVDESELPRSILELTDPAYAGRVAVAPANGSFQDFVTAMRAELGDEATADWLDGMAANDAPNYPKNSAIVDAVARGEIDMGLVNHYYLVESLEEDPDLPAANHVFADGDLGSLLITTAAGVIDSSDSPDAAEALVAFLLSDAAQELSANGEKEYPLVDSVPAPDGLEPLADLAAIVVDLDVLAGGLTGTQELIDQSGIQQ*
iron_aquisition-iron_transport	21_Jan_SF_Bin67	d__Bacteria;p__Actinobacteriota;c__Acidimicrobiia;o__Microtrichales;f__;g__;s__	21_Jan	21_Jan_SF_Bin67_scaffold_834_c1_22	FbpB-FutB-family-iron-permease	306.3	118	9566	0	0	0	MASSSNPLVDPLPSATTPRRPRPGERPALLLTLTVAVIGLVFTGPFAYVVVQNFRLGADFSDIFGSSDTWSPLGRSVQLGVAVAASASVIGTTLAWLVARSDLPARRLVAVLAPLPLVFPSFVGATALITGFATGGLLERVVEPVGVDELPQLAGFRAAWFVLTLFTYPYVYLPVVARLRRLPASVEESARLLGRRPLGVFTSVVLPQARSAISAGALLVFLYTISDFGAVELLRYDTLTRVIFSNRLADRGTAMALSLLLGVLALLVVAIERRMVRHDVPVAASSRPTGLRVPLRRWRWPAAVGVVGFVGIAIVGPLASLAHWTIRGMASSRSRGSLGLDGDGLGSAVTNTVLVSIVAAIVTVAVVLPIAYATVHYRSRTGAIANTFVVGGFALPGLV…
iron_aquisition-iron_transport	21_Jan_SF_Bin68	d__Bacteria;p__Proteobacteria;c__Gammaproteobacteria;o__Woeseiales;f__Woeseiaceae;g__UBA1844;s__	21_Jan	21_Jan_SF_Bin68_scaffold_574_c1_20	FeoB-family-iron-transporter	170	120.4	10420	0	0	0	MTKPSETRIPANQIPISRQRDASIAVVGTPNSGKSTVFNRLTGLRQRIGNYPGVTVERHIGTLKIDNRNIELVDLPGTHTLSAHSLEERIAVDVILGRMQGLPQPDGILAVVDATNLYQGLYLLQQLLDLGVPLAVVLTMTDAAEGEGLQINLERLSEHLAGVPIFPVVATTGRGLEELRHGLSSLHEQNPPQPILAWPKLSAAAEALVASVAAPLRRVEVERLLVDGPSDANAAVVASLGPAGNEAIRRAQDEVFGRDPPLAAEARVRYRWVRAVLADVQSRGTSLASWRTRLTAFLNRPIPGTIGLFIVMAIVFQAVFAWATPMMDLIDSAASSLAALTHSAIGDGPLASLIADGVISGVGSVVIFLPQILILFLFIILLEDSGYLARAAYLMDRAM…
iron_aquisition-iron_transport	21_Jan_SF_Bin68	d__Bacteria;p__Proteobacteria;c__Gammaproteobacteria;o__Woeseiales;f__Woeseiaceae;g__UBA1844;s__	21_Jan	21_Jan_SF_Bin68_scaffold_574_c1_21	FeoA-family-iron-transporter	41.8	21	10420	0	0	0	MKHNGNTLAALKKGQKGVISAVDAACPHVQRLMTLGLVEGAEIELRSAALGGDPLEFRLFGRGISLRLEQARHFTVSPVGPGD*
iron_aquisition-iron_transport	21_Jan_SF_Bin69	d__Bacteria;p__Proteobacteria;c__Gammaproteobacteria;o__GCA-001735895;f__GCA-001735895;g__GCA-001735895;s__	21_Jan	21_Jan_SF_Bin69_scaffold_16659_c1_2	FbpA-family-iron-binding-protein	66.2	62	2860	0	0	0	MMKKLFAKSSLLACTAAVSMLAQSAQAVDLTVYTAVEAEDLARYAETFNKDHPDINIKWVRDSTGIVTAKLLAEKNNPQADVVWGLAATSLLLLKSEGMLEPYKPKGVEKLDKKFVDKGAVPTWVGMDAWVASICYNTVEAAKHNLEPPKTWRDLLKPMYKGHLIMPNPNSSGTGFLDVSSWLQMFGKEKGGWEFMDRLHKNIARYTHSGSKPCKLAAAGEIPIGISFAFRGAKSKAKGAPLEIIVPAEGVGWDMEATAIIAGTSKLKAAQTLVDWSITKKANEMYNTGYAVVAMPGVAKPVEHFPPNLLEKMIKNDFEWAANNRKKILATWLERYDSKSEAK*
iron_aquisition-iron_transport	21_Jan_SF_Bin69	d__Bacteria;p__Proteobacteria;c__Gammaproteobacteria;o__GCA-001735895;f__GCA-001735895;g__GCA-001735895;s__	21_Jan	21_Jan_SF_Bin69_scaffold_16659_c1_3	FbpC-family-ATPase	334.8	300	2860	0	0	0	MTEQASAGPGSNVYLQIDRLTKKFGSFVALDSVSLEVYEGEFICFLGPSGCGKTTFLRAIAGLDIQTSGTVLQGGADISALPPSERDFGIVFQSYALFPNLTAERNIAFGLENQKIEKSAVNKRVSELLELVGLPDQGPKYPAQLSGGQQQRIALARALATSPGLLLLDEPLSALDAKVRGHLRHEMKTLQRRLGVTTVMVTHDQEEALTMADRIVVMNHGVIEQVGTPTEIYREPDTLFVADFIGEMNQVEGRVNGDNRITIGELSFKSRSHGLAADARVVAAIRPEDIVPQAAEDTSNEENSLEMEVEDMEFLGSFWRVLLKSNALGESTLKADMSINATRALAVETGSTIRVALPADRLWIFPPAESV*
iron_aquisition-iron_transport	21_Jan_SF_Bin69	d__Bacteria;p__Proteobacteria;c__Gammaproteobacteria;o__GCA-001735895;f__GCA-001735895;g__GCA-001735895;s__	21_Jan	21_Jan_SF_Bin69_scaffold_1071_c1_15	FbpB-FutB-family-iron-permease	215.3	118	2861	0	0	0	MQRFWEPGVLLLAILFSLPIFTVVSFVLHPANDVWQHLLDTVLTEYLLNSALLMLGVALGTLVIGVGCAWLTSVCLFPGKRLFAWAMLLPLAFPAYIIAYTYTGMLDFAGPLQSWIRAGTGWGVRDYYFPEVRSLGGAVTMFSLVLYPYVYLLARAAFLEQSICVLEVSRTLGCSVWASFYRVALPLARPAIVAGLSLALMETLADYGTVAYFGLGVFTTGIFRTWFGLGDGAAAAKLASILLLFVFTLIVIERWSRQRARYHHATNRYSALPQYRLRGYRAVLAFSACFLPLLLGFLLPAYQLALWAIETYADMVDASFLQLTFHSLELAASAALLAVVLALFLAYGKRMLGSKVVNASIRIVATGYALPGTVIAVGVIIPFAWFDNSVDSLMREHYG…
iron_aquisition-iron_transport	21_Jan_SF_Bin69	d__Bacteria;p__Proteobacteria;c__Gammaproteobacteria;o__GCA-001735895;f__GCA-001735895;g__GCA-001735895;s__	21_Jan	21_Jan_SF_Bin69_scaffold_1071_c1_16	FutC-family-ATPase	415.3	376	2861	0	0	0	MTSQIDVENIDAGYDELQVLNQVSFSLQPGQIGCMLGPSGCGKTTVLRAIAGFEPVWRGRILIDEVEVSSRKKFLVPEKRNIGMVFQDFALFPHLKVEDNVRFGLKGMDRKQQHGRVQEMLAIVGMPAYAKAYPHQLSGGQQQRIALARALAPRPSVLLLDEPFSNMDAEMREQLAREVRSILKQENNTAILVTHDQNEAFAMADQICVMNEGSIQQQGSGYELYHEPVNRFVADFIGQGVILPATVEGENTVRTDLGVIAGSHSITDPPGEMVDVLIRPDDVVHDDESSESAIVVEKAFRGADFLYHLRMDSGIEVMCLAPSHHNHKINERIGIRLNVDHLVTFSRN*
iron_aquisition-iron_transport	21_Jan_SF_Bin69	d__Bacteria;p__Proteobacteria;c__Gammaproteobacteria;o__GCA-001735895;f__GCA-001735895;g__GCA-001735895;s__	21_Jan	21_Jan_SF_Bin69_scaffold_58230_c1_1	FeoA-family-iron-transporter	31.4	21	2878	0	0	0	TLERGRKYVIKNVNSSDPDVQRLMVLGLVEGAEVELASAAIGGDPLEFRMFGNAISLRREHARQFDVTPAGIGE*
iron_aquisition-iron_transport	21_Jan_SF_Bin69	d__Bacteria;p__Proteobacteria;c__Gammaproteobacteria;o__GCA-001735895;f__GCA-001735895;g__GCA-001735895;s__	21_Jan	21_Jan_SF_Bin69_scaffold_58230_c1_2	FeoB-family-iron-transporter	170.4	120.4	2878	0	0	0	MSSEQVTRVSADQISVRRHPSASIAVVGNPNSGKSTLFNRLTGLRQKTGNYPGVTVEKHVGVLKLDDAAYELIDLPGMFALSAHSLEERIASDVVLGRIPGLDRPAGIIAVVDTTHLYQGLYLVQQLMGLELPLLVALTMTDAAEASGIRIDIDALQRRLGGVTVCPVVATTGQGMNALREAIAALPEAPKPGSPTFWEELNEVTEELARDLPATMPRVEIERALIDVDSELAEEVSNCLGDDGAARLDDVRERVFGSEPPLANEARHRYGWVRDVLDEVQHSSPVLTTWGTRLAKFMNRPVPGTIGLFLVMAIVFQAVFAWATPLMDAIEAGTAFLGALVAANLPDGAVASFLADGVIGGVGSVIIFLPQILILFLFIIFLEDSGYLARAAYLMDRAM…
iron_aquisition-iron_transport	21_Jan_SF_Bin71	d__Bacteria;p__Planctomycetota;c__Planctomycetes;o__Pirellulales;f__UBA7805;g__;s__	21_Jan	21_Jan_SF_Bin71_scaffold_88401_c1_1	YfeA-family-iron-binding-proteins	157.2	46.6	4361	0	0	0	MQQSARWPWFLSTCFALTCLLAVTGCSGTTTEARSAAQQAAGDRLTVVCTTTMIADLARNLVGDLADVRGIMKEGEDPHVYDVRPRDAEMIASGDVILLNGYHLEATLGHIIENNAEGKVVALAERAVSEPLSGADGLGAPDPHCWMNVEYFRGYAQHARDGLMAADPAHADVYQKNAETYFAELDKLHEWVQQQVATVPHERRVMITSHDAFEYLGHAYDIEVHGMIGISTEQAPRPQDIEKLEAVIRQRGVRALFVETSVSQTLNNLIKKSAEATGVKIGGTLYSDSLGPDGTPEGTYLGMMRHNVQTIVAALK*
iron_aquisition-iron_transport	21_Jan_SF_Bin71	d__Bacteria;p__Planctomycetota;c__Planctomycetes;o__Pirellulales;f__UBA7805;g__;s__	21_Jan	21_Jan_SF_Bin71_scaffold_88401_c1_2	YfeB-family-membrane-proteins	224.1	50.9	4361	0	0	0	MKSDVQTLGDVPGGSSPSDAPPVHTRNVTVAYDGRPVLRSVSFDLKPQTLTGIIGPNGAGKSTLLKAILGLLPLDAGRVEIFGQPVNDARDRLAYVPQKQSVDWDFPVTVLDVVLMGRYGQLGLFGRPSRADRDLALEALEKVGMQTFRRRHIRQLSGGQQQRVFLARALCQQADVMLLDEPFGGVDAATESAIFKLIDDLTEIGKTLLVVNHDLSILDRFDAVLLLNQRVIAYGPTPETATNENLRRTYGGRLSLLERADDTLQEMR*
iron_aquisition-iron_transport	21_Jan_SF_Bin72	d__Bacteria;p__Actinobacteriota;c__Thermoleophilia;o__Ga0077560;f__Ga0077560;g__;s__	21_Jan	21_Jan_SF_Bin72_scaffold_32145_c1_1	FbpB-FutB-family-iron-permease	200.2	118	2672	0	0	0	MAWSRRAPTALLTAAVGALFLAPLGYLLVRNAGNDRLLEIIFSQRAVAPLARTLALALATALIAGVLGTAGAWLITRTDLPARRVWGLLLALPLVMPSFIAAFAFIAAFSPGGLMEEVLGTRGVSVSGFWGALAVLSLLTYPYVLLPVAARLRQLPSALDESARLLGKSPLDVFRGVVLPQAAPAILAGCLLVFLYVVGDFGAVVLLRVETLTEGIFSNRLIDPEVSLALSLLLAVVALSAAGGERRLSRSSGRDQIRDASPAIVGLGRWLPAALAGLVALIGLALVVPAAVLVYWASKGLGGQGGGRIIDDPASLAGPAISTSLVSIVAAVVAVAVVLPVAYHMAQRRDRLGGVANAAIVSGFALPGLVVALALVFWALGSEVLVV
iron_aquisition-iron_transport	21_Jan_SF_Bin72	d__Bacteria;p__Actinobacteriota;c__Thermoleophilia;o__Ga0077560;f__Ga0077560;g__;s__	21_Jan	21_Jan_SF_Bin72_scaffold_32145_c1_2	FbpA-family-iron-binding-protein	274	62	2672	0	0	0	MSKGSLTWRPRLAAALPIVVVIGIVGAACSSADDENSITVYSGRSEELVAPLIERFEEQSEVQLDVRYGETADLALLIDEEGDNSPADVFFAQSPGAVAFLAGKERLGRLDETTVASIDQRFVDPDRRWTGVSGRQRVLVYNTDEVSEADLPSVVGEVIEGDLQGKVAVAPTNGSFQDFVTAFRTIEGEDPASAWLDALGDDGPPTYAKNSAIVDAVARGEVTMGLVNHYYALRALAEDPDLPVANHRFSAGDVGSLVIPATVSVLADAEDSAAAKEFVDFLLGEEAQQYFAEETFEYPLREGVAASDQLPPLSELQPPSYEFGTLADLRTTARLISESGLE*
iron_aquisition-iron_transport	21_Jan_SF_Bin72	d__Bacteria;p__Actinobacteriota;c__Thermoleophilia;o__Ga0077560;f__Ga0077560;g__;s__	21_Jan	21_Jan_SF_Bin72_scaffold_32145_c1_3	FbpC-family-ATPase	349.9	300	2672	0	0	0	MSSAPVIDSITRRAATGSLRVSGIRKTFGADAVLRGADLRVAAGKTLALLGPSGCGKTTLLRIIAGLESADAGSVALGESELVGRSTNVPAERRGIGMVFQEPALFPHLTVADNVGFGLSRAERRGPRVHESLALVGLDHLADRRPQTLSGGQQQRVALARALAPRPNAVLLDEPFSSLDAPLRAELRVEVRGLLADLGTTAIFVTHDREEALLMGDEVAVMLDGLIEQQGSAVELYDLPCSRSVAEFVGDANLLCGVASGRMADTLIGRVPLSEPAAGTVDVMVRPERVVLSPGGEAVVEGFEFYGHDVAYALRLPCGARLRALELGPPRFSRGDVLTPTYDGDPTVAFTADGCPAVASSFER*
iron_aquisition-iron_transport	21_Jan_SF_Bin72	d__Bacteria;p__Actinobacteriota;c__Thermoleophilia;o__Ga0077560;f__Ga0077560;g__;s__	21_Jan	21_Jan_SF_Bin72_scaffold_32145_c1_4	FeoA-family-iron-transporter	32.6	21	2672	0	0	0	NVALSALSAVDAPAKATIVRLAEHDGELLHWFYDQGLVPGTTLAVESGLDAAEQLNVVIEGEPRTISKRAADALFVRPAA*
iron_aquisition-iron_transport	21_Jan_SF_Bin73	d__Bacteria;p__Myxococcota;c__Polyangia;o__Polyangiales;f__SG8-38;g__SG8-38;s__	21_Jan	21_Jan_SF_Bin73_scaffold_25745_c1_3	FeoB-family-iron-transporter	191.6	120.4	2660	0	0	0	MNLGATTPEILIAGNPNSGKSTLFNALSGGSARVGNYPGVTVDRTTATVRLGAQQVELVDVPGMYSLTANSPEEQLAVDALVADETRAVICVVDATTLQRGLYLALQLLESGVPVVIALNMMDAAERMGLQIDTDLLSELFGAPVVPVVATKRQGLDALLKAVEDQLGLATPVDAPSVSYPAALEADLSELVPLIERWRPGAPSEQTRAVALWSLLSLGEDSLWGVRDSIRTAVRKLRSAATAQGRNPDLEIIATRYAWIEEQLSRASSKPDPKPNASERIDSVLTHPVFGLLVFAIVMFLIFEALFAWAEPAIGAIEDFTAFLQRQVAAALPDGVLQDLLVQGIIAGVGNVIVFAPQILILFLFIGFLEDSGYLARVAFVIDRVMKGVGLHGKAFVPL…
iron_aquisition-iron_transport	21_Jan_SF_Bin73	d__Bacteria;p__Myxococcota;c__Polyangia;o__Polyangiales;f__SG8-38;g__SG8-38;s__	21_Jan	21_Jan_SF_Bin73_scaffold_25745_c1_4	FeoA-family-iron-transporter	69	21	2660	0	0	0	MKSSLADLPLGQAAEIVSIDCDRVISRRLMEMGLLPGTKVRVVRVAPLGDPIELHVRDYALSVRRAEAARIAVAPGRAA*
iron_aquisition-iron_transport	21_Jan_SF_Bin74	d__Bacteria;p__Gemmatimonadota;c__Gemmatimonadetes;o__;f__;g__;s__	21_Jan	21_Jan_SF_Bin74_scaffold_7288_c1_4	Zip-family-zink-and-iron-uptake	40.5	25	9691	0	0	0	MGVWLMARHETWARKHTSELITFASGLLVAGSLLHLLTRAGEMAGASTAMIWALVAFVVLYVSENHFLPHPHARTEEDCGHHHAHAPNGYGWTAVAGLGLHSVLDGVAVGAGFSESYLTGSVIVALVVSHKLPVGIASMGVLYHGGAEKAQAVRASVFVALITPISVIASYALLQNASTPVIGSIVAAAGGSFLYVGAADLLPEGQASAPGKNTLAFGLGLAVMVVVLILVPHETL*
iron_aquisition-iron_transport	21_Jan_SF_Bin74	d__Bacteria;p__Gemmatimonadota;c__Gemmatimonadetes;o__;f__;g__;s__	21_Jan	21_Jan_SF_Bin74_scaffold_7288_c1_6	YfeA-family-iron-binding-proteins	61.5	46.6	9691	0	0	0	MRITSCTLAAPAIIRALVIAAACAAMSAGAGLAQERLRVVTTLPTYAAIAREIAGDMAEVTAIARGDEDVHFVNPRPSFARLLQSADLFVSTGLDLELWVPGLMERANNPRVVEGADGHVVAYAGIDLLDIPESASRVGGDVHVFGNPHVHTDPINGIQIGRNILAGLKRVDPQNGPRYEIRMVDFEDRLLARVFGDRLVEMLGKEVLLSLARSRGFWSFAGGQTFDGRQLTEYVGGWLELGLPFRGKRMACYHKNWAYFSARFDVECAIYVERKPGIPPSPGHVGEVIAFIEDNGIPVLFAANYFPRRQVEQVATRAGARALIVPEHVDGAPEVATYFELIDSWVSCLAAAFGGNVPPCRR*
iron_aquisition-iron_transport	21_Jan_SF_Bin8	d__Bacteria;p__Actinobacteriota;c__Acidimicrobiia;o__UBA5794;f__;g__;s__	21_Jan	21_Jan_SF_Bin8_scaffold_8614_c1_2	YfeA-family-iron-binding-proteins	80	46.6	94	0	0	0	MILKIAKRLGIGPALVLALIVGACSGTTTPTQRPLVVVSTTIWGDVVSSVMGNSGTVEVLMPIGADPHDFRPSAKQVALLDDADLVIVNGLGLEEGLADVIDSLSPARVLTLGPLLDPIAVGDSFDPHVWLDPQRAILAVDLVAERLGELDGNGQDWQERADGYKAELRNAMVQLEELAGQVQPERRVFVTQHDSLRYFAAAYGYEVVGTLIEGGSTLSQPSPQHLADITVLIEKRLVPAIFFDAGGSISLATSVAQGAGVSAVVGLYIGSLGGPGSGAETYIDMMLVNGTRIAAGLAPMEIR*
iron_aquisition-iron_transport	21_Jan_SF_Bin8	d__Bacteria;p__Actinobacteriota;c__Acidimicrobiia;o__UBA5794;f__;g__;s__	21_Jan	21_Jan_SF_Bin8_scaffold_8614_c1_4	YfeB-family-membrane-proteins	147.7	50.9	94	0	0	0	MSTVLIEGSGVEVRHGSVVALASSSFSIPSNAVTALIGPNGSGKSSLLNAIAGLAGTGSVTIGGAAADRMRHRVAYVLQTTKVNESMPVTVREVVTMGRFSTSGVFGRLTGADRAAVDVAIDRLGLADIAERHLSELSGGERQRVFVAQGLAQDHDVLLLDEPYTAVDVVSQQSIERAIADERGTGCSVVMSTHDLSVASTADHVILLAGRVVAEGPPAEALTTDTLSSAYGTRFMRLADGRFFIDDPAHTPVPGRHSHLERTIHPEAPGGGLHDD*
iron_aquisition-iron_transport	21_Jan_SF_Bin8	d__Bacteria;p__Actinobacteriota;c__Acidimicrobiia;o__UBA5794;f__;g__;s__	21_Jan	21_Jan_SF_Bin8_scaffold_895_c1_18	FbpA-family-iron-binding-protein	295.6	62	95	0	0	0	MPRLLTAIAVLAVALVGCGDDGTEALTVYSGRSETLVAPLIAQFEEETGIQVAVRYAGSTELAATILEEGGNSPADVFFAQDPASLGAVSGAGLFDRLAAETLELSRPDFSDGEGSWVGISGRARVLVYSTESVTELPMDRDDLLDAAWKGRIGIAPGNGSFLSFVAASILLDGENATRAWLEGLAANDPVRFDGNSAIVAAVDSGEIDVGLVNHYYLLRLLDEKGSSTAANHFFDAGGAAALVMPAGAGMLASSNNKDAATEFIEFLLSSDAQAYYASETFEYPLVPGIAASDALPPLDSLDAPEIDLGELGAALDRATELVSEAGLL*
iron_aquisition-iron_transport	21_Jan_SF_Bin8	d__Bacteria;p__Actinobacteriota;c__Acidimicrobiia;o__UBA5794;f__;g__;s__	21_Jan	21_Jan_SF_Bin8_scaffold_895_c1_19	FbpB-FutB-family-iron-permease	396.2	118	95	0	0	0	MAAAFVLVPVVAPLVVLAAKVVGAGGDAWSVAFSERTGRLLVQTIGLTAAVTTGALVIGTATAWLTVRSDLKGRRVWSVLVALPLVIPSYVLALVLLSAFGNDGVVTGALGFLGVDSLPSIAGSFGAWLALVITTYPFVHLIASAALRRIDPGLTDAARSLGASPLAAFRTAVLPQLRPALAAGGLLAALYTLSDFGAVSLMRFDAFTRAIYAQYQGRLDRTPAAVLAMILIALVLVILMIEQRSRGKGRAYTPRPSRTPTQVTMRPAMRGLATGFLGIVTLVGFVLPIVVLVGWLLRSDTVSLEWSAAFGSLWVSVAAAMLAMAAAIPVAVLVVRHRSRLSIAMDRAIHSVFALPHIAVALAMVFLAVNYLGPLYQGFAVLIITYVALFLPQASGAAR…
iron_aquisition-iron_transport	21_Jan_SF_Bin8	d__Bacteria;p__Actinobacteriota;c__Acidimicrobiia;o__UBA5794;f__;g__;s__	21_Jan	21_Jan_SF_Bin8_scaffold_895_c1_20	FutC-family-ATPase	384.7	376	95	0	0	0	MNAEVVISCAQLTKRFGEAVALDNFDLEVARGTILGLLGPSGSGKTTALRLIAGFDTPDGGSVSISGRQVVGPGVWVPPEQRRVGMVFQDYALFPHLDVAANVGFGIPDKELRGPRVSEILDMVGLGDLSHRMPHELSGGEQQRVALARALAPKPDVILLDEPFSNLDAPQRERVRREVRTILVEARATAIFVTHDQEEALSISDQVAIMRRGRVLQTASPDEVYHRPVDCWVARFLGEGETMPGVAAGATVETVIGTFKLAEPADGEVEVIIRPEAVRLIADPRGLSRVVEREFYGHDQLVTLELPDGRQLLSRTPTTPLFTPGDRVTVEVDEVLAFEAHEH*
iron_aquisition-iron_transport	21_Jan_SF_Bin9	d__Bacteria;p__Proteobacteria;c__Alphaproteobacteria;o__Rhizobiales;f__Anderseniellaceae;g__Anderseniella;s__	21_Jan	21_Jan_SF_Bin9_scaffold_21273_c1_3	FbpC-family-ATPase	325.8	300	3063	0	0	0	MAGITVHNLTKRYGDARALDNVSLDIEPSEFLVLLGPSGCGKTTLLRCLAGLETPDEGEIVIDGKTVFSSDRKIEVPPGKRELGMVFQSYALWPHMTVRDNLKFGLDVLKIAKPAADERLDKILDDVGLGEFGERYPSELSGGQQQRVALARLLATQPSVFLMDEPLSNLDARLRMDMRVELKRFQAETGATTVYVTHDQTEAMTMATRVVVMKEGSIQQVSAPERLYRHPETTFVADFIGMPRINLIELDVTDHAETTFSNGDVNIDLGWVPGPDRVVVGARPEDIVLSEEPIEQGEEYEIGAVLPNGPETMIQLQRGKTSVIARVEHNTPLRAGQRVNLTFRTGSINVYDAGTRAIISNPTAVIDMAS*
iron_aquisition-iron_transport	21_Jan_SF_Bin9	d__Bacteria;p__Proteobacteria;c__Alphaproteobacteria;o__Rhizobiales;f__Anderseniellaceae;g__Anderseniella;s__	21_Jan	21_Jan_SF_Bin9_scaffold_21273_c1_4	FbpB-FutB-family-iron-permease	142	118	3063	0	0	0	ALPWLPRSLRGLTDPVNVMMLIMLALLAYLVLWPFVQLVIETLTWGEGDRRVSRDAVPGEFTWFHWLQATSGPISGKMLYGPLVNTLITGAIATVLALFTGGVLAWCVVRSDMPGKRWLQPLLTLPYIVPSFAIALAWEAVFRSPKVGGQPGLYETFLGIAPPEWLSYGAVPISITLAIHYFPFAYLLVAGGLATIDSQMEEGALIAGAGRLMILRRITFPVVAPAFVAAFVLTFGKTIGQFALPFLLGAPTQFHTVATMVYANLALGLDSMAFVLAIILIVMSLIAVWASNRFVGKNSRRFETISGKGFRSREIALGGWRWPVFVAVSLFGFVVGILPLIILGVQSVMLIDGFYGLDNLTSHFWIGRSNPDIAFGEPGVLHNDLILGATWNTLKLAFI…
iron_aquisition-iron_transport	21_Jan_SF_Bin9	d__Bacteria;p__Proteobacteria;c__Alphaproteobacteria;o__Rhizobiales;f__Anderseniellaceae;g__Anderseniella;s__	21_Jan	21_Jan_SF_Bin9_scaffold_6307_c1_12	FeoB-family-iron-transporter	185.5	120.4	3077	0	0	0	MSEALAQQLCIALIGNPNCGKTALFNALTGSRQKVANYPGVTVERKEGIFETPGGRRIHVLDLPGTYSLRARSPDEAITRDTVLGQLATEAAPDLVVCVADATNLRLTLRLVLELKKVGRPIVLALNMFDIAERRGIGIDMDALSRDLGIPVVSTVAVRRNGIAALLRQIDRLAPESGSNGPGGWREPSAEQVRSAHGDAQRILDACVTVPGHPDIWTRRLDRVVLHPVAGILILLAVLFLVFQAVFVWAAPAMELIATAFDALAVAAQAWLPQGMLRSLLTDGFISGVGSVLVFLPQIMILFFFINLMEDFGYMARAAFLMDRVIGGVGLHGRAFIPLLSSFACAVPGIMATRVINNRRDRLATIMVAPLMTCSARIPVYTLLIAAFVPHRSIAGFVN…
iron_aquisition-iron_transport	21_Jan_SF_Bin9	d__Bacteria;p__Proteobacteria;c__Alphaproteobacteria;o__Rhizobiales;f__Anderseniellaceae;g__Anderseniella;s__	21_Jan	21_Jan_SF_Bin9_scaffold_6307_c1_13	FeoA-family-iron-transporter	53.8	21	3077	0	0	0	MPPAGLVRSDAPGDEPCADIVQLGRGARGIRGTVVQVGAETGTVPDCIAAAELERLLLEIGFVEGAAIEILHEGFIRGDPIAVRLDDMRVALRRREADAILVRVAGGSTHAAGSES*
iron_aquisition-iron_transport	21_July_SF_Bin1	d__Bacteria;p__Desulfobacterota;c__Desulfobacteria;o__Desulfobacterales;f__BuS5;g__UBA11574;s__UBA11574 sp002868985	21_July	21_July_SF_Bin1_scaffold_2268_c1_5	FeoA-family-iron-transporter	52.3	21	10455	0	0	0	MNKLSMRRMRENQSGIISAVKADGEMGRRIRDMGLVPGTHIKIQGRAPLYDPVALRVMGFTLTLRNNEADLIEVEVE*
iron_aquisition-iron_transport	21_July_SF_Bin1	d__Bacteria;p__Desulfobacterota;c__Desulfobacteria;o__Desulfobacterales;f__BuS5;g__UBA11574;s__UBA11574 sp002868985	21_July	21_July_SF_Bin1_scaffold_2268_c1_6	FeoB-family-iron-transporter	228.4	120.4	10455	0	0	0	METTIALAGNPNSGKTTLFNELTGARQHVGNYPGVTVEKKQGTYVNNGYKINIVDLPGTYSLTAYSLEEVVARDFLVNEDPGVVINIVDASNLERNLYLSLQFMEMGIPICIALNMIDVAKNRGIEINEKKLSELLRIPVVPTVARSGRGKTELMNAAEKMVKNNEKPVPLYISYGSDVDQALVEMEAEISVNNFLTDSYRARWVALKYLENDEQIRSLGQKTNSDLSAKLEAIVNRFSVHLQDTLNTYPEAMIADHRYGYIKSIIKQGVISFKQDQDRLFLSDKIDKVLTNRFLGPVIMVAVLMGLYHFTFAYSKAPVGWLESFFGWIGVMAETYLPNGLIKSLVISGIIDGIGGVLGFVPLIMFMFFGISLLEDSGYLARVAFMLDRVFQIFGLHGS…
iron_aquisition-iron_transport	21_July_SF_Bin1	d__Bacteria;p__Desulfobacterota;c__Desulfobacteria;o__Desulfobacterales;f__BuS5;g__UBA11574;s__UBA11574 sp002868985	21_July	21_July_SF_Bin1_scaffold_12_c1_33	FeoB-family-iron-transporter	218.5	120.4	10457	0	0	0	MIQKRLSIALAGNPNSGKTTIFNNITGTRQKVGNWPGVTVEKKEGNINKSGYDLKIIDLPGTYSLTPFSIEEIVARNFILDERPDVVIDIIDASNLERSLYLATQLREIDCKVLFALNMADVAQTRGIKIDDKKLSELLAVPVVFTIGNKNKGIETLLKAAIELAESDSVTPKKRKVKYSKDIEDSISKIERFIENHAADSIPYNIRWTAIKLLEDDQIVKERVLEKTGKIGEDILREIDNQRNFLVDRFDDDPEIVMTDERYGFIAGIIMEALTTSTQQRVDISRNVDLVLTNRFIGFPIFIFFIWAMFQLTFTLGAYPMDWISSGINLFSTLLAHVLPDNIFKDFLINGVIAGVGSVMIFLPNILILFFCIALFEDTGYMSRAAFLMDKIMHLIGLH…
iron_aquisition-iron_transport	21_July_SF_Bin1	d__Bacteria;p__Desulfobacterota;c__Desulfobacteria;o__Desulfobacterales;f__BuS5;g__UBA11574;s__UBA11574 sp002868985	21_July	21_July_SF_Bin1_scaffold_12_c1_34	FeoA-family-iron-transporter	60.3	21	10457	0	0	0	MLLSEMKEKQTATVVRVGGIGALRRRILEMGILKGTEIQVEKYAPLKDPVELIVKGYHISLRVEEAAQITVENVK*
iron_aquisition-iron_transport	21_July_SF_Bin10	d__Bacteria;p__Proteobacteria;c__Gammaproteobacteria;o__Woeseiales;f__Woeseiaceae;g__UBA1844;s__	21_July	21_July_SF_Bin10_scaffold_5452_c1_1	FeoB-family-iron-transporter	125.4	120.4	9830	0	0	0	MTKTTEIRVPANQIPVSRRADASIAVVGNPNSGKSTLFNRLTGLRQRIGNYPGVTVERHIGTLKVGERSLELVDLPGTHALSAHSLEEQIAVDVILGHMEGTATPDGILAVVDATSLYQGLYLVQQLL
iron_aquisition-iron_transport	21_July_SF_Bin10	d__Bacteria;p__Proteobacteria;c__Gammaproteobacteria;o__Woeseiales;f__Woeseiaceae;g__UBA1844;s__	21_July	21_July_SF_Bin10_scaffold_5452_c1_2	FeoA-family-iron-transporter	41.9	21	9830	0	0	0	MKRNGSTLASLRKGQKGVIASVNAADPQVQRLMTLGLVEGAIVELASAALGGDPMEFRLFGRGISLRQEQARHFAVSPVAAGGD*
iron_aquisition-iron_transport	21_July_SF_Bin12	d__Archaea;p__Crenarchaeota;c__Nitrososphaeria;o__Nitrososphaerales;f__Nitrosopumilaceae;g__Nitrosopumilus;s__	21_July	21_July_SF_Bin12_scaffold_466_c1_7	YfeB-family-membrane-proteins	127.6	50.9	7414	0	0	0	MLKVVEISNLTVQYPDVKALDDVSFVVNQGDFLGIIGPNGAGKSTLFDSMLGLNTKYKGIIKFFGEDIRKSKNYLKEIGYVPQKPIFEKNFPVTVNDVVRMGLKNESDENKIDEILQQLWIHELSNRRIGELSGGQQQRVFIAKALVNNPKILILDEPVTGIDQQSIELFYSILRELNSKQKITIIWSSHDLDAVNQLANHVACLNRTLFFHGEAEKFFSDDELVKQYSEASMQEHMHHH*
iron_aquisition-iron_transport	21_July_SF_Bin12	d__Archaea;p__Crenarchaeota;c__Nitrososphaeria;o__Nitrososphaerales;f__Nitrosopumilaceae;g__Nitrosopumilus;s__	21_July	21_July_SF_Bin12_scaffold_466_c1_8	YfeA-family-iron-binding-proteins	103.9	46.6	7414	0	0	0	MNIQIKLAIIAIAVIIPLSSIVVYGTESNQQFAKTDSSKLQVISSFYPLHEFSQNVGQEKVDAILLVPIGVEPHDWEPTIKDVQRMQTSDLVIINGIGFENWVDSLDEITYQGKIIDTSNGILIKNFDEEHDENFGDPHIWLNPVNAKIQVQNIADAFSGSDPDNQKYYQSNAAKYIKQLDLLDLKIRNELSNCNHDFIAFHDAFSYFADEYNLNQHTIISSNDPHGEATAKTLEDVISISQKLDIKVIFSEETVDTRTSEIIANEIDGKVLVLSPLEVGSDGNYISKMTENLDSLKEALC*
iron_aquisition-iron_transport	21_July_SF_Bin12	d__Archaea;p__Crenarchaeota;c__Nitrososphaeria;o__Nitrososphaerales;f__Nitrosopumilaceae;g__Nitrosopumilus;s__	21_July	21_July_SF_Bin12_scaffold_7056_c1_2	Zip-family-zink-and-iron-uptake	37.5	25	7420	0	0	0	MELSNNSSKGKVIASGIIPFAFVVLMMVYLFGPGADLLDLGVPLPEITIEKVDFVDSEIQATVRNTGPISVEVVMADVNDRIQPAAVEPDRFLERYETALVRIPFEWNTAEPYTIGITIEDGTRFEKEIEAAAPALELSLDLAIFFAIIGTYVGIIPVMIGLLWLPFIKKISKQKYHFFLALTAGLLLFLAFDSIEEAIDVSDESLAGSFNGTLLVATVVVLSFLGLYYSGDKLVKKADSSKLAKPVAIALMISIGIGLHNFGEGLAIGAAVGLGSIAFSTFLIVGFALHNTTEGIAIAAPMSRGKLMLGKLAAMGMIAGTPAIFGAWIGGFVYSPFTSVIFLAIGSGAIFQVIIVIMKWIRDEGDKNLSSISVVSGFAVGMLVMYLTSILV*
iron_aquisition-iron_transport	21_July_SF_Bin12	d__Archaea;p__Crenarchaeota;c__Nitrososphaeria;o__Nitrososphaerales;f__Nitrosopumilaceae;g__Nitrosopumilus;s__	21_July	21_July_SF_Bin12_scaffold_7056_c1_3	FeoE-family-iron-efflux	24	20	7420	0	0	0	EISSNVEKNIKNNISNAIITIHFEPNWEDVPLDAKIIDIAKNVDGVKGVHNVSTHKTKGKTFSNLHVMVSREINLFSAHKISEIIEQRIQENIPEIEHATIHLEPFVKLPENFSLEDKVTEERIKTILEKYPEIKKIGRIISLNFENILKIDIDCSFDKELSIEKVHDLTSEIEHIIRTEIQNAVITIHPEPD*
iron_aquisition-iron_transport	21_July_SF_Bin13	d__Bacteria;p__Proteobacteria;c__Gammaproteobacteria;o__Woeseiales;f__Woeseiaceae;g__UBA1844;s__	21_July	21_July_SF_Bin13_scaffold_340_c1_7	FeoE-family-iron-efflux	45.3	20	8476	0	0	0	MSHAHDNSNMRRVTIALVLTGTFMIVEVVGGILSGSLALLADAGHMLTDTMALALAAVAFRVSKRPGDQKLTYGYQRFQILAAFVNGLSLLFIVGWILYEAVSRFLSPQDVLGKTMLIVAAAGLVVNIIAFTVLHRGDRENLNIRGAALHVAGDLLGSVAAIVAAVVIIFTGWMAIDPILSVAVAILILKSAWTLVKRSAHVLLEGAPEWLNVAAMQENIVSQIPEVGSVHHVHIWGLTPQELMMTMHVRVNCELENPTTLIRQIKALMKDDYGIGHSTIELETDDCADH*
iron_aquisition-iron_transport	21_July_SF_Bin13	d__Bacteria;p__Proteobacteria;c__Gammaproteobacteria;o__Woeseiales;f__Woeseiaceae;g__UBA1844;s__	21_July	21_July_SF_Bin13_scaffold_340_c1_10	FeoA-family-iron-transporter	38.9	21	8476	0	0	0	MDGNGKTLASLKRGQKGVIAAVDATDPLVQRLMVLGLVEGAEVELAGSALGGDPMEFRLFGCGISLRQEQARSFTVSSCESVD*
iron_aquisition-iron_transport	21_July_SF_Bin13	d__Bacteria;p__Proteobacteria;c__Gammaproteobacteria;o__Woeseiales;f__Woeseiaceae;g__UBA1844;s__	21_July	21_July_SF_Bin13_scaffold_340_c1_11	FeoB-family-iron-transporter	172.5	120.4	8476	0	0	0	MTKATETLIPLSDISVRRLPNASIAVVGSPNSGKSTVFNRLTGLRQRIGNYPGVTVERHVGTLKTDDQTIELVDLPGTHGLSAHSFEEQIAIDVIFGRMQGTQPPDAILAVVDATNLYQGLYLVQQLLELERPIVIALTMIDAAEAGGLNIDIEALAAHLSGIRICPVVATTGRGINELRNALVGLADEEAPAPAEAWPEISAVAEQLAKTATVPLRRAEIERLLIDGATGANQHVLDCLGTNAAAEIDRHREELFGFDPPLAREARVRYGWVRAVLDDVQQRIPPFYSWRIRLGAWINRPIPGTIGLFLVMAIVFQAVFAWATPIMDLIDNASAMLGSAVSAGLGEGAFSSLIADGVIAGVGSVIIFLPQILILFVFIILLEDSGYLARAAYLMDRAM…
iron_aquisition-iron_transport	21_July_SF_Bin16	d__Bacteria;p__Desulfobacterota;c__Syntrophobacteria;o__BM002;f__BM002;g__BM002;s__BM002 sp002899795	21_July	21_July_SF_Bin16_scaffold_3175_c1_1	FbpB-family-iron-permease	159.8	88.4	5226	0	0	0	SIIAFLVLYPLSILLVESFKIAGTGGWGISNYLEFFKDTYYLKTFGNTLFLSTLVLLTTTLFGIPLSYILARYRQRGKTVFTALILLPIVLPAYAGVFAFIIFFGRFGTVNLLLIDMGLIKEPINFIYGLHGLVFVQSLHMLPFIVLSLSAGFTNIDPCFEEAAEVEGASGFWRFLTVTLPLCTPTYLAGAVIVFLWPFTDWLTPLILGQVDFLPSVAYINIAYHFTDMHRKYMGIVAVVVSSIVCITLFLLARWWVERKKYTGLSKGTTAEGRVIEPSPLVKVGSYVYMIFIALLVLLIPIVLGLAAFSRRWVLEPFPSYWTLENFRLILLESPGLIMNSFKFSLIALLFGIVFGLPAAYLIVRTRMPGRDALDFVITLMLAFPGIAVGVSYLLGFWK…
iron_aquisition-iron_transport	21_July_SF_Bin16	d__Bacteria;p__Desulfobacterota;c__Syntrophobacteria;o__BM002;f__BM002;g__BM002;s__BM002 sp002899795	21_July	21_July_SF_Bin16_scaffold_3175_c1_2	FbpC-family-ATPase	348	300	5226	0	0	0	MAFIEVRNLFKCFKKVVAVNHIDLEVNEGEMLTLLGPSGCGKTTTLRCIAGLEKPEEGDIVIDGKPMLSEGFVEPSKRGIGMVFQNYAVWPHMKVYKNIVYGLKIQKIPKQSIKERAQQVLDLVGLDGLEERYPGQLSGGQQQRVALARALVGNPKVLLLDEPLSNLDAKLREELRFEIKSLVRRMGITSVYVTHDQAEAMVISDRIAVMDSGNVVQIGTAQEIYDKPANRFVADFIGTMNFMAGEVVQVLQGTEAVYVRTEFSEKMMCKTPSLMVTTPGEEVYASIRPEDVEVFVEPPQGKENLFKGTIAHKAYLGNFLYFFVSVNGTMIRVQAPHNLPREEGDEIYLFLNPEKCMILI*
[truncated: 12,802 more rows]
