# Supplementary material for: Metabolic capacity is maintained despite shifts in microbial diversity in estuary sediments
Source: ISME Commun. 2025 Oct 11;5(1):ycaf182. doi: 10.1093/ismeco/ycaf182 (PMC12687941; doi:10.1093/ismeco/ycaf182)
Supplement: SupplementaryTable7_ycaf182 [file supplementarytable7_ycaf182.xlsx]

## Sheet: Sheet1
Supplementary Table 7. Gene presence/absence data used to calculate functional redundancy scores in SFB MAGs are shown in fr_traits. Sheet fr_scores shows the value of functional redundancy calculated per trait and site and prop_traits shows the proportion of traits in MAGs based on gene presence/absence.

## Sheet: fr_traits
pathway	gene description	KO	13_Jan_SF_Bin1	13_Jan_SF_Bin10	13_Jan_SF_Bin12	13_Jan_SF_Bin13	13_Jan_SF_Bin14	13_Jan_SF_Bin2	13_Jan_SF_Bin21	13_Jan_SF_Bin23	13_Jan_SF_Bin29	13_Jan_SF_Bin30	13_Jan_SF_Bin31	13_Jan_SF_Bin32	13_Jan_SF_Bin36	13_Jan_SF_Bin38	13_Jan_SF_Bin40	13_Jan_SF_Bin42	13_Jan_SF_Bin43	13_Jan_SF_Bin44	13_Jan_SF_Bin46	13_Jan_SF_Bin49	13_Jan_SF_Bin5	13_Jan_SF_Bin52	13_Jan_SF_Bin53	13_Jan_SF_Bin54	13_Jan_SF_Bin58	13_Jan_SF_Bin61	13_Jan_SF_Bin62	13_Jan_SF_Bin63	13_Jan_SF_Bin8	13_July_SF_Bin1	13_July_SF_Bin10	13_July_SF_Bin11	13_July_SF_Bin18	13_July_SF_Bin19	13_July_SF_Bin2	13_July_SF_Bin23_1	13_July_SF_Bin23_2	13_July_SF_Bin24	13_July_SF_Bin26	13_July_SF_Bin27	13_July_SF_Bin28	13_July_SF_Bin30	13_July_SF_Bin31	13_July_SF_Bin32	13_July_SF_Bin33	13_July_SF_Bin34	13_July_SF_Bin35
reductive dsrAB	reductive dsrA	KO:K11180	0	0	1	0	1	0	0	0	0	1	1	0	0	1	0	0	0	0	0	1	0	0	0	1	0	0	0	0	1	0	0	0	0	0	0	0	0	0	0	0	0	0	0	0	0	0	0
reductive dsrAB	reductive dsrB	KO:K11181	0	0	1	0	1	0	0	0	0	0	1	0	0	1	0	0	0	0	0	1	0	0	0	1	0	0	0	0	1	0	0	0	0	0	0	0	0	0	0	0	0	0	0	0	0	0	0
oxidative dsrAB	oxidative (reverse) dsrA	KO:K11180	0	1	0	0	0	0	0	0	0	0	0	0	0	0	0	1	0	0	0	0	0	0	0	0	1	0	1	0	0	1	0	0	0	0	0	1	0	0	0	0	0	0	1	0	0	0	1
oxidative dsrAB	oxidative (reverse) dsrB	KO:K11181	0	1	0	1	0	0	0	0	0	0	0	0	0	0	0	1	0	0	0	0	0	0	0	0	1	0	1	0	0	1	0	0	1	0	0	1	0	0	0	0	0	0	1	0	0	0	1
soxAX	soxA	KO:K17222	0	0	0	1	0	0	0	0	0	0	0	0	0	0	0	1	0	1	0	0	0	0	0	0	0	0	1	0	0	0	0	0	1	2	0	0	0	0	0	0	0	0	1	0	0	0	1
soxB	soxB	KO:K17224	0	0	0	1	0	0	0	1	0	0	0	0	0	0	0	1	0	1	0	0	0	0	0	0	0	0	1	0	0	3	0	0	1	1	0	0	0	0	0	0	0	0	1	0	0	0	1
soxCD	soxC	KO:K17225	0	0	0	0	0	0	0	0	0	0	0	0	0	0	0	0	0	0	0	0	0	0	0	0	0	0	0	0	0	0	0	2	0	0	0	0	0	0	0	0	0	0	0	0	0	0	0
soxAX	soxX	KO:K17223	0	0	0	0	0	0	0	0	0	0	0	0	0	0	0	1	0	0	0	0	0	0	0	0	0	0	1	0	0	0	0	0	1	2	0	0	0	0	0	0	0	0	1	0	0	0	1
soxYZ	soxY	KO:K17226	0	1	0	0	0	0	0	0	1	0	0	0	0	0	0	1	0	0	0	0	0	0	0	0	0	0	1	0	0	0	0	0	1	2	0	0	0	0	0	0	0	0	2	0	0	0	1
soxYZ	soxZ	KO:K17227	0	1	0	1	0	0	0	0	0	0	0	0	0	0	0	1	0	0	0	0	0	0	0	0	0	0	2	0	0	0	0	0	0	2	0	0	0	0	0	0	0	0	1	0	0	0	2
Nitric oxide reduction	norB	K04561	0	0	0	1	0	0	0	0	0	0	1	0	0	0	0	1	0	0	1	0	1	0	0	0	0	0	0	0	0	0	1	1	0	0	0	0	0	0	0	0	0	0	0	0	0	0	0
Nitric oxide reduction	norC	K02305	0	0	0	0	0	0	0	0	0	0	0	0	0	0	0	1	0	0	0	0	0	0	0	0	0	0	0	0	0	0	1	1	0	0	0	0	0	0	0	0	0	0	0	0	0	0	0
Nitrous oxide reduction	nosZ	K00376	0	0	0	0	0	1	0	0	0	0	0	0	0	0	0	0	0	0	0	0	1	0	0	0	0	0	0	0	0	0	0	0	0	0	0	0	0	0	0	1	0	0	0	0	0	0	0
Nitrite reduction	nirK	K00368	0	0	0	0	0	0	0	0	0	0	0	0	0	0	3	0	0	0	1	0	0	3	0	0	0	0	0	3	0	0	1	0	0	0	0	0	0	0	0	0	2	3	0	0	3	1	0
Nitrite reduction	nirS	K15864	0	0	0	1	0	0	0	0	1	0	0	2	0	0	0	2	0	1	0	0	0	0	1	0	1	0	1	0	0	1	0	0	1	2	0	1	1	0	0	0	0	0	0	1	0	0	2
Nitrate reduction	napA	K02567	0	0	0	0	1	1	0	0	0	0	0	0	0	0	0	0	0	0	0	2	0	0	0	1	0	0	0	0	2	1	0	0	0	0	0	0	0	0	0	0	0	0	0	0	0	0	0
Nitrate reduction	napB	K02568	0	0	0	0	2	1	0	0	0	0	0	0	0	0	0	0	0	0	0	0	0	0	0	1	0	0	0	0	1	1	0	0	0	0	0	0	0	0	0	0	0	0	0	0	0	0	0
Nitrate reduction	narG, narZ, nxrA	K00370	1	0	0	0	0	0	0	0	0	0	0	0	0	0	0	1	0	0	0	0	0	0	0	0	0	0	0	0	0	0	0	1	0	0	0	0	0	0	1	0	0	0	0	0	0	0	0
Nitrite oxidation	nxrA		0	0	0	0	0	0	0	0	0	0	0	0	0	0	0	0	0	0	0	0	0	0	0	0	0	0	0	0	0	0	0	0	0	0	1	0	0	1	0	0	0	0	0	0	0	0	0
Nitrite reduction	nirB	K00362	1	0	1	0	0	0	0	1	0	2	0	0	0	0	0	1	0	0	0	0	0	0	0	0	0	1	1	0	1	0	1	0	0	0	0	0	0	0	0	0	0	0	0	0	0	0	0
Nitrite reduction	nirD	K00363	0	0	0	0	0	0	0	1	0	0	0	0	0	0	0	1	0	0	0	0	0	0	0	0	0	0	0	0	0	0	0	0	0	0	0	0	0	0	0	0	0	0	0	0	0	0	0
Nitrite reduction	nrfA	K03385	0	0	0	0	0	1	0	0	0	1	0	0	0	0	0	0	0	0	1	2	1	0	0	0	0	0	0	0	1	0	0	0	0	0	0	0	0	0	0	0	0	0	0	0	0	0	0
Nitrite reduction	nrfH	K15876	0	0	0	0	0	1	0	0	0	1	0	0	0	0	0	0	0	0	1	1	0	0	0	0	0	0	0	0	1	0	0	0	0	0	0	0	0	0	0	0	0	0	0	0	0	0	0
Nitrogen fixation	nifD	K02586	0	0	1	0	1	0	0	0	0	0	0	0	0	0	0	0	0	0	0	2	0	0	0	1	0	0	0	0	0	0	0	0	0	0	0	0	0	0	0	0	0	0	0	0	0	0	0
Nitrogen fixation	nifH	K02588	0	0	1	0	2	0	0	0	0	0	0	0	0	0	0	0	0	0	0	1	0	0	0	1	0	0	0	0	0	0	0	0	0	0	0	0	0	0	0	0	0	0	0	0	0	0	0
Nitrogen fixation	nifK	K02591	1	0	1	0	3	0	0	0	0	0	0	0	0	0	0	0	0	0	0	2	0	0	0	0	0	0	0	0	0	0	0	0	0	0	0	0	0	0	0	0	0	0	0	0	0	0	0
Hydroxylamine oxidation	hao	K10535	0	0	0	1	0	0	0	0	0	0	0	0	0	0	0	1	0	0	0	0	0	0	0	0	0	0	0	0	0	0	0	0	0	0	0	0	0	0	0	0	0	0	0	0	0	0	0
Ammonia Oxidation	pmoA-amoA	K10944	0	0	0	0	0	0	0	0	0	0	0	0	0	0	1	0	0	0	0	0	0	1	0	0	0	0	0	1	0	0	0	0	0	0	0	0	0	0	0	0	1	0	0	0	1	0	0
Ammonia Oxidation	pmoB-amoB	K10945	0	0	0	0	0	0	0	0	0	0	0	0	0	0	0	0	0	0	0	0	0	1	0	0	0	0	0	2	0	0	0	0	0	0	0	0	0	0	0	0	1	0	0	0	1	0	0
Ammonia Oxidation	pmoC-amoC	K10946	0	0	0	0	0	0	0	0	0	0	0	0	0	0	1	0	0	0	0	0	0	1	0	0	0	0	0	1	0	0	0	0	0	0	0	0	0	0	0	0	1	0	0	0	1	0	0
[truncated: 592 more columns]

## Sheet: fr_scores
fr	D	q	S	month	site	meta	trait
0.0482817	31.465728592908295	0.5	632	SF_Jan12	Site 13	-METAGENOME.fastq.gz Relative Abundance (%)	Ammonia Oxidation
0.0333395	19.270045720893517	0.5	549	SF_Jan12	Site 21	-METAGENOME.fastq.gz Relative Abundance (%)	Ammonia Oxidation
0.0386837	24.635727707291544	0.5	612	SF_Jan12	Site 24	-METAGENOME.fastq.gz Relative Abundance (%)	Ammonia Oxidation
0.054568002127877845	33.35882526183156	0.5	594	SF_Jan12	Site 4.1	-METAGENOME.fastq.gz Relative Abundance (%)	Ammonia Oxidation
0.0445671	28.096770112258856	0.5	609	SF_Jan12	Site 8.1	-METAGENOME.fastq.gz Relative Abundance (%)	Ammonia Oxidation
0.0618762	32.43312460698234	0.5	509	SF_Jul11	Site 13	-METAGENOME.fastq.gz Relative Abundance (%)	Ammonia Oxidation
0.0325142	20.150863509215725	0.5	590	SF_Jul11	Site 21	-METAGENOME.fastq.gz Relative Abundance (%)	Ammonia Oxidation
0.0420735	24.89773140041777	0.5	569	SF_Jul11	Site 24	-METAGENOME.fastq.gz Relative Abundance (%)	Ammonia Oxidation
0.046591394958023676	24.71502003363405	0.5	510	SF_Jul11	Site 4.1	-METAGENOME.fastq.gz Relative Abundance (%)	Ammonia Oxidation
0.0627657	39.53813935982989	0.5	615	SF_Jul11	Site 8.1	-METAGENOME.fastq.gz Relative Abundance (%)	Ammonia Oxidation
0.0528183	28.30704638514907	0.5	518	SF_May12	Site 13	-METAGENOME.fastq.gz Relative Abundance (%)	Ammonia Oxidation
0.030535392087618813	19.687659957622714	0.5	613	SF_May12	Site 21	-METAGENOME.fastq.gz Relative Abundance (%)	Ammonia Oxidation
0.046913492742047536	30.086365500069473	0.5	621	SF_May12	Site 24	-METAGENOME.fastq.gz Relative Abundance (%)	Ammonia Oxidation
0.0509497	31.51886493345047	0.5	600	SF_May12	Site 4.1	-METAGENOME.fastq.gz Relative Abundance (%)	Ammonia Oxidation
0.0574972	34.405864698637366	0.5	582	SF_May12	Site 8.1	-METAGENOME.fastq.gz Relative Abundance (%)	Ammonia Oxidation
0.0581051	37.72241992399178	0.5	633	SF_Oct11	Site 13	-METAGENOME.fastq.gz Relative Abundance (%)	Ammonia Oxidation
0.033017649791851775	20.777572225319215	0.5	600	SF_Oct11	Site 21	-METAGENOME.fastq.gz Relative Abundance (%)	Ammonia Oxidation
0.038454869563590066	24.64974478160789	0.5	616	SF_Oct11	Site 24	-METAGENOME.fastq.gz Relative Abundance (%)	Ammonia Oxidation
0.0534054	30.69340801605269	0.5	557	SF_Oct11	Site 4.1	-METAGENOME.fastq.gz Relative Abundance (%)	Ammonia Oxidation
0.049932	32.007752807962696	0.5	622	SF_Oct11	Site 8.1	-METAGENOME.fastq.gz Relative Abundance (%)	Ammonia Oxidation
0.0301792	20.043077728992333	0.5	632	SF_Jan12	Site 13	-METAGENOME.fastq.gz Relative Abundance (%)	Hydroxylamine oxidation
0.026740581144386873	15.653838467124007	0.5	549	SF_Jan12	Site 21	-METAGENOME.fastq.gz Relative Abundance (%)	Hydroxylamine oxidation
0.020212397785519153	13.349775046952203	0.5	612	SF_Jan12	Site 24	-METAGENOME.fastq.gz Relative Abundance (%)	Hydroxylamine oxidation
0.039236249699124516	24.267096071580838	0.5	594	SF_Jan12	Site 4.1	-METAGENOME.fastq.gz Relative Abundance (%)	Hydroxylamine oxidation
0.042893644582260367	27.079335906014304	0.5	609	SF_Jan12	Site 8.1	-METAGENOME.fastq.gz Relative Abundance (%)	Hydroxylamine oxidation
0.0447316	23.723639805745588	0.5	509	SF_Jul11	Site 13	-METAGENOME.fastq.gz Relative Abundance (%)	Hydroxylamine oxidation
0.0199521	12.75181213843978	0.5	590	SF_Jul11	Site 21	-METAGENOME.fastq.gz Relative Abundance (%)	Hydroxylamine oxidation
0.0176641	11.033235252420619	0.5	569	SF_Jul11	Site 24	-METAGENOME.fastq.gz Relative Abundance (%)	Hydroxylamine oxidation
0.0406196	21.675351689541042	0.5	510	SF_Jul11	Site 4.1	-METAGENOME.fastq.gz Relative Abundance (%)	Hydroxylamine oxidation
0.0453028	28.815948671367558	0.5	615	SF_Jul11	Site 8.1	-METAGENOME.fastq.gz Relative Abundance (%)	Hydroxylamine oxidation
0.019389715014152372	11.024482662316776	0.5	518	SF_May12	Site 13	-METAGENOME.fastq.gz Relative Abundance (%)	Hydroxylamine oxidation
0.015155	10.274855257483553	0.5	613	SF_May12	Site 21	-METAGENOME.fastq.gz Relative Abundance (%)	Hydroxylamine oxidation
0.019802843937139193	13.2778	0.5	621	SF_May12	Site 24	-METAGENOME.fastq.gz Relative Abundance (%)	Hydroxylamine oxidation
0.0375214	23.475291964628337	0.5	600	SF_May12	Site 4.1	-METAGENOME.fastq.gz Relative Abundance (%)	Hydroxylamine oxidation
0.032019486521497297	19.603321668989928	0.5	582	SF_May12	Site 8.1	-METAGENOME.fastq.gz Relative Abundance (%)	Hydroxylamine oxidation
0.031581	20.95917423743721	0.5	633	SF_Oct11	Site 13	-METAGENOME.fastq.gz Relative Abundance (%)	Hydroxylamine oxidation
0.0185082	12.086441234086493	0.5	600	SF_Oct11	Site 21	-METAGENOME.fastq.gz Relative Abundance (%)	Hydroxylamine oxidation
0.013215603477094318	9.127596138413006	0.5	616	SF_Oct11	Site 24	-METAGENOME.fastq.gz Relative Abundance (%)	Hydroxylamine oxidation
0.039690939305407624	23.06816225380664	0.5	557	SF_Oct11	Site 4.1	-METAGENOME.fastq.gz Relative Abundance (%)	Hydroxylamine oxidation
0.0349523	22.705356940551116	0.5	622	SF_Oct11	Site 8.1	-METAGENOME.fastq.gz Relative Abundance (%)	Hydroxylamine oxidation
0.2322095738175622	147.52424107888174	0.5	632	SF_Jan12	Site 13	-METAGENOME.fastq.gz Relative Abundance (%)	Nitrate reduction
0.23089537017315967	127.5306628548915	0.5	549	SF_Jan12	Site 21	-METAGENOME.fastq.gz Relative Abundance (%)	Nitrate reduction
0.2427247537247142	149.30482452580037	0.5	612	SF_Jan12	Site 24	-METAGENOME.fastq.gz Relative Abundance (%)	Nitrate reduction
0.20386794764918947	121.89369295596936	0.5	594	SF_Jan12	Site 4.1	-METAGENOME.fastq.gz Relative Abundance (%)	Nitrate reduction
0.1929058613113146	118.28676367727927	0.5	609	SF_Jan12	Site 8.1	-METAGENOME.fastq.gz Relative Abundance (%)	Nitrate reduction
0.19754097861684344	101.35081713735647	0.5	509	SF_Jul11	Site 13	-METAGENOME.fastq.gz Relative Abundance (%)	Nitrate reduction
0.2505412444857674	148.56879300211702	0.5	590	SF_Jul11	Site 21	-METAGENOME.fastq.gz Relative Abundance (%)	Nitrate reduction
0.25050336991787875	143.28591411335512	0.5	569	SF_Jul11	Site 24	-METAGENOME.fastq.gz Relative Abundance (%)	Nitrate reduction
0.14821042217628638	76.43910488772977	0.5	510	SF_Jul11	Site 4.1	-METAGENOME.fastq.gz Relative Abundance (%)	Nitrate reduction
0.21812807983719232	134.9306410200361	0.5	615	SF_Jul11	Site 8.1	-METAGENOME.fastq.gz Relative Abundance (%)	Nitrate reduction
0.20042157835631047	104.61795601021251	0.5	518	SF_May12	Site 13	-METAGENOME.fastq.gz Relative Abundance (%)	Nitrate reduction
0.23316648282706526	143.69788749016394	0.5	613	SF_May12	Site 21	-METAGENOME.fastq.gz Relative Abundance (%)	Nitrate reduction
0.2487271177834821	155.2108130257589	0.5	621	SF_May12	Site 24	-METAGENOME.fastq.gz Relative Abundance (%)	Nitrate reduction
0.18926501956679473	114.36974672051005	0.5	600	SF_May12	Site 4.1	-METAGENOME.fastq.gz Relative Abundance (%)	Nitrate reduction
0.20663066651003661	121.05241724233127	0.5	582	SF_May12	Site 8.1	-METAGENOME.fastq.gz Relative Abundance (%)	Nitrate reduction
0.24398779587728187	155.20028699444214	0.5	633	SF_Oct11	Site 13	-METAGENOME.fastq.gz Relative Abundance (%)	Nitrate reduction
0.23650905404081046	142.66892337044547	0.5	600	SF_Oct11	Site 21	-METAGENOME.fastq.gz Relative Abundance (%)	Nitrate reduction
0.22125112712017656	137.06944317890859	0.5	616	SF_Oct11	Site 24	-METAGENOME.fastq.gz Relative Abundance (%)	Nitrate reduction
0.20461037417368563	114.76336804056922	0.5	557	SF_Oct11	Site 4.1	-METAGENOME.fastq.gz Relative Abundance (%)	Nitrate reduction
0.2020124791113678	126.4497495281594	0.5	622	SF_Oct11	Site 8.1	-METAGENOME.fastq.gz Relative Abundance (%)	Nitrate reduction
0.0684961	44.2211	0.5	632	SF_Jan12	Site 13	-METAGENOME.fastq.gz Relative Abundance (%)	Nitric oxide reduction
0.0657165	37.012642239271656	0.5	549	SF_Jan12	Site 21	-METAGENOME.fastq.gz Relative Abundance (%)	Nitric oxide reduction
0.0664161	41.58023591416819	0.5	612	SF_Jan12	Site 24	-METAGENOME.fastq.gz Relative Abundance (%)	Nitric oxide reduction
0.0686295	41.69731927896067	0.5	594	SF_Jan12	Site 4.1	-METAGENOME.fastq.gz Relative Abundance (%)	Nitric oxide reduction
0.0599826	37.46941266093927	0.5	609	SF_Jan12	Site 8.1	-METAGENOME.fastq.gz Relative Abundance (%)	Nitric oxide reduction
0.0605165	31.74240106410707	0.5	509	SF_Jul11	Site 13	-METAGENOME.fastq.gz Relative Abundance (%)	Nitric oxide reduction
0.0696943	42.04996060861744	0.5	590	SF_Jul11	Site 21	-METAGENOME.fastq.gz Relative Abundance (%)	Nitric oxide reduction
0.0661688	38.583877951754864	0.5	569	SF_Jul11	Site 24	-METAGENOME.fastq.gz Relative Abundance (%)	Nitric oxide reduction
0.078693	41.05476184247098	0.5	510	SF_Jul11	Site 4.1	-METAGENOME.fastq.gz Relative Abundance (%)	Nitric oxide reduction
0.0762061	47.79056645571443	0.5	615	SF_Jul11	Site 8.1	-METAGENOME.fastq.gz Relative Abundance (%)	Nitric oxide reduction
0.055154016186361905	29.514626368349106	0.5	518	SF_May12	Site 13	-METAGENOME.fastq.gz Relative Abundance (%)	Nitric oxide reduction
0.0663612	41.61304239833708	0.5	613	SF_May12	Site 21	-METAGENOME.fastq.gz Relative Abundance (%)	Nitric oxide reduction
0.0691113	43.84900116313108	0.5	621	SF_May12	Site 24	-METAGENOME.fastq.gz Relative Abundance (%)	Nitric oxide reduction
0.062034	38.15838479115924	0.5	600	SF_May12	Site 4.1	-METAGENOME.fastq.gz Relative Abundance (%)	Nitric oxide reduction
0.0640412	38.207953179730815	0.5	582	SF_May12	Site 8.1	-METAGENOME.fastq.gz Relative Abundance (%)	Nitric oxide reduction
0.0683006	44.16600061986943	0.5	633	SF_Oct11	Site 13	-METAGENOME.fastq.gz Relative Abundance (%)	Nitric oxide reduction
0.0675632	41.47034184789067	0.5	600	SF_Oct11	Site 21	-METAGENOME.fastq.gz Relative Abundance (%)	Nitric oxide reduction
0.0673322	42.40932360481382	0.5	616	SF_Oct11	Site 24	-METAGENOME.fastq.gz Relative Abundance (%)	Nitric oxide reduction
0.0674803	38.51906266964092	0.5	557	SF_Oct11	Site 4.1	-METAGENOME.fastq.gz Relative Abundance (%)	Nitric oxide reduction
0.065288	41.54385416521406	0.5	622	SF_Oct11	Site 8.1	-METAGENOME.fastq.gz Relative Abundance (%)	Nitric oxide reduction
0.0427497	27.97505014508079	0.5	632	SF_Jan12	Site 13	-METAGENOME.fastq.gz Relative Abundance (%)	Nitrite oxidation
0.024626817546409142	14.49549601543221	0.5	549	SF_Jan12	Site 21	-METAGENOME.fastq.gz Relative Abundance (%)	Nitrite oxidation
0.0286396	18.498779084305305	0.5	612	SF_Jan12	Site 24	-METAGENOME.fastq.gz Relative Abundance (%)	Nitrite oxidation
0.0499582	30.625240726055623	0.5	594	SF_Jan12	Site 4.1	-METAGENOME.fastq.gz Relative Abundance (%)	Nitrite oxidation
0.040697945947445996	25.744351136047165	0.5	609	SF_Jan12	Site 8.1	-METAGENOME.fastq.gz Relative Abundance (%)	Nitrite oxidation
0.045189384458787576	23.95620730506409	0.5	509	SF_Jul11	Site 13	-METAGENOME.fastq.gz Relative Abundance (%)	Nitrite oxidation
0.018853918522257453	12.104958009609641	0.5	590	SF_Jul11	Site 21	-METAGENOME.fastq.gz Relative Abundance (%)	Nitrite oxidation
0.0224468	13.749807383092243	0.5	569	SF_Jul11	Site 24	-METAGENOME.fastq.gz Relative Abundance (%)	Nitrite oxidation
0.051737782985807154	27.334531539775842	0.5	510	SF_Jul11	Site 4.1	-METAGENOME.fastq.gz Relative Abundance (%)	Nitrite oxidation
0.0538861	34.086058557622614	0.5	615	SF_Jul11	Site 8.1	-METAGENOME.fastq.gz Relative Abundance (%)	Nitrite oxidation
0.036278	19.755744461521886	0.5	518	SF_May12	Site 13	-METAGENOME.fastq.gz Relative Abundance (%)	Nitrite oxidation
0.024711424653899854	16.12339188818671	0.5	613	SF_May12	Site 21	-METAGENOME.fastq.gz Relative Abundance (%)	Nitrite oxidation
0.030827152221215192	20.11283437715342	0.5	621	SF_May12	Site 24	-METAGENOME.fastq.gz Relative Abundance (%)	Nitrite oxidation
0.048087061183574455	29.804149648961097	0.5	600	SF_May12	Site 4.1	-METAGENOME.fastq.gz Relative Abundance (%)	Nitrite oxidation
0.0375179	22.79788170042093	0.5	582	SF_May12	Site 8.1	-METAGENOME.fastq.gz Relative Abundance (%)	Nitrite oxidation
0.041828083548740284	27.435348802803862	0.5	633	SF_Oct11	Site 13	-METAGENOME.fastq.gz Relative Abundance (%)	Nitrite oxidation
0.0237295	15.213972624143528	0.5	600	SF_Oct11	Site 21	-METAGENOME.fastq.gz Relative Abundance (%)	Nitrite oxidation
0.0242687	15.92526700071279	0.5	616	SF_Oct11	Site 24	-METAGENOME.fastq.gz Relative Abundance (%)	Nitrite oxidation
0.0494471	28.49259967325017	0.5	557	SF_Oct11	Site 4.1	-METAGENOME.fastq.gz Relative Abundance (%)	Nitrite oxidation
0.0357588	23.20624407945443	0.5	622	SF_Oct11	Site 8.1	-METAGENOME.fastq.gz Relative Abundance (%)	Nitrite oxidation
0.4405469366956808	278.9851170549746	0.5	632	SF_Jan12	Site 13	-METAGENOME.fastq.gz Relative Abundance (%)	Nitrite reduction
0.2945614165993571	162.41965629644767	0.5	549	SF_Jan12	Site 21	-METAGENOME.fastq.gz Relative Abundance (%)	Nitrite reduction
0.44236264777668555	271.2835777915549	0.5	612	SF_Jan12	Site 24	-METAGENOME.fastq.gz Relative Abundance (%)	Nitrite reduction
0.3978154152042727	236.9045412161337	0.5	594	SF_Jan12	Site 4.1	-METAGENOME.fastq.gz Relative Abundance (%)	Nitrite reduction
0.36719533194147175	224.2547618204148	0.5	609	SF_Jan12	Site 8.1	-METAGENOME.fastq.gz Relative Abundance (%)	Nitrite reduction
0.405658	207.0741155836212	0.5	509	SF_Jul11	Site 13	-METAGENOME.fastq.gz Relative Abundance (%)	Nitrite reduction
0.41660532842235287	246.38053844076583	0.5	590	SF_Jul11	Site 21	-METAGENOME.fastq.gz Relative Abundance (%)	Nitrite reduction
0.4591088222958772	261.77381106405824	0.5	569	SF_Jul11	Site 24	-METAGENOME.fastq.gz Relative Abundance (%)	Nitrite reduction
0.2949985870013279	151.15428078367592	0.5	510	SF_Jul11	Site 4.1	-METAGENOME.fastq.gz Relative Abundance (%)	Nitrite reduction
0.45414429358159797	279.84459625910114	0.5	615	SF_Jul11	Site 8.1	-METAGENOME.fastq.gz Relative Abundance (%)	Nitrite reduction
0.3765402028230365	195.67128485950988	0.5	518	SF_May12	Site 13	-METAGENOME.fastq.gz Relative Abundance (%)	Nitrite reduction
0.39105024273590894	240.32274855437626	0.5	613	SF_May12	Site 21	-METAGENOME.fastq.gz Relative Abundance (%)	Nitrite reduction
0.4493329595329583	279.58643491043415	0.5	621	SF_May12	Site 24	-METAGENOME.fastq.gz Relative Abundance (%)	Nitrite reduction
0.37266143210684655	224.22419783200107	0.5	600	SF_May12	Site 4.1	-METAGENOME.fastq.gz Relative Abundance (%)	Nitrite reduction
0.3551015930072292	207.31402553720017	0.5	582	SF_May12	Site 8.1	-METAGENOME.fastq.gz Relative Abundance (%)	Nitrite reduction
0.483918	306.8360812365182	0.5	633	SF_Oct11	Site 13	-METAGENOME.fastq.gz Relative Abundance (%)	Nitrite reduction
0.4274058190386342	257.0160856041419	0.5	600	SF_Oct11	Site 21	-METAGENOME.fastq.gz Relative Abundance (%)	Nitrite reduction
0.4062662639306494	250.85375231734938	0.5	616	SF_Oct11	Site 24	-METAGENOME.fastq.gz Relative Abundance (%)	Nitrite reduction
0.39878978700986883	222.72712157748708	0.5	557	SF_Oct11	Site 4.1	-METAGENOME.fastq.gz Relative Abundance (%)	Nitrite reduction
0.3940618586747349	245.7124142370104	0.5	622	SF_Oct11	Site 8.1	-METAGENOME.fastq.gz Relative Abundance (%)	Nitrite reduction
0.022721871961519043	15.337501207718516	0.5	632	SF_Jan12	Site 13	-METAGENOME.fastq.gz Relative Abundance (%)	Nitrogen fixation
0.030691714148759403	17.819059353520153	0.5	549	SF_Jan12	Site 21	-METAGENOME.fastq.gz Relative Abundance (%)	Nitrogen fixation
0.0249943	16.2715	0.5	612	SF_Jan12	Site 24	-METAGENOME.fastq.gz Relative Abundance (%)	Nitrogen fixation
0.026503487232199596	16.71656792869436	0.5	594	SF_Jan12	Site 4.1	-METAGENOME.fastq.gz Relative Abundance (%)	Nitrogen fixation
0.0276281	17.797882349437803	0.5	609	SF_Jan12	Site 8.1	-METAGENOME.fastq.gz Relative Abundance (%)	Nitrogen fixation
0.027323402263467793	14.880288349841639	0.5	509	SF_Jul11	Site 13	-METAGENOME.fastq.gz Relative Abundance (%)	Nitrogen fixation
0.028757090487079945	17.937926296890087	0.5	590	SF_Jul11	Site 21	-METAGENOME.fastq.gz Relative Abundance (%)	Nitrogen fixation
0.024238801529783527	14.767639268917044	0.5	569	SF_Jul11	Site 24	-METAGENOME.fastq.gz Relative Abundance (%)	Nitrogen fixation
0.012966066717588952	7.5997279592527764	0.5	510	SF_Jul11	Site 4.1	-METAGENOME.fastq.gz Relative Abundance (%)	Nitrogen fixation
0.014799387298385702	10.086823801208821	0.5	615	SF_Jul11	Site 8.1	-METAGENOME.fastq.gz Relative Abundance (%)	Nitrogen fixation
0.0302118	16.619510680108654	0.5	518	SF_May12	Site 13	-METAGENOME.fastq.gz Relative Abundance (%)	Nitrogen fixation
0.022916075954409965	15.0246	0.5	613	SF_May12	Site 21	-METAGENOME.fastq.gz Relative Abundance (%)	Nitrogen fixation
0.025824656489067833	17.011287023222057	0.5	621	SF_May12	Site 24	-METAGENOME.fastq.gz Relative Abundance (%)	Nitrogen fixation
0.013627402250060561	9.162813947786276	0.5	600	SF_May12	Site 4.1	-METAGENOME.fastq.gz Relative Abundance (%)	Nitrogen fixation
0.0314854	19.293001001967692	0.5	582	SF_May12	Site 8.1	-METAGENOME.fastq.gz Relative Abundance (%)	Nitrogen fixation
0.024585268413202747	16.537889637144136	0.5	633	SF_Oct11	Site 13	-METAGENOME.fastq.gz Relative Abundance (%)	Nitrogen fixation
0.0249509	15.945561124058313	0.5	600	SF_Oct11	Site 21	-METAGENOME.fastq.gz Relative Abundance (%)	Nitrogen fixation
0.018986048383959463	12.67641975613507	0.5	616	SF_Oct11	Site 24	-METAGENOME.fastq.gz Relative Abundance (%)	Nitrogen fixation
0.026444747913235873	15.703279839759146	0.5	557	SF_Oct11	Site 4.1	-METAGENOME.fastq.gz Relative Abundance (%)	Nitrogen fixation
0.027241240369566513	17.916810269500804	0.5	622	SF_Oct11	Site 8.1	-METAGENOME.fastq.gz Relative Abundance (%)	Nitrogen fixation
0.1306483763651631	83.43912548641792	0.5	632	SF_Jan12	Site 13	-METAGENOME.fastq.gz Relative Abundance (%)	Nitrous oxide reduction
0.1046691220738429	58.358678896465904	0.5	549	SF_Jan12	Site 21	-METAGENOME.fastq.gz Relative Abundance (%)	Nitrous oxide reduction
0.13304174951184428	82.28850895173686	0.5	612	SF_Jan12	Site 24	-METAGENOME.fastq.gz Relative Abundance (%)	Nitrous oxide reduction
0.10452397124706204	62.982714949507795	0.5	594	SF_Jan12	Site 4.1	-METAGENOME.fastq.gz Relative Abundance (%)	Nitrous oxide reduction
0.0967511	59.8247	0.5	609	SF_Jan12	Site 8.1	-METAGENOME.fastq.gz Relative Abundance (%)	Nitrous oxide reduction
0.1074653409383674	55.592393196690644	0.5	509	SF_Jul11	Site 13	-METAGENOME.fastq.gz Relative Abundance (%)	Nitrous oxide reduction
0.13331869282223602	79.52471007229701	0.5	590	SF_Jul11	Site 21	-METAGENOME.fastq.gz Relative Abundance (%)	Nitrous oxide reduction
0.13597538023280745	78.23401597223463	0.5	569	SF_Jul11	Site 24	-METAGENOME.fastq.gz Relative Abundance (%)	Nitrous oxide reduction
0.13913929939821573	71.82190339369181	0.5	510	SF_Jul11	Site 4.1	-METAGENOME.fastq.gz Relative Abundance (%)	Nitrous oxide reduction
0.11381061003169474	70.87971455946057	0.5	615	SF_Jul11	Site 8.1	-METAGENOME.fastq.gz Relative Abundance (%)	Nitrous oxide reduction
0.10391045883562428	54.72170721801775	0.5	518	SF_May12	Site 13	-METAGENOME.fastq.gz Relative Abundance (%)	Nitrous oxide reduction
0.11621872533289242	72.12585990373016	0.5	613	SF_May12	Site 21	-METAGENOME.fastq.gz Relative Abundance (%)	Nitrous oxide reduction
0.13709667562203004	85.99993888565862	0.5	621	SF_May12	Site 24	-METAGENOME.fastq.gz Relative Abundance (%)	Nitrous oxide reduction
0.10418606697665371	63.407454119015576	0.5	600	SF_May12	Site 4.1	-METAGENOME.fastq.gz Relative Abundance (%)	Nitrous oxide reduction
0.1117534918039756	65.92877873810983	0.5	582	SF_May12	Site 8.1	-METAGENOME.fastq.gz Relative Abundance (%)	Nitrous oxide reduction
0.13081406699411877	83.67449034028306	0.5	633	SF_Oct11	Site 13	-METAGENOME.fastq.gz Relative Abundance (%)	Nitrous oxide reduction
0.12569797534623448	76.29308723239446	0.5	600	SF_Oct11	Site 21	-METAGENOME.fastq.gz Relative Abundance (%)	Nitrous oxide reduction
0.11593323321750341	72.2989	0.5	616	SF_Oct11	Site 24	-METAGENOME.fastq.gz Relative Abundance (%)	Nitrous oxide reduction
0.10442553439579522	59.06059712406214	0.5	557	SF_Oct11	Site 4.1	-METAGENOME.fastq.gz Relative Abundance (%)	Nitrous oxide reduction
0.10440939863108502	65.8382	0.5	622	SF_Oct11	Site 8.1	-METAGENOME.fastq.gz Relative Abundance (%)	Nitrous oxide reduction
0.17468485253625293	111.22614195037559	0.5	632	SF_Jan12	Site 13	-METAGENOME.fastq.gz Relative Abundance (%)	oxidative dsrAB
0.14971958547364927	83.0463	0.5	549	SF_Jan12	Site 21	-METAGENOME.fastq.gz Relative Abundance (%)	oxidative dsrAB
0.1774807378317942	109.44073081522625	0.5	612	SF_Jan12	Site 24	-METAGENOME.fastq.gz Relative Abundance (%)	oxidative dsrAB
0.1318802818382998	79.20500713011178	0.5	594	SF_Jan12	Site 4.1	-METAGENOME.fastq.gz Relative Abundance (%)	oxidative dsrAB
0.12010453340453804	74.02355630995913	0.5	609	SF_Jan12	Site 8.1	-METAGENOME.fastq.gz Relative Abundance (%)	oxidative dsrAB
0.14475436831810654	74.53521910559812	0.5	509	SF_Jul11	Site 13	-METAGENOME.fastq.gz Relative Abundance (%)	oxidative dsrAB
0.17741767192466248	105.49900876362621	0.5	590	SF_Jul11	Site 21	-METAGENOME.fastq.gz Relative Abundance (%)	oxidative dsrAB
0.17828448446023387	102.26558717341284	0.5	569	SF_Jul11	Site 24	-METAGENOME.fastq.gz Relative Abundance (%)	oxidative dsrAB
0.0976345	50.69596600705343	0.5	510	SF_Jul11	Site 4.1	-METAGENOME.fastq.gz Relative Abundance (%)	oxidative dsrAB
0.14767722416895035	91.67381563973551	0.5	615	SF_Jul11	Site 8.1	-METAGENOME.fastq.gz Relative Abundance (%)	oxidative dsrAB
0.13474157191181035	70.66139267840596	0.5	518	SF_May12	Site 13	-METAGENOME.fastq.gz Relative Abundance (%)	oxidative dsrAB
0.1713861393757467	105.88831729795699	0.5	613	SF_May12	Site 21	-METAGENOME.fastq.gz Relative Abundance (%)	oxidative dsrAB
0.15924385222803097	99.7312	0.5	621	SF_May12	Site 24	-METAGENOME.fastq.gz Relative Abundance (%)	oxidative dsrAB
0.12462500388635546	75.65037732792692	0.5	600	SF_May12	Site 4.1	-METAGENOME.fastq.gz Relative Abundance (%)	oxidative dsrAB
0.1108707304110315	65.4159	0.5	582	SF_May12	Site 8.1	-METAGENOME.fastq.gz Relative Abundance (%)	oxidative dsrAB
0.1782559198077102	113.65774131847284	0.5	633	SF_Oct11	Site 13	-METAGENOME.fastq.gz Relative Abundance (%)	oxidative dsrAB
0.16622271086284587	100.56740380684468	0.5	600	SF_Oct11	Site 21	-METAGENOME.fastq.gz Relative Abundance (%)	oxidative dsrAB
0.1652110019663638	102.60476620931372	0.5	616	SF_Oct11	Site 24	-METAGENOME.fastq.gz Relative Abundance (%)	oxidative dsrAB
0.12135997997845466	68.47614886802079	0.5	557	SF_Oct11	Site 4.1	-METAGENOME.fastq.gz Relative Abundance (%)	oxidative dsrAB
0.13590983942320467	85.4	0.5	622	SF_Oct11	Site 8.1	-METAGENOME.fastq.gz Relative Abundance (%)	oxidative dsrAB
0.048268968633746974	31.457719207894343	0.5	632	SF_Jan12	Site 13	-METAGENOME.fastq.gz Relative Abundance (%)	reductive dsrAB
0.0604322	34.11683833376135	0.5	549	SF_Jan12	Site 21	-METAGENOME.fastq.gz Relative Abundance (%)	reductive dsrAB
0.0486536	30.727350590020535	0.5	612	SF_Jan12	Site 24	-METAGENOME.fastq.gz Relative Abundance (%)	reductive dsrAB
0.043720273893679606	26.92612241895201	0.5	594	SF_Jan12	Site 4.1	-METAGENOME.fastq.gz Relative Abundance (%)	reductive dsrAB
0.049823436016780936	31.29264909820281	0.5	609	SF_Jan12	Site 8.1	-METAGENOME.fastq.gz Relative Abundance (%)	reductive dsrAB
0.048582522972869635	25.679921670217773	0.5	509	SF_Jul11	Site 13	-METAGENOME.fastq.gz Relative Abundance (%)	reductive dsrAB
0.0526333	32.00100429640958	0.5	590	SF_Jul11	Site 21	-METAGENOME.fastq.gz Relative Abundance (%)	reductive dsrAB
0.050602017671114635	29.741946037193113	0.5	569	SF_Jul11	Site 24	-METAGENOME.fastq.gz Relative Abundance (%)	reductive dsrAB
0.035666	19.154000884968266	0.5	510	SF_Jul11	Site 4.1	-METAGENOME.fastq.gz Relative Abundance (%)	reductive dsrAB
0.026576915652387744	17.318226210566074	0.5	615	SF_Jul11	Site 8.1	-METAGENOME.fastq.gz Relative Abundance (%)	reductive dsrAB
0.0508538	27.29140557959548	0.5	518	SF_May12	Site 13	-METAGENOME.fastq.gz Relative Abundance (%)	reductive dsrAB
0.0517912	32.69619248352362	0.5	613	SF_May12	Site 21	-METAGENOME.fastq.gz Relative Abundance (%)	reductive dsrAB
0.051507496090045644	32.9346	0.5	621	SF_May12	Site 24	-METAGENOME.fastq.gz Relative Abundance (%)	reductive dsrAB
0.025719609535821475	16.406046111957064	0.5	600	SF_May12	Site 4.1	-METAGENOME.fastq.gz Relative Abundance (%)	reductive dsrAB
0.060997251967322405	36.43940339301432	0.5	582	SF_May12	Site 8.1	-METAGENOME.fastq.gz Relative Abundance (%)	reductive dsrAB
0.0498983	32.53573942399847	0.5	633	SF_Oct11	Site 13	-METAGENOME.fastq.gz Relative Abundance (%)	reductive dsrAB
0.0515572	31.882778058766156	0.5	600	SF_Oct11	Site 21	-METAGENOME.fastq.gz Relative Abundance (%)	reductive dsrAB
0.0499251	31.703917826328215	0.5	616	SF_Oct11	Site 24	-METAGENOME.fastq.gz Relative Abundance (%)	reductive dsrAB
0.040921948739561315	23.75260349919609	0.5	557	SF_Oct11	Site 4.1	-METAGENOME.fastq.gz Relative Abundance (%)	reductive dsrAB
0.050490759860954394	32.35476187365268	0.5	622	SF_Oct11	Site 8.1	-METAGENOME.fastq.gz Relative Abundance (%)	reductive dsrAB
0.1884580492236383	119.91702906011577	0.5	632	SF_Jan12	Site 13	-METAGENOME.fastq.gz Relative Abundance (%)	soxAX
0.16411772441950553	90.93651298188904	0.5	549	SF_Jan12	Site 21	-METAGENOME.fastq.gz Relative Abundance (%)	soxAX
0.18739830860448986	115.5003665573433	0.5	612	SF_Jan12	Site 24	-METAGENOME.fastq.gz Relative Abundance (%)	soxAX
0.144298	86.5686	0.5	594	SF_Jan12	Site 4.1	-METAGENOME.fastq.gz Relative Abundance (%)	soxAX
0.13229006561951745	81.43235989666661	0.5	609	SF_Jan12	Site 8.1	-METAGENOME.fastq.gz Relative Abundance (%)	soxAX
0.165748	85.20003403777393	0.5	509	SF_Jul11	Site 13	-METAGENOME.fastq.gz Relative Abundance (%)	soxAX
0.19660366461387432	116.79955845757198	0.5	590	SF_Jul11	Site 21	-METAGENOME.fastq.gz Relative Abundance (%)	soxAX
0.19904037222962034	114.05493142642436	0.5	569	SF_Jul11	Site 24	-METAGENOME.fastq.gz Relative Abundance (%)	soxAX
0.10853495980137537	56.244294538900064	0.5	510	SF_Jul11	Site 4.1	-METAGENOME.fastq.gz Relative Abundance (%)	soxAX
0.15903458004361573	98.64723214678006	0.5	615	SF_Jul11	Site 8.1	-METAGENOME.fastq.gz Relative Abundance (%)	soxAX
0.15223136003175042	79.70361313641497	0.5	518	SF_May12	Site 13	-METAGENOME.fastq.gz Relative Abundance (%)	soxAX
0.18236163951191028	112.6053233812891	0.5	613	SF_May12	Site 21	-METAGENOME.fastq.gz Relative Abundance (%)	soxAX
0.1761480215305007	110.21177334891043	0.5	621	SF_May12	Site 24	-METAGENOME.fastq.gz Relative Abundance (%)	soxAX
0.13411445344561038	81.33455761392061	0.5	600	SF_May12	Site 4.1	-METAGENOME.fastq.gz Relative Abundance (%)	soxAX
0.11937353556723075	70.35602416456106	0.5	582	SF_May12	Site 8.1	-METAGENOME.fastq.gz Relative Abundance (%)	soxAX
0.18744963645007887	119.46817023644985	0.5	633	SF_Oct11	Site 13	-METAGENOME.fastq.gz Relative Abundance (%)	soxAX
0.18216520030826816	110.11695498465262	0.5	600	SF_Oct11	Site 21	-METAGENOME.fastq.gz Relative Abundance (%)	soxAX
0.1802755826977433	111.86948335911212	0.5	616	SF_Oct11	Site 24	-METAGENOME.fastq.gz Relative Abundance (%)	soxAX
0.14145497735355003	79.64896740857381	0.5	557	SF_Oct11	Site 4.1	-METAGENOME.fastq.gz Relative Abundance (%)	soxAX
0.15540857076140316	97.50872244283136	0.5	622	SF_Oct11	Site 8.1	-METAGENOME.fastq.gz Relative Abundance (%)	soxAX
0.18137986019941663	115.45069178583189	0.5	632	SF_Jan12	Site 13	-METAGENOME.fastq.gz Relative Abundance (%)	soxB
0.1591702077680305	88.22527385688072	0.5	549	SF_Jan12	Site 21	-METAGENOME.fastq.gz Relative Abundance (%)	soxB
0.17614787482741484	108.62635151955047	0.5	612	SF_Jan12	Site 24	-METAGENOME.fastq.gz Relative Abundance (%)	soxB
0.1431622163675641	85.89519430596552	0.5	594	SF_Jan12	Site 4.1	-METAGENOME.fastq.gz Relative Abundance (%)	soxB
0.1285615680422579	79.1654	0.5	609	SF_Jan12	Site 8.1	-METAGENOME.fastq.gz Relative Abundance (%)	soxB
0.15730973867433212	80.91334724656072	0.5	509	SF_Jul11	Site 13	-METAGENOME.fastq.gz Relative Abundance (%)	soxB
0.18719270530370052	111.25650342387961	0.5	590	SF_Jul11	Site 21	-METAGENOME.fastq.gz Relative Abundance (%)	soxB
0.1874040883102389	107.44552216021569	0.5	569	SF_Jul11	Site 24	-METAGENOME.fastq.gz Relative Abundance (%)	soxB
0.10017299568638775	51.988054804371366	0.5	510	SF_Jul11	Site 4.1	-METAGENOME.fastq.gz Relative Abundance (%)	soxB
0.15490209155724893	96.10988421615085	0.5	615	SF_Jul11	Site 8.1	-METAGENOME.fastq.gz Relative Abundance (%)	soxB
0.14888843795188572	77.97532242112491	0.5	518	SF_May12	Site 13	-METAGENOME.fastq.gz Relative Abundance (%)	soxB
0.1747	107.91658801590006	0.5	613	SF_May12	Site 21	-METAGENOME.fastq.gz Relative Abundance (%)	soxB
0.17188429639243374	107.56826376330892	0.5	621	SF_May12	Site 24	-METAGENOME.fastq.gz Relative Abundance (%)	soxB
0.13310096993288156	80.72748098979605	0.5	600	SF_May12	Site 4.1	-METAGENOME.fastq.gz Relative Abundance (%)	soxB
0.13516037671708503	79.5282	0.5	582	SF_May12	Site 8.1	-METAGENOME.fastq.gz Relative Abundance (%)	soxB
0.1817904146619536	115.89154206635467	0.5	633	SF_Oct11	Site 13	-METAGENOME.fastq.gz Relative Abundance (%)	soxB
0.1772441276769079	107.16923247846782	0.5	600	SF_Oct11	Site 21	-METAGENOME.fastq.gz Relative Abundance (%)	soxB
0.16739588731104757	103.94847069629425	0.5	616	SF_Oct11	Site 24	-METAGENOME.fastq.gz Relative Abundance (%)	soxB
0.13634501135335095	76.80782631246312	0.5	557	SF_Oct11	Site 4.1	-METAGENOME.fastq.gz Relative Abundance (%)	soxB
0.14775261406726545	92.75437333577185	0.5	622	SF_Oct11	Site 8.1	-METAGENOME.fastq.gz Relative Abundance (%)	soxB
0.0752071	48.45570526811114	0.5	632	SF_Jan12	Site 13	-METAGENOME.fastq.gz Relative Abundance (%)	soxCD
0.0673978	37.93399551215553	0.5	549	SF_Jan12	Site 21	-METAGENOME.fastq.gz Relative Abundance (%)	soxCD
0.0707467	44.22623802617299	0.5	612	SF_Jan12	Site 24	-METAGENOME.fastq.gz Relative Abundance (%)	soxCD
0.0609905	37.16736903078133	0.5	594	SF_Jan12	Site 4.1	-METAGENOME.fastq.gz Relative Abundance (%)	soxCD
0.0633302	39.50478759714048	0.5	609	SF_Jan12	Site 8.1	-METAGENOME.fastq.gz Relative Abundance (%)	soxCD
0.0671117	35.09274942274101	0.5	509	SF_Jul11	Site 13	-METAGENOME.fastq.gz Relative Abundance (%)	soxCD
0.0742399	44.72728853701896	0.5	590	SF_Jul11	Site 21	-METAGENOME.fastq.gz Relative Abundance (%)	soxCD
0.0715203	41.62352167922648	0.5	569	SF_Jul11	Site 24	-METAGENOME.fastq.gz Relative Abundance (%)	soxCD
0.0672727	35.2418	0.5	510	SF_Jul11	Site 4.1	-METAGENOME.fastq.gz Relative Abundance (%)	soxCD
0.0705595	44.323544419543346	0.5	615	SF_Jul11	Site 8.1	-METAGENOME.fastq.gz Relative Abundance (%)	soxCD
0.0602686	32.15885714883458	0.5	518	SF_May12	Site 13	-METAGENOME.fastq.gz Relative Abundance (%)	soxCD
0.0692049	43.353422682782266	0.5	613	SF_May12	Site 21	-METAGENOME.fastq.gz Relative Abundance (%)	soxCD
0.072454	45.92150904940189	0.5	621	SF_May12	Site 24	-METAGENOME.fastq.gz Relative Abundance (%)	soxCD
0.0601245	37.01454776783893	0.5	600	SF_May12	Site 4.1	-METAGENOME.fastq.gz Relative Abundance (%)	soxCD
0.0863487	51.168615495090144	0.5	582	SF_May12	Site 8.1	-METAGENOME.fastq.gz Relative Abundance (%)	soxCD
0.0759268	48.985713932594294	0.5	633	SF_Oct11	Site 13	-METAGENOME.fastq.gz Relative Abundance (%)	soxCD
0.0710953	43.58611163981629	0.5	600	SF_Oct11	Site 21	-METAGENOME.fastq.gz Relative Abundance (%)	soxCD
0.0651415	41.062000888203286	0.5	616	SF_Oct11	Site 24	-METAGENOME.fastq.gz Relative Abundance (%)	soxCD
0.0655456	37.44335788468368	0.5	557	SF_Oct11	Site 4.1	-METAGENOME.fastq.gz Relative Abundance (%)	soxCD
0.0679735	43.21156906933376	0.5	622	SF_Oct11	Site 8.1	-METAGENOME.fastq.gz Relative Abundance (%)	soxCD
0.21701096615458937	137.9339196435459	0.5	632	SF_Jan12	Site 13	-METAGENOME.fastq.gz Relative Abundance (%)	soxYZ
0.1867914041724425	103.36168948649849	0.5	549	SF_Jan12	Site 21	-METAGENOME.fastq.gz Relative Abundance (%)	soxYZ
0.215665	132.771	0.5	612	SF_Jan12	Site 24	-METAGENOME.fastq.gz Relative Abundance (%)	soxYZ
0.16439737026524684	98.48764056729138	0.5	594	SF_Jan12	Site 4.1	-METAGENOME.fastq.gz Relative Abundance (%)	soxYZ
0.15040031245743463	92.44338997412025	0.5	609	SF_Jan12	Site 8.1	-METAGENOME.fastq.gz Relative Abundance (%)	soxYZ
0.19092970618917038	97.99229074409855	0.5	509	SF_Jul11	Site 13	-METAGENOME.fastq.gz Relative Abundance (%)	soxYZ
0.22798287850319648	135.28191543838273	0.5	590	SF_Jul11	Site 21	-METAGENOME.fastq.gz Relative Abundance (%)	soxYZ
0.22790518794536813	130.4501467529691	0.5	569	SF_Jul11	Site 24	-METAGENOME.fastq.gz Relative Abundance (%)	soxYZ
0.12335612833742786	63.78826932375078	0.5	510	SF_Jul11	Site 4.1	-METAGENOME.fastq.gz Relative Abundance (%)	soxYZ
0.18785817805394409	116.34492132512166	0.5	615	SF_Jul11	Site 8.1	-METAGENOME.fastq.gz Relative Abundance (%)	soxYZ
0.18004030369426102	94.08083700993295	0.5	518	SF_May12	Site 13	-METAGENOME.fastq.gz Relative Abundance (%)	soxYZ
0.21123273848625385	130.27443595358736	0.5	613	SF_May12	Site 21	-METAGENOME.fastq.gz Relative Abundance (%)	soxYZ
0.20283685082530858	126.75884751169133	0.5	621	SF_May12	Site 24	-METAGENOME.fastq.gz Relative Abundance (%)	soxYZ
0.15982545648454566	96.73544843424285	0.5	600	SF_May12	Site 4.1	-METAGENOME.fastq.gz Relative Abundance (%)	soxYZ
0.16150710480082467	94.83562788927914	0.5	582	SF_May12	Site 8.1	-METAGENOME.fastq.gz Relative Abundance (%)	soxYZ
0.22088329842381696	140.59824460385232	0.5	633	SF_Oct11	Site 13	-METAGENOME.fastq.gz Relative Abundance (%)	soxYZ
0.21297645917701227	128.57289904703035	0.5	600	SF_Oct11	Site 21	-METAGENOME.fastq.gz Relative Abundance (%)	soxYZ
0.20631695892948482	127.88492974163316	0.5	616	SF_Oct11	Site 24	-METAGENOME.fastq.gz Relative Abundance (%)	soxYZ
0.1646696852607915	92.55634500500008	0.5	557	SF_Oct11	Site 4.1	-METAGENOME.fastq.gz Relative Abundance (%)	soxYZ
0.17457935960272883	109.4137823132946	0.5	622	SF_Oct11	Site 8.1	-METAGENOME.fastq.gz Relative Abundance (%)	soxYZ

## Sheet: prop_traits
Trait	Proportion
Ammonia Oxidation	8.6072
Hydroxylamine oxidation	5.6338
Nitrate reduction	32.2379
Nitric oxide reduction	10.3286
Nitrite oxidation	6.10329
Nitrite reduction	62.4413
Nitrogen fixation	3.28638
Nitrous oxide reduction	16.1189
oxidative dsrAB	21.4397
reductive dsrAB	6.41628
soxAX	22.6917
soxB	22.0657
soxCD	8.92019
soxYZ	26.2911
