# Supplementary material for: Metabolic capacity is maintained despite shifts in microbial diversity in estuary sediments
Source: ISME Commun. 2025 Oct 11;5(1):ycaf182. doi: 10.1093/ismeco/ycaf182 (PMC12687941; doi:10.1093/ismeco/ycaf182)
Supplement: SupplementaryTable9_ycaf182 [file supplementarytable9_ycaf182.xlsx]

## Sheet: Caption
Supplementary Table 9. Marker genes present in 39 narG/nxrA-encoding SFB MAGs and 5 NOB genomes downloaded from NCBI. GTDBtk r220 taxonomy or published names are shown in the left column, as well as MAG or NCBI names. Gene annotations were completed using the IMG Annotation Pipeline version 4.15.2, Interproscan v5.31-70.0, and eggNOG-mapper version 2.

## Sheet: heatmap_input
		K00370	K00371	K07684	K07673	K00368	K15864	K04748	K07218	K19342	K19339	K00376	K02575	K01428	K14048	K09162	K08697	K01673	K00330	K00331	K00332	K00333	K00334	K00335	K03885	K00239	K00240	K00241	K00242	K00425	K00426	K02635	K02636	K00413	K03886	K03887	K03888	K02259	K02274	K02275	K02276	K02277	K15408	K02298	K02299	K00404	K00405	K00406	K02111
		narG, narZ, nxrA	narH, narY, nxrB	narL	narX	nirK	nirS	norQ	nosD	nosL	nosR	nosZ	narK	ureC	ureB	cld	ccmL	cynT, can	nuoA	nuoB	nuoC	nuoD	nuoE	nuoF	ndh	sdhA	sdhB	sdhC	sdhD	cydA	cydB	petB	petC	CYC1	qcrA	qcrB	qcrC	ctaA	coxA	coxB	coxC	coxD	coxAC	cyoB	cyoC	ccoN	ccoO	ccoP	ATPF1A
Nitrotoga_fabula	GCF_905221025.1	1	1	0	0	1	0	1	0	0	0	0	0	0	0	1	0	1	1	1	1	1	1	1	0	1	1	1	1	0	0	0	0	0	0	0	0	0	0	0	0	0	0	0	0	2	0	1	1
d__Bacteria;p__Acidobacteriota;c__Polarisedimenticolia;o__J045;f__J045;g__;s__	13_May_SF_Bin61	2	1	0	0	0	0	0	0	0	0	0	0	0	0	0	0	0	0	1	1	1	0	1	1	2	3	1	0	0	0	0	0	0	0	0	0	0	2	2	1	1	0	0	0	0	0	0	1
d__Bacteria;p__Acidobacteriota;c__Vicinamibacteria;o__Vicinamibacterales;f__UBA2999;g__VFZN01;s__	4_1_Jan_SF_Bin21	1	1	0	0	0	0	0	1	0	1	1	0	0	0	0	1	1	0	0	0	0	0	1	1	2	2	2	0	0	0	1	3	0	1	0	0	1	0	1	1	1	0	0	0	1	2	0	3
d__Bacteria;p__Actinomycetota;c__Acidimicrobiia;o__Acidimicrobiales;f__JAHEJN01;g__JAOTZB01;s__JAOTZB01 sp029861625	21_Jan_SF_Bin67	1	1	0	1	2	0	0	0	0	0	0	0	0	0	0	2	3	2	2	1	1	1	4	2	1	1	1	0	1	1	0	1	1	0	0	0	1	2	2	0	0	0	1	1	0	0	0	1
d__Bacteria;p__Actinomycetota;c__Thermoleophilia;o__Gaiellales;f__Gaiellaceae;g__GMQP-bins7;s__GMQP-bins7 sp029865325	4_1_Jan_SF_Bin18	1	1	1	1	1	0	0	0	0	0	0	0	0	0	1	2	1	1	1	1	1	1	1	1	1	1	1	0	0	0	0	0	0	0	1	1	1	2	3	1	0	0	0	0	0	0	0	1
d__Bacteria;p__Actinomycetota;c__Thermoleophilia;o__Gaiellales;f__Gaiellaceae;g__Gaiella;s__Gaiella sp029858755	4_1_Jan_SF_Bin61	2	1	1	0	0	0	0	0	0	0	0	0	0	0	1	0	0	0	1	1	1	1	1	1	1	1	1	0	0	0	0	0	0	0	1	0	0	2	1	1	0	0	0	0	0	0	0	2
d__Bacteria;p__Actinomycetota;c__Thermoleophilia;o__Gaiellales;f__Gaiellaceae;g__Gaiella;s__Gaiella sp029858755	4_1_May_SF_Bin52	2	1	1	0	0	0	0	0	0	0	0	1	0	0	0	0	1	0	0	0	1	1	2	1	2	1	1	0	0	0	0	0	0	0	1	1	1	2	3	1	0	0	0	0	0	0	0	1
d__Bacteria;p__Actinomycetota;c__Thermoleophilia;o__Gaiellales;f__Gaiellaceae;g__GMQP-bins7;s__GMQP-bins7 sp029865325	4_1_May_SF_Bin55	1	1	1	1	1	0	0	0	0	0	0	0	0	0	1	2	1	1	1	1	1	1	1	1	1	1	1	0	0	0	0	0	0	0	1	1	1	2	2	1	0	0	0	0	0	0	0	1
d__Bacteria;p__Actinomycetota;c__Thermoleophilia;o__Gaiellales;f__Gaiellaceae;g__GMQP-bins7;s__GMQP-bins7 sp029865325	4_1_Oct_SF_Bin14	1	1	1	1	2	0	0	0	0	0	0	0	0	0	2	2	1	1	1	1	1	1	1	1	1	1	2	1	0	0	0	0	0	0	1	1	1	2	2	1	0	0	0	0	0	0	0	1
d__Bacteria;p__Actinomycetota;c__Thermoleophilia;o__Gaiellales;f__Gaiellaceae;g__Gaiella;s__Gaiella sp029858755	4_1_Oct_SF_Bin32	2	0	0	0	0	0	0	0	0	0	0	0	0	0	1	0	1	1	1	0	0	0	2	1	1	0	0	0	0	0	0	0	0	0	1	1	1	2	2	0	0	0	0	0	0	0	0	1
d__Bacteria;p__Desulfobacterota_B;c__Binatia;o__UBA9968;f__UBA9968;g__DP-20;s__	13_July_SF_Bin2	3	2	0	0	0	0	1	0	0	0	0	2	0	0	1	0	0	1	2	1	1	1	3	2	1	1	0	0	0	0	2	4	0	0	0	0	0	2	0	1	1	1	0	0	0	1	1	1
Nitronauta_litoralis	GCA_015698285.1	2	2	0	0	3	0	0	0	0	0	0	1	0	0	0	0	1	2	2	2	2	2	2	0	3	2	2	0	2	1	0	1	0	1	0	0	0	0	1	0	0	0	0	0	0	4	1	1
d__Bacteria;p__Nitrospinota;c__Nitrospinia;o__Nitrospinales;f__Nitrospinaceae;g__SZUA-226;s__SZUA-226 sp029879645	8_1_Oct_SF_Bin69	1	1	0	0	1	0	0	0	0	0	0	1	0	0	1	0	1	2	2	2	2	1	2	0	4	2	2	0	0	0	0	2	0	0	0	0	0	0	0	0	0	0	0	0	0	0	1	1
d__Bacteria;p__Gemmatimonadota;c__Gemmatimonadetes;o__Gemmatimonadales;f__GWC2-71-9;g__;s__	8_1_May_SF_Bin5	1	1	0	0	0	1	0	3	1	0	1	0	0	0	0	0	0	0	0	0	0	0	0	1	0	0	0	0	0	0	0	0	0	0	0	0	1	4	3	0	1	0	0	1	0	0	0	0
d__Bacteria;p__Nitrospirota;c__Nitrospiria;o__Nitrospirales;f__UBA8639;g__Nitrospira_E;s__Nitrospira_E sp029864405	13_July_SF_Bin24	1	1	0	0	0	0	1	0	0	0	0	1	0	0	1	0	1	2	2	3	1	0	2	0	1	1	1	0	0	0	0	0	0	0	0	0	0	0	0	0	0	0	0	0	0	2	2	1
d__Bacteria;p__Nitrospirota;c__Nitrospiria;o__Nitrospirales;f__UBA8639;g__Nitrospira_E;s__	21_July_SF_Bin14	1	0	0	0	0	0	0	0	0	1	0	1	0	0	1	1	3	0	1	3	3	0	1	0	3	2	1	0	1	1	0	0	1	0	0	0	0	1	0	0	0	0	0	0	0	0	0	0
d__Bacteria;p__Nitrospirota;c__Nitrospiria;o__Nitrospirales;f__Nitrospiraceae;g__Nitrospira_D;s__Nitrospira_D sp029865225	4_1_Jan_SF_Bin27	1	1	0	0	1	0	0	0	0	0	0	1	1	1	2	0	1	3	3	1	0	1	4	3	1	1	1	0	0	0	0	0	0	0	0	0	0	0	1	0	0	0	0	0	0	0	3	0
d__Bacteria;p__Nitrospirota;c__Nitrospiria;o__Nitrospirales;f__Nitrospiraceae;g__Nitrospira_D;s__Nitrospira_D sp029881435	4_1_Jan_SF_Bin41	1	1	0	0	1	1	1	0	0	0	0	1	1	1	2	0	1	2	2	1	0	0	2	2	1	1	1	0	0	0	0	0	0	0	0	0	0	0	0	0	0	0	0	0	0	0	3	1
d__Bacteria;p__Nitrospirota;c__Nitrospiria;o__Nitrospirales;f__Nitrospiraceae;g__Nitrospira_D;s__Nitrospira_D sp029865345	4_1_Jan_SF_Bin42	1	1	0	0	3	1	0	0	0	0	0	1	1	1	3	0	1	3	3	1	0	1	3	0	1	1	1	0	1	1	0	0	0	0	0	0	0	0	0	0	0	0	0	0	0	0	1	1
d__Bacteria;p__Nitrospirota;c__Nitrospiria;o__Nitrospirales;f__Nitrospiraceae;g__Nitrospira_D;s__Nitrospira_D sp029865485	4_1_Jan_SF_Bin53	1	1	0	0	2	1	1	0	0	0	0	1	0	0	3	0	0	3	3	1	0	1	3	3	1	1	1	0	0	0	0	0	0	0	0	0	0	0	0	0	0	0	0	0	0	0	0	2
d__Bacteria;p__Nitrospirota;c__Nitrospiria;o__Nitrospirales;f__Nitrospiraceae;g__Nitrospira_D;s__Nitrospira_D sp029865345	4_1_July_SF_Bin50	1	1	0	0	3	1	1	0	0	0	0	1	1	1	2	0	2	3	3	1	0	1	3	0	1	1	1	0	1	1	0	0	0	0	0	0	0	0	0	0	0	0	0	0	0	0	2	1
d__Bacteria;p__Nitrospirota;c__Nitrospiria;o__Nitrospirales;f__Nitrospiraceae;g__Nitrospira_D;s__Nitrospira_D sp029865225	4_1_July_SF_Bin53	1	1	0	0	1	0	1	0	0	0	0	1	1	1	3	0	1	3	3	1	0	1	3	3	1	1	1	0	0	0	0	0	0	0	0	0	0	0	1	0	0	0	0	0	0	0	3	2
d__Bacteria;p__Nitrospirota;c__Nitrospiria;o__Nitrospirales;f__Nitrospiraceae;g__Nitrospira_D;s__Nitrospira_D sp029865485	4_1_May_SF_Bin36	1	1	0	0	1	1	1	0	0	0	0	1	0	0	2	0	0	3	3	1	0	1	4	4	1	1	1	0	0	0	0	0	0	0	0	0	0	0	0	0	0	0	0	0	0	0	2	1
d__Bacteria;p__Nitrospirota;c__Nitrospiria;o__Nitrospirales;f__Nitrospiraceae;g__Nitrospira_D;s__Nitrospira_D sp029865345	4_1_May_SF_Bin53	1	1	0	0	3	1	1	0	0	0	0	1	1	1	3	0	2	3	3	1	0	1	3	0	1	1	1	0	0	1	0	0	0	0	0	0	0	0	0	0	0	0	0	0	0	0	1	1
d__Bacteria;p__Nitrospirota;c__Nitrospiria;o__Nitrospirales;f__Nitrospiraceae;g__Nitrospira_D;s__Nitrospira_D sp029865225	4_1_May_SF_Bin59	1	1	0	0	1	0	0	0	0	0	0	1	1	1	2	0	1	3	3	1	0	1	3	3	1	1	1	0	0	0	0	0	0	0	0	0	0	0	1	0	0	0	0	0	0	0	3	2
d__Bacteria;p__Nitrospirota;c__Nitrospiria;o__Nitrospirales;f__Nitrospiraceae;g__Nitrospira_D;s__Nitrospira_D sp029858925	4_1_May_SF_Bin6	2	1	0	0	2	0	1	0	0	0	0	0	1	0	1	0	0	2	2	1	0	0	2	1	2	1	1	0	0	0	0	0	0	0	0	0	0	0	0	0	0	0	0	0	0	0	0	2
d__Bacteria;p__Nitrospirota;c__Nitrospiria;o__Nitrospirales;f__Nitrospiraceae;g__Nitrospira_D;s__Nitrospira_D sp029881435	4_1_May_SF_Bin63	1	1	0	0	1	1	1	0	0	0	0	1	1	1	2	0	1	2	2	1	0	1	2	2	1	1	1	0	0	0	0	0	0	0	0	0	0	0	0	0	0	0	0	0	0	0	3	2
d__Bacteria;p__Nitrospirota;c__Nitrospiria;o__Nitrospirales;f__Nitrospiraceae;g__Nitrospira_D;s__Nitrospira_D sp029865225	4_1_Oct_SF_Bin23	2	1	0	0	2	0	1	0	0	0	0	1	1	1	2	0	1	3	3	1	0	1	3	3	1	1	1	0	0	0	0	0	0	0	0	0	0	0	1	0	0	0	0	0	0	0	3	2
d__Bacteria;p__Nitrospirota;c__Nitrospiria;o__Nitrospirales;f__Nitrospiraceae;g__Nitrospira_D;s__Nitrospira_D sp029881435	4_1_Oct_SF_Bin26	1	1	0	0	1	0	1	0	0	0	0	1	1	1	2	0	0	2	2	1	0	0	2	2	1	1	1	0	0	0	0	0	0	0	0	0	0	0	0	0	0	0	0	0	0	0	3	1
d__Bacteria;p__Nitrospirota;c__Nitrospiria;o__Nitrospirales;f__Nitrospiraceae;g__Nitrospira_D;s__Nitrospira_D sp029865345	4_1_Oct_SF_Bin30	1	1	0	0	3	1	1	0	0	0	0	1	1	1	3	0	2	3	3	1	0	1	3	0	1	1	1	0	1	1	0	0	0	0	0	0	0	0	0	0	0	0	0	0	0	0	1	1
d__Bacteria;p__Nitrospirota;c__Nitrospiria;o__Nitrospirales;f__Nitrospiraceae;g__Nitrospira_D;s__Nitrospira_D sp029865485	4_1_Oct_SF_Bin52	1	1	0	0	1	1	1	0	0	0	0	1	1	1	2	0	0	3	3	1	0	1	3	5	1	1	1	0	0	0	0	0	0	0	0	0	0	0	0	0	0	0	0	0	0	0	1	1
d__Bacteria;p__Nitrospirota;c__Nitrospiria;o__Nitrospirales;f__Nitrospiraceae;g__Nitrospira_D;s__Nitrospira_D sp029858925	4_1_Oct_SF_Bin9	2	1	0	0	2	0	0	0	0	0	0	0	0	0	3	0	0	2	2	1	0	0	2	1	2	1	1	0	0	0	0	0	0	0	0	0	0	0	0	0	0	0	0	0	0	0	1	2
d__Bacteria;p__Nitrospirota;c__Nitrospiria;o__Nitrospirales;f__UBA8639;g__Nitrospira_E;s__Nitrospira_E sp029879555	8_1_Jan_SF_Bin68	1	2	0	0	1	0	2	0	0	0	0	1	0	0	1	0	1	2	2	1	0	0	3	1	2	2	1	0	1	1	0	0	0	1	0	0	0	0	0	0	0	0	0	0	0	4	2	2
d__Bacteria;p__Nitrospirota;c__Nitrospiria;o__Nitrospirales;f__Nitrospiraceae;g__Nitrospira_D;s__Nitrospira_D sp029881435	8_1_July_SF_Bin45	1	1	0	0	1	1	1	0	0	0	0	1	1	1	2	0	1	2	2	1	0	1	2	2	1	1	1	0	0	0	0	0	0	0	0	0	0	0	0	0	0	0	0	0	0	0	3	2
d__Bacteria;p__Nitrospirota;c__Nitrospiria;o__Nitrospirales;f__UBA8639;g__Nitrospira_E;s__Nitrospira_E sp029881175	8_1_July_SF_Bin60	1	1	0	0	1	0	1	0	0	0	0	1	0	0	2	0	1	1	2	1	0	0	2	0	1	1	1	0	0	1	0	0	0	1	0	0	0	0	0	0	0	0	0	0	0	0	2	4
d__Bacteria;p__Nitrospirota;c__Nitrospiria;o__Nitrospirales;f__UBA8639;g__Nitrospira_E;s__Nitrospira_E sp029865515	8_1_July_SF_Bin61	1	0	0	0	1	0	1	0	0	0	0	1	0	0	2	0	0	1	1	1	0	0	2	0	0	0	0	0	2	1	0	0	0	0	0	0	0	0	0	0	0	0	0	0	0	0	2	1
d__Bacteria;p__Nitrospirota;c__Nitrospiria;o__Nitrospirales;f__Nitrospiraceae;g__Nitrospira_D;s__Nitrospira_D sp029881435	8_1_Oct_SF_Bin26	1	1	0	0	1	1	1	0	0	0	0	1	1	1	2	0	1	2	3	1	0	0	2	2	1	1	1	0	0	0	0	0	0	0	0	0	0	0	0	0	0	0	0	0	0	0	3	2
d__Bacteria;p__Nitrospirota;c__Nitrospiria;o__Nitrospirales;f__UBA8639;g__Nitrospira_E;s__Nitrospira_E sp029864405	8_1_Oct_SF_Bin49	1	2	0	0	0	0	1	0	0	0	0	0	0	0	1	0	0	2	2	1	1	0	2	0	0	1	1	0	0	0	0	0	0	0	0	0	0	0	0	0	0	0	0	0	0	1	1	1
d__Bacteria;p__Nitrospirota;c__Nitrospiria;o__Nitrospirales;f__Nitrospiraceae;g__Nitrospira_D;s__Nitrospira_D sp029879905	8_1_Oct_SF_Bin54	1	1	0	0	3	0	1	0	0	0	0	1	1	1	3	0	0	2	3	1	0	0	2	3	1	2	2	0	0	0	0	0	0	0	0	0	0	0	0	0	0	0	0	0	0	0	1	2
d__Bacteria;p__Nitrospirota;c__Nitrospiria;o__Nitrospirales;f__Nitrospiraceae;g__Nitrospira_D;s__	8_1_Oct_SF_Bin63	2	1	0	0	1	1	1	0	0	0	0	1	1	0	2	0	0	1	1	1	0	1	0	1	1	1	1	0	0	0	0	0	0	0	0	0	0	0	0	0	0	0	0	0	0	1	1	1
d__Bacteria;p__Nitrospirota;c__Nitrospiria;o__Nitrospirales;f__UBA8639;g__Nitrospira_E;s__Nitrospira_E sp029879555	8_1_Oct_SF_Bin74	1	1	0	0	1	0	1	0	0	0	0	2	0	0	2	0	1	1	1	1	0	0	3	1	1	2	1	0	0	0	0	0	0	1	0	0	0	0	0	0	0	0	0	0	0	1	2	1
Nitrospira_inopinata	GCF_001458695.1	1	1	0	0	5	0	1	0	0	0	0	0	1	1	1	0	1	2	2	1	2	1	2	1	2	2	1	0	5	1	0	0	0	1	0	0	0	0	1	0	0	0	0	0	0	3	0	2
Nitrospira_japonica	GCF_900169565.1	3	1	1	0	8	0	1	0	0	1	0	1	1	1	1	0	0	2	2	1	2	1	2	1	2	2	1	0	5	1	0	1	0	3	1	1	0	0	1	0	0	0	0	0	0	3	3	1
Nitrospira_moscoviensis	GCF_001273775.1	6	4	1	0	12	0	1	0	0	0	0	1	1	0	1	0	0	3	2	1	2	3	4	1	2	2	1	0	6	2	1	1	0	2	1	1	0	0	1	0	0	0	0	0	0	3	3	1
[truncated: 55 more columns]
