# Supplementary material for: Metabolic capacity is maintained despite shifts in microbial diversity in estuary sediments
Source: ISME Commun. 2025 Oct 11;5(1):ycaf182. doi: 10.1093/ismeco/ycaf182 (PMC12687941; doi:10.1093/ismeco/ycaf182)
Supplement: Supplementary_Data_1_ycaf182 [file supplementary_data_1_ycaf182.zip]

Archive with 1,414 entries (1,249 files):
- SWISS-MODEL/
- __MACOSX/._SWISS-MODEL
- SWISS-MODEL/8_1_May_SF_Bin5_scaffold_55982_c1/
- __MACOSX/SWISS-MODEL/._8_1_May_SF_Bin5_scaffold_55982_c1
- SWISS-MODEL/13_July_SF_Bin2_scaffold_9994_c1_22545_1/
- __MACOSX/SWISS-MODEL/._13_July_SF_Bin2_scaffold_9994_c1_22545_1
- SWISS-MODEL/4_1_Jan_SF_Bin18_scaffold_700_c1_62709776_1/
- __MACOSX/SWISS-MODEL/._4_1_Jan_SF_Bin18_scaffold_700_c1_62709776_1
- SWISS-MODEL/.DS_Store
- __MACOSX/SWISS-MODEL/._.DS_Store
- SWISS-MODEL/13_July_SF_Bin2_scaffold_20759_c1_11143024_1/
- __MACOSX/SWISS-MODEL/._13_July_SF_Bin2_scaffold_20759_c1_11143024_1
- SWISS-MODEL/4_1_Oct_SF_Bin32_scaffold_7496_c1_22440_1/
- __MACOSX/SWISS-MODEL/._4_1_Oct_SF_Bin32_scaffold_7496_c1_22440_1
- SWISS-MODEL/13_May_SF_Bin61_scaffold_51921_c131277_1/
- __MACOSX/SWISS-MODEL/._13_May_SF_Bin61_scaffold_51921_c131277_1
- SWISS-MODEL/4_1_May_SF_Bin52_scaffold_9609_c1_40994944_1/
- __MACOSX/SWISS-MODEL/._4_1_May_SF_Bin52_scaffold_9609_c1_40994944_1
- SWISS-MODEL/4_1_May_SF_Bin52_scaffold_5716_c1_37766595_1/
- __MACOSX/SWISS-MODEL/._4_1_May_SF_Bin52_scaffold_5716_c1_37766595_1
- SWISS-MODEL/13_May_SF_Bin61_scaffold_30185_c122613481_1/
- __MACOSX/SWISS-MODEL/._13_May_SF_Bin61_scaffold_30185_c122613481_1
- SWISS-MODEL/4_1_Jan_SF_Bin21_scaffold_19364_c121714_1/
- __MACOSX/SWISS-MODEL/._4_1_Jan_SF_Bin21_scaffold_19364_c121714_1
- SWISS-MODEL/4_1_Oct_SF_Bin32_scaffold_7496_c2_2505_1/
- __MACOSX/SWISS-MODEL/._4_1_Oct_SF_Bin32_scaffold_7496_c2_2505_1
- SWISS-MODEL/4_1_Jan_SF_Bin61_scaffold_2525_c13704_1/
- __MACOSX/SWISS-MODEL/._4_1_Jan_SF_Bin61_scaffold_2525_c13704_1
- SWISS-MODEL/4_1_Oct_SF_Bin14_scaffold_2633_c1_6664172_1/
- __MACOSX/SWISS-MODEL/._4_1_Oct_SF_Bin14_scaffold_2633_c1_6664172_1
- SWISS-MODEL/21_Jan_SF_Bin67_scaffold_32672_c132330_1/
- __MACOSX/SWISS-MODEL/._21_Jan_SF_Bin67_scaffold_32672_c132330_1
- SWISS-MODEL/4_1_May_SF_Bin55_scaffold_648_c1_10064512_1/
- __MACOSX/SWISS-MODEL/._4_1_May_SF_Bin55_scaffold_648_c1_10064512_1
- SWISS-MODEL/13_July_SF_Bin2_scaffold_7244_c1_43985624_1/
- __MACOSX/SWISS-MODEL/._13_July_SF_Bin2_scaffold_7244_c1_43985624_1
- SWISS-MODEL/4_1_Jan_SF_Bin61_scaffold_1987_c132501_1/
- __MACOSX/SWISS-MODEL/._4_1_Jan_SF_Bin61_scaffold_1987_c132501_1
- SWISS-MODEL/8_1_May_SF_Bin5_scaffold_55982_c1/templates.txt
- __MACOSX/SWISS-MODEL/8_1_May_SF_Bin5_scaffold_55982_c1/._templates.txt
- SWISS-MODEL/8_1_May_SF_Bin5_scaffold_55982_c1/models/
- __MACOSX/SWISS-MODEL/8_1_May_SF_Bin5_scaffold_55982_c1/._models
- SWISS-MODEL/8_1_May_SF_Bin5_scaffold_55982_c1/templates.html
- __MACOSX/SWISS-MODEL/8_1_May_SF_Bin5_scaffold_55982_c1/._templates.html
- SWISS-MODEL/8_1_May_SF_Bin5_scaffold_55982_c1/report.html
- __MACOSX/SWISS-MODEL/8_1_May_SF_Bin5_scaffold_55982_c1/._report.html
- SWISS-MODEL/8_1_May_SF_Bin5_scaffold_55982_c1/models.html
- __MACOSX/SWISS-MODEL/8_1_May_SF_Bin5_scaffold_55982_c1/._models.html
- SWISS-MODEL/13_July_SF_Bin2_scaffold_9994_c1_22545_1/templates.txt
- __MACOSX/SWISS-MODEL/13_July_SF_Bin2_scaffold_9994_c1_22545_1/._templates.txt
- SWISS-MODEL/13_July_SF_Bin2_scaffold_9994_c1_22545_1/models/
- __MACOSX/SWISS-MODEL/13_July_SF_Bin2_scaffold_9994_c1_22545_1/._models
- SWISS-MODEL/13_July_SF_Bin2_scaffold_9994_c1_22545_1/templates.html
- __MACOSX/SWISS-MODEL/13_July_SF_Bin2_scaffold_9994_c1_22545_1/._templates.html
- SWISS-MODEL/13_July_SF_Bin2_scaffold_9994_c1_22545_1/report.html
- __MACOSX/SWISS-MODEL/13_July_SF_Bin2_scaffold_9994_c1_22545_1/._report.html
- SWISS-MODEL/13_July_SF_Bin2_scaffold_9994_c1_22545_1/models.html
- __MACOSX/SWISS-MODEL/13_July_SF_Bin2_scaffold_9994_c1_22545_1/._models.html
- SWISS-MODEL/4_1_Jan_SF_Bin18_scaffold_700_c1_62709776_1/.DS_Store
- __MACOSX/SWISS-MODEL/4_1_Jan_SF_Bin18_scaffold_700_c1_62709776_1/._.DS_Store
- SWISS-MODEL/4_1_Jan_SF_Bin18_scaffold_700_c1_62709776_1/templates.txt
- __MACOSX/SWISS-MODEL/4_1_Jan_SF_Bin18_scaffold_700_c1_62709776_1/._templates.txt
- SWISS-MODEL/4_1_Jan_SF_Bin18_scaffold_700_c1_62709776_1/models/
- __MACOSX/SWISS-MODEL/4_1_Jan_SF_Bin18_scaffold_700_c1_62709776_1/._models
- SWISS-MODEL/4_1_Jan_SF_Bin18_scaffold_700_c1_62709776_1/templates.html
- __MACOSX/SWISS-MODEL/4_1_Jan_SF_Bin18_scaffold_700_c1_62709776_1/._templates.html
- SWISS-MODEL/4_1_Jan_SF_Bin18_scaffold_700_c1_62709776_1/report.html
- __MACOSX/SWISS-MODEL/4_1_Jan_SF_Bin18_scaffold_700_c1_62709776_1/._report.html
- SWISS-MODEL/4_1_Jan_SF_Bin18_scaffold_700_c1_62709776_1/models.html
- __MACOSX/SWISS-MODEL/4_1_Jan_SF_Bin18_scaffold_700_c1_62709776_1/._models.html
- SWISS-MODEL/13_July_SF_Bin2_scaffold_20759_c1_11143024_1/templates.txt
- __MACOSX/SWISS-MODEL/13_July_SF_Bin2_scaffold_20759_c1_11143024_1/._templates.txt
- SWISS-MODEL/13_July_SF_Bin2_scaffold_20759_c1_11143024_1/models/
- __MACOSX/SWISS-MODEL/13_July_SF_Bin2_scaffold_20759_c1_11143024_1/._models
- SWISS-MODEL/13_July_SF_Bin2_scaffold_20759_c1_11143024_1/templates.html
- __MACOSX/SWISS-MODEL/13_July_SF_Bin2_scaffold_20759_c1_11143024_1/._templates.html
- SWISS-MODEL/13_July_SF_Bin2_scaffold_20759_c1_11143024_1/report.html
- __MACOSX/SWISS-MODEL/13_July_SF_Bin2_scaffold_20759_c1_11143024_1/._report.html
- SWISS-MODEL/13_July_SF_Bin2_scaffold_20759_c1_11143024_1/models.html
- __MACOSX/SWISS-MODEL/13_July_SF_Bin2_scaffold_20759_c1_11143024_1/._models.html
- SWISS-MODEL/4_1_Oct_SF_Bin32_scaffold_7496_c1_22440_1/templates.txt
- __MACOSX/SWISS-MODEL/4_1_Oct_SF_Bin32_scaffold_7496_c1_22440_1/._templates.txt
- SWISS-MODEL/4_1_Oct_SF_Bin32_scaffold_7496_c1_22440_1/models/
- __MACOSX/SWISS-MODEL/4_1_Oct_SF_Bin32_scaffold_7496_c1_22440_1/._models
- SWISS-MODEL/4_1_Oct_SF_Bin32_scaffold_7496_c1_22440_1/templates.html
- __MACOSX/SWISS-MODEL/4_1_Oct_SF_Bin32_scaffold_7496_c1_22440_1/._templates.html
- SWISS-MODEL/4_1_Oct_SF_Bin32_scaffold_7496_c1_22440_1/report.html
- __MACOSX/SWISS-MODEL/4_1_Oct_SF_Bin32_scaffold_7496_c1_22440_1/._report.html
- SWISS-MODEL/4_1_Oct_SF_Bin32_scaffold_7496_c1_22440_1/models.html
- __MACOSX/SWISS-MODEL/4_1_Oct_SF_Bin32_scaffold_7496_c1_22440_1/._models.html
- SWISS-MODEL/13_May_SF_Bin61_scaffold_51921_c131277_1/templates.txt
- __MACOSX/SWISS-MODEL/13_May_SF_Bin61_scaffold_51921_c131277_1/._templates.txt
- SWISS-MODEL/13_May_SF_Bin61_scaffold_51921_c131277_1/models/
- __MACOSX/SWISS-MODEL/13_May_SF_Bin61_scaffold_51921_c131277_1/._models
- SWISS-MODEL/13_May_SF_Bin61_scaffold_51921_c131277_1/templates.html
- __MACOSX/SWISS-MODEL/13_May_SF_Bin61_scaffold_51921_c131277_1/._templates.html
- SWISS-MODEL/13_May_SF_Bin61_scaffold_51921_c131277_1/report.html
- __MACOSX/SWISS-MODEL/13_May_SF_Bin61_scaffold_51921_c131277_1/._report.html
- SWISS-MODEL/13_May_SF_Bin61_scaffold_51921_c131277_1/models.html
- __MACOSX/SWISS-MODEL/13_May_SF_Bin61_scaffold_51921_c131277_1/._models.html
- SWISS-MODEL/4_1_May_SF_Bin52_scaffold_9609_c1_40994944_1/templates.txt
- __MACOSX/SWISS-MODEL/4_1_May_SF_Bin52_scaffold_9609_c1_40994944_1/._templates.txt
- SWISS-MODEL/4_1_May_SF_Bin52_scaffold_9609_c1_40994944_1/models/
- __MACOSX/SWISS-MODEL/4_1_May_SF_Bin52_scaffold_9609_c1_40994944_1/._models
- SWISS-MODEL/4_1_May_SF_Bin52_scaffold_9609_c1_40994944_1/templates.html
- __MACOSX/SWISS-MODEL/4_1_May_SF_Bin52_scaffold_9609_c1_40994944_1/._templates.html
- SWISS-MODEL/4_1_May_SF_Bin52_scaffold_9609_c1_40994944_1/report.html
- __MACOSX/SWISS-MODEL/4_1_May_SF_Bin52_scaffold_9609_c1_40994944_1/._report.html
- SWISS-MODEL/4_1_May_SF_Bin52_scaffold_9609_c1_40994944_1/models.html
- __MACOSX/SWISS-MODEL/4_1_May_SF_Bin52_scaffold_9609_c1_40994944_1/._models.html
- SWISS-MODEL/4_1_May_SF_Bin52_scaffold_5716_c1_37766595_1/.DS_Store
- __MACOSX/SWISS-MODEL/4_1_May_SF_Bin52_scaffold_5716_c1_37766595_1/._.DS_Store
- SWISS-MODEL/4_1_May_SF_Bin52_scaffold_5716_c1_37766595_1/templates.txt
- __MACOSX/SWISS-MODEL/4_1_May_SF_Bin52_scaffold_5716_c1_37766595_1/._templates.txt
- SWISS-MODEL/4_1_May_SF_Bin52_scaffold_5716_c1_37766595_1/models/
- __MACOSX/SWISS-MODEL/4_1_May_SF_Bin52_scaffold_5716_c1_37766595_1/._models
- SWISS-MODEL/4_1_May_SF_Bin52_scaffold_5716_c1_37766595_1/templates.html
- __MACOSX/SWISS-MODEL/4_1_May_SF_Bin52_scaffold_5716_c1_37766595_1/._templates.html
- SWISS-MODEL/4_1_May_SF_Bin52_scaffold_5716_c1_37766595_1/report.html
- __MACOSX/SWISS-MODEL/4_1_May_SF_Bin52_scaffold_5716_c1_37766595_1/._report.html
- SWISS-MODEL/4_1_May_SF_Bin52_scaffold_5716_c1_37766595_1/models.html
- __MACOSX/SWISS-MODEL/4_1_May_SF_Bin52_scaffold_5716_c1_37766595_1/._models.html
- SWISS-MODEL/13_May_SF_Bin61_scaffold_30185_c122613481_1/templates.txt
- __MACOSX/SWISS-MODEL/13_May_SF_Bin61_scaffold_30185_c122613481_1/._templates.txt
- SWISS-MODEL/13_May_SF_Bin61_scaffold_30185_c122613481_1/models/
- __MACOSX/SWISS-MODEL/13_May_SF_Bin61_scaffold_30185_c122613481_1/._models
- SWISS-MODEL/13_May_SF_Bin61_scaffold_30185_c122613481_1/templates.html
- __MACOSX/SWISS-MODEL/13_May_SF_Bin61_scaffold_30185_c122613481_1/._templates.html
- SWISS-MODEL/13_May_SF_Bin61_scaffold_30185_c122613481_1/report.html
- __MACOSX/SWISS-MODEL/13_May_SF_Bin61_scaffold_30185_c122613481_1/._report.html
- SWISS-MODEL/13_May_SF_Bin61_scaffold_30185_c122613481_1/models.html
- __MACOSX/SWISS-MODEL/13_May_SF_Bin61_scaffold_30185_c122613481_1/._models.html
- SWISS-MODEL/4_1_Jan_SF_Bin21_scaffold_19364_c121714_1/templates.txt
- __MACOSX/SWISS-MODEL/4_1_Jan_SF_Bin21_scaffold_19364_c121714_1/._templates.txt
- SWISS-MODEL/4_1_Jan_SF_Bin21_scaffold_19364_c121714_1/models/
- __MACOSX/SWISS-MODEL/4_1_Jan_SF_Bin21_scaffold_19364_c121714_1/._models
- SWISS-MODEL/4_1_Jan_SF_Bin21_scaffold_19364_c121714_1/templates.html
- __MACOSX/SWISS-MODEL/4_1_Jan_SF_Bin21_scaffold_19364_c121714_1/._templates.html
- SWISS-MODEL/4_1_Jan_SF_Bin21_scaffold_19364_c121714_1/report.html
- __MACOSX/SWISS-MODEL/4_1_Jan_SF_Bin21_scaffold_19364_c121714_1/._report.html
- SWISS-MODEL/4_1_Jan_SF_Bin21_scaffold_19364_c121714_1/models.html
- __MACOSX/SWISS-MODEL/4_1_Jan_SF_Bin21_scaffold_19364_c121714_1/._models.html
- SWISS-MODEL/4_1_Oct_SF_Bin32_scaffold_7496_c2_2505_1/templates.txt
- __MACOSX/SWISS-MODEL/4_1_Oct_SF_Bin32_scaffold_7496_c2_2505_1/._templates.txt
- SWISS-MODEL/4_1_Oct_SF_Bin32_scaffold_7496_c2_2505_1/models/
- __MACOSX/SWISS-MODEL/4_1_Oct_SF_Bin32_scaffold_7496_c2_2505_1/._models
- SWISS-MODEL/4_1_Oct_SF_Bin32_scaffold_7496_c2_2505_1/templates.html
- __MACOSX/SWISS-MODEL/4_1_Oct_SF_Bin32_scaffold_7496_c2_2505_1/._templates.html
- SWISS-MODEL/4_1_Oct_SF_Bin32_scaffold_7496_c2_2505_1/report.html
- __MACOSX/SWISS-MODEL/4_1_Oct_SF_Bin32_scaffold_7496_c2_2505_1/._report.html
- SWISS-MODEL/4_1_Oct_SF_Bin32_scaffold_7496_c2_2505_1/models.html
- __MACOSX/SWISS-MODEL/4_1_Oct_SF_Bin32_scaffold_7496_c2_2505_1/._models.html
- SWISS-MODEL/4_1_Jan_SF_Bin61_scaffold_2525_c13704_1/templates.txt
- __MACOSX/SWISS-MODEL/4_1_Jan_SF_Bin61_scaffold_2525_c13704_1/._templates.txt
- SWISS-MODEL/4_1_Jan_SF_Bin61_scaffold_2525_c13704_1/models/
- __MACOSX/SWISS-MODEL/4_1_Jan_SF_Bin61_scaffold_2525_c13704_1/._models
- SWISS-MODEL/4_1_Jan_SF_Bin61_scaffold_2525_c13704_1/templates.html
- __MACOSX/SWISS-MODEL/4_1_Jan_SF_Bin61_scaffold_2525_c13704_1/._templates.html
- SWISS-MODEL/4_1_Jan_SF_Bin61_scaffold_2525_c13704_1/report.html
- __MACOSX/SWISS-MODEL/4_1_Jan_SF_Bin61_scaffold_2525_c13704_1/._report.html
- SWISS-MODEL/4_1_Jan_SF_Bin61_scaffold_2525_c13704_1/models.html
- __MACOSX/SWISS-MODEL/4_1_Jan_SF_Bin61_scaffold_2525_c13704_1/._models.html
- SWISS-MODEL/4_1_Oct_SF_Bin14_scaffold_2633_c1_6664172_1/.DS_Store
- __MACOSX/SWISS-MODEL/4_1_Oct_SF_Bin14_scaffold_2633_c1_6664172_1/._.DS_Store
- SWISS-MODEL/4_1_Oct_SF_Bin14_scaffold_2633_c1_6664172_1/templates.txt
- __MACOSX/SWISS-MODEL/4_1_Oct_SF_Bin14_scaffold_2633_c1_6664172_1/._templates.txt
- SWISS-MODEL/4_1_Oct_SF_Bin14_scaffold_2633_c1_6664172_1/models/
- __MACOSX/SWISS-MODEL/4_1_Oct_SF_Bin14_scaffold_2633_c1_6664172_1/._models
- SWISS-MODEL/4_1_Oct_SF_Bin14_scaffold_2633_c1_6664172_1/templates.html
- __MACOSX/SWISS-MODEL/4_1_Oct_SF_Bin14_scaffold_2633_c1_6664172_1/._templates.html
- SWISS-MODEL/4_1_Oct_SF_Bin14_scaffold_2633_c1_6664172_1/report.html
- __MACOSX/SWISS-MODEL/4_1_Oct_SF_Bin14_scaffold_2633_c1_6664172_1/._report.html
- SWISS-MODEL/4_1_Oct_SF_Bin14_scaffold_2633_c1_6664172_1/models.html
- __MACOSX/SWISS-MODEL/4_1_Oct_SF_Bin14_scaffold_2633_c1_6664172_1/._models.html
- SWISS-MODEL/21_Jan_SF_Bin67_scaffold_32672_c132330_1/templates.txt
- __MACOSX/SWISS-MODEL/21_Jan_SF_Bin67_scaffold_32672_c132330_1/._templates.txt
- SWISS-MODEL/21_Jan_SF_Bin67_scaffold_32672_c132330_1/models/
- __MACOSX/SWISS-MODEL/21_Jan_SF_Bin67_scaffold_32672_c132330_1/._models
- SWISS-MODEL/21_Jan_SF_Bin67_scaffold_32672_c132330_1/templates.html
- __MACOSX/SWISS-MODEL/21_Jan_SF_Bin67_scaffold_32672_c132330_1/._templates.html
- SWISS-MODEL/21_Jan_SF_Bin67_scaffold_32672_c132330_1/report.html
- __MACOSX/SWISS-MODEL/21_Jan_SF_Bin67_scaffold_32672_c132330_1/._report.html
- SWISS-MODEL/21_Jan_SF_Bin67_scaffold_32672_c132330_1/models.html
- __MACOSX/SWISS-MODEL/21_Jan_SF_Bin67_scaffold_32672_c132330_1/._models.html
- SWISS-MODEL/4_1_May_SF_Bin55_scaffold_648_c1_10064512_1/templates.txt
- __MACOSX/SWISS-MODEL/4_1_May_SF_Bin55_scaffold_648_c1_10064512_1/._templates.txt
- SWISS-MODEL/4_1_May_SF_Bin55_scaffold_648_c1_10064512_1/models/
- __MACOSX/SWISS-MODEL/4_1_May_SF_Bin55_scaffold_648_c1_10064512_1/._models
- SWISS-MODEL/4_1_May_SF_Bin55_scaffold_648_c1_10064512_1/templates.html
- __MACOSX/SWISS-MODEL/4_1_May_SF_Bin55_scaffold_648_c1_10064512_1/._templates.html
- SWISS-MODEL/4_1_May_SF_Bin55_scaffold_648_c1_10064512_1/report.html
- __MACOSX/SWISS-MODEL/4_1_May_SF_Bin55_scaffold_648_c1_10064512_1/._report.html
- SWISS-MODEL/4_1_May_SF_Bin55_scaffold_648_c1_10064512_1/models.html
- __MACOSX/SWISS-MODEL/4_1_May_SF_Bin55_scaffold_648_c1_10064512_1/._models.html
- SWISS-MODEL/13_July_SF_Bin2_scaffold_7244_c1_43985624_1/templates.txt
- __MACOSX/SWISS-MODEL/13_July_SF_Bin2_scaffold_7244_c1_43985624_1/._templates.txt
- SWISS-MODEL/13_July_SF_Bin2_scaffold_7244_c1_43985624_1/models/
- __MACOSX/SWISS-MODEL/13_July_SF_Bin2_scaffold_7244_c1_43985624_1/._models
- SWISS-MODEL/13_July_SF_Bin2_scaffold_7244_c1_43985624_1/templates.html
- __MACOSX/SWISS-MODEL/13_July_SF_Bin2_scaffold_7244_c1_43985624_1/._templates.html
- SWISS-MODEL/13_July_SF_Bin2_scaffold_7244_c1_43985624_1/report.html
- __MACOSX/SWISS-MODEL/13_July_SF_Bin2_scaffold_7244_c1_43985624_1/._report.html
- SWISS-MODEL/13_July_SF_Bin2_scaffold_7244_c1_43985624_1/models.html
- __MACOSX/SWISS-MODEL/13_July_SF_Bin2_scaffold_7244_c1_43985624_1/._models.html
- SWISS-MODEL/4_1_Jan_SF_Bin61_scaffold_1987_c132501_1/.DS_Store
- __MACOSX/SWISS-MODEL/4_1_Jan_SF_Bin61_scaffold_1987_c132501_1/._.DS_Store
- SWISS-MODEL/4_1_Jan_SF_Bin61_scaffold_1987_c132501_1/templates.txt
- __MACOSX/SWISS-MODEL/4_1_Jan_SF_Bin61_scaffold_1987_c132501_1/._templates.txt
- SWISS-MODEL/4_1_Jan_SF_Bin61_scaffold_1987_c132501_1/models/
- __MACOSX/SWISS-MODEL/4_1_Jan_SF_Bin61_scaffold_1987_c132501_1/._models
- SWISS-MODEL/4_1_Jan_SF_Bin61_scaffold_1987_c132501_1/templates.html
- __MACOSX/SWISS-MODEL/4_1_Jan_SF_Bin61_scaffold_1987_c132501_1/._templates.html
- SWISS-MODEL/4_1_Jan_SF_Bin61_scaffold_1987_c132501_1/report.html
- __MACOSX/SWISS-MODEL/4_1_Jan_SF_Bin61_scaffold_1987_c132501_1/._report.html
- SWISS-MODEL/4_1_Jan_SF_Bin61_scaffold_1987_c132501_1/models.html
- __MACOSX/SWISS-MODEL/4_1_Jan_SF_Bin61_scaffold_1987_c132501_1/._models.html
- SWISS-MODEL/8_1_May_SF_Bin5_scaffold_55982_c1/models/03/
- __MACOSX/SWISS-MODEL/8_1_May_SF_Bin5_scaffold_55982_c1/models/._03
- SWISS-MODEL/8_1_May_SF_Bin5_scaffold_55982_c1/models/04/
- __MACOSX/SWISS-MODEL/8_1_May_SF_Bin5_scaffold_55982_c1/models/._04
- SWISS-MODEL/8_1_May_SF_Bin5_scaffold_55982_c1/models/05/
- __MACOSX/SWISS-MODEL/8_1_May_SF_Bin5_scaffold_55982_c1/models/._05
- SWISS-MODEL/8_1_May_SF_Bin5_scaffold_55982_c1/models/02/
- __MACOSX/SWISS-MODEL/8_1_May_SF_Bin5_scaffold_55982_c1/models/._02
- SWISS-MODEL/8_1_May_SF_Bin5_scaffold_55982_c1/models/.DS_Store
- __MACOSX/SWISS-MODEL/8_1_May_SF_Bin5_scaffold_55982_c1/models/._.DS_Store
- SWISS-MODEL/8_1_May_SF_Bin5_scaffold_55982_c1/models/01/
- __MACOSX/SWISS-MODEL/8_1_May_SF_Bin5_scaffold_55982_c1/models/._01
- SWISS-MODEL/13_July_SF_Bin2_scaffold_9994_c1_22545_1/models/03/
- __MACOSX/SWISS-MODEL/13_July_SF_Bin2_scaffold_9994_c1_22545_1/models/._03
- SWISS-MODEL/13_July_SF_Bin2_scaffold_9994_c1_22545_1/models/02/
- __MACOSX/SWISS-MODEL/13_July_SF_Bin2_scaffold_9994_c1_22545_1/models/._02
- SWISS-MODEL/13_July_SF_Bin2_scaffold_9994_c1_22545_1/models/.DS_Store
- __MACOSX/SWISS-MODEL/13_July_SF_Bin2_scaffold_9994_c1_22545_1/models/._.DS_Store
- SWISS-MODEL/13_July_SF_Bin2_scaffold_9994_c1_22545_1/models/01/
- __MACOSX/SWISS-MODEL/13_July_SF_Bin2_scaffold_9994_c1_22545_1/models/._01
- SWISS-MODEL/4_1_Jan_SF_Bin18_scaffold_700_c1_62709776_1/models/03/
- __MACOSX/SWISS-MODEL/4_1_Jan_SF_Bin18_scaffold_700_c1_62709776_1/models/._03
- SWISS-MODEL/4_1_Jan_SF_Bin18_scaffold_700_c1_62709776_1/models/04/
- __MACOSX/SWISS-MODEL/4_1_Jan_SF_Bin18_scaffold_700_c1_62709776_1/models/._04
- SWISS-MODEL/4_1_Jan_SF_Bin18_scaffold_700_c1_62709776_1/models/05/
- __MACOSX/SWISS-MODEL/4_1_Jan_SF_Bin18_scaffold_700_c1_62709776_1/models/._05
- SWISS-MODEL/4_1_Jan_SF_Bin18_scaffold_700_c1_62709776_1/models/02/
- __MACOSX/SWISS-MODEL/4_1_Jan_SF_Bin18_scaffold_700_c1_62709776_1/models/._02
- SWISS-MODEL/4_1_Jan_SF_Bin18_scaffold_700_c1_62709776_1/models/.DS_Store
- __MACOSX/SWISS-MODEL/4_1_Jan_SF_Bin18_scaffold_700_c1_62709776_1/models/._.DS_Store
- SWISS-MODEL/4_1_Jan_SF_Bin18_scaffold_700_c1_62709776_1/models/07/
- __MACOSX/SWISS-MODEL/4_1_Jan_SF_Bin18_scaffold_700_c1_62709776_1/models/._07
- SWISS-MODEL/4_1_Jan_SF_Bin18_scaffold_700_c1_62709776_1/models/01/
- __MACOSX/SWISS-MODEL/4_1_Jan_SF_Bin18_scaffold_700_c1_62709776_1/models/._01
- SWISS-MODEL/4_1_Jan_SF_Bin18_scaffold_700_c1_62709776_1/models/06/
- __MACOSX/SWISS-MODEL/4_1_Jan_SF_Bin18_scaffold_700_c1_62709776_1/models/._06
- SWISS-MODEL/13_July_SF_Bin2_scaffold_20759_c1_11143024_1/models/03/
- __MACOSX/SWISS-MODEL/13_July_SF_Bin2_scaffold_20759_c1_11143024_1/models/._03
- SWISS-MODEL/13_July_SF_Bin2_scaffold_20759_c1_11143024_1/models/04/
- __MACOSX/SWISS-MODEL/13_July_SF_Bin2_scaffold_20759_c1_11143024_1/models/._04
- SWISS-MODEL/13_July_SF_Bin2_scaffold_20759_c1_11143024_1/models/05/
- __MACOSX/SWISS-MODEL/13_July_SF_Bin2_scaffold_20759_c1_11143024_1/models/._05
- SWISS-MODEL/13_July_SF_Bin2_scaffold_20759_c1_11143024_1/models/02/
- __MACOSX/SWISS-MODEL/13_July_SF_Bin2_scaffold_20759_c1_11143024_1/models/._02
- SWISS-MODEL/13_July_SF_Bin2_scaffold_20759_c1_11143024_1/models/.DS_Store
- __MACOSX/SWISS-MODEL/13_July_SF_Bin2_scaffold_20759_c1_11143024_1/models/._.DS_Store
- SWISS-MODEL/13_July_SF_Bin2_scaffold_20759_c1_11143024_1/models/01/
- __MACOSX/SWISS-MODEL/13_July_SF_Bin2_scaffold_20759_c1_11143024_1/models/._01
- SWISS-MODEL/4_1_Oct_SF_Bin32_scaffold_7496_c1_22440_1/models/03/
- __MACOSX/SWISS-MODEL/4_1_Oct_SF_Bin32_scaffold_7496_c1_22440_1/models/._03
- SWISS-MODEL/4_1_Oct_SF_Bin32_scaffold_7496_c1_22440_1/models/04/
- __MACOSX/SWISS-MODEL/4_1_Oct_SF_Bin32_scaffold_7496_c1_22440_1/models/._04
- SWISS-MODEL/4_1_Oct_SF_Bin32_scaffold_7496_c1_22440_1/models/02/
- __MACOSX/SWISS-MODEL/4_1_Oct_SF_Bin32_scaffold_7496_c1_22440_1/models/._02
- SWISS-MODEL/4_1_Oct_SF_Bin32_scaffold_7496_c1_22440_1/models/.DS_Store
- __MACOSX/SWISS-MODEL/4_1_Oct_SF_Bin32_scaffold_7496_c1_22440_1/models/._.DS_Store
- SWISS-MODEL/4_1_Oct_SF_Bin32_scaffold_7496_c1_22440_1/models/01/
- __MACOSX/SWISS-MODEL/4_1_Oct_SF_Bin32_scaffold_7496_c1_22440_1/models/._01
- SWISS-MODEL/13_May_SF_Bin61_scaffold_51921_c131277_1/models/01/
- __MACOSX/SWISS-MODEL/13_May_SF_Bin61_scaffold_51921_c131277_1/models/._01
- SWISS-MODEL/4_1_May_SF_Bin52_scaffold_9609_c1_40994944_1/models/02/
- __MACOSX/SWISS-MODEL/4_1_May_SF_Bin52_scaffold_9609_c1_40994944_1/models/._02
- SWISS-MODEL/4_1_May_SF_Bin52_scaffold_9609_c1_40994944_1/models/.DS_Store
- __MACOSX/SWISS-MODEL/4_1_May_SF_Bin52_scaffold_9609_c1_40994944_1/models/._.DS_Store
- SWISS-MODEL/4_1_May_SF_Bin52_scaffold_9609_c1_40994944_1/models/01/
- __MACOSX/SWISS-MODEL/4_1_May_SF_Bin52_scaffold_9609_c1_40994944_1/models/._01
- SWISS-MODEL/4_1_May_SF_Bin52_scaffold_5716_c1_37766595_1/models/03/
- __MACOSX/SWISS-MODEL/4_1_May_SF_Bin52_scaffold_5716_c1_37766595_1/models/._03
- SWISS-MODEL/4_1_May_SF_Bin52_scaffold_5716_c1_37766595_1/models/04/
- __MACOSX/SWISS-MODEL/4_1_May_SF_Bin52_scaffold_5716_c1_37766595_1/models/._04
- SWISS-MODEL/4_1_May_SF_Bin52_scaffold_5716_c1_37766595_1/models/05/
- __MACOSX/SWISS-MODEL/4_1_May_SF_Bin52_scaffold_5716_c1_37766595_1/models/._05
- SWISS-MODEL/4_1_May_SF_Bin52_scaffold_5716_c1_37766595_1/models/02/
- __MACOSX/SWISS-MODEL/4_1_May_SF_Bin52_scaffold_5716_c1_37766595_1/models/._02
- SWISS-MODEL/4_1_May_SF_Bin52_scaffold_5716_c1_37766595_1/models/.DS_Store
- __MACOSX/SWISS-MODEL/4_1_May_SF_Bin52_scaffold_5716_c1_37766595_1/models/._.DS_Store
- SWISS-MODEL/4_1_May_SF_Bin52_scaffold_5716_c1_37766595_1/models/01/
- __MACOSX/SWISS-MODEL/4_1_May_SF_Bin52_scaffold_5716_c1_37766595_1/models/._01
- SWISS-MODEL/13_May_SF_Bin61_scaffold_30185_c122613481_1/models/01/
- __MACOSX/SWISS-MODEL/13_May_SF_Bin61_scaffold_30185_c122613481_1/models/._01
- SWISS-MODEL/4_1_Jan_SF_Bin21_scaffold_19364_c121714_1/models/03/
- __MACOSX/SWISS-MODEL/4_1_Jan_SF_Bin21_scaffold_19364_c121714_1/models/._03
- SWISS-MODEL/4_1_Jan_SF_Bin21_scaffold_19364_c121714_1/models/02/
- __MACOSX/SWISS-MODEL/4_1_Jan_SF_Bin21_scaffold_19364_c121714_1/models/._02
[truncated: 1,114 more entries]
