# Supplementary material for: Metabolic capacity is maintained despite shifts in microbial diversity in estuary sediments
Source: ISME Commun. 2025 Oct 11;5(1):ycaf182. doi: 10.1093/ismeco/ycaf182 (PMC12687941; doi:10.1093/ismeco/ycaf182)
Supplement: Supplementary_Data_1_ycaf182 [file supplementary_data_1_ycaf182.zip › SWISS-MODEL/8_1_May_SF_Bin5_scaffold_55982_c1/templates.txt]

/----------------------------------------------------------------------------------------------------------\
|Template Search Results                                                                                   |
\----------------------------------------------------------------------------------------------------------/

      Project : JvmUXM
        Title : Untitled Project
      Created : today at 04:10
      Expires : April 12, 2023 at 04:10


/--------------------------------------------------------------------------------------------------------\
| Found Templates                                                                                        |
\--------------------------------------------------------------------------------------------------------/

                    ID                        Name    Seq ID  Seq Sim   Cov   Resolu  Method   GMQE  Found By 
--------------------------------------------------------------------------------------------------------------
 dfdc0e4a6942bafe4dc3a333d6b42578bf09163a  7b04.1.B    58.370    0.486  0.997   2.970 X-ray    0.875 BLAST    
 ee02839e0a3c91a35431886d403ccf7d4deb2849  7b04.2.B    58.370    0.486  0.997   2.970 X-ray    0.865 BLAST    
 54147f44fba74f6d81eb6a27d31c5d60b092f646  7b04.1.B    57.581    0.482  0.997   2.970 X-ray    0.880 HHblits  
 950edbb5f3ab3e741cd955d98542a001dcc443ce  7b04.2.B    57.581    0.482  0.997   2.970 X-ray    0.861 HHblits  
 81537855a2ba843134271a189b7b69bc6c2dead3  3ir5.1.A    20.973    0.309  0.808   2.300 X-ray    0.407 HHblits  
 2097cda84fe00b17f3d3c509498cc1bee52975a1  3ir7.1.A    20.865    0.309  0.808   2.500 X-ray    0.405 HHblits  
 82db304e964e4186e3e71eac567625821ea286c6  1q16.1.A    20.779    0.308  0.807   1.900 X-ray    0.396 HHblits  
 ca36c8ebff3f4ff20d9670ffe6df91fd5d0d089e  1r27.4.A    20.779    0.308  0.807   2.000 X-ray    0.413 HHblits  
 4197ebd90419d0cf0792c141eec8c704a77f9931  3ir6.1.A    20.847    0.308  0.804   2.800 X-ray    0.385 HHblits  
 bbf407d48ef0c1c8c585bca20796f4b88e0ee4d3  3egw.1.A    20.847    0.309  0.783   1.900 X-ray    0.406 HHblits  
 73fa09575af20272914f6f53517320ade31dcf0b  5e7o.1.A    23.234    0.322  0.729   2.400 X-ray    0.433 HHblits  
 db97cff1a2010718a27921728c08e50000f36600  4ydd.1.A    23.381    0.323  0.728   1.860 X-ray    0.431 HHblits  
 c3088d462f859bc46360658c36ce482bf520dcd9  2ivf.1.A    23.068    0.312  0.723   1.880 X-ray    0.400 HHblits  
 21cf782b32d93dc78c419b08e78af055d2dbf6c3  4ydd.1.A    28.208    0.344  0.687   1.860 X-ray    0.341 BLAST    
 5ed1fa88fcd9837001b11c0cb03cd1e0f695cf58  5e7o.1.A    28.208    0.344  0.687   2.400 X-ray    0.344 BLAST    
 b9e4d1c0712b4e0b8aac4c282e1017d2b520f33c  7l5i.1.A    18.011    0.288  0.650   1.733 X-ray    0.310 HHblits  
 48e94b3636d474c4dd59bee67bd581d6ab0cc8ac  7l5s.1.A    18.011    0.288  0.650   2.089 X-ray    0.308 HHblits  
 c5ac4e600a404f7d8f2e045bee1241f56a4c4f3b  4dmr.1.A    19.645    0.286  0.640   1.900 X-ray    0.308 HHblits  
 9c988fad66ad5ca6032c0cf561cd61d90be3bf43  4v4c.1.A    17.213    0.287  0.639   2.350 X-ray    0.301 HHblits  
 65c2a3f876afc06b5c01a9276a1df78e6904c791  1e18.1.A    19.645    0.286  0.640   2.000 X-ray    0.308 HHblits  
 b8c6959a573cd48101d912ded187be04bcd9c32c  1e60.1.A    19.509    0.284  0.640   2.000 X-ray    0.315 HHblits  
 32d33303bac40c71f3f27fe0f2010bc36f3da629  1e5v.2.A    19.672    0.285  0.639   2.400 X-ray    0.309 HHblits  
 36c8477eb8121337f75137d1464b8c368bfcfe79  1tmo.1.A    18.132    0.288  0.636   2.500 X-ray    0.313 HHblits  
 214d145c5dce5e89ab58c50dfe08fbb05bb2a732  6cz7.1.A    15.950    0.276  0.630   1.620 X-ray    0.314 HHblits  
 b3d5b0a52e2bd04f499829d370df25711d27aa51  2vpz.1.A    20.230    0.301  0.609   2.400 X-ray    0.320 HHblits  
 2cec42a63c64ebb4c69a402be7f236b74d6b630f  2vpx.1.D    20.230    0.301  0.609   3.100 X-ray    0.313 HHblits  
 aec25efb001761ccd4548a154bb1d2d35cad90c0  1dms.1.A    19.540    0.285  0.608   1.880 X-ray    0.292 HHblits  
 b34b97aa540d425536d070377bf457f735720ac1  1eu1.1.A    19.739    0.290  0.602   1.300 X-ray    0.292 HHblits  
 8279c10f7e64006ab1c63957ec55aab52177d770  7qv7.1.L    21.418    0.302  0.579   NA    EM       0.288 HHblits  
 6a60474eccb39a44dd9b2ee19c5385d838cd90a5  7qv7.1.O    21.418    0.302  0.579   NA    EM       0.284 HHblits  
 a41f4826c075049d97e60b80a83bb49cece5e9ac  2e7z.1.A    19.549    0.296  0.581   1.260 X-ray    0.302 HHblits  
 74e77e420a2681ea1cd7226183696aa80ea6a59c  4aay.1.A    15.044    0.268  0.592   2.700 X-ray    0.253 HHblits  
 15bd29e2d580d90eac4cd8e2439ca615395fa1b0  5nqd.1.A    14.602    0.267  0.592   2.200 X-ray    0.254 HHblits  
 be0daa449e99f4536e0ef1c69f7a4ffc22573d65  2v3v.1.A    15.672    0.273  0.585   1.990 X-ray    0.263 HHblits  
 6a4ebd691c406e76c80663e3e600dc32da941bbf  2v45.1.A    16.018    0.273  0.583   2.400 X-ray    0.261 HHblits  
 73d51163a66fe5af9c140d86233a03af3304c06c  1aa6.1.A    20.093    0.296  0.565   2.300 X-ray    0.303 HHblits  
 a7532661e61d33c9e0c4d99e9cb3bb9d4ecb1efa  1fdo.1.A    20.093    0.296  0.565   2.800 X-ray    0.302 HHblits  
 434f3b4a51ca686e3e87fd228060225c1074cb57  2iv2.1.A    20.093    0.296  0.565   2.270 X-ray    0.304 HHblits  
 1799e1086db89a95cb2fe98eced24895e3955552  7z0t.1.G    20.093    0.296  0.565   NA    EM       0.302 HHblits  
 ba825bf72688e738adc762e6dedccff127294c16  7vw6.1.A    17.710    0.286  0.572   NA    EM       0.301 HHblits  
 f35c631a2a9c4e40d3cd7ebb036b80300d760f44  7e5z.1.A    18.043    0.287  0.571   NA    EM       0.273 HHblits  
 46e1c4bb7661641ea66939745edeb856549d1755  1g8k.1.A    16.515    0.275  0.576   1.640 X-ray    0.257 HHblits  
 ae311279bcd1b7e3acb9a1a31ab6575598c5f4c3  1g8j.1.A    16.540    0.275  0.576   2.030 X-ray    0.255 HHblits  
 86d3b2038438b527e7620ba09db35fb774ca7e47  7bkb.1.F    20.126    0.299  0.555   NA    EM       0.272 HHblits  
 4c914a94ca6b9b08915f32bb42458aad18cec4f1  6tg9.1.A    15.659    0.280  0.563   3.240 EM       0.268 HHblits  
 ba170c9adadcc98ddfdffbdcc94f125f0d6f72ab  6sdv.1.A    20.132    0.298  0.529   1.900 X-ray    0.277 HHblits  
 807bb6c9f2fd4226e17e0d967c07bdf792a18fc9  6sdr.1.A    20.564    0.301  0.527   2.100 X-ray    0.277 HHblits  
 bd18daccb71efc0650341c84c69817df3e2eeeb5  1kqf.1.A    20.033    0.297  0.523   1.600 X-ray    0.273 HHblits  
 e4c7d0dca2804f07c9916b78bc8e53bb01f39ccd  6f0k.1.B    16.443    0.270  0.521   NA    EM       0.209 HHblits  
 dd4867d3a67803c54bcc1b65fcc6dbad14da2c06  8bqg.1.A    19.542    0.298  0.496   1.946 X-ray    0.261 HHblits  
 d6cd441307adc1d202c3f54161ff4804dd73483f  3ir5.1.A    27.392    0.343  0.466   2.300 X-ray    0.220 BLAST    
 6b03e4e8750572734a232e4c82e588f5a2274f46  3ir6.1.A    27.205    0.342  0.466   2.800 X-ray    0.215 BLAST    
 3863975efdff6ef737b6b7b44e5183d5e83635dd  1r27.4.A    27.205    0.341  0.466   2.000 X-ray    0.220 BLAST    
 1fc0c2ea506490d0496611bc3ea9dbb6072ade0b  1q16.1.A    27.205    0.341  0.466   1.900 X-ray    0.218 BLAST    
 317ce934b47673fac6ba4217f6979e5e6d5b3995  3ir7.1.A    27.205    0.341  0.466   2.500 X-ray    0.219 BLAST    
 7a8ab0b33df6d29dd04b5048f263d111e0f68d37  3egw.1.A    27.017    0.340  0.466   1.900 X-ray    0.219 BLAST    
 85ffd1f68a5dc93d0ea8264591d7ac4ea300dc55  7p63.1.C    13.243    0.255  0.514   NA    EM       0.221 HHblits  
 9829af0187477af446b7e612b599ecce7a0fe8da  1h0h.1.A    18.085    0.288  0.493   1.800 X-ray    0.265 HHblits  
 414ab2968d748045223fc54544a5d4a366657a5f  7p61.1.C    13.481    0.256  0.512   NA    EM       0.215 HHblits  
 9ab720fdccbc581ee5b549c2cfd0082319668169  7nz1.1.E    13.333    0.254  0.511   NA    EM       0.221 HHblits  
 ba1d662df0705b0ed13f8ca81bb104bf2c4d6c90  6lod.1.B    14.647    0.266  0.483   NA    EM       0.216 HHblits  
 0c2c8be39d1d3623bc3e8bd6cfddaaeeb7eb88b5  6btm.1.B    13.148    0.263  0.472   3.400 EM       0.219 HHblits  
 f2be16ffafdc7d20ca98c61312c6c4da4a746113  8e9g.1.G    13.889    0.256  0.472   NA    EM       0.195 HHblits  
 852235619d03496ebf2b99f106223c15e1b73531  3o5a.1.A    16.381    0.274  0.459   1.720 X-ray    0.232 HHblits  
 e28745bca556e7ea7620d83b6e604de9f6451180  1ogy.1.A    16.252    0.274  0.457   3.200 X-ray    0.228 HHblits  
 a182b3a9b7012fede0ad11338dd3d1486ef35420  2nya.1.A    15.326    0.275  0.456   2.500 X-ray    0.228 HHblits  
 97bda6af7e15a4f6eb794ecfa377e0c7aca13caa  3m9s.1.C    14.741    0.264  0.438   4.500 X-ray    0.203 HHblits  
 4bf258d1d13045d30e5ed5a3c67fea6bbc67b6cb  2fug.2.C    14.741    0.264  0.438   3.300 X-ray    0.186 HHblits  
 00d19d098c35df195c257b7e3dd959b88863fad2  6zjl.1.C    14.741    0.264  0.438   NA    EM       0.211 HHblits  
 6fbc4562e48a181f6f8b20d8b36d2743e7a1b083  6q8o.1.C    14.741    0.264  0.438   3.605 X-ray    0.213 HHblits  
 405dccb7405ca0c7493e1ad5f1b8278a5592634c  6zjy.1.C    14.741    0.264  0.438   NA    EM       0.201 HHblits  
 d219f2dd5cf17a7aa5e32242521dba7038e5c743  6zjn.1.C    14.741    0.264  0.438   NA    EM       0.209 HHblits  
 9d50a11ddadb9e1a963e0787c52fe2a101183ad7  6ziy.1.C    14.741    0.264  0.438   NA    EM       0.213 HHblits  
 fa96dd9efdc871541f18cbd37a7ea57dcf2338c3  2ivf.1.A    32.930    0.360  0.361   1.880 X-ray    0.195 BLAST    
 cd246554ae965c0c2dd7f845da1d13b15d9974c1  7t2r.1.A    14.088    0.266  0.378   NA    EM       0.180 HHblits  
 cd7647db34aa8859313ae43a3d2b61fa90611d97  7t30.1.A    14.088    0.266  0.378   NA    EM       0.173 HHblits  
 3ff08ebdc623740fc2d8b72a7fe55c5bf4d2bc81  5t5i.1.B    16.223    0.271  0.361   1.900 X-ray    0.160 HHblits  
 4b5f1e7133c8b4ebbab44360a74021ee1e48811b  7bkb.1.L    14.461    0.263  0.356   NA    EM       0.154 HHblits  
 2cda0923e57a998b92bb1eec145b308c7ed019df  6yj4.1.G    16.138    0.270  0.330   NA    EM       0.155 HHblits  
 86acd9316d0d5be83446881bbb3ab61f3859540e  6rfs.1.A    16.138    0.270  0.330   4.040 EM       0.145 HHblits  
 657b8d3569f658cc72c026ec930816d7fd054dc1  6rfq.1.A    16.138    0.270  0.330   3.300 EM       0.147 HHblits  
 6fc1f693588ba741706a5a4e744906e1410c1bc1  6gcs.1.A    16.138    0.270  0.330   4.320 EM       0.154 HHblits  
 6b8e722b1535afafac51101d26ec510d2cfd3558  6zr2.1.G    12.760    0.255  0.335   3.100 EM       0.153 HHblits  
 4b6baa2877db1a05ddd779d9701563b2dfe588a1  6g72.1.G    12.760    0.255  0.335   NA    EM       0.147 HHblits  
 741f60cbff566ff2895c2a0790c4acf43e8277af  7ak6.1.G    12.760    0.255  0.335   NA    EM       0.154 HHblits  
 5a6d6f717e4c1a9c1fa78e5d80258fcbd4a84376  7ak5.1.G    12.760    0.255  0.335   NA    EM       0.156 HHblits  
 d457a0227942bec48548990fb478d191f1229619  7dgr.10.A   12.010    0.252  0.334   NA    EM       0.134 HHblits  
 27f917a13e51d5d4e3d00091bc80e797b7f56e97  5o31.1.8    12.010    0.252  0.334   4.130 EM       0.138 HHblits  
 b46a72802190dd46a235b39f526e13209ebbf2ed  7qsd.1.G    11.749    0.252  0.334   NA    EM       0.148 HHblits  
 4434e4a30a54213bf1e25cdc054565ddb0070b4a  6zk9.1.C    11.749    0.251  0.334   NA    EM       0.155 HHblits  
 e4846a1cf33d16b5f3d6e875b6bd9c2944dd8013  7arc.1.F    13.263    0.263  0.329   NA    EM       0.152 HHblits  
 f566963806a3d2070f489e14d9b9721112961893  7zm7.1.I    15.040    0.259  0.331   NA    EM       0.151 HHblits  
 dbb08632e0ae113624622b6d4754987a6b3f386f  7zd6.1.4    11.749    0.251  0.334   NA    EM       0.154 HHblits  
 1d6878ce5f28d8733930a3f81fb8d4a499466bec  5gpn.24.A   12.010    0.250  0.334   NA    EM       0.144 HHblits  
 6a02788cfd2ef4ea9515199529584c63c7ca717d  6qcf.1.C    11.780    0.252  0.334   NA    EM       0.148 HHblits  
 4353383482209f7fe8ea5e9b664f54339ceb78bc  6qc5.1.C    11.780    0.252  0.334   NA    EM       0.146 HHblits  
 0ef97c540c0d44d25bb2dcdee756574846de1f82  5xtb.1.L    12.010    0.250  0.334   NA    EM       0.147 HHblits  
 28eced4cb093d58604c0b6ac22d0847e29eb9552  7v2c.1.L    12.304    0.251  0.334   NA    EM       0.149 HHblits  
 24c453f989158e3eb76db86ca6e9dd71fa2b600b  7vxu.1.L    11.749    0.249  0.334   NA    EM       0.146 HHblits  
 08f955bb08ae6ececc5ac7d33de8c8862887350e  7tgh.58.A   12.698    0.258  0.330   NA    EM       0.159 HHblits  
 83fa4d5d34a7409332d30f66135251a0ea7ed151  7ar7.1.G    13.067    0.260  0.328   NA    EM       0.151 HHblits  
 d532692fb35dbed962e95efa06184cdcb163468d  7aqr.1.F    12.800    0.259  0.328   NA    EM       0.151 HHblits  
 5c11bf2ab199c0d187a971c793b57118273ca2ff  7a23.1.O    12.800    0.259  0.328   NA    EM       0.147 HHblits  
 0c6927f2cd4fd6557f633e51660124161da0da70  7ar8.1.G    12.800    0.259  0.328   NA    EM       0.146 HHblits  
 1fde06da1a38d8e29ea2a287def240e24ac734bd  6x89.1.H    12.533    0.257  0.328   NA    EM       0.151 HHblits  
 0554c69ba1e098476d02a178026f56a35bd11611  8e73.55.A   12.533    0.257  0.328   NA    EM       0.156 HHblits  
 a30de5633f4973ba2098f8ab6f510a47584b2979  8b9z.1.G    12.533    0.256  0.328   3.280 EM       0.148 HHblits  
 cfb0dd35daa422eac502a5bbe1c9d5dc83ba91fd  8ba0.1.G    12.533    0.256  0.328   3.680 EM       0.145 HHblits  
 dc3eb93d71bd5cb8724a031bf118e8696c4e74fe  1eu1.1.A    29.839    0.345  0.217   1.300 X-ray    0.082 BLAST    
 a07339d6e2ca22577f5db2ade55b8f0456b0d3e9  1aa6.1.A    33.043    0.361  0.201   2.300 X-ray    0.088 BLAST    
 29b6732a5cff6c48106886c44f76dbe71ee45b55  1fdo.1.A    33.043    0.361  0.201   2.800 X-ray    0.088 BLAST    
 2f44b850c575ed22c74a69200a0435e5de167203  2iv2.1.A    33.043    0.361  0.201   2.270 X-ray    0.088 BLAST    
 79cd775df53e08b9745414c0b1058287a1dc1838  7z0t.1.G    33.043    0.361  0.201   NA    EM       0.087 BLAST    
 e7291e5bc9746e29f313465d288754dc5c829809  1kqf.1.A    26.786    0.345  0.196   1.600 X-ray    0.095 BLAST    
 e02aa0a783c3380ef995c805b69312a78e38eb85  8bqg.1.A    26.596    0.354  0.082   1.946 X-ray    0.031 BLAST    
 42a5060d833009bbd5d25566f4753faab1b770e7  6sdr.1.A    26.596    0.354  0.082   2.100 X-ray    0.032 BLAST    
 4280fbd9a624206ca47cc553af5e9fe88aa391a3  6sdv.1.A    26.596    0.354  0.082   1.900 X-ray    0.030 BLAST    
 07d55123eb5680f19b19c7d93fe50d6bdf35ef1b  1h0h.1.A    27.957    0.356  0.081   1.800 X-ray    0.031 BLAST    
 39073888d839ec215f1cf89ec47f6811464266a1  7q5y.1.A    12.903    0.258  0.081   2.700 X-ray    0.031 HHblits  
 ef57d72869e710d8df2dda7520780aab7118e2d2  6s6y.1.B     5.435    0.226  0.080   3.100 X-ray    0.029 HHblits  
 8996c0c2f510893a5579a1361e99c683f716ebe9  1kqf.1.A    16.471    0.267  0.074   1.600 X-ray    0.019 HHblits  
 0b2837cbd0e17dbc4108774e37607e3d2a77323f  1ogy.1.A    19.512    0.291  0.072   3.200 X-ray    0.018 HHblits  
 de3a2c2556fffc30766a102059e5d33a4656246a  5t5i.1.D    20.988    0.297  0.071   1.900 X-ray    0.015 HHblits  
 8c990f9da0ad3c8d580b3653c9c812ee22b76318  3o5a.1.A    20.988    0.294  0.071   1.720 X-ray    0.017 HHblits  
 d12091e51445b8a5d1ecd8a72987988570a873eb  2nya.1.A    18.293    0.281  0.072   2.500 X-ray    0.017 HHblits  
 d9712c3d69b71ba36cd528ff77b769f4f6aaf2f5  7bkb.1.J    13.095    0.260  0.073   NA    EM       0.014 HHblits  
 abe504f6c05cffe43ad450a85adc2f06571db6ac  2ki8.1.A    15.000    0.277  0.070   NA    NMR      0.020 HHblits  
 7c1d613118216700c014f07be4cfd4fea5589990  1h0h.1.A    18.182    0.290  0.067   1.800 X-ray    0.010 HHblits  
 2489bc4a3c5aef0aca9959fbc65e6e1774318620  8bqg.1.A    20.513    0.279  0.068   1.946 X-ray    0.012 HHblits  
 01efc3fe4ae14d3b6160e6e7f601e52c1ac9cc5b  6sdr.1.A    20.779    0.276  0.067   2.100 X-ray    0.011 HHblits  
 d599b7966957223eeefabe4100ef1e30ae3e5e84  6sdv.1.A    20.779    0.275  0.067   1.900 X-ray    0.011 HHblits  
 d11155195680178dcc463af43f0373a791157d74  7q5y.1.A    15.789    0.281  0.066   2.700 X-ray    0.014 HHblits  
 e167fad9c867641e3bcafa44906b9202ef8ff4d1  2e7z.1.A    37.931    0.415  0.051   1.260 X-ray    0.016 BLAST    
 f9fdea816a6fc83dad97b8d521a5c506ed2e077e  2vpz.1.A    32.203    0.401  0.052   2.400 X-ray    0.015 BLAST    
 da59c73f01f958b4f14400baea560c0441471fce  2vpx.1.D    32.203    0.401  0.052   3.100 X-ray    0.016 BLAST    
 75a111ba99e6d59b7a82469039b41a2e99ddb711  1ici.1.A    23.636    0.312  0.048   2.100 X-ray    0.007 HHblits  
 fafe35c9326eeea282be4ec8c1738247f6f99a3a  4twi.1.A    24.074    0.317  0.047   1.790 X-ray    0.007 HHblits  
 8574166ddd010f444a44eb3f5087f94908ffa4c6  1m2h.1.A    24.528    0.321  0.046   1.800 X-ray    0.007 HHblits  
 0faf3fba5d3fda7c02c972d3679a749c9bfe5d64  1m2g.1.A    24.528    0.321  0.046   1.700 X-ray    0.006 HHblits  
 04d56f3f760bf8a610508030384e58caf7a1bf85  1m2k.1.A    24.528    0.321  0.046   1.470 X-ray    0.007 HHblits  
 b126903c5abd5e3519a6d6d29089157c0c349211  1m2j.1.A    24.528    0.319  0.046   1.700 X-ray    0.008 HHblits  
 07552487743c233032dfa6c365f0875ac9c9cc3a  4ga5.1.A    12.500    0.275  0.049   3.250 X-ray    0.009 HHblits  
 93807991de375a44d6024b261d8e1fe7c0aafe79  4ga6.1.A    12.500    0.275  0.049   2.210 X-ray    0.009 HHblits  
 64031e20fa31d4115b6174bca644876eef9ac112  3riy.2.A    20.000    0.288  0.048   1.550 X-ray    0.005 HHblits  
 23863f65256c7aa47c041c3aeeca5a1899abf38a  3k35.1.A    20.370    0.300  0.047   2.000 X-ray    0.007 HHblits  
 4a0b5734f7b8acbed8fc916c3b516230bce28703  6xvg.3.A    20.370    0.300  0.047   2.100 X-ray    0.006 HHblits  
 73bc81cd54ad94bbf3030c61526d31bf74bc5d8e  5y2f.1.A    20.370    0.300  0.047   2.530 X-ray    0.006 HHblits  
 3c478d63e5ff4676134304052a570ce25af4b5b8  5x16.1.A    20.370    0.300  0.047   1.970 X-ray    0.006 HHblits  
 a9b4b420d0bac9e4f3631a9a2aacebe3d20b1457  6enx.1.A    20.370    0.299  0.047   1.950 X-ray    0.005 HHblits  
 5fc770b984d020e81de49aca5d415f94cb897571  6fky.2.A    20.370    0.296  0.047   2.980 X-ray    0.003 HHblits  
 687d88f1922b90f9f3616067b8461c2475f5b035  6fky.1.A    20.370    0.296  0.047   2.980 X-ray    0.003 HHblits  
 da988a1e88f8614f8cb9b00b36bc372b243227a6  6flg.1.A    20.370    0.296  0.047   2.500 X-ray    0.002 HHblits  
 750a4358c0232f4abcc2f951203dd95731de997a  5xhs.1.A    20.370    0.294  0.047   2.190 X-ray    0.003 HHblits  
 447ca90779c699b10f6d9f99d59c2c99006ed2b6  6ljm.1.A    20.370    0.294  0.047   1.779 X-ray    0.002 HHblits  
 d75e197da3251cf02864df3383696ef6ea54d27a  6ljk.1.A    20.370    0.294  0.047   1.394 X-ray    0.006 HHblits  
 363f83e16d6b8e3ea1cc65d1cf296cc24264a4e3  1m2n.1.A    25.000    0.323  0.045   2.600 X-ray    0.006 HHblits  
 8ac87e94fc94a21a7a2f24c29daf60d1e15d4b18  1m2n.1.B    25.000    0.323  0.045   2.600 X-ray    0.006 HHblits  
 26e9908423d711bef17f255b29ccc67abc427051  3fxa.1.A    14.545    0.279  0.048   1.600 X-ray    0.002 HHblits  
 d828f227a276098413a77ea22bdf83e086d4924d  7l5i.1.A    20.370    0.293  0.047   1.733 X-ray    0.003 HHblits  
 c9132b8124d8a763244c6966468bbb1f2a0513cd  7l5s.1.A    20.370    0.293  0.047   2.089 X-ray    0.003 HHblits  
 e037cc94bcc68cb3bc018fbe1f91e59dd2b627ec  7qv7.1.L    20.000    0.278  0.048   NA    EM       0.003 HHblits  
 62c3544e4d821a4696359e6f9afe81e0f923b13b  7qv7.1.O    20.000    0.278  0.048   NA    EM       0.002 HHblits  
 63186f6fbe68bf4dde18e2cb810b1b25b5d35a1a  5bwl.1.A    20.370    0.290  0.047   1.548 X-ray    0.003 HHblits  
 bc29785959a7ab316553243d6d182ce6f1c9d734  6acp.1.A    20.370    0.290  0.047   2.300 X-ray    0.003 HHblits  
 3eb97eedb2c6569d6977b569d590cdad1c8e9b95  4g1c.2.A    20.370    0.290  0.047   1.944 X-ray    0.004 HHblits  
 383413996946083a6881677cc76f17f3e3970571  4g1c.1.A    20.370    0.290  0.047   1.944 X-ray    0.004 HHblits  
 f3795bedff6ffc05d0269ef3971d16d191163de9  6aco.1.A    20.370    0.290  0.047   1.710 X-ray    0.003 HHblits  
 16e94e7d6b1e0d734a3d8b87238284bc9512bd27  2e7z.1.A    21.818    0.275  0.048   1.260 X-ray    0.007 HHblits  
 4642936fe0ccb4ffec19be8824bcdfc050a50d83  5mf6.1.A    20.755    0.303  0.046   1.870 X-ray    0.005 HHblits  
 8c8e9b438f11e28b2100e71ac646b1bb3aa2c060  3zg6.1.A    20.755    0.303  0.046   2.200 X-ray    0.004 HHblits  
 9caf9d818debd2329c655a67bf99fea9772a03ec  3pki.1.A    20.755    0.303  0.046   2.040 X-ray    0.005 HHblits  
 360d203a4ca4055f71a787881c3b71b0ebabac1f  7cl0.1.A    20.755    0.303  0.046   2.530 X-ray    0.006 HHblits  
 4f0724e099727a713032b20e036012b6e268606c  1s7g.1.D    14.545    0.273  0.048   2.300 X-ray    0.004 HHblits  
 766e40a5cab0c8dfa5fef7657d486f3e4af6264a  1ma3.1.A    14.545    0.273  0.048   2.000 X-ray    0.005 HHblits  
 a161555e8eb578e36b42f40c7127dde50fb3fa89  1s7g.1.B    14.545    0.273  0.048   2.300 X-ray    0.005 HHblits  
 2155da4237820d4e3c1a96acbfa3d09f90e51716  1s7g.1.A    14.545    0.273  0.048   2.300 X-ray    0.005 HHblits  
 567db0b19cb4c88b4d427198988a2b6435da0441  1s7g.1.C    14.545    0.273  0.048   2.300 X-ray    0.004 HHblits  
 3b1d554a14ad8c2ec62420dbe7e58f5a3124f8fc  1s7g.1.E    14.545    0.273  0.048   2.300 X-ray    0.005 HHblits  
 5465fe1209f6cec6a701ab53721b3e2b45df6460  4twj.1.A    14.545    0.273  0.048   1.650 X-ray    0.005 HHblits  
 e776c8fc51608fe9a2a52c5aba10b2c00ddf76d2  1jeo.1.A    12.281    0.244  0.050   2.000 X-ray    0.000 HHblits  
 23dbd5aaf3f08f52be56f0ba40a153e88787913e  4utn.1.A    20.755    0.301  0.046   3.000 X-ray    0.002 HHblits  
 e68a0230c411649a1a2c7411cf35523357812090  4utn.2.A    20.755    0.301  0.046   3.000 X-ray    0.005 HHblits  
 e76aa2d00e22b440bac83e431a84944b67e0a35a  6eo0.1.A    20.755    0.301  0.046   2.400 X-ray    0.005 HHblits  
 779b118243fdc6bcf34d88af50276a68190f33ec  3etn.1.A    14.545    0.272  0.048   1.700 X-ray    0.001 HHblits  
 226fcf7e930ef80e37e326251b5533f1974c959f  7bkb.1.F    19.643    0.257  0.049   NA    EM       0.003 HHblits  
 d86e28fc9d029d57983dbd0b0758a2d588246479  6cz7.1.A    18.519    0.283  0.047   1.620 X-ray    0.006 HHblits  
 5be0f53bf9ae4ed46191535b6182cc5f19121d58  3sho.1.A    16.364    0.267  0.048   1.800 X-ray    0.000 HHblits  
 fc9962b37746a557bd228027f510c6c54175d24b  3sho.1.C    16.364    0.267  0.048   1.800 X-ray    0.000 HHblits  
 a72a3804ce52ba5ba22df2f5670d6fd88db5da8f  2e7z.1.A    18.182    0.267  0.048   1.260 X-ray    0.000 HHblits  
 b314d490335eb143f350b36005c7610557c112c8  6eqs.3.A    20.755    0.296  0.046   1.320 X-ray    0.005 HHblits  
 86395f0b0a828ddc0cb1073dd15d1561ebc0ae38  4hda.1.A    20.755    0.296  0.046   2.601 X-ray    0.002 HHblits  
 d7e4be650903ae4a4c214dce8fd9d85acc5f91e3  4hda.2.A    20.755    0.296  0.046   2.601 X-ray    0.002 HHblits  
 492b129859deb4e4a723ea39a03777189f4136f5  1e60.1.A    22.642    0.296  0.046   2.000 X-ray    0.002 HHblits  
 ca590f5d46bd549253bb74222bde720e52d0c8b8  2nyr.1.A    20.755    0.296  0.046   2.060 X-ray    0.002 HHblits  
 2b4f8f680e5ed9c7f8290a35a4c7f1fdb57fd46d  2nyr.1.B    20.755    0.296  0.046   2.060 X-ray    0.002 HHblits  
 40f06990a8e61266b9503cca4e4dfa14e81589d3  2b4y.1.A    20.755    0.296  0.046   1.900 X-ray    0.005 HHblits  
 3916c7886f12e8f734d6181bb5933da83edf8365  2b4y.3.A    20.755    0.296  0.046   1.900 X-ray    0.005 HHblits  
 65476842cbbaaea6eb367919a7eb637413134501  1e18.1.A    22.642    0.296  0.046   2.000 X-ray    0.002 HHblits  
 472df8a66e47ce423cc23c2c2d81303899fc9b75  1dms.1.A    20.755    0.294  0.046   1.880 X-ray    0.002 HHblits  
 9867a797fb8e6922d73b40c3c696544e250bae19  6sdr.1.A    18.519    0.279  0.047   2.100 X-ray    0.003 HHblits  
 70ab0e51d62875bc9bd6f61a97b75afece654d84  1e5v.2.A    22.642    0.292  0.046   2.400 X-ray    0.002 HHblits  
 b0c3b5231bbd1c2af1c72aad4e4a6fc17bf5aec0  4dmr.1.A    22.642    0.292  0.046   1.900 X-ray    0.002 HHblits  
 aeb1679c414d6856ff144b87cd839731b76d559a  1eu1.1.A    22.642    0.292  0.046   1.300 X-ray    0.002 HHblits  
 0c87bffadf0974af0e81966414ad891f6a732540  1aa6.1.A    18.519    0.277  0.047   2.300 X-ray    0.001 HHblits  
 c967cb04b71163e98f5708da06ed34aaeacdf1c3  1fdo.1.A    18.519    0.277  0.047   2.800 X-ray    0.000 HHblits  
 720c6f06b6759cd115c0b75899aa860054041626  2iv2.1.A    18.519    0.277  0.047   2.270 X-ray    0.000 HHblits  
 069ece63f13586516818cbc4921a7d94ddb11058  7z0t.1.G    18.519    0.277  0.047   NA    EM       0.000 HHblits  
 8775350ef20e854f4335c6a70dad7d0902488297  7en6.1.A    12.727    0.258  0.048   2.276 X-ray    0.002 HHblits  
 a09c7ae23a0fefdcbcb993999b6f3399e9a94c9b  7en6.1.B    12.727    0.258  0.048   2.276 X-ray    0.000 HHblits  
 4c72cfb63d06101a14452757cf7ded26419fdba6  7en6.1.C    12.727    0.258  0.048   2.276 X-ray    0.001 HHblits  
 c25a81e7d7b2a31888768bfaf8b1b6aa41cc0895  7en6.1.D    12.727    0.258  0.048   2.276 X-ray    0.002 HHblits  
 d0c1ed732779b583121490f5d829e99fd5e19862  7b04.1.B    15.094    0.287  0.046   2.970 X-ray    0.005 HHblits  
 0bef62741d6cb2d8dc50b863a2f5d1fcd068688d  7b04.2.B    15.094    0.287  0.046   2.970 X-ray    0.000 HHblits  
 ebf94281240489310df28e4b6b37d5287619a8f5  1m3s.1.A    10.714    0.243  0.049   1.950 X-ray    0.003 HHblits  
 94f50ee8bbc723b708d61fe54d461cf7b4a6f3d1  1m3s.1.B    10.714    0.243  0.049   1.950 X-ray    0.003 HHblits  
 cd96b8bfee444907de10a701f16d942b9184479e  1viv.1.A    10.714    0.243  0.049   2.600 X-ray    0.002 HHblits  
 8482773d438928cf6fd828ac99b5930dd31cefde  1aa6.1.A    18.519    0.270  0.047   2.300 X-ray    0.005 HHblits  
 411db783d5c92f13aecc794a4690a45cb8d7bb5c  1fdo.1.A    18.519    0.270  0.047   2.800 X-ray    0.003 HHblits  
 c2b9b5c51319db00d9e32e955dea6dcdeda57ae7  2iv2.1.A    18.519    0.270  0.047   2.270 X-ray    0.004 HHblits  
 58675d32b5b2614d5ee73634792d9745c5ac58c5  7z0t.1.G    18.519    0.270  0.047   NA    EM       0.005 HHblits  
 d9b8a87305cd16b89969c8fe22b2c823eac92137  4ydd.1.A    14.815    0.269  0.047   1.860 X-ray    0.002 HHblits  
 787fc54e2482018829e082170ed2e416debd132b  5e7o.1.A    14.815    0.269  0.047   2.400 X-ray    0.002 HHblits  
 aca0cfc99ea9edee029447e2865c1d18ef4210d3  2h4h.1.A    18.868    0.283  0.046   1.990 X-ray    0.006 HHblits  
 df954dc3b8efb2413b1362bb862d9330ed4a200a  2ivf.1.A    12.963    0.264  0.047   1.880 X-ray    0.001 HHblits  
 fda7d79167d875e8d28c8acb174ad43e0f407828  1tmo.1.A    15.094    0.275  0.046   2.500 X-ray    0.001 HHblits  
 318ad31d89356023b62f990d7311eb5fb4da7fb8  8e9g.1.G    15.094    0.275  0.046   NA    EM       0.005 HHblits  
 5a0cc063c5e48eb293ed838c93bba6ddd3034cb1  1vim.1.A    13.208    0.274  0.046   1.360 X-ray    0.002 HHblits  
 4742d4e8368a4eca1515ad837e3454439a4e27a2  1vim.1.D    13.208    0.274  0.046   1.360 X-ray    0.002 HHblits  
 6f504e3a8fc9a4006fcfc974099a9e77ee460995  7b04.1.B    16.981    0.274  0.046   2.970 X-ray    0.002 HHblits  
 593c3f9bcfb4daaa16de4161f6cc1dbef4eac413  7b04.2.B    16.981    0.274  0.046   2.970 X-ray    0.000 HHblits  
 dd38e2aeb36c6bb0ca1f81126d7f623d40385bfe  7qv7.1.L    14.815    0.259  0.047   NA    EM       0.003 HHblits  
 b0f1c9ffcd039360c02f5c2904277d0ffe4dd7b3  7qv7.1.O    14.815    0.259  0.047   NA    EM       0.001 HHblits  
 6b5570fa8e3ed8d5838a6e7f4c4d94c4eff83246  7e5z.1.A    16.981    0.272  0.046   NA    EM       0.000 HHblits  
 0a954e4edb6e9d5b82543cda081f9766876f1ba3  7vw6.1.A    16.981    0.272  0.046   NA    EM       0.005 HHblits  
 92ffbba5db23f3fc2ac433982beb5c8a217ab1b6  1h0h.1.A    16.981    0.272  0.046   1.800 X-ray    0.002 HHblits  
 3d519c26116798824b2b7309e821d43dd2a7d6bf  2vpz.1.A    16.667    0.257  0.047   2.400 X-ray    0.002 HHblits  
 cca6a483de9665b4e559f6698e9fc8df30c03611  2vpx.1.D    16.667    0.257  0.047   3.100 X-ray    0.001 HHblits  
 4106599cca8d738c307f28cebdd2c2769157816e  2v3v.1.A    14.545    0.242  0.048   1.990 X-ray    0.002 HHblits  
 3595e84e6c10ef39cda84e88f6e1fb519b6ddc6a  2v45.1.A    14.545    0.242  0.048   2.400 X-ray    0.001 HHblits  
 26c25993f127f70511e2e3c0e853e115124da143  5b6c.1.A     7.273    0.242  0.048   1.550 X-ray    0.008 HHblits  
 611c35c82d3831b30e0f2cb3f8d069d0cdd300a4  5x4l.1.A     7.273    0.242  0.048   2.402 X-ray    0.007 HHblits  
 9b2b9f98361f7b81fb044312474040d667c1159b  5x4l.2.A     7.273    0.242  0.048   2.402 X-ray    0.008 HHblits  
 0a1bffed30a6639a4ff03153de5ebbface65c0fb  7bkb.1.F    14.815    0.254  0.047   NA    EM       0.001 HHblits  
 bfda0b1a0f1cabe9abb0ea4def1cf58a5d043fd2  2h59.1.B    19.231    0.283  0.045   1.900 X-ray    0.004 HHblits  
 a8a262d137ae679c2175ccc2fd20a721cf34b000  3jr3.1.A    19.231    0.283  0.045   1.500 X-ray    0.004 HHblits  
 c812d87011d0ec9d8a67c07f39f8f872117061f5  1yc5.1.A    19.231    0.283  0.045   1.400 X-ray    0.005 HHblits  
 5f0e168e2e5ffb2296b34345a44290a84a09c7ad  2h2i.1.A    19.231    0.283  0.045   1.800 X-ray    0.003 HHblits  
 9ca6ceaee98cba7a3244ef52a52bbc9bc318f7ec  4bv2.3.A    19.231    0.283  0.045   3.300 X-ray    0.004 HHblits  
 3246ff4e98121f73f5ab1e878f96cb219b77e708  3u31.1.A    11.111    0.253  0.047   2.200 X-ray    0.000 HHblits  
 6fab7a7d905be0a9c6937f914d23c6a2ccceb09a  2vpz.1.A     5.455    0.238  0.048   2.400 X-ray    0.001 HHblits  
 519e422ae32e47674ee625b1c5d88bba57da1dfa  2vpx.1.D     5.455    0.238  0.048   3.100 X-ray    0.001 HHblits  
 4ab55efb8b7790fa3888810207a9a8cbf5439c2a  5e7o.1.A    11.111    0.251  0.047   2.400 X-ray    0.002 HHblits  
 9a72353c04b1a7fbdc959b1ff3d97dea127f1772  5ojn.1.A     9.259    0.249  0.047   1.800 X-ray    0.002 HHblits  
 962d845b015884a91d14fdb1222c239d1545de60  5oj7.1.A     9.259    0.249  0.047   1.580 X-ray    0.002 HHblits  
 02ffc5d472fdc5717c58afe4fa0c32ae833604a0  6rxs.1.A    15.094    0.260  0.046   1.599 X-ray    0.004 HHblits  
 fb5d4fe9f7eb8e53cb9654a959f6fca2d4046d13  3qc8.1.A     7.407    0.246  0.047   2.200 X-ray    0.007 HHblits  
 411fd20467267c1c4410ce784888bee79db9d7b8  1s5p.1.A    15.094    0.258  0.046   1.960 X-ray    0.002 HHblits  
 c0ee13ada921f50665488cf64647230fec64266a  6tg9.1.A    17.308    0.272  0.045   3.240 EM       0.003 HHblits  
 ec77d6ad47ff36d738e7652818990fc14efd5507  3jwp.1.A    11.321    0.257  0.046   2.650 X-ray    0.000 HHblits  
 7d2a489848e541c622227acb372d2d5f85b3f3a3  2ivf.1.A     7.407    0.241  0.047   1.880 X-ray    0.001 HHblits  
 dc19c2dbb4eb10bef8a22d9b97305a43a5f6f609  4kdl.1.A     7.407    0.241  0.047   1.810 X-ray    0.006 HHblits  
 7f4969bb346c4a680b1b7b9a9892042cd7c15350  4kdi.2.A     7.407    0.241  0.047   1.860 X-ray    0.005 HHblits  
 20c448e3b7f7758e575fe21cf5da6779114a09ad  4kdi.1.A     7.407    0.241  0.047   1.860 X-ray    0.005 HHblits  
 4d171371ccff0dd1ad199a9102ebd2411204c93f  3qwz.1.A     7.407    0.241  0.047   2.000 X-ray    0.004 HHblits  
 2c4bf45d423d7aaed5887dfd06ae28a297e85b85  6f0k.1.B    17.308    0.269  0.045   NA    EM       0.002 HHblits  
 c361be4fc51ccd2894bad90021fe6c5ae71ef4b9  4rv0.1.A     9.434    0.254  0.046   1.998 X-ray    0.007 HHblits  
 ea63918966557a1bd6a4b19fd580d8a795f79233  2i2w.1.A    13.208    0.254  0.046   1.950 X-ray    0.000 HHblits  
 5f9e8f6e3f85d53f6844c1e41bb208e496142315  2i2w.2.B    13.208    0.254  0.046   1.950 X-ray    0.000 HHblits  
 0c1ab73e66d47ff8e5797f6f2518f8d12413345d  5lu6.1.A     9.259    0.238  0.047   1.670 X-ray    0.002 HHblits  
 3bd13db9ef20e7e20e58686d66502cd8501359e4  7t2r.1.A    28.000    0.297  0.044   NA    EM       0.001 HHblits  
 446e103ab1cad57bf6cb10774a5d1579f59f92ed  7t30.1.A    28.000    0.297  0.044   NA    EM       0.000 HHblits  
 762d5622552149953b211515b6ceba21da5df425  4ydd.1.A    11.321    0.252  0.046   1.860 X-ray    0.000 HHblits  
 ab88a4ed75095a840fce0a150c9070ef2e92c4b0  4v4c.1.A    13.208    0.249  0.046   2.350 X-ray    0.000 HHblits  
 33d8e137b34a7f8210774983cc32dc6dbcbd420e  6rxo.1.A    15.385    0.262  0.045   1.950 X-ray    0.004 HHblits  
 98774bf591650fbeb57b30d4a4218af19e50fade  6rxm.1.A    15.385    0.262  0.045   1.920 X-ray    0.002 HHblits  
 b33d81fc1fbee8a7e216e9fde16b2b4a5c3fff61  6rxm.3.A    15.385    0.262  0.045   1.920 X-ray    0.000 HHblits  
 c73bdc39e2f601fe8f886d5362546ce53eec4dd8  6rxm.4.A    15.385    0.262  0.045   1.920 X-ray    0.003 HHblits  
 40ef58b20df6775661473de61de02f406203aff0  6rxm.5.A    15.385    0.262  0.045   1.920 X-ray    0.003 HHblits  
 7287b93a84aa734aa818415e84816d2dd2af4a79  6rxm.6.A    15.385    0.262  0.045   1.920 X-ray    0.004 HHblits  
 e1fb7d8502102fde550cba1621d9c03904867daa  6rxm.2.A    15.385    0.262  0.045   1.920 X-ray    0.001 HHblits  
 2430a0e03113ce83bf9228b9238354f55d7ddb3d  6rxo.2.A    15.385    0.262  0.045   1.950 X-ray    0.004 HHblits  
 a25c71d58912f9da12611da49998eee2774f5ab6  6rxp.2.A    15.385    0.262  0.045   1.800 X-ray    0.003 HHblits  
 3d39f40e9346d0775c9daeb6c06e99b9815883a2  6rxq.4.A    15.385    0.262  0.045   1.700 X-ray    0.005 HHblits  
 3eb4e8ef3c9dc323c559a3d82c6a3fcb80a98378  6rxj.1.A    15.385    0.262  0.045   1.600 X-ray    0.003 HHblits  
 5b56e78d02e138c022442030f24d5a2c06f067d1  5t5i.1.B    19.608    0.276  0.045   1.900 X-ray    0.005 HHblits  
 190f8a9e1d5055ca76c73d526055fdb0d30f59e6  7p63.1.C     9.434    0.245  0.046   NA    EM       0.005 HHblits  
 0e5905de23a3a371f82df1487db4952460780c1d  3ir7.1.A    11.321    0.245  0.046   2.500 X-ray    0.000 HHblits  
 3da2823ce9a0b14e3628423bd592d73ed2720ad9  3egw.1.A    11.321    0.245  0.046   1.900 X-ray    0.000 HHblits  
 89184f3e461155b3c4257cfb4639afcc421e5ed2  1r27.4.A    11.321    0.245  0.046   2.000 X-ray    0.000 HHblits  
 11d2adc39ccaa7dd65db90a49cd3c8437ee2e9b6  7p61.1.C     9.434    0.245  0.046   NA    EM       0.004 HHblits  
 87462eb0ccd0419cde62d78b8580ea43bae16adf  1q16.1.A    11.321    0.245  0.046   1.900 X-ray    0.000 HHblits  
 45791839b814559b5b12e5edc6de68d72c3bdf28  3ir5.1.A    11.321    0.245  0.046   2.300 X-ray    0.001 HHblits  
 418c8045e0d57148a1b40c4ad8bf34da3592d813  3ir6.1.A    11.321    0.245  0.046   2.800 X-ray    0.000 HHblits  
 b2badf5ce604dc27b7b89a73c6cc14a0d46cfd99  5epp.1.A     7.547    0.245  0.046   1.880 X-ray    0.008 HHblits  
 bd6a57bb519dee6274c15b07e53c9d6bf5d14286  5glf.2.A     7.547    0.245  0.046   2.250 X-ray    0.007 HHblits  
 2440415068cdc57cab8e63739bf2cbd894f4d9be  5glf.3.A     7.547    0.245  0.046   2.250 X-ray    0.007 HHblits  
 c2a68b4f0bc2f8bfde2ba96c2686a31f26946666  5glf.1.A     7.547    0.245  0.046   2.250 X-ray    0.007 HHblits  
 f4d4d11d3c2c22632fe64ca9318eae52f58c4c80  5glf.4.A     7.547    0.245  0.046   2.250 X-ray    0.007 HHblits  
 6dc5268b833ddde5af0d13193f25428cc11d743f  7nz1.1.E     9.434    0.244  0.046   NA    EM       0.004 HHblits  
 64fd979f8365f40c05a885a7a77464c4edcacec0  7bkb.1.L    13.462    0.258  0.045   NA    EM       0.003 HHblits  
 f0d1f3125870f2b2accadf7ec462891bd4e49c2f  3tiw.1.A     7.692    0.249  0.045   1.802 X-ray    0.008 HHblits  
 9cd318c32332d2ae7116512fd54ec3a36cd14464  3tiw.2.A     7.692    0.249  0.045   1.802 X-ray    0.008 HHblits  
 9ce746abd8ed05dc38d48b8f096c190c6c0979ea  6btm.1.B    11.538    0.236  0.045   3.400 EM       0.000 HHblits  
 63eef5e76add2e74bd5859fff0bf53502f8295b1  3qq8.1.A     7.843    0.251  0.045   2.000 X-ray    0.009 HHblits  
 4de734fcc9a3cb789dc17866b8d4cf619f781889  3qq7.1.A     7.843    0.251  0.045   2.650 X-ray    0.007 HHblits  
 a5addba68913e9f94d3cdd08b388714073e87ffd  2pjh.1.B     7.843    0.251  0.045   NA    NMR      0.010 HHblits  
 2e2965fcd790e09deda373c55f0d5480e5e7fa6b  6lod.1.B    11.538    0.235  0.045   NA    EM       0.000 HHblits  
 fa57161dbe1e6d9dc637e686829205b7237cfd98  7ar7.1.G    23.404    0.301  0.041   NA    EM       0.000 HHblits  
 e35a8a6c9596d711fb425751bd95d339cd4d79d3  7aqr.1.F    23.404    0.301  0.041   NA    EM       0.000 HHblits  
 68503f580c91595506fcfbc3cbda788265e2ce7f  7a23.1.O    23.404    0.301  0.041   NA    EM       0.000 HHblits  
 2b6ad0c979ce5b553264de70e4479a66a7de69ec  7ar8.1.G    23.404    0.301  0.041   NA    EM       0.000 HHblits  
 0539f62ce5b08d9246900980aac288f7e54674a7  6x89.1.H    25.532    0.301  0.041   NA    EM       0.000 HHblits  
 eeee46ad9c0a8c2b790c19a19596b0d841ff7522  8e73.55.A   25.532    0.301  0.041   NA    EM       0.000 HHblits  
 25579fcff7dfddcf44744f6cb1d2c8002968b62b  7tgh.58.A   27.660    0.292  0.041   NA    EM       0.000 HHblits  
 4a2da5b073d146b288e1231af168645c5c45ce5c  7ak5.1.G    14.286    0.241  0.043   NA    EM       0.000 HHblits  
 ac3739e4af059741f6d51718f9bb846590690bbe  5gpn.24.A   12.245    0.238  0.043   NA    EM       0.000 HHblits  
 4576e76f0abb0ac3ec1b0803ab9ae6271585a5f6  6qcf.1.C    14.286    0.238  0.043   NA    EM       0.000 HHblits  
 7d522a18fbd4be26da3ada8597ee000eaffbc2a8  6qc5.1.C    14.286    0.238  0.043   NA    EM       0.000 HHblits  
 3e7082f0605276e3baa0c92d9e7c2a688f400715  7zd6.1.4    14.286    0.238  0.043   NA    EM       0.000 HHblits  
 f2a5c3a183b30ac8e86f6eb774a3bf7128283657  6zk9.1.C    14.286    0.238  0.043   NA    EM       0.000 HHblits  
 dee1172ec000a435cc633eb60c70e58d48edbbfe  7qsd.1.G    14.286    0.238  0.043   NA    EM       0.000 HHblits  
 ea278f4797add07895edfa74e18154c929365448  7v2c.1.L    12.245    0.238  0.043   NA    EM       0.000 HHblits  
 07d666a981b8ae39f213234e2e0e611399945595  7dgr.10.A   14.286    0.238  0.043   NA    EM       0.000 HHblits  
 07bfff4ffde85fe86ddbb2d2a9815a49660a7889  5o31.1.8    14.286    0.238  0.043   4.130 EM       0.000 HHblits  
 0bb73a2b4157d0d3c82ae990f62d863b863b6c09  8b9z.1.G    18.750    0.254  0.042   3.280 EM       0.000 HHblits  
 b8dee0e0ecbd002e36d76dba845cf80064efd607  8ba0.1.G    18.750    0.254  0.042   3.680 EM       0.000 HHblits  
 841f1e8b9b45ed47ff268bc101c39a9eb622e287  5xtb.1.L    12.245    0.235  0.043   NA    EM       0.000 HHblits  
 bde0038ad82f39f506e2987741be40846d186fac  6yj4.1.G    23.404    0.265  0.041   NA    EM       0.000 HHblits  
 6f1f0e7d1b7b8b0eaa77003da1958b56a3eb90f3  6rfs.1.A    23.404    0.265  0.041   4.040 EM       0.000 HHblits  
 7b556b2fd9bb9fdb7efdf04b7b8b7dbec5538145  6rfq.1.A    23.404    0.265  0.041   3.300 EM       0.000 HHblits  
 5e505254e46d28e5be9cbb6b012a15652a193c56  6gcs.1.A    23.404    0.265  0.041   4.320 EM       0.000 HHblits  
 7a9b8dd4f5c809f1127356e38deb061818480d5b  7arc.1.F    21.739    0.277  0.040   NA    EM       0.000 HHblits  
 bd41e1b7a5985a0e2dfc8c03c2f4d8e02770a24b  6zr2.1.G    14.583    0.243  0.042   3.100 EM       0.000 HHblits  
 45521f1a3a89e36347960a4b558e9cb86de94f83  6g72.1.G    14.583    0.243  0.042   NA    EM       0.000 HHblits  
 e40d221063b3bd12bd367d716845c3640884c8b0  7ak6.1.G    14.583    0.243  0.042   NA    EM       0.000 HHblits  
 23271e207086d36c923461238dfa6c7068ea653f  7vxu.1.L    12.500    0.240  0.042   NA    EM       0.000 HHblits  
 0c0e5c3959b0ffe202853f1873f629a1464ef9f6  7zm7.1.I    17.391    0.259  0.040   NA    EM       0.000 HHblits  
 6d4f838891fd6eb4de2662e7132ba62a27c0e5ce  8bqg.1.A    17.778    0.267  0.039   1.946 X-ray    0.000 HHblits  
 69fdfa4566d06c3b8c8840d0a7f64cca045bcb9a  6sdv.1.A    17.778    0.264  0.039   1.900 X-ray    0.000 HHblits  
 90ba84e547143b0b254750b12e65e2d9e7704234  6s6y.1.B     4.348    0.226  0.040   3.100 X-ray    0.000 HHblits  
 fe939411bca205ecf5e9cdda55d5ad4f095931d9  3cf4.1.B     8.889    0.231  0.039   2.000 X-ray    0.000 HHblits  
 25b3d31a7dab003da59fa848197cf3f568e79fca  5ltz.1.A    12.500    0.245  0.035   1.670 X-ray    0.000 HHblits  
 80c18d22432039a1fbbd19e2b61fb0d84d4e17f5  5lu7.1.A    12.821    0.248  0.034   1.920 X-ray    0.000 HHblits  
 a686751593dc37db14afe4fa48895e102454a452  2xbl.1.A    12.821    0.248  0.034   1.620 X-ray    0.000 HHblits  
 4d8f8b077234871f944f2845366afe1075f8d967  7en5.1.A    18.919    0.279  0.032   1.250 X-ray    0.000 HHblits  
 cc000ffd3b9a3c6f0427aeb343fbffeb8ac22b71  1tk9.1.A     5.128    0.234  0.034   2.100 X-ray    0.000 HHblits  
 120c8c6eac5518881601b771e16549c73202a28c  1x94.1.A    13.514    0.259  0.032   2.500 X-ray    0.000 HHblits  
 2367fc936b2a2909c88e2ce6d6600e816caece55  1x94.1.B    13.514    0.259  0.032   2.500 X-ray    0.000 HHblits  
 47388eca87dac6595236918ca74a4335cca66e53  2x3y.1.A    13.514    0.250  0.032   2.400 X-ray    0.000 HHblits  
 3f61cda1fe8695647d5e4fcccd051cb3426b4123  5cup.1.A    34.615    0.392  0.023   2.100 X-ray    0.000 HHblits  
 e9eeda08226b255a59303b16b57c7e528d38a469  5cuo.1.A    34.615    0.392  0.023   1.544 X-ray    0.000 HHblits  
 0b1c79631f621a6c9ac567304f765ce34de41fb9  5e7p.1.A    21.429    0.326  0.024   2.507 X-ray    0.000 HHblits  
 321b9b88bf28045a9c18c529bcc624098a5068c9  5g4g.1.A    13.793    0.292  0.025   7.800 EM       0.000 HHblits  
 348b1c927e844fc0fd83771ed3b9433ccf8e5dbe  5g4f.1.A    13.793    0.292  0.025   7.000 EM       0.000 HHblits  
 d458371c4d61d9e380bf285bb43a76c0ef9a9977  5g4f.1.B    13.793    0.292  0.025   7.000 EM       0.000 HHblits  
 28437e6179af8acd30658d56b61581d13c4aea59  5g4f.1.C    13.793    0.292  0.025   7.000 EM       0.000 HHblits  
 d2001a52f96fb33aac94150b3281554a7407e879  5g4f.1.D    13.793    0.292  0.025   7.000 EM       0.000 HHblits  
 9d16e8bf2e3c2c9754a5a13b76225baf73d3e4dd  5g4f.1.E    13.793    0.292  0.025   7.000 EM       0.000 HHblits  
 c907410d8faa92799a0cdcbc9742aa7a3d054134  5g4f.1.F    13.793    0.292  0.025   7.000 EM       0.000 HHblits  
 db01d6a94615f3531dcf3f662bea4030c9a452f4  1wlf.1.A    30.769    0.364  0.023   2.050 X-ray    0.000 HHblits  
 d3107988e6a3d406bda9fe997654ea94a5dede14  7wbb.1.A    21.429    0.302  0.024   NA    EM       0.000 HHblits  
 51b772501abe3e8d3a75cb1eae90f454c386a3ed  7wbb.1.B    21.429    0.302  0.024   NA    EM       0.000 HHblits  
 89504a98ac6aedd06b522e05f5f736c969a05193  7wbb.1.C    21.429    0.302  0.024   NA    EM       0.000 HHblits  
 b8f0aa1c96e356fb4ad86d0f87008840c8ad9b71  7wbb.1.D    21.429    0.302  0.024   NA    EM       0.000 HHblits  
 2cdeed9b5019910f39475f16eafb0c6b6b4287de  7wbb.1.E    21.429    0.302  0.024   NA    EM       0.000 HHblits  
 5b7c62104053e16c8ba1e23f545603fd179c36f6  7wbb.1.G    21.429    0.302  0.024   NA    EM       0.000 HHblits  
 4cbcb8c3063bef4572c4d9217464f628ec70ef4c  7dxs.1.A    30.769    0.359  0.023   2.102 X-ray    0.000 HHblits  
 618df9849419d93e8ee9e2e42da14bfbf2445749  7dxs.1.B    30.769    0.359  0.023   2.102 X-ray    0.000 HHblits  
 21a0c2e27ca253b712ff0fecd7661da292ab9742  7dxs.2.A    30.769    0.359  0.023   2.102 X-ray    0.000 HHblits  
 ca58cf881ec6dcd5cfba34272a377540289c29af  7dxs.2.B    30.769    0.359  0.023   2.102 X-ray    0.000 HHblits  
 564c5bb6e38542f36829421eb2690cfe56b97b74  7dxy.1.A    26.923    0.351  0.023   1.400 X-ray    0.000 HHblits  
 5000d9a9fb06ba4ecd05624e87ad6c2f8622c327  7dxx.1.A    26.923    0.351  0.023   1.403 X-ray    0.000 HHblits  
 b270c3ab8e33c74a55269b84ed5366c908148d35  7dxx.1.B    26.923    0.351  0.023   1.403 X-ray    0.000 HHblits  
 fdcd1edd183dca107022862bc845f63902755064  7dxu.1.B    26.923    0.349  0.023   2.314 X-ray    0.000 HHblits  
 c9dd94601e8298d9b97ff4ae7a40ccf8a3ca166b  7dxu.1.A    26.923    0.349  0.023   2.314 X-ray    0.000 HHblits  
 1566960731ea8940fe6b75eba202892cf743fd12  7dxu.2.B    26.923    0.349  0.023   2.314 X-ray    0.000 HHblits  
 20ade970b32e9e7705350a9aa2e75e0b92b0ea68  7dxr.1.B    26.923    0.349  0.023   1.600 X-ray    0.000 HHblits  
 c4571bcc503d1b2aec0b5323fd93d8cc4e443a58  7dxr.1.A    26.923    0.349  0.023   1.600 X-ray    0.000 HHblits  
 9b642b3b8773260b88b0d7b4e17487c470d97bd2  7dxr.2.B    26.923    0.349  0.023   1.600 X-ray    0.000 HHblits  
 ea7ac0e93203287248915237805a1b45ebfff514  7dxt.1.A    26.923    0.349  0.023   1.800 X-ray    0.000 HHblits  
 af6ee8547189a97e26cc0e4e6b1c05145565936e  7dg9.1.A    30.769    0.346  0.023   1.602 X-ray    0.000 HHblits  
 2d7e289d013f344a0e20a0c554b818804550a69e  7dg7.1.A    19.231    0.344  0.023   1.604 X-ray    0.000 HHblits  
 095441907613c2eacb9a98ed1a6134b90f8d6197  7di0.1.A    26.923    0.338  0.023   1.600 X-ray    0.000 HHblits  
 91c0cd36089d12933bef4fcd1cd2203dbe638c61  7di0.2.A    26.923    0.338  0.023   1.600 X-ray    0.000 HHblits  
 1ea99f03f2b89c005c8de9809513039665fca071  7di0.3.A    26.923    0.338  0.023   1.600 X-ray    0.000 HHblits  
 3af0fa85ac38833a82ed892ae0260a67cf2a928c  7di1.1.A    23.077    0.333  0.023   2.097 X-ray    0.000 HHblits  
 2d8a74939a5f15e873ba28b9ea37cc562967313d  7dvf.1.A    19.231    0.333  0.023   1.209 X-ray    0.000 HHblits  
 33ba142b5fefb77c2307e02ee08e3cdb846bb676  7dvh.2.A    23.077    0.333  0.023   1.698 X-ray    0.000 HHblits  
 e18a77575d1c6345a37b701dfd7d06e4e3155b50  7dvh.1.A    23.077    0.333  0.023   1.698 X-ray    0.000 HHblits  
 a25d1345cd88d0063302e8e98a6609bb5ddb0b46  7dvh.4.A    23.077    0.333  0.023   1.698 X-ray    0.000 HHblits  
 c2da9571fa579a03a1d92511ec1c566d221c8470  7dxz.1.A    23.077    0.331  0.023   1.900 X-ray    0.000 HHblits  
 6c9668c54b8ff477c46b9efbee66c2be9426d487  7dxz.2.A    23.077    0.331  0.023   1.900 X-ray    0.000 HHblits  
 379921747298bd72780fd3f8ced8e1d8e2bbb87f  7dxz.2.B    23.077    0.331  0.023   1.900 X-ray    0.000 HHblits  
 c9996e2998f0134899f115a4866e820f7e17139a  7dxz.3.A    23.077    0.331  0.023   1.900 X-ray    0.000 HHblits  
 1baf51f9a4fd99253f8caf3f9096cdb16e8ebbd9  7dyc.1.A    23.077    0.331  0.023   2.300 X-ray    0.000 HHblits  
 f92031ecf2667089a0aaa0bb155c174fb46dd0c7  7dyc.2.A    23.077    0.331  0.023   2.300 X-ray    0.000 HHblits  
 c0eac40b9265eee2bb4b32dc2047eac0b0f72dc0  7dyc.3.A    23.077    0.331  0.023   2.300 X-ray    0.000 HHblits  
 f993e2c90149253b41b8a1d10a3f7d2b98099c68  7du7.1.A    23.077    0.328  0.023   1.201 X-ray    0.000 HHblits  
 09fff99b58bf760e0eacbb7e730115338ccd30c0  7dvc.1.A    19.231    0.328  0.023   1.705 X-ray    0.000 HHblits  
 75fc5e1bc2b3b33c573f7cb0a3d531b883c8e0ec  7dvc.5.A    19.231    0.328  0.023   1.705 X-ray    0.000 HHblits  
 4c1d5aa24334f217adb9c557969f916036b140bc  7du6.1.A    23.077    0.328  0.023   1.600 X-ray    0.000 HHblits  
 a722a617007e042487678486c2b94a67cca0ffae  7dxv.1.A    23.077    0.328  0.023   2.301 X-ray    0.000 HHblits  
 bc4700a6d0c3d5b69adb23efd5945efb89a6c577  7dxv.1.B    23.077    0.328  0.023   2.301 X-ray    0.000 HHblits  
 4be5a646b592ba6daaee998bec2ef7bee3ce26a0  6hd3.1.A    15.385    0.318  0.023   2.800 X-ray    0.000 HHblits  
 ff09653b10a0a5783d99a401cb545423ca1ff6a9  7dxw.1.A    24.000    0.341  0.022   1.509 X-ray    0.000 HHblits  
 8a61f1b2c7f6acf6ce41e8e5f7d0576a45cb1a23  7dww.1.A    15.385    0.308  0.023   1.802 X-ray    0.000 HHblits  
 a72c82313bec3537cf5dc1bde9c9988ab1fba2a2  7dww.2.A    15.385    0.308  0.023   1.802 X-ray    0.000 HHblits  
 59ee25de97fcf46915f364791cab9ed282bb8dbe  7du7.1.A    24.000    0.336  0.022   1.201 X-ray    0.000 HHblits  
 4e3a03151b38f25a397250f5b0a8e09566ad8133  7du6.1.A    24.000    0.336  0.022   1.600 X-ray    0.000 HHblits  
 8c385e2c61f2802cd035ead96515e018e777454a  7di1.1.A    24.000    0.331  0.022   2.097 X-ray    0.000 HHblits  
 ee3880f87321d0324e5c0d6886afa86d7e3d5198  3hu2.1.A    15.385    0.295  0.023   2.850 X-ray    0.000 HHblits  
 1e304caca8f5e58c563f925ab79068a5b5714e2d  7di0.1.A    24.000    0.325  0.022   1.600 X-ray    0.000 HHblits  
 5bfe055c54d6f6a5956071d95b529a0e668c6df6  7di0.2.A    24.000    0.325  0.022   1.600 X-ray    0.000 HHblits  
 1a0d7fd999765d77940b2af94dc98d3b5c1aa6bd  7di0.3.A    24.000    0.325  0.022   1.600 X-ray    0.000 HHblits  
 fbb36974fa7d2f975b773f1643e5dfbd79026427  7dbo.1.A    11.538    0.292  0.023   1.900 X-ray    0.000 HHblits  
 08b7f2f16415b0d8010e05e1f58bd9f349a4df3c  7dbo.2.A    11.538    0.292  0.023   1.900 X-ray    0.000 HHblits  
 cdaef76d36b2d0a7cb62e02e3150c435e9f47a45  1cz4.1.A    11.538    0.292  0.023   NA    NMR      0.000 HHblits  
 0c32aac0d35f5cbf3beee912e8b63c1f3c07c5bd  1cz5.1.A    11.538    0.292  0.023   NA    NMR      0.000 HHblits  
 215546380e3a95b2d0387a1790ae05a53a2ac929  7dvf.1.A    16.000    0.320  0.022   1.209 X-ray    0.000 HHblits  
 555fcd35123bc10b27d6987a2de10bdc595c0fe8  7dvc.1.A    16.000    0.315  0.022   1.705 X-ray    0.000 HHblits  
 9460c77a21163f3928d143906e4f94b3c12bc24f  7dvc.5.A    16.000    0.315  0.022   1.705 X-ray    0.000 HHblits  
 322ae6e01907a10cec6227dfa203a57e0b1ed2c8  7dww.1.A    16.000    0.315  0.022   1.802 X-ray    0.000 HHblits  
 51f3dad0fa1a22a80d9713707c37f6360c222072  7dww.2.A    16.000    0.315  0.022   1.802 X-ray    0.000 HHblits  
 1b6d3a981beeda8d35d24abb4e5f91b167a59ea9  7dg9.1.A    24.000    0.307  0.022   1.602 X-ray    0.000 HHblits  
 7fb5c02c88615652ad00ffe9d48915dd6cc774b0  7dbo.1.A    24.000    0.304  0.022   1.900 X-ray    0.000 HHblits  
 f17810d08d61d8b280be8d95c59e4af60dcde080  7dbo.2.A    24.000    0.304  0.022   1.900 X-ray    0.000 HHblits  
 1f696216159efc561bf3c04eadecf3d84d7d740e  3o27.1.A    15.385    0.267  0.023   2.800 X-ray    0.000 HHblits  
 49194036681354a070f806742bf76bbf180365ad  3o27.1.B    15.385    0.267  0.023   2.800 X-ray    0.000 HHblits  
 d2537420a0b2090251bf35d23dbd114dd60dfaf6  1q16.1.A    20.000    0.296  0.022   1.900 X-ray    0.000 HHblits  
 dde1b9376a5035d027ab57f18b8bada93a5fa055  3ir5.1.A    20.000    0.296  0.022   2.300 X-ray    0.000 HHblits  
 f5d6b20a13a93836e082db5197ebd4e20d7f3647  3egw.1.A    20.000    0.296  0.022   1.900 X-ray    0.000 HHblits  
 337b6eb473d343f1ac31fb9355fe2312519a96fa  3ir6.1.A    20.000    0.296  0.022   2.800 X-ray    0.000 HHblits  
 efb5ac2a6ffa11cc9cec229bc7fa540de8c59406  1r27.4.A    20.833    0.303  0.021   2.000 X-ray    0.000 HHblits  
 b29ea5c40ba33f0d1bca3ac813b4d943990644b1  3ir7.1.A    20.833    0.303  0.021   2.500 X-ray    0.000 HHblits  
 daad34f4e264e65bd0240899f4f63b17e7db8670  2pq4.1.B    47.619    0.403  0.018   NA    NMR      0.000 HHblits  
 48c9b5723d6c75523242e7400008c1310a42cd61  1g8j.1.A    20.000    0.264  0.022   2.030 X-ray    0.000 HHblits  
 9e844b7a9a04a86aa4ff68d171c13b698047c85f  1g8k.1.A    20.833    0.267  0.021   1.640 X-ray    0.000 HHblits  
 5b572a5a87686d34b66a4dafe912257390a8dd9d  2fyn.1.C    35.000    0.337  0.017   3.200 X-ray    0.000 HHblits  
 2913086b372d601de29453c997d081a160042c0c  2fyn.2.C    35.000    0.337  0.017   3.200 X-ray    0.000 HHblits  
 08b0d883a91f7e6f26bbb062ffcf26c88360e868  2qjy.3.F    35.000    0.337  0.017   2.400 X-ray    0.000 HHblits  
 4cf748cb806e97b2bec550b3ddef1d54bf123777  5kli.1.C    31.579    0.326  0.017   2.996 X-ray    0.000 HHblits  
 5007cf08b1b860021823b9e3b688a655367a3ab3  5kkz.1.C    31.579    0.326  0.017   2.970 X-ray    0.000 HHblits  
 95fef2152d1acfead77ca2e7c0be3a57211c4eb4  7tce.2.F    31.579    0.326  0.017   3.850 X-ray    0.000 HHblits  
 f4aafc00cdc30dd9b41876d14a651bae8534d9b8  7tlj.1.C    31.579    0.326  0.017   NA    EM       0.000 HHblits  
 e5bc74d7afd19a49edd126936a83e1c2081d7dee  8asi.1.E    31.579    0.326  0.017   NA    EM       0.000 HHblits  
 041ca77761a6d24de06e1882e0796509b2836dd1  8asj.1.E    31.579    0.326  0.017   NA    EM       0.000 HHblits  
 90d42077cdf966413b6fee0d2b7a5c1aa8b75007  8asi.1.A    31.579    0.326  0.017   NA    EM       0.000 HHblits  
 7445272eb768855d6bc04695656f9ad86104bdab  6nin.1.C    31.579    0.326  0.017   3.600 X-ray    0.000 HHblits  
 295b5a051638abd0894bfe8bf09764ecd1d31f8e  2qjk.1.C    38.889    0.359  0.016   3.100 X-ray    0.000 HHblits  
 37f91242e3a771f2f449b6ee21d5a5aeacd79bf2  2qjp.1.C    38.889    0.359  0.016   2.600 X-ray    0.000 HHblits  
 8e3ab9bfe1adaebdd63455cc35b6e9a4ffb11419  6rqf.1.D    10.000    0.273  0.017   NA    EM       0.000 HHblits  
 f2960efe395c0a2911ee119ec4550f849d23b9ed  6rqf.1.L    10.000    0.273  0.017   NA    EM       0.000 HHblits  
 5ba5f7febd206eed98c3152108aea2d50f7665d2  7e1v.1.P    22.222    0.326  0.016   2.680 EM       0.000 HHblits  
 468b571d7894e074242d396f453116e84e157751  2ybb.1.b    15.789    0.281  0.017  19.000 EM       0.000 HHblits  
 32341c94caa7cac8e7b50522c4ea9d7e75acd336  1be3.1.E    15.789    0.281  0.017   3.000 X-ray    0.000 HHblits  
 ef8c70622e840214d3f4f96645d48239929a68e8  1bgy.1.P    15.789    0.281  0.017   3.000 X-ray    0.000 HHblits  
 03c21ebedf2c3ef07fad69ee2f68e66f62e634dc  1l0n.1.E    15.789    0.281  0.017   2.600 X-ray    0.000 HHblits  
 8ac0e9cf3c949a2e4355d4f7fcdfcfbf5283d89a  1l0l.1.E    15.789    0.281  0.017   2.350 X-ray    0.000 HHblits  
 fcd07c2daeddfc124f13d036d67d1e50930df648  1ntk.1.E    15.789    0.281  0.017   2.600 X-ray    0.000 HHblits  
 815c1227b65a15d1f041fb58fc562c89343c5a08  1sqb.1.E    15.789    0.281  0.017   2.690 X-ray    0.000 HHblits  
 7950abf2e8cf21908378f149f504b0e527c85429  2fyu.1.E    15.789    0.281  0.017   2.260 X-ray    0.000 HHblits  
 9177a43649ea7a40e357571bfaf4d0815a142d82  1ntm.1.E    15.789    0.281  0.017   2.400 X-ray    0.000 HHblits  
 c46665e20702e6762c93e0b5b4206b7c941fae7e  5klv.1.P    15.789    0.281  0.017   2.652 X-ray    0.000 HHblits  
 7d6d9e978c40a28d70d01b17ff91607a6d8e9e52  5okd.1.E    15.789    0.281  0.017   3.100 X-ray    0.000 HHblits  
 ff94f8528e71ba86a44afea7b84c8d7fc8fc0740  6nhg.1.E    15.789    0.281  0.017   2.800 X-ray    0.000 HHblits  
 01b36bc60ba4b797ff5aea9cb57ec184276751f1  1sqp.1.P    15.789    0.281  0.017   2.700 X-ray    0.000 HHblits  
 25c0f1ba264dc15795e7830bac60e340dea3fc47  1sqq.1.P    15.789    0.281  0.017   3.000 X-ray    0.000 HHblits  
 dd1298c9dabd89dcac21913f2c9dd980df5caf96  1sqv.1.E    15.789    0.281  0.017   2.850 X-ray    0.000 HHblits  
 d90ea2fd7a4a76156dd1d563e086f81d1f7ce8e0  7dgs.60.A   15.789    0.281  0.017   NA    EM       0.000 HHblits  
 573cde003b17732488cbf502940fe6e9267f7b2e  7dgs.50.A   15.789    0.281  0.017   NA    EM       0.000 HHblits  
 72d1676dfcbc6c9054427c000506785b58d39c45  7dgr.60.A   15.789    0.281  0.017   NA    EM       0.000 HHblits  
 f75a8ee9b620ffc15c90da3f0688e5e9d56b5d37  7tz6.1.P    15.789    0.281  0.017   NA    EM       0.000 HHblits  
 e6fbeb89be8bcd869d21b954fd2bdac3e13e47ff  7tz6.1.E    15.789    0.281  0.017   NA    EM       0.000 HHblits  
 68af72601aa34d8643386243e302210a0783329a  7qrm.1.D    10.526    0.281  0.017   NA    EM       0.000 HHblits  
 bb72ae79af821db61f80bd2340714190d2788dca  6xkz.1.F    27.778    0.322  0.016   NA    EM       0.000 HHblits  
 9dcae604c6374aac4c2835b384706492bf8c42d0  6xkt.1.E    27.778    0.322  0.016   NA    EM       0.000 HHblits  
 06aff952bc0af676d5fd7299acf01c0367db72af  1zrt.1.F    27.778    0.322  0.016   3.510 X-ray    0.000 HHblits  
 aed09ed24f0f0afa8894cf1ace5c113269ba65f7  1zrt.1.C    27.778    0.322  0.016   3.510 X-ray    0.000 HHblits  
 c6d8ea35ae1640e587282ec745c0842edd211d7a  7zxy.1.D    27.778    0.319  0.016   NA    EM       0.000 HHblits  
 8dd61e8597afd3dd213484a5f346d7b3cb7bce0c  7zxy.1.L    27.778    0.319  0.016   NA    EM       0.000 HHblits  
 08732b57c20d292bbe5fcfabae81981a7ecf4b40  7rjb.1.I    22.222    0.311  0.016   NA    EM       0.000 HHblits  
 a07dfa6b833d92e61e7e19eb6f0cef9a8819bab2  7rja.1.H    22.222    0.311  0.016   NA    EM       0.000 HHblits  
 32558af428ae7774491dcea0737f23715b9e45ec  1kb9.1.E    16.667    0.289  0.016   2.300 X-ray    0.000 HHblits  
 032a3f833e66327b4c095b1487238af5846afc6a  6hu9.1.E    16.667    0.289  0.016   NA    EM       0.000 HHblits  
 8afa82b035772634a7e499b24af78ce828fba330  6t0b.1.O    16.667    0.289  0.016   NA    EM       0.000 HHblits  
 1c7dba1d672c30fc72ab1b33402819bd151a24b1  6t0b.1.E    16.667    0.289  0.016   NA    EM       0.000 HHblits  
 4639f7c47bc1dee18cf6a99cbb57083d064429f6  6t15.1.E    16.667    0.289  0.016   NA    EM       0.000 HHblits  
 15a0fc6f2f8af5a26a11b61cd09f741c6692ef8b  6t15.1.O    16.667    0.289  0.016   NA    EM       0.000 HHblits  
 d7ecab5ffe614aeddf0470eda8638bc7abc9a936  6ymx.1.Z    16.667    0.289  0.016   NA    EM       0.000 HHblits  
 e9aa9895989edc236f22497b14b65b7f27b8e8df  6ymx.1.Q    16.667    0.289  0.016   NA    EM       0.000 HHblits  
 94db72da2ede633ca11a0cf01c3b9d5cc8f1296f  6giq.1.E    16.667    0.289  0.016   NA    EM       0.000 HHblits  
 39083757d55e8cb2682e58cf50fc1444a7f3b475  7r0w.1.L    29.412    0.333  0.015   NA    EM       0.000 HHblits  
 21d0d454f4c748988f382d70919114dd9ad1cf65  7r0w.1.Q    29.412    0.333  0.015   NA    EM       0.000 HHblits  
 be3ca6fe0edebcd874465c6454d3c272251bc399  1vf5.1.D    23.529    0.329  0.015   3.000 X-ray    0.000 HHblits  
 1b7a85795f2f52986d79e0eadd58aef8add72aef  1vf5.1.L    23.529    0.329  0.015   3.000 X-ray    0.000 HHblits  
 e69458322d1006803a22d3ad70e13d3fd02d79b3  2d2c.1.D    23.529    0.329  0.015   3.800 X-ray    0.000 HHblits  
 9afcfd1a30228fca38c7f8a2eb581478d715df8a  2d2c.1.L    23.529    0.329  0.015   3.800 X-ray    0.000 HHblits  
 2ad8e0a1bb637120e97ed77dfac43f4218f29ea7  2e75.1.D    23.529    0.329  0.015   3.550 X-ray    0.000 HHblits  
 cf26ccdafef5ce3f27d1080f973ef2f82efc7446  2e76.1.D    23.529    0.329  0.015   3.410 X-ray    0.000 HHblits  
 4b658a8d060b490def23ce6919846fc7ab644297  4pv1.1.L    23.529    0.329  0.015   3.000 X-ray    0.000 HHblits  
 7b00a3d1083df56e7fd85ef907996c2e312bf532  5xte.1.C    17.647    0.298  0.015   NA    EM       0.000 HHblits  
 a8c1819a6849f31c4ce06d5c97a2b8023bb247de  1q90.1.E    11.765    0.298  0.015   3.100 X-ray    0.000 HHblits  
 93926efc1d512a8f8c598b46aa549fabbfd2880c  3h1h.1.O    17.647    0.290  0.015   3.160 X-ray    0.000 HHblits  
 d608c702e7807fa646d53070b58a58417b2e6a20  3h1i.1.E    17.647    0.290  0.015   3.530 X-ray    0.000 HHblits  
 088529a1b5eea60d6dec80b916ce97501c429c0a  3h1h.1.E    17.647    0.290  0.015   3.160 X-ray    0.000 HHblits  
 d69081c4b98591d42063b1b02d4ea047581e4622  3cwb.1.E    17.647    0.290  0.015   3.510 X-ray    0.000 HHblits  
 6eb68bdb61f9f60dc446afb745dde27f90ddd0b8  3l75.1.O    17.647    0.290  0.015   2.790 X-ray    0.000 HHblits  
 b342c77ba2c1eeb2fd1ac8f6ba1e0ba43284f68b  3l75.1.E    17.647    0.290  0.015   2.790 X-ray    0.000 HHblits  
 b0193503e83cdba91ca708beae7fd46481503bb0  4u3f.1.E    17.647    0.290  0.015   3.231 X-ray    0.000 HHblits  
 b5032f6b9cf81091e2ec9d7e0a612b381d98a169  4h44.1.D    25.000    0.333  0.014   2.700 X-ray    0.000 HHblits  
 4a047b7fb866b01d18b1bd62800777ba63921443  4ogq.1.L    25.000    0.333  0.014   2.501 X-ray    0.000 HHblits  
 4ffeccdf36a2ab419f5aaf0dad869b436e97f079  8bpx.51.A   17.647    0.255  0.015   NA    EM       0.000 HHblits  
 f218adebf161f151cbb32dd9a0d2db95d7852c00  8bel.1.I    17.647    0.255  0.015   NA    EM       0.000 HHblits  
 da9a1d0a49c7f063a2b5102a024c36feb7fe4db9  8bel.1.B    17.647    0.255  0.015   NA    EM       0.000 HHblits  
 426d99e7000ec83dbb51eb9df25943472893e6d8  7jrg.1.E    17.647    0.247  0.015   NA    EM       0.000 HHblits  
