# Supplementary material for: Metabolic capacity is maintained despite shifts in microbial diversity in estuary sediments
Source: ISME Commun. 2025 Oct 11;5(1):ycaf182. doi: 10.1093/ismeco/ycaf182 (PMC12687941; doi:10.1093/ismeco/ycaf182)
Supplement: Supplementary_Data_1_ycaf182 [file supplementary_data_1_ycaf182.zip › SWISS-MODEL/13_July_SF_Bin2_scaffold_9994_c1_22545_1/templates.txt]

/----------------------------------------------------------------------------------------------------------\
|Template Search Results                                                                                   |
\----------------------------------------------------------------------------------------------------------/

      Project : KUhf8N
        Title : 13_July_SF_Bin2_scaffold_9994_c1_2-2545_1
      Created : today at 19:37
      Expires : April 12, 2023 at 19:37


/--------------------------------------------------------------------------------------------------------\
| Found Templates                                                                                        |
\--------------------------------------------------------------------------------------------------------/

                    ID                        Name    Seq ID  Seq Sim   Cov   Resolu  Method   GMQE  Found By 
--------------------------------------------------------------------------------------------------------------
 66baaf70cd85520e78c4f8279c029d153778275e  7b04.1.B    65.284    0.510  0.998   2.970 X-ray    0.920 HHblits  
 b4173999b499eacdb8d3975f4368fcf028b89e77  7b04.2.B    65.284    0.510  0.998   2.970 X-ray    0.904 HHblits  
 92a849a7cb9cc55eb6caffb4dde2be48cb4e58b3  7b04.1.B    65.480    0.511  0.996   2.970 X-ray    0.919 BLAST    
 5918d164f376f65315ebe4516603cd39d404bda7  7b04.2.B    65.480    0.511  0.996   2.970 X-ray    0.905 BLAST    
 f09674679776bce5b76687b1aa4507d0802abcdf  1r27.4.A    22.767    0.316  0.820   2.000 X-ray    0.426 HHblits  
 280fe7d0e46ac43c1fe45955250bce9cf66c2a3a  3ir5.1.A    22.254    0.316  0.818   2.300 X-ray    0.416 HHblits  
 c36c648fa4315f5267b36da23283638b96211368  3ir7.1.A    22.655    0.315  0.819   2.500 X-ray    0.411 HHblits  
 6e923d933b4019077d6b3a1596b1af5cb2f2d440  1q16.1.A    22.254    0.315  0.818   1.900 X-ray    0.411 HHblits  
 aaba642ee3101455b353067e9da211a20c2afe9c  3egw.1.A    22.351    0.317  0.814   1.900 X-ray    0.418 HHblits  
 e84470636eb4d12e6b02b97254b8ef4f75f0f55d  3ir6.1.A    22.529    0.317  0.813   2.800 X-ray    0.409 HHblits  
 8db1a0a5d95f938154babe99c2e518a92544ad78  5e7o.1.A    25.688    0.327  0.773   2.400 X-ray    0.468 HHblits  
 4741929b08fc55f45c23c149654b20d482594c27  4ydd.1.A    25.727    0.326  0.772   1.860 X-ray    0.470 HHblits  
 01b3beb74eb816e18e30ea69fadc06a01b177b07  2ivf.1.A    23.359    0.319  0.774   1.880 X-ray    0.449 HHblits  
 2e14572aaf884cc56665320928811bd060cfa2b4  1kqf.1.A    18.555    0.284  0.720   1.600 X-ray    0.321 HHblits  
 183abd415e2df33a2938c7fbff3427f9df3b62a5  7l5i.1.A    18.519    0.296  0.670   1.733 X-ray    0.371 HHblits  
 f072949e39262e80560abaea3e3ba7ad6daf0d5f  7l5s.1.A    18.519    0.296  0.670   2.089 X-ray    0.365 HHblits  
 8df174460f79b91463779d0c19350c039399e938  2nya.1.A    16.995    0.279  0.661   2.500 X-ray    0.302 HHblits  
 fc253149e7feb4a884318f45c426f3a4646ffe4b  6cz7.1.A    17.029    0.282  0.652   1.620 X-ray    0.330 HHblits  
 2bae35bb1aa9300ae65891c31afad33535034925  1ogy.1.A    19.926    0.285  0.641   3.200 X-ray    0.295 HHblits  
 d9c97a3f6ceb10af3c5156c74e5609bbb2258400  4v4c.1.A    15.527    0.273  0.639   2.350 X-ray    0.320 HHblits  
 54c75c7525899f3f4efc71ed09c004c3bfdb81f5  1e5v.2.A    19.423    0.294  0.615   2.400 X-ray    0.333 HHblits  
 ce975123cbc1a7da568439f9081834b4a755ab2e  1e60.1.A    19.423    0.293  0.615   2.000 X-ray    0.338 HHblits  
 955f79953e330437e04c20708a4b86798cebb913  1e18.1.A    19.612    0.294  0.609   2.000 X-ray    0.334 HHblits  
 ba61d2b3aa78e4887bc852c42f3c0f3905e89df6  1tmo.1.A    18.411    0.292  0.610   2.500 X-ray    0.326 HHblits  
 37d8d4bbe744d31690ca939179d786c7e7105568  4dmr.1.A    18.872    0.292  0.608   1.900 X-ray    0.327 HHblits  
 3f113c1ce0f46bd0d8734274a9fe968aae0a5176  1eu1.1.A    19.103    0.293  0.606   1.300 X-ray    0.328 HHblits  
 bedc7bcb78a56e6ae9d353dcefd791d41b246cc2  1dms.1.A    18.129    0.290  0.606   1.880 X-ray    0.324 HHblits  
 0ac50b7647b8d619d3fdfbe222f648a3732d43a4  2e7z.1.A    19.124    0.299  0.593   1.260 X-ray    0.319 HHblits  
 174e6a4101b4c3b7d97d9a627b1b9eeb2eb05bd1  7qv7.1.L    19.483    0.292  0.595   NA    EM       0.298 HHblits  
 ee03aa407da91331d555259398e76ce545638370  7qv7.1.O    19.483    0.292  0.595   NA    EM       0.291 HHblits  
 035ae8bc0af2fe44ff61a155bc19cec259320f9b  2vpz.1.A    21.907    0.307  0.583   2.400 X-ray    0.330 HHblits  
 2f43038fa9b541ab2143ebc84b91fa4305309da2  2vpx.1.D    21.907    0.307  0.583   3.100 X-ray    0.323 HHblits  
 e0b3152c68753a2a17326f14c550a26c536e7e24  5nqd.1.A    17.092    0.282  0.602   2.200 X-ray    0.272 HHblits  
 21e231a58b181b451ea83efa06962cf93177016a  4aay.1.A    16.863    0.280  0.603   2.700 X-ray    0.264 HHblits  
 6b38f6e47b49d28d4c9ee41b37ed320f0e4a4612  2v45.1.A    18.701    0.282  0.600   2.400 X-ray    0.287 HHblits  
 5308a588988e64cd2bf6420126e2ae8889385d9c  2v3v.1.A    18.254    0.278  0.596   1.990 X-ray    0.288 HHblits  
 c4efb779ffbdfb3da16e80970f533140423eb3b4  1g8k.1.A    17.611    0.281  0.584   1.640 X-ray    0.282 HHblits  
 bcb27628d84791c4e3e4af4039d47c2b434f7490  1g8j.1.A    17.923    0.283  0.580   2.030 X-ray    0.278 HHblits  
 6453c3d488dabb6cac0ef5a8b759ee213a7ece98  1aa6.1.A    19.588    0.292  0.573   2.300 X-ray    0.352 HHblits  
 c20987bbe645d63272d44cc9014570a2f8e3bbc6  1fdo.1.A    19.588    0.292  0.573   2.800 X-ray    0.343 HHblits  
 02f8c097dfb5def8dfc0b21bb180c7dd6b9df343  2iv2.1.A    19.588    0.292  0.573   2.270 X-ray    0.342 HHblits  
 55d548c9d4e7921151eb59eaa8348942ab4a7967  7z0t.1.G    19.588    0.292  0.573   NA    EM       0.339 HHblits  
 7d12ea5828d6f457eb7b9f53889147e18ecedab1  6tg9.1.A    19.415    0.297  0.566   3.240 EM       0.295 HHblits  
 ee13d6b2df11a0a666d1a47e111c2d5a33f9e424  7bkb.1.F    18.087    0.293  0.569   NA    EM       0.290 HHblits  
 4b3bc8b446834362897e6bd0eed78bb988befeab  7vw6.1.A    18.163    0.295  0.566   NA    EM       0.319 HHblits  
 37b82605b6f707442d2d44d9f1458f04769b1287  7e5z.1.A    17.820    0.294  0.564   NA    EM       0.274 HHblits  
 bb019867f4ea6f3469efc05739854fee3c9fe6f2  4ydd.1.A    30.120    0.354  0.491   1.860 X-ray    0.285 BLAST    
 998f9b0e54dcf8a17c781b1bad12af84ffff0f4f  5e7o.1.A    30.120    0.354  0.491   2.400 X-ray    0.284 BLAST    
 e00c39fca85a5e81543ec0bca24db90da15de000  7nz1.1.E    14.679    0.264  0.515   NA    EM       0.237 HHblits  
 6d0240f725f90e9eb7c76579c63187462f28848f  7p61.1.C    14.188    0.261  0.517   NA    EM       0.235 HHblits  
 714efce41c70347f9e0ae79ec4c4e7b047a67ded  7p63.1.C    13.991    0.260  0.515   NA    EM       0.229 HHblits  
 3f825314c6637e917d1084ad0118c8281dd533a0  8bqg.1.A    22.165    0.302  0.459   1.946 X-ray    0.270 HHblits  
 9b6de40eb34a5e1959e7426aed0b486d3c11beeb  1h0h.1.A    20.051    0.296  0.460   1.800 X-ray    0.258 HHblits  
 ad9bd901250fbbf74a64b35d5aea38b512976443  6sdr.1.A    20.725    0.298  0.456   2.100 X-ray    0.266 HHblits  
 5b722a05fa2bc275730f723afcc8cbd7587c5703  6sdv.1.A    20.466    0.296  0.456   1.900 X-ray    0.262 HHblits  
 a552bc0ed2126295baa0c5377f22f5bf963a95bc  6f0k.1.B    14.610    0.270  0.469   NA    EM       0.188 HHblits  
 5d052ed044c758b29aa5aceb2f0b1dce57807ccc  6lod.1.B    11.055    0.260  0.470   NA    EM       0.209 HHblits  
 91790a235171cfbfa4bef7d88d3e2ed02469bbb4  3o5a.1.A    22.006    0.294  0.424   1.720 X-ray    0.237 HHblits  
 3034f4c98f37fb50f040ff0b4885712ddf216379  3ir5.1.A    28.626    0.353  0.310   2.300 X-ray    0.152 BLAST    
 987ed925662187027f4d949fcb055742e1231575  1r27.4.A    28.626    0.353  0.310   2.000 X-ray    0.150 BLAST    
 e9f902554d9a7cb060c6e06907261062baf2eafe  3ir6.1.A    28.626    0.353  0.310   2.800 X-ray    0.152 BLAST    
 c4d0a81a2fc3c1419fbf1f25c271e8d77ee623fc  1q16.1.A    28.626    0.353  0.310   1.900 X-ray    0.150 BLAST    
 e641cde86c85c71b075cc250137f81c67dd90be8  3ir7.1.A    28.626    0.353  0.310   2.500 X-ray    0.150 BLAST    
 074a789f8af093089e3036ab3b19af7280e35fa1  3egw.1.A    28.626    0.350  0.310   1.900 X-ray    0.144 BLAST    
 c8a4c4004a5dc8e9edd504c6e40a164ff9ab6b74  6sdr.1.A    27.692    0.338  0.307   2.100 X-ray    0.172 BLAST    
 5809dc451a7adf8383cbb9640a4f9f0a2cd52a1c  8bqg.1.A    27.692    0.338  0.307   1.946 X-ray    0.172 BLAST    
 aea819ad94fa7d2ef5d8cd4af6099d7a10c4e819  5t5i.1.B    14.652    0.274  0.323   1.900 X-ray    0.148 HHblits  
 95b17ea5c90384360df6f14685b9359434141928  7t2r.1.A    14.079    0.262  0.327   NA    EM       0.149 HHblits  
 0395c80e3d08dc112bca5d8c7cc81306e2d9ad44  7t30.1.A    14.079    0.262  0.327   NA    EM       0.149 HHblits  
 f2f0b207843d0f4c1ca855d2c17e9704617bca81  7bkb.1.L    16.917    0.277  0.314   NA    EM       0.142 HHblits  
 9c3258cd8c8a3a9d96a74951d9a9226cab2a3a76  1aa6.1.A    31.739    0.357  0.272   2.300 X-ray    0.113 BLAST    
 96e7422de8880bce447f393f48ded881d30bd5fd  1fdo.1.A    31.739    0.357  0.272   2.800 X-ray    0.113 BLAST    
 5646e4cf2518d117bd0c6d2eaa9ff390965175d6  2iv2.1.A    31.739    0.357  0.272   2.270 X-ray    0.112 BLAST    
 46806df167a756b6a3656fdc23e0359113dba862  7z0t.1.G    31.739    0.357  0.272   NA    EM       0.111 BLAST    
 2e2d960114836ff6f1063e33677053745bac7586  2ivf.1.A    36.406    0.386  0.257   1.880 X-ray    0.184 BLAST    
 108e39998d4c994bfdd7a7ab0f0db1a887537448  6btm.1.B    12.346    0.265  0.287   3.400 EM       0.135 HHblits  
 fe887342dde5d1a8974edcaab0a48eb6c91ae432  2vpz.1.A    26.484    0.338  0.259   2.400 X-ray    0.099 BLAST    
 52d641824a6109738cc6a1992eb5757d83e89b42  2vpx.1.D    26.484    0.338  0.259   3.100 X-ray    0.099 BLAST    
 46ae3e1db4bb7c10bca2e468c6ac96eceea1989d  1kqf.1.A    30.660    0.355  0.251   1.600 X-ray    0.134 BLAST    
 b9cf3e7f57d3359a4402c330b80ab3ba06ad4894  6x89.1.H    16.444    0.273  0.266   NA    EM       0.117 HHblits  
 cc304cb11465c1fe9e914aafa3fb6ecdf08ead6f  8e73.55.A   16.444    0.273  0.266   NA    EM       0.118 HHblits  
 dce906b629ed1ee006a45cc3b4b97e60df0b6f15  8e9g.1.G    11.982    0.247  0.257   NA    EM       0.130 HHblits  
 cf6c7926fb48c93bd72b7cc3cc78715ac832dc5b  3m9s.1.C    17.098    0.270  0.228   4.500 X-ray    0.109 HHblits  
 e22ecedf7ccbc15d24f7e2e5277d0b3b6ef948f8  2fug.2.C    17.098    0.270  0.228   3.300 X-ray    0.101 HHblits  
 219ca4b2f9422a8413d8b934eafb6d2d02796056  6zjl.1.C    17.098    0.270  0.228   NA    EM       0.110 HHblits  
 2768e0a956409eb3738352173be29ca9e279605a  6q8o.1.C    17.098    0.270  0.228   3.605 X-ray    0.110 HHblits  
 572f4592e06a038c4e8d600fd8c2b6bb6ba205a0  6zjy.1.C    17.098    0.270  0.228   NA    EM       0.107 HHblits  
 9ecadb68aea1d4123edbe7fc07666657287e022d  6zjn.1.C    17.098    0.270  0.228   NA    EM       0.109 HHblits  
 78cbcddb13de100f69a52a48111e8fbeb8242ef8  6ziy.1.C    17.098    0.270  0.228   NA    EM       0.111 HHblits  
 1e0947e2aa3260c0ad49f86e56fb3925df1e2ce6  2e7z.1.A    31.579    0.363  0.180   1.260 X-ray    0.047 BLAST    
 c5482296ca450cf235bed15e0e12811e5bd45e13  5xtb.1.L    12.644    0.256  0.206   NA    EM       0.082 HHblits  
 28b7c9f062d2fbaf04e5a3cd0ca7bc221bb3b92a  7tgh.58.A   15.205    0.269  0.202   NA    EM       0.090 HHblits  
 41b3717e4d4d92ae1dc279b1235e45a2c9eb9066  6yj4.1.G    18.072    0.287  0.196   NA    EM       0.080 HHblits  
 719a046792bd6d8dfe45c3615581fef5e4b236d8  6rfs.1.A    18.072    0.287  0.196   4.040 EM       0.080 HHblits  
 a6023a60182611fe4a78df68530a81ad8e8e84e8  6rfq.1.A    18.072    0.287  0.196   3.300 EM       0.081 HHblits  
 39702d52c955dd55ae1f25992cc73a7965aa7f16  6gcs.1.A    18.072    0.287  0.196   4.320 EM       0.081 HHblits  
 fd26705ce9f87ba2bae49879ba53757ce9489dda  7ak5.1.G    13.372    0.257  0.203   NA    EM       0.088 HHblits  
 603ea2d292ddba4160be2bc9248a5b3fdd616cd3  7aqr.1.F    16.071    0.275  0.199   NA    EM       0.081 HHblits  
 53b9a463f1033de844966a73bcb815242e0de52d  7a23.1.O    16.071    0.275  0.199   NA    EM       0.079 HHblits  
 054e36058009bc0d5e7ccb71f1b32ad86cc8caa8  7ar8.1.G    16.071    0.275  0.199   NA    EM       0.079 HHblits  
 aa7a839d1bd1b8bdaf2fedebbb36a7dff455584e  5gpn.24.A   13.372    0.257  0.203   NA    EM       0.079 HHblits  
 09b96481a703f4c4e1cb258b86f0685de642cdec  7vxu.1.L    13.953    0.257  0.203   NA    EM       0.085 HHblits  
 d6a759b5466f9848750b8bd218f39ac28e6f3040  6zr2.1.G    13.372    0.256  0.203   3.100 EM       0.087 HHblits  
 d07d61197f52eb759cae2765b6f34f25fa7a9ccb  6g72.1.G    13.372    0.256  0.203   NA    EM       0.087 HHblits  
 0e32a8343f42fc6ac72848bfe932ae5dc4d2b8cd  7ak6.1.G    13.372    0.256  0.203   NA    EM       0.087 HHblits  
 9627d3e2e2612d924b9a799e19302573620ea8f0  7v2c.1.L    13.372    0.256  0.203   NA    EM       0.087 HHblits  
 6013fb4897e5d99e81cdf6d6317af556a17f9a50  7ar7.1.G    16.071    0.274  0.199   NA    EM       0.083 HHblits  
 76473ae758ee54a3a35afa2f38726a0ac0983dca  7zd6.1.4    14.620    0.258  0.202   NA    EM       0.085 HHblits  
 72e780c7d22385514fbacd432474ac8500b229aa  7dgr.10.A   14.035    0.257  0.202   NA    EM       0.082 HHblits  
 8fdbbbfc0aaaf0cc83f7e5145c40426dd3550ef7  5o31.1.8    14.035    0.257  0.202   4.130 EM       0.080 HHblits  
 204a16a3d4f864f8c890340695dde47359edc452  6zk9.1.C    14.035    0.255  0.202   NA    EM       0.087 HHblits  
 6004ad6da57d7b720aba9e6c529255af21f4974c  7qsd.1.G    13.450    0.253  0.202   NA    EM       0.085 HHblits  
 9e8895e7b29bd7d5ca95b058e15791d4cc2ad82a  6qcf.1.C    13.450    0.253  0.202   NA    EM       0.083 HHblits  
 e9bc34af611ce84e43462de583ce4bd6d3bd8ad3  6qc5.1.C    13.450    0.253  0.202   NA    EM       0.083 HHblits  
 da50b48c772c91edbb1adf1f608fce1de717982f  7arc.1.F    14.024    0.280  0.194   NA    EM       0.081 HHblits  
 c3a2995cc5399a25743f08476240d9cba79a7b25  7q5y.1.A    16.667    0.276  0.113   2.700 X-ray    0.032 HHblits  
 d1ee1e1d73a7f6212700e2f64255c9103845d449  1h0h.1.A    30.588    0.371  0.100   1.800 X-ray    0.032 BLAST    
 8dce4a3a56eedd1ec2afb334075dc41263c39c61  8b9z.1.G    19.355    0.295  0.110   3.280 EM       0.042 HHblits  
 45dd2387d537b548aaa1f45d5781ae8f4b3e2900  8ba0.1.G    19.355    0.295  0.110   3.680 EM       0.042 HHblits  
 c056d57f52599548b59636c5efb27401ea51f65e  7zm7.1.I    18.681    0.282  0.108   NA    EM       0.042 HHblits  
 ac97fa3e7f5e0f910aec26dfed37e3ac2c051cd2  6s6y.1.B    10.989    0.248  0.108   3.100 X-ray    0.038 HHblits  
 39fb7c2827229d1dd94f36fbf814bd42828c976c  3o5a.1.A    20.482    0.302  0.098   1.720 X-ray    0.029 HHblits  
 f27b3148c23e170f2a75050701f0389ad63c822b  2vpz.1.A    35.616    0.392  0.086   2.400 X-ray    0.027 BLAST    
 5a9081974c762052df0baa3faf44083ef59152db  2vpx.1.D    35.616    0.392  0.086   3.100 X-ray    0.027 BLAST    
 391a3bf7f094a1a5af998d76f79f7e19b08238bc  5t5i.1.D    19.753    0.299  0.096   1.900 X-ray    0.024 HHblits  
 f7fd2ea35fa317b5f5660d1624272e5903a1fd45  7bkb.1.J     8.333    0.249  0.099   NA    EM       0.023 HHblits  
 f07f99ce9c26b6552a6cc7574b7cfd8e360197c7  2ki8.1.A    12.500    0.273  0.095   NA    NMR      0.030 HHblits  
 bb0e33a83e0d9b963e1509d67dba93edf587fbd9  1h0h.1.A    12.821    0.285  0.092   1.800 X-ray    0.017 HHblits  
 6065b9de87c722e390596f3d498748540fa4a2fb  8bqg.1.A    12.821    0.263  0.092   1.946 X-ray    0.019 HHblits  
 c6bd45be64cfbf41325b8180b5260c44eef95c59  6sdv.1.A    12.821    0.262  0.092   1.900 X-ray    0.019 HHblits  
 1ec17470a491be5670d2d443d75f3107cd06c042  6sdr.1.A    12.821    0.259  0.092   2.100 X-ray    0.019 HHblits  
 b13f22bac7b9571475c1bddee6c5caafa3f51102  2e7z.1.A    23.636    0.312  0.065   1.260 X-ray    0.005 HHblits  
 1144a1e0245b675a80023433840b1e508c55bbd6  1e5v.2.A    12.727    0.292  0.065   2.400 X-ray    0.000 HHblits  
 d73fb16e3f317c9104f2dd0e09a601a8b9f86142  1e18.1.A    12.727    0.292  0.065   2.000 X-ray    0.000 HHblits  
 7a35b247a82462955df90c48ec71d0648e22f984  1e60.1.A    12.727    0.292  0.065   2.000 X-ray    0.000 HHblits  
 e0e1c37e567fdaf1962e8cc79295ffc8662b045b  7b04.1.B    25.926    0.304  0.064   2.970 X-ray    0.009 HHblits  
 ec6da7448221a36707b371e79807f6fdd36da4d7  7b04.2.B    25.926    0.304  0.064   2.970 X-ray    0.005 HHblits  
 e75770f7a5bdc4fe0d3eff50598c33ca0bf2c1ad  4ga5.1.A    16.667    0.294  0.064   3.250 X-ray    0.016 HHblits  
 a01b8667f02d7220d222ca43f99fe9d477ef7310  4ga6.1.A    16.667    0.294  0.064   2.210 X-ray    0.016 HHblits  
 de67bcaf51f86836dcef0c7d920cd27727cac0dd  7qv7.1.L    14.545    0.276  0.065   NA    EM       0.009 HHblits  
 724484b56c24daf2a1628068ceb5aef82357d8a1  7qv7.1.O    14.545    0.276  0.065   NA    EM       0.010 HHblits  
 493d2bf2598ffcf40910076133c55614596c1841  6cz7.1.A    14.545    0.273  0.065   1.620 X-ray    0.006 HHblits  
 7cade38ff521c24d134917bffceec34e6bc29032  7l5i.1.A    15.094    0.298  0.063   1.733 X-ray    0.000 HHblits  
 658d38f0b5d670445835a76d07f4ab8c3f7f8d05  7l5s.1.A    15.094    0.298  0.063   2.089 X-ray    0.000 HHblits  
 f1254ef13c57b6a2e47d138ecb34b9da74f8e252  1aa6.1.A    14.815    0.283  0.064   2.300 X-ray    0.005 HHblits  
 10bf4e7a0f800cb168be6315ea77b3706db4f70b  1fdo.1.A    14.815    0.283  0.064   2.800 X-ray    0.004 HHblits  
 187fdf81d57cd46c610e7f2ca90545794bb1a786  2iv2.1.A    14.815    0.283  0.064   2.270 X-ray    0.003 HHblits  
 47406e2762b867b97bf4b1ac200d2f36bae477ac  7z0t.1.G    14.815    0.283  0.064   NA    EM       0.004 HHblits  
 eb508c657a95ac212289454e82d55828e612a6c2  5t5i.1.B    12.963    0.283  0.064   1.900 X-ray    0.001 HHblits  
 c809885cd807683b0a526462952ff8b1b14d23b3  4dmr.1.A    13.208    0.297  0.063   1.900 X-ray    0.000 HHblits  
 553fb3850ed6d830bdb89900688b8f23c88e1ab0  1dms.1.A    13.208    0.294  0.063   1.880 X-ray    0.000 HHblits  
 f6ab9755c3bc18b0e714d02dc9458c05131ea696  1tmo.1.A    14.815    0.279  0.064   2.500 X-ray    0.000 HHblits  
 7bac6f21bf69cb992e24fee07c6ac598bf436fcc  5e7o.1.A    16.364    0.263  0.065   2.400 X-ray    0.009 HHblits  
 f60c67143a1163b41f6c40cead136839af92ebd8  2ivf.1.A    12.963    0.273  0.064   1.880 X-ray    0.006 HHblits  
 dd233372ec6e1debfc2822d53b14dfe1c8f7098d  7bkb.1.F    16.981    0.287  0.063   NA    EM       0.006 HHblits  
 b3c916dc76caea8d11d4f4becab5fede1742509d  1eu1.1.A    11.321    0.282  0.063   1.300 X-ray    0.000 HHblits  
 8ccf661f9ff310ea1eb08e817d7bc0adc471c26f  4ydd.1.A    16.667    0.264  0.064   1.860 X-ray    0.007 HHblits  
 1abc141872b1d46fb5a83acbb20a3d542fd9bff4  2nya.1.A    15.094    0.278  0.063   2.500 X-ray    0.005 HHblits  
 481f218349310d9c20ff1fc97b21b9bd0418aa4e  2vpz.1.A    11.111    0.262  0.064   2.400 X-ray    0.007 HHblits  
 0b68ee42a6b77e346846ba4339927dc0d1557321  2vpx.1.D    11.111    0.262  0.064   3.100 X-ray    0.008 HHblits  
 a204cac5c788311212cd8f4a02a65c4cad9d4441  2v45.1.A    12.963    0.259  0.064   2.400 X-ray    0.006 HHblits  
 86ff4f0f2b3e4365e0e17f1e28452b57871de06f  1kqf.1.A    13.462    0.286  0.061   1.600 X-ray    0.001 HHblits  
 5ab2529e887d4ce604556598aceb95586f5f921f  3egw.1.A    12.963    0.251  0.064   1.900 X-ray    0.005 HHblits  
 3ebb2bf9ca826fdafb72f30e163e175430d96aa4  1r27.4.A    12.963    0.251  0.064   2.000 X-ray    0.005 HHblits  
 d3f7658267a56478d79f0f4af206ba2004309df6  1q16.1.A    12.963    0.251  0.064   1.900 X-ray    0.005 HHblits  
 7be12a3fbcc3c9e99c6ba69ab085e1d19071d4d3  3ir5.1.A    12.963    0.251  0.064   2.300 X-ray    0.008 HHblits  
 9dbfd441e29988c2ec0402a0441031d7ad785129  3ir6.1.A    12.963    0.251  0.064   2.800 X-ray    0.006 HHblits  
 d396b05a7e8ebc1954f455faa8c51e94e6371442  7q5y.1.A    28.571    0.321  0.058   2.700 X-ray    0.012 HHblits  
 a3ce663a214d3e0d058d4f5d625c07c9d63d7bf8  2v3v.1.A    13.208    0.257  0.063   1.990 X-ray    0.004 HHblits  
 3386942261470f83e14644adfe18615ff4d78209  1ogy.1.A     7.547    0.254  0.063   3.200 X-ray    0.005 HHblits  
 5e7f223d64d35491e95f3a2e94b5ac57550d21fb  3ir7.1.A    13.208    0.250  0.063   2.500 X-ray    0.005 HHblits  
 3d73038701af35afc74077517a6e5e4d11cfa1bd  7l5i.1.A    16.327    0.302  0.058   1.733 X-ray    0.006 HHblits  
 25c0eec7343b4c2954cbe1560712417cdf009614  7l5s.1.A    16.327    0.302  0.058   2.089 X-ray    0.006 HHblits  
 5eab7f5ad0f84495de1d0ae8d97d5c6425a7c956  1dms.1.A    18.367    0.294  0.058   1.880 X-ray    0.003 HHblits  
 13d5ce4a836b02d5641b2f9d7a9041d0e600a52f  2ivf.1.A    14.000    0.277  0.059   1.880 X-ray    0.004 HHblits  
 668918636fe7c1cdbb8c05cb3a78148c34926691  7bkb.1.F    19.608    0.258  0.060   NA    EM       0.007 HHblits  
 a9a8d313b38ed3bab26326d1a03aec4aae92aec1  7qv7.1.L    16.000    0.269  0.059   NA    EM       0.006 HHblits  
 f2985dadff7fce180674349443a2ee017490e9de  7qv7.1.O    16.000    0.269  0.059   NA    EM       0.004 HHblits  
 b03b4e01c0030a868bbc41b4937791050376aff2  1e5v.2.A    20.833    0.300  0.057   2.400 X-ray    0.003 HHblits  
 ead4cdef35226b9e495dcdb22194b0b00db5fe63  2v3v.1.A    20.000    0.265  0.059   1.990 X-ray    0.007 HHblits  
 34d932f99dbf84bc29e2604d3eca96047eb6a911  2e7z.1.A    14.000    0.265  0.059   1.260 X-ray    0.010 HHblits  
 3375a20cfa9e3844ee969127a4ce691f9f5e306b  4dmr.1.A    20.833    0.297  0.057   1.900 X-ray    0.002 HHblits  
 4449f34b396b851014c682a7b43ed5066fa5b419  1e18.1.A    20.833    0.297  0.057   2.000 X-ray    0.002 HHblits  
 65be9883fdbf338e3f5ca2e4c1d1f031380fba5c  1e60.1.A    20.833    0.297  0.057   2.000 X-ray    0.002 HHblits  
 035e037a6eb497f7ad7fb29524e1286313e34b7b  1tmo.1.A    14.286    0.279  0.058   2.500 X-ray    0.002 HHblits  
 192faeb1275a3d42ccd1aaf10ba8c7c9b36ddff0  7b04.1.B    16.000    0.263  0.059   2.970 X-ray    0.009 HHblits  
 e109c95822f5703a08c4d97f801b9c84ad2ba037  7b04.2.B    16.000    0.263  0.059   2.970 X-ray    0.006 HHblits  
 838e9d7ec2053443efae82939757cc1157827f0a  5e7o.1.A    11.765    0.247  0.060   2.400 X-ray    0.001 HHblits  
 c1b2338e49aaf8765c02ab80f2d646dc9c543a3f  2vpz.1.A    18.000    0.259  0.059   2.400 X-ray    0.006 HHblits  
 2bda901454282879ac196641b92d6da1751c2e08  2vpx.1.D    18.000    0.259  0.059   3.100 X-ray    0.003 HHblits  
 2cf3a0781c8a190696b3634bb3d8998130e27581  1aa6.1.A    12.000    0.259  0.059   2.300 X-ray    0.004 HHblits  
 463b555c2c0faddf1b6f5d90ee662babdcad78d3  1fdo.1.A    12.000    0.259  0.059   2.800 X-ray    0.003 HHblits  
 919e09e9e79a7996e95325e5b6020bf6f36e176a  2iv2.1.A    12.000    0.259  0.059   2.270 X-ray    0.004 HHblits  
 126becf2cccff6844888965b31dbc06d7b425aa1  7z0t.1.G    12.000    0.259  0.059   NA    EM       0.005 HHblits  
 e47e182dc4755dfce3d9dcd5137ca99734d0723f  2v45.1.A    18.000    0.257  0.059   2.400 X-ray    0.006 HHblits  
 4eac3c742b98e25c27cbff89f882e398c24a4135  6tg9.1.A    10.204    0.272  0.058   3.240 EM       0.007 HHblits  
 a2cc5129deb55d5ec791fc61e10bd183942e3241  1eu1.1.A    16.667    0.286  0.057   1.300 X-ray    0.001 HHblits  
 d48f5971e8a0bd7947f80880b5c8a75f42a3fd15  8e9g.1.G    16.667    0.286  0.057   NA    EM       0.008 HHblits  
 bc29822178b678720be7c880a46a664372b09db4  7vw6.1.A    16.327    0.269  0.058   NA    EM       0.007 HHblits  
 4610e93fbdeb036bf3f5191f3896931ed7aeac18  7e5z.1.A    16.327    0.269  0.058   NA    EM       0.003 HHblits  
 44750c7cfe52e9d78f86198986c1eaa6626a75be  6f0k.1.B    10.417    0.282  0.057   NA    EM       0.004 HHblits  
 ed898071077f8e3d68e35924c12931336b786603  4ydd.1.A    12.000    0.249  0.059   1.860 X-ray    0.002 HHblits  
 0c0fc738237fba5cbc0d10c022978709f098c9a9  6cz7.1.A    14.286    0.260  0.058   1.620 X-ray    0.007 HHblits  
 7e7554002c921f69f3d4284f37c3e8e7b0f4e5b6  1ogy.1.A    14.000    0.244  0.059   3.200 X-ray    0.003 HHblits  
 ed8e8f60fae7bb9a4d26cb28f20feb0a3139ce0c  2nya.1.A    14.000    0.243  0.059   2.500 X-ray    0.003 HHblits  
 cc44e6616e2559c110bfe7e1ff5f639a62006dbf  6btm.1.B    19.149    0.287  0.056   3.400 EM       0.002 HHblits  
 04be48d2ea0d5c44fb1200493138691ce447aa09  6sdr.1.A    14.583    0.267  0.057   2.100 X-ray    0.005 HHblits  
 e371bdd491d48ec710836c4bfc6ed92118eb150a  8bqg.1.A    14.583    0.267  0.057   1.946 X-ray    0.005 HHblits  
 4b949caebce40c0338323aac2981107870e311bd  4v4c.1.A    12.245    0.250  0.058   2.350 X-ray    0.001 HHblits  
 d4fbf5a0c1178e2fb4c837095a39d88e4bccdbc4  6sdv.1.A    14.583    0.265  0.057   1.900 X-ray    0.005 HHblits  
 467e08ab5807c2ed805292b56195604f7d82edb2  7bkb.1.L    19.149    0.275  0.056   NA    EM       0.005 HHblits  
 136383e5d20c371805a182901bcbfcdcea043feb  5t5i.1.B    19.565    0.290  0.054   1.900 X-ray    0.004 HHblits  
 ee2f2c3794b9882e6aa2aa7b25e70e22fe9ac5b0  6lod.1.B    14.894    0.260  0.056   NA    EM       0.000 HHblits  
 5c2507e6e7cc6889bd34519e3db4a007eeb25463  7p63.1.C     6.250    0.237  0.057   NA    EM       0.008 HHblits  
 549250cfb2b85c41006fae35ce882982101719c8  7p61.1.C     6.250    0.237  0.057   NA    EM       0.008 HHblits  
 a6376ae021dd54e9eac51bf877852a3580c0b892  7nz1.1.E     6.250    0.236  0.057   NA    EM       0.007 HHblits  
 a6e4eb824c0fa94caa205423ac21e8e20a2d5fd3  7t2r.1.A    17.778    0.286  0.053   NA    EM       0.000 HHblits  
 961a57a7c5e8620a5f0d1f1cc3cd107fdceba1c8  7t30.1.A    17.778    0.286  0.053   NA    EM       0.000 HHblits  
 75b7f1acb7f76bf3f39326c4e63dd4ca5432b0e0  3o5a.1.A    17.391    0.264  0.054   1.720 X-ray    0.002 HHblits  
 d8c40bdc0c971daf671b1d9d9fc9bdaec07d595c  6ljm.1.A    13.636    0.279  0.052   1.779 X-ray    0.007 HHblits  
 97a4eefb62999934cf4cb8b39318203fec84a260  6ljk.1.A    13.636    0.279  0.052   1.394 X-ray    0.009 HHblits  
 6565a5d1582e596fa55d0c9d71f95eee07009a9f  6acp.1.A    13.636    0.279  0.052   2.300 X-ray    0.008 HHblits  
 7ed94c067dba3b8148f7efba4b7f2b47a974fc2d  4g1c.2.A    13.636    0.279  0.052   1.944 X-ray    0.007 HHblits  
 91abc23c037fa5d92364ffc80c1c436b8b48e1ab  4g1c.1.A    13.636    0.279  0.052   1.944 X-ray    0.010 HHblits  
 fbb3f59e01c5fe7b6db6a5f49ad5b621a9093631  3riy.2.A    13.636    0.279  0.052   1.550 X-ray    0.010 HHblits  
 76d1c345b2f7a8d6683544edc987101b84dc2800  1kqf.1.A    26.190    0.311  0.050   1.600 X-ray    0.002 HHblits  
 17ef7c4bd9fe99a664dff34ddf352d3089df0561  4utn.1.A    13.953    0.285  0.051   3.000 X-ray    0.004 HHblits  
 2f1a5c48794df63d83b67a47b5f396d38b3cdc07  4utn.2.A    13.953    0.285  0.051   3.000 X-ray    0.006 HHblits  
 74f6f573b899e1d2d0d1e6eeb5f84216cfaaa97f  6aco.1.A    13.953    0.281  0.051   1.710 X-ray    0.007 HHblits  
 33e4d5221623a9992eb92068e2aab0e6de1421a2  6eqs.3.A    13.953    0.281  0.051   1.320 X-ray    0.007 HHblits  
 2fcb1624219df376a377086db3820d9ba4c28faf  4hda.1.A    13.953    0.281  0.051   2.601 X-ray    0.004 HHblits  
 adc09130f02d26243e85d4190a4bd82b8949cba0  4hda.2.A    13.953    0.281  0.051   2.601 X-ray    0.002 HHblits  
 b4a6e16f72cb0f1fbe07cd55c856f48d531e33c6  2nyr.1.A    13.953    0.281  0.051   2.060 X-ray    0.002 HHblits  
 bb900cfee523cf07c16bf1aa902d402436861343  2nyr.1.B    13.953    0.281  0.051   2.060 X-ray    0.001 HHblits  
 a386b9f44532208c47e184d6ac1fafa72dae883b  2b4y.1.A    13.953    0.281  0.051   1.900 X-ray    0.008 HHblits  
 fe05bfd834f879dbc2dc95115899266f98080bf6  2b4y.3.A    13.953    0.281  0.051   1.900 X-ray    0.006 HHblits  
 917234a49f75639aab6ac1d2eeef7be9015b5c99  3u31.1.A    18.605    0.278  0.051   2.200 X-ray    0.005 HHblits  
 857226d6614f1116cb2a70d349279ab6545e5fbc  3jwp.1.A    18.605    0.278  0.051   2.650 X-ray    0.006 HHblits  
 927fecf2c76b34d60e6543e851c534f7bcb2bd15  7tgh.58.A   16.667    0.267  0.050   NA    EM       0.000 HHblits  
 626ddbda25d8efd0a781565bce4114f6778d0cfe  6zr2.1.G    13.953    0.243  0.051   3.100 EM       0.000 HHblits  
 23b3e0e657cd5b329fde88c1751f3fa2956b33e0  6g72.1.G    13.953    0.243  0.051   NA    EM       0.000 HHblits  
 1b209bc3bca282058053beb2088673ecefa3857b  7ak6.1.G    13.953    0.243  0.051   NA    EM       0.000 HHblits  
 92166c3ac04226d2bab26b91956c4f4f8820a6f6  7ak5.1.G    13.953    0.242  0.051   NA    EM       0.000 HHblits  
 b28b0d0b615a6bad07bb04621cbb8d92ddad0ee1  5gpn.24.A   11.628    0.242  0.051   NA    EM       0.000 HHblits  
 10d22526c1b5ac8d73cb9c4ece4d2ebf79727830  7vxu.1.L    11.628    0.242  0.051   NA    EM       0.000 HHblits  
 a36d71fc55482f99f5c15c03c62f5997ba2218b7  7v2c.1.L    11.628    0.242  0.051   NA    EM       0.000 HHblits  
 030047a3a4e71a57419c5f209177059a445535c5  6rxo.1.A    13.953    0.240  0.051   1.950 X-ray    0.005 HHblits  
 c9645ee9955b25480b66172e70ae3297fd324012  6rxm.1.A    13.953    0.240  0.051   1.920 X-ray    0.006 HHblits  
 c430551040819f8a8dd55b4a849c60efe49c7f20  6rxm.3.A    13.953    0.240  0.051   1.920 X-ray    0.004 HHblits  
 889e0c0922ca994f67654a56f3ef6b08c28ad5bc  6rxm.4.A    13.953    0.240  0.051   1.920 X-ray    0.005 HHblits  
 327b0c900bbe1ab4fd3e31747ec9d866a26183c6  6rxm.5.A    13.953    0.240  0.051   1.920 X-ray    0.006 HHblits  
 5f9bf1c713bd30d449e3d6e0f969af07b505aeea  6rxm.6.A    13.953    0.240  0.051   1.920 X-ray    0.006 HHblits  
 112f2f33df450727895a89df119905d412fccf7c  6rxm.2.A    13.953    0.240  0.051   1.920 X-ray    0.005 HHblits  
 72423edf151c0c468c5d5ea02c013bfb0aedd80f  6rxo.2.A    13.953    0.240  0.051   1.950 X-ray    0.006 HHblits  
 40c766a5286adf9aa18a2d9f049a2dc0e271a8b4  6rxp.2.A    13.953    0.240  0.051   1.800 X-ray    0.006 HHblits  
 803b459f386af7be54404695bc8652a229a7f310  6rxq.4.A    13.953    0.240  0.051   1.700 X-ray    0.006 HHblits  
 7a0ee8840d36eaeb4b04ed3a574a1df606c46348  6rxs.1.A    13.953    0.240  0.051   1.599 X-ray    0.006 HHblits  
 0db97d1c0404e846fa2cd3fa441f9022ca091dee  7zd6.1.4    13.953    0.240  0.051   NA    EM       0.000 HHblits  
 e4ba96bfb4e01527403fbd738636a2ecf43ced76  6qcf.1.C    13.953    0.239  0.051   NA    EM       0.000 HHblits  
 35cb1a2f96b5f23bdc625ff2bd17e1cf47f024a2  6qc5.1.C    13.953    0.239  0.051   NA    EM       0.000 HHblits  
 5737618f8026f1ffcefbbe7a1cb5f87bb7441970  7qsd.1.G    13.953    0.239  0.051   NA    EM       0.000 HHblits  
 086e237373e78164938bd9812488624e8e7333b0  6zk9.1.C    13.953    0.239  0.051   NA    EM       0.000 HHblits  
 bdcb8eb5dfe43838bb34c405584fc366a6bfa773  7dgr.10.A   13.953    0.239  0.051   NA    EM       0.000 HHblits  
 ceaa4487155c58d2ad055b2c65f43b0c4f8befcd  5o31.1.8    13.953    0.239  0.051   4.130 EM       0.000 HHblits  
 a51195b08d0fb315fde11b6549ffd8a571bb8d36  8b9z.1.G    14.286    0.257  0.050   3.280 EM       0.000 HHblits  
 d8f2adec123019d78418f6cc12c48a0845089a57  8ba0.1.G    14.286    0.257  0.050   3.680 EM       0.000 HHblits  
 481b6de7cb02714cf2de69800930ff5a826d33eb  1jeo.1.A    19.512    0.275  0.048   2.000 X-ray    0.000 HHblits  
 7dc4642f2c909e7e7065aee7315d9edc2e1d3bd5  5xtb.1.L    11.628    0.237  0.051   NA    EM       0.000 HHblits  
 63cbb98010e26c597d27420b81f1eeb17ccaf513  3fxa.1.A    12.821    0.306  0.046   1.600 X-ray    0.000 HHblits  
 9353104c97540a70e11d392f677562b8591a9f4a  3sho.1.A    17.949    0.296  0.046   1.800 X-ray    0.000 HHblits  
 720ce412692560a130d8488d95662fa3a6a0dd03  3sho.1.C    17.949    0.296  0.046   1.800 X-ray    0.000 HHblits  
 aa7abfb1dfb194597f7b7d0fb346f81658b6df65  4s1w.1.A    17.949    0.287  0.046   1.650 X-ray    0.000 HHblits  
 f8fd3c7654d895b6172031d48bded79c5935dd37  4s1w.1.B    17.949    0.287  0.046   1.650 X-ray    0.000 HHblits  
 2f59d15f072d18b76dbcf24fc57e544aa4dadb1f  5lu7.1.A    15.000    0.265  0.047   1.920 X-ray    0.000 HHblits  
 b10e8cd78dc46e2b353ae1570cd0e5ca30e35d80  1h0h.1.A    12.195    0.241  0.048   1.800 X-ray    0.000 HHblits  
 324d056e825adf259b2910dd7b20cecc67f9a58e  2i2w.1.A    18.421    0.293  0.045   1.950 X-ray    0.000 HHblits  
 9362da909d834362f318f3d912b1619c26988871  2i2w.2.B    18.421    0.293  0.045   1.950 X-ray    0.002 HHblits  
 7a4cbbb60e8dc23728c8787d921f9fa93aa2043d  2lnb.1.A    18.421    0.291  0.045   NA    NMR      0.003 HHblits  
 c8e3cf6b5afa1e983c621db93bd74bc5a6962acf  1j75.1.A    15.789    0.289  0.045   1.850 X-ray    0.000 HHblits  
 245550d545c3ef50f6cbc8e355b544fb66f7fc96  5lu6.1.A    15.385    0.267  0.046   1.670 X-ray    0.001 HHblits  
 73abc029257236fe800a9adeeb81ea88efe63f53  2heo.1.A    15.789    0.284  0.045   1.700 X-ray    0.001 HHblits  
 6f63e813a5a9eaf720742db9f0895766d8673fb3  2heo.1.B    15.789    0.284  0.045   1.700 X-ray    0.000 HHblits  
 74f43f6740772e760ad93c6580bdaf57f691948f  7en6.1.A    12.821    0.263  0.046   2.276 X-ray    0.000 HHblits  
 db194416cf477e9da74b0f0a279c4e2cf7aaf5e7  7en6.1.B    12.821    0.263  0.046   2.276 X-ray    0.000 HHblits  
 c7a6461930444e0f01f9f163beba71b4f4d54d67  7en6.1.C    12.821    0.263  0.046   2.276 X-ray    0.000 HHblits  
 f17293976e9881cb44a092fb931bd5cbac4faee8  7en6.1.D    12.821    0.263  0.046   2.276 X-ray    0.000 HHblits  
 6241b5548729f2bb5fac06b0575dd0e76ffe9bea  7en5.1.A    12.821    0.260  0.046   1.250 X-ray    0.000 HHblits  
 1ecf6e914e944faab0712573465bd985e87be92d  3eua.1.A    12.821    0.256  0.046   1.900 X-ray    0.000 HHblits  
 eec415772e7ea9fc065c58418fc1f809abca3328  1x94.1.A    15.789    0.270  0.045   2.500 X-ray    0.000 HHblits  
 85ad3941cbfb4ca93cbeffb5d2cd5de26a8e7182  1x94.1.B    15.789    0.270  0.045   2.500 X-ray    0.000 HHblits  
 a925b140e0bdb3611390d6279f7ba0cd031625e6  2x3y.1.A    15.789    0.270  0.045   2.400 X-ray    0.000 HHblits  
 f2bdd2487e3e3301de1e2e27a62a59f829f3bb8a  5lu5.1.A    15.789    0.268  0.045   1.550 X-ray    0.000 HHblits  
 934bb56aa1a62e64254175fa94eda218dc1e6f7b  2kz3.1.A    16.667    0.291  0.043   NA    NMR      0.000 HHblits  
 3e7fa702f15d818942de3dedf9644f61306239e7  4ivn.1.A    13.514    0.265  0.044   1.900 X-ray    0.003 HHblits  
 68ec3a60b622e698a03d07520130390f82e5b035  1ici.1.A    26.471    0.318  0.040   2.100 X-ray    0.004 HHblits  
 a44bbb1aefce588a61e72498db4ca47c782ad176  3zg6.1.A    17.143    0.291  0.041   2.200 X-ray    0.000 HHblits  
 1aa22c57f59075a6a23c35ba285d6568657f581c  2xvc.1.A     8.333    0.267  0.043   2.150 X-ray    0.001 HHblits  
 6c97a063e79b975e6d9ee5bdd76c39cafc50a15d  1m2j.1.A    27.273    0.327  0.039   1.700 X-ray    0.004 HHblits  
 5a704d756a13618f284e34969d85c5233f8e651b  1m2g.1.A    27.273    0.327  0.039   1.700 X-ray    0.004 HHblits  
 31f3569b90d3b51c17cfb1d55458bff9f4d73164  4aay.1.A     8.333    0.252  0.043   2.700 X-ray    0.000 HHblits  
 6545e3fbc1e7bbd1c9d029882ca6bcb3ba6b338e  5nqd.1.A     8.333    0.252  0.043   2.200 X-ray    0.000 HHblits  
 d511a9c12f1e6d370cc446c8bca1d6a7430ee5a6  6enx.1.A    14.706    0.286  0.040   1.950 X-ray    0.002 HHblits  
 342c72bf794bd1c2ded6b65eaea4e949337984c1  6eo0.1.A    14.706    0.286  0.040   2.400 X-ray    0.000 HHblits  
 c795133313a572967081c5dc994744d7fd51e080  1m2h.1.A    28.125    0.333  0.038   1.800 X-ray    0.002 HHblits  
 7658e71be5940ea6bf9f7adfd5afe0a8a5984b9e  1m2n.1.A    28.125    0.333  0.038   2.600 X-ray    0.000 HHblits  
 83e43aa9971197a7cee94a571a7bef00e7d1de49  1m2n.1.B    28.125    0.333  0.038   2.600 X-ray    0.001 HHblits  
 b37aee0636d64804c43b517a49ffd431388485b6  4twi.1.A    28.125    0.333  0.038   1.790 X-ray    0.003 HHblits  
 dc428e39e3ac0d082eeabfe60c7bbbc7e3c4a104  2l1p.1.A    18.750    0.315  0.038   NA    NMR      0.001 HHblits  
 758358733f6eca576a16ee09c654b83b15ef6de9  3nzl.1.A    18.750    0.315  0.038   1.199 X-ray    0.004 HHblits  
 e5853281bf47eb8d84e2c278b1507a0125d8c275  2h59.1.B    14.706    0.265  0.040   1.900 X-ray    0.000 HHblits  
 17ab9599511ff6693eb47fc52db43738f684e06e  3jr3.1.A    14.706    0.265  0.040   1.500 X-ray    0.000 HHblits  
 4c3ccf05076ffedf4ec5bedcf30ff91968aebaa7  2h4h.1.A    14.706    0.265  0.040   1.990 X-ray    0.002 HHblits  
 02887e29c8e48ecdd470169733497133682a58ec  1yc5.1.A    14.706    0.265  0.040   1.400 X-ray    0.001 HHblits  
 3c2b467b874546d2582f60dbf7ddd902d5f777ba  2h2i.1.A    14.706    0.265  0.040   1.800 X-ray    0.000 HHblits  
 6f7e3c5d23a3a4a3e2fa42954f1f487742451f7d  4bv2.3.A    14.706    0.265  0.040   3.300 X-ray    0.000 HHblits  
 c38c57c720efc758b61904a0cd010bb5c5cb8294  1m2k.1.A    29.032    0.331  0.037   1.470 X-ray    0.002 HHblits  
 66a70c9414c57eaea16d6ae438970fde5594436f  7ar7.1.G    12.903    0.269  0.037   NA    EM       0.000 HHblits  
 cbe465a4ad8a46f7d7de782a0337eb760703ed1f  7aqr.1.F    12.903    0.269  0.037   NA    EM       0.000 HHblits  
 efde30d7dfb0fcbe3ee975d19c801e3a2a750801  7a23.1.O    12.903    0.269  0.037   NA    EM       0.000 HHblits  
 0e4c2cbf6e83651f778a01b4ff9cba36c86a639e  7ar8.1.G    12.903    0.269  0.037   NA    EM       0.000 HHblits  
 423a924bd86281e732513b597c69642c30b86874  5cup.1.A    34.615    0.397  0.031   2.100 X-ray    0.000 HHblits  
 f3bdebe3d596cb131e98dc443beaf420d2b3fd4a  5cuo.1.A    34.615    0.397  0.031   1.544 X-ray    0.000 HHblits  
 44accd94a4bf1ae0b02f58d4ca60c7dd05f00209  5g4g.1.A    21.429    0.321  0.033   7.800 EM       0.000 HHblits  
 ef9012cbae8f4a49b65e43d81f82d83c9639fb6e  5g4f.1.A    21.429    0.321  0.033   7.000 EM       0.000 HHblits  
 49f1c02f4cfc23e4169a4f61a384bdc9e4e1d6aa  5g4f.1.B    21.429    0.321  0.033   7.000 EM       0.000 HHblits  
 742ca083928dc39bb6273faeccdb8b687fc334bf  5g4f.1.C    21.429    0.321  0.033   7.000 EM       0.000 HHblits  
 71b8e2291659aedc1884b7b85b67850a39775d7a  5g4f.1.D    21.429    0.321  0.033   7.000 EM       0.000 HHblits  
 aa2dd464b72246fddc6f7e677939c0f1d29cdc83  5g4f.1.E    21.429    0.321  0.033   7.000 EM       0.000 HHblits  
 037bcc49cfb0a751661301afa3409a895570e777  5g4f.1.F    21.429    0.321  0.033   7.000 EM       0.000 HHblits  
 8409de82727906489aeedb8fbd7581f2718565d0  7wbb.1.A    25.926    0.328  0.032   NA    EM       0.000 HHblits  
 173c8e893a4d99516a0505fc435b1e3c0a2a8bef  7wbb.1.B    25.926    0.328  0.032   NA    EM       0.000 HHblits  
 f577c828b16199bb8bc52ccd5893514f8a4f4b41  7wbb.1.C    25.926    0.328  0.032   NA    EM       0.000 HHblits  
 ba1c0eb507f5ac85e28cf921633bfa191c842058  7wbb.1.D    25.926    0.328  0.032   NA    EM       0.000 HHblits  
 048ce2cbb5371eed623a60f35914d85e0ace8dde  7wbb.1.E    25.926    0.328  0.032   NA    EM       0.000 HHblits  
 4fe46f9642b65344f86a43f0269052b9ea3686a0  7wbb.1.G    25.926    0.328  0.032   NA    EM       0.000 HHblits  
 03d220e23d7c9d05b0055ccb8f7e13f0527e75fb  7dxs.1.A    30.769    0.354  0.031   2.102 X-ray    0.000 HHblits  
 8b95507aada55089e00c25cfc8d3d0cad1ec3a05  7dxs.1.B    30.769    0.354  0.031   2.102 X-ray    0.000 HHblits  
 ef7b9d499a4655726b54365ef53381de143a6783  7dxs.2.A    30.769    0.354  0.031   2.102 X-ray    0.000 HHblits  
 b0c10c9bac00857fdfc63cc1254f8b43440307d1  7dxs.2.B    30.769    0.354  0.031   2.102 X-ray    0.000 HHblits  
 3894fe40a78be4310f978311a46d6912d5a541a8  7dg9.1.A    30.769    0.344  0.031   1.602 X-ray    0.000 HHblits  
 3f74e2b7be5485f353cb143c2161a4550cc0b0e8  7dxw.1.A    23.077    0.344  0.031   1.509 X-ray    0.000 HHblits  
 a28a101b59fe4ddc28460cb6ef634e9ec09a828b  7dxu.1.B    26.923    0.344  0.031   2.314 X-ray    0.000 HHblits  
 df54538db4a0336f1b1b8206902bb02cc7632f78  7dxu.1.A    26.923    0.344  0.031   2.314 X-ray    0.000 HHblits  
 5b197f7d0835dbba2aa03aa4fae47b7ccfb6315f  7dxu.2.B    26.923    0.344  0.031   2.314 X-ray    0.000 HHblits  
 bf9c2011eb6e6c9337828317b83453a5a6cbfaa6  7dxr.1.B    26.923    0.344  0.031   1.600 X-ray    0.000 HHblits  
 ecc708da3815a1f53edcc94c8b18e24dc4b7a8aa  7dxr.1.A    26.923    0.344  0.031   1.600 X-ray    0.000 HHblits  
 7c3e71166a476b8175f1e927cffee1840863b169  7dxr.2.B    26.923    0.344  0.031   1.600 X-ray    0.000 HHblits  
 5bd332becb3b5e31331e43c514944e5e5fd5efb1  7dxt.1.A    26.923    0.344  0.031   1.800 X-ray    0.000 HHblits  
 9c46555975737a85265901484983c22190dc7bb7  1wlf.1.A    32.000    0.373  0.030   2.050 X-ray    0.000 HHblits  
 f69eb5c247df98e690244938c7e57dea0e9afa48  7dxy.1.A    23.077    0.341  0.031   1.400 X-ray    0.000 HHblits  
 5d2d8113773e60312772f00259fb7a889fba398a  7dxx.1.A    23.077    0.341  0.031   1.403 X-ray    0.000 HHblits  
 3dc968dad53e27465b448bd6de90c13a1b816131  7dxx.1.B    23.077    0.341  0.031   1.403 X-ray    0.000 HHblits  
 9651d44d97746a304e6f067c3800b822d3cb6b32  3egw.1.A    10.345    0.255  0.034   1.900 X-ray    0.000 HHblits  
 e5eadf38f999ee716ac342b387fb6fa9d30550f4  5e7p.1.A    18.519    0.309  0.032   2.507 X-ray    0.000 HHblits  
 1494d0154a44918d589ce1aaef65c3ac7d52c853  7di0.1.A    26.923    0.336  0.031   1.600 X-ray    0.000 HHblits  
 f4189c9ecc7caef4c277e2f9c7e0946ed310c9ce  7di0.2.A    26.923    0.336  0.031   1.600 X-ray    0.000 HHblits  
 1dd394390e26af118906d57fbddf87da429e3d91  7di0.3.A    26.923    0.336  0.031   1.600 X-ray    0.000 HHblits  
 a7f95b491735e6a133a7a6e5805727e1a8b5eb41  2o3f.1.A     3.571    0.274  0.033   1.750 X-ray    0.000 HHblits  
 063edcfbca41bd209e73c7d1338553b344b9d66f  7di1.1.A    23.077    0.331  0.031   2.097 X-ray    0.000 HHblits  
 a157f07f6690dab40af9305205a772bd83618846  7dvh.2.A    23.077    0.331  0.031   1.698 X-ray    0.000 HHblits  
 3c1a0c8b3a9f3bb8a5a6a79d1dc875da6ccf61f6  7dvh.1.A    23.077    0.331  0.031   1.698 X-ray    0.000 HHblits  
 c25de2376bcb39670c687b724313d258a7c16c06  7dvh.4.A    23.077    0.331  0.031   1.698 X-ray    0.000 HHblits  
 753a8ca41f04358abab27f6c65c4bab08d7d8e2a  3iwf.1.A     7.143    0.269  0.033   1.400 X-ray    0.000 HHblits  
 69a3b0aeed2ae0168eb2f361ba88e382bdd828a7  1pnq.1.A    21.429    0.269  0.033   2.400 X-ray    0.000 HHblits  
 5e8f06f2cec709aa6d79a2a01b71258d1bdcd992  1pnq.2.A    21.429    0.269  0.033   2.400 X-ray    0.000 HHblits  
 a6a30b26923a53683c252fe14a8b2adabb017313  7du7.1.A    23.077    0.326  0.031   1.201 X-ray    0.000 HHblits  
 bdfd7a83337be3a24fcebfa120ca76afd7d2bcc9  7du6.1.A    23.077    0.326  0.031   1.600 X-ray    0.000 HHblits  
 79ae2a0f9e5d93b2bee411b7932a07c113b3166d  7dxv.1.A    23.077    0.323  0.031   2.301 X-ray    0.000 HHblits  
 b0d716894f07f1a274930d227fdc8d94de102ef7  7dxv.1.B    23.077    0.323  0.031   2.301 X-ray    0.000 HHblits  
 82b1d3a07789729627a1e7adcda23b9c6433d374  2pjh.1.B    14.815    0.291  0.032   NA    NMR      0.000 HHblits  
 020603abb7edbbeca3d3005d6ab8d425b614534d  7dxz.1.A    19.231    0.321  0.031   1.900 X-ray    0.000 HHblits  
 d80ec006a4dc86f997d562fc1c47a7082f4d82a0  7dxz.2.A    19.231    0.321  0.031   1.900 X-ray    0.000 HHblits  
 9df20bbb0ad14b439cc23926a7cde693ebbd8c8e  7dxz.2.B    19.231    0.321  0.031   1.900 X-ray    0.000 HHblits  
 46c2db3c8cebb3539bdeca7d35b0e970abb27471  7dxz.3.A    19.231    0.321  0.031   1.900 X-ray    0.000 HHblits  
 14cd6d2caa99adb8f3dac1dcf20ded09eeafeb27  7dyc.1.A    19.231    0.321  0.031   2.300 X-ray    0.000 HHblits  
 9063202c9483fc91150145ea4f02e8982d07ad30  7dyc.2.A    19.231    0.321  0.031   2.300 X-ray    0.000 HHblits  
 0df1884fced30e02fbf5273927e4b2d36250e82f  7dyc.3.A    19.231    0.321  0.031   2.300 X-ray    0.000 HHblits  
 3a91cc3e2cc56a594e40a98c4659c460aeb9c0d6  7dg7.1.A    11.538    0.318  0.031   1.604 X-ray    0.000 HHblits  
 8eaf0b68fad9e1fc68492d398e180a64f1cf2c2b  7dbo.1.A    19.231    0.318  0.031   1.900 X-ray    0.000 HHblits  
 2899c56c01dc16e17bc56912264cf28df0052c97  7dbo.2.A    19.231    0.318  0.031   1.900 X-ray    0.000 HHblits  
 f1c48f9a1e534cbd70cd472efddc53fcd389e7c5  1cz4.1.A    19.231    0.318  0.031   NA    NMR      0.000 HHblits  
 e3600df2a3545eec9bd3ead1e353c62885747f11  1cz5.1.A    19.231    0.318  0.031   NA    NMR      0.000 HHblits  
 79369da5f786f639e890bd8279cb17a93325c87b  3ir5.1.A    10.714    0.260  0.033   2.300 X-ray    0.000 HHblits  
 4acc195d7c35c7546c9aec608c9c0537243e252c  1q16.1.A    10.714    0.260  0.033   1.900 X-ray    0.000 HHblits  
 efeb9dc54c0e87708ca4f7c1ed09d114cd4b2dd7  3ir6.1.A    10.714    0.260  0.033   2.800 X-ray    0.000 HHblits  
 b3e8323e1e9f5cef38f60ff2cecfe77b56ee09ae  6hd3.1.A    15.385    0.315  0.031   2.800 X-ray    0.000 HHblits  
 832ef1f3e9b7fe42d3b34d4248f0f6167941b462  7dww.1.A    19.231    0.313  0.031   1.802 X-ray    0.000 HHblits  
 9cff5f9b89d4745210e379e6fb3acd109c8ffc81  7dww.2.A    19.231    0.313  0.031   1.802 X-ray    0.000 HHblits  
 7648fdb8276f82088e8c76821ef29ed848943b15  7dvf.1.A    15.385    0.310  0.031   1.209 X-ray    0.000 HHblits  
 1f8ba21894870a4d266d17f7031bab68dd8d2d34  7dvc.1.A    15.385    0.305  0.031   1.705 X-ray    0.000 HHblits  
 23a050b449a789828818af34bb35aee4bce032eb  7dvc.5.A    15.385    0.305  0.031   1.705 X-ray    0.000 HHblits  
 9f5e2e3bbb8acb5480a8437054bac6c916a968ff  7du7.1.A    24.000    0.331  0.030   1.201 X-ray    0.000 HHblits  
 1d2c4986f167b8c67792b69d2bb575de7ec62fa0  7du6.1.A    24.000    0.331  0.030   1.600 X-ray    0.000 HHblits  
 1647be5172bd5171b93afd187a9b824fd712f747  7di1.1.A    24.000    0.325  0.030   2.097 X-ray    0.000 HHblits  
 e8d4bc9b14e760a821f989c2b36a793d486682bb  1r27.4.A    11.111    0.264  0.032   2.000 X-ray    0.000 HHblits  
 a43feb79bca5971359e7c25b18c0cb3c8dd974be  3ir7.1.A    11.111    0.264  0.032   2.500 X-ray    0.000 HHblits  
 0a9ffff3e6e08b996eeb33d89f8d4e04912e08ec  5epp.1.A    15.385    0.292  0.031   1.880 X-ray    0.000 HHblits  
 9ef16d0b61ce52528ff1620c3fc2b7a16df2a106  5glf.2.A    15.385    0.292  0.031   2.250 X-ray    0.000 HHblits  
 cc3a1f04408936df5ca36c3a06f5b4bdb1b4b66f  5glf.3.A    15.385    0.292  0.031   2.250 X-ray    0.000 HHblits  
 e2d143a50db770d36cfe69dbccaf56147ce8e09f  5glf.1.A    15.385    0.292  0.031   2.250 X-ray    0.000 HHblits  
 bcf64a57ba9633a7a52fd76de08320589e2403e7  5glf.4.A    15.385    0.292  0.031   2.250 X-ray    0.000 HHblits  
 15a22c373f5939a9b2987253c624dc4685b66c3e  3hu2.1.A    15.385    0.292  0.031   2.850 X-ray    0.000 HHblits  
 70fad0d14f62befe0adfa213fd4d578e665c4987  7dww.1.A    20.000    0.317  0.030   1.802 X-ray    0.000 HHblits  
 d6acc0ac8c349051c410576b1777261e0872ab2b  7dww.2.A    20.000    0.317  0.030   1.802 X-ray    0.000 HHblits  
 1f262db738a0d3643b4be291e0d7de7ce274ad79  7dbo.1.A    19.231    0.285  0.031   1.900 X-ray    0.000 HHblits  
 ef463179c614d552e7ec4fbf7ca965186babcc0f  7dbo.2.A    19.231    0.285  0.031   1.900 X-ray    0.000 HHblits  
 fa702598b1553c1fd4880fb6e55486ff874f0ef3  7dvf.1.A    16.000    0.312  0.030   1.209 X-ray    0.000 HHblits  
 28ec87abcd8986d325e90da46ae2d6a43177f7c5  7dvc.1.A    16.000    0.307  0.030   1.705 X-ray    0.000 HHblits  
 34d2cba8acaa8bc9a941fcca0dede667e84e6a86  7dvc.5.A    16.000    0.307  0.030   1.705 X-ray    0.000 HHblits  
 d902325a24a6be830c1db25ad55ecfc589cec315  7dg9.1.A    20.000    0.301  0.030   1.602 X-ray    0.000 HHblits  
 7856980248c077c737a326ee84c8fa783cee10ec  6s6y.1.B    11.538    0.264  0.031   3.100 X-ray    0.000 HHblits  
 379ad212ccbb37bb7ba7f18517606c4aa29f0d85  4rv0.1.A    16.000    0.293  0.030   1.998 X-ray    0.000 HHblits  
 2a0a960228c812eba615777878e98ca86b766dde  3qc8.1.A    16.000    0.293  0.030   2.200 X-ray    0.000 HHblits  
 a3082319ff6c5a4b708292bb5009888aa0309ef1  5b6c.1.A    16.000    0.293  0.030   1.550 X-ray    0.000 HHblits  
 f969e4572c0a3ee8e6a3c4f3aae3f63e7e7f9cfd  5x4l.1.A    16.000    0.293  0.030   2.402 X-ray    0.000 HHblits  
 e7290a27e687f4b75f9831d204342f89124f6b43  5x4l.2.A    16.000    0.293  0.030   2.402 X-ray    0.000 HHblits  
 f888676aff9803bf94cbd8406da3ae5fbf49e0e7  3tiw.1.A    16.000    0.293  0.030   1.802 X-ray    0.000 HHblits  
 33fe3ed732d29b91a1e308b0cbd084dd631161cb  3tiw.2.A    16.000    0.293  0.030   1.802 X-ray    0.000 HHblits  
 48ef849bc8bdadc5f3af91c96dad537d7e9c9862  3qwz.1.A    16.000    0.293  0.030   2.000 X-ray    0.000 HHblits  
 1b4d14c7a66ced34c0a4c2a0f0b0308146d0e4a0  4kdl.1.A    16.000    0.293  0.030   1.810 X-ray    0.000 HHblits  
 6257f4c22cf0ca3e379364d5e719f79c31019655  4kdi.2.A    16.000    0.293  0.030   1.860 X-ray    0.000 HHblits  
 2ea09d4cbdfb232450a511587f08a018e686cc61  4kdi.1.A    16.000    0.293  0.030   1.860 X-ray    0.000 HHblits  
 b981c147f9df206c40a997793be91e3dd504d929  3qq8.1.A    16.000    0.293  0.030   2.000 X-ray    0.000 HHblits  
 2b6a6a612410e07a352e43a7104988de327c1c83  3qq7.1.A    16.000    0.293  0.030   2.650 X-ray    0.000 HHblits  
 243cf1c8b4506aff45fb3934ddde3dc6125051c8  3o27.1.A    25.000    0.300  0.028   2.800 X-ray    0.000 HHblits  
 d25ae57585e1a5d1073024fc02090a612cfd9b6e  3o27.1.B    25.000    0.300  0.028   2.800 X-ray    0.000 HHblits  
 f93b687aa1082150434c77994de34d302ed53e07  1g8k.1.A    12.000    0.240  0.030   1.640 X-ray    0.000 HHblits  
 2d4012b69d38ed3624897e2292c41fca1223bfa8  1g8j.1.A    12.000    0.240  0.030   2.030 X-ray    0.000 HHblits  
