# Supplementary material for: Metabolic capacity is maintained despite shifts in microbial diversity in estuary sediments
Source: ISME Commun. 2025 Oct 11;5(1):ycaf182. doi: 10.1093/ismeco/ycaf182 (PMC12687941; doi:10.1093/ismeco/ycaf182)
Supplement: Supplementary_Data_1_ycaf182 [file supplementary_data_1_ycaf182.zip › SWISS-MODEL/4_1_Jan_SF_Bin18_scaffold_700_c1_62709776_1/templates.txt]

/----------------------------------------------------------------------------------------------------------\
|Template Search Results                                                                                   |
\----------------------------------------------------------------------------------------------------------/

      Project : 1nK8LR
        Title : 4_1_Jan_SF_Bin18_scaffold_700_c1_6270-9776_1
      Created : today at 20:51
      Expires : April 12, 2023 at 20:51


/--------------------------------------------------------------------------------------------------------\
| Found Templates                                                                                        |
\--------------------------------------------------------------------------------------------------------/

                    ID                        Name    Seq ID  Seq Sim   Cov   Resolu  Method   GMQE  Found By 
--------------------------------------------------------------------------------------------------------------
 e68dd9e0d0baf085d51692bbf46c2c55b0cb2631  7b04.1.B    40.767    0.407  0.961   2.970 X-ray    0.750 BLAST    
 41e1de01baed2dad4d84b51bec9e174f3cf127f6  7b04.2.B    40.767    0.407  0.961   2.970 X-ray    0.722 BLAST    
 e5d35e63d9c22e5b9ae5fd2183c4bce7e9e74f5e  7b04.1.B    39.644    0.402  0.964   2.970 X-ray    0.748 HHblits  
 d1296f55323aa9dd3f8bd5e6281dbc8e9d776f92  7b04.2.B    39.644    0.402  0.964   2.970 X-ray    0.717 HHblits  
 8f298c6a4dded4986928e28591aade5779df0575  1r27.4.A    23.957    0.322  0.801   2.000 X-ray    0.425 HHblits  
 c2f55c92c8376ce078ca69f3cbc762be1bc337bb  3ir7.1.A    23.850    0.322  0.801   2.500 X-ray    0.418 HHblits  
 9bde9005e1c8d926a953b2417543a8e431a44954  3ir6.1.A    23.845    0.322  0.798   2.800 X-ray    0.407 HHblits  
 870402d8079ebc522e13e9aec08b8735015329e1  1q16.1.A    24.040    0.323  0.781   1.900 X-ray    0.417 HHblits  
 c3129209d5e825b11240388dbcc4b188c05cb379  3egw.1.A    24.119    0.325  0.778   1.900 X-ray    0.421 HHblits  
 c59eff01adf4f9d47d529069ec57edeb979e896a  3ir5.1.A    24.119    0.324  0.778   2.300 X-ray    0.426 HHblits  
 21302bcf30150818826136d0d6778444b660ec4d  2ivf.1.A    24.427    0.315  0.747   1.880 X-ray    0.423 HHblits  
 356d115f80515439aa132ae1711863bdb2983cac  4ydd.1.A    25.483    0.329  0.710   1.860 X-ray    0.445 HHblits  
 1e59c034cad3bb460bf7f99353bf8dc4cca4f5f6  5e7o.1.A    25.818    0.330  0.707   2.400 X-ray    0.437 HHblits  
 7b5f4bfb7c4e205d953a08223d2b8299864ece05  6sdv.1.A    18.250    0.286  0.686   1.900 X-ray    0.322 HHblits  
 b63646d293f84ce2dc6498f637a7f34726878be7  1kqf.1.A    18.052    0.284  0.660   1.600 X-ray    0.336 HHblits  
 1ca037a60f4191be6734469260a09c247f5d5c25  4ydd.1.A    28.329    0.345  0.605   1.860 X-ray    0.323 BLAST    
 e5d0912ddebecf305f0bd64aadb4b7999c348c36  5e7o.1.A    28.329    0.345  0.605   2.400 X-ray    0.324 BLAST    
 eff6b8ffcb719a105def2eb6d4d4c68fdafd1a1b  7l5i.1.A    19.324    0.301  0.634   1.733 X-ray    0.305 HHblits  
 d84d6051f4110d9d4512b9ae80c06f93c5bd4b46  7l5s.1.A    19.324    0.301  0.634   2.089 X-ray    0.305 HHblits  
 b844a6abbab921cb7bee65130475de9847d075e7  1e60.1.A    20.000    0.298  0.634   2.000 X-ray    0.317 HHblits  
 9c6591e7947f9e59070e6c7b3f9d002b6ab02bce  1e5v.2.A    19.837    0.299  0.631   2.400 X-ray    0.311 HHblits  
 5fd9a0ba3ba98440350d49fb48b0a30c43a4eef4  1e18.1.A    19.864    0.298  0.630   2.000 X-ray    0.311 HHblits  
 25aeee4f55fbf6b127d39288191b693ee0b32624  7qv7.1.L    18.949    0.293  0.620   NA    EM       0.283 HHblits  
 dd94b843ca5fe784a9fb78297222ec9c3e97ae08  7qv7.1.O    18.949    0.293  0.620   NA    EM       0.278 HHblits  
 394234bcafd8fcf5855e39a0edbe9891eb858cfd  4v4c.1.A    18.119    0.288  0.620   2.350 X-ray    0.303 HHblits  
 fe644475728dcb9434c6eca440f3a0314995ee8e  6cz7.1.A    16.597    0.285  0.614   1.620 X-ray    0.302 HHblits  
 29870942df32fb45bc26d75e65199d87a21cdb82  2nya.1.A    16.179    0.273  0.614   2.500 X-ray    0.278 HHblits  
 a94b22944fcf3695daee810639a307c9781d44e4  1dms.1.A    20.640    0.303  0.590   1.880 X-ray    0.286 HHblits  
 0e60b809b1d0a02ada78ceb94b79704264246bc8  4dmr.1.A    20.058    0.298  0.590   1.900 X-ray    0.290 HHblits  
 247017118c5ff4fcb863a3750e788fbf16b12334  1eu1.1.A    20.937    0.304  0.585   1.300 X-ray    0.293 HHblits  
 722e714b0e6df390d7e63b4615d72cf1f06b9fc1  1tmo.1.A    19.651    0.297  0.589   2.500 X-ray    0.290 HHblits  
 901dcb9546758926cb5e886c876ff1a3772eca69  4aay.1.A    15.452    0.276  0.588   2.700 X-ray    0.275 HHblits  
 b44f07b97be4532b5ab098b6ffb65e9c55c5d6d9  5nqd.1.A    15.452    0.276  0.588   2.200 X-ray    0.268 HHblits  
 b8ba527cd5847407647bb1ccced89863b007a4cf  2e7z.1.A    20.973    0.303  0.564   1.260 X-ray    0.285 HHblits  
 4c091dda1276d25a98e01df48cdd1e637b667f07  2vpz.1.A    20.305    0.295  0.561   2.400 X-ray    0.289 HHblits  
 603ad95ef93fc9b0f913be801f265ca8840dfe7d  2vpx.1.D    20.305    0.295  0.561   3.100 X-ray    0.283 HHblits  
 88bb68e2715c27c25c67111e4088e1e4cb7f208e  2v45.1.A    18.346    0.283  0.570   2.400 X-ray    0.278 HHblits  
 b87e699606c28335d9e5efe86a19c6b7f7447c6e  7e5z.1.A    20.980    0.297  0.560   NA    EM       0.250 HHblits  
 698cf73c36df939e717ca501fbff3934e74429e8  7vw6.1.A    20.980    0.297  0.560   NA    EM       0.293 HHblits  
 48e8d8afc8d06e244860c88891f94085c36056c7  1aa6.1.A    20.684    0.305  0.551   2.300 X-ray    0.296 HHblits  
 88330c916176ade2e35d1b9ea8f5ba3dafb920f2  1fdo.1.A    20.684    0.305  0.551   2.800 X-ray    0.295 HHblits  
 2b48e05896a1e530d9257cd29a1b624e147a080a  2iv2.1.A    20.684    0.305  0.551   2.270 X-ray    0.300 HHblits  
 adc0dba04ecc8ede6d9764713c9ee4081ae76b6f  7z0t.1.G    20.684    0.305  0.551   NA    EM       0.296 HHblits  
 78279d448032ed34aea7f49c846e571f8a7aeeee  7bkb.1.F    21.630    0.305  0.547   NA    EM       0.267 HHblits  
 dc692f877e64793c9a633da6bdbdee1e001d34fe  6tg9.1.A    20.188    0.302  0.548   3.240 EM       0.273 HHblits  
 77483adb2f936a0f7ecc217ee7c565ecda673d52  1g8k.1.A    16.565    0.278  0.564   1.640 X-ray    0.280 HHblits  
 c7df7ae42be70aa352e3ab3d0e8b980556e848ae  2v3v.1.A    18.015    0.282  0.561   1.990 X-ray    0.278 HHblits  
 6ded18a733555532d96a459fef03d90044c4bebb  1g8j.1.A    16.055    0.277  0.560   2.030 X-ray    0.275 HHblits  
 4f87300312356e7d01efc0aca67f5389d3e61381  6sdr.1.A    17.875    0.287  0.508   2.100 X-ray    0.268 HHblits  
 6f9b73286d0dc360cd1d84f06fdffe704264d337  6f0k.1.B    16.471    0.268  0.510   NA    EM       0.213 HHblits  
 5597d1f05fcb91eafdaedea81f1184da5b7bfa78  7p61.1.C    16.271    0.267  0.506   NA    EM       0.249 HHblits  
 db881257c38e0557fe99c61b619b25645c12c3cf  7nz1.1.E    16.129    0.266  0.505   NA    EM       0.253 HHblits  
 5cc18b3dc87d221415b37b6553d2756f3cfdc1d7  7p63.1.C    16.129    0.266  0.505   NA    EM       0.254 HHblits  
 66cc8bb9d2922a6ba3620b9001f666c4cdf88fc8  8bqg.1.A    17.235    0.285  0.477   1.946 X-ray    0.262 HHblits  
 754e59401e9beb7a36c264658a7bca05beee901e  1h0h.1.A    17.091    0.280  0.471   1.800 X-ray    0.252 HHblits  
 19276b082f0e3339359aee9259317099ca54330f  6lod.1.B    14.440    0.267  0.475   NA    EM       0.233 HHblits  
 4f2e18c495f8be65b0ed6a6ea275e2f232a22933  6btm.1.B    12.684    0.260  0.466   3.400 EM       0.219 HHblits  
 3bbe79a6e1462cbaab1fcc6e89db0ababc6cd16b  8e9g.1.G    16.481    0.265  0.463   NA    EM       0.208 HHblits  
 d8940c4e466d82dbabfefbc48d7ae8013fec5146  1ogy.1.A    18.547    0.284  0.448   3.200 X-ray    0.238 HHblits  
 946aefb1da8a3072961b2c2670857d84849eb5e7  3o5a.1.A    17.366    0.277  0.449   1.720 X-ray    0.239 HHblits  
 e94d53afc46ba772c702c759da9d655103f308b8  2ivf.1.A    36.099    0.376  0.382   1.880 X-ray    0.227 BLAST    
 9d3b408db342052f1925f9b21ed152d8029ffcbe  3m9s.1.C    17.172    0.271  0.424   4.500 X-ray    0.212 HHblits  
 895a31e2fce7c0b9ae923a627786228402900fa0  2fug.2.C    17.172    0.271  0.424   3.300 X-ray    0.205 HHblits  
 326727c5a45b0cca6d81818afc2d48f59e78676b  6zjl.1.C    17.172    0.271  0.424   NA    EM       0.211 HHblits  
 b7425358c91cfeb5ec12984cf5344b14984365e3  6q8o.1.C    17.172    0.271  0.424   3.605 X-ray    0.217 HHblits  
 63710b906045fe1e40f4f385c3e88c2e3c7beec4  6zjy.1.C    17.172    0.271  0.424   NA    EM       0.199 HHblits  
 d32e0a2eca06ad8acc34f30819a83b71dd400ec5  6zjn.1.C    17.172    0.271  0.424   NA    EM       0.206 HHblits  
 ea96b14c304823dd8215f1f756292cbae1c48143  6ziy.1.C    17.172    0.271  0.424   NA    EM       0.212 HHblits  
 415472a57261826ccbb110c4c129021d93f50a00  7t2r.1.A    15.138    0.273  0.374   NA    EM       0.177 HHblits  
 ef565361c66785044ff1bcefa6f96255e79f4fa6  7t30.1.A    15.138    0.273  0.374   NA    EM       0.176 HHblits  
 1b758c44c6c1ecc36c84b8a377a48a2d4a536022  5t5i.1.B    17.518    0.276  0.352   1.900 X-ray    0.172 HHblits  
 1bf5a32e5b520357a082d4a1f604854d594f314b  7bkb.1.L    16.019    0.269  0.353   NA    EM       0.161 HHblits  
 74dfeeaa374477747b4b264ff18a315908421c1a  6yj4.1.G    19.634    0.294  0.327   NA    EM       0.174 HHblits  
 a84fd904a74645f3f086de49ad577861db877862  6rfs.1.A    19.634    0.294  0.327   4.040 EM       0.165 HHblits  
 cc51820cc6624dfc39be36e42670f0775b59b6b8  6rfq.1.A    19.634    0.294  0.327   3.300 EM       0.166 HHblits  
 d67b43e8643d88f7976093b6838e191ebd9cb8a6  6gcs.1.A    19.634    0.294  0.327   4.320 EM       0.170 HHblits  
 b9836916a4653f09b257894ea5873505bb6ed536  5xtb.1.L    15.424    0.273  0.333   NA    EM       0.155 HHblits  
 2b15bed0f32d2f22b4d597fe6d577853fc656dcf  7dgr.10.A   14.910    0.272  0.333   NA    EM       0.142 HHblits  
 02ab399e3ace7efd8acb2370af13e314406fe788  5o31.1.8    14.910    0.272  0.333   4.130 EM       0.148 HHblits  
 e86da03d3e274ffd866c4284d5843106150d7f2e  7qsd.1.G    14.653    0.271  0.333   NA    EM       0.156 HHblits  
 b6052cfdfda951d63f9087d4c7f067f3aec41a6a  6zk9.1.C    14.653    0.271  0.333   NA    EM       0.165 HHblits  
 ee5760b7c666d90002eddb4da5813b4bce6fdff3  7vxu.1.L    14.948    0.272  0.332   NA    EM       0.154 HHblits  
 a62d47513e0f64930722b2d2f52604761958f0d9  5gpn.24.A   14.948    0.271  0.332   NA    EM       0.152 HHblits  
 f6682ed67f697c8ff33fad4c45f141e919f1ada8  7zd6.1.4    14.396    0.269  0.333   NA    EM       0.161 HHblits  
 ba9b1352a74de79b7cb37cc729f0e81f75d4ff93  6qcf.1.C    14.396    0.269  0.333   NA    EM       0.157 HHblits  
 591f7f7d2b324e38cd35a39a3ad99afece9a00b6  6qc5.1.C    14.396    0.269  0.333   NA    EM       0.156 HHblits  
 9234c0d76b6302f4b75ea618ac93d42830e20150  7v2c.1.L    14.691    0.270  0.332   NA    EM       0.162 HHblits  
 d03d63ac393da4df7b84147f3273d6bef08f2927  7tgh.58.A   15.927    0.277  0.328   NA    EM       0.165 HHblits  
 76a45e61a1ffcdd0bbe84b92668c8c441b5edc9c  7zm7.1.I    16.188    0.276  0.328   NA    EM       0.165 HHblits  
 1e12dd068c631b30f57a2ebaef39a4cb023b5451  7ak5.1.G    13.882    0.260  0.333   NA    EM       0.160 HHblits  
 476e45052b4099fa65f7b9192e3c58d56b7dbd19  6zr2.1.G    13.625    0.260  0.333   3.100 EM       0.161 HHblits  
 73b97571059a4a2b4d473797cc2a14bcf8f9f020  6g72.1.G    13.625    0.260  0.333   NA    EM       0.156 HHblits  
 17db83b449b5339c324f496aa16dc033acb5e519  7ak6.1.G    13.625    0.260  0.333   NA    EM       0.156 HHblits  
 795d920cf403c49cb10f3711a6fbfb62a83cc4a1  6x89.1.H    15.263    0.273  0.326   NA    EM       0.156 HHblits  
 d1d2e22c5db5c4323051dc1610223fa3e9f28383  8e73.55.A   15.263    0.273  0.326   NA    EM       0.167 HHblits  
 44f5d33bce8fb3051c680b5a22cbb5ce1888f7b3  8b9z.1.G    16.095    0.274  0.325   3.280 EM       0.161 HHblits  
 d9e22ebb11059a8e0e72362f2a868bb3496df5c3  8ba0.1.G    16.095    0.274  0.325   3.680 EM       0.159 HHblits  
 363b0c839317f871ff6e16cdfc124880cea82c9f  3ir5.1.A    30.882    0.358  0.291   2.300 X-ray    0.133 BLAST    
 ad3cf46e59b06434d1ff891789d34cb39e58ff94  7ar7.1.G    14.474    0.271  0.326   NA    EM       0.162 HHblits  
 3c293576457fd402ed38aa1c12294c0c323bf9fc  7arc.1.F    13.421    0.270  0.326   NA    EM       0.164 HHblits  
 5dbd07e2fabfff2e34a53296e6b1ee634b962187  3ir6.1.A    30.588    0.356  0.291   2.800 X-ray    0.130 BLAST    
 6ef57247b85c083db60761160a8539a6e8ce0822  1r27.4.A    30.588    0.355  0.291   2.000 X-ray    0.132 BLAST    
 383f2f7f0e86407575962c2e64101c391373b5d8  1q16.1.A    30.588    0.355  0.291   1.900 X-ray    0.132 BLAST    
 8a1b10a45bdb767cbe4a4991cbd6dc7fb6b04808  7aqr.1.F    14.512    0.270  0.325   NA    EM       0.162 HHblits  
 717f07adae3eec09febe6407ed5598449d05ef10  7a23.1.O    14.512    0.270  0.325   NA    EM       0.162 HHblits  
 99607731e102612ff30cb188885bc9440661a533  7ar8.1.G    14.512    0.270  0.325   NA    EM       0.155 HHblits  
 dd338a59b3c8762f5568e802ee96d7c0af06f365  3ir7.1.A    30.588    0.355  0.291   2.500 X-ray    0.133 BLAST    
 b80108238325e6d2fc155b53f7e4355d612f809b  3egw.1.A    30.588    0.355  0.291   1.900 X-ray    0.131 BLAST    
 35a1476d3ea9ca164f63d4b76a928cd2cc49112f  8bqg.1.A    26.786    0.334  0.240   1.946 X-ray    0.097 BLAST    
 00a4dba6489324ebbd96194a5ce2b687cc5a3c3c  6sdv.1.A    26.786    0.334  0.240   1.900 X-ray    0.097 BLAST    
 2efc87cdf8bd0854530cf1943e64df7c2ebcfdcd  6sdr.1.A    26.786    0.334  0.240   2.100 X-ray    0.097 BLAST    
 b52d68145b06927529a60a6604d3ed0c144a8ef0  1eu1.1.A    33.036    0.360  0.192   1.300 X-ray    0.070 BLAST    
 4012fa47618d65e2e710ba8075ece88057428c0c  7l5i.1.A    24.107    0.340  0.192   1.733 X-ray    0.074 BLAST    
 1fc9ff1bb38a8cc4915879de1f040d3b815769cd  7l5s.1.A    24.107    0.340  0.192   2.089 X-ray    0.074 BLAST    
 cdd8be5ecf2defefc236967e63ac4dddf7ceb0b8  4dmr.1.A    29.091    0.348  0.189   1.900 X-ray    0.072 BLAST    
 e066816a2c3afdff28ec97eba149bae6ce10c411  1e18.1.A    29.091    0.347  0.189   2.000 X-ray    0.072 BLAST    
 6bf89af45e43db1a6efb4d52e4c10c4355280780  1e5v.2.A    29.091    0.347  0.189   2.400 X-ray    0.072 BLAST    
 c7d872d0bb77af894cbeb5db94bcd9bc5160e621  1e60.1.A    29.091    0.347  0.189   2.000 X-ray    0.072 BLAST    
 33f2089bf893c53eb4315c18e483581e7b6c96fe  1dms.1.A    30.556    0.355  0.185   1.880 X-ray    0.067 BLAST    
 24bf71ae9a5a04718c2834fc94f73b9221dbd824  1h0h.1.A    29.245    0.359  0.091   1.800 X-ray    0.031 BLAST    
 5b40c91781f47b28ec83164ea0b99d598982be8e  7q5y.1.A    10.526    0.241  0.081   2.700 X-ray    0.029 HHblits  
 75f1ffaf60f2cf98cf4ef0359570f5790b6751e6  6s6y.1.B     8.696    0.233  0.079   3.100 X-ray    0.029 HHblits  
 05d2b04184b2274f93c96029a3271b8a82cb50ca  5t5i.1.D    16.250    0.308  0.069   1.900 X-ray    0.013 HHblits  
 c3fcc1e4f263f1c874c00acf6d9b0da9cefc8483  3o5a.1.A    20.988    0.293  0.069   1.720 X-ray    0.014 HHblits  
 099069f52b6dfaaf4d1e5f0ebc344f44a566d711  1ogy.1.A    19.753    0.291  0.069   3.200 X-ray    0.015 HHblits  
 a685e8a10d20dd496a19522245dcd041bd9bae04  7bkb.1.J     9.639    0.260  0.071   NA    EM       0.012 HHblits  
 e51aaa7083fbd15a7d8c7a86e5b7826e11656aa8  2ki8.1.A    16.250    0.283  0.069   NA    NMR      0.020 HHblits  
 653316b95a9cd2dde6c670d7373dae87031e6515  1h0h.1.A    19.481    0.312  0.066   1.800 X-ray    0.008 HHblits  
 fa05b08a9483c2ea35d55eccc681ef3548fbf383  6sdr.1.A    17.949    0.284  0.067   2.100 X-ray    0.008 HHblits  
 709f7527ce0e18cd8b0671ca5ee3eb30d73d1fea  8bqg.1.A    17.949    0.283  0.067   1.946 X-ray    0.009 HHblits  
 ead5ad9a0d12a33adb58b20a48a1ae30c8a55c35  7q5y.1.A    15.385    0.265  0.067   2.700 X-ray    0.012 HHblits  
 8474c78a25874efc89cdc5094ec2115eac63feaf  4wd3.1.A    16.176    0.288  0.058   2.800 X-ray    0.006 HHblits  
 5b1247449b56b51ea33329181a11c31ae2c761a3  3etn.1.A    21.053    0.301  0.049   1.700 X-ray    0.004 HHblits  
 1cad5dc95ff0dffab68757c41f662a400c1412bf  1jeo.1.A    16.949    0.268  0.051   2.000 X-ray    0.000 HHblits  
 5446b03fb8d0018379929dd2826431d207b67f2f  7bkb.1.F    21.429    0.294  0.048   NA    EM       0.003 HHblits  
 e6cc1f886a708c7b91c036c4e874ae2dfa28a4d2  2e7z.1.A    17.544    0.277  0.049   1.260 X-ray    0.000 HHblits  
 e8ca28db14c738b66554055f66b49db15b6ba055  2v3v.1.A    19.643    0.280  0.048   1.990 X-ray    0.002 HHblits  
 27c13be5512322bbd57d799efc05648335a71310  3sho.1.A    12.500    0.280  0.048   1.800 X-ray    0.000 HHblits  
 6d43e12720f43a635a684894a5ce3dff4e86110e  3sho.1.C    12.500    0.280  0.048   1.800 X-ray    0.000 HHblits  
 aa045e229356c618430adacd5a7c2b75980f7264  7en5.1.A    15.789    0.265  0.049   1.250 X-ray    0.002 HHblits  
 00a2ac43b6b06204bc95e94a6f55becc920f9941  2v45.1.A    19.643    0.275  0.048   2.400 X-ray    0.001 HHblits  
 912890d5386abbde72b80cfe772b1148378973a0  1ici.1.A    18.519    0.301  0.046   2.100 X-ray    0.008 HHblits  
 9ff23a3c8a4574df5165798fc2a0acf98c99873c  7l5i.1.A    24.074    0.301  0.046   1.733 X-ray    0.003 HHblits  
 429dd04dcd45925ae971bb55ab91abc1fe0a725a  7l5s.1.A    24.074    0.301  0.046   2.089 X-ray    0.003 HHblits  
 d957f895036dced05571c668596fa750b645a2a5  1s7g.1.D    18.868    0.314  0.045   2.300 X-ray    0.004 HHblits  
 ce7bb174fccd8c1b2f001c7b7539f2e5ba91c2a6  1ma3.1.A    18.868    0.314  0.045   2.000 X-ray    0.006 HHblits  
 43578e40ac7c2ca26dde39f5dbc36df9dfeb6c71  1s7g.1.B    18.868    0.314  0.045   2.300 X-ray    0.005 HHblits  
 c81be558b7eea197517e1f1c3c1afb9ac950c069  1s7g.1.A    18.868    0.314  0.045   2.300 X-ray    0.004 HHblits  
 60059793b87cdbb24dac2c4c0397bda1394f0bd0  1s7g.1.C    18.868    0.314  0.045   2.300 X-ray    0.005 HHblits  
 af3741c0f5fe2619194ce1924561205312f423fd  1s7g.1.E    18.868    0.314  0.045   2.300 X-ray    0.006 HHblits  
 a9ec4a10ecddf04e6e781d3bcfde001c54bc14ca  4twj.1.A    18.868    0.314  0.045   1.650 X-ray    0.006 HHblits  
 154e75897514a7098dd1bfb8790ea9cbe4faf6a6  1s5p.1.A    20.755    0.314  0.045   1.960 X-ray    0.005 HHblits  
 bc7179a6c9d4330e49323ed14c8e90ad3bf5d1ce  7en6.1.A    16.071    0.268  0.048   2.276 X-ray    0.001 HHblits  
 6aa43c24053d48ca5b4ee6cefe6b74b7e99ec4a3  7en6.1.B    16.071    0.268  0.048   2.276 X-ray    0.000 HHblits  
 e3f079af6752096beb37f664bbc34b6973fb7595  7en6.1.C    16.071    0.268  0.048   2.276 X-ray    0.000 HHblits  
 32b7d44eb5083e4aa7e1e5691fb390988bed4a29  7en6.1.D    16.071    0.268  0.048   2.276 X-ray    0.002 HHblits  
 c4d92a5f164e7c2f9564cc50625811caf340468f  1x94.1.A    16.071    0.267  0.048   2.500 X-ray    0.001 HHblits  
 c005ed5ffa2c5944b226df1851a365dd821487ec  1x94.1.B    16.071    0.267  0.048   2.500 X-ray    0.001 HHblits  
 5693ab40999275f66b69e7b3fc52181bca7f9d1f  2i2w.1.A    20.000    0.279  0.047   1.950 X-ray    0.003 HHblits  
 9a4e0542de5e094c8804a42141100671bcc458e9  2i2w.2.B    20.000    0.279  0.047   1.950 X-ray    0.002 HHblits  
 d0e2d205c11017db07d414daeb0097766eabea79  4ivn.1.A    14.545    0.279  0.047   1.900 X-ray    0.003 HHblits  
 b8de9e7ddd7039cac36fec45414d9e479ccbe82e  1dms.1.A    22.222    0.293  0.046   1.880 X-ray    0.001 HHblits  
 b01844d7336c9c7bf11bc1e4fef8446405a6c3a5  1m2j.1.A    18.868    0.307  0.045   1.700 X-ray    0.007 HHblits  
 6096771beaec307f878811eddc4f2f1a1eb0e2c5  5ltz.1.A    10.526    0.247  0.049   1.670 X-ray    0.000 HHblits  
 bedfd244909f562d84d2eaf1527d2085878e369d  6rxo.1.A    21.154    0.317  0.045   1.950 X-ray    0.006 HHblits  
 ed54fb41684cacf7776a8d4f537d06b6d60bced5  6rxm.1.A    21.154    0.317  0.045   1.920 X-ray    0.005 HHblits  
 dd84973b2b06fa41952c65bbd48250fc3a0f22a4  6rxm.3.A    21.154    0.317  0.045   1.920 X-ray    0.005 HHblits  
 097fbc0689b244241ae3513d25aa2eff54665d91  6rxm.4.A    21.154    0.317  0.045   1.920 X-ray    0.006 HHblits  
 979c8adb8b67086e81acd7bfae5fec087eae3acd  6rxm.5.A    21.154    0.317  0.045   1.920 X-ray    0.006 HHblits  
 b533b4cd4ae5b943d3a567b3c1aaf43c29568e78  6rxm.6.A    21.154    0.317  0.045   1.920 X-ray    0.006 HHblits  
 4fd5ccebab6e0f8c0d2340e8716d71db1b9d0ca3  6rxm.2.A    21.154    0.317  0.045   1.920 X-ray    0.006 HHblits  
 42d5b2590078d129ae94024e2cdfd49d7177fd35  6rxo.2.A    21.154    0.317  0.045   1.950 X-ray    0.006 HHblits  
 79dcd3efa7a93f9766f5bd94f9af4eef76c73e23  6rxp.2.A    21.154    0.317  0.045   1.800 X-ray    0.006 HHblits  
 23d3029c167b7eb668b69a19bb7a6146cec91001  6rxq.4.A    21.154    0.317  0.045   1.700 X-ray    0.006 HHblits  
 4421eeba1f31a788f30b8548c6d9ad4b33a02a8b  6rxs.1.A    21.154    0.317  0.045   1.599 X-ray    0.006 HHblits  
 a6df483457b0f5628ea8ebdefbdc2fffa733aadb  6rxj.1.A    21.154    0.317  0.045   1.600 X-ray    0.006 HHblits  
 89177f170962ade8661e4c390c3697c396bb445a  4ydd.1.A    16.364    0.273  0.047   1.860 X-ray    0.001 HHblits  
 b6687134a933676bc2921ce6341e8780e1edfb8e  5e7o.1.A    16.364    0.273  0.047   2.400 X-ray    0.001 HHblits  
 cfb76844a7c28c12c6332c23cd3965f667de3f95  7qv7.1.L    20.370    0.286  0.046   NA    EM       0.002 HHblits  
 c85520e180d6ad7ea8b57bab190f95a75bf32297  7qv7.1.O    20.370    0.286  0.046   NA    EM       0.001 HHblits  
 47cd6bbd6412ff85bb56b075f03fd5260b26c944  5xhs.1.A    16.981    0.301  0.045   2.190 X-ray    0.003 HHblits  
 4d85798f473f155df2172071accea1b6a4850d64  6ljm.1.A    16.981    0.301  0.045   1.779 X-ray    0.005 HHblits  
 9265843cf5ac39fa37375e76a6710540f7c4502e  6ljk.1.A    16.981    0.301  0.045   1.394 X-ray    0.005 HHblits  
 33970a045f56f62362407a20660480a11104b4b5  3riy.2.A    16.981    0.301  0.045   1.550 X-ray    0.006 HHblits  
 233256c99c6c1b8be3cc0a3245ebdff987da5d47  1aa6.1.A    18.182    0.269  0.047   2.300 X-ray    0.002 HHblits  
 2c0f08eeaa08deba3b1e36af95330f61b89d1c68  1fdo.1.A    18.182    0.269  0.047   2.800 X-ray    0.001 HHblits  
 50dddb0177db3bbb476e8632628192f622ef75c0  2iv2.1.A    18.182    0.269  0.047   2.270 X-ray    0.002 HHblits  
 73e842cf2494fc0bfdef03d5d9601d9d836fda3d  7z0t.1.G    18.182    0.269  0.047   NA    EM       0.000 HHblits  
 1417443ba545fa264280e3157ef2b096065ac131  1tmo.1.A    18.519    0.283  0.046   2.500 X-ray    0.000 HHblits  
 a9b879117aa133eb9e9ef2ef5fa086d8bc72cb4b  5mf6.1.A    16.981    0.297  0.045   1.870 X-ray    0.005 HHblits  
 78e058be9943ca98a2f62f3009510ec3173a6b41  6xvg.3.A    16.981    0.297  0.045   2.100 X-ray    0.005 HHblits  
 479087044342b43a76e2d3e8660f477d9aef59d7  5y2f.1.A    16.981    0.297  0.045   2.530 X-ray    0.005 HHblits  
 b28a426ab68f08c4726e838c46a4df299695fc31  5x16.1.A    16.981    0.297  0.045   1.970 X-ray    0.005 HHblits  
 3f7430c093054fc9637ba35d09926cbbd4dfb12c  3k35.1.A    16.981    0.297  0.045   2.000 X-ray    0.005 HHblits  
 ce611e2b925ac1b8ad92edfe36226c7bf6de60d5  1e5v.2.A    24.528    0.297  0.045   2.400 X-ray    0.001 HHblits  
 a6fb62eae97479283ecceae7b97dbae472b1d855  4dmr.1.A    24.528    0.297  0.045   1.900 X-ray    0.001 HHblits  
 bdabe9c05fa992868d710c9041be3fe4f8c556bd  1e18.1.A    24.528    0.297  0.045   2.000 X-ray    0.001 HHblits  
 a71c8b4d239dc1945e894768014fbb50050ecd21  6sdv.1.A    21.818    0.268  0.047   1.900 X-ray    0.002 HHblits  
 913b228bdcf4c3a26263b2e4d36447f8ab1c36fb  1m2h.1.A    19.231    0.312  0.045   1.800 X-ray    0.007 HHblits  
 c0332b91f55a998a6c9737d9b8128e9120c33deb  4aay.1.A    14.286    0.254  0.048   2.700 X-ray    0.000 HHblits  
 dd7d57192046dfc0c97568c45a945194bea0d370  5nqd.1.A    14.286    0.254  0.048   2.200 X-ray    0.000 HHblits  
 fd518629e96110dd6ab1017343e92c144dc95321  6tg9.1.A    20.370    0.281  0.046   3.240 EM       0.003 HHblits  
 4fa1b48c85d7a2e714dd7621591ecab3a679e9ba  1e60.1.A    24.528    0.296  0.045   2.000 X-ray    0.002 HHblits  
 cc79804e1c291275a8d4b9e4ef82d8dc726f91c0  1m2g.1.A    19.231    0.310  0.045   1.700 X-ray    0.007 HHblits  
 6f9741e90a066f9fc861ef2d86cf50ccec9ca4dc  4twi.1.A    19.231    0.310  0.045   1.790 X-ray    0.007 HHblits  
 1925454aaa5591e0c7bcbe7e002ba2a60923d7b0  7vw6.1.A    20.370    0.278  0.046   NA    EM       0.004 HHblits  
 56464ae5db02e809f62c15cd2e51d710a3e76ec2  7e5z.1.A    20.370    0.278  0.046   NA    EM       0.000 HHblits  
 db0914001da8b61f57c11cfc9134efb712fd82f7  2e7z.1.A    16.364    0.263  0.047   1.260 X-ray    0.006 HHblits  
 1ad66368aa2f70382c11f1ade6ae09f07a429666  6cz7.1.A    14.545    0.263  0.047   1.620 X-ray    0.004 HHblits  
 16759ecfe72b1c6e48d060fd4fa0feb01b605f53  5lu6.1.A    10.714    0.248  0.048   1.670 X-ray    0.001 HHblits  
 3805244715063bf30cf841f6639a40d62e7347f6  6enx.1.A    16.981    0.291  0.045   1.950 X-ray    0.005 HHblits  
 cc83ba91de5959566c2bd372a0ca32262139ff35  6acp.1.A    17.308    0.305  0.045   2.300 X-ray    0.005 HHblits  
 d4533dc1170171aa41a6c91051789304bc53344f  4g1c.2.A    17.308    0.305  0.045   1.944 X-ray    0.004 HHblits  
 749d872e934fcf3b2d8d1e1b044d0b56870e6d28  4g1c.1.A    17.308    0.305  0.045   1.944 X-ray    0.005 HHblits  
 ba12f082f94190b58d7c26acf3bac66af069d745  5bwl.1.A    17.308    0.305  0.045   1.548 X-ray    0.004 HHblits  
 ed3515f23e234dd49c5f12023d7a32c68c5f0008  6aco.1.A    17.308    0.305  0.045   1.710 X-ray    0.005 HHblits  
 6720b44610c2fcf756ef44dc9114485af81b9f86  6eqs.3.A    17.308    0.305  0.045   1.320 X-ray    0.005 HHblits  
 348d4b66c6657c3ea0211ad2faf1c56d93d6d8e0  4hda.1.A    17.308    0.305  0.045   2.601 X-ray    0.002 HHblits  
 69d89cd9866362c7ada2904327acf7e8d4f57762  4hda.2.A    17.308    0.305  0.045   2.601 X-ray    0.001 HHblits  
 caeaff943b713e4b11f2e4ed4a8e079440e6411e  2nyr.1.A    17.308    0.305  0.045   2.060 X-ray    0.002 HHblits  
 81d1e1eb53ce00fd8e4e7d9f88c4e1d205b3ec9a  2nyr.1.B    17.308    0.305  0.045   2.060 X-ray    0.002 HHblits  
 35f8de2f3dfb0b47b881a3efdd7dec575f8290b2  2b4y.1.A    17.308    0.305  0.045   1.900 X-ray    0.004 HHblits  
 d7965980528fded47b7d3bafeb84be90db2fa35b  2b4y.3.A    17.308    0.305  0.045   1.900 X-ray    0.004 HHblits  
 afb12122a5b240575dc728a2a1c48f74a6027d86  3zg6.1.A    17.308    0.301  0.045   2.200 X-ray    0.004 HHblits  
 cadab182f1919d7af435c0ea3a62d7080e029f63  3pki.1.A    17.308    0.301  0.045   2.040 X-ray    0.003 HHblits  
 3ebb1ed5de368fae75da3eed6529c66e430b2a4e  7cl0.1.A    17.308    0.301  0.045   2.530 X-ray    0.006 HHblits  
 778f93bffffea2558ec16c6241e70bb5ac4e5214  7b04.1.B    10.909    0.256  0.047   2.970 X-ray    0.004 HHblits  
 5ce7dde0e2e6e02cfde18214f9058f6f7348e240  7b04.2.B    10.909    0.256  0.047   2.970 X-ray    0.001 HHblits  
 0db48d30796e3cc1a1406b5c9865942c73a1633f  2nya.1.A    12.281    0.227  0.049   2.500 X-ray    0.000 HHblits  
 0117a7fe5708c685ffc39d3cc2846e559aaa625b  1m2n.1.A    19.608    0.312  0.044   2.600 X-ray    0.007 HHblits  
 f377dabaceb71ee859e7224e6d3697356f0c3ba2  1m2n.1.B    19.608    0.312  0.044   2.600 X-ray    0.007 HHblits  
 cc5171a6fc9cd2c4caff2c5ffcef80d7b70956c5  2x3y.1.A    10.909    0.253  0.047   2.400 X-ray    0.001 HHblits  
 18f8a0efe1466b7093b93c88d15b8c7a65ecdbf8  1eu1.1.A    22.642    0.282  0.045   1.300 X-ray    0.000 HHblits  
 a396e358aebeea7b242076312f6669dc5472b76c  2ivf.1.A    14.815    0.267  0.046   1.880 X-ray    0.002 HHblits  
 070f6f68715ac6ccbc7f3b4d919af32eafa45737  1m2k.1.A    19.608    0.311  0.044   1.470 X-ray    0.006 HHblits  
 63d1d8a06ee0fb52746d9125fa65885d9495eef2  2vpz.1.A    20.370    0.265  0.046   2.400 X-ray    0.001 HHblits  
 5e21ac2c9cdf6f1bee0d3bf70bff061e9aa87a96  2vpx.1.D    20.370    0.265  0.046   3.100 X-ray    0.000 HHblits  
 4683d7091029a5ba682b5638a98c475bac21a85a  4utn.1.A    17.308    0.295  0.045   3.000 X-ray    0.005 HHblits  
 703628a40b9a863281a08c6806ff9d8cab0e8261  4utn.2.A    17.308    0.295  0.045   3.000 X-ray    0.003 HHblits  
 79c5c408f40b5da1e01bfafe4de3bd8626c006fa  6eo0.1.A    17.308    0.295  0.045   2.400 X-ray    0.004 HHblits  
 f5e3316f54222c44ae149d44fdaf5f53a3f6d204  6fky.2.A    17.308    0.295  0.045   2.980 X-ray    0.003 HHblits  
 c126cd9a77d6e669e7de7832ab4fbba62d26773b  6fky.1.A    17.308    0.295  0.045   2.980 X-ray    0.003 HHblits  
 2d73a0ded384f3b4ac3961c527318323b5b85185  6flg.1.A    17.308    0.295  0.045   2.500 X-ray    0.001 HHblits  
 1a883fb0b93b0f0c1e9ae74665ea41674061fe63  5lu7.1.A    10.909    0.250  0.047   1.920 X-ray    0.002 HHblits  
 047642559205db095be25f58b19bb05c991ca07a  7qv7.1.L    10.909    0.250  0.047   NA    EM       0.003 HHblits  
 a941a80e35be1b067dadb000c61d74eee1d471ae  7qv7.1.O    10.909    0.250  0.047   NA    EM       0.002 HHblits  
 71ae419ffa1991a2be91b982af1bc082cfea1044  2h59.1.B    15.385    0.292  0.045   1.900 X-ray    0.004 HHblits  
 5209091da2d4a4a121511cb1957309f4caa56cfc  3jr3.1.A    15.385    0.292  0.045   1.500 X-ray    0.005 HHblits  
 3298325bd65f8f12accf18c374d988adc135a9de  2h4h.1.A    15.385    0.292  0.045   1.990 X-ray    0.006 HHblits  
 4ed9e117879a2845a1c4b76fd8521449b6b3fc02  1yc5.1.A    15.385    0.292  0.045   1.400 X-ray    0.005 HHblits  
 1e87c7099690c7ea18c484a677d47a3f49f4e758  2h2i.1.A    15.385    0.292  0.045   1.800 X-ray    0.005 HHblits  
 99bd7862e328d911a5ade75a9247a0332049a12c  4bv2.3.A    15.385    0.292  0.045   3.300 X-ray    0.005 HHblits  
 8ff2ff633701b2800e50c431dd1b1b038c1bcf05  5lu5.1.A    10.909    0.248  0.047   1.550 X-ray    0.000 HHblits  
 727dc2bec942506cc607e69d733669a23ba7ce1e  7p63.1.C    15.094    0.277  0.045   NA    EM       0.005 HHblits  
 56363b61cac3f3fc8a5a673fc3fe96d4def261ba  7p61.1.C    15.094    0.277  0.045   NA    EM       0.005 HHblits  
 665e043ee2ce3c70854eb3baae17e70a0b155609  7t2r.1.A    23.077    0.291  0.045   NA    EM       0.000 HHblits  
 b2fa2302d25ec143aa796b7c1f8744fe527191ce  7t30.1.A    23.077    0.291  0.045   NA    EM       0.000 HHblits  
 828161502099a491aea7ab1c6f224178ff9e8d8b  7nz1.1.E    15.094    0.275  0.045   NA    EM       0.004 HHblits  
 6db06c097e4e9c13cce9cf6e9f366a097765971b  2vpz.1.A     7.143    0.230  0.048   2.400 X-ray    0.001 HHblits  
 de18d1f4d2cfd56f3c62b99978f3c0fa293bd7a4  2vpx.1.D     7.143    0.230  0.048   3.100 X-ray    0.001 HHblits  
 1f965f3be0f06c3c780f5adf9ad9ad16e413fbb9  8e9g.1.G    18.868    0.272  0.045   NA    EM       0.001 HHblits  
 9ad3646a0e5e940c88fb690524b8e6e137170344  6btm.1.B    18.868    0.272  0.045   3.400 EM       0.001 HHblits  
 37efc8a8865ab4b8add34ec38c317b593476d52d  7b04.1.B    13.208    0.272  0.045   2.970 X-ray    0.001 HHblits  
 8b61ba1d3197b128bc3d0ed57382529b4f4a1959  7b04.2.B    13.208    0.272  0.045   2.970 X-ray    0.001 HHblits  
 dab7587e1921814133b0f6f240aee9e4172eb2ed  6f0k.1.B    17.308    0.281  0.045   NA    EM       0.000 HHblits  
 432834072504a2fe5404484db982865f0260054e  2ivf.1.A    16.981    0.264  0.045   1.880 X-ray    0.001 HHblits  
 288d15e401a31e16f5062a2ade4729004c19b295  5ojn.1.A     7.547    0.257  0.045   1.800 X-ray    0.003 HHblits  
 b8afc0d0419ce4c7bcba34d834e3b3e3a566e51a  5oj7.1.A     7.547    0.257  0.045   1.580 X-ray    0.004 HHblits  
 88958e2a628af1ad27b6001e19ed96313e41b4ed  4v4c.1.A    18.868    0.247  0.045   2.350 X-ray    0.000 HHblits  
 f7491d161acf03b3624f15e51ca69845cf6f5bf7  6lod.1.B    15.385    0.258  0.045   NA    EM       0.000 HHblits  
 758ed45684be3246f37040dddc51e5898a17e03b  5t5i.1.B    15.686    0.268  0.044   1.900 X-ray    0.001 HHblits  
 563a115f290bc6613878aae09c44c22b6968dbf0  7bkb.1.L    11.321    0.238  0.045   NA    EM       0.003 HHblits  
 36123b2a9612dac52bb84e7b235baa9dcb84a45b  3ir7.1.A    11.321    0.236  0.045   2.500 X-ray    0.000 HHblits  
 e14f643fdb010f4c1a384a4652dbe963c2e33044  1r27.4.A    11.321    0.236  0.045   2.000 X-ray    0.000 HHblits  
 4478941184d8f4f0373bcce3be7b2dfe6c8f5340  3egw.1.A    11.321    0.236  0.045   1.900 X-ray    0.000 HHblits  
 03857e7af19741cef8d31e4e85fa0eafe2b66ee4  3ir5.1.A    11.321    0.236  0.045   2.300 X-ray    0.001 HHblits  
 94d8e430d1517e45493e3cbd389119e267b8180d  1q16.1.A    11.321    0.236  0.045   1.900 X-ray    0.000 HHblits  
 926c309899227f62d57fadf1673bb1d0daefe4e5  3ir6.1.A    11.321    0.236  0.045   2.800 X-ray    0.000 HHblits  
 8ce158c6e9c00f1fbeeb417a51545674aab2a667  4ga5.1.A    20.408    0.291  0.042   3.250 X-ray    0.009 HHblits  
 93321f8da38ed6f8634f1b81599c42bed3b98bcd  4ga6.1.A    20.408    0.291  0.042   2.210 X-ray    0.009 HHblits  
 77f8ecd249be3ad77a5b4642ad3e4e4fef39437a  7ak5.1.G    22.000    0.268  0.043   NA    EM       0.000 HHblits  
 051f217f0768829eca8c36d8f51e3ad0747ab122  6qcf.1.C    22.000    0.265  0.043   NA    EM       0.000 HHblits  
 3a393944ab1df79e5fa52e927cb113fe8df67d3a  6qc5.1.C    22.000    0.265  0.043   NA    EM       0.000 HHblits  
 2727c7adad63863586019841c00f79a2ec331c59  7v2c.1.L    20.000    0.265  0.043   NA    EM       0.000 HHblits  
 5a7eae58417a40f37e8286fdb1982f95bd4da46a  7qsd.1.G    22.000    0.265  0.043   NA    EM       0.000 HHblits  
 621d015f1f8607e47620bc05fc63930009014b70  7dgr.10.A   22.000    0.265  0.043   NA    EM       0.000 HHblits  
 99b8402be35e289f6da71d92bed503ed2ba171e5  5o31.1.8    22.000    0.265  0.043   4.130 EM       0.000 HHblits  
 e0f7da856c1bd7b43a55b1083c73a90cf0c79aad  5xtb.1.L    20.000    0.263  0.043   NA    EM       0.000 HHblits  
 0bd0aa7a80d43f02ca0f6c7237eeab62cd8b942e  6zr2.1.G    22.449    0.272  0.042   3.100 EM       0.000 HHblits  
 adaf7d074d70147f5e0c2796bb94998acff2e3cf  6g72.1.G    22.449    0.272  0.042   NA    EM       0.000 HHblits  
 15fd97a9e783768766c057bb4b8b1f4f7ffe499d  7ak6.1.G    22.449    0.272  0.042   NA    EM       0.000 HHblits  
 fdfc45596b9a37e666081ff9381730ff8fe0b14d  8b9z.1.G    20.408    0.269  0.042   3.280 EM       0.000 HHblits  
 22e0574cbe7ec8b9eba7761249e6df10bf9eeb87  8ba0.1.G    20.408    0.269  0.042   3.680 EM       0.000 HHblits  
 49c1d59471f2b894257acbe746eb9275ea3217b5  7vxu.1.L    20.408    0.269  0.042   NA    EM       0.000 HHblits  
 e0cff716d2eb8db29206be8cf662d8f96aada0d0  5gpn.24.A   20.408    0.265  0.042   NA    EM       0.000 HHblits  
 f3f0db22ef6b6f7bbd103c7b7a8bcdaf92b899eb  7zd6.1.4    22.449    0.265  0.042   NA    EM       0.000 HHblits  
 b22b9018cd2f2020e217df7a9c57f59972c62851  6zk9.1.C    22.449    0.265  0.042   NA    EM       0.000 HHblits  
 6fe282a0a3b8513ae78089c7f10b5a1763a5f489  5g4f.1.A     8.163    0.257  0.042   7.000 EM       0.006 HHblits  
 673ca89d8e08c3f0334c216e293ee3ed83c38640  5g4f.1.B     8.163    0.257  0.042   7.000 EM       0.002 HHblits  
 77d7c57af8edd604312284fca86f96cc795bc233  5g4f.1.C     8.163    0.257  0.042   7.000 EM       0.006 HHblits  
 a48247a5c302896fd0cc161a69b3ea4821500767  5g4f.1.D     8.163    0.257  0.042   7.000 EM       0.002 HHblits  
 b70c3eaa9ae8ee5215bf02400479266b3c0102d0  5g4f.1.E     8.163    0.257  0.042   7.000 EM       0.004 HHblits  
 a0621c518d7e165ab6f6664f3f7f956c14ed0ea2  5g4f.1.F     8.163    0.257  0.042   7.000 EM       0.006 HHblits  
 adcd09751a9f810dcf161a415418bd129d8718bf  7tgh.58.A   18.750    0.272  0.041   NA    EM       0.000 HHblits  
 796bc0abc2ba3019e3b96288a71a28e435d7fc52  7ar7.1.G    21.277    0.281  0.040   NA    EM       0.000 HHblits  
 eee7373907327e2df451932b528fff532410d3c6  7aqr.1.F    21.277    0.281  0.040   NA    EM       0.000 HHblits  
 6843b25d0c2a1159e9c2c93c23199f434e72f4ce  7a23.1.O    21.277    0.281  0.040   NA    EM       0.000 HHblits  
 16ef1ea7179dfe8d4f43261a3dd17c32544e78fb  7ar8.1.G    21.277    0.281  0.040   NA    EM       0.000 HHblits  
 c235299099d06c250aff6e4f941673de2b454704  1kqf.1.A    16.667    0.257  0.041   1.600 X-ray    0.000 HHblits  
 301978235f8a1a21d70f304946099ce28c28cdf5  6x89.1.H    19.149    0.272  0.040   NA    EM       0.000 HHblits  
 9f8a391cc9d89a1fdb9ef8ccbc6ccdba601c2d7c  8e73.55.A   19.149    0.272  0.040   NA    EM       0.000 HHblits  
 ebd9ff0584ae336cd9e1002397209ede43af26fc  6yj4.1.G    17.021    0.262  0.040   NA    EM       0.000 HHblits  
 a733fed9f483cf7127d3c32f38d27ecfe8e62995  6rfs.1.A    17.021    0.262  0.040   4.040 EM       0.000 HHblits  
 72e42a247f989b95e32f06bf52f9b266eb006772  6rfq.1.A    17.021    0.262  0.040   3.300 EM       0.000 HHblits  
 54aeb5f50835d624bb286f41a6fc1a2c196fcdfd  6gcs.1.A    17.021    0.262  0.040   4.320 EM       0.000 HHblits  
 8cfdfea486b3cbbbd108828595c9323bca590c98  7arc.1.F    12.766    0.252  0.040   NA    EM       0.000 HHblits  
 477adc39617a7f164736610fc468fa44e732ac30  7zm7.1.I    17.021    0.251  0.040   NA    EM       0.000 HHblits  
 99231871bf2a0c082d3dc46359914ef9dd91b909  6s6y.1.B     4.255    0.230  0.040   3.100 X-ray    0.000 HHblits  
 af60b6c51b3ca6efaf5bf291d7fb6a916436f689  3fj1.1.A    17.500    0.297  0.034   1.750 X-ray    0.000 HHblits  
 11a2cdfe6956ef4e05158c26736427756a2dd14a  3eua.1.A    20.513    0.297  0.033   1.900 X-ray    0.000 HHblits  
 c38d2272b719ee3058d6a52d14f84def5648c22a  2a3n.1.A    23.684    0.298  0.033   1.230 X-ray    0.000 HHblits  
 384b5bf941c977a853f60d65d496d4f7a2be2659  5cup.1.A    29.630    0.380  0.023   2.100 X-ray    0.000 HHblits  
 d4a14e6d82ab6a72a790927e1bf2dc6090c75970  5cuo.1.A    29.630    0.380  0.023   1.544 X-ray    0.000 HHblits  
 2c5090191bde8d0020b41bf7cb01790bfea566b9  1wlf.1.A    42.308    0.392  0.022   2.050 X-ray    0.000 HHblits  
 607905f1d6c552b6c844116026e38c19627135d2  5e7p.1.A    18.519    0.323  0.023   2.507 X-ray    0.000 HHblits  
 c235083a847bc62acb203cdc434c7b7360cffe84  7dvc.1.A    14.815    0.316  0.023   1.705 X-ray    0.000 HHblits  
 6b88e71259ee23ce268deab05d1792ac62fc5e22  7dvc.5.A    14.815    0.316  0.023   1.705 X-ray    0.000 HHblits  
 395d484326663c7712d58d7474bc99aaa7ecff27  7dvh.2.A    19.231    0.336  0.022   1.698 X-ray    0.000 HHblits  
 b9e440e8fd30423610e95d8294e49c84e9f7357f  7dvh.1.A    19.231    0.336  0.022   1.698 X-ray    0.000 HHblits  
 fe030e08733397e6938c8b75f20ce110655aca0c  7dvh.4.A    19.231    0.336  0.022   1.698 X-ray    0.000 HHblits  
 c54941cf05cba0a056efbe9eb73d0f0fc56e368f  2pjh.1.B    22.222    0.306  0.023   NA    NMR      0.000 HHblits  
 db6b0b6a5395fe57405c599f83d09d642f60629c  7du7.1.A    19.231    0.331  0.022   1.201 X-ray    0.000 HHblits  
 198b0801d6eb426c8fa6b5fc0f91740a648e0674  7dvf.1.A    15.385    0.323  0.022   1.209 X-ray    0.000 HHblits  
 bcd5d657632072e41950036afadbb319025f17d1  6hd3.1.A    23.077    0.323  0.022   2.800 X-ray    0.000 HHblits  
 dd91b3b35d7ccbef3c2c2d5754ac48f892cd287e  7dxy.1.A    20.000    0.347  0.021   1.400 X-ray    0.000 HHblits  
 e2fd235951942f7f72452381febf046a6165efd2  7dxx.1.A    20.000    0.347  0.021   1.403 X-ray    0.000 HHblits  
 0df7fd87f8d045c0c4023e334304fa8dc8930c6d  7dxx.1.B    20.000    0.347  0.021   1.403 X-ray    0.000 HHblits  
 fc6f57c5cb8277a08270e162db7896e49ab65c03  7dg9.1.A    24.000    0.341  0.021   1.602 X-ray    0.000 HHblits  
 664cec6d7ee3810583e7d0b00623b90b50d0b558  7di1.1.A    20.000    0.339  0.021   2.097 X-ray    0.000 HHblits  
 4c372540eeaf18d83edb224b5b3e122dcf990d44  4rv0.1.A    23.077    0.308  0.022   1.998 X-ray    0.000 HHblits  
 df25e035f0119760fed7421136829f49aff7f1d4  3qc8.1.A    23.077    0.308  0.022   2.200 X-ray    0.000 HHblits  
 cba3ec46c356eaec87a70c8cd7c4824414efd380  5epp.1.A    23.077    0.308  0.022   1.880 X-ray    0.000 HHblits  
 1ceba7dfa6ae7af0588145047c953c90471395a5  5glf.2.A    23.077    0.308  0.022   2.250 X-ray    0.000 HHblits  
 094923ca48cf22ffed773e1286ddcc4fcf27ec2b  5glf.3.A    23.077    0.308  0.022   2.250 X-ray    0.000 HHblits  
 a2d75d12e6ebbd41853f8c0c216cd854095579ac  5glf.1.A    23.077    0.308  0.022   2.250 X-ray    0.000 HHblits  
 0f625852b7a423f979461a6d62cf909d40097711  5glf.4.A    23.077    0.308  0.022   2.250 X-ray    0.000 HHblits  
 ae6e7aed5d4c1f405375a454a332209f45816aa0  5b6c.1.A    23.077    0.308  0.022   1.550 X-ray    0.000 HHblits  
 5c26de8ba40b38d8de1a3c551ce21308d3186e31  5x4l.1.A    23.077    0.308  0.022   2.402 X-ray    0.000 HHblits  
 b6686c824dded3cb86c19b57f290445dbbd20461  5x4l.2.A    23.077    0.308  0.022   2.402 X-ray    0.000 HHblits  
 e2cc50dc6c47438df3dd70e3868ed894852d58ad  3tiw.1.A    23.077    0.308  0.022   1.802 X-ray    0.000 HHblits  
 b3ccee1bd9c174bfb1f21e6e959cfd696e2f8726  3tiw.2.A    23.077    0.308  0.022   1.802 X-ray    0.000 HHblits  
 00a6dee1c420c7d160da5e03e0ebc7ff2cfeed8e  4kdl.1.A    23.077    0.308  0.022   1.810 X-ray    0.000 HHblits  
 616f5c6a5229b582b8cb07c7c865bfa475b5a861  4kdi.2.A    23.077    0.308  0.022   1.860 X-ray    0.000 HHblits  
 59b97e0553bacedb8f07c57432479178512723dd  4kdi.1.A    23.077    0.308  0.022   1.860 X-ray    0.000 HHblits  
 d3e4586657bff7b44c4a121ce696806cb9de44fd  3qwz.1.A    23.077    0.308  0.022   2.000 X-ray    0.000 HHblits  
 8c4882351ff43467d2349a2d6ed050a0d87747c9  3ir5.1.A    22.222    0.277  0.023   2.300 X-ray    0.000 HHblits  
 0be0d9eac1c53de0a8146467baf03ea2d27007a8  1q16.1.A    22.222    0.277  0.023   1.900 X-ray    0.000 HHblits  
 a8e82d235ce0d62109578ffdf5f6332b4004b620  3egw.1.A    22.222    0.277  0.023   1.900 X-ray    0.000 HHblits  
 cf617edb7ebab56b1666818a1956dbd0f55d04ab  3ir6.1.A    22.222    0.277  0.023   2.800 X-ray    0.000 HHblits  
 e9a75fc9edb3011fa698168e04622d76ababf20c  7dxu.1.B    20.000    0.336  0.021   2.314 X-ray    0.000 HHblits  
 71288cd59d7d2f7aabae03006ec3f7c4cd5809e0  7dxu.1.A    20.000    0.336  0.021   2.314 X-ray    0.000 HHblits  
 de222bdd767dd33073b4be10c104243d58daddd1  7dxu.2.B    20.000    0.336  0.021   2.314 X-ray    0.000 HHblits  
 4b07ef371b8a1446bcc9dfb64806cebab6f664ef  7dxr.1.B    20.000    0.336  0.021   1.600 X-ray    0.000 HHblits  
 818d73714013760c2b656d47f773772b756b08d9  7dxr.1.A    20.000    0.336  0.021   1.600 X-ray    0.000 HHblits  
 4979e18a7f38cddb4772aa5ed91548fddf9b066d  7dxr.2.B    20.000    0.336  0.021   1.600 X-ray    0.000 HHblits  
 17fe5eafe6b6771f5b535c75dd4d5eb8982d7180  7dxt.1.A    20.000    0.336  0.021   1.800 X-ray    0.000 HHblits  
 de391fb20927e66777fd5f47e04c8e43250d53ad  7dxs.1.A    20.000    0.336  0.021   2.102 X-ray    0.000 HHblits  
 e98a156faf2d88f3010c3e8a4c454e6d45289278  7dxs.1.B    20.000    0.336  0.021   2.102 X-ray    0.000 HHblits  
 7f7b94bae5587da20ee773fd0c1de8a6829769d1  7dxs.2.A    20.000    0.336  0.021   2.102 X-ray    0.000 HHblits  
 5cf33b421383d5b7ac06a4c3746ea7941e7bcc50  7dxs.2.B    20.000    0.336  0.021   2.102 X-ray    0.000 HHblits  
 28f8d414fc5dc6b3f4750fe5e864fb01087ba619  7du7.1.A    20.000    0.336  0.021   1.201 X-ray    0.000 HHblits  
 e6362453085611ff531f5f7272be949e1b563051  7dww.1.A    19.231    0.305  0.022   1.802 X-ray    0.000 HHblits  
 f8281a0633ca55f703eae810e1e7e072117f3d41  7dww.2.A    19.231    0.305  0.022   1.802 X-ray    0.000 HHblits  
 d3b041935aaed44e76c2509fdd4fe372a1b2b6ef  7wbb.1.A    19.231    0.305  0.022   NA    EM       0.000 HHblits  
 9cb1e1d4eb3dd66c5423e76632a5eeeee0c3f571  7wbb.1.B    19.231    0.305  0.022   NA    EM       0.000 HHblits  
 bc8a0d43cb8fb753b2ef22ba1832cccb7a1d8850  7wbb.1.C    19.231    0.305  0.022   NA    EM       0.000 HHblits  
 d53ac37f0851f0cd67e0f46c48e41b15c2ddf58d  7wbb.1.D    19.231    0.305  0.022   NA    EM       0.000 HHblits  
 392315b1f20614e442f157e1bea2c38512c34aec  7wbb.1.E    19.231    0.305  0.022   NA    EM       0.000 HHblits  
 18c0b2c319fbedb0e8ee1f43fc2d39322d992ddc  7wbb.1.G    19.231    0.305  0.022   NA    EM       0.000 HHblits  
 cfac47188d983d92a3678dc53918ebbacbca2a49  7dxw.1.A    16.000    0.333  0.021   1.509 X-ray    0.000 HHblits  
 4cb443916d6c996a3f83eee679849f61ab7693b3  7du6.1.A    20.000    0.331  0.021   1.600 X-ray    0.000 HHblits  
 ae0b83e7564dd5e4b7bb61c8a797241786c97eba  7di1.1.A    20.000    0.328  0.021   2.097 X-ray    0.000 HHblits  
 4cad406c507eb1f4eaabbd57027e1c3ff88d894a  7di0.1.A    20.000    0.328  0.021   1.600 X-ray    0.000 HHblits  
 72fc6e6f09c12763e4a5d704a3d11f5cd969ff22  7di0.2.A    20.000    0.328  0.021   1.600 X-ray    0.000 HHblits  
 bc23d4e7bd67a7251f862b2cb285376ff9f81986  7di0.3.A    20.000    0.328  0.021   1.600 X-ray    0.000 HHblits  
 4335b4633f722e14b0705677de0599a85822f953  7dxz.1.A    16.000    0.328  0.021   1.900 X-ray    0.000 HHblits  
 83bcb0e0f4a86bb3b05e36e11d7defc9e86f9e2f  7dxz.2.A    16.000    0.328  0.021   1.900 X-ray    0.000 HHblits  
 4061bcb6527656b3e8fa3b3c38f42152f0b72eb7  7dxz.2.B    16.000    0.328  0.021   1.900 X-ray    0.000 HHblits  
 53f80aace79e6a3e66d3aa3c9adce4a739dc58f7  7dxz.3.A    16.000    0.328  0.021   1.900 X-ray    0.000 HHblits  
 d85ddafd2f2dda9ae10e9a570934374b9934ed8a  7dyc.1.A    16.000    0.328  0.021   2.300 X-ray    0.000 HHblits  
 c584849c90da9df2ad1ef4175e0e9fba66b79b7e  7dyc.2.A    16.000    0.328  0.021   2.300 X-ray    0.000 HHblits  
 6b25d5d3233bc6aa60651347cc29da930a9c2900  7dyc.3.A    16.000    0.328  0.021   2.300 X-ray    0.000 HHblits  
 941eeb6e5f9f9edf40695ac035f0ccb010441a7a  7dvf.1.A    16.000    0.325  0.021   1.209 X-ray    0.000 HHblits  
 4b11a97274735523270f7c5f8fc04bfcf639832c  1cz4.1.A    11.538    0.292  0.022   NA    NMR      0.000 HHblits  
 2a3943ba60ea1b7c36a06705f3bb6d0d0d9a64c6  1cz5.1.A    11.538    0.292  0.022   NA    NMR      0.000 HHblits  
 9d70c95a224a42a3271edd642a88187624bfe2d3  7dvc.1.A    16.000    0.320  0.021   1.705 X-ray    0.000 HHblits  
 0c9138bd91e18db23ec678a0bdd8aec9b81cf2fe  7dvc.5.A    16.000    0.320  0.021   1.705 X-ray    0.000 HHblits  
 df60ca9529762a6720dce5c08b4c0eb22ebcf22e  7dxv.1.A    16.000    0.317  0.021   2.301 X-ray    0.000 HHblits  
 a9931ac7979e13252624d256694dba030d4f68e6  7dxv.1.B    16.000    0.317  0.021   2.301 X-ray    0.000 HHblits  
 ef5c762eae1d0046af456c823261e5bfce54488e  7dg7.1.A    12.000    0.315  0.021   1.604 X-ray    0.000 HHblits  
 19327c25f61210b7d2c838f4be2b25cc55de6fb9  3o27.1.A    28.000    0.315  0.021   2.800 X-ray    0.000 HHblits  
 6c831bd57a8140e515760bd774f89b1c3052f1ee  3o27.1.B    28.000    0.315  0.021   2.800 X-ray    0.000 HHblits  
 711352216c053bc3c2e0c6ec190707fd5432cf10  3qq8.1.A    24.000    0.312  0.021   2.000 X-ray    0.000 HHblits  
 ffc542d64845bdec6edf65a9e123c9907bdd73c2  3qq7.1.A    24.000    0.312  0.021   2.650 X-ray    0.000 HHblits  
 92d7b9262a12eaf68e4b73ce7b44e4d9d52af191  7dbo.1.A    12.000    0.299  0.021   1.900 X-ray    0.000 HHblits  
 7aaf1a40d48940f85a2fc22d462532e8cf7731b1  7dbo.2.A    12.000    0.299  0.021   1.900 X-ray    0.000 HHblits  
 2fed884e48a89244576ba10746d334066a7c9677  1r27.4.A    20.000    0.275  0.021   2.000 X-ray    0.000 HHblits  
 a207d3d8d156699ab007357d653b5862e7fc2708  3ir7.1.A    20.000    0.275  0.021   2.500 X-ray    0.000 HHblits  
 781b199bc82dc076b976e2a55f8aac568a280490  1uhd.1.B    20.000    0.267  0.021   2.000 X-ray    0.000 HHblits  
 c69a3d195ffaee46b4ee0496f755816d58b3ad75  3plx.1.B     8.000    0.253  0.021   1.747 X-ray    0.000 HHblits  
 2310e76bb213edb3211f5acb153f7498f1cf9dfd  4aok.1.B    12.000    0.251  0.021   1.500 X-ray    0.000 HHblits  
 ae23e207cd337a4a37ba9828901b308518d982b2  4aok.1.D    12.000    0.251  0.021   1.500 X-ray    0.000 HHblits  
 e49775c1490c61e6510a171ba17bc256ff2565e4  5ls7.1.L    12.000    0.251  0.021   1.160 X-ray    0.000 HHblits  
 4d9698cef58824402e6e9af85dba5a5fe0fad576  2pq4.1.B    31.818    0.348  0.019   NA    NMR      0.000 HHblits  
 b4e10bae9539b6f009ef46ef85f9a1c1513c4e99  1g8j.1.A    16.000    0.240  0.021   2.030 X-ray    0.000 HHblits  
 3a44c60742f86e7b990349f473f18d7f401fd938  1uhe.1.B    20.833    0.269  0.021   1.550 X-ray    0.000 HHblits  
 2278a745ff1b6b6888f1e69b2a43211d7b3cc73a  1g8k.1.A    16.667    0.244  0.021   1.640 X-ray    0.000 HHblits  
 a7984740d4879630b02548d46cdd96780d34d747  6adq.1.L    33.333    0.378  0.015   NA    EM       0.000 HHblits  
 7c588c7cf48c48ce509a50c858505c273b703dd3  7rh5.1.V    33.333    0.378  0.015   NA    EM       0.000 HHblits  
 524b4091d65b2bac51345de090696959626f8fdd  6hwh.1.A    33.333    0.378  0.015   NA    EM       0.000 HHblits  
 d780218165db675daefb69a2704531e16b6420c3  7e1v.1.P    38.889    0.374  0.015   2.680 EM       0.000 HHblits  
 56bd3d15b86f0895df1d2d57a2ebfea74b86d54c  6rqf.1.D    21.053    0.319  0.016   NA    EM       0.000 HHblits  
 96399cdbe7f2ca7921897a825b80149edb65bd6e  6rqf.1.L    21.053    0.319  0.016   NA    EM       0.000 HHblits  
 1749fd80322ff9fea0ad6c8706224500b1c4844b  7qrm.1.D    21.053    0.319  0.016   NA    EM       0.000 HHblits  
 fef603040aa1c766aba19d091f22788c94d9f06b  2qjp.1.C    22.222    0.296  0.015   2.600 X-ray    0.000 HHblits  
 2b337bac5c648cfad93d88a824f56be3fcb5ef5b  2fyn.1.C    22.222    0.289  0.015   3.200 X-ray    0.000 HHblits  
 44fc5f88e395968f3849b0fd29adcbc6b759cc34  2fyn.2.C    22.222    0.289  0.015   3.200 X-ray    0.000 HHblits  
 0d79fe6f96140d6690e00402c6b3ecdc1e3a2fce  2qjy.3.F    22.222    0.289  0.015   2.400 X-ray    0.000 HHblits  
 16dcc2a309d5a32867a0db5cb84fe8d4492d0307  5kli.1.C    22.222    0.289  0.015   2.996 X-ray    0.000 HHblits  
 fb0cfb2835b8e54aca4b77b23405f7f01738a472  5kkz.1.C    22.222    0.289  0.015   2.970 X-ray    0.000 HHblits  
 2c36dc9671d5bb377b356cb956055968afd92176  7tce.2.F    22.222    0.289  0.015   3.850 X-ray    0.000 HHblits  
 7a0c7f829f47b0ce60a0db25762948d69feeb5d3  7tlj.1.C    22.222    0.289  0.015   NA    EM       0.000 HHblits  
 7b77f32f749c5b60e3026421c84e88a33846a337  8asi.1.E    22.222    0.289  0.015   NA    EM       0.000 HHblits  
 57eb2a2db15bb3b871e3764334af68ad9ea3b933  8asj.1.E    22.222    0.289  0.015   NA    EM       0.000 HHblits  
 e1ce64a6f60f3765ff7145e4af38fdcfa4810fe1  8asi.1.A    22.222    0.289  0.015   NA    EM       0.000 HHblits  
 9cfe76dfaf77990d51e4e5daef81eb7650aa5fb0  6nin.1.C    22.222    0.289  0.015   3.600 X-ray    0.000 HHblits  
 1fb4933752bfaa1b900961ad8234fe638bfdea0c  2ybb.1.b    10.526    0.246  0.016  19.000 EM       0.000 HHblits  
 94d624b8827caddd7478df3db8f0838b739acd27  1be3.1.E    10.526    0.246  0.016   3.000 X-ray    0.000 HHblits  
 29f740c2d4fb412341680baea872f4d7f86c0226  1bgy.1.P    10.526    0.246  0.016   3.000 X-ray    0.000 HHblits  
 29ec881ad57047f1c1d8aacbde3cc346412262db  1l0n.1.E    10.526    0.246  0.016   2.600 X-ray    0.000 HHblits  
 b72319b88eb8d66f3906a1b08f18a485f84c4b9a  1l0l.1.E    10.526    0.246  0.016   2.350 X-ray    0.000 HHblits  
 c603aeea6ec471d65e4dfb750f047dc0fb372c3b  1ntk.1.E    10.526    0.246  0.016   2.600 X-ray    0.000 HHblits  
 1757bb234499bcf5de0b03167ac8f65aad568066  1sqb.1.E    10.526    0.246  0.016   2.690 X-ray    0.000 HHblits  
 4b629e6c762f01384827b6915d04207c911fb22b  2fyu.1.E    10.526    0.246  0.016   2.260 X-ray    0.000 HHblits  
 9d5b42538e54fe7c6d71e53b885db9179743453c  1ntm.1.E    10.526    0.246  0.016   2.400 X-ray    0.000 HHblits  
 392ac60740081188748eec787b471e936414ab8b  5klv.1.P    10.526    0.246  0.016   2.652 X-ray    0.000 HHblits  
 951aeb80cde125df92717ec2702fe2d6631aba60  5okd.1.E    10.526    0.246  0.016   3.100 X-ray    0.000 HHblits  
 3c7cec861c99269ecbffe4ee2f473deb10c5ba40  6nhg.1.E    10.526    0.246  0.016   2.800 X-ray    0.000 HHblits  
 6ee6f2e163042a9aac94b1456adbb312f47dc962  1sqp.1.P    10.526    0.246  0.016   2.700 X-ray    0.000 HHblits  
 fad343fc3639477b5ea6b4144695ce95acae8466  1sqq.1.P    10.526    0.246  0.016   3.000 X-ray    0.000 HHblits  
 604ce4f4485fe36a27ecb390bf41c20868ceb5b2  1sqv.1.E    10.526    0.246  0.016   2.850 X-ray    0.000 HHblits  
 8eee142286444a300313ce269c512ce64b5faf7d  7dgs.60.A   10.526    0.246  0.016   NA    EM       0.000 HHblits  
 4fe75af23d483a957d17b87cafc17686b0cf5007  7dgs.50.A   10.526    0.246  0.016   NA    EM       0.000 HHblits  
 189637ba7fa200aad0a203d6b01450e550edc667  7dgr.60.A   10.526    0.246  0.016   NA    EM       0.000 HHblits  
 e2677d22c2cc224a4a79727ec84692659b0ce250  7tz6.1.P    10.526    0.246  0.016   NA    EM       0.000 HHblits  
 d92e8e01f5b201055cd707bd532451dd3d9540fe  7tz6.1.E    10.526    0.246  0.016   NA    EM       0.000 HHblits  
 eac6d5ae650073b15e77916390f7d0845dc5a950  7o37.1.E    10.526    0.246  0.016   NA    EM       0.000 HHblits  
 2529a369c9327a4ba366d26031087ad4f866404b  7o37.1.O    10.526    0.246  0.016   NA    EM       0.000 HHblits  
 0d5bbaa0de3d82b186d13d8b99243547d1746890  7o3c.1.E    10.526    0.246  0.016   NA    EM       0.000 HHblits  
 57c2675fe4a23bfa3cb8006509e2cf5d896611b3  7o3c.1.O    10.526    0.246  0.016   NA    EM       0.000 HHblits  
 e7e5ffbb2320069c01990fcf3c35c0391301e4ba  7o3h.1.E    10.526    0.246  0.016   NA    EM       0.000 HHblits  
 17484b6fc9782b62e2bcb61fde010ca02b44a5a3  7o3h.1.O    10.526    0.246  0.016   NA    EM       0.000 HHblits  
 e1b2e17c66271211d025fc488bf4b70eb05c6abb  7zxy.1.D    23.529    0.314  0.015   NA    EM       0.000 HHblits  
 991d6667b07af2d231e0847ca37bfa902a80be52  7zxy.1.L    23.529    0.314  0.015   NA    EM       0.000 HHblits  
 180c9625d7986edf5c85b50e3810694cd588869e  7r0w.1.L    23.529    0.314  0.015   NA    EM       0.000 HHblits  
 78bda5137b216cd91a393aec1a688e61dc8b2809  7r0w.1.Q    23.529    0.314  0.015   NA    EM       0.000 HHblits  
 c5741d92173ad1616e8e831f9892eda37e2c354f  1q90.1.E    18.750    0.354  0.014   3.100 X-ray    0.000 HHblits  
 d089ca27aa18cf1e08efec146982ea2d295b7720  2qjk.1.C    23.529    0.298  0.015   3.100 X-ray    0.000 HHblits  
 6d9bc423387a01c67d4964370fcea431f0d25cf0  5j8k.55.A   11.111    0.252  0.015   NA    EM       0.000 HHblits  
 ac45d9ce0941897ebb9e84da9eb3cc7f6755ff0f  6q9e.1.E    11.111    0.252  0.015   NA    EM       0.000 HHblits  
 e984293c128d7bdf88925ab880d2aced29f79645  6q9e.1.O    11.111    0.252  0.015   NA    EM       0.000 HHblits  
 4d6e584a97c7f5ac671f77efcbe19a64c8d11dfd  6qc2.43.A   11.111    0.252  0.015   NA    EM       0.000 HHblits  
 cf2f6dc20dd129a0714134b30145ffe7aa917493  6qc2.33.A   11.111    0.252  0.015   NA    EM       0.000 HHblits  
 540398d48a6be83ab6f90b04dbb4bd64ac3664b6  6qbx.15.A   11.111    0.252  0.015   NA    EM       0.000 HHblits  
 febff29b6784c690250da707f82e82643df0f459  6qbx.5.A    11.111    0.252  0.015   NA    EM       0.000 HHblits  
 c4860635516673a8fd5bbc7b22d546b59159b289  6qc4.5.A    11.111    0.252  0.015   NA    EM       0.000 HHblits  
 0f574ff72946ddc817d4525f060c806f018eb8e1  6qc4.15.A   11.111    0.252  0.015   NA    EM       0.000 HHblits  
 da2a39efcd271fae866105938a3da64f0a69bbc6  6qc3.15.A   11.111    0.252  0.015   NA    EM       0.000 HHblits  
 a30f3b02ed0f0cd0fa76944ca668af980f3d8f43  6qc3.5.A    11.111    0.252  0.015   NA    EM       0.000 HHblits  
 ceb296b7d7798652dd19bbf55cafd9f4a976d4a4  1zrt.1.F    23.529    0.290  0.015   3.510 X-ray    0.000 HHblits  
 1456288f90e3b1cf347ac2e71ba2c5ae33722df6  1zrt.1.C    23.529    0.290  0.015   3.510 X-ray    0.000 HHblits  
 b4038fafccf8c324ed70b82dcc194c77caf4f9aa  8bpx.51.A   23.529    0.286  0.015   NA    EM       0.000 HHblits  
 ed091213f10c82ef780111cc3c94e6c818d96eed  8bel.1.I    23.529    0.286  0.015   NA    EM       0.000 HHblits  
 3a00de1efbbcea0874aa3ef96b0022cf6a166fe3  8bel.1.B    23.529    0.286  0.015   NA    EM       0.000 HHblits  
 e2257a23b4915b15087a3602ff09718b690b7cd1  1vf5.1.D    18.750    0.321  0.014   3.000 X-ray    0.000 HHblits  
 7d5f66bd6ed2d31ca92f0c8efd5a06857a337f51  1vf5.1.L    18.750    0.321  0.014   3.000 X-ray    0.000 HHblits  
 edd6ab0a63210a43c4cc9cff395cb7536aa9ed8a  2d2c.1.D    18.750    0.321  0.014   3.800 X-ray    0.000 HHblits  
 e95d9df09a9fd9f74807d118e51ad6f69778ab1c  2d2c.1.L    18.750    0.321  0.014   3.800 X-ray    0.000 HHblits  
 2b326937167c13f0c99418ff90d0e65e438c98dd  2e75.1.D    18.750    0.321  0.014   3.550 X-ray    0.000 HHblits  
 48beeaae95130aec1d11b5ad6e143f7872d5b7dd  2e76.1.D    18.750    0.321  0.014   3.410 X-ray    0.000 HHblits  
 85e44126ac89bfdafc667870d16b604a6c842df6  4pv1.1.L    18.750    0.321  0.014   3.000 X-ray    0.000 HHblits  
 a49ae841498b72299b51619e69f810866f5de02d  7jrg.1.E    25.000    0.308  0.014   NA    EM       0.000 HHblits  
 aa21afd0155a1b229c84fac2de2fdc2e9f0ed8db  5xte.1.C    17.647    0.259  0.015   NA    EM       0.000 HHblits  
 dc1b8cdae3533b2cfb6386e73a2d28d636b07922  7rjb.1.I    11.111    0.204  0.015   NA    EM       0.000 HHblits  
 462d0be3b5ec139eaac14766270b85960cac57a2  7rja.1.H    11.111    0.204  0.015   NA    EM       0.000 HHblits  
 210c4aaf449308c6819c368db190c1de8b4cc2e9  1kb9.1.E    11.111    0.193  0.015   2.300 X-ray    0.000 HHblits  
 61cce50fa54903135ac480223aeb609a6e6538be  6hu9.1.E    11.111    0.193  0.015   NA    EM       0.000 HHblits  
 8ae588546a362c915ddff35282148f93b14466c7  6t0b.1.O    11.111    0.193  0.015   NA    EM       0.000 HHblits  
 846f1b6b582a8100c3d4fe15f54770c6ffb585fb  6t0b.1.E    11.111    0.193  0.015   NA    EM       0.000 HHblits  
 1679a2fdaa2e84fe4c5e1ce27815404443336d24  6t15.1.E    11.111    0.193  0.015   NA    EM       0.000 HHblits  
 3ca11c450c41c1ab5b40abe19db9be7d21838b00  6t15.1.O    11.111    0.193  0.015   NA    EM       0.000 HHblits  
 81d1e61bc0afbd630d47fef1cf2fe5373e3f04b7  6ymx.1.Z    11.111    0.193  0.015   NA    EM       0.000 HHblits  
 acd4ee1a1f724fa675287951e0bb8bebe0e53bfe  6ymx.1.Q    11.111    0.193  0.015   NA    EM       0.000 HHblits  
 e740eca93ee7082c390bb166037c7488153e51b9  3h1h.1.O     5.882    0.235  0.015   3.160 X-ray    0.000 HHblits  
 d72bea4dfa1afc423936475ec67478ef19be3ae1  3h1i.1.E     5.882    0.235  0.015   3.530 X-ray    0.000 HHblits  
 88cc451e5e670a8e0b2db6452ca0d1569fbfbeab  3h1h.1.E     5.882    0.235  0.015   3.160 X-ray    0.000 HHblits  
 8c6d592c0fb65564f5d9db1020632eb23f8791de  3cwb.1.E     5.882    0.235  0.015   3.510 X-ray    0.000 HHblits  
 0dc4631466efc16065b0d1ff9fac760b8c04a5f6  3l75.1.O     5.882    0.235  0.015   2.790 X-ray    0.000 HHblits  
 75a3e295f45e7ee1c0b9192309c5ad34d9b25a40  3l75.1.E     5.882    0.235  0.015   2.790 X-ray    0.000 HHblits  
 1ab4d2939d944093a9b72b44f83cccb3ba4c7c99  4u3f.1.E     5.882    0.235  0.015   3.231 X-ray    0.000 HHblits  
 4c5a3910910636762f139e3660390f1c7da2ff19  4h44.1.D    20.000    0.324  0.013   2.700 X-ray    0.000 HHblits  
 3e3bd5040ff6b99105ff037054a54db7f5628afb  4ogq.1.L    20.000    0.324  0.013   2.501 X-ray    0.000 HHblits  
 17fee8dc986148f76ced0b8a8718af62578546b9  6giq.1.E    11.765    0.192  0.015   NA    EM       0.000 HHblits  
