# Supplementary material for: Metabolic capacity is maintained despite shifts in microbial diversity in estuary sediments
Source: ISME Commun. 2025 Oct 11;5(1):ycaf182. doi: 10.1093/ismeco/ycaf182 (PMC12687941; doi:10.1093/ismeco/ycaf182)
Supplement: Supplementary_Data_1_ycaf182 [file supplementary_data_1_ycaf182.zip › SWISS-MODEL/13_July_SF_Bin2_scaffold_20759_c1_11143024_1/templates.txt]

/----------------------------------------------------------------------------------------------------------\
|Template Search Results                                                                                   |
\----------------------------------------------------------------------------------------------------------/

      Project : ZxvF7q
        Title : 13_July_SF_Bin2_scaffold_20759_c1_1114-3024_1
      Created : today at 19:36
      Expires : April 12, 2023 at 19:36


/--------------------------------------------------------------------------------------------------------\
| Found Templates                                                                                        |
\--------------------------------------------------------------------------------------------------------/

                    ID                        Name    Seq ID  Seq Sim   Cov   Resolu  Method   GMQE  Found By 
--------------------------------------------------------------------------------------------------------------
 52e3cba5aab6129db91f33afaad0fd2db87ca337  7b04.1.B    41.234    0.403  0.969   2.970 X-ray    0.728 BLAST    
 d1747f961cccde8029a481e2fff307751bba5079  7b04.2.B    41.234    0.403  0.969   2.970 X-ray    0.718 BLAST    
 e35a2debac02720f8cc5f991941c802c939d794c  7b04.1.B    39.512    0.393  0.967   2.970 X-ray    0.719 HHblits  
 df0df817fd5e9d57a7a27e9b2717a609f7bdd0b2  7b04.2.B    39.512    0.393  0.967   2.970 X-ray    0.707 HHblits  
 f62831f703f8c6e8047f9dc4b992e9a0f32583d6  3ir5.1.A    22.086    0.310  0.769   2.300 X-ray    0.374 HHblits  
 7c05b839c3048062b3dda5ec0951df11100de142  3ir7.1.A    21.881    0.310  0.769   2.500 X-ray    0.358 HHblits  
 00291d6183e15489e8074e4a7fe98ccb2bce0e8f  1q16.1.A    21.881    0.310  0.769   1.900 X-ray    0.370 HHblits  
 785394e5ff35b6d8b733e43374e725758b22f39b  1r27.4.A    21.881    0.310  0.769   2.000 X-ray    0.375 HHblits  
 8cb1c75c59872ca52e8c83e67e449b63f40af2bd  3egw.1.A    22.222    0.312  0.764   1.900 X-ray    0.374 HHblits  
 bcf29d4eaad1a5cd504c34e05040537a201a38cd  3ir6.1.A    22.062    0.311  0.763   2.800 X-ray    0.357 HHblits  
 f2bf5a158c93193b350bbf4783e6cfd5413a0024  5e7o.1.A    24.615    0.323  0.715   2.400 X-ray    0.394 HHblits  
 440c726192b96be2b8c03d8d1eead78d2313c077  4ydd.1.A    24.396    0.323  0.715   1.860 X-ray    0.392 HHblits  
 86f88f8fc2a692b5451edf556d48c5e7dc3349c3  1kqf.1.A    17.056    0.284  0.673   1.600 X-ray    0.281 HHblits  
 708b7bd12b20f9e2b3fe68d364ba04899bc05d2f  6cz7.1.A    18.377    0.284  0.659   1.620 X-ray    0.334 HHblits  
 99be4fd5a66844d63ed492e20f6dc8de3441d934  2nya.1.A    17.317    0.283  0.645   2.500 X-ray    0.283 HHblits  
 2d23bc970b9267177b515c5509a9a53cd612e439  7l5i.1.A    21.500    0.300  0.629   1.733 X-ray    0.328 HHblits  
 4450391216c081246aec5194a4e47008fe007c5f  7l5s.1.A    21.500    0.300  0.629   2.089 X-ray    0.330 HHblits  
 49511f6799d9047714a205a81474793c04a15dca  1e18.1.A    20.455    0.302  0.623   2.000 X-ray    0.332 HHblits  
 aa0007342e2566e2baad119be030f37cf8d6bcd9  4dmr.1.A    20.455    0.301  0.623   1.900 X-ray    0.327 HHblits  
 795418b7f36afe132f218907ffbbf17050cb9224  1e60.1.A    20.151    0.299  0.624   2.000 X-ray    0.341 HHblits  
 4d380ef04c2d187473ba24db812f328bce06a41c  1e5v.2.A    20.506    0.302  0.621   2.400 X-ray    0.318 HHblits  
 05e182a3668e9fa8e4bc5be1baaabf1b4b1e1724  1dms.1.A    20.202    0.299  0.623   1.880 X-ray    0.330 HHblits  
 533e2564a018b9e5850333dd673f15f51de239c2  7qv7.1.L    19.437    0.303  0.615   NA    EM       0.265 HHblits  
 03a1acb98a097826d2f793c779de9d2bcd314415  7qv7.1.O    19.437    0.303  0.615   NA    EM       0.260 HHblits  
 981552a69bc13ff96626bd54a88e824ee7164aca  1tmo.1.A    18.020    0.288  0.619   2.500 X-ray    0.335 HHblits  
 79a7f5333d7f837f37e008e54bb370ab781c6bb8  1eu1.1.A    20.103    0.298  0.610   1.300 X-ray    0.321 HHblits  
 bfd318343fed90780d1cd4c422133d8374888e0e  1ogy.1.A    16.203    0.274  0.621   3.200 X-ray    0.257 HHblits  
 68e1f2a4b8d2d043186cfb8ebc549e84246732cc  2e7z.1.A    16.364    0.292  0.605   1.260 X-ray    0.294 HHblits  
 9cc685a9d9d74ea1e9bbc25ded8365625409602d  2v45.1.A    17.784    0.279  0.610   2.400 X-ray    0.306 HHblits  
 04aff32f8ef868ebb69181d6c77ad81e3f9b6532  2vpz.1.A    17.277    0.283  0.601   2.400 X-ray    0.308 HHblits  
 86e7f53fa4cf42c9de19fbe0963d31a4c02d6b51  2vpx.1.D    17.277    0.283  0.601   3.100 X-ray    0.305 HHblits  
 8390cc6877c6423537389aa66bfd058f2c360f85  1g8k.1.A    15.504    0.272  0.608   1.640 X-ray    0.282 HHblits  
 760a5a386869dd891ffc81978cf3e315ea206b42  1g8j.1.A    15.584    0.274  0.605   2.030 X-ray    0.279 HHblits  
 1520025d7d12426a01d76eee3b6b78588c667da3  1aa6.1.A    20.652    0.308  0.579   2.300 X-ray    0.311 HHblits  
 6b34ad60b4027377fc028d38c064420845247ceb  1fdo.1.A    20.652    0.308  0.579   2.800 X-ray    0.311 HHblits  
 5f6b58ca40ce4b7006336f509e5b98f00ae4cdd2  2iv2.1.A    20.652    0.308  0.579   2.270 X-ray    0.309 HHblits  
 3e2b08477d8d946089094ac160e3edc4c8307f43  7z0t.1.G    20.652    0.308  0.579   NA    EM       0.306 HHblits  
 14fb92c0cf3f7d07c434dd8757609e0273e8ac93  7bkb.1.F    18.817    0.298  0.585   NA    EM       0.279 HHblits  
 f7925480437fa3fe357cc13ec694336ab8fd7eb6  4aay.1.A    14.961    0.273  0.599   2.700 X-ray    0.275 HHblits  
 f7f11a39f512f3eeeebd41b09e00f0ef0c45a28a  2v3v.1.A    17.507    0.277  0.593   1.990 X-ray    0.306 HHblits  
 9cbbc4ca996bc27c544faaa7a349e9864a1d1004  5nqd.1.A    15.733    0.275  0.590   2.200 X-ray    0.270 HHblits  
 d237e7ea7d4511e5912e5cc2c142bc45e2749c5d  7e5z.1.A    17.857    0.295  0.572   NA    EM       0.248 HHblits  
 7778c87245c10619117c7b194c8a6df14d17d9aa  7vw6.1.A    18.560    0.298  0.568   NA    EM       0.292 HHblits  
 b16caea04c5d715f9db0fde46941e8acfe23ea7c  6tg9.1.A    16.992    0.285  0.564   3.240 EM       0.271 HHblits  
 1d81d2f07f3c43c596e708615285d6b473ff6275  2ivf.1.A    21.176    0.304  0.535   1.880 X-ray    0.307 HHblits  
 6f30e8c0466f6cb705fdf589771c3c019157b247  4ydd.1.A    25.938    0.336  0.503   1.860 X-ray    0.230 BLAST    
 376c20b9200e3a9bfd421067b8897973032efe23  5e7o.1.A    25.938    0.335  0.503   2.400 X-ray    0.229 BLAST    
 cd54eaeb3e935b88a3a5dc002d33eb5585b48516  7p63.1.C    12.821    0.262  0.552   NA    EM       0.257 HHblits  
 79d3401156bd8fb00753f98f3fbf1f11f8257faa  7p61.1.C    12.821    0.262  0.552   NA    EM       0.255 HHblits  
 67efe38247e61fde584798bb3827c2d01d5fcd8e  7nz1.1.E    12.821    0.260  0.552   NA    EM       0.257 HHblits  
 125be6351a9fe98258d625996cd258dd82bc771a  4v4c.1.A    16.327    0.285  0.462   2.350 X-ray    0.234 HHblits  
 acc38c2db743a583c97b220636a5e7296926048d  6lod.1.B    11.290    0.257  0.390   NA    EM       0.179 HHblits  
 c290de734c11dba2d6181d8a00552d12754543b4  6f0k.1.B    12.851    0.254  0.392   NA    EM       0.184 HHblits  
 62455838b2e4f5d749073f6675194976a2ff5954  7tgh.58.A   15.207    0.274  0.341   NA    EM       0.156 HHblits  
 8cae86799deab92194edb9b12ebfa91fca4e6591  6sdr.1.A    17.840    0.287  0.335   2.100 X-ray    0.155 HHblits  
 bd9ab9a5c8549c6a344550f76cc9112d05fe04ee  2ivf.1.A    30.928    0.357  0.305   1.880 X-ray    0.121 BLAST    
 88c09bc9f48c5f1f68e2da9b6946e62d88e3dc18  6sdv.1.A    16.901    0.282  0.335   1.900 X-ray    0.159 HHblits  
 90acdf1bf50ffa64c0decd73b195149c802f1db3  8bqg.1.A    16.355    0.276  0.336   1.946 X-ray    0.158 HHblits  
 581675ac6fe9d0b3e18273707f94925476e2db67  3o5a.1.A    18.483    0.282  0.332   1.720 X-ray    0.144 HHblits  
 0aaf65442cc07b5c9d9178cb318c838f1f89edf7  1h0h.1.A    15.421    0.270  0.336   1.800 X-ray    0.154 HHblits  
 fb5779ebcd5e8cdc64e25ebcfcd324e81fd77a77  6zr2.1.G    16.244    0.276  0.310   3.100 EM       0.133 HHblits  
 6cee2d013af7a35f18fe4ea538269107326532ef  6g72.1.G    16.244    0.276  0.310   NA    EM       0.132 HHblits  
 4b5cd9fb4d1c75f226aa1f2fb19d60f54fc72cb8  7ak6.1.G    16.244    0.276  0.310   NA    EM       0.132 HHblits  
 9c15ddc279e7ad47540114f29fc9c9a18394f310  7ak5.1.G    15.228    0.272  0.310   NA    EM       0.137 HHblits  
 c6c72c39076022273860d3a1bbe41a8fd5829bfa  3m9s.1.C    18.557    0.279  0.305   4.500 X-ray    0.158 HHblits  
 670cdcb06ef9ba660c9660f7841a38032f598db4  2fug.2.C    18.557    0.279  0.305   3.300 X-ray    0.142 HHblits  
 0f8773002266a0e0cca4ece83bc4a02c39f231f3  6zjl.1.C    18.557    0.279  0.305   NA    EM       0.153 HHblits  
 e6454877361310a6579d0f55d4cecce0ab1ae8bd  6q8o.1.C    18.557    0.279  0.305   3.605 X-ray    0.158 HHblits  
 c692f07c77ea66a656c44cfff1385dba8df1c993  6zjy.1.C    18.557    0.279  0.305   NA    EM       0.150 HHblits  
 7b9979eb8b0c57089455edf7caea1f525f70acde  6zjn.1.C    18.557    0.279  0.305   NA    EM       0.155 HHblits  
 1e8b36aaf7e73fc63cb3bbdeccd9fb624a0bc7fd  6ziy.1.C    18.557    0.279  0.305   NA    EM       0.152 HHblits  
 b63712199276b25c395d3a24fa1398c0b502bdb3  5t5i.1.B    13.830    0.277  0.296   1.900 X-ray    0.128 HHblits  
 f46b0dae183ea44372eaf810a1bbccc03e583f08  6qcf.1.C    15.426    0.273  0.296   NA    EM       0.121 HHblits  
 327341e92246deede2c20888c58f947e625ce31d  6qc5.1.C    15.426    0.273  0.296   NA    EM       0.121 HHblits  
 8b0f0aeba56b91a15274f31b22cbf092ff2f6f6b  7dgr.10.A   15.426    0.273  0.296   NA    EM       0.122 HHblits  
 4675b1bc31acdf65108ab1b9ec8570d369ac00c9  5o31.1.8    15.426    0.273  0.296   4.130 EM       0.120 HHblits  
 2f78fb5130d0140af7da1ec82f77407dc13b0741  7zd6.1.4    15.426    0.272  0.296   NA    EM       0.127 HHblits  
 001b41b42a33f9b4b28d45797897336655fd608e  5xtb.1.L    15.426    0.269  0.296   NA    EM       0.113 HHblits  
 7527f8925d611544c417d375341c7c65030c3309  5gpn.24.A   16.043    0.272  0.294   NA    EM       0.113 HHblits  
 7159dfd81bdcbb9568f03220aac8c1adc4a7be5e  7qsd.1.G    14.894    0.268  0.296   NA    EM       0.126 HHblits  
 7832b3d4503d59cebeece169c76b43b5fb415cc5  6zk9.1.C    15.508    0.271  0.294   NA    EM       0.126 HHblits  
 c29cd98b051eeba2468efcc923589ee5ef2100c7  7vxu.1.L    15.508    0.269  0.294   NA    EM       0.119 HHblits  
 73adfd1e3c1064d3a335f898efdb733427855afb  7v2c.1.L    14.973    0.268  0.294   NA    EM       0.124 HHblits  
 d51846899c8a2a93d62ae90f17269fb5b0e6c485  7t2r.1.A    14.439    0.262  0.294   NA    EM       0.117 HHblits  
 e47a9332fac618f3c79cabef445377f4b9a6508c  7t30.1.A    14.439    0.262  0.294   NA    EM       0.117 HHblits  
 9b4469a7e0091e46e4cb99b858b31214ca5ea3d6  6yj4.1.G    15.934    0.278  0.286   NA    EM       0.125 HHblits  
 8701715855d6120317897f66654c05e9aa927a25  6rfs.1.A    15.934    0.278  0.286   4.040 EM       0.121 HHblits  
 05d5b502299d39400203ce3253dc1c393190752c  6rfq.1.A    15.934    0.278  0.286   3.300 EM       0.124 HHblits  
 d1c27f80545d26b40fad57e34d402531be3d05c9  6gcs.1.A    15.934    0.278  0.286   4.320 EM       0.123 HHblits  
 d2a1b309a9ac11f95a1d0da4091bfc0e151c7b37  7zm7.1.I    16.940    0.274  0.288   NA    EM       0.127 HHblits  
 21c13ac9e3f5d16b8ccc974a1fd59380a375dac4  7arc.1.F    13.661    0.270  0.288   NA    EM       0.129 HHblits  
 780ea7b9f917c18236dda0a3127e55e8091a3bb2  6x89.1.H    14.286    0.274  0.286   NA    EM       0.123 HHblits  
 0f66addc5368c5a7b84ad8d039ee34101cee167c  8e73.55.A   14.286    0.274  0.286   NA    EM       0.127 HHblits  
 bd6422c3537d4ffc93168bc0e3fb04db4e4ded42  8b9z.1.G    16.940    0.266  0.288   3.280 EM       0.120 HHblits  
 b0b0fbd2749bfbfce49bafdcdac500dd07ecd661  8ba0.1.G    16.940    0.266  0.288   3.680 EM       0.120 HHblits  
 a2af3b361e5e852aa7c34c035b7d3306d8c62131  7ar7.1.G    12.637    0.265  0.286   NA    EM       0.124 HHblits  
 adb4f8e01388399b91e91ac0e9c55ab4f1af06c1  7aqr.1.F    13.260    0.267  0.285   NA    EM       0.125 HHblits  
 3bb0d29489077ab2d0e13343980562363e182029  7a23.1.O    13.260    0.267  0.285   NA    EM       0.125 HHblits  
 314c9f41f66451b0dc6ec52dfab701e5637e52b6  7ar8.1.G    13.260    0.267  0.285   NA    EM       0.122 HHblits  
 f495a6234ab622e320e0e79e9733ff3badab59b8  7bkb.1.L    13.333    0.256  0.283   NA    EM       0.119 HHblits  
 47ae4613157e504ab6ae5379665a99c3b2c895b9  6btm.1.B    12.658    0.256  0.248   3.400 EM       0.107 HHblits  
 987696c380beff6a12bc409c218abc9f070de11d  8e9g.1.G    19.388    0.262  0.154   NA    EM       0.064 HHblits  
 20a1ff6ad806c25af0aff52974e1c55e11cf0207  7q5y.1.A    13.402    0.263  0.153   2.700 X-ray    0.049 HHblits  
 849e8f7989c9631cc08f1ed06f34bf321766c898  6s6y.1.B    12.088    0.251  0.143   3.100 X-ray    0.042 HHblits  
 52be4a075dfe9857010462a366bf4b0837624b1c  3o5a.1.A    22.619    0.301  0.132   1.720 X-ray    0.046 HHblits  
 caa34a814575777caf87753ddfbe0d366225e259  1h0h.1.A    15.476    0.277  0.132   1.800 X-ray    0.043 HHblits  
 1375368f872bbf2f8e39eca2c8a633bcd1b2a9c1  8e9g.1.G    14.286    0.267  0.132   NA    EM       0.043 HHblits  
 0d32600953f3d06450e3f556fcaea379b1065677  2ki8.1.A    17.500    0.303  0.126   NA    NMR      0.046 HHblits  
 b9e340cb0dcc7b3d96b5c4ee956c4cd8e84511ba  7bkb.1.J    14.458    0.270  0.131   NA    EM       0.037 HHblits  
 9722969a369f0cf608839b9c5f3bfbfc0749bcd9  5t5i.1.D    17.500    0.295  0.126   1.900 X-ray    0.038 HHblits  
 640e61d7cd575a8f61619561081fc398782352e3  6sdr.1.A    19.231    0.271  0.123   2.100 X-ray    0.034 HHblits  
 6beadae01b2046d6d8742e3f43295e9112402dae  6sdv.1.A    19.231    0.268  0.123   1.900 X-ray    0.036 HHblits  
 b759a86e363feaa0fb01e6d5b55655d68952cb18  8bqg.1.A    18.182    0.262  0.121   1.946 X-ray    0.035 HHblits  
 4827dcab83c08c5c4e35444935739836463d09e0  2e7z.1.A    21.429    0.277  0.088   1.260 X-ray    0.016 HHblits  
 b2b1167e1a3b85dcf311df74ae99c20da4ac9a29  7b04.1.B    22.222    0.281  0.085   2.970 X-ray    0.017 HHblits  
 7e28f3b3c103bf28cac10ac92c39156c67d22a0e  7b04.2.B    22.222    0.281  0.085   2.970 X-ray    0.014 HHblits  
 41803836a46d426b29957b0a1c35359c45eed3d2  6f0k.1.B    10.714    0.249  0.088   NA    EM       0.007 HHblits  
 66db24e47b201da4348f5d1f32f489f4180ccc33  2v45.1.A    12.727    0.257  0.086   2.400 X-ray    0.016 HHblits  
 3e85ce1dc9f1a42145accda8ddf1cd416a51387c  1aa6.1.A    18.519    0.265  0.085   2.300 X-ray    0.016 HHblits  
 9489d4e4ee93161753289524502a98d3324c2c04  1fdo.1.A    18.519    0.265  0.085   2.800 X-ray    0.016 HHblits  
 edd7db81f93c54452d95cdaa1a1557f12e97cd5e  2iv2.1.A    18.519    0.265  0.085   2.270 X-ray    0.015 HHblits  
 75c6e911d5d932ec852c5d9607c1f265ed2ca002  7z0t.1.G    18.519    0.265  0.085   NA    EM       0.015 HHblits  
 4b0568b3f4b44ff1de95817e38be76e44b94f052  2nya.1.A    16.667    0.264  0.085   2.500 X-ray    0.016 HHblits  
 a976803dbc0347a174d3a9fc65fa68c8b0803b66  1kqf.1.A    11.111    0.262  0.085   1.600 X-ray    0.016 HHblits  
 b482a6c0f90d5474059b8cb1d749bb86a4525e35  1e18.1.A    14.545    0.247  0.086   2.000 X-ray    0.010 HHblits  
 903cae40e64bb40d6acf5aa9edd4caa3984da790  1e60.1.A    14.545    0.247  0.086   2.000 X-ray    0.010 HHblits  
 c89448a45e9f69e951c120b4397eea4daa789371  4dmr.1.A    14.545    0.247  0.086   1.900 X-ray    0.010 HHblits  
 ab2213cf9df182e0228fea8552aef378731483ef  1e5v.2.A    14.545    0.247  0.086   2.400 X-ray    0.010 HHblits  
 0b817713b132656573de3e68e3dddf3d5087dde6  1dms.1.A    14.545    0.246  0.086   1.880 X-ray    0.009 HHblits  
 fd29be48bb3cd46b75db76039e5e9ebde4af0ad2  7qv7.1.L    12.963    0.259  0.085   NA    EM       0.017 HHblits  
 7dbd575c8d87ed31743284a6641eb55e65aa07c8  7qv7.1.O    12.963    0.259  0.085   NA    EM       0.017 HHblits  
 61170f1e401f92d7656e3d9259cbd91759ec053a  7bkb.1.F     9.259    0.258  0.085   NA    EM       0.016 HHblits  
 039eaad6d559cbd2ba1f2683ac4d215739e3ee18  2v3v.1.A    12.963    0.258  0.085   1.990 X-ray    0.015 HHblits  
 6e60bf5d9f5648d64fcd40dac6f6515f245f9caf  2vpz.1.A     9.091    0.240  0.086   2.400 X-ray    0.016 HHblits  
 eb3315bc7d84e214183dc2ffdb0de558ff30ae1f  2vpx.1.D     9.091    0.240  0.086   3.100 X-ray    0.017 HHblits  
 114092a58fec984f2da849e369e050746c91b8cb  7l5i.1.A    10.909    0.239  0.086   1.733 X-ray    0.007 HHblits  
 fefa863ae9636f25c6140d7b5d11d1d38730af1d  7l5s.1.A    10.909    0.239  0.086   2.089 X-ray    0.006 HHblits  
 71440561f06eba68c3dc73013cacdf1a377753fd  4v4c.1.A     9.091    0.239  0.086   2.350 X-ray    0.006 HHblits  
 d089f370a3c30f2f77559b32a8d2e6233ba25435  2ivf.1.A    11.111    0.252  0.085   1.880 X-ray    0.016 HHblits  
 7a15c5b6394d06371862712d30cdb80c808d5e9c  7e5z.1.A    11.111    0.252  0.085   NA    EM       0.006 HHblits  
 6770fab341f59c5d1962dc63b44b79f460e118fe  7vw6.1.A    11.111    0.252  0.085   NA    EM       0.014 HHblits  
 656bd1e7d93e2fed8d63bb511f9756a40c83a2c2  1eu1.1.A    10.909    0.235  0.086   1.300 X-ray    0.007 HHblits  
 60b88992980ddb544d9a2952d86a231a9abe0441  6cz7.1.A    14.815    0.247  0.085   1.620 X-ray    0.014 HHblits  
 c770fbb153390970544be54af904472c8bb5e4c0  1ogy.1.A     9.259    0.247  0.085   3.200 X-ray    0.014 HHblits  
 37e9b7eac5c703d7f47ebdea3ba1414b36e14f3a  2pjh.1.B    15.094    0.260  0.083   NA    NMR      0.022 HHblits  
 41635dab76858ab6c2afe0a2c56139e53e1991ae  5t5i.1.B    13.208    0.255  0.083   1.900 X-ray    0.011 HHblits  
 5de00b26bc60b442752bb2d2a76c498a8ecc90e9  7wbb.1.A    20.000    0.299  0.079   NA    EM       0.023 HHblits  
 cc8313a4ee27076cd722cfc11f3c7414b405711c  7wbb.1.B    20.000    0.299  0.079   NA    EM       0.017 HHblits  
 7e11ffd958706c7d601440f00debba22b8c7bf41  7wbb.1.C    20.000    0.299  0.079   NA    EM       0.020 HHblits  
 ac0a27aab477b708897535a6a40e197ea27a9607  7wbb.1.D    20.000    0.299  0.079   NA    EM       0.027 HHblits  
 a3e1ae7f2a493ddb3487b0247c703f36a6c77746  7wbb.1.E    20.000    0.299  0.079   NA    EM       0.023 HHblits  
 e474ec100e2fbb2e6f77282c8b976b272685ceb7  7wbb.1.G    20.000    0.299  0.079   NA    EM       0.018 HHblits  
 ec40b716832bbadd9579c91e99c1628de3582e31  3ir7.1.A     9.259    0.232  0.085   2.500 X-ray    0.015 HHblits  
 0ec842dee10f1089567e15d4ef72558dcdbf4958  3egw.1.A     9.259    0.232  0.085   1.900 X-ray    0.014 HHblits  
 283ac432bf9a0d848a317d676a570e2dd5f7d1c8  1r27.4.A     9.259    0.232  0.085   2.000 X-ray    0.015 HHblits  
 92da7b19380466d6841800b85c98d659bdd9a524  3ir5.1.A     9.259    0.232  0.085   2.300 X-ray    0.017 HHblits  
 597a2607ebed8780d0974883818dd8f7a94c3c07  1q16.1.A     9.259    0.232  0.085   1.900 X-ray    0.014 HHblits  
 873466e995d75789379a1596f277b090795f597c  3ir6.1.A     9.259    0.232  0.085   2.800 X-ray    0.015 HHblits  
 78734be0f2943a7171acc2115369694dfa2c4256  4ydd.1.A     9.259    0.231  0.085   1.860 X-ray    0.017 HHblits  
 f551de9f811e0b9af442af39310dd3d2a2918edb  5e7o.1.A     9.259    0.231  0.085   2.400 X-ray    0.017 HHblits  
 99749cdea6463a0e91e798daf20f40e166371ecf  4rv0.1.A    17.647    0.271  0.080   1.998 X-ray    0.019 HHblits  
 b14f6442569a45604fde4d4ac511e555c67c602c  1tmo.1.A     3.636    0.211  0.086   2.500 X-ray    0.004 HHblits  
 17c8ff3ec572028b5c23688d72e73184dff9a9ac  3qc8.1.A    15.686    0.263  0.080   2.200 X-ray    0.018 HHblits  
 5ea2a169f0a1a98e86cfd7c1bdb365b34c192c0a  5x4l.1.A    15.686    0.263  0.080   2.402 X-ray    0.021 HHblits  
 e161ca735d069478e65cfa938f17ce5b7296efbc  5x4l.2.A    15.686    0.263  0.080   2.402 X-ray    0.020 HHblits  
 fab52031d672abffa118cbdc4ff1a660338ac8bd  3tiw.1.A    15.686    0.263  0.080   1.802 X-ray    0.019 HHblits  
 94a6bcddb7b4ecae6ada667da89e5b6fbd009d41  3tiw.2.A    15.686    0.263  0.080   1.802 X-ray    0.018 HHblits  
 44bc2753920840c588b199b51329d7ab65d4638a  4kdl.1.A    15.686    0.263  0.080   1.810 X-ray    0.019 HHblits  
 3d5a8530144b9a1b2bba6304b36246f0f1d2f953  4kdi.2.A    15.686    0.263  0.080   1.860 X-ray    0.021 HHblits  
 d1555a8c815ab43097b3ac018c8a9d92411aa6e2  4kdi.1.A    15.686    0.263  0.080   1.860 X-ray    0.020 HHblits  
 261fbd5848f74be622e70b23b92749430322e83f  3qwz.1.A    15.686    0.263  0.080   2.000 X-ray    0.021 HHblits  
 a500b39f9ebc110e7ff8743fe5f860de1b506ed6  3qq8.1.A    15.686    0.263  0.080   2.000 X-ray    0.019 HHblits  
 b442306eb662399f271678884b415348f4346f4a  3qq7.1.A    15.686    0.263  0.080   2.650 X-ray    0.019 HHblits  
 d55c639181962e43b672c916bf3257c78297bd74  7du7.1.A    25.532    0.319  0.074   1.201 X-ray    0.022 HHblits  
 9372655d6f4f5e220c56a7414cb45154d989eee4  7di1.1.A    23.404    0.316  0.074   2.097 X-ray    0.022 HHblits  
 a190723e4867deb8ac8b7b37e63d1dfb94ef61ed  5g4g.1.A    20.408    0.283  0.077   7.800 EM       0.015 HHblits  
 e28bb6cdc9796c4ecf8ec41be41db39c6868c084  4ga5.1.A    18.367    0.279  0.077   3.250 X-ray    0.030 HHblits  
 eb17c012554f4fde7d5f6863308c919d115519de  4ga6.1.A    18.367    0.279  0.077   2.210 X-ray    0.033 HHblits  
 32f980227454e309c60aa2017047a61aa4bb052b  5b6c.1.A    16.000    0.263  0.079   1.550 X-ray    0.018 HHblits  
 13881233f0870914fd0d02383539512efc6afc2d  5epp.1.A    16.000    0.263  0.079   1.880 X-ray    0.020 HHblits  
 d93daa0f9ccab6b797f74631c39d511adf569ac4  5glf.2.A    16.000    0.263  0.079   2.250 X-ray    0.018 HHblits  
 b24a5d9869b4456523c97bbee09a3ba46e0bf820  5glf.3.A    16.000    0.263  0.079   2.250 X-ray    0.018 HHblits  
 72cfa622846a65be44f9319bfee1d30a80060dcf  5glf.1.A    16.000    0.263  0.079   2.250 X-ray    0.018 HHblits  
 c7c3c45cea8dc0df791efa8e7b49afb0b18c894b  5glf.4.A    16.000    0.263  0.079   2.250 X-ray    0.018 HHblits  
 09cedb093e2d60d5123b35f0abebdefc3568971b  7dg7.1.A    21.277    0.308  0.074   1.604 X-ray    0.023 HHblits  
 9bb4f29397f19a0060a91976f7a0827ccc8c1a4a  7t2r.1.A     5.660    0.214  0.083   NA    EM       0.011 HHblits  
 47577c7b35bebb0f2042fec3e2e880be431891ff  7t30.1.A     5.660    0.214  0.083   NA    EM       0.007 HHblits  
 a488a6f05782c3c6b0b55e8c0ee34d2d18946bba  5cup.1.A    29.630    0.385  0.042   2.100 X-ray    0.000 HHblits  
 af035bec3aeee935601dfddaf7e117f6cf69c33e  5cuo.1.A    29.630    0.385  0.042   1.544 X-ray    0.000 HHblits  
 05deee8cbe827b08cb4404f49e00c46b8f6a3c1f  5e7p.1.A    32.143    0.352  0.044   2.507 X-ray    0.000 HHblits  
 f11e77f75ff01ae964e0e8cf90c22ab2bacd6826  6hd3.1.A    25.926    0.338  0.042   2.800 X-ray    0.000 HHblits  
 d01cc519e452ec7f98a882a7047e8eae1f0f759e  5g4f.1.A    25.000    0.307  0.044   7.000 EM       0.003 HHblits  
 8ebf2434e0b2da906991e31801fd7d12b35ed334  5g4f.1.B    25.000    0.307  0.044   7.000 EM       0.000 HHblits  
 67e80a8293d6d10e8d7b67819e17a637616c794d  5g4f.1.C    25.000    0.307  0.044   7.000 EM       0.001 HHblits  
 d8098ed0e455b924a1f356cf676c42954a6b8310  5g4f.1.D    25.000    0.307  0.044   7.000 EM       0.000 HHblits  
 4ec09d51978ac7fdf0cbe8eb7a045ad8214a3bc6  5g4f.1.E    25.000    0.307  0.044   7.000 EM       0.001 HHblits  
 d1520ffc1cde6a7e504e8d2477695e038b1f7ce0  5g4f.1.F    25.000    0.307  0.044   7.000 EM       0.000 HHblits  
 1374c6358c3911c63545839c6a62592ccd3c515e  2yuj.1.A    25.000    0.302  0.044   NA    NMR      0.000 HHblits  
 d926816d6fe6b20c570fc5871d4c070c57a213e4  2ro5.1.A    33.333    0.328  0.042   NA    NMR      0.000 HHblits  
 5c23ee89cf072fdbf6a94d7a39a599680c94c65a  2k1n.1.C    28.571    0.298  0.044   NA    NMR      0.000 HHblits  
 4d7fcc095ed4e0012c6640047c22e02ca39db85a  2k1n.1.D    28.571    0.298  0.044   NA    NMR      0.000 HHblits  
 49a504dec0f2442a4cc29c5a782f560d69c13a69  2k1n.1.E    28.571    0.298  0.044   NA    NMR      0.000 HHblits  
 96ab026a679b093d1d6ed55b4b3e305e1a8e2175  2k1n.1.F    28.571    0.298  0.044   NA    NMR      0.000 HHblits  
 c7989e13c96ec458addedc2721fa30b35408878c  7dvf.1.A    25.926    0.326  0.042   1.209 X-ray    0.000 HHblits  
 9962fdc96e1e98cae11dda7053efc486dcd726fb  1wlf.1.A    22.222    0.326  0.042   2.050 X-ray    0.002 HHblits  
 8978bed7ef1d68f4e2f70b7ebad13d86f65d9f2f  7dvc.1.A    25.926    0.321  0.042   1.705 X-ray    0.001 HHblits  
 ea8b5e5ffc8c83fa46de738ea409dd204312fe61  7dvc.5.A    25.926    0.321  0.042   1.705 X-ray    0.000 HHblits  
 76632fa2195a69dc1631195af9a99bcbdf87927b  3hu2.1.A    17.857    0.290  0.044   2.850 X-ray    0.000 HHblits  
 362d8c71da53610a6543cdfe4ce708730abdf366  3hu1.1.A    17.857    0.290  0.044   2.810 X-ray    0.001 HHblits  
 c54021bd22c32003b5114653ce7f4021ca8c8026  2l66.1.A    25.926    0.316  0.042   NA    NMR      0.000 HHblits  
 07294b2e4f3a8f7d610724c909f3769fb070fa54  5udf.1.A    21.429    0.286  0.044   2.350 X-ray    0.003 HHblits  
 8f79a5700285e3f91e0f7557988693ad01803e61  7dvh.2.A    26.923    0.344  0.041   1.698 X-ray    0.000 HHblits  
 4b33d6088ebefa23a93c85faa7a6d7b52b232db6  7dvh.1.A    26.923    0.344  0.041   1.698 X-ray    0.000 HHblits  
 142cd9cd9943c77e79381561b44cb86c034e843d  7dvh.4.A    26.923    0.344  0.041   1.698 X-ray    0.000 HHblits  
 d8fe7590d51b3193bdf659fba3ab9f3fd625f870  7dbo.1.A    25.926    0.314  0.042   1.900 X-ray    0.004 HHblits  
 ed40ad8c820246373dd30f61b704314a6760e6de  7dbo.2.A    25.926    0.314  0.042   1.900 X-ray    0.000 HHblits  
 143f8b74d46fd6c1be15ebfcfe7d3bdfadee349b  1cz4.1.A    25.926    0.314  0.042   NA    NMR      0.002 HHblits  
 c835bccbcc01b30ccd3595300bd4713821edc99e  1cz5.1.A    25.926    0.314  0.042   NA    NMR      0.000 HHblits  
 e3b47876b22106c13aecefdd97a8e2764def1d76  7dg9.1.A    30.769    0.341  0.041   1.602 X-ray    0.000 HHblits  
 9e1f01c1d8453a80ba8e7d9e162d4f9e7514d792  7du6.1.A    22.222    0.311  0.042   1.600 X-ray    0.000 HHblits  
 577a396d77c80f4829b842de4a4a5eccdc82dd02  2ro3.1.A    21.429    0.281  0.044   NA    NMR      0.000 HHblits  
 081d09f6d32915d97fd043c250fbd59d2dd1e890  2fy9.1.A    21.429    0.281  0.044   NA    NMR      0.000 HHblits  
 3e3b20a8fbb40e34e4a33eff93cf7eea26f7b88e  7di0.1.A    22.222    0.309  0.042   1.600 X-ray    0.002 HHblits  
 9c121522a301b942700cbbc2ba7725b3e3894ce8  7di0.2.A    22.222    0.309  0.042   1.600 X-ray    0.002 HHblits  
 0e13d673b5cfe38c16ee5e0f2cc7f97082554b12  7di0.3.A    22.222    0.309  0.042   1.600 X-ray    0.002 HHblits  
 dc682dc65c2e17824cefa75005d5d3086489760b  2mrn.1.A    33.333    0.306  0.042   NA    NMR      0.000 HHblits  
 53df7a09a9cfd0c1cd5d1a5db0a18dcd0be3a160  2mru.1.A    33.333    0.306  0.042   NA    NMR      0.000 HHblits  
 770b7e3aa249059e5bbf848ccb9cf66dc3d61024  2mru.1.B    33.333    0.306  0.042   NA    NMR      0.000 HHblits  
 0807fddd50893a9b43b8ec0a063180458a09de70  7dww.1.A    22.222    0.301  0.042   1.802 X-ray    0.001 HHblits  
 3bb512d1303f628c436ef146a0a9edfeb0726c5e  7dww.2.A    22.222    0.301  0.042   1.802 X-ray    0.001 HHblits  
 c63d36ab1206a50949b99d02ba53f861ced8a0c4  1yfb.1.A    29.630    0.301  0.042   NA    NMR      0.000 HHblits  
 505663f9e454ee9356791b352fd8b5a37b332292  1yfb.1.B    29.630    0.301  0.042   NA    NMR      0.000 HHblits  
 b242f003d7b2713781b7d0679dd584d51fdfebcd  1ysf.1.A    29.630    0.301  0.042   NA    NMR      0.000 HHblits  
 89391d09cc1d50887af1ef84f35c0bfab195cdcd  1ysf.1.B    29.630    0.301  0.042   NA    NMR      0.000 HHblits  
 66f32fb3a541b4e70afc88b0322bda5f09622e07  2ro4.1.A    29.630    0.301  0.042   NA    NMR      0.000 HHblits  
 ac679aca68cdda4ecbc549a42a432ba4fe446447  1z0r.1.B    29.630    0.301  0.042   NA    NMR      0.000 HHblits  
 27eabc73c5fc94015c5b7a05da2f8ee2393dd689  7w7d.3.B    18.519    0.301  0.042   3.400 X-ray    0.000 HHblits  
 0ea5167687bd684cbe6ff6f339bf6c20007e31bc  7w7a.1.B    18.519    0.301  0.042   3.204 X-ray    0.002 HHblits  
 467b4a56010c43b3630c52f297babb90f0283cdb  7w7a.2.B    18.519    0.301  0.042   3.204 X-ray    0.001 HHblits  
 7fdac1d15a60630bf809eec2b313db84d880dfd7  7w7a.2.D    18.519    0.301  0.042   3.204 X-ray    0.001 HHblits  
 372966456f9eb3b330c8615e258ae5598e1baf7b  7w79.1.B    18.519    0.301  0.042   3.100 X-ray    0.000 HHblits  
 ff08d729cc917681f79eeddd00f8357e17bef120  7w7a.3.D    18.519    0.301  0.042   3.204 X-ray    0.000 HHblits  
 4cf2d26285d6fe568f98374404ea8bdb51435929  7w7d.1.D    18.519    0.301  0.042   3.400 X-ray    0.000 HHblits  
 e83cb8a8f391836ca9e4267e26cc923422133101  6f49.1.A    18.519    0.286  0.042   2.020 X-ray    0.000 HHblits  
 3f0b115042df138924b2dfb44efec210e22e7be3  7di1.1.A    28.000    0.344  0.039   2.097 X-ray    0.000 HHblits  
 8079b7c706adbf36c2dbce6ab37c87f0512e40f7  3o27.1.A    32.000    0.344  0.039   2.800 X-ray    0.000 HHblits  
 f98e48cd09f7d79cc557a8d5b04b47f05ce0cc7e  3o27.1.B    32.000    0.344  0.039   2.800 X-ray    0.000 HHblits  
 8e82fa5b475ab6dba16e727a6e404eb9fa0fa763  7dxs.1.A    28.000    0.341  0.039   2.102 X-ray    0.000 HHblits  
 987760e9c5affd9178c80f99244a84c597b26fb0  7dxs.1.B    28.000    0.341  0.039   2.102 X-ray    0.000 HHblits  
 13ac94253097fc8f2a37643c76db789a27ff16fb  7dxs.2.A    28.000    0.341  0.039   2.102 X-ray    0.000 HHblits  
 58e51ff06e876ecad18fdfcf9b2b29eb9c53aeb7  7dxs.2.B    28.000    0.341  0.039   2.102 X-ray    0.000 HHblits  
 0541f6eeea5d547e8c045525c022f7388c0df3cd  7du7.1.A    28.000    0.341  0.039   1.201 X-ray    0.000 HHblits  
 9771f1e89330b39aae5a64953683064dbdee71e1  7di0.1.A    32.000    0.339  0.039   1.600 X-ray    0.000 HHblits  
 90cb6ee2a8d8ff7cc41d9c94e2951f289943468a  7di0.2.A    32.000    0.339  0.039   1.600 X-ray    0.000 HHblits  
 9d2ac139052cfde4444472b89ca668dd6fb4e671  7di0.3.A    32.000    0.339  0.039   1.600 X-ray    0.000 HHblits  
 5a648b86a1fa06c89dd9963b44cb4b5df1e0a6ab  7dxv.1.A    19.231    0.303  0.041   2.301 X-ray    0.000 HHblits  
 819c7d16377e192c4bf88b44dff724723b58fc9e  7dxv.1.B    19.231    0.303  0.041   2.301 X-ray    0.000 HHblits  
 9bab1cc787b36ee6357ffd36983562ff13ae9236  7dvf.1.A    28.000    0.331  0.039   1.209 X-ray    0.000 HHblits  
 8b30d7032d985cea82957b96507334f5fc25a189  7dvc.1.A    28.000    0.325  0.039   1.705 X-ray    0.000 HHblits  
 d364087b44b7962c3eda32b574d3e85910df7bc1  7dvc.5.A    28.000    0.325  0.039   1.705 X-ray    0.000 HHblits  
 f1a02e202298c36140ee4bdbae8a8594cf4b74bd  7dxy.1.A    20.000    0.323  0.039   1.400 X-ray    0.000 HHblits  
 db7421da99bdaa03432d09dda26e04950204b5d1  7dxu.1.B    24.000    0.323  0.039   2.314 X-ray    0.000 HHblits  
 a48a9933944248c799c901f0e6582a213b464d42  7dxu.1.A    24.000    0.323  0.039   2.314 X-ray    0.000 HHblits  
 3f233246399231cf23e529e41e494534cd13afcd  7dxu.2.B    24.000    0.323  0.039   2.314 X-ray    0.000 HHblits  
 3104ae96e0821ef38a2315e0ed58db1d9bd1ec98  7dxx.1.A    20.000    0.323  0.039   1.403 X-ray    0.000 HHblits  
 93110e59830ce6c1ca1611e55bb47443970ab237  7dxx.1.B    20.000    0.323  0.039   1.403 X-ray    0.000 HHblits  
 5f2766c757f90932c07c973eec661d9cb7caff1b  7dxr.1.B    24.000    0.323  0.039   1.600 X-ray    0.000 HHblits  
 137c0f3371faa4b97f63ed89d71ae95173efafd6  7dxr.1.A    24.000    0.323  0.039   1.600 X-ray    0.000 HHblits  
 74899da9b9e51424afee040199be92315c4877af  7dxr.2.B    24.000    0.323  0.039   1.600 X-ray    0.000 HHblits  
 7cdc0f5d312b30f350307cb2e488509f15e054a9  7dxt.1.A    24.000    0.323  0.039   1.800 X-ray    0.000 HHblits  
 ab0304f9cb261847ea8b3189be836e5976df1e01  7du6.1.A    24.000    0.323  0.039   1.600 X-ray    0.000 HHblits  
 6d975657d0a9ae544417272c2e3ad5b27a0f79a5  5cup.1.A    28.000    0.323  0.039   2.100 X-ray    0.000 HHblits  
 652a3850e610172512dc6904385c29d416f661a2  5cuo.1.A    28.000    0.323  0.039   1.544 X-ray    0.000 HHblits  
 1d36615c7bcf35b8ada7599bada93042c215e3c7  7dxw.1.A    20.000    0.320  0.039   1.509 X-ray    0.000 HHblits  
 354ef68dca429a92e3d5eb8c25b0984a91cde8db  7dbo.1.A    23.077    0.287  0.041   1.900 X-ray    0.000 HHblits  
 0b91ed69c51d716b404e146157dd2459d002021c  7dbo.2.A    23.077    0.287  0.041   1.900 X-ray    0.000 HHblits  
 ce3d01e0951e8cb2e658702901be33320a003b11  7dg9.1.A    24.000    0.317  0.039   1.602 X-ray    0.000 HHblits  
 22901bec103e965fa99206f78e18d5262991876c  3pjy.1.A    15.385    0.285  0.041   1.550 X-ray    0.000 HHblits  
 ab790906532628bab1bbecdda8340092d64271ef  3pjy.1.B    15.385    0.285  0.041   1.550 X-ray    0.000 HHblits  
 b2c21c015adccf5cef84d60c445f50ea237785ec  7dww.1.A    24.000    0.312  0.039   1.802 X-ray    0.000 HHblits  
 8ec2487fae9de606c35285273b9163fdd9dc2b84  7dww.2.A    24.000    0.312  0.039   1.802 X-ray    0.000 HHblits  
 ee05dc0cc4dafcf77921ab2e0af8e151f87d3e98  1uhd.1.B    28.000    0.307  0.039   2.000 X-ray    0.000 HHblits  
 f8d97c6a4b67043c7f9f0b00f7a17256eb6cf1b7  1yle.1.A    24.000    0.307  0.039   1.700 X-ray    0.000 HHblits  
 247707683184e3636cde6fe6a7492c250989c8c4  7dxz.1.A    16.000    0.304  0.039   1.900 X-ray    0.000 HHblits  
 87a5ff4803c63258105eaef1af1c405c19318f72  7dxz.2.A    16.000    0.304  0.039   1.900 X-ray    0.000 HHblits  
 4251bdc3644fdd01a988f40219b8edf8106d3933  7dxz.2.B    16.000    0.304  0.039   1.900 X-ray    0.000 HHblits  
 8eb779c4c45a33f779a2256d6ae84e15aecd9078  7dxz.3.A    16.000    0.304  0.039   1.900 X-ray    0.000 HHblits  
 be96d8dd638c4125146a77b9a7f34c10bdbaf410  7dyc.1.A    16.000    0.304  0.039   2.300 X-ray    0.000 HHblits  
 bd04482a1caefde00102175b54c13f0f4b7faffe  7dyc.2.A    16.000    0.304  0.039   2.300 X-ray    0.000 HHblits  
 76664b375fa9c86932b9a39544027b80e94a7bf3  7dyc.3.A    16.000    0.304  0.039   2.300 X-ray    0.000 HHblits  
 45a8fc3500fb4a67a2fada2f1edaacb6a7da5506  7dg7.1.A    20.000    0.304  0.039   1.604 X-ray    0.000 HHblits  
 65f899931cdac8a11d4d0c27578d225ffbc9ae21  7a8y.1.B    20.000    0.272  0.039   1.750 X-ray    0.000 HHblits  
 1440d001728a1b7669f1dcb094163dfa56394c06  7a8y.1.D    20.000    0.272  0.039   1.750 X-ray    0.000 HHblits  
 9190320ec7adb41d61134a34734e806522736463  4aok.1.B    20.000    0.272  0.039   1.500 X-ray    0.000 HHblits  
 b9de794065e31454c66ce7f54f5064c998a42faf  4aok.1.D    20.000    0.272  0.039   1.500 X-ray    0.000 HHblits  
 a77391c61dc7403d7225d798ba681a5e4c6d0ff3  5ls7.1.L    20.000    0.272  0.039   1.160 X-ray    0.000 HHblits  
 531892d4e078e5e021d01404ee3c5a6d3ff8c1fa  3tm7.1.B    20.000    0.272  0.039   1.700 X-ray    0.000 HHblits  
 68e78216e3c86aef8b1aaa3c642dd279bfc6a806  3tm7.1.D    20.000    0.272  0.039   1.700 X-ray    0.000 HHblits  
 2176f6538028eaa8ecf8028ad06c74959f9499e6  1uhe.1.B    29.167    0.300  0.038   1.550 X-ray    0.000 HHblits  
 48b6ba482aa21164ada4c4b0a8d397c5bb8935c6  3plx.1.B    16.000    0.267  0.039   1.747 X-ray    0.000 HHblits  
 f95ca2dc6c5d1b2913909b03a1594cffe3b967b0  2eeo.1.B    20.833    0.261  0.038   1.600 X-ray    0.000 HHblits  
