# Supplementary material for: Metabolic capacity is maintained despite shifts in microbial diversity in estuary sediments
Source: ISME Commun. 2025 Oct 11;5(1):ycaf182. doi: 10.1093/ismeco/ycaf182 (PMC12687941; doi:10.1093/ismeco/ycaf182)
Supplement: Supplementary_Data_1_ycaf182 [file supplementary_data_1_ycaf182.zip › SWISS-MODEL/4_1_Oct_SF_Bin32_scaffold_7496_c1_22440_1/templates.txt]

/----------------------------------------------------------------------------------------------------------\
|Template Search Results                                                                                   |
\----------------------------------------------------------------------------------------------------------/

      Project : 1Pw65q
        Title : 4_1_Oct_SF_Bin32_scaffold_7496_c1_2-2440_1
      Created : today at 20:38
      Expires : April 12, 2023 at 20:38


/--------------------------------------------------------------------------------------------------------\
| Found Templates                                                                                        |
\--------------------------------------------------------------------------------------------------------/

                    ID                        Name    Seq ID  Seq Sim   Cov   Resolu  Method   GMQE  Found By 
--------------------------------------------------------------------------------------------------------------
 d47b6ad3a8b5d8256bdbf5a81936b146ad5440f7  7b04.1.B    40.774    0.405  0.954   2.970 X-ray    0.722 BLAST    
 fc2043ef46cd75a2a4a756ff6a7bbf7f9b81b79f  7b04.2.B    40.774    0.405  0.954   2.970 X-ray    0.698 BLAST    
 9e3ff59b5650376e87919cf32b47ccdf39f84690  7b04.1.B    38.918    0.396  0.956   2.970 X-ray    0.710 HHblits  
 d5e18fac7c81df03182b6502dff0bdc084b52717  7b04.2.B    38.918    0.396  0.956   2.970 X-ray    0.683 HHblits  
 baaaeb4fc5a141f14b7c7c92db5fdd5b6857c1dd  5e7o.1.A    26.730    0.337  0.783   2.400 X-ray    0.489 HHblits  
 51d5230f86c7db0ab35513c2dc0a13f60738a37f  4ydd.1.A    26.299    0.336  0.782   1.860 X-ray    0.483 HHblits  
 bdff785c7d142a93cacc084a895fc2961d8a6f53  2ivf.1.A    25.387    0.318  0.796   1.880 X-ray    0.476 HHblits  
 68fe72ac4b04799edf2b4e8ad803472577c26eb9  4ydd.1.A    30.811    0.360  0.683   1.860 X-ray    0.392 BLAST    
 e775698bb9ee9aed44f9f774673afe3687b05d35  5e7o.1.A    30.811    0.359  0.683   2.400 X-ray    0.389 BLAST    
 ed91bd7d962849e18a450d24dad9f198451f942c  6cz7.1.A    17.053    0.281  0.744   1.620 X-ray    0.350 HHblits  
 8cfeddc8596000fbc409b95e9fc3b3914a58d4c9  5nqd.1.A    16.373    0.276  0.700   2.200 X-ray    0.305 HHblits  
 18b44b145a5ec474d1355b9ccf1cea6781629c8d  4aay.1.A    16.021    0.276  0.700   2.700 X-ray    0.310 HHblits  
 7f4099e15548dfeaaa3e5ffd6cc0c5095e605db9  7qv7.1.L    18.579    0.296  0.676   NA    EM       0.355 HHblits  
 70e49b16f82e79fa4521a91e49dbbaa8dede53d6  7qv7.1.O    18.579    0.296  0.676   NA    EM       0.353 HHblits  
 0ad27ebf543b1c5da573759f94754dd22529ab3e  2e7z.1.A    20.480    0.295  0.667   1.260 X-ray    0.359 HHblits  
 d354416a5bb3a233078e0d0d1617e617d1c0ad3d  1aa6.1.A    19.925    0.307  0.655   2.300 X-ray    0.391 HHblits  
 92d3ee4e89e5eeeee627b68877ed25ee1ad6b8d9  1fdo.1.A    19.925    0.307  0.655   2.800 X-ray    0.386 HHblits  
 bb80a5f49f22d7d39a2cb7479760383359f3d511  2iv2.1.A    19.925    0.307  0.655   2.270 X-ray    0.394 HHblits  
 a40a944d407924f8db2a981d4fcaa830a2263769  7z0t.1.G    19.925    0.307  0.655   NA    EM       0.388 HHblits  
 3e059f3803776faeaeea3138474c1d5832507b55  1g8k.1.A    17.423    0.280  0.679   1.640 X-ray    0.311 HHblits  
 d86b41cb6a9c460243f4f714a8ac8af4bc980dcc  2vpz.1.A    19.739    0.291  0.661   2.400 X-ray    0.365 HHblits  
 fa150b73021e2f348111e9a7cb08dfe022be94be  2vpx.1.D    19.739    0.291  0.661   3.100 X-ray    0.359 HHblits  
 65ad7353d536ad95ec6d6996e0dfaa38ce4c788b  7bkb.1.F    21.714    0.308  0.647   NA    EM       0.355 HHblits  
 ba89a6e495dc0692541a96625dbfd9fecffb2ca8  3ir7.1.A    23.518    0.319  0.623   2.500 X-ray    0.355 HHblits  
 b8691c3d18c110aed2b435e9c42ea5b1f210c540  1q16.1.A    23.518    0.319  0.623   1.900 X-ray    0.351 HHblits  
 f0b6d28757da33eaa0b99bfd9cfc12b2192b6b65  1r27.4.A    23.518    0.318  0.623   2.000 X-ray    0.359 HHblits  
 f43a15e9a38797894c2b91bb8db24ae17b8d822b  3ir5.1.A    23.320    0.318  0.623   2.300 X-ray    0.360 HHblits  
 b778ca394df8d553b671bec946f6f9a9636cf6d5  3egw.1.A    23.320    0.318  0.623   1.900 X-ray    0.352 HHblits  
 3184c0813dc4ccd5b4d67bb9369ef6b178ab4a88  3ir6.1.A    23.320    0.317  0.623   2.800 X-ray    0.344 HHblits  
 5c1cc2bae65a4491aa84f3dea87efc88e891af90  1eu1.1.A    20.623    0.301  0.633   1.300 X-ray    0.340 HHblits  
 8863ab09fe7b61edda69188e30e56de3be3ec3a5  1dms.1.A    20.117    0.300  0.631   1.880 X-ray    0.332 HHblits  
 e574676a4b3f9d3a10fca37c2642dfaf96d3cbeb  4v4c.1.A    17.228    0.281  0.622   2.350 X-ray    0.302 HHblits  
 206a193146450522083c7857a4011cbb60e5d20a  7l5i.1.A    19.918    0.302  0.600   1.733 X-ray    0.331 HHblits  
 29c12fede5221c2c4c7c4490cdb6d01567d74372  7l5s.1.A    19.918    0.302  0.600   2.089 X-ray    0.329 HHblits  
 2f236eaae3722cd4523fbdaa568a1c1fb93d1710  1e60.1.A    20.654    0.298  0.602   2.000 X-ray    0.334 HHblits  
 e4b32454404599ca98cf96a219cc674be24ff59a  4dmr.1.A    20.782    0.301  0.599   1.900 X-ray    0.326 HHblits  
 b16b78eb36eee0ed231b5f171ce8926142b06b15  1e18.1.A    20.782    0.301  0.599   2.000 X-ray    0.325 HHblits  
 08e628fbd87a06028feda22738bfe3eb41e261c3  1e5v.2.A    20.825    0.301  0.597   2.400 X-ray    0.326 HHblits  
 bffa2728c2b8a0136dc4bd1e9d864ee775335903  1kqf.1.A    19.342    0.287  0.599   1.600 X-ray    0.326 HHblits  
 e29aa5e10617d5ed7becc29572a8bc12fec08b98  1tmo.1.A    17.901    0.286  0.599   2.500 X-ray    0.306 HHblits  
 25e3a7d44c1cd805969d90b8a1fad142b477998c  8bqg.1.A    18.427    0.289  0.595   1.946 X-ray    0.322 HHblits  
 203c0983dcbbf3fd30509be8b8c0daed9b66bc6c  6sdr.1.A    18.634    0.288  0.595   2.100 X-ray    0.311 HHblits  
 1ae847719c73b0eb93094a051e93d793239a5b52  6sdv.1.A    18.257    0.286  0.594   1.900 X-ray    0.312 HHblits  
 c1b4e8dcd7d374ca385c725d0af2ae9c0f8d2a44  7e5z.1.A    19.198    0.298  0.584   NA    EM       0.298 HHblits  
 86748ff1a18299bcdc6687fe26c4342fc55c1017  7vw6.1.A    19.198    0.298  0.584   NA    EM       0.335 HHblits  
 6bb60191570fb185adb9de3fa4d14600bcc56a82  1h0h.1.A    17.012    0.278  0.594   1.800 X-ray    0.317 HHblits  
 21af0d9ca2744d94e4db9d2248c747265d74bcf3  6lod.1.B    12.190    0.259  0.596   NA    EM       0.284 HHblits  
 e59166dae8b6954e44a4ec6cd962a6632db9e0e6  1ogy.1.A    19.556    0.284  0.554   3.200 X-ray    0.300 HHblits  
 28597101fd8b93a272e2cf5ba6322c2fd1ec7a0f  6tg9.1.A    20.408    0.299  0.543   3.240 EM       0.323 HHblits  
 f68d12422c35794b6f3d1feabc459590684c3cc6  8e9g.1.G    15.948    0.259  0.571   NA    EM       0.241 HHblits  
 f6b561a204ad1ddb04649a034ab528ac99bb89a0  3o5a.1.A    17.778    0.279  0.554   1.720 X-ray    0.304 HHblits  
 6938f367b97a60a7eeb8d21b31ffd0615f5bcdce  2nya.1.A    15.848    0.276  0.552   2.500 X-ray    0.300 HHblits  
 e0a5e5d2a0594da2b20303fdd61973ab39cb6fb7  2v45.1.A    19.715    0.286  0.518   2.400 X-ray    0.294 HHblits  
 501020f970d079eee0749f6f8d19ce4a13cdd74e  2v3v.1.A    19.240    0.284  0.518   1.990 X-ray    0.296 HHblits  
 c5db189b5f8f96238cad78f7658a705f6328d1c6  1g8j.1.A    16.749    0.278  0.500   2.030 X-ray    0.263 HHblits  
 be27e405e8a829bc9652ded423200c666429cb3b  3ir5.1.A    31.105    0.357  0.424   2.300 X-ray    0.187 BLAST    
 5b824dce1917465f968002c83e8834d06289d629  1r27.4.A    31.105    0.357  0.424   2.000 X-ray    0.185 BLAST    
 22cd616e01dc4a4ce4bcb9db145d751af4f1aadb  3ir7.1.A    31.105    0.357  0.424   2.500 X-ray    0.187 BLAST    
 7d4bab77ba9c634e7e7ad69074d790443ca785ce  1q16.1.A    31.105    0.357  0.424   1.900 X-ray    0.185 BLAST    
 5b71c68e7bf8f87d53e9a739406905dd90cade28  3ir6.1.A    31.105    0.357  0.424   2.800 X-ray    0.184 BLAST    
 c3e779979177dfa176a1710aaff9d26a67db8aea  3egw.1.A    31.657    0.363  0.416   1.900 X-ray    0.191 BLAST    
 4e7498539d563408732ce9a27f32e357e46e9678  7t2r.1.A    13.151    0.258  0.450   NA    EM       0.218 HHblits  
 0b77cfc744c0d6a6d7f52a07df7fcd58957a6f27  7t30.1.A    13.151    0.258  0.450   NA    EM       0.213 HHblits  
 94ba06c3d251c2d22bdecd20a88addcefc1a64de  7p63.1.C    17.718    0.266  0.410   NA    EM       0.214 HHblits  
 b16c25f0712b29d7edc41812709be70cd8e98cb1  7nz1.1.E    17.718    0.266  0.410   NA    EM       0.219 HHblits  
 53bc2873b431a06f0d109355ef03feb47bc18feb  7p61.1.C    17.718    0.265  0.410   NA    EM       0.211 HHblits  
 e7e6ad36168462fdeaaa409c2f31141c9759ec37  7zm7.1.I    16.077    0.276  0.383   NA    EM       0.186 HHblits  
 7846f37c4201be1edf8a732f2ac2458928f66226  6zr2.1.G    11.465    0.255  0.387   3.100 EM       0.187 HHblits  
 72207195da591a891da3cc964e0546123d0813f1  6g72.1.G    11.465    0.255  0.387   NA    EM       0.183 HHblits  
 00b6ade33e90821116d49040d6da2004a2cfd546  7ak6.1.G    11.465    0.255  0.387   NA    EM       0.183 HHblits  
 e4b0dc88b3eb2054b4d11a0f75942320cd8c2859  7ak5.1.G    11.465    0.255  0.387   NA    EM       0.185 HHblits  
 41d0d6b2e5e636abc6c221152b5d3f34d4479cb2  7bkb.1.L    16.491    0.267  0.351   NA    EM       0.159 HHblits  
 41cb16007414292e9c0b1b8e91dbbe811cd3bf5c  5t5i.1.B    16.254    0.269  0.349   1.900 X-ray    0.173 HHblits  
 0c494a3a8be59e6e3740f6cb897273eaa493398c  2ivf.1.A    39.419    0.390  0.297   1.880 X-ray    0.208 BLAST    
 3ba1580840cb86ebdb8df9ee4399dbcfc177d846  6f0k.1.B    17.582    0.274  0.336   NA    EM       0.152 HHblits  
 6ed511cddbf885e7345a03c0e036a373615d4e4f  6btm.1.B     9.701    0.258  0.330   3.400 EM       0.157 HHblits  
 f0afe71f7cdb773876e3f8607a401d35421397b3  7arc.1.F    15.353    0.281  0.297   NA    EM       0.147 HHblits  
 7411f58693d65d838065325115298b4843f47af6  7dgr.10.A   12.653    0.264  0.302   NA    EM       0.142 HHblits  
 41defe4aa85d4aab1dce8c020df5d4b130f1774a  5o31.1.8    12.653    0.264  0.302   4.130 EM       0.142 HHblits  
 1ad51f6d2e91a8c733cc82ffe16b6742ef57b288  7aqr.1.F    13.389    0.269  0.294   NA    EM       0.144 HHblits  
 f1baafd0c1529aec851e58bcea64adbeb79e3c26  7a23.1.O    13.389    0.269  0.294   NA    EM       0.145 HHblits  
 77e117b04be7440c986f49745035641b56c5e218  7ar8.1.G    13.389    0.269  0.294   NA    EM       0.140 HHblits  
 424bafe489f9ac26373b7fd035d00710f65fc532  7ar7.1.G    12.971    0.268  0.294   NA    EM       0.144 HHblits  
 2ace7036ce05a7d06aaae31385320316c977802f  6x89.1.H    13.389    0.266  0.294   NA    EM       0.145 HHblits  
 2b725b02d8c8b759c6cb0384a35bf0466b1552a6  8e73.55.A   13.389    0.266  0.294   NA    EM       0.147 HHblits  
 7a5321bf775b0ceb9493ad0cf7e1e16f0c978347  5xtb.1.L    13.143    0.272  0.216   NA    EM       0.094 HHblits  
 a68a365de76eb3efc18e48db64a6d9acc61831e4  7tgh.58.A   16.279    0.279  0.212   NA    EM       0.099 HHblits  
 2f85f8482856c1d899a67c2190387227134f0ecd  6zk9.1.C    12.209    0.269  0.212   NA    EM       0.098 HHblits  
 5c896bc9dbad7c8566c6cb971ba5e99ae80e5544  6yj4.1.G    16.168    0.287  0.206   NA    EM       0.093 HHblits  
 dfce4a9325cdc74241b01852e5afbb444e25d42e  6rfs.1.A    16.168    0.287  0.206   4.040 EM       0.093 HHblits  
 03ad068a2dacb625016f1d599be9ebc1b20240f6  6rfq.1.A    16.168    0.287  0.206   3.300 EM       0.094 HHblits  
 4a22ebc3c4d39313e3a97165a41322e60beaae3d  6gcs.1.A    16.168    0.287  0.206   4.320 EM       0.093 HHblits  
 46c29568127b58cf5ddf7b02f2073062ebc4f937  3ir5.1.A    17.241    0.271  0.143   2.300 X-ray    0.031 HHblits  
 ef1470a3dd022c483882a3e31da6ee7c34b06bd7  3egw.1.A    17.241    0.271  0.143   1.900 X-ray    0.032 HHblits  
 4f1818ed5d4f5beacef6b00cd563f75cf6d61b41  1r27.4.A    17.241    0.271  0.143   2.000 X-ray    0.032 HHblits  
 874b2ecb5c0bf088ce2a7c0aa1564087f678776f  1q16.1.A    17.391    0.272  0.142   1.900 X-ray    0.032 HHblits  
 25edfff8c51699754914425f847098907e4447d7  3ir7.1.A    17.391    0.272  0.142   2.500 X-ray    0.031 HHblits  
 64e0e4cc049b3822f3e4d1ea47eb5208fc943ccb  3ir6.1.A    17.544    0.272  0.140   2.800 X-ray    0.032 HHblits  
 4cda511bd7a49d60f58c79f2b2772a9cd04c12e6  7zd6.1.4    17.021    0.295  0.116   NA    EM       0.051 HHblits  
 9bdda372b7e5bf7f6d0013140f18260d9ea1f9e9  6qcf.1.C    17.021    0.295  0.116   NA    EM       0.050 HHblits  
 45bbec4b2ba73aeb672e41137c36e2cbdeb50344  6qc5.1.C    17.021    0.295  0.116   NA    EM       0.050 HHblits  
 4a4b6eac00ec3002f094a8b6646888994bf332f2  5gpn.24.A   15.957    0.293  0.116   NA    EM       0.047 HHblits  
 152584909426f3062ed0ec86f60c58b6caa90496  7qsd.1.G    15.957    0.293  0.116   NA    EM       0.051 HHblits  
 cb2ae59f98933ff6b44cdf28d7c443af7eb487b4  7vxu.1.L    15.957    0.293  0.116   NA    EM       0.051 HHblits  
 803d5894a33f53a7ad0d8e223aed8e43df7d308a  7v2c.1.L    15.957    0.293  0.116   NA    EM       0.050 HHblits  
 f01a269ffb4d4ac1ca88b9b845f7cf1ff2df4a9b  8b9z.1.G    18.085    0.289  0.116   3.280 EM       0.049 HHblits  
 17c85a9fac9ada892f0dd130e92d2243ea300ce0  8ba0.1.G    18.085    0.289  0.116   3.680 EM       0.051 HHblits  
 1c667acf20354fda6d27b3c1ae2e197834538584  7q5y.1.A    10.526    0.241  0.117   2.700 X-ray    0.041 HHblits  
 42b744eff2cb2bf31b784c46beb0bc267b3758b6  6s6y.1.B    10.870    0.235  0.113   3.100 X-ray    0.042 HHblits  
 188d405d9b3b0549fe528bd4c1c95d1a8ed44604  3m9s.1.C    21.795    0.287  0.096   4.500 X-ray    0.044 HHblits  
 89ef7a68acf3dbe6e5f773dcc849b29cae5c50c7  2fug.2.C    21.795    0.287  0.096   3.300 X-ray    0.043 HHblits  
 d289239fac6e21a98b75d76f3ff520720a5487da  6zjl.1.C    21.795    0.287  0.096   NA    EM       0.043 HHblits  
 285f354048cfa32d68cbee009b5478c4f854e6a7  6q8o.1.C    21.795    0.287  0.096   3.605 X-ray    0.043 HHblits  
 d20b9f5f62fdc6c1b85848f3dd16bb8b8d962493  6zjy.1.C    21.795    0.287  0.096   NA    EM       0.043 HHblits  
 9475da90bf579a80899371481c1c4e2c2960c062  6zjn.1.C    21.795    0.287  0.096   NA    EM       0.043 HHblits  
 ed5403378f7add2d345a63ef2089090ae7d953a9  6ziy.1.C    21.795    0.287  0.096   NA    EM       0.044 HHblits  
 45ef9070df14d5e5a89782fd26cbb8917b1ce08b  7b04.1.B     5.405    0.227  0.091   2.970 X-ray    0.009 HHblits  
 b96fc00817a575782c4b065be923bda7d2c0b33a  7b04.2.B     5.405    0.227  0.091   2.970 X-ray    0.009 HHblits  
 8988ed0d5fdf240bbf25a4cd646af7ddd7f54707  3etn.1.A    22.807    0.303  0.070   1.700 X-ray    0.015 HHblits  
 ef1560351d92a3fc7c7537f99c3b55e7a537ea40  2e7z.1.A    20.690    0.286  0.071   1.260 X-ray    0.009 HHblits  
 06ced5a40579274105bca47eacda0f83c13cb684  1jeo.1.A    18.644    0.263  0.073   2.000 X-ray    0.009 HHblits  
 30b4fff0a152ce24908f6c4d8104d1d3345603c4  7bkb.1.F    17.544    0.284  0.070   NA    EM       0.012 HHblits  
 2f486149f31d01256b410100c80301c596610da0  3sho.1.A    16.071    0.282  0.069   1.800 X-ray    0.007 HHblits  
 f6515bfbb45aeee3808490776609278dfbad3393  3sho.1.C    16.071    0.282  0.069   1.800 X-ray    0.007 HHblits  
 dc6261bf3e7cfed7b358962aea5317ba6432a030  1x94.1.A    19.298    0.265  0.070   2.500 X-ray    0.011 HHblits  
 414b0f8b35d18eb042d59b4bdb0d41ae6dcb155b  1x94.1.B    19.298    0.265  0.070   2.500 X-ray    0.011 HHblits  
 6b2219671a41a7d98d633c52074fbab54fed39b6  3hba.1.A    21.818    0.291  0.068   2.000 X-ray    0.012 HHblits  
 7654c4c8b35865cb3f5eb57a87bcbec571961607  3hba.1.B    21.818    0.291  0.068   2.000 X-ray    0.012 HHblits  
 1a6371dc797b5df57395fe4a3fdff1683abe758d  7en6.1.A    17.544    0.262  0.070   2.276 X-ray    0.011 HHblits  
 0a4faf9b695879008434c8137cf6616ed6282aef  7en6.1.B    17.544    0.262  0.070   2.276 X-ray    0.008 HHblits  
 f890cf6531f992508a1825921ce327aae0ed1c49  7en6.1.C    17.544    0.262  0.070   2.276 X-ray    0.010 HHblits  
 54612c47aa500c02d0859a49f5c404d2cea2ea00  7en6.1.D    17.544    0.262  0.070   2.276 X-ray    0.012 HHblits  
 86f965d6af52b67b7628d6c5402857ab578c0dd8  7en5.1.A    17.544    0.262  0.070   1.250 X-ray    0.012 HHblits  
 68abb2c90913f6e366421faa9d82a756d1ea21eb  7l5i.1.A    27.778    0.304  0.067   1.733 X-ray    0.014 HHblits  
 5078e1df6f876f16060f821e3a16f050e4d40310  7l5s.1.A    27.778    0.304  0.067   2.089 X-ray    0.013 HHblits  
 7be5ba7c33427ad7c41b358aee2dfddb273cce2d  1s7g.1.D    20.755    0.318  0.065   2.300 X-ray    0.012 HHblits  
 9cd0492440f338af315fe7c2e236710d2728c83a  1ma3.1.A    20.755    0.318  0.065   2.000 X-ray    0.015 HHblits  
 1fb906ca1b5f6557b20fca518eb73f947607f22b  1s7g.1.B    20.755    0.318  0.065   2.300 X-ray    0.014 HHblits  
 28896eb4ae235660a21e360c5fdb3c3a35b4e089  1s7g.1.A    20.755    0.318  0.065   2.300 X-ray    0.014 HHblits  
 98f6c62acfe6665210fabb3655cdcd54c0ad292b  1s7g.1.C    20.755    0.318  0.065   2.300 X-ray    0.013 HHblits  
 08704f351bb27f75a7c85eaaaac7bfdb0d45bc9e  1s7g.1.E    20.755    0.318  0.065   2.300 X-ray    0.015 HHblits  
 64364123dfbc5d405c39a6625e85ba8babf45deb  4twj.1.A    20.755    0.318  0.065   1.650 X-ray    0.015 HHblits  
 d0c04a492c281402c97e90a79a77becdbfa66660  4s12.1.A    21.429    0.274  0.069   1.550 X-ray    0.011 HHblits  
 ee9deecd4032121dfacefc9ab02fcf2ecd152c6b  4s12.2.A    21.429    0.274  0.069   1.550 X-ray    0.012 HHblits  
 c3ae98ac0e52126cc5003b7acde4058b6767bdf1  4s12.2.B    21.429    0.274  0.069   1.550 X-ray    0.012 HHblits  
 4ea676171a3a2acba0077ade2ff5b0b56abe18ad  1m2j.1.A    18.519    0.300  0.067   1.700 X-ray    0.016 HHblits  
 574c7e427d99b61c64125760ecfd78450a1c2666  1ici.1.A    18.519    0.300  0.067   2.100 X-ray    0.016 HHblits  
 4ef84af17ccc5ecf17287c16851f9e169213e4e8  1dms.1.A    25.926    0.299  0.067   1.880 X-ray    0.012 HHblits  
 2f430ab1acfd988700185d2ba558828f98169f69  3riy.2.A    16.667    0.299  0.067   1.550 X-ray    0.014 HHblits  
 958e40f7df710cbc1714fbb0c5c27cbeee140e15  2i2w.1.A    25.455    0.281  0.068   1.950 X-ray    0.012 HHblits  
 2a985cb539344502691a1aa553597480f2586e2b  2i2w.2.B    25.455    0.281  0.068   1.950 X-ray    0.011 HHblits  
 debbe718f7a5cc2537db3839d21c563f4afc413d  3k35.1.A    16.667    0.294  0.067   2.000 X-ray    0.013 HHblits  
 33885c0b1e691822f30312cfd726e232de023d48  2v3v.1.A    21.818    0.279  0.068   1.990 X-ray    0.011 HHblits  
 c318e4e75d3171ec5b8fc66c3e4ccfddf434294e  6cz7.1.A    18.182    0.276  0.068   1.620 X-ray    0.013 HHblits  
 ddc116deb484b30c6666da5213ae252a980697b2  4ydd.1.A    16.364    0.276  0.068   1.860 X-ray    0.012 HHblits  
 65af28caaf5497637f41b6943604dbed252e52cb  1m2g.1.A    18.868    0.304  0.065   1.700 X-ray    0.016 HHblits  
 2b75a74eef1acdc61c1b889dee2e1278042c3a42  1m2n.1.A    18.868    0.304  0.065   2.600 X-ray    0.015 HHblits  
 a322b4b69e4d1bdb1a2a8f0ced37b9eb9221cbc5  1m2n.1.B    18.868    0.304  0.065   2.600 X-ray    0.014 HHblits  
 247cfa4d259894a0609e788f677c0839ad3f53aa  6enx.1.A    16.667    0.289  0.067   1.950 X-ray    0.014 HHblits  
 46db7b41a3ab989b7765c888f88cbd8b8b451067  1s5p.1.A    15.094    0.303  0.065   1.960 X-ray    0.012 HHblits  
 15a4720693e3313cf72ad4799fd394e459b35856  5xhs.1.A    16.981    0.303  0.065   2.190 X-ray    0.013 HHblits  
 63ea96864322c340b20a609f1873adfbd1d4749c  6ljm.1.A    16.981    0.303  0.065   1.779 X-ray    0.013 HHblits  
 d0ba7ec82d8a5d51a82fd122d553672c75a5413f  6ljk.1.A    16.981    0.303  0.065   1.394 X-ray    0.014 HHblits  
 c7be82d532f502b51b79a44d56b110fa320ab4cf  6acp.1.A    16.981    0.303  0.065   2.300 X-ray    0.014 HHblits  
 93bcb4d7eb3a702b7aaf3a20d1e74ac4f40ff52a  4g1c.2.A    16.981    0.303  0.065   1.944 X-ray    0.013 HHblits  
 39ad9abdee647a2644615adf3bd1e66bb15c6148  4g1c.1.A    16.981    0.303  0.065   1.944 X-ray    0.015 HHblits  
 cc0aed4c21a837170d1612b461a2e5be24a26eb6  1aa6.1.A    20.000    0.274  0.068   2.300 X-ray    0.013 HHblits  
 dff14c8e379b33af18d0cf1e0e2e2bebe8a5965c  1fdo.1.A    20.000    0.274  0.068   2.800 X-ray    0.012 HHblits  
 90cd7776dc49349ba2f50c8523bf58d7272e8304  2iv2.1.A    20.000    0.274  0.068   2.270 X-ray    0.013 HHblits  
 2223c095a5dc1cb55598a130d24dd791eada7af6  7z0t.1.G    20.000    0.274  0.068   NA    EM       0.013 HHblits  
 1fe4ff63b345a53e408ce14cd40663da0d2a5834  4ivn.1.A    12.727    0.274  0.068   1.900 X-ray    0.011 HHblits  
 5b2a0f34bbda260f8ac637d2f2423d0eff184e06  1e5v.2.A    24.528    0.299  0.065   2.400 X-ray    0.011 HHblits  
 ee5ca104b4062be549e281cd054e10b5cfaffffe  4dmr.1.A    24.528    0.299  0.065   1.900 X-ray    0.011 HHblits  
 35faa5775ef8ddbe8a867fec0286784daf6f368e  1e60.1.A    24.528    0.299  0.065   2.000 X-ray    0.011 HHblits  
 14f249c9a138773a4bf7a4b1b578d68f5543285b  1e18.1.A    24.528    0.299  0.065   2.000 X-ray    0.011 HHblits  
 a16e9cb5d9038ae8c4f3a989ecd2e927dc712848  1tmo.1.A    18.519    0.284  0.067   2.500 X-ray    0.011 HHblits  
 aad655346e71ff2195a0a8e4098b857bb7ca819d  3zg6.1.A    16.981    0.298  0.065   2.200 X-ray    0.012 HHblits  
 de6274ddc75bed19fcdf5a16eb3c6284d35ec78b  6xvg.3.A    16.981    0.298  0.065   2.100 X-ray    0.013 HHblits  
 49aa8e2e172baee24568cac7b4771f7db602443c  5y2f.1.A    16.981    0.298  0.065   2.530 X-ray    0.013 HHblits  
 afc4024c9e848a158b7c0927578340d66dc3a3d7  5x16.1.A    16.981    0.298  0.065   1.970 X-ray    0.013 HHblits  
 61c6c2da4de7d1d361c3cab7a461949684fa32be  3pki.1.A    16.981    0.298  0.065   2.040 X-ray    0.011 HHblits  
 bfc368167d756e30f4008a1fb09846de1b1e4fd0  7cl0.1.A    16.981    0.298  0.065   2.530 X-ray    0.013 HHblits  
 e9c5b456b9b25b4700d1367b2ce24331b9a4ea2b  5lu6.1.A     8.772    0.241  0.070   1.670 X-ray    0.011 HHblits  
 bc89aef2fe447fb24529e9c2ec6a8bcd7670bfc4  7qv7.1.L    14.286    0.255  0.069   NA    EM       0.013 HHblits  
 70d29928e95c856219f6e090b80f5e9ff91e5c23  7qv7.1.O    14.286    0.255  0.069   NA    EM       0.013 HHblits  
 147ee17f4e77cf6652934510bff3635a733e56e2  4aay.1.A    12.500    0.255  0.069   2.700 X-ray    0.000 HHblits  
 78ab0fc7b676715d42bfc63911c60ad577c64828  7qv7.1.L    24.074    0.283  0.067   NA    EM       0.013 HHblits  
 fc705c29ace1cd8815751f4e3bf58168df12c84e  7qv7.1.O    24.074    0.283  0.067   NA    EM       0.009 HHblits  
 78ecceebb802f915aae9344ca771b913f767482f  6tg9.1.A    22.222    0.283  0.067   3.240 EM       0.012 HHblits  
 425a6daaf60dea7ea9080fab4241121bfaf6b3b5  7vw6.1.A    20.370    0.283  0.067   NA    EM       0.014 HHblits  
 0e7f84d09a56ca2b4b96e34299a3914913621847  7e5z.1.A    20.370    0.283  0.067   NA    EM       0.003 HHblits  
 d44126ec7c418386e892c2a90682796b7b6432b2  2v45.1.A    20.000    0.268  0.068   2.400 X-ray    0.010 HHblits  
 08429c070f8560c213aef72bea78554a2098b34d  5ltz.1.A     8.772    0.239  0.070   1.670 X-ray    0.006 HHblits  
 09af3b650cb65cebc4c9800e9097c4432c548eb7  1m2h.1.A    19.231    0.310  0.064   1.800 X-ray    0.015 HHblits  
 b692d3bca415f87c2dc93ebbf22ff3031f203e04  1m2k.1.A    19.231    0.310  0.064   1.470 X-ray    0.015 HHblits  
 d9954407fb8d189500f79368b24264a80556b3a3  2e7z.1.A    16.364    0.265  0.068   1.260 X-ray    0.016 HHblits  
 ccaad4a6a51764e61fe2def51a123c80be0c8e89  4twi.1.A    19.231    0.309  0.064   1.790 X-ray    0.015 HHblits  
 cd94fc271761512bd05f61c53251628d3d3d43f4  6fky.2.A    16.981    0.293  0.065   2.980 X-ray    0.012 HHblits  
 b0d7f568b6d0a927b7dcbd05ab14bdd925b693d2  6fky.1.A    16.981    0.293  0.065   2.980 X-ray    0.011 HHblits  
 539ce4b37846c8643f73ba7647b9f36009556221  6flg.1.A    16.981    0.293  0.065   2.500 X-ray    0.010 HHblits  
 12eb398ac79d3fa40f0eb4150648b61fb7addc68  5bwl.1.A    17.308    0.308  0.064   1.548 X-ray    0.013 HHblits  
 01a0c27a4c35bf3cb6a09d3839ee6fa95e3fc02b  6aco.1.A    17.308    0.308  0.064   1.710 X-ray    0.015 HHblits  
 adea521d6851b5c10c446d75adc18ff369083bba  6eqs.3.A    17.308    0.308  0.064   1.320 X-ray    0.014 HHblits  
 147b51fb9bb56a8f7b5b1c14c078c8410adc3e6c  4hda.1.A    17.308    0.308  0.064   2.601 X-ray    0.011 HHblits  
 47dc017e9c06ecdcffdf5e39eee22e869bbb9218  4hda.2.A    17.308    0.308  0.064   2.601 X-ray    0.010 HHblits  
 5a4bd818a10e8e6b95152070048328a9f5e72245  2nyr.1.A    17.308    0.308  0.064   2.060 X-ray    0.011 HHblits  
 92b960f95eb6b3c383ecbbef3ff0a16e9046cd27  2nyr.1.B    17.308    0.308  0.064   2.060 X-ray    0.009 HHblits  
 21f5809b2cb33e0398f6f159037dd1fda135c374  2b4y.1.A    17.308    0.308  0.064   1.900 X-ray    0.013 HHblits  
 51b10cef734727d3fdb2ef180021142d13102202  2b4y.3.A    17.308    0.308  0.064   1.900 X-ray    0.013 HHblits  
 34487af8ca841db71d27e6d38904582f7e2ff786  5e7o.1.A    16.667    0.278  0.067   2.400 X-ray    0.011 HHblits  
 afa2d9b6bf1ae26da6fb281d97316e8d6171ce1f  7b04.1.B    16.667    0.278  0.067   2.970 X-ray    0.011 HHblits  
 e8ca3c35d77e51900fb218f8bc8b3c75d2b53d13  7b04.2.B    16.667    0.278  0.067   2.970 X-ray    0.010 HHblits  
 1dd0164ca24beb79eeb51b8a5dce10dee25581c8  7b04.1.B    12.727    0.263  0.068   2.970 X-ray    0.013 HHblits  
 ccac8a3a25f699f41dcfc368c1efd72dcab74470  7b04.2.B    12.727    0.263  0.068   2.970 X-ray    0.009 HHblits  
 a76ce461c90e2b75be22b8312c87b31ac4e5e3f0  8bqg.1.A    18.182    0.263  0.068   1.946 X-ray    0.013 HHblits  
 ca0b72879f6d0884a1d0dbbfc67d81fbd416ba9b  1g8j.1.A    16.364    0.262  0.068   2.030 X-ray    0.013 HHblits  
 c906af91f5834ad9e4c34d37c54f8f54fb50b944  6rxo.1.A    15.385    0.305  0.064   1.950 X-ray    0.015 HHblits  
 25318df4dd4ca1e30d4d0d7f95e70db54ab7e2af  6rxm.1.A    15.385    0.305  0.064   1.920 X-ray    0.013 HHblits  
 f23a1d3d3bb8faf07bfb2c6841b7acf8dfac2414  6rxm.3.A    15.385    0.305  0.064   1.920 X-ray    0.012 HHblits  
 f416b2f386af9279a571fdb49e2c85c601c02558  6rxm.4.A    15.385    0.305  0.064   1.920 X-ray    0.014 HHblits  
 66a87ec878614c958d1d910660e0ee2a937b1c76  6rxm.5.A    15.385    0.305  0.064   1.920 X-ray    0.014 HHblits  
 5db010132e036a2a1244155a65e09a7aaa1b7b4d  6rxm.6.A    15.385    0.305  0.064   1.920 X-ray    0.014 HHblits  
 0b752e64e495b5d37d969f9d79f389ffec5d9c09  6rxm.2.A    15.385    0.305  0.064   1.920 X-ray    0.014 HHblits  
 549a5c99f1ce80a0b061ac0e4137bc92ca6c52b8  6rxo.2.A    15.385    0.305  0.064   1.950 X-ray    0.015 HHblits  
 c9bb017d343c01ae4241c89ed2ee4f9ab7c1a0e2  6rxp.2.A    15.385    0.305  0.064   1.800 X-ray    0.015 HHblits  
 adf90e0fc621b63459582776c9f3e471f54a04ac  6rxq.4.A    15.385    0.305  0.064   1.700 X-ray    0.013 HHblits  
 e88383d7b47575830efc8d7b44b4d26836e9cf7e  6rxs.1.A    15.385    0.305  0.064   1.599 X-ray    0.015 HHblits  
 a26dd9a510cb52be6e52b5a857f1312ac692ccc9  6rxj.1.A    15.385    0.305  0.064   1.600 X-ray    0.015 HHblits  
 87e6a57c5b7b5b66a5e909170913735c9cccc2ee  5mf6.1.A    17.308    0.303  0.064   1.870 X-ray    0.014 HHblits  
 1039126d55297e09a09864819e23d387e061b7e2  1ogy.1.A    14.286    0.244  0.069   3.200 X-ray    0.010 HHblits  
 ba1e1c847fba98be5d784c80d765d525b1d86166  1eu1.1.A    26.415    0.287  0.065   1.300 X-ray    0.010 HHblits  
 773b26794d5e230d736bffd167a0b7aef88d2e37  5lu7.1.A     8.929    0.242  0.069   1.920 X-ray    0.010 HHblits  
 653e2c16e349e39c8f30dd77a00398be6a6d57b5  5lu5.1.A     8.929    0.240  0.069   1.550 X-ray    0.008 HHblits  
 3857c453ebbb33750570384d260fe505fad303ce  4utn.1.A    17.308    0.297  0.064   3.000 X-ray    0.013 HHblits  
 599859865c5c7993135a40bc28d2548fbe2b3857  4utn.2.A    17.308    0.297  0.064   3.000 X-ray    0.013 HHblits  
 a8ed2256d38597ac1086704f435203435593b81a  6eo0.1.A    17.308    0.297  0.064   2.400 X-ray    0.014 HHblits  
 329c7b7abf4d5038136b0779dfccf47aaba5444c  7bkb.1.F    12.963    0.268  0.067   NA    EM       0.009 HHblits  
 b88656e846e3d3d6925f49011f1e6c39e20f91cf  6sdr.1.A    18.519    0.265  0.067   2.100 X-ray    0.012 HHblits  
 714df1c6b39c3f1e78bb24c7345f7fc25f26e048  6sdv.1.A    18.519    0.265  0.067   1.900 X-ray    0.012 HHblits  
 0095aa39a7f5400f396b58637eab31b24161cd72  8e9g.1.G    20.755    0.279  0.065   NA    EM       0.011 HHblits  
 6711a77d762443abc5575c302dc2f15a94267500  2ivf.1.A    12.963    0.264  0.067   1.880 X-ray    0.011 HHblits  
 68dab7d911e1f25c0ea971e6d841c18a94763fa6  2ivf.1.A    16.667    0.264  0.067   1.880 X-ray    0.011 HHblits  
 3b78f64cf19143796003466f438d51f21fd130e0  2nya.1.A    12.500    0.235  0.069   2.500 X-ray    0.011 HHblits  
 cb5376aa00b06864ab0b592a9d29ee026a8ec19d  5e7o.1.A    12.727    0.248  0.068   2.400 X-ray    0.012 HHblits  
 8de41c6e519dd5a8ad781771b016ae9b7829c1f5  2vpz.1.A     8.929    0.233  0.069   2.400 X-ray    0.010 HHblits  
 ff77adb7149bd531029521fc370324e4a1b6df4c  2vpx.1.D     8.929    0.233  0.069   3.100 X-ray    0.010 HHblits  
 6824698dacd1b9683a58f607cafa2794f00a477e  7q5y.1.A    16.667    0.262  0.067   2.700 X-ray    0.014 HHblits  
 96e0c958669c7b54bd784d0e62384e898e1407c5  2x3y.1.A     9.091    0.245  0.068   2.400 X-ray    0.009 HHblits  
 ef2a7945bd6e0f34f3b858f08f48203a542e65e1  7p63.1.C    13.208    0.273  0.065   NA    EM       0.014 HHblits  
 ea92795918ce5b63df1424e2a3f8fef3e0bdbc7b  7p61.1.C    13.208    0.273  0.065   NA    EM       0.013 HHblits  
 8fe83892e934dbd1f7783c00b4929a562c9159ff  6sdr.1.A    15.094    0.273  0.065   2.100 X-ray    0.011 HHblits  
 0fc2afff42e452f0b1697b4298b781512b7f29ba  2vpz.1.A    16.667    0.258  0.067   2.400 X-ray    0.009 HHblits  
 4385ded77ce87c8a05fd605d369d2c26df579abf  2vpx.1.D    16.667    0.258  0.067   3.100 X-ray    0.009 HHblits  
 292b63c02c2246a36dfa9b95b6df5215a91da77b  3u31.1.A    19.231    0.287  0.064   2.200 X-ray    0.012 HHblits  
 b1699444e44180ccf01a9a2e2afdb4dd7dfdbc64  3jwp.1.A    19.231    0.287  0.064   2.650 X-ray    0.011 HHblits  
 8727b9c1e665e38bedb708ea80a84938c412ed2a  7nz1.1.E    13.208    0.272  0.065   NA    EM       0.012 HHblits  
 846ff7281c6357d81fe0c46b1a7ad2c655d4b72d  5ojn.1.A     9.259    0.257  0.067   1.800 X-ray    0.008 HHblits  
 f855bc41c2530547f8aaedb08d7790bec7749268  5oj7.1.A     9.259    0.257  0.067   1.580 X-ray    0.008 HHblits  
 68519de9e4fc507a772a80caa2ea60df7f35822f  2h59.1.B    11.538    0.286  0.064   1.900 X-ray    0.012 HHblits  
 bd7814d918f96118a22713f44615134de6822043  3jr3.1.A    11.538    0.286  0.064   1.500 X-ray    0.013 HHblits  
 904da00d2bc08883f5d56990667d4eca941b5055  2h4h.1.A    11.538    0.286  0.064   1.990 X-ray    0.014 HHblits  
 0ed1642988f0e3dc82923cd2de92c790fc660b0f  1yc5.1.A    11.538    0.286  0.064   1.400 X-ray    0.013 HHblits  
 0d44c884ca08a21170252f395e66f62d49a53fc7  2h2i.1.A    11.538    0.286  0.064   1.800 X-ray    0.012 HHblits  
 23ea45ec08b7b4cd28b72191012965c6ce9b7dd2  4bv2.3.A    11.538    0.286  0.064   3.300 X-ray    0.013 HHblits  
 cf4f94620550d60a89477d20ccce971c046dfda2  6f0k.1.B    15.094    0.269  0.065   NA    EM       0.008 HHblits  
 a947396c528317b687b3269b3c4db4d7a0939132  1kqf.1.A    11.538    0.276  0.064   1.600 X-ray    0.006 HHblits  
 6b32895d44ebb306a057b5b5c1a7a3081148f62f  8bqg.1.A    15.385    0.271  0.064   1.946 X-ray    0.008 HHblits  
 724ad8ebfb22a99233760fed9be0f8687a26f9ce  6sdv.1.A    15.385    0.271  0.064   1.900 X-ray    0.008 HHblits  
 9d428e386848d8ac4c243994d778964d197b5b56  7t2r.1.A    19.608    0.285  0.063   NA    EM       0.004 HHblits  
 ad1626423d07a2bab0a58b8d99c6d451934e6b85  7t30.1.A    19.608    0.285  0.063   NA    EM       0.003 HHblits  
 6742305bdf0add7f1db1cea19706a6819cb8a0d6  3o5a.1.A    15.094    0.253  0.065   1.720 X-ray    0.008 HHblits  
 24239ea324ee27a7476bca951de64bfaa85672fc  4ydd.1.A    13.208    0.252  0.065   1.860 X-ray    0.011 HHblits  
 e07c9ecef48c6f01753a23ee4a2bfd76e9c67c1a  6lod.1.B    19.231    0.265  0.064   NA    EM       0.004 HHblits  
 b75c40026987a02943f5bb49d5f9500039ffaa14  6btm.1.B    15.385    0.263  0.064   3.400 EM       0.009 HHblits  
 5fc29b47f00df7c6f22f7556e8c10ec41738f07b  5t5i.1.B    17.647    0.269  0.063   1.900 X-ray    0.010 HHblits  
 2eaada2f7be2f1c9040eb7e308af1bb4bf6cc30a  4v4c.1.A    13.208    0.236  0.065   2.350 X-ray    0.005 HHblits  
 894d9d8dea4591e26eb7318dde7931d0604302ea  7bkb.1.L     9.615    0.227  0.064   NA    EM       0.008 HHblits  
 38a8f129cbf30079c9d27aead76ad6e1cc47c402  8b9z.1.G    18.367    0.269  0.060   3.280 EM       0.002 HHblits  
 468162004031096e2330887d5df14b4df59e4bcf  8ba0.1.G    18.367    0.269  0.060   3.680 EM       0.000 HHblits  
 27663e32f7e19598d373d4f135ab30a458640b2a  6zr2.1.G    16.327    0.265  0.060   3.100 EM       0.000 HHblits  
 87e478af2eda6f7f0f56453216ef81bf59bb4d67  6g72.1.G    16.327    0.265  0.060   NA    EM       0.000 HHblits  
 ce476b77001b6d26462e24ab732e73a9fffe6afd  7ak6.1.G    16.327    0.265  0.060   NA    EM       0.002 HHblits  
 9c5c99843dc1ce81e19bd3ed3dac365bd95739ae  7ak5.1.G    16.327    0.265  0.060   NA    EM       0.002 HHblits  
 fbdce50702b3cc26802245473f37fb89b9983c42  5gpn.24.A   18.367    0.265  0.060   NA    EM       0.000 HHblits  
 aff97b29cfe2f7c0ab9bbbae240c4936567776c2  7vxu.1.L    18.367    0.265  0.060   NA    EM       0.002 HHblits  
 0ab577921caf8df7c233073207c632ea2ab5810b  7v2c.1.L    18.367    0.265  0.060   NA    EM       0.000 HHblits  
 c487d0c295240645de4f08ed183aa8aaac257a30  5xtb.1.L    18.367    0.263  0.060   NA    EM       0.000 HHblits  
 a82ab9f1dba47d4f8a51ff51f2efd7d3af296e20  6qcf.1.C    16.327    0.263  0.060   NA    EM       0.001 HHblits  
 c6144163bdb48550e9694d40cb388a710174931d  6qc5.1.C    16.327    0.263  0.060   NA    EM       0.002 HHblits  
 486fb592ce99412cd2265716643c6d95f4385957  7zd6.1.4    16.327    0.263  0.060   NA    EM       0.001 HHblits  
 16400d8452b8d4987be147e9b2a9febe64c1fb75  7qsd.1.G    16.327    0.263  0.060   NA    EM       0.001 HHblits  
 6fcfc2d6a46fa0ed8d65839898ab4a97d798bcbd  6zk9.1.C    16.327    0.263  0.060   NA    EM       0.001 HHblits  
 3687c5f53919ba12513fe091ceca2c86b063dee1  7dgr.10.A   16.327    0.263  0.060   NA    EM       0.000 HHblits  
 c22179b683beee2b33a0432c65e7f500052b694b  5o31.1.8    16.327    0.263  0.060   4.130 EM       0.000 HHblits  
 95b047d37affe75517c19b89509ab92829e60b6e  7tgh.58.A   16.667    0.274  0.059   NA    EM       0.004 HHblits  
 2f9119597a56bb2a0371fde6ab109ddb2f1c9574  6lod.1.B    14.894    0.288  0.058   NA    EM       0.000 HHblits  
 38d5c24d599ae5db013f4f254091a4c15363b595  3ir7.1.A    29.545    0.332  0.054   2.500 X-ray    0.002 HHblits  
 91f3b9874695d4d37a12efc1c17d871488859e68  3egw.1.A    29.545    0.332  0.054   1.900 X-ray    0.002 HHblits  
 2ff1e39dec383dc85bdab26310422b43584d743e  1r27.4.A    29.545    0.332  0.054   2.000 X-ray    0.002 HHblits  
 69ce8b264271510508bc5f91341856bf8d8d340d  3ir5.1.A    29.545    0.332  0.054   2.300 X-ray    0.001 HHblits  
 16380e3b4d99c38ea9ab378db9ef7131ed83e576  1q16.1.A    29.545    0.332  0.054   1.900 X-ray    0.003 HHblits  
 a509a91af3dd3c75039fcac22c3496dd47f0f611  3ir6.1.A    29.545    0.332  0.054   2.800 X-ray    0.001 HHblits  
 41e0744e8dd26b06feb0b03afb6b9403d7db76cf  7ar7.1.G    14.894    0.275  0.058   NA    EM       0.000 HHblits  
 569262c01c1fbc655c3386e443b288b0a4f4a419  7aqr.1.F    14.894    0.275  0.058   NA    EM       0.004 HHblits  
 1adc8c97cef6620c845619279e2e6688d1083784  7a23.1.O    14.894    0.275  0.058   NA    EM       0.000 HHblits  
 52ce7092e6e78429973236fa55716832787767dd  7ar8.1.G    14.894    0.275  0.058   NA    EM       0.000 HHblits  
 aa6c00a3a1c0502d0ea0c718596a9519d6bc442d  6x89.1.H    12.766    0.267  0.058   NA    EM       0.002 HHblits  
 5d3d44514cab4009fdb865893a1eb3fca77454d1  8e73.55.A   12.766    0.267  0.058   NA    EM       0.004 HHblits  
 cde207dc3ce72995e37a69fbf15494b16cf13ec2  1kqf.1.A    14.894    0.261  0.058   1.600 X-ray    0.008 HHblits  
 519128efa55cd61ecca2f04198154d5da976a2cc  6yj4.1.G    14.894    0.260  0.058   NA    EM       0.003 HHblits  
 0001c2185d59c2c8e1fa5d50a84d5c6fe4f84878  6rfs.1.A    14.894    0.260  0.058   4.040 EM       0.001 HHblits  
 cc9060a701f21add29cb93cab09765ee24729aad  6rfq.1.A    14.894    0.260  0.058   3.300 EM       0.001 HHblits  
 e8f825ff6b0766fdcd0ca69b40b0b443dc6fe793  6gcs.1.A    14.894    0.260  0.058   4.320 EM       0.003 HHblits  
 06ffa3347d613d3e73b87fd5c7727c90135fabda  1eu1.1.A    22.222    0.292  0.055   1.300 X-ray    0.000 HHblits  
 027aae56776c2765151f89bb93ab50d22eaab2f0  1h0h.1.A    15.217    0.267  0.057   1.800 X-ray    0.008 HHblits  
 d39cefa1e4b5336fcd562197f52d631febc0fb90  1h0h.1.A    16.279    0.316  0.053   1.800 X-ray    0.000 HHblits  
 36296cdc9f18d721c0151987b735afb66af79e3a  7arc.1.F    15.217    0.255  0.057   NA    EM       0.003 HHblits  
 52024807a8493dbd9b07b1f0d5db3e2a8bdfe96d  7zm7.1.I    15.217    0.252  0.057   NA    EM       0.003 HHblits  
 10269ff5e1d37318517b29efa6eacb5fc8856e85  1dms.1.A    15.556    0.261  0.055   1.880 X-ray    0.001 HHblits  
 dbd2ffe8b690356473ee4ee40f38279a10da846a  6s6y.1.B    13.043    0.235  0.057   3.100 X-ray    0.000 HHblits  
 1605ce23a34635bebb5038f2d14d9859648a2be2  1eiw.1.A    11.364    0.265  0.054   NA    NMR      0.000 HHblits  
 0e4a3945af6c7de02ef01837b68ecf46c069181a  7kqa.1.A    33.333    0.325  0.048   1.650 X-ray    0.004 HHblits  
 252a92b6e58a69e3daab45432725c11e85c6349c  7kqa.1.B    33.333    0.325  0.048   1.650 X-ray    0.005 HHblits  
 4dcba5bdd59b52851e2214eacb818751d9b4a039  8e9g.1.G     9.302    0.239  0.053   NA    EM       0.000 HHblits  
 95adf4faea5c38570265a310e8b9173927092afb  3fj1.1.A    17.500    0.293  0.049   1.750 X-ray    0.000 HHblits  
 b1cb1ec01183c48a3aa0aebbaadbbeccd8db6ef3  1tzb.1.A     9.756    0.259  0.050   1.160 X-ray    0.000 HHblits  
 68c4f5f5092b0029606a45ba304602f390b2ffe3  1tzb.1.B     9.756    0.259  0.050   1.160 X-ray    0.000 HHblits  
 7ca76e78d0aab461c725106be0b5ca8d0fe41722  3eua.1.A    25.641    0.294  0.048   1.900 X-ray    0.003 HHblits  
 567711502bc46714fccdfad3db0a39cf7f6d9d48  2a3n.1.A    23.684    0.293  0.047   1.230 X-ray    0.002 HHblits  
 73e8b28f0e34e5af49173686a472c5b952689f84  3knz.1.A    15.385    0.260  0.048   2.500 X-ray    0.002 HHblits  
 d85e00cd3cc2d6680ba2881458f1e76a21aecd97  2x48.1.A     4.167    0.269  0.030   2.600 X-ray    0.000 HHblits  
 8aad7314038403440ff1e5bee245282e8f8a26dd  2x48.2.A     4.167    0.269  0.030   2.600 X-ray    0.000 HHblits  
 f92b2f03d5adc05e5267cefc257e4cffd80f7a20  2x48.3.A     4.167    0.269  0.030   2.600 X-ray    0.000 HHblits  
 642ad569ef38cebfa99493c2ae94bde82ebff937  1g8k.1.A    16.667    0.244  0.030   1.640 X-ray    0.000 HHblits  
