# Supplementary material for: Metabolic capacity is maintained despite shifts in microbial diversity in estuary sediments
Source: ISME Commun. 2025 Oct 11;5(1):ycaf182. doi: 10.1093/ismeco/ycaf182 (PMC12687941; doi:10.1093/ismeco/ycaf182)
Supplement: Supplementary_Data_1_ycaf182 [file supplementary_data_1_ycaf182.zip › SWISS-MODEL/13_May_SF_Bin61_scaffold_51921_c131277_1/templates.txt]

/----------------------------------------------------------------------------------------------------------\
|Template Search Results                                                                                   |
\----------------------------------------------------------------------------------------------------------/

      Project : S9AG2j
        Title : 13_May_SF_Bin61_scaffold_51921_c1:3-1277_1
      Created : today at 17:44
      Expires : April 12, 2023 at 17:44


/--------------------------------------------------------------------------------------------------------\
| Found Templates                                                                                        |
\--------------------------------------------------------------------------------------------------------/

                    ID                       Name    Seq ID  Seq Sim   Cov   Resolu  Method   GMQE  Found By 
-------------------------------------------------------------------------------------------------------------
 1375cd96dcbc8c1b9d3735078862bd50f6af4561  7b04.1.B   43.243    0.410  0.962   2.970 X-ray    0.729 BLAST    
 bf441472b9659b19a72235141b5be7cb2533a486  7b04.2.B   43.243    0.410  0.962   2.970 X-ray    0.713 BLAST    
 685d85b397651fd0ee3b28764447cda91b3ab743  7b04.1.B   42.506    0.406  0.962   2.970 X-ray    0.730 HHblits  
 4d64bfe0ddc32ffcab2cc8538e5c316162f341b8  7b04.2.B   42.506    0.406  0.962   2.970 X-ray    0.714 HHblits  
 6e1b751762ac88c4d5045fe73b4c010e89359070  2ivf.1.A   21.429    0.305  0.596   1.880 X-ray    0.310 HHblits  
 b0817b856047b429d15fe2e9786dc954bef84b58  5e7o.1.A   29.464    0.354  0.530   2.400 X-ray    0.343 HHblits  
 a807d109f1da5b75c876c0515d632e7f6435e915  4ydd.1.A   29.596    0.354  0.527   1.860 X-ray    0.343 HHblits  
 cc7992884d25bfa6edc696d66c6f49ad8f6f91a7  1r27.4.A   27.488    0.329  0.499   2.000 X-ray    0.330 HHblits  
 ab147048946d48a80e8f7a746ad695f8ea749b30  1q16.1.A   27.014    0.327  0.499   1.900 X-ray    0.332 HHblits  
 43a6f9c7c3b8f9e1fedd94e78988e622e605d693  3ir5.1.A   27.619    0.330  0.496   2.300 X-ray    0.327 HHblits  
 1296a47b73a152f3d75b05ff49cfce444aa2126b  3ir7.1.A   26.667    0.324  0.496   2.500 X-ray    0.324 HHblits  
 eabf05a15e772ec7d8115219fa7543b9316cecd6  3egw.1.A   27.536    0.331  0.489   1.900 X-ray    0.325 HHblits  
 fb9d07a9e4517858cbfa19fb303637a01cfdeb00  3ir6.1.A   27.053    0.328  0.489   2.800 X-ray    0.323 HHblits  
 fe24af926a31b80e74db6b401c8a2ee8e3629b0d  2e7z.1.A   17.969    0.309  0.303   1.260 X-ray    0.124 HHblits  
 e0ad9df801cf392c0dab277c0a435a573350201b  4ydd.1.A   37.647    0.387  0.201   1.860 X-ray    0.071 BLAST    
 84cd6cb52ea871bf3a9cd49d1204e8f590494932  5e7o.1.A   37.647    0.387  0.201   2.400 X-ray    0.068 BLAST    
 da96eb54b2b9bdfecccd95e149c76ddd6a2380a9  6cz7.1.A   18.681    0.301  0.215   1.620 X-ray    0.091 HHblits  
 5ad698c5713d378334ecc2ebca05d5796e7357f0  4v4c.1.A   17.391    0.288  0.217   2.350 X-ray    0.086 HHblits  
 48efbd3dd15583ef264f1737dd0c135734abd094  6lod.1.B   14.130    0.267  0.217   NA    EM       0.075 HHblits  
 6b073a33003dcb8f860bbc2161b1f5712add2e8a  1aa6.1.A   25.000    0.334  0.199   2.300 X-ray    0.076 HHblits  
 cae611deb6c1d43162d7fdc8400ec9ce4d28584c  1fdo.1.A   25.000    0.334  0.199   2.800 X-ray    0.078 HHblits  
 f599d4f17abac272c40d13afa71b9302e59cc4c1  2iv2.1.A   25.000    0.334  0.199   2.270 X-ray    0.078 HHblits  
 3a362a4d51e04f11a6b5abbcbcbe9d693a1802bc  7z0t.1.G   25.000    0.334  0.199   NA    EM       0.076 HHblits  
 2f3d773f44c2c59f685e11e331f9222c0a479bb0  6f0k.1.B   13.043    0.254  0.217   NA    EM       0.062 HHblits  
 5c4e895cea52464c117f254a904f449b54450e24  1tmo.1.A   22.093    0.305  0.203   2.500 X-ray    0.083 HHblits  
 1b593029183d1f2e13ebb65390f41216a0ce1ca8  7l5i.1.A   24.706    0.311  0.201   1.733 X-ray    0.100 HHblits  
 7ee142e53846a2511bbd14481c1b8b32033a427a  7l5s.1.A   24.706    0.311  0.201   2.089 X-ray    0.100 HHblits  
 b1d484e3cb52258e5626e76e4a8bb0e507e31bd3  4aay.1.A   24.096    0.328  0.196   2.700 X-ray    0.079 HHblits  
 0da31211a00dcdc33787231c2000e3f1199f4d55  5nqd.1.A   24.096    0.328  0.196   2.200 X-ray    0.076 HHblits  
 c7a9247f1c8decff2ed2dfd1226e8f0584716cd7  1e5v.2.A   17.442    0.295  0.203   2.400 X-ray    0.078 HHblits  
 af38365d10565901192d4f6e3c5a87a07598a6b4  1e18.1.A   17.442    0.292  0.203   2.000 X-ray    0.079 HHblits  
 b4f778736fce32d88fd7b16f946d7ba2027f6d11  1g8k.1.A   22.892    0.318  0.196   1.640 X-ray    0.077 HHblits  
 45a9c6f5d2adbecb242cff7db74c1f2e1dfa4b69  1g8j.1.A   22.892    0.318  0.196   2.030 X-ray    0.080 HHblits  
 5c7b7c1381cecfb035cb6c91872437d95c969481  6tg9.1.A   22.619    0.307  0.199   3.240 EM       0.073 HHblits  
 b309b683f62e7fb7c477552a560a2e77622327dc  1eu1.1.A   18.824    0.295  0.201   1.300 X-ray    0.080 HHblits  
 7212aa379927078ab7b9ee4c483c5e50b1f12d7a  4dmr.1.A   17.647    0.294  0.201   1.900 X-ray    0.078 HHblits  
 e269449dbff16df2b4b71fe1016a022c1fae91c6  1dms.1.A   17.647    0.293  0.201   1.880 X-ray    0.076 HHblits  
 ac5f7272946e3ac0c272e471937587a81a13ecb7  1e60.1.A   17.647    0.291  0.201   2.000 X-ray    0.083 HHblits  
 af447bf8ea6873ba7248072e2dbb4bbdf80d8577  2nya.1.A   21.687    0.297  0.196   2.500 X-ray    0.078 HHblits  
 71308da207d48ca79f8b3273d98b394ea5362432  7vw6.1.A   18.072    0.293  0.196   NA    EM       0.078 HHblits  
 f865e3aa3dadc851311ebf5a6d5037a6bf8544e5  7p63.1.C   15.663    0.292  0.196   NA    EM       0.071 HHblits  
 7c45eff5b80dfd561480eace3b21cb4f25b0dc94  7p61.1.C   15.663    0.292  0.196   NA    EM       0.072 HHblits  
 9e9785cda59745e0de3ede90a90eaaccafd98d04  7nz1.1.E   15.663    0.292  0.196   NA    EM       0.073 HHblits  
 0d86b0536732933d9d45218bdcd57a09acc9140a  2v45.1.A   18.072    0.289  0.196   2.400 X-ray    0.069 HHblits  
 93ae0e48311e33bdd9873223596890be8c93e6b4  2v3v.1.A   18.072    0.288  0.196   1.990 X-ray    0.070 HHblits  
 6167114181dc7cffaf85e981102e0869e9c92276  1kqf.1.A   18.072    0.280  0.196   1.600 X-ray    0.077 HHblits  
 d2b6487dd61acc9171d4ccdc1153f6ca08bbbf0e  1ogy.1.A   20.988    0.296  0.191   3.200 X-ray    0.075 HHblits  
 567e9817654a8cfa4998e2aed3d02e0520d2cb4e  5t5i.1.D   16.250    0.303  0.189   1.900 X-ray    0.061 HHblits  
 a09651ef6ae4a666968f08dedee7eb469180d517  3o5a.1.A   21.250    0.298  0.189   1.720 X-ray    0.073 HHblits  
 a3c3e2d3c5f80b5acf1bc8390332d17dfbd1d097  7bkb.1.J   13.253    0.267  0.196   NA    EM       0.058 HHblits  
 5ebb1a662a02f516ba29b6214c2497b8a3cc3c52  2ki8.1.A   15.000    0.292  0.189   NA    NMR      0.072 HHblits  
 a58db3617c630a209fa5f51ceb914a00926a544c  8e9g.1.G   15.854    0.272  0.194   NA    EM       0.071 HHblits  
 2eb57774ee94719770783dd7ca7b02484af23cab  2vpz.1.A   13.924    0.277  0.187   2.400 X-ray    0.059 HHblits  
 b3302cf4473956236edc92a26739b6c92ac3526a  2vpx.1.D   13.924    0.277  0.187   3.100 X-ray    0.056 HHblits  
 0c756a272b6d7aa7f079ea463d89aadb852678f9  1h0h.1.A   16.883    0.282  0.182   1.800 X-ray    0.058 HHblits  
 b24e8a6f7e7f6cde2addcbe6f6813ea8dad1ec08  8bqg.1.A   18.182    0.266  0.182   1.946 X-ray    0.061 HHblits  
 6f183015a9418c992f86ccf617d58d0ee68fb116  6sdv.1.A   16.883    0.261  0.182   1.900 X-ray    0.062 HHblits  
 d3ed0f1e40daf78933276e89d776980d08ddf922  6sdr.1.A   16.883    0.261  0.182   2.100 X-ray    0.061 HHblits  
 07d240a1b097b84ea3f9ed80c1d8f2ca115d916c  7wbb.1.A   19.298    0.297  0.135   NA    EM       0.041 HHblits  
 0008a7c0e8d214874bcdff12b8bb546768d9e2a8  7wbb.1.B   19.298    0.297  0.135   NA    EM       0.037 HHblits  
 6d1a73f9b966a193d3c8bf5eb63407cda8fc18a2  7wbb.1.C   19.298    0.297  0.135   NA    EM       0.039 HHblits  
 0d4b6ea0fffbe6f80c5727bc135d4a37901fc91e  7wbb.1.D   19.298    0.297  0.135   NA    EM       0.038 HHblits  
 fbe0984afa78d08cf8c2987567c8e7943ca28a64  7wbb.1.E   19.298    0.297  0.135   NA    EM       0.038 HHblits  
 704ad539a5a53d05a5a230bf373d19a472644811  7wbb.1.G   19.298    0.297  0.135   NA    EM       0.036 HHblits  
 0e04a150fbb3b1e10a549c0db1dcdee742504abb  3m9s.1.C   19.231    0.297  0.123   4.500 X-ray    0.053 HHblits  
 5062fa5a004088184fd52e2fdb1a576f9e34e796  2fug.2.C   19.231    0.297  0.123   3.300 X-ray    0.027 HHblits  
 c50592527ed7c8ab62be2b171f4142f889aff53b  6zjl.1.C   19.231    0.297  0.123   NA    EM       0.051 HHblits  
 5b07c90aeb2fdac745e8f1886a7cbe6275a70d9a  6q8o.1.C   19.231    0.297  0.123   3.605 X-ray    0.048 HHblits  
 0f24b2630804f47d890bd587e2603b14acedfbb5  6zjy.1.C   19.231    0.297  0.123   NA    EM       0.053 HHblits  
 c3b0058b15365b01154b8f76b904dda1c319c947  6zjn.1.C   19.231    0.297  0.123   NA    EM       0.055 HHblits  
 68f7d355b785c1186f40f5575678d2459243f1a1  6ziy.1.C   19.231    0.297  0.123   NA    EM       0.042 HHblits  
 0e8a4619c9ee2301c6809ef66bb3f4827434a368  2d9r.1.A   16.000    0.271  0.118   2.010 X-ray    0.026 HHblits  
 bb980c9c450e25cb8efb505802405ccb31bd021b  4kdl.1.A   16.000    0.264  0.118   1.810 X-ray    0.030 HHblits  
 35ae3cc9508db30c3f60e820b9bc6cd63a6af701  4kdi.2.A   16.000    0.264  0.118   1.860 X-ray    0.031 HHblits  
 0f29ba7a11ba0afa946ef2b8a3ab3bc4200172bd  4kdi.1.A   16.000    0.264  0.118   1.860 X-ray    0.031 HHblits  
 abb83dccfbfba852276a5389244866e3f622aa4c  3qwz.1.A   16.327    0.268  0.116   2.000 X-ray    0.030 HHblits  
 dd3531e2ac030f4705d3da0d94fc0ce67ce8bfd6  5g4g.1.A   21.277    0.289  0.111   7.800 EM       0.024 HHblits  
 202ed07f03869821aeabc0815ac02c8124efac1f  3qc8.1.A   16.667    0.272  0.113   2.200 X-ray    0.030 HHblits  
 223042d7643fc1ddd78bdcac8b41b46f6acf3104  3tiw.1.A   17.021    0.278  0.111   1.802 X-ray    0.043 HHblits  
 8aee61b52e2715f9f7b1cef803228b974f45db28  3tiw.2.A   17.021    0.278  0.111   1.802 X-ray    0.043 HHblits  
 d7f437711a13e7a8a44cc514a007dcabb069ec86  4ga5.1.A   19.565    0.287  0.109   3.250 X-ray    0.042 HHblits  
 31feb5a70621cf5fa769bff4f489a7613a654c59  4ga6.1.A   19.565    0.287  0.109   2.210 X-ray    0.044 HHblits  
 1535c3a3aec86b2fd06bf851fb85a23a00d7adfb  3plx.1.B   15.556    0.276  0.106   1.747 X-ray    0.029 HHblits  
 a9ce7693cacc0c5d5be7aa4f5939de59f92d3f8a  1uhd.1.B   20.000    0.271  0.106   2.000 X-ray    0.029 HHblits  
 a17c4f3e915baab7829d26592ac23a8e78caf233  1uhe.1.B   20.455    0.267  0.104   1.550 X-ray    0.028 HHblits  
 8400b290c8ed0ba0030456ee911f47ffcc0afff5  5cup.1.A   35.714    0.414  0.066   2.100 X-ray    0.000 HHblits  
 a6d6eee07350783cc3e8a300d252e02266346c7b  5cuo.1.A   35.714    0.414  0.066   1.544 X-ray    0.000 HHblits  
 c344e6ee99863a771dc420a73248345fcec892de  1wlf.1.A   25.000    0.350  0.066   2.050 X-ray    0.002 HHblits  
 d78f69ff4bdae277b151c9e1033c3a5373bf800c  7dvf.1.A   29.630    0.348  0.064   1.209 X-ray    0.002 HHblits  
 6b5e864de08991e66af68644e1328b68ee573001  7mdx.1.B   28.571    0.314  0.066   NA    EM       0.005 HHblits  
 4ef4ad0e1a107e029ef1019810483554f8a75019  4cs0.1.A   17.241    0.274  0.069   2.100 X-ray    0.000 HHblits  
 973b5f7f1aecf1aabed9bed9c2ceb390f1a99563  1pt1.1.A   17.241    0.274  0.069   1.900 X-ray    0.002 HHblits  
 c0dc13133c09691065cf7de69d375633d63f9202  7du7.1.A   30.769    0.354  0.061   1.201 X-ray    0.000 HHblits  
 2baa50a809e75d67ff31c3cd232288138e5f1c46  7dvc.1.A   30.769    0.344  0.061   1.705 X-ray    0.005 HHblits  
 346e31343b61e94f1230a89ddc7b3db8b75cecf4  7dvc.5.A   30.769    0.344  0.061   1.705 X-ray    0.002 HHblits  
 2dcb27c993be27d7527c1c118a10f70e6841e6e0  6hd3.1.A   23.077    0.344  0.061   2.800 X-ray    0.000 HHblits  
 0f95e21a656c591706579331d6f41f4a3d55c516  3pjy.1.A   18.519    0.311  0.064   1.550 X-ray    0.000 HHblits  
 70a3426b88648ac2960838a532bd36bfd46a3e0e  3pjy.1.B   18.519    0.311  0.064   1.550 X-ray    0.000 HHblits  
 8b783e6df3fd32bce7158dbb5ecb198b24b16fbd  7du7.1.A   32.000    0.368  0.059   1.201 X-ray    0.000 HHblits  
 ed7a7fedb2fd10c71ed3496f50489aead8ab372f  1pqh.1.A   17.857    0.279  0.066   1.290 X-ray    0.002 HHblits  
 09888d77b627cee5b75e9eb7fa5ecdc4e7eba5c3  7dvh.2.A   32.000    0.365  0.059   1.698 X-ray    0.003 HHblits  
 959570494bc99c5233f3865ae74d2b80d36e71d7  7dvh.1.A   32.000    0.365  0.059   1.698 X-ray    0.000 HHblits  
 51b39642b75f7a5084c271c2cd2a94e2b1840c4a  7dvh.4.A   32.000    0.365  0.059   1.698 X-ray    0.003 HHblits  
 d944586ba6fec742986ef56eaf335d0bb7347fdb  7di1.1.A   32.000    0.365  0.059   2.097 X-ray    0.000 HHblits  
 d16bb3e4d8e7947e8b17d7c83451d2609dc9e1fe  6f49.1.A   22.222    0.304  0.064   2.020 X-ray    0.004 HHblits  
 b2852fb8031ad51ecb6ec9ff2abb36b25bc5a173  3oug.1.A   10.714    0.274  0.066   1.550 X-ray    0.000 HHblits  
 d817c27444162ebc0c9c937afc43474d26c4603a  2c45.1.A   21.429    0.274  0.066   2.990 X-ray    0.011 HHblits  
 020dc5b552f51c1bab86fbcf0aa94a3f501bf938  7dxy.1.A   28.000    0.355  0.059   1.400 X-ray    0.000 HHblits  
 03eece702a2c68dfdfd73b77f6d6db6148f3b622  7dxx.1.A   28.000    0.355  0.059   1.403 X-ray    0.000 HHblits  
 b7364a7ca959688373cf7c25275f665847a065d2  7dxx.1.B   28.000    0.355  0.059   1.403 X-ray    0.000 HHblits  
 8bd963c47955c3f59e0d42391ff9fbb218985e63  7dvf.1.A   32.000    0.355  0.059   1.209 X-ray    0.000 HHblits  
 015a4b60b195d6716319bc7b700bfd8d765b5c0f  1pqf.1.A   14.286    0.264  0.066   2.000 X-ray    0.001 HHblits  
 04a7b0395c187873dd9f7f0978dd35848a4c8c46  7dxw.1.A   28.000    0.352  0.059   1.509 X-ray    0.000 HHblits  
 e479f4a88d609292b3697ecd2416e732985d82b6  5g4f.1.A   30.769    0.321  0.061   7.000 EM       0.000 HHblits  
 9b5b4b899fb86783fb199e034b1ce1a1a7ee03d2  5g4f.1.B   30.769    0.321  0.061   7.000 EM       0.000 HHblits  
 59fdb29c6eae8d48f2acc646aa0343078eb3ff2e  5g4f.1.C   30.769    0.321  0.061   7.000 EM       0.000 HHblits  
 2a6a52cb2d78a0df416a91a377510d008bec656b  5g4f.1.D   30.769    0.321  0.061   7.000 EM       0.000 HHblits  
 0eeebc62e4bb7a4011899271cae37a5ed2640edf  5g4f.1.E   30.769    0.321  0.061   7.000 EM       0.004 HHblits  
 dc70949a8d5d335e592b1694a043513b7cc32e87  5g4f.1.F   30.769    0.321  0.061   7.000 EM       0.000 HHblits  
 0ae6a91020450b7797f8fcfcc15eb8d60cbd1318  7dvc.1.A   32.000    0.349  0.059   1.705 X-ray    0.000 HHblits  
 0a8db91357ce67ffe11db982484d6211c18bba83  7dvc.5.A   32.000    0.349  0.059   1.705 X-ray    0.000 HHblits  
 48a81a448abacf8baa4dd81b340ac73bddf0b281  7dxu.1.B   28.000    0.344  0.059   2.314 X-ray    0.000 HHblits  
 b90b72bf1c77cf8dcccc3c726c99d4f3b32645d2  7dxu.1.A   28.000    0.344  0.059   2.314 X-ray    0.000 HHblits  
 ded101d19133b31e09232452d53a9e7640271d9c  7dxu.2.B   28.000    0.344  0.059   2.314 X-ray    0.000 HHblits  
 933b6f6549be7bba522c1b09e1c970e61401ae5f  7dxr.1.B   28.000    0.344  0.059   1.600 X-ray    0.000 HHblits  
 73dbedf4c123356ca713d855cd61032169445dee  7dxr.1.A   28.000    0.344  0.059   1.600 X-ray    0.000 HHblits  
 d0aa1020cd53f903b9124507cbf6b2ed1de63362  7dxr.2.B   28.000    0.344  0.059   1.600 X-ray    0.000 HHblits  
 314ed6ba228c7ceb0c7f9328c75ea3e6842764b1  7dxt.1.A   28.000    0.344  0.059   1.800 X-ray    0.000 HHblits  
 ce24f5599f7ce7806c4fb4d14047f2889d71a79c  7du6.1.A   28.000    0.344  0.059   1.600 X-ray    0.000 HHblits  
 5baae2fea222c72ce7fc3de638628eeb093994b6  5e7p.1.A   24.000    0.344  0.059   2.507 X-ray    0.000 HHblits  
 e659a103c26bdd3678c4abaac9addc992f519eff  7di0.1.A   32.000    0.341  0.059   1.600 X-ray    0.000 HHblits  
 1d53b730cfa93eff900a7739dade75bae707d03f  7di0.2.A   32.000    0.341  0.059   1.600 X-ray    0.000 HHblits  
 442a949570ab467dd59cd1d365593fea4a74cc22  7di0.3.A   32.000    0.341  0.059   1.600 X-ray    0.000 HHblits  
 d64dc69f7051630d644850e02165f524160d1e1c  7di1.1.A   28.000    0.341  0.059   2.097 X-ray    0.000 HHblits  
 f896cff4a4e493c24c988142b86749a2f9d514d7  7dg7.1.A   32.000    0.341  0.059   1.604 X-ray    0.000 HHblits  
 43a30edf512d055bb780fdce73e398cbc601fb1d  7du6.1.A   28.000    0.339  0.059   1.600 X-ray    0.000 HHblits  
 0b8f6a8807b624fa50b13f656420845daa0385ee  7dg9.1.A   37.500    0.369  0.057   1.602 X-ray    0.000 HHblits  
 32f5f54292bff707e9bada687caea6fc92df6504  7di0.1.A   28.000    0.333  0.059   1.600 X-ray    0.000 HHblits  
 dcb792a9e3cb6845a87c2d473b4cd8875793457a  7di0.2.A   28.000    0.333  0.059   1.600 X-ray    0.000 HHblits  
 b13be2ed6a7dcd6eb85de7ad1acff6171e0af74f  7di0.3.A   28.000    0.333  0.059   1.600 X-ray    0.000 HHblits  
 45aa297e88dabc075bf77ed47ef410f6360409aa  7dxs.1.A   33.333    0.364  0.057   2.102 X-ray    0.000 HHblits  
 5742aa6ec4b9c36b4382fd8b33255f15b5c05ad1  7dxs.1.B   33.333    0.364  0.057   2.102 X-ray    0.000 HHblits  
 7339a6b9f005ee6bc9b3fe0054cf5b97248b9c73  7dxs.2.A   33.333    0.364  0.057   2.102 X-ray    0.000 HHblits  
 323454ca206da45fadc0887e8399812e9db58d08  7dxs.2.B   33.333    0.364  0.057   2.102 X-ray    0.000 HHblits  
 7fae20aedb1aa24510d1dd9be647745577a4a799  7dxv.1.A   24.000    0.331  0.059   2.301 X-ray    0.000 HHblits  
 73fed2e0d8aebe550d690f4f98ff1abf93bae907  7dxv.1.B   24.000    0.331  0.059   2.301 X-ray    0.000 HHblits  
 72263c4bed0d423688afcaa987745473ace93f3e  7dg7.1.A   24.000    0.331  0.059   1.604 X-ray    0.000 HHblits  
 8df00933d381e8f73dbcbb8853a867ecbe0620c6  2pjh.1.B   19.231    0.300  0.061   NA    NMR      0.000 HHblits  
 2bdbc8d471b9f0ad7f17c9c8ed68f6ff33caafc4  3hu1.1.A   19.231    0.297  0.061   2.810 X-ray    0.000 HHblits  
 1fc5c5adee74fae29e0160a247f3cb23101f5ea9  7dbo.1.A   32.000    0.328  0.059   1.900 X-ray    0.000 HHblits  
 6d37520cfa57ab9f14848882ce81166dc555e167  7dbo.2.A   32.000    0.328  0.059   1.900 X-ray    0.000 HHblits  
 8aeed24fccf707de7f97f24ff175a2cab2be7040  1cz4.1.A   32.000    0.328  0.059   NA    NMR      0.003 HHblits  
 95779d6ec43e2cbf1f00c5e87fea20ac0b515799  1cz5.1.A   32.000    0.328  0.059   NA    NMR      0.001 HHblits  
 54bcb038248aa0d295d9d7ab5b3bdcc660ff4c5b  7dww.1.A   32.000    0.323  0.059   1.802 X-ray    0.000 HHblits  
 38ead193184f65ad157f043c5d1b4223a405d26a  7dww.2.A   32.000    0.323  0.059   1.802 X-ray    0.000 HHblits  
 6c8524d0e6ed40da394ecd668f1badec2aa6cfab  7dg9.1.A   24.000    0.320  0.059   1.602 X-ray    0.000 HHblits  
 c7adc503019ecdd4a09d23476ecbc41c97755a54  7dbo.1.A   28.000    0.315  0.059   1.900 X-ray    0.000 HHblits  
 edb5ac7b18006c3a084571f8e7e5e61b42f0f34b  7dbo.2.A   28.000    0.315  0.059   1.900 X-ray    0.000 HHblits  
 aa25daabe65de23b8e74060f9aeb217ed3df754e  7dww.1.A   32.000    0.312  0.059   1.802 X-ray    0.000 HHblits  
 741ad833b392240d0d657af9e5cbb4f7e2f8244e  7dww.2.A   32.000    0.312  0.059   1.802 X-ray    0.000 HHblits  
 675aca48c23efce70a6a009ba4f0a79bf2e7a922  7dxz.1.A   25.000    0.342  0.057   1.900 X-ray    0.000 HHblits  
 cd6ec6e682ebad7c52025f0ea079f6ad8b0aedbd  7dxz.2.A   25.000    0.342  0.057   1.900 X-ray    0.000 HHblits  
 9c60caa4d9e716f6b157f8be9779565cecf35597  7dxz.2.B   25.000    0.342  0.057   1.900 X-ray    0.000 HHblits  
 4f2b39c743562dd85f0b61bbc26d981cbe9caecf  7dxz.3.A   25.000    0.342  0.057   1.900 X-ray    0.000 HHblits  
 60230cfed0c4127dfdfd585a3838466c1809b8e9  7dyc.1.A   25.000    0.342  0.057   2.300 X-ray    0.000 HHblits  
 a1280399bfdf76b6c2b985bb1b8abd70b2839700  7dyc.2.A   25.000    0.342  0.057   2.300 X-ray    0.000 HHblits  
 d635eea90891f591026f75c2269b704709b24398  7dyc.3.A   25.000    0.342  0.057   2.300 X-ray    0.000 HHblits  
 980551d8e3a630e18b0ae27de59e8e55ba339a37  4rv0.1.A   20.000    0.307  0.059   1.998 X-ray    0.000 HHblits  
 c2752296e3433a4503905c7accd937ab4e1c104e  3o27.1.A   16.000    0.307  0.059   2.800 X-ray    0.000 HHblits  
 fbf8de51d21a6f950b14e71dbff633334fcef317  3o27.1.B   16.000    0.307  0.059   2.800 X-ray    0.000 HHblits  
 2de45efcdd316e469b3c84f9a026cdddfce83470  5x4l.1.A   20.000    0.301  0.059   2.402 X-ray    0.000 HHblits  
 24ae4aefa9b6dd0793f9b8aa5fbc28042caa80d9  5x4l.2.A   20.000    0.301  0.059   2.402 X-ray    0.000 HHblits  
 aa06f2255126a1f8388882c27fd5fda42fc05782  5b6c.1.A   20.000    0.301  0.059   1.550 X-ray    0.000 HHblits  
 c7d31a37a62df713edaae757af4772abfadc9771  5epp.1.A   20.000    0.301  0.059   1.880 X-ray    0.000 HHblits  
 2e2ce03c34348f262fd0c0effadc9f8615d3bd95  5glf.2.A   20.000    0.301  0.059   2.250 X-ray    0.000 HHblits  
 6d8d99da74d0dab781819a3cb2a5dedc3d4e21ac  5glf.3.A   20.000    0.301  0.059   2.250 X-ray    0.000 HHblits  
 9fecba3c64c8391ee333e705fd96dbe59baf4fae  5glf.1.A   20.000    0.301  0.059   2.250 X-ray    0.000 HHblits  
 20f6dca8087feebade80b36d14320aa0acfb8ecf  5glf.4.A   20.000    0.301  0.059   2.250 X-ray    0.000 HHblits  
 d75c8dc535b610568fcf10ccdcdc9ca1e830cd80  3qq8.1.A   20.000    0.301  0.059   2.000 X-ray    0.000 HHblits  
 c24ee9dbed8e0fc4d213725b0d82f7361fd7b786  3qq7.1.A   20.000    0.301  0.059   2.650 X-ray    0.000 HHblits  
 e688df3f43a225f2ff0d745126e064b6eb2a3ae5  5udf.1.A   15.385    0.264  0.061   2.350 X-ray    0.002 HHblits  
 21b6f78d145700f4602f73f55f3b16485b8c59d0  1yle.1.A   25.000    0.306  0.057   1.700 X-ray    0.000 HHblits  
 7f6f4701317b3b5f9377b7267fc0e3416b152255  5cup.1.A   20.833    0.300  0.057   2.100 X-ray    0.000 HHblits  
 6a70f1010dd15a3d72df449042e1d2c4381bc4a4  5cuo.1.A   20.833    0.300  0.057   1.544 X-ray    0.000 HHblits  
