# Supplementary material for: Metabolic capacity is maintained despite shifts in microbial diversity in estuary sediments
Source: ISME Commun. 2025 Oct 11;5(1):ycaf182. doi: 10.1093/ismeco/ycaf182 (PMC12687941; doi:10.1093/ismeco/ycaf182)
Supplement: Supplementary_Data_1_ycaf182 [file supplementary_data_1_ycaf182.zip › SWISS-MODEL/4_1_May_SF_Bin52_scaffold_9609_c1_40994944_1/templates.txt]

/----------------------------------------------------------------------------------------------------------\
|Template Search Results                                                                                   |
\----------------------------------------------------------------------------------------------------------/

      Project : ZMtAFZ
        Title : 4_1_May_SF_Bin52_scaffold_9609_c1_4099-4944_1
      Created : today at 20:38
      Expires : April 12, 2023 at 20:38


/--------------------------------------------------------------------------------------------------------\
| Found Templates                                                                                        |
\--------------------------------------------------------------------------------------------------------/

                    ID                       Name    Seq ID  Seq Sim   Cov   Resolu  Method   GMQE  Found By 
-------------------------------------------------------------------------------------------------------------
 9bb7f8d4dd278cd05e95f0bb81824bf36d7d8209  7b04.1.B   38.290    0.392  0.957   2.970 X-ray    0.694 BLAST    
 945fb31c4378db2ab23f998fa7ae84b2013ac249  7b04.2.B   38.290    0.392  0.957   2.970 X-ray    0.673 BLAST    
 0ef77b5514380272e476713b70f0e908d8a099bc  7b04.1.B   37.453    0.386  0.950   2.970 X-ray    0.684 HHblits  
 640dd41ff7e193bb8a3c78d1f191a4d0f2a7600d  7b04.2.B   37.453    0.386  0.950   2.970 X-ray    0.662 HHblits  
 4fc40bc35464f1a0e16b9c54cf46f28d9cc433f5  3ir5.1.A   23.179    0.321  0.537   2.300 X-ray    0.330 HHblits  
 25be4e6280ee6ff842f87b33259ba48fc179a6f9  1q16.1.A   23.179    0.319  0.537   1.900 X-ray    0.328 HHblits  
 cd8991adb536dcd54f0354e4774ff36ddb3867f7  1r27.4.A   23.179    0.318  0.537   2.000 X-ray    0.324 HHblits  
 cb85755fb43873ec101d841110f01522a7e78f55  3ir7.1.A   22.517    0.317  0.537   2.500 X-ray    0.325 HHblits  
 309099c9f4a470cf7349e3120eb231267d3a38d7  3ir6.1.A   23.649    0.325  0.527   2.800 X-ray    0.324 HHblits  
 035da45a7800154f6916159f07e837e139416c18  3egw.1.A   23.649    0.325  0.527   1.900 X-ray    0.325 HHblits  
 ad6ef33f75b2f969ca5ae3abb18e880d76f8a20c  5e7o.1.A   27.143    0.339  0.498   2.400 X-ray    0.312 HHblits  
 eeefdba3e12d5185d86d05c820e2a89198e2f0aa  4ydd.1.A   27.143    0.339  0.498   1.860 X-ray    0.314 HHblits  
 c489011aa39c6e671263ba3002cb7a6462584ac5  2ivf.1.A   25.000    0.304  0.484   1.880 X-ray    0.282 HHblits  
 1b51140916c5e94ed203a577f8d72a481f04a92c  6cz7.1.A   18.681    0.307  0.324   1.620 X-ray    0.143 HHblits  
 42f4b7522548d787b041d06d7c598fb3574da4fb  4v4c.1.A   14.444    0.299  0.320   2.350 X-ray    0.118 HHblits  
 3f4616e9ab3dff1a89268a502700a2d206ac838b  6tg9.1.A   27.381    0.333  0.299   3.240 EM       0.123 HHblits  
 65d845d422de73673df38374b02e65c516a5344e  1aa6.1.A   20.238    0.317  0.299   2.300 X-ray    0.111 HHblits  
 1ba079a9a2cec1734c1a2e7e09979bedadfbdc4b  1fdo.1.A   20.238    0.317  0.299   2.800 X-ray    0.112 HHblits  
 c778a7ccb323e5a02556396a24896b6d36ce2300  2iv2.1.A   20.238    0.317  0.299   2.270 X-ray    0.116 HHblits  
 791cd3788fc585fe69d16d4dd8ddf9c7806419f2  7z0t.1.G   20.238    0.317  0.299   NA    EM       0.110 HHblits  
 c2da836242eaf721e52fd974980bc0bad61b41b4  1eu1.1.A   22.353    0.306  0.302   1.300 X-ray    0.125 HHblits  
 ab87fe00f702f71629db5a0a353f4630a7d71dde  4dmr.1.A   22.353    0.301  0.302   1.900 X-ray    0.127 HHblits  
 fb85a2c6b1a8ff257c325cee6b0ae973873e6b1a  1tmo.1.A   18.605    0.291  0.306   2.500 X-ray    0.117 HHblits  
 8ade935279240998ddcf17beb94afe1bd6665318  1e5v.2.A   21.176    0.298  0.302   2.400 X-ray    0.123 HHblits  
 2807c59c3b8e5b8f6cf581ff26440ce2e16e9ba0  4aay.1.A   18.824    0.297  0.302   2.700 X-ray    0.113 HHblits  
 60abc82fd281b7bde202a95e25a8a50c6e8fdfd3  5nqd.1.A   18.824    0.297  0.302   2.200 X-ray    0.112 HHblits  
 066d6665a01d6fce3052e88665af7a304f04efb2  7l5i.1.A   16.471    0.296  0.302   1.733 X-ray    0.134 HHblits  
 0ce3b1eb8f9c81ca7f923850074b70d1166c7de8  7l5s.1.A   16.471    0.296  0.302   2.089 X-ray    0.137 HHblits  
 c61f2a384d0f70df6d5d04a2bf67295b53394efa  1e60.1.A   21.176    0.295  0.302   2.000 X-ray    0.124 HHblits  
 401eb3b40cab939f0c23f398f6031f61341ab5d6  1e18.1.A   21.176    0.295  0.302   2.000 X-ray    0.123 HHblits  
 a7fc4b9a8f3d1739b9acfa405e2002126bf2176a  1dms.1.A   21.176    0.294  0.302   1.880 X-ray    0.123 HHblits  
 2c3dc03d4539ff75f48176e7b948d035b09d0a3f  6f0k.1.B   17.241    0.274  0.310   NA    EM       0.117 HHblits  
 9b8e790b990a09df29c4c8ce953c8200c4c69927  1ogy.1.A   22.353    0.290  0.302   3.200 X-ray    0.111 HHblits  
 8bdc0244553b2cacbe8cc9036ba9d494ececd186  2v45.1.A   18.824    0.285  0.302   2.400 X-ray    0.113 HHblits  
 bfcafaf12257e4cc68c8c30e1e507ba797fa5e60  2v3v.1.A   18.824    0.285  0.302   1.990 X-ray    0.114 HHblits  
 50fb90014ae0de892a2da046ae99b0fa01343093  7p63.1.C   20.482    0.303  0.295   NA    EM       0.126 HHblits  
 b149a3023563936c5f09fe26b78c29b9f6427202  7nz1.1.E   20.482    0.303  0.295   NA    EM       0.127 HHblits  
 72d89af198498a153f8ffd0f1ff32abbc60fc734  7p61.1.C   20.482    0.303  0.295   NA    EM       0.124 HHblits  
 c76cadd6123493826fe66fb929e3348bdbf9b8a2  1g8j.1.A   21.687    0.300  0.295   2.030 X-ray    0.114 HHblits  
 d64ba65afc407820e94059f11654d36ecf9cdab0  7vw6.1.A   22.892    0.300  0.295   NA    EM       0.120 HHblits  
 2a48f75bab0b3d06193e48136fa3fd252710f6d6  1g8k.1.A   21.687    0.300  0.295   1.640 X-ray    0.111 HHblits  
 51cf8e64e4be437a74c3bc93a350f257e1f2eca4  2e7z.1.A   16.867    0.289  0.295   1.260 X-ray    0.108 HHblits  
 134617c7f9766d352cb92365af870c8e697d73e7  5t5i.1.D   17.500    0.306  0.285   1.900 X-ray    0.099 HHblits  
 e9df42394569856564c3066e25d39e17f19fca1a  2nya.1.A   20.482    0.276  0.295   2.500 X-ray    0.120 HHblits  
 a30d32dbec8e47061c131cd7c7afc53d5f692263  1kqf.1.A   15.663    0.275  0.295   1.600 X-ray    0.115 HHblits  
 af3784795851639289431aaef42b977654518533  3o5a.1.A   19.753    0.286  0.288   1.720 X-ray    0.110 HHblits  
 acd59e59a24fe956bb2c0b3fe81233e6a72a2475  7bkb.1.J   10.843    0.263  0.295   NA    EM       0.091 HHblits  
 4cb6d784ef85167e09437739d1b41e0ec783d656  8e9g.1.G   14.815    0.273  0.288   NA    EM       0.106 HHblits  
 8ce9afbf14d8f2cc6855af1294ea10f37cd70882  2ki8.1.A   16.250    0.278  0.285   NA    NMR      0.100 HHblits  
 c830ba741e3fe9caa3e99dc7d510b1e7a9a307d9  1h0h.1.A   15.584    0.299  0.274   1.800 X-ray    0.089 HHblits  
 c2c77a51e32480bd32c701215459e9e8c31e04f0  6sdv.1.A   15.584    0.274  0.274   1.900 X-ray    0.091 HHblits  
 d5a588f3ebaa12dd4ae52e9390c5f702e9ac9ddd  6sdr.1.A   15.584    0.274  0.274   2.100 X-ray    0.091 HHblits  
 051bfb75265235e0b5e7b77e673d45745977ea78  8bqg.1.A   15.584    0.274  0.274   1.946 X-ray    0.091 HHblits  
 1029deac418bf46fa57dbc1e132fbcfa14faae8b  3hu1.1.A   17.910    0.262  0.238   2.810 X-ray    0.071 HHblits  
 1129332065346d5bf197487f122eed1864162735  3m9s.1.C   21.429    0.282  0.199   4.500 X-ray    0.078 HHblits  
 b0549145bd3dab3ad6b35404a5cb4dec43d5634b  2fug.2.C   21.429    0.282  0.199   3.300 X-ray    0.051 HHblits  
 da44708cd3abef2b5ec8a9f1c802580e71ed022c  6zjl.1.C   21.429    0.282  0.199   NA    EM       0.071 HHblits  
 78182870f3f84284da133917d1ad84db6e37b90b  6q8o.1.C   21.429    0.282  0.199   3.605 X-ray    0.076 HHblits  
 4a3cb0a3fb4f7b55a4d98cf6bbcea4bcb4fa90a8  6zjy.1.C   21.429    0.282  0.199   NA    EM       0.077 HHblits  
 0484c30e4c50ce9c7e4c64df619f27c1fc96aafd  6zjn.1.C   21.429    0.282  0.199   NA    EM       0.078 HHblits  
 496ff018f8b92aeb26c4f7c75a060c85b1d29d67  6ziy.1.C   21.429    0.282  0.199   NA    EM       0.069 HHblits  
 f268f0a1e6efcf912aaadc48050a75cfb11774bc  6lod.1.B   18.519    0.288  0.192   NA    EM       0.058 HHblits  
 e8ea65d987b37f725b41ec676d1329e1dd0ff980  2vpz.1.A   20.755    0.302  0.189   2.400 X-ray    0.064 HHblits  
 c91d90f11a19da33d934baa587288a0e8ba63ccf  2vpx.1.D   20.755    0.302  0.189   3.100 X-ray    0.063 HHblits  
 acc73bf55f85d1e3007d0ca4c524f876916c472c  5cup.1.A   28.889    0.348  0.160   2.100 X-ray    0.034 HHblits  
 d9567ab1fae1d4b61ba97bce3f70580388a0cb43  5cuo.1.A   28.889    0.348  0.160   1.544 X-ray    0.035 HHblits  
 242db6dc7beff60ba812147ed43495ec8f0849a9  2d9r.1.A   14.000    0.259  0.178   2.010 X-ray    0.044 HHblits  
 e7909c8f134e88a5d44c14ae4f8d99ecfa4c5208  6wkk.1.G   32.432    0.350  0.132   NA    EM       0.031 HHblits  
 f6c2228fbec6596758fb63c3f39302d18cb6237d  6wkk.1.H   32.432    0.350  0.132   NA    EM       0.007 HHblits  
 585062c827024d007b4f01495f5e2d7f23a32f60  6wkk.1.I   32.432    0.350  0.132   NA    EM       0.008 HHblits  
 0c16f890dc1cad08c8e36aa77ebac37055b02477  6wkk.1.J   32.432    0.350  0.132   NA    EM       0.014 HHblits  
 c27619e47ed2ad844054259f0c488a9536b23abd  6wkk.1.K   32.432    0.350  0.132   NA    EM       0.011 HHblits  
 27de9723a3e243e44254b5ebabeda53ee7dde13f  6wkk.1.L   32.432    0.350  0.132   NA    EM       0.020 HHblits  
 bd9b415ff1d9f67020f156ce509ec22817f9ccde  6wkk.1.M   32.432    0.350  0.132   NA    EM       0.007 HHblits  
 9291983ffd9c1050fc1b30977c1dd92dd74ccf02  6wkk.1.N   32.432    0.350  0.132   NA    EM       0.009 HHblits  
 841fa8f85a4726c4424cfb3beac2cdce544e0db8  6wkk.1.O   32.432    0.350  0.132   NA    EM       0.024 HHblits  
 2017399615e8c138737467b2e19713eb26c13030  6wkk.1.P   32.432    0.350  0.132   NA    EM       0.032 HHblits  
 a1fe6bbe85ff99ded2ba4a20ec46b505f4355354  6wkk.1.Q   32.432    0.350  0.132   NA    EM       0.005 HHblits  
 25b3d4c78d0b53728c926bd2224c1b9b4456ccdb  6wkk.1.R   32.432    0.350  0.132   NA    EM       0.029 HHblits  
 dc32824a952efa1105dc2b3a15eaf82d7b2c1eaf  6wkk.1.S   32.432    0.350  0.132   NA    EM       0.036 HHblits  
 8e404702c6596b1a5d049deea7a1beaca45a691a  6wkk.1.T   32.432    0.350  0.132   NA    EM       0.016 HHblits  
 72f3892cae4e908fd5ec040a6ad914aae1ebbc9a  6wkk.1.U   32.432    0.350  0.132   NA    EM       0.021 HHblits  
 28189f83aae7cf491f489b65180dc5597779eec4  6wkk.1.V   32.432    0.350  0.132   NA    EM       0.026 HHblits  
 e109300e2751cc29d19af38060cde385ffa10852  6wkk.1.W   32.432    0.350  0.132   NA    EM       0.007 HHblits  
 f9aead8fc814b64db16b6e77611da528cb55d22b  6wkk.1.X   32.432    0.350  0.132   NA    EM       0.012 HHblits  
 92b1f9103fafdf31c62db764557ebda1279cbf31  3pjy.1.A   25.000    0.298  0.114   1.550 X-ray    0.006 HHblits  
 c5cca4228026497c8548cf84386b95428ed5ed5b  3pjy.1.B   25.000    0.298  0.114   1.550 X-ray    0.008 HHblits  
 70b5ecb185865ce65f8f8aaa689bcaa5832cc7b5  7du6.1.A   26.667    0.336  0.107   1.600 X-ray    0.018 HHblits  
 c34b69901589c60ee179336cd2d2844de0266bf0  7di0.1.A   27.586    0.343  0.103   1.600 X-ray    0.010 HHblits  
 b1a575340d6ca28dc654e0446796ef1312d6da11  7di0.2.A   27.586    0.343  0.103   1.600 X-ray    0.009 HHblits  
 c578ca174abfd02a2ca595b8eeef11c8b1b9f447  7di0.3.A   27.586    0.343  0.103   1.600 X-ray    0.009 HHblits  
 63f82037a8a012b71623827c61e32bf7f6e5fa65  1wlf.1.A   31.034    0.343  0.103   2.050 X-ray    0.000 HHblits  
 74a6f2c6a3f31d9c3aec22b5df89850be9b50e4d  7dvf.1.A   16.667    0.316  0.107   1.209 X-ray    0.017 HHblits  
 cd2553c91c89907e95280a096c8baeacd55bc731  7dvc.1.A   16.667    0.313  0.107   1.705 X-ray    0.020 HHblits  
 993cde4dfe37a3abcdfc864438c047b0ea749366  7dvc.5.A   16.667    0.313  0.107   1.705 X-ray    0.023 HHblits  
 5a2174d2ef27ca33058cb398b2d68451e08d2044  7dg9.1.A   32.143    0.357  0.100   1.602 X-ray    0.005 HHblits  
 f875851329578faafbbbfa2692a082d1b118d9c0  7dxv.1.A   24.138    0.329  0.103   2.301 X-ray    0.002 HHblits  
 57e5d637222f039e0d37bc4b416395a38ba5d5cc  7dxv.1.B   24.138    0.329  0.103   2.301 X-ray    0.002 HHblits  
 2e1f03cac611336369345ecc7994da7a8cf1da18  7arh.1.A   23.333    0.302  0.107   NA    EM       0.020 HHblits  
 e8c61f2320cafef7e5e3adf6530cb9829d581828  7ari.1.A   23.333    0.302  0.107   NA    EM       0.016 HHblits  
 073396b996b858624bfb2eecdcf9e40ebfae102f  7arj.1.A   23.333    0.302  0.107   NA    EM       0.021 HHblits  
 51673d8cd733e495e89aa2a0ef1af66df477328b  7ark.1.A   23.333    0.302  0.107   NA    EM       0.012 HHblits  
 bfd1bd03489e04ee1ff57526aa36d1afe301c83b  7arl.1.A   23.333    0.302  0.107   NA    EM       0.021 HHblits  
 55799da768de5f20d32322417bc7c43bb009b05f  7arm.1.A   23.333    0.302  0.107   NA    EM       0.020 HHblits  
 63f9423ae5fd0785e6f06235edf47b500b3a6a82  7mdy.1.B   23.333    0.302  0.107   NA    EM       0.013 HHblits  
 4d8b54dc0da9687a3b3bf7beca1045d3780b047f  7v8i.1.A   23.333    0.302  0.107   NA    EM       0.014 HHblits  
 59ae5f3c467fae1956fa7d59a6f43ecbe4f06b78  7v8m.1.A   23.333    0.302  0.107   NA    EM       0.017 HHblits  
 75528916f4879c1b28a79772d2f54f2fe244571c  7v8l.1.C   23.333    0.302  0.107   NA    EM       0.020 HHblits  
 74e7e3865e6c4d2ba1dda25a719f438b2b86ffe2  7dxu.1.B   28.571    0.350  0.100   2.314 X-ray    0.000 HHblits  
 35b1aad8a6c45fddc2b7febef21779fe9cc98c22  7dxu.1.A   28.571    0.350  0.100   2.314 X-ray    0.000 HHblits  
 fa0e89db83ab6b0ec2fce277705b70e6695ed41d  7dxu.2.B   28.571    0.350  0.100   2.314 X-ray    0.001 HHblits  
 9b2d05cd838208a56ff15f54d44033b8228ff77f  7du7.1.A   28.571    0.350  0.100   1.201 X-ray    0.015 HHblits  
 717cda892aa585a9b652a4a7cd33ef621fa93791  7dxs.1.A   28.571    0.350  0.100   2.102 X-ray    0.000 HHblits  
 f1569b24d3ac3641cf0fb0678c6ae5de844821ad  7dxs.1.B   28.571    0.350  0.100   2.102 X-ray    0.000 HHblits  
 eafbd6f3703d38c40e9dd069074455097ecd5e5f  7dxs.2.A   28.571    0.350  0.100   2.102 X-ray    0.000 HHblits  
 648bc7f1ee184df8060d2c3aa2736645f51df3d1  7dxs.2.B   28.571    0.350  0.100   2.102 X-ray    0.000 HHblits  
 d6b5e6de6eb2f7c6f2fe48787eedbf0f0745c87a  7di1.1.A   28.571    0.348  0.100   2.097 X-ray    0.019 HHblits  
 8877518eb4e58535043d6e50ae491a78b4e9cfde  7dxy.1.A   25.000    0.343  0.100   1.400 X-ray    0.002 HHblits  
 b4b42d7f36a700b7607629e74bac377f492f245d  7dvh.2.A   25.000    0.340  0.100   1.698 X-ray    0.021 HHblits  
 85d2491ca6982ba19bd995b86077c1c457889b3a  7dvh.1.A   25.000    0.340  0.100   1.698 X-ray    0.018 HHblits  
 14e88c6722f326ede8e1ab88b4333b0681700932  7dvh.4.A   25.000    0.340  0.100   1.698 X-ray    0.019 HHblits  
 cefdf57924f9c78c1603bb575ad24c4e6e086011  4ga5.1.A   32.143    0.340  0.100   3.250 X-ray    0.016 HHblits  
 db73e5d853d4c17dc6060c79df3105b7a4fb9a8f  4ga6.1.A   32.143    0.340  0.100   2.210 X-ray    0.018 HHblits  
 fe8b56b0ef910c7a4b825b58e63199d075809b16  7mdx.1.A   24.138    0.310  0.103   NA    EM       0.018 HHblits  
 74d90f040587001f3a6caf8fd7e89857b4f48321  7mdx.1.B   24.138    0.308  0.103   NA    EM       0.018 HHblits  
 09c5dee95945b031fa449400d7fc8aafd2d6ee6a  7arh.1.B   24.138    0.308  0.103   NA    EM       0.016 HHblits  
 65a95cdd58d34e5482d583dfa3e57206396dc7a8  7ari.1.B   24.138    0.308  0.103   NA    EM       0.012 HHblits  
 4cbea1a2079c44ee96990971a47beade71f56e78  7arj.1.B   24.138    0.308  0.103   NA    EM       0.018 HHblits  
 a68089f59915f0abae350a54251ec8e799cdd9bd  7ark.1.B   24.138    0.308  0.103   NA    EM       0.014 HHblits  
 ec93f98b3a850570b91fdd3adceebcf3f6d2cd53  7arl.1.B   24.138    0.308  0.103   NA    EM       0.017 HHblits  
 1ee92a47a387c6704805583fd8eb88b219dadb97  7arm.1.B   24.138    0.308  0.103   NA    EM       0.017 HHblits  
 b72d138521b18226200a179036b22a8a758eea7a  7mdy.1.A   24.138    0.308  0.103   NA    EM       0.009 HHblits  
 9ab5941e1b4678be50a95739af57c898af4cd890  7v8m.1.C   24.138    0.308  0.103   NA    EM       0.012 HHblits  
 13b6dca2c0f732f7bfe9c1db1e65456fdebc41f7  7v8i.1.C   24.138    0.308  0.103   NA    EM       0.017 HHblits  
 21f6b3d77b85c03795f763f9f56f9f2ee43b0215  7v8l.1.A   24.138    0.308  0.103   NA    EM       0.025 HHblits  
 d7ff91532b963011e1fc1405744046dc67d75294  7dxr.1.B   29.630    0.363  0.096   1.600 X-ray    0.000 HHblits  
 150331a6ad71b41588087775072a5faf33779164  7dxr.1.A   29.630    0.363  0.096   1.600 X-ray    0.000 HHblits  
 0e4823fdc23e98cc3a1a2d4e1690cfedc47968aa  7dxr.2.B   29.630    0.363  0.096   1.600 X-ray    0.000 HHblits  
 50665c06454235eadbe58e07417049cb6d611a62  7dxt.1.A   29.630    0.363  0.096   1.800 X-ray    0.000 HHblits  
 3447501b0fbfc119a4cb395cacca3e2eef5b011f  5e7p.1.A   17.241    0.306  0.103   2.507 X-ray    0.020 HHblits  
 799d03d1c40473861a2b95e94cafc590feb5c58d  7dxw.1.A   25.926    0.360  0.096   1.509 X-ray    0.000 HHblits  
 36ba077e34178890d8ada4f51b7baa1ed1e51a5a  7dxx.1.A   25.926    0.356  0.096   1.403 X-ray    0.000 HHblits  
 7a65e0dce84c66f22ffe1d568f762682078abf3a  7dxx.1.B   25.926    0.356  0.096   1.403 X-ray    0.000 HHblits  
 be4a2d286144bfaa213312f680ce4bd9ef8e61c6  7dxz.1.A   21.429    0.326  0.100   1.900 X-ray    0.000 HHblits  
 a5644a69d8e189be7dcbee1fb665cc9ba9965661  7dxz.2.A   21.429    0.326  0.100   1.900 X-ray    0.000 HHblits  
 391feba649cc64999683d5d119bcc243ff8b4b80  7dxz.2.B   21.429    0.326  0.100   1.900 X-ray    0.003 HHblits  
 1a6facb510c6d2d3ac77d1f19cb96fb91b98048f  7dxz.3.A   21.429    0.326  0.100   1.900 X-ray    0.000 HHblits  
 b6475004b149d9eb77503cf4cc18839a110cfef1  7dyc.1.A   21.429    0.326  0.100   2.300 X-ray    0.000 HHblits  
 14db39aa8a0d36b6dc06ab69634dcf62214a2b9d  7dyc.2.A   21.429    0.326  0.100   2.300 X-ray    0.001 HHblits  
 05d7b48887b9bfc8eacaf1dd7888b52f2d01e045  7dyc.3.A   21.429    0.326  0.100   2.300 X-ray    0.000 HHblits  
 613f3aaedf6d31c46effe71553a67b62fbc2e340  7dg7.1.A   14.286    0.324  0.100   1.604 X-ray    0.017 HHblits  
 91e8a3811ddbccdc542366c40bb4f1aee3e510ee  3idw.1.A   28.571    0.317  0.100   1.850 X-ray    0.000 HHblits  
 0d963a9a54b89c4c1c849372e58e80c10e7fa71f  7dww.1.A   17.241    0.287  0.103   1.802 X-ray    0.024 HHblits  
 743ab856f066e9ec7c020ee461f41de5ba46943b  7dww.2.A   17.241    0.287  0.103   1.802 X-ray    0.012 HHblits  
 dc6fb8da2707d5e3df142570de3b1328fef65e87  6f49.1.A   25.000    0.314  0.100   2.020 X-ray    0.015 HHblits  
 a8be37fcaff89fb7e9caf77eca628c96bac7a3de  5naa.1.A   25.000    0.314  0.100   1.880 X-ray    0.014 HHblits  
 4571533cb1f1255844b7145dae4fcf99d06e4198  5naa.2.A   25.000    0.314  0.100   1.880 X-ray    0.016 HHblits  
 14accebda62796d24a23dad3346efed42e2580f1  6f3z.1.A   25.000    0.314  0.100   2.000 X-ray    0.015 HHblits  
 140c363f5917a4a90b575e1640b76e4b054854d2  6f3z.2.A   25.000    0.314  0.100   2.000 X-ray    0.015 HHblits  
 8350303b274fbbf8b4b43fdcefe52baa6c94cfea  7di1.1.A   30.769    0.369  0.093   2.097 X-ray    0.004 HHblits  
 72e001884fafbe7a1959f3f4a796c4e6df18b4b8  7dbo.1.A   13.793    0.283  0.103   1.900 X-ray    0.022 HHblits  
 32f0f803458d4a5219abf161a7d89632aa410fb5  7dbo.2.A   13.793    0.283  0.103   1.900 X-ray    0.022 HHblits  
 be4ab9a53d174da30c28ca04bba9dc6acc192d65  1cz4.1.A   13.793    0.283  0.103   NA    NMR      0.021 HHblits  
 30a2d5eaa7a2ff7cd9f5a54e0076fd25eab1aa99  1cz5.1.A   13.793    0.283  0.103   NA    NMR      0.019 HHblits  
 b8fef310854a4562a86d42815f1b950f1bc50da2  5g4g.1.A   13.793    0.283  0.103   7.800 EM       0.014 HHblits  
 7288bffaf1e6ee0078ff7f81d3a6eb9e4e3d06ce  5g4f.1.A   13.793    0.283  0.103   7.000 EM       0.020 HHblits  
 392ed1e7846b6c6e6a806303a2619427044b1bc1  5g4f.1.B   13.793    0.283  0.103   7.000 EM       0.016 HHblits  
 66b23a4bee30a6a76f32913c07b68ef3ed7fda10  5g4f.1.C   13.793    0.283  0.103   7.000 EM       0.020 HHblits  
 0851c758ffb39f83c7a68783cd6dc17e3128c592  5g4f.1.D   13.793    0.283  0.103   7.000 EM       0.016 HHblits  
 a1e3ed8df4cbbc6f73bda38ea15a3200698c1b29  5g4f.1.E   13.793    0.283  0.103   7.000 EM       0.020 HHblits  
 4301bb1cc07f89150315c7ed797f765a9f914156  5g4f.1.F   13.793    0.283  0.103   7.000 EM       0.018 HHblits  
 e77683dd4c5b232ff459df7cb16664b2c3122ada  7du7.1.A   30.769    0.367  0.093   1.201 X-ray    0.001 HHblits  
 d85a66c4b656a84e6ae3113777812c9ada1b155f  7du6.1.A   30.769    0.367  0.093   1.600 X-ray    0.000 HHblits  
 933c867b2e235833d873ab88d59a4951475a4a0b  2l66.1.A   21.429    0.300  0.100   NA    NMR      0.005 HHblits  
 da3b4dbad1bd06f183c575800b0f3b6c6fcf9680  5udf.1.A   25.000    0.295  0.100   2.350 X-ray    0.018 HHblits  
 87586a7c87d97e8fdcf352f6e8288d53d3915fec  4rv0.1.A   17.857    0.290  0.100   1.998 X-ray    0.016 HHblits  
 3ca6b1ad7ba9ea55a9b2f54a50c3a0331e4057a3  7wbb.1.A   17.857    0.290  0.100   NA    EM       0.014 HHblits  
 71d61dbd3ef9cc6671f96a4c717cab5d4fb66798  7wbb.1.B   17.857    0.290  0.100   NA    EM       0.011 HHblits  
 67ba0052ff9e5efa850757d4af0a587218b60e1f  7wbb.1.C   17.857    0.290  0.100   NA    EM       0.017 HHblits  
 a32e131056722ff8777761d01503b8a0cfefd018  7wbb.1.D   17.857    0.290  0.100   NA    EM       0.016 HHblits  
 a1aeab37bbaaa3ec7118dacaf6150ecdd1eb4a12  7wbb.1.E   17.857    0.290  0.100   NA    EM       0.012 HHblits  
 743ff7a0310c90984395132f1fd7c818eb5a5c3b  7wbb.1.G   17.857    0.290  0.100   NA    EM       0.011 HHblits  
 51d0efb4aa3651c47630b7a378f4c94bec12d4d2  7di0.1.A   30.769    0.346  0.093   1.600 X-ray    0.000 HHblits  
 c4560e0404d03a75c6e3736e11155786d8ce42a9  7di0.2.A   30.769    0.346  0.093   1.600 X-ray    0.000 HHblits  
 752961d938faf8a6c23dee292a2ea96b641b833f  7di0.3.A   30.769    0.346  0.093   1.600 X-ray    0.000 HHblits  
 6e64243928e6fd269553cbdcaf7f6f3489d32bae  7dvf.1.A   19.231    0.333  0.093   1.209 X-ray    0.011 HHblits  
 f991e9352d62b94a7ed6f802a0786ac0fab95e9b  5itm.1.A   22.222    0.304  0.096   1.400 X-ray    0.000 HHblits  
 a604847130ae2c4e5db759e80203d6c580f53e0e  5itm.1.B   22.222    0.304  0.096   1.400 X-ray    0.001 HHblits  
 6eec58f0dc5bfe7f8f1a8427f2dc5de2ca9054d5  5itm.1.E   22.222    0.304  0.096   1.400 X-ray    0.000 HHblits  
 fc16ad4e25f9213c267430caa51c5516054c0ac1  7dvc.1.A   19.231    0.331  0.093   1.705 X-ray    0.012 HHblits  
 e3cec82bab85a6e6f84424fb4709eccc344082e7  7dvc.5.A   19.231    0.331  0.093   1.705 X-ray    0.010 HHblits  
 d023cd3aa42daa15b19f9292f001690fe2298972  7dg9.1.A   26.923    0.331  0.093   1.602 X-ray    0.005 HHblits  
 6ac73863a9f891e5c72b43934d6917f4b83bc6c1  3qc8.1.A   18.519    0.296  0.096   2.200 X-ray    0.007 HHblits  
 d66669a94eb1115f3aca0f6b21e82db40d8c13c7  5b6c.1.A   18.519    0.296  0.096   1.550 X-ray    0.013 HHblits  
 5865a2fd15ad489d34f20cc582ee88feb3b60f07  5x4l.1.A   18.519    0.296  0.096   2.402 X-ray    0.012 HHblits  
 9aa869aa1eef8d979ff667bb92bc8307d1885046  5x4l.2.A   18.519    0.296  0.096   2.402 X-ray    0.010 HHblits  
 7a4eb14ee84bec0f5817699a6a5d72b651d8dcfa  5epp.1.A   18.519    0.296  0.096   1.880 X-ray    0.011 HHblits  
 89816a2dff8c8aaee4e872eefb3dfb0d24163a28  5glf.2.A   18.519    0.296  0.096   2.250 X-ray    0.008 HHblits  
 89e2d61c496717fbb4409d7e5b4b3b02efc9e333  5glf.3.A   18.519    0.296  0.096   2.250 X-ray    0.010 HHblits  
 c7744091f057941876aac34e6a57e3af80f22b17  5glf.1.A   18.519    0.296  0.096   2.250 X-ray    0.009 HHblits  
 5be60bab49a98a449d06b1b2a004fb8be189d01e  5glf.4.A   18.519    0.296  0.096   2.250 X-ray    0.012 HHblits  
 1ada3b45631cee2fe3b8d3583735349c13b293e9  4kdl.1.A   18.519    0.296  0.096   1.810 X-ray    0.014 HHblits  
 11b2753a490f4dafe391da7e545e5e16e6882d56  4kdi.2.A   18.519    0.296  0.096   1.860 X-ray    0.013 HHblits  
 8b400f3c208c0aeb0223fb22cdd0a500ec4bf933  4kdi.1.A   18.519    0.296  0.096   1.860 X-ray    0.011 HHblits  
 33d4fe9316ac89c154fcf3237f84ff1dc1ef68e3  3tiw.1.A   18.519    0.296  0.096   1.802 X-ray    0.013 HHblits  
 ac570a1eb75c4a1e209705519622079530dd4080  3tiw.2.A   18.519    0.296  0.096   1.802 X-ray    0.009 HHblits  
 588818b0c3a495e4d568f79af86c05a6ffb493d4  3qwz.1.A   18.519    0.296  0.096   2.000 X-ray    0.009 HHblits  
 c5410ad0c5a2e70e5576ec640423d09a2da13eb1  3qq8.1.A   18.519    0.296  0.096   2.000 X-ray    0.010 HHblits  
 2611cda27973de07ba4da8f7b077b6e8e0d84758  3qq7.1.A   18.519    0.296  0.096   2.650 X-ray    0.011 HHblits  
 65f71b1dcb702c88b0ce31a7860e152e9880ae2b  2pjh.1.B   18.519    0.296  0.096   NA    NMR      0.006 HHblits  
 533eed7e761b7a289cf5c2858c5809aa5fa7e9f1  7dg7.1.A   19.231    0.318  0.093   1.604 X-ray    0.009 HHblits  
 56858b664f0b179da1eb4b69c8d463798595dc5f  2w1t.1.A   18.519    0.284  0.096   2.600 X-ray    0.007 HHblits  
 ab31a673a10c11f03b8b104e2cc2c21edc62b75b  6hd3.1.A   19.231    0.313  0.093   2.800 X-ray    0.007 HHblits  
 e9e00e063cc4b7e5b05049e1f990d775d09eb91e  7dww.1.A   19.231    0.300  0.093   1.802 X-ray    0.006 HHblits  
 364c93df7c6c487181bf93d7a1daecefeff8b740  7dww.2.A   19.231    0.300  0.093   1.802 X-ray    0.009 HHblits  
 4ff6567eae551b064e0bd3a58d6c22a2277003cf  3o27.1.A   23.077    0.290  0.093   2.800 X-ray    0.005 HHblits  
 5ce88fb549dc333cf0e9b8b6fa75d721bf8d29f1  3o27.1.B   23.077    0.290  0.093   2.800 X-ray    0.004 HHblits  
 3bd67d45feed906df81da2724111fb844d00d1e5  7dbo.1.A   19.231    0.287  0.093   1.900 X-ray    0.006 HHblits  
 f84007ff5415559bad662c5a68982ed8b038b732  7dbo.2.A   19.231    0.287  0.093   1.900 X-ray    0.008 HHblits  
 2b508e7e65902a656ce1bed53b4516fb60f3d2e8  5cup.1.A   20.000    0.293  0.089   2.100 X-ray    0.001 HHblits  
 efad188b5aa0aa204bb973e6d2b5743557ac2f35  5cuo.1.A   20.000    0.293  0.089   1.544 X-ray    0.001 HHblits  
 97ba45c8d6a03e85c06e556669f9310bae7b9be9  1yle.1.A   16.667    0.289  0.085   1.700 X-ray    0.004 HHblits  
