# Supplementary material for: Metabolic capacity is maintained despite shifts in microbial diversity in estuary sediments
Source: ISME Commun. 2025 Oct 11;5(1):ycaf182. doi: 10.1093/ismeco/ycaf182 (PMC12687941; doi:10.1093/ismeco/ycaf182)
Supplement: Supplementary_Data_1_ycaf182 [file supplementary_data_1_ycaf182.zip › SWISS-MODEL/4_1_May_SF_Bin52_scaffold_5716_c1_37766595_1/templates.txt]

/----------------------------------------------------------------------------------------------------------\
|Template Search Results                                                                                   |
\----------------------------------------------------------------------------------------------------------/

      Project : 6xceVT
        Title : 4_1_May_SF_Bin52_scaffold_5716_c1_3776-6595_1
      Created : today at 20:37
      Expires : April 12, 2023 at 20:37


/--------------------------------------------------------------------------------------------------------\
| Found Templates                                                                                        |
\--------------------------------------------------------------------------------------------------------/

                    ID                        Name    Seq ID  Seq Sim   Cov   Resolu  Method   GMQE  Found By 
--------------------------------------------------------------------------------------------------------------
 c4174fbfe255c57f88060d0af4abb28400e74049  7b04.1.B    39.663    0.402  0.948   2.970 X-ray    0.677 HHblits  
 544ffaad747480e26bc0133e6b415519064881a5  7b04.2.B    39.663    0.402  0.948   2.970 X-ray    0.650 HHblits  
 9ba4729bbabc4d0604938b26f809e00b8c905394  7b04.1.B    41.287    0.412  0.911   2.970 X-ray    0.702 BLAST    
 e670bb1c3ebd0c1b4907ed0eb64df677d57bd0ae  7b04.2.B    41.287    0.412  0.911   2.970 X-ray    0.679 BLAST    
 d586f8a5a03af0fa8c4956e7b0888fcccc834086  2ivf.1.A    25.729    0.321  0.803   1.880 X-ray    0.464 HHblits  
 904a131347e1976a481ea8fc6954505408ac3e7f  4ydd.1.A    30.143    0.357  0.745   1.860 X-ray    0.456 BLAST    
 33ed9fe0294c3d5360a93c1b2ea0f65a87b62f5a  5e7o.1.A    30.143    0.356  0.745   2.400 X-ray    0.453 BLAST    
 d3629383700cc65a461a5d7cca330ec2b8551a6f  4ydd.1.A    26.600    0.336  0.749   1.860 X-ray    0.468 HHblits  
 a0d2976fc4552ef829f972469ecf464b4627e65c  5e7o.1.A    26.600    0.335  0.749   2.400 X-ray    0.480 HHblits  
 f455257b35ed7d2618b9acf10d7a8d6d040813ee  1r27.4.A    24.159    0.321  0.696   2.000 X-ray    0.396 HHblits  
 49e1055e2fb8f1d6a746a91076af294b30319390  3ir7.1.A    24.006    0.320  0.696   2.500 X-ray    0.394 HHblits  
 d24621197c5d2c0a8f7180853e34cf3c8356332c  3ir6.1.A    24.196    0.321  0.695   2.800 X-ray    0.383 HHblits  
 825f8af15aed6f324cfe498bc5b7faf114510bc3  3ir5.1.A    25.359    0.328  0.668   2.300 X-ray    0.397 HHblits  
 4d213c805e24a61aedec1f44d2379962d2bc2b83  1q16.1.A    25.559    0.329  0.667   1.900 X-ray    0.396 HHblits  
 d2f883404999e31bf72688cf7bbc9a6f79a913f6  3egw.1.A    24.841    0.325  0.669   1.900 X-ray    0.391 HHblits  
 86e3c08c97123928b30eae0d435c4e055d41fcf5  1tmo.1.A    18.295    0.291  0.687   2.500 X-ray    0.342 HHblits  
 ce9d73d13a1ad937ef786feb5ac3f40fb0550c9b  1eu1.1.A    21.533    0.305  0.653   1.300 X-ray    0.339 HHblits  
 b6577d82298d407ca810c90fa48cfb3b38891dc8  1dms.1.A    21.018    0.303  0.649   1.880 X-ray    0.341 HHblits  
 4a8c237329707a08b78d9a0b241d1104fc9552c1  1e18.1.A    21.875    0.302  0.647   2.000 X-ray    0.333 HHblits  
 1a2911a279827614eceba7b7424a8da0bdb70b5d  1e60.1.A    21.311    0.299  0.650   2.000 X-ray    0.348 HHblits  
 774d6e811faf86a6854302bc2716a2a7d311470f  1e5v.2.A    21.546    0.300  0.647   2.400 X-ray    0.339 HHblits  
 051f89068443eba9353ebcd896b510e5d5b891a3  4dmr.1.A    21.018    0.298  0.649   1.900 X-ray    0.339 HHblits  
 aca5437f2b03f36fe985cdbb05dbd6f9c30ed579  6sdr.1.A    18.182    0.285  0.644   2.100 X-ray    0.335 HHblits  
 464e0f86ace495c2cdc9a4f8da2ecc1f403c2531  6sdv.1.A    18.106    0.285  0.641   1.900 X-ray    0.337 HHblits  
 2106846b3aa0409ccb879a54bbe61c55238d3c38  1kqf.1.A    20.302    0.292  0.635   1.600 X-ray    0.334 HHblits  
 36b3fd2a6a382750d25e31c10977061f28ef89ac  7vw6.1.A    18.319    0.290  0.634   NA    EM       0.356 HHblits  
 59d52ac8f512941d61f7132a0b59a0a7d0131447  7e5z.1.A    18.151    0.290  0.634   NA    EM       0.313 HHblits  
 3e206f6bdcff3c8955898ff5fe1c72a29a072e62  2e7z.1.A    22.145    0.302  0.616   1.260 X-ray    0.346 HHblits  
 6d2522985db97ba314cdbc41a8e2eef50c955e81  2vpz.1.A    21.053    0.298  0.607   2.400 X-ray    0.358 HHblits  
 f154ca2fb9fab9c38f7134cd302071b25a1f6050  2vpx.1.D    21.053    0.298  0.607   3.100 X-ray    0.353 HHblits  
 983a2450d7a041933a8b4abec50d09a3cb34d021  4aay.1.A    15.979    0.275  0.620   2.700 X-ray    0.292 HHblits  
 e2713622c4301ecb5646b53c6ba80b2a82db2cec  5nqd.1.A    15.808    0.275  0.620   2.200 X-ray    0.296 HHblits  
 ae88fa945dea44a77899a4856b4132b8708cfbea  1g8j.1.A    16.811    0.276  0.614   2.030 X-ray    0.306 HHblits  
 1d2e0e9b775c345a0bf23310c1e77870f8525011  8bqg.1.A    18.519    0.288  0.604   1.946 X-ray    0.332 HHblits  
 e578bd4e75a69a0e495683716e0bea8eb7e5d55d  1aa6.1.A    20.182    0.307  0.586   2.300 X-ray    0.350 HHblits  
 e11698f7806e79dc08e99001a0dbe7db42b11d69  1fdo.1.A    20.182    0.307  0.586   2.800 X-ray    0.346 HHblits  
 aac35972bafbeae8c7beb1f5124cc595f3cc1aba  2iv2.1.A    20.182    0.307  0.586   2.270 X-ray    0.354 HHblits  
 051699e4aff33df56ae2c6fd9fdb98bc312b2bb6  7z0t.1.G    20.182    0.307  0.586   NA    EM       0.345 HHblits  
 9c2bd77020d39ea30d815c5c71930c154d878119  1h0h.1.A    18.036    0.286  0.596   1.800 X-ray    0.320 HHblits  
 9e98c76b1e9eaaa4af9149be37c2998666089790  7bkb.1.F    21.835    0.307  0.580   NA    EM       0.337 HHblits  
 75f900843f488ed11474544c07a7c5f3bd4a8320  1g8k.1.A    16.784    0.277  0.603   1.640 X-ray    0.302 HHblits  
 89407d088c7b55fb9306d42912b2c589e9bf03ff  3ir5.1.A    31.765    0.358  0.543   2.300 X-ray    0.264 BLAST    
 9018fef14d81bbc777465d96f958abade0f21eeb  3ir6.1.A    31.569    0.357  0.543   2.800 X-ray    0.262 BLAST    
 f9d950257da370cffb4394a9e36c6225cf929115  1r27.4.A    31.569    0.357  0.543   2.000 X-ray    0.262 BLAST    
 603218364080f88eabc6d4ab73bd75594f1ef854  1q16.1.A    31.569    0.357  0.543   1.900 X-ray    0.263 BLAST    
 a0511715ca4e1f22eeda736e7a9ff79b7b7d272b  3ir7.1.A    31.569    0.356  0.543   2.500 X-ray    0.266 BLAST    
 cecf84eaab549847c4b33e87bd77192f1bdc773a  7qv7.1.L    18.978    0.299  0.584   NA    EM       0.332 HHblits  
 b591e7f54ff34770c9ff10b61336bba0ea2a960e  7qv7.1.O    18.978    0.299  0.584   NA    EM       0.327 HHblits  
 40eda6617e183d68115ea7af9b692ac4480b5f2a  3egw.1.A    31.944    0.361  0.537   1.900 X-ray    0.267 BLAST    
 4271106be770368cdfe82636a68af38781a831b2  6tg9.1.A    20.221    0.299  0.579   3.240 EM       0.321 HHblits  
 52b02a3f1a0d287248b91f0ce7e1b9681503681b  4v4c.1.A    19.774    0.290  0.565   2.350 X-ray    0.299 HHblits  
 d7e309d3b165d3e1328ec9fefcfe358d3d50940d  7l5i.1.A    22.852    0.312  0.545   1.733 X-ray    0.302 HHblits  
 570b01c14c8a4cb5babf844ba56437c61ad6ff2a  7l5s.1.A    22.852    0.312  0.545   2.089 X-ray    0.311 HHblits  
 7a24ce3845e229b98445277c1f73887578168be4  1ogy.1.A    18.679    0.283  0.564   3.200 X-ray    0.300 HHblits  
 65c2566c0d963c6f30986f234d270929d18b4b6c  3o5a.1.A    17.803    0.279  0.562   1.720 X-ray    0.304 HHblits  
 8060b69e182195d5133ee92b969a2743a369b47c  2nya.1.A    16.000    0.276  0.559   2.500 X-ray    0.302 HHblits  
 49da4b93025691f4aaf35c9e62b56cafb1a33219  6cz7.1.A    17.154    0.287  0.546   1.620 X-ray    0.310 HHblits  
 77565dcc015aa31acc6eff1f02bd1527c9d5aae5  2v45.1.A    19.838    0.286  0.526   2.400 X-ray    0.294 HHblits  
 df960a4c8487386b1b785d3d0060d62e07bca463  2v3v.1.A    19.675    0.285  0.525   1.990 X-ray    0.298 HHblits  
 8fbff209ece16a0642af4dacc2c0c79c77e78309  2ivf.1.A    35.663    0.380  0.442   1.880 X-ray    0.285 BLAST    
 9ce72d0b638345b6c5f04c7fcf76cb16ce786f31  7t2r.1.A    15.171    0.270  0.498   NA    EM       0.252 HHblits  
 54aaca271664afd8cab60f68b23eff3d1953862f  7t30.1.A    15.171    0.270  0.498   NA    EM       0.250 HHblits  
 dd4f12b467b106a9cf825e63ec49b7ba53c1a8f4  7p63.1.C    18.764    0.275  0.465   NA    EM       0.252 HHblits  
 f350737882cdca653ea2d4a9a3186ee986c91033  7p61.1.C    18.535    0.275  0.465   NA    EM       0.252 HHblits  
 0904227fdfa8aca1190130ccd93077bc5be34b7d  7nz1.1.E    18.307    0.274  0.465   NA    EM       0.256 HHblits  
 3aae3563ab84709246a80b84183aa24f8f64a0b7  6yj4.1.G    17.233    0.286  0.439   NA    EM       0.244 HHblits  
 ff71cbbc39f4676ae11f0f00e593dbbfea5755e3  6rfs.1.A    17.233    0.286  0.439   4.040 EM       0.240 HHblits  
 d33f26211ce67455ce9e7b8c66015db6d9d92782  6rfq.1.A    17.233    0.286  0.439   3.300 EM       0.237 HHblits  
 0f32d2f421f8738d2cff58b61225be39c07a3163  6gcs.1.A    17.233    0.286  0.439   4.320 EM       0.237 HHblits  
 b3fe501b58fb993eb2bfeb713aa2904d8270011e  7dgr.10.A   13.604    0.270  0.446   NA    EM       0.201 HHblits  
 c5609fb1eaa9017cff53dd8f681467acdbb4e31d  5o31.1.8    13.604    0.270  0.446   4.130 EM       0.207 HHblits  
 84eec58f424bb3fdc0dd11407938ec1670e8a4b7  6zk9.1.C    13.365    0.269  0.446   NA    EM       0.228 HHblits  
 2777228e059066b4098b7455a73f3403cec48322  5xtb.1.L    13.636    0.271  0.445   NA    EM       0.221 HHblits  
 323e52e10a6392d8037507366d49150e8ba121f5  7zd6.1.4    13.365    0.269  0.446   NA    EM       0.223 HHblits  
 654fde19157dc68aa9ee6a2755c7513c22fc051d  6qcf.1.C    13.397    0.269  0.445   NA    EM       0.217 HHblits  
 4c49de45335bfb4f3212478fec8f4d964896f8f1  6qc5.1.C    13.397    0.269  0.445   NA    EM       0.219 HHblits  
 985de770c05c6391065038d71a0a3524d24f8b64  7qsd.1.G    13.397    0.268  0.445   NA    EM       0.216 HHblits  
 4d13e3c464a690fb44cd234e5ff47ae6bec032ed  7vxu.1.L    13.158    0.268  0.445   NA    EM       0.214 HHblits  
 29066f2b8e3386acc60f75385730a989a2b3e044  5gpn.24.A   13.158    0.267  0.445   NA    EM       0.214 HHblits  
 324cfc6c6428ccd8220d19ec8394cbc830abc2b1  7zm7.1.I    15.459    0.275  0.441   NA    EM       0.226 HHblits  
 4db7ece58e84d1e0b7673c4ea7c9a5c8a1dcbb46  7tgh.58.A   16.019    0.278  0.439   NA    EM       0.235 HHblits  
 b720d03f05de05f42343a991ee4c3dbf3474afee  7v2c.1.L    13.189    0.267  0.444   NA    EM       0.221 HHblits  
 f3deb36360de43fd895738034e05e1da0af29d1a  6zr2.1.G    13.158    0.264  0.445   3.100 EM       0.225 HHblits  
 d1a76dbf3dde457c369f4e127b63639202ca7b12  6g72.1.G    13.158    0.264  0.445   NA    EM       0.217 HHblits  
 134e6a5ae2163c9833bf20d1aa46b05f14456209  7ak6.1.G    13.158    0.264  0.445   NA    EM       0.218 HHblits  
 ede18ac6ec58120f35b8c6172b39f1fcd4ddd4ba  7ak5.1.G    13.158    0.264  0.445   NA    EM       0.224 HHblits  
 ef89484bc298b0870d97e150e5da804feab29407  7arc.1.F    14.634    0.276  0.437   NA    EM       0.232 HHblits  
 b64854b49e2f682fc81f2cff2817aee9f776bfba  5t5i.1.B    17.518    0.274  0.438   1.900 X-ray    0.225 HHblits  
 e74cc59b318b2e8fb7979c46a98501e8f571488d  8b9z.1.G    15.366    0.274  0.437   3.280 EM       0.218 HHblits  
 2868e0e070cfceda83e5d6ba17560872c26858a6  8ba0.1.G    15.366    0.274  0.437   3.680 EM       0.217 HHblits  
 834127c2a6c890cb368990101f4d509ace34bc38  6x89.1.H    15.366    0.274  0.437   NA    EM       0.221 HHblits  
 9dfbced7f2b5d332b20e25f3ee5c5ecad925f909  8e73.55.A   15.366    0.274  0.437   NA    EM       0.237 HHblits  
 95c531d86e65128fc2b0dd0762af4f86890a71ce  7bkb.1.L    16.788    0.272  0.438   NA    EM       0.217 HHblits  
 3b6256db548a8679f21d54380baf77d9be06df1c  7aqr.1.F    14.390    0.274  0.437   NA    EM       0.228 HHblits  
 0fe50a164bbe87f0b463e63263f36580d350909a  7a23.1.O    14.390    0.274  0.437   NA    EM       0.224 HHblits  
 860d3fe6004e946b1682be534bbf8be4f50d3a5a  7ar8.1.G    14.390    0.274  0.437   NA    EM       0.218 HHblits  
 494cf8e79842681f1c40eb6fa2ce4ed6ff5bc225  7ar7.1.G    14.390    0.273  0.437   NA    EM       0.226 HHblits  
 86dc9479fe9cdccdda3862f4d7cefcad4ee027ca  6lod.1.B    13.861    0.265  0.430   NA    EM       0.214 HHblits  
 acf9da3f40e9e08cc17af1e75bec5409bacfdc45  6f0k.1.B    15.711    0.265  0.427   NA    EM       0.201 HHblits  
 a6d910155def33cadbbb88a9ec3200d1ee63ed07  6btm.1.B    11.392    0.260  0.421   3.400 EM       0.209 HHblits  
 495f925357717ee4391501fed19be130cdf1245f  1eu1.1.A    26.562    0.333  0.273   1.300 X-ray    0.106 BLAST    
 8995386cc72b38391b4f30ae5a4822da0dc85b16  1eu1.1.A    34.167    0.371  0.256   1.300 X-ray    0.093 BLAST    
 bdf1a6752b7e9f88457a0e341e285a6a399d86db  8e9g.1.G    19.433    0.280  0.263   NA    EM       0.126 HHblits  
 e0c72f43dfe5fee32e02ae20b4fd49bbdca5fbf1  7l5i.1.A    29.032    0.352  0.231   1.733 X-ray    0.085 BLAST    
 8d66c176db4b70a88796c4b0eaf8b2b0a3a5db19  7l5s.1.A    29.032    0.352  0.231   2.089 X-ray    0.085 BLAST    
 f948d284602309f214e944418368269efd008ceb  3m9s.1.C    15.966    0.276  0.253   4.500 X-ray    0.124 HHblits  
 d6a1036f1715740fd9b8a8e832fa64720935d727  2fug.2.C    15.966    0.276  0.253   3.300 X-ray    0.124 HHblits  
 b3d21b9de352ef553e4683cf608b6b51422d8188  6zjl.1.C    15.966    0.276  0.253   NA    EM       0.122 HHblits  
 8a18b767dc473d7390acbdd66a8c89c6a7bd9a8f  6q8o.1.C    15.966    0.276  0.253   3.605 X-ray    0.123 HHblits  
 81f3ad9b5921ece1f84160d8eba1f32d21d776f0  6zjy.1.C    15.966    0.276  0.253   NA    EM       0.122 HHblits  
 190a1d9dda680bd8f022db14f8281aad66b44ee9  6zjn.1.C    15.966    0.276  0.253   NA    EM       0.124 HHblits  
 3180ce51ba61b5529ac0049fd44db0663fd6e990  6ziy.1.C    15.966    0.276  0.253   NA    EM       0.122 HHblits  
 7adbdf63527c14a59db80feba4eb31ad228cb53d  1dms.1.A    31.132    0.358  0.226   1.880 X-ray    0.079 BLAST    
 4859c547822dd31f495de150eaca5760bc70c949  1e18.1.A    30.516    0.355  0.227   2.000 X-ray    0.085 BLAST    
 bf7188c9b0d4a421fb351942f5629125189b1fb4  1e5v.2.A    30.516    0.354  0.227   2.400 X-ray    0.085 BLAST    
 dd82bc8580372bd9bf11e29c65fbc32e28d2078e  1e60.1.A    30.516    0.354  0.227   2.000 X-ray    0.085 BLAST    
 4cca88779aa10cd1b5f793380f849f1d29223c23  4dmr.1.A    30.516    0.354  0.227   1.900 X-ray    0.085 BLAST    
 804102fb9027387e94c71d0c4d0e44ec7eb29a26  7q5y.1.A    12.037    0.261  0.115   2.700 X-ray    0.029 HHblits  
 9484c1c83e763e4f8158bd20a07280997acb01aa  7q5y.1.A    10.417    0.239  0.102   2.700 X-ray    0.037 HHblits  
 084fbdb1f89e6f94ae5466cf69866403337e9dfc  6s6y.1.B    10.753    0.234  0.099   3.100 X-ray    0.036 HHblits  
 add11b576c714b9eb691b50e9dde8f50c7b86e88  3ir5.1.A    23.810    0.302  0.089   2.300 X-ray    0.015 HHblits  
 cdbc3576a1de6e8354dd61d9ba53a4fd4abe33e0  1q16.1.A    24.096    0.304  0.088   1.900 X-ray    0.015 HHblits  
 1270cbd89078a497878d0886a0e2c4527b6af67c  1r27.4.A    24.096    0.304  0.088   2.000 X-ray    0.014 HHblits  
 79b13c861e5e9015fe493516810dde8aa2628a32  3egw.1.A    24.096    0.302  0.088   1.900 X-ray    0.013 HHblits  
 a6ffda7ba91081516ef8304acb4432e878e08388  3ir6.1.A    24.096    0.301  0.088   2.800 X-ray    0.015 HHblits  
 9ac1c6f6534272ee1354694f42c1c0b1c6db991d  3ir7.1.A    25.000    0.306  0.085   2.500 X-ray    0.011 HHblits  
 d759aca56e163d6917225f9f5be6fc8fbac04a8b  4wd3.1.A    19.118    0.295  0.072   2.800 X-ray    0.012 HHblits  
 f86b22fc5d6503def74177e19fd11b40cd10069c  3etn.1.A    23.214    0.301  0.060   1.700 X-ray    0.009 HHblits  
 80257010d223b9f6f2651c3df6023ecf57661521  3fxa.1.A    15.789    0.280  0.061   1.600 X-ray    0.004 HHblits  
 3fe51db21af1d3e114a96b1cf9c1758ac7952729  1jeo.1.A    18.966    0.266  0.062   2.000 X-ray    0.005 HHblits  
 2c4de38bacd2ca6f40727cf6f5609ab08bccd752  7bkb.1.F    17.857    0.285  0.060   NA    EM       0.008 HHblits  
 77f9bf99c98954a281655aeb08cf3243a67ed95e  2e7z.1.A    21.429    0.285  0.060   1.260 X-ray    0.005 HHblits  
 fe87c7b970cb29edc267d76a97809bd1b1c4f76b  3sho.1.A    16.071    0.281  0.060   1.800 X-ray    0.002 HHblits  
 e336cc37460c941a560d7bea68d102d60ec330db  3sho.1.C    16.071    0.281  0.060   1.800 X-ray    0.002 HHblits  
 f7302c1d8863a4641d7ffc783c4d7f90fa65f584  7en6.1.A    17.544    0.262  0.061   2.276 X-ray    0.006 HHblits  
 16111de8014363826ef6fccf1f68aae18ca38c2d  7en6.1.B    17.544    0.262  0.061   2.276 X-ray    0.003 HHblits  
 81b9b3f69e85e807824a99c37d56f7b829a43201  7en6.1.C    17.544    0.262  0.061   2.276 X-ray    0.005 HHblits  
 a7f5119fde4b76ed2b4f1607a38f69de32809d88  7en6.1.D    17.544    0.262  0.061   2.276 X-ray    0.007 HHblits  
 ffbb45d4bddd035de11977885f7767bcc77a0d1b  1s7g.1.D    20.755    0.318  0.056   2.300 X-ray    0.008 HHblits  
 11ca3a650ff642746c9b6687f33e7082c7609f22  1ma3.1.A    20.755    0.318  0.056   2.000 X-ray    0.011 HHblits  
 853784fa463a597271bfcc78008c28add6de64a7  1s7g.1.B    20.755    0.318  0.056   2.300 X-ray    0.010 HHblits  
 25c80bf28a51121775f4f8f18756ace112a61893  1s7g.1.A    20.755    0.318  0.056   2.300 X-ray    0.009 HHblits  
 b92b5babf1d668ae9fae67bfcf9f3d421ba9862c  1s7g.1.C    20.755    0.318  0.056   2.300 X-ray    0.009 HHblits  
 f489dea5e8857cf433338c6db44d984404d06055  1s7g.1.E    20.755    0.318  0.056   2.300 X-ray    0.011 HHblits  
 ef6c1a80c5aaf2fb1f92832bf9a73182960f8dd3  4twj.1.A    20.755    0.318  0.056   1.650 X-ray    0.011 HHblits  
 b02bc95fd1ba3e902214160fca01955a43cf00da  1ici.1.A    18.519    0.299  0.058   2.100 X-ray    0.012 HHblits  
 5fd1b358e759d2a714fad8e9a3d9e40337e243dc  2i2w.1.A    25.455    0.281  0.059   1.950 X-ray    0.009 HHblits  
 123489d46d51086b74ea411df7c347508f5c6040  2i2w.2.B    25.455    0.281  0.059   1.950 X-ray    0.009 HHblits  
 d732c58f69cc5a9e264cfb2e016cfff50b42500c  2v3v.1.A    19.643    0.265  0.060   1.990 X-ray    0.007 HHblits  
 98e251b5fbc663d559acd246d87da6e566692592  7en5.1.A    17.857    0.264  0.060   1.250 X-ray    0.006 HHblits  
 0af53e56eb36bf1bbe9aeaa2fa135a61746c3538  7l5i.1.A    28.302    0.306  0.056   1.733 X-ray    0.009 HHblits  
 3bc728ba6dcede07b23a750e6c9ad625b93a8fd3  7l5s.1.A    28.302    0.306  0.056   2.089 X-ray    0.009 HHblits  
 8d8e4c1628819bd6143e9a780449926bd7694781  4ydd.1.A    16.364    0.276  0.059   1.860 X-ray    0.007 HHblits  
 27c8911660622042d13fa4564f11dcd65ccbf902  5e7o.1.A    16.364    0.276  0.059   2.400 X-ray    0.006 HHblits  
 f9013300739d8f34cae85da59eefe10df2a4c94d  1m2j.1.A    18.868    0.304  0.056   1.700 X-ray    0.012 HHblits  
 a473bb98c2788c664b12075a8c78d4b96d8ab06f  1m2g.1.A    18.868    0.304  0.056   1.700 X-ray    0.012 HHblits  
 8128b84dda2388174a7b99004008ad15f0843407  4twi.1.A    18.868    0.304  0.056   1.790 X-ray    0.011 HHblits  
 cb081f4c391a553ad0ba2d3f07f2493e59ec25f0  5xhs.1.A    16.981    0.303  0.056   2.190 X-ray    0.008 HHblits  
 0bc182fff613d4202b8593bb5e7ab9829f2896bf  6ljm.1.A    16.981    0.303  0.056   1.779 X-ray    0.009 HHblits  
 5b32df09174436dad33ccaf0ecdfe9cd036b130a  6ljk.1.A    16.981    0.303  0.056   1.394 X-ray    0.010 HHblits  
 8c87f8797e52e03c7428637d102c786cab4f1646  1s5p.1.A    15.094    0.303  0.056   1.960 X-ray    0.009 HHblits  
 c522f80f5d6003adb00dcb9fcf1e0a4bd1e95421  3riy.2.A    16.981    0.303  0.056   1.550 X-ray    0.011 HHblits  
 a5ffb10f77273e23cc011e2828d518e6ee5467fb  1aa6.1.A    20.000    0.274  0.059   2.300 X-ray    0.008 HHblits  
 1ffa16a7e0d02de3b12db4913ab48d2889bea30f  1fdo.1.A    20.000    0.274  0.059   2.800 X-ray    0.007 HHblits  
 5e45ef5cac886d99f4d99cdeed97d6b4b0ae4608  2iv2.1.A    20.000    0.274  0.059   2.270 X-ray    0.008 HHblits  
 8c2411ee5b164ae3985fad09c3fac2a0adb8e282  7z0t.1.G    20.000    0.274  0.059   NA    EM       0.008 HHblits  
 5e69f45a6d420602bcf0574d9b243b84a8afafd0  4ivn.1.A    12.727    0.274  0.059   1.900 X-ray    0.008 HHblits  
 58c201e5b377fde34343a272aeaa4d84c43dc325  1dms.1.A    26.415    0.299  0.056   1.880 X-ray    0.007 HHblits  
 aaefc037516aaa5cac8f8d736978933d28042ae6  1e5v.2.A    24.528    0.299  0.056   2.400 X-ray    0.006 HHblits  
 4e7babea927ff95ab88355eb0d14ef3eec161d16  4dmr.1.A    24.528    0.299  0.056   1.900 X-ray    0.006 HHblits  
 baca76a1ba13b59f81af6daae90da6e2b1617a38  1e60.1.A    24.528    0.299  0.056   2.000 X-ray    0.006 HHblits  
 2a8b856c969da67733d87d1762bfedcf04356490  1e18.1.A    24.528    0.299  0.056   2.000 X-ray    0.006 HHblits  
 4d9356e523c1038649332ee0f355d5e1a43dce89  6xvg.3.A    16.981    0.298  0.056   2.100 X-ray    0.009 HHblits  
 fe221cdf1b40137af8f01dac9f3dfb87e082c641  5y2f.1.A    16.981    0.298  0.056   2.530 X-ray    0.009 HHblits  
 d19943f09e781da012262b7e2c5ea3d77be90199  5x16.1.A    16.981    0.298  0.056   1.970 X-ray    0.009 HHblits  
 050e6e0e9f1d425f0140e5f7c2146419c97213fc  3k35.1.A    16.981    0.298  0.056   2.000 X-ray    0.010 HHblits  
 84df88dad6e2c678845a8d9dbd21bb39bc837fd2  4aay.1.A    12.500    0.255  0.060   2.700 X-ray    0.000 HHblits  
 c21ca790e070aacff6edcbfd0fcee944777eb07f  7qv7.1.L    24.074    0.283  0.058   NA    EM       0.008 HHblits  
 249360048656985724288135e939fe0fc7ac7f61  7qv7.1.O    24.074    0.283  0.058   NA    EM       0.005 HHblits  
 19d9d7ad316700579352940f3a45cd93aa09bf0d  6tg9.1.A    22.222    0.283  0.058   3.240 EM       0.008 HHblits  
 9219b268cd908cab799c3ccaf342bd482c963231  2v45.1.A    20.000    0.268  0.059   2.400 X-ray    0.007 HHblits  
 73d1116b0601208126db0b6eaffc485c365ea551  6cz7.1.A    16.364    0.265  0.059   1.620 X-ray    0.010 HHblits  
 c74847d422b9dbd5b82c5a6433db4b59f7c9cc43  1m2h.1.A    19.231    0.309  0.055   1.800 X-ray    0.011 HHblits  
 92939bcf8d4b9a4bc2f67181046dbd24a2c8f8a6  1m2n.1.A    19.231    0.309  0.055   2.600 X-ray    0.012 HHblits  
 99be186311dd185839b9a3afa09ff9b6f5eff48e  1m2n.1.B    19.231    0.309  0.055   2.600 X-ray    0.011 HHblits  
 0902ec87ce0d54e52c6293fd17378427c2d332e7  1m2k.1.A    19.231    0.309  0.055   1.470 X-ray    0.011 HHblits  
 a19357e4215143ae48f2e24ed49e39a03412dd06  6enx.1.A    16.981    0.293  0.056   1.950 X-ray    0.010 HHblits  
 b0230d2dc648a54278519bbc6e85fb59c9eebcf1  6acp.1.A    17.308    0.308  0.055   2.300 X-ray    0.009 HHblits  
 5618b6b9cfcdee6e95c0e96103853d879ef9dca2  4g1c.2.A    17.308    0.308  0.055   1.944 X-ray    0.008 HHblits  
 d2d40098d967534aac864496b877cdd057e95977  4g1c.1.A    17.308    0.308  0.055   1.944 X-ray    0.010 HHblits  
 f89657f8f7b87ffad56ce93b011b9a6b13aaa266  5bwl.1.A    17.308    0.308  0.055   1.548 X-ray    0.009 HHblits  
 1c0ed92b0a07f2ce062618c5d774f5a5000b9526  6aco.1.A    17.308    0.308  0.055   1.710 X-ray    0.010 HHblits  
 c79051bc9613eb45b7d8287b8de8d5cc74d38e1f  6eqs.3.A    17.308    0.308  0.055   1.320 X-ray    0.010 HHblits  
 3ab204df0a09becb7db3f9ee7a78ee940634be92  4hda.1.A    17.308    0.308  0.055   2.601 X-ray    0.007 HHblits  
 a2addda6136fe8c546dae504fa8a0d62593ef07a  4hda.2.A    17.308    0.308  0.055   2.601 X-ray    0.006 HHblits  
 670c8c0be1bb45f93723f80a1856541e19daeffa  2nyr.1.A    17.308    0.308  0.055   2.060 X-ray    0.006 HHblits  
 2c3e4d67762154c06543a1cead80f44a1da5bd03  2nyr.1.B    17.308    0.308  0.055   2.060 X-ray    0.005 HHblits  
 47cfb82f5f0f95cc687d6227fca7e21867086073  2b4y.1.A    17.308    0.308  0.055   1.900 X-ray    0.009 HHblits  
 acde20f07a61602fec8c1cfed52453d59147e64d  2b4y.3.A    17.308    0.308  0.055   1.900 X-ray    0.009 HHblits  
 bf2d49cdf440edd5a7d3d08f6890fe9eede6899b  7b04.1.B    12.727    0.263  0.059   2.970 X-ray    0.010 HHblits  
 f8e26bf5e539fd19889d821f9e70709f94378923  7b04.2.B    12.727    0.263  0.059   2.970 X-ray    0.006 HHblits  
 1131a9abfa4785854042f85a2345a678a89cb333  1x94.1.A    18.182    0.262  0.059   2.500 X-ray    0.009 HHblits  
 4c43c78041678afe57b2a3d797907275a035016b  1x94.1.B    18.182    0.262  0.059   2.500 X-ray    0.009 HHblits  
 e207242546ac6f6b10dd35a3905c3d9d27a4ddf0  6rxs.1.A    15.385    0.305  0.055   1.599 X-ray    0.011 HHblits  
 489c55fbbff10e361fc7e328ef193032332b7b38  6rxo.1.A    15.385    0.305  0.055   1.950 X-ray    0.010 HHblits  
 a21c58a7994ebcfedc453ae8c717e1499673e7a5  6rxm.1.A    15.385    0.305  0.055   1.920 X-ray    0.010 HHblits  
 e4b045b2648e206a65656dc9c1e5e8d9c0c10dec  6rxm.3.A    15.385    0.305  0.055   1.920 X-ray    0.008 HHblits  
 cd71acae14b94a52495b633192a5cc4bedc57e65  6rxm.4.A    15.385    0.305  0.055   1.920 X-ray    0.010 HHblits  
 00b285162b28dc3c3ac731476847420d10877535  6rxm.5.A    15.385    0.305  0.055   1.920 X-ray    0.010 HHblits  
 d0556f1dba450b54f7db1a9153baa74c37cd5a44  6rxm.6.A    15.385    0.305  0.055   1.920 X-ray    0.009 HHblits  
 2116d3d610b1495cdb81f45523fd1e7f3e8db5bd  6rxm.2.A    15.385    0.305  0.055   1.920 X-ray    0.010 HHblits  
 437bb54d59275ea6fbecdc2d9585172e06ce5f77  6rxo.2.A    15.385    0.305  0.055   1.950 X-ray    0.010 HHblits  
 ba615bad5060076f1b5e977c05667166f9d1ab75  6rxp.2.A    15.385    0.305  0.055   1.800 X-ray    0.011 HHblits  
 bafe44ee13230bc89e0303cf202465679e7389cd  6rxq.4.A    15.385    0.305  0.055   1.700 X-ray    0.009 HHblits  
 e8505238bb0400f71b369b4207ae0ddb6f6056d0  6rxj.1.A    15.385    0.305  0.055   1.600 X-ray    0.011 HHblits  
 0aa8d9254cae4af19b03542794276e471235a694  5mf6.1.A    17.308    0.303  0.055   1.870 X-ray    0.010 HHblits  
 716cbc0dd9157eb8dabc56f8998cac5bf0235b5b  3zg6.1.A    17.308    0.303  0.055   2.200 X-ray    0.009 HHblits  
 1e822d246664e8ea33b731ebfd6dfba4779bae64  3pki.1.A    17.308    0.303  0.055   2.040 X-ray    0.008 HHblits  
 8a2b8635d56f79af9848018e8cf5b9c34ec93dca  7cl0.1.A    17.308    0.303  0.055   2.530 X-ray    0.011 HHblits  
 55bc120fd2d2cce77ad29f8e464cb66ca9418e56  1ogy.1.A    14.286    0.244  0.060   3.200 X-ray    0.006 HHblits  
 f7f12bbc27ae372e186aab71b3cc1189128cb36b  1eu1.1.A    26.415    0.287  0.056   1.300 X-ray    0.006 HHblits  
 dcf917dd10de2590fe58e2d3b194953d9f0ed128  7qv7.1.L    14.545    0.257  0.059   NA    EM       0.009 HHblits  
 ebe18ee352396269b4f714f846e49598aa999419  7qv7.1.O    14.545    0.257  0.059   NA    EM       0.008 HHblits  
 18922c5b7f7b9854a453a4aec2b9c3ac111bfb3c  5lu7.1.A     8.929    0.243  0.060   1.920 X-ray    0.006 HHblits  
 37b6ee4c13d29a6e0fe4b931a31c0e5f0a7a31f4  1tmo.1.A    18.868    0.286  0.056   2.500 X-ray    0.005 HHblits  
 a1976e974871566ac935c03fcd6941fe4947800a  7vw6.1.A    20.755    0.284  0.056   NA    EM       0.010 HHblits  
 35a4e6621d9117b2c3801ae74bc056161f7aacc2  7e5z.1.A    20.755    0.284  0.056   NA    EM       0.000 HHblits  
 03a8eec912a3bcd252b1dff09ca1d8769a9de704  7b04.1.B    16.981    0.283  0.056   2.970 X-ray    0.008 HHblits  
 56694a7c111f19a5c2fd3bd3afdcceb3318e2a8f  7b04.2.B    16.981    0.283  0.056   2.970 X-ray    0.006 HHblits  
 c73395ac231ceac14d9651795eebb8c0f5a71bcb  4utn.1.A    17.308    0.297  0.055   3.000 X-ray    0.009 HHblits  
 7388a653c3283ac365bd48f633fda11f25df5de4  4utn.2.A    17.308    0.297  0.055   3.000 X-ray    0.008 HHblits  
 aac64b7b482ecb1c59b19c622a11d4eeeb6b07ac  6eo0.1.A    17.308    0.297  0.055   2.400 X-ray    0.009 HHblits  
 86e900c40e5ff9fa469e1871e73ce416a9f64bba  6fky.2.A    17.308    0.297  0.055   2.980 X-ray    0.008 HHblits  
 2099c044d6f7066aa537b249d8bca444c8265375  6fky.1.A    17.308    0.297  0.055   2.980 X-ray    0.008 HHblits  
 d609cd0d7fed85860d5271ce2f69c12d9384e111  6flg.1.A    17.308    0.297  0.055   2.500 X-ray    0.007 HHblits  
 6a9db550d5d1295a1c232b6c7fd14ca81158f71e  2e7z.1.A    16.667    0.268  0.058   1.260 X-ray    0.013 HHblits  
 73a694951010573fbceb8d7842812dd4400c6ace  6sdr.1.A    18.519    0.265  0.058   2.100 X-ray    0.008 HHblits  
 3b0fbb5ad2e5af89a6b30165f32e2f3fcf6f8527  8bqg.1.A    18.519    0.265  0.058   1.946 X-ray    0.009 HHblits  
 ee96b3e2e4febc29e011dc503f4e9acf4ac29d67  6sdv.1.A    18.519    0.265  0.058   1.900 X-ray    0.008 HHblits  
 23e65758f947c47ce7c5d41b78fe04d3591b602e  8e9g.1.G    20.755    0.279  0.056   NA    EM       0.007 HHblits  
 c11d28fd966335b00224738c881648b6873d04a2  2ivf.1.A    12.963    0.264  0.058   1.880 X-ray    0.007 HHblits  
 3753f0d046883c3f9f071c3a401cc9656d32d2ef  2ivf.1.A    16.667    0.264  0.058   1.880 X-ray    0.008 HHblits  
 2dcb55702c667f34fa4ed52e4efc4e0736b32002  2nya.1.A    12.500    0.235  0.060   2.500 X-ray    0.006 HHblits  
 1ed9be33d562ddbde265843d5c157d47b08257ca  2vpz.1.A     8.929    0.233  0.060   2.400 X-ray    0.006 HHblits  
 3d2a8dda13f4ed1b0e387e504674f0533d925c52  2vpx.1.D     8.929    0.233  0.060   3.100 X-ray    0.006 HHblits  
 27a760376d979fa389dc33e453c545cfdcd50ed7  7t2r.1.A    21.154    0.291  0.055   NA    EM       0.001 HHblits  
 acb3d3e988691b7f7d944a95231dc60e711c1563  7t30.1.A    21.154    0.291  0.055   NA    EM       0.000 HHblits  
 36aaae7c3f840003fe9dee91ab72ebcecef1974a  1h0h.1.A    16.981    0.274  0.056   1.800 X-ray    0.008 HHblits  
 29282094a2b54d00c5563aaba109d23d8529f271  5lu6.1.A     9.091    0.245  0.059   1.670 X-ray    0.005 HHblits  
 b032178a5a6ff853fc7a7f914c1a46fd7158f199  7p63.1.C    13.208    0.273  0.056   NA    EM       0.010 HHblits  
 6dadeb8fce3a9de77f4d74939d924dd1dbab5e45  7p61.1.C    13.208    0.273  0.056   NA    EM       0.010 HHblits  
 62eb5ea21f919048266dac18d215dbf12b8c472f  2vpz.1.A    16.667    0.258  0.058   2.400 X-ray    0.006 HHblits  
 d9720973f0b68951f0408ecf892a1ba002bd4b9f  2vpx.1.D    16.667    0.258  0.058   3.100 X-ray    0.004 HHblits  
 9334bf6dbdf2e88e69cbed96cdcf42ba5d073d48  3u31.1.A    19.231    0.287  0.055   2.200 X-ray    0.008 HHblits  
 25e241db862d867491f4a0eac54a9afea79b18bf  3jwp.1.A    19.231    0.287  0.055   2.650 X-ray    0.008 HHblits  
 acfe6004e3f5ef3828e17ae721aa40e7908d3eae  7nz1.1.E    13.208    0.272  0.056   NA    EM       0.009 HHblits  
 d486a9dcf8bd975a4b626c4187f8595e1e8189b9  2h59.1.B    11.538    0.286  0.055   1.900 X-ray    0.008 HHblits  
 3018da13539eaffc05a8e01a7866e67567faed03  3jr3.1.A    11.538    0.286  0.055   1.500 X-ray    0.009 HHblits  
 de62f1b7a7a6657c3071d142776ce80b2bd6c5ef  2h4h.1.A    11.538    0.286  0.055   1.990 X-ray    0.010 HHblits  
 a6b4b1bf82ea193be7199dc00c5c43b07d4b5354  1yc5.1.A    11.538    0.286  0.055   1.400 X-ray    0.009 HHblits  
 2fabcfea29e8d0edde2ce5580e22a736b9adbd49  2h2i.1.A    11.538    0.286  0.055   1.800 X-ray    0.009 HHblits  
 f0d54d8198130d5890e19fb7093260f49e791183  4bv2.3.A    11.538    0.286  0.055   3.300 X-ray    0.009 HHblits  
 1bfbee8b98f2f49001cfec0a03c28f01b4d8d87f  5lu5.1.A     9.091    0.241  0.059   1.550 X-ray    0.004 HHblits  
 a0515cdc33906f05591efbc2c366d6b881f81332  5e7o.1.A    12.963    0.251  0.058   2.400 X-ray    0.009 HHblits  
 8e46c1073d97673ace868db11a5a51ec2a7408fc  2x3y.1.A     9.259    0.247  0.058   2.400 X-ray    0.005 HHblits  
 63650d76e27364f70557a4af00a26e81dd53e09e  1kqf.1.A    11.538    0.276  0.055   1.600 X-ray    0.003 HHblits  
 623e77be15431557bc029ae7fb1a465d9d63e06e  5ojn.1.A     9.434    0.260  0.056   1.800 X-ray    0.006 HHblits  
 60b012fc680dc6004eb7ac9ba7c7d4ab7ad75939  5oj7.1.A     9.434    0.260  0.056   1.580 X-ray    0.006 HHblits  
 f5f723604b460aba8882bf756666e519a0fdc45f  6f0k.1.B    15.385    0.271  0.055   NA    EM       0.005 HHblits  
 ad28fbfd3a554dc75defe10ab42d97d741351f70  8bqg.1.A    15.385    0.271  0.055   1.946 X-ray    0.004 HHblits  
 737490b83d95ff42d5f5824d33d27173cce16ca1  3o5a.1.A    15.094    0.253  0.056   1.720 X-ray    0.003 HHblits  
 65ac4fcfd8e46eecd7ae7a8fbfe6fe80c0e3c7bf  4ydd.1.A    13.208    0.252  0.056   1.860 X-ray    0.008 HHblits  
 2ad9332b48f8000468aec9c539f7f25f800afe46  6lod.1.B    19.231    0.265  0.055   NA    EM       0.000 HHblits  
 56cf63b6864f0667eaa1f253c7d61a6e0eecd89f  6btm.1.B    15.385    0.263  0.055   3.400 EM       0.004 HHblits  
 e3de5e139c7b703c7a7abf7a55f64bcebd2e4e40  5t5i.1.B    17.647    0.271  0.054   1.900 X-ray    0.007 HHblits  
 0d2f707fb9f66e46de17b624de0bef05d597226e  1r27.4.A     9.434    0.239  0.056   2.000 X-ray    0.006 HHblits  
 f3a57bda0271ee796efad66cbfa114cbdb2871e5  3ir5.1.A     9.434    0.239  0.056   2.300 X-ray    0.007 HHblits  
 e2596022f3ec4a6accb7b1b8525e1da6054ffe70  4v4c.1.A    13.208    0.236  0.056   2.350 X-ray    0.002 HHblits  
 d7e4e26570c9b67f56cf67650f09b3918b904e87  3egw.1.A     9.434    0.234  0.056   1.900 X-ray    0.004 HHblits  
 f6ee0c3f0cdff3b7988447241555951306195a71  1q16.1.A     9.434    0.234  0.056   1.900 X-ray    0.005 HHblits  
 956eb6207573d0185a468c96189607216fce6760  3ir6.1.A     9.434    0.234  0.056   2.800 X-ray    0.006 HHblits  
 414cc584de685d4ac21792e294b1bc64e16a9bfa  7bkb.1.L    11.538    0.241  0.055   NA    EM       0.008 HHblits  
 ddc8c94f646cdcb63677ebad067a6315794be4ad  5xtb.1.L    18.000    0.263  0.053   NA    EM       0.000 HHblits  
 4a8893c05932c41ae751b1a9ff1450560b5d870f  7qsd.1.G    16.000    0.263  0.053   NA    EM       0.000 HHblits  
 1310ee5fcb07ec8f121925c10caeb274f9553056  7dgr.10.A   16.000    0.263  0.053   NA    EM       0.000 HHblits  
 dd766ddb0a9b1548230078fb3c9379e53861d836  5o31.1.8    16.000    0.263  0.053   4.130 EM       0.000 HHblits  
 c1619e42da11cb13dab48c4a8b56f6b194761b46  7ak5.1.G    16.327    0.269  0.052   NA    EM       0.000 HHblits  
 ee6eff10649d5f3ac77c05fcbd09697b96e198ee  8b9z.1.G    18.367    0.269  0.052   3.280 EM       0.000 HHblits  
 b18ccc05977de72dc7445b4b2a1c16070bd5daf4  8ba0.1.G    18.367    0.269  0.052   3.680 EM       0.000 HHblits  
 f4b04210c674248f6995e155a081433a69e9ce24  6qcf.1.C    16.327    0.263  0.052   NA    EM       0.000 HHblits  
 9b8a6b05276b957870cc1ed018a8f42db2c5e86a  6qc5.1.C    16.327    0.263  0.052   NA    EM       0.000 HHblits  
 da0071eabdc40fa76bed9fc4cf9f80dafb0332ed  7zd6.1.4    16.327    0.263  0.052   NA    EM       0.000 HHblits  
 2171a88f9f24ff9c28258f2e3912eb191e0e196a  6zk9.1.C    16.327    0.263  0.052   NA    EM       0.000 HHblits  
 3b1b68333edef694c95f695f0cbf313ddc424b55  7aqr.1.F    14.583    0.274  0.051   NA    EM       0.001 HHblits  
 275a9cd621f7d8f13c6aaf85a704221469658f24  7a23.1.O    14.583    0.274  0.051   NA    EM       0.000 HHblits  
 46af305560201f621c9fdff4e27fe56ec35e0235  7ar8.1.G    14.583    0.274  0.051   NA    EM       0.000 HHblits  
 1ec4e56271aee3eefa442aa73d4d748021f72b36  7tgh.58.A   16.667    0.274  0.051   NA    EM       0.002 HHblits  
 24801fca00194b095115284a8f363dc7978e560f  6zr2.1.G    16.667    0.269  0.051   3.100 EM       0.000 HHblits  
 44d233eff3724bbc646b8476b5dcb6debda6a4b5  6g72.1.G    16.667    0.269  0.051   NA    EM       0.000 HHblits  
 0a7ad50a09e682b644b0b8f40d1dce1785262c8b  7ak6.1.G    16.667    0.269  0.051   NA    EM       0.000 HHblits  
 94754a4a7fa57e8f0839531e125261d30a30705f  5gpn.24.A   18.750    0.269  0.051   NA    EM       0.000 HHblits  
 b96ef11574bb3d05a4762a5bdfeb660e320bede6  7vxu.1.L    18.750    0.269  0.051   NA    EM       0.000 HHblits  
 b26de5769cbb0b780567a01b6054bb024800cf57  7v2c.1.L    18.750    0.269  0.051   NA    EM       0.000 HHblits  
 11ccb32e7703a3641b93c6dcb2de8c03d2483f7d  7ar7.1.G    14.894    0.275  0.050   NA    EM       0.000 HHblits  
 0a110b5e2239a2fe48cc266d26d87f2bdc0c3893  6x89.1.H    12.766    0.271  0.050   NA    EM       0.000 HHblits  
 ac9dcafd5656e6fc5e757523d9579cb173aa9a7b  8e73.55.A   12.766    0.271  0.050   NA    EM       0.003 HHblits  
 014128d3f1522578b68ac401a9f463b0b87b2a71  6yj4.1.G    14.894    0.262  0.050   NA    EM       0.000 HHblits  
 2c084afae30fbd84211964cc204b470916aa39d3  6rfs.1.A    14.894    0.262  0.050   4.040 EM       0.000 HHblits  
 8b346dc371295610bb9587391ed1c34cb5c1222c  6rfq.1.A    14.894    0.262  0.050   3.300 EM       0.000 HHblits  
 55a2f253df250dbe9eed69149e450134e9082e4a  6gcs.1.A    14.894    0.262  0.050   4.320 EM       0.001 HHblits  
 b3a77e83862f1a586f33133175e2829510f5c2e0  1kqf.1.A    14.894    0.261  0.050   1.600 X-ray    0.005 HHblits  
 2ab56ead0c5504173461f7898bbd9376875eaf65  7arc.1.F    14.894    0.252  0.050   NA    EM       0.000 HHblits  
 6ffa79769a308daa1520fb873073a473ea018336  7zm7.1.I    14.894    0.251  0.050   NA    EM       0.000 HHblits  
 c29396dd979db5477192fcaa55917ec27d05564e  1h0h.1.A    15.217    0.267  0.049   1.800 X-ray    0.004 HHblits  
 1400a47cdb8ad35469dc0677e9f7a9477d8a76b6  3cf4.1.B    13.333    0.277  0.048   2.000 X-ray    0.000 HHblits  
 dca6744aa7ca5bfe426549723d78c9ad573912a2  6s6y.1.B    12.766    0.235  0.050   3.100 X-ray    0.000 HHblits  
 88e3093dd3126f6d7c30a1270ee95d0968cd10f3  3fj1.1.A    17.500    0.293  0.043   1.750 X-ray    0.000 HHblits  
 c1fe56389e3abba6ee450cf4a4517adb97c2d468  3eua.1.A    25.641    0.294  0.042   1.900 X-ray    0.000 HHblits  
 5fbe9640019eb5b01ac7623eee5a3665f506ff3b  2a3n.1.A    24.324    0.294  0.039   1.230 X-ray    0.000 HHblits  
 d582b00b72b8f70a352f5e22aee3bbf91037432e  3ir7.1.A    12.000    0.272  0.027   2.500 X-ray    0.000 HHblits  
 f672e1af32356e4d753b44c131e088e35bf42844  4nvs.1.A    12.500    0.289  0.026   2.385 X-ray    0.000 HHblits  
 45e8fdd9c921fc24da17887132a7a2460984c4ea  1g8j.1.A    16.667    0.244  0.026   2.030 X-ray    0.000 HHblits  
 02bc0a8232fc82078e1333fdde2deb9088744949  1g8k.1.A    16.667    0.244  0.026   1.640 X-ray    0.000 HHblits  
 e45362b84b3de8980f4cc818f75a306f0a6786ff  2pq4.1.B    23.810    0.317  0.022   NA    NMR      0.000 HHblits  
 40e0716f66b709f27dbf2ebcc210353e579e28a7  2fyn.1.C    26.316    0.302  0.020   3.200 X-ray    0.000 HHblits  
 f4f8d770f3e86deec3385ff619d498668a8e1423  2fyn.2.C    26.316    0.302  0.020   3.200 X-ray    0.000 HHblits  
 f448bf335313cc320704e9aa4165a44734ddd263  2qjy.3.F    26.316    0.302  0.020   2.400 X-ray    0.000 HHblits  
 0dfc0e3f0e858cd91f36efe79c2baad3d6f202e9  6nin.1.C    26.316    0.302  0.020   3.600 X-ray    0.000 HHblits  
 01af237d9ab55c047f5060bf91240ad2de1d9192  2ybb.1.b    10.000    0.250  0.021  19.000 EM       0.000 HHblits  
 c0aae9dee6bca2485fd004773c93d56ac980d04b  1be3.1.E    10.000    0.250  0.021   3.000 X-ray    0.000 HHblits  
 6db162f4e469bd82a4dfb1c3fee1bf1991f1c131  1bgy.1.P    10.000    0.250  0.021   3.000 X-ray    0.000 HHblits  
 8b37fa50b334ad74967fad3586038ed50b792d04  1l0n.1.E    10.000    0.250  0.021   2.600 X-ray    0.000 HHblits  
 9d1c56bf532aa6f15ccde3d68c3d3add87155d78  1l0l.1.E    10.000    0.250  0.021   2.350 X-ray    0.000 HHblits  
 52e39fd64d828fc8a660cd1448236ea98bb8db9b  1ntk.1.E    10.000    0.250  0.021   2.600 X-ray    0.000 HHblits  
 b05fdb3d133469faaa92b072ab73397dfd500d71  1sqb.1.E    10.000    0.250  0.021   2.690 X-ray    0.000 HHblits  
 ba40df224a60c4b2ce63170c713228f44fb4c005  2fyu.1.E    10.000    0.250  0.021   2.260 X-ray    0.000 HHblits  
 83b2c71a390006c184ada026a1ccb31429d5199a  1ntm.1.E    10.000    0.250  0.021   2.400 X-ray    0.000 HHblits  
 497890c697d33f5f7834146a697ed9859863d4f1  5klv.1.P    10.000    0.250  0.021   2.652 X-ray    0.000 HHblits  
 f6707cbd0fc52a8f6c54aeb4424ed1d19c13c66f  5okd.1.E    10.000    0.250  0.021   3.100 X-ray    0.000 HHblits  
 99540387d5b3d9decc9b9984bcd86af0fda8527d  6nhg.1.E    10.000    0.250  0.021   2.800 X-ray    0.000 HHblits  
 5b264db0083fcf4307c08b6b8f70856b60798572  1sqp.1.P    10.000    0.250  0.021   2.700 X-ray    0.000 HHblits  
 5d883ff4d696310c9c0092bc6f317bdfdb0a94e9  1sqq.1.P    10.000    0.250  0.021   3.000 X-ray    0.000 HHblits  
 bbc1501b61fdd45864d8b369acc54578a8a1d07a  1sqv.1.E    10.000    0.250  0.021   2.850 X-ray    0.000 HHblits  
 7e67c69c39c1fb331e1b8f666932952f1f20d4e3  7dgs.60.A   10.000    0.250  0.021   NA    EM       0.000 HHblits  
 d958016434857032abf4ca186126686e16485e30  7dgs.50.A   10.000    0.250  0.021   NA    EM       0.000 HHblits  
 053ece8b6ee485ff407bedb702a61633e45eeacb  7dgr.60.A   10.000    0.250  0.021   NA    EM       0.000 HHblits  
 c7bd601b952abb4fc33a2ca57487466fc1c3cde2  7tz6.1.P    10.000    0.250  0.021   NA    EM       0.000 HHblits  
 f00d16d95447c455c8efb7b4e113aecf2480bf8c  7tz6.1.E    10.000    0.250  0.021   NA    EM       0.000 HHblits  
 27b5601b9d48a8e1feb999cc8779ce5f317b2879  7o37.1.E    10.000    0.250  0.021   NA    EM       0.000 HHblits  
 cba36b470547308866fec6470162bde1f8faed3c  7o37.1.O    10.000    0.250  0.021   NA    EM       0.000 HHblits  
 16d36791b12044615495fcfdd68d553ed6827bca  7o3c.1.E    10.000    0.250  0.021   NA    EM       0.000 HHblits  
 4f160c10d67d0c5a32c89d24acda1460435df6c0  7o3c.1.O    10.000    0.250  0.021   NA    EM       0.000 HHblits  
 1ecdaec5f7bd2855a31a6e1fe05b6937df6d22e3  7o3h.1.E    10.000    0.250  0.021   NA    EM       0.000 HHblits  
 655ae521ae89bce9180cbee4721b91803906b604  7o3h.1.O    10.000    0.250  0.021   NA    EM       0.000 HHblits  
 b4b8cef9a9d329764ebc1db187aa99a5ed448b0b  7e1v.1.P    29.412    0.376  0.018   2.680 EM       0.000 HHblits  
 dd74a653473317a504d6c9b41bfb7d4f51447155  6adq.1.L    29.412    0.376  0.018   NA    EM       0.000 HHblits  
 f234d04cdb377a4767278e8d4bb03947309b6fcb  7rh5.1.V    29.412    0.376  0.018   NA    EM       0.000 HHblits  
 e23490077fe5a6cf489edde86f2a69adc7918e7a  5kli.1.C    27.778    0.304  0.019   2.996 X-ray    0.000 HHblits  
 76d1cb36dc0984f856d5286a8e6961a934b81153  5kkz.1.C    27.778    0.304  0.019   2.970 X-ray    0.000 HHblits  
 11a6c8938e08527e7a119ba6ad8cd0a6cb25ee69  7tce.2.F    27.778    0.304  0.019   3.850 X-ray    0.000 HHblits  
 ffe84fca73673bde2f7afd26fbb5639239587d24  7tlj.1.C    27.778    0.304  0.019   NA    EM       0.000 HHblits  
 7a0c6fd15980581fac8a7a0fc8219f24d7a72ff3  8asi.1.E    27.778    0.304  0.019   NA    EM       0.000 HHblits  
 badd5373784012b2e52875ebb602a8922e7141a4  8asj.1.E    27.778    0.304  0.019   NA    EM       0.000 HHblits  
 a48d32a9b8029db4d81e23e496c080ddd49f8d7f  8asi.1.A    27.778    0.304  0.019   NA    EM       0.000 HHblits  
 9f29c311da81c6f300555e0e956eacec72b98ed2  1q90.1.E    23.529    0.341  0.018   3.100 X-ray    0.000 HHblits  
 abf53e6adcba889c30562409a1f2e419bc541eb5  5j8k.55.A   10.526    0.246  0.020   NA    EM       0.000 HHblits  
 cf79cf80e1f899f6dbff54f4756ec0613e3438f3  6q9e.1.E    10.526    0.246  0.020   NA    EM       0.000 HHblits  
 2bfe48b6f30404ca63ed1b13521f99de8fd034ca  6q9e.1.O    10.526    0.246  0.020   NA    EM       0.000 HHblits  
 602b2d0063f0e91ae1145ef1be5ba45b63999b19  6qc2.43.A   10.526    0.246  0.020   NA    EM       0.000 HHblits  
 c88ac06fb46d9f6aea38a9fa805a450a0fd4dda1  6qc2.33.A   10.526    0.246  0.020   NA    EM       0.000 HHblits  
 51fe08e81631d320b1cd5b66ba5ac57069998716  6qbx.15.A   10.526    0.246  0.020   NA    EM       0.000 HHblits  
 d4a070c3df4ce14023da54ec19882415c4dd92b9  6qbx.5.A    10.526    0.246  0.020   NA    EM       0.000 HHblits  
 f239919bca5c0a9a8dd0e88b352bf9e717f2a3ff  6qc4.5.A    10.526    0.246  0.020   NA    EM       0.000 HHblits  
 54db3eb732763dc307d14bebbd530ba46f22a7b8  6qc4.15.A   10.526    0.246  0.020   NA    EM       0.000 HHblits  
 891da0adf7b0ed3556930a66a295c6711652d5df  6qc3.15.A   10.526    0.246  0.020   NA    EM       0.000 HHblits  
 3fa8032ed85e019796f6ab154f82dd05edc2fb48  6qc3.5.A    10.526    0.246  0.020   NA    EM       0.000 HHblits  
 770842b7baebc965463eb22d9d90bb20e13a1458  7rjb.1.I    10.526    0.235  0.020   NA    EM       0.000 HHblits  
 86d150449a2c66317e01735378e45012d8ea76c9  7rja.1.H    10.526    0.235  0.020   NA    EM       0.000 HHblits  
 79a083f14ebeacbf3095356211921f3537b918c2  2qjk.1.C    29.412    0.306  0.018   3.100 X-ray    0.000 HHblits  
 86d65bb525325e53f9544db4ee3dc4dd011282dc  2qjp.1.C    29.412    0.306  0.018   2.600 X-ray    0.000 HHblits  
 b1131d059f4c24fb45017c3e8123a28206ac07b9  3h1h.1.O    11.111    0.244  0.019   3.160 X-ray    0.000 HHblits  
 4d775384bd76c616e8107ca73486c562fe9ff2fb  3h1i.1.E    11.111    0.244  0.019   3.530 X-ray    0.000 HHblits  
 c14892f06d6d1b3c4ace30f494a6e5b10980911b  3h1h.1.E    11.111    0.244  0.019   3.160 X-ray    0.000 HHblits  
 478b1bc6f5ef4c6ffcb80d314f7d95b18749e589  3cwb.1.E    11.111    0.244  0.019   3.510 X-ray    0.000 HHblits  
 6beaccc42eddbcb8d701a774706b0271af6d4250  3l75.1.O    11.111    0.244  0.019   2.790 X-ray    0.000 HHblits  
 1ae55551aa620fc43505adda6dae6dc2e719bb67  3l75.1.E    11.111    0.244  0.019   2.790 X-ray    0.000 HHblits  
 c0fb63f3caa044d223009fbb487ea55f46e594ee  4u3f.1.E    11.111    0.244  0.019   3.231 X-ray    0.000 HHblits  
 80a0dbd80eceb15ef4a0d66532c48ee8d3899b17  5xte.1.C     5.556    0.241  0.019   NA    EM       0.000 HHblits  
 4427f7822f0bc37492348a7512a884afef2fc8b7  1kqf.1.B     5.882    0.278  0.018   1.600 X-ray    0.000 HHblits  
 bd0e55a3ec494b17cdffd478c62da4aec85a026f  7zxy.1.D    17.647    0.275  0.018   NA    EM       0.000 HHblits  
 66e4dac8f13ec7fcb7aa93c190d396272e659568  7zxy.1.L    17.647    0.275  0.018   NA    EM       0.000 HHblits  
 77bec5a3b7c0ce2addd5ca43c1382af33d2ec43f  7r0w.1.L    17.647    0.275  0.018   NA    EM       0.000 HHblits  
 3a8a4e9dadac696b1f78353a46dd0f79d7efa6a9  7r0w.1.Q    17.647    0.275  0.018   NA    EM       0.000 HHblits  
 a3004850f8ec5e4b5a79100b9ef2bcd632bb1fd2  1kb9.1.E     5.556    0.204  0.019   2.300 X-ray    0.000 HHblits  
 a7c31eba7fa388beb9c99d539466b3f4c0157402  6hu9.1.E     5.556    0.204  0.019   NA    EM       0.000 HHblits  
 5047b06904a064421cc64ea459834faf5060945b  6t0b.1.O     5.556    0.204  0.019   NA    EM       0.000 HHblits  
 c621b2971a7c3f63c952da50877f561ed05b85f0  6t0b.1.E     5.556    0.204  0.019   NA    EM       0.000 HHblits  
 cdbcc95ea376ebd0968351f0aa59a46e26c5f421  6t15.1.E     5.556    0.204  0.019   NA    EM       0.000 HHblits  
 e637dafe9964a071ebfe182462dead9dda435147  6t15.1.O     5.556    0.204  0.019   NA    EM       0.000 HHblits  
 636a1b1c5f5264e1b0124ada47f5bc3e34b25024  6ymx.1.Z     5.556    0.204  0.019   NA    EM       0.000 HHblits  
 f0446a743b451b95c07e9f1e50a26f834e310d7d  6ymx.1.Q     5.556    0.204  0.019   NA    EM       0.000 HHblits  
 ac258c019a4cbfb32c0492e437647f6d5530b232  1vf5.1.D    18.750    0.283  0.017   3.000 X-ray    0.000 HHblits  
 09c94900b9b95e2182f2769db85f769f009e9d1e  1vf5.1.L    18.750    0.283  0.017   3.000 X-ray    0.000 HHblits  
 0534b08e3328d5e431bcfc4c3bc891544b997504  2d2c.1.D    18.750    0.283  0.017   3.800 X-ray    0.000 HHblits  
 05153b79766425f8ea09186e54c64ef45eed690a  2d2c.1.L    18.750    0.283  0.017   3.800 X-ray    0.000 HHblits  
 3eb768850f902c5ed942e92ca2120e38ab99f466  2e75.1.D    18.750    0.283  0.017   3.550 X-ray    0.000 HHblits  
 b8740df13e19162ec0df36b5b4801416ec3e93fd  2e76.1.D    18.750    0.283  0.017   3.410 X-ray    0.000 HHblits  
 a678d7bc07ee04cd69432990ea9aa1c6ef3838e0  4pv1.1.L    18.750    0.283  0.017   3.000 X-ray    0.000 HHblits  
 c0c9a097dfc02522fcdb2c8131f1e90377b767d2  4h44.1.D    20.000    0.293  0.016   2.700 X-ray    0.000 HHblits  
 7fb1e832ce2b77e65ff1da9613a2b36ab41e0a32  4ogq.1.L    20.000    0.293  0.016   2.501 X-ray    0.000 HHblits  
 39d445cd25bc99ac970088202d537bf0841a1ab6  6giq.1.E     6.250    0.217  0.017   NA    EM       0.000 HHblits  
