# Supplementary material for: Metabolic capacity is maintained despite shifts in microbial diversity in estuary sediments
Source: ISME Commun. 2025 Oct 11;5(1):ycaf182. doi: 10.1093/ismeco/ycaf182 (PMC12687941; doi:10.1093/ismeco/ycaf182)
Supplement: Supplementary_Data_1_ycaf182 [file supplementary_data_1_ycaf182.zip › SWISS-MODEL/13_May_SF_Bin61_scaffold_30185_c122613481_1/templates.txt]

/----------------------------------------------------------------------------------------------------------\
|Template Search Results                                                                                   |
\----------------------------------------------------------------------------------------------------------/

      Project : 8zauzr
        Title : 13_May_SF_Bin61_scaffold_30185_c1:2261-3481_1
      Created : today at 17:42
      Expires : April 12, 2023 at 17:42


/--------------------------------------------------------------------------------------------------------\
| Found Templates                                                                                        |
\--------------------------------------------------------------------------------------------------------/

                    ID                        Name    Seq ID  Seq Sim   Cov   Resolu  Method   GMQE  Found By 
--------------------------------------------------------------------------------------------------------------
 524bd0a353761bde27fc85acb4e6ad08a69cc1f6  7b04.1.B    44.081    0.421  0.978   2.970 X-ray    0.753 HHblits  
 93973f0e7d21999214a0ed2f445ca734b6a6615a  7b04.2.B    44.081    0.421  0.978   2.970 X-ray    0.745 HHblits  
 c5843df1458092f23427e9f571859bdd7fb305f6  7b04.1.B    47.671    0.438  0.899   2.970 X-ray    0.761 BLAST    
 04b0123148394932239628e001e52bd4459206a5  7b04.2.B    47.671    0.438  0.899   2.970 X-ray    0.752 BLAST    
 3b1224e4a1335268de52b1fb125b10372b01e890  3ir5.1.A    27.434    0.341  0.835   2.300 X-ray    0.527 HHblits  
 df3d7d9ad38a417b111114648b53a5f04e67922e  3ir6.1.A    27.434    0.339  0.835   2.800 X-ray    0.494 HHblits  
 eef638b7d494a82c11948a9d094b19edc1ebdf80  3ir7.1.A    27.219    0.338  0.833   2.500 X-ray    0.524 HHblits  
 e2a394706dfc74fb1531ecbede9611e9ecb67a55  1r27.4.A    27.300    0.339  0.830   2.000 X-ray    0.527 HHblits  
 ba0563123eba4c5a096685df7db1fe7037c41ad3  1q16.1.A    27.219    0.336  0.833   1.900 X-ray    0.529 HHblits  
 1528b9b6bcd448cbaf3d916cba625f227bd84053  2ivf.1.A    29.483    0.335  0.810   1.880 X-ray    0.499 HHblits  
 19a4772ad3ab117237cd3f92f19f200447e3cd1c  3egw.1.A    28.846    0.348  0.768   1.900 X-ray    0.520 HHblits  
 9041a5b227b0bd8081444cde92e458c1b7a8a97f  3ir5.1.A    32.993    0.370  0.724   2.300 X-ray    0.455 BLAST    
 bcbd71f775dfc3abc1a008730cb884eaf3f8fe9d  3ir6.1.A    32.653    0.368  0.724   2.800 X-ray    0.442 BLAST    
 42edcc646604a226c7b4bb249bdd2a04c6324958  1q16.1.A    32.653    0.367  0.724   1.900 X-ray    0.452 BLAST    
 9b8320023f12b3922c3d1bf1424aade9055240f8  3egw.1.A    32.653    0.367  0.724   1.900 X-ray    0.452 BLAST    
 5050401467802fc27e52a1ed190ab29a27e0ab1f  1r27.4.A    32.653    0.367  0.724   2.000 X-ray    0.453 BLAST    
 aa9afa77f6c0d9ad631c9f9f0a09e74e2adcb9de  3ir7.1.A    32.653    0.367  0.724   2.500 X-ray    0.454 BLAST    
 02dc1ab74ceac12accd32627ed529a4764d765dd  4ydd.1.A    30.479    0.356  0.719   1.860 X-ray    0.535 HHblits  
 53265e567de7cbdace8f4858b9527be2d802d7d6  1kqf.1.A    22.581    0.307  0.764   1.600 X-ray    0.436 HHblits  
 d1428b75ed44cd3b3672a40b1c04fdcf00415194  5e7o.1.A    31.488    0.360  0.712   2.400 X-ray    0.531 HHblits  
 341761e5452bfe338ae44ebb0cc213c98135f087  5e7o.1.A    31.818    0.366  0.704   2.400 X-ray    0.509 BLAST    
 5a36b905503889d5af4cb1973326acb8a6d7f1c2  4ydd.1.A    31.818    0.366  0.704   1.860 X-ray    0.512 BLAST    
 f3321840ff198715203495512c25a2c77f06d73e  2ivf.1.A    34.507    0.369  0.700   1.880 X-ray    0.423 BLAST    
 cb5ab50c7360b78ac0eade8354177d6d0a2424e5  6sdv.1.A    21.173    0.303  0.756   1.900 X-ray    0.441 HHblits  
 fc682d702a498e851a6623956fb09b5f81e0b1c7  6sdr.1.A    21.311    0.306  0.751   2.100 X-ray    0.447 HHblits  
 b11fd50260ef15cd64ed37a74f633197b684be56  1e5v.2.A    20.875    0.293  0.732   2.400 X-ray    0.403 HHblits  
 ce21329bc5e2b9def8124ecc4de5029fb511fcbc  4dmr.1.A    22.945    0.302  0.719   1.900 X-ray    0.390 HHblits  
 2402fe7753aa5ff61f398021506e9dedb76cd775  1e18.1.A    22.260    0.299  0.719   2.000 X-ray    0.400 HHblits  
 406bcfb53dc5ef2e1dac0af7d5dab2b514162b76  1e60.1.A    22.260    0.298  0.719   2.000 X-ray    0.405 HHblits  
 84296ac3bed959b02c2305ea3f030a6d4ffc00d2  2vpz.1.A    20.209    0.296  0.707   2.400 X-ray    0.422 HHblits  
 784bb863153113a93cd6387cdbc44e9672869740  2vpx.1.D    20.209    0.296  0.707   3.100 X-ray    0.416 HHblits  
 e7171768f16d1844da4472b9340b917c94808f42  8bqg.1.A    20.147    0.299  0.672   1.946 X-ray    0.430 HHblits  
 500915a00840d9af329c482764ab4dfe728e05be  6f0k.1.B    16.786    0.270  0.690   NA    EM       0.309 HHblits  
 c102fbea85a28a9ad3a983f6483b25eba92b2b89  4v4c.1.A    17.216    0.284  0.672   2.350 X-ray    0.367 HHblits  
 4eafa91798e3a578b0b13a66c97f23f01be8c8ab  1h0h.1.A    19.466    0.299  0.645   1.800 X-ray    0.414 HHblits  
 d94573d8b1ed21612c5260a4e8aace1640da6e5d  7e5z.1.A    19.772    0.283  0.648   NA    EM       0.364 HHblits  
 31af2fbaf898e11e5d306464ed3407fea6f9d17b  7vw6.1.A    19.772    0.283  0.648   NA    EM       0.404 HHblits  
 f8f694b763e12977d49c12c436d84e079bd47a70  1ogy.1.A    20.307    0.286  0.643   3.200 X-ray    0.399 HHblits  
 ba98f80c9d0f2fe0641e94fd67039769445ad5c1  1dms.1.A    22.441    0.302  0.626   1.880 X-ray    0.357 HHblits  
 13d8da0cdd2d20da89749d698c3f77f3d4511869  3o5a.1.A    16.350    0.274  0.648   1.720 X-ray    0.397 HHblits  
 ebd89ad7f39d10ba111d56abf72bf97fed54677f  1eu1.1.A    21.484    0.294  0.631   1.300 X-ray    0.325 HHblits  
 1e1231b45b79f0829df00cc215a3bbcae4252723  7l5i.1.A    23.108    0.309  0.618   1.733 X-ray    0.345 HHblits  
 ed42a0f017aae5d14af507887398e41343d04b7e  7l5s.1.A    23.108    0.309  0.618   2.089 X-ray    0.343 HHblits  
 f9425f61b30e89f73d1930586b9ac117ada741a5  1g8j.1.A    17.557    0.274  0.645   2.030 X-ray    0.298 HHblits  
 be0350765aa16f5ae3863ae493fd35d456325243  6cz7.1.A    19.685    0.297  0.626   1.620 X-ray    0.385 HHblits  
 c1211c1215098eb86637251aa5f95588e2887e21  5nqd.1.A    19.767    0.281  0.635   2.200 X-ray    0.300 HHblits  
 e879386aaf554066857b1fd55f8a7b14b9665fe2  1g8k.1.A    17.692    0.274  0.640   1.640 X-ray    0.311 HHblits  
 545aa1367a61572e0021b70f6af3768554cbc274  2nya.1.A    14.885    0.268  0.645   2.500 X-ray    0.391 HHblits  
 adbfe7a42b8c61812d95a1310e84ab7fb4fed1da  4aay.1.A    19.380    0.278  0.635   2.700 X-ray    0.296 HHblits  
 c7019c90ae5483ec350dafa411899ab88fda01e2  1tmo.1.A    18.182    0.286  0.623   2.500 X-ray    0.303 HHblits  
 328276c63d733f7c86cd3096ab4b0a72bc94ebb4  1aa6.1.A    23.293    0.298  0.613   2.300 X-ray    0.392 HHblits  
 ebfbbbf6f70d391df7ae324973634e99952879cb  1fdo.1.A    23.293    0.298  0.613   2.800 X-ray    0.395 HHblits  
 7b7cf1f6aa5dca857700d17f2ef3ba8b34908b35  2iv2.1.A    23.293    0.298  0.613   2.270 X-ray    0.401 HHblits  
 a8fcbd54258cc08cb66bce9792f1d913f0ee88f7  7z0t.1.G    23.293    0.298  0.613   NA    EM       0.387 HHblits  
 8d158c5dc0306eb61f04ffa4ec794cc6ce08547a  6tg9.1.A    20.080    0.292  0.613   3.240 EM       0.407 HHblits  
 e15869c89d812de7c09aafc99af16bf21a436143  7qv7.1.L    20.325    0.299  0.606   NA    EM       0.383 HHblits  
 048ccd8d4407a37d7d6d959ed063cc2a6bf37d27  7qv7.1.O    20.325    0.299  0.606   NA    EM       0.381 HHblits  
 d29cdcd89d2f5f5a03f0dded29bea01632613d50  7bkb.1.F    20.408    0.302  0.603   NA    EM       0.398 HHblits  
 eb91484e4ff85d7c22f855922adf0e24440ee175  2e7z.1.A    22.222    0.308  0.599   1.260 X-ray    0.360 HHblits  
 2295ac0ef0c539307e6ea323f057ce019d183caa  2v3v.1.A    19.838    0.286  0.608   1.990 X-ray    0.378 HHblits  
 2875904fbb0dfe67338ff446b533350d084d6058  2v45.1.A    19.919    0.286  0.606   2.400 X-ray    0.380 HHblits  
 71be47de5fc19ba9e955f4b3f0fa4618a012e945  7t2r.1.A    14.103    0.260  0.576   NA    EM       0.307 HHblits  
 c5e40f887f329a139b6754c569b108cb203f2aa5  7t30.1.A    14.103    0.260  0.576   NA    EM       0.310 HHblits  
 f93041e215670d630d3a04ca5a9485ea9a7ff552  7p61.1.C    15.315    0.266  0.547   NA    EM       0.269 HHblits  
 23efd862dc8a0949b050f69822dbb14dbb689c18  8e9g.1.G    18.721    0.276  0.539   NA    EM       0.290 HHblits  
 7f7cd586e7c3ab01acb59ac156580df6d43c7fef  6lod.1.B    14.414    0.264  0.547   NA    EM       0.240 HHblits  
 f1503dd9a8977eb996ca8cb85f61973cf2b399ba  7nz1.1.E    15.385    0.265  0.544   NA    EM       0.273 HHblits  
 7015b457c77d1b27bdadad48a16f4ec8819195d3  7p63.1.C    15.385    0.265  0.544   NA    EM       0.267 HHblits  
 d8929adfd7999b7f5dcafac51a2f7c0c6414d170  7zm7.1.I    14.612    0.262  0.539   NA    EM       0.261 HHblits  
 be7ecb3899ef8eac61db08120fa26a57ad0bc66a  6btm.1.B    11.982    0.259  0.534   3.400 EM       0.241 HHblits  
 62a70831e59294362f4f6b8d6a3282d92a5bd8d1  7bkb.1.L    17.453    0.271  0.522   NA    EM       0.239 HHblits  
 b7fe39064fc3283f27242b1445ba4da88a9e55b1  3m9s.1.C    17.925    0.269  0.522   4.500 X-ray    0.268 HHblits  
 09b08ea9bcf847779ce9731a06bee5232faf6fc7  2fug.2.C    17.925    0.269  0.522   3.300 X-ray    0.263 HHblits  
 10424cf7101f0e3466313be190291cdcaa8ff580  6zjl.1.C    17.925    0.269  0.522   NA    EM       0.248 HHblits  
 06bf8a4eb5ff078b92f8acb3296660f3d87ba20d  6q8o.1.C    17.925    0.269  0.522   3.605 X-ray    0.266 HHblits  
 da5aae28bc30dc633af917a119cebb7ea0c51b97  6zjy.1.C    17.925    0.269  0.522   NA    EM       0.252 HHblits  
 77ff42931dbaf5d6c06f3b63645cf345a78aefb3  6zjn.1.C    17.925    0.269  0.522   NA    EM       0.259 HHblits  
 22e5876283584465fc1103f8218c62a6472b8e1b  6ziy.1.C    17.925    0.269  0.522   NA    EM       0.250 HHblits  
 6d8a5ba3a42d4f6a6b044b96fa09876e1f35ab48  5xtb.1.L    16.190    0.269  0.517   NA    EM       0.249 HHblits  
 7e123770fa12592d2ed28b39881d0d9e5b99d1d9  5t5i.1.B    17.391    0.274  0.510   1.900 X-ray    0.237 HHblits  
 517eb7cac4e477f79aa342cb3fe5dbf4aa2eccad  7arc.1.F    15.865    0.269  0.512   NA    EM       0.260 HHblits  
 81f532b72d7ca486486a17b0dc8f2647fdda8d6b  7dgr.10.A   15.166    0.257  0.520   NA    EM       0.238 HHblits  
 e18a3d1e5dac8074ec404d6cea733bd9dbabb4b8  5o31.1.8    15.166    0.257  0.520   4.130 EM       0.241 HHblits  
 84bbfb34e2a96e29bdb0f37ffe61130dff93b341  7qsd.1.G    15.311    0.259  0.515   NA    EM       0.251 HHblits  
 177b2d688a94394fe149444825f96f0e861b50ad  6zr2.1.G    15.789    0.258  0.515   3.100 EM       0.248 HHblits  
 2be4f16846fd0a458e18f412ad0f257460393a28  6g72.1.G    15.789    0.258  0.515   NA    EM       0.250 HHblits  
 f05287cdc82cc8b47269c29e2ce6b258a3d3ff85  7ak6.1.G    15.789    0.258  0.515   NA    EM       0.246 HHblits  
 0b14362b6c84e8fd1250e9ef875cda04d679ab4e  8b9z.1.G    15.311    0.257  0.515   3.280 EM       0.243 HHblits  
 293119354b87580004ee2cb849b8cf60503ffb37  8ba0.1.G    15.311    0.257  0.515   3.680 EM       0.248 HHblits  
 01ace068d68004db4e4264d04093014b2aec102c  7tgh.58.A   11.429    0.251  0.517   NA    EM       0.251 HHblits  
 3f8bcb13758b28f259c42b6adde522da96717814  7zd6.1.4    14.976    0.261  0.510   NA    EM       0.253 HHblits  
 d79a8cc60a6456477d7c84f0f071619f894944c8  6qcf.1.C    14.976    0.260  0.510   NA    EM       0.245 HHblits  
 068ef40330ba50edfe8c88a7958b0a84835027ef  6qc5.1.C    14.976    0.260  0.510   NA    EM       0.246 HHblits  
 26739d1df8402d8f1b522f64158e7359f294ffec  7ar7.1.G    13.462    0.255  0.512   NA    EM       0.246 HHblits  
 3dfaaa4a07443fb8a23691163606e8e4c5510541  5gpn.24.A   14.493    0.259  0.510   NA    EM       0.235 HHblits  
 7606f70444389fb6b60c57b543986e08fdbd1b1f  6x89.1.H    12.919    0.251  0.515   NA    EM       0.243 HHblits  
 3bf42f29b20d3d68e8a4268eff6cd634df30e014  8e73.55.A   12.919    0.251  0.515   NA    EM       0.254 HHblits  
 27c77ef24463dfb322dc87a39c99e1b0d4278bf6  7aqr.1.F    12.981    0.253  0.512   NA    EM       0.248 HHblits  
 6df3e5eaab7e08d4a8ceffa65ffe264856d7ac68  7a23.1.O    12.981    0.253  0.512   NA    EM       0.253 HHblits  
 9bb2f4d9912e994c9b79151182bc85ec9deb8795  7ar8.1.G    12.981    0.253  0.512   NA    EM       0.238 HHblits  
 a5ee35013fc827da6c3fc81aaa2392b2749492ac  7vxu.1.L    14.563    0.260  0.507   NA    EM       0.245 HHblits  
 0e032e5ebcc85ba4dbd891b985c14963bf34c39f  6yj4.1.G    17.500    0.283  0.493   NA    EM       0.255 HHblits  
 d3a64c770a0567c2968c07868aabbcb50f151b9a  6rfs.1.A    17.500    0.283  0.493   4.040 EM       0.248 HHblits  
 494a7dfc0855619fb93b2be56d8d9870ebe0aedd  6rfq.1.A    17.500    0.283  0.493   3.300 EM       0.250 HHblits  
 ac0cf531a6f43ea38c2a003191b269239b05611a  6gcs.1.A    17.500    0.283  0.493   4.320 EM       0.248 HHblits  
 9013a3539a6d68a478602ebea113027e524978bd  7v2c.1.L    14.078    0.257  0.507   NA    EM       0.245 HHblits  
 cb8a67c479ab1bf3f33ba5ca42a91e8c87063a25  6zk9.1.C    15.122    0.259  0.505   NA    EM       0.250 HHblits  
 2a92eb7a79d2d996a265fd55a4fe300591242a44  7ak5.1.G    14.078    0.250  0.507   NA    EM       0.251 HHblits  
 1caa15a0c731bbb0e1c3d6b88723a24641a1ce40  7q5y.1.A    14.286    0.271  0.190   2.700 X-ray    0.067 HHblits  
 3f9f0d6088523f1284fba251e69167eccd7ac53e  7cl0.1.A    12.676    0.280  0.175   2.530 X-ray    0.053 HHblits  
 6a72f7998eee398b11a1464519df05d3d9e441ec  1jeo.1.A    11.111    0.264  0.177   2.000 X-ray    0.043 HHblits  
 ae39bde7188433498b09c443d4531121938068c8  6s6y.1.B     9.459    0.232  0.182   3.100 X-ray    0.052 HHblits  
 cadf96fba6e55fd6755d0863cfe5267e196e1f58  3pki.1.A    13.235    0.281  0.167   2.040 X-ray    0.049 HHblits  
 0d87b94c9e105358a65abdc700f573afaafa6b23  2vpz.1.A    34.545    0.398  0.135   2.400 X-ray    0.048 BLAST    
 328a176ff9497a381be13cb874795b025e3781d9  2vpx.1.D    34.545    0.398  0.135   3.100 X-ray    0.051 BLAST    
 7c3b03031762dd4c319292b5ddd32a0e3177637f  1ici.1.A    23.636    0.302  0.135   2.100 X-ray    0.037 HHblits  
 839ebf4f242e39e29d1ddb58e30e7f5c126d38ea  1jeo.1.A    17.544    0.271  0.140   2.000 X-ray    0.031 HHblits  
 6843fd968b4fb9a37471fdaafe969a80073baab6  1s7g.1.D    18.182    0.295  0.135   2.300 X-ray    0.033 HHblits  
 f18225edd4806729076ed7f5b86351b57c029e7a  1ma3.1.A    18.182    0.295  0.135   2.000 X-ray    0.036 HHblits  
 b06e6b14bb468255b67d3301be58597d22ec22a3  1s7g.1.B    18.182    0.295  0.135   2.300 X-ray    0.034 HHblits  
 9b182fdb851bb1316f059c840c59c2f5ece56118  1s7g.1.A    18.182    0.295  0.135   2.300 X-ray    0.034 HHblits  
 20dcc59797f275dd15d30e79b7ff2706abfc6bc2  1s7g.1.C    18.182    0.295  0.135   2.300 X-ray    0.033 HHblits  
 d99a240cade744087a9d39849f0c1f12235ac622  1s7g.1.E    18.182    0.295  0.135   2.300 X-ray    0.037 HHblits  
 b3d04ec851801d133156a7d36a9e02632598ad07  4twj.1.A    18.182    0.295  0.135   1.650 X-ray    0.036 HHblits  
 100c89145db74c3853200b7ac86d9cd9b685bd0e  1m2g.1.A    24.074    0.305  0.133   1.700 X-ray    0.035 HHblits  
 580dcca95042cf319bdcba3c017d49c616435e54  4twi.1.A    24.074    0.305  0.133   1.790 X-ray    0.035 HHblits  
 4c28242ed5e4c3a92b2e3b62cf80c13f5098e2ab  6rxo.1.A    18.519    0.304  0.133   1.950 X-ray    0.033 HHblits  
 694c17c2a706f84f97788519d97f6ccc8dba9dc5  6rxm.1.A    18.519    0.304  0.133   1.920 X-ray    0.033 HHblits  
 cabda5b71c1ff15a637298ed48bcbc471a01d5e5  6rxm.3.A    18.519    0.304  0.133   1.920 X-ray    0.033 HHblits  
 5ff4f29d3a4171daa22942d06637292b0e9aca7c  6rxm.4.A    18.519    0.304  0.133   1.920 X-ray    0.033 HHblits  
 56e5b55569bc95d9fd42d906bf24751978787780  6rxm.5.A    18.519    0.304  0.133   1.920 X-ray    0.034 HHblits  
 f7ec6ac216e318abd37adebcdd7a8726426e20bb  6rxm.6.A    18.519    0.304  0.133   1.920 X-ray    0.034 HHblits  
 fa029d507ab0cf2a72590ce8187b241778e3599c  6rxm.2.A    18.519    0.304  0.133   1.920 X-ray    0.033 HHblits  
 c9b79a9367d92c37f58d5d92296e1445e719e1d2  6rxo.2.A    18.519    0.304  0.133   1.950 X-ray    0.034 HHblits  
 479591e8ea6a03103264f22b3a9da3dc8e7c873f  6rxp.2.A    18.519    0.304  0.133   1.800 X-ray    0.034 HHblits  
 fc152fe29d4907beff44cf9b83da63ad884d3458  6rxq.4.A    18.519    0.304  0.133   1.700 X-ray    0.033 HHblits  
 83ec4fdf6ccefcdb43d449086dc1dd56081102ba  7t2r.1.A    10.345    0.247  0.143   NA    EM       0.023 HHblits  
 de8326d2cb550928412305cc518ae4421b89f98e  7t30.1.A    10.345    0.247  0.143   NA    EM       0.024 HHblits  
 2b55c9991bcd2dd5dbac4bc575a54b02e58283b2  4lzj.1.A    25.000    0.274  0.138   2.405 X-ray    0.033 HHblits  
 b17b92fc185656726abc3bec1407ae8ab3c75599  4lzj.1.B    25.000    0.274  0.138   2.405 X-ray    0.032 HHblits  
 aa91b761bd6ebfe10781473b597b1e9994227926  4lzj.2.B    25.000    0.274  0.138   2.405 X-ray    0.030 HHblits  
 59dcafbc1d1df353be5aec6957605a4831959391  4m0d.1.A    25.000    0.274  0.138   2.577 X-ray    0.033 HHblits  
 4bc483a3545987b6f4675eb6ba4f60386d9da2be  4m0d.2.A    25.000    0.274  0.138   2.577 X-ray    0.033 HHblits  
 1bfac8063aa1d2235093e8c7a306a68d6b87b333  4m0d.2.B    25.000    0.274  0.138   2.577 X-ray    0.033 HHblits  
 e505c1e7995bc6b3e4ae64509ce5bd41af4c416e  1q16.1.A    16.667    0.300  0.133   1.900 X-ray    0.023 HHblits  
 b514f2c0bfc5e139bfed5f86a43b331e7ff27598  3egw.1.A    16.667    0.300  0.133   1.900 X-ray    0.023 HHblits  
 f3ed42f53fe59dadffc433ed7ec3f59c2ddb6a3d  5ltz.1.A    14.286    0.271  0.138   1.670 X-ray    0.032 HHblits  
 8127fb9f54464499bce841afb74e22fe2ea2304a  1viv.1.A    16.071    0.270  0.138   2.600 X-ray    0.032 HHblits  
 a41933f13cca57fcfbd347c703d2aad7b4d11a0c  1m2h.1.A    24.528    0.311  0.131   1.800 X-ray    0.033 HHblits  
 acf76cd4c8d8a288647782b133b1f325ae362708  1m2k.1.A    24.528    0.311  0.131   1.470 X-ray    0.033 HHblits  
 06ff042a1808de3750e5ef05f7cb8ec0cb92638c  1dms.1.A    20.000    0.280  0.135   1.880 X-ray    0.036 HHblits  
 37d49e63412b6ddb0965bc1936cb371a370bead7  4ydd.1.A    20.000    0.280  0.135   1.860 X-ray    0.033 HHblits  
 68c5c42790f94d2d34dc30e24ee8b73da90f7f9f  7l5i.1.A    24.074    0.294  0.133   1.733 X-ray    0.036 HHblits  
 92d6e2350bd90f7294c183f2da12ab2e7927f6ef  7l5s.1.A    24.074    0.294  0.133   2.089 X-ray    0.037 HHblits  
 f6b648c30ce34fb489d1babaf09e8eb8f637749a  1eu1.1.A    20.000    0.279  0.135   1.300 X-ray    0.035 HHblits  
 bdb164ce82c78dc749f423ca94c15be374328252  1e18.1.A    18.182    0.279  0.135   2.000 X-ray    0.035 HHblits  
 c799bee4a3d7f71e3e3edf06d3d318789a71959e  1m2j.1.A    24.528    0.307  0.131   1.700 X-ray    0.035 HHblits  
 647c60ef058e976079dff38da935ef73074dde01  1s5p.1.A    18.868    0.307  0.131   1.960 X-ray    0.031 HHblits  
 fb55fc8b4c8f1feafb7219cb00fb8e3906029f9a  6rxs.1.A    18.868    0.306  0.131   1.599 X-ray    0.033 HHblits  
 774c04a72c938e37d5cdf92035270bc8f4837e7f  1m2n.1.A    24.528    0.306  0.131   2.600 X-ray    0.035 HHblits  
 118283e9930ce2c2e8c6513c8ffa9488dcbd1495  1m2n.1.B    24.528    0.306  0.131   2.600 X-ray    0.035 HHblits  
 7200215011ccd9a5832e9c410842ccf8be74d8eb  7bkb.1.F    16.364    0.276  0.135   NA    EM       0.037 HHblits  
 9e66b38e3ec00cf7cca716d8778fc07e59e9c9ea  7en6.1.A    16.071    0.262  0.138   2.276 X-ray    0.030 HHblits  
 e0f043603eacad0b782f679ca4239781ee8838f0  7en6.1.B    16.071    0.262  0.138   2.276 X-ray    0.029 HHblits  
 25b6b88cec3686bf35a931d8e4d270f5991ad751  7en6.1.C    16.071    0.262  0.138   2.276 X-ray    0.029 HHblits  
 c178f0f968ead85e87b94b2ab979c585178588dc  7en6.1.D    16.071    0.262  0.138   2.276 X-ray    0.030 HHblits  
 a6b134689a7240c720da078332c33d33c39d4f71  7en5.1.A    16.071    0.262  0.138   1.250 X-ray    0.031 HHblits  
 cc7166af8f6ef30f6d3c922a6662a61fc85926cc  1tk9.1.A    10.526    0.248  0.140   2.100 X-ray    0.032 HHblits  
 16dd8e4429b6b7f84bf803725ae1fad1f7ca419c  1nri.1.A    25.455    0.274  0.135   1.900 X-ray    0.033 HHblits  
 287888a620bea144e6207f4ec8b28b9370ee575e  5mf6.1.A    14.815    0.286  0.133   1.870 X-ray    0.032 HHblits  
 9ced48ab4c2a846025651abc47062403d0ccc274  3zg6.1.A    14.815    0.286  0.133   2.200 X-ray    0.032 HHblits  
 056bc72acf52903d7600ccc97f3ae84580b45aa6  6xvg.3.A    14.815    0.286  0.133   2.100 X-ray    0.034 HHblits  
 7fd234c9182990b231a8972405a0ddcc4aee2b81  5y2f.1.A    14.815    0.286  0.133   2.530 X-ray    0.034 HHblits  
 c24d8322e88c636d05121e3a17aceeaea1aa3da2  5x16.1.A    14.815    0.286  0.133   1.970 X-ray    0.033 HHblits  
 4b96cbe8bdb5a99639b3b4a5b647610c3b4189d5  3k35.1.A    14.815    0.286  0.133   2.000 X-ray    0.033 HHblits  
 f2ec39f01beadbc742fdea0b046c7c172c24a857  8bqg.1.A    22.222    0.286  0.133   1.946 X-ray    0.034 HHblits  
 bc89f6b01c20810a5942bb520efd6dff00a00e86  5lu6.1.A    12.500    0.257  0.138   1.670 X-ray    0.034 HHblits  
 aa01dc7da83d0e245165a551f479d08958b1f23c  5e7o.1.A    20.370    0.285  0.133   2.400 X-ray    0.034 HHblits  
 69742ab38a5f9f8c33b34a84b056a39ad19f1b91  6enx.1.A    14.815    0.280  0.133   1.950 X-ray    0.033 HHblits  
 84309223efc8bc2775fc117b880d843178503f67  4utn.1.A    14.815    0.280  0.133   3.000 X-ray    0.033 HHblits  
 fe4094f0487e15407dd3dde3c96bd8763ddaddab  4utn.2.A    14.815    0.280  0.133   3.000 X-ray    0.031 HHblits  
 4d9178eb78987b6e4591915e9e62085f21eff736  6rxj.1.A    19.231    0.309  0.128   1.600 X-ray    0.032 HHblits  
 0fe991b45ee137e40927f246a5b87eacdc9b71ce  1e5v.2.A    18.519    0.279  0.133   2.400 X-ray    0.036 HHblits  
 bc2057d8c7725c80d64ddc284377d5bc61f65cab  4dmr.1.A    18.519    0.279  0.133   1.900 X-ray    0.035 HHblits  
 30be809344145f98698c747473609ff7b723f37e  1e60.1.A    18.519    0.279  0.133   2.000 X-ray    0.035 HHblits  
 7ed07249b203a58c6acf82eb8b31946fdcb38524  7b04.1.B    16.364    0.264  0.135   2.970 X-ray    0.034 HHblits  
 9689af39d93490c36d62a46cd4ed0ed1eea87adf  7b04.2.B    16.364    0.264  0.135   2.970 X-ray    0.030 HHblits  
 dff32e56a0156d2290e19e302a445bd2b48407b2  4aay.1.A     8.929    0.250  0.138   2.700 X-ray    0.017 HHblits  
 7113e7be242c3383bdca27b5bcff9eea9e36e1d9  1tmo.1.A    14.815    0.277  0.133   2.500 X-ray    0.034 HHblits  
 5bfed60e2edf6489fa523b4c9c6fa7f82c8e9a75  2zj4.1.A    16.667    0.275  0.133   2.200 X-ray    0.036 HHblits  
 9aca9285463aac61098aae70bd82f0da94f0c0ca  5lu7.1.A    12.727    0.261  0.135   1.920 X-ray    0.035 HHblits  
 3524b5910e44987bf368afd58eeba732c30b38a1  2xbl.1.A    12.727    0.261  0.135   1.620 X-ray    0.035 HHblits  
 9166da9e33bf2c06ad1c2ab0d711a98142afcc41  6sdr.1.A    22.642    0.289  0.131   2.100 X-ray    0.033 HHblits  
 4f9f125a348520c903484f868d49a72d586fc454  3etn.1.A    16.364    0.259  0.135   1.700 X-ray    0.029 HHblits  
 9b4ac7da9513aa6eb3d2b8ed937131108f4fb51d  2v3v.1.A    16.364    0.258  0.135   1.990 X-ray    0.034 HHblits  
 744a215ac9e40d4849298c7942378291fc5bf555  1x94.1.A    14.545    0.258  0.135   2.500 X-ray    0.032 HHblits  
 1d6532063ba1f21b53abedab27cc9391c9dca668  1x94.1.B    14.545    0.258  0.135   2.500 X-ray    0.031 HHblits  
 b2a75b44e9ee7b7c2dd1625dfc22a03c11d9a5c6  7q5y.1.A    16.981    0.287  0.131   2.700 X-ray    0.034 HHblits  
 fd2ccb652321145f8929937547ede5bb3d064ffd  1aa6.1.A    16.667    0.272  0.133   2.300 X-ray    0.036 HHblits  
 fe167b58b61847fcfd274c563ad755d1caac724a  1fdo.1.A    16.667    0.272  0.133   2.800 X-ray    0.035 HHblits  
 52095bf0fc1009d9d1c9c07a793c8cb374213e61  2iv2.1.A    16.667    0.272  0.133   2.270 X-ray    0.036 HHblits  
 7b919cbd6ca0d45a414eb5da3549c7b23cc122e1  7z0t.1.G    16.667    0.272  0.133   NA    EM       0.035 HHblits  
 8f92497c2245de220059aa03d25302040b6745c3  5xhs.1.A    11.111    0.272  0.133   2.190 X-ray    0.028 HHblits  
 6e084f9fb62fa1398304118706c02ef611593e6c  6ljm.1.A    11.111    0.272  0.133   1.779 X-ray    0.032 HHblits  
 2679c598a758fe5db932bc45c226c016cf1ddc7c  6ljk.1.A    11.111    0.272  0.133   1.394 X-ray    0.032 HHblits  
 aadf3c6b4bc46bec300b974fb7411b3bdb8f2d59  3riy.2.A    11.111    0.272  0.133   1.550 X-ray    0.032 HHblits  
 b65653d199ddd893e4aa98f1b80536d9b43ad897  6acp.1.A    11.111    0.272  0.133   2.300 X-ray    0.032 HHblits  
 9b00a174a02ec22fb4b3334515fadf8a97206dde  4g1c.2.A    11.111    0.272  0.133   1.944 X-ray    0.032 HHblits  
 576fff44922b784780c78482040eca9321e7703f  4g1c.1.A    11.111    0.272  0.133   1.944 X-ray    0.033 HHblits  
 76a7d5137715128994ec1e377e5fbb0d2d9daf08  5bwl.1.A    11.111    0.272  0.133   1.548 X-ray    0.031 HHblits  
 78bfa5cacb8f629e1ddcad0f84db094b99ce8b97  3sho.1.A    12.727    0.257  0.135   1.800 X-ray    0.028 HHblits  
 13a6776e849b4330d90ae5e7e33b0f10a5691ec0  3sho.1.C    12.727    0.257  0.135   1.800 X-ray    0.028 HHblits  
 045f855d7c6841b7762a40b708a4da9871020096  6fky.2.A    15.094    0.283  0.131   2.980 X-ray    0.029 HHblits  
 08bb51c32af98e7c2d1234cfd9300c252ba1b460  6fky.1.A    15.094    0.283  0.131   2.980 X-ray    0.029 HHblits  
 33ac2e0d1bca23a229ae08d4dddcba402135f09d  6flg.1.A    15.094    0.283  0.131   2.500 X-ray    0.029 HHblits  
 30de914aa4afc75a907cc52a4d81319ec8ec3f49  6eo0.1.A    15.094    0.283  0.131   2.400 X-ray    0.031 HHblits  
 92a72017881705459e181e83154a225438377fbb  2h4h.1.A    12.963    0.268  0.133   1.990 X-ray    0.034 HHblits  
 959275f3b84fc2f07e6046849b52d5c22314fc12  2ivf.1.A    16.667    0.268  0.133   1.880 X-ray    0.036 HHblits  
 f9902ef872cae98897edfcbe606789af4afb66d6  5nqd.1.A     9.091    0.253  0.135   2.200 X-ray    0.018 HHblits  
 aca32096dcffffed66b3d4b989d37d5d4824b799  3u31.1.A    12.963    0.267  0.133   2.200 X-ray    0.031 HHblits  
 bc8fe30966f81d99f1ce0abab8293661684c63cc  3jwp.1.A    12.963    0.267  0.133   2.650 X-ray    0.032 HHblits  
 e44c45312f1b965ffe4ab040c68fb7354cc6719a  2i2w.1.A    16.667    0.267  0.133   1.950 X-ray    0.033 HHblits  
 987026dec9f76dd57fac4ddc01ffe88853f8a20f  2i2w.2.B    16.667    0.267  0.133   1.950 X-ray    0.033 HHblits  
 b543f0098f88bb5e9dc93534ea7505e816b1d0ef  7p61.1.C    18.868    0.281  0.131   NA    EM       0.032 HHblits  
 e95ff78615fa8453e7a6b92c64305bf638c2be1d  8e9g.1.G    19.231    0.295  0.128   NA    EM       0.032 HHblits  
 8e4f7bd07880fbd83dd26fa3aee0bd845dfb359c  7qv7.1.L    18.868    0.279  0.131   NA    EM       0.031 HHblits  
 1409cae3dbfdb505c7c041f28083064cf63f27b5  7qv7.1.O    18.868    0.279  0.131   NA    EM       0.030 HHblits  
 fe34df63ed759a80cc30d5cea61250350516d583  5lu5.1.A    10.909    0.250  0.135   1.550 X-ray    0.031 HHblits  
 4decc0d513d5736dd605dc4ff2ff1bb408932bfa  6cz7.1.A    18.519    0.263  0.133   1.620 X-ray    0.037 HHblits  
 f04e643c17bf8445675ccf2e12f8fbb2287f804d  6tg9.1.A    14.815    0.263  0.133   3.240 EM       0.034 HHblits  
 6d4404cc3d463e2504e8d87bfb9e59086ba7fe57  2v45.1.A    16.667    0.260  0.133   2.400 X-ray    0.033 HHblits  
 4fc1e3735f1b77141e78f4d1b62ceb099b269ba9  4s12.1.A    24.074    0.260  0.133   1.550 X-ray    0.034 HHblits  
 020b89d8ce32ecd49defb0cc94e0136b680ddffb  4s12.2.A    24.074    0.260  0.133   1.550 X-ray    0.034 HHblits  
 11a22aa8917061e38b41a8700f529192800d9367  4s12.2.B    24.074    0.260  0.133   1.550 X-ray    0.033 HHblits  
 036b2a14e41e5cb9c39188f7528be8e226661253  6aco.1.A    11.321    0.274  0.131   1.710 X-ray    0.032 HHblits  
 47efa749ec382d1daabe2398a3239555e78c7bba  6eqs.3.A    11.321    0.274  0.131   1.320 X-ray    0.031 HHblits  
 d0ae9e3382727b01d1fe56030af35d8b6d8cd158  4hda.1.A    11.321    0.274  0.131   2.601 X-ray    0.027 HHblits  
 a75b1ca2d2829ea0dafd3fe013d4774950aedc86  4hda.2.A    11.321    0.274  0.131   2.601 X-ray    0.027 HHblits  
 9fce625930fb82ac96cdd534df3dc9d9dd2a8b4a  2nyr.1.A    11.321    0.274  0.131   2.060 X-ray    0.024 HHblits  
 9824098075595f1bbdc4af1e6fa80b31c8c951e2  2nyr.1.B    11.321    0.274  0.131   2.060 X-ray    0.026 HHblits  
 f4cbb7081e7a641ebb556a46aa80c4d44f0dbabb  2b4y.1.A    11.321    0.274  0.131   1.900 X-ray    0.031 HHblits  
 229fcc4275df56d40ea584c0069ec854e9ebb13b  2b4y.3.A    11.321    0.274  0.131   1.900 X-ray    0.030 HHblits  
 88d929013689175d8dd28bd60b8be370f73f8dbe  2e7z.1.A     9.091    0.244  0.135   1.260 X-ray    0.038 HHblits  
 377f6f7a2a7bbbca26ef4ff0b2cb243dcec95d8b  5ojn.1.A     9.259    0.256  0.133   1.800 X-ray    0.033 HHblits  
 4f6f7797f62f203e01b7d4cf535bc2c507e12ae1  5oj7.1.A     9.259    0.256  0.133   1.580 X-ray    0.032 HHblits  
 a287f28ab93356365b750f49be37040a14e993e1  2vpz.1.A    14.815    0.256  0.133   2.400 X-ray    0.033 HHblits  
 03c026e4f9d2e68880c718ac9b1aecd826c24960  2vpx.1.D    14.815    0.256  0.133   3.100 X-ray    0.034 HHblits  
 8bfdd219dbb95037d15f1aeed8ccef4d93e20737  2x3y.1.A    11.111    0.254  0.133   2.400 X-ray    0.035 HHblits  
 44a9dd7285e27ba6b35373ddb251f6d2159fcf71  2h59.1.B    13.208    0.268  0.131   1.900 X-ray    0.033 HHblits  
 2b1fbbf26676f18a96f4efb0ece9b9b3e6554876  3jr3.1.A    13.208    0.268  0.131   1.500 X-ray    0.033 HHblits  
 b08e11bcadb24f68542cb303beea9e023393afdb  7p63.1.C    19.231    0.282  0.128   NA    EM       0.031 HHblits  
 0204f17add82d623c87e729044a62c74e19d88e3  7nz1.1.E    19.231    0.281  0.128   NA    EM       0.030 HHblits  
 9174aaf2b82561c5d44ff7467275b11d42008176  4v4c.1.A     9.091    0.236  0.135   2.350 X-ray    0.032 HHblits  
 aa4465c8938b0560da512786279c10df600658c3  7vw6.1.A    17.308    0.277  0.128   NA    EM       0.034 HHblits  
 734ca6e8a92692a7aaac9360bdbe6c27c3edd8b4  7e5z.1.A    17.308    0.277  0.128   NA    EM       0.021 HHblits  
 014da16f63cc98e59b44e63d307f912f9897063e  6btm.1.B    11.538    0.274  0.128   3.400 EM       0.033 HHblits  
 5c1b767a9170ca70cbf879ede6b7d5eba4ce8f9c  1yc5.1.A    13.462    0.272  0.128   1.400 X-ray    0.032 HHblits  
 f25502aa9add89d4e41225b8861323dacebacfef  2h2i.1.A    13.462    0.272  0.128   1.800 X-ray    0.031 HHblits  
 73e877e40ae3e9a3898c529c189300c2b2c65d41  4bv2.3.A    13.462    0.272  0.128   3.300 X-ray    0.032 HHblits  
 206ffd79b1ce76b4bc989a020411365f0eff4095  4wd3.1.A    15.385    0.269  0.128   2.800 X-ray    0.024 HHblits  
 2c71db69bc018df40bde86f7c7c8db4bd3e422bc  6f0k.1.B    11.538    0.268  0.128   NA    EM       0.028 HHblits  
 dba09e85c09192eb993562821e456bb502e0ad82  1ogy.1.A    14.815    0.236  0.133   3.200 X-ray    0.032 HHblits  
 ff9dcf469ca3a8517dd8995f896e4811ce4dd6c4  3o5a.1.A    15.094    0.247  0.131   1.720 X-ray    0.032 HHblits  
 e993a2bf90b8fc7b567fb6f2522aec352a25309f  2nya.1.A    12.963    0.225  0.133   2.500 X-ray    0.031 HHblits  
 4865706377bcb880c865402de2ff4161c8d5b280  7bkb.1.L    13.208    0.236  0.131   NA    EM       0.033 HHblits  
 997c9147a0d7931a09ad7a3495e221384de69d6e  6lod.1.B    13.462    0.251  0.128   NA    EM       0.025 HHblits  
 94e30c31c0b18c31749c28733ac73fa0abd1fee9  5t5i.1.B    17.647    0.254  0.126   1.900 X-ray    0.030 HHblits  
 627c06ca38068a83957028ab477244ff55ed19bb  7aqr.1.F    14.894    0.275  0.116   NA    EM       0.027 HHblits  
 5ce5ad691c16fe1c67fedb9233956cce6b0ca082  7a23.1.O    14.894    0.275  0.116   NA    EM       0.019 HHblits  
 32d4ec1d729081f7451a3240e099bc47754f2fd6  7ar8.1.G    14.894    0.275  0.116   NA    EM       0.017 HHblits  
 9cd084c249df6fdae2dc7d99b5cd84e6a7522404  1kqf.1.A    17.021    0.274  0.116   1.600 X-ray    0.025 HHblits  
 043dc5240cdc5f47cd20cc009c473414662cceb1  8b9z.1.G    14.583    0.257  0.118   3.280 EM       0.021 HHblits  
 376a537036ad3f924250b25efb6aa0c290e95b01  8ba0.1.G    14.583    0.257  0.118   3.680 EM       0.018 HHblits  
 b6bedb063b0829c0187cc82c80671987968ca570  1h0h.1.A    19.565    0.288  0.113   1.800 X-ray    0.024 HHblits  
 b777700c24d9cc78610c22862a451cb1c5c73fdf  5xtb.1.L    14.286    0.233  0.121   NA    EM       0.013 HHblits  
 ff17aa84e93ef1484268e7b7b38b322737dd1189  6qcf.1.C    12.245    0.233  0.121   NA    EM       0.022 HHblits  
 0691b58f117123de72307a791029f0d6c1a24f15  6qc5.1.C    12.245    0.233  0.121   NA    EM       0.021 HHblits  
 ef15589e250f7698c316be8899fbe026aea81101  7qsd.1.G    12.245    0.233  0.121   NA    EM       0.023 HHblits  
 adf0c7507d5b7cbd737c12adafacfd85244f37dd  6sdv.1.A    24.444    0.298  0.111   1.900 X-ray    0.021 HHblits  
 560ba15ea69dfb4ee777d33223a0e8285b189988  7ar7.1.G    15.217    0.277  0.113   NA    EM       0.020 HHblits  
 92957a379994d5f9108fc63ba2f1ec7ee70c9706  6zr2.1.G    12.500    0.239  0.118   3.100 EM       0.021 HHblits  
 24fd7dc65c0e3d64788e34f518804c9ccb2b9c69  6g72.1.G    12.500    0.239  0.118   NA    EM       0.020 HHblits  
 e3d3dca88940c1f2f603b5cae81f400ba3762518  7ak6.1.G    12.500    0.239  0.118   NA    EM       0.023 HHblits  
 b628a48e334407b4cd2ac438b43bf5b18c23303a  7ak5.1.G    12.500    0.239  0.118   NA    EM       0.024 HHblits  
 c11e900e3923e5e0f3595771b6f4f2ea61211408  5gpn.24.A   14.583    0.239  0.118   NA    EM       0.017 HHblits  
 4ee55e739b549a749ad9718f442a35f5aa723cea  7vxu.1.L    14.583    0.239  0.118   NA    EM       0.024 HHblits  
 6c285a11b2f66ec4b72b8233b738df1bc42d0850  7zd6.1.4    12.500    0.236  0.118   NA    EM       0.023 HHblits  
 45c54c5ffbd2873adc7f9bf5a18fd9b1bba1f09a  6zk9.1.C    12.500    0.236  0.118   NA    EM       0.023 HHblits  
 849b4ebe1c647750926a2017c2b4f6f1df071b02  7dgr.10.A   12.500    0.236  0.118   NA    EM       0.019 HHblits  
 d126f79272d936f4c551cd475b1d210f3cf0c5c9  5o31.1.8    12.500    0.236  0.118   4.130 EM       0.016 HHblits  
 c2ba69a934b029c8026e357485fe6e7a30cac4a1  6x89.1.H    13.043    0.268  0.113   NA    EM       0.021 HHblits  
 63d2ac9169775ae4ce6017d0fb7879fc6b4b3bcf  8e73.55.A   13.043    0.268  0.113   NA    EM       0.027 HHblits  
 4b23ad11a27aba7dccffe44123766786f5ebe646  7tgh.58.A   15.217    0.264  0.113   NA    EM       0.024 HHblits  
 5b288ad74dcf286d92edae4f55ac4ceb1bfbcd91  7v2c.1.L    14.894    0.240  0.116   NA    EM       0.021 HHblits  
 0af5c4c3488ad3d87f919934d1febda9c5a728ec  7arc.1.F    15.556    0.259  0.111   NA    EM       0.023 HHblits  
 ffd2faa253559f89dfd1ae798f20bf7600f896ae  1eiw.1.A    22.727    0.273  0.108   NA    NMR      0.014 HHblits  
 b06206e4b0cd7c1ade70b7d47609032b3dd60531  6s6y.1.B    13.043    0.236  0.113   3.100 X-ray    0.014 HHblits  
 4da1fb80158821974b1eda6423936711b96923b5  6o1x.1.A     8.889    0.246  0.111   2.460 X-ray    0.014 HHblits  
 d1e962fe5bd6db7c89c6400703bba639d5f17b1c  6o1x.2.A     8.889    0.246  0.111   2.460 X-ray    0.013 HHblits  
 dc53261ff64452b1e9a4d42e7c6e8f8c032266af  6o1y.1.A     8.889    0.246  0.111   2.700 X-ray    0.014 HHblits  
 b0ea561aae298569919a6476b150d36290fd08c5  6o1y.2.A     8.889    0.246  0.111   2.700 X-ray    0.017 HHblits  
 6e14f397ba81d25136b47f333399bea4a289ed2c  7zm7.1.I    15.909    0.248  0.108   NA    EM       0.020 HHblits  
 943442e630a80c8f5faf700357ca2cb0870b4c65  6yj4.1.G    11.364    0.247  0.108   NA    EM       0.024 HHblits  
 09c59dd0169e635a0a572cc175212d4eb5622bc6  6rfs.1.A    11.364    0.247  0.108   4.040 EM       0.019 HHblits  
 475aa585d9d693812628d3e9c8d728a62d7b6377  6rfq.1.A    11.364    0.247  0.108   3.300 EM       0.020 HHblits  
 4f3b3a7c5044fdfea560ffdc4d2e6e714f8439ac  6gcs.1.A    11.364    0.247  0.108   4.320 EM       0.021 HHblits  
 61eb2ba860bbe980a0bff827d9a3909dd9272490  2a3n.1.A    19.512    0.286  0.101   1.230 X-ray    0.014 HHblits  
 60cde2f44d69bf8e27c3149a0cd376a924aa3d0a  1tzb.1.A     9.756    0.280  0.101   1.160 X-ray    0.016 HHblits  
 a5fbb6d6dc94a761665d6b5c5b806deb228a5f3b  1tzb.1.B     9.756    0.280  0.101   1.160 X-ray    0.016 HHblits  
 27569095d1b6e4d42b4842ea982c43a2a45a8d80  2v4m.1.A    20.000    0.295  0.099   2.290 X-ray    0.014 HHblits  
 806f576eaec2d6c87afd60bf80d237ed61c0b5aa  7kqa.1.A    23.077    0.309  0.096   1.650 X-ray    0.016 HHblits  
 9096e118ba8e94a334f0f3dce7770bcb64b33c6e  7kqa.1.B    23.077    0.309  0.096   1.650 X-ray    0.016 HHblits  
 74231d3642c596f4713315c8d83651f084c6f20a  3hba.1.A    15.385    0.279  0.096   2.000 X-ray    0.015 HHblits  
 cd2505b5303f63b9aa2b88da13110ae43f6a9c11  3hba.1.B    15.385    0.279  0.096   2.000 X-ray    0.016 HHblits  
 7be1a2fbec03cc72824bc3a073e114444dbd53bb  3fj1.1.A    12.821    0.275  0.096   1.750 X-ray    0.017 HHblits  
 e2aa6eefad67704593cf92d29574865b6ab9979e  3eua.1.A    20.513    0.274  0.096   1.900 X-ray    0.012 HHblits  
 7f10b4dd76d4b46555e2fcc6001a4ed446d9817e  3knz.1.A    20.513    0.274  0.096   2.500 X-ray    0.016 HHblits  
 730b4f982f9b7f5c376856210505665d39f3dfc1  3m9s.1.C    10.000    0.247  0.074   4.500 X-ray    0.004 HHblits  
 cc61df929badff930930252e28fa986cfad314cf  2fug.2.C    10.000    0.247  0.074   3.300 X-ray    0.002 HHblits  
 4e5f66e6b619f8b2817e2dbc8bf5a99f8678bdb5  6zjl.1.C    10.000    0.247  0.074   NA    EM       0.005 HHblits  
 9ed284b1c4d7c2c1ad30f8fce9ea98f0df5b45ed  6q8o.1.C    10.000    0.247  0.074   3.605 X-ray    0.005 HHblits  
 6834ea0e226716234909c67eb42c9dd14ac91c90  6zjy.1.C    10.000    0.247  0.074   NA    EM       0.004 HHblits  
 6f8f8201adafeb06dcd0a7e26fc2c9c0465c6928  6zjn.1.C    10.000    0.247  0.074   NA    EM       0.002 HHblits  
 061cdab619218662cba4934718d139c27cc238e5  6ziy.1.C    10.000    0.247  0.074   NA    EM       0.002 HHblits  
 f0d70e434d888edbb6a6c3fd49207e5635a6fd9d  3ir5.1.A    18.519    0.291  0.067   2.300 X-ray    0.008 HHblits  
 25ace057f509d2eeb19d693b9858d73b278eb12a  2zdi.1.C    22.222    0.284  0.067   3.000 X-ray    0.007 HHblits  
 0bee0a6a479b65205b74b05670b90b7a2714f35b  1fxk.1.C     7.407    0.279  0.067   2.300 X-ray    0.006 HHblits  
 c91fcd1500f8a67913f644a73f31a55d0bc8eb6e  6nr8.1.C    19.231    0.303  0.064   NA    EM       0.009 HHblits  
 ec7de2413147490eb430f970bbc3f0f704f4afda  6nr9.1.S    19.231    0.303  0.064   NA    EM       0.004 HHblits  
 267c6027ddb665ce4c67e528de71bfbc0503c5b8  6nrb.1.S    19.231    0.303  0.064   NA    EM       0.008 HHblits  
 d0b1d0e56ed2064cdef97149b4bdf53cea42c8d6  6nrc.1.C    19.231    0.303  0.064   NA    EM       0.007 HHblits  
 9253c4e6ac5d60dca59221ccc2483bd757b6d7c1  6nrd.1.S    19.231    0.303  0.064   NA    EM       0.001 HHblits  
 c2b35229c390fbf5c969ee44000cce1fd6d09adf  6vy1.1.A     7.407    0.272  0.067   NA    EM       0.007 HHblits  
 20fe88d01c1752d19fe54062d16acbe58f063bec  6vy1.1.G     7.407    0.272  0.067   NA    EM       0.006 HHblits  
 642c1bc5fd30723f27ff68f8775d2ab4fea2b52b  6vy1.1.M     7.407    0.272  0.067   NA    EM       0.008 HHblits  
 c1315ade695525a560cd9a4f52e0346eeaa966e0  6nr8.1.E     7.407    0.257  0.067   NA    EM       0.005 HHblits  
 48cd6659b8d88eb1caf3051abc22c787f43e9de0  6nr9.1.U     7.407    0.257  0.067   NA    EM       0.006 HHblits  
 f73425cb7e023d164acea8e771f2f50c201cc18c  6nrb.1.U     7.407    0.257  0.067   NA    EM       0.004 HHblits  
 53905264895f3253f2e35903463a0fd0c4e75511  6nrc.1.E     7.407    0.257  0.067   NA    EM       0.006 HHblits  
 06d1435c7aaf04cff62405d088d8c2d372530a61  6nrd.1.U     7.407    0.257  0.067   NA    EM       0.008 HHblits  
 d13d40ab013ff4c2333cc6d72c675ea249ff1f35  1r27.4.A    16.000    0.291  0.062   2.000 X-ray    0.005 HHblits  
 f7ba94fa7a8360324f930dec0d84f30590148c91  3ir7.1.A    16.000    0.291  0.062   2.500 X-ray    0.004 HHblits  
 8868484f896f84f81b4f0473108349ca3b09984c  3ir6.1.A    16.000    0.291  0.062   2.800 X-ray    0.003 HHblits  
 b9236101fdc186f8db8501c8d02f4ed89a0e2afa  1g8k.1.A     8.333    0.233  0.059   1.640 X-ray    0.007 HHblits  
 cf727f5ec27e97eebf0eda3434d85e44dadb5355  1g8j.1.A     8.333    0.233  0.059   2.030 X-ray    0.005 HHblits  
 18290c7372896c0bbe3c15dae75c72b510ed2619  2pq4.1.B    35.000    0.353  0.049   NA    NMR      0.003 HHblits  
 63246d4db6868c66d1cc762afbb391ce7c0330d9  7e1v.1.P    31.579    0.354  0.047   2.680 EM       0.000 HHblits  
 b19e5ba8cdf5380230ba4f686fb3ff77ffd6a777  6adq.1.L    26.316    0.344  0.047   NA    EM       0.000 HHblits  
 8b2e39367bb35b3b205a0d21743a3e04642ddd25  7rh5.1.V    26.316    0.344  0.047   NA    EM       0.000 HHblits  
 2127d99672a2dcf27fa585c25f54b54740c4388b  6hwh.1.A    26.316    0.344  0.047   NA    EM       0.000 HHblits  
 0c54e24931c1a76fd02abd780005e8500535491a  2fyn.1.C    36.842    0.326  0.047   3.200 X-ray    0.000 HHblits  
 f8df4a033bfeb60189ef47b6173e1813a97defd5  2fyn.2.C    36.842    0.326  0.047   3.200 X-ray    0.000 HHblits  
 4108b19757b78d6c4339906c530b519c1e809bb8  2qjy.3.F    36.842    0.326  0.047   2.400 X-ray    0.000 HHblits  
 fd6c09f50afa2de72860747c19230514f43112ed  5kli.1.C    36.842    0.326  0.047   2.996 X-ray    0.000 HHblits  
 9f30d6d4081b542e8445484af6481c0432642d10  5kkz.1.C    36.842    0.326  0.047   2.970 X-ray    0.000 HHblits  
 be5b114120406a9933eb1bccb9ced9baa234ecc0  7tce.2.F    36.842    0.326  0.047   3.850 X-ray    0.000 HHblits  
 e1acf24e91f3a83a34fa88887aa813a37d1fc690  7tlj.1.C    36.842    0.326  0.047   NA    EM       0.000 HHblits  
 a1845143ed2239609881bc3bffc82cd9111617b9  8asi.1.E    36.842    0.326  0.047   NA    EM       0.000 HHblits  
 26e3fff7e03b9e379f4d1ea47aa27776967efa18  8asj.1.E    36.842    0.326  0.047   NA    EM       0.000 HHblits  
 b9d435454c768eb45faf5b0dbede9c3a29ed8fea  8asi.1.A    36.842    0.326  0.047   NA    EM       0.000 HHblits  
 141ee90741dfc211aae078ed0df3f1df57474785  6nin.1.C    36.842    0.326  0.047   3.600 X-ray    0.000 HHblits  
 468a8c9e178f50c3d46f6ee1c0d3966915d23d02  5xte.1.C    21.053    0.305  0.047   NA    EM       0.000 HHblits  
 1b2965c04d0cb6c72428076c8f18b2a93d4578a8  6rqf.1.D    10.000    0.253  0.049   NA    EM       0.000 HHblits  
 293aca6cc158dd8819e165451a03a5848473d592  6rqf.1.L    10.000    0.253  0.049   NA    EM       0.000 HHblits  
 5d1e7ac66bec5d7ea7920ffe108511c2f0658f05  3h1h.1.O    15.789    0.284  0.047   3.160 X-ray    0.000 HHblits  
 2324a1784960747390b11b398791baf25720b717  3h1i.1.E    15.789    0.284  0.047   3.530 X-ray    0.000 HHblits  
 d0dbf7671a05e690b6e01cc6caf8884d98d0a210  3h1h.1.E    15.789    0.284  0.047   3.160 X-ray    0.000 HHblits  
 ad25fe5bf7495afeec7acc18ac15ed3e256e9581  3cwb.1.E    15.789    0.284  0.047   3.510 X-ray    0.000 HHblits  
 170c5d07de7b75c7269e7c92872a3c3b45450e31  3l75.1.O    15.789    0.284  0.047   2.790 X-ray    0.000 HHblits  
 35c021b6b6620a8e530155471ef2c72f254640b4  3l75.1.E    15.789    0.284  0.047   2.790 X-ray    0.000 HHblits  
 c56d55740a2ac1187e8b13443d5c42b749ab9f42  4u3f.1.E    15.789    0.284  0.047   3.231 X-ray    0.000 HHblits  
 c796dcf98fb630142fecc3c4e28ba8e91e1f69e4  5j8k.55.A   15.789    0.281  0.047   NA    EM       0.000 HHblits  
 48acbe85ea23cc9d2e31b211d72c24841920bf5b  6q9e.1.E    15.789    0.281  0.047   NA    EM       0.000 HHblits  
 b35e8610ad47ad3f0838b346008dbfd30f2154f8  6q9e.1.O    15.789    0.281  0.047   NA    EM       0.000 HHblits  
 4889a5fa331be3c90f6631f9ae6be68c58313721  6qc2.43.A   15.789    0.281  0.047   NA    EM       0.000 HHblits  
 62200da3bc08fc87c074a03d57cb2f87425b05ce  6qc2.33.A   15.789    0.281  0.047   NA    EM       0.000 HHblits  
 fcb4c7bcfe921312fc742d986e9bd35c532e263d  6qbx.15.A   15.789    0.281  0.047   NA    EM       0.000 HHblits  
 016895dcf1d8e557372d19ec6a1dd5fdef4a7b81  6qbx.5.A    15.789    0.281  0.047   NA    EM       0.000 HHblits  
 7c517ece897a6448f55a40a247db10acde124bec  6qc4.5.A    15.789    0.281  0.047   NA    EM       0.000 HHblits  
 dd9364b8d150d4ac6a1b1293610a5aac08ee0f99  6qc4.15.A   15.789    0.281  0.047   NA    EM       0.000 HHblits  
 b19badc0fb043e14fb5d95734b69996a76ff0e6f  6qc3.15.A   15.789    0.281  0.047   NA    EM       0.000 HHblits  
 1499ca640765eeb19e1416497eb193bde2191a5f  6qc3.5.A    15.789    0.281  0.047   NA    EM       0.000 HHblits  
 76fd94018063ba23c61c07036e9ec2f85c9b8cf9  1zrt.1.F    38.889    0.322  0.044   3.510 X-ray    0.000 HHblits  
 678c43a1f605457b6f4f45195046e75efc6967b6  1zrt.1.C    38.889    0.322  0.044   3.510 X-ray    0.000 HHblits  
 b13ff33bc2fb2cc61218649b7addcf5d655c83ff  7rjb.1.I    15.789    0.256  0.047   NA    EM       0.000 HHblits  
 c4531825b4b3a8fe2a1af5e3a556e232b07f6c52  7rja.1.H    15.789    0.256  0.047   NA    EM       0.000 HHblits  
 892ec2d7e88c0c14f0e0fcaad1b72eb75b78fc52  1vf5.1.D    22.222    0.293  0.044   3.000 X-ray    0.000 HHblits  
 329adf9a61a00cc1c9446a23fdbeae07734ab0d1  1vf5.1.L    22.222    0.293  0.044   3.000 X-ray    0.000 HHblits  
 819155ddd4ab4a903b2fc5116bbb980006287a8f  2d2c.1.D    22.222    0.293  0.044   3.800 X-ray    0.000 HHblits  
 2e20a80194afca2088f0aefb4d8450f524849b62  2d2c.1.L    22.222    0.293  0.044   3.800 X-ray    0.000 HHblits  
 bd50bb61c6a02930da24210c330a9ee5ab34821c  7zxy.1.D    16.667    0.289  0.044   NA    EM       0.000 HHblits  
 49ccef4729b4cbfc9582ba906c2e532e3783d7a5  7zxy.1.L    16.667    0.289  0.044   NA    EM       0.000 HHblits  
 8c2571e1fe0dbefc50d5b27668b6f2c01e9fa15a  7r0w.1.L    16.667    0.289  0.044   NA    EM       0.000 HHblits  
 90ed5d5f38022bf28d4afe7a6d0556ebfc34437a  7r0w.1.Q    16.667    0.289  0.044   NA    EM       0.000 HHblits  
 11af19239272c031e1509df48d081d900744dbf8  8bpx.51.A   16.667    0.285  0.044   NA    EM       0.000 HHblits  
 6201bae0fc44ef767128eea4d153ce7b58c4a109  8bel.1.I    16.667    0.285  0.044   NA    EM       0.000 HHblits  
 58c35f06f4bc69553c8e89a110e47163c786f533  8bel.1.B    16.667    0.285  0.044   NA    EM       0.001 HHblits  
 a2a42c5a1c4f0a33d16c6f6a8735bd87bd32ae6c  5gpn.17.A   16.667    0.285  0.044   NA    EM       0.000 HHblits  
 78b965cdef2839729ca85184cf2b73e05ceafede  5gpn.5.A    16.667    0.285  0.044   NA    EM       0.000 HHblits  
 a22b4a420d9b7f746d09ca310de1495b9b9effc3  4d6t.1.E    16.667    0.285  0.044   3.570 X-ray    0.000 HHblits  
 040a111821141a4160e62ef00beb87f3532786e1  5nmi.1.E    16.667    0.285  0.044   3.500 X-ray    0.000 HHblits  
 3210908b38bab255fd18f2d01e88b6796b6c96cd  6fo6.1.J    16.667    0.285  0.044   NA    EM       0.000 HHblits  
 2187b08dbe469e8d5e3947e60ec078346f551e2d  6fo0.1.E    16.667    0.285  0.044   NA    EM       0.000 HHblits  
 3ae8f24b554d345b91f670cef6d0ee0dcd0c7f20  7qrm.1.D    11.111    0.270  0.044   NA    EM       0.000 HHblits  
 e0be8496651a9f5ebdb5f6afac0e91029313fa47  2qjp.1.C    43.750    0.350  0.039   2.600 X-ray    0.000 HHblits  
 00a8edfa955a64960a8b3f4f833a460d4ce5a7f2  2qjk.1.C    43.750    0.350  0.039   3.100 X-ray    0.000 HHblits  
 accc9089e8373070ef35ecac08ceacecb6872257  2e75.1.D    23.529    0.302  0.042   3.550 X-ray    0.000 HHblits  
 b4eb340244b0d009b0ceee9eb5a6dc502c8d7178  2e76.1.D    23.529    0.302  0.042   3.410 X-ray    0.000 HHblits  
 3f87a7a50c76811d8cf4f1e815e94820e28f8683  4pv1.1.L    23.529    0.302  0.042   3.000 X-ray    0.000 HHblits  
 f7fbbf8e639cda77b56ebdd508a6496d543e3206  1kb9.1.E    16.667    0.248  0.044   2.300 X-ray    0.000 HHblits  
 fceaf6fea822d9edb92cc9980ae86744cf5b2f55  6hu9.1.E    16.667    0.248  0.044   NA    EM       0.000 HHblits  
 111d1a17db669ef8a84141c15cb58fd3ad55e551  6t0b.1.O    16.667    0.248  0.044   NA    EM       0.000 HHblits  
 9fdbc71a1fa26c1c029f59c1e1ed30e6e9e840a9  6t0b.1.E    16.667    0.248  0.044   NA    EM       0.000 HHblits  
 ce00e046aaba597ba0fedaf9c3630b98a68f4f7a  6t15.1.E    16.667    0.248  0.044   NA    EM       0.000 HHblits  
 9cd74fbdd79786a10937f037b6ba9000b7d83673  6t15.1.O    16.667    0.248  0.044   NA    EM       0.000 HHblits  
 ad014d3c410b7818d327edbddfee2346c1acfc83  6ymx.1.Z    16.667    0.248  0.044   NA    EM       0.000 HHblits  
 784a962014e12368b2640b69b4fd5b03ee5d5e1e  6ymx.1.Q    16.667    0.248  0.044   NA    EM       0.000 HHblits  
 787dfd09d3387af5270db2d9588f2892f73dace5  6giq.1.E    17.647    0.251  0.042   NA    EM       0.000 HHblits  
 de014e110151a6945bce424e090cdee8ac20c42a  4h44.1.D    18.750    0.296  0.039   2.700 X-ray    0.000 HHblits  
 3f3486a4f1bf431849c5e3271fa17ef028d74a1a  4ogq.1.L    18.750    0.296  0.039   2.501 X-ray    0.000 HHblits  
