# Supplementary material for: Metabolic capacity is maintained despite shifts in microbial diversity in estuary sediments
Source: ISME Commun. 2025 Oct 11;5(1):ycaf182. doi: 10.1093/ismeco/ycaf182 (PMC12687941; doi:10.1093/ismeco/ycaf182)
Supplement: Supplementary_Data_1_ycaf182 [file supplementary_data_1_ycaf182.zip › SWISS-MODEL/4_1_Jan_SF_Bin21_scaffold_19364_c121714_1/templates.txt]

/----------------------------------------------------------------------------------------------------------\
|Template Search Results                                                                                   |
\----------------------------------------------------------------------------------------------------------/

      Project : HhHL5D
        Title : 4_1_Jan_SF_Bin21_scaffold_19364_c1:2-1714_1
      Created : today at 17:45
      Expires : April 12, 2023 at 17:45


/--------------------------------------------------------------------------------------------------------\
| Found Templates                                                                                        |
\--------------------------------------------------------------------------------------------------------/

                    ID                        Name    Seq ID  Seq Sim   Cov   Resolu  Method   GMQE  Found By 
--------------------------------------------------------------------------------------------------------------
 15fae2f4a3aeb22a396303831c048d56263f510a  7b04.1.B    39.286    0.394  0.935   2.970 X-ray    0.707 HHblits  
 a26bf4545bd170032d74f509a107fcc235bf2548  7b04.2.B    39.286    0.394  0.935   2.970 X-ray    0.694 HHblits  
 ecbebb0e48ed46f59916803976bf9ebc1a008b33  7b04.1.B    41.412    0.404  0.921   2.970 X-ray    0.704 BLAST    
 5dc02c766c5659629c8399ab4a8096bd85c84cdd  7b04.2.B    41.412    0.404  0.921   2.970 X-ray    0.693 BLAST    
 8e45a73fd9d906081cf52046c840f4d648353979  3ir5.1.A    20.485    0.308  0.652   2.300 X-ray    0.301 HHblits  
 a60f61a0e3978f760adfd32537f8d34dd67017be  3ir7.1.A    20.811    0.310  0.650   2.500 X-ray    0.293 HHblits  
 a11831e767741457e7ec2ccbd40371b756612171  1q16.1.A    20.541    0.307  0.650   1.900 X-ray    0.310 HHblits  
 771bf47faba27ee7d07240e54b5dbc6461719a8b  1r27.4.A    20.596    0.309  0.649   2.000 X-ray    0.303 HHblits  
 cab9b2f09d16c7fb4cb1edef0b7570341692d80d  3egw.1.A    20.652    0.309  0.647   1.900 X-ray    0.300 HHblits  
 a7b3f25104735f1adc70a53d4f2c2d81759033f7  3ir6.1.A    20.436    0.310  0.645   2.800 X-ray    0.296 HHblits  
 10d92bb6d2328e2ca4ce90f2a62fb46459b88593  5e7o.1.A    23.276    0.326  0.612   2.400 X-ray    0.341 HHblits  
 dfcf779b367a8a5f48c9671b00b79ceba0763e97  4ydd.1.A    23.055    0.325  0.610   1.860 X-ray    0.363 HHblits  
 98693ef7e269a75d40feff59dbe69628d2b7eafc  2ivf.1.A    22.941    0.312  0.598   1.880 X-ray    0.314 HHblits  
 d0ab1ff4c1197e5fe441aa26c3c9451502616a7f  6cz7.1.A    19.551    0.292  0.548   1.620 X-ray    0.264 HHblits  
 034d39ab9e988a3f32bb5bef454ed76d6f69ed95  1kqf.1.A    16.352    0.273  0.559   1.600 X-ray    0.230 HHblits  
 99687579b848d7d59a926e02d8466335f8e8846b  7qv7.1.L    18.430    0.297  0.515   NA    EM       0.191 HHblits  
 810f330616198232c7878de0a15dc951c815c550  7qv7.1.O    18.430    0.297  0.515   NA    EM       0.191 HHblits  
 936a6633d1cfef65208315c92189ca63b02f3c4b  2nya.1.A    15.000    0.271  0.527   2.500 X-ray    0.222 HHblits  
 82fe0d750911fb8744201311b3f53660b53b7f2c  4v4c.1.A    15.932    0.284  0.518   2.350 X-ray    0.253 HHblits  
 c58b130cad5c3fcb43be23d005e7b8025af502e5  1e18.1.A    17.770    0.299  0.504   2.000 X-ray    0.250 HHblits  
 1e3b1d210eb94d3a93a4fd08769bf16f5ce0ebb1  4dmr.1.A    17.014    0.296  0.506   1.900 X-ray    0.253 HHblits  
 59cbb9b9baf4042495b3f978db7e6d6b9dea1fd8  1e5v.2.A    17.014    0.295  0.506   2.400 X-ray    0.254 HHblits  
 12d49070fe7742d65422dfd2ab916260e5ec86c9  1dms.1.A    17.361    0.294  0.506   1.880 X-ray    0.254 HHblits  
 50b4777e66f0707c6a081fd27c0d8a3408a096f5  1e60.1.A    17.014    0.294  0.506   2.000 X-ray    0.259 HHblits  
 682246bbf83b880deca26bed99be701ffdae956b  1tmo.1.A    16.609    0.291  0.508   2.500 X-ray    0.261 HHblits  
 b662ad3595ec9632b5c2310a8c37a7c7b45a36de  1eu1.1.A    19.366    0.303  0.499   1.300 X-ray    0.255 HHblits  
 0af0500f7fca34bad97f985f2fc675b09957da5e  7l5i.1.A    17.422    0.291  0.504   1.733 X-ray    0.252 HHblits  
 a1fd05a261982d2a7c7045213cf3eadd99de09b1  7l5s.1.A    17.422    0.291  0.504   2.089 X-ray    0.252 HHblits  
 5547dc3694ade2aa4f6e713ad9d4041fda1be375  2e7z.1.A    16.901    0.297  0.499   1.260 X-ray    0.254 HHblits  
 2f66e5252659bdf9b36b073f8ae4c1aa0cf09414  4aay.1.A    17.895    0.286  0.501   2.700 X-ray    0.231 HHblits  
 90736b21685d203eeb9e7fb79296c384ef0c4b6e  5nqd.1.A    18.021    0.288  0.497   2.200 X-ray    0.229 HHblits  
 02d9efbf60f8c77c0250cd57f0b35b51861f19f2  2vpz.1.A    16.786    0.284  0.492   2.400 X-ray    0.232 HHblits  
 14f743a2dbd9fb1f65e31b099404a6f0429d12a7  2vpx.1.D    16.786    0.284  0.492   3.100 X-ray    0.222 HHblits  
 960ef05af2cabebe31daf756ce8f0f7d0ed9b630  1ogy.1.A    15.493    0.269  0.499   3.200 X-ray    0.217 HHblits  
 86d2c1bb852f985f78a560c1f614687e59092b5b  1g8k.1.A    16.014    0.276  0.494   1.640 X-ray    0.229 HHblits  
 56730fde0b0e0b44773540660bea3822152c9328  7p61.1.C    15.884    0.271  0.487   NA    EM       0.217 HHblits  
 4eab5910e64e4098bab74cc6fe576aa8aaafc707  7p63.1.C    16.245    0.271  0.487   NA    EM       0.231 HHblits  
 6d912695d1197aaf538283b858d8a5e8d4f286f8  7nz1.1.E    15.942    0.271  0.485   NA    EM       0.223 HHblits  
 aa6e7a83251d6db17c15d6eaeff1cc410c0cb882  2v45.1.A    16.364    0.270  0.483   2.400 X-ray    0.235 HHblits  
 943342a1c7ec37a1f971bcb940c2afce19b9b518  7vw6.1.A    16.045    0.279  0.471   NA    EM       0.240 HHblits  
 b3207b5c84c1336ba3452d67598f34e58804e64d  1aa6.1.A    15.970    0.294  0.462   2.300 X-ray    0.234 HHblits  
 f457d34616ce6066e5faa462cb0dff82bd3e0795  1fdo.1.A    15.970    0.294  0.462   2.800 X-ray    0.226 HHblits  
 7586cc93088a90073bd29e3e36ccb723c6138d0a  2iv2.1.A    15.970    0.294  0.462   2.270 X-ray    0.236 HHblits  
 258a82d328a3894a8a2fcc17832922c73e18b39f  7z0t.1.G    15.970    0.294  0.462   NA    EM       0.233 HHblits  
 231a7b75ae7f8c8967bd2ac4ee5da3fdba5f58a8  7e5z.1.A    15.672    0.277  0.471   NA    EM       0.160 HHblits  
 9f8470ecf8ba5d8ffe8da6d2155f7b56b80fd5b8  7bkb.1.F    17.490    0.291  0.462   NA    EM       0.175 HHblits  
 dacb6cb3995b6719d79225747d9a292963d7d5db  6tg9.1.A    15.094    0.277  0.466   3.240 EM       0.219 HHblits  
 040ca403aac2d83a98d1117691056b1a9cf3397e  2v3v.1.A    15.299    0.266  0.471   1.990 X-ray    0.231 HHblits  
 60380b5b4fce3bf08dd14adf5a4ddeb62ce9c8ef  1g8j.1.A    15.891    0.277  0.453   2.030 X-ray    0.209 HHblits  
 6fb0e08ad9f45b7bd0893ddfc18fdd2fb7c757cd  6f0k.1.B    13.780    0.260  0.446   NA    EM       0.195 HHblits  
 c216ae341a155a25516579a3f017cfcfe82d28ec  5e7o.1.A    26.368    0.339  0.353   2.400 X-ray    0.145 BLAST    
 3636601ae9190c48462d2a6fe814982df816801e  4ydd.1.A    26.368    0.339  0.353   1.860 X-ray    0.145 BLAST    
 06c8f184f85997c0c8f98d8d079d325525865db3  6lod.1.B    11.215    0.254  0.188   NA    EM       0.073 HHblits  
 8e7b75d6a163b9782f1614cecfc32041b46cd42b  6sdr.1.A    14.851    0.260  0.178   2.100 X-ray    0.075 HHblits  
 0e013a049639b634829e9c56ad22e26f698b7fbe  3o5a.1.A    15.152    0.271  0.174   1.720 X-ray    0.063 HHblits  
 21c4a2ebf61a3dbec8189d8bda92ff18c6f8710c  6sdv.1.A    14.000    0.257  0.176   1.900 X-ray    0.071 HHblits  
 299728a258951fc9d1a42cb816f868d93a09964d  8bqg.1.A    14.000    0.257  0.176   1.946 X-ray    0.073 HHblits  
 299a2e47c274ac223ba325ddf6de62d5514cebce  1h0h.1.A     9.000    0.241  0.176   1.800 X-ray    0.071 HHblits  
 e2635aa90ffbcc6111edf4b7131f7b8af39bd158  6btm.1.B    12.245    0.254  0.172   3.400 EM       0.060 HHblits  
 9c3229d045f56874799531324c176f6e31f9b540  8e9g.1.G    16.667    0.261  0.169   NA    EM       0.069 HHblits  
 e128cfed0b8d77d1d9b3c0916c3867e262097b58  5t5i.1.B    13.684    0.266  0.167   1.900 X-ray    0.060 HHblits  
 ae373df133a8e5f1bfa9361da7dcffa2b01b9932  7q5y.1.A    11.340    0.248  0.170   2.700 X-ray    0.055 HHblits  
 e64d1cfbc16a83ffdda681c90f71dd9fa28e9e05  7bkb.1.L    12.500    0.247  0.169   NA    EM       0.056 HHblits  
 28a592bb94e5c0e819c5b999f289b68e6a93dada  8b9z.1.G    14.894    0.262  0.165   3.280 EM       0.055 HHblits  
 10bf4e1e19d126c0d658e14fd669f8432635aa70  8ba0.1.G    14.894    0.262  0.165   3.680 EM       0.055 HHblits  
 2f441350adcbe9ef7d2562b4dd3bd782e44b2696  7arc.1.F    13.043    0.279  0.162   NA    EM       0.057 HHblits  
 6f4481058d2d41ed31f5a36c232a382e8683ae12  6yj4.1.G    17.391    0.278  0.162   NA    EM       0.054 HHblits  
 9ffdca690c0fcb202b2ab7652891fdaad52645fb  6rfs.1.A    17.391    0.278  0.162   4.040 EM       0.052 HHblits  
 12f80ffd02c5f3eaaab64310406350c553f3a44d  6rfq.1.A    17.391    0.278  0.162   3.300 EM       0.053 HHblits  
 69de9141e96ac1957f6130bb25795d1438128807  6gcs.1.A    17.391    0.278  0.162   4.320 EM       0.057 HHblits  
 2cddd28dba376cc7182d3467f1e48296243fb40d  7t2r.1.A     9.474    0.249  0.167   NA    EM       0.049 HHblits  
 167d4623fad011b45ff8e00b82fe771e72d0630d  7t30.1.A     9.474    0.249  0.167   NA    EM       0.051 HHblits  
 631cf7369552ca3f2bc7304da4bc7f87b75fcd4b  7zm7.1.I    17.391    0.269  0.162   NA    EM       0.058 HHblits  
 27577967f916e8f5fb43c9341e6cf5ae627c6abf  7tgh.58.A   10.753    0.260  0.163   NA    EM       0.061 HHblits  
 190201b2a84bb866952d779f524b7f9197bc3ce4  7ar7.1.G    12.088    0.274  0.160   NA    EM       0.053 HHblits  
 00c4c1bde9d10660b3f6389894d712eff518392b  7aqr.1.F    12.088    0.274  0.160   NA    EM       0.056 HHblits  
 5dd7fc66682f15e9e9993c1015fd1af245afa2c3  7a23.1.O    12.088    0.274  0.160   NA    EM       0.051 HHblits  
 6c0b07a5af75aab776d9f5f9245790b9ccea705e  7ar8.1.G    12.088    0.274  0.160   NA    EM       0.051 HHblits  
 0587ac91ecaa18bcd3f8f7c43d52d41bc1a9eda3  5gpn.24.A   15.054    0.256  0.163   NA    EM       0.051 HHblits  
 b290b61e5ae5def689f0b21516dcbd4bdfd48a5f  7qsd.1.G    13.978    0.256  0.163   NA    EM       0.057 HHblits  
 05cd53ab87353cde99b4805c8a3f26adbc78d201  6qcf.1.C    13.978    0.255  0.163   NA    EM       0.053 HHblits  
 e93cea0575df8c9d83a76b34d52113c11c469a6e  6qc5.1.C    13.978    0.255  0.163   NA    EM       0.054 HHblits  
 87b2e8e70108952b8105ab486478a073ee33a5fb  7dgr.10.A   13.978    0.254  0.163   NA    EM       0.050 HHblits  
 3ab44559cf494069cf83baea15289c84fa4ea8b2  5o31.1.8    13.978    0.254  0.163   4.130 EM       0.052 HHblits  
 427702921250dc3d030855bfed8c1bca50a2ba24  7ak5.1.G    13.978    0.254  0.163   NA    EM       0.057 HHblits  
 48c550ff11c192fb3655e94053d32740cbbd7c1a  6x89.1.H    10.989    0.267  0.160   NA    EM       0.053 HHblits  
 2a948bea2763b2d218bd8473139edd5f2cbcd20d  8e73.55.A   10.989    0.267  0.160   NA    EM       0.055 HHblits  
 020223506dac3615bb40742f570cd6d1c7d3467c  7vxu.1.L    15.217    0.257  0.162   NA    EM       0.055 HHblits  
 7a662844600fa5e8944a661cde7f130ab0c0d26b  7v2c.1.L    15.217    0.257  0.162   NA    EM       0.055 HHblits  
 981ae7ed9a3fee9b7e674ac9bac2ff14b9fa4429  5xtb.1.L    15.217    0.256  0.162   NA    EM       0.050 HHblits  
 a6d2e14d451ddb90c45e52ef2b744a3c21e3fa6f  6zk9.1.C    14.130    0.255  0.162   NA    EM       0.056 HHblits  
 a4ee483aca2b074b80f8dd25bb58e21927087581  7zd6.1.4    14.130    0.255  0.162   NA    EM       0.055 HHblits  
 e52dad57f824672b33638aec00eeaeac618ca52a  6zr2.1.G    14.130    0.254  0.162   3.100 EM       0.052 HHblits  
 f028ee01cd6f54bdb719f9a0c9986c2b6841ba0d  6g72.1.G    14.130    0.254  0.162   NA    EM       0.050 HHblits  
 b6fb0694d7fff3c139aaed5b18bc9b762e551902  7ak6.1.G    14.130    0.254  0.162   NA    EM       0.057 HHblits  
 d9d3d27d1b79d889348a74135f1febd19ec6ecf3  6s6y.1.B    15.385    0.251  0.160   3.100 X-ray    0.049 HHblits  
 1adc03513219496b48c50111ea8db876334f5e98  6lod.1.B    14.773    0.264  0.155   NA    EM       0.047 HHblits  
 3f6686d8f730eabcffb4482768cf0df5678c1023  3o5a.1.A    19.512    0.288  0.144   1.720 X-ray    0.047 HHblits  
 65680546eb741d6adede1560e7152d5084c23605  2ki8.1.A    18.750    0.291  0.141   NA    NMR      0.049 HHblits  
 3aeebc68c0d958bc7b9384cd20df1856e9d370db  7bkb.1.J    12.195    0.259  0.144   NA    EM       0.040 HHblits  
 158888dba6b3a2f0125d9d3b7a084dabda3291cf  8e9g.1.G    11.111    0.258  0.142   NA    EM       0.045 HHblits  
 59202e35e8778026a2cd3a00241852c9d6485da0  3m9s.1.C    16.456    0.266  0.139   4.500 X-ray    0.047 HHblits  
 7792a4167970da839f5334a1c49a9cc5441213c9  2fug.2.C    16.456    0.266  0.139   3.300 X-ray    0.049 HHblits  
 cbf66605a84656798bd422166cf5576f142a2ace  6zjl.1.C    16.456    0.266  0.139   NA    EM       0.050 HHblits  
 49e8c40d3a2d866f7d4a41ed0d4a01f4fabda3c7  6q8o.1.C    16.456    0.266  0.139   3.605 X-ray    0.049 HHblits  
 d2991275732ad252f915eb03f318b159059a42c5  6zjy.1.C    16.456    0.266  0.139   NA    EM       0.046 HHblits  
 1b69a523094228c4599c0546c7da870a567620a6  6zjn.1.C    16.456    0.266  0.139   NA    EM       0.049 HHblits  
 1c1d8eb5acb6b3b55449f7f440141ad1eac4b071  6ziy.1.C    16.456    0.266  0.139   NA    EM       0.049 HHblits  
 2dc9cee0e2caea2bc653c85c08be3416b5f7dc85  1h0h.1.A    14.286    0.274  0.135   1.800 X-ray    0.033 HHblits  
 a54b52f5c9dac18834a3e0bb7e967d79002cd77f  8bqg.1.A    15.584    0.255  0.135   1.946 X-ray    0.034 HHblits  
 8b9ec8fd70196979eca4428159d3cc76e0774e2a  6sdv.1.A    14.286    0.252  0.135   1.900 X-ray    0.034 HHblits  
 0bd8fd092de2cd3207bfabd0f64ec4ff646cd329  6sdr.1.A    14.286    0.252  0.135   2.100 X-ray    0.034 HHblits  
 8fb2208ebeae707929abc7ff321a36ee465376ea  2e7z.1.A    21.429    0.280  0.098   1.260 X-ray    0.018 HHblits  
 086f03c52d4c25af57f0f1e257b503feccea5cf3  1e18.1.A    19.298    0.260  0.100   2.000 X-ray    0.015 HHblits  
 fcbdf2851620e0152ec1c04cdec4a4c543a61b9b  1e5v.2.A    19.298    0.260  0.100   2.400 X-ray    0.014 HHblits  
 04dba3a7a2cf22b1216f85cd4430fda90933fbcd  1e60.1.A    19.298    0.260  0.100   2.000 X-ray    0.015 HHblits  
 79aaf3714b5235896a42e8adf6531fb5d8fe0c6d  1aa6.1.A    17.857    0.270  0.098   2.300 X-ray    0.021 HHblits  
 261ba22455bf6493f9b32ad44b17bbffa8fdcc2d  1fdo.1.A    17.857    0.270  0.098   2.800 X-ray    0.020 HHblits  
 4893a6cb586972dc77edf1830228ad44d53ac5fc  2iv2.1.A    17.857    0.270  0.098   2.270 X-ray    0.019 HHblits  
 9a16ca68985151c476604bbf13760cc3f05e1949  7z0t.1.G    17.857    0.270  0.098   NA    EM       0.019 HHblits  
 c18238212c3191782b2cb684a6a7e78bb28a291b  1dms.1.A    19.298    0.256  0.100   1.880 X-ray    0.012 HHblits  
 06d2642578bd10bc8c10eafca84a340376135363  7bkb.1.F    10.714    0.262  0.098   NA    EM       0.019 HHblits  
 04ad693bde8cf737510e58eef7af6cd9858982c5  7qv7.1.L    18.182    0.275  0.097   NA    EM       0.022 HHblits  
 0fd18acf2f5d4c61102390e8defc8923376a7e07  7qv7.1.O    18.182    0.275  0.097   NA    EM       0.022 HHblits  
 5acb96c8dcc229a6883c1cf1987134d68d3b4aec  6f0k.1.B    14.286    0.261  0.098   NA    EM       0.012 HHblits  
 7423b502fb5a70ef72774147019e44c29110fe86  4dmr.1.A    19.643    0.261  0.098   1.900 X-ray    0.016 HHblits  
 f9c557341f991b25ddf02a12532302c374972c6f  7b04.1.B    18.182    0.272  0.097   2.970 X-ray    0.020 HHblits  
 34d51920e83666af124ddfa8ffd095e40582ccb7  7b04.2.B    18.182    0.272  0.097   2.970 X-ray    0.018 HHblits  
 ea173d1e73184d2ab5d983bae1e756cd8805911b  2v45.1.A    10.714    0.252  0.098   2.400 X-ray    0.019 HHblits  
 906693a4dd0aabc3885542d50001e213b26378c3  2ivf.1.A    12.500    0.250  0.098   1.880 X-ray    0.021 HHblits  
 3f24e6da9bb50cedccfff0d5ec8d53fae95386a3  5t5i.1.D    19.231    0.306  0.091   1.900 X-ray    0.027 HHblits  
 e26065c8cad6b728c40c1acc071a10e1affbe936  1kqf.1.A    12.963    0.270  0.095   1.600 X-ray    0.018 HHblits  
 7637af3be9c697206ce7fc9c06df7f60e8c1c0b8  7bkb.1.L    12.963    0.268  0.095   NA    EM       0.012 HHblits  
 4369c3f52fe121b724ca887d1921ddef94e43b65  2v3v.1.A    10.909    0.253  0.097   1.990 X-ray    0.019 HHblits  
 ed9c718bf48123a7382012cfeeeb1d9d8174fede  4v4c.1.A    10.909    0.252  0.097   2.350 X-ray    0.009 HHblits  
 6be02d04c29ddc09ae2a9e3689d2f6557e640e2e  7l5i.1.A     8.929    0.237  0.098   1.733 X-ray    0.013 HHblits  
 411149a9091142382f832bde8c604904a6c50808  7l5s.1.A     8.929    0.237  0.098   2.089 X-ray    0.012 HHblits  
 27fd456543e0050ddda9eb228500075a610dd6e3  5t5i.1.B    14.815    0.262  0.095   1.900 X-ray    0.015 HHblits  
 e6d55752f8bf781899213f688dcbfeb39dcd7748  7e5z.1.A    10.909    0.246  0.097   NA    EM       0.007 HHblits  
 3e9bfecfd1daf2467d17efa8bcfa9c6713b0e594  7vw6.1.A    10.909    0.246  0.097   NA    EM       0.015 HHblits  
 5af242f3d814155d12719e5a08203bddcab04001  2nya.1.A    16.667    0.259  0.095   2.500 X-ray    0.018 HHblits  
 1353139f323a31cfe57ca7ab081525a73a012722  2vpz.1.A     7.143    0.229  0.098   2.400 X-ray    0.019 HHblits  
 1a1251f1b0f976cefa8d23262d1218ca049375b6  2vpx.1.D     7.143    0.229  0.098   3.100 X-ray    0.020 HHblits  
 e6071c709bd5daf1d5f8e6813598c4a1e04f59b5  1eu1.1.A    16.667    0.257  0.095   1.300 X-ray    0.007 HHblits  
 745a70417c68dfe7756dbf31fa3f3e25a19ebf42  1tmo.1.A     3.509    0.214  0.100   2.500 X-ray    0.008 HHblits  
 f666a1ba1f9f332723655fe3a826dbe1e0076d78  1ogy.1.A     9.091    0.241  0.097   3.200 X-ray    0.018 HHblits  
 7ced7e1983265b5fec183023237117137b08c3f6  4ydd.1.A    10.714    0.225  0.098   1.860 X-ray    0.020 HHblits  
 5fde4a08b5a010dd1f75fb2b97c8b86c1eac97dc  5e7o.1.A    10.714    0.225  0.098   2.400 X-ray    0.021 HHblits  
 801366b6a91b00e7ad7280d7ebb3dfae734af69b  7wbb.1.A    19.231    0.271  0.091   NA    EM       0.017 HHblits  
 3a699bb0efff5ffd9e2530a4f5cf11f60424bf10  7wbb.1.B    19.231    0.271  0.091   NA    EM       0.013 HHblits  
 795f8b5e936caf892dec151227c2037777b5baf2  7wbb.1.C    19.231    0.271  0.091   NA    EM       0.015 HHblits  
 bbbc6a944180a25a0857c4ff76ef8dfe1e1ba4da  7wbb.1.D    19.231    0.271  0.091   NA    EM       0.021 HHblits  
 a26d33ae5bd0cf4ce67bd9d4c2a4f7f196d49729  7wbb.1.E    19.231    0.271  0.091   NA    EM       0.017 HHblits  
 ed42149723c65847f00ed59d03f0b841e2134630  7wbb.1.G    19.231    0.271  0.091   NA    EM       0.013 HHblits  
 676335965ec55c31a27f3d7df7b62fcc5b3128fe  6cz7.1.A    11.111    0.237  0.095   1.620 X-ray    0.017 HHblits  
 54a27a8c2a17a7bbc091f49ac19bd3dc73326da4  7p63.1.C     9.091    0.222  0.097   NA    EM       0.010 HHblits  
 9a1bc2773b932b1e8d21d0ed2100bc0524a75f1c  1r27.4.A     3.571    0.207  0.098   2.000 X-ray    0.016 HHblits  
 d93a53eab98984039e6fe265a4baf449350f1e62  1q16.1.A     3.571    0.207  0.098   1.900 X-ray    0.016 HHblits  
 e7ee7f6dfa1208d67529ebef7d0e9475e18df0b8  4kdl.1.A    19.231    0.262  0.091   1.810 X-ray    0.022 HHblits  
 1bdbcece7495bd44d9809e0063936fcb8fb957fd  4kdi.2.A    19.231    0.262  0.091   1.860 X-ray    0.022 HHblits  
 cfeb5880477334c46e358674cff24f852e032f4f  4kdi.1.A    19.231    0.262  0.091   1.860 X-ray    0.022 HHblits  
 dd5653e684600b853a8c68ab2fcdec447c653e27  7t2r.1.A     5.455    0.213  0.097   NA    EM       0.016 HHblits  
 b829ea5d9aef8493c6ab1bf9174397def052647b  7t30.1.A     5.455    0.213  0.097   NA    EM       0.013 HHblits  
 6acacfefa0ea62a58955fc26e92226e755c23618  3ir7.1.A     3.636    0.211  0.097   2.500 X-ray    0.017 HHblits  
 66a5e7863f32cd4cebdfb97b88c5321a42091346  3egw.1.A     3.636    0.211  0.097   1.900 X-ray    0.015 HHblits  
 a2b1b7cced52e223926a8a8755402f0dfc13f789  3ir5.1.A     3.636    0.211  0.097   2.300 X-ray    0.018 HHblits  
 57102df59d73cf9c853718075059559d0824ed7a  3ir6.1.A     3.636    0.211  0.097   2.800 X-ray    0.017 HHblits  
 66dfe2cc13750f9e0a044ba1e23e1db6b6d63cfb  4rv0.1.A    21.569    0.269  0.090   1.998 X-ray    0.021 HHblits  
 ae51dc07b0a0c238bcf2a38a7c9cdd46728fd492  7p61.1.C     9.259    0.223  0.095   NA    EM       0.011 HHblits  
 e1f4c37f99f46044f8c097c3feecec60cd60932e  2pjh.1.B    19.608    0.264  0.090   NA    NMR      0.023 HHblits  
 a12bde82d7a8fee7e5494976c95223e9a9243457  3qwz.1.A    19.608    0.261  0.090   2.000 X-ray    0.022 HHblits  
 a8cd050676ae57a419c6e876d5efa10bc02080fd  3qc8.1.A    19.608    0.260  0.090   2.200 X-ray    0.019 HHblits  
 e0b3c2ca203913f0c638cd78ac98820655ccf00b  5x4l.1.A    19.608    0.260  0.090   2.402 X-ray    0.021 HHblits  
 410a83b55cc76def948b611c59e64567545df149  5x4l.2.A    19.608    0.260  0.090   2.402 X-ray    0.021 HHblits  
 277aa0a51385a94946d6fbe13528956efc37a725  3tiw.1.A    19.608    0.260  0.090   1.802 X-ray    0.020 HHblits  
 1b69c4ea44a0c99f6f92d472c66398c68d371813  3tiw.2.A    19.608    0.260  0.090   1.802 X-ray    0.019 HHblits  
 96e71f55481fbd24f975b6ae1d9e8f68ed19fd05  6yj4.1.G    13.462    0.240  0.091   NA    EM       0.009 HHblits  
 44f38aaaa55ce4099cce0a4ec4cd69d4e40e2411  6rfs.1.A    13.462    0.240  0.091   4.040 EM       0.009 HHblits  
 b041ba016c02d8be9003cc6ed0c965d24a0fe350  6rfq.1.A    13.462    0.240  0.091   3.300 EM       0.009 HHblits  
 7dc9ab8d252e37c7fd495dbc644828f4e3af4e27  6gcs.1.A    13.462    0.240  0.091   4.320 EM       0.006 HHblits  
 10a3d30e67544b34fd234e3135e13f8be0ee8d8c  4ga5.1.A    20.000    0.269  0.088   3.250 X-ray    0.025 HHblits  
 26a8c72c723dec8e48d370b3780bdb160c6151e2  4ga6.1.A    20.000    0.269  0.088   2.210 X-ray    0.026 HHblits  
 6ec0ec50e736642d991474124abaea09b151d82f  5epp.1.A    20.000    0.260  0.088   1.880 X-ray    0.021 HHblits  
 430e3563bae24a59cb9d6811b7d66e95d14b2ee6  5glf.2.A    20.000    0.260  0.088   2.250 X-ray    0.019 HHblits  
 af78a1aaf070ca2e222704acf7fe6c2394341752  5glf.3.A    20.000    0.260  0.088   2.250 X-ray    0.021 HHblits  
 9b5b5388df609fb7fe1af1adca4bc58c149e9b77  5glf.1.A    20.000    0.260  0.088   2.250 X-ray    0.019 HHblits  
 1abdff92c691c25139febab3b72221fa0dd88c7c  5glf.4.A    20.000    0.260  0.088   2.250 X-ray    0.019 HHblits  
 b28e0e5291e9ef0b91de4b5a0898926b5acfe2da  3qq8.1.A    20.000    0.260  0.088   2.000 X-ray    0.018 HHblits  
 8890870a680a511a14435b8919cffb48c12f2d69  3qq7.1.A    20.000    0.260  0.088   2.650 X-ray    0.018 HHblits  
 70422da98c614dfc7a0755645f079aeb6eb7b9df  5g4g.1.A    16.327    0.267  0.086   7.800 EM       0.013 HHblits  
 d0b1adead27a551c39d82bc86b19ac27c1278966  5g4f.1.A    16.327    0.267  0.086   7.000 EM       0.023 HHblits  
 d5d1edd3e7958c250bf125c196f94a663a034779  5g4f.1.B    16.327    0.267  0.086   7.000 EM       0.016 HHblits  
 2696bf823ca7274cb1b24c7a45545843726230ac  5g4f.1.C    16.327    0.267  0.086   7.000 EM       0.026 HHblits  
 5eff91ee10f8bb8a0af80d949fa571dceea8be7c  5g4f.1.D    16.327    0.267  0.086   7.000 EM       0.017 HHblits  
 58b17b8c7a49b59c1e7968434340d9ae53547b07  5g4f.1.E    16.327    0.267  0.086   7.000 EM       0.023 HHblits  
 bbc57db311ceaa29f6474dbf5eed3e63b1ae0e38  5g4f.1.F    16.327    0.267  0.086   7.000 EM       0.019 HHblits  
 edd76878196aa9430058ba202765f99621337865  5b6c.1.A    20.408    0.264  0.086   1.550 X-ray    0.019 HHblits  
 6d207a8afe2598ec746810da46b4a1746156e0d6  1wlf.1.A    40.741    0.388  0.047   2.050 X-ray    0.000 HHblits  
 94922c4c4eb94fde189fe29cc1d5772b160998e1  7dvc.1.A    28.571    0.326  0.049   1.705 X-ray    0.004 HHblits  
 e1d70a73553251c20349aaf0228fe2f219386e3a  7dvc.5.A    28.571    0.326  0.049   1.705 X-ray    0.003 HHblits  
 fe912b1df4002a7c3e2e6cdaf715a0c167d0cd39  7du7.1.A    29.630    0.348  0.047   1.201 X-ray    0.000 HHblits  
 e4eea520aa689ffa755b63f8907ff276d080b8ce  5cup.1.A    26.923    0.377  0.046   2.100 X-ray    0.000 HHblits  
 199a8d3b287e854e4bf2dbaec6dc77703590d451  5cuo.1.A    26.923    0.377  0.046   1.544 X-ray    0.000 HHblits  
 8f07ea2238d2b1147a7c34154aa9480a05ce294e  5e7p.1.A    25.000    0.317  0.049   2.507 X-ray    0.000 HHblits  
 7794ae2dfa98cd5b566e39591ad014bcea07e622  7dvf.1.A    29.630    0.333  0.047   1.209 X-ray    0.000 HHblits  
 e16d8fcad08b10121ec0610dacb7283c346c07c0  7dvh.2.A    30.769    0.354  0.046   1.698 X-ray    0.000 HHblits  
 fe44331d6333097eeb518f8b780ee8ba5137ce97  7dvh.1.A    30.769    0.354  0.046   1.698 X-ray    0.000 HHblits  
 6344d283d0bf4705199accb381d1f6e3abea823a  7dvh.4.A    30.769    0.354  0.046   1.698 X-ray    0.000 HHblits  
 c076da04f7fcd1682e44d8b003ddc3c7dc9e2485  6hd3.1.A    25.926    0.311  0.047   2.800 X-ray    0.001 HHblits  
 6c7f4a83b6944f22dc72a407b2a1d3a65dde5dde  7du7.1.A    32.000    0.365  0.044   1.201 X-ray    0.000 HHblits  
 826461bc0f811a5c1fa0e93fc1f33c753eea1e44  7di1.1.A    32.000    0.365  0.044   2.097 X-ray    0.000 HHblits  
 33c2849b0dd5fa4acc7369911a615c526e789e32  7dg9.1.A    26.923    0.333  0.046   1.602 X-ray    0.000 HHblits  
 7ae69bf1d79856aadb87cab2a1180850e25901f3  7di1.1.A    26.923    0.328  0.046   2.097 X-ray    0.000 HHblits  
 a1c899df345694d2eb36b76fbf1307f84144df35  7dxs.1.A    32.000    0.357  0.044   2.102 X-ray    0.000 HHblits  
 e3e2b6757829bc56eda963924cf361411d823716  7dxs.1.B    32.000    0.357  0.044   2.102 X-ray    0.000 HHblits  
 8aacb22a0e5511c50fffe1a2e489621ad5880e17  7dxs.2.A    32.000    0.357  0.044   2.102 X-ray    0.000 HHblits  
 9e3c581904b8d26f6581101cf1b624dca77ad43e  7dxs.2.B    32.000    0.357  0.044   2.102 X-ray    0.000 HHblits  
 4c04a0ddb6202bf5ff4ea8554874ec72dcd7f5c7  3hu1.1.A    25.926    0.294  0.047   2.810 X-ray    0.000 HHblits  
 b9632be99f609ec12694f755e0823895f8d144f5  7di0.1.A    26.923    0.321  0.046   1.600 X-ray    0.000 HHblits  
 f46b5c047a271e6ba99a9f3f40c1c9648e52c68a  7di0.2.A    26.923    0.321  0.046   1.600 X-ray    0.000 HHblits  
 29b7cc596593b4440067fd70334dabfad5eb76ec  7di0.3.A    26.923    0.321  0.046   1.600 X-ray    0.000 HHblits  
 7745e030309e7328038098d0d494db5132f905cb  7dxy.1.A    24.000    0.344  0.044   1.400 X-ray    0.000 HHblits  
 8d882c2f2eb9a8299fd268b649fc179cd7353398  7dxx.1.A    24.000    0.344  0.044   1.403 X-ray    0.000 HHblits  
 480fec7fa7b34f5e0654e4e338d84552236f26c8  7dxx.1.B    24.000    0.344  0.044   1.403 X-ray    0.000 HHblits  
 1f07dab8b8539d107699cd1914b776f8e743a3fb  7dxu.1.B    28.000    0.344  0.044   2.314 X-ray    0.000 HHblits  
 7ae997017ebc4f354189f8653c193c3a7ecb8404  7dxu.1.A    28.000    0.344  0.044   2.314 X-ray    0.000 HHblits  
 2f23910f069574c0c7296dbcd7f862907de8106e  7dxu.2.B    28.000    0.344  0.044   2.314 X-ray    0.000 HHblits  
 bdd8600921e7fecf60529796f43eecc5a1fc0856  7dxr.1.B    28.000    0.344  0.044   1.600 X-ray    0.000 HHblits  
 9831f51d0fc556af2f2b0da9c6b3a8ff88172c89  7dxr.1.A    28.000    0.344  0.044   1.600 X-ray    0.000 HHblits  
 b8929f6558e09744d6c766cca6200005a58437ba  7dxr.2.B    28.000    0.344  0.044   1.600 X-ray    0.000 HHblits  
 e5ab3d75db327b7c2d701401d3623d413576bccf  7dxt.1.A    28.000    0.344  0.044   1.800 X-ray    0.000 HHblits  
 e25c27589a32afaaf6c3ce9ab28b5b6c7e26c4f7  7du6.1.A    28.000    0.344  0.044   1.600 X-ray    0.000 HHblits  
 2c4a14c2cc0897254a46f02b6dca9c9629cdea6e  7dvf.1.A    32.000    0.344  0.044   1.209 X-ray    0.000 HHblits  
 f2d2c97592e581973f29b98950669d170f59373d  7dxw.1.A    24.000    0.341  0.044   1.509 X-ray    0.000 HHblits  
 c26ee709b6085ec95182bba6cf0b23a14f9a678e  7dvc.1.A    32.000    0.341  0.044   1.705 X-ray    0.000 HHblits  
 731943113175cba0e3a037b4897b0c56b1cf73f8  7dvc.5.A    32.000    0.341  0.044   1.705 X-ray    0.000 HHblits  
 2921d70ea3c969a1ec18f2b8a7e7628ccc22964d  7di0.1.A    32.000    0.341  0.044   1.600 X-ray    0.000 HHblits  
 967db80cc42486f893e72917e99f399c7c6ba1e0  7di0.2.A    32.000    0.341  0.044   1.600 X-ray    0.000 HHblits  
 2c864b024a543f959702ca8f2be80ba8b2dd0251  7di0.3.A    32.000    0.341  0.044   1.600 X-ray    0.000 HHblits  
 7baa6014b6499b604a5ad24aefab5885ef3ccfb0  7du6.1.A    28.000    0.336  0.044   1.600 X-ray    0.000 HHblits  
 c33f8cbb6febb6c71ee77e49f9572fba19b79920  7dxv.1.A    24.000    0.328  0.044   2.301 X-ray    0.000 HHblits  
 0af652f26bc5874b096214311dfc8f92692030ca  7dxv.1.B    24.000    0.328  0.044   2.301 X-ray    0.000 HHblits  
 99bd174ec113645ba38658e10812a15727f112d6  7dxz.1.A    20.000    0.328  0.044   1.900 X-ray    0.000 HHblits  
 a3994cd1dfb56bdec3666de77d074cdf301f1167  7dxz.2.A    20.000    0.328  0.044   1.900 X-ray    0.000 HHblits  
 41f7a1fabf007ca870542f0647ef783ddbf80611  7dxz.2.B    20.000    0.328  0.044   1.900 X-ray    0.000 HHblits  
 03f8213b1e9c685cf8853ceeddcacb4d5bf434b6  7dxz.3.A    20.000    0.328  0.044   1.900 X-ray    0.000 HHblits  
 43ca53d6866a098df559fd7041338cde2fce09b8  7dyc.1.A    20.000    0.328  0.044   2.300 X-ray    0.000 HHblits  
 f0249d80ec5b84cf4f9c9c2cb99679d5ab14fd09  7dyc.2.A    20.000    0.328  0.044   2.300 X-ray    0.000 HHblits  
 7f3a3fdca2992f12e02d4b18c7e37977e97cc0c3  7dyc.3.A    20.000    0.328  0.044   2.300 X-ray    0.000 HHblits  
 46da235542acc906b548192119df564ed50bd7a6  1cz4.1.A    23.077    0.295  0.046   NA    NMR      0.000 HHblits  
 10e2dc3536a8c73e708d5e17a9b4e87ffc54944a  1cz5.1.A    23.077    0.295  0.046   NA    NMR      0.000 HHblits  
 80797db27eaf34551af79226852fc70fe644e629  7dg7.1.A    24.000    0.323  0.044   1.604 X-ray    0.000 HHblits  
 5e11798c82c3d31f5b5dc7cdc9ac1bce070969b1  7dg9.1.A    24.000    0.320  0.044   1.602 X-ray    0.000 HHblits  
 ec07f7dbadcfeed0e830cd14bfb1b3c3878189ff  7dg7.1.A    24.000    0.317  0.044   1.604 X-ray    0.000 HHblits  
 654e4f3fe11d6953fbb7c0ca2834a6f0f6472e08  7dbo.1.A    28.000    0.312  0.044   1.900 X-ray    0.000 HHblits  
 0a38b7b1a77eb623caeade770a10048ed362976f  7dbo.2.A    28.000    0.312  0.044   1.900 X-ray    0.000 HHblits  
 e345c974c64532c32470478c380fad0ee0d740f8  7dww.1.A    28.000    0.299  0.044   1.802 X-ray    0.000 HHblits  
 0ab46e3bb64818b4554b44b604ab229df0738f55  7dww.2.A    28.000    0.299  0.044   1.802 X-ray    0.000 HHblits  
 fd86a4b8f598968d77bec828172ebeb072fa512b  7dbo.1.A    24.000    0.296  0.044   1.900 X-ray    0.000 HHblits  
 2c09203c405c857e2abbb5c4c5873ba291969f57  7dbo.2.A    24.000    0.296  0.044   1.900 X-ray    0.000 HHblits  
 43198b030ff4f489b6095a33602abcbbff9d510f  7dww.1.A    28.000    0.285  0.044   1.802 X-ray    0.000 HHblits  
 83aba4555df23e7405c0ee5dabd4b58a81e85230  7dww.2.A    28.000    0.285  0.044   1.802 X-ray    0.000 HHblits  
 adba9d415769f02bd9db65284fded70965dacbc6  5cup.1.A    25.000    0.294  0.042   2.100 X-ray    0.000 HHblits  
 9132ec1693e277e836c304059e2c3085f70626d8  5cuo.1.A    25.000    0.294  0.042   1.544 X-ray    0.000 HHblits  
 0613c872c282ee9a730faf50cfb02ee4ca4c67ab  3o27.1.A    12.000    0.256  0.044   2.800 X-ray    0.000 HHblits  
 613d41f672c8572a7b2f020a61d6406ab3a680a2  3o27.1.B    12.000    0.256  0.044   2.800 X-ray    0.000 HHblits  
