# Supplementary material for: Metabolic capacity is maintained despite shifts in microbial diversity in estuary sediments
Source: ISME Commun. 2025 Oct 11;5(1):ycaf182. doi: 10.1093/ismeco/ycaf182 (PMC12687941; doi:10.1093/ismeco/ycaf182)
Supplement: Supplementary_Data_1_ycaf182 [file supplementary_data_1_ycaf182.zip › SWISS-MODEL/4_1_Oct_SF_Bin32_scaffold_7496_c2_2505_1/templates.txt]

/----------------------------------------------------------------------------------------------------------\
|Template Search Results                                                                                   |
\----------------------------------------------------------------------------------------------------------/

      Project : Mwf4aX
        Title : 4_1_Oct_SF_Bin32_scaffold_7496_c2_2-505_1
      Created : today at 20:50
      Expires : April 12, 2023 at 20:50


/--------------------------------------------------------------------------------------------------------\
| Found Templates                                                                                        |
\--------------------------------------------------------------------------------------------------------/

                    ID                        Name    Seq ID  Seq Sim   Cov   Resolu  Method   GMQE  Found By 
--------------------------------------------------------------------------------------------------------------
 4176acb200e45b2333df73fc15863dbb1589154a  7b04.1.B    44.604    0.422  0.832   2.970 X-ray    0.562 HHblits  
 4259b2032c25f71f0445d388a5077fbd5039f6a9  7b04.2.B    44.604    0.422  0.832   2.970 X-ray    0.540 HHblits  
 839db5697ed2f8b8945e229e8f8c2efca18fd0ab  2ivf.1.A    23.288    0.309  0.874   1.880 X-ray    0.346 HHblits  
 c7a8a5ae65d67c594188182f3b615da7c6bf65b8  7b04.1.B    47.321    0.462  0.671   2.970 X-ray    0.502 BLAST    
 e1074ba3e59837d83f832905555c020ff2a1737b  7b04.2.B    47.321    0.462  0.671   2.970 X-ray    0.505 BLAST    
 67faa5ffa9b86740911863dde048f217c16c7ffd  3ir5.1.A    28.205    0.338  0.701   2.300 X-ray    0.448 HHblits  
 f4a251810d2434cd2bafd61e34d0e6dfbe5861bd  3ir6.1.A    27.350    0.330  0.701   2.800 X-ray    0.407 HHblits  
 3495c59e32fc855b01cfa495f6ffb245cf5561de  1kqf.1.A    23.967    0.302  0.725   1.600 X-ray    0.299 HHblits  
 b0b70bf468469dcb0bd6047c118cf221f001a76f  1q16.1.A    26.496    0.326  0.701   1.900 X-ray    0.442 HHblits  
 333df8478f2b3c8effbaec0fdb38785c769f9a3a  3ir7.1.A    26.496    0.325  0.701   2.500 X-ray    0.419 HHblits  
 86f272c95afde43ce3cc461dcb0940514329d33c  6sdv.1.A    17.213    0.280  0.731   1.900 X-ray    0.281 HHblits  
 c104b6589668bca5a00b973f71527f8ef665015b  6sdr.1.A    17.355    0.284  0.725   2.100 X-ray    0.294 HHblits  
 b0e91ec896f4022bf5118298bebe291da12dc74b  1r27.4.A    26.087    0.323  0.689   2.000 X-ray    0.353 HHblits  
 2d2a6e4e27cbd33ad57f36b945d524ef0552874b  2vpz.1.A    18.261    0.286  0.689   2.400 X-ray    0.303 HHblits  
 c9307e8c33a4da0caac77e3bbb2df2c65f6ccd21  2vpx.1.D    18.261    0.286  0.689   3.100 X-ray    0.284 HHblits  
 0394f56357d6a25810195804806fe887d43a2431  3ir5.1.A    35.294    0.370  0.611   2.300 X-ray    0.354 BLAST    
 48e73accb244c5ec8504fc37ee94fc1d41bac3e4  3ir6.1.A    34.314    0.363  0.611   2.800 X-ray    0.354 BLAST    
 5e5cf7a79bf77acc8cd90af02db77815ce3eb51e  1r27.4.A    34.314    0.362  0.611   2.000 X-ray    0.354 BLAST    
 b27b429bb38e987424ead43b51b28a10ae5d9784  1q16.1.A    34.314    0.362  0.611   1.900 X-ray    0.351 BLAST    
 0495fac062b6f373ce737fc28da1cde03278183f  3egw.1.A    34.314    0.362  0.611   1.900 X-ray    0.357 BLAST    
 f73a3fc937d962e2ecccaafcbf7d3b0868951657  3ir7.1.A    34.314    0.361  0.611   2.500 X-ray    0.369 BLAST    
 60a8573367eb84581695395d1d57a16fcd49d049  1e60.1.A    22.018    0.302  0.653   2.000 X-ray    0.239 HHblits  
 144f228944b4044099dc17e606b6a2767d6673c4  1e5v.2.A    21.101    0.296  0.653   2.400 X-ray    0.242 HHblits  
 6be7b234ec59986db8f61ead0d516e20d62c96b4  1e18.1.A    21.296    0.298  0.647   2.000 X-ray    0.245 HHblits  
 5a97da733d775501ba0948014a0180368888d0e7  4ydd.1.A    25.962    0.318  0.623   1.860 X-ray    0.389 HHblits  
 8c393589328ceaba643c95c98a71229ba6b2880f  5e7o.1.A    26.214    0.320  0.617   2.400 X-ray    0.392 HHblits  
 23b2ef8f0cfaea3b7d04965592d8f830f06b1d18  6f0k.1.B    19.820    0.261  0.665   NA    EM       0.272 HHblits  
 c8ba8b2226e9bfb6c8c39a61f042d5b52ab1f699  3egw.1.A    31.183    0.349  0.557   1.900 X-ray    0.372 HHblits  
 71a4fd4462e51e698914a0227008dde5489a4597  4v4c.1.A    20.690    0.303  0.521   2.350 X-ray    0.266 HHblits  
 6a5f5459f567e3b293772b8820af9eadab82df15  3o5a.1.A    18.605    0.286  0.515   1.720 X-ray    0.259 HHblits  
 22f1445f42edf7d02ecbc69e5c4fb03f438bb042  8bqg.1.A    14.943    0.270  0.521   1.946 X-ray    0.277 HHblits  
 b31487ab7e559507bc0cc6b50e6c502a50ecf632  7t2r.1.A    24.691    0.325  0.485   NA    EM       0.277 HHblits  
 1a6a5f69680abd7049999a9ff7a8642c1010f76c  7t30.1.A    24.691    0.325  0.485   NA    EM       0.277 HHblits  
 98868da82dc01a7398b373d23b6db94b71c0f93e  4aay.1.A     7.692    0.231  0.545   2.700 X-ray    0.252 HHblits  
 58a7766c48f9aa21627f436f73a6a37ebd7bda03  1ogy.1.A    17.647    0.282  0.509   3.200 X-ray    0.248 HHblits  
 2e4310474b327abfd1ea24dad15b4b5c2047d40b  6cz7.1.A    17.073    0.297  0.491   1.620 X-ray    0.294 HHblits  
 b308173d5ad1d905ca8764b402dec1401cb2c0f0  6tg9.1.A    25.000    0.315  0.479   3.240 EM       0.273 HHblits  
 ed66f5cd19307ba220c11a602acf79ec47dede83  7bkb.1.F    26.923    0.332  0.467   NA    EM       0.275 HHblits  
 6905400b0c2ad63a9afed48e3aed670613176d94  2v3v.1.A    21.519    0.297  0.473   1.990 X-ray    0.272 HHblits  
 54ea68b911925d1ce748b7e064f1d19d39999e40  2v45.1.A    21.519    0.295  0.473   2.400 X-ray    0.274 HHblits  
 fdad8a8451cbe6af21179ebd23a527428c7ed269  7qv7.1.L    23.377    0.315  0.461   NA    EM       0.262 HHblits  
 5643724bc3c9a3f9c844b301c8b36ff5f5c38d36  7qv7.1.O    23.377    0.315  0.461   NA    EM       0.267 HHblits  
 66d6347b677871325573d929e840d1d1488a1305  1h0h.1.A    18.987    0.289  0.473   1.800 X-ray    0.225 HHblits  
 562613bd9ed27752bd6a01a3d487094b504a099e  7vw6.1.A    21.519    0.289  0.473   NA    EM       0.257 HHblits  
 332e29789810cb243b2c23f0f87ab62afe5eec09  7e5z.1.A    21.519    0.289  0.473   NA    EM       0.228 HHblits  
 58eeccd8fbc79e95738c3b77c3242ab0edee11a1  3m9s.1.C    22.078    0.303  0.461   4.500 X-ray    0.255 HHblits  
 791766a4ff5e9cb122301189b19ab49268bea09f  2fug.2.C    22.078    0.303  0.461   3.300 X-ray    0.245 HHblits  
 b47c400f31a0b768413f7a230b9147feea327691  6zjl.1.C    22.078    0.303  0.461   NA    EM       0.252 HHblits  
 1548e858e55bdf85046032e456a18507d720a4a2  6q8o.1.C    22.078    0.303  0.461   3.605 X-ray    0.253 HHblits  
 d85e9b199b4bd23f79434a85f7e4e2dd026b9f0b  6zjy.1.C    22.078    0.303  0.461   NA    EM       0.243 HHblits  
 ba506eb2527bfe55493150556ef5fbfa63c93fd8  6zjn.1.C    22.078    0.303  0.461   NA    EM       0.247 HHblits  
 f6d444339c37011f24e85becf7fbceb65865829d  6ziy.1.C    22.078    0.303  0.461   NA    EM       0.241 HHblits  
 0ecb68d642bd32dfbaeff483f3348221bbf440cd  1aa6.1.A    25.000    0.312  0.455   2.300 X-ray    0.246 HHblits  
 ceef6239e1926edf478e6649c2cb63b8e6bb8792  1fdo.1.A    25.000    0.312  0.455   2.800 X-ray    0.243 HHblits  
 32e78a76377a2de61cff315ee1c5bd7ef78cb407  2iv2.1.A    25.000    0.312  0.455   2.270 X-ray    0.254 HHblits  
 da670b83b08394f67c21aeb69da052d80262b13f  7z0t.1.G    25.000    0.312  0.455   NA    EM       0.245 HHblits  
 6411ebdb84d50c80495e118a1197112210d83d03  5nqd.1.A     9.756    0.252  0.491   2.200 X-ray    0.224 HHblits  
 ceb039ec9a7626ea0937e6cf41f1bec44b78d82e  1g8k.1.A    15.385    0.280  0.467   1.640 X-ray    0.221 HHblits  
 0cbea277eb02a5c5030f69841c81d1fb83407892  6qcf.1.C    13.750    0.259  0.479   NA    EM       0.234 HHblits  
 9e3f4eeac6f0c057b5cb033b3a57a6d7a9808c55  6qc5.1.C    13.750    0.259  0.479   NA    EM       0.231 HHblits  
 ef1401e225b96ebfc5456139a938116e5ca46f0f  8e9g.1.G    19.481    0.282  0.461   NA    EM       0.246 HHblits  
 acbddbbb7f71a3dc48c0afcdb36c952349e9df96  7tgh.58.A   12.821    0.271  0.467   NA    EM       0.235 HHblits  
 fd169acfda9fdceee1fba673755c8e76f9802e68  7nz1.1.E    16.883    0.280  0.461   NA    EM       0.238 HHblits  
 0c2986a3cded306eab6330371bc17e0a7ab04040  2e7z.1.A    18.421    0.289  0.455   1.260 X-ray    0.231 HHblits  
 4d606dfd881115405f70e098cd7da50013cb71d2  1g8j.1.A    14.474    0.277  0.455   2.030 X-ray    0.193 HHblits  
 53755a9709d6feb7795210a05b39b483e64c81eb  5xtb.1.L    14.103    0.256  0.467   NA    EM       0.236 HHblits  
 12e21c4abdbe55945cab0641980441c4276525bf  7dgr.10.A   14.103    0.256  0.467   NA    EM       0.206 HHblits  
 ec49fd9ee33eac5661f4d79506d1347cade99926  5o31.1.8    14.103    0.256  0.467   4.130 EM       0.214 HHblits  
 550740599c3ae79d99996e5d81a9e3c1b3eb7e10  7p63.1.C    15.789    0.276  0.455   NA    EM       0.234 HHblits  
 00c475106f8169de253b101ca9896369e3a0211c  7p61.1.C    15.789    0.276  0.455   NA    EM       0.225 HHblits  
 fa847d46e161ac3e8783f488beb4a39c44cfb171  7arc.1.F    16.000    0.284  0.449   NA    EM       0.230 HHblits  
 e5af6afe7220d92f1e2969d5cac11cf17a65c59a  2nya.1.A    17.333    0.283  0.449   2.500 X-ray    0.229 HHblits  
 7b5aabd9bc9fc7d1df2d93afa63dd4f242b76075  7ar7.1.G    17.105    0.270  0.455   NA    EM       0.226 HHblits  
 c161004901997b3d8be90414a09c2b164ced4394  1dms.1.A    25.352    0.321  0.425   1.880 X-ray    0.208 HHblits  
 a09d0709ecf4a55b5890791a674dbe971d29860a  6yj4.1.G    18.667    0.278  0.449   NA    EM       0.235 HHblits  
 109da69f7aec6a3e85bb587af9ce8d8e7e9e8ed4  6rfs.1.A    18.667    0.278  0.449   4.040 EM       0.226 HHblits  
 3960b2f6c6bad8bf6b0abf6bd57b666529989a54  6rfq.1.A    18.667    0.278  0.449   3.300 EM       0.218 HHblits  
 367fd631fc7e3080b6d1f3e3d3a1a643f168490d  6gcs.1.A    18.667    0.278  0.449   4.320 EM       0.232 HHblits  
 fb3d9992c1dbb0bd3e9829eddbfa4039ac5bd2ee  8b9z.1.G    15.789    0.268  0.455   3.280 EM       0.228 HHblits  
 4ba520636148b3d74de3c47a1da528d282d681a1  8ba0.1.G    15.789    0.268  0.455   3.680 EM       0.220 HHblits  
 833b1e2874752161ad85d64e5121e5634e67604a  6zk9.1.C    14.286    0.257  0.461   NA    EM       0.225 HHblits  
 1cca807453ec9391015e425a95035ae9c4cd104e  7qsd.1.G    14.286    0.257  0.461   NA    EM       0.221 HHblits  
 06e1ddafd00ae153fe39fde8d5e4ef3d8f8b1087  7v2c.1.L    15.584    0.256  0.461   NA    EM       0.225 HHblits  
 a85d5fc97a1fcaab1580d334cd76481005e47617  7aqr.1.F    17.333    0.270  0.449   NA    EM       0.221 HHblits  
 3974220392cd6de8a0f80cd43e19c9b26fa28311  7a23.1.O    17.333    0.270  0.449   NA    EM       0.216 HHblits  
 0ef897c984165c8d690c0ec751fc2c4acd879f95  7ar8.1.G    17.333    0.270  0.449   NA    EM       0.224 HHblits  
 aac0904ac24aa586d24b22ffee2a3a636668759c  7ak5.1.G    14.474    0.260  0.455   NA    EM       0.228 HHblits  
 ee255f1b208c66ae9b092c8df99794ef8edbceda  6zr2.1.G    14.474    0.260  0.455   3.100 EM       0.218 HHblits  
 851ab30c38dd609a9ac8ec45e8ab98e912ed0b45  6g72.1.G    14.474    0.260  0.455   NA    EM       0.217 HHblits  
 a4dd6188b62cce19a24c810e564ce36a76517835  7ak6.1.G    14.474    0.260  0.455   NA    EM       0.214 HHblits  
 5d84182a4153dba7cbc533824eff068aa5301f6f  7zd6.1.4    14.474    0.260  0.455   NA    EM       0.220 HHblits  
 8953f383c3337b1819605875cf6b12cbfe8988bc  6x89.1.H    17.333    0.269  0.449   NA    EM       0.219 HHblits  
 d5b0c45a71b59e3fcba0d1f52e3d53eea1835185  8e73.55.A   17.333    0.269  0.449   NA    EM       0.228 HHblits  
 3be379d2ccdf60a8caeffcf1a04f1dda5c41667d  7vxu.1.L    15.789    0.259  0.455   NA    EM       0.218 HHblits  
 0315cfa73e611f1888d2104e7583532b32f2c61e  5gpn.24.A   15.789    0.259  0.455   NA    EM       0.218 HHblits  
 2e0ac5fff4e38707904640c1a9ce7de4c00bce1c  7zm7.1.I    14.667    0.265  0.449   NA    EM       0.234 HHblits  
 4ec5e1595d4f069821763330c1e86bfde07e6a20  1eu1.1.A    22.222    0.294  0.431   1.300 X-ray    0.192 HHblits  
 684d7a9eeb01e79073863ef4fde6b88a17d36ae5  4dmr.1.A    23.188    0.306  0.413   1.900 X-ray    0.193 HHblits  
 1c70374dd612240d301c94592b40a5c50b8564eb  6btm.1.B    12.329    0.260  0.437   3.400 EM       0.168 HHblits  
 09ca8e1781e173ef88fc8e1be068a2460f9b71cb  6lod.1.B    15.068    0.244  0.437   NA    EM       0.197 HHblits  
 e4dc252fdade54b46316ce880f39feb9ca215b2f  7bkb.1.L    15.942    0.270  0.413   NA    EM       0.150 HHblits  
 5731ff1f6fc202fc29e3ea0f889f8066c0421ae2  7l5i.1.A    29.032    0.344  0.371   1.733 X-ray    0.181 HHblits  
 7f35502c7bf789589aca2bf057c344ad802506fc  7l5s.1.A    29.032    0.344  0.371   2.089 X-ray    0.183 HHblits  
 58697243a43fa7f823f71b8f23553ba2af2a5725  5t5i.1.B    23.438    0.306  0.383   1.900 X-ray    0.156 HHblits  
 984ca978ece927360d2c27bd683ea335ed01308c  1tmo.1.A    22.951    0.311  0.365   2.500 X-ray    0.167 HHblits  
 e1bf1a3f36bc7e7715b956adaac5af905a334c6b  7q5y.1.A    19.298    0.283  0.341   2.700 X-ray    0.113 HHblits  
 f588c7c5499aea73594d518c3bda1893c2b6aca4  4rku.1.H    38.095    0.362  0.126   3.000 X-ray    0.015 HHblits  
 e87e2b4c15a3b20efb4f646657414c79be1cec1a  2pq4.1.B    22.727    0.315  0.132   NA    NMR      0.023 HHblits  
 196706bd46e377a831c07551c8bd3353dd902a03  3lw5.1.H    40.000    0.370  0.120   3.300 X-ray    0.005 HHblits  
 c9e7c3fabd47a6f9fa5fd70ea801139cd4791241  2o01.1.H    40.000    0.367  0.120   3.400 X-ray    0.000 HHblits  
 e8cfe1899637b45e13a31bf58c3ca5b8bf88b4a7  7ewk.1.G    30.000    0.350  0.120   NA    EM       0.021 HHblits  
 87bbd63c09c989f482b5b4079c213e9b5656dbc0  6rqf.1.D    13.636    0.270  0.132   NA    EM       0.028 HHblits  
 034c9424f9b8b57b47643d2b71348601075d337e  6rqf.1.L    13.636    0.270  0.132   NA    EM       0.024 HHblits  
 4e20e92d7d8038480a8a0df124ee8625a9c8d683  1q90.1.E    26.316    0.354  0.114   3.100 X-ray    0.023 HHblits  
 b0776e449bcc74042c650d0a05d66a20b4e1fc68  7qrm.1.D    14.286    0.273  0.126   NA    EM       0.017 HHblits  
 01274aa59735bbeb25d151b435878f85c86bc66a  6adq.1.L    33.333    0.393  0.108   NA    EM       0.019 HHblits  
 a0dda0a004d7b956449696c2579746245d82bc9f  2fyn.1.C    25.000    0.293  0.120   3.200 X-ray    0.017 HHblits  
 3a3289e1186ff786528735df3686f66bb97d280f  2fyn.2.C    25.000    0.293  0.120   3.200 X-ray    0.017 HHblits  
 cb518f0c1e338e2b998d09528426f45264d00ebb  2qjy.3.F    25.000    0.293  0.120   2.400 X-ray    0.017 HHblits  
 a80410aacb02c758466a62b32dada7088347860d  6nin.1.C    25.000    0.293  0.120   3.600 X-ray    0.020 HHblits  
 e715006c8c494536a1243daefba7d32cf1771e90  7o37.1.E     9.524    0.248  0.126   NA    EM       0.022 HHblits  
 d2c5257d4426466d5816bc535e14fc7a9b9b93f9  7o37.1.O     9.524    0.248  0.126   NA    EM       0.023 HHblits  
 6d2e01981e81081382b2878ad2b35b82a59a167d  7o3c.1.E     9.524    0.248  0.126   NA    EM       0.023 HHblits  
 7e64a8a58a481692bbe887bdc50f12a4c225f29c  7o3c.1.O     9.524    0.248  0.126   NA    EM       0.022 HHblits  
 69d55622cdff098a919e6ccb1ffe8807736d898a  7o3h.1.E     9.524    0.248  0.126   NA    EM       0.022 HHblits  
 6af556c4c10adbcd416cdf86e852b62e06e89810  7o3h.1.O     9.524    0.248  0.126   NA    EM       0.022 HHblits  
 79d391ebb4af1d569bd1fa6f3344ef45ab95e382  5kli.1.C    26.316    0.295  0.114   2.996 X-ray    0.015 HHblits  
 b0eefc373ea88a842d77a3f016e47e4e6a525a8c  5kkz.1.C    26.316    0.295  0.114   2.970 X-ray    0.016 HHblits  
 2466ba3f955657a6b0fb77b8d507aa1ab1db72e3  7tce.2.F    26.316    0.295  0.114   3.850 X-ray    0.010 HHblits  
 0894b6a99e484c545097d59e051f932bdc792055  7tlj.1.C    26.316    0.295  0.114   NA    EM       0.016 HHblits  
 f636a4b785210d2e4b32102eac7439ce63e77c46  8asi.1.E    26.316    0.295  0.114   NA    EM       0.018 HHblits  
 b8b30732b5ba15a77042f59a618118751275c618  8asj.1.E    26.316    0.295  0.114   NA    EM       0.018 HHblits  
 485d846f545c57661d8dcb37be72eb664f2306b4  8asi.1.A    26.316    0.295  0.114   NA    EM       0.018 HHblits  
 952e73ab15f6e88ec57c74f0097a3817f2be9a31  7e1v.1.P    29.412    0.376  0.102   2.680 EM       0.018 HHblits  
 78ecd1aca18844fdc888c2874d487fdd4bb8fea2  7rh5.1.V    29.412    0.376  0.102   NA    EM       0.016 HHblits  
 efac10480acd61c86ebe80ce3e934f3768302e35  6hwh.1.A    29.412    0.376  0.102   NA    EM       0.022 HHblits  
 a417f665a7bad10ba69bfc732f0b57bd8741dc63  2ybb.1.b    10.000    0.247  0.120  19.000 EM       0.016 HHblits  
 232c05f56a956e4522e4619a224024426776137c  1be3.1.E    10.000    0.247  0.120   3.000 X-ray    0.016 HHblits  
 91d913711e72aaede4bef6bd69fae58cff21bc10  1bgy.1.P    10.000    0.247  0.120   3.000 X-ray    0.017 HHblits  
 9801ca140ca48bd84a3ecd2ebd2eda671fe6c371  1l0n.1.E    10.000    0.247  0.120   2.600 X-ray    0.016 HHblits  
 3096847c8bb35e7ac79dac708612433896e5b34d  1l0l.1.E    10.000    0.247  0.120   2.350 X-ray    0.016 HHblits  
 f42e5b8dab0ee598fdb2a44e747f17d69be4edf0  1ntk.1.E    10.000    0.247  0.120   2.600 X-ray    0.021 HHblits  
 c9958640300535acd32a9f7d66460cf5c868439a  1sqb.1.E    10.000    0.247  0.120   2.690 X-ray    0.016 HHblits  
 5b1e0ad2f8005491a8facb7036515e704377c615  2fyu.1.E    10.000    0.247  0.120   2.260 X-ray    0.016 HHblits  
 009af120b8730c434dc427265c8882120401b3e9  1ntm.1.E    10.000    0.247  0.120   2.400 X-ray    0.016 HHblits  
 efaad51a64d684cc43c69287ce1dbf162ace2d9e  5klv.1.P    10.000    0.247  0.120   2.652 X-ray    0.020 HHblits  
 185961b564ce1cff006dfc08c434d99d5b4782fe  5okd.1.E    10.000    0.247  0.120   3.100 X-ray    0.016 HHblits  
 da81f68ecadd77d0881dc0182beb035d86ec225d  6nhg.1.E    10.000    0.247  0.120   2.800 X-ray    0.020 HHblits  
 8dbc4bfd17fdc1de95e49f64cb86f14eee88981f  1sqp.1.P    10.000    0.247  0.120   2.700 X-ray    0.015 HHblits  
 8a01c3035e0b87ebd1a97b576a2ef149907f69b3  1sqq.1.P    10.000    0.247  0.120   3.000 X-ray    0.015 HHblits  
 d32f531137536f31a86399897950ff7a62a5e3d1  1sqv.1.E    10.000    0.247  0.120   2.850 X-ray    0.016 HHblits  
 d52588c50fd2f4d75b8a04968eb271ac10fdfd47  7dgs.60.A   10.000    0.247  0.120   NA    EM       0.013 HHblits  
 e82d4562c3ee579bcbb23321bc72c0c0c2e14806  7dgs.50.A   10.000    0.247  0.120   NA    EM       0.015 HHblits  
 e5a2beb5a9bf0d2d22a255d279b944de6865033b  7dgr.60.A   10.000    0.247  0.120   NA    EM       0.016 HHblits  
 f379979a5977052ce57be4cee3ab5ee34ccb9bc0  7tz6.1.P    10.000    0.247  0.120   NA    EM       0.021 HHblits  
 f13d7e21dff5126473e47e02691c54dec3c5708f  7tz6.1.E    10.000    0.247  0.120   NA    EM       0.016 HHblits  
 a1a7782dda29fef11e9a4b8f8cef308e89478b34  8bpx.51.A   21.053    0.270  0.114   NA    EM       0.017 HHblits  
 af84fff2dc6c6e6ebff0c907341294ae770054af  8bel.1.I    21.053    0.270  0.114   NA    EM       0.017 HHblits  
 af9429332bb5d46849650052a06753294ac7de7f  8bel.1.B    21.053    0.270  0.114   NA    EM       0.017 HHblits  
 69e18b4c6e6615efca9e09bf820bf10c99d162bb  3bcc.1.E    15.789    0.256  0.114   3.700 X-ray    0.020 HHblits  
 c545b031e851995d47fb79575fa254170650effa  1bcc.1.O    15.789    0.256  0.114   3.160 X-ray    0.015 HHblits  
 30babd840c18f7311dcdaab71ca94c8ab861defb  5j8k.55.A   10.526    0.246  0.114   NA    EM       0.015 HHblits  
 efdc5d35c8fb81f1a27ca42574fadab9a8f5ae7e  6q9e.1.E    10.526    0.246  0.114   NA    EM       0.018 HHblits  
 cfa6e5b2bb32708ff4a4b1de675106a116fe2f49  6q9e.1.O    10.526    0.246  0.114   NA    EM       0.019 HHblits  
 a69eee76267a1cdd1c68b6c8cd71154b0b3fcf03  6qc2.43.A   10.526    0.246  0.114   NA    EM       0.016 HHblits  
 d81b8ea736eff73ab0b10d9e189850ddcff377d6  6qc2.33.A   10.526    0.246  0.114   NA    EM       0.015 HHblits  
 d288315a048577119ef7563000efda403b875459  6qbx.15.A   10.526    0.246  0.114   NA    EM       0.016 HHblits  
 7bec9fc389633b5103a8a21b043bd5960929cb46  6qbx.5.A    10.526    0.246  0.114   NA    EM       0.017 HHblits  
 73b62bb2094edcc8d4485021870be8739de89210  6qc4.5.A    10.526    0.246  0.114   NA    EM       0.018 HHblits  
 9fa7f375ee7a5b81e06b55b54ed0d2258650865f  6qc4.15.A   10.526    0.246  0.114   NA    EM       0.016 HHblits  
 3ed70c5ff32fb213b3a2861be1f08f89694dcf9d  6qc3.15.A   10.526    0.246  0.114   NA    EM       0.018 HHblits  
 be19797275c6eb02a821a15a277c6e2952ad4a99  6qc3.5.A    10.526    0.246  0.114   NA    EM       0.019 HHblits  
 8c0dec7ccc3bad42c583a7762ddd0cc6b0eb4f68  5xte.1.C     5.263    0.239  0.114   NA    EM       0.010 HHblits  
 7b7280d48c651fe4d9e18fd8d72bacdf7725ca10  7rjb.1.I    10.526    0.235  0.114   NA    EM       0.019 HHblits  
 7141662882e94204dc2e2d7cd72fe4b7de17408b  7rja.1.H    10.526    0.235  0.114   NA    EM       0.021 HHblits  
 a2aa2b07aceaebbfcd0fb3cfe38985d4e671e3a0  1zrt.1.F    29.412    0.318  0.102   3.510 X-ray    0.000 HHblits  
 8e3cb3074ad6b76d283e0db3f34968459acd981c  1zrt.1.C    29.412    0.318  0.102   3.510 X-ray    0.000 HHblits  
 0da6394a897c5f68b5f8030f47d71a8cb9b478a3  7q21.1.G    23.529    0.314  0.102   3.000 EM       0.019 HHblits  
 b6cf3d299dbf1dcd6dd1c5410dac797f2066e879  7qhm.1.A    23.529    0.314  0.102   NA    EM       0.016 HHblits  
 a504566bd23c9c1cc471d6180b18921bb4510b7d  7qho.1.A    23.529    0.314  0.102   NA    EM       0.018 HHblits  
 2183db2313f8787fd71f94f214ec95916fba4b1b  7qhm.1.N    23.529    0.314  0.102   NA    EM       0.016 HHblits  
 5bf202c4cd00762ee5da57c544282048780c71f6  2qjk.1.C    29.412    0.306  0.102   3.100 X-ray    0.017 HHblits  
 99aa0737c31d69aa6f288e829db92a6e7428e5a2  2qjp.1.C    29.412    0.306  0.102   2.600 X-ray    0.016 HHblits  
 5051f44b9fa30daa67bd189f29591a8981022c8d  1vf5.1.D    17.647    0.282  0.102   3.000 X-ray    0.000 HHblits  
 229e95c319b3a37126ad011c1fc3318fceb307ba  1vf5.1.L    17.647    0.282  0.102   3.000 X-ray    0.000 HHblits  
 bc0f724b0688480ee60f6ae5f467201c133f1e45  2d2c.1.D    17.647    0.282  0.102   3.800 X-ray    0.000 HHblits  
 866a03adfdd8c03c0db7dd98410a9614f29839bd  2d2c.1.L    17.647    0.282  0.102   3.800 X-ray    0.000 HHblits  
 55cfb075e3e3ae0c9223c4f0c6c2bce667dec641  7zxy.1.D    17.647    0.282  0.102   NA    EM       0.011 HHblits  
 f1cd4463b58f568647a7d0b9c886da9a29e0bdff  7zxy.1.L    17.647    0.282  0.102   NA    EM       0.010 HHblits  
 7c4927a9063c59093bd79c830e9dfe8f7dcf143b  2e75.1.D    17.647    0.282  0.102   3.550 X-ray    0.009 HHblits  
 43c29ce9e10b69a12407b94bd7cbaaeb040bf1f0  2e76.1.D    17.647    0.282  0.102   3.410 X-ray    0.012 HHblits  
 f27cd5a17d61ce1bfb8c587bcd1136890d4fe1ad  4pv1.1.L    17.647    0.282  0.102   3.000 X-ray    0.009 HHblits  
 0fe3f381f9ffdd158be34061711e0e3422e30fa9  7jrg.1.E    23.529    0.278  0.102   NA    EM       0.012 HHblits  
 80844f7c8d523e4c93ae9debcf8e22bb8f9864e6  5gpn.17.A   11.765    0.259  0.102   NA    EM       0.008 HHblits  
 361240824930bda8d4f651c3bde3b1a7332439a3  5gpn.5.A    11.765    0.259  0.102   NA    EM       0.009 HHblits  
 4ec2dc757ce9c0140bec465774f96c4dab1e178a  4d6t.1.E    11.765    0.259  0.102   3.570 X-ray    0.007 HHblits  
 5910bf9c766f6bee9dabde3f8a01fbb144cd9144  5nmi.1.E    11.765    0.259  0.102   3.500 X-ray    0.009 HHblits  
 829e9ba040b5dcda20016bd18df8517c32b958fd  6fo6.1.J    11.765    0.259  0.102   NA    EM       0.009 HHblits  
 9473ad02beb2282dd8a15aea2fad803bb4c9c153  6fo0.1.E    11.765    0.259  0.102   NA    EM       0.010 HHblits  
 6374ff23f2c1965964324fb323022c924204180b  3h1h.1.O    11.765    0.255  0.102   3.160 X-ray    0.009 HHblits  
 e97828e767d9cc07017a92b60516213dcc3d57be  3h1i.1.E    11.765    0.255  0.102   3.530 X-ray    0.011 HHblits  
 06bb42f30255ca0122d25c109bff027c18ee7533  3h1h.1.E    11.765    0.255  0.102   3.160 X-ray    0.009 HHblits  
 d416476c10f7f753e59f7d4eaecb97720b6de4da  3cwb.1.E    11.765    0.255  0.102   3.510 X-ray    0.010 HHblits  
 802ddee7b33e4c8094eb1cb2569b25542aa2b650  3l75.1.O    11.765    0.255  0.102   2.790 X-ray    0.011 HHblits  
 763f681e20208351479527c65d61411ef87a7a92  3l75.1.E    11.765    0.255  0.102   2.790 X-ray    0.009 HHblits  
 7cdba43b787015d21824ba29f31110d7891d3d9a  4u3f.1.E    11.765    0.255  0.102   3.231 X-ray    0.011 HHblits  
 665d610480167d85345ffbb93e2935611ec8b7f4  1kb9.1.E     5.556    0.207  0.108   2.300 X-ray    0.017 HHblits  
 fa2f86c9b5c9d7d9a56974941e9f0374b4645d01  6hu9.1.E     5.556    0.207  0.108   NA    EM       0.016 HHblits  
 6a6a3edd1e210a6d6df01d18c80f3631f9b20fff  6t0b.1.O     5.556    0.207  0.108   NA    EM       0.016 HHblits  
 5e259dca6cbcca1149c028168aa49e9a9889c13b  6t0b.1.E     5.556    0.207  0.108   NA    EM       0.015 HHblits  
 cc1fb23dfb7f1ea1c0e3bdcb39c477ab48b5ceea  6t15.1.E     5.556    0.207  0.108   NA    EM       0.016 HHblits  
 f82d8970b7fb1fbe7883c875ede9fdd549925e7f  6t15.1.O     5.556    0.207  0.108   NA    EM       0.017 HHblits  
 7a0e4b21efc9304d1fae66b0dce715cec47b05ec  6ymx.1.Z     5.556    0.207  0.108   NA    EM       0.000 HHblits  
 84bb2b6f400c722d80fa3861291efa78f960befc  6ymx.1.Q     5.556    0.207  0.108   NA    EM       0.018 HHblits  
 7eec71306c0b687b2928d41d4b87667eb42d3d14  5gup.54.A   11.765    0.251  0.102   NA    EM       0.010 HHblits  
 10cbc3d94832a2d9056ab71fe2e5af81f66d1184  5gup.56.A   11.765    0.251  0.102   NA    EM       0.009 HHblits  
 5617d56c824862c999963647900837a5e90789f6  7r0w.1.L    18.750    0.283  0.096   NA    EM       0.007 HHblits  
 0b5bbf4bb0a889691927f1cfca94d2cf64ba3ba9  7r0w.1.Q    18.750    0.283  0.096   NA    EM       0.006 HHblits  
 6853f275be8e31b3caf81c0ca45ecd129acb03ca  6giq.1.E     5.882    0.220  0.102   NA    EM       0.016 HHblits  
 4c329208214f4f3a7635921e4b9d5632a5517b57  4h44.1.D    20.000    0.311  0.090   2.700 X-ray    0.005 HHblits  
 38184560c7c63f2218cbbe99de19d522f5e825be  4ogq.1.L    20.000    0.311  0.090   2.501 X-ray    0.002 HHblits  
