# Supplementary material for: Metabolic capacity is maintained despite shifts in microbial diversity in estuary sediments
Source: ISME Commun. 2025 Oct 11;5(1):ycaf182. doi: 10.1093/ismeco/ycaf182 (PMC12687941; doi:10.1093/ismeco/ycaf182)
Supplement: Supplementary_Data_1_ycaf182 [file supplementary_data_1_ycaf182.zip › SWISS-MODEL/4_1_Jan_SF_Bin61_scaffold_2525_c13704_1/templates.txt]

/----------------------------------------------------------------------------------------------------------\
|Template Search Results                                                                                   |
\----------------------------------------------------------------------------------------------------------/

      Project : 0gCmgQ
        Title : 4_1_Jan_SF_Bin61_scaffold_2525_c1:3-704_1
      Created : today at 18:31
      Expires : April 12, 2023 at 18:31


/--------------------------------------------------------------------------------------------------------\
| Found Templates                                                                                        |
\--------------------------------------------------------------------------------------------------------/

                    ID                        Name    Seq ID  Seq Sim   Cov   Resolu  Method   GMQE  Found By 
--------------------------------------------------------------------------------------------------------------
 ad32e43bec31cc1b5dd400c12b1fbad5ae3c32b7  7b04.1.B    40.513    0.409  0.837   2.970 X-ray    0.583 HHblits  
 43df1cc72fe928844c88d4343eaac38651a0ce0d  7b04.2.B    40.513    0.409  0.837   2.970 X-ray    0.553 HHblits  
 9ef259f6517ac02a954aeda2d99aa11694bdb45d  7b04.1.B    46.448    0.445  0.785   2.970 X-ray    0.600 BLAST    
 e065b0f235e82dd976899a5b1d20264dc3320bc6  7b04.2.B    46.448    0.445  0.785   2.970 X-ray    0.597 BLAST    
 6416e41667b8a706ab39ac3461738db4ec3dc689  3ir5.1.A    26.020    0.330  0.841   2.300 X-ray    0.498 HHblits  
 6614486c61c2a2be4ba273f138958c4eefa7eee3  3ir6.1.A    25.641    0.325  0.837   2.800 X-ray    0.459 HHblits  
 62d84b830fe86faa9b896decba70813c52645260  1q16.1.A    25.641    0.325  0.837   1.900 X-ray    0.503 HHblits  
 4aa847b001cf6b2530f1ef9656d342d72e4b4f9d  3ir7.1.A    25.641    0.323  0.837   2.500 X-ray    0.480 HHblits  
 b9bcd51892d507b8594f89ef6d1d06216a3a8d47  1r27.4.A    25.389    0.323  0.828   2.000 X-ray    0.475 HHblits  
 25cbcace4af11c59c76c4916f5ffc4aa20931afd  3egw.1.A    27.684    0.335  0.760   1.900 X-ray    0.490 HHblits  
 6f7ef6f9f41364c90b02ad1178546f5640726575  3ir5.1.A    31.138    0.356  0.717   2.300 X-ray    0.436 BLAST    
 7163b33874948dbb15120b56f6387bfdb08e2214  3ir6.1.A    30.539    0.352  0.717   2.800 X-ray    0.428 BLAST    
 c03fb1d84c7f7038b40591f598fa383e2a661d32  1r27.4.A    30.539    0.352  0.717   2.000 X-ray    0.428 BLAST    
 130819257008bd76d99b3b18b7c21055b613d87b  1q16.1.A    30.539    0.352  0.717   1.900 X-ray    0.433 BLAST    
 277d7bc170875f02a3d2cb8c3fa82530e55214cf  3egw.1.A    30.539    0.352  0.717   1.900 X-ray    0.432 BLAST    
 fc58f74655c11871801b2c30b0f1a429cb791b4c  3ir7.1.A    30.539    0.351  0.717   2.500 X-ray    0.440 BLAST    
 3aba4c44014af87842eca0799e42f34c3decd67e  2ivf.1.A    26.946    0.319  0.717   1.880 X-ray    0.338 HHblits  
 c38d66b3bfe903aa0e87b4ab88578e6d285c44c1  2ivf.1.A    31.469    0.367  0.614   1.880 X-ray    0.342 BLAST    
 c8061734d85d862273c7215f76bbaa2935132487  1kqf.1.A    28.169    0.318  0.609   1.600 X-ray    0.293 HHblits  
 47888f07ecda9806e0fa80dd46866b178a2c5985  1e60.1.A    24.113    0.322  0.605   2.000 X-ray    0.270 HHblits  
 3cc84c0d04417f575d7bb46a480f6bcb853f2f1f  4dmr.1.A    24.113    0.319  0.605   1.900 X-ray    0.272 HHblits  
 750442e8016b0f0bc74757c910722ddd88d83277  1e5v.2.A    22.143    0.314  0.601   2.400 X-ray    0.269 HHblits  
 53030ab31784b481a012db08535012f4e191ef0f  1e18.1.A    23.022    0.314  0.597   2.000 X-ray    0.271 HHblits  
 30919d058ac8e796f0f8facc824499e0026713dc  6sdv.1.A    20.567    0.295  0.605   1.900 X-ray    0.266 HHblits  
 547aad98883c18e38068a286f870f837d58d5775  6sdr.1.A    20.567    0.294  0.605   2.100 X-ray    0.265 HHblits  
 4228646c873164fe5b528cf81c0e7a1a9629dcd2  5e7o.1.A    28.800    0.335  0.536   2.400 X-ray    0.373 HHblits  
 e179d6d0a098473b4b96cac24abfbe91fe096e64  4ydd.1.A    28.800    0.335  0.536   1.860 X-ray    0.363 HHblits  
 fb5d200352f8e406e174ed0dc5c32ca223c0764b  6f0k.1.B    20.896    0.275  0.575   NA    EM       0.256 HHblits  
 d62536f339be5b6d388aeca13501828bf9573438  4v4c.1.A    26.271    0.327  0.506   2.350 X-ray    0.285 HHblits  
 d984324a297f2cf9303fcd6485d736479c9d2c03  7l5i.1.A    31.373    0.358  0.438   1.733 X-ray    0.264 HHblits  
 991f849c506424f5949d9867dd55df720309905d  7l5s.1.A    31.373    0.358  0.438   2.089 X-ray    0.266 HHblits  
 ac581b464f17b87f09cc17a56bc23159b27f8214  1dms.1.A    28.155    0.344  0.442   1.880 X-ray    0.243 HHblits  
 7c458b5075028c89656e43afc52d754b32cb5805  1tmo.1.A    23.077    0.335  0.446   2.500 X-ray    0.247 HHblits  
 82983ac78ba5a79af7f843a96d8fb2ed2ea0b19a  1eu1.1.A    26.214    0.337  0.442   1.300 X-ray    0.238 HHblits  
 fc68f8a7f0598ef36066003714d2a6c058d0679c  7e5z.1.A    18.182    0.276  0.472   NA    EM       0.200 HHblits  
 4a64f77421d85c57797bc81a7dcde4c3f7a9ab94  4aay.1.A    12.613    0.264  0.476   2.700 X-ray    0.229 HHblits  
 b53471ddec3988b849524a1ead6e90028fd16ad8  7vw6.1.A    18.349    0.278  0.468   NA    EM       0.264 HHblits  
 6b868720a2123abb4a6329777d72c5a2b8602490  8bqg.1.A    19.811    0.294  0.455   1.946 X-ray    0.269 HHblits  
 654f1afa2e29ad608e95d27065aacab78df198d3  6cz7.1.A    19.417    0.303  0.442   1.620 X-ray    0.243 HHblits  
 2f74d406e9cef6c08cc851ad0e432bcc3b6185b4  1ogy.1.A    20.388    0.298  0.442   3.200 X-ray    0.238 HHblits  
 44b5cc57ee66a65b3cdfdaa051d0e87b85299a8c  7bkb.1.F    28.866    0.344  0.416   NA    EM       0.238 HHblits  
 3a48f67a4922b2a954cb283028cb6dd98333fa30  2vpz.1.A    23.000    0.319  0.429   2.400 X-ray    0.247 HHblits  
 553b399964c9248ffecb029f4003656dcf94d443  2vpx.1.D    23.000    0.319  0.429   3.100 X-ray    0.237 HHblits  
 5ae6d1deb54ae816a3fc7ed2f5b5cb49cdc1d609  2e7z.1.A    23.232    0.318  0.425   1.260 X-ray    0.232 HHblits  
 720d9e3aad642a255b0833e510a5f20b8ab310d0  3o5a.1.A    18.627    0.292  0.438   1.720 X-ray    0.239 HHblits  
 bef54a2a986f9fd68a4af0b97c6f29b593c4f356  6tg9.1.A    23.711    0.322  0.416   3.240 EM       0.228 HHblits  
 29a0403d84e6c4a7afa264f8adfa4be34cf025bf  2nya.1.A    15.686    0.283  0.438   2.500 X-ray    0.239 HHblits  
 89e22e041ea056a2ab1839dfb1d38e3edc0b42a5  7qv7.1.L    25.263    0.337  0.408   NA    EM       0.224 HHblits  
 7bfc83d4e88b14dc0d852bb8187900ec4b8f46bb  7qv7.1.O    25.263    0.337  0.408   NA    EM       0.226 HHblits  
 26062f03fd463846e409b4add26322df6c0cf936  1aa6.1.A    27.368    0.333  0.408   2.300 X-ray    0.230 HHblits  
 5159ba17bea156f9b15f9cea20d87abd2b39244f  1fdo.1.A    27.368    0.333  0.408   2.800 X-ray    0.231 HHblits  
 34eab7110924f8956084b7950003d137f158b5f8  2iv2.1.A    27.368    0.333  0.408   2.270 X-ray    0.231 HHblits  
 bd5089a8562309bcf16cd8418ec1ad1beb395840  7z0t.1.G    27.368    0.333  0.408   NA    EM       0.230 HHblits  
 ea4f18148e5eb7079e2864fc7e04eb4212623ff5  1h0h.1.A    20.408    0.296  0.421   1.800 X-ray    0.216 HHblits  
 b7adac41630a91aa5dd86ecbf07d4cc819262916  2v45.1.A    23.958    0.311  0.412   2.400 X-ray    0.231 HHblits  
 b466df73a65b38700e5b16251a15d6b47c9aa569  2v3v.1.A    23.958    0.310  0.412   1.990 X-ray    0.231 HHblits  
 6edfba4405a9ac0ba15b81ce98a4e260b2bd46ea  5nqd.1.A    14.141    0.279  0.425   2.200 X-ray    0.208 HHblits  
 263940666d9df601407fb95b19096ea55670b775  7t2r.1.A    21.505    0.320  0.399   NA    EM       0.197 HHblits  
 488a8365a2d9a2ce84fe5d5acb7f20bcbc2462ca  7t30.1.A    21.505    0.320  0.399   NA    EM       0.211 HHblits  
 3c7a265fff9795c471696c246f0dda58f065bf12  1g8j.1.A    14.433    0.285  0.416   2.030 X-ray    0.201 HHblits  
 8775f56abe3b64f128eb2fe9f736229bc8797c65  1g8k.1.A    14.433    0.284  0.416   1.640 X-ray    0.206 HHblits  
 c50dba194877b7c364a17299c76f65382391657f  7nz1.1.E    18.947    0.291  0.408   NA    EM       0.185 HHblits  
 5367e028ec7a926706d5af939c9148f52e2516e1  7p63.1.C    18.947    0.291  0.408   NA    EM       0.184 HHblits  
 ffb85cbe95782402630e2ef271bf28c93beee53e  7p61.1.C    19.149    0.291  0.403   NA    EM       0.180 HHblits  
 007540db6000ddac7cfbc60e203a4e615a508cfe  7zm7.1.I    17.021    0.278  0.403   NA    EM       0.203 HHblits  
 5a5427eba0e27c95a893334f105abdf8ee650d57  8e9g.1.G    24.176    0.303  0.391   NA    EM       0.214 HHblits  
 b8e98276b37278521788f2a12a8c62fecdafcd99  3m9s.1.C    17.778    0.306  0.386   4.500 X-ray    0.188 HHblits  
 c51ffef472fcd0caa08868e55e05fffa8f75d81f  2fug.2.C    17.778    0.306  0.386   3.300 X-ray    0.200 HHblits  
 8c8fe4ab133aa6f86c607a551d68d6bb0a680af2  6zjl.1.C    17.778    0.306  0.386   NA    EM       0.173 HHblits  
 2a4e125f59fe7d25a377539e56646bd74ae52757  6q8o.1.C    17.778    0.306  0.386   3.605 X-ray    0.186 HHblits  
 06224f9249e68818413188a472dd83a4e9d9df0d  6zjy.1.C    17.778    0.306  0.386   NA    EM       0.169 HHblits  
 e0e7cc13837487c829134b91cd178865fe6f4d2b  6zjn.1.C    17.778    0.306  0.386   NA    EM       0.182 HHblits  
 1ca9e30f8bd0211fc8c17b83ebea4783bf738f8a  6ziy.1.C    17.778    0.306  0.386   NA    EM       0.169 HHblits  
 25a2175e17454e44e89ffc002aec42c1e8915075  6yj4.1.G    21.111    0.306  0.386   NA    EM       0.214 HHblits  
 059ad0bec182333c45d0c771f948b67712ea6abc  6rfs.1.A    21.111    0.306  0.386   4.040 EM       0.218 HHblits  
 351ae2cb506636a2040328ba52ce224b1b2f5847  6rfq.1.A    21.111    0.306  0.386   3.300 EM       0.205 HHblits  
 7f5482a659c2322c9082433ea1c636affe93cb91  6gcs.1.A    21.111    0.306  0.386   4.320 EM       0.208 HHblits  
 7cea46b122c05390d92d13f9452c397d38e63d27  7tgh.58.A   16.484    0.289  0.391   NA    EM       0.196 HHblits  
 15aaf6a23218486b3dd432d105b497f442e586f1  7ar7.1.G    18.889    0.294  0.386   NA    EM       0.213 HHblits  
 809657d3365947a83deb3d9eea57ef1d57dedbfd  6lod.1.B    17.204    0.267  0.399   NA    EM       0.183 HHblits  
 5f26fcc75ff2ef6799b85e6ec314ab6d03160a86  6zr2.1.G    16.484    0.282  0.391   3.100 EM       0.204 HHblits  
 44d05a181208432a8d411e26dc00afbfd2a44729  6g72.1.G    16.484    0.282  0.391   NA    EM       0.198 HHblits  
 b0790376315df13253a047abdb051bf2ad1404b3  7ak6.1.G    16.484    0.282  0.391   NA    EM       0.194 HHblits  
 54efa4d2ef080687a96492262435d6d5c4bde572  8b9z.1.G    17.778    0.290  0.386   3.280 EM       0.214 HHblits  
 a940ddcfb9bf7eb8348100b0c6052dd9f321cfa9  8ba0.1.G    17.778    0.290  0.386   3.680 EM       0.204 HHblits  
 812ac1b3703fb256e523fbc9934da509e41c408c  5xtb.1.L    16.484    0.281  0.391   NA    EM       0.201 HHblits  
 a532419b77993033badf992e1697beefd7a25ca5  6qcf.1.C    15.385    0.281  0.391   NA    EM       0.197 HHblits  
 1fa324b5ac0742a97b5964bf96c3bb8678e927dc  6qc5.1.C    15.385    0.281  0.391   NA    EM       0.193 HHblits  
 42c60cde3c95bc57313abb53be80099b3ed95106  7dgr.10.A   15.385    0.281  0.391   NA    EM       0.166 HHblits  
 87150bed969100625e05b0c6dca710b9acf7d054  5o31.1.8    15.385    0.281  0.391   4.130 EM       0.186 HHblits  
 a26f8e6d0c81cb2b4e47b76ce98cec527234e575  6zk9.1.C    15.385    0.281  0.391   NA    EM       0.208 HHblits  
 92de7ec2919ab4d15c1561e25fe0e2763ea0c7ab  7zd6.1.4    15.385    0.281  0.391   NA    EM       0.209 HHblits  
 a03352ff95ada30e8b64204172ed501b27c1bb98  7ak5.1.G    16.667    0.285  0.386   NA    EM       0.202 HHblits  
 53d482d69fae025b6ee73b3f7a5de3d0ff33729e  7qsd.1.G    15.556    0.284  0.386   NA    EM       0.203 HHblits  
 c984e3b81455270047c8350c175b9a8097974932  7vxu.1.L    16.667    0.283  0.386   NA    EM       0.202 HHblits  
 4269dd2af6dcf467e7d0452674b407b4aa8e3308  7v2c.1.L    16.667    0.283  0.386   NA    EM       0.203 HHblits  
 cbb79d1e31d156c483886f71fe6cd8dcd74eceda  6x89.1.H    19.101    0.288  0.382   NA    EM       0.203 HHblits  
 66669448d0a862a95bc0180be71e9e5c37213567  8e73.55.A   19.101    0.288  0.382   NA    EM       0.210 HHblits  
 a37f3ff46c667a63787ef1688d765b11f893cbe4  7aqr.1.F    19.318    0.295  0.378   NA    EM       0.193 HHblits  
 67a67ebb4b9dd2fb64ba48bf1831a841a8f3e197  7a23.1.O    19.318    0.295  0.378   NA    EM       0.200 HHblits  
 82d60541dccc667600582c50521e2aca4d561da8  7ar8.1.G    19.318    0.295  0.378   NA    EM       0.195 HHblits  
 cb59f896d49acb4956de449bc3bd9aa92b2df134  5gpn.24.A   16.854    0.282  0.382   NA    EM       0.188 HHblits  
 3d2ccaff7db571f7415d716e618c4221a1b271f6  7arc.1.F    13.636    0.277  0.378   NA    EM       0.183 HHblits  
 fd85a16f31c3cfe78255e93131ccf8238ab1f3f3  6btm.1.B    13.636    0.270  0.378   3.400 EM       0.169 HHblits  
 347c135cdbf9910523c6682b4adb2f3ec492c6d9  5t5i.1.B    24.691    0.314  0.348   1.900 X-ray    0.145 HHblits  
 05617bd8ef46aa6567a3659ad20fa40d1e4ac52b  7bkb.1.L    17.857    0.286  0.361   NA    EM       0.139 HHblits  
 7b76bd30ffb26bb3ea324cb649c34dde94a8edcd  7q5y.1.A    12.987    0.264  0.330   2.700 X-ray    0.122 HHblits  
 f6d3dfedb42f4706371f216665777b9ba4d076a0  7l5i.1.A    45.614    0.450  0.245   1.733 X-ray    0.107 BLAST    
 0d8195373cd9be71c1eac8f9f655722fe9dd6fe6  7l5s.1.A    45.614    0.450  0.245   2.089 X-ray    0.106 BLAST    
 ea485f9d51923ebd6d14e5a7071f27f79c1c0393  6nr8.1.C    17.241    0.317  0.124   NA    EM       0.029 HHblits  
 2fcb57d57445f0f1712b2f7cf9cb8ad2da3f1944  6nr9.1.S    17.241    0.317  0.124   NA    EM       0.024 HHblits  
 eda96e8c85f5c41d24a92b859b170f0281df829c  6nrb.1.S    17.241    0.317  0.124   NA    EM       0.028 HHblits  
 e4ff8743cc250210f07591a8485b237639137429  6nrc.1.C    17.241    0.317  0.124   NA    EM       0.029 HHblits  
 dee3b728351ffaf2b7f7571d6ffb24749fd7503c  6nrd.1.S    17.241    0.317  0.124   NA    EM       0.025 HHblits  
 4a3d550a2bce2e32a3308e83f951d08e15c322bc  2zdi.1.C    24.138    0.313  0.124   3.000 X-ray    0.028 HHblits  
 8e1c14c3f2e5035711cac53c1f094a65772da2a4  6nr8.1.E     6.667    0.280  0.129   NA    EM       0.031 HHblits  
 f5e8abfc675a2a78b967eb2a04425a0527f842fd  6nr9.1.U     6.667    0.280  0.129   NA    EM       0.033 HHblits  
 9ec9f4dd8ff88e023c0f6c49d036b062e12ee2b6  6nrb.1.U     6.667    0.280  0.129   NA    EM       0.025 HHblits  
 6878f9633f6262eb03d71682515e70cc4c1e41f7  6nrc.1.E     6.667    0.280  0.129   NA    EM       0.032 HHblits  
 a3f9d397df576cede8541af614acc560aa7874bc  6nrd.1.U     6.667    0.280  0.129   NA    EM       0.035 HHblits  
 69e6f8aab1b6a7e519b37641eeb8cc9f49178830  6vy1.1.A    10.000    0.260  0.129   NA    EM       0.030 HHblits  
 2a5fe2ffc02fd14f5a1030ad317cdb824b337b38  6vy1.1.G    10.000    0.260  0.129   NA    EM       0.028 HHblits  
 c2edbe0aaa9aedbeb484b39f884aa27536f937ac  6vy1.1.M    10.000    0.260  0.129   NA    EM       0.026 HHblits  
 2a1810eb598131169bbabdd99e7882a7973adf9b  1fxk.1.C    13.793    0.285  0.124   2.300 X-ray    0.028 HHblits  
 46457750c4de96c8e31ae16a95dc0027a4ff472a  7wu7.1.E     6.897    0.280  0.124   NA    EM       0.027 HHblits  
 ce2a95c237670e3e34d61f3be93cefbbb83ef187  3lw5.1.H    38.095    0.362  0.090   3.300 X-ray    0.000 HHblits  
 f6f1df6eb52b553cf75656793247d12281b1af85  2o01.1.H    38.095    0.359  0.090   3.400 X-ray    0.000 HHblits  
 e5434d1c8890afbfbf011638721e5e9ccb5133a7  2pq4.1.B    23.810    0.317  0.090   NA    NMR      0.009 HHblits  
 7b5e67753eb4a7826a86831bf6326b253f9ad037  1q90.1.E    26.316    0.354  0.082   3.100 X-ray    0.011 HHblits  
 02f31b8da98d120219bd822cbff8c437cdba6d60  6rqf.1.D    14.286    0.273  0.090   NA    EM       0.016 HHblits  
 fda2757782375c7a8198a0037e6cc3dc6f7e67ad  6rqf.1.L    14.286    0.273  0.090   NA    EM       0.013 HHblits  
 57cc9568ac105790e6152f35a8d51e7a3c83aab7  7qrm.1.D    14.286    0.273  0.090   NA    EM       0.004 HHblits  
 53ead5c712e6223b0d6842984dfff70e16fe3bb9  6adq.1.L    33.333    0.393  0.077   NA    EM       0.009 HHblits  
 fe48f737c38c2a855aacd8299fe1e8eac1198629  2fyn.1.C    25.000    0.293  0.086   3.200 X-ray    0.005 HHblits  
 448a25a88099ad0e9f2df1a82120f151a34b83c5  2fyn.2.C    25.000    0.293  0.086   3.200 X-ray    0.005 HHblits  
 7658e245830d5f9b14dfb4db4e420f96163feb34  2qjy.3.F    25.000    0.293  0.086   2.400 X-ray    0.005 HHblits  
 b4d79a4ba72ed367c9590204813250b85ce9fc9b  6nin.1.C    25.000    0.293  0.086   3.600 X-ray    0.008 HHblits  
 c2b7c947e2796049b00cc7f3ccd7a6861991f945  7o37.1.E     9.524    0.248  0.090   NA    EM       0.008 HHblits  
 98b1c8435ae4c23a2a892bcc030633eca5148a9a  7o37.1.O     9.524    0.248  0.090   NA    EM       0.008 HHblits  
 7e2c1dcb4b120450707864a060a6330411d936de  7o3c.1.E     9.524    0.248  0.090   NA    EM       0.009 HHblits  
 2f9bcde598bd5e48f0e601fcb221d0430910a8df  7o3c.1.O     9.524    0.248  0.090   NA    EM       0.008 HHblits  
 71c86b99c009af94a1bc89f95f97fa6a27085fc3  7o3h.1.E     9.524    0.248  0.090   NA    EM       0.008 HHblits  
 7cf5e56dccb0cf4381776604d00ed825d6ea72f6  7o3h.1.O     9.524    0.248  0.090   NA    EM       0.008 HHblits  
 a8f32357e8dc5b77430f6eb0379e45b1da969ccd  6s6y.1.B    20.000    0.267  0.086   3.100 X-ray    0.000 HHblits  
 b8485a878e5e4dca99b109977e9559e79868f68c  5kli.1.C    26.316    0.295  0.082   2.996 X-ray    0.004 HHblits  
 25a64d37f552929648252f5de0069c0fa430997c  5kkz.1.C    26.316    0.295  0.082   2.970 X-ray    0.005 HHblits  
 f4012f50595791eb31100f08f5a13b1be092ce26  7tce.2.F    26.316    0.295  0.082   3.850 X-ray    0.001 HHblits  
 dab28bbb6ca69600901da9e22bd711eb5d052b7a  7tlj.1.C    26.316    0.295  0.082   NA    EM       0.005 HHblits  
 0ab01f0731901b2ae89f62554189972031be7f5b  8asi.1.E    26.316    0.295  0.082   NA    EM       0.007 HHblits  
 d628f2aa4cc65f9902b42e5c3fa0bd4961d8c08c  8asj.1.E    26.316    0.295  0.082   NA    EM       0.007 HHblits  
 18768ba0bad1a21e39076f625b98da2e2205a731  8asi.1.A    26.316    0.295  0.082   NA    EM       0.006 HHblits  
 63040ab752f64c933f6db3335e54090351ff68e7  7e1v.1.P    29.412    0.376  0.073   2.680 EM       0.007 HHblits  
 c6fd27be905fa18ab7530f814ee31d6c47349eff  7rh5.1.V    29.412    0.376  0.073   NA    EM       0.006 HHblits  
 4cbbfb8972fdb0f18b02cede65c4f4aa36201702  6hwh.1.A    29.412    0.376  0.073   NA    EM       0.011 HHblits  
 06a3264ada3270390df680d9eea8aea024f408eb  8bpx.51.A   21.053    0.270  0.082   NA    EM       0.005 HHblits  
 7f9c48dc50cc2a48ba07f4632550643dbaf4dc4f  8bel.1.I    21.053    0.270  0.082   NA    EM       0.005 HHblits  
 736af25b81a5230295a689fec48650681c9bb49e  8bel.1.B    21.053    0.270  0.082   NA    EM       0.005 HHblits  
 47b5b52fcab72ab15ac7faae17518a4ea5a243b5  3bcc.1.E    15.789    0.256  0.082   3.700 X-ray    0.007 HHblits  
 fef67510f5f507e36878048ba478688b5117ce28  1bcc.1.O    15.789    0.256  0.082   3.160 X-ray    0.002 HHblits  
 ec3fc3935c828261841273f637d4882311a50f5f  2ybb.1.b    10.526    0.249  0.082  19.000 EM       0.003 HHblits  
 4a775013bf967f265bcec3352928298172fcc815  1be3.1.E    10.526    0.249  0.082   3.000 X-ray    0.003 HHblits  
 5a6d09739714de76b9177115b584822e10d59074  1bgy.1.P    10.526    0.249  0.082   3.000 X-ray    0.004 HHblits  
 3c2cd447dfa3feff239426fbdc7166f249ee7ff1  1l0n.1.E    10.526    0.249  0.082   2.600 X-ray    0.003 HHblits  
 dad4c0080fdf7974c1f9e0c8827c831186d27d59  1l0l.1.E    10.526    0.249  0.082   2.350 X-ray    0.003 HHblits  
 5f88d7d3e2dd87baf7139ce47bfddd4330bc5fc3  1ntk.1.E    10.526    0.249  0.082   2.600 X-ray    0.005 HHblits  
 8a9945240de0ab2736766b5bc430afa7c36efd76  1sqb.1.E    10.526    0.249  0.082   2.690 X-ray    0.003 HHblits  
 d22d542e024469cb7f8d30923dd00ac855f56d0b  2fyu.1.E    10.526    0.249  0.082   2.260 X-ray    0.003 HHblits  
 15f33ff74c8753e64a79594f360483bc5e3bcbcb  1ntm.1.E    10.526    0.249  0.082   2.400 X-ray    0.003 HHblits  
 edc7eae17fe65f33efcf8be9575bc526e980db76  5klv.1.P    10.526    0.249  0.082   2.652 X-ray    0.004 HHblits  
 8f2c5ad7f2309f90af7671e7c77836e704ee7358  5okd.1.E    10.526    0.249  0.082   3.100 X-ray    0.003 HHblits  
 b6eb5a1d5a1b0893df11f2ee8157f3e1911540e7  6nhg.1.E    10.526    0.249  0.082   2.800 X-ray    0.005 HHblits  
 c28f758fa3e215d9d77e4dea046d1d2a09f0c706  1sqp.1.P    10.526    0.249  0.082   2.700 X-ray    0.003 HHblits  
 cade921e8cc769730334e214e73c93d9ab5ae07d  1sqq.1.P    10.526    0.249  0.082   3.000 X-ray    0.003 HHblits  
 fa272bacafca01959211a4c5371856b1873b6f58  1sqv.1.E    10.526    0.249  0.082   2.850 X-ray    0.003 HHblits  
 2e05c2028246d72b32a277ca3288f1bc9e72f490  7dgs.60.A   10.526    0.249  0.082   NA    EM       0.000 HHblits  
 b9a4e6da5417291df9bc1deb2d54de400de0abf3  7dgs.50.A   10.526    0.249  0.082   NA    EM       0.001 HHblits  
 031dbb775d7a078e08255af22114af01358d2ce2  7dgr.60.A   10.526    0.249  0.082   NA    EM       0.001 HHblits  
 bf8e43a75347b449b3f69b03a7381ff00b16ec64  7tz6.1.P    10.526    0.249  0.082   NA    EM       0.005 HHblits  
 5c68243b920512a0d05fb5af3c306ead721ab199  7tz6.1.E    10.526    0.249  0.082   NA    EM       0.003 HHblits  
 3e2bdbf1a42445c0db0adab1041aac84c5f4aa11  5j8k.55.A   10.526    0.246  0.082   NA    EM       0.003 HHblits  
 587ae62c394b374342e069cd0586204e5519d646  6q9e.1.E    10.526    0.246  0.082   NA    EM       0.005 HHblits  
 a17cd318b0603737e8d41d7477cba6e33857f946  6q9e.1.O    10.526    0.246  0.082   NA    EM       0.006 HHblits  
 d02714e9ab348ee5b99d05f1582e8fcde8d42a73  6qc2.43.A   10.526    0.246  0.082   NA    EM       0.003 HHblits  
 dce1bccc4417aa9757dc8d1720e2adfea432d9db  6qc2.33.A   10.526    0.246  0.082   NA    EM       0.002 HHblits  
 495f25cc9c77a0f4c8621860b295d3a0b91b884c  6qbx.15.A   10.526    0.246  0.082   NA    EM       0.003 HHblits  
 0dd5ea5541f1febd81a9856076b93c7a4838e358  6qbx.5.A    10.526    0.246  0.082   NA    EM       0.004 HHblits  
 7b5841c67dac6cd0060605ce0e4374d7ec4feb5b  6qc4.5.A    10.526    0.246  0.082   NA    EM       0.005 HHblits  
 5a7963a4c63c1420dde35944f136a8a8ae5f3708  6qc4.15.A   10.526    0.246  0.082   NA    EM       0.003 HHblits  
 b8461facd4684f09d1239f21ae613c881dce171d  6qc3.15.A   10.526    0.246  0.082   NA    EM       0.005 HHblits  
 1625cf882f34246d6705a39737c49b2279a4a551  6qc3.5.A    10.526    0.246  0.082   NA    EM       0.006 HHblits  
 1ee2e1b2f30d985e71c03903ddf4cf0451fb6f7f  5xte.1.C     5.263    0.239  0.082   NA    EM       0.000 HHblits  
 c551a5f838d28bcfe85b1af8e12ac8d2fb378221  1zrt.1.F    29.412    0.318  0.073   3.510 X-ray    0.000 HHblits  
 fab59b381dda301985eaffb58a2342ed77c2bf69  1zrt.1.C    29.412    0.318  0.073   3.510 X-ray    0.000 HHblits  
 27e64c0f714d79a6581b641a9bb7c0790d92eec0  7q21.1.G    23.529    0.314  0.073   3.000 EM       0.009 HHblits  
 e138bc5fb9c18388398dbbeb5c4974d991cbeab3  7qhm.1.A    23.529    0.314  0.073   NA    EM       0.006 HHblits  
 b80e131db60ec09ef9b900139e14e43e8721ad7e  7qho.1.A    23.529    0.314  0.073   NA    EM       0.008 HHblits  
 70707ee0722b4e9995bde71ef7f400b4a52ee445  7qhm.1.N    23.529    0.314  0.073   NA    EM       0.006 HHblits  
 f79d634505fc21339ccf40e3917d83b849cbfefe  2qjk.1.C    29.412    0.306  0.073   3.100 X-ray    0.005 HHblits  
 d97753e29aebc28a4d3a0095fac03c2cd8445938  2qjp.1.C    29.412    0.306  0.073   2.600 X-ray    0.005 HHblits  
 0caa873adf33677a6250b94bf96596f106ed5b07  1vf5.1.D    17.647    0.282  0.073   3.000 X-ray    0.000 HHblits  
 13b90f5a9bc587ba28cdf48a98e0f44aa9b22d53  1vf5.1.L    17.647    0.282  0.073   3.000 X-ray    0.000 HHblits  
 8ef5018deb0fbac8cbd03402d03ff461bbbba3f4  2d2c.1.D    17.647    0.282  0.073   3.800 X-ray    0.000 HHblits  
 21af1a69807ff12dee70eb10264e2015e913c4aa  2d2c.1.L    17.647    0.282  0.073   3.800 X-ray    0.000 HHblits  
 253441f55ca842b1a4bd870e506b0dd721964711  7zxy.1.D    17.647    0.282  0.073   NA    EM       0.000 HHblits  
 163a3f9de83a7de5dc6ae6f10d2125f028803149  7zxy.1.L    17.647    0.282  0.073   NA    EM       0.000 HHblits  
 e6adc957aca99fe27278351b7b7316454114d8b5  2e75.1.D    17.647    0.282  0.073   3.550 X-ray    0.000 HHblits  
 ba9a47705048eb7eff78022e5b89bd6f3b59dd9f  2e76.1.D    17.647    0.282  0.073   3.410 X-ray    0.002 HHblits  
 faf0760e115d3b648bed5b25942ade53ff37a5ee  4pv1.1.L    17.647    0.282  0.073   3.000 X-ray    0.000 HHblits  
 d5e2e111a9da5204bf584c96214177150ed0743b  7rjb.1.I    11.111    0.237  0.077   NA    EM       0.004 HHblits  
 815a1277e05a72da15b016a24818e11664dee761  7rja.1.H    11.111    0.237  0.077   NA    EM       0.007 HHblits  
 56b9eb0196ee4e7f52768e32db9b93daa2215064  7jrg.1.E    23.529    0.278  0.073   NA    EM       0.001 HHblits  
 0bb15ca11ff5c747886a77191c9629a24711a487  5gpn.17.A   11.765    0.259  0.073   NA    EM       0.000 HHblits  
 ac71182eedf0ae60ca93c15394639f445726a0b9  5gpn.5.A    11.765    0.259  0.073   NA    EM       0.000 HHblits  
 421ee2ef688c0acec72b00722b57170b10f7ccb2  4d6t.1.E    11.765    0.259  0.073   3.570 X-ray    0.000 HHblits  
 17401b181923e9761c4d17910b21562d66bf9872  5nmi.1.E    11.765    0.259  0.073   3.500 X-ray    0.000 HHblits  
 5d727b8098ef894526184673f6d4ffc454347350  6fo6.1.J    11.765    0.259  0.073   NA    EM       0.000 HHblits  
 35407da72a81d1cea3879a11c22e5c4fb3420edb  6fo0.1.E    11.765    0.259  0.073   NA    EM       0.000 HHblits  
 d1e87ab61c4e3d2ae64d7300623120348a6e6534  3h1h.1.O    11.765    0.255  0.073   3.160 X-ray    0.000 HHblits  
 cedcff0c95003a2f1685176b950b1b75e1655b24  3h1i.1.E    11.765    0.255  0.073   3.530 X-ray    0.000 HHblits  
 8970ee8b3d3a38435970eed8ffa9b1e613608829  3h1h.1.E    11.765    0.255  0.073   3.160 X-ray    0.000 HHblits  
 4ad3dc0498f9c0578d15a23ddc17a4112471965c  3cwb.1.E    11.765    0.255  0.073   3.510 X-ray    0.000 HHblits  
 a4228a0e20af721ae1d679d9d927b5bd820a8f03  3l75.1.O    11.765    0.255  0.073   2.790 X-ray    0.000 HHblits  
 0f1c79b4520d89022cf26ec896366ede799a2b38  3l75.1.E    11.765    0.255  0.073   2.790 X-ray    0.000 HHblits  
 9972e6d80a85045bc85fd5bd49b9854c2ddcb794  4u3f.1.E    11.765    0.255  0.073   3.231 X-ray    0.000 HHblits  
 8676dc6776ade733c6ce7fa66710581e39ee6484  1kb9.1.E     5.556    0.207  0.077   2.300 X-ray    0.004 HHblits  
 81935811aafdd89fde16a562ac36ba503f8d175f  6hu9.1.E     5.556    0.207  0.077   NA    EM       0.004 HHblits  
 60a1c31c12f2072b0aa7583ef89feee218c63f02  6t0b.1.O     5.556    0.207  0.077   NA    EM       0.004 HHblits  
 900777859d7a69e88c39492206f37e96a8ebd696  6t0b.1.E     5.556    0.207  0.077   NA    EM       0.003 HHblits  
 6fcd52df1474dd48b4c33b66385d1f65f68b4312  6t15.1.E     5.556    0.207  0.077   NA    EM       0.003 HHblits  
 f0ecdaecff642d8fba366a82cca565c09974364b  6t15.1.O     5.556    0.207  0.077   NA    EM       0.004 HHblits  
 5f656a2a5ff8e9e9c3d41d1456f3cd398b5ce20c  6ymx.1.Z     5.556    0.207  0.077   NA    EM       0.000 HHblits  
 173f246b4dc98732c24cf9b229f8b20e0eae8aa9  6ymx.1.Q     5.556    0.207  0.077   NA    EM       0.010 HHblits  
 f9b0875add085d5c8c55e0a014267eb24c03b418  5gup.54.A   11.765    0.251  0.073   NA    EM       0.000 HHblits  
 d800c5a8d58e7240e3631529c4b666cf331b4426  5gup.56.A   11.765    0.251  0.073   NA    EM       0.000 HHblits  
 d8748cf588dcb7482e25596b69b5f1c0c4b3c7bd  7r0w.1.L    18.750    0.283  0.069   NA    EM       0.000 HHblits  
 8d6eea625c45842131f08da14bf4d469456f69d2  7r0w.1.Q    18.750    0.283  0.069   NA    EM       0.000 HHblits  
 fe3139a32d709d1fab464d4d068eb6de2ff213db  6giq.1.E     5.882    0.220  0.073   NA    EM       0.004 HHblits  
 653b3b14db1b6f20caa8efde9c74ee65a23ec9dd  4h44.1.D    20.000    0.311  0.064   2.700 X-ray    0.000 HHblits  
 5755f661e7c6f8a72e07097c463ffa45086671ff  4ogq.1.L    20.000    0.311  0.064   2.501 X-ray    0.000 HHblits  
