# Supplementary material for: Metabolic capacity is maintained despite shifts in microbial diversity in estuary sediments
Source: ISME Commun. 2025 Oct 11;5(1):ycaf182. doi: 10.1093/ismeco/ycaf182 (PMC12687941; doi:10.1093/ismeco/ycaf182)
Supplement: Supplementary_Data_1_ycaf182 [file supplementary_data_1_ycaf182.zip › SWISS-MODEL/21_Jan_SF_Bin67_scaffold_32672_c132330_1/templates.txt]

/----------------------------------------------------------------------------------------------------------\
|Template Search Results                                                                                   |
\----------------------------------------------------------------------------------------------------------/

      Project : WDxn8Z
        Title : 21_Jan_SF_Bin67_scaffold_32672_c1:3-2330_1
      Created : today at 18:30
      Expires : April 12, 2023 at 18:30


/--------------------------------------------------------------------------------------------------------\
| Found Templates                                                                                        |
\--------------------------------------------------------------------------------------------------------/

                    ID                        Name    Seq ID  Seq Sim   Cov   Resolu  Method   GMQE  Found By 
--------------------------------------------------------------------------------------------------------------
 ec0d4ced690661a4f9d221cc3ed67b036978c70c  7b04.1.B    53.567    0.459  0.996   2.970 X-ray    0.885 HHblits  
 6f2f76676c88b43888f240140e59b34fbb01eba5  7b04.2.B    53.567    0.459  0.996   2.970 X-ray    0.862 HHblits  
 f0b2fce0646a5508633f62666af588cc55ae39b2  7b04.1.B    54.036    0.462  0.992   2.970 X-ray    0.884 BLAST    
 f85e222ddc9834391f353ab8ac733b1ea38d2f25  7b04.2.B    54.036    0.462  0.992   2.970 X-ray    0.860 BLAST    
 db63b9d1e826b49271c3fd87b0249f55e0c1629f  1r27.4.A    22.742    0.314  0.801   2.000 X-ray    0.386 HHblits  
 2de9c8d3cba43ebc7d20333653f6ccd6640af9c3  1q16.1.A    22.742    0.314  0.801   1.900 X-ray    0.390 HHblits  
 c299ee63a09e5a9d66323875b65a80446561244c  3ir7.1.A    22.742    0.313  0.801   2.500 X-ray    0.401 HHblits  
 36d7d96eb494ee6cf5255bf90308c68a9b6a4deb  3ir5.1.A    22.581    0.313  0.801   2.300 X-ray    0.388 HHblits  
 3247a2afe5a8aeedc2bcb17b064819960eb5bc08  3egw.1.A    22.853    0.315  0.797   1.900 X-ray    0.400 HHblits  
 52ba133b484f8c75ed0dd1a20ba7af6280fd8329  3ir6.1.A    23.052    0.315  0.796   2.800 X-ray    0.392 HHblits  
 0cd338554e98fdc6b5a835ae5e753fad9314a514  2ivf.1.A    23.038    0.313  0.757   1.880 X-ray    0.418 HHblits  
 7caa0c8b9b6eb0a4dde269f0ba908d1ea6c24ee8  5e7o.1.A    23.103    0.317  0.749   2.400 X-ray    0.437 HHblits  
 aeced77db87e4a893adc54d14c7a98fe7525a91c  4ydd.1.A    23.143    0.318  0.748   1.860 X-ray    0.444 HHblits  
 b6d1370f2c3c43120b6c699f25ab8a3c5ede93d2  4ydd.1.A    29.651    0.346  0.667   1.860 X-ray    0.314 BLAST    
 6035ce4803b268dfc033b1254f488c03296fd508  5e7o.1.A    29.651    0.346  0.667   2.400 X-ray    0.314 BLAST    
 c041a61753950147f95fcb7694091f0177eb2604  4v4c.1.A    16.348    0.285  0.609   2.350 X-ray    0.305 HHblits  
 ae6b5938bc73db332ca19b0df124cb3d22e19562  1tmo.1.A    17.372    0.293  0.580   2.500 X-ray    0.294 HHblits  
 86608d5106001c976a03e4beb788844faa3a8438  2ivf.1.A    32.763    0.363  0.528   1.880 X-ray    0.200 BLAST    
 85cb6cb8d91b9cd4da5738bf55fbc559cdd6581b  4dmr.1.A    21.798    0.296  0.575   1.900 X-ray    0.294 HHblits  
 95cc8b62ba1a0a35bb52c3066cf91c3e90346a74  1dms.1.A    21.847    0.297  0.574   1.880 X-ray    0.301 HHblits  
 937f607c358fb587a5412664e319a986576769d7  7l5i.1.A    19.865    0.298  0.572   1.733 X-ray    0.291 HHblits  
 d5ab434300903c7e8b40b89d3e34fd87b1040a90  7l5s.1.A    19.865    0.298  0.572   2.089 X-ray    0.294 HHblits  
 1071d63645dfbe697ff937ac0dd3752700b69b4b  1e18.1.A    22.122    0.297  0.572   2.000 X-ray    0.295 HHblits  
 f4377f000126fabde887c1d68ad41245e5bc45fd  1e60.1.A    21.946    0.298  0.571   2.000 X-ray    0.297 HHblits  
 084c4f3f23f130df55270ba2943e49dcc8eb79d8  1eu1.1.A    21.136    0.301  0.568   1.300 X-ray    0.300 HHblits  
 99ad3a8c82597bfd2c38bd9eefb7ca529d21b483  1e5v.2.A    21.946    0.298  0.571   2.400 X-ray    0.297 HHblits  
 51f146cc474778829d68bada5da8e6415d09a0c0  6cz7.1.A    16.222    0.275  0.581   1.620 X-ray    0.284 HHblits  
 0176ac49d15771c0f89a1e8058648b2f05bd170e  2e7z.1.A    18.223    0.291  0.567   1.260 X-ray    0.293 HHblits  
 79a5a99a4bcc5fc16acb65838b9ae795df3f2636  1ogy.1.A    19.400    0.291  0.559   3.200 X-ray    0.256 HHblits  
 f2aa0e7a0c32066529ad1cdaa4ac675fb351f565  7qv7.1.L    17.824    0.284  0.558   NA    EM       0.240 HHblits  
 0dfeb0333292d9caea5a73f69dadf5fc63e160da  7qv7.1.O    17.824    0.284  0.558   NA    EM       0.234 HHblits  
 4d682c58919a036384ccb4234dae782847bd778a  2vpz.1.A    21.513    0.293  0.547   2.400 X-ray    0.279 HHblits  
 b995987cedc10866a00caef55bdeb13193014650  2vpx.1.D    21.513    0.293  0.547   3.100 X-ray    0.283 HHblits  
 c192c4097bed02a3deb3acac548be9404da55f9b  2v45.1.A    15.130    0.269  0.547   2.400 X-ray    0.266 HHblits  
 e90bc3c621d426c1a8020a4306a792188365ea5b  1aa6.1.A    18.402    0.288  0.534   2.300 X-ray    0.275 HHblits  
 41be16bf3fb3c5078b45bc0ca168664b25b48f35  1fdo.1.A    18.402    0.288  0.534   2.800 X-ray    0.280 HHblits  
 add21aeeeeeea501076813460cb5cf49c30712c7  2iv2.1.A    18.402    0.288  0.534   2.270 X-ray    0.271 HHblits  
 c254ec64e45cf90ae506bc9137bb680b39b7031b  7z0t.1.G    18.402    0.288  0.534   NA    EM       0.276 HHblits  
 b0ff40db98a4f1c0d2d3ed67090718d997e5190c  5nqd.1.A    17.561    0.289  0.530   2.200 X-ray    0.259 HHblits  
 1723f93cd17fe37fe605616b2ed46635a6c299f7  4aay.1.A    16.990    0.283  0.532   2.700 X-ray    0.262 HHblits  
 399b4ed292180488f0539a9efa8b262eeb7e5370  6tg9.1.A    19.165    0.292  0.526   3.240 EM       0.267 HHblits  
 effc90dfce2dd9621cde966cf788c835c2a44a7d  7e5z.1.A    17.359    0.287  0.528   NA    EM       0.226 HHblits  
 5a8ce6b4c479400b7e5dbcb1599df8e6ac255428  7vw6.1.A    17.445    0.289  0.526   NA    EM       0.267 HHblits  
 829930e087bb34eb8a0f520669972b3d74eec80b  1g8k.1.A    14.423    0.270  0.537   1.640 X-ray    0.257 HHblits  
 cf5b6b41d082428acdc144c05f3dba021a3f3097  1g8j.1.A    14.663    0.270  0.537   2.030 X-ray    0.255 HHblits  
 0b2ad5c152286b30667e59da5946c56a67ea2154  2v3v.1.A    15.144    0.267  0.537   1.990 X-ray    0.263 HHblits  
 26c79f90b8b7c9e65d5856e819972a7c215537cc  7bkb.1.F    18.859    0.289  0.521   NA    EM       0.241 HHblits  
 30aba92f6c9d08b120d7a294fda44a9a465ec1ed  7nz1.1.E    14.058    0.254  0.487   NA    EM       0.212 HHblits  
 5d23b88193148442aef386423fef779996f08622  7p63.1.C    14.628    0.255  0.486   NA    EM       0.216 HHblits  
 86e11d8b0e310747b11a015710f23575cec12b3f  7p61.1.C    13.867    0.253  0.484   NA    EM       0.215 HHblits  
 0bca0da18c9541531e669d336164a549b2d6503d  1h0h.1.A    17.647    0.282  0.417   1.800 X-ray    0.198 HHblits  
 8da058d8bc15d7996ae400088707d6463b7c563d  1kqf.1.A    18.868    0.293  0.342   1.600 X-ray    0.164 HHblits  
 99f99f8fd9c219b19d8d7fdda4da4ec9b1b07b54  6sdr.1.A    19.084    0.299  0.339   2.100 X-ray    0.169 HHblits  
 fc4970c875cfed34067566abf1d560f3c720d80d  6sdv.1.A    18.561    0.292  0.341   1.900 X-ray    0.172 HHblits  
 f05da9953d2464d90432c3445e6099f658a6a43d  8bqg.1.A    18.251    0.293  0.340   1.946 X-ray    0.167 HHblits  
 30ac9e8521717f09b8b61da9b4eea2d627a79df3  2nya.1.A    17.269    0.290  0.322   2.500 X-ray    0.149 HHblits  
 b02c27b03f10a8ea8f57941d22189c9902d62c44  3o5a.1.A    18.952    0.292  0.320   1.720 X-ray    0.153 HHblits  
 50627093c85c96675549e18fd28726439a1a44bd  6f0k.1.B    18.699    0.283  0.318   NA    EM       0.151 HHblits  
 620de63fcac6376ee501cf77e0f39f0bfd00580e  7bkb.1.L    14.563    0.266  0.266   NA    EM       0.110 HHblits  
 2c8fecc3ee96f137442c7f62710b380c283e2931  5t5i.1.B    14.634    0.270  0.265   1.900 X-ray    0.112 HHblits  
 f9eed5c13ea9f2e02d467972a91ca8a61c29a43e  3m9s.1.C    16.580    0.266  0.249   4.500 X-ray    0.122 HHblits  
 8d196cfe3c0fa7ec44dfa90b82eed533baaf0676  2fug.2.C    16.580    0.266  0.249   3.300 X-ray    0.110 HHblits  
 f2541bf73382dd8ea3e7bd584394b9b7b380da48  6zjl.1.C    16.580    0.266  0.249   NA    EM       0.123 HHblits  
 b51a1ce6d738b3f6aaee93858e62aecaa89c9f90  6q8o.1.C    16.580    0.266  0.249   3.605 X-ray    0.124 HHblits  
 2436449c3a5aa817f5b01bb4668ef6ed0a940be5  6zjy.1.C    16.580    0.266  0.249   NA    EM       0.119 HHblits  
 30a6aceae7c44c761243a4eef15eade257b5000b  6zjn.1.C    16.580    0.266  0.249   NA    EM       0.122 HHblits  
 d11f6ea2977df622da2a9274556d3947989c304e  6ziy.1.C    16.580    0.266  0.249   NA    EM       0.123 HHblits  
 2239c1f1a3bb12735eea1d8516e407b18b9e92b3  7arc.1.F    16.757    0.279  0.239   NA    EM       0.098 HHblits  
 ace29a4dce81df34e533949e1b60ca9ebd64d7e0  6lod.1.B    12.234    0.260  0.243   NA    EM       0.106 HHblits  
 a70849f935e9e284bf64e7619725fe974a58c412  7t2r.1.A    14.054    0.264  0.239   NA    EM       0.104 HHblits  
 2172e0b77b376f4346f6b92f3cbf352778e61e47  7t30.1.A    14.054    0.264  0.239   NA    EM       0.105 HHblits  
 5bb43ca402ef07f13bd94dd75c35633b841437f2  7tgh.58.A   12.366    0.256  0.240   NA    EM       0.095 HHblits  
 fbb8a79e5ffe38a0331b04e072427029769284eb  5xtb.1.L    15.517    0.268  0.225   NA    EM       0.090 HHblits  
 ef1a88990b0bcb19473b6d318b1b2401da7647da  7qsd.1.G    16.763    0.272  0.224   NA    EM       0.091 HHblits  
 fc6ba85453e5ca76caf238fcb1b278ea5bf92adb  7dgr.10.A   16.185    0.271  0.224   NA    EM       0.087 HHblits  
 17e00f47c0b0e0af49f592a7235179d427711d5f  5o31.1.8    16.185    0.271  0.224   4.130 EM       0.085 HHblits  
 d510f7b88e7c009d29d9353b4f230e790067d540  6zr2.1.G    15.517    0.266  0.225   3.100 EM       0.092 HHblits  
 e8d4ea50290e3e52eb7ade5c8ce4e4969bbffada  6g72.1.G    15.517    0.266  0.225   NA    EM       0.092 HHblits  
 1ef7cc99f7a612f914895e918c51517c147e87be  7ak6.1.G    15.517    0.266  0.225   NA    EM       0.091 HHblits  
 65c35562a4fd83c2abef3d2be3d648433baa7de2  7vxu.1.L    16.185    0.270  0.224   NA    EM       0.089 HHblits  
 adcd1c8f637d75d79b6176e8cdccd54375b35301  7zd6.1.4    16.185    0.269  0.224   NA    EM       0.089 HHblits  
 543b5e9b9695e05a5c7cd287337e83813981fcb9  7v2c.1.L    16.185    0.269  0.224   NA    EM       0.092 HHblits  
 860228675e27c40bac0b95bb9d8f4d045f8b7634  7ak5.1.G    14.943    0.265  0.225   NA    EM       0.090 HHblits  
 520ddff2825e2df3d9587f74c9ab0db08a451475  5gpn.24.A   16.185    0.268  0.224   NA    EM       0.084 HHblits  
 66c93bd93e3ed4b87d304419a3b8857cbff080cf  6zk9.1.C    16.185    0.267  0.224   NA    EM       0.090 HHblits  
 8b9174b4d2dc74588e14a98d4def6786c4725565  6qcf.1.C    15.607    0.266  0.224   NA    EM       0.086 HHblits  
 c5cbee8a29bd6a0588d655b88845a4742259cfe8  6qc5.1.C    15.607    0.266  0.224   NA    EM       0.086 HHblits  
 ecb948058b000d90e8aeddd73dbf77c1d7df7456  6yj4.1.G    19.760    0.288  0.216   NA    EM       0.086 HHblits  
 11c281eded672e1d515daeec4d00d51f01a16e42  6rfs.1.A    19.760    0.288  0.216   4.040 EM       0.086 HHblits  
 e8a5b561106434a7e97e4a10c6c06dcf93fe2db6  6rfq.1.A    19.760    0.288  0.216   3.300 EM       0.086 HHblits  
 0d9ce0ebbd2adb324aa5b9a67aa4401b653f5dea  6gcs.1.A    19.760    0.288  0.216   4.320 EM       0.086 HHblits  
 a238407f53329d17ce1dfd92aa8a01476df4c06a  7ar7.1.G    15.882    0.273  0.220   NA    EM       0.089 HHblits  
 4fa1e9005e2f18cca03f12b3b1ac523d43722b18  7aqr.1.F    15.882    0.273  0.220   NA    EM       0.091 HHblits  
 a0a294c0525f12d2e63e8be0a08d324724b907f2  7a23.1.O    15.882    0.273  0.220   NA    EM       0.094 HHblits  
 77c1b74a8834fda45fb20d1632a9f8d6399cf6e5  7ar8.1.G    15.882    0.273  0.220   NA    EM       0.090 HHblits  
 695b1d922fbbf35b7627a1159be6a7e4b1ef0a18  6x89.1.H    15.976    0.272  0.218   NA    EM       0.087 HHblits  
 41db7542596ed3c2b6d4896506fe45416e66acf8  8e73.55.A   15.976    0.272  0.218   NA    EM       0.089 HHblits  
 71fb966f20b1bfdded11b1864fe177183a48a197  6btm.1.B    12.281    0.254  0.221   3.400 EM       0.091 HHblits  
 168f36c01f5857f9fa9522ab5d754b79d9e43ecb  7zm7.1.I    20.606    0.281  0.213   NA    EM       0.086 HHblits  
 5ef724b1a804f29a153621ac2e48818944d9377a  8b9z.1.G    15.569    0.271  0.216   3.280 EM       0.085 HHblits  
 6748fb4422d0a38820775640b5dfaedd2363e533  8ba0.1.G    15.569    0.271  0.216   3.680 EM       0.084 HHblits  
 dc1487004141d2f51a1af27227c3ccb2561c0ab4  8e9g.1.G    12.500    0.261  0.124   NA    EM       0.051 HHblits  
 e3b9552f6db9c653448c135a64f531563f0fcd91  7q5y.1.A    17.021    0.277  0.121   2.700 X-ray    0.040 HHblits  
 dc6c1a0de178bcfdd1331fd56a5f1a7bef2848a3  6lod.1.B    17.391    0.290  0.119   NA    EM       0.032 HHblits  
 7a6c044c09fb6c0976c6ae2c49fb2f95749038e9  6s6y.1.B     9.783    0.247  0.119   3.100 X-ray    0.037 HHblits  
 ab7596aa0cd2c07b80e3b7eeb4a49b6472426625  1h0h.1.A    20.000    0.306  0.110   1.800 X-ray    0.030 HHblits  
 952bb828cf31726baceb201e76d7825fac4eee01  3o5a.1.A    25.301    0.320  0.107   1.720 X-ray    0.030 HHblits  
 8b16b5a1f77e202001c2719719ba606574ad3963  7bkb.1.J    16.667    0.283  0.109   NA    EM       0.024 HHblits  
 27136c0ed33301bcb3fedc3c5753bfee1c0d9c59  1kqf.1.A    16.471    0.273  0.110   1.600 X-ray    0.029 HHblits  
 c363218057b89e271324bcd432751e710825ac00  2nya.1.A    21.951    0.298  0.106   2.500 X-ray    0.033 HHblits  
 7f1c5ab0418177ba8a2f752b84c17fcffc862419  5t5i.1.D    19.753    0.293  0.105   1.900 X-ray    0.024 HHblits  
 28e95894a367c00bf834b0ce5e02968d34b8a28a  8e9g.1.G    13.095    0.257  0.109   NA    EM       0.033 HHblits  
 116bfdd27d716f3a2afc110d6e6375a9fd222c85  2ki8.1.A    15.000    0.275  0.103   NA    NMR      0.030 HHblits  
 e84ceeb13a7272f8ed18b5c3cad1c29eae0cd42f  6sdr.1.A    20.253    0.283  0.102   2.100 X-ray    0.023 HHblits  
 11c48686dd4d1740b37d7dc3bd136d1f06a7018a  6sdv.1.A    18.987    0.278  0.102   1.900 X-ray    0.023 HHblits  
 c9c5114f9d7b64d5ec12fb3bade779fa86a81882  8bqg.1.A    18.987    0.278  0.102   1.946 X-ray    0.024 HHblits  
 7c77b2becd89e4ed539af2e6f2cf7c07d9f19dd0  6f0k.1.B     8.621    0.257  0.075   NA    EM       0.000 HHblits  
 207a5f61e8b5bba19dc838ccf9ee21e4b95f9259  2e7z.1.A    23.636    0.293  0.071   1.260 X-ray    0.011 HHblits  
 1219f873576004342d1ccd2474958d0edae9bb97  7b04.1.B    27.778    0.302  0.070   2.970 X-ray    0.015 HHblits  
 d5053ea0c16f1948cf5d3784fe33e2891b22a46f  7b04.2.B    27.778    0.302  0.070   2.970 X-ray    0.012 HHblits  
 ff9122b44db413117208472bb085d729c07b4eb6  5t5i.1.B    18.182    0.281  0.071   1.900 X-ray    0.006 HHblits  
 1826b1c861beef73e62aad8a9e73b7521f7ab292  4ga5.1.A    14.815    0.291  0.070   3.250 X-ray    0.018 HHblits  
 453691e1ff83452d0d10da271fe3ed4b8b95b881  4ga6.1.A    14.815    0.291  0.070   2.210 X-ray    0.017 HHblits  
 553c3d51e12832294c635964736acc295726adce  2ivf.1.A    12.727    0.272  0.071   1.880 X-ray    0.013 HHblits  
 8bbe9690c9742294e489fdc5cebeb64626689d0f  1e5v.2.A    14.545    0.268  0.071   2.400 X-ray    0.003 HHblits  
 30739c5eaa251d621aff003d650a86cd764ac057  1e18.1.A    14.545    0.268  0.071   2.000 X-ray    0.003 HHblits  
 84cb56e3520c00597b62b62823761fb2d653bc58  1e60.1.A    14.545    0.268  0.071   2.000 X-ray    0.003 HHblits  
 68993e0e84cf03e849fb042f6faf481abae75c41  7qv7.1.L    12.500    0.249  0.072   NA    EM       0.014 HHblits  
 3296262300a187e134761a22420f15fbe928c95c  7qv7.1.O    12.500    0.249  0.072   NA    EM       0.013 HHblits  
 0d61b7dcad702534c17c89a03c00960a55505f2c  4dmr.1.A    14.815    0.269  0.070   1.900 X-ray    0.002 HHblits  
 07063e8ba376887d77875c40e1669786fa2449d6  1dms.1.A    14.815    0.268  0.070   1.880 X-ray    0.001 HHblits  
 ee65bc5e08f7f72cc4a2609e720006a2e5946f6f  7l5i.1.A    12.963    0.267  0.070   1.733 X-ray    0.002 HHblits  
 84bf6ab0891022f05f579b0fe914740a9fb484b1  7l5s.1.A    12.963    0.267  0.070   2.089 X-ray    0.001 HHblits  
 a5a683eb73b2f1383325f55ea4b823db907b6ad2  1eu1.1.A    14.815    0.267  0.070   1.300 X-ray    0.000 HHblits  
 70eee3a53ec690cde33e50b51b0342dfbfda7c2d  2v45.1.A     9.091    0.252  0.071   2.400 X-ray    0.012 HHblits  
 14dc8d5bc56712ab3bc1ccb7653e1fa91d9334ce  7bkb.1.F    15.094    0.275  0.068   NA    EM       0.009 HHblits  
 b0e4cb93db0ae5e0608dfd374e24e9de434ebf34  6cz7.1.A    14.545    0.244  0.071   1.620 X-ray    0.011 HHblits  
 574c9d60e5619e7f61899a8c38de6acaf7e0001c  5e7o.1.A    10.909    0.242  0.071   2.400 X-ray    0.014 HHblits  
 11c6733a98b0e1db6252730d077049eee44390cb  3egw.1.A    12.963    0.254  0.070   1.900 X-ray    0.010 HHblits  
 8cb450d9edd9dbf1577490f85e2051ff28a4aee8  1r27.4.A    12.963    0.254  0.070   2.000 X-ray    0.011 HHblits  
 8c3531659633a8dc91fcb5fc9551a5f8eea870c3  1q16.1.A    12.963    0.254  0.070   1.900 X-ray    0.010 HHblits  
 0cdba008c0fe0047e6ae7141ec67f99c78df7adf  3ir5.1.A    12.963    0.254  0.070   2.300 X-ray    0.013 HHblits  
 09f10e7ef8c5b776b58da910f99579119d763039  3ir6.1.A    12.963    0.254  0.070   2.800 X-ray    0.012 HHblits  
 317b0b0089f5fa5ca11662509bad5271d6681b7a  1aa6.1.A    14.815    0.253  0.070   2.300 X-ray    0.010 HHblits  
 0eb9cecb50b6f282cb2ecf919ee7a73f06e58d10  1fdo.1.A    14.815    0.253  0.070   2.800 X-ray    0.010 HHblits  
 82257b7f0cb98ba74272245874cd1c81cb80042f  2iv2.1.A    14.815    0.253  0.070   2.270 X-ray    0.009 HHblits  
 543d46143f0529b8833fdd7e90ce0d197c6b118f  7z0t.1.G    14.815    0.253  0.070   NA    EM       0.009 HHblits  
 0d523903fa62426471b6f6d601db09b735fc32e2  2v3v.1.A     9.259    0.253  0.070   1.990 X-ray    0.010 HHblits  
 c143041f9ce67c4fbd5df7716d77ca71374d51c9  2vpz.1.A     9.091    0.234  0.071   2.400 X-ray    0.012 HHblits  
 60330299cbef99ae6415054c86a6dd38462e79ba  2vpx.1.D     9.091    0.234  0.071   3.100 X-ray    0.012 HHblits  
 fcf530f3f206bd5ed53c60b0eebcf427a9486255  5x4l.1.A    11.321    0.259  0.068   2.402 X-ray    0.013 HHblits  
 c64da11357f874fd9f760c32564a628a7716122c  5x4l.2.A    11.321    0.259  0.068   2.402 X-ray    0.015 HHblits  
 3914d4d24542552984a67efb6e4eabef57b93d68  4ydd.1.A    11.111    0.243  0.070   1.860 X-ray    0.012 HHblits  
 83173d9c9f90bca5233710d66a705c613a651b23  3ir7.1.A    13.208    0.254  0.068   2.500 X-ray    0.011 HHblits  
 732ee14bce6f622674fd967f896a049407dd167e  7e5z.1.A    11.111    0.238  0.070   NA    EM       0.000 HHblits  
 ba0cb3095128965c1124d7c5c3ce40ad351038db  7vw6.1.A    11.111    0.238  0.070   NA    EM       0.007 HHblits  
 98b997058f7709bef998527498d18a8ffb5e2e20  1tmo.1.A     7.407    0.237  0.070   2.500 X-ray    0.002 HHblits  
 fbe1fc38c1caea839a8a0b2a8555117e6ca3c807  2pjh.1.B    11.538    0.263  0.067   NA    NMR      0.016 HHblits  
 3baa0805eeba6d69687e51f1fdb77d91c989ef34  5b6c.1.A    11.538    0.260  0.067   1.550 X-ray    0.013 HHblits  
 82f175b89f989eb0a8bdaafca86318abf7eabe73  4kdl.1.A    11.538    0.260  0.067   1.810 X-ray    0.013 HHblits  
 bc289d11c2d7b29bde6142cb44c4e1366776f8fd  4kdi.2.A    11.538    0.260  0.067   1.860 X-ray    0.011 HHblits  
 0ea95f84f1bb69d970c98b5d5753a2422fa12459  4kdi.1.A    11.538    0.260  0.067   1.860 X-ray    0.012 HHblits  
 d35c8e92d15e40701d9f99c0b4ea5c6481c29d3c  1ogy.1.A     7.547    0.240  0.068   3.200 X-ray    0.009 HHblits  
 45e1627719ac7305295c2370c8c16cd42003ed15  4rv0.1.A    13.725    0.269  0.066   1.998 X-ray    0.014 HHblits  
 439a45996569bcdc9df1f0666617881ea3bb763e  3qc8.1.A    11.765    0.263  0.066   2.200 X-ray    0.012 HHblits  
 e5b10f56ae56db254a9724d5853f7804ef79f5c5  3qwz.1.A    11.765    0.263  0.066   2.000 X-ray    0.011 HHblits  
 b124997b98e5612ad167ff4f5aff7c6beb43fb57  7t2r.1.A     5.660    0.231  0.068   NA    EM       0.008 HHblits  
 02486aa476e78de35af344f060a2c48ab2a19990  7t30.1.A     5.660    0.231  0.068   NA    EM       0.007 HHblits  
 097cecbdd62f228257412200478810a67ad7549f  5epp.1.A    12.000    0.264  0.065   1.880 X-ray    0.012 HHblits  
 303238d194dbb0498f0220a99a1ca2e59223c12a  5glf.2.A    12.000    0.264  0.065   2.250 X-ray    0.014 HHblits  
 fdc44890c97963bbc41babb011db6885a14a4aff  5glf.3.A    12.000    0.264  0.065   2.250 X-ray    0.014 HHblits  
 efe3c5bb8c90b4bf966f2c20ee21ae5c465bb7ed  5glf.1.A    12.000    0.264  0.065   2.250 X-ray    0.014 HHblits  
 17c27f57d17c043c1310c09f9c6bbd94dbe3bc05  5glf.4.A    12.000    0.264  0.065   2.250 X-ray    0.014 HHblits  
 1616c640056b25eda0142961fac674712f716ecf  3tiw.1.A    12.000    0.264  0.065   1.802 X-ray    0.010 HHblits  
 4d03940db33c6800968611e19291ef7df4be32be  3tiw.2.A    12.000    0.264  0.065   1.802 X-ray    0.013 HHblits  
 738b7e3a7cbee2cad5a2ce65f6077d0554ce84ea  3qq8.1.A    12.245    0.264  0.063   2.000 X-ray    0.014 HHblits  
 c8bdb2565b5101142ee468e275d0b7f9a46e44cb  3qq7.1.A    12.245    0.264  0.063   2.650 X-ray    0.013 HHblits  
 5c1bf79d003b4d75f96ac40605c9dc61f49f8d8e  2lnb.1.A    19.512    0.293  0.053   NA    NMR      0.001 HHblits  
 b92e9fc199b44326db76a86ef8d45a2affe353ba  1j75.1.A    14.634    0.291  0.053   1.850 X-ray    0.001 HHblits  
 7e6970dac4a4fd0ecc7faebddb8de36b850ec6d4  2heo.1.A    15.000    0.287  0.052   1.700 X-ray    0.003 HHblits  
 e21e6503f3b4163e7206c7803d40d0f555b22c35  2heo.1.B    15.000    0.287  0.052   1.700 X-ray    0.002 HHblits  
 7bee49de09a271da1267f171868944456799e59e  2xvc.1.A    15.789    0.286  0.049   2.150 X-ray    0.003 HHblits  
 8f5914a451499c0cbdb57458f00d6cd26f79bc19  2kz3.1.A    13.514    0.294  0.048   NA    NMR      0.000 HHblits  
 2e1ed061c4fb96d2ae183c8ae2f9b60a7f7d807c  2l1p.1.A    12.903    0.297  0.040   NA    NMR      0.000 HHblits  
 5fb40f5a09dfb81d0d6d036c66b9566b406a9ec4  3nzl.1.A    12.903    0.297  0.040   1.199 X-ray    0.002 HHblits  
 279f1217879e962b3ca4d5977658ac63caf68b16  5cup.1.A    46.154    0.426  0.034   2.100 X-ray    0.000 HHblits  
 29d4819eb651e415a029aa69f6568c53f5018ad3  5cuo.1.A    46.154    0.426  0.034   1.544 X-ray    0.000 HHblits  
 d9075e14633d1efd8f677725f3abb59e74390c7a  5g4g.1.A    25.000    0.324  0.036   7.800 EM       0.000 HHblits  
 7221c34256dbac9659149c27de4fe9a8a4ec0e88  5e7p.1.A    29.630    0.343  0.035   2.507 X-ray    0.000 HHblits  
 ff1256129bd6e6c131ddcc14a39fb437bf347d23  7dxy.1.A    26.923    0.364  0.034   1.400 X-ray    0.000 HHblits  
 369a7d5d21d385d59f9ce7c69af489dc9e6a1f0c  7wbb.1.A    21.429    0.305  0.036   NA    EM       0.000 HHblits  
 b1007e2b880092a1f6944d882f5318f427e5ce2d  7wbb.1.B    21.429    0.305  0.036   NA    EM       0.000 HHblits  
 eb0b7f918a6666eb088db90bde029406a9ba712f  7wbb.1.C    21.429    0.305  0.036   NA    EM       0.000 HHblits  
 f65619438ceb7158a45121d6e67ecfdcf4f51ac6  7wbb.1.D    21.429    0.305  0.036   NA    EM       0.000 HHblits  
 e0ba3a4a10ade471c594b564ec79d69c0c49fba4  7wbb.1.E    21.429    0.305  0.036   NA    EM       0.000 HHblits  
 cb2359ff5805142b1e2b8e45445b05bcdf30e3e0  7wbb.1.G    21.429    0.305  0.036   NA    EM       0.000 HHblits  
 3e4163ff8f254913e948fa4d94e78ce354ff0c14  7dxs.1.A    30.769    0.362  0.034   2.102 X-ray    0.000 HHblits  
 5ddd043fe75f228161c48589ffa94c6f583de999  7dxs.1.B    30.769    0.362  0.034   2.102 X-ray    0.000 HHblits  
 668ef993175065de0e7d24814b52dcb3d0af24c3  7dxs.2.A    30.769    0.362  0.034   2.102 X-ray    0.000 HHblits  
 e55a6c8494c00f58de0dd67fc8af6b1b2be138a5  7dxs.2.B    30.769    0.362  0.034   2.102 X-ray    0.000 HHblits  
 91b473ebf616983b048a1952ccf976c87d9d1644  3iwf.1.A    10.345    0.271  0.037   1.400 X-ray    0.000 HHblits  
 dc6c6e1927d72b3670454f7a3de00626b7d6cf8f  7dvh.2.A    26.923    0.356  0.034   1.698 X-ray    0.000 HHblits  
 e65658f67643d912d33f0c4889e921c446c1a056  7dvh.1.A    26.923    0.356  0.034   1.698 X-ray    0.000 HHblits  
 5d6b95b93f55e402648b0c2723b06c2998b5302f  7dvh.4.A    26.923    0.356  0.034   1.698 X-ray    0.000 HHblits  
 92e6b6ed9bd363af7255cc553d00552126bfdd8d  2o3f.1.A     3.448    0.264  0.037   1.750 X-ray    0.000 HHblits  
 ec3c4608e386892447bab6bba5fce32302d606e2  1wlf.1.A    26.923    0.349  0.034   2.050 X-ray    0.000 HHblits  
 79192dd14828348e7fd19db55416b18cdc4a9033  6f49.1.A    25.926    0.319  0.035   2.020 X-ray    0.000 HHblits  
 0a2ef76f07851faa273382f8e510fb4510ec429e  7dxv.1.A    26.923    0.346  0.034   2.301 X-ray    0.000 HHblits  
 4038cc775697a175d2610304daaa9ffc6e122bdf  7dxv.1.B    26.923    0.346  0.034   2.301 X-ray    0.000 HHblits  
 72e3ff72073bf03f5630110df688f7c8c02e11d9  7du7.1.A    26.923    0.346  0.034   1.201 X-ray    0.000 HHblits  
 105051f769a21dc74e18891886467c0a3098fe8e  7di0.1.A    26.923    0.346  0.034   1.600 X-ray    0.000 HHblits  
 97e90a217a26b10cd824c0b62169e115ee9e6b3f  7di0.2.A    26.923    0.346  0.034   1.600 X-ray    0.000 HHblits  
 85db7cffa0288d470af19a84b60df751243ce53c  7di0.3.A    26.923    0.346  0.034   1.600 X-ray    0.000 HHblits  
 fc927e753936b12cb7e3a68847e09926d6e4bd7d  5g4f.1.A    22.222    0.311  0.035   7.000 EM       0.000 HHblits  
 6c5a2e82f7e71d019c140aa71091ab6717590172  5g4f.1.B    22.222    0.311  0.035   7.000 EM       0.000 HHblits  
 2fb7a39e409337e2a857506d3855958a636092aa  5g4f.1.C    22.222    0.311  0.035   7.000 EM       0.000 HHblits  
 a4322147eea9943aaf09cd43b69f5b5887cbb9bc  5g4f.1.D    22.222    0.311  0.035   7.000 EM       0.000 HHblits  
 12d7366bb78549746c7799e77868452b4048a06a  5g4f.1.E    22.222    0.311  0.035   7.000 EM       0.000 HHblits  
 dffebdc9a0b33fc104302fcc1ec51c8be44381fc  5g4f.1.F    22.222    0.311  0.035   7.000 EM       0.000 HHblits  
 2849a50a2cf76376918821668cf7c8a4ffd074fe  7dww.1.A    23.077    0.336  0.034   1.802 X-ray    0.000 HHblits  
 cd0f848920d7ac6dc676b1274570c33cb0cee8bd  7dww.2.A    23.077    0.336  0.034   1.802 X-ray    0.000 HHblits  
 1e38e78f1e93fd6e22560a242deb38796c930818  2d9r.1.A    30.769    0.331  0.034   2.010 X-ray    0.000 HHblits  
 129c4e47b2cf0ec3087e094e0db528a2f5c5c34d  7dvf.1.A    19.231    0.328  0.034   1.209 X-ray    0.000 HHblits  
 20db815323b660d08189b47ffa23cdb8e8e9834f  2mrn.1.A    23.077    0.326  0.034   NA    NMR      0.000 HHblits  
 06556aeb1db9719fa7facdb32fa20ad33a545044  2mru.1.A    23.077    0.326  0.034   NA    NMR      0.000 HHblits  
 637e17e5f9c5d80f996d10913641845248a50e0c  2mru.1.B    23.077    0.326  0.034   NA    NMR      0.000 HHblits  
 afe0e801ea513221ab1d58fdcfed8315c1747ab1  6hd3.1.A    19.231    0.326  0.034   2.800 X-ray    0.000 HHblits  
 420340e37b2d118e075281f7e3019f1e2bc03b44  7dg9.1.A    28.000    0.355  0.032   1.602 X-ray    0.000 HHblits  
 1ec98dae7f159a79396bc866d377ea44e74c0fa2  7dvc.1.A    19.231    0.323  0.034   1.705 X-ray    0.000 HHblits  
 dfd6fcfc8a05281e00523dc8c607476e323d825f  7dvc.5.A    19.231    0.323  0.034   1.705 X-ray    0.000 HHblits  
 04d910eecb9fd18a5eae9b50046476c41eb22a4c  7dxu.1.B    28.000    0.352  0.032   2.314 X-ray    0.000 HHblits  
 3be7b5723d4dee86e78143ed5f0da17c3e0ba5c8  7dxu.1.A    28.000    0.352  0.032   2.314 X-ray    0.000 HHblits  
 50aebff63a496058bafb5ff1b16d4327efae06a9  7dxu.2.B    28.000    0.352  0.032   2.314 X-ray    0.000 HHblits  
 0a1e8bc7e669b8813798c937082ca97f5a3122d2  7dxx.1.A    24.000    0.352  0.032   1.403 X-ray    0.000 HHblits  
 5592a51fdbbf89fc6e9ad4bf0a17cce45d4bc4d5  7dxx.1.B    24.000    0.352  0.032   1.403 X-ray    0.000 HHblits  
 9865cdb733e12705cce0710ac763cb5026176fad  7dxr.1.B    28.000    0.352  0.032   1.600 X-ray    0.000 HHblits  
 70bbc80460cb4e5a3b4d34c8e3e80036227c1e6f  7dxr.1.A    28.000    0.352  0.032   1.600 X-ray    0.000 HHblits  
 09a2e04e1c7c406f4d2698ebfc8a0b8354cd1966  7dxr.2.B    28.000    0.352  0.032   1.600 X-ray    0.000 HHblits  
 cdd68d62797b8cc599f668ae2644372edd015287  7dxt.1.A    28.000    0.352  0.032   1.800 X-ray    0.000 HHblits  
 ae22b1d1cf19a54ac55f3a587a5ace4b50083559  7di1.1.A    28.000    0.352  0.032   2.097 X-ray    0.000 HHblits  
 d6aa951a2b45197c92db1b37857ccf35ce81db82  7du6.1.A    28.000    0.352  0.032   1.600 X-ray    0.000 HHblits  
 ae4a7c59cf4fdd4812b72cf02ee1a979c78f2caf  1cz4.1.A    23.077    0.321  0.034   NA    NMR      0.000 HHblits  
 b396ce47b6f11966d5efe86fe3e445f51259df4e  1cz5.1.A    23.077    0.321  0.034   NA    NMR      0.000 HHblits  
 785fd0444f2c275aa96a7e1666e9a721cbedb94d  7du6.1.A    28.000    0.349  0.032   1.600 X-ray    0.000 HHblits  
 1dff28716f37c6884e753d163344cadbca4e460e  7du7.1.A    28.000    0.349  0.032   1.201 X-ray    0.000 HHblits  
 938941898db1588a99810ad94837e3ef466ef641  7di1.1.A    28.000    0.347  0.032   2.097 X-ray    0.000 HHblits  
 c6617447928414429b14a82d4c27ce95de1ab9c7  7dxw.1.A    24.000    0.344  0.032   1.509 X-ray    0.000 HHblits  
 896fd34b7ba26eef81e3b3af84dc51fadf58c0b4  7dww.1.A    24.000    0.339  0.032   1.802 X-ray    0.000 HHblits  
 729a4b34e8107a8e1c358dcd621860d5d3b34028  7dww.2.A    24.000    0.339  0.032   1.802 X-ray    0.000 HHblits  
 8fff09c90f6bfd413e04a27d7fb04581220ceb7d  7di0.1.A    28.000    0.336  0.032   1.600 X-ray    0.000 HHblits  
 f430afc7ce19092e1327e3d1a4a8949db01f1a64  7di0.2.A    28.000    0.336  0.032   1.600 X-ray    0.000 HHblits  
 8652c45f7301ec284c2481c40f1642e2d4680073  7di0.3.A    28.000    0.336  0.032   1.600 X-ray    0.000 HHblits  
 09914fbaf72a8b9d5466bdc13dc2afc27b2db244  7dxz.1.A    20.000    0.333  0.032   1.900 X-ray    0.000 HHblits  
 8675ba63f127fccffa4246e4df3c5b9c0d759c56  7dxz.2.A    20.000    0.333  0.032   1.900 X-ray    0.000 HHblits  
 022b445ac954129100782c2c28558361450ea841  7dxz.2.B    20.000    0.333  0.032   1.900 X-ray    0.000 HHblits  
 1ca8833f15af6230632542fe72fc1c292f6cb8e3  7dxz.3.A    20.000    0.333  0.032   1.900 X-ray    0.000 HHblits  
 e7a6f74ffeb0071e9ebd87b325ee83a27b89abc5  7dyc.1.A    20.000    0.333  0.032   2.300 X-ray    0.000 HHblits  
 b4131069a92a690dfd4f11760553a01334be80c8  7dyc.2.A    20.000    0.333  0.032   2.300 X-ray    0.000 HHblits  
 fee10ee86fbdec4d79bff34600efb20a7022afcf  7dyc.3.A    20.000    0.333  0.032   2.300 X-ray    0.000 HHblits  
 f8bd25513d313ba01374c7ae39ddb95b8d8b99db  7dvf.1.A    20.000    0.331  0.032   1.209 X-ray    0.000 HHblits  
 d4a716c9e0906499ad30c1b3ec099cfac3fd1004  3hu2.1.A    19.231    0.300  0.034   2.850 X-ray    0.000 HHblits  
 ea099ad2d58b0537e89fbd30520c45c7279538f8  3hu1.1.A    19.231    0.300  0.034   2.810 X-ray    0.000 HHblits  
 bc99871351aab76dd07a03ec55176f79abd80bfe  7dbo.1.A    24.000    0.328  0.032   1.900 X-ray    0.000 HHblits  
 4d23469620e9e3c9d9fe5e02216bef739c1ae1c5  7dbo.2.A    24.000    0.328  0.032   1.900 X-ray    0.000 HHblits  
 435ef7a20d6e862ebf5ae9a546712fd18d7e2445  5cup.1.A    25.000    0.358  0.031   2.100 X-ray    0.000 HHblits  
 31aed9f759f93240ee1ce317c547542ef0d323fd  5cuo.1.A    25.000    0.358  0.031   1.544 X-ray    0.000 HHblits  
 b4ac239fd307eb3421ad0b02d2ff948f9d7365c6  7dvc.1.A    20.000    0.325  0.032   1.705 X-ray    0.000 HHblits  
 5cf7ccb2480139848b42db5a40fb43943168b47a  7dvc.5.A    20.000    0.325  0.032   1.705 X-ray    0.000 HHblits  
 bea1c49066648c09c9a61ce23f4976bc45b3e644  7dg9.1.A    28.000    0.323  0.032   1.602 X-ray    0.000 HHblits  
 25a3e42af2578223688bde4755d5d2cd93b8aa42  5itm.1.A    19.231    0.290  0.034   1.400 X-ray    0.000 HHblits  
 40b1a4b044feb65695291592cf1bcd02dccfa3f0  5itm.1.B    19.231    0.290  0.034   1.400 X-ray    0.000 HHblits  
 04216700edbc0d3d4a91ed7b717e608bbd2b1ce9  5itm.1.E    19.231    0.290  0.034   1.400 X-ray    0.000 HHblits  
 66a2b946ebdf1cbf5cce4e42d58a10bec08759bc  7dg7.1.A    20.000    0.317  0.032   1.604 X-ray    0.000 HHblits  
 aea94b6f1327084ca53aa0cee8b23b883554a1c1  7dg7.1.A    20.833    0.342  0.031   1.604 X-ray    0.000 HHblits  
 9c74d3e13a4192d05ff3e087076f43f6a56ef5d1  3o27.1.A    20.000    0.296  0.032   2.800 X-ray    0.000 HHblits  
 8817ededa83e1a237ea582ac08a6dce2896b1c5f  3o27.1.B    20.000    0.296  0.032   2.800 X-ray    0.000 HHblits  
 6dc53554c6409c399b45ffba8f462b29c9ab177d  1uhd.1.B    24.000    0.296  0.032   2.000 X-ray    0.000 HHblits  
 1b0623960889763be941aa13cd19f6989e002a19  7dbo.1.A    20.000    0.293  0.032   1.900 X-ray    0.000 HHblits  
 6362e3fda07dd6d726a0c1cfeb8b65d07b75e02e  7dbo.2.A    20.000    0.293  0.032   1.900 X-ray    0.000 HHblits  
 4705d3eea930ab1545e63452e3c4897ca62aea7e  1uhe.1.B    20.000    0.285  0.032   1.550 X-ray    0.000 HHblits  
 3aa89db2c9d1bb3acecf8104a0effe486c073fd0  3plx.1.B    20.000    0.275  0.032   1.747 X-ray    0.000 HHblits  
 18a9fbd463cc1137aedde6048442f58e978a7c92  7ur8.1.A    33.333    0.410  0.027   1.500 X-ray    0.000 HHblits  
