# Supplementary material for: Metabolic capacity is maintained despite shifts in microbial diversity in estuary sediments
Source: ISME Commun. 2025 Oct 11;5(1):ycaf182. doi: 10.1093/ismeco/ycaf182 (PMC12687941; doi:10.1093/ismeco/ycaf182)
Supplement: Supplementary_Data_1_ycaf182 [file supplementary_data_1_ycaf182.zip › SWISS-MODEL/13_July_SF_Bin2_scaffold_7244_c1_43985624_1/templates.txt]

/----------------------------------------------------------------------------------------------------------\
|Template Search Results                                                                                   |
\----------------------------------------------------------------------------------------------------------/

      Project : S58gkU
        Title : 13_July_SF_Bin2_scaffold_7244_c1_4398-5624_1
      Created : today at 19:37
      Expires : April 12, 2023 at 19:37


/--------------------------------------------------------------------------------------------------------\
| Found Templates                                                                                        |
\--------------------------------------------------------------------------------------------------------/

                    ID                        Name    Seq ID  Seq Sim   Cov   Resolu  Method   GMQE  Found By 
--------------------------------------------------------------------------------------------------------------
 3207934d6597294dcf7e6b1b1d632514adc833db  7b04.1.B    45.153    0.430  0.961   2.970 X-ray    0.744 BLAST    
 26a83ea3f7848a856d52807bd19f2fa73400a9d0  7b04.2.B    45.153    0.430  0.961   2.970 X-ray    0.737 BLAST    
 857987bebc276ced435e9ab3201d2afbc54940fd  7b04.1.B    43.979    0.423  0.936   2.970 X-ray    0.723 HHblits  
 567262ce64e4d8dbdb6065a016a86f961e391f61  7b04.2.B    43.979    0.423  0.936   2.970 X-ray    0.714 HHblits  
 41d0348f69e254658830420c2ecf62c7c0381b7a  3ir5.1.A    28.261    0.347  0.789   2.300 X-ray    0.495 HHblits  
 757e7e39ef73449eb21a57b66dfdeeabd5d768b7  1r27.4.A    27.950    0.346  0.789   2.000 X-ray    0.495 HHblits  
 952ba696e7edcb6b10ea3030362cc51d085ce0c2  1q16.1.A    27.329    0.343  0.789   1.900 X-ray    0.495 HHblits  
 263218445e9f3bcb2ed335c59c8cea67f237b554  3ir7.1.A    27.640    0.343  0.789   2.500 X-ray    0.497 HHblits  
 e4cf13e0a65421b638ab0cfb83883c7c35f7f4b4  3ir6.1.A    27.019    0.343  0.789   2.800 X-ray    0.460 HHblits  
 05c45e554e49714752287857209a8ec68a038d40  3ir5.1.A    30.492    0.365  0.748   2.300 X-ray    0.452 BLAST    
 2b02b5bb9c6536a491c988721823b16cc73e979c  3ir6.1.A    30.164    0.363  0.748   2.800 X-ray    0.446 BLAST    
 89f57661e63563318d601faea99ab67c99d9d94d  2ivf.1.A    29.841    0.338  0.772   1.880 X-ray    0.453 HHblits  
 44b8c920a76695d3a51af3cb80c3cc589b655522  1r27.4.A    30.164    0.363  0.748   2.000 X-ray    0.448 BLAST    
 fb88ab37c4aeaa1d28032aa1ba03fd199f6e1c73  1q16.1.A    30.164    0.363  0.748   1.900 X-ray    0.447 BLAST    
 42352eee9f3e40e25ec26198d49a9c6cbdadfc6c  3egw.1.A    30.164    0.363  0.748   1.900 X-ray    0.448 BLAST    
 8362749e7780317157572e01f75e8ce4d2b747e8  3ir7.1.A    30.164    0.362  0.748   2.500 X-ray    0.449 BLAST    
 82ed07460852ad13fc1203c6620fe53d48e7f346  1kqf.1.A    20.552    0.301  0.799   1.600 X-ray    0.466 HHblits  
 1a2445c1af4476e6a0b80a406c34b0e488c0987e  6sdr.1.A    19.266    0.294  0.801   2.100 X-ray    0.458 HHblits  
 c020132b59c88747e681b59e6a5c26d6c2baf042  6sdv.1.A    18.960    0.293  0.801   1.900 X-ray    0.460 HHblits  
 0f4b60e05a04b543ee939f5ff00a08a77501bc3c  1e60.1.A    24.921    0.313  0.777   2.000 X-ray    0.408 HHblits  
 ebf8e0755cd349b766f9fc7afbfff888d56a776e  1e5v.2.A    24.290    0.312  0.777   2.400 X-ray    0.418 HHblits  
 fb62930be1a83d23296ca464c2129b3b8b601b51  4dmr.1.A    24.290    0.311  0.777   1.900 X-ray    0.417 HHblits  
 60146a62a15643d3b5236a11b6effeadca447568  1e18.1.A    23.659    0.309  0.777   2.000 X-ray    0.418 HHblits  
 44c6ccac866ad7d6fb4ccfb6887f01d8050be776  3egw.1.A    29.195    0.351  0.730   1.900 X-ray    0.485 HHblits  
 96dc684017b1fbacb7ad53af541d412248e95d91  4ydd.1.A    31.488    0.366  0.708   1.860 X-ray    0.536 BLAST    
 a8de3900e9425a9439b535bedab5ace600e9a426  5e7o.1.A    31.488    0.366  0.708   2.400 X-ray    0.532 BLAST    
 2e663e4ae8f8eb0ee192b6d252b616de7a1368f0  2vpz.1.A    20.701    0.298  0.770   2.400 X-ray    0.437 HHblits  
 ce80ff32553e6380b1168ac303bec6458cd4bd2a  2vpx.1.D    20.701    0.298  0.770   3.100 X-ray    0.430 HHblits  
 196d68046843c02e72ea6547751bb484f7559c0f  2ivf.1.A    36.071    0.379  0.686   1.880 X-ray    0.418 BLAST    
 ea9ad961cecdbf227d997f726582574dc6fe6237  4v4c.1.A    19.472    0.291  0.743   2.350 X-ray    0.413 HHblits  
 5976591261b6101951db77b80a6d483895e23b64  4ydd.1.A    30.216    0.357  0.681   1.860 X-ray    0.503 HHblits  
 4f664235858a172675bd00068ce200e2bd567bb8  5e7o.1.A    29.856    0.355  0.681   2.400 X-ray    0.501 HHblits  
 e1854ce1ef398d31a5b6673d292d8356e62f7bf2  8bqg.1.A    18.430    0.293  0.718   1.946 X-ray    0.448 HHblits  
 12d820d15135e84fcc7406e5edcdd54dd58f0247  7l5i.1.A    21.127    0.312  0.696   1.733 X-ray    0.408 HHblits  
 059bea3e7f1e94a378f6101456c053b0d5e398c9  7l5s.1.A    21.127    0.312  0.696   2.089 X-ray    0.404 HHblits  
 9ed80950fff4d8951da6cea11410001633ac977a  1dms.1.A    23.843    0.318  0.689   1.880 X-ray    0.394 HHblits  
 de87ad0d56ceceddb288e5e014951ce268107b56  7e5z.1.A    21.603    0.295  0.703   NA    EM       0.400 HHblits  
 a4928b8a98868b6395eaabcf7d841a8c6cd585ac  7vw6.1.A    21.603    0.295  0.703   NA    EM       0.420 HHblits  
 ab16f42546121bfaa23d9a6070f4b902299a9e6d  1eu1.1.A    22.662    0.304  0.681   1.300 X-ray    0.380 HHblits  
 d136fdd9cfe128ac9c2908f0fa2100d245c0d696  1h0h.1.A    16.726    0.292  0.689   1.800 X-ray    0.427 HHblits  
 a2f52f666de5ef33d2dc0679dfae8fd33f275bf7  6cz7.1.A    17.986    0.291  0.681   1.620 X-ray    0.413 HHblits  
 4786ca22ea3180760f26fbe59a7698759f87f97e  1ogy.1.A    20.504    0.288  0.681   3.200 X-ray    0.407 HHblits  
 49ef0ef947e9b2a0da6d2b6370b67e0d0ddb8b62  2e7z.1.A    21.852    0.310  0.662   1.260 X-ray    0.393 HHblits  
 5f3c7e31ec508af9f78c02f95244cea4d73ec569  6tg9.1.A    20.879    0.300  0.669   3.240 EM       0.409 HHblits  
 3354a74000039fb0ff029f0326267c18d3263929  1tmo.1.A    20.438    0.297  0.672   2.500 X-ray    0.359 HHblits  
 21727c3a6a385e9d4079417c7adf3426e7464232  7qv7.1.L    19.703    0.305  0.659   NA    EM       0.389 HHblits  
 3adcadfa22bbba9daada9c2952d8d91f8018ff89  7qv7.1.O    19.703    0.305  0.659   NA    EM       0.385 HHblits  
 34657c13450f3854d5407be309f64cabdc89426b  1dms.1.A    27.059    0.345  0.625   1.880 X-ray    0.290 BLAST    
 91a5b15960f99d21cf11df372b88a0895a1d5016  1aa6.1.A    19.926    0.297  0.664   2.300 X-ray    0.390 HHblits  
 28b82ab20007349d40bfd0f7a986e92d5f6e23e8  1fdo.1.A    19.926    0.297  0.664   2.800 X-ray    0.387 HHblits  
 e8a7874190bdccca8cbcab2d6f1adcb651cd7deb  2iv2.1.A    19.926    0.297  0.664   2.270 X-ray    0.403 HHblits  
 271e9e919d6e7cb767f64a854b0ea674c453e1e8  7z0t.1.G    19.926    0.297  0.664   NA    EM       0.396 HHblits  
 744ec868afe6c67142b6a950bb8ba642f07547cd  3o5a.1.A    17.204    0.274  0.684   1.720 X-ray    0.412 HHblits  
 4ac9e0cf49b940f8a4f6d08653f8143dbb0d0074  7bkb.1.F    20.149    0.305  0.657   NA    EM       0.416 HHblits  
 7233b53c6cc5268fd9110f8bdab53bde927380d3  2v45.1.A    17.518    0.283  0.672   2.400 X-ray    0.390 HHblits  
 cd61efbe4375828e097d0504e94e4062107f1041  2v3v.1.A    17.518    0.282  0.672   1.990 X-ray    0.391 HHblits  
 b02b03f12dcab73c3c6d846b217df47da3f7f2d6  2nya.1.A    16.667    0.275  0.676   2.500 X-ray    0.406 HHblits  
 0e8fa63e460157f3e222a7036a47c0b8fc992519  4aay.1.A    16.484    0.283  0.669   2.700 X-ray    0.343 HHblits  
 f31196d1a2be30e81c0b0b16399497f07197a933  5nqd.1.A    16.484    0.283  0.669   2.200 X-ray    0.338 HHblits  
 6c02a7a8e7d59d3f588189bde3a06097cec55235  1g8j.1.A    15.693    0.276  0.672   2.030 X-ray    0.340 HHblits  
 20171f677f7e97040938c547ea70b108f1aed196  1g8k.1.A    15.441    0.277  0.667   1.640 X-ray    0.337 HHblits  
 4f5f30df21c19e713535a6855f5e7f8890059e6e  7t2r.1.A    14.815    0.266  0.662   NA    EM       0.342 HHblits  
 164252cbc7431e4a9edc362bb428e503e1f4f3b0  7t30.1.A    14.815    0.266  0.662   NA    EM       0.346 HHblits  
 4a2324be16a677e130f9f320fdf7a4643b9d6890  6f0k.1.B    16.105    0.272  0.654   NA    EM       0.273 HHblits  
 5a40870c92173c322890bf9bdbadcb6c80b07e8b  7l5i.1.A    25.726    0.346  0.591   1.733 X-ray    0.313 BLAST    
 081954dec11fe05c9690bca060c649cf3f7edaf6  7l5s.1.A    25.726    0.346  0.591   2.089 X-ray    0.313 BLAST    
 47dade9a7db40af29f4e6fd68b5a6d3acb20c060  7bkb.1.L    18.777    0.277  0.561   NA    EM       0.267 HHblits  
 baa2de9312909010eaa8453cb0c96f71124a54a7  8e9g.1.G    19.725    0.279  0.534   NA    EM       0.278 HHblits  
 f2bb1b8bd153763fe0773527328aae30056f606b  7p61.1.C    14.865    0.260  0.544   NA    EM       0.262 HHblits  
 167d5b80359cce57a9168fd3c3cf8c73ac579781  7p63.1.C    15.385    0.263  0.542   NA    EM       0.266 HHblits  
 8bf93b89f8fff9fdfe1793d5a4fdcc88a7b9373b  7nz1.1.E    15.385    0.262  0.542   NA    EM       0.268 HHblits  
 88a44dc1487be2d3bfeea2b969cb33cfd3bdf85d  6lod.1.B    12.670    0.262  0.542   NA    EM       0.244 HHblits  
 bb61c887c767da7b626392bd5c05cc8437fa2208  7zm7.1.I    15.596    0.269  0.534   NA    EM       0.269 HHblits  
 f4fbb50036a2ef215f951cefc2ec0c986da3e839  6btm.1.B    12.558    0.262  0.527   3.400 EM       0.243 HHblits  
 1c840cab92dc94c830f29edd4019d50baa8d441f  3m9s.1.C    19.905    0.269  0.517   4.500 X-ray    0.250 HHblits  
 6eb6798c73e86c8f935adc0dd37717b0d31ae938  2fug.2.C    19.905    0.269  0.517   3.300 X-ray    0.240 HHblits  
 3a66091803b4b1f46950cdfc6e0f947b61ec7daf  6zjl.1.C    19.905    0.269  0.517   NA    EM       0.237 HHblits  
 d2a27ace959efe3bd9e5f3f0135f86069dbb6a5b  6q8o.1.C    19.905    0.269  0.517   3.605 X-ray    0.254 HHblits  
 22dd4d3713f5e1934e29be61d7d6c874928fef06  6zjy.1.C    19.905    0.269  0.517   NA    EM       0.240 HHblits  
 336261e1af96bcaf274a6697fc52b0ff48c81293  6zjn.1.C    19.905    0.269  0.517   NA    EM       0.244 HHblits  
 e65cd09f8175f2da63f2e06959767896e7c84992  6ziy.1.C    19.905    0.269  0.517   NA    EM       0.243 HHblits  
 10110eb6e626467d070397f496929187a055e575  5t5i.1.B    17.874    0.284  0.507   1.900 X-ray    0.237 HHblits  
 f39ad7f9d61854cc8f8b19a91d3fe4fc40e5a53a  7tgh.58.A   14.692    0.269  0.517   NA    EM       0.241 HHblits  
 be0a142823bccfd247df09652d82ea250ca63495  5xtb.1.L    16.346    0.271  0.510   NA    EM       0.234 HHblits  
 4907ef6cedb9a72cc041a430c3bf842cf3b4ab95  7dgr.10.A   16.746    0.267  0.512   NA    EM       0.232 HHblits  
 1dad43d1013f707a43ee3f266103111298740081  5o31.1.8    16.746    0.267  0.512   4.130 EM       0.226 HHblits  
 ec58df80e6677ddccd9f6406cb19f14a9d3994a7  7qsd.1.G    16.908    0.269  0.507   NA    EM       0.242 HHblits  
 53262621d2add51c4cb3d6956882844d94e28a95  8b9z.1.G    16.827    0.264  0.510   3.280 EM       0.245 HHblits  
 ce6595e397df8aa9327ec6bb581256107b1893cf  8ba0.1.G    16.827    0.264  0.510   3.680 EM       0.242 HHblits  
 91937aac8a58be1848f835d4fec5e0c1e5604a6c  7arc.1.F    14.078    0.268  0.505   NA    EM       0.244 HHblits  
 dfb02ade8e9eaf58bb6a3bd28507b6e38ced09fc  7ar7.1.G    12.077    0.261  0.507   NA    EM       0.245 HHblits  
 9705c5b4ca0ee0f546b7d61974e1f2d92eb8e9a5  7aqr.1.F    12.077    0.261  0.507   NA    EM       0.250 HHblits  
 1e7c5f4e016a337c52cf68dc18b05498ba47a04b  7a23.1.O    12.077    0.261  0.507   NA    EM       0.256 HHblits  
 e8d2c619fb542c9299551fad5b09b8e5a29115e6  7ar8.1.G    12.077    0.261  0.507   NA    EM       0.241 HHblits  
 36a6b6853d9d68598d242d63ad464eb40dd2f014  6qcf.1.C    16.585    0.268  0.502   NA    EM       0.236 HHblits  
 85260d24ad5ed6d90b9b88bf6c0122304117ac31  6qc5.1.C    16.585    0.268  0.502   NA    EM       0.236 HHblits  
 31dc006b4f6c00f581846914e94caf5fbd963cc5  7vxu.1.L    15.610    0.266  0.502   NA    EM       0.237 HHblits  
 82d07c4b0f935b654ab668d3bf00448b30b0b923  6x89.1.H    12.077    0.259  0.507   NA    EM       0.238 HHblits  
 51432dda7cf2a144f8412b20fc22b5585364e23c  8e73.55.A   12.077    0.259  0.507   NA    EM       0.242 HHblits  
 9229ee054ff98d6ed9b7526be494d1f1a16317c6  6zr2.1.G    16.585    0.265  0.502   3.100 EM       0.242 HHblits  
 04120c7b53911fa09972c643c1052d5cc93922bb  6g72.1.G    16.585    0.265  0.502   NA    EM       0.242 HHblits  
 d323bae173e48d3d1c4d99a2151a7c364f7c4433  7ak6.1.G    16.585    0.265  0.502   NA    EM       0.240 HHblits  
 c9d05b6c8a702cace5dde407f1dc7b727f781a06  5gpn.24.A   15.122    0.263  0.502   NA    EM       0.231 HHblits  
 5e13f7a9e8d72e1a5643560c58b782818e94d8ed  7v2c.1.L    15.686    0.267  0.500   NA    EM       0.237 HHblits  
 3c451c7221663f0eb79484c7d4b0ff0ee423a20b  7ak5.1.G    16.749    0.267  0.498   NA    EM       0.243 HHblits  
 d34a85c03d17e9e564ecd5e0f60a5da7309547d7  6zk9.1.C    17.327    0.269  0.495   NA    EM       0.243 HHblits  
 f054b8083cee70a0df350b5e25c832897b3e6f13  7zd6.1.4    16.256    0.263  0.498   NA    EM       0.242 HHblits  
 7171101c8a2770bf65967269078ea033546d1bff  6yj4.1.G    14.646    0.279  0.485   NA    EM       0.250 HHblits  
 9217406d67624df6d7cc144f0e5857d410c54174  6rfs.1.A    14.646    0.279  0.485   4.040 EM       0.241 HHblits  
 607b2204a3c8bb57a5ac2a8f7c905c525f50eadd  6rfq.1.A    14.646    0.279  0.485   3.300 EM       0.242 HHblits  
 235705a2657cf21bb4a81f19728ed97f3590a17a  6gcs.1.A    14.646    0.279  0.485   4.320 EM       0.242 HHblits  
 c86494bf4daa041fa15a50857d705edf7d5957f7  7q5y.1.A    16.000    0.283  0.184   2.700 X-ray    0.068 HHblits  
 1b4105cd8c2cb2901dd84d78976580e731625a0f  6s6y.1.B     6.667    0.223  0.184   3.100 X-ray    0.051 HHblits  
 5453b1ad8105bbb1b101934494751a33c8517732  1jeo.1.A    12.857    0.259  0.172   2.000 X-ray    0.036 HHblits  
 bcd8deab279cd2c05725e7f342a32d71a2bc8965  7cl0.1.A    13.636    0.276  0.162   2.530 X-ray    0.047 HHblits  
 c4c5be6c4bfb4b41d9e47fa7784cd3faed2ec6ec  3pki.1.A    13.636    0.275  0.162   2.040 X-ray    0.046 HHblits  
 b6b519aea9db4193abe79a461d3ed6557ef745ca  1jeo.1.A    15.254    0.276  0.145   2.000 X-ray    0.032 HHblits  
 5d46b733a1be95ea9aad7658c2efb67da30edfab  2a3n.1.A    18.966    0.279  0.142   1.230 X-ray    0.038 HHblits  
 6989f6ea40566e1353b192b233b95aaecd1f114d  7t2r.1.A    16.949    0.256  0.145   NA    EM       0.026 HHblits  
 9190bb9e6f5eb1e8ba02cdeca6a78c482ac7bb9e  7t30.1.A    16.949    0.256  0.145   NA    EM       0.025 HHblits  
 bc94a2c51975e4c2c1d82ea0805da2f5fb3c41a0  1viv.1.A    17.544    0.278  0.140   2.600 X-ray    0.032 HHblits  
 a379ed653de863f8af9d7d4dd937d39734be67a7  4lzj.1.A    22.807    0.277  0.140   2.405 X-ray    0.033 HHblits  
 efd34bb028d1fd5eacfe5b32d86275753fa6cd54  4lzj.1.B    22.807    0.277  0.140   2.405 X-ray    0.032 HHblits  
 8a4b8a8121402a490ffaa277e7c7e7a46285697a  4lzj.2.B    22.807    0.277  0.140   2.405 X-ray    0.030 HHblits  
 d974f824343a7a47d848b5937d1df290631a9160  4m0d.1.A    22.807    0.277  0.140   2.577 X-ray    0.034 HHblits  
 34ad6d538b2461b6b6b57044474016fba6d9dbfb  4m0d.2.A    22.807    0.277  0.140   2.577 X-ray    0.033 HHblits  
 2e44977200c3d96ceea8099db620d3c21ee74d0c  4m0d.2.B    22.807    0.277  0.140   2.577 X-ray    0.033 HHblits  
 3eca15c9d158564dd9b5b335bebb76bc4097eb0c  1nri.1.A    22.807    0.276  0.140   1.900 X-ray    0.034 HHblits  
 92a3004624ef7ffb443a76392955052b46457a7e  5ltz.1.A    15.789    0.276  0.140   1.670 X-ray    0.031 HHblits  
 758be34bdd81834e89bfcab252ae91b4613ded26  1vim.1.A    23.636    0.297  0.135   1.360 X-ray    0.034 HHblits  
 1054587ed58e29db8c0e75f301c9d4d4fd2e38ea  1vim.1.D    23.636    0.297  0.135   1.360 X-ray    0.034 HHblits  
 1d040f4aa5fcc2146fcc19cdd8db6d0b16fd0844  7en6.1.A    15.789    0.269  0.140   2.276 X-ray    0.033 HHblits  
 e53f6deb20e72c13d1bfef1d81ca12a28e9b812b  7en6.1.B    15.789    0.269  0.140   2.276 X-ray    0.031 HHblits  
 2e9765c8533b0b7cfc6c94adbff2449f6576f03a  7en6.1.C    15.789    0.269  0.140   2.276 X-ray    0.031 HHblits  
 73abd7905c35289258738e2e340198da70308e45  7en6.1.D    15.789    0.269  0.140   2.276 X-ray    0.031 HHblits  
 577dd265866ab015ba5e0d8a51beefcc5d351738  5lu6.1.A    14.035    0.269  0.140   1.670 X-ray    0.034 HHblits  
 170bb8a92be1098b062aaa90a2f02021a2f068c2  3etn.1.A    14.035    0.269  0.140   1.700 X-ray    0.031 HHblits  
 f083088c972cd24c41ff9bd7aecca5797bae7a42  1tk9.1.A    10.345    0.255  0.142   2.100 X-ray    0.032 HHblits  
 141676f0ec4c763169cb380932c86e0f44f4c11d  7en5.1.A    15.789    0.267  0.140   1.250 X-ray    0.034 HHblits  
 ddb0a771fc2d726d15eed18a36c51a4e52b9ef73  1tzb.1.A    10.714    0.274  0.137   1.160 X-ray    0.032 HHblits  
 32748f8bee40a6eeaacd18fce65e65858f256b05  1tzb.1.B    10.714    0.274  0.137   1.160 X-ray    0.032 HHblits  
 861e205971dc3230b53901057ca1f66ed676eafa  1x94.1.A    14.035    0.260  0.140   2.500 X-ray    0.030 HHblits  
 a441e6fdade2c6fd9bf92f98c2a5b8ac560ef876  1x94.1.B    14.035    0.260  0.140   2.500 X-ray    0.030 HHblits  
 d068cd44770aabb2da14e2f66d14126a40ad189e  4ydd.1.A    16.364    0.287  0.135   1.860 X-ray    0.035 HHblits  
 88377b0527db689c94e4ecb7106a05f393d9e1a8  1ici.1.A    20.370    0.300  0.132   2.100 X-ray    0.037 HHblits  
 01dddae6495414b30f77fa4b596e8b1b1efe0245  5e7o.1.A    16.364    0.285  0.135   2.400 X-ray    0.035 HHblits  
 0ee2bb21d7255f8e3faa9005e2d1666b9a257870  7bkb.1.F    16.071    0.268  0.137   NA    EM       0.036 HHblits  
 a757a2c2dab92ea831eed2ffdba780035f8d0737  5lu7.1.A    14.286    0.268  0.137   1.920 X-ray    0.032 HHblits  
 c4743578fab3f89aefd77a3bd38b0f20985c6816  2xbl.1.A    14.286    0.268  0.137   1.620 X-ray    0.034 HHblits  
 30ab71bf86d73302a37ec2dbc1eaf30649b43da8  7l5i.1.A    22.222    0.295  0.132   1.733 X-ray    0.036 HHblits  
 d991aa1f8ec974036eb9f6b076a675ad18f81db8  7l5s.1.A    22.222    0.295  0.132   2.089 X-ray    0.036 HHblits  
 a9f92f9214c92214d601e1821be95ad6f40c5ed3  7b04.1.B    12.500    0.265  0.137   2.970 X-ray    0.035 HHblits  
 e7990aea2eb612f0f941e3533e0a41ac9e7aa337  7b04.2.B    12.500    0.265  0.137   2.970 X-ray    0.031 HHblits  
 f020ca563ebedb9de5e5ea5716fc3802da9b29ed  1q16.1.A    18.519    0.294  0.132   1.900 X-ray    0.023 HHblits  
 e6252fc814b61476c1b5fce8e58590a55ccf5931  2zj4.1.A    18.182    0.279  0.135   2.200 X-ray    0.036 HHblits  
 96179753cff958d0da0372014f41dafe80577ca8  2i2w.1.A    18.182    0.279  0.135   1.950 X-ray    0.035 HHblits  
 1e9ffb937b55edae3cf0fe3344528cc4485b101f  2i2w.2.B    18.182    0.279  0.135   1.950 X-ray    0.035 HHblits  
 8173c8d06fa9ad47fd80fb71dfbf242351e4ec1b  1eu1.1.A    14.545    0.276  0.135   1.300 X-ray    0.037 HHblits  
 5438a2823ad6b80a296d635b8ffe7f1155b39f87  5lu5.1.A    12.500    0.262  0.137   1.550 X-ray    0.031 HHblits  
 c1aec203060ead7b80bce903afe0a1c885258a79  1s5p.1.A    22.642    0.304  0.130   1.960 X-ray    0.031 HHblits  
 a25a098c1d4246c4cb3958f821dff604c1b672d8  4s12.1.A    25.455    0.275  0.135   1.550 X-ray    0.032 HHblits  
 7eba0e3bf9389962573606314dd8887ae777e546  4s12.2.A    25.455    0.275  0.135   1.550 X-ray    0.033 HHblits  
 64ae3ae85bbd86a0cc495304c59f410b28394cdb  4s12.2.B    25.455    0.275  0.135   1.550 X-ray    0.031 HHblits  
 3014d4745c774e0511b60d99c85f485abaef6b2d  1tmo.1.A    14.545    0.275  0.135   2.500 X-ray    0.035 HHblits  
 9fcf8da64b15cdf328f971d5d34193f4b2a788b0  1aa6.1.A    14.286    0.261  0.137   2.300 X-ray    0.037 HHblits  
 60a0f3a1928b064580c089d0ae6e89b614eaddb2  1fdo.1.A    14.286    0.261  0.137   2.800 X-ray    0.036 HHblits  
 26f65b07633d3847f8fcdf710ba380eb567cb79d  2iv2.1.A    14.286    0.261  0.137   2.270 X-ray    0.036 HHblits  
 7f702b98e510ad7400fb53ec1fa423ac42d2aeaa  7z0t.1.G    14.286    0.261  0.137   NA    EM       0.035 HHblits  
 73d327d041b91b359515480175a11d591d871a6c  3sho.1.A    12.500    0.261  0.137   1.800 X-ray    0.029 HHblits  
 3cf2590d1ecfbeb214a33a43e73b7fa405cc0bcd  3sho.1.C    12.500    0.261  0.137   1.800 X-ray    0.028 HHblits  
 c6f01fa7a04604e31bfff92351238fc3c08257dc  1dms.1.A    14.545    0.274  0.135   1.880 X-ray    0.036 HHblits  
 7bcd6c147896679466d2cd127de3b3564c62f1b4  2v4m.1.A    16.364    0.273  0.135   2.290 X-ray    0.034 HHblits  
 ded7c328b214c8aab2fed7deecf50cad6cb2720c  3hba.1.A    16.364    0.270  0.135   2.000 X-ray    0.033 HHblits  
 07bd1e59bcf3625ad31cd86044f08035eba88fc9  3hba.1.B    16.364    0.270  0.135   2.000 X-ray    0.031 HHblits  
 c16fc31aceeaac616309704064935e8f60a29f8a  1s7g.1.D    18.868    0.298  0.130   2.300 X-ray    0.031 HHblits  
 b21b37a6c28d90903cb3d356e4e220543419e502  1ma3.1.A    18.868    0.298  0.130   2.000 X-ray    0.032 HHblits  
 cc52dd388f9d4e5d0d372ec5a1e49b64b0db0867  1s7g.1.B    18.868    0.298  0.130   2.300 X-ray    0.031 HHblits  
 c60b25e544e202923f9687c67a7ff794bede172f  1s7g.1.A    18.868    0.298  0.130   2.300 X-ray    0.031 HHblits  
 bf53e17f687a62231650487d27e7a8d997ed6be8  1s7g.1.C    18.868    0.298  0.130   2.300 X-ray    0.031 HHblits  
 ca9f615694510b0937d4b8522fdd4c71ea5000ba  1s7g.1.E    18.868    0.298  0.130   2.300 X-ray    0.033 HHblits  
 57643fd9f87a93244efcc986576861e203a07206  4twj.1.A    18.868    0.298  0.130   1.650 X-ray    0.033 HHblits  
 11a2e9c5c4c429c68c94852491766c60743693f9  6cz7.1.A    16.364    0.269  0.135   1.620 X-ray    0.038 HHblits  
 1f116026efd4ae1e4a44306b135d083707cbca78  4aay.1.A    12.500    0.255  0.137   2.700 X-ray    0.010 HHblits  
 01a0725f35a5e53c0d036d0aee18103f1aac0610  3eua.1.A    16.364    0.268  0.135   1.900 X-ray    0.032 HHblits  
 1f0282ab807913963c5d9b80ea1a544ad5bc36a0  1e5v.2.A    14.545    0.267  0.135   2.400 X-ray    0.037 HHblits  
 6e79153059c94e7370a135ad141ba1c35a51aeae  1e18.1.A    14.545    0.267  0.135   2.000 X-ray    0.037 HHblits  
 8a152299559de1e852c039899a7ed743c007f6fc  2yva.1.A     7.018    0.239  0.140   1.850 X-ray    0.029 HHblits  
 c4737b440823a5bfbef3a7ef6cb3b071e76bd2dc  1m2h.1.A    21.154    0.309  0.127   1.800 X-ray    0.033 HHblits  
 df1c3cdb1a1425f1ef0970da1ed6140944154f62  1m2j.1.A    21.154    0.309  0.127   1.700 X-ray    0.033 HHblits  
 ece70b7207d9634535a417925809f453683a0563  1m2g.1.A    21.154    0.309  0.127   1.700 X-ray    0.033 HHblits  
 4a6a14ec49abb5d6b97b56b5cdab8280f938f6f9  1m2n.1.A    21.154    0.309  0.127   2.600 X-ray    0.034 HHblits  
 ac2c82e1183178e18ec75a4ad96a5c871cd76b3b  1m2n.1.B    21.154    0.309  0.127   2.600 X-ray    0.034 HHblits  
 3cdf2139aedb90746ed7ba3847ae7c8e6ff57fa9  4twi.1.A    21.154    0.309  0.127   1.790 X-ray    0.032 HHblits  
 bc3a48e5562cd944a0957e5abeadb73da63c91a0  1m2k.1.A    21.154    0.309  0.127   1.470 X-ray    0.032 HHblits  
 275f95bf421c7c7bbee285c30ebd4628ca5188d4  4ivn.1.A    16.364    0.264  0.135   1.900 X-ray    0.033 HHblits  
 778a22a516944678ad686d894876962a12a95226  5mf6.1.A    16.981    0.293  0.130   1.870 X-ray    0.032 HHblits  
 367e3968dc5cef405a097d34df1ce20f2c9fd373  3zg6.1.A    16.981    0.293  0.130   2.200 X-ray    0.032 HHblits  
 3031f03ab3c534296779767d774b7d49b681b88d  3k35.1.A    16.981    0.293  0.130   2.000 X-ray    0.033 HHblits  
 3a7cc8923fdcda5e7d6a99976365a40832dcfb44  6xvg.3.A    16.981    0.293  0.130   2.100 X-ray    0.032 HHblits  
 c641fed449ecf011286faff25769925207bf583f  5y2f.1.A    16.981    0.293  0.130   2.530 X-ray    0.033 HHblits  
 7c8d7025b5aa4e61d10be52c3ee19331cf80e094  5x16.1.A    16.981    0.293  0.130   1.970 X-ray    0.032 HHblits  
 4af0cc602650d58060d68e50d0ec8c06f015bda7  2v45.1.A    12.500    0.249  0.137   2.400 X-ray    0.034 HHblits  
 f7a53afa523b7cc3963b95f2f79f21e2ad2a2176  6rxs.1.A    23.077    0.306  0.127   1.599 X-ray    0.032 HHblits  
 2860082a0b8688f5fcea94ec006642cafc3a1374  6rxo.1.A    23.077    0.306  0.127   1.950 X-ray    0.031 HHblits  
 4202e8e03b91f4841aede63d3299b3bdfbad6176  6rxm.1.A    23.077    0.306  0.127   1.920 X-ray    0.030 HHblits  
 6cebadeffb7df391ce416304ce93df7bc40bb483  6rxm.3.A    23.077    0.306  0.127   1.920 X-ray    0.030 HHblits  
 341ba8be8383c7b2c60800bb64c93fe4a1edd4de  6rxm.4.A    23.077    0.306  0.127   1.920 X-ray    0.030 HHblits  
 7a9d283861264713068c77744578509e8e91026c  6rxm.5.A    23.077    0.306  0.127   1.920 X-ray    0.031 HHblits  
 b4c62b1b98b7ad55c350dd86b35af90cb091683f  6rxm.6.A    23.077    0.306  0.127   1.920 X-ray    0.031 HHblits  
 fcee548d8bce0d49cafdc4e6cddf5ae727367600  6rxm.2.A    23.077    0.306  0.127   1.920 X-ray    0.031 HHblits  
 79fe299107cab28963c53eab76d280c4bd2e3b2c  6rxo.2.A    23.077    0.306  0.127   1.950 X-ray    0.032 HHblits  
 16d8e9ad952f36e03a5e5d29a32cbd9f858cc1f3  6rxp.2.A    23.077    0.306  0.127   1.800 X-ray    0.031 HHblits  
 f1a75baf4aa2040d8966fb5a7a22b9ca36440db2  6rxq.4.A    23.077    0.306  0.127   1.700 X-ray    0.031 HHblits  
 38b234c040edeccf6faee5481c80bcdd469ee734  6rxj.1.A    23.077    0.306  0.127   1.600 X-ray    0.031 HHblits  
 83930c31577c5b645b0bf0cc58cf49d3c494c242  2x3y.1.A    12.727    0.262  0.135   2.400 X-ray    0.032 HHblits  
 0a5ba18e7b900c3142a5d11890b68e289f1af6f0  5nqd.1.A    10.714    0.248  0.137   2.200 X-ray    0.017 HHblits  
 88de2c076d58ba1d2b3fad31e10da2a7e8015f28  2ivf.1.A    14.815    0.274  0.132   1.880 X-ray    0.038 HHblits  
 631267a776427f73f22d10f9d3698984c22f8e76  8e9g.1.G    22.642    0.287  0.130   NA    EM       0.032 HHblits  
 3f7d8aaa7cdb8ff5fcb84733a267e81afa4f688b  6enx.1.A    13.208    0.283  0.130   1.950 X-ray    0.032 HHblits  
 b5dbb68a7fea34adfa08f397fd7a6e1ecd10d05c  4utn.1.A    13.208    0.283  0.130   3.000 X-ray    0.032 HHblits  
 10cc562a7b0e59d6bf8470f1208eb4202c84f69c  4utn.2.A    13.208    0.283  0.130   3.000 X-ray    0.030 HHblits  
 a15a2cf5f601b57d901f78e6d18bb2ab0fbc0133  8bqg.1.A    16.667    0.268  0.132   1.946 X-ray    0.034 HHblits  
 a8959ff2f2b65240675ea28f5833020413834e10  4dmr.1.A    14.815    0.267  0.132   1.900 X-ray    0.036 HHblits  
 bd8d63dfcd903ab3ae689ef6b298554701f5e13c  1e60.1.A    14.815    0.267  0.132   2.000 X-ray    0.036 HHblits  
 378fbc0987bb504b853bb8587ebc6e043cf9e85f  2v3v.1.A    12.727    0.251  0.135   1.990 X-ray    0.034 HHblits  
 ff2dc3dcd3db0e2ec1e6d4eb162af79be4883f13  7qv7.1.L    12.963    0.264  0.132   NA    EM       0.033 HHblits  
 2b63d7dd676c3c2376e23f33b09eda39e85d9d66  7qv7.1.O    12.963    0.264  0.132   NA    EM       0.031 HHblits  
 e226ce421c456375846b6447895bea6724e54ac3  5xhs.1.A    13.208    0.275  0.130   2.190 X-ray    0.027 HHblits  
 f5f97622ccb241f63c0c60e09994600c676fa411  6ljm.1.A    13.208    0.275  0.130   1.779 X-ray    0.030 HHblits  
 81e00a87292a596d5ab212d5e93e9a37af9fbbfd  6ljk.1.A    13.208    0.275  0.130   1.394 X-ray    0.031 HHblits  
 5c0b073ccfebbd81bcc36a3918d7d734c4de1cb3  6acp.1.A    13.208    0.275  0.130   2.300 X-ray    0.031 HHblits  
 5bdffc9abea4edc32f2ed752d94c19a4446f7255  4g1c.2.A    13.208    0.275  0.130   1.944 X-ray    0.030 HHblits  
 eb4e9e8603166203d3df8b4746d59fb34d153cbd  4g1c.1.A    13.208    0.275  0.130   1.944 X-ray    0.032 HHblits  
 9376abf63408e3ae0558c5af7d606279b8d63e2e  3riy.2.A    13.208    0.275  0.130   1.550 X-ray    0.032 HHblits  
 60439d99f756c128cf68eb86be1fb3d29e39bea7  5bwl.1.A    13.208    0.275  0.130   1.548 X-ray    0.029 HHblits  
 07e11ff9caec20cdfa6dff388d5ad6996a3cac2c  4v4c.1.A    12.727    0.246  0.135   2.350 X-ray    0.032 HHblits  
 dfd98e496b4e98476f8e25393b902730b1dce311  2h4h.1.A    16.981    0.274  0.130   1.990 X-ray    0.033 HHblits  
 c790e35df4853cbdf7ad1ac39af31b06c389525f  7p61.1.C    18.868    0.274  0.130   NA    EM       0.033 HHblits  
 57597ae79bb6e8d74445126e59391958a3cd9d4c  6tg9.1.A    12.963    0.259  0.132   3.240 EM       0.034 HHblits  
 ff9b6f872a65621936d70f1e9e86d81d2f7ae02a  7q5y.1.A    14.815    0.259  0.132   2.700 X-ray    0.033 HHblits  
 51454f777b0b48c21e7c2d0a49a4e9e7ace835e0  6eo0.1.A    13.462    0.286  0.127   2.400 X-ray    0.030 HHblits  
 4432de234c5bfa9b862a2a16b2b3cfce7baa3517  6fky.2.A    13.462    0.286  0.127   2.980 X-ray    0.029 HHblits  
 df876a339f181ceab597a35ebc5b187b09003ff5  6fky.1.A    13.462    0.286  0.127   2.980 X-ray    0.028 HHblits  
 15254105e64c2c0b7dd2b4a676d8c67c2a115ccb  6flg.1.A    13.462    0.286  0.127   2.500 X-ray    0.028 HHblits  
 17b0d96a3006edb3dcf3c611ecf8134a8f594656  6sdr.1.A    16.981    0.267  0.130   2.100 X-ray    0.032 HHblits  
 66df30c061bb8d93d1f48f167376f9e25cd535b7  1ogy.1.A    12.727    0.238  0.135   3.200 X-ray    0.036 HHblits  
 b6c56898c691671b9e054b6a287b73bc68c46c2d  3u31.1.A    17.308    0.281  0.127   2.200 X-ray    0.029 HHblits  
 42705f26da4886c001cba9c3a086fb148f84de54  3jwp.1.A    17.308    0.281  0.127   2.650 X-ray    0.030 HHblits  
 bda45d19216bdd5ee2921dd01d885dd16c25f6d0  2e7z.1.A     9.091    0.236  0.135   1.260 X-ray    0.037 HHblits  
 1de01569d0d9e6df04799c2049cd99bcc58a4430  7vw6.1.A    19.231    0.279  0.127   NA    EM       0.033 HHblits  
 389bbbbf304c8f679d22384b18f700cee63af4e0  7e5z.1.A    19.231    0.279  0.127   NA    EM       0.023 HHblits  
 4d211ca2a56eac11218720fa0b92b1f12700d8ce  5ojn.1.A     9.434    0.264  0.130   1.800 X-ray    0.031 HHblits  
 e7139b8af3ef0474e4ba093171773bea1ff68e60  5oj7.1.A     9.434    0.264  0.130   1.580 X-ray    0.030 HHblits  
 9a7b17d88a9c1869564c531c9dbb64b0a4bfb5ef  2h59.1.B    17.308    0.278  0.127   1.900 X-ray    0.031 HHblits  
 2efa34dabb5ecc769dbb11881c3565a54cc6f881  3jr3.1.A    17.308    0.278  0.127   1.500 X-ray    0.031 HHblits  
 7d59d7aed49abdf4f3a8589ec3d82363ab03ae45  1yc5.1.A    17.308    0.278  0.127   1.400 X-ray    0.031 HHblits  
 bc3e31659c357ee035d87e2afc90cf908bb8f136  2h2i.1.A    17.308    0.278  0.127   1.800 X-ray    0.030 HHblits  
 832051553ce83b6aafaef7a1d6c663476c6aa59d  4bv2.3.A    17.308    0.278  0.127   3.300 X-ray    0.031 HHblits  
 de71e8197aa8d8f32f2a68389f8b2cc4fd130433  6aco.1.A    13.462    0.278  0.127   1.710 X-ray    0.031 HHblits  
 db17e87859207729ba2a8249c96f8959914bfc16  6eqs.3.A    13.462    0.278  0.127   1.320 X-ray    0.031 HHblits  
 5c9e8c83ede5f0f96208eb8247a3cc2d11cd93d0  4hda.1.A    13.462    0.278  0.127   2.601 X-ray    0.027 HHblits  
 ba45d6d115268a583fe0d2bf1e090de3bc579e10  4hda.2.A    13.462    0.278  0.127   2.601 X-ray    0.026 HHblits  
 58c6a5b1bfffb417a4723785d4e21b1ba233e036  2nyr.1.A    13.462    0.278  0.127   2.060 X-ray    0.024 HHblits  
 1e670f951dfd824f4d99ed4cefb292136458a3ca  2nyr.1.B    13.462    0.278  0.127   2.060 X-ray    0.024 HHblits  
 d007d0c547bfce100779910acc2bb2888e4168e4  2b4y.1.A    13.462    0.278  0.127   1.900 X-ray    0.030 HHblits  
 db6c14bbf045a22e6f9db8a628cb8bd469217245  2b4y.3.A    13.462    0.278  0.127   1.900 X-ray    0.030 HHblits  
 25084a109ff78ad684ead4eb5fb1a43128c7bb21  2vpz.1.A    14.815    0.247  0.132   2.400 X-ray    0.032 HHblits  
 9ff5f3d715793fa82f89af893df250b5017a41d5  2vpx.1.D    14.815    0.247  0.132   3.100 X-ray    0.035 HHblits  
 d7639ff37cfea7b29739a7621d7f71cfbd97aa60  7p63.1.C    19.231    0.276  0.127   NA    EM       0.032 HHblits  
 ee17589f19e9e388f598f4bc49ac84a26ca25474  2nya.1.A    11.111    0.244  0.132   2.500 X-ray    0.036 HHblits  
 27442a9a19a7c7790107f360640248b69e9c97fb  6btm.1.B    13.462    0.272  0.127   3.400 EM       0.032 HHblits  
 4a322fe47d2ae012e0269a45c20142a1b0b7c2d6  3o5a.1.A    13.208    0.252  0.130   1.720 X-ray    0.033 HHblits  
 e6494b6b32c254fa75a707f299ff5ce7b8b543e8  7nz1.1.E    19.608    0.276  0.125   NA    EM       0.029 HHblits  
 61fb9cca28935aeff16dcb4a740dbc6cfc99e73c  6f0k.1.B     9.615    0.258  0.127   NA    EM       0.028 HHblits  
 a481f83bca72dfdeb3ccf469a0fc048e7b720278  7bkb.1.L    13.208    0.238  0.130   NA    EM       0.037 HHblits  
 49c90b45a9d044b7dcfbb292fe1d5692a07f2167  6lod.1.B    11.538    0.240  0.127   NA    EM       0.028 HHblits  
 c5516dc3ea6e0dd3058de41577c85ee096c25c6a  5t5i.1.B    15.686    0.254  0.125   1.900 X-ray    0.031 HHblits  
 81d7267d3778e344ec239e0cb13bb39599467ba7  8b9z.1.G    16.667    0.269  0.118   3.280 EM       0.023 HHblits  
 09d4888610c97f8120327f3ebfffa4556f6bb2a9  8ba0.1.G    16.667    0.269  0.118   3.680 EM       0.022 HHblits  
 41f830b60a3765d38242e2d3e2aadcf19907a2be  7qsd.1.G    10.000    0.237  0.123   NA    EM       0.025 HHblits  
 de84eb4f62ed0c5225cf3306288c2849a3dc9203  7dgr.10.A   10.000    0.237  0.123   NA    EM       0.022 HHblits  
 c5b2d0adb343ef60971b96d06907848ed01b90aa  5o31.1.8    10.000    0.237  0.123   4.130 EM       0.019 HHblits  
 d618710a875ee576a0530c98d748c100b7def8c3  7ar7.1.G    19.149    0.285  0.115   NA    EM       0.021 HHblits  
 0639783ee4356fb0a31ab45719f6363d0a536df3  7aqr.1.F    19.149    0.285  0.115   NA    EM       0.026 HHblits  
 81f17a26c480dbfbdabe8473ab55b15f422fc234  7a23.1.O    19.149    0.285  0.115   NA    EM       0.022 HHblits  
 c01a72b5126ceae7ce7538654e479eff61b4f406  7ar8.1.G    19.149    0.285  0.115   NA    EM       0.018 HHblits  
 593e33b3d4cd6d81334122ab08b88f22f9ea2483  6x89.1.H    19.149    0.279  0.115   NA    EM       0.023 HHblits  
 195986770f416203518347f6a9594feb9fa3a966  8e73.55.A   19.149    0.279  0.115   NA    EM       0.026 HHblits  
 b8345802aca8fbcf253de0be704f9baaf0b41896  7tgh.58.A   17.021    0.277  0.115   NA    EM       0.025 HHblits  
 213fc1675866348b85e4c74764c232d7e84d98fb  5gpn.24.A    8.163    0.241  0.120   NA    EM       0.018 HHblits  
 47d4ae8846085949542bc7fe926aa57e3d259a51  6zr2.1.G    10.204    0.239  0.120   3.100 EM       0.023 HHblits  
 e1935447f45b4fd68d6774d658d0833fbcb398b9  6g72.1.G    10.204    0.239  0.120   NA    EM       0.020 HHblits  
 d0afb5a606df73531570c2856a590055e45ad31a  7ak6.1.G    10.204    0.239  0.120   NA    EM       0.025 HHblits  
 6e72813f7b3d951267b52a7d4c1eb023bc4d2086  7ak5.1.G    10.204    0.239  0.120   NA    EM       0.025 HHblits  
 bce9ac3752e7b09b19e8152d48556e9e200f0995  5xtb.1.L     8.163    0.238  0.120   NA    EM       0.014 HHblits  
 0e80664f4de889470e9add110598001d04d85677  6qcf.1.C    10.204    0.237  0.120   NA    EM       0.023 HHblits  
 22fa392778746c52020fab85d34fa2a05911e413  6qc5.1.C    10.204    0.237  0.120   NA    EM       0.021 HHblits  
 15657c2e87481fa67c795b25c645eca4b1062867  6zk9.1.C    10.204    0.237  0.120   NA    EM       0.023 HHblits  
 73b25419383a3d2857de7ba725e3f160a67d4a35  7arc.1.F    12.766    0.261  0.115   NA    EM       0.025 HHblits  
 0223e829772796639172766adf82aa73eb04ec74  7vxu.1.L     8.333    0.244  0.118   NA    EM       0.024 HHblits  
 1a8be19ed930b22248a3098e92a66a897f631307  7v2c.1.L     8.333    0.244  0.118   NA    EM       0.022 HHblits  
 721a655de4e92c0317e63ac0ebef91aefb4ddb61  1kqf.1.A    17.021    0.257  0.115   1.600 X-ray    0.024 HHblits  
 8ef0831b4d6a52c094199f67f9338302398bd586  7zd6.1.4    10.417    0.240  0.118   NA    EM       0.023 HHblits  
 dfa5c6d8e8592ab518257c8b8b53d7977ec0372f  6sdv.1.A    17.391    0.268  0.113   1.900 X-ray    0.024 HHblits  
 88eaf8393de8df8a79811b5caea478c6b55e23b4  1h0h.1.A    15.217    0.267  0.113   1.800 X-ray    0.025 HHblits  
 fcc1d3536dfdc79aead04cee8b2f00e9cd3caac4  6yj4.1.G    15.217    0.248  0.113   NA    EM       0.024 HHblits  
 91f036db8cf4d421141e19d2389de2a3f630bb8b  6rfs.1.A    15.217    0.248  0.113   4.040 EM       0.024 HHblits  
 55cae88131f12f6f291bea50cec3e0171ffb9047  6rfq.1.A    15.217    0.248  0.113   3.300 EM       0.024 HHblits  
 43f52f635257ff903867d74d50c6fe0fee222608  6gcs.1.A    15.217    0.248  0.113   4.320 EM       0.021 HHblits  
 b1d01b57daab296e84e2c6e64e19037db8e88f4d  7zm7.1.I    13.043    0.248  0.113   NA    EM       0.023 HHblits  
 18a063f7810c909f25b58ec0069a67f01b8a4588  1eiw.1.A    18.182    0.279  0.108   NA    NMR      0.013 HHblits  
 0286627abd6c92ff34203c68a42ab9dffde7249a  6s6y.1.B    10.870    0.243  0.113   3.100 X-ray    0.016 HHblits  
 10ed44753943eb07769cce30f42022741e94e42d  4jja.1.A    11.905    0.286  0.103   1.300 X-ray    0.009 HHblits  
 4f664f03ec7d1deccebd3443361e5e1fdcb9305e  6o1x.1.A     9.302    0.247  0.105   2.460 X-ray    0.011 HHblits  
 55ca8fa80944b070663137a830d0eee4492b6e5b  6o1x.2.A     9.302    0.247  0.105   2.460 X-ray    0.011 HHblits  
 4557a840e680522da2f4d8cb3ab21bef16f0fa19  6o1y.1.A     9.302    0.247  0.105   2.700 X-ray    0.011 HHblits  
 aaf0ff5bb339cba8feeaad2d5cdd7d2874ac380d  6o1y.2.A     9.302    0.247  0.105   2.700 X-ray    0.013 HHblits  
 a0cd323b0be7e07a1caa3e7ad79879f7a050e0e4  6r4i.1.A    22.500    0.290  0.098   2.586 X-ray    0.016 HHblits  
 8eaf3c40788c3c70aa0f601a0d7e02871a5b5afd  6r4i.1.B    22.500    0.290  0.098   2.586 X-ray    0.017 HHblits  
 1a1881e58edaa566bdb984c942c7d4fb74249a0f  6zmk.1.A    23.077    0.296  0.096   2.382 X-ray    0.012 HHblits  
 18878830ef04a73738f7a7ce113c2090b804c7f0  6zmk.1.B    23.077    0.296  0.096   2.382 X-ray    0.013 HHblits  
 a0d60bb8b5b6e3a135d3f9e6901e771d88c02737  3m9s.1.C    16.129    0.243  0.076   4.500 X-ray    0.003 HHblits  
 bc25bca9aaf80273fcf37110b4453faa53a72eea  2fug.2.C    16.129    0.243  0.076   3.300 X-ray    0.002 HHblits  
 eadf7eaf497cf31477b8f6064675f97b2358e2d6  6zjl.1.C    16.129    0.243  0.076   NA    EM       0.004 HHblits  
 06c3f6c009f07b99803dcf3bdfc4d4d1fb62f078  6q8o.1.C    16.129    0.243  0.076   3.605 X-ray    0.004 HHblits  
 f6c9a992e43c1b182554acdf3bca27d1ad04b6a7  6zjy.1.C    16.129    0.243  0.076   NA    EM       0.006 HHblits  
 6dc1efb1af37d8fdbe778c015d714a0bc4a3e903  6zjn.1.C    16.129    0.243  0.076   NA    EM       0.003 HHblits  
 191917de58f6e558812e8426197b00443823f6a6  6ziy.1.C    16.129    0.243  0.076   NA    EM       0.002 HHblits  
 0978fb5a5d913c24372b969b354f95296713c68b  6vy1.1.A    17.857    0.293  0.069   NA    EM       0.009 HHblits  
 a139e35b6eb5a81da349d4922b685912b8be17d8  6vy1.1.G    17.857    0.293  0.069   NA    EM       0.008 HHblits  
 485338d0d2c0601442b842413a5fb289370471c2  6vy1.1.M    17.857    0.293  0.069   NA    EM       0.009 HHblits  
 b74399e54adcd177579b39da4a987c208a3d5fec  1fxk.1.C    10.714    0.283  0.069   2.300 X-ray    0.004 HHblits  
 119edfa1e558d92113e70425806001df01964ff5  6nr8.1.E    14.286    0.283  0.069   NA    EM       0.006 HHblits  
 10f5c4fcadcfb0fde0ab4beca0cb2a85885fa396  6nr9.1.U    14.286    0.283  0.069   NA    EM       0.007 HHblits  
 d56eb29bd4c0dc78cc27b72311c82d973219d855  6nrb.1.U    14.286    0.283  0.069   NA    EM       0.010 HHblits  
 775c50e124fea6b79a72fab7f567de8bc9dd3d8b  6nrc.1.E    14.286    0.283  0.069   NA    EM       0.008 HHblits  
 35be420cec680a09569a6eee5494eb33df0f5e80  6nrd.1.U    14.286    0.283  0.069   NA    EM       0.008 HHblits  
 e379e9b2c8a82590c4a21743a3db5d6ef93abe85  6nr8.1.C    18.519    0.279  0.066   NA    EM       0.008 HHblits  
 bf14e0b939ebef5c73bfa8ee6269aacaef0d2bef  6nr9.1.S    18.519    0.279  0.066   NA    EM       0.004 HHblits  
 a2fedaaf1dd1ddec4cf0a7d3419b34b972c30769  6nrb.1.S    18.519    0.279  0.066   NA    EM       0.008 HHblits  
 d073c3ae49304ce3d0c5593c081b72905ac6e83d  6nrc.1.C    18.519    0.279  0.066   NA    EM       0.006 HHblits  
 ef85c3461ccb17aef0624d6c8a55dd3cfb8353c9  6nrd.1.S    18.519    0.279  0.066   NA    EM       0.004 HHblits  
 1556b24530abbf559ea97ad478f78c691a369b10  2zdi.1.C    11.111    0.254  0.066   3.000 X-ray    0.004 HHblits  
 ec03298230b43a64bb629989e9af9f58eab28498  3ir5.1.A    20.000    0.296  0.061   2.300 X-ray    0.008 HHblits  
 9777145d2fbc8ddf57701af816cff6a0dd1a9d21  3egw.1.A    20.000    0.296  0.061   1.900 X-ray    0.008 HHblits  
 89fdc6ee554e4c75d32c023a248efa4b6ad9d5c7  1r27.4.A    20.833    0.300  0.059   2.000 X-ray    0.008 HHblits  
 a44ee1aeb0ed80d57058337ee48753890e550529  3ir6.1.A    20.833    0.300  0.059   2.800 X-ray    0.006 HHblits  
 5df3391358cccdf32ff36c51d3b0401dadd630cb  3ir7.1.A    20.833    0.300  0.059   2.500 X-ray    0.006 HHblits  
 c1afdfd378dfb50e1a883167a1a570724b3db9b3  1g8k.1.A    12.500    0.228  0.059   1.640 X-ray    0.007 HHblits  
 36df30056c610641703dc993d4329d764c5068e6  1g8j.1.A    12.500    0.228  0.059   2.030 X-ray    0.008 HHblits  
 783e13381091de111f444018603f713ff9a44aa6  1zrt.1.F    41.176    0.345  0.042   3.510 X-ray    0.000 HHblits  
 4a5e50d85942e61a0859e4d702d6fc1f796703da  1zrt.1.C    41.176    0.345  0.042   3.510 X-ray    0.000 HHblits  
 e8cfc98a6de841f955526c6bdd2aafe8b4968775  2pq4.1.B    23.529    0.337  0.042   NA    NMR      0.000 HHblits  
 933522121e6cc4064e85f44a927f12f69e996149  2fyn.1.C    29.412    0.333  0.042   3.200 X-ray    0.000 HHblits  
 956f7ce888211e3c255a280c37ba653e5e7b082d  2fyn.2.C    29.412    0.333  0.042   3.200 X-ray    0.000 HHblits  
 b053aea8b5bfcac6d2d891ad25e3c69333f832d9  2qjy.3.F    29.412    0.333  0.042   2.400 X-ray    0.000 HHblits  
 07130ece3de5332a77e27f7d10e419095c36aa3c  6rqf.1.D    23.529    0.325  0.042   NA    EM       0.000 HHblits  
 25f3645fda3f219509dd88931573bb35389e678d  6rqf.1.L    23.529    0.325  0.042   NA    EM       0.000 HHblits  
 2784f011d632427dcded4887f5ec7dd30fb9025f  7qrm.1.D    23.529    0.325  0.042   NA    EM       0.000 HHblits  
 8c933f8d28b1bf53069db2f8c1ea305f1217a55a  7e1v.1.P    17.647    0.318  0.042   2.680 EM       0.000 HHblits  
 1e670a5eb05c4863242153f0dd42e47e95353326  2qjk.1.C    31.250    0.346  0.039   3.100 X-ray    0.000 HHblits  
 3663542e33035e5f0633ac1e09ae1e3b28dd6143  2qjp.1.C    31.250    0.346  0.039   2.600 X-ray    0.000 HHblits  
 426bb569d331bfbfff123d34f7f6a895401a317e  6adq.1.L    17.647    0.298  0.042   NA    EM       0.000 HHblits  
 fdcc6232efeb048d42a0fedc4b5b324296457566  7rh5.1.V    17.647    0.298  0.042   NA    EM       0.000 HHblits  
 377f24599c488b91fb5bc8f7701e0697b7deceeb  6hwh.1.A    17.647    0.298  0.042   NA    EM       0.000 HHblits  
 689d04b8a906b510117dc36b7e94610b0db85911  1vf5.1.D    18.750    0.338  0.039   3.000 X-ray    0.000 HHblits  
 74e4c19898bfcc2eaa976676911bbbbd1a8b31cf  1vf5.1.L    18.750    0.338  0.039   3.000 X-ray    0.000 HHblits  
 ead5c5b1a50e8b1cb84f3238d9b248d84c3c5598  2d2c.1.D    18.750    0.338  0.039   3.800 X-ray    0.000 HHblits  
 37ac872da9319a5e0bd3aa39b0f7bd12805c4e01  2d2c.1.L    18.750    0.338  0.039   3.800 X-ray    0.000 HHblits  
 466e1b791413d3788302fbc8df21b7115eec5934  5kli.1.C    31.250    0.333  0.039   2.996 X-ray    0.000 HHblits  
 122a5b2e77aa0035ce32c53839f8f2f48f780be9  5kkz.1.C    31.250    0.333  0.039   2.970 X-ray    0.000 HHblits  
 0b0fd87fd3b38097f2c6e0783fc4eb720d879375  7tce.2.F    31.250    0.333  0.039   3.850 X-ray    0.000 HHblits  
 072f06bcac34bee995057b96d183ee61fce87470  7tlj.1.C    31.250    0.333  0.039   NA    EM       0.000 HHblits  
 b8a3c5ac706e5a9807c6e066b5bc2fb735525038  8asi.1.E    31.250    0.333  0.039   NA    EM       0.000 HHblits  
 5fbbef96eb6663817baf8013e4fe7a606b88eb85  8asj.1.E    31.250    0.333  0.039   NA    EM       0.000 HHblits  
 cc6db9c96ad1e1dba31dd19cd340491ac05a4686  8asi.1.A    31.250    0.333  0.039   NA    EM       0.000 HHblits  
 f4c9e2535a5a8c58639cade1c99f42d18cc8b90a  7zxy.1.D    18.750    0.333  0.039   NA    EM       0.000 HHblits  
 283b9e6e0b89fc26a7a3d16529571f552d280270  7zxy.1.L    18.750    0.333  0.039   NA    EM       0.000 HHblits  
 06fc6fc1701d565391ea1d25b6f1bb0a96d529ba  7r0w.1.L    18.750    0.333  0.039   NA    EM       0.000 HHblits  
 9a6c2bc473cdbe17d61809d8d27e8891bae7b6f5  7r0w.1.Q    18.750    0.333  0.039   NA    EM       0.000 HHblits  
 f55f97273483f235e385e68fa996c0d30c23bbc2  5j8k.55.A   23.529    0.278  0.042   NA    EM       0.000 HHblits  
 2d1e7adf2fa20e5b3e23b4d526618d0ef3dcac83  6q9e.1.E    23.529    0.278  0.042   NA    EM       0.000 HHblits  
 953cb59fa39eda4d6b5e08e5ff0f876f07f683ce  6q9e.1.O    23.529    0.278  0.042   NA    EM       0.000 HHblits  
 df66c6ac82646bb1ea9ec4b57e00f3f6b18f4969  6qc2.43.A   23.529    0.278  0.042   NA    EM       0.000 HHblits  
 937263336a21e50b00ddf0ce97ae87b9e77ec346  6qc2.33.A   23.529    0.278  0.042   NA    EM       0.000 HHblits  
 e3e52913cf77226e096ccb3d57a6b4f3847f2df0  6qbx.15.A   23.529    0.278  0.042   NA    EM       0.000 HHblits  
 4d338a8ca8d00ef1f934b84f261953424614467f  6qbx.5.A    23.529    0.278  0.042   NA    EM       0.000 HHblits  
 07f28971d5e4af35a7ab42f5510b4b1c026bd403  6qc4.5.A    23.529    0.278  0.042   NA    EM       0.000 HHblits  
 3c1842010592937c2dee73c37c6f9e1fcc397608  6qc4.15.A   23.529    0.278  0.042   NA    EM       0.000 HHblits  
 8591ec71a8d2ddb714ea47435221a4e3802a330e  6qc3.15.A   23.529    0.278  0.042   NA    EM       0.000 HHblits  
 1321514a61104543fdb1ed1d690c06d3194c0323  6qc3.5.A    23.529    0.278  0.042   NA    EM       0.000 HHblits  
 534a8c8b65add923020fae3fafb8943a501d3aa9  8bpx.51.A   18.750    0.325  0.039   NA    EM       0.000 HHblits  
 43842f50ba41a61eb1fc4717c6ce15d79f73a2fb  8bel.1.I    18.750    0.325  0.039   NA    EM       0.000 HHblits  
 91ef22e1298e6c153ac1fcd14d95c07399000ded  8bel.1.B    18.750    0.325  0.039   NA    EM       0.000 HHblits  
 53c55c636dde1d702c24f35ea8c831c7493026f5  2ybb.1.b    17.647    0.275  0.042  19.000 EM       0.000 HHblits  
 932243df222f10910dfa2e4622377fadad27331b  1be3.1.E    17.647    0.275  0.042   3.000 X-ray    0.000 HHblits  
 2cd9ed781ad55f6feb2e228a37f969bce608ccc3  1bgy.1.P    17.647    0.275  0.042   3.000 X-ray    0.000 HHblits  
 1b0d148f7a9f1e786a7f9129cc6d6f188056abf6  1l0n.1.E    17.647    0.275  0.042   2.600 X-ray    0.000 HHblits  
 c79faa8c9e9a95375c8f03f8170f6e8f322f69ed  1l0l.1.E    17.647    0.275  0.042   2.350 X-ray    0.000 HHblits  
 a44201b7fa0d84dadcfc0ea5ebfb0ff1c0980c8b  1ntk.1.E    17.647    0.275  0.042   2.600 X-ray    0.000 HHblits  
 5b7695eedaaddd3d16c67297e908409758c80054  1sqb.1.E    17.647    0.275  0.042   2.690 X-ray    0.000 HHblits  
 7930069fe95770bc3cdd06b65406e6c45338fb85  2fyu.1.E    17.647    0.275  0.042   2.260 X-ray    0.000 HHblits  
 dc7d182c296ae9803fb6fe74686a24bfb2311d85  1ntm.1.E    17.647    0.275  0.042   2.400 X-ray    0.000 HHblits  
 fd6c7300d3ea6f0f6595846618c819c542fdab41  5klv.1.P    17.647    0.275  0.042   2.652 X-ray    0.000 HHblits  
 a10bf617dcde12a69d6302b85c82f74b566283d6  5okd.1.E    17.647    0.275  0.042   3.100 X-ray    0.000 HHblits  
 084fabbe97840d8907c30de2e9a42f41b9bb0fa0  6nhg.1.E    17.647    0.275  0.042   2.800 X-ray    0.000 HHblits  
 607deef3225294f5e40af86faeb8b07c269a4bd3  1sqp.1.P    17.647    0.275  0.042   2.700 X-ray    0.000 HHblits  
 97d30b6eb4b835da2c468904cd31df4df10e0f97  1sqq.1.P    17.647    0.275  0.042   3.000 X-ray    0.000 HHblits  
 6b1207d0ccb026754150d38ca2c6b33f2fc6979c  1sqv.1.E    17.647    0.275  0.042   2.850 X-ray    0.000 HHblits  
 2c9bd53b70d5357d51dc7067784e016c1dcb5089  7dgs.60.A   17.647    0.275  0.042   NA    EM       0.000 HHblits  
 3b3e9e488198a56befe12425910b197ce33e970e  7dgs.50.A   17.647    0.275  0.042   NA    EM       0.000 HHblits  
 6565cb9a7d8c33ce1b06eb1b4639f35e724aa4a6  7dgr.60.A   17.647    0.275  0.042   NA    EM       0.000 HHblits  
 d594c29b0ca9e37e909a82f815e8780f931a4470  7tz6.1.P    17.647    0.275  0.042   NA    EM       0.000 HHblits  
 6ce99b8b186e31744f511ec464f754c53c59084f  7tz6.1.E    17.647    0.275  0.042   NA    EM       0.000 HHblits  
 a04686ae3ed9777ceb4d43c30e8e424aac92f37a  7o37.1.E    17.647    0.275  0.042   NA    EM       0.000 HHblits  
 befa9cdc33cfc45512654a2897cd0c9e5473853d  7o37.1.O    17.647    0.275  0.042   NA    EM       0.000 HHblits  
 2b98328f3629033b4f399a19c706b217f1a7e23d  7o3c.1.E    17.647    0.275  0.042   NA    EM       0.000 HHblits  
 375290c135e1b967e3c0c17514c414b145c18f41  7o3c.1.O    17.647    0.275  0.042   NA    EM       0.000 HHblits  
 94fe7b0594d997299f28752e4fd5c0ca60f9bb54  7o3h.1.E    17.647    0.275  0.042   NA    EM       0.000 HHblits  
 19821f29fab50ba010c7eaa9c91003ac36289112  7o3h.1.O    17.647    0.275  0.042   NA    EM       0.000 HHblits  
 c679106b816a34dbbc058f294c700bcd8044ccd8  7jrg.1.E    18.750    0.321  0.039   NA    EM       0.000 HHblits  
 9820982f4768dcf76aec4296b016b61638d87954  7rjb.1.I    11.765    0.259  0.042   NA    EM       0.000 HHblits  
 1d193f2885769e172440daa46bfc34f93f26c7ac  7rja.1.H    11.765    0.259  0.042   NA    EM       0.000 HHblits  
 5d64fb5d0726fbc8f49b2074db39988437cb07e3  2e75.1.D    20.000    0.347  0.037   3.550 X-ray    0.000 HHblits  
 b4158e0cd57f5f9a2cc7f2a900c4f3b0f9ce6900  2e76.1.D    20.000    0.347  0.037   3.410 X-ray    0.000 HHblits  
 166b9d30314574d83fb0e7cf5a3616c204179211  4pv1.1.L    20.000    0.347  0.037   3.000 X-ray    0.000 HHblits  
 ddb0304c5bcacd95e12b6a6f087ce82af19555e8  1kb9.1.E    11.765    0.243  0.042   2.300 X-ray    0.000 HHblits  
 c874dcf7850c553a74a27489a79949ec4469e271  6hu9.1.E    11.765    0.243  0.042   NA    EM       0.000 HHblits  
 1b4be0bf358b18fc52fe18f7a79088585f96f31b  6t0b.1.O    11.765    0.243  0.042   NA    EM       0.000 HHblits  
 2a2bb1d316fb8fb726de9c47f9ac4bc6269d9736  6t0b.1.E    11.765    0.243  0.042   NA    EM       0.000 HHblits  
 06e97d2a6244ac462d58b25367071a86161dd450  6t15.1.E    11.765    0.243  0.042   NA    EM       0.000 HHblits  
 07b17b25256cc21d16d86a340d0cb005cc5fae79  6t15.1.O    11.765    0.243  0.042   NA    EM       0.000 HHblits  
 6537c11299e8569c6d0a5abb209f0dbdcf1431a6  6ymx.1.Z    11.765    0.243  0.042   NA    EM       0.000 HHblits  
 d75f5c68b77f69a3bffe8b64824ce5bb310e86d6  6ymx.1.Q    11.765    0.243  0.042   NA    EM       0.000 HHblits  
 5b3ac354d7d8007efad321aa26bce7fb5614ef3f  4h44.1.D    20.000    0.338  0.037   2.700 X-ray    0.000 HHblits  
 c6b42ae1611d937f5fc27565b1290e03db6166cb  4ogq.1.L    20.000    0.338  0.037   2.501 X-ray    0.000 HHblits  
 c7a95b1ddcd1632282bb8c01f5fde40b64c1f69f  5gpn.17.A   18.750    0.283  0.039   NA    EM       0.000 HHblits  
 cd6cd72526f18da1dcc791cf4332449a3c83234f  5gpn.5.A    18.750    0.283  0.039   NA    EM       0.000 HHblits  
 7457fae8a409f912207b7a28e2a267a4b46e6d19  4d6t.1.E    18.750    0.283  0.039   3.570 X-ray    0.000 HHblits  
 078f15a91ed3b44886e3e412f2c14b69ea4bb76e  5nmi.1.E    18.750    0.283  0.039   3.500 X-ray    0.000 HHblits  
 a4a1c9c07ee4b7a111cb0ab3a288e8d1100e6d6e  6fo6.1.J    18.750    0.283  0.039   NA    EM       0.000 HHblits  
 88d51662c4a11673548d05530b758dfe7d63d56d  6fo0.1.E    18.750    0.283  0.039   NA    EM       0.000 HHblits  
 3b98767e127a25af40fd52771ab3e4818f1475c8  5xte.1.C    12.500    0.267  0.039   NA    EM       0.000 HHblits  
 0ddf663ab82f4a68797ae925f2d1c8ba1baaa740  6giq.1.E    12.500    0.250  0.039   NA    EM       0.000 HHblits  
