# Supplementary material for: Metabolic capacity is maintained despite shifts in microbial diversity in estuary sediments
Source: ISME Commun. 2025 Oct 11;5(1):ycaf182. doi: 10.1093/ismeco/ycaf182 (PMC12687941; doi:10.1093/ismeco/ycaf182)
Supplement: Supplementary_Data_1_ycaf182 [file supplementary_data_1_ycaf182.zip › SWISS-MODEL/4_1_Jan_SF_Bin61_scaffold_1987_c132501_1/templates.txt]

/----------------------------------------------------------------------------------------------------------\
|Template Search Results                                                                                   |
\----------------------------------------------------------------------------------------------------------/

      Project : KDbA6H
        Title : 4_1_Jan_SF_Bin61_scaffold_1987_c1:3-2501_1
      Created : today at 18:30
      Expires : April 12, 2023 at 18:30


/--------------------------------------------------------------------------------------------------------\
| Found Templates                                                                                        |
\--------------------------------------------------------------------------------------------------------/

                    ID                        Name    Seq ID  Seq Sim   Cov   Resolu  Method   GMQE  Found By 
--------------------------------------------------------------------------------------------------------------
 765a5131088ff42d876bdadc454235946542f62b  7b04.1.B    39.263    0.399  0.947   2.970 X-ray    0.713 BLAST    
 8c61abb1f5d62fcea534ad46202b285a79783855  7b04.2.B    39.263    0.399  0.947   2.970 X-ray    0.689 BLAST    
 40fc3b899efe664493055785285ecc4e9bf1b842  7b04.1.B    37.280    0.387  0.955   2.970 X-ray    0.696 HHblits  
 72a799ddf26c51fb51c9bd2f11e5c13a99a75440  7b04.2.B    37.280    0.387  0.955   2.970 X-ray    0.672 HHblits  
 69835676c590661d0b19a0a3b1079f8e65e62826  3ir7.1.A    23.620    0.315  0.785   2.500 X-ray    0.405 HHblits  
 4a8c18e9f86fba2a8805277c655e8b7aa10b6249  1r27.4.A    23.160    0.313  0.785   2.000 X-ray    0.403 HHblits  
 cd74a86385ba4b712069a76a0892a690c608028e  3ir5.1.A    23.006    0.313  0.785   2.300 X-ray    0.406 HHblits  
 e46235fc0c4a1c7e2ac85a63172a2713915b7515  1q16.1.A    23.385    0.314  0.782   1.900 X-ray    0.401 HHblits  
 1392eeca66a6a23018fd01cec13c82cd042c412b  3egw.1.A    23.267    0.315  0.781   1.900 X-ray    0.403 HHblits  
 db4ef5715b07bd31c92f6bb54e5ae0157ef183a8  3ir6.1.A    23.457    0.315  0.780   2.800 X-ray    0.389 HHblits  
 741c3000e9b18929ef8125f3fafdd052a6ea59dc  4ydd.1.A    26.066    0.333  0.734   1.860 X-ray    0.445 HHblits  
 5e359a0a852ffd8d8a237ae278a8701a38ebb9c6  5e7o.1.A    26.273    0.333  0.733   2.400 X-ray    0.448 HHblits  
 29a49494d81c73b6623b9ec20120b4b54b3050cd  2ivf.1.A    26.179    0.318  0.740   1.880 X-ray    0.429 HHblits  
 9d0e753e227f66c1e2b3f2b2ae82ec3559febaf1  1kqf.1.A    18.134    0.281  0.684   1.600 X-ray    0.304 HHblits  
 06800dc3569b89411eec62bb5747c36cbf3ca736  6sdv.1.A    16.876    0.281  0.670   1.900 X-ray    0.298 HHblits  
 cbcf5115c2da1a50393c813a5e7e0aa4847f43ff  6cz7.1.A    17.591    0.286  0.629   1.620 X-ray    0.306 HHblits  
 86d8626b94c739078e741fb33ed41f46c03a8329  4ydd.1.A    31.435    0.360  0.570   1.860 X-ray    0.295 BLAST    
 7e6f58e76d0df92bf2975da0cec5d5547172a744  5e7o.1.A    31.435    0.360  0.570   2.400 X-ray    0.294 BLAST    
 99fb7647eacf217b28ea341fa90dc331a587c7a7  2nya.1.A    15.931    0.276  0.627   2.500 X-ray    0.295 HHblits  
 0c4ad99719fb99cab97442f84d39762cb946aca4  1ogy.1.A    19.132    0.286  0.610   3.200 X-ray    0.292 HHblits  
 b39f001efff44a7b17f620a5059eb4c0e58fe5cf  4v4c.1.A    16.700    0.281  0.598   2.350 X-ray    0.303 HHblits  
 267a22ac14b5c9a5985a46ad0bea5280283185c8  7l5i.1.A    19.583    0.302  0.578   1.733 X-ray    0.315 HHblits  
 eb73019ddeb6d9f9bcb6fbaa77e310da2955bb82  7l5s.1.A    19.583    0.302  0.578   2.089 X-ray    0.314 HHblits  
 94bb043f68a343a93c00e645ba8f77c79e75e57f  1dms.1.A    19.833    0.302  0.576   1.880 X-ray    0.316 HHblits  
 f6eed4f9bdc75070214ea6772bc8bdf0890de6c7  1e60.1.A    20.208    0.300  0.578   2.000 X-ray    0.314 HHblits  
 34fa8af6276aa3b9e6fe9403a091ed5f044b0095  1e5v.2.A    20.293    0.303  0.575   2.400 X-ray    0.315 HHblits  
 11479a8c4529e55b4883ebd788ceaca2237d32d8  4dmr.1.A    20.084    0.302  0.575   1.900 X-ray    0.313 HHblits  
 b7317982b50045abfbdb0114c885a84d2bb00b98  1e18.1.A    20.084    0.301  0.575   2.000 X-ray    0.306 HHblits  
 1d00fb72e2302721c08a6d3a615f3f06668d3e23  1eu1.1.A    20.807    0.305  0.567   1.300 X-ray    0.307 HHblits  
 0cf555eb03fdacd1c3e98ae8c5e2baf6bd4da836  1tmo.1.A    17.917    0.290  0.578   2.500 X-ray    0.307 HHblits  
 6bcf2ffb4189fc8a631bf62567d72206f522c999  2e7z.1.A    20.682    0.296  0.564   1.260 X-ray    0.302 HHblits  
 f83ad84376f0ffa1d9fb2e9cd023113913535ee9  2v45.1.A    19.915    0.290  0.568   2.400 X-ray    0.298 HHblits  
 6258f317e98db017edd02e0b85c5dfb5a766daa4  4aay.1.A    16.387    0.278  0.573   2.700 X-ray    0.280 HHblits  
 2ecbf206a3053ceaf4dc42f41158ef428b7406fe  5nqd.1.A    16.421    0.277  0.572   2.200 X-ray    0.281 HHblits  
 afbd635dca317a003f8eae144ad871cf4e493f7e  7qv7.1.L    17.167    0.289  0.561   NA    EM       0.288 HHblits  
 c0390a32d25c6b0c2c90fdb1f5af89d2c51ee4a0  7qv7.1.O    17.167    0.289  0.561   NA    EM       0.282 HHblits  
 c5011c160737c8148e48d9cbd18c5f93e0187386  2v3v.1.A    19.654    0.286  0.557   1.990 X-ray    0.299 HHblits  
 20f38ea34f27dc28cbba96a71c4a2c7072bfceeb  1g8j.1.A    18.831    0.287  0.556   2.030 X-ray    0.283 HHblits  
 166b324f5a4353b60477874017d54ffdcb6e78dc  1g8k.1.A    18.831    0.287  0.556   1.640 X-ray    0.281 HHblits  
 59beafe1f33ec9910c91087a75a0ffb99ad7f6ea  1aa6.1.A    19.866    0.307  0.539   2.300 X-ray    0.322 HHblits  
 afa0c33fc0e9e194837c47bd39a1eabe372d86dc  1fdo.1.A    19.866    0.307  0.539   2.800 X-ray    0.316 HHblits  
 34cd4ddd335cc2c404581d67f0ebd865d9824295  2iv2.1.A    19.866    0.307  0.539   2.270 X-ray    0.317 HHblits  
 96698cc982abe8e16e38ed64c441f58af59cfa67  7z0t.1.G    19.866    0.307  0.539   NA    EM       0.313 HHblits  
 01ee973ac6292137d5f90632aa4ddb13cd80f732  2vpz.1.A    19.694    0.291  0.550   2.400 X-ray    0.299 HHblits  
 6c53fe9070021717b8e42216746afe48f6e97d10  2vpx.1.D    19.694    0.291  0.550   3.100 X-ray    0.297 HHblits  
 559b411e614e3e0a189632b1b64e9bf344db5fff  7bkb.1.F    19.457    0.299  0.532   NA    EM       0.286 HHblits  
 682bdf7c61d7814b40c7498267d6d82acf910cdd  7vw6.1.A    19.457    0.296  0.532   NA    EM       0.303 HHblits  
 986a5f10bca6605abc2d8b044ceb41c91ef49364  7e5z.1.A    19.457    0.296  0.532   NA    EM       0.256 HHblits  
 e754ac6884d42f68c26443597a2f1c2aa598e0dc  6tg9.1.A    20.046    0.299  0.528   3.240 EM       0.279 HHblits  
 47aab188562ff0acc5d96e990e9f243a5a899364  7p61.1.C    18.156    0.275  0.431   NA    EM       0.201 HHblits  
 ba35a4df9bf4ea90ffee51969050668b87b037e1  6sdr.1.A    18.182    0.288  0.424   2.100 X-ray    0.240 HHblits  
 dccebdd79a05363d734975f1e9accc0c10f47b4e  7nz1.1.E    17.877    0.275  0.431   NA    EM       0.204 HHblits  
 2699f0f841ecced8430d17c7bb2b378ac16bcd7a  8bqg.1.A    18.391    0.293  0.419   1.946 X-ray    0.233 HHblits  
 7ff49a8a90ca60064522665f57fd5347a5017157  7p63.1.C    17.978    0.274  0.428   NA    EM       0.200 HHblits  
 fa46d175220b1102a93b8337ec46e9a546d2201d  1h0h.1.A    18.103    0.291  0.419   1.800 X-ray    0.226 HHblits  
 a5746cff2706b24e0ece79c599aabe903060fe18  3o5a.1.A    16.923    0.275  0.391   1.720 X-ray    0.214 HHblits  
 1699251b6bd122674750dc16198e53359825acdc  6f0k.1.B    16.064    0.273  0.300   NA    EM       0.141 HHblits  
 122dfe84bbcdd8c3494440a7b15b915abd84467a  6lod.1.B    11.694    0.258  0.298   NA    EM       0.149 HHblits  
 7d4eba78b31018ebd2de20b1394b8e50d8c74fe3  6btm.1.B    11.885    0.268  0.294   3.400 EM       0.140 HHblits  
 1624287566d6b39c6e9661c751b971f0e813cf41  2ivf.1.A    40.102    0.390  0.237   1.880 X-ray    0.160 BLAST    
 02110e5269c59a6df270577c1023ad813f9f6bd4  8e9g.1.G    16.438    0.265  0.264   NA    EM       0.138 HHblits  
 93aba9abd630c5b7595c7fe32dcaea405e6a8700  5t5i.1.B    17.588    0.275  0.239   1.900 X-ray    0.110 HHblits  
 e468fdff87968413c7fcf2003099e420270c4eef  3m9s.1.C    20.000    0.277  0.235   4.500 X-ray    0.114 HHblits  
 f0e90b3f6e9e60c0172b24f636c701cf79c5d457  2fug.2.C    20.000    0.277  0.235   3.300 X-ray    0.104 HHblits  
 c892c6912aecaf74fbdc5958ea83964c985cd47b  6zjl.1.C    20.000    0.277  0.235   NA    EM       0.113 HHblits  
 e7aad2d75867209d0b39c2f3dbcaecbcf309b905  6q8o.1.C    20.000    0.277  0.235   3.605 X-ray    0.112 HHblits  
 a8f1b837e8468cb693bfc047a50c969f7b1e841e  6zjy.1.C    20.000    0.277  0.235   NA    EM       0.112 HHblits  
 ac0e274e9f9d698dd6b37ce85364504992c8f009  6zjn.1.C    20.000    0.277  0.235   NA    EM       0.113 HHblits  
 34c231125bcafea0bcc525a51250c5fb5d861ee0  6ziy.1.C    20.000    0.277  0.235   NA    EM       0.113 HHblits  
 86642868dc16b2db3af69036e88f6d05c9a0693f  7bkb.1.L    14.359    0.256  0.235   NA    EM       0.097 HHblits  
 7ebbde425313166cc578518f3956c84c1763d9c3  7arc.1.F    16.043    0.287  0.225   NA    EM       0.095 HHblits  
 3cf1ed199f6652d10342cbe2a9f2f01dcbe03582  7t2r.1.A    13.369    0.269  0.225   NA    EM       0.098 HHblits  
 42ba5f8a64ebe55150749b571dc98dcf64ed4b97  7t30.1.A    13.369    0.269  0.225   NA    EM       0.097 HHblits  
 b0fde358d73e610918895ff449362ecf601dde88  7tgh.58.A   15.054    0.273  0.224   NA    EM       0.093 HHblits  
 0c0e25f3d44171bd81b7ab2660d3469b9468c51b  5xtb.1.L    13.636    0.273  0.212   NA    EM       0.085 HHblits  
 6062d9a46de32fee333114c33ab9cf9f83eb288d  6qcf.1.C    13.714    0.273  0.211   NA    EM       0.084 HHblits  
 e4c30f7749cfc12488f1e043effffa6277821d49  6qc5.1.C    13.714    0.273  0.211   NA    EM       0.084 HHblits  
 d33e5e3fcb9d98e566e2ad5bd5320b948ec4bf29  7zd6.1.4    13.143    0.271  0.211   NA    EM       0.088 HHblits  
 e58d23d4d84bac79354cfb49ab0cd0abe8a7b9c9  6zk9.1.C    13.143    0.270  0.211   NA    EM       0.089 HHblits  
 29b37f27cd88c3f131af49e50dbdd20ff7123527  7vxu.1.L    12.571    0.269  0.211   NA    EM       0.084 HHblits  
 b46a2629cc0989f1786e8ab089baa204e011127f  7ak5.1.G    11.932    0.264  0.212   NA    EM       0.085 HHblits  
 ed1adcdef377e003739cbc6c52976c9c012c7bb7  6zr2.1.G    11.932    0.263  0.212   3.100 EM       0.088 HHblits  
 311b299f5611f343362a504f08135618b3a7f412  6g72.1.G    11.932    0.263  0.212   NA    EM       0.088 HHblits  
 2eeff28c889020002c16b79dc06bbb2d31d98bc8  7ak6.1.G    11.932    0.263  0.212   NA    EM       0.087 HHblits  
 325704790a9d22fa85a3def83d44c96fca95ab0c  5gpn.24.A   12.571    0.267  0.211   NA    EM       0.078 HHblits  
 756f6ff625bca71b46abc0cc8061e06cdc947bcd  7dgr.10.A   12.000    0.264  0.211   NA    EM       0.084 HHblits  
 3751fe677cc10b2eb0de82a1a2b9335cffb53bbd  5o31.1.8    12.000    0.264  0.211   4.130 EM       0.083 HHblits  
 c09f285eeb4c62a46b24b0539a334435deaef8ac  7qsd.1.G    11.429    0.263  0.211   NA    EM       0.088 HHblits  
 bb9c7ed8dc0f29c2241055c39bcf0f219687d0a5  7ar7.1.G    13.372    0.276  0.207   NA    EM       0.084 HHblits  
 41370c7349d28bbed5983c80deb3d25749ccf000  7aqr.1.F    13.372    0.276  0.207   NA    EM       0.085 HHblits  
 2bb34cea7833147c6679a01b505dcbc668dd3f4f  7a23.1.O    13.372    0.276  0.207   NA    EM       0.085 HHblits  
 7c7df27843b3419011e3d657d890679188ae1a7e  7ar8.1.G    13.372    0.276  0.207   NA    EM       0.082 HHblits  
 21b1f2021fb08ae7c6fede3472366a4f65079a80  6yj4.1.G    15.976    0.285  0.203   NA    EM       0.082 HHblits  
 ff6634ca8f2d4fb91a35a0b2d0957b314d9c1581  6rfs.1.A    15.976    0.285  0.203   4.040 EM       0.082 HHblits  
 523edaefd47efd93ec08475dadc8df0ebc197876  6rfq.1.A    15.976    0.285  0.203   3.300 EM       0.082 HHblits  
 9da760de0d4d3a324dfd61b4bb0ff0039ed319a2  6gcs.1.A    15.976    0.285  0.203   4.320 EM       0.082 HHblits  
 a318c440946e31a691fcb58c30f85b08ed9ffd5c  6x89.1.H    13.450    0.275  0.206   NA    EM       0.082 HHblits  
 2a086b89aec439f62d5f3bf361c7669566b6cd4b  8e73.55.A   13.450    0.275  0.206   NA    EM       0.087 HHblits  
 f9c905cd2933e752e8c9918f21ec1d605e21b8f8  7v2c.1.L    15.957    0.293  0.113   NA    EM       0.039 HHblits  
 60c65ddf49583e59eadc9bcbe65ec098c9968e63  8b9z.1.G    18.085    0.290  0.113   3.280 EM       0.038 HHblits  
 76e3abc91f2469146f393890ebf4d13f29a9835e  8ba0.1.G    18.085    0.290  0.113   3.680 EM       0.040 HHblits  
 d0f4cdd7481a9145fd616dc40c09ce05440c699b  7zm7.1.I    18.478    0.299  0.111   NA    EM       0.040 HHblits  
 21f7dcf7e118a646087fdf0c85c32b6ff9acac16  7q5y.1.A    10.526    0.241  0.114   2.700 X-ray    0.036 HHblits  
 2e655b9257fc33d2acba891084ed4725c6cd8e0c  6s6y.1.B    10.870    0.234  0.111   3.100 X-ray    0.032 HHblits  
 2b838c3790c3c6a10c6878252912c1fae20a3623  5t5i.1.D    17.500    0.309  0.096   1.900 X-ray    0.024 HHblits  
 7fd07609fcd19d68fbbd49ef9d20a1db48ac9da1  7bkb.1.J    12.048    0.267  0.100   NA    EM       0.023 HHblits  
 45b84c51136cf6ad14d7ae170fba01c0946457cf  1h0h.1.A    16.667    0.302  0.094   1.800 X-ray    0.017 HHblits  
 136462e315e5a558bf3e041c7da6b88ffb660bc2  2ki8.1.A    16.250    0.277  0.096   NA    NMR      0.030 HHblits  
 719c9e3a287cae0efc32c53a6fc815e67ceae6ea  8bqg.1.A    16.667    0.278  0.094   1.946 X-ray    0.019 HHblits  
 5a44e36cabffe7d131fad459a60e77b02d53d155  6sdr.1.A    16.667    0.276  0.094   2.100 X-ray    0.018 HHblits  
 dff91c315ba5a6f1d6f91d00e2b7c17242f3b0cf  2e7z.1.A    21.053    0.284  0.069   1.260 X-ray    0.008 HHblits  
 ad57e3fd4b5549780b3377fe69d481c40d65190f  6sdv.1.A    16.364    0.270  0.066   1.900 X-ray    0.009 HHblits  
 2a4eeea07213a4d8cad7adff7036f956d379daeb  7b04.1.B    16.667    0.274  0.065   2.970 X-ray    0.009 HHblits  
 06bd717573cf591ef12f59030743da1cada80e1e  7b04.2.B    16.667    0.274  0.065   2.970 X-ray    0.008 HHblits  
 32190ee9d6b60e99c60a09e83ec61fb2e6ece562  7qv7.1.L    14.545    0.257  0.066   NA    EM       0.012 HHblits  
 1fd14ab7a584481c0d6ffb304122f661e37b5fe4  7qv7.1.O    14.545    0.257  0.066   NA    EM       0.012 HHblits  
 d821d32b62f86c8d604d7e8d772a6c34ad6156aa  4ga5.1.A    21.154    0.297  0.063   3.250 X-ray    0.015 HHblits  
 3cf8cabdb77d3b5ea4735acbe8c8852329d2fa43  4ga6.1.A    21.154    0.297  0.063   2.210 X-ray    0.015 HHblits  
 76f980319ad80656785f9958682096ef05b5e43d  2ivf.1.A    16.667    0.264  0.065   1.880 X-ray    0.010 HHblits  
 750c3359e1226a9db79ce083b7fb20d5e852d3ae  5e7o.1.A    12.727    0.248  0.066   2.400 X-ray    0.011 HHblits  
 75835e2b34b1817aef6a14991d0a13a15753bef2  2vpz.1.A     8.929    0.233  0.067   2.400 X-ray    0.009 HHblits  
 ffeca88d1c636f4afcc1fc107e7353f3c8339a40  2vpx.1.D     8.929    0.233  0.067   3.100 X-ray    0.009 HHblits  
 2fedef527844eba84dd8bb4f3f235660e4988c38  1kqf.1.A    11.321    0.273  0.064   1.600 X-ray    0.006 HHblits  
 c2259eddb11c0f207a2547a2e0c60e531ce7af07  4ydd.1.A    12.963    0.249  0.065   1.860 X-ray    0.010 HHblits  
 c558aa42038a70d831f480a62458e1d434183a60  3ir7.1.A     9.259    0.232  0.065   2.500 X-ray    0.009 HHblits  
 6f57bd7c9e4af3e84376fe03691ad3df6bd13ac3  3egw.1.A     9.259    0.232  0.065   1.900 X-ray    0.008 HHblits  
 4a15681c7294050a205603f1d341f0e16cc15dd9  1r27.4.A     9.259    0.232  0.065   2.000 X-ray    0.008 HHblits  
 6271e4b543faf2d1605717a25c4feef2a3ad23b3  1q16.1.A     9.259    0.232  0.065   1.900 X-ray    0.008 HHblits  
 d932c689b522b64e113c840eafd5732dbbc9faf3  3ir6.1.A     9.259    0.232  0.065   2.800 X-ray    0.009 HHblits  
 37e77422b06e68dc0fe75dc2becab7059bc6f395  3ir5.1.A     9.434    0.234  0.064   2.300 X-ray    0.010 HHblits  
 6b11bde77a5039d3c224d7e5f3036e80c64fe827  4nvs.1.A    17.021    0.302  0.057   2.385 X-ray    0.003 HHblits  
 b2ac84832621203c519c693d74f1db4880b26859  5cup.1.A    37.037    0.395  0.032   2.100 X-ray    0.000 HHblits  
 0f114f81464f933b20accc93246357ffdb488fa1  5cuo.1.A    37.037    0.395  0.032   1.544 X-ray    0.000 HHblits  
 71fd174b354ef6c2bdf01c2d797c408e36140e4f  1wlf.1.A    33.333    0.351  0.032   2.050 X-ray    0.000 HHblits  
 cb9f3665ae0096cb2150957605a650f431d09e1f  7dg9.1.A    29.630    0.343  0.032   1.602 X-ray    0.000 HHblits  
 f29c0591a3476b83a228856f94edbc5190975bc8  5e7p.1.A    17.857    0.312  0.034   2.507 X-ray    0.000 HHblits  
 6c7df86767fc96ace95fa4760d24d10e21dab085  7du7.1.A    25.926    0.338  0.032   1.201 X-ray    0.000 HHblits  
 049233a5c7c98c40a1be039e0f8fce5457eacc47  7du6.1.A    25.926    0.338  0.032   1.600 X-ray    0.000 HHblits  
 24f70842e7316c2935635e1c46cde1146ab66ea6  7dxs.1.A    30.769    0.367  0.031   2.102 X-ray    0.000 HHblits  
 16f787aa7f6a94b67f9e9c99f850d04d3d02aa30  7dxs.1.B    30.769    0.367  0.031   2.102 X-ray    0.000 HHblits  
 6f1deaa0f86300fbb9723f9cb7fbb954ebc462bd  7dxs.2.A    30.769    0.367  0.031   2.102 X-ray    0.000 HHblits  
 625c7bcc9e312e294d30be7f8cc5ced2d770ae04  7dxs.2.B    30.769    0.367  0.031   2.102 X-ray    0.000 HHblits  
 a3adfb9a8088a81019fcb81031d061ebfc1fd030  5g4f.1.A    13.793    0.280  0.035   7.000 EM       0.000 HHblits  
 78b3b7df37e7fb1bb37e369d9cc08e23ba87400a  5g4f.1.B    13.793    0.280  0.035   7.000 EM       0.000 HHblits  
 5bd2fe337f77c43837caaff123263237aafb446c  5g4f.1.C    13.793    0.280  0.035   7.000 EM       0.000 HHblits  
 35ed91b68d504f8593c3079554a046a63cab8d38  5g4f.1.D    13.793    0.280  0.035   7.000 EM       0.000 HHblits  
 2a30938b8ca4657e712b6be12bbb778624f834a1  5g4f.1.E    13.793    0.280  0.035   7.000 EM       0.000 HHblits  
 29a88bbe80610211b9604cea10e1961bfc802b75  5g4f.1.F    13.793    0.280  0.035   7.000 EM       0.000 HHblits  
 0609a3a862291e1162c9282f75b5a28bd5cb8bf2  7di1.1.A    25.926    0.336  0.032   2.097 X-ray    0.000 HHblits  
 88d9eccb4b0a62bc6ad68a95b1f0d96a18fce68b  6hd3.1.A    17.857    0.307  0.034   2.800 X-ray    0.000 HHblits  
 2e74e34738e952e42185d8e3b0d1e2faf50b0cd6  7di0.1.A    25.926    0.333  0.032   1.600 X-ray    0.000 HHblits  
 b1854ea531e320081dbbadc0d52d1d7a53f0653b  7di0.2.A    25.926    0.333  0.032   1.600 X-ray    0.000 HHblits  
 2393c9470bebb22a984e21fbd6da0881e59764ea  7di0.3.A    25.926    0.333  0.032   1.600 X-ray    0.000 HHblits  
 3f36c4e3169ab1236d13b914fa8013cfb766cc6f  7dxy.1.A    26.923    0.359  0.031   1.400 X-ray    0.000 HHblits  
 f09170bed45e668c2a80a9e768d33c3e3255cbc4  7dvh.2.A    22.222    0.328  0.032   1.698 X-ray    0.000 HHblits  
 0da152685c3c793edd31015ca53b2473e67e57b1  7dvh.1.A    22.222    0.328  0.032   1.698 X-ray    0.000 HHblits  
 beb58686abb9680d1be91b557214b03320f0a469  7dvh.4.A    22.222    0.328  0.032   1.698 X-ray    0.000 HHblits  
 2148ff60d44e40aedf9f171c0480d89d057f59ee  3hu1.1.A    17.857    0.293  0.034   2.810 X-ray    0.000 HHblits  
 59a145559e4d48cd97a0a666c0c95eede6072866  7dxv.1.A    26.923    0.349  0.031   2.301 X-ray    0.000 HHblits  
 6d41bf0045d49d333817c27d6eee8040f9c2cf7c  7dxv.1.B    26.923    0.349  0.031   2.301 X-ray    0.000 HHblits  
 6539bb7528cdc8bf376734d3546ed6fd2b0cb33a  7dvf.1.A    14.815    0.316  0.032   1.209 X-ray    0.000 HHblits  
 9b0e2ecef63327699646eb947adb81e4a2ac4e56  7dvc.1.A    14.815    0.314  0.032   1.705 X-ray    0.000 HHblits  
 547f8d73fa6204988c5dd759a84357cd8ad365ea  7dvc.5.A    14.815    0.314  0.032   1.705 X-ray    0.000 HHblits  
 47e8895acf47041bc8dd0ba5fce965177e612d00  7dxz.1.A    23.077    0.341  0.031   1.900 X-ray    0.000 HHblits  
 58ef197818be6f2a0080cf68109cfd92558c7b2e  7dxz.2.A    23.077    0.341  0.031   1.900 X-ray    0.000 HHblits  
 f147fd3381d0dfc0e7d0ca1641c6dcc7fcc01a75  7dxz.2.B    23.077    0.341  0.031   1.900 X-ray    0.000 HHblits  
 7107c44d22143dfe68be0c63ebeea9fc26712412  7dxz.3.A    23.077    0.341  0.031   1.900 X-ray    0.000 HHblits  
 feea4b1fcd280b0a97bd472449f85fbb0ddf4556  7dyc.1.A    23.077    0.341  0.031   2.300 X-ray    0.000 HHblits  
 a1f670780b82d50e1fa85e26ced7e8a947bdb89c  7dyc.2.A    23.077    0.341  0.031   2.300 X-ray    0.000 HHblits  
 8b6ab1740971977d7d748a24a23472d9b88d8b55  7dyc.3.A    23.077    0.341  0.031   2.300 X-ray    0.000 HHblits  
 0ebfc8765c9188c5e4ac7cebddecf20b99db6607  1pt1.1.A    10.345    0.251  0.035   1.900 X-ray    0.000 HHblits  
 3b55ef17f20b4eb2337432cce7c6fa5f593de99b  7di1.1.A    28.000    0.357  0.030   2.097 X-ray    0.000 HHblits  
 2b47dddae6a6cf086fe0574828337dd8c846061b  3qc8.1.A    18.519    0.296  0.032   2.200 X-ray    0.000 HHblits  
 9d3097f2c7ce4937f011cb3ada7e82255c98d789  5b6c.1.A    18.519    0.296  0.032   1.550 X-ray    0.000 HHblits  
 3bac4d7ce9a53a258c30eb0e1ec41337881d66d8  5x4l.1.A    18.519    0.296  0.032   2.402 X-ray    0.000 HHblits  
 3dc0da1fdcec9b28edcd8cba0f8758d6a7025ea2  5x4l.2.A    18.519    0.296  0.032   2.402 X-ray    0.000 HHblits  
 1ca7570f8ef47d318809e281c182326ae07e2fba  3tiw.1.A    18.519    0.296  0.032   1.802 X-ray    0.000 HHblits  
 934c543922945a16abdf7ad3e7398af062c9b2ef  3tiw.2.A    18.519    0.296  0.032   1.802 X-ray    0.000 HHblits  
 73400d2a651712f24dca7211129c095ca420992e  4kdl.1.A    18.519    0.296  0.032   1.810 X-ray    0.000 HHblits  
 9c9b20e26647f3bb2c6197a3daee8a08b1d15b53  4kdi.2.A    18.519    0.296  0.032   1.860 X-ray    0.000 HHblits  
 4f3acca2bcb3f666e0c46427af9f3e2472859416  4kdi.1.A    18.519    0.296  0.032   1.860 X-ray    0.000 HHblits  
 af5db8a1829c5dcb1d6002cfe7453e4d4efdbc67  3qwz.1.A    18.519    0.296  0.032   2.000 X-ray    0.000 HHblits  
 f0f24a82f65b371f239679c6c9497426c50095bf  3qq8.1.A    18.519    0.296  0.032   2.000 X-ray    0.000 HHblits  
 7acfebbc836d2baef17c938fd6ba78b8fc4f4edb  3qq7.1.A    18.519    0.296  0.032   2.650 X-ray    0.000 HHblits  
 333a94736f7650838dabe55cddbe5c92206349f9  2pjh.1.B    18.519    0.296  0.032   NA    NMR      0.000 HHblits  
 f1e1035789de858b03b184dbfaab12a11e52dd80  7dxu.1.B    28.000    0.355  0.030   2.314 X-ray    0.000 HHblits  
 9b504722323e0435d8de56ed5e747c3a753f3e63  7dxu.1.A    28.000    0.355  0.030   2.314 X-ray    0.000 HHblits  
 fe81f2246116d83f40731e12800ffa55b0228c35  7dxu.2.B    28.000    0.355  0.030   2.314 X-ray    0.000 HHblits  
 95a6bffaa9e44c1c0d63b787111afe49060caa66  7dxr.1.B    28.000    0.355  0.030   1.600 X-ray    0.000 HHblits  
 baf4da9185ee17af7cf5ca3dde873ee94289fe60  7dxr.1.A    28.000    0.355  0.030   1.600 X-ray    0.000 HHblits  
 c7e2a14578a127c18e1c43e2f4d2f8c2d55647c6  7dxr.2.B    28.000    0.355  0.030   1.600 X-ray    0.000 HHblits  
 784de4488f8e2b6e1c11a19d3e070ec014c049ba  7dxt.1.A    28.000    0.355  0.030   1.800 X-ray    0.000 HHblits  
 9f54338531bd75ab1d04e0fa446713e28a55be98  7du7.1.A    28.000    0.355  0.030   1.201 X-ray    0.000 HHblits  
 77e6c1b2747858895e4a97d8e0cb588ea4f61f34  7du6.1.A    28.000    0.355  0.030   1.600 X-ray    0.000 HHblits  
 309d705ccafbcc9e0a483a1ee7b45959e8601c56  4rv0.1.A    18.519    0.294  0.032   1.998 X-ray    0.000 HHblits  
 4bbc7bc86058023f3e8ba66e878c97349ad35609  7wbb.1.A    18.519    0.294  0.032   NA    EM       0.000 HHblits  
 aa3a7c08e565b2dc95683a33abca3c14c80ba3a0  7wbb.1.B    18.519    0.294  0.032   NA    EM       0.000 HHblits  
 8b22f0eb86e9da23a5172b140c99c217d938b40f  7wbb.1.C    18.519    0.294  0.032   NA    EM       0.000 HHblits  
 d94c2b606a7fa0a5799ec814fdb82a610252bece  7wbb.1.D    18.519    0.294  0.032   NA    EM       0.000 HHblits  
 94010bf8651b5fbe4ac79ecd2b8e6493d9fc36f9  7wbb.1.E    18.519    0.294  0.032   NA    EM       0.000 HHblits  
 62169ceb7cbba55968a1897725a588f61df9ea0f  7wbb.1.G    18.519    0.294  0.032   NA    EM       0.000 HHblits  
 690f16439e459036ab71c04bdba12dbf9da5465d  7dxw.1.A    24.000    0.352  0.030   1.509 X-ray    0.000 HHblits  
 9298b5a48f42efe3aa154610168fa9682894c2bf  2ro4.1.A    22.222    0.289  0.032   NA    NMR      0.000 HHblits  
 ab1ca091087685273858ddf04dc9a17bd692ed61  1z0r.1.B    22.222    0.289  0.032   NA    NMR      0.000 HHblits  
 23f189aa620c6376e1ad9e57511bd8706bef065a  2k1n.1.C    22.222    0.289  0.032   NA    NMR      0.000 HHblits  
 5504bd8d94be743f0234c77b3a4c50b5ce3c7d0e  2k1n.1.D    22.222    0.289  0.032   NA    NMR      0.000 HHblits  
 b7886ee0181550877b9ea4fc29d0bd1dab0270f9  2k1n.1.E    22.222    0.289  0.032   NA    NMR      0.000 HHblits  
 3cdfe004b1dc27e6cb4d6f2305adbd30316ec488  2k1n.1.F    22.222    0.289  0.032   NA    NMR      0.000 HHblits  
 2602fddff4956847c09510a96084544acb2c5475  7dxx.1.A    24.000    0.347  0.030   1.403 X-ray    0.000 HHblits  
 1a1eab6ee947414a8849da996cd0ae9fbd09ed64  7dxx.1.B    24.000    0.347  0.030   1.403 X-ray    0.000 HHblits  
 f5ea55de95fb05b7ddf1639976acd2b8c46b64b3  7dg9.1.A    23.077    0.313  0.031   1.602 X-ray    0.000 HHblits  
 d7e80ed4773fab9b4af7ab26e56ec97e801330f0  7dg7.1.A    11.538    0.313  0.031   1.604 X-ray    0.000 HHblits  
 e3d8d241ac87a9a0bb08003eefa1a4b1435a06e3  7di0.1.A    28.000    0.333  0.030   1.600 X-ray    0.000 HHblits  
 139514a644ab080201cb219eeff3fae731682945  7di0.2.A    28.000    0.333  0.030   1.600 X-ray    0.000 HHblits  
 276e516510239d1d1e4d516805a73945f6868df0  7di0.3.A    28.000    0.333  0.030   1.600 X-ray    0.000 HHblits  
 30553d2fc0993b62c938fb75784d11752e5ba184  5epp.1.A    19.231    0.297  0.031   1.880 X-ray    0.000 HHblits  
 8175399af883086e13fe7bd9cae1c11f46ba7eb4  5glf.2.A    19.231    0.297  0.031   2.250 X-ray    0.000 HHblits  
 0fc622c311bb9be17153471d033cc45986927f43  5glf.3.A    19.231    0.297  0.031   2.250 X-ray    0.000 HHblits  
 810922d4ee814a12f83b91c32e320c10306abccc  5glf.1.A    19.231    0.297  0.031   2.250 X-ray    0.000 HHblits  
 a8efc4547232a05e751afc520c46b9943ada7b6e  5glf.4.A    19.231    0.297  0.031   2.250 X-ray    0.000 HHblits  
 30dbebf407d553d7e260dc42638e00add6b7faf5  2mrn.1.A    18.519    0.264  0.032   NA    NMR      0.000 HHblits  
 25e05727bacbe823f31c464367c0be492a60db01  2mru.1.A    18.519    0.264  0.032   NA    NMR      0.000 HHblits  
 5f2aa853b8c4e692011e53a20d41bb8ba2b5b47f  2mru.1.B    18.519    0.264  0.032   NA    NMR      0.000 HHblits  
 736075303ade5bd0efbcdb3f6f9106086d4762df  7dvf.1.A    16.000    0.320  0.030   1.209 X-ray    0.000 HHblits  
 16dc85e353405986d5a4a78e423ec8e09d39f200  7dvc.1.A    16.000    0.317  0.030   1.705 X-ray    0.000 HHblits  
 e6f7ee1247f0852fc64d50d60fd7cf880fb423fa  7dvc.5.A    16.000    0.317  0.030   1.705 X-ray    0.000 HHblits  
 d5a5cf77760c7ed9ef87697229e18a13be280700  7dbo.1.A    19.231    0.285  0.031   1.900 X-ray    0.000 HHblits  
 ce825ee68bb929d526f4773ca7ede1c3e9cd07eb  7dbo.2.A    19.231    0.285  0.031   1.900 X-ray    0.000 HHblits  
 296b79eb3cf0bd6ec4aebefb2dec3dc5de3c3453  7dww.1.A    15.385    0.282  0.031   1.802 X-ray    0.000 HHblits  
 e74fda61e50666c7d6aa6eaeb0363ea642d99e00  7dww.2.A    15.385    0.282  0.031   1.802 X-ray    0.000 HHblits  
 b5a6ffbcdb389517a8c5977f708f654c9fcb9624  2d9r.1.A    19.231    0.282  0.031   2.010 X-ray    0.000 HHblits  
 23dde102ee600e687173a1d7e26b956958c8c173  7dbo.1.A    11.538    0.279  0.031   1.900 X-ray    0.000 HHblits  
 1631cd6f28f365878bacaaf9a8967e769c908fa1  7dbo.2.A    11.538    0.279  0.031   1.900 X-ray    0.000 HHblits  
 4f64756b27f14503bf4f3217b652c3005420dae9  1cz4.1.A    11.538    0.279  0.031   NA    NMR      0.000 HHblits  
 d69e3a072e67979e8063338da988b24e8ac1ddce  1cz5.1.A    11.538    0.279  0.031   NA    NMR      0.000 HHblits  
 f6046a86aae89f5db3ff830842564b8ef116e850  2ro3.1.A    14.815    0.244  0.032   NA    NMR      0.000 HHblits  
 97d291097aaea67f6b8f950f10100cf93218f975  2fy9.1.A    14.815    0.244  0.032   NA    NMR      0.000 HHblits  
 60c03cec35226f21d5e6ec35acbd1984ba83406f  7dg7.1.A    16.000    0.304  0.030   1.604 X-ray    0.000 HHblits  
 6a6ef1f6c0d74ca9103c1f2e0cfd95f99409d2ff  3o27.1.A    24.000    0.296  0.030   2.800 X-ray    0.000 HHblits  
 588c6efb4e88b62d9a2cd2072f72bc22ada6b61f  3o27.1.B    24.000    0.296  0.030   2.800 X-ray    0.000 HHblits  
 704a405ed8d39aadd9d760fe96ab868029d37661  7dww.1.A    16.000    0.285  0.030   1.802 X-ray    0.000 HHblits  
 2d9b3116de358b094fd7323342d205f36b0679c4  7dww.2.A    16.000    0.285  0.030   1.802 X-ray    0.000 HHblits  
 bde00d0813eaf0176213bf65892c9a41b3294a4b  1uhd.1.B    16.000    0.248  0.030   2.000 X-ray    0.000 HHblits  
 a89e2c5c2e658a8f1543b2f122b7f1537b460356  7a8y.1.B     8.000    0.240  0.030   1.750 X-ray    0.000 HHblits  
 0330c41e8072440c82d2db4aebc7ff12620c84be  7a8y.1.D     8.000    0.240  0.030   1.750 X-ray    0.000 HHblits  
 5893753620e4326cf042c8ecd7bb499563c9ff60  2x48.1.A     4.167    0.269  0.029   2.600 X-ray    0.000 HHblits  
 27d52f8f7d486111ded48779ca56566be384d872  2x48.2.A     4.167    0.269  0.029   2.600 X-ray    0.000 HHblits  
 cfc74b6cc3c50ffea59adcd99c0f2826ad717db9  2x48.3.A     4.167    0.269  0.029   2.600 X-ray    0.000 HHblits  
 23e2c8434a3a241cb4b61f72b5813b21c86eb763  1uhe.1.B    16.667    0.242  0.029   1.550 X-ray    0.000 HHblits  
