# Supplementary material for: Metabolic capacity is maintained despite shifts in microbial diversity in estuary sediments
Source: ISME Commun. 2025 Oct 11;5(1):ycaf182. doi: 10.1093/ismeco/ycaf182 (PMC12687941; doi:10.1093/ismeco/ycaf182)
Supplement: Supplementary_Data_1_ycaf182 [file supplementary_data_1_ycaf182.zip › SWISS-MODEL/8_1_May_SF_Bin5_scaffold_55982_c1/models/03/coords.js]

let model_03=`ATOM      1  N   PHE A   2     122.517 151.836  91.264  1.00  0.29           N  
ATOM      2  CA  PHE A   2     123.441 152.995  91.017  1.00  0.29           C  
ATOM      3  C   PHE A   2     124.238 153.411  92.246  1.00  0.29           C  
ATOM      4  O   PHE A   2     125.430 153.130  92.292  1.00  0.29           O  
ATOM      5  CB  PHE A   2     122.640 154.157  90.364  1.00  0.29           C  
ATOM      6  CG  PHE A   2     123.541 155.301  89.968  1.00  0.29           C  
ATOM      7  CD1 PHE A   2     124.575 155.119  89.031  1.00  0.29           C  
ATOM      8  CD2 PHE A   2     123.351 156.574  90.530  1.00  0.29           C  
ATOM      9  CE1 PHE A   2     125.407 156.188  88.673  1.00  0.29           C  
ATOM     10  CE2 PHE A   2     124.180 157.644  90.173  1.00  0.29           C  
ATOM     11  CZ  PHE A   2     125.211 157.450  89.247  1.00  0.29           C  
ATOM     12  N   LEU A   3     123.614 154.027  93.282  1.00  0.32           N  
ATOM     13  CA  LEU A   3     124.306 154.590  94.442  1.00  0.32           C  
ATOM     14  C   LEU A   3     125.239 153.642  95.187  1.00  0.32           C  
ATOM     15  O   LEU A   3     126.293 154.051  95.663  1.00  0.32           O  
ATOM     16  CB  LEU A   3     123.303 155.196  95.454  1.00  0.32           C  
ATOM     17  CG  LEU A   3     122.399 156.318  94.896  1.00  0.32           C  
ATOM     18  CD1 LEU A   3     121.498 156.864  96.015  1.00  0.32           C  
ATOM     19  CD2 LEU A   3     123.197 157.475  94.274  1.00  0.32           C  
ATOM     20  N   SER A   4     124.910 152.336  95.232  1.00  0.36           N  
ATOM     21  CA  SER A   4     125.737 151.252  95.744  1.00  0.36           C  
ATOM     22  C   SER A   4     127.150 151.193  95.183  1.00  0.36           C  
ATOM     23  O   SER A   4     128.078 150.769  95.861  1.00  0.36           O  
ATOM     24  CB  SER A   4     125.070 149.877  95.470  1.00  0.36           C  
ATOM     25  OG  SER A   4     123.647 149.991  95.560  1.00  0.36           O  
ATOM     26  N   ARG A   5     127.370 151.669  93.934  1.00  0.35           N  
ATOM     27  CA  ARG A   5     128.695 151.802  93.346  1.00  0.35           C  
ATOM     28  C   ARG A   5     129.609 152.764  94.095  1.00  0.35           C  
ATOM     29  O   ARG A   5     130.825 152.606  94.097  1.00  0.35           O  
ATOM     30  CB  ARG A   5     128.642 152.296  91.878  1.00  0.35           C  
ATOM     31  CG  ARG A   5     128.058 151.273  90.886  1.00  0.35           C  
ATOM     32  CD  ARG A   5     128.087 151.740  89.420  1.00  0.35           C  
ATOM     33  NE  ARG A   5     129.510 152.030  89.023  1.00  0.35           N  
ATOM     34  CZ  ARG A   5     130.419 151.112  88.662  1.00  0.35           C  
ATOM     35  NH1 ARG A   5     131.654 151.505  88.355  1.00  0.35           N  
ATOM     36  NH2 ARG A   5     130.127 149.818  88.599  1.00  0.35           N  
ATOM     37  N   ARG A   6     129.051 153.783  94.777  1.00  0.32           N  
ATOM     38  CA  ARG A   6     129.827 154.747  95.538  1.00  0.32           C  
ATOM     39  C   ARG A   6     130.311 154.168  96.861  1.00  0.32           C  
ATOM     40  O   ARG A   6     131.143 154.755  97.546  1.00  0.32           O  
ATOM     41  CB  ARG A   6     129.019 156.042  95.792  1.00  0.32           C  
ATOM     42  CG  ARG A   6     128.749 156.849  94.505  1.00  0.32           C  
ATOM     43  CD  ARG A   6     127.938 158.120  94.768  1.00  0.32           C  
ATOM     44  NE  ARG A   6     127.833 158.858  93.467  1.00  0.32           N  
ATOM     45  CZ  ARG A   6     127.104 159.968  93.293  1.00  0.32           C  
ATOM     46  NH1 ARG A   6     127.121 160.588  92.115  1.00  0.32           N  
ATOM     47  NH2 ARG A   6     126.362 160.473  94.274  1.00  0.32           N  
ATOM     48  N   GLN A   7     129.841 152.959  97.227  1.00  0.42           N  
ATOM     49  CA  GLN A   7     130.306 152.253  98.400  1.00  0.42           C  
ATOM     50  C   GLN A   7     131.474 151.334  98.067  1.00  0.42           C  
ATOM     51  O   GLN A   7     131.887 150.545  98.907  1.00  0.42           O  
ATOM     52  CB  GLN A   7     129.171 151.406  99.032  1.00  0.42           C  
ATOM     53  CG  GLN A   7     127.913 152.216  99.429  1.00  0.42           C  
ATOM     54  CD  GLN A   7     128.229 153.332 100.429  1.00  0.42           C  
ATOM     55  OE1 GLN A   7     128.991 153.176 101.385  1.00  0.42           O  
ATOM     56  NE2 GLN A   7     127.607 154.515 100.218  1.00  0.42           N  
ATOM     57  N   PHE A   8     132.074 151.451  96.856  1.00  0.38           N  
ATOM     58  CA  PHE A   8     133.219 150.694  96.350  1.00  0.38           C  
ATOM     59  C   PHE A   8     134.330 150.434  97.373  1.00  0.38           C  
ATOM     60  O   PHE A   8     134.734 149.303  97.618  1.00  0.38           O  
ATOM     61  CB  PHE A   8     133.781 151.487  95.127  1.00  0.38           C  
ATOM     62  CG  PHE A   8     134.960 150.837  94.448  1.00  0.38           C  
ATOM     63  CD1 PHE A   8     136.270 151.229  94.773  1.00  0.38           C  
ATOM     64  CD2 PHE A   8     134.768 149.840  93.479  1.00  0.38           C  
ATOM     65  CE1 PHE A   8     137.370 150.624  94.155  1.00  0.38           C  
ATOM     66  CE2 PHE A   8     135.866 149.235  92.854  1.00  0.38           C  
ATOM     67  CZ  PHE A   8     137.168 149.625  93.196  1.00  0.38           C  
ATOM     68  N   LEU A   9     134.831 151.489  98.039  1.00  0.35           N  
ATOM     69  CA  LEU A   9     135.842 151.350  99.070  1.00  0.35           C  
ATOM     70  C   LEU A   9     135.349 150.675 100.346  1.00  0.35           C  
ATOM     71  O   LEU A   9     136.099 149.986 101.029  1.00  0.35           O  
ATOM     72  CB  LEU A   9     136.436 152.734  99.421  1.00  0.35           C  
ATOM     73  CG  LEU A   9     137.214 153.398  98.264  1.00  0.35           C  
ATOM     74  CD1 LEU A   9     137.581 154.843  98.623  1.00  0.35           C  
ATOM     75  CD2 LEU A   9     138.485 152.615  97.899  1.00  0.35           C  
ATOM     76  N   LYS A  10     134.066 150.866 100.710  1.00  0.40           N  
ATOM     77  CA  LYS A  10     133.483 150.322 101.921  1.00  0.40           C  
ATOM     78  C   LYS A  10     133.076 148.860 101.808  1.00  0.40           C  
ATOM     79  O   LYS A  10     132.994 148.161 102.815  1.00  0.40           O  
ATOM     80  CB  LYS A  10     132.249 151.177 102.319  1.00  0.40           C  
ATOM     81  CG  LYS A  10     131.533 150.697 103.597  1.00  0.40           C  
ATOM     82  CD  LYS A  10     130.410 151.626 104.087  1.00  0.40           C  
ATOM     83  CE  LYS A  10     130.865 153.013 104.544  1.00  0.40           C  
ATOM     84  NZ  LYS A  10     131.878 152.879 105.615  1.00  0.40           N  
ATOM     85  N   VAL A  11     132.824 148.339 100.589  1.00  0.39           N  
ATOM     86  CA  VAL A  11     132.496 146.928 100.435  1.00  0.39           C  
ATOM     87  C   VAL A  11     133.721 146.033 100.501  1.00  0.39           C  
ATOM     88  O   VAL A  11     133.593 144.844 100.766  1.00  0.39           O  
ATOM     89  CB  VAL A  11     131.662 146.596  99.195  1.00  0.39           C  
ATOM     90  CG1 VAL A  11     130.367 147.429  99.213  1.00  0.39           C  
ATOM     91  CG2 VAL A  11     132.440 146.799  97.882  1.00  0.39           C  
ATOM     92  N   SER A  12     134.939 146.575 100.314  1.00  0.34           N  
ATOM     93  CA  SER A  12     136.180 145.814 100.430  1.00  0.34           C  
ATOM     94  C   SER A  12     136.532 145.475 101.878  1.00  0.34           C  
ATOM     95  O   SER A  12     136.551 146.337 102.757  1.00  0.34           O  
ATOM     96  CB  SER A  12     137.356 146.568  99.762  1.00  0.34           C  
ATOM     97  OG  SER A  12     138.560 145.796  99.726  1.00  0.34           O  
ATOM     98  N   VAL A  13     136.785 144.184 102.163  1.00  0.27           N  
ATOM     99  CA  VAL A  13     137.051 143.635 103.483  1.00  0.27           C  
ATOM    100  C   VAL A  13     138.543 143.295 103.607  1.00  0.27           C  
ATOM    101  O   VAL A  13     139.411 144.160 103.531  1.00  0.27           O  
ATOM    102  CB  VAL A  13     136.133 142.438 103.797  1.00  0.27           C  
ATOM    103  CG1 VAL A  13     136.134 142.090 105.303  1.00  0.27           C  
ATOM    104  CG2 VAL A  13     134.685 142.747 103.360  1.00  0.27           C  
ATOM    105  N   GLY A  14     138.911 142.013 103.837  1.00  0.25           N  
ATOM    106  CA  GLY A  14     140.298 141.590 103.993  1.00  0.25           C  
ATOM    107  C   GLY A  14     140.864 140.975 102.746  1.00  0.25           C  
ATOM    108  O   GLY A  14     140.222 140.167 102.081  1.00  0.25           O  
ATOM    109  N   THR A  15     142.130 141.300 102.428  1.00  0.25           N  
ATOM    110  CA  THR A  15     142.848 140.684 101.324  1.00  0.25           C  
ATOM    111  C   THR A  15     143.560 139.436 101.790  1.00  0.25           C  
ATOM    112  O   THR A  15     144.069 139.352 102.906  1.00  0.25           O  
ATOM    113  CB  THR A  15     143.852 141.584 100.624  1.00  0.25           C  
ATOM    114  OG1 THR A  15     144.833 142.115 101.506  1.00  0.25           O  
ATOM    115  CG2 THR A  15     143.117 142.771  99.993  1.00  0.25           C  
ATOM    116  N   VAL A  16     143.558 138.388 100.952  1.00  0.25           N  
ATOM    117  CA  VAL A  16     143.852 137.046 101.412  1.00  0.25           C  
ATOM    118  C   VAL A  16     144.750 136.378 100.368  1.00  0.25           C  
ATOM    119  O   VAL A  16     144.803 136.810  99.220  1.00  0.25           O  
ATOM    120  CB  VAL A  16     142.550 136.291 101.719  1.00  0.25           C  
ATOM    121  CG1 VAL A  16     141.853 136.931 102.942  1.00  0.25           C  
ATOM    122  CG2 VAL A  16     141.582 136.336 100.525  1.00  0.25           C  
ATOM    123  N   ALA A  17     145.556 135.353 100.759  1.00  0.24           N  
ATOM    124  CA  ALA A  17     146.630 134.766  99.942  1.00  0.24           C  
ATOM    125  C   ALA A  17     147.664 135.762  99.426  1.00  0.24           C  
ATOM    126  O   ALA A  17     148.013 135.789  98.248  1.00  0.24           O  
ATOM    127  CB  ALA A  17     146.117 133.901  98.771  1.00  0.24           C  
ATOM    128  N   ALA A  18     148.190 136.620 100.315  1.00  0.22           N  
ATOM    129  CA  ALA A  18     149.042 137.708  99.905  1.00  0.22           C  
ATOM    130  C   ALA A  18     150.476 137.313  99.596  1.00  0.22           C  
ATOM    131  O   ALA A  18     151.209 136.821 100.451  1.00  0.22           O  
ATOM    132  CB  ALA A  18     148.985 138.822 100.962  1.00  0.22           C  
ATOM    133  N   VAL A  19     150.908 137.551  98.343  1.00  0.18           N  
ATOM    134  CA  VAL A  19     152.261 137.282  97.900  1.00  0.18           C  
ATOM    135  C   VAL A  19     152.886 138.581  97.435  1.00  0.18           C  
ATOM    136  O   VAL A  19     152.310 139.348  96.663  1.00  0.18           O  
ATOM    137  CB  VAL A  19     152.293 136.250  96.774  1.00  0.18           C  
ATOM    138  CG1 VAL A  19     153.708 136.078  96.179  1.00  0.18           C  
ATOM    139  CG2 VAL A  19     151.799 134.901  97.332  1.00  0.18           C  
ATOM    140  N   ALA A  20     154.115 138.862  97.914  1.00  0.18           N  
ATOM    141  CA  ALA A  20     154.898 139.984  97.458  1.00  0.18           C  
ATOM    142  C   ALA A  20     155.719 139.607  96.235  1.00  0.18           C  
ATOM    143  O   ALA A  20     156.464 138.629  96.225  1.00  0.18           O  
ATOM    144  CB  ALA A  20     155.813 140.505  98.582  1.00  0.18           C  
ATOM    145  N   VAL A  21     155.570 140.386  95.156  1.00  0.16           N  
ATOM    146  CA  VAL A  21     156.170 140.129  93.867  1.00  0.16           C  
ATOM    147  C   VAL A  21     157.064 141.310  93.548  1.00  0.16           C  
ATOM    148  O   VAL A  21     156.610 142.451  93.506  1.00  0.16           O  
ATOM    149  CB  VAL A  21     155.099 139.990  92.785  1.00  0.16           C  
ATOM    150  CG1 VAL A  21     155.730 139.712  91.406  1.00  0.16           C  
ATOM    151  CG2 VAL A  21     154.118 138.858  93.160  1.00  0.16           C  
ATOM    152  N   ALA A  22     158.382 141.073  93.354  1.00  0.17           N  
ATOM    153  CA  ALA A  22     159.360 142.099  93.008  1.00  0.17           C  
ATOM    154  C   ALA A  22     159.388 143.291  93.966  1.00  0.17           C  
ATOM    155  O   ALA A  22     159.411 144.451  93.551  1.00  0.17           O  
ATOM    156  CB  ALA A  22     159.154 142.553  91.547  1.00  0.17           C  
ATOM    157  N   ASP A  23     159.329 142.987  95.281  1.00  0.17           N  
ATOM    158  CA  ASP A  23     159.393 143.883  96.426  1.00  0.17           C  
ATOM    159  C   ASP A  23     158.271 144.917  96.574  1.00  0.17           C  
ATOM    160  O   ASP A  23     158.000 145.410  97.667  1.00  0.17           O  
ATOM    161  CB  ASP A  23     160.785 144.550  96.521  1.00  0.17           C  
ATOM    162  CG  ASP A  23     161.852 143.471  96.478  1.00  0.17           C  
ATOM    163  OD1 ASP A  23     161.734 142.505  97.274  1.00  0.17           O  
ATOM    164  OD2 ASP A  23     162.767 143.591  95.627  1.00  0.17           O  
ATOM    165  N   LYS A  24     157.586 145.285  95.475  1.00  0.17           N  
ATOM    166  CA  LYS A  24     156.721 146.449  95.428  1.00  0.17           C  
ATOM    167  C   LYS A  24     155.401 146.187  94.732  1.00  0.17           C  
ATOM    168  O   LYS A  24     154.594 147.099  94.566  1.00  0.17           O  
ATOM    169  CB  LYS A  24     157.450 147.586  94.665  1.00  0.17           C  
ATOM    170  CG  LYS A  24     158.732 148.041  95.380  1.00  0.17           C  
ATOM    171  CD  LYS A  24     159.448 149.197  94.672  1.00  0.17           C  
ATOM    172  CE  LYS A  24     160.700 149.630  95.437  1.00  0.17           C  
ATOM    173  NZ  LYS A  24     161.368 150.735  94.719  1.00  0.17           N  
ATOM    174  N   VAL A  25     155.113 144.933  94.343  1.00  0.16           N  
ATOM    175  CA  VAL A  25     153.816 144.562  93.809  1.00  0.16           C  
ATOM    176  C   VAL A  25     153.234 143.537  94.750  1.00  0.16           C  
ATOM    177  O   VAL A  25     153.875 142.553  95.113  1.00  0.16           O  
ATOM    178  CB  VAL A  25     153.898 143.984  92.396  1.00  0.16           C  
ATOM    179  CG1 VAL A  25     152.503 143.604  91.855  1.00  0.16           C  
ATOM    180  CG2 VAL A  25     154.560 145.016  91.465  1.00  0.16           C  
ATOM    181  N   LEU A  26     151.982 143.736  95.188  1.00  0.16           N  
ATOM    182  CA  LEU A  26     151.279 142.754  95.981  1.00  0.16           C  
ATOM    183  C   LEU A  26     150.160 142.226  95.118  1.00  0.16           C  
ATOM    184  O   LEU A  26     149.282 142.972  94.689  1.00  0.16           O  
ATOM    185  CB  LEU A  26     150.699 143.357  97.288  1.00  0.16           C  
ATOM    186  CG  LEU A  26     151.756 143.883  98.281  1.00  0.16           C  
ATOM    187  CD1 LEU A  26     151.084 144.505  99.512  1.00  0.16           C  
ATOM    188  CD2 LEU A  26     152.725 142.782  98.734  1.00  0.16           C  
ATOM    189  N   ALA A  27     150.176 140.914  94.831  1.00  0.16           N  
ATOM    190  CA  ALA A  27     149.115 140.265  94.102  1.00  0.16           C  
ATOM    191  C   ALA A  27     148.482 139.263  95.044  1.00  0.16           C  
ATOM    192  O   ALA A  27     149.157 138.520  95.758  1.00  0.16           O  
ATOM    193  CB  ALA A  27     149.619 139.610  92.801  1.00  0.16           C  
ATOM    194  N   LEU A  28     147.145 139.302  95.119  1.00  0.32           N  
ATOM    195  CA  LEU A  28     146.400 138.622  96.145  1.00  0.32           C  
ATOM    196  C   LEU A  28     144.967 138.483  95.696  1.00  0.32           C  
ATOM    197  O   LEU A  28     144.583 138.964  94.629  1.00  0.32           O  
ATOM    198  CB  LEU A  28     146.537 139.280  97.550  1.00  0.32           C  
ATOM    199  CG  LEU A  28     146.204 140.776  97.780  1.00  0.32           C  
ATOM    200  CD1 LEU A  28     147.356 141.713  97.399  1.00  0.32           C  
ATOM    201  CD2 LEU A  28     144.887 141.255  97.157  1.00  0.32           C  
ATOM    202  N   THR A  29     144.127 137.794  96.482  1.00  0.40           N  
ATOM    203  CA  THR A  29     142.746 137.540  96.117  1.00  0.40           C  
ATOM    204  C   THR A  29     141.815 138.346  96.997  1.00  0.40           C  
ATOM    205  O   THR A  29     142.045 138.527  98.191  1.00  0.40           O  
ATOM    206  CB  THR A  29     142.409 136.066  96.154  1.00  0.40           C  
ATOM    207  OG1 THR A  29     142.770 135.472  97.381  1.00  0.40           O  
ATOM    208  CG2 THR A  29     143.239 135.358  95.082  1.00  0.40           C  
ATOM    209  N   ALA A  30     140.757 138.939  96.397  1.00  0.45           N  
ATOM    210  CA  ALA A  30     140.003 139.970  97.081  1.00  0.45           C  
ATOM    211  C   ALA A  30     138.539 139.659  97.370  1.00  0.45           C  
ATOM    212  O   ALA A  30     137.907 140.437  98.048  1.00  0.45           O  
ATOM    213  CB  ALA A  30     140.143 141.276  96.275  1.00  0.45           C  
ATOM    214  N   LEU A  31     137.958 138.513  96.961  1.00  0.41           N  
ATOM    215  CA  LEU A  31     136.574 138.160  97.293  1.00  0.41           C  
ATOM    216  C   LEU A  31     136.474 136.659  97.340  1.00  0.41           C  
ATOM    217  O   LEU A  31     136.042 136.037  96.375  1.00  0.41           O  
ATOM    218  CB  LEU A  31     135.485 138.738  96.338  1.00  0.41           C  
ATOM    219  CG  LEU A  31     134.034 138.166  96.459  1.00  0.41           C  
ATOM    220  CD1 LEU A  31     133.440 138.174  97.878  1.00  0.41           C  
ATOM    221  CD2 LEU A  31     133.082 138.864  95.477  1.00  0.41           C  
ATOM    222  N   GLN A  32     136.943 136.039  98.451  1.00  0.43           N  
ATOM    223  CA  GLN A  32     136.767 134.621  98.775  1.00  0.43           C  
ATOM    224  C   GLN A  32     137.868 133.602  98.412  1.00  0.43           C  
ATOM    225  O   GLN A  32     137.897 132.632  99.163  1.00  0.43           O  
ATOM    226  CB  GLN A  32     135.358 134.076  98.383  1.00  0.43           C  
ATOM    227  CG  GLN A  32     134.983 132.690  98.948  1.00  0.43           C  
ATOM    228  CD  GLN A  32     133.563 132.297  98.563  1.00  0.43           C  
ATOM    229  OE1 GLN A  32     132.770 133.068  98.029  1.00  0.43           O  
ATOM    230  NE2 GLN A  32     133.222 131.023  98.859  1.00  0.43           N  
ATOM    231  N   PRO A  33     138.811 133.629  97.444  1.00  0.30           N  
ATOM    232  CA  PRO A  33     139.535 132.432  96.987  1.00  0.30           C  
ATOM    233  C   PRO A  33     140.428 131.656  97.935  1.00  0.30           C  
ATOM    234  O   PRO A  33     141.123 130.781  97.439  1.00  0.30           O  
ATOM    235  CB  PRO A  33     140.397 132.931  95.819  1.00  0.30           C  
ATOM    236  CG  PRO A  33     139.551 134.019  95.186  1.00  0.30           C  
ATOM    237  CD  PRO A  33     138.855 134.643  96.393  1.00  0.30           C  
ATOM    238  N   VAL A  34     140.515 132.011  99.227  1.00  0.31           N  
ATOM    239  CA  VAL A  34     141.395 131.375 100.190  1.00  0.31           C  
ATOM    240  C   VAL A  34     140.589 130.955 101.412  1.00  0.31           C  
ATOM    241  O   VAL A  34     141.091 130.816 102.532  1.00  0.31           O  
ATOM    242  CB  VAL A  34     142.542 132.286 100.601  1.00  0.31           C  
ATOM    243  CG1 VAL A  34     143.774 131.418 100.903  1.00  0.31           C  
ATOM    244  CG2 VAL A  34     142.860 133.267  99.468  1.00  0.31           C  
ATOM    245  N   ILE A  35     139.268 130.784 101.211  1.00  0.30           N  
ATOM    246  CA  ILE A  35     138.249 130.448 102.191  1.00  0.30           C  
ATOM    247  C   ILE A  35     138.499 129.118 102.883  1.00  0.30           C  
ATOM    248  O   ILE A  35     138.230 128.941 104.071  1.00  0.30           O  
ATOM    249  CB  ILE A  35     136.857 130.549 101.561  1.00  0.30           C  
ATOM    250  CG1 ILE A  35     135.691 130.358 102.561  1.00  0.30           C  
ATOM    251  CG2 ILE A  35     136.730 129.591 100.354  1.00  0.30           C  
ATOM    252  CD1 ILE A  35     135.575 131.478 103.601  1.00  0.30           C  
ATOM    253  N   GLU A  36     139.112 128.161 102.170  1.00  0.41           N  
ATOM    254  CA  GLU A  36     139.533 126.867 102.653  1.00  0.41           C  
ATOM    255  C   GLU A  36     140.649 126.921 103.694  1.00  0.41           C  
ATOM    256  O   GLU A  36     140.850 125.982 104.461  1.00  0.41           O  
ATOM    257  CB  GLU A  36     139.959 125.986 101.446  1.00  0.41           C  
ATOM    258  CG  GLU A  36     141.253 126.404 100.691  1.00  0.41           C  
ATOM    259  CD  GLU A  36     141.193 127.709  99.898  1.00  0.41           C  
ATOM    260  OE1 GLU A  36     142.299 128.199  99.563  1.00  0.41           O  
ATOM    261  OE2 GLU A  36     140.077 128.243  99.667  1.00  0.41           O  
ATOM    262  N   VAL A  37     141.370 128.057 103.789  1.00  0.30           N  
ATOM    263  CA  VAL A  37     142.396 128.295 104.796  1.00  0.30           C  
ATOM    264  C   VAL A  37     141.795 129.078 105.969  1.00  0.30           C  
ATOM    265  O   VAL A  37     142.454 129.435 106.942  1.00  0.30           O  
ATOM    266  CB  VAL A  37     143.570 129.039 104.150  1.00  0.30           C  
ATOM    267  CG1 VAL A  37     144.740 129.298 105.123  1.00  0.30           C  
ATOM    268  CG2 VAL A  37     144.086 128.213 102.956  1.00  0.30           C  
ATOM    269  N   GLY A  38     140.471 129.338 105.944  1.00  0.33           N  
ATOM    270  CA  GLY A  38     139.785 130.074 107.005  1.00  0.33           C  
ATOM    271  C   GLY A  38     139.792 131.564 106.829  1.00  0.33           C  
ATOM    272  O   GLY A  38     139.340 132.312 107.689  1.00  0.33           O  
ATOM    273  N   ASN A  39     140.291 132.047 105.686  1.00  0.21           N  
ATOM    274  CA  ASN A  39     140.287 133.452 105.365  1.00  0.21           C  
ATOM    275  C   ASN A  39     138.916 133.886 104.823  1.00  0.21           C  
ATOM    276  O   ASN A  39     138.429 133.246 103.896  1.00  0.21           O  
ATOM    277  CB  ASN A  39     141.328 133.708 104.270  1.00  0.21           C  
ATOM    278  CG  ASN A  39     142.742 133.489 104.776  1.00  0.21           C  
ATOM    279  OD1 ASN A  39     143.230 134.182 105.667  1.00  0.21           O  
ATOM    280  ND2 ASN A  39     143.456 132.525 104.157  1.00  0.21           N  
ATOM    281  N   PRO A  40     138.227 134.905 105.320  1.00  0.21           N  
ATOM    282  CA  PRO A  40     136.807 135.111 105.022  1.00  0.21           C  
ATOM    283  C   PRO A  40     136.536 135.672 103.630  1.00  0.21           C  
ATOM    284  O   PRO A  40     137.448 135.871 102.829  1.00  0.21           O  
ATOM    285  CB  PRO A  40     136.370 136.116 106.111  1.00  0.21           C  
ATOM    286  CG  PRO A  40     137.652 136.863 106.485  1.00  0.21           C  
ATOM    287  CD  PRO A  40     138.703 135.765 106.400  1.00  0.21           C  
ATOM    288  N   LEU A  41     135.253 135.979 103.322  1.00  0.38           N  
ATOM    289  CA  LEU A  41     134.886 136.747 102.143  1.00  0.38           C  
ATOM    290  C   LEU A  41     135.576 138.117 102.129  1.00  0.38           C  
ATOM    291  O   LEU A  41     135.734 138.764 103.163  1.00  0.38           O  
ATOM    292  CB  LEU A  41     133.350 136.981 102.037  1.00  0.38           C  
ATOM    293  CG  LEU A  41     132.443 135.727 102.066  1.00  0.38           C  
ATOM    294  CD1 LEU A  41     130.969 136.148 101.943  1.00  0.38           C  
ATOM    295  CD2 LEU A  41     132.784 134.735 100.952  1.00  0.38           C  
ATOM    296  N   GLY A  42     136.024 138.578 100.946  1.00  0.36           N  
ATOM    297  CA  GLY A  42     136.898 139.747 100.852  1.00  0.36           C  
ATOM    298  C   GLY A  42     136.233 140.973 100.299  1.00  0.36           C  
ATOM    299  O   GLY A  42     136.714 142.076 100.503  1.00  0.36           O  
ATOM    300  N   ASP A  43     135.084 140.809  99.633  1.00  0.46           N  
ATOM    301  CA  ASP A  43     134.164 141.884  99.365  1.00  0.46           C  
ATOM    302  C   ASP A  43     132.907 141.525 100.132  1.00  0.46           C  
ATOM    303  O   ASP A  43     132.552 140.358 100.314  1.00  0.46           O  
ATOM    304  CB  ASP A  43     133.760 142.055  97.875  1.00  0.46           C  
ATOM    305  CG  ASP A  43     134.828 142.725  97.030  1.00  0.46           C  
ATOM    306  OD1 ASP A  43     135.226 143.859  97.391  1.00  0.46           O  
ATOM    307  OD2 ASP A  43     135.172 142.145  95.969  1.00  0.46           O  
ATOM    308  N   TYR A  44     132.186 142.554 100.579  1.00  0.37           N  
ATOM    309  CA  TYR A  44     130.881 142.478 101.188  1.00  0.37           C  
ATOM    310  C   TYR A  44     129.852 143.211 100.312  1.00  0.37           C  
ATOM    311  O   TYR A  44     129.439 144.310 100.686  1.00  0.37           O  
ATOM    312  CB  TYR A  44     131.008 143.123 102.597  1.00  0.37           C  
ATOM    313  CG  TYR A  44     129.816 142.898 103.486  1.00  0.37           C  
ATOM    314  CD1 TYR A  44     128.914 143.943 103.742  1.00  0.37           C  
ATOM    315  CD2 TYR A  44     129.618 141.658 104.116  1.00  0.37           C  
ATOM    316  CE1 TYR A  44     127.832 143.756 104.611  1.00  0.37           C  
ATOM    317  CE2 TYR A  44     128.538 141.469 104.993  1.00  0.37           C  
ATOM    318  CZ  TYR A  44     127.648 142.521 105.239  1.00  0.37           C  
ATOM    319  OH  TYR A  44     126.566 142.348 106.125  1.00  0.37           O  
ATOM    320  N   PRO A  45     129.389 142.720  99.155  1.00  0.52           N  
ATOM    321  CA  PRO A  45     128.420 143.453  98.361  1.00  0.52           C  
ATOM    322  C   PRO A  45     127.096 142.711  98.410  1.00  0.52           C  
ATOM    323  O   PRO A  45     126.983 141.667  99.054  1.00  0.52           O  
ATOM    324  CB  PRO A  45     129.059 143.363  96.969  1.00  0.52           C  
ATOM    325  CG  PRO A  45     129.609 141.933  96.906  1.00  0.52           C  
ATOM    326  CD  PRO A  45     129.989 141.633  98.364  1.00  0.52           C  
ATOM    327  N   ASP A  46     126.062 143.239  97.728  1.00  0.53           N  
ATOM    328  CA  ASP A  46     124.795 142.560  97.555  1.00  0.53           C  
ATOM    329  C   ASP A  46     124.898 141.235  96.785  1.00  0.53           C  
ATOM    330  O   ASP A  46     125.752 141.017  95.927  1.00  0.53           O  
ATOM    331  CB  ASP A  46     123.720 143.518  96.965  1.00  0.53           C  
ATOM    332  CG  ASP A  46     122.362 142.843  96.894  1.00  0.53           C  
ATOM    333  OD1 ASP A  46     121.758 142.829  95.797  1.00  0.53           O  
ATOM    334  OD2 ASP A  46     121.975 142.191  97.897  1.00  0.53           O  
ATOM    335  N   ARG A  47     123.978 140.325  97.129  1.00  0.49           N  
ATOM    336  CA  ARG A  47     123.846 139.004  96.570  1.00  0.49           C  
ATOM    337  C   ARG A  47     122.363 138.694  96.423  1.00  0.49           C  
ATOM    338  O   ARG A  47     121.945 137.545  96.302  1.00  0.49           O  
ATOM    339  CB  ARG A  47     124.540 137.950  97.470  1.00  0.49           C  
ATOM    340  CG  ARG A  47     126.084 138.007  97.393  1.00  0.49           C  
ATOM    341  CD  ARG A  47     126.819 137.105  98.390  1.00  0.49           C  
ATOM    342  NE  ARG A  47     126.431 135.697  98.077  1.00  0.49           N  
ATOM    343  CZ  ARG A  47     126.465 134.669  98.927  1.00  0.49           C  
ATOM    344  NH1 ARG A  47     125.788 133.567  98.629  1.00  0.49           N  
ATOM    345  NH2 ARG A  47     127.157 134.716 100.062  1.00  0.49           N  
ATOM    346  N   SER A  48     121.488 139.726  96.380  1.00  0.59           N  
ATOM    347  CA  SER A  48     120.044 139.535  96.282  1.00  0.59           C  
ATOM    348  C   SER A  48     119.592 138.917  94.966  1.00  0.59           C  
ATOM    349  O   SER A  48     118.534 138.294  94.882  1.00  0.59           O  
ATOM    350  CB  SER A  48     119.256 140.851  96.506  1.00  0.59           C  
ATOM    351  OG  SER A  48     119.424 141.769  95.425  1.00  0.59           O  
ATOM    352  N   TRP A  49     120.442 139.023  93.922  1.00  0.50           N  
ATOM    353  CA  TRP A  49     120.284 138.401  92.623  1.00  0.50           C  
ATOM    354  C   TRP A  49     120.169 136.871  92.677  1.00  0.50           C  
ATOM    355  O   TRP A  49     119.517 136.264  91.831  1.00  0.50           O  
ATOM    356  CB  TRP A  49     121.427 138.854  91.658  1.00  0.50           C  
ATOM    357  CG  TRP A  49     122.736 138.082  91.783  1.00  0.50           C  
ATOM    358  CD1 TRP A  49     123.789 138.254  92.638  1.00  0.50           C  
ATOM    359  CD2 TRP A  49     122.970 136.842  91.089  1.00  0.50           C  
ATOM    360  NE1 TRP A  49     124.656 137.182  92.545  1.00  0.50           N  
ATOM    361  CE2 TRP A  49     124.164 136.302  91.605  1.00  0.50           C  
ATOM    362  CE3 TRP A  49     122.230 136.165  90.119  1.00  0.50           C  
ATOM    363  CZ2 TRP A  49     124.635 135.070  91.166  1.00  0.50           C  
ATOM    364  CZ3 TRP A  49     122.699 134.920  89.685  1.00  0.50           C  
ATOM    365  CH2 TRP A  49     123.884 134.374  90.204  1.00  0.50           C  
ATOM    366  N   GLU A  50     120.769 136.201  93.692  1.00  0.57           N  
ATOM    367  CA  GLU A  50     120.801 134.747  93.833  1.00  0.57           C  
ATOM    368  C   GLU A  50     119.420 134.113  93.986  1.00  0.57           C  
ATOM    369  O   GLU A  50     119.210 132.928  93.717  1.00  0.57           O  
ATOM    370  CB  GLU A  50     121.720 134.344  95.013  1.00  0.57           C  
ATOM    371  CG  GLU A  50     123.193 134.732  94.735  1.00  0.57           C  
ATOM    372  CD  GLU A  50     124.173 134.449  95.864  1.00  0.57           C  
ATOM    373  OE1 GLU A  50     125.327 134.945  95.767  1.00  0.57           O  
ATOM    374  OE2 GLU A  50     123.836 133.771  96.867  1.00  0.57           O  
ATOM    375  N   ARG A  51     118.404 134.936  94.326  1.00  0.54           N  
ATOM    376  CA  ARG A  51     116.997 134.583  94.278  1.00  0.54           C  
ATOM    377  C   ARG A  51     116.523 134.131  92.898  1.00  0.54           C  
ATOM    378  O   ARG A  51     115.676 133.250  92.790  1.00  0.54           O  
ATOM    379  CB  ARG A  51     116.114 135.768  94.735  1.00  0.54           C  
ATOM    380  CG  ARG A  51     116.332 136.172  96.206  1.00  0.54           C  
ATOM    381  CD  ARG A  51     115.453 137.358  96.615  1.00  0.54           C  
ATOM    382  NE  ARG A  51     115.764 137.661  98.052  1.00  0.54           N  
ATOM    383  CZ  ARG A  51     115.244 138.693  98.729  1.00  0.54           C  
ATOM    384  NH1 ARG A  51     115.603 138.899  99.995  1.00  0.54           N  
ATOM    385  NH2 ARG A  51     114.376 139.526  98.164  1.00  0.54           N  
ATOM    386  N   VAL A  52     117.101 134.676  91.801  1.00  0.61           N  
ATOM    387  CA  VAL A  52     116.725 134.368  90.423  1.00  0.61           C  
ATOM    388  C   VAL A  52     116.752 132.880  90.117  1.00  0.61           C  
ATOM    389  O   VAL A  52     115.809 132.346  89.538  1.00  0.61           O  
ATOM    390  CB  VAL A  52     117.659 135.087  89.442  1.00  0.61           C  
ATOM    391  CG1 VAL A  52     117.514 134.589  87.986  1.00  0.61           C  
ATOM    392  CG2 VAL A  52     117.377 136.601  89.488  1.00  0.61           C  
ATOM    393  N   TYR A  53     117.816 132.159  90.528  1.00  0.64           N  
ATOM    394  CA  TYR A  53     117.879 130.712  90.418  1.00  0.64           C  
ATOM    395  C   TYR A  53     117.007 129.978  91.423  1.00  0.64           C  
ATOM    396  O   TYR A  53     116.375 128.981  91.082  1.00  0.64           O  
ATOM    397  CB  TYR A  53     119.334 130.198  90.524  1.00  0.64           C  
ATOM    398  CG  TYR A  53     120.073 130.502  89.251  1.00  0.64           C  
ATOM    399  CD1 TYR A  53     121.178 131.369  89.239  1.00  0.64           C  
ATOM    400  CD2 TYR A  53     119.666 129.900  88.045  1.00  0.64           C  
ATOM    401  CE1 TYR A  53     121.860 131.632  88.042  1.00  0.64           C  
ATOM    402  CE2 TYR A  53     120.341 130.171  86.848  1.00  0.64           C  
ATOM    403  CZ  TYR A  53     121.438 131.039  86.849  1.00  0.64           C  
ATOM    404  OH  TYR A  53     122.123 131.313  85.652  1.00  0.64           O  
ATOM    405  N   HIS A  54     116.922 130.465  92.679  1.00  0.65           N  
ATOM    406  CA  HIS A  54     116.143 129.849  93.751  1.00  0.65           C  
ATOM    407  C   HIS A  54     114.678 129.691  93.395  1.00  0.65           C  
ATOM    408  O   HIS A  54     114.085 128.623  93.540  1.00  0.65           O  
ATOM    409  CB  HIS A  54     116.230 130.736  95.016  1.00  0.65           C  
ATOM    410  CG  HIS A  54     115.521 130.225  96.230  1.00  0.65           C  
ATOM    411  ND1 HIS A  54     115.951 129.057  96.823  1.00  0.65           N  
ATOM    412  CD2 HIS A  54     114.562 130.815  96.989  1.00  0.65           C  
ATOM    413  CE1 HIS A  54     115.256 128.958  97.935  1.00  0.65           C  
ATOM    414  NE2 HIS A  54     114.397 129.997  98.089  1.00  0.65           N  
ATOM    415  N   ASP A  55     114.078 130.746  92.825  1.00  0.64           N  
ATOM    416  CA  ASP A  55     112.678 130.755  92.481  1.00  0.64           C  
ATOM    417  C   ASP A  55     112.361 129.896  91.252  1.00  0.64           C  
ATOM    418  O   ASP A  55     111.217 129.485  91.050  1.00  0.64           O  
ATOM    419  CB  ASP A  55     112.212 132.227  92.350  1.00  0.64           C  
ATOM    420  CG  ASP A  55     112.330 132.939  93.697  1.00  0.64           C  
ATOM    421  OD1 ASP A  55     112.206 132.257  94.749  1.00  0.64           O  
ATOM    422  OD2 ASP A  55     112.535 134.178  93.688  1.00  0.64           O  
ATOM    423  N   GLN A  56     113.366 129.532  90.418  1.00  0.61           N  
ATOM    424  CA  GLN A  56     113.220 128.483  89.410  1.00  0.61           C  
ATOM    425  C   GLN A  56     113.107 127.088  90.013  1.00  0.61           C  
ATOM    426  O   GLN A  56     112.307 126.255  89.586  1.00  0.61           O  
ATOM    427  CB  GLN A  56     114.383 128.430  88.383  1.00  0.61           C  
ATOM    428  CG  GLN A  56     114.794 129.784  87.762  1.00  0.61           C  
ATOM    429  CD  GLN A  56     113.612 130.637  87.300  1.00  0.61           C  
ATOM    430  OE1 GLN A  56     112.673 130.186  86.642  1.00  0.61           O  
ATOM    431  NE2 GLN A  56     113.652 131.941  87.660  1.00  0.61           N  
ATOM    432  N   TYR A  57     113.936 126.795  91.036  1.00  0.57           N  
ATOM    433  CA  TYR A  57     113.920 125.529  91.743  1.00  0.57           C  
ATOM    434  C   TYR A  57     112.642 125.291  92.516  1.00  0.57           C  
ATOM    435  O   TYR A  57     112.121 124.173  92.480  1.00  0.57           O  
ATOM    436  CB  TYR A  57     115.121 125.386  92.709  1.00  0.57           C  
ATOM    437  CG  TYR A  57     116.375 125.134  91.924  1.00  0.57           C  
ATOM    438  CD1 TYR A  57     116.538 123.923  91.228  1.00  0.57           C  
ATOM    439  CD2 TYR A  57     117.404 126.088  91.879  1.00  0.57           C  
ATOM    440  CE1 TYR A  57     117.698 123.685  90.477  1.00  0.57           C  
ATOM    441  CE2 TYR A  57     118.566 125.851  91.129  1.00  0.57           C  
ATOM    442  CZ  TYR A  57     118.707 124.650  90.425  1.00  0.57           C  
ATOM    443  OH  TYR A  57     119.864 124.396  89.664  1.00  0.57           O  
ATOM    444  N   ARG A  58     112.115 126.338  93.195  1.00  0.57           N  
ATOM    445  CA  ARG A  58     110.858 126.332  93.929  1.00  0.57           C  
ATOM    446  C   ARG A  58     109.658 125.869  93.116  1.00  0.57           C  
ATOM    447  O   ARG A  58     109.580 126.062  91.906  1.00  0.57           O  
ATOM    448  CB  ARG A  58     110.505 127.731  94.495  1.00  0.57           C  
ATOM    449  CG  ARG A  58     111.452 128.238  95.599  1.00  0.57           C  
ATOM    450  CD  ARG A  58     111.122 129.665  96.061  1.00  0.57           C  
ATOM    451  NE  ARG A  58     109.820 129.634  96.812  1.00  0.57           N  
ATOM    452  CZ  ARG A  58     109.691 129.270  98.094  1.00  0.57           C  
ATOM    453  NH1 ARG A  58     108.491 129.309  98.670  1.00  0.57           N  
ATOM    454  NH2 ARG A  58     110.736 128.865  98.804  1.00  0.57           N  
ATOM    455  N   TYR A  59     108.689 125.227  93.786  1.00  0.63           N  
ATOM    456  CA  TYR A  59     107.613 124.533  93.123  1.00  0.63           C  
ATOM    457  C   TYR A  59     106.383 124.524  94.016  1.00  0.63           C  
ATOM    458  O   TYR A  59     106.493 124.688  95.231  1.00  0.63           O  
ATOM    459  CB  TYR A  59     108.059 123.094  92.722  1.00  0.63           C  
ATOM    460  CG  TYR A  59     108.546 122.274  93.896  1.00  0.63           C  
ATOM    461  CD1 TYR A  59     109.912 122.189  94.215  1.00  0.63           C  
ATOM    462  CD2 TYR A  59     107.633 121.546  94.672  1.00  0.63           C  
ATOM    463  CE1 TYR A  59     110.351 121.391  95.281  1.00  0.63           C  
ATOM    464  CE2 TYR A  59     108.060 120.764  95.753  1.00  0.63           C  
ATOM    465  CZ  TYR A  59     109.426 120.681  96.049  1.00  0.63           C  
ATOM    466  OH  TYR A  59     109.886 119.890  97.118  1.00  0.63           O  
ATOM    467  N   ASP A  60     105.191 124.360  93.414  1.00  0.68           N  
ATOM    468  CA  ASP A  60     103.901 124.348  94.071  1.00  0.68           C  
ATOM    469  C   ASP A  60     103.711 123.094  94.924  1.00  0.68           C  
ATOM    470  O   ASP A  60     103.312 123.139  96.087  1.00  0.68           O  
ATOM    471  CB  ASP A  60     102.747 124.345  93.019  1.00  0.68           C  
ATOM    472  CG  ASP A  60     102.847 125.382  91.911  1.00  0.68           C  
ATOM    473  OD1 ASP A  60     102.046 125.233  90.954  1.00  0.68           O  
ATOM    474  OD2 ASP A  60     103.718 126.288  91.919  1.00  0.68           O  
ATOM    475  N   SER A  61     104.016 121.918  94.338  1.00  0.71           N  
ATOM    476  CA  SER A  61     103.824 120.640  94.995  1.00  0.71           C  
ATOM    477  C   SER A  61     104.637 119.533  94.338  1.00  0.71           C  
ATOM    478  O   SER A  61     105.206 119.682  93.255  1.00  0.71           O  
ATOM    479  CB  SER A  61     102.333 120.205  95.069  1.00  0.71           C  
ATOM    480  OG  SER A  61     101.782 120.033  93.764  1.00  0.71           O  
ATOM    481  N   SER A  62     104.737 118.378  95.024  1.00  0.71           N  
ATOM    482  CA  SER A  62     105.424 117.189  94.547  1.00  0.71           C  
ATOM    483  C   SER A  62     104.457 116.029  94.564  1.00  0.71           C  
ATOM    484  O   SER A  62     103.876 115.734  95.607  1.00  0.71           O  
ATOM    485  CB  SER A  62     106.543 116.716  95.492  1.00  0.71           C  
ATOM    486  OG  SER A  62     107.772 117.440  95.286  1.00  0.71           O  
ATOM    487  N   PHE A  63     104.284 115.299  93.447  1.00  0.67           N  
ATOM    488  CA  PHE A  63     103.415 114.123  93.413  1.00  0.67           C  
ATOM    489  C   PHE A  63     104.181 112.856  93.061  1.00  0.67           C  
ATOM    490  O   PHE A  63     105.122 112.885  92.276  1.00  0.67           O  
ATOM    491  CB  PHE A  63     102.251 114.292  92.412  1.00  0.67           C  
ATOM    492  CG  PHE A  63     101.379 115.443  92.825  1.00  0.67           C  
ATOM    493  CD1 PHE A  63     100.528 115.334  93.939  1.00  0.67           C  
ATOM    494  CD2 PHE A  63     101.380 116.633  92.086  1.00  0.67           C  
ATOM    495  CE1 PHE A  63      99.656 116.380  94.276  1.00  0.67           C  
ATOM    496  CE2 PHE A  63     100.485 117.664  92.397  1.00  0.67           C  
ATOM    497  CZ  PHE A  63      99.626 117.540  93.492  1.00  0.67           C  
ATOM    498  N   THR A  64     103.819 111.692  93.649  1.00  0.61           N  
ATOM    499  CA  THR A  64     104.532 110.448  93.342  1.00  0.61           C  
ATOM    500  C   THR A  64     103.912 109.685  92.197  1.00  0.61           C  
ATOM    501  O   THR A  64     102.741 109.315  92.257  1.00  0.61           O  
ATOM    502  CB  THR A  64     104.712 109.454  94.480  1.00  0.61           C  
ATOM    503  OG1 THR A  64     103.469 108.899  94.921  1.00  0.61           O  
ATOM    504  CG2 THR A  64     105.404 110.154  95.649  1.00  0.61           C  
ATOM    505  N   TRP A  65     104.716 109.394  91.169  1.00  0.59           N  
ATOM    506  CA  TRP A  65     104.308 108.680  89.976  1.00  0.59           C  
ATOM    507  C   TRP A  65     105.424 107.751  89.545  1.00  0.59           C  
ATOM    508  O   TRP A  65     106.426 107.600  90.239  1.00  0.59           O  
ATOM    509  CB  TRP A  65     103.867 109.611  88.801  1.00  0.59           C  
ATOM    510  CG  TRP A  65     104.920 110.547  88.235  1.00  0.59           C  
ATOM    511  CD1 TRP A  65     105.649 111.486  88.902  1.00  0.59           C  
ATOM    512  CD2 TRP A  65     105.319 110.676  86.844  1.00  0.59           C  
ATOM    513  NE1 TRP A  65     106.445 112.208  88.035  1.00  0.59           N  
ATOM    514  CE2 TRP A  65     106.197 111.744  86.766  1.00  0.59           C  
ATOM    515  CE3 TRP A  65     104.961 109.946  85.706  1.00  0.59           C  
ATOM    516  CZ2 TRP A  65     106.704 112.185  85.546  1.00  0.59           C  
ATOM    517  CZ3 TRP A  65     105.580 110.315  84.494  1.00  0.59           C  
ATOM    518  CH2 TRP A  65     106.428 111.415  84.423  1.00  0.59           C  
ATOM    519  N   VAL A  66     105.258 107.071  88.402  1.00  0.60           N  
ATOM    520  CA  VAL A  66     106.218 106.126  87.864  1.00  0.60           C  
ATOM    521  C   VAL A  66     106.075 106.156  86.360  1.00  0.60           C  
ATOM    522  O   VAL A  66     105.155 106.748  85.805  1.00  0.60           O  
ATOM    523  CB  VAL A  66     106.033 104.678  88.332  1.00  0.60           C  
ATOM    524  CG1 VAL A  66     106.567 104.460  89.741  1.00  0.60           C  
ATOM    525  CG2 VAL A  66     104.568 104.258  88.286  1.00  0.60           C  
ATOM    526  N   CYS A  67     107.004 105.528  85.625  1.00  0.67           N  
ATOM    527  CA  CYS A  67     106.918 105.451  84.182  1.00  0.67           C  
ATOM    528  C   CYS A  67     106.055 104.271  83.707  1.00  0.67           C  
ATOM    529  O   CYS A  67     106.202 103.150  84.201  1.00  0.67           O  
ATOM    530  CB  CYS A  67     108.344 105.340  83.575  1.00  0.67           C  
ATOM    531  SG  CYS A  67     109.460 106.690  84.078  1.00  0.67           S  
ATOM    532  N   SER A  68     105.156 104.480  82.705  1.00  0.44           N  
ATOM    533  CA  SER A  68     104.376 103.416  82.063  1.00  0.44           C  
ATOM    534  C   SER A  68     104.941 102.723  80.800  1.00  0.44           C  
ATOM    535  O   SER A  68     104.107 102.222  80.045  1.00  0.44           O  
ATOM    536  CB  SER A  68     102.958 103.899  81.628  1.00  0.44           C  
ATOM    537  OG  SER A  68     102.250 104.583  82.655  1.00  0.44           O  
ATOM    538  N   PRO A  69     106.219 102.591  80.423  1.00  0.62           N  
ATOM    539  CA  PRO A  69     106.578 101.946  79.165  1.00  0.62           C  
ATOM    540  C   PRO A  69     107.422 100.741  79.488  1.00  0.62           C  
ATOM    541  O   PRO A  69     107.976 100.635  80.570  1.00  0.62           O  
ATOM    542  CB  PRO A  69     107.450 103.009  78.512  1.00  0.62           C  
ATOM    543  CG  PRO A  69     108.273 103.529  79.685  1.00  0.62           C  
ATOM    544  CD  PRO A  69     107.313 103.450  80.864  1.00  0.62           C  
ATOM    545  N   ASN A  70     107.563  99.755  78.602  1.00  0.61           N  
ATOM    546  CA  ASN A  70     108.276  98.558  79.002  1.00  0.61           C  
ATOM    547  C   ASN A  70     109.792  98.686  78.956  1.00  0.61           C  
ATOM    548  O   ASN A  70     110.453  98.489  77.938  1.00  0.61           O  
ATOM    549  CB  ASN A  70     107.745  97.361  78.228  1.00  0.61           C  
ATOM    550  CG  ASN A  70     108.429  96.085  78.671  1.00  0.61           C  
ATOM    551  OD1 ASN A  70     108.328  95.656  79.817  1.00  0.61           O  
ATOM    552  ND2 ASN A  70     109.230  95.505  77.764  1.00  0.61           N  
ATOM    553  N   ASP A  71     110.349  98.985  80.127  1.00  0.64           N  
ATOM    554  CA  ASP A  71     111.722  99.289  80.395  1.00  0.64           C  
ATOM    555  C   ASP A  71     112.338  98.269  81.356  1.00  0.64           C  
ATOM    556  O   ASP A  71     113.453  97.802  81.127  1.00  0.64           O  
ATOM    557  CB  ASP A  71     111.701 100.755  80.928  1.00  0.64           C  
ATOM    558  CG  ASP A  71     110.683 101.075  82.031  1.00  0.64           C  
ATOM    559  OD1 ASP A  71     110.508 102.286  82.311  1.00  0.64           O  
ATOM    560  OD2 ASP A  71     110.078 100.146  82.638  1.00  0.64           O  
ATOM    561  N   THR A  72     111.552  97.880  82.381  1.00  0.60           N  
ATOM    562  CA  THR A  72     111.776  96.963  83.506  1.00  0.60           C  
ATOM    563  C   THR A  72     111.987  97.731  84.784  1.00  0.60           C  
ATOM    564  O   THR A  72     112.211  97.182  85.864  1.00  0.60           O  
ATOM    565  CB  THR A  72     112.840  95.878  83.452  1.00  0.60           C  
ATOM    566  OG1 THR A  72     114.172  96.364  83.417  1.00  0.60           O  
ATOM    567  CG2 THR A  72     112.670  94.928  82.279  1.00  0.60           C  
ATOM    568  N   HIS A  73     111.914  99.053  84.654  1.00  0.57           N  
ATOM    569  CA  HIS A  73     112.533  99.979  85.551  1.00  0.57           C  
ATOM    570  C   HIS A  73     111.783 100.177  86.844  1.00  0.57           C  
ATOM    571  O   HIS A  73     112.392 100.151  87.906  1.00  0.57           O  
ATOM    572  CB  HIS A  73     112.689 101.312  84.795  1.00  0.57           C  
ATOM    573  CG  HIS A  73     113.853 101.343  83.847  1.00  0.57           C  
ATOM    574  ND1 HIS A  73     114.191 100.246  83.087  1.00  0.57           N  
ATOM    575  CD2 HIS A  73     114.725 102.351  83.610  1.00  0.57           C  
ATOM    576  CE1 HIS A  73     115.248 100.597  82.399  1.00  0.57           C  
ATOM    577  NE2 HIS A  73     115.619 101.868  82.673  1.00  0.57           N  
ATOM    578  N   ALA A  74     110.451 100.385  86.828  1.00  0.61           N  
ATOM    579  CA  ALA A  74     109.661 100.612  88.039  1.00  0.61           C  
ATOM    580  C   ALA A  74     110.242 101.635  89.006  1.00  0.61           C  
ATOM    581  O   ALA A  74     110.498 101.368  90.176  1.00  0.61           O  
ATOM    582  CB  ALA A  74     109.359  99.296  88.775  1.00  0.61           C  
ATOM    583  N   CYS A  75     110.530 102.835  88.495  1.00  0.68           N  
ATOM    584  CA  CYS A  75     111.262 103.822  89.247  1.00  0.68           C  
ATOM    585  C   CYS A  75     110.293 104.844  89.733  1.00  0.68           C  
ATOM    586  O   CYS A  75     109.686 105.536  88.925  1.00  0.68           O  
ATOM    587  CB  CYS A  75     112.301 104.531  88.358  1.00  0.68           C  
ATOM    588  SG  CYS A  75     113.424 103.295  87.655  1.00  0.68           S  
ATOM    589  N   ARG A  76     110.095 104.936  91.058  1.00  0.64           N  
ATOM    590  CA  ARG A  76     109.239 105.929  91.667  1.00  0.64           C  
ATOM    591  C   ARG A  76     109.781 107.348  91.499  1.00  0.64           C  
ATOM    592  O   ARG A  76     110.948 107.626  91.778  1.00  0.64           O  
ATOM    593  CB  ARG A  76     108.973 105.521  93.130  1.00  0.64           C  
ATOM    594  CG  ARG A  76     107.651 106.074  93.685  1.00  0.64           C  
ATOM    595  CD  ARG A  76     107.513 105.864  95.192  1.00  0.64           C  
ATOM    596  NE  ARG A  76     106.187 106.435  95.573  1.00  0.64           N  
ATOM    597  CZ  ARG A  76     105.770 106.504  96.842  1.00  0.64           C  
ATOM    598  NH1 ARG A  76     104.582 107.040  97.113  1.00  0.64           N  
ATOM    599  NH2 ARG A  76     106.527 106.049  97.832  1.00  0.64           N  
ATOM    600  N   VAL A  77     108.952 108.271  90.978  1.00  0.74           N  
ATOM    601  CA  VAL A  77     109.374 109.577  90.509  1.00  0.74           C  
ATOM    602  C   VAL A  77     108.608 110.681  91.211  1.00  0.74           C  
ATOM    603  O   VAL A  77     107.417 110.571  91.502  1.00  0.74           O  
ATOM    604  CB  VAL A  77     109.176 109.760  89.002  1.00  0.74           C  
ATOM    605  CG1 VAL A  77     109.956 110.987  88.518  1.00  0.74           C  
ATOM    606  CG2 VAL A  77     109.654 108.527  88.222  1.00  0.74           C  
ATOM    607  N   ARG A  78     109.290 111.808  91.485  1.00  0.67           N  
ATOM    608  CA  ARG A  78     108.711 113.012  92.027  1.00  0.67           C  
ATOM    609  C   ARG A  78     108.307 113.960  90.908  1.00  0.67           C  
ATOM    610  O   ARG A  78     109.155 114.562  90.254  1.00  0.67           O  
ATOM    611  CB  ARG A  78     109.792 113.694  92.904  1.00  0.67           C  
ATOM    612  CG  ARG A  78     109.283 114.794  93.843  1.00  0.67           C  
ATOM    613  CD  ARG A  78     110.313 115.213  94.909  1.00  0.67           C  
ATOM    614  NE  ARG A  78     110.455 114.106  95.924  1.00  0.67           N  
ATOM    615  CZ  ARG A  78     109.572 113.862  96.904  1.00  0.67           C  
ATOM    616  NH1 ARG A  78     109.776 112.849  97.745  1.00  0.67           N  
ATOM    617  NH2 ARG A  78     108.492 114.616  97.062  1.00  0.67           N  
ATOM    618  N   ALA A  79     106.994 114.126  90.645  1.00  0.70           N  
ATOM    619  CA  ALA A  79     106.491 115.120  89.713  1.00  0.70           C  
ATOM    620  C   ALA A  79     106.510 116.490  90.337  1.00  0.70           C  
ATOM    621  O   ALA A  79     105.786 116.742  91.296  1.00  0.70           O  
ATOM    622  CB  ALA A  79     105.016 114.870  89.320  1.00  0.70           C  
ATOM    623  N   PHE A  80     107.308 117.417  89.787  1.00  0.71           N  
ATOM    624  CA  PHE A  80     107.308 118.779  90.273  1.00  0.71           C  
ATOM    625  C   PHE A  80     106.310 119.608  89.507  1.00  0.71           C  
ATOM    626  O   PHE A  80     106.487 119.910  88.323  1.00  0.71           O  
ATOM    627  CB  PHE A  80     108.683 119.456  90.132  1.00  0.71           C  
ATOM    628  CG  PHE A  80     109.648 118.788  91.053  1.00  0.71           C  
ATOM    629  CD1 PHE A  80     109.757 119.173  92.397  1.00  0.71           C  
ATOM    630  CD2 PHE A  80     110.461 117.759  90.572  1.00  0.71           C  
ATOM    631  CE1 PHE A  80     110.716 118.583  93.233  1.00  0.71           C  
ATOM    632  CE2 PHE A  80     111.400 117.158  91.405  1.00  0.71           C  
ATOM    633  CZ  PHE A  80     111.554 117.586  92.726  1.00  0.71           C  
ATOM    634  N   VAL A  81     105.241 120.022  90.203  1.00  0.74           N  
ATOM    635  CA  VAL A  81     104.272 120.956  89.678  1.00  0.74           C  
ATOM    636  C   VAL A  81     104.696 122.335  90.124  1.00  0.74           C  
ATOM    637  O   VAL A  81     104.975 122.560  91.297  1.00  0.74           O  
ATOM    638  CB  VAL A  81     102.854 120.634  90.120  1.00  0.74           C  
ATOM    639  CG1 VAL A  81     101.859 121.681  89.580  1.00  0.74           C  
ATOM    640  CG2 VAL A  81     102.498 119.245  89.559  1.00  0.74           C  
ATOM    641  N   ARG A  82     104.823 123.276  89.181  1.00  0.64           N  
ATOM    642  CA  ARG A  82     105.250 124.628  89.451  1.00  0.64           C  
ATOM    643  C   ARG A  82     104.487 125.523  88.508  1.00  0.64           C  
ATOM    644  O   ARG A  82     104.450 125.230  87.319  1.00  0.64           O  
ATOM    645  CB  ARG A  82     106.768 124.769  89.186  1.00  0.64           C  
ATOM    646  CG  ARG A  82     107.332 126.194  89.342  1.00  0.64           C  
ATOM    647  CD  ARG A  82     108.800 126.302  88.920  1.00  0.64           C  
ATOM    648  NE  ARG A  82     109.263 127.682  89.262  1.00  0.64           N  
ATOM    649  CZ  ARG A  82     109.189 128.741  88.447  1.00  0.64           C  
ATOM    650  NH1 ARG A  82     109.708 129.898  88.840  1.00  0.64           N  
ATOM    651  NH2 ARG A  82     108.614 128.668  87.254  1.00  0.64           N  
ATOM    652  N   ASN A  83     103.841 126.604  89.003  1.00  0.66           N  
ATOM    653  CA  ASN A  83     103.016 127.517  88.214  1.00  0.66           C  
ATOM    654  C   ASN A  83     101.716 126.853  87.756  1.00  0.66           C  
ATOM    655  O   ASN A  83     101.090 127.277  86.785  1.00  0.66           O  
ATOM    656  CB  ASN A  83     103.745 128.137  86.970  1.00  0.66           C  
ATOM    657  CG  ASN A  83     104.564 129.377  87.298  1.00  0.66           C  
ATOM    658  OD1 ASN A  83     105.526 129.380  88.063  1.00  0.66           O  
ATOM    659  ND2 ASN A  83     104.211 130.493  86.613  1.00  0.66           N  
ATOM    660  N   GLY A  84     101.265 125.785  88.439  1.00  0.76           N  
ATOM    661  CA  GLY A  84     100.115 125.008  88.007  1.00  0.76           C  
ATOM    662  C   GLY A  84     100.392 124.089  86.846  1.00  0.76           C  
ATOM    663  O   GLY A  84      99.460 123.578  86.235  1.00  0.76           O  
ATOM    664  N   VAL A  85     101.671 123.863  86.486  1.00  0.76           N  
ATOM    665  CA  VAL A  85     102.047 123.035  85.348  1.00  0.76           C  
ATOM    666  C   VAL A  85     103.162 122.076  85.743  1.00  0.76           C  
ATOM    667  O   VAL A  85     103.899 122.307  86.699  1.00  0.76           O  
ATOM    668  CB  VAL A  85     102.477 123.854  84.122  1.00  0.76           C  
ATOM    669  CG1 VAL A  85     101.277 124.653  83.579  1.00  0.76           C  
ATOM    670  CG2 VAL A  85     103.646 124.799  84.437  1.00  0.76           C  
ATOM    671  N   VAL A  86     103.327 120.939  85.031  1.00  0.72           N  
ATOM    672  CA  VAL A  86     104.387 119.980  85.343  1.00  0.72           C  
ATOM    673  C   VAL A  86     105.679 120.405  84.669  1.00  0.72           C  
ATOM    674  O   VAL A  86     105.749 120.515  83.449  1.00  0.72           O  
ATOM    675  CB  VAL A  86     104.067 118.545  84.930  1.00  0.72           C  
ATOM    676  CG1 VAL A  86     105.262 117.619  85.264  1.00  0.72           C  
ATOM    677  CG2 VAL A  86     102.806 118.056  85.667  1.00  0.72           C  
ATOM    678  N   MET A  87     106.744 120.666  85.457  1.00  0.68           N  
ATOM    679  CA  MET A  87     107.948 121.276  84.912  1.00  0.68           C  
ATOM    680  C   MET A  87     109.176 120.386  84.899  1.00  0.68           C  
ATOM    681  O   MET A  87     110.056 120.577  84.065  1.00  0.68           O  
ATOM    682  CB  MET A  87     108.302 122.540  85.735  1.00  0.68           C  
ATOM    683  CG  MET A  87     107.329 123.713  85.502  1.00  0.68           C  
ATOM    684  SD  MET A  87     107.200 124.286  83.777  1.00  0.68           S  
ATOM    685  CE  MET A  87     108.918 124.828  83.547  1.00  0.68           C  
ATOM    686  N   ARG A  88     109.299 119.404  85.812  1.00  0.64           N  
ATOM    687  CA  ARG A  88     110.440 118.507  85.790  1.00  0.64           C  
ATOM    688  C   ARG A  88     110.185 117.304  86.665  1.00  0.64           C  
ATOM    689  O   ARG A  88     109.148 117.195  87.323  1.00  0.64           O  
ATOM    690  CB  ARG A  88     111.804 119.163  86.166  1.00  0.64           C  
ATOM    691  CG  ARG A  88     111.963 119.576  87.640  1.00  0.64           C  
ATOM    692  CD  ARG A  88     113.321 120.220  87.929  1.00  0.64           C  
ATOM    693  NE  ARG A  88     113.387 120.457  89.399  1.00  0.64           N  
ATOM    694  CZ  ARG A  88     112.944 121.534  90.060  1.00  0.64           C  
ATOM    695  NH1 ARG A  88     113.072 121.554  91.382  1.00  0.64           N  
ATOM    696  NH2 ARG A  88     112.394 122.575  89.442  1.00  0.64           N  
ATOM    697  N   VAL A  89     111.150 116.368  86.687  1.00  0.74           N  
ATOM    698  CA  VAL A  89     111.125 115.220  87.560  1.00  0.74           C  
ATOM    699  C   VAL A  89     112.489 114.955  88.125  1.00  0.74           C  
ATOM    700  O   VAL A  89     113.501 115.265  87.507  1.00  0.74           O  
ATOM    701  CB  VAL A  89     110.698 113.942  86.870  1.00  0.74           C  
ATOM    702  CG1 VAL A  89     109.177 113.886  86.929  1.00  0.74           C  
ATOM    703  CG2 VAL A  89     111.219 113.847  85.424  1.00  0.74           C  
ATOM    704  N   GLU A  90     112.508 114.343  89.320  1.00  0.71           N  
ATOM    705  CA  GLU A  90     113.685 113.860  90.006  1.00  0.71           C  
ATOM    706  C   GLU A  90     113.196 112.614  90.734  1.00  0.71           C  
ATOM    707  O   GLU A  90     111.997 112.425  90.946  1.00  0.71           O  
ATOM    708  CB  GLU A  90     114.280 114.881  91.024  1.00  0.71           C  
ATOM    709  CG  GLU A  90     114.780 116.223  90.400  1.00  0.71           C  
ATOM    710  CD  GLU A  90     114.716 117.423  91.353  1.00  0.71           C  
ATOM    711  OE1 GLU A  90     114.873 117.219  92.580  1.00  0.71           O  
ATOM    712  OE2 GLU A  90     114.455 118.561  90.864  1.00  0.71           O  
ATOM    713  N   GLN A  91     114.089 111.678  91.078  1.00  0.67           N  
ATOM    714  CA  GLN A  91     113.746 110.425  91.724  1.00  0.67           C  
ATOM    715  C   GLN A  91     113.108 110.489  93.112  1.00  0.67           C  
ATOM    716  O   GLN A  91     113.322 111.394  93.919  1.00  0.67           O  
ATOM    717  CB  GLN A  91     114.974 109.496  91.804  1.00  0.67           C  
ATOM    718  CG  GLN A  91     115.553 109.142  90.421  1.00  0.67           C  
ATOM    719  CD  GLN A  91     116.702 110.037  89.951  1.00  0.67           C  
ATOM    720  OE1 GLN A  91     116.580 111.258  89.862  1.00  0.67           O  
ATOM    721  NE2 GLN A  91     117.851 109.411  89.605  1.00  0.67           N  
ATOM    722  N   ASN A  92     112.301 109.465  93.454  1.00  0.62           N  
ATOM    723  CA  ASN A  92     111.965 109.177  94.832  1.00  0.62           C  
ATOM    724  C   ASN A  92     112.963 108.185  95.399  1.00  0.62           C  
ATOM    725  O   ASN A  92     113.386 107.233  94.749  1.00  0.62           O  
ATOM    726  CB  ASN A  92     110.543 108.587  95.001  1.00  0.62           C  
ATOM    727  CG  ASN A  92     109.423 109.572  94.703  1.00  0.62           C  
ATOM    728  OD1 ASN A  92     108.293 109.210  94.384  1.00  0.62           O  
ATOM    729  ND2 ASN A  92     109.710 110.882  94.836  1.00  0.62           N  
ATOM    730  N   TYR A  93     113.381 108.416  96.654  1.00  0.57           N  
ATOM    731  CA  TYR A  93     114.390 107.620  97.314  1.00  0.57           C  
ATOM    732  C   TYR A  93     113.817 106.918  98.535  1.00  0.57           C  
ATOM    733  O   TYR A  93     114.556 106.381  99.353  1.00  0.57           O  
ATOM    734  CB  TYR A  93     115.625 108.502  97.677  1.00  0.57           C  
ATOM    735  CG  TYR A  93     115.280 109.658  98.583  1.00  0.57           C  
ATOM    736  CD1 TYR A  93     114.969 110.926  98.058  1.00  0.57           C  
ATOM    737  CD2 TYR A  93     115.263 109.478  99.977  1.00  0.57           C  
ATOM    738  CE1 TYR A  93     114.618 111.981  98.913  1.00  0.57           C  
ATOM    739  CE2 TYR A  93     114.907 110.530 100.832  1.00  0.57           C  
ATOM    740  CZ  TYR A  93     114.578 111.778 100.296  1.00  0.57           C  
ATOM    741  OH  TYR A  93     114.203 112.836 101.145  1.00  0.57           O  
ATOM    742  N   ASP A  94     112.478 106.882  98.668  1.00  0.58           N  
ATOM    743  CA  ASP A  94     111.774 106.456  99.859  1.00  0.58           C  
ATOM    744  C   ASP A  94     111.398 104.978  99.835  1.00  0.58           C  
ATOM    745  O   ASP A  94     110.581 104.496 100.618  1.00  0.58           O  
ATOM    746  CB  ASP A  94     110.530 107.367 100.070  1.00  0.58           C  
ATOM    747  CG  ASP A  94     109.444 107.244  99.004  1.00  0.58           C  
ATOM    748  OD1 ASP A  94     109.749 106.914  97.829  1.00  0.58           O  
ATOM    749  OD2 ASP A  94     108.260 107.495  99.339  1.00  0.58           O  
ATOM    750  N   HIS A  95     112.026 104.211  98.924  1.00  0.49           N  
ATOM    751  CA  HIS A  95     111.897 102.772  98.826  1.00  0.49           C  
ATOM    752  C   HIS A  95     112.333 102.086 100.115  1.00  0.49           C  
ATOM    753  O   HIS A  95     113.297 102.504 100.754  1.00  0.49           O  
ATOM    754  CB  HIS A  95     112.726 102.278  97.614  1.00  0.49           C  
ATOM    755  CG  HIS A  95     112.493 100.863  97.193  1.00  0.49           C  
ATOM    756  ND1 HIS A  95     113.126  99.853  97.877  1.00  0.49           N  
ATOM    757  CD2 HIS A  95     111.738 100.349  96.188  1.00  0.49           C  
ATOM    758  CE1 HIS A  95     112.745  98.740  97.290  1.00  0.49           C  
ATOM    759  NE2 HIS A  95     111.906  98.983  96.253  1.00  0.49           N  
ATOM    760  N   GLN A  96     111.600 101.038 100.547  1.00  0.38           N  
ATOM    761  CA  GLN A  96     111.841 100.352 101.803  1.00  0.38           C  
ATOM    762  C   GLN A  96     113.236  99.746 101.850  1.00  0.38           C  
ATOM    763  O   GLN A  96     113.527  98.769 101.162  1.00  0.38           O  
ATOM    764  CB  GLN A  96     110.775  99.251 102.034  1.00  0.38           C  
ATOM    765  CG  GLN A  96     109.333  99.796 102.168  1.00  0.38           C  
ATOM    766  CD  GLN A  96     108.318  98.668 102.371  1.00  0.38           C  
ATOM    767  OE1 GLN A  96     108.508  97.509 101.998  1.00  0.38           O  
ATOM    768  NE2 GLN A  96     107.167  99.016 102.994  1.00  0.38           N  
ATOM    769  N   THR A  97     114.146 100.358 102.648  1.00  0.31           N  
ATOM    770  CA  THR A  97     115.583 100.098 102.605  1.00  0.31           C  
ATOM    771  C   THR A  97     115.937  98.640 102.734  1.00  0.31           C  
ATOM    772  O   THR A  97     115.586  97.973 103.704  1.00  0.31           O  
ATOM    773  CB  THR A  97     116.426 100.873 103.623  1.00  0.31           C  
ATOM    774  OG1 THR A  97     115.896 100.768 104.938  1.00  0.31           O  
ATOM    775  CG2 THR A  97     116.440 102.363 103.259  1.00  0.31           C  
ATOM    776  N   TYR A  98     116.658  98.093 101.728  1.00  0.33           N  
ATOM    777  CA  TYR A  98     116.924  96.670 101.664  1.00  0.33           C  
ATOM    778  C   TYR A  98     117.707  96.192 102.863  1.00  0.33           C  
ATOM    779  O   TYR A  98     117.336  95.191 103.446  1.00  0.33           O  
ATOM    780  CB  TYR A  98     117.631  96.268 100.348  1.00  0.33           C  
ATOM    781  CG  TYR A  98     117.320  94.830 100.005  1.00  0.33           C  
ATOM    782  CD1 TYR A  98     117.987  93.751 100.612  1.00  0.33           C  
ATOM    783  CD2 TYR A  98     116.293  94.547  99.091  1.00  0.33           C  
ATOM    784  CE1 TYR A  98     117.727  92.433 100.226  1.00  0.33           C  
ATOM    785  CE2 TYR A  98     116.002  93.228  98.725  1.00  0.33           C  
ATOM    786  CZ  TYR A  98     116.747  92.182  99.267  1.00  0.33           C  
ATOM    787  OH  TYR A  98     116.500  90.879  98.824  1.00  0.33           O  
ATOM    788  N   GLU A  99     118.739  96.936 103.299  1.00  0.30           N  
ATOM    789  CA  GLU A  99     119.382  96.844 104.601  1.00  0.30           C  
ATOM    790  C   GLU A  99     118.507  96.392 105.780  1.00  0.30           C  
ATOM    791  O   GLU A  99     118.522  95.241 106.218  1.00  0.30           O  
ATOM    792  CB  GLU A  99     119.938  98.255 104.924  1.00  0.30           C  
ATOM    793  CG  GLU A  99     121.168  98.675 104.083  1.00  0.30           C  
ATOM    794  CD  GLU A  99     121.856  99.939 104.609  1.00  0.30           C  
ATOM    795  OE1 GLU A  99     121.617 100.317 105.785  1.00  0.30           O  
ATOM    796  OE2 GLU A  99     122.643 100.529 103.830  1.00  0.30           O  
ATOM    797  N   ASP A 100     117.683  97.306 106.315  1.00  0.31           N  
ATOM    798  CA  ASP A 100     116.840  97.041 107.459  1.00  0.31           C  
ATOM    799  C   ASP A 100     115.675  96.098 107.139  1.00  0.31           C  
ATOM    800  O   ASP A 100     115.305  95.252 107.952  1.00  0.31           O  
ATOM    801  CB  ASP A 100     116.386  98.381 108.092  1.00  0.31           C  
ATOM    802  CG  ASP A 100     117.573  99.149 108.667  1.00  0.31           C  
ATOM    803  OD1 ASP A 100     118.680  98.573 108.827  1.00  0.31           O  
ATOM    804  OD2 ASP A 100     117.418 100.354 108.988  1.00  0.31           O  
ATOM    805  N   LEU A 101     115.093  96.170 105.923  1.00  0.29           N  
ATOM    806  CA  LEU A 101     114.039  95.271 105.474  1.00  0.29           C  
ATOM    807  C   LEU A 101     114.464  93.801 105.377  1.00  0.29           C  
ATOM    808  O   LEU A 101     113.686  92.901 105.683  1.00  0.29           O  
ATOM    809  CB  LEU A 101     113.482  95.757 104.112  1.00  0.29           C  
ATOM    810  CG  LEU A 101     112.243  95.011 103.575  1.00  0.29           C  
ATOM    811  CD1 LEU A 101     111.034  95.142 104.512  1.00  0.29           C  
ATOM    812  CD2 LEU A 101     111.872  95.521 102.176  1.00  0.29           C  
ATOM    813  N   TYR A 102     115.720  93.529 104.956  1.00  0.23           N  
ATOM    814  CA  TYR A 102     116.356  92.217 104.862  1.00  0.23           C  
ATOM    815  C   TYR A 102     116.690  91.645 106.235  1.00  0.23           C  
ATOM    816  O   TYR A 102     116.860  90.440 106.419  1.00  0.23           O  
ATOM    817  CB  TYR A 102     117.672  92.404 104.041  1.00  0.23           C  
ATOM    818  CG  TYR A 102     118.502  91.187 103.769  1.00  0.23           C  
ATOM    819  CD1 TYR A 102     119.810  91.085 104.268  1.00  0.23           C  
ATOM    820  CD2 TYR A 102     118.003  90.158 102.965  1.00  0.23           C  
ATOM    821  CE1 TYR A 102     120.560  89.918 104.067  1.00  0.23           C  
ATOM    822  CE2 TYR A 102     118.741  88.985 102.780  1.00  0.23           C  
ATOM    823  CZ  TYR A 102     119.989  88.842 103.389  1.00  0.23           C  
ATOM    824  OH  TYR A 102     120.628  87.591 103.406  1.00  0.23           O  
ATOM    825  N   GLY A 103     116.779  92.514 107.256  1.00  0.37           N  
ATOM    826  CA  GLY A 103     117.159  92.129 108.605  1.00  0.37           C  
ATOM    827  C   GLY A 103     118.633  92.244 108.877  1.00  0.37           C  
ATOM    828  O   GLY A 103     119.081  91.934 109.977  1.00  0.37           O  
ATOM    829  N   ASN A 104     119.441  92.703 107.899  1.00  0.35           N  
ATOM    830  CA  ASN A 104     120.808  93.114 108.167  1.00  0.35           C  
ATOM    831  C   ASN A 104     121.363  94.030 107.079  1.00  0.35           C  
ATOM    832  O   ASN A 104     121.056  93.922 105.896  1.00  0.35           O  
ATOM    833  CB  ASN A 104     121.790  91.936 108.443  1.00  0.35           C  
ATOM    834  CG  ASN A 104     121.910  90.968 107.270  1.00  0.35           C  
ATOM    835  OD1 ASN A 104     122.765  91.128 106.400  1.00  0.35           O  
ATOM    836  ND2 ASN A 104     121.049  89.928 107.250  1.00  0.35           N  
ATOM    837  N   ARG A 105     122.256  94.954 107.472  1.00  0.36           N  
ATOM    838  CA  ARG A 105     122.880  95.915 106.585  1.00  0.36           C  
ATOM    839  C   ARG A 105     124.050  95.339 105.787  1.00  0.36           C  
ATOM    840  O   ARG A 105     125.203  95.717 105.962  1.00  0.36           O  
ATOM    841  CB  ARG A 105     123.307  97.161 107.399  1.00  0.36           C  
ATOM    842  CG  ARG A 105     122.131  97.753 108.206  1.00  0.36           C  
ATOM    843  CD  ARG A 105     122.386  99.154 108.761  1.00  0.36           C  
ATOM    844  NE  ARG A 105     121.097  99.601 109.383  1.00  0.36           N  
ATOM    845  CZ  ARG A 105     120.912 100.775 109.989  1.00  0.36           C  
ATOM    846  NH1 ARG A 105     119.676 101.183 110.253  1.00  0.36           N  
ATOM    847  NH2 ARG A 105     121.933 101.556 110.334  1.00  0.36           N  
ATOM    848  N   GLY A 106     123.762  94.382 104.875  1.00  0.50           N  
ATOM    849  CA  GLY A 106     124.778  93.744 104.032  1.00  0.50           C  
ATOM    850  C   GLY A 106     124.659  94.136 102.579  1.00  0.50           C  
ATOM    851  O   GLY A 106     125.570  93.953 101.754  1.00  0.50           O  
ATOM    852  N   THR A 107     123.510  94.697 102.207  1.00  0.45           N  
ATOM    853  CA  THR A 107     123.138  95.024 100.848  1.00  0.45           C  
ATOM    854  C   THR A 107     123.155  96.512 100.631  1.00  0.45           C  
ATOM    855  O   THR A 107     123.164  97.293 101.571  1.00  0.45           O  
ATOM    856  CB  THR A 107     121.764  94.511 100.474  1.00  0.45           C  
ATOM    857  OG1 THR A 107     120.837  94.891 101.471  1.00  0.45           O  
ATOM    858  CG2 THR A 107     121.794  92.979 100.432  1.00  0.45           C  
ATOM    859  N   PHE A 108     123.168  96.951  99.360  1.00  0.37           N  
ATOM    860  CA  PHE A 108     122.880  98.324  99.018  1.00  0.37           C  
ATOM    861  C   PHE A 108     121.368  98.506  98.944  1.00  0.37           C  
ATOM    862  O   PHE A 108     120.600  97.546  99.029  1.00  0.37           O  
ATOM    863  CB  PHE A 108     123.543  98.661  97.665  1.00  0.37           C  
ATOM    864  CG  PHE A 108     123.832 100.130  97.513  1.00  0.37           C  
ATOM    865  CD1 PHE A 108     123.194 100.888  96.521  1.00  0.37           C  
ATOM    866  CD2 PHE A 108     124.832 100.734  98.294  1.00  0.37           C  
ATOM    867  CE1 PHE A 108     123.529 102.233  96.323  1.00  0.37           C  
ATOM    868  CE2 PHE A 108     125.188 102.073  98.086  1.00  0.37           C  
ATOM    869  CZ  PHE A 108     124.531 102.825  97.104  1.00  0.37           C  
ATOM    870  N   ALA A 109     120.888  99.746  98.802  1.00  0.58           N  
ATOM    871  CA  ALA A 109     119.482 100.028  98.666  1.00  0.58           C  
ATOM    872  C   ALA A 109     119.139 100.282  97.208  1.00  0.58           C  
ATOM    873  O   ALA A 109     119.995 100.483  96.354  1.00  0.58           O  
ATOM    874  CB  ALA A 109     119.118 101.233  99.542  1.00  0.58           C  
ATOM    875  N   HIS A 110     117.846 100.244  96.841  1.00  0.55           N  
ATOM    876  CA  HIS A 110     117.477 100.427  95.452  1.00  0.55           C  
ATOM    877  C   HIS A 110     117.552 101.866  94.958  1.00  0.55           C  
ATOM    878  O   HIS A 110     117.607 102.085  93.750  1.00  0.55           O  
ATOM    879  CB  HIS A 110     116.045  99.902  95.181  1.00  0.55           C  
ATOM    880  CG  HIS A 110     115.932  98.406  95.232  1.00  0.55           C  
ATOM    881  ND1 HIS A 110     115.869  97.751  96.444  1.00  0.55           N  
ATOM    882  CD2 HIS A 110     115.864  97.508  94.213  1.00  0.55           C  
ATOM    883  CE1 HIS A 110     115.759  96.475  96.144  1.00  0.55           C  
ATOM    884  NE2 HIS A 110     115.755  96.269  94.806  1.00  0.55           N  
ATOM    885  N   ASN A 111     117.535 102.880  95.850  1.00  0.55           N  
ATOM    886  CA  ASN A 111     117.525 104.284  95.476  1.00  0.55           C  
ATOM    887  C   ASN A 111     118.783 104.764  94.729  1.00  0.55           C  
ATOM    888  O   ASN A 111     119.888 104.350  95.064  1.00  0.55           O  
ATOM    889  CB  ASN A 111     117.202 105.196  96.693  1.00  0.55           C  
ATOM    890  CG  ASN A 111     118.217 105.033  97.818  1.00  0.55           C  
ATOM    891  OD1 ASN A 111     118.211 104.024  98.519  1.00  0.55           O  
ATOM    892  ND2 ASN A 111     119.097 106.042  98.008  1.00  0.55           N  
ATOM    893  N   PRO A 112     118.702 105.634  93.729  1.00  0.60           N  
ATOM    894  CA  PRO A 112     117.534 106.436  93.379  1.00  0.60           C  
ATOM    895  C   PRO A 112     116.766 105.764  92.265  1.00  0.60           C  
ATOM    896  O   PRO A 112     115.681 106.226  91.932  1.00  0.60           O  
ATOM    897  CB  PRO A 112     118.170 107.747  92.898  1.00  0.60           C  
ATOM    898  CG  PRO A 112     119.482 107.311  92.242  1.00  0.60           C  
ATOM    899  CD  PRO A 112     119.941 106.183  93.163  1.00  0.60           C  
ATOM    900  N   ARG A 113     117.304 104.689  91.661  1.00  0.71           N  
ATOM    901  CA  ARG A 113     116.825 104.162  90.396  1.00  0.71           C  
ATOM    902  C   ARG A 113     116.847 105.202  89.264  1.00  0.71           C  
ATOM    903  O   ARG A 113     117.777 106.002  89.172  1.00  0.71           O  
ATOM    904  CB  ARG A 113     115.448 103.447  90.540  1.00  0.71           C  
ATOM    905  CG  ARG A 113     115.406 102.398  91.665  1.00  0.71           C  
ATOM    906  CD  ARG A 113     114.143 101.523  91.713  1.00  0.71           C  
ATOM    907  NE  ARG A 113     114.020 100.729  90.454  1.00  0.71           N  
ATOM    908  CZ  ARG A 113     114.741  99.642  90.156  1.00  0.71           C  
ATOM    909  NH1 ARG A 113     115.821  99.276  90.825  1.00  0.71           N  
ATOM    910  NH2 ARG A 113     114.349  98.927  89.114  1.00  0.71           N  
ATOM    911  N   MET A 114     115.822 105.189  88.382  1.00  0.75           N  
ATOM    912  CA  MET A 114     115.662 106.021  87.196  1.00  0.75           C  
ATOM    913  C   MET A 114     116.580 105.699  86.016  1.00  0.75           C  
ATOM    914  O   MET A 114     117.432 104.818  86.040  1.00  0.75           O  
ATOM    915  CB  MET A 114     115.668 107.504  87.621  1.00  0.75           C  
ATOM    916  CG  MET A 114     115.271 108.610  86.637  1.00  0.75           C  
ATOM    917  SD  MET A 114     113.581 108.408  86.042  1.00  0.75           S  
ATOM    918  CE  MET A 114     112.877 109.634  87.167  1.00  0.75           C  
ATOM    919  N   CYS A 115     116.366 106.391  84.892  1.00  0.76           N  
ATOM    920  CA  CYS A 115     117.171 106.295  83.712  1.00  0.76           C  
ATOM    921  C   CYS A 115     117.052 107.615  82.995  1.00  0.76           C  
ATOM    922  O   CYS A 115     116.153 108.405  83.278  1.00  0.76           O  
ATOM    923  CB  CYS A 115     116.708 105.142  82.775  1.00  0.76           C  
ATOM    924  SG  CYS A 115     114.980 105.287  82.180  1.00  0.76           S  
ATOM    925  N   LEU A 116     117.929 107.864  82.005  1.00  0.70           N  
ATOM    926  CA  LEU A 116     117.886 109.052  81.170  1.00  0.70           C  
ATOM    927  C   LEU A 116     116.558 109.235  80.458  1.00  0.70           C  
ATOM    928  O   LEU A 116     116.041 110.339  80.351  1.00  0.70           O  
ATOM    929  CB  LEU A 116     119.012 108.960  80.116  1.00  0.70           C  
ATOM    930  CG  LEU A 116     119.146 110.174  79.174  1.00  0.70           C  
ATOM    931  CD1 LEU A 116     119.382 111.473  79.955  1.00  0.70           C  
ATOM    932  CD2 LEU A 116     120.286 109.935  78.175  1.00  0.70           C  
ATOM    933  N   LYS A 117     115.944 108.131  79.989  1.00  0.67           N  
ATOM    934  CA  LYS A 117     114.631 108.173  79.386  1.00  0.67           C  
ATOM    935  C   LYS A 117     113.546 108.674  80.351  1.00  0.67           C  
ATOM    936  O   LYS A 117     112.831 109.626  80.070  1.00  0.67           O  
ATOM    937  CB  LYS A 117     114.243 106.775  78.826  1.00  0.67           C  
ATOM    938  CG  LYS A 117     115.302 106.045  77.962  1.00  0.67           C  
ATOM    939  CD  LYS A 117     116.281 105.112  78.719  1.00  0.67           C  
ATOM    940  CE  LYS A 117     116.928 104.044  77.811  1.00  0.67           C  
ATOM    941  NZ  LYS A 117     118.044 103.328  78.482  1.00  0.67           N  
ATOM    942  N   GLY A 118     113.453 108.125  81.584  1.00  0.73           N  
ATOM    943  CA  GLY A 118     112.449 108.534  82.571  1.00  0.73           C  
ATOM    944  C   GLY A 118     112.541 109.967  83.011  1.00  0.73           C  
ATOM    945  O   GLY A 118     111.543 110.609  83.330  1.00  0.73           O  
ATOM    946  N   PHE A 119     113.762 110.511  82.974  1.00  0.67           N  
ATOM    947  CA  PHE A 119     114.055 111.884  83.293  1.00  0.67           C  
ATOM    948  C   PHE A 119     113.557 112.861  82.224  1.00  0.67           C  
ATOM    949  O   PHE A 119     113.325 114.034  82.500  1.00  0.67           O  
ATOM    950  CB  PHE A 119     115.590 111.982  83.481  1.00  0.67           C  
ATOM    951  CG  PHE A 119     115.999 113.281  84.107  1.00  0.67           C  
ATOM    952  CD1 PHE A 119     116.592 114.289  83.330  1.00  0.67           C  
ATOM    953  CD2 PHE A 119     115.781 113.508  85.475  1.00  0.67           C  
ATOM    954  CE1 PHE A 119     116.962 115.509  83.911  1.00  0.67           C  
ATOM    955  CE2 PHE A 119     116.158 114.724  86.059  1.00  0.67           C  
ATOM    956  CZ  PHE A 119     116.741 115.727  85.276  1.00  0.67           C  
ATOM    957  N   THR A 120     113.332 112.414  80.970  1.00  0.72           N  
ATOM    958  CA  THR A 120     112.931 113.321  79.895  1.00  0.72           C  
ATOM    959  C   THR A 120     111.445 113.299  79.613  1.00  0.72           C  
ATOM    960  O   THR A 120     110.965 114.069  78.783  1.00  0.72           O  
ATOM    961  CB  THR A 120     113.652 113.071  78.571  1.00  0.72           C  
ATOM    962  OG1 THR A 120     113.404 111.774  78.048  1.00  0.72           O  
ATOM    963  CG2 THR A 120     115.165 113.202  78.785  1.00  0.72           C  
ATOM    964  N   PHE A 121     110.639 112.466  80.313  1.00  0.75           N  
ATOM    965  CA  PHE A 121     109.214 112.302  80.019  1.00  0.75           C  
ATOM    966  C   PHE A 121     108.396 113.583  80.149  1.00  0.75           C  
ATOM    967  O   PHE A 121     107.439 113.794  79.405  1.00  0.75           O  
ATOM    968  CB  PHE A 121     108.574 111.169  80.867  1.00  0.75           C  
ATOM    969  CG  PHE A 121     107.192 110.814  80.359  1.00  0.75           C  
ATOM    970  CD1 PHE A 121     106.064 111.411  80.937  1.00  0.75           C  
ATOM    971  CD2 PHE A 121     106.998 109.920  79.294  1.00  0.75           C  
ATOM    972  CE1 PHE A 121     104.771 111.081  80.529  1.00  0.75           C  
ATOM    973  CE2 PHE A 121     105.701 109.599  78.868  1.00  0.75           C  
ATOM    974  CZ  PHE A 121     104.590 110.163  79.496  1.00  0.75           C  
ATOM    975  N   HIS A 122     108.792 114.495  81.065  1.00  0.68           N  
ATOM    976  CA  HIS A 122     108.150 115.788  81.276  1.00  0.68           C  
ATOM    977  C   HIS A 122     108.010 116.632  80.019  1.00  0.68           C  
ATOM    978  O   HIS A 122     107.102 117.437  79.903  1.00  0.68           O  
ATOM    979  CB  HIS A 122     108.858 116.616  82.377  1.00  0.68           C  
ATOM    980  CG  HIS A 122     110.245 117.080  82.038  1.00  0.68           C  
ATOM    981  ND1 HIS A 122     110.424 118.239  81.314  1.00  0.68           N  
ATOM    982  CD2 HIS A 122     111.445 116.547  82.369  1.00  0.68           C  
ATOM    983  CE1 HIS A 122     111.726 118.397  81.226  1.00  0.68           C  
ATOM    984  NE2 HIS A 122     112.395 117.395  81.842  1.00  0.68           N  
ATOM    985  N   ARG A 123     108.871 116.422  79.008  1.00  0.68           N  
ATOM    986  CA  ARG A 123     108.824 117.123  77.743  1.00  0.68           C  
ATOM    987  C   ARG A 123     107.526 116.956  76.957  1.00  0.68           C  
ATOM    988  O   ARG A 123     107.046 117.881  76.306  1.00  0.68           O  
ATOM    989  CB  ARG A 123     109.986 116.603  76.871  1.00  0.68           C  
ATOM    990  CG  ARG A 123     110.246 117.386  75.571  1.00  0.68           C  
ATOM    991  CD  ARG A 123     110.602 118.849  75.824  1.00  0.68           C  
ATOM    992  NE  ARG A 123     110.835 119.453  74.493  1.00  0.68           N  
ATOM    993  CZ  ARG A 123     111.215 120.710  74.252  1.00  0.68           C  
ATOM    994  NH1 ARG A 123     111.428 121.034  72.981  1.00  0.68           N  
ATOM    995  NH2 ARG A 123     111.379 121.595  75.224  1.00  0.68           N  
ATOM    996  N   ARG A 124     106.939 115.746  77.006  1.00  0.59           N  
ATOM    997  CA  ARG A 124     105.755 115.366  76.262  1.00  0.59           C  
ATOM    998  C   ARG A 124     104.500 116.157  76.600  1.00  0.59           C  
ATOM    999  O   ARG A 124     103.681 116.465  75.740  1.00  0.59           O  
ATOM   1000  CB  ARG A 124     105.489 113.867  76.497  1.00  0.59           C  
ATOM   1001  CG  ARG A 124     106.493 112.979  75.740  1.00  0.59           C  
ATOM   1002  CD  ARG A 124     106.138 111.505  75.880  1.00  0.59           C  
ATOM   1003  NE  ARG A 124     106.741 110.760  74.728  1.00  0.59           N  
ATOM   1004  CZ  ARG A 124     106.487 109.458  74.564  1.00  0.59           C  
ATOM   1005  NH1 ARG A 124     106.493 108.892  73.360  1.00  0.59           N  
ATOM   1006  NH2 ARG A 124     106.184 108.686  75.599  1.00  0.59           N  
ATOM   1007  N   VAL A 125     104.314 116.527  77.879  1.00  0.72           N  
ATOM   1008  CA  VAL A 125     103.059 117.034  78.410  1.00  0.72           C  
ATOM   1009  C   VAL A 125     102.494 118.274  77.703  1.00  0.72           C  
ATOM   1010  O   VAL A 125     101.299 118.314  77.402  1.00  0.72           O  
ATOM   1011  CB  VAL A 125     103.188 117.194  79.923  1.00  0.72           C  
ATOM   1012  CG1 VAL A 125     104.157 118.319  80.293  1.00  0.72           C  
ATOM   1013  CG2 VAL A 125     101.832 117.478  80.576  1.00  0.72           C  
ATOM   1014  N   TYR A 126     103.344 119.266  77.349  1.00  0.67           N  
ATOM   1015  CA  TYR A 126     102.950 120.439  76.574  1.00  0.67           C  
ATOM   1016  C   TYR A 126     103.614 120.465  75.202  1.00  0.67           C  
ATOM   1017  O   TYR A 126     103.508 121.459  74.484  1.00  0.67           O  
ATOM   1018  CB  TYR A 126     103.361 121.775  77.270  1.00  0.67           C  
ATOM   1019  CG  TYR A 126     102.875 121.840  78.688  1.00  0.67           C  
ATOM   1020  CD1 TYR A 126     103.784 121.759  79.757  1.00  0.67           C  
ATOM   1021  CD2 TYR A 126     101.504 121.931  78.970  1.00  0.67           C  
ATOM   1022  CE1 TYR A 126     103.320 121.599  81.072  1.00  0.67           C  
ATOM   1023  CE2 TYR A 126     101.046 121.821  80.292  1.00  0.67           C  
ATOM   1024  CZ  TYR A 126     101.946 121.554  81.324  1.00  0.67           C  
ATOM   1025  OH  TYR A 126     101.461 121.173  82.594  1.00  0.67           O  
ATOM   1026  N   GLY A 127     104.342 119.396  74.812  1.00  0.77           N  
ATOM   1027  CA  GLY A 127     105.148 119.367  73.591  1.00  0.77           C  
ATOM   1028  C   GLY A 127     104.398 119.508  72.279  1.00  0.77           C  
ATOM   1029  O   GLY A 127     103.172 119.386  72.232  1.00  0.77           O  
ATOM   1030  N   PRO A 128     105.080 119.720  71.152  1.00  0.74           N  
ATOM   1031  CA  PRO A 128     104.410 120.019  69.887  1.00  0.74           C  
ATOM   1032  C   PRO A 128     103.848 118.770  69.244  1.00  0.74           C  
ATOM   1033  O   PRO A 128     103.086 118.889  68.292  1.00  0.74           O  
ATOM   1034  CB  PRO A 128     105.512 120.657  69.023  1.00  0.74           C  
ATOM   1035  CG  PRO A 128     106.821 120.092  69.582  1.00  0.74           C  
ATOM   1036  CD  PRO A 128     106.528 119.955  71.079  1.00  0.74           C  
ATOM   1037  N   TYR A 129     104.202 117.573  69.740  1.00  0.70           N  
ATOM   1038  CA  TYR A 129     103.693 116.319  69.221  1.00  0.70           C  
ATOM   1039  C   TYR A 129     102.578 115.755  70.085  1.00  0.70           C  
ATOM   1040  O   TYR A 129     102.029 114.697  69.779  1.00  0.70           O  
ATOM   1041  CB  TYR A 129     104.832 115.272  69.140  1.00  0.70           C  
ATOM   1042  CG  TYR A 129     105.878 115.739  68.164  1.00  0.70           C  
ATOM   1043  CD1 TYR A 129     105.580 115.812  66.792  1.00  0.70           C  
ATOM   1044  CD2 TYR A 129     107.155 116.124  68.603  1.00  0.70           C  
ATOM   1045  CE1 TYR A 129     106.540 116.269  65.878  1.00  0.70           C  
ATOM   1046  CE2 TYR A 129     108.121 116.574  67.690  1.00  0.70           C  
ATOM   1047  CZ  TYR A 129     107.810 116.649  66.327  1.00  0.70           C  
ATOM   1048  OH  TYR A 129     108.773 117.100  65.404  1.00  0.70           O  
ATOM   1049  N   ARG A 130     102.191 116.465  71.167  1.00  0.73           N  
ATOM   1050  CA  ARG A 130     101.133 116.058  72.072  1.00  0.73           C  
ATOM   1051  C   ARG A 130      99.763 115.964  71.401  1.00  0.73           C  
ATOM   1052  O   ARG A 130      99.270 116.909  70.785  1.00  0.73           O  
ATOM   1053  CB  ARG A 130     101.047 117.062  73.259  1.00  0.73           C  
ATOM   1054  CG  ARG A 130     100.020 116.720  74.363  1.00  0.73           C  
ATOM   1055  CD  ARG A 130     100.446 115.538  75.243  1.00  0.73           C  
ATOM   1056  NE  ARG A 130      99.208 114.985  75.897  1.00  0.73           N  
ATOM   1057  CZ  ARG A 130      98.940 115.040  77.207  1.00  0.73           C  
ATOM   1058  NH1 ARG A 130      99.549 115.887  78.025  1.00  0.73           N  
ATOM   1059  NH2 ARG A 130      98.033 114.209  77.722  1.00  0.73           N  
ATOM   1060  N   LEU A 131      99.075 114.818  71.555  1.00  0.79           N  
ATOM   1061  CA  LEU A 131      97.698 114.659  71.144  1.00  0.79           C  
ATOM   1062  C   LEU A 131      96.774 115.313  72.147  1.00  0.79           C  
ATOM   1063  O   LEU A 131      96.770 115.002  73.337  1.00  0.79           O  
ATOM   1064  CB  LEU A 131      97.302 113.178  70.994  1.00  0.79           C  
ATOM   1065  CG  LEU A 131      97.945 112.494  69.779  1.00  0.79           C  
ATOM   1066  CD1 LEU A 131      97.763 110.982  69.898  1.00  0.79           C  
ATOM   1067  CD2 LEU A 131      97.372 112.997  68.446  1.00  0.79           C  
ATOM   1068  N   LYS A 132      95.977 116.281  71.666  1.00  0.75           N  
ATOM   1069  CA  LYS A 132      95.185 117.137  72.520  1.00  0.75           C  
ATOM   1070  C   LYS A 132      93.702 116.913  72.362  1.00  0.75           C  
ATOM   1071  O   LYS A 132      92.922 117.311  73.220  1.00  0.75           O  
ATOM   1072  CB  LYS A 132      95.471 118.599  72.116  1.00  0.75           C  
ATOM   1073  CG  LYS A 132      96.931 118.996  72.370  1.00  0.75           C  
ATOM   1074  CD  LYS A 132      97.236 120.425  71.907  1.00  0.75           C  
ATOM   1075  CE  LYS A 132      98.679 120.830  72.215  1.00  0.75           C  
ATOM   1076  NZ  LYS A 132      98.856 122.279  71.995  1.00  0.75           N  
ATOM   1077  N   GLY A 133      93.272 116.264  71.267  1.00  0.81           N  
ATOM   1078  CA  GLY A 133      91.863 116.033  71.013  1.00  0.81           C  
ATOM   1079  C   GLY A 133      91.693 114.781  70.216  1.00  0.81           C  
ATOM   1080  O   GLY A 133      92.656 114.357  69.576  1.00  0.81           O  
ATOM   1081  N   PRO A 134      90.533 114.136  70.221  1.00  0.83           N  
ATOM   1082  CA  PRO A 134      90.219 113.079  69.270  1.00  0.83           C  
ATOM   1083  C   PRO A 134      90.307 113.536  67.818  1.00  0.83           C  
ATOM   1084  O   PRO A 134      89.774 114.591  67.459  1.00  0.83           O  
ATOM   1085  CB  PRO A 134      88.822 112.606  69.689  1.00  0.83           C  
ATOM   1086  CG  PRO A 134      88.177 113.849  70.296  1.00  0.83           C  
ATOM   1087  CD  PRO A 134      89.347 114.558  70.978  1.00  0.83           C  
ATOM   1088  N   LEU A 135      91.001 112.753  66.980  1.00  0.79           N  
ATOM   1089  CA  LEU A 135      91.219 113.039  65.579  1.00  0.79           C  
ATOM   1090  C   LEU A 135      90.647 111.918  64.741  1.00  0.79           C  
ATOM   1091  O   LEU A 135      90.568 110.768  65.166  1.00  0.79           O  
ATOM   1092  CB  LEU A 135      92.719 113.157  65.205  1.00  0.79           C  
ATOM   1093  CG  LEU A 135      93.517 114.195  66.014  1.00  0.79           C  
ATOM   1094  CD1 LEU A 135      95.015 114.087  65.702  1.00  0.79           C  
ATOM   1095  CD2 LEU A 135      93.025 115.620  65.733  1.00  0.79           C  
ATOM   1096  N   MET A 136      90.247 112.225  63.502  1.00  0.71           N  
ATOM   1097  CA  MET A 136      89.790 111.228  62.562  1.00  0.71           C  
ATOM   1098  C   MET A 136      90.254 111.658  61.196  1.00  0.71           C  
ATOM   1099  O   MET A 136      90.344 112.850  60.892  1.00  0.71           O  
ATOM   1100  CB  MET A 136      88.245 111.080  62.569  1.00  0.71           C  
ATOM   1101  CG  MET A 136      87.647 109.990  61.657  1.00  0.71           C  
ATOM   1102  SD  MET A 136      85.842 110.085  61.443  1.00  0.71           S  
ATOM   1103  CE  MET A 136      85.285 110.073  63.169  1.00  0.71           C  
ATOM   1104  N   ARG A 137      90.579 110.680  60.334  1.00  0.65           N  
ATOM   1105  CA  ARG A 137      90.890 110.895  58.938  1.00  0.65           C  
ATOM   1106  C   ARG A 137      89.752 111.617  58.201  1.00  0.65           C  
ATOM   1107  O   ARG A 137      88.582 111.266  58.335  1.00  0.65           O  
ATOM   1108  CB  ARG A 137      91.171 109.509  58.301  1.00  0.65           C  
ATOM   1109  CG  ARG A 137      91.968 109.495  56.980  1.00  0.65           C  
ATOM   1110  CD  ARG A 137      93.469 109.810  57.105  1.00  0.65           C  
ATOM   1111  NE  ARG A 137      94.086 108.753  57.980  1.00  0.65           N  
ATOM   1112  CZ  ARG A 137      95.376 108.729  58.333  1.00  0.65           C  
ATOM   1113  NH1 ARG A 137      96.250 109.636  57.923  1.00  0.65           N  
ATOM   1114  NH2 ARG A 137      95.819 107.767  59.139  1.00  0.65           N  
ATOM   1115  N   LYS A 138      90.059 112.660  57.405  1.00  0.56           N  
ATOM   1116  CA  LYS A 138      89.103 113.543  56.759  1.00  0.56           C  
ATOM   1117  C   LYS A 138      88.156 112.825  55.832  1.00  0.56           C  
ATOM   1118  O   LYS A 138      86.955 113.081  55.827  1.00  0.56           O  
ATOM   1119  CB  LYS A 138      89.846 114.639  55.962  1.00  0.56           C  
ATOM   1120  CG  LYS A 138      88.949 115.689  55.281  1.00  0.56           C  
ATOM   1121  CD  LYS A 138      89.792 116.873  54.774  1.00  0.56           C  
ATOM   1122  CE  LYS A 138      88.994 118.074  54.272  1.00  0.56           C  
ATOM   1123  NZ  LYS A 138      88.169 117.647  53.126  1.00  0.56           N  
ATOM   1124  N   GLY A 139      88.669 111.846  55.061  1.00  0.51           N  
ATOM   1125  CA  GLY A 139      87.822 110.971  54.266  1.00  0.51           C  
ATOM   1126  C   GLY A 139      86.844 110.157  55.075  1.00  0.51           C  
ATOM   1127  O   GLY A 139      85.747 109.869  54.616  1.00  0.51           O  
ATOM   1128  N   TRP A 140      87.172 109.788  56.330  1.00  0.44           N  
ATOM   1129  CA  TRP A 140      86.281 109.008  57.178  1.00  0.44           C  
ATOM   1130  C   TRP A 140      85.145 109.844  57.727  1.00  0.44           C  
ATOM   1131  O   TRP A 140      84.150 109.317  58.217  1.00  0.44           O  
ATOM   1132  CB  TRP A 140      86.997 108.263  58.341  1.00  0.44           C  
ATOM   1133  CG  TRP A 140      87.525 106.900  57.961  1.00  0.44           C  
ATOM   1134  CD1 TRP A 140      88.804 106.419  57.993  1.00  0.44           C  
ATOM   1135  CD2 TRP A 140      86.703 105.845  57.429  1.00  0.44           C  
ATOM   1136  NE1 TRP A 140      88.850 105.156  57.453  1.00  0.44           N  
ATOM   1137  CE2 TRP A 140      87.572 104.801  57.069  1.00  0.44           C  
ATOM   1138  CE3 TRP A 140      85.323 105.744  57.220  1.00  0.44           C  
ATOM   1139  CZ2 TRP A 140      87.086 103.688  56.403  1.00  0.44           C  
ATOM   1140  CZ3 TRP A 140      84.834 104.587  56.590  1.00  0.44           C  
ATOM   1141  CH2 TRP A 140      85.711 103.582  56.162  1.00  0.44           C  
ATOM   1142  N   LYS A 141      85.212 111.180  57.559  1.00  0.49           N  
ATOM   1143  CA  LYS A 141      84.139 112.079  57.928  1.00  0.49           C  
ATOM   1144  C   LYS A 141      83.021 112.136  56.895  1.00  0.49           C  
ATOM   1145  O   LYS A 141      82.116 112.956  56.989  1.00  0.49           O  
ATOM   1146  CB  LYS A 141      84.665 113.485  58.291  1.00  0.49           C  
ATOM   1147  CG  LYS A 141      85.628 113.429  59.492  1.00  0.49           C  
ATOM   1148  CD  LYS A 141      86.139 114.799  59.970  1.00  0.49           C  
ATOM   1149  CE  LYS A 141      85.088 115.658  60.682  1.00  0.49           C  
ATOM   1150  NZ  LYS A 141      85.696 116.912  61.196  1.00  0.49           N  
ATOM   1151  N   GLN A 142      83.001 111.146  55.977  1.00  0.46           N  
ATOM   1152  CA  GLN A 142      81.835 110.717  55.226  1.00  0.46           C  
ATOM   1153  C   GLN A 142      80.796 110.034  56.117  1.00  0.46           C  
ATOM   1154  O   GLN A 142      79.657 109.869  55.706  1.00  0.46           O  
ATOM   1155  CB  GLN A 142      82.249 109.709  54.122  1.00  0.46           C  
ATOM   1156  CG  GLN A 142      83.100 110.318  52.983  1.00  0.46           C  
ATOM   1157  CD  GLN A 142      82.219 110.935  51.899  1.00  0.46           C  
ATOM   1158  OE1 GLN A 142      81.780 110.206  51.000  1.00  0.46           O  
ATOM   1159  NE2 GLN A 142      81.988 112.257  51.995  1.00  0.46           N  
ATOM   1160  N   TRP A 143      81.131 109.676  57.385  1.00  0.38           N  
ATOM   1161  CA  TRP A 143      80.159 109.215  58.381  1.00  0.38           C  
ATOM   1162  C   TRP A 143      79.027 110.226  58.626  1.00  0.38           C  
ATOM   1163  O   TRP A 143      77.923 109.888  59.041  1.00  0.38           O  
ATOM   1164  CB  TRP A 143      80.839 108.858  59.757  1.00  0.38           C  
ATOM   1165  CG  TRP A 143      81.165 110.032  60.684  1.00  0.38           C  
ATOM   1166  CD1 TRP A 143      82.308 110.767  60.756  1.00  0.38           C  
ATOM   1167  CD2 TRP A 143      80.209 110.703  61.533  1.00  0.38           C  
ATOM   1168  NE1 TRP A 143      82.105 111.918  61.493  1.00  0.38           N  
ATOM   1169  CE2 TRP A 143      80.802 111.904  61.951  1.00  0.38           C  
ATOM   1170  CE3 TRP A 143      78.903 110.377  61.900  1.00  0.38           C  
ATOM   1171  CZ2 TRP A 143      80.088 112.830  62.710  1.00  0.38           C  
ATOM   1172  CZ3 TRP A 143      78.185 111.303  62.669  1.00  0.38           C  
ATOM   1173  CH2 TRP A 143      78.766 112.516  63.063  1.00  0.38           C  
ATOM   1174  N   MET A 144      79.317 111.528  58.420  1.00  0.37           N  
ATOM   1175  CA  MET A 144      78.342 112.597  58.481  1.00  0.37           C  
ATOM   1176  C   MET A 144      77.298 112.498  57.371  1.00  0.37           C  
ATOM   1177  O   MET A 144      76.111 112.734  57.596  1.00  0.37           O  
ATOM   1178  CB  MET A 144      79.091 113.954  58.456  1.00  0.37           C  
ATOM   1179  CG  MET A 144      78.227 115.171  58.840  1.00  0.37           C  
ATOM   1180  SD  MET A 144      79.174 116.713  59.065  1.00  0.37           S  
ATOM   1181  CE  MET A 144      79.974 116.270  60.635  1.00  0.37           C  
ATOM   1182  N   ASP A 145      77.738 112.131  56.151  1.00  0.31           N  
ATOM   1183  CA  ASP A 145      76.898 111.873  54.999  1.00  0.31           C  
ATOM   1184  C   ASP A 145      76.146 110.535  55.036  1.00  0.31           C  
ATOM   1185  O   ASP A 145      74.974 110.471  54.659  1.00  0.31           O  
ATOM   1186  CB  ASP A 145      77.748 111.913  53.702  1.00  0.31           C  
ATOM   1187  CG  ASP A 145      78.456 113.245  53.519  1.00  0.31           C  
ATOM   1188  OD1 ASP A 145      77.871 114.300  53.862  1.00  0.31           O  
ATOM   1189  OD2 ASP A 145      79.601 113.215  52.995  1.00  0.31           O  
ATOM   1190  N   ASP A 146      76.801 109.427  55.459  1.00  0.44           N  
ATOM   1191  CA  ASP A 146      76.233 108.090  55.410  1.00  0.44           C  
ATOM   1192  C   ASP A 146      76.369 107.290  56.709  1.00  0.44           C  
ATOM   1193  O   ASP A 146      77.190 107.543  57.587  1.00  0.44           O  
ATOM   1194  CB  ASP A 146      76.779 107.286  54.191  1.00  0.44           C  
ATOM   1195  CG  ASP A 146      78.303 107.236  54.046  1.00  0.44           C  
ATOM   1196  OD1 ASP A 146      78.783 107.606  52.938  1.00  0.44           O  
ATOM   1197  OD2 ASP A 146      79.021 106.721  54.934  1.00  0.44           O  
ATOM   1198  N   ASN A 147      75.508 106.265  56.899  1.00  0.47           N  
ATOM   1199  CA  ASN A 147      75.597 105.388  58.047  1.00  0.47           C  
ATOM   1200  C   ASN A 147      76.748 104.406  57.902  1.00  0.47           C  
ATOM   1201  O   ASN A 147      77.092 103.938  56.823  1.00  0.47           O  
ATOM   1202  CB  ASN A 147      74.342 104.493  58.262  1.00  0.47           C  
ATOM   1203  CG  ASN A 147      73.069 105.247  58.609  1.00  0.47           C  
ATOM   1204  OD1 ASN A 147      72.715 105.304  59.794  1.00  0.47           O  
ATOM   1205  ND2 ASN A 147      72.327 105.705  57.583  1.00  0.47           N  
ATOM   1206  N   ALA A 148      77.326 103.958  59.034  1.00  0.47           N  
ATOM   1207  CA  ALA A 148      78.369 102.952  58.992  1.00  0.47           C  
ATOM   1208  C   ALA A 148      78.020 101.645  58.266  1.00  0.47           C  
ATOM   1209  O   ALA A 148      78.870 101.237  57.493  1.00  0.47           O  
ATOM   1210  CB  ALA A 148      78.878 102.619  60.403  1.00  0.47           C  
ATOM   1211  N   PRO A 149      76.888 100.931  58.331  1.00  0.32           N  
ATOM   1212  CA  PRO A 149      76.659  99.735  57.518  1.00  0.32           C  
ATOM   1213  C   PRO A 149      76.567  99.967  56.022  1.00  0.32           C  
ATOM   1214  O   PRO A 149      76.394  98.975  55.314  1.00  0.32           O  
ATOM   1215  CB  PRO A 149      75.349  99.144  58.062  1.00  0.32           C  
ATOM   1216  CG  PRO A 149      74.655 100.329  58.730  1.00  0.32           C  
ATOM   1217  CD  PRO A 149      75.839 101.081  59.330  1.00  0.32           C  
ATOM   1218  N   GLU A 150      76.680 101.219  55.539  1.00  0.41           N  
ATOM   1219  CA  GLU A 150      76.768 101.581  54.143  1.00  0.41           C  
ATOM   1220  C   GLU A 150      78.253 101.634  53.720  1.00  0.41           C  
ATOM   1221  O   GLU A 150      78.602 101.927  52.575  1.00  0.41           O  
ATOM   1222  CB  GLU A 150      75.981 102.906  53.925  1.00  0.41           C  
ATOM   1223  CG  GLU A 150      74.482 102.743  54.330  1.00  0.41           C  
ATOM   1224  CD  GLU A 150      73.629 104.017  54.327  1.00  0.41           C  
ATOM   1225  OE1 GLU A 150      72.707 104.093  53.480  1.00  0.41           O  
ATOM   1226  OE2 GLU A 150      73.825 104.888  55.216  1.00  0.41           O  
ATOM   1227  N   LEU A 151      79.171 101.200  54.630  1.00  0.47           N  
ATOM   1228  CA  LEU A 151      80.558 100.788  54.382  1.00  0.47           C  
ATOM   1229  C   LEU A 151      80.717  99.539  53.527  1.00  0.47           C  
ATOM   1230  O   LEU A 151      81.817  99.128  53.151  1.00  0.47           O  
ATOM   1231  CB  LEU A 151      81.358 100.556  55.706  1.00  0.47           C  
ATOM   1232  CG  LEU A 151      80.974  99.353  56.623  1.00  0.47           C  
ATOM   1233  CD1 LEU A 151      81.577  97.999  56.216  1.00  0.47           C  
ATOM   1234  CD2 LEU A 151      81.415  99.635  58.073  1.00  0.47           C  
ATOM   1235  N   THR A 152      79.603  98.868  53.197  1.00  0.46           N  
ATOM   1236  CA  THR A 152      79.535  97.674  52.370  1.00  0.46           C  
ATOM   1237  C   THR A 152      79.976  97.953  50.948  1.00  0.46           C  
ATOM   1238  O   THR A 152      80.510  97.075  50.275  1.00  0.46           O  
ATOM   1239  CB  THR A 152      78.148  97.068  52.390  1.00  0.46           C  
ATOM   1240  OG1 THR A 152      77.177  98.087  52.195  1.00  0.46           O  
ATOM   1241  CG2 THR A 152      77.913  96.469  53.787  1.00  0.46           C  
ATOM   1242  N   ALA A 153      79.828  99.210  50.493  1.00  0.54           N  
ATOM   1243  CA  ALA A 153      80.417  99.719  49.276  1.00  0.54           C  
ATOM   1244  C   ALA A 153      81.953  99.685  49.232  1.00  0.54           C  
ATOM   1245  O   ALA A 153      82.636 100.325  50.033  1.00  0.54           O  
ATOM   1246  CB  ALA A 153      79.955 101.178  49.097  1.00  0.54           C  
ATOM   1247  N   GLU A 154      82.539  98.968  48.241  1.00  0.62           N  
ATOM   1248  CA  GLU A 154      83.985  98.832  48.089  1.00  0.62           C  
ATOM   1249  C   GLU A 154      84.710 100.156  47.893  1.00  0.62           C  
ATOM   1250  O   GLU A 154      85.719 100.440  48.536  1.00  0.62           O  
ATOM   1251  CB  GLU A 154      84.350  97.920  46.887  1.00  0.62           C  
ATOM   1252  CG  GLU A 154      85.876  97.669  46.741  1.00  0.62           C  
ATOM   1253  CD  GLU A 154      86.269  96.966  45.447  1.00  0.62           C  
ATOM   1254  OE1 GLU A 154      87.500  96.718  45.309  1.00  0.62           O  
ATOM   1255  OE2 GLU A 154      85.404  96.752  44.572  1.00  0.62           O  
ATOM   1256  N   THR A 155      84.176 101.038  47.025  1.00  0.40           N  
ATOM   1257  CA  THR A 155      84.738 102.353  46.734  1.00  0.40           C  
ATOM   1258  C   THR A 155      84.786 103.260  47.946  1.00  0.40           C  
ATOM   1259  O   THR A 155      85.776 103.945  48.204  1.00  0.40           O  
ATOM   1260  CB  THR A 155      83.965 103.083  45.641  1.00  0.40           C  
ATOM   1261  OG1 THR A 155      82.576 103.159  45.951  1.00  0.40           O  
ATOM   1262  CG2 THR A 155      84.074 102.309  44.322  1.00  0.40           C  
ATOM   1263  N   LYS A 156      83.710 103.259  48.760  1.00  0.37           N  
ATOM   1264  CA  LYS A 156      83.666 103.972  50.015  1.00  0.37           C  
ATOM   1265  C   LYS A 156      84.661 103.452  51.024  1.00  0.37           C  
ATOM   1266  O   LYS A 156      85.297 104.248  51.699  1.00  0.37           O  
ATOM   1267  CB  LYS A 156      82.281 103.934  50.698  1.00  0.37           C  
ATOM   1268  CG  LYS A 156      81.193 104.758  49.995  1.00  0.37           C  
ATOM   1269  CD  LYS A 156      79.928 104.811  50.872  1.00  0.37           C  
ATOM   1270  CE  LYS A 156      78.728 105.560  50.279  1.00  0.37           C  
ATOM   1271  NZ  LYS A 156      78.892 107.025  50.387  1.00  0.37           N  
ATOM   1272  N   ARG A 157      84.817 102.130  51.168  1.00  0.37           N  
ATOM   1273  CA  ARG A 157      85.795 101.545  52.065  1.00  0.37           C  
ATOM   1274  C   ARG A 157      87.243 101.855  51.675  1.00  0.37           C  
ATOM   1275  O   ARG A 157      88.053 102.324  52.474  1.00  0.37           O  
ATOM   1276  CB  ARG A 157      85.541 100.023  52.042  1.00  0.37           C  
ATOM   1277  CG  ARG A 157      86.346  99.222  53.075  1.00  0.37           C  
ATOM   1278  CD  ARG A 157      86.133  97.707  53.018  1.00  0.37           C  
ATOM   1279  NE  ARG A 157      84.667  97.506  53.170  1.00  0.37           N  
ATOM   1280  CZ  ARG A 157      84.021  96.402  52.801  1.00  0.37           C  
ATOM   1281  NH1 ARG A 157      82.707  96.468  52.651  1.00  0.37           N  
ATOM   1282  NH2 ARG A 157      84.667  95.274  52.552  1.00  0.37           N  
ATOM   1283  N   LYS A 158      87.564 101.666  50.383  1.00  0.40           N  
ATOM   1284  CA  LYS A 158      88.884 101.828  49.801  1.00  0.40           C  
ATOM   1285  C   LYS A 158      89.447 103.234  49.865  1.00  0.40           C  
ATOM   1286  O   LYS A 158      90.600 103.434  50.232  1.00  0.40           O  
ATOM   1287  CB  LYS A 158      88.806 101.352  48.338  1.00  0.40           C  
ATOM   1288  CG  LYS A 158      90.157 101.214  47.624  1.00  0.40           C  
ATOM   1289  CD  LYS A 158      90.032 100.514  46.258  1.00  0.40           C  
ATOM   1290  CE  LYS A 158      89.700  99.021  46.373  1.00  0.40           C  
ATOM   1291  NZ  LYS A 158      89.360  98.464  45.051  1.00  0.40           N  
ATOM   1292  N   TYR A 159      88.615 104.265  49.590  1.00  0.35           N  
ATOM   1293  CA  TYR A 159      89.010 105.670  49.607  1.00  0.35           C  
ATOM   1294  C   TYR A 159      89.654 106.114  50.919  1.00  0.35           C  
ATOM   1295  O   TYR A 159      90.474 107.028  50.948  1.00  0.35           O  
ATOM   1296  CB  TYR A 159      87.764 106.558  49.290  1.00  0.35           C  
ATOM   1297  CG  TYR A 159      88.081 108.035  49.197  1.00  0.35           C  
ATOM   1298  CD1 TYR A 159      87.731 108.911  50.242  1.00  0.35           C  
ATOM   1299  CD2 TYR A 159      88.772 108.550  48.087  1.00  0.35           C  
ATOM   1300  CE1 TYR A 159      88.078 110.267  50.187  1.00  0.35           C  
ATOM   1301  CE2 TYR A 159      89.125 109.908  48.032  1.00  0.35           C  
ATOM   1302  CZ  TYR A 159      88.784 110.762  49.088  1.00  0.35           C  
ATOM   1303  OH  TYR A 159      89.154 112.120  49.064  1.00  0.35           O  
ATOM   1304  N   LYS A 160      89.286 105.489  52.052  1.00  0.51           N  
ATOM   1305  CA  LYS A 160      89.839 105.886  53.321  1.00  0.51           C  
ATOM   1306  C   LYS A 160      90.865 104.910  53.868  1.00  0.51           C  
ATOM   1307  O   LYS A 160      91.686 105.276  54.703  1.00  0.51           O  
ATOM   1308  CB  LYS A 160      88.735 106.081  54.361  1.00  0.51           C  
ATOM   1309  CG  LYS A 160      87.628 107.075  53.996  1.00  0.51           C  
ATOM   1310  CD  LYS A 160      86.448 106.426  53.266  1.00  0.51           C  
ATOM   1311  CE  LYS A 160      85.221 107.330  53.158  1.00  0.51           C  
ATOM   1312  NZ  LYS A 160      84.138 106.678  52.401  1.00  0.51           N  
ATOM   1313  N   PHE A 161      90.917 103.651  53.385  1.00  0.56           N  
ATOM   1314  CA  PHE A 161      92.029 102.764  53.717  1.00  0.56           C  
ATOM   1315  C   PHE A 161      93.281 103.179  52.994  1.00  0.56           C  
ATOM   1316  O   PHE A 161      94.369 103.145  53.562  1.00  0.56           O  
ATOM   1317  CB  PHE A 161      91.737 101.268  53.455  1.00  0.56           C  
ATOM   1318  CG  PHE A 161      90.677 100.718  54.365  1.00  0.56           C  
ATOM   1319  CD1 PHE A 161      90.171 101.410  55.486  1.00  0.56           C  
ATOM   1320  CD2 PHE A 161      90.162  99.441  54.080  1.00  0.56           C  
ATOM   1321  CE1 PHE A 161      89.080 100.909  56.188  1.00  0.56           C  
ATOM   1322  CE2 PHE A 161      89.071  98.941  54.794  1.00  0.56           C  
ATOM   1323  CZ  PHE A 161      88.461  99.744  55.757  1.00  0.56           C  
ATOM   1324  N   ASP A 162      93.129 103.682  51.760  1.00  0.36           N  
ATOM   1325  CA  ASP A 162      94.237 104.122  50.949  1.00  0.36           C  
ATOM   1326  C   ASP A 162      94.532 105.605  51.219  1.00  0.36           C  
ATOM   1327  O   ASP A 162      95.420 106.195  50.610  1.00  0.36           O  
ATOM   1328  CB  ASP A 162      93.904 103.897  49.445  1.00  0.36           C  
ATOM   1329  CG  ASP A 162      93.703 102.429  49.077  1.00  0.36           C  
ATOM   1330  OD1 ASP A 162      94.044 101.530  49.886  1.00  0.36           O  
ATOM   1331  OD2 ASP A 162      93.204 102.192  47.943  1.00  0.36           O  
ATOM   1332  N   SER A 163      93.829 106.243  52.192  1.00  0.38           N  
ATOM   1333  CA  SER A 163      94.226 107.543  52.737  1.00  0.38           C  
ATOM   1334  C   SER A 163      94.903 107.398  54.088  1.00  0.38           C  
ATOM   1335  O   SER A 163      95.431 108.359  54.654  1.00  0.38           O  
ATOM   1336  CB  SER A 163      93.076 108.589  52.836  1.00  0.38           C  
ATOM   1337  OG  SER A 163      92.126 108.325  53.871  1.00  0.38           O  
ATOM   1338  N   ARG A 164      94.992 106.163  54.632  1.00  0.54           N  
ATOM   1339  CA  ARG A 164      95.873 105.874  55.744  1.00  0.54           C  
ATOM   1340  C   ARG A 164      97.331 106.156  55.363  1.00  0.54           C  
ATOM   1341  O   ARG A 164      97.783 105.830  54.270  1.00  0.54           O  
ATOM   1342  CB  ARG A 164      95.727 104.408  56.235  1.00  0.54           C  
ATOM   1343  CG  ARG A 164      94.379 104.030  56.895  1.00  0.54           C  
ATOM   1344  CD  ARG A 164      94.249 102.506  57.075  1.00  0.54           C  
ATOM   1345  NE  ARG A 164      92.987 102.194  57.833  1.00  0.54           N  
ATOM   1346  CZ  ARG A 164      92.398 100.989  57.856  1.00  0.54           C  
ATOM   1347  NH1 ARG A 164      92.805  99.988  57.091  1.00  0.54           N  
ATOM   1348  NH2 ARG A 164      91.338 100.775  58.623  1.00  0.54           N  
ATOM   1349  N   PHE A 165      98.074 106.834  56.270  1.00  0.46           N  
ATOM   1350  CA  PHE A 165      99.515 107.104  56.211  1.00  0.46           C  
ATOM   1351  C   PHE A 165      99.831 108.397  55.500  1.00  0.46           C  
ATOM   1352  O   PHE A 165     100.981 108.837  55.485  1.00  0.46           O  
ATOM   1353  CB  PHE A 165     100.411 105.955  55.629  1.00  0.46           C  
ATOM   1354  CG  PHE A 165     100.019 104.595  56.138  1.00  0.46           C  
ATOM   1355  CD1 PHE A 165      99.452 104.428  57.401  1.00  0.46           C  
ATOM   1356  CD2 PHE A 165     100.045 103.493  55.271  1.00  0.46           C  
ATOM   1357  CE1 PHE A 165      98.803 103.239  57.734  1.00  0.46           C  
ATOM   1358  CE2 PHE A 165      99.420 102.291  55.625  1.00  0.46           C  
ATOM   1359  CZ  PHE A 165      98.782 102.178  56.854  1.00  0.46           C  
ATOM   1360  N   LEU A 166      98.796 109.057  54.956  1.00  0.44           N  
ATOM   1361  CA  LEU A 166      98.942 110.096  53.964  1.00  0.44           C  
ATOM   1362  C   LEU A 166      98.208 111.349  54.388  1.00  0.44           C  
ATOM   1363  O   LEU A 166      97.485 111.945  53.598  1.00  0.44           O  
ATOM   1364  CB  LEU A 166      98.369 109.601  52.612  1.00  0.44           C  
ATOM   1365  CG  LEU A 166      99.091 108.379  52.008  1.00  0.44           C  
ATOM   1366  CD1 LEU A 166      98.335 107.894  50.766  1.00  0.44           C  
ATOM   1367  CD2 LEU A 166     100.553 108.683  51.646  1.00  0.44           C  
ATOM   1368  N   ASP A 167      98.425 111.791  55.646  1.00  0.41           N  
ATOM   1369  CA  ASP A 167      97.834 113.001  56.194  1.00  0.41           C  
ATOM   1370  C   ASP A 167      96.302 112.952  56.306  1.00  0.41           C  
ATOM   1371  O   ASP A 167      95.735 111.880  56.540  1.00  0.41           O  
ATOM   1372  CB  ASP A 167      98.400 114.219  55.412  1.00  0.41           C  
ATOM   1373  CG  ASP A 167      98.366 115.515  56.194  1.00  0.41           C  
ATOM   1374  OD1 ASP A 167      97.844 115.504  57.338  1.00  0.41           O  
ATOM   1375  OD2 ASP A 167      98.853 116.519  55.626  1.00  0.41           O  
ATOM   1376  N   ASP A 168      95.628 114.116  56.242  1.00  0.67           N  
ATOM   1377  CA  ASP A 168      94.193 114.303  56.324  1.00  0.67           C  
ATOM   1378  C   ASP A 168      93.632 114.066  57.725  1.00  0.67           C  
ATOM   1379  O   ASP A 168      92.514 113.594  57.887  1.00  0.67           O  
ATOM   1380  CB  ASP A 168      93.421 113.460  55.256  1.00  0.67           C  
ATOM   1381  CG  ASP A 168      93.118 114.258  54.003  1.00  0.67           C  
ATOM   1382  OD1 ASP A 168      92.539 115.366  54.147  1.00  0.67           O  
ATOM   1383  OD2 ASP A 168      93.361 113.725  52.894  1.00  0.67           O  
ATOM   1384  N   MET A 169      94.338 114.408  58.818  1.00  0.71           N  
ATOM   1385  CA  MET A 169      93.717 114.317  60.134  1.00  0.71           C  
ATOM   1386  C   MET A 169      92.962 115.582  60.499  1.00  0.71           C  
ATOM   1387  O   MET A 169      93.506 116.682  60.486  1.00  0.71           O  
ATOM   1388  CB  MET A 169      94.718 114.053  61.272  1.00  0.71           C  
ATOM   1389  CG  MET A 169      95.325 112.651  61.243  1.00  0.71           C  
ATOM   1390  SD  MET A 169      96.326 112.371  62.719  1.00  0.71           S  
ATOM   1391  CE  MET A 169      96.788 110.719  62.185  1.00  0.71           C  
ATOM   1392  N   LEU A 170      91.677 115.450  60.883  1.00  0.73           N  
ATOM   1393  CA  LEU A 170      90.893 116.579  61.341  1.00  0.73           C  
ATOM   1394  C   LEU A 170      90.446 116.376  62.769  1.00  0.73           C  
ATOM   1395  O   LEU A 170      90.221 115.256  63.222  1.00  0.73           O  
ATOM   1396  CB  LEU A 170      89.611 116.800  60.502  1.00  0.73           C  
ATOM   1397  CG  LEU A 170      89.849 117.173  59.028  1.00  0.73           C  
ATOM   1398  CD1 LEU A 170      88.509 117.485  58.351  1.00  0.73           C  
ATOM   1399  CD2 LEU A 170      90.792 118.371  58.846  1.00  0.73           C  
ATOM   1400  N   ARG A 171      90.273 117.492  63.512  1.00  0.68           N  
ATOM   1401  CA  ARG A 171      89.653 117.493  64.827  1.00  0.68           C  
ATOM   1402  C   ARG A 171      88.210 116.982  64.811  1.00  0.68           C  
ATOM   1403  O   ARG A 171      87.430 117.205  63.873  1.00  0.68           O  
ATOM   1404  CB  ARG A 171      89.752 118.891  65.507  1.00  0.68           C  
ATOM   1405  CG  ARG A 171      89.342 118.919  67.002  1.00  0.68           C  
ATOM   1406  CD  ARG A 171      89.547 120.279  67.687  1.00  0.68           C  
ATOM   1407  NE  ARG A 171      89.190 120.132  69.143  1.00  0.68           N  
ATOM   1408  CZ  ARG A 171      89.141 121.144  70.019  1.00  0.68           C  
ATOM   1409  NH1 ARG A 171      88.842 120.917  71.295  1.00  0.68           N  
ATOM   1410  NH2 ARG A 171      89.378 122.399  69.643  1.00  0.68           N  
ATOM   1411  N   VAL A 172      87.859 116.228  65.869  1.00  0.75           N  
ATOM   1412  CA  VAL A 172      86.570 115.600  66.057  1.00  0.75           C  
ATOM   1413  C   VAL A 172      86.088 115.983  67.454  1.00  0.75           C  
ATOM   1414  O   VAL A 172      86.341 117.081  67.947  1.00  0.75           O  
ATOM   1415  CB  VAL A 172      86.675 114.078  65.872  1.00  0.75           C  
ATOM   1416  CG1 VAL A 172      85.319 113.398  65.606  1.00  0.75           C  
ATOM   1417  CG2 VAL A 172      87.559 113.766  64.658  1.00  0.75           C  
ATOM   1418  N   SER A 173      85.380 115.081  68.137  1.00  0.75           N  
ATOM   1419  CA  SER A 173      84.840 115.235  69.461  1.00  0.75           C  
ATOM   1420  C   SER A 173      84.692 113.824  69.961  1.00  0.75           C  
ATOM   1421  O   SER A 173      84.660 112.882  69.164  1.00  0.75           O  
ATOM   1422  CB  SER A 173      83.456 115.948  69.518  1.00  0.75           C  
ATOM   1423  OG  SER A 173      82.448 115.279  68.745  1.00  0.75           O  
ATOM   1424  N   TRP A 174      84.625 113.624  71.291  1.00  0.76           N  
ATOM   1425  CA  TRP A 174      84.484 112.298  71.863  1.00  0.76           C  
ATOM   1426  C   TRP A 174      83.190 111.620  71.448  1.00  0.76           C  
ATOM   1427  O   TRP A 174      83.196 110.468  71.028  1.00  0.76           O  
ATOM   1428  CB  TRP A 174      84.593 112.354  73.403  1.00  0.76           C  
ATOM   1429  CG  TRP A 174      86.012 112.592  73.887  1.00  0.76           C  
ATOM   1430  CD1 TRP A 174      86.578 113.700  74.456  1.00  0.76           C  
ATOM   1431  CD2 TRP A 174      87.045 111.592  73.829  1.00  0.76           C  
ATOM   1432  NE1 TRP A 174      87.889 113.437  74.782  1.00  0.76           N  
ATOM   1433  CE2 TRP A 174      88.198 112.155  74.417  1.00  0.76           C  
ATOM   1434  CE3 TRP A 174      87.055 110.292  73.343  1.00  0.76           C  
ATOM   1435  CZ2 TRP A 174      89.369 111.421  74.544  1.00  0.76           C  
ATOM   1436  CZ3 TRP A 174      88.234 109.548  73.481  1.00  0.76           C  
ATOM   1437  CH2 TRP A 174      89.376 110.099  74.081  1.00  0.76           C  
ATOM   1438  N   ASP A 175      82.071 112.362  71.471  1.00  0.81           N  
ATOM   1439  CA  ASP A 175      80.734 111.915  71.147  1.00  0.81           C  
ATOM   1440  C   ASP A 175      80.612 111.301  69.753  1.00  0.81           C  
ATOM   1441  O   ASP A 175      80.094 110.199  69.568  1.00  0.81           O  
ATOM   1442  CB  ASP A 175      79.798 113.150  71.215  1.00  0.81           C  
ATOM   1443  CG  ASP A 175      79.880 113.861  72.559  1.00  0.81           C  
ATOM   1444  OD1 ASP A 175      80.419 113.273  73.529  1.00  0.81           O  
ATOM   1445  OD2 ASP A 175      79.455 115.040  72.588  1.00  0.81           O  
ATOM   1446  N   THR A 176      81.149 111.984  68.726  1.00  0.74           N  
ATOM   1447  CA  THR A 176      81.187 111.506  67.347  1.00  0.74           C  
ATOM   1448  C   THR A 176      81.996 110.240  67.192  1.00  0.74           C  
ATOM   1449  O   THR A 176      81.553 109.241  66.624  1.00  0.74           O  
ATOM   1450  CB  THR A 176      81.840 112.555  66.454  1.00  0.74           C  
ATOM   1451  OG1 THR A 176      80.963 113.656  66.281  1.00  0.74           O  
ATOM   1452  CG2 THR A 176      82.190 112.037  65.049  1.00  0.74           C  
ATOM   1453  N   ALA A 177      83.222 110.240  67.736  1.00  0.79           N  
ATOM   1454  CA  ALA A 177      84.142 109.144  67.580  1.00  0.79           C  
ATOM   1455  C   ALA A 177      83.766 107.914  68.395  1.00  0.79           C  
ATOM   1456  O   ALA A 177      83.889 106.789  67.919  1.00  0.79           O  
ATOM   1457  CB  ALA A 177      85.548 109.656  67.887  1.00  0.79           C  
ATOM   1458  N   PHE A 178      83.234 108.089  69.624  1.00  0.78           N  
ATOM   1459  CA  PHE A 178      82.607 107.025  70.394  1.00  0.78           C  
ATOM   1460  C   PHE A 178      81.394 106.436  69.701  1.00  0.78           C  
ATOM   1461  O   PHE A 178      81.208 105.222  69.708  1.00  0.78           O  
ATOM   1462  CB  PHE A 178      82.177 107.494  71.813  1.00  0.78           C  
ATOM   1463  CG  PHE A 178      83.305 107.657  72.804  1.00  0.78           C  
ATOM   1464  CD1 PHE A 178      84.607 107.154  72.610  1.00  0.78           C  
ATOM   1465  CD2 PHE A 178      83.006 108.284  74.027  1.00  0.78           C  
ATOM   1466  CE1 PHE A 178      85.568 107.255  73.623  1.00  0.78           C  
ATOM   1467  CE2 PHE A 178      83.970 108.400  75.034  1.00  0.78           C  
ATOM   1468  CZ  PHE A 178      85.249 107.873  74.835  1.00  0.78           C  
ATOM   1469  N   THR A 179      80.547 107.262  69.049  1.00  0.74           N  
ATOM   1470  CA  THR A 179      79.425 106.755  68.257  1.00  0.74           C  
ATOM   1471  C   THR A 179      79.885 105.908  67.088  1.00  0.74           C  
ATOM   1472  O   THR A 179      79.392 104.802  66.888  1.00  0.74           O  
ATOM   1473  CB  THR A 179      78.519 107.850  67.696  1.00  0.74           C  
ATOM   1474  OG1 THR A 179      77.981 108.654  68.740  1.00  0.74           O  
ATOM   1475  CG2 THR A 179      77.300 107.266  66.971  1.00  0.74           C  
ATOM   1476  N   TYR A 180      80.891 106.370  66.316  1.00  0.64           N  
ATOM   1477  CA  TYR A 180      81.465 105.608  65.218  1.00  0.64           C  
ATOM   1478  C   TYR A 180      82.147 104.318  65.681  1.00  0.64           C  
ATOM   1479  O   TYR A 180      81.920 103.245  65.123  1.00  0.64           O  
ATOM   1480  CB  TYR A 180      82.448 106.518  64.428  1.00  0.64           C  
ATOM   1481  CG  TYR A 180      82.964 105.833  63.189  1.00  0.64           C  
ATOM   1482  CD1 TYR A 180      84.175 105.125  63.241  1.00  0.64           C  
ATOM   1483  CD2 TYR A 180      82.232 105.843  61.989  1.00  0.64           C  
ATOM   1484  CE1 TYR A 180      84.647 104.438  62.119  1.00  0.64           C  
ATOM   1485  CE2 TYR A 180      82.706 105.154  60.860  1.00  0.64           C  
ATOM   1486  CZ  TYR A 180      83.911 104.445  60.935  1.00  0.64           C  
ATOM   1487  OH  TYR A 180      84.399 103.714  59.838  1.00  0.64           O  
ATOM   1488  N   ALA A 181      82.962 104.384  66.752  1.00  0.70           N  
ATOM   1489  CA  ALA A 181      83.636 103.238  67.321  1.00  0.70           C  
ATOM   1490  C   ALA A 181      82.689 102.175  67.854  1.00  0.70           C  
ATOM   1491  O   ALA A 181      82.868 100.978  67.623  1.00  0.70           O  
ATOM   1492  CB  ALA A 181      84.567 103.710  68.453  1.00  0.70           C  
ATOM   1493  N   ALA A 182      81.620 102.593  68.559  1.00  0.73           N  
ATOM   1494  CA  ALA A 182      80.571 101.705  68.993  1.00  0.73           C  
ATOM   1495  C   ALA A 182      79.819 101.074  67.831  1.00  0.73           C  
ATOM   1496  O   ALA A 182      79.642  99.860  67.764  1.00  0.73           O  
ATOM   1497  CB  ALA A 182      79.594 102.493  69.885  1.00  0.73           C  
ATOM   1498  N   LYS A 183      79.428 101.894  66.838  1.00  0.65           N  
ATOM   1499  CA  LYS A 183      78.694 101.479  65.660  1.00  0.65           C  
ATOM   1500  C   LYS A 183      79.431 100.451  64.807  1.00  0.65           C  
ATOM   1501  O   LYS A 183      78.842  99.473  64.333  1.00  0.65           O  
ATOM   1502  CB  LYS A 183      78.376 102.736  64.816  1.00  0.65           C  
ATOM   1503  CG  LYS A 183      77.488 102.507  63.590  1.00  0.65           C  
ATOM   1504  CD  LYS A 183      76.028 102.204  63.946  1.00  0.65           C  
ATOM   1505  CE  LYS A 183      75.155 102.057  62.702  1.00  0.65           C  
ATOM   1506  NZ  LYS A 183      73.726 102.109  63.073  1.00  0.65           N  
ATOM   1507  N   ALA A 184      80.751 100.645  64.613  1.00  0.66           N  
ATOM   1508  CA  ALA A 184      81.618  99.694  63.955  1.00  0.66           C  
ATOM   1509  C   ALA A 184      81.712  98.367  64.693  1.00  0.66           C  
ATOM   1510  O   ALA A 184      81.524  97.315  64.087  1.00  0.66           O  
ATOM   1511  CB  ALA A 184      83.024 100.302  63.793  1.00  0.66           C  
ATOM   1512  N   MET A 185      81.907  98.378  66.034  1.00  0.63           N  
ATOM   1513  CA  MET A 185      81.983  97.162  66.836  1.00  0.63           C  
ATOM   1514  C   MET A 185      80.726  96.333  66.748  1.00  0.63           C  
ATOM   1515  O   MET A 185      80.766  95.126  66.548  1.00  0.63           O  
ATOM   1516  CB  MET A 185      82.184  97.468  68.340  1.00  0.63           C  
ATOM   1517  CG  MET A 185      82.660  96.253  69.167  1.00  0.63           C  
ATOM   1518  SD  MET A 185      82.999  96.613  70.915  1.00  0.63           S  
ATOM   1519  CE  MET A 185      84.349  97.808  70.673  1.00  0.63           C  
ATOM   1520  N   ILE A 186      79.562  96.993  66.841  1.00  0.60           N  
ATOM   1521  CA  ILE A 186      78.262  96.368  66.724  1.00  0.60           C  
ATOM   1522  C   ILE A 186      78.047  95.724  65.379  1.00  0.60           C  
ATOM   1523  O   ILE A 186      77.610  94.581  65.295  1.00  0.60           O  
ATOM   1524  CB  ILE A 186      77.197  97.431  66.914  1.00  0.60           C  
ATOM   1525  CG1 ILE A 186      77.243  97.970  68.352  1.00  0.60           C  
ATOM   1526  CG2 ILE A 186      75.780  96.915  66.578  1.00  0.60           C  
ATOM   1527  CD1 ILE A 186      76.573  99.330  68.487  1.00  0.60           C  
ATOM   1528  N   THR A 187      78.371  96.440  64.288  1.00  0.62           N  
ATOM   1529  CA  THR A 187      78.158  95.961  62.925  1.00  0.62           C  
ATOM   1530  C   THR A 187      79.001  94.750  62.627  1.00  0.62           C  
ATOM   1531  O   THR A 187      78.530  93.746  62.095  1.00  0.62           O  
ATOM   1532  CB  THR A 187      78.454  97.032  61.884  1.00  0.62           C  
ATOM   1533  OG1 THR A 187      77.592  98.147  62.085  1.00  0.62           O  
ATOM   1534  CG2 THR A 187      78.208  96.520  60.455  1.00  0.62           C  
ATOM   1535  N   ILE A 188      80.277  94.811  63.035  1.00  0.52           N  
ATOM   1536  CA  ILE A 188      81.229  93.730  62.936  1.00  0.52           C  
ATOM   1537  C   ILE A 188      80.819  92.534  63.789  1.00  0.52           C  
ATOM   1538  O   ILE A 188      80.710  91.411  63.293  1.00  0.52           O  
ATOM   1539  CB  ILE A 188      82.581  94.305  63.345  1.00  0.52           C  
ATOM   1540  CG1 ILE A 188      83.080  95.282  62.250  1.00  0.52           C  
ATOM   1541  CG2 ILE A 188      83.612  93.200  63.578  1.00  0.52           C  
ATOM   1542  CD1 ILE A 188      84.317  96.090  62.658  1.00  0.52           C  
ATOM   1543  N   ALA A 189      80.489  92.778  65.075  1.00  0.50           N  
ATOM   1544  CA  ALA A 189      80.123  91.757  66.025  1.00  0.50           C  
ATOM   1545  C   ALA A 189      78.790  91.086  65.748  1.00  0.50           C  
ATOM   1546  O   ALA A 189      78.558  89.959  66.174  1.00  0.50           O  
ATOM   1547  CB  ALA A 189      80.163  92.314  67.467  1.00  0.50           C  
ATOM   1548  N   THR A 190      77.841  91.785  65.100  1.00  0.50           N  
ATOM   1549  CA  THR A 190      76.562  91.223  64.668  1.00  0.50           C  
ATOM   1550  C   THR A 190      76.680  90.435  63.378  1.00  0.50           C  
ATOM   1551  O   THR A 190      76.128  89.344  63.272  1.00  0.50           O  
ATOM   1552  CB  THR A 190      75.476  92.295  64.500  1.00  0.50           C  
ATOM   1553  OG1 THR A 190      75.127  92.860  65.760  1.00  0.50           O  
ATOM   1554  CG2 THR A 190      74.156  91.759  63.926  1.00  0.50           C  
ATOM   1555  N   ARG A 191      77.377  90.965  62.349  1.00  0.35           N  
ATOM   1556  CA  ARG A 191      77.333  90.382  61.012  1.00  0.35           C  
ATOM   1557  C   ARG A 191      78.378  89.346  60.716  1.00  0.35           C  
ATOM   1558  O   ARG A 191      78.114  88.383  60.005  1.00  0.35           O  
ATOM   1559  CB  ARG A 191      77.528  91.458  59.922  1.00  0.35           C  
ATOM   1560  CG  ARG A 191      76.330  92.405  59.788  1.00  0.35           C  
ATOM   1561  CD  ARG A 191      76.545  93.406  58.655  1.00  0.35           C  
ATOM   1562  NE  ARG A 191      75.275  94.185  58.518  1.00  0.35           N  
ATOM   1563  CZ  ARG A 191      75.108  95.210  57.670  1.00  0.35           C  
ATOM   1564  NH1 ARG A 191      73.897  95.748  57.537  1.00  0.35           N  
ATOM   1565  NH2 ARG A 191      76.112  95.703  56.954  1.00  0.35           N  
ATOM   1566  N   TYR A 192      79.612  89.540  61.201  1.00  0.35           N  
ATOM   1567  CA  TYR A 192      80.661  88.589  60.915  1.00  0.35           C  
ATOM   1568  C   TYR A 192      80.663  87.629  62.047  1.00  0.35           C  
ATOM   1569  O   TYR A 192      80.423  86.439  61.865  1.00  0.35           O  
ATOM   1570  CB  TYR A 192      82.038  89.288  60.810  1.00  0.35           C  
ATOM   1571  CG  TYR A 192      82.063  89.953  59.474  1.00  0.35           C  
ATOM   1572  CD1 TYR A 192      81.632  91.279  59.320  1.00  0.35           C  
ATOM   1573  CD2 TYR A 192      82.370  89.189  58.338  1.00  0.35           C  
ATOM   1574  CE1 TYR A 192      81.469  91.822  58.039  1.00  0.35           C  
ATOM   1575  CE2 TYR A 192      82.201  89.727  57.057  1.00  0.35           C  
ATOM   1576  CZ  TYR A 192      81.733  91.037  56.911  1.00  0.35           C  
ATOM   1577  OH  TYR A 192      81.481  91.545  55.623  1.00  0.35           O  
ATOM   1578  N   SER A 193      80.865  88.198  63.247  1.00  0.39           N  
ATOM   1579  CA  SER A 193      81.075  87.503  64.482  1.00  0.39           C  
ATOM   1580  C   SER A 193      81.700  88.520  65.410  1.00  0.39           C  
ATOM   1581  O   SER A 193      82.322  89.465  64.932  1.00  0.39           O  
ATOM   1582  CB  SER A 193      82.013  86.273  64.326  1.00  0.39           C  
ATOM   1583  OG  SER A 193      83.409  86.566  64.250  1.00  0.39           O  
ATOM   1584  N   GLY A 194      81.565  88.401  66.764  1.00  0.45           N  
ATOM   1585  CA  GLY A 194      82.315  89.236  67.718  1.00  0.45           C  
ATOM   1586  C   GLY A 194      83.770  89.307  67.389  1.00  0.45           C  
ATOM   1587  O   GLY A 194      84.392  90.352  67.339  1.00  0.45           O  
ATOM   1588  N   GLU A 195      84.359  88.168  67.054  1.00  0.38           N  
ATOM   1589  CA  GLU A 195      85.738  88.012  66.692  1.00  0.38           C  
ATOM   1590  C   GLU A 195      86.157  88.558  65.336  1.00  0.38           C  
ATOM   1591  O   GLU A 195      87.118  88.199  64.672  1.00  0.38           O  
ATOM   1592  CB  GLU A 195      86.065  86.529  66.856  1.00  0.38           C  
ATOM   1593  CG  GLU A 195      87.439  86.019  66.353  1.00  0.38           C  
ATOM   1594  CD  GLU A 195      88.637  86.870  66.698  1.00  0.38           C  
ATOM   1595  OE1 GLU A 195      89.718  86.880  66.052  1.00  0.38           O  
ATOM   1596  OE2 GLU A 195      88.366  87.750  67.553  1.00  0.38           O  
ATOM   1597  N   ALA A 196      85.503  89.613  64.915  1.00  0.43           N  
ATOM   1598  CA  ALA A 196      86.084  90.420  63.905  1.00  0.43           C  
ATOM   1599  C   ALA A 196      86.533  91.740  64.522  1.00  0.43           C  
ATOM   1600  O   ALA A 196      87.095  92.573  63.821  1.00  0.43           O  
ATOM   1601  CB  ALA A 196      85.075  90.429  62.758  1.00  0.43           C  
ATOM   1602  N   GLY A 197      86.390  91.978  65.855  1.00  0.48           N  
ATOM   1603  CA  GLY A 197      86.752  93.266  66.456  1.00  0.48           C  
ATOM   1604  C   GLY A 197      87.897  93.350  67.437  1.00  0.48           C  
ATOM   1605  O   GLY A 197      87.764  93.050  68.613  1.00  0.48           O  
ATOM   1606  N   ALA A 198      89.082  93.820  67.015  1.00  0.44           N  
ATOM   1607  CA  ALA A 198      90.333  93.590  67.697  1.00  0.44           C  
ATOM   1608  C   ALA A 198      90.969  94.563  68.656  1.00  0.44           C  
ATOM   1609  O   ALA A 198      90.680  95.752  68.733  1.00  0.44           O  
ATOM   1610  CB  ALA A 198      91.398  93.155  66.698  1.00  0.44           C  
ATOM   1611  N   ARG A 199      91.942  94.031  69.415  1.00  0.44           N  
ATOM   1612  CA  ARG A 199      92.745  94.792  70.319  1.00  0.44           C  
ATOM   1613  C   ARG A 199      94.074  94.102  70.544  1.00  0.44           C  
ATOM   1614  O   ARG A 199      94.192  92.885  70.458  1.00  0.44           O  
ATOM   1615  CB  ARG A 199      92.016  94.976  71.649  1.00  0.44           C  
ATOM   1616  CG  ARG A 199      92.099  96.366  72.262  1.00  0.44           C  
ATOM   1617  CD  ARG A 199      90.854  97.255  72.168  1.00  0.44           C  
ATOM   1618  NE  ARG A 199      89.864  97.258  73.286  1.00  0.44           N  
ATOM   1619  CZ  ARG A 199      88.753  98.006  73.198  1.00  0.44           C  
ATOM   1620  NH1 ARG A 199      87.828  97.985  74.138  1.00  0.44           N  
ATOM   1621  NH2 ARG A 199      88.530  98.819  72.184  1.00  0.44           N  
ATOM   1622  N   ARG A 200      95.102  94.904  70.832  1.00  0.45           N  
ATOM   1623  CA  ARG A 200      96.467  94.458  71.033  1.00  0.45           C  
ATOM   1624  C   ARG A 200      97.178  95.446  71.890  1.00  0.45           C  
ATOM   1625  O   ARG A 200      98.386  95.647  71.834  1.00  0.45           O  
ATOM   1626  CB  ARG A 200      97.200  94.551  69.714  1.00  0.45           C  
ATOM   1627  CG  ARG A 200      97.064  95.922  69.043  1.00  0.45           C  
ATOM   1628  CD  ARG A 200      98.284  96.241  68.224  1.00  0.45           C  
ATOM   1629  NE  ARG A 200      98.416  95.160  67.185  1.00  0.45           N  
ATOM   1630  CZ  ARG A 200      97.949  95.257  65.937  1.00  0.45           C  
ATOM   1631  NH1 ARG A 200      98.093  94.208  65.130  1.00  0.45           N  
ATOM   1632  NH2 ARG A 200      97.277  96.327  65.525  1.00  0.45           N  
ATOM   1633  N   LEU A 201      96.367  96.183  72.636  1.00  0.45           N  
ATOM   1634  CA  LEU A 201      96.856  97.173  73.528  1.00  0.45           C  
ATOM   1635  C   LEU A 201      97.018  96.500  74.867  1.00  0.45           C  
ATOM   1636  O   LEU A 201      97.482  97.165  75.795  1.00  0.45           O  
ATOM   1637  CB  LEU A 201      95.889  98.370  73.513  1.00  0.45           C  
ATOM   1638  CG  LEU A 201      94.500  98.223  74.117  1.00  0.45           C  
ATOM   1639  CD1 LEU A 201      94.437  98.862  75.485  1.00  0.45           C  
ATOM   1640  CD2 LEU A 201      93.469  98.980  73.318  1.00  0.45           C  
ATOM   1641  N   ARG A 202      96.639  95.184  74.934  1.00  0.26           N  
ATOM   1642  CA  ARG A 202      96.844  94.169  75.960  1.00  0.26           C  
ATOM   1643  C   ARG A 202      95.971  92.918  75.875  1.00  0.26           C  
ATOM   1644  O   ARG A 202      95.297  92.774  74.861  1.00  0.26           O  
ATOM   1645  CB  ARG A 202      96.906  94.666  77.375  1.00  0.26           C  
ATOM   1646  CG  ARG A 202      95.687  95.240  78.101  1.00  0.26           C  
ATOM   1647  CD  ARG A 202      95.092  96.572  77.641  1.00  0.26           C  
ATOM   1648  NE  ARG A 202      95.736  97.809  78.128  1.00  0.26           N  
ATOM   1649  CZ  ARG A 202      95.057  98.904  78.502  1.00  0.26           C  
ATOM   1650  NH1 ARG A 202      95.648 100.085  78.510  1.00  0.26           N  
ATOM   1651  NH2 ARG A 202      93.837  98.800  79.005  1.00  0.26           N  
ATOM   1652  N   GLU A 203      96.009  91.995  76.904  1.00  0.23           N  
ATOM   1653  CA  GLU A 203      95.814  90.551  76.751  1.00  0.23           C  
ATOM   1654  C   GLU A 203      96.059  89.667  78.010  1.00  0.23           C  
ATOM   1655  O   GLU A 203      96.851  89.859  78.909  1.00  0.23           O  
ATOM   1656  CB  GLU A 203      96.644  90.030  75.566  1.00  0.23           C  
ATOM   1657  CG  GLU A 203      98.136  90.075  75.905  1.00  0.23           C  
ATOM   1658  CD  GLU A 203      98.745  91.339  76.505  1.00  0.23           C  
ATOM   1659  OE1 GLU A 203      99.356  92.089  75.737  1.00  0.23           O  
ATOM   1660  OE2 GLU A 203      98.569  91.599  77.724  1.00  0.23           O  
ATOM   1661  N   GLN A 204      95.094  88.769  78.238  1.00  0.22           N  
ATOM   1662  CA  GLN A 204      94.607  88.242  79.517  1.00  0.22           C  
ATOM   1663  C   GLN A 204      94.252  89.339  80.470  1.00  0.22           C  
ATOM   1664  O   GLN A 204      93.958  89.163  81.641  1.00  0.22           O  
ATOM   1665  CB  GLN A 204      95.244  86.943  80.080  1.00  0.22           C  
ATOM   1666  CG  GLN A 204      94.260  86.098  80.942  1.00  0.22           C  
ATOM   1667  CD  GLN A 204      94.879  84.816  81.498  1.00  0.22           C  
ATOM   1668  OE1 GLN A 204      95.241  83.911  80.752  1.00  0.22           O  
ATOM   1669  NE2 GLN A 204      94.973  84.671  82.839  1.00  0.22           N  
ATOM   1670  N   GLY A 205      94.168  90.552  79.895  1.00  0.23           N  
ATOM   1671  CA  GLY A 205      93.891  91.779  80.551  1.00  0.23           C  
ATOM   1672  C   GLY A 205      95.034  92.737  80.550  1.00  0.23           C  
ATOM   1673  O   GLY A 205      94.760  93.904  80.824  1.00  0.23           O  
ATOM   1674  N   TYR A 206      96.284  92.265  80.331  1.00  0.23           N  
ATOM   1675  CA  TYR A 206      97.641  92.786  80.614  1.00  0.23           C  
ATOM   1676  C   TYR A 206      98.345  91.999  81.722  1.00  0.23           C  
ATOM   1677  O   TYR A 206      98.435  92.417  82.873  1.00  0.23           O  
ATOM   1678  CB  TYR A 206      97.810  94.303  80.908  1.00  0.23           C  
ATOM   1679  CG  TYR A 206      98.574  95.114  79.877  1.00  0.23           C  
ATOM   1680  CD1 TYR A 206      99.620  94.656  79.081  1.00  0.23           C  
ATOM   1681  CD2 TYR A 206      98.088  96.364  79.533  1.00  0.23           C  
ATOM   1682  CE1 TYR A 206     100.163  95.491  78.084  1.00  0.23           C  
ATOM   1683  CE2 TYR A 206      98.641  97.206  78.574  1.00  0.23           C  
ATOM   1684  CZ  TYR A 206      99.728  96.787  77.876  1.00  0.23           C  
ATOM   1685  OH  TYR A 206     100.014  97.550  76.747  1.00  0.23           O  
ATOM   1686  N   ALA A 207      98.883  90.814  81.427  1.00  0.25           N  
ATOM   1687  CA  ALA A 207      99.139  89.819  82.446  1.00  0.25           C  
ATOM   1688  C   ALA A 207     100.624  89.693  82.766  1.00  0.25           C  
ATOM   1689  O   ALA A 207     101.438  90.233  82.027  1.00  0.25           O  
ATOM   1690  CB  ALA A 207      98.449  88.543  81.935  1.00  0.25           C  
ATOM   1691  N   PRO A 208     101.078  89.031  83.847  1.00  0.26           N  
ATOM   1692  CA  PRO A 208     102.500  88.909  84.181  1.00  0.26           C  
ATOM   1693  C   PRO A 208     103.158  87.960  83.259  1.00  0.26           C  
ATOM   1694  O   PRO A 208     104.375  87.828  83.251  1.00  0.26           O  
ATOM   1695  CB  PRO A 208     102.522  88.240  85.562  1.00  0.26           C  
ATOM   1696  CG  PRO A 208     101.216  87.452  85.599  1.00  0.26           C  
ATOM   1697  CD  PRO A 208     100.246  88.366  84.839  1.00  0.26           C  
ATOM   1698  N   GLU A 209     102.326  87.216  82.549  1.00  0.20           N  
ATOM   1699  CA  GLU A 209     102.721  86.339  81.531  1.00  0.20           C  
ATOM   1700  C   GLU A 209     103.143  87.028  80.249  1.00  0.20           C  
ATOM   1701  O   GLU A 209     104.150  86.670  79.646  1.00  0.20           O  
ATOM   1702  CB  GLU A 209     101.611  85.280  81.387  1.00  0.20           C  
ATOM   1703  CG  GLU A 209     100.181  85.790  81.431  1.00  0.20           C  
ATOM   1704  CD  GLU A 209      99.191  84.782  80.882  1.00  0.20           C  
ATOM   1705  OE1 GLU A 209      99.554  83.602  80.624  1.00  0.20           O  
ATOM   1706  OE2 GLU A 209      98.013  85.196  80.777  1.00  0.20           O  
ATOM   1707  N   MET A 210     102.408  88.073  79.846  1.00  0.22           N  
ATOM   1708  CA  MET A 210     102.507  88.721  78.559  1.00  0.22           C  
ATOM   1709  C   MET A 210     103.523  89.808  78.680  1.00  0.22           C  
ATOM   1710  O   MET A 210     103.159  90.853  79.162  1.00  0.22           O  
ATOM   1711  CB  MET A 210     101.126  89.367  78.248  1.00  0.22           C  
ATOM   1712  CG  MET A 210      99.912  88.420  78.357  1.00  0.22           C  
ATOM   1713  SD  MET A 210      99.466  87.392  76.910  1.00  0.22           S  
ATOM   1714  CE  MET A 210      98.164  86.537  77.829  1.00  0.22           C  
ATOM   1715  N   ILE A 211     104.839  89.652  78.419  1.00  0.20           N  
ATOM   1716  CA  ILE A 211     105.725  90.756  78.799  1.00  0.20           C  
ATOM   1717  C   ILE A 211     107.005  90.918  78.003  1.00  0.20           C  
ATOM   1718  O   ILE A 211     107.965  90.169  78.149  1.00  0.20           O  
ATOM   1719  CB  ILE A 211     106.204  90.572  80.217  1.00  0.20           C  
ATOM   1720  CG1 ILE A 211     105.069  90.356  81.274  1.00  0.20           C  
ATOM   1721  CG2 ILE A 211     107.213  91.686  80.564  1.00  0.20           C  
ATOM   1722  CD1 ILE A 211     104.341  91.585  81.819  1.00  0.20           C  
ATOM   1723  N   GLU A 212     107.176  92.019  77.265  1.00  0.16           N  
ATOM   1724  CA  GLU A 212     108.214  92.007  76.279  1.00  0.16           C  
ATOM   1725  C   GLU A 212     108.492  93.331  75.570  1.00  0.16           C  
ATOM   1726  O   GLU A 212     109.552  93.934  75.603  1.00  0.16           O  
ATOM   1727  CB  GLU A 212     107.806  90.985  75.186  1.00  0.16           C  
ATOM   1728  CG  GLU A 212     106.444  91.119  74.460  1.00  0.16           C  
ATOM   1729  CD  GLU A 212     105.255  91.630  75.246  1.00  0.16           C  
ATOM   1730  OE1 GLU A 212     105.029  92.865  75.172  1.00  0.16           O  
ATOM   1731  OE2 GLU A 212     104.589  90.849  75.939  1.00  0.16           O  
ATOM   1732  N   MET A 213     107.510  93.785  74.815  1.00  0.17           N  
ATOM   1733  CA  MET A 213     107.215  95.051  74.302  1.00  0.17           C  
ATOM   1734  C   MET A 213     106.500  95.831  75.391  1.00  0.17           C  
ATOM   1735  O   MET A 213     106.348  95.397  76.526  1.00  0.17           O  
ATOM   1736  CB  MET A 213     106.281  94.829  73.110  1.00  0.17           C  
ATOM   1737  CG  MET A 213     106.237  95.845  71.973  1.00  0.17           C  
ATOM   1738  SD  MET A 213     104.890  95.403  70.875  1.00  0.17           S  
ATOM   1739  CE  MET A 213     105.627  93.868  70.263  1.00  0.17           C  
ATOM   1740  N   MET A 214     105.936  96.985  75.046  1.00  0.26           N  
ATOM   1741  CA  MET A 214     105.157  97.758  75.968  1.00  0.26           C  
ATOM   1742  C   MET A 214     103.698  97.683  75.677  1.00  0.26           C  
ATOM   1743  O   MET A 214     102.906  98.276  76.394  1.00  0.26           O  
ATOM   1744  CB  MET A 214     105.642  99.194  75.793  1.00  0.26           C  
ATOM   1745  CG  MET A 214     105.360  99.724  74.376  1.00  0.26           C  
ATOM   1746  SD  MET A 214     106.685 100.724  73.683  1.00  0.26           S  
ATOM   1747  CE  MET A 214     105.554 101.362  72.425  1.00  0.26           C  
ATOM   1748  N   LYS A 215     103.337  96.905  74.640  1.00  0.30           N  
ATOM   1749  CA  LYS A 215     101.951  96.654  74.355  1.00  0.30           C  
ATOM   1750  C   LYS A 215     101.528  95.358  74.953  1.00  0.30           C  
ATOM   1751  O   LYS A 215     100.332  95.089  74.979  1.00  0.30           O  
ATOM   1752  CB  LYS A 215     101.642  96.631  72.856  1.00  0.30           C  
ATOM   1753  CG  LYS A 215     101.636  95.289  72.115  1.00  0.30           C  
ATOM   1754  CD  LYS A 215     101.493  95.509  70.601  1.00  0.30           C  
ATOM   1755  CE  LYS A 215     101.603  94.222  69.801  1.00  0.30           C  
ATOM   1756  NZ  LYS A 215     101.920  94.441  68.380  1.00  0.30           N  
ATOM   1757  N   GLY A 216     102.497  94.588  75.504  1.00  0.38           N  
ATOM   1758  CA  GLY A 216     102.232  93.420  76.315  1.00  0.38           C  
ATOM   1759  C   GLY A 216     102.566  93.545  77.745  1.00  0.38           C  
ATOM   1760  O   GLY A 216     101.942  92.904  78.562  1.00  0.38           O  
ATOM   1761  N   ALA A 217     103.469  94.444  78.159  1.00  0.42           N  
ATOM   1762  CA  ALA A 217     103.854  94.477  79.549  1.00  0.42           C  
ATOM   1763  C   ALA A 217     102.807  94.960  80.557  1.00  0.42           C  
ATOM   1764  O   ALA A 217     102.735  96.138  80.909  1.00  0.42           O  
ATOM   1765  CB  ALA A 217     105.139  95.287  79.707  1.00  0.42           C  
ATOM   1766  N   GLY A 218     102.029  94.007  81.115  1.00  0.43           N  
ATOM   1767  CA  GLY A 218     101.016  94.190  82.145  1.00  0.43           C  
ATOM   1768  C   GLY A 218     101.450  94.840  83.392  1.00  0.43           C  
ATOM   1769  O   GLY A 218     100.760  95.600  84.046  1.00  0.43           O  
ATOM   1770  N   THR A 219     102.688  94.610  83.721  1.00  0.37           N  
ATOM   1771  CA  THR A 219     103.374  95.120  84.867  1.00  0.37           C  
ATOM   1772  C   THR A 219     103.754  96.606  84.760  1.00  0.37           C  
ATOM   1773  O   THR A 219     104.372  97.191  85.653  1.00  0.37           O  
ATOM   1774  CB  THR A 219     104.638  94.301  84.868  1.00  0.37           C  
ATOM   1775  OG1 THR A 219     104.397  92.942  84.562  1.00  0.37           O  
ATOM   1776  CG2 THR A 219     105.311  94.247  86.212  1.00  0.37           C  
ATOM   1777  N   ARG A 220     103.446  97.273  83.624  1.00  0.35           N  
ATOM   1778  CA  ARG A 220     103.815  98.657  83.371  1.00  0.35           C  
ATOM   1779  C   ARG A 220     102.722  99.663  83.524  1.00  0.35           C  
ATOM   1780  O   ARG A 220     102.966 100.846  83.319  1.00  0.35           O  
ATOM   1781  CB  ARG A 220     104.475  98.803  81.989  1.00  0.35           C  
ATOM   1782  CG  ARG A 220     105.916  98.273  81.971  1.00  0.35           C  
ATOM   1783  CD  ARG A 220     106.922  99.165  82.718  1.00  0.35           C  
ATOM   1784  NE  ARG A 220     106.860  98.872  84.163  1.00  0.35           N  
ATOM   1785  CZ  ARG A 220     107.400  99.629  85.111  1.00  0.35           C  
ATOM   1786  NH1 ARG A 220     107.190  99.268  86.373  1.00  0.35           N  
ATOM   1787  NH2 ARG A 220     108.109 100.717  84.841  1.00  0.35           N  
ATOM   1788  N   CYS A 221     101.553  99.238  83.989  1.00  0.37           N  
ATOM   1789  CA  CYS A 221     100.422 100.028  84.424  1.00  0.37           C  
ATOM   1790  C   CYS A 221      99.325  99.073  84.605  1.00  0.37           C  
ATOM   1791  O   CYS A 221      99.413  97.955  84.135  1.00  0.37           O  
ATOM   1792  CB  CYS A 221     100.008 101.346  83.690  1.00  0.37           C  
ATOM   1793  SG  CYS A 221     100.346 101.483  81.937  1.00  0.37           S  
ATOM   1794  N   PHE A 222      98.294  99.417  85.377  1.00  0.34           N  
ATOM   1795  CA  PHE A 222      97.155  98.550  85.512  1.00  0.34           C  
ATOM   1796  C   PHE A 222      95.920  99.290  84.990  1.00  0.34           C  
ATOM   1797  O   PHE A 222      94.804  98.790  85.043  1.00  0.34           O  
ATOM   1798  CB  PHE A 222      97.112  97.835  86.857  1.00  0.34           C  
ATOM   1799  CG  PHE A 222      98.035  96.605  86.990  1.00  0.34           C  
ATOM   1800  CD1 PHE A 222      98.305  95.649  85.987  1.00  0.34           C  
ATOM   1801  CD2 PHE A 222      98.609  96.366  88.240  1.00  0.34           C  
ATOM   1802  CE1 PHE A 222      99.001  94.460  86.278  1.00  0.34           C  
ATOM   1803  CE2 PHE A 222      99.359  95.229  88.533  1.00  0.34           C  
ATOM   1804  CZ  PHE A 222      99.513  94.248  87.560  1.00  0.34           C  
ATOM   1805  N   LYS A 223      96.146 100.426  84.258  1.00  0.42           N  
ATOM   1806  CA  LYS A 223      95.228 101.054  83.277  1.00  0.42           C  
ATOM   1807  C   LYS A 223      94.945 100.142  82.159  1.00  0.42           C  
ATOM   1808  O   LYS A 223      93.950 100.133  81.454  1.00  0.42           O  
ATOM   1809  CB  LYS A 223      95.858 102.270  82.566  1.00  0.42           C  
ATOM   1810  CG  LYS A 223      96.843 102.191  81.375  1.00  0.42           C  
ATOM   1811  CD  LYS A 223      97.501 103.575  81.245  1.00  0.42           C  
ATOM   1812  CE  LYS A 223      98.554 103.852  80.186  1.00  0.42           C  
ATOM   1813  NZ  LYS A 223      98.076 104.953  79.335  1.00  0.42           N  
ATOM   1814  N   HIS A 224      95.917  99.303  82.011  1.00  0.32           N  
ATOM   1815  CA  HIS A 224      95.985  98.005  81.518  1.00  0.32           C  
ATOM   1816  C   HIS A 224      94.698  97.162  81.603  1.00  0.32           C  
ATOM   1817  O   HIS A 224      94.216  96.645  80.601  1.00  0.32           O  
ATOM   1818  CB  HIS A 224      97.315  97.539  82.137  1.00  0.32           C  
ATOM   1819  CG  HIS A 224      98.581  98.157  81.493  1.00  0.32           C  
ATOM   1820  ND1 HIS A 224      98.437  99.249  80.657  1.00  0.32           N  
ATOM   1821  CD2 HIS A 224      99.861  97.692  81.392  1.00  0.32           C  
ATOM   1822  CE1 HIS A 224      99.603  99.397  80.049  1.00  0.32           C  
ATOM   1823  NE2 HIS A 224     100.509  98.491  80.473  1.00  0.32           N  
ATOM   1824  N   ARG A 225      93.963  97.138  82.718  1.00  0.29           N  
ATOM   1825  CA  ARG A 225      92.652  96.496  82.723  1.00  0.29           C  
ATOM   1826  C   ARG A 225      91.496  97.399  82.225  1.00  0.29           C  
ATOM   1827  O   ARG A 225      90.340  97.175  82.543  1.00  0.29           O  
ATOM   1828  CB  ARG A 225      92.333  96.085  84.179  1.00  0.29           C  
ATOM   1829  CG  ARG A 225      91.977  97.337  84.998  1.00  0.29           C  
ATOM   1830  CD  ARG A 225      92.148  97.295  86.499  1.00  0.29           C  
ATOM   1831  NE  ARG A 225      92.164  98.733  86.911  1.00  0.29           N  
ATOM   1832  CZ  ARG A 225      91.138  99.584  86.981  1.00  0.29           C  
ATOM   1833  NH1 ARG A 225      91.346 100.733  87.616  1.00  0.29           N  
ATOM   1834  NH2 ARG A 225      89.942  99.334  86.468  1.00  0.29           N  
ATOM   1835  N   ALA A 226      91.737  98.482  81.467  1.00  0.36           N  
ATOM   1836  CA  ALA A 226      90.680  99.399  81.054  1.00  0.36           C  
ATOM   1837  C   ALA A 226      90.008  99.086  79.742  1.00  0.36           C  
ATOM   1838  O   ALA A 226      88.800  98.906  79.649  1.00  0.36           O  
ATOM   1839  CB  ALA A 226      91.281 100.783  80.808  1.00  0.36           C  
ATOM   1840  N   GLY A 227      90.796  99.011  78.650  1.00  0.36           N  
ATOM   1841  CA  GLY A 227      90.243  98.768  77.328  1.00  0.36           C  
ATOM   1842  C   GLY A 227      89.824  97.382  77.146  1.00  0.36           C  
ATOM   1843  O   GLY A 227      89.100  97.021  76.231  1.00  0.36           O  
ATOM   1844  N   MET A 228      90.257  96.541  78.050  1.00  0.29           N  
ATOM   1845  CA  MET A 228      89.893  95.197  77.999  1.00  0.29           C  
ATOM   1846  C   MET A 228      88.501  94.768  78.509  1.00  0.29           C  
ATOM   1847  O   MET A 228      87.849  94.040  77.757  1.00  0.29           O  
ATOM   1848  CB  MET A 228      90.942  94.454  78.717  1.00  0.29           C  
ATOM   1849  CG  MET A 228      92.388  94.695  78.477  1.00  0.29           C  
ATOM   1850  SD  MET A 228      92.854  94.157  76.874  1.00  0.29           S  
ATOM   1851  CE  MET A 228      92.974  95.494  75.665  1.00  0.29           C  
ATOM   1852  N   PRO A 229      87.930  95.143  79.671  1.00  0.28           N  
ATOM   1853  CA  PRO A 229      86.620  94.671  80.129  1.00  0.28           C  
ATOM   1854  C   PRO A 229      85.502  95.084  79.226  1.00  0.28           C  
ATOM   1855  O   PRO A 229      84.408  94.546  79.297  1.00  0.28           O  
ATOM   1856  CB  PRO A 229      86.459  95.291  81.523  1.00  0.28           C  
ATOM   1857  CG  PRO A 229      87.878  95.316  82.046  1.00  0.28           C  
ATOM   1858  CD  PRO A 229      88.649  95.719  80.800  1.00  0.28           C  
ATOM   1859  N   VAL A 230      85.785  96.030  78.324  1.00  0.40           N  
ATOM   1860  CA  VAL A 230      85.000  96.245  77.148  1.00  0.40           C  
ATOM   1861  C   VAL A 230      84.968  94.987  76.265  1.00  0.40           C  
ATOM   1862  O   VAL A 230      84.043  94.194  76.378  1.00  0.40           O  
ATOM   1863  CB  VAL A 230      85.547  97.454  76.428  1.00  0.40           C  
ATOM   1864  CG1 VAL A 230      84.649  97.814  75.233  1.00  0.40           C  
ATOM   1865  CG2 VAL A 230      85.650  98.620  77.431  1.00  0.40           C  
ATOM   1866  N   LEU A 231      85.941  94.680  75.375  1.00  0.40           N  
ATOM   1867  CA  LEU A 231      85.752  93.563  74.440  1.00  0.40           C  
ATOM   1868  C   LEU A 231      85.760  92.183  75.104  1.00  0.40           C  
ATOM   1869  O   LEU A 231      85.374  91.189  74.488  1.00  0.40           O  
ATOM   1870  CB  LEU A 231      86.799  93.466  73.303  1.00  0.40           C  
ATOM   1871  CG  LEU A 231      87.221  94.756  72.594  1.00  0.40           C  
ATOM   1872  CD1 LEU A 231      88.590  94.582  71.969  1.00  0.40           C  
ATOM   1873  CD2 LEU A 231      86.309  95.192  71.466  1.00  0.40           C  
ATOM   1874  N   GLY A 232      86.214  92.095  76.374  1.00  0.42           N  
ATOM   1875  CA  GLY A 232      86.134  90.896  77.182  1.00  0.42           C  
ATOM   1876  C   GLY A 232      84.795  90.659  77.805  1.00  0.42           C  
ATOM   1877  O   GLY A 232      84.267  91.478  78.540  1.00  0.42           O  
ATOM   1878  N   ILE A 233      84.206  89.491  77.511  1.00  0.26           N  
ATOM   1879  CA  ILE A 233      82.789  89.268  77.732  1.00  0.26           C  
ATOM   1880  C   ILE A 233      82.532  87.988  78.491  1.00  0.26           C  
ATOM   1881  O   ILE A 233      82.889  86.902  78.049  1.00  0.26           O  
ATOM   1882  CB  ILE A 233      82.055  89.259  76.390  1.00  0.26           C  
ATOM   1883  CG1 ILE A 233      82.113  90.650  75.716  1.00  0.26           C  
ATOM   1884  CG2 ILE A 233      80.592  88.811  76.535  1.00  0.26           C  
ATOM   1885  CD1 ILE A 233      81.408  91.750  76.517  1.00  0.26           C  
ATOM   1886  N   ILE A 234      81.866  88.088  79.662  1.00  0.24           N  
ATOM   1887  CA  ILE A 234      81.376  86.964  80.463  1.00  0.24           C  
ATOM   1888  C   ILE A 234      80.410  86.103  79.685  1.00  0.24           C  
ATOM   1889  O   ILE A 234      80.635  84.915  79.475  1.00  0.24           O  
ATOM   1890  CB  ILE A 234      80.632  87.489  81.694  1.00  0.24           C  
ATOM   1891  CG1 ILE A 234      81.585  88.274  82.621  1.00  0.24           C  
ATOM   1892  CG2 ILE A 234      79.916  86.346  82.462  1.00  0.24           C  
ATOM   1893  CD1 ILE A 234      80.827  89.181  83.596  1.00  0.24           C  
ATOM   1894  N   GLY A 235      79.353  86.729  79.120  1.00  0.23           N  
ATOM   1895  CA  GLY A 235      78.314  86.058  78.350  1.00  0.23           C  
ATOM   1896  C   GLY A 235      78.722  85.719  76.950  1.00  0.23           C  
ATOM   1897  O   GLY A 235      77.933  85.807  76.011  1.00  0.23           O  
ATOM   1898  N   LYS A 236      79.995  85.334  76.791  1.00  0.22           N  
ATOM   1899  CA  LYS A 236      80.573  84.637  75.679  1.00  0.22           C  
ATOM   1900  C   LYS A 236      80.623  85.320  74.325  1.00  0.22           C  
ATOM   1901  O   LYS A 236      81.528  85.042  73.550  1.00  0.22           O  
ATOM   1902  CB  LYS A 236      79.912  83.245  75.652  1.00  0.22           C  
ATOM   1903  CG  LYS A 236      80.292  82.363  76.848  1.00  0.22           C  
ATOM   1904  CD  LYS A 236      81.771  81.935  76.887  1.00  0.22           C  
ATOM   1905  CE  LYS A 236      82.200  81.117  75.661  1.00  0.22           C  
ATOM   1906  NZ  LYS A 236      83.618  80.701  75.623  1.00  0.22           N  
ATOM   1907  N   MET A 237      79.747  86.280  73.999  1.00  0.23           N  
ATOM   1908  CA  MET A 237      79.669  86.932  72.698  1.00  0.23           C  
ATOM   1909  C   MET A 237      80.745  87.964  72.417  1.00  0.23           C  
ATOM   1910  O   MET A 237      80.594  88.855  71.586  1.00  0.23           O  
ATOM   1911  CB  MET A 237      78.254  87.524  72.462  1.00  0.23           C  
ATOM   1912  CG  MET A 237      77.738  88.521  73.532  1.00  0.23           C  
ATOM   1913  SD  MET A 237      78.492  90.185  73.603  1.00  0.23           S  
ATOM   1914  CE  MET A 237      78.016  90.801  71.962  1.00  0.23           C  
ATOM   1915  N   GLY A 238      81.907  87.852  73.071  1.00  0.41           N  
ATOM   1916  CA  GLY A 238      83.045  88.661  72.700  1.00  0.41           C  
ATOM   1917  C   GLY A 238      83.632  88.440  71.330  1.00  0.41           C  
ATOM   1918  O   GLY A 238      83.386  87.475  70.611  1.00  0.41           O  
ATOM   1919  N   ASN A 239      84.478  89.408  71.016  1.00  0.33           N  
ATOM   1920  CA  ASN A 239      85.637  89.436  70.174  1.00  0.33           C  
ATOM   1921  C   ASN A 239      86.681  88.478  70.820  1.00  0.33           C  
ATOM   1922  O   ASN A 239      86.578  88.388  72.019  1.00  0.33           O  
ATOM   1923  CB  ASN A 239      85.986  90.965  70.141  1.00  0.33           C  
ATOM   1924  CG  ASN A 239      84.853  91.979  69.966  1.00  0.33           C  
ATOM   1925  OD1 ASN A 239      84.536  92.489  68.909  1.00  0.33           O  
ATOM   1926  ND2 ASN A 239      84.242  92.411  71.100  1.00  0.33           N  
ATOM   1927  N   THR A 240      87.672  87.799  70.090  1.00  0.34           N  
ATOM   1928  CA  THR A 240      88.827  86.870  70.412  1.00  0.34           C  
ATOM   1929  C   THR A 240      88.593  85.808  71.465  1.00  0.34           C  
ATOM   1930  O   THR A 240      89.228  84.782  71.573  1.00  0.34           O  
ATOM   1931  CB  THR A 240      90.308  87.393  70.332  1.00  0.34           C  
ATOM   1932  OG1 THR A 240      90.797  87.506  69.015  1.00  0.34           O  
ATOM   1933  CG2 THR A 240      91.386  86.618  71.075  1.00  0.34           C  
ATOM   1934  N   ARG A 241      87.503  85.980  72.217  1.00  0.27           N  
ATOM   1935  CA  ARG A 241      86.619  84.936  72.476  1.00  0.27           C  
ATOM   1936  C   ARG A 241      85.642  84.902  71.432  1.00  0.27           C  
ATOM   1937  O   ARG A 241      85.594  85.598  70.445  1.00  0.27           O  
ATOM   1938  CB  ARG A 241      85.866  84.815  73.789  1.00  0.27           C  
ATOM   1939  CG  ARG A 241      84.806  85.840  74.212  1.00  0.27           C  
ATOM   1940  CD  ARG A 241      84.370  85.720  75.675  1.00  0.27           C  
ATOM   1941  NE  ARG A 241      84.454  84.305  76.145  1.00  0.27           N  
ATOM   1942  CZ  ARG A 241      84.686  83.952  77.419  1.00  0.27           C  
ATOM   1943  NH1 ARG A 241      84.794  82.667  77.741  1.00  0.27           N  
ATOM   1944  NH2 ARG A 241      84.871  84.832  78.387  1.00  0.27           N  
ATOM   1945  N   MET A 242      84.866  83.898  71.711  1.00  0.25           N  
ATOM   1946  CA  MET A 242      84.049  83.337  70.799  1.00  0.25           C  
ATOM   1947  C   MET A 242      83.084  82.670  71.736  1.00  0.25           C  
ATOM   1948  O   MET A 242      83.418  82.397  72.892  1.00  0.25           O  
ATOM   1949  CB  MET A 242      84.960  82.506  69.950  1.00  0.25           C  
ATOM   1950  CG  MET A 242      85.822  81.633  70.802  1.00  0.25           C  
ATOM   1951  SD  MET A 242      87.539  81.930  71.289  1.00  0.25           S  
ATOM   1952  CE  MET A 242      88.381  81.386  69.812  1.00  0.25           C  
ATOM   1953  N   ASN A 243      81.813  82.532  71.307  1.00  0.24           N  
ATOM   1954  CA  ASN A 243      80.736  82.285  72.248  1.00  0.24           C  
ATOM   1955  C   ASN A 243      80.564  80.839  72.718  1.00  0.24           C  
ATOM   1956  O   ASN A 243      81.551  80.140  72.947  1.00  0.24           O  
ATOM   1957  CB  ASN A 243      79.457  83.143  72.016  1.00  0.24           C  
ATOM   1958  CG  ASN A 243      78.513  82.669  70.940  1.00  0.24           C  
ATOM   1959  OD1 ASN A 243      78.615  81.579  70.376  1.00  0.24           O  
ATOM   1960  ND2 ASN A 243      77.478  83.494  70.689  1.00  0.24           N  
ATOM   1961  N   GLY A 244      79.338  80.330  72.945  1.00  0.22           N  
ATOM   1962  CA  GLY A 244      79.169  78.902  73.184  1.00  0.22           C  
ATOM   1963  C   GLY A 244      79.009  78.515  74.617  1.00  0.22           C  
ATOM   1964  O   GLY A 244      79.966  78.438  75.384  1.00  0.22           O  
ATOM   1965  N   GLY A 245      77.757  78.190  74.996  1.00  0.19           N  
ATOM   1966  CA  GLY A 245      77.391  77.816  76.356  1.00  0.19           C  
ATOM   1967  C   GLY A 245      77.713  78.858  77.395  1.00  0.19           C  
ATOM   1968  O   GLY A 245      77.746  80.049  77.111  1.00  0.19           O  
ATOM   1969  N   ILE A 246      77.929  78.422  78.648  1.00  0.15           N  
ATOM   1970  CA  ILE A 246      78.322  79.316  79.728  1.00  0.15           C  
ATOM   1971  C   ILE A 246      79.809  79.594  79.668  1.00  0.15           C  
ATOM   1972  O   ILE A 246      80.240  80.730  79.537  1.00  0.15           O  
ATOM   1973  CB  ILE A 246      77.989  78.669  81.073  1.00  0.15           C  
ATOM   1974  CG1 ILE A 246      76.460  78.489  81.221  1.00  0.15           C  
ATOM   1975  CG2 ILE A 246      78.571  79.493  82.241  1.00  0.15           C  
ATOM   1976  CD1 ILE A 246      76.068  77.590  82.399  1.00  0.15           C  
ATOM   1977  N   ASN A 247      80.629  78.521  79.695  1.00  0.20           N  
ATOM   1978  CA  ASN A 247      82.080  78.505  79.704  1.00  0.20           C  
ATOM   1979  C   ASN A 247      82.852  79.498  80.612  1.00  0.20           C  
ATOM   1980  O   ASN A 247      83.547  79.063  81.519  1.00  0.20           O  
ATOM   1981  CB  ASN A 247      82.542  78.387  78.240  1.00  0.20           C  
ATOM   1982  CG  ASN A 247      84.051  78.396  78.077  1.00  0.20           C  
ATOM   1983  OD1 ASN A 247      84.594  79.464  77.782  1.00  0.20           O  
ATOM   1984  ND2 ASN A 247      84.709  77.230  78.201  1.00  0.20           N  
ATOM   1985  N   ALA A 248      82.758  80.828  80.419  1.00  0.21           N  
ATOM   1986  CA  ALA A 248      83.204  81.759  81.439  1.00  0.21           C  
ATOM   1987  C   ALA A 248      81.985  82.231  82.187  1.00  0.21           C  
ATOM   1988  O   ALA A 248      81.309  83.172  81.787  1.00  0.21           O  
ATOM   1989  CB  ALA A 248      83.915  83.002  80.877  1.00  0.21           C  
ATOM   1990  N   LEU A 249      81.696  81.598  83.324  1.00  0.18           N  
ATOM   1991  CA  LEU A 249      80.677  82.077  84.216  1.00  0.18           C  
ATOM   1992  C   LEU A 249      81.286  83.196  85.042  1.00  0.18           C  
ATOM   1993  O   LEU A 249      82.501  83.379  85.079  1.00  0.18           O  
ATOM   1994  CB  LEU A 249      80.198  80.886  85.074  1.00  0.18           C  
ATOM   1995  CG  LEU A 249      78.965  81.084  85.978  1.00  0.18           C  
ATOM   1996  CD1 LEU A 249      77.748  81.652  85.234  1.00  0.18           C  
ATOM   1997  CD2 LEU A 249      78.591  79.733  86.608  1.00  0.18           C  
ATOM   1998  N   LEU A 250      80.466  84.009  85.725  1.00  0.16           N  
ATOM   1999  CA  LEU A 250      80.975  84.938  86.715  1.00  0.16           C  
ATOM   2000  C   LEU A 250      81.020  84.207  88.056  1.00  0.16           C  
ATOM   2001  O   LEU A 250      80.348  84.571  89.020  1.00  0.16           O  
ATOM   2002  CB  LEU A 250      80.113  86.224  86.739  1.00  0.16           C  
ATOM   2003  CG  LEU A 250      80.664  87.387  87.594  1.00  0.16           C  
ATOM   2004  CD1 LEU A 250      82.029  87.896  87.108  1.00  0.16           C  
ATOM   2005  CD2 LEU A 250      79.662  88.550  87.599  1.00  0.16           C  
ATOM   2006  N   ASP A 251      81.778  83.093  88.108  1.00  0.16           N  
ATOM   2007  CA  ASP A 251      81.911  82.222  89.249  1.00  0.16           C  
ATOM   2008  C   ASP A 251      83.280  82.390  89.897  1.00  0.16           C  
ATOM   2009  O   ASP A 251      84.021  83.342  89.651  1.00  0.16           O  
ATOM   2010  CB  ASP A 251      81.602  80.734  88.871  1.00  0.16           C  
ATOM   2011  CG  ASP A 251      82.469  80.133  87.762  1.00  0.16           C  
ATOM   2012  OD1 ASP A 251      82.145  78.987  87.352  1.00  0.16           O  
ATOM   2013  OD2 ASP A 251      83.420  80.798  87.287  1.00  0.16           O  
ATOM   2014  N   THR A 252      83.639  81.448  90.783  1.00  0.15           N  
ATOM   2015  CA  THR A 252      84.942  81.422  91.421  1.00  0.15           C  
ATOM   2016  C   THR A 252      85.548  80.106  91.054  1.00  0.15           C  
ATOM   2017  O   THR A 252      85.078  79.065  91.505  1.00  0.15           O  
ATOM   2018  CB  THR A 252      84.908  81.505  92.941  1.00  0.15           C  
ATOM   2019  OG1 THR A 252      84.401  82.770  93.333  1.00  0.15           O  
ATOM   2020  CG2 THR A 252      86.317  81.405  93.552  1.00  0.15           C  
ATOM   2021  N   TRP A 253      86.616  80.149  90.229  1.00  0.15           N  
ATOM   2022  CA  TRP A 253      87.283  78.990  89.666  1.00  0.15           C  
ATOM   2023  C   TRP A 253      86.538  78.360  88.504  1.00  0.15           C  
ATOM   2024  O   TRP A 253      85.980  77.282  88.657  1.00  0.15           O  
ATOM   2025  CB  TRP A 253      87.617  77.840  90.668  1.00  0.15           C  
ATOM   2026  CG  TRP A 253      88.316  78.207  91.960  1.00  0.15           C  
ATOM   2027  CD1 TRP A 253      89.143  79.251  92.265  1.00  0.15           C  
ATOM   2028  CD2 TRP A 253      88.113  77.474  93.178  1.00  0.15           C  
ATOM   2029  NE1 TRP A 253      89.605  79.125  93.559  1.00  0.15           N  
ATOM   2030  CE2 TRP A 253      88.941  78.068  94.154  1.00  0.15           C  
ATOM   2031  CE3 TRP A 253      87.274  76.407  93.493  1.00  0.15           C  
ATOM   2032  CZ2 TRP A 253      88.945  77.596  95.460  1.00  0.15           C  
ATOM   2033  CZ3 TRP A 253      87.241  75.967  94.823  1.00  0.15           C  
ATOM   2034  CH2 TRP A 253      88.071  76.548  95.794  1.00  0.15           C  
ATOM   2035  N   ILE A 254      86.580  78.978  87.308  1.00  0.21           N  
ATOM   2036  CA  ILE A 254      86.257  78.393  86.006  1.00  0.21           C  
ATOM   2037  C   ILE A 254      86.567  76.883  85.874  1.00  0.21           C  
ATOM   2038  O   ILE A 254      87.611  76.381  86.281  1.00  0.21           O  
ATOM   2039  CB  ILE A 254      86.994  79.167  84.906  1.00  0.21           C  
ATOM   2040  CG1 ILE A 254      86.831  80.708  84.961  1.00  0.21           C  
ATOM   2041  CG2 ILE A 254      86.648  78.637  83.490  1.00  0.21           C  
ATOM   2042  CD1 ILE A 254      87.943  81.456  84.202  1.00  0.21           C  
ATOM   2043  N   ARG A 255      85.665  76.062  85.320  1.00  0.16           N  
ATOM   2044  CA  ARG A 255      85.871  74.617  85.266  1.00  0.16           C  
ATOM   2045  C   ARG A 255      85.441  74.070  83.937  1.00  0.16           C  
ATOM   2046  O   ARG A 255      84.490  73.296  83.827  1.00  0.16           O  
ATOM   2047  CB  ARG A 255      85.092  73.876  86.380  1.00  0.16           C  
ATOM   2048  CG  ARG A 255      85.688  74.075  87.783  1.00  0.16           C  
ATOM   2049  CD  ARG A 255      87.127  73.565  87.951  1.00  0.16           C  
ATOM   2050  NE  ARG A 255      87.137  72.074  87.745  1.00  0.16           N  
ATOM   2051  CZ  ARG A 255      86.618  71.190  88.609  1.00  0.16           C  
ATOM   2052  NH1 ARG A 255      86.531  69.907  88.263  1.00  0.16           N  
ATOM   2053  NH2 ARG A 255      86.193  71.566  89.812  1.00  0.16           N  
ATOM   2054  N   LYS A 256      86.119  74.512  82.869  1.00  0.20           N  
ATOM   2055  CA  LYS A 256      85.667  74.292  81.523  1.00  0.20           C  
ATOM   2056  C   LYS A 256      86.873  74.238  80.611  1.00  0.20           C  
ATOM   2057  O   LYS A 256      87.946  74.720  80.957  1.00  0.20           O  
ATOM   2058  CB  LYS A 256      84.779  75.473  81.051  1.00  0.20           C  
ATOM   2059  CG  LYS A 256      83.546  75.776  81.920  1.00  0.20           C  
ATOM   2060  CD  LYS A 256      82.400  74.767  81.778  1.00  0.20           C  
ATOM   2061  CE  LYS A 256      81.220  75.146  82.678  1.00  0.20           C  
ATOM   2062  NZ  LYS A 256      80.229  74.048  82.715  1.00  0.20           N  
ATOM   2063  N   VAL A 257      86.714  73.643  79.416  1.00  0.21           N  
ATOM   2064  CA  VAL A 257      87.747  73.572  78.395  1.00  0.21           C  
ATOM   2065  C   VAL A 257      87.540  74.758  77.438  1.00  0.21           C  
ATOM   2066  O   VAL A 257      87.213  75.882  77.818  1.00  0.21           O  
ATOM   2067  CB  VAL A 257      87.676  72.208  77.667  1.00  0.21           C  
ATOM   2068  CG1 VAL A 257      88.946  71.871  76.843  1.00  0.21           C  
ATOM   2069  CG2 VAL A 257      87.518  71.076  78.703  1.00  0.21           C  
ATOM   2070  N   SER A 258      87.677  74.497  76.136  1.00  0.21           N  
ATOM   2071  CA  SER A 258      87.227  75.275  75.007  1.00  0.21           C  
ATOM   2072  C   SER A 258      85.849  74.752  74.623  1.00  0.21           C  
ATOM   2073  O   SER A 258      85.653  73.541  74.684  1.00  0.21           O  
ATOM   2074  CB  SER A 258      88.221  75.048  73.836  1.00  0.21           C  
ATOM   2075  OG  SER A 258      87.725  75.446  72.561  1.00  0.21           O  
ATOM   2076  N   PRO A 259      84.854  75.558  74.258  1.00  0.25           N  
ATOM   2077  CA  PRO A 259      83.616  75.045  73.732  1.00  0.25           C  
ATOM   2078  C   PRO A 259      83.627  75.376  72.279  1.00  0.25           C  
ATOM   2079  O   PRO A 259      82.753  76.137  71.896  1.00  0.25           O  
ATOM   2080  CB  PRO A 259      82.561  75.885  74.493  1.00  0.25           C  
ATOM   2081  CG  PRO A 259      83.195  77.257  74.679  1.00  0.25           C  
ATOM   2082  CD  PRO A 259      84.674  76.915  74.756  1.00  0.25           C  
ATOM   2083  N   ASP A 260      84.618  74.886  71.498  1.00  0.28           N  
ATOM   2084  CA  ASP A 260      84.744  74.724  70.043  1.00  0.28           C  
ATOM   2085  C   ASP A 260      84.654  75.952  69.180  1.00  0.28           C  
ATOM   2086  O   ASP A 260      85.270  76.118  68.155  1.00  0.28           O  
ATOM   2087  CB  ASP A 260      83.810  73.654  69.468  1.00  0.28           C  
ATOM   2088  CG  ASP A 260      84.101  72.309  70.090  1.00  0.28           C  
ATOM   2089  OD1 ASP A 260      85.115  72.176  70.822  1.00  0.28           O  
ATOM   2090  OD2 ASP A 260      83.285  71.391  69.814  1.00  0.28           O  
ATOM   2091  N   GLN A 261      83.940  76.927  69.733  1.00  0.24           N  
ATOM   2092  CA  GLN A 261      84.348  78.298  69.645  1.00  0.24           C  
ATOM   2093  C   GLN A 261      85.689  78.465  70.344  1.00  0.24           C  
ATOM   2094  O   GLN A 261      86.702  78.613  69.612  1.00  0.24           O  
ATOM   2095  CB  GLN A 261      83.330  79.226  70.309  1.00  0.24           C  
ATOM   2096  CG  GLN A 261      81.883  79.333  69.784  1.00  0.24           C  
ATOM   2097  CD  GLN A 261      81.595  79.939  68.433  1.00  0.24           C  
ATOM   2098  OE1 GLN A 261      82.421  80.013  67.524  1.00  0.24           O  
ATOM   2099  NE2 GLN A 261      80.326  80.359  68.266  1.00  0.24           N  
ATOM   2100  N   ALA A 262      85.823  78.372  71.677  1.00  0.28           N  
ATOM   2101  CA  ALA A 262      86.955  78.597  72.588  1.00  0.28           C  
ATOM   2102  C   ALA A 262      86.846  79.726  73.622  1.00  0.28           C  
ATOM   2103  O   ALA A 262      85.974  80.604  73.578  1.00  0.28           O  
ATOM   2104  CB  ALA A 262      88.394  78.578  72.149  1.00  0.28           C  
ATOM   2105  N   GLN A 263      87.650  79.850  74.652  1.00  0.25           N  
ATOM   2106  CA  GLN A 263      87.463  80.647  75.824  1.00  0.25           C  
ATOM   2107  C   GLN A 263      88.262  81.944  75.878  1.00  0.25           C  
ATOM   2108  O   GLN A 263      89.459  81.995  75.552  1.00  0.25           O  
ATOM   2109  CB  GLN A 263      87.632  79.756  77.075  1.00  0.25           C  
ATOM   2110  CG  GLN A 263      89.036  79.204  77.459  1.00  0.25           C  
ATOM   2111  CD  GLN A 263      89.545  78.019  76.623  1.00  0.25           C  
ATOM   2112  OE1 GLN A 263      89.315  77.920  75.432  1.00  0.25           O  
ATOM   2113  NE2 GLN A 263      90.286  77.089  77.278  1.00  0.25           N  
ATOM   2114  N   GLY A 264      87.663  83.085  76.272  1.00  0.24           N  
ATOM   2115  CA  GLY A 264      88.374  84.344  76.139  1.00  0.24           C  
ATOM   2116  C   GLY A 264      87.699  85.670  76.459  1.00  0.24           C  
ATOM   2117  O   GLY A 264      87.243  85.929  77.573  1.00  0.24           O  
ATOM   2118  N   GLY A 265      87.571  86.618  75.558  1.00  0.23           N  
ATOM   2119  CA  GLY A 265      87.377  88.059  75.504  1.00  0.23           C  
ATOM   2120  C   GLY A 265      88.238  88.456  74.339  1.00  0.23           C  
ATOM   2121  O   GLY A 265      88.809  87.527  73.812  1.00  0.23           O  
ATOM   2122  N   ARG A 266      88.419  89.696  73.814  1.00  0.25           N  
ATOM   2123  CA  ARG A 266      89.308  89.820  72.613  1.00  0.25           C  
ATOM   2124  C   ARG A 266      90.623  90.422  72.768  1.00  0.25           C  
ATOM   2125  O   ARG A 266      90.742  91.614  72.570  1.00  0.25           O  
ATOM   2126  CB  ARG A 266      88.921  90.684  71.367  1.00  0.25           C  
ATOM   2127  CG  ARG A 266      89.844  90.818  70.099  1.00  0.25           C  
ATOM   2128  CD  ARG A 266      89.337  90.385  68.737  1.00  0.25           C  
ATOM   2129  NE  ARG A 266      90.497  90.343  67.822  1.00  0.25           N  
ATOM   2130  CZ  ARG A 266      90.321  89.938  66.560  1.00  0.25           C  
ATOM   2131  NH1 ARG A 266      91.377  89.551  65.879  1.00  0.25           N  
ATOM   2132  NH2 ARG A 266      89.117  89.744  66.072  1.00  0.25           N  
ATOM   2133  N   TYR A 267      91.678  89.621  72.887  1.00  0.34           N  
ATOM   2134  CA  TYR A 267      92.996  90.146  73.036  1.00  0.34           C  
ATOM   2135  C   TYR A 267      94.042  89.215  72.478  1.00  0.34           C  
ATOM   2136  O   TYR A 267      93.918  87.997  72.541  1.00  0.34           O  
ATOM   2137  CB  TYR A 267      93.295  90.412  74.520  1.00  0.34           C  
ATOM   2138  CG  TYR A 267      92.390  91.482  75.042  1.00  0.34           C  
ATOM   2139  CD1 TYR A 267      92.232  92.674  74.351  1.00  0.34           C  
ATOM   2140  CD2 TYR A 267      91.508  91.204  76.071  1.00  0.34           C  
ATOM   2141  CE1 TYR A 267      91.031  93.411  74.488  1.00  0.34           C  
ATOM   2142  CE2 TYR A 267      90.314  91.922  76.229  1.00  0.34           C  
ATOM   2143  CZ  TYR A 267      90.068  93.002  75.383  1.00  0.34           C  
ATOM   2144  OH  TYR A 267      88.915  93.784  75.423  1.00  0.34           O  
ATOM   2145  N   TRP A 268      95.109  89.799  71.922  1.00  0.38           N  
ATOM   2146  CA  TRP A 268      96.180  89.102  71.245  1.00  0.38           C  
ATOM   2147  C   TRP A 268      97.436  89.104  72.104  1.00  0.38           C  
ATOM   2148  O   TRP A 268      97.833  90.171  72.542  1.00  0.38           O  
ATOM   2149  CB  TRP A 268      96.492  89.879  69.946  1.00  0.38           C  
ATOM   2150  CG  TRP A 268      95.414  89.901  68.895  1.00  0.38           C  
ATOM   2151  CD1 TRP A 268      94.372  89.059  68.662  1.00  0.38           C  
ATOM   2152  CD2 TRP A 268      95.328  90.903  67.867  1.00  0.38           C  
ATOM   2153  NE1 TRP A 268      93.751  89.366  67.466  1.00  0.38           N  
ATOM   2154  CE2 TRP A 268      94.284  90.575  67.034  1.00  0.38           C  
ATOM   2155  CE3 TRP A 268      96.096  92.026  67.650  1.00  0.38           C  
ATOM   2156  CZ2 TRP A 268      93.947  91.394  65.941  1.00  0.38           C  
ATOM   2157  CZ3 TRP A 268      95.607  92.964  66.731  1.00  0.38           C  
ATOM   2158  CH2 TRP A 268      94.565  92.654  65.865  1.00  0.38           C  
ATOM   2159  N   SER A 269      98.067  87.927  72.384  1.00  0.44           N  
ATOM   2160  CA  SER A 269      99.267  87.740  73.225  1.00  0.44           C  
ATOM   2161  C   SER A 269     100.380  88.697  72.982  1.00  0.44           C  
ATOM   2162  O   SER A 269     100.522  89.224  71.884  1.00  0.44           O  
ATOM   2163  CB  SER A 269     100.016  86.354  73.235  1.00  0.44           C  
ATOM   2164  OG  SER A 269     100.886  86.114  72.115  1.00  0.44           O  
ATOM   2165  N   ASN A 270     101.305  88.830  73.942  1.00  0.44           N  
ATOM   2166  CA  ASN A 270     102.434  89.627  73.613  1.00  0.44           C  
ATOM   2167  C   ASN A 270     103.762  88.975  73.910  1.00  0.44           C  
ATOM   2168  O   ASN A 270     104.617  89.157  73.045  1.00  0.44           O  
ATOM   2169  CB  ASN A 270     102.162  91.079  74.065  1.00  0.44           C  
ATOM   2170  CG  ASN A 270     101.332  91.798  73.025  1.00  0.44           C  
ATOM   2171  OD1 ASN A 270     100.195  92.233  73.085  1.00  0.44           O  
ATOM   2172  ND2 ASN A 270     101.938  91.875  71.819  1.00  0.44           N  
ATOM   2173  N   TYR A 271     103.994  88.114  74.950  1.00  0.48           N  
ATOM   2174  CA  TYR A 271     105.360  87.781  75.412  1.00  0.48           C  
ATOM   2175  C   TYR A 271     106.188  87.147  74.309  1.00  0.48           C  
ATOM   2176  O   TYR A 271     107.355  87.443  74.055  1.00  0.48           O  
ATOM   2177  CB  TYR A 271     105.384  86.775  76.602  1.00  0.48           C  
ATOM   2178  CG  TYR A 271     106.671  86.613  77.402  1.00  0.48           C  
ATOM   2179  CD1 TYR A 271     107.733  87.520  77.389  1.00  0.48           C  
ATOM   2180  CD2 TYR A 271     106.812  85.491  78.229  1.00  0.48           C  
ATOM   2181  CE1 TYR A 271     108.829  87.397  78.263  1.00  0.48           C  
ATOM   2182  CE2 TYR A 271     107.947  85.309  79.034  1.00  0.48           C  
ATOM   2183  CZ  TYR A 271     108.936  86.286  79.089  1.00  0.48           C  
ATOM   2184  OH  TYR A 271     110.050  86.114  79.931  1.00  0.48           O  
ATOM   2185  N   THR A 272     105.488  86.244  73.609  1.00  0.59           N  
ATOM   2186  CA  THR A 272     105.857  85.490  72.426  1.00  0.59           C  
ATOM   2187  C   THR A 272     106.047  86.384  71.208  1.00  0.59           C  
ATOM   2188  O   THR A 272     107.063  86.344  70.522  1.00  0.59           O  
ATOM   2189  CB  THR A 272     104.852  84.358  72.165  1.00  0.59           C  
ATOM   2190  OG1 THR A 272     103.506  84.806  72.010  1.00  0.59           O  
ATOM   2191  CG2 THR A 272     104.853  83.400  73.361  1.00  0.59           C  
ATOM   2192  N   TRP A 273     105.130  87.332  70.970  1.00  0.47           N  
ATOM   2193  CA  TRP A 273     105.133  88.240  69.838  1.00  0.47           C  
ATOM   2194  C   TRP A 273     106.283  89.274  69.761  1.00  0.47           C  
ATOM   2195  O   TRP A 273     106.496  89.892  68.720  1.00  0.47           O  
ATOM   2196  CB  TRP A 273     103.745  88.940  69.754  1.00  0.47           C  
ATOM   2197  CG  TRP A 273     103.646  90.085  68.758  1.00  0.47           C  
ATOM   2198  CD1 TRP A 273     103.665  91.420  69.027  1.00  0.47           C  
ATOM   2199  CD2 TRP A 273     103.906  89.957  67.358  1.00  0.47           C  
ATOM   2200  NE1 TRP A 273     103.905  92.146  67.876  1.00  0.47           N  
ATOM   2201  CE2 TRP A 273     104.062  91.254  66.849  1.00  0.47           C  
ATOM   2202  CE3 TRP A 273     104.108  88.859  66.549  1.00  0.47           C  
ATOM   2203  CZ2 TRP A 273     104.424  91.442  65.535  1.00  0.47           C  
ATOM   2204  CZ3 TRP A 273     104.452  89.046  65.205  1.00  0.47           C  
ATOM   2205  CH2 TRP A 273     104.607  90.336  64.694  1.00  0.47           C  
ATOM   2206  N   HIS A 274     107.075  89.526  70.807  1.00  0.54           N  
ATOM   2207  CA  HIS A 274     108.273  90.362  70.633  1.00  0.54           C  
ATOM   2208  C   HIS A 274     109.526  89.542  70.851  1.00  0.54           C  
ATOM   2209  O   HIS A 274     110.640  90.047  70.806  1.00  0.54           O  
ATOM   2210  CB  HIS A 274     108.219  91.497  71.657  1.00  0.54           C  
ATOM   2211  CG  HIS A 274     109.265  92.567  71.692  1.00  0.54           C  
ATOM   2212  ND1 HIS A 274     109.109  93.702  70.918  1.00  0.54           N  
ATOM   2213  CD2 HIS A 274     110.299  92.729  72.555  1.00  0.54           C  
ATOM   2214  CE1 HIS A 274     110.055  94.522  71.323  1.00  0.54           C  
ATOM   2215  NE2 HIS A 274     110.804  93.986  72.313  1.00  0.54           N  
ATOM   2216  N   GLY A 275     109.366  88.220  71.067  1.00  0.72           N  
ATOM   2217  CA  GLY A 275     110.477  87.291  71.223  1.00  0.72           C  
ATOM   2218  C   GLY A 275     111.089  87.204  72.595  1.00  0.72           C  
ATOM   2219  O   GLY A 275     112.035  86.448  72.795  1.00  0.72           O  
ATOM   2220  N   ASP A 276     110.566  87.940  73.596  1.00  0.71           N  
ATOM   2221  CA  ASP A 276     111.147  87.932  74.928  1.00  0.71           C  
ATOM   2222  C   ASP A 276     110.761  86.708  75.735  1.00  0.71           C  
ATOM   2223  O   ASP A 276     111.448  86.360  76.695  1.00  0.71           O  
ATOM   2224  CB  ASP A 276     110.753  89.165  75.760  1.00  0.71           C  
ATOM   2225  CG  ASP A 276     111.423  90.434  75.281  1.00  0.71           C  
ATOM   2226  OD1 ASP A 276     111.275  91.455  75.998  1.00  0.71           O  
ATOM   2227  OD2 ASP A 276     112.145  90.407  74.259  1.00  0.71           O  
ATOM   2228  N   GLN A 277     109.683  85.975  75.348  1.00  0.63           N  
ATOM   2229  CA  GLN A 277     109.423  84.642  75.876  1.00  0.63           C  
ATOM   2230  C   GLN A 277     110.629  83.782  75.623  1.00  0.63           C  
ATOM   2231  O   GLN A 277     111.171  83.775  74.532  1.00  0.63           O  
ATOM   2232  CB  GLN A 277     108.174  83.960  75.236  1.00  0.63           C  
ATOM   2233  CG  GLN A 277     107.967  82.443  75.529  1.00  0.63           C  
ATOM   2234  CD  GLN A 277     107.701  82.158  77.005  1.00  0.63           C  
ATOM   2235  OE1 GLN A 277     106.684  82.528  77.569  1.00  0.63           O  
ATOM   2236  NE2 GLN A 277     108.649  81.487  77.692  1.00  0.63           N  
ATOM   2237  N   ASN A 278     111.110  83.036  76.618  1.00  0.67           N  
ATOM   2238  CA  ASN A 278     112.204  82.135  76.395  1.00  0.67           C  
ATOM   2239  C   ASN A 278     111.590  80.746  76.393  1.00  0.67           C  
ATOM   2240  O   ASN A 278     111.279  80.277  77.485  1.00  0.67           O  
ATOM   2241  CB  ASN A 278     113.200  82.346  77.553  1.00  0.67           C  
ATOM   2242  CG  ASN A 278     114.491  81.604  77.284  1.00  0.67           C  
ATOM   2243  OD1 ASN A 278     114.588  80.796  76.356  1.00  0.67           O  
ATOM   2244  ND2 ASN A 278     115.520  81.893  78.108  1.00  0.67           N  
ATOM   2245  N   PRO A 279     111.351  80.018  75.290  1.00  0.56           N  
ATOM   2246  CA  PRO A 279     110.553  78.794  75.315  1.00  0.56           C  
ATOM   2247  C   PRO A 279     111.247  77.712  76.095  1.00  0.56           C  
ATOM   2248  O   PRO A 279     110.593  76.806  76.598  1.00  0.56           O  
ATOM   2249  CB  PRO A 279     110.350  78.446  73.835  1.00  0.56           C  
ATOM   2250  CG  PRO A 279     110.369  79.812  73.165  1.00  0.56           C  
ATOM   2251  CD  PRO A 279     111.499  80.501  73.920  1.00  0.56           C  
ATOM   2252  N   ALA A 280     112.578  77.835  76.263  1.00  0.70           N  
ATOM   2253  CA  ALA A 280     113.366  77.017  77.147  1.00  0.70           C  
ATOM   2254  C   ALA A 280     112.877  77.032  78.593  1.00  0.70           C  
ATOM   2255  O   ALA A 280     112.930  76.009  79.263  1.00  0.70           O  
ATOM   2256  CB  ALA A 280     114.833  77.470  77.087  1.00  0.70           C  
ATOM   2257  N   HIS A 281     112.357  78.162  79.115  1.00  0.66           N  
ATOM   2258  CA  HIS A 281     111.747  78.174  80.436  1.00  0.66           C  
ATOM   2259  C   HIS A 281     110.498  77.269  80.536  1.00  0.66           C  
ATOM   2260  O   HIS A 281     110.548  76.367  81.369  1.00  0.66           O  
ATOM   2261  CB  HIS A 281     111.451  79.621  80.903  1.00  0.66           C  
ATOM   2262  CG  HIS A 281     112.608  80.558  80.988  1.00  0.66           C  
ATOM   2263  ND1 HIS A 281     112.328  81.896  81.179  1.00  0.66           N  
ATOM   2264  CD2 HIS A 281     113.945  80.344  81.049  1.00  0.66           C  
ATOM   2265  CE1 HIS A 281     113.492  82.473  81.363  1.00  0.66           C  
ATOM   2266  NE2 HIS A 281     114.504  81.579  81.289  1.00  0.66           N  
ATOM   2267  N   PRO A 282     109.422  77.294  79.721  1.00  0.62           N  
ATOM   2268  CA  PRO A 282     108.347  76.306  79.802  1.00  0.62           C  
ATOM   2269  C   PRO A 282     108.806  74.889  79.605  1.00  0.62           C  
ATOM   2270  O   PRO A 282     108.252  73.979  80.211  1.00  0.62           O  
ATOM   2271  CB  PRO A 282     107.370  76.702  78.688  1.00  0.62           C  
ATOM   2272  CG  PRO A 282     107.507  78.218  78.632  1.00  0.62           C  
ATOM   2273  CD  PRO A 282     108.970  78.473  78.990  1.00  0.62           C  
ATOM   2274  N   PHE A 283     109.814  74.674  78.747  1.00  0.64           N  
ATOM   2275  CA  PHE A 283     110.358  73.353  78.525  1.00  0.64           C  
ATOM   2276  C   PHE A 283     111.075  72.797  79.736  1.00  0.64           C  
ATOM   2277  O   PHE A 283     110.800  71.686  80.163  1.00  0.64           O  
ATOM   2278  CB  PHE A 283     111.323  73.367  77.305  1.00  0.64           C  
ATOM   2279  CG  PHE A 283     110.663  73.877  76.040  1.00  0.64           C  
ATOM   2280  CD1 PHE A 283     109.269  73.829  75.844  1.00  0.64           C  
ATOM   2281  CD2 PHE A 283     111.452  74.474  75.039  1.00  0.64           C  
ATOM   2282  CE1 PHE A 283     108.676  74.412  74.726  1.00  0.64           C  
ATOM   2283  CE2 PHE A 283     110.859  75.066  73.913  1.00  0.64           C  
ATOM   2284  CZ  PHE A 283     109.466  75.051  73.766  1.00  0.64           C  
ATOM   2285  N   TRP A 284     111.974  73.580  80.351  1.00  0.64           N  
ATOM   2286  CA  TRP A 284     112.730  73.135  81.500  1.00  0.64           C  
ATOM   2287  C   TRP A 284     111.954  73.167  82.792  1.00  0.64           C  
ATOM   2288  O   TRP A 284     112.119  72.290  83.633  1.00  0.64           O  
ATOM   2289  CB  TRP A 284     114.016  73.971  81.672  1.00  0.64           C  
ATOM   2290  CG  TRP A 284     115.089  73.549  80.697  1.00  0.64           C  
ATOM   2291  CD1 TRP A 284     115.217  73.800  79.365  1.00  0.64           C  
ATOM   2292  CD2 TRP A 284     116.179  72.673  81.033  1.00  0.64           C  
ATOM   2293  NE1 TRP A 284     116.351  73.198  78.870  1.00  0.64           N  
ATOM   2294  CE2 TRP A 284     116.944  72.501  79.875  1.00  0.64           C  
ATOM   2295  CE3 TRP A 284     116.512  72.035  82.218  1.00  0.64           C  
ATOM   2296  CZ2 TRP A 284     118.087  71.727  79.864  1.00  0.64           C  
ATOM   2297  CZ3 TRP A 284     117.638  71.200  82.207  1.00  0.64           C  
ATOM   2298  CH2 TRP A 284     118.418  71.074  81.054  1.00  0.64           C  
ATOM   2299  N   SER A 285     111.125  74.194  83.021  1.00  0.69           N  
ATOM   2300  CA  SER A 285     110.519  74.399  84.321  1.00  0.69           C  
ATOM   2301  C   SER A 285     109.013  74.406  84.306  1.00  0.69           C  
ATOM   2302  O   SER A 285     108.374  74.389  85.353  1.00  0.69           O  
ATOM   2303  CB  SER A 285     110.997  75.745  84.919  1.00  0.69           C  
ATOM   2304  OG  SER A 285     110.654  76.866  84.114  1.00  0.69           O  
ATOM   2305  N   GLY A 286     108.345  74.462  83.139  1.00  0.64           N  
ATOM   2306  CA  GLY A 286     106.882  74.518  83.126  1.00  0.64           C  
ATOM   2307  C   GLY A 286     106.375  75.852  83.599  1.00  0.64           C  
ATOM   2308  O   GLY A 286     105.184  76.053  83.821  1.00  0.64           O  
ATOM   2309  N   VAL A 287     107.314  76.791  83.784  1.00  0.58           N  
ATOM   2310  CA  VAL A 287     107.127  78.137  84.236  1.00  0.58           C  
ATOM   2311  C   VAL A 287     107.678  78.936  83.108  1.00  0.58           C  
ATOM   2312  O   VAL A 287     108.799  78.758  82.650  1.00  0.58           O  
ATOM   2313  CB  VAL A 287     107.909  78.511  85.494  1.00  0.58           C  
ATOM   2314  CG1 VAL A 287     107.686  79.987  85.883  1.00  0.58           C  
ATOM   2315  CG2 VAL A 287     107.492  77.601  86.656  1.00  0.58           C  
ATOM   2316  N   GLN A 288     106.869  79.856  82.623  1.00  0.51           N  
ATOM   2317  CA  GLN A 288     107.190  80.754  81.563  1.00  0.51           C  
ATOM   2318  C   GLN A 288     108.420  81.631  81.738  1.00  0.51           C  
ATOM   2319  O   GLN A 288     109.164  81.850  80.786  1.00  0.51           O  
ATOM   2320  CB  GLN A 288     105.978  81.648  81.587  1.00  0.51           C  
ATOM   2321  CG  GLN A 288     106.114  82.908  80.759  1.00  0.51           C  
ATOM   2322  CD  GLN A 288     105.029  83.763  81.290  1.00  0.51           C  
ATOM   2323  OE1 GLN A 288     105.313  84.599  82.152  1.00  0.51           O  
ATOM   2324  NE2 GLN A 288     103.788  83.409  80.931  1.00  0.51           N  
ATOM   2325  N   GLY A 289     108.589  82.195  82.947  1.00  0.69           N  
ATOM   2326  CA  GLY A 289     109.621  83.152  83.280  1.00  0.69           C  
ATOM   2327  C   GLY A 289     109.499  83.450  84.740  1.00  0.69           C  
ATOM   2328  O   GLY A 289     108.400  83.636  85.253  1.00  0.69           O  
ATOM   2329  N   SER A 290     110.627  83.479  85.455  1.00  0.49           N  
ATOM   2330  CA  SER A 290     110.677  83.682  86.891  1.00  0.49           C  
ATOM   2331  C   SER A 290     112.131  83.609  87.239  1.00  0.49           C  
ATOM   2332  O   SER A 290     112.751  82.550  87.197  1.00  0.49           O  
ATOM   2333  CB  SER A 290     109.883  82.689  87.794  1.00  0.49           C  
ATOM   2334  OG  SER A 290     109.776  83.158  89.147  1.00  0.49           O  
ATOM   2335  N   ASP A 291     112.698  84.783  87.536  1.00  0.63           N  
ATOM   2336  CA  ASP A 291     114.095  85.045  87.681  1.00  0.63           C  
ATOM   2337  C   ASP A 291     114.233  85.917  88.932  1.00  0.63           C  
ATOM   2338  O   ASP A 291     113.244  86.341  89.534  1.00  0.63           O  
ATOM   2339  CB  ASP A 291     114.748  85.675  86.428  1.00  0.63           C  
ATOM   2340  CG  ASP A 291     114.503  84.865  85.157  1.00  0.63           C  
ATOM   2341  OD1 ASP A 291     115.450  84.185  84.688  1.00  0.63           O  
ATOM   2342  OD2 ASP A 291     113.392  84.955  84.574  1.00  0.63           O  
ATOM   2343  N   ILE A 292     115.470  86.122  89.404  1.00  0.64           N  
ATOM   2344  CA  ILE A 292     115.817  86.822  90.634  1.00  0.64           C  
ATOM   2345  C   ILE A 292     115.422  88.286  90.720  1.00  0.64           C  
ATOM   2346  O   ILE A 292     115.414  88.988  89.719  1.00  0.64           O  
ATOM   2347  CB  ILE A 292     117.312  86.721  90.846  1.00  0.64           C  
ATOM   2348  CG1 ILE A 292     118.104  87.296  89.656  1.00  0.64           C  
ATOM   2349  CG2 ILE A 292     117.694  85.247  91.053  1.00  0.64           C  
ATOM   2350  CD1 ILE A 292     119.056  88.418  90.064  1.00  0.64           C  
ATOM   2351  N   ASP A 293     115.126  88.825  91.926  1.00  0.63           N  
ATOM   2352  CA  ASP A 293     115.192  90.274  92.119  1.00  0.63           C  
ATOM   2353  C   ASP A 293     116.661  90.722  92.070  1.00  0.63           C  
ATOM   2354  O   ASP A 293     117.546  90.015  92.539  1.00  0.63           O  
ATOM   2355  CB  ASP A 293     114.579  90.767  93.460  1.00  0.63           C  
ATOM   2356  CG  ASP A 293     113.071  90.592  93.565  1.00  0.63           C  
ATOM   2357  OD1 ASP A 293     112.393  90.230  92.580  1.00  0.63           O  
ATOM   2358  OD2 ASP A 293     112.563  90.807  94.701  1.00  0.63           O  
ATOM   2359  N   LEU A 294     117.016  91.912  91.535  1.00  0.73           N  
ATOM   2360  CA  LEU A 294     118.434  92.223  91.277  1.00  0.73           C  
ATOM   2361  C   LEU A 294     119.278  92.459  92.499  1.00  0.73           C  
ATOM   2362  O   LEU A 294     120.504  92.445  92.441  1.00  0.73           O  
ATOM   2363  CB  LEU A 294     118.652  93.423  90.349  1.00  0.73           C  
ATOM   2364  CG  LEU A 294     118.065  93.109  88.977  1.00  0.73           C  
ATOM   2365  CD1 LEU A 294     117.242  94.271  88.500  1.00  0.73           C  
ATOM   2366  CD2 LEU A 294     119.106  92.704  87.931  1.00  0.73           C  
ATOM   2367  N   SER A 295     118.643  92.608  93.666  1.00  0.69           N  
ATOM   2368  CA  SER A 295     119.326  92.598  94.937  1.00  0.69           C  
ATOM   2369  C   SER A 295     120.058  91.294  95.204  1.00  0.69           C  
ATOM   2370  O   SER A 295     121.130  91.303  95.807  1.00  0.69           O  
ATOM   2371  CB  SER A 295     118.362  92.921  96.094  1.00  0.69           C  
ATOM   2372  OG  SER A 295     117.172  92.139  96.008  1.00  0.69           O  
ATOM   2373  N   ASP A 296     119.530  90.164  94.679  1.00  0.72           N  
ATOM   2374  CA  ASP A 296     120.136  88.847  94.655  1.00  0.72           C  
ATOM   2375  C   ASP A 296     121.503  88.826  93.948  1.00  0.72           C  
ATOM   2376  O   ASP A 296     122.428  88.138  94.369  1.00  0.72           O  
ATOM   2377  CB  ASP A 296     119.159  87.860  93.985  1.00  0.72           C  
ATOM   2378  CG  ASP A 296     119.650  86.440  94.123  1.00  0.72           C  
ATOM   2379  OD1 ASP A 296     119.569  85.906  95.256  1.00  0.72           O  
ATOM   2380  OD2 ASP A 296     120.203  85.903  93.130  1.00  0.72           O  
ATOM   2381  N   MET A 297     121.713  89.645  92.891  1.00  0.75           N  
ATOM   2382  CA  MET A 297     122.969  89.714  92.145  1.00  0.75           C  
ATOM   2383  C   MET A 297     124.184  90.069  93.011  1.00  0.75           C  
ATOM   2384  O   MET A 297     125.323  89.704  92.719  1.00  0.75           O  
ATOM   2385  CB  MET A 297     122.851  90.717  90.967  1.00  0.75           C  
ATOM   2386  CG  MET A 297     124.061  90.721  90.012  1.00  0.75           C  
ATOM   2387  SD  MET A 297     123.831  91.734  88.527  1.00  0.75           S  
ATOM   2388  CE  MET A 297     125.465  91.245  87.907  1.00  0.75           C  
ATOM   2389  N   ARG A 298     123.956  90.754  94.147  1.00  0.65           N  
ATOM   2390  CA  ARG A 298     124.971  91.048  95.143  1.00  0.65           C  
ATOM   2391  C   ARG A 298     125.343  89.870  96.040  1.00  0.65           C  
ATOM   2392  O   ARG A 298     126.374  89.881  96.711  1.00  0.65           O  
ATOM   2393  CB  ARG A 298     124.465  92.221  96.006  1.00  0.65           C  
ATOM   2394  CG  ARG A 298     125.475  92.778  97.026  1.00  0.65           C  
ATOM   2395  CD  ARG A 298     124.946  94.033  97.702  1.00  0.65           C  
ATOM   2396  NE  ARG A 298     125.917  94.441  98.771  1.00  0.65           N  
ATOM   2397  CZ  ARG A 298     126.756  95.482  98.663  1.00  0.65           C  
ATOM   2398  NH1 ARG A 298     127.345  95.929  99.769  1.00  0.65           N  
ATOM   2399  NH2 ARG A 298     126.989  96.093  97.507  1.00  0.65           N  
ATOM   2400  N   PHE A 299     124.523  88.808  96.058  1.00  0.70           N  
ATOM   2401  CA  PHE A 299     124.771  87.614  96.842  1.00  0.70           C  
ATOM   2402  C   PHE A 299     125.512  86.595  95.990  1.00  0.70           C  
ATOM   2403  O   PHE A 299     126.067  85.614  96.484  1.00  0.70           O  
ATOM   2404  CB  PHE A 299     123.430  86.992  97.316  1.00  0.70           C  
ATOM   2405  CG  PHE A 299     122.718  87.893  98.291  1.00  0.70           C  
ATOM   2406  CD1 PHE A 299     121.950  88.973  97.833  1.00  0.70           C  
ATOM   2407  CD2 PHE A 299     122.780  87.656  99.672  1.00  0.70           C  
ATOM   2408  CE1 PHE A 299     121.238  89.791  98.717  1.00  0.70           C  
ATOM   2409  CE2 PHE A 299     122.088  88.481 100.565  1.00  0.70           C  
ATOM   2410  CZ  PHE A 299     121.306  89.541 100.090  1.00  0.70           C  
ATOM   2411  N   SER A 300     125.577  86.847  94.669  1.00  0.78           N  
ATOM   2412  CA  SER A 300     126.431  86.131  93.738  1.00  0.78           C  
ATOM   2413  C   SER A 300     127.896  86.461  93.936  1.00  0.78           C  
ATOM   2414  O   SER A 300     128.263  87.607  94.182  1.00  0.78           O  
ATOM   2415  CB  SER A 300     126.075  86.453  92.268  1.00  0.78           C  
ATOM   2416  OG  SER A 300     126.809  85.638  91.351  1.00  0.78           O  
ATOM   2417  N   LYS A 301     128.785  85.463  93.783  1.00  0.73           N  
ATOM   2418  CA  LYS A 301     130.217  85.692  93.817  1.00  0.73           C  
ATOM   2419  C   LYS A 301     130.823  85.498  92.432  1.00  0.73           C  
ATOM   2420  O   LYS A 301     132.037  85.596  92.247  1.00  0.73           O  
ATOM   2421  CB  LYS A 301     130.897  84.767  94.852  1.00  0.73           C  
ATOM   2422  CG  LYS A 301     130.428  85.056  96.290  1.00  0.73           C  
ATOM   2423  CD  LYS A 301     131.094  84.140  97.329  1.00  0.73           C  
ATOM   2424  CE  LYS A 301     130.587  84.402  98.749  1.00  0.73           C  
ATOM   2425  NZ  LYS A 301     131.252  83.480  99.697  1.00  0.73           N  
ATOM   2426  N   LEU A 302     129.985  85.261  91.406  1.00  0.76           N  
ATOM   2427  CA  LEU A 302     130.456  85.130  90.044  1.00  0.76           C  
ATOM   2428  C   LEU A 302     129.317  85.366  89.067  1.00  0.76           C  
ATOM   2429  O   LEU A 302     128.319  84.649  89.046  1.00  0.76           O  
ATOM   2430  CB  LEU A 302     131.070  83.734  89.810  1.00  0.76           C  
ATOM   2431  CG  LEU A 302     131.626  83.471  88.400  1.00  0.76           C  
ATOM   2432  CD1 LEU A 302     132.793  84.392  88.043  1.00  0.76           C  
ATOM   2433  CD2 LEU A 302     132.094  82.027  88.320  1.00  0.76           C  
ATOM   2434  N   ASN A 303     129.420  86.407  88.223  1.00  0.79           N  
ATOM   2435  CA  ASN A 303     128.326  86.804  87.355  1.00  0.79           C  
ATOM   2436  C   ASN A 303     128.743  86.853  85.901  1.00  0.79           C  
ATOM   2437  O   ASN A 303     129.606  87.633  85.501  1.00  0.79           O  
ATOM   2438  CB  ASN A 303     127.820  88.213  87.737  1.00  0.79           C  
ATOM   2439  CG  ASN A 303     127.149  88.155  89.099  1.00  0.79           C  
ATOM   2440  OD1 ASN A 303     126.000  87.727  89.206  1.00  0.79           O  
ATOM   2441  ND2 ASN A 303     127.860  88.607  90.156  1.00  0.79           N  
ATOM   2442  N   THR A 304     128.083  86.058  85.044  1.00  0.82           N  
ATOM   2443  CA  THR A 304     128.301  86.133  83.605  1.00  0.82           C  
ATOM   2444  C   THR A 304     127.184  86.913  82.977  1.00  0.82           C  
ATOM   2445  O   THR A 304     126.004  86.619  83.146  1.00  0.82           O  
ATOM   2446  CB  THR A 304     128.401  84.798  82.901  1.00  0.82           C  
ATOM   2447  OG1 THR A 304     129.444  84.058  83.499  1.00  0.82           O  
ATOM   2448  CG2 THR A 304     128.798  84.970  81.430  1.00  0.82           C  
ATOM   2449  N   SER A 305     127.532  87.967  82.231  1.00  0.84           N  
ATOM   2450  CA  SER A 305     126.587  88.821  81.548  1.00  0.84           C  
ATOM   2451  C   SER A 305     126.585  88.479  80.081  1.00  0.84           C  
ATOM   2452  O   SER A 305     127.466  88.901  79.334  1.00  0.84           O  
ATOM   2453  CB  SER A 305     127.039  90.281  81.724  1.00  0.84           C  
ATOM   2454  OG  SER A 305     126.005  91.218  81.412  1.00  0.84           O  
ATOM   2455  N   TRP A 306     125.589  87.701  79.630  1.00  0.78           N  
ATOM   2456  CA  TRP A 306     125.643  87.029  78.351  1.00  0.78           C  
ATOM   2457  C   TRP A 306     124.542  87.532  77.447  1.00  0.78           C  
ATOM   2458  O   TRP A 306     123.361  87.260  77.644  1.00  0.78           O  
ATOM   2459  CB  TRP A 306     125.466  85.513  78.603  1.00  0.78           C  
ATOM   2460  CG  TRP A 306     125.959  84.617  77.489  1.00  0.78           C  
ATOM   2461  CD1 TRP A 306     125.840  84.754  76.135  1.00  0.78           C  
ATOM   2462  CD2 TRP A 306     126.744  83.438  77.711  1.00  0.78           C  
ATOM   2463  NE1 TRP A 306     126.486  83.732  75.492  1.00  0.78           N  
ATOM   2464  CE2 TRP A 306     127.058  82.913  76.439  1.00  0.78           C  
ATOM   2465  CE3 TRP A 306     127.192  82.825  78.880  1.00  0.78           C  
ATOM   2466  CZ2 TRP A 306     127.819  81.762  76.318  1.00  0.78           C  
ATOM   2467  CZ3 TRP A 306     128.024  81.707  78.748  1.00  0.78           C  
ATOM   2468  CH2 TRP A 306     128.319  81.168  77.488  1.00  0.78           C  
ATOM   2469  N   GLY A 307     124.896  88.351  76.434  1.00  0.85           N  
ATOM   2470  CA  GLY A 307     123.892  88.918  75.533  1.00  0.85           C  
ATOM   2471  C   GLY A 307     123.080  90.019  76.177  1.00  0.85           C  
ATOM   2472  O   GLY A 307     122.105  90.524  75.623  1.00  0.85           O  
ATOM   2473  N   LYS A 308     123.460  90.410  77.405  1.00  0.81           N  
ATOM   2474  CA  LYS A 308     122.702  91.319  78.226  1.00  0.81           C  
ATOM   2475  C   LYS A 308     123.470  92.601  78.437  1.00  0.81           C  
ATOM   2476  O   LYS A 308     124.481  92.668  79.143  1.00  0.81           O  
ATOM   2477  CB  LYS A 308     122.365  90.693  79.605  1.00  0.81           C  
ATOM   2478  CG  LYS A 308     121.485  91.573  80.518  1.00  0.81           C  
ATOM   2479  CD  LYS A 308     120.064  91.803  79.976  1.00  0.81           C  
ATOM   2480  CE  LYS A 308     119.212  92.783  80.791  1.00  0.81           C  
ATOM   2481  NZ  LYS A 308     119.667  94.169  80.613  1.00  0.81           N  
ATOM   2482  N   ASN A 309     122.969  93.701  77.842  1.00  0.85           N  
ATOM   2483  CA  ASN A 309     123.545  95.008  78.055  1.00  0.85           C  
ATOM   2484  C   ASN A 309     122.881  95.652  79.268  1.00  0.85           C  
ATOM   2485  O   ASN A 309     121.795  96.218  79.188  1.00  0.85           O  
ATOM   2486  CB  ASN A 309     123.447  95.870  76.770  1.00  0.85           C  
ATOM   2487  CG  ASN A 309     124.667  96.776  76.663  1.00  0.85           C  
ATOM   2488  OD1 ASN A 309     125.732  96.545  77.233  1.00  0.85           O  
ATOM   2489  ND2 ASN A 309     124.544  97.867  75.886  1.00  0.85           N  
ATOM   2490  N   PHE A 310     123.489  95.512  80.463  1.00  0.81           N  
ATOM   2491  CA  PHE A 310     122.934  96.001  81.716  1.00  0.81           C  
ATOM   2492  C   PHE A 310     122.863  97.499  81.802  1.00  0.81           C  
ATOM   2493  O   PHE A 310     121.821  98.063  82.081  1.00  0.81           O  
ATOM   2494  CB  PHE A 310     123.783  95.533  82.925  1.00  0.81           C  
ATOM   2495  CG  PHE A 310     123.217  94.270  83.472  1.00  0.81           C  
ATOM   2496  CD1 PHE A 310     122.201  94.318  84.439  1.00  0.81           C  
ATOM   2497  CD2 PHE A 310     123.681  93.030  83.024  1.00  0.81           C  
ATOM   2498  CE1 PHE A 310     121.637  93.139  84.933  1.00  0.81           C  
ATOM   2499  CE2 PHE A 310     123.143  91.851  83.540  1.00  0.81           C  
ATOM   2500  CZ  PHE A 310     122.102  91.904  84.477  1.00  0.81           C  
ATOM   2501  N   VAL A 311     123.963  98.195  81.519  1.00  0.69           N  
ATOM   2502  CA  VAL A 311     124.063  99.626  81.740  1.00  0.69           C  
ATOM   2503  C   VAL A 311     123.093 100.413  80.855  1.00  0.69           C  
ATOM   2504  O   VAL A 311     122.505 101.420  81.240  1.00  0.69           O  
ATOM   2505  CB  VAL A 311     125.523 100.022  81.570  1.00  0.69           C  
ATOM   2506  CG1 VAL A 311     125.716 101.533  81.772  1.00  0.69           C  
ATOM   2507  CG2 VAL A 311     126.372  99.250  82.606  1.00  0.69           C  
ATOM   2508  N   GLU A 312     122.878  99.917  79.627  1.00  0.64           N  
ATOM   2509  CA  GLU A 312     121.928 100.446  78.670  1.00  0.64           C  
ATOM   2510  C   GLU A 312     120.462 100.047  78.905  1.00  0.64           C  
ATOM   2511  O   GLU A 312     119.556 100.887  78.854  1.00  0.64           O  
ATOM   2512  CB  GLU A 312     122.450  99.958  77.299  1.00  0.64           C  
ATOM   2513  CG  GLU A 312     121.821 100.596  76.040  1.00  0.64           C  
ATOM   2514  CD  GLU A 312     122.745 100.455  74.840  1.00  0.64           C  
ATOM   2515  OE1 GLU A 312     122.915  99.341  74.267  1.00  0.64           O  
ATOM   2516  OE2 GLU A 312     123.392 101.465  74.450  1.00  0.64           O  
ATOM   2517  N   ASN A 313     120.204  98.747  79.198  1.00  0.69           N  
ATOM   2518  CA  ASN A 313     118.875  98.144  79.227  1.00  0.69           C  
ATOM   2519  C   ASN A 313     118.511  97.586  80.601  1.00  0.69           C  
ATOM   2520  O   ASN A 313     117.781  96.599  80.702  1.00  0.69           O  
ATOM   2521  CB  ASN A 313     118.761  96.969  78.214  1.00  0.69           C  
ATOM   2522  CG  ASN A 313     118.911  97.479  76.790  1.00  0.69           C  
ATOM   2523  OD1 ASN A 313     118.452  98.568  76.453  1.00  0.69           O  
ATOM   2524  ND2 ASN A 313     119.517  96.649  75.909  1.00  0.69           N  
ATOM   2525  N   LYS A 314     119.064  98.154  81.684  1.00  0.70           N  
ATOM   2526  CA  LYS A 314     118.835  97.730  83.061  1.00  0.70           C  
ATOM   2527  C   LYS A 314     119.529  98.742  83.963  1.00  0.70           C  
ATOM   2528  O   LYS A 314     120.122  98.454  85.001  1.00  0.70           O  
ATOM   2529  CB  LYS A 314     119.382  96.299  83.319  1.00  0.70           C  
ATOM   2530  CG  LYS A 314     118.691  95.522  84.440  1.00  0.70           C  
ATOM   2531  CD  LYS A 314     117.230  95.191  84.108  1.00  0.70           C  
ATOM   2532  CE  LYS A 314     116.526  94.567  85.301  1.00  0.70           C  
ATOM   2533  NZ  LYS A 314     115.101  94.416  85.031  1.00  0.70           N  
ATOM   2534  N   MET A 315     119.487 100.003  83.494  1.00  0.74           N  
ATOM   2535  CA  MET A 315     120.167 101.159  84.037  1.00  0.74           C  
ATOM   2536  C   MET A 315     119.890 101.483  85.506  1.00  0.74           C  
ATOM   2537  O   MET A 315     120.867 101.743  86.212  1.00  0.74           O  
ATOM   2538  CB  MET A 315     119.839 102.377  83.134  1.00  0.74           C  
ATOM   2539  CG  MET A 315     120.458 103.709  83.586  1.00  0.74           C  
ATOM   2540  SD  MET A 315     120.249 105.042  82.375  1.00  0.74           S  
ATOM   2541  CE  MET A 315     121.024 106.255  83.480  1.00  0.74           C  
ATOM   2542  N   PRO A 316     118.678 101.458  86.077  1.00  0.79           N  
ATOM   2543  CA  PRO A 316     118.473 101.816  87.476  1.00  0.79           C  
ATOM   2544  C   PRO A 316     119.014 100.778  88.427  1.00  0.79           C  
ATOM   2545  O   PRO A 316     118.952 100.983  89.639  1.00  0.79           O  
ATOM   2546  CB  PRO A 316     116.943 101.919  87.612  1.00  0.79           C  
ATOM   2547  CG  PRO A 316     116.355 101.135  86.451  1.00  0.79           C  
ATOM   2548  CD  PRO A 316     117.404 101.309  85.369  1.00  0.79           C  
ATOM   2549  N   GLU A 317     119.477  99.633  87.908  1.00  0.74           N  
ATOM   2550  CA  GLU A 317     119.872  98.496  88.690  1.00  0.74           C  
ATOM   2551  C   GLU A 317     121.290  98.086  88.371  1.00  0.74           C  
ATOM   2552  O   GLU A 317     121.802  97.091  88.881  1.00  0.74           O  
ATOM   2553  CB  GLU A 317     118.941  97.332  88.323  1.00  0.74           C  
ATOM   2554  CG  GLU A 317     117.439  97.657  88.465  1.00  0.74           C  
ATOM   2555  CD  GLU A 317     116.613  97.608  87.187  1.00  0.74           C  
ATOM   2556  OE1 GLU A 317     117.128  97.849  86.080  1.00  0.74           O  
ATOM   2557  OE2 GLU A 317     115.400  97.314  87.342  1.00  0.74           O  
ATOM   2558  N   ALA A 318     121.995  98.883  87.545  1.00  0.76           N  
ATOM   2559  CA  ALA A 318     123.351  98.604  87.133  1.00  0.76           C  
ATOM   2560  C   ALA A 318     124.358  98.844  88.259  1.00  0.76           C  
ATOM   2561  O   ALA A 318     125.495  98.376  88.212  1.00  0.76           O  
ATOM   2562  CB  ALA A 318     123.683  99.441  85.881  1.00  0.76           C  
ATOM   2563  N   HIS A 319     123.924  99.538  89.335  1.00  0.73           N  
ATOM   2564  CA  HIS A 319     124.656  99.662  90.586  1.00  0.73           C  
ATOM   2565  C   HIS A 319     124.910  98.329  91.274  1.00  0.73           C  
ATOM   2566  O   HIS A 319     126.043  98.024  91.631  1.00  0.73           O  
ATOM   2567  CB  HIS A 319     123.959 100.653  91.553  1.00  0.73           C  
ATOM   2568  CG  HIS A 319     122.576 100.302  92.036  1.00  0.73           C  
ATOM   2569  ND1 HIS A 319     122.434  99.432  93.093  1.00  0.73           N  
ATOM   2570  CD2 HIS A 319     121.376 100.865  91.740  1.00  0.73           C  
ATOM   2571  CE1 HIS A 319     121.172  99.490  93.439  1.00  0.73           C  
ATOM   2572  NE2 HIS A 319     120.477 100.342  92.647  1.00  0.73           N  
ATOM   2573  N   TRP A 320     123.893  97.441  91.354  1.00  0.74           N  
ATOM   2574  CA  TRP A 320     123.976  96.137  91.991  1.00  0.74           C  
ATOM   2575  C   TRP A 320     125.065  95.271  91.383  1.00  0.74           C  
ATOM   2576  O   TRP A 320     125.798  94.568  92.075  1.00  0.74           O  
ATOM   2577  CB  TRP A 320     122.629  95.374  91.855  1.00  0.74           C  
ATOM   2578  CG  TRP A 320     121.464  95.941  92.647  1.00  0.74           C  
ATOM   2579  CD1 TRP A 320     120.363  96.623  92.207  1.00  0.74           C  
ATOM   2580  CD2 TRP A 320     121.281  95.751  94.059  1.00  0.74           C  
ATOM   2581  NE1 TRP A 320     119.502  96.880  93.259  1.00  0.74           N  
ATOM   2582  CE2 TRP A 320     120.057  96.355  94.404  1.00  0.74           C  
ATOM   2583  CE3 TRP A 320     122.061  95.101  95.011  1.00  0.74           C  
ATOM   2584  CZ2 TRP A 320     119.591  96.329  95.713  1.00  0.74           C  
ATOM   2585  CZ3 TRP A 320     121.577  95.045  96.327  1.00  0.74           C  
ATOM   2586  CH2 TRP A 320     120.358  95.645  96.671  1.00  0.74           C  
ATOM   2587  N   LYS A 321     125.197  95.337  90.047  1.00  0.78           N  
ATOM   2588  CA  LYS A 321     126.287  94.734  89.319  1.00  0.78           C  
ATOM   2589  C   LYS A 321     127.662  95.334  89.591  1.00  0.78           C  
ATOM   2590  O   LYS A 321     128.633  94.619  89.813  1.00  0.78           O  
ATOM   2591  CB  LYS A 321     125.986  94.866  87.811  1.00  0.78           C  
ATOM   2592  CG  LYS A 321     127.084  94.284  86.916  1.00  0.78           C  
ATOM   2593  CD  LYS A 321     126.615  94.125  85.471  1.00  0.78           C  
ATOM   2594  CE  LYS A 321     127.611  93.308  84.660  1.00  0.78           C  
ATOM   2595  NZ  LYS A 321     127.086  93.127  83.306  1.00  0.78           N  
ATOM   2596  N   LEU A 322     127.792  96.672  89.581  1.00  0.73           N  
ATOM   2597  CA  LEU A 322     129.064  97.341  89.794  1.00  0.73           C  
ATOM   2598  C   LEU A 322     129.584  97.168  91.213  1.00  0.73           C  
ATOM   2599  O   LEU A 322     130.763  96.928  91.453  1.00  0.73           O  
ATOM   2600  CB  LEU A 322     128.930  98.835  89.411  1.00  0.73           C  
ATOM   2601  CG  LEU A 322     130.229  99.670  89.458  1.00  0.73           C  
ATOM   2602  CD1 LEU A 322     131.379  99.024  88.667  1.00  0.73           C  
ATOM   2603  CD2 LEU A 322     129.959 101.093  88.948  1.00  0.73           C  
ATOM   2604  N   GLU A 323     128.684  97.235  92.199  1.00  0.69           N  
ATOM   2605  CA  GLU A 323     129.032  97.141  93.594  1.00  0.69           C  
ATOM   2606  C   GLU A 323     129.170  95.719  94.106  1.00  0.69           C  
ATOM   2607  O   GLU A 323     129.697  95.486  95.195  1.00  0.69           O  
ATOM   2608  CB  GLU A 323     127.919  97.786  94.410  1.00  0.69           C  
ATOM   2609  CG  GLU A 323     127.708  99.285  94.122  1.00  0.69           C  
ATOM   2610  CD  GLU A 323     126.436  99.733  94.819  1.00  0.69           C  
ATOM   2611  OE1 GLU A 323     125.979 100.861  94.516  1.00  0.69           O  
ATOM   2612  OE2 GLU A 323     125.928  98.925  95.651  1.00  0.69           O  
ATOM   2613  N   CYS A 324     128.721  94.687  93.357  1.00  0.65           N  
ATOM   2614  CA  CYS A 324     129.013  93.317  93.754  1.00  0.65           C  
ATOM   2615  C   CYS A 324     130.466  92.944  93.479  1.00  0.65           C  
ATOM   2616  O   CYS A 324     131.047  92.110  94.168  1.00  0.65           O  
ATOM   2617  CB  CYS A 324     128.001  92.280  93.189  1.00  0.65           C  
ATOM   2618  SG  CYS A 324     128.088  91.919  91.403  1.00  0.65           S  
ATOM   2619  N   ILE A 325     131.121  93.648  92.531  1.00  0.67           N  
ATOM   2620  CA  ILE A 325     132.547  93.545  92.224  1.00  0.67           C  
ATOM   2621  C   ILE A 325     133.401  93.903  93.438  1.00  0.67           C  
ATOM   2622  O   ILE A 325     134.360  93.217  93.791  1.00  0.67           O  
ATOM   2623  CB  ILE A 325     132.898  94.418  91.016  1.00  0.67           C  
ATOM   2624  CG1 ILE A 325     132.115  93.934  89.770  1.00  0.67           C  
ATOM   2625  CG2 ILE A 325     134.421  94.415  90.746  1.00  0.67           C  
ATOM   2626  CD1 ILE A 325     132.153  94.908  88.584  1.00  0.67           C  
ATOM   2627  N   GLU A 326     133.000  94.945  94.197  1.00  0.73           N  
ATOM   2628  CA  GLU A 326     133.640  95.346  95.441  1.00  0.73           C  
ATOM   2629  C   GLU A 326     133.477  94.339  96.580  1.00  0.73           C  
ATOM   2630  O   GLU A 326     134.131  94.418  97.618  1.00  0.73           O  
ATOM   2631  CB  GLU A 326     133.077  96.696  95.926  1.00  0.73           C  
ATOM   2632  CG  GLU A 326     133.317  97.870  94.951  1.00  0.73           C  
ATOM   2633  CD  GLU A 326     132.837  99.198  95.535  1.00  0.73           C  
ATOM   2634  OE1 GLU A 326     132.228  99.184  96.637  1.00  0.73           O  
ATOM   2635  OE2 GLU A 326     133.088 100.234  94.870  1.00  0.73           O  
ATOM   2636  N   ARG A 327     132.600  93.332  96.414  1.00  0.66           N  
ATOM   2637  CA  ARG A 327     132.423  92.252  97.363  1.00  0.66           C  
ATOM   2638  C   ARG A 327     133.213  91.021  96.951  1.00  0.66           C  
ATOM   2639  O   ARG A 327     133.077  89.955  97.551  1.00  0.66           O  
ATOM   2640  CB  ARG A 327     130.919  91.892  97.483  1.00  0.66           C  
ATOM   2641  CG  ARG A 327     130.035  93.082  97.915  1.00  0.66           C  
ATOM   2642  CD  ARG A 327     130.340  93.632  99.311  1.00  0.66           C  
ATOM   2643  NE  ARG A 327     129.933  92.556 100.269  1.00  0.66           N  
ATOM   2644  CZ  ARG A 327     130.200  92.560 101.581  1.00  0.66           C  
ATOM   2645  NH1 ARG A 327     129.778  91.544 102.332  1.00  0.66           N  
ATOM   2646  NH2 ARG A 327     130.870  93.554 102.153  1.00  0.66           N  
ATOM   2647  N   GLY A 328     134.083  91.149  95.926  1.00  0.74           N  
ATOM   2648  CA  GLY A 328     134.937  90.073  95.443  1.00  0.74           C  
ATOM   2649  C   GLY A 328     134.299  89.205  94.399  1.00  0.74           C  
ATOM   2650  O   GLY A 328     134.874  88.200  93.987  1.00  0.74           O  
ATOM   2651  N   ALA A 329     133.090  89.565  93.928  1.00  0.75           N  
ATOM   2652  CA  ALA A 329     132.446  88.862  92.846  1.00  0.75           C  
ATOM   2653  C   ALA A 329     133.092  89.149  91.499  1.00  0.75           C  
ATOM   2654  O   ALA A 329     133.190  90.295  91.073  1.00  0.75           O  
ATOM   2655  CB  ALA A 329     130.950  89.222  92.765  1.00  0.75           C  
ATOM   2656  N   ARG A 330     133.535  88.103  90.777  1.00  0.69           N  
ATOM   2657  CA  ARG A 330     134.078  88.291  89.442  1.00  0.69           C  
ATOM   2658  C   ARG A 330     132.952  88.447  88.423  1.00  0.69           C  
ATOM   2659  O   ARG A 330     131.891  87.822  88.524  1.00  0.69           O  
ATOM   2660  CB  ARG A 330     135.003  87.120  89.008  1.00  0.69           C  
ATOM   2661  CG  ARG A 330     136.258  86.897  89.881  1.00  0.69           C  
ATOM   2662  CD  ARG A 330     137.087  85.677  89.435  1.00  0.69           C  
ATOM   2663  NE  ARG A 330     138.250  85.577  90.375  1.00  0.69           N  
ATOM   2664  CZ  ARG A 330     139.143  84.576  90.395  1.00  0.69           C  
ATOM   2665  NH1 ARG A 330     140.084  84.587  91.344  1.00  0.69           N  
ATOM   2666  NH2 ARG A 330     139.164  83.575  89.521  1.00  0.69           N  
ATOM   2667  N   VAL A 331     133.152  89.298  87.406  1.00  0.78           N  
ATOM   2668  CA  VAL A 331     132.151  89.583  86.396  1.00  0.78           C  
ATOM   2669  C   VAL A 331     132.728  89.381  85.007  1.00  0.78           C  
ATOM   2670  O   VAL A 331     133.762  89.926  84.633  1.00  0.78           O  
ATOM   2671  CB  VAL A 331     131.575  90.990  86.525  1.00  0.78           C  
ATOM   2672  CG1 VAL A 331     130.529  91.278  85.429  1.00  0.78           C  
ATOM   2673  CG2 VAL A 331     130.915  91.145  87.909  1.00  0.78           C  
ATOM   2674  N   VAL A 332     132.040  88.583  84.169  1.00  0.79           N  
ATOM   2675  CA  VAL A 332     132.454  88.328  82.798  1.00  0.79           C  
ATOM   2676  C   VAL A 332     131.394  88.858  81.857  1.00  0.79           C  
ATOM   2677  O   VAL A 332     130.192  88.703  82.081  1.00  0.79           O  
ATOM   2678  CB  VAL A 332     132.712  86.847  82.535  1.00  0.79           C  
ATOM   2679  CG1 VAL A 332     133.150  86.590  81.076  1.00  0.79           C  
ATOM   2680  CG2 VAL A 332     133.818  86.374  83.497  1.00  0.79           C  
ATOM   2681  N   VAL A 333     131.810  89.525  80.766  1.00  0.82           N  
ATOM   2682  CA  VAL A 333     130.921  89.944  79.700  1.00  0.82           C  
ATOM   2683  C   VAL A 333     131.106  89.034  78.507  1.00  0.82           C  
ATOM   2684  O   VAL A 333     132.219  88.733  78.067  1.00  0.82           O  
ATOM   2685  CB  VAL A 333     131.100  91.402  79.280  1.00  0.82           C  
ATOM   2686  CG1 VAL A 333     132.553  91.695  78.905  1.00  0.82           C  
ATOM   2687  CG2 VAL A 333     130.192  91.749  78.080  1.00  0.82           C  
ATOM   2688  N   ILE A 334     129.985  88.565  77.943  1.00  0.80           N  
ATOM   2689  CA  ILE A 334     130.001  87.859  76.686  1.00  0.80           C  
ATOM   2690  C   ILE A 334     129.106  88.652  75.751  1.00  0.80           C  
ATOM   2691  O   ILE A 334     127.875  88.643  75.849  1.00  0.80           O  
ATOM   2692  CB  ILE A 334     129.581  86.406  76.864  1.00  0.80           C  
ATOM   2693  CG1 ILE A 334     130.533  85.723  77.884  1.00  0.80           C  
ATOM   2694  CG2 ILE A 334     129.607  85.701  75.495  1.00  0.80           C  
ATOM   2695  CD1 ILE A 334     130.180  84.279  78.221  1.00  0.80           C  
ATOM   2696  N   THR A 335     129.742  89.409  74.832  1.00  0.81           N  
ATOM   2697  CA  THR A 335     129.072  90.225  73.827  1.00  0.81           C  
ATOM   2698  C   THR A 335     129.966  90.264  72.612  1.00  0.81           C  
ATOM   2699  O   THR A 335     131.174  90.425  72.794  1.00  0.81           O  
ATOM   2700  CB  THR A 335     128.752  91.683  74.168  1.00  0.81           C  
ATOM   2701  OG1 THR A 335     129.875  92.398  74.681  1.00  0.81           O  
ATOM   2702  CG2 THR A 335     127.642  91.734  75.222  1.00  0.81           C  
ATOM   2703  N   PRO A 336     129.474  90.153  71.383  1.00  0.79           N  
ATOM   2704  CA  PRO A 336     130.309  90.216  70.186  1.00  0.79           C  
ATOM   2705  C   PRO A 336     130.939  91.583  69.996  1.00  0.79           C  
ATOM   2706  O   PRO A 336     132.104  91.668  69.615  1.00  0.79           O  
ATOM   2707  CB  PRO A 336     129.350  89.845  69.043  1.00  0.79           C  
ATOM   2708  CG  PRO A 336     127.945  90.112  69.586  1.00  0.79           C  
ATOM   2709  CD  PRO A 336     128.080  89.831  71.072  1.00  0.79           C  
ATOM   2710  N   GLU A 337     130.201  92.669  70.268  1.00  0.76           N  
ATOM   2711  CA  GLU A 337     130.738  94.008  70.266  1.00  0.76           C  
ATOM   2712  C   GLU A 337     131.320  94.381  71.610  1.00  0.76           C  
ATOM   2713  O   GLU A 337     131.013  93.789  72.645  1.00  0.76           O  
ATOM   2714  CB  GLU A 337     129.656  95.073  69.966  1.00  0.76           C  
ATOM   2715  CG  GLU A 337     128.810  94.828  68.701  1.00  0.76           C  
ATOM   2716  CD  GLU A 337     127.789  93.714  68.879  1.00  0.76           C  
ATOM   2717  OE1 GLU A 337     127.556  92.980  67.889  1.00  0.76           O  
ATOM   2718  OE2 GLU A 337     127.269  93.562  70.022  1.00  0.76           O  
ATOM   2719  N   TYR A 338     132.150  95.439  71.646  1.00  0.73           N  
ATOM   2720  CA  TYR A 338     132.548  96.096  72.881  1.00  0.73           C  
ATOM   2721  C   TYR A 338     131.408  96.975  73.408  1.00  0.73           C  
ATOM   2722  O   TYR A 338     131.346  98.192  73.215  1.00  0.73           O  
ATOM   2723  CB  TYR A 338     133.862  96.899  72.702  1.00  0.73           C  
ATOM   2724  CG  TYR A 338     134.475  97.199  74.045  1.00  0.73           C  
ATOM   2725  CD1 TYR A 338     134.223  98.415  74.702  1.00  0.73           C  
ATOM   2726  CD2 TYR A 338     135.254  96.228  74.691  1.00  0.73           C  
ATOM   2727  CE1 TYR A 338     134.739  98.651  75.984  1.00  0.73           C  
ATOM   2728  CE2 TYR A 338     135.770  96.458  75.974  1.00  0.73           C  
ATOM   2729  CZ  TYR A 338     135.507  97.672  76.620  1.00  0.73           C  
ATOM   2730  OH  TYR A 338     135.992  97.921  77.918  1.00  0.73           O  
ATOM   2731  N   ASN A 339     130.433  96.323  74.059  1.00  0.77           N  
ATOM   2732  CA  ASN A 339     129.223  96.934  74.552  1.00  0.77           C  
ATOM   2733  C   ASN A 339     129.399  97.630  75.912  1.00  0.77           C  
ATOM   2734  O   ASN A 339     130.361  97.359  76.624  1.00  0.77           O  
ATOM   2735  CB  ASN A 339     128.112  95.847  74.597  1.00  0.77           C  
ATOM   2736  CG  ASN A 339     127.596  95.608  73.181  1.00  0.77           C  
ATOM   2737  OD1 ASN A 339     127.520  96.564  72.398  1.00  0.77           O  
ATOM   2738  ND2 ASN A 339     127.145  94.382  72.863  1.00  0.77           N  
ATOM   2739  N   PRO A 340     128.504  98.535  76.341  1.00  0.74           N  
ATOM   2740  CA  PRO A 340     128.549  99.200  77.647  1.00  0.74           C  
ATOM   2741  C   PRO A 340     128.671  98.307  78.862  1.00  0.74           C  
ATOM   2742  O   PRO A 340     129.242  98.739  79.861  1.00  0.74           O  
ATOM   2743  CB  PRO A 340     127.243 100.000  77.686  1.00  0.74           C  
ATOM   2744  CG  PRO A 340     127.036 100.410  76.231  1.00  0.74           C  
ATOM   2745  CD  PRO A 340     127.626  99.252  75.422  1.00  0.74           C  
ATOM   2746  N   THR A 341     128.152  97.068  78.805  1.00  0.78           N  
ATOM   2747  CA  THR A 341     128.394  96.033  79.804  1.00  0.78           C  
ATOM   2748  C   THR A 341     129.873  95.698  79.952  1.00  0.78           C  
ATOM   2749  O   THR A 341     130.336  95.437  81.060  1.00  0.78           O  
ATOM   2750  CB  THR A 341     127.615  94.749  79.497  1.00  0.78           C  
ATOM   2751  OG1 THR A 341     126.287  94.803  79.995  1.00  0.78           O  
ATOM   2752  CG2 THR A 341     128.181  93.511  80.183  1.00  0.78           C  
ATOM   2753  N   ALA A 342     130.660  95.699  78.852  1.00  0.83           N  
ATOM   2754  CA  ALA A 342     132.044  95.262  78.833  1.00  0.83           C  
ATOM   2755  C   ALA A 342     132.997  96.175  79.578  1.00  0.83           C  
ATOM   2756  O   ALA A 342     134.040  95.761  80.073  1.00  0.83           O  
ATOM   2757  CB  ALA A 342     132.525  95.112  77.372  1.00  0.83           C  
ATOM   2758  N   TYR A 343     132.585  97.436  79.741  1.00  0.65           N  
ATOM   2759  CA  TYR A 343     133.239  98.445  80.541  1.00  0.65           C  
ATOM   2760  C   TYR A 343     133.063  98.189  82.051  1.00  0.65           C  
ATOM   2761  O   TYR A 343     133.688  98.824  82.897  1.00  0.65           O  
ATOM   2762  CB  TYR A 343     132.612  99.795  80.094  1.00  0.65           C  
ATOM   2763  CG  TYR A 343     133.282 100.986  80.709  1.00  0.65           C  
ATOM   2764  CD1 TYR A 343     132.678 101.648  81.789  1.00  0.65           C  
ATOM   2765  CD2 TYR A 343     134.529 101.429  80.241  1.00  0.65           C  
ATOM   2766  CE1 TYR A 343     133.315 102.734  82.400  1.00  0.65           C  
ATOM   2767  CE2 TYR A 343     135.173 102.513  80.857  1.00  0.65           C  
ATOM   2768  CZ  TYR A 343     134.560 103.163  81.936  1.00  0.65           C  
ATOM   2769  OH  TYR A 343     135.177 104.261  82.560  1.00  0.65           O  
ATOM   2770  N   ARG A 344     132.175  97.251  82.432  1.00  0.59           N  
ATOM   2771  CA  ARG A 344     131.866  96.920  83.810  1.00  0.59           C  
ATOM   2772  C   ARG A 344     132.107  95.440  84.085  1.00  0.59           C  
ATOM   2773  O   ARG A 344     131.362  94.814  84.841  1.00  0.59           O  
ATOM   2774  CB  ARG A 344     130.382  97.249  84.131  1.00  0.59           C  
ATOM   2775  CG  ARG A 344     129.972  98.719  83.895  1.00  0.59           C  
ATOM   2776  CD  ARG A 344     130.632  99.720  84.848  1.00  0.59           C  
ATOM   2777  NE  ARG A 344     130.133 101.083  84.466  1.00  0.59           N  
ATOM   2778  CZ  ARG A 344     130.595 102.220  85.004  1.00  0.59           C  
ATOM   2779  NH1 ARG A 344     130.166 103.392  84.538  1.00  0.59           N  
ATOM   2780  NH2 ARG A 344     131.472 102.212  86.001  1.00  0.59           N  
ATOM   2781  N   ALA A 345     133.137  94.837  83.463  1.00  0.78           N  
ATOM   2782  CA  ALA A 345     133.468  93.445  83.675  1.00  0.78           C  
ATOM   2783  C   ALA A 345     134.973  93.221  83.643  1.00  0.78           C  
ATOM   2784  O   ALA A 345     135.703  93.912  82.937  1.00  0.78           O  
ATOM   2785  CB  ALA A 345     132.822  92.586  82.572  1.00  0.78           C  
ATOM   2786  N   ASP A 346     135.457  92.231  84.418  1.00  0.75           N  
ATOM   2787  CA  ASP A 346     136.850  91.834  84.512  1.00  0.75           C  
ATOM   2788  C   ASP A 346     137.396  91.246  83.211  1.00  0.75           C  
ATOM   2789  O   ASP A 346     138.545  91.459  82.828  1.00  0.75           O  
ATOM   2790  CB  ASP A 346     137.016  90.766  85.623  1.00  0.75           C  
ATOM   2791  CG  ASP A 346     136.470  91.258  86.948  1.00  0.75           C  
ATOM   2792  OD1 ASP A 346     137.021  92.243  87.493  1.00  0.75           O  
ATOM   2793  OD2 ASP A 346     135.500  90.619  87.433  1.00  0.75           O  
ATOM   2794  N   TYR A 347     136.568  90.449  82.506  1.00  0.71           N  
ATOM   2795  CA  TYR A 347     136.968  89.740  81.304  1.00  0.71           C  
ATOM   2796  C   TYR A 347     135.936  89.919  80.207  1.00  0.71           C  
ATOM   2797  O   TYR A 347     134.733  89.839  80.454  1.00  0.71           O  
ATOM   2798  CB  TYR A 347     137.102  88.209  81.544  1.00  0.71           C  
ATOM   2799  CG  TYR A 347     138.308  87.894  82.384  1.00  0.71           C  
ATOM   2800  CD1 TYR A 347     139.556  87.667  81.782  1.00  0.71           C  
ATOM   2801  CD2 TYR A 347     138.211  87.840  83.784  1.00  0.71           C  
ATOM   2802  CE1 TYR A 347     140.695  87.425  82.567  1.00  0.71           C  
ATOM   2803  CE2 TYR A 347     139.349  87.623  84.573  1.00  0.71           C  
ATOM   2804  CZ  TYR A 347     140.594  87.422  83.962  1.00  0.71           C  
ATOM   2805  OH  TYR A 347     141.752  87.282  84.758  1.00  0.71           O  
ATOM   2806  N   TRP A 348     136.396  90.124  78.950  1.00  0.73           N  
ATOM   2807  CA  TRP A 348     135.536  90.213  77.783  1.00  0.73           C  
ATOM   2808  C   TRP A 348     135.781  89.061  76.833  1.00  0.73           C  
ATOM   2809  O   TRP A 348     136.908  88.773  76.440  1.00  0.73           O  
ATOM   2810  CB  TRP A 348     135.717  91.575  77.036  1.00  0.73           C  
ATOM   2811  CG  TRP A 348     134.941  91.798  75.730  1.00  0.73           C  
ATOM   2812  CD1 TRP A 348     133.643  91.491  75.407  1.00  0.73           C  
ATOM   2813  CD2 TRP A 348     135.516  92.381  74.540  1.00  0.73           C  
ATOM   2814  NE1 TRP A 348     133.371  91.855  74.106  1.00  0.73           N  
ATOM   2815  CE2 TRP A 348     134.502  92.410  73.562  1.00  0.73           C  
ATOM   2816  CE3 TRP A 348     136.797  92.856  74.259  1.00  0.73           C  
ATOM   2817  CZ2 TRP A 348     134.744  92.913  72.290  1.00  0.73           C  
ATOM   2818  CZ3 TRP A 348     137.046  93.352  72.968  1.00  0.73           C  
ATOM   2819  CH2 TRP A 348     136.034  93.377  71.997  1.00  0.73           C  
ATOM   2820  N   MET A 349     134.693  88.372  76.438  1.00  0.74           N  
ATOM   2821  CA  MET A 349     134.738  87.321  75.448  1.00  0.74           C  
ATOM   2822  C   MET A 349     133.885  87.706  74.246  1.00  0.74           C  
ATOM   2823  O   MET A 349     132.658  87.765  74.374  1.00  0.74           O  
ATOM   2824  CB  MET A 349     134.167  86.005  76.015  1.00  0.74           C  
ATOM   2825  CG  MET A 349     134.947  85.460  77.220  1.00  0.74           C  
ATOM   2826  SD  MET A 349     134.334  83.843  77.765  1.00  0.74           S  
ATOM   2827  CE  MET A 349     135.597  83.706  79.054  1.00  0.74           C  
ATOM   2828  N   PRO A 350     134.452  87.935  73.068  1.00  0.74           N  
ATOM   2829  CA  PRO A 350     133.636  88.287  71.920  1.00  0.74           C  
ATOM   2830  C   PRO A 350     133.546  87.114  70.981  1.00  0.74           C  
ATOM   2831  O   PRO A 350     134.275  87.012  69.995  1.00  0.74           O  
ATOM   2832  CB  PRO A 350     134.377  89.475  71.304  1.00  0.74           C  
ATOM   2833  CG  PRO A 350     135.854  89.216  71.612  1.00  0.74           C  
ATOM   2834  CD  PRO A 350     135.823  88.443  72.934  1.00  0.74           C  
ATOM   2835  N   LEU A 351     132.592  86.213  71.256  1.00  0.73           N  
ATOM   2836  CA  LEU A 351     132.154  85.223  70.299  1.00  0.73           C  
ATOM   2837  C   LEU A 351     131.511  85.851  69.072  1.00  0.73           C  
ATOM   2838  O   LEU A 351     130.949  86.941  69.119  1.00  0.73           O  
ATOM   2839  CB  LEU A 351     131.220  84.168  70.947  1.00  0.73           C  
ATOM   2840  CG  LEU A 351     129.938  84.686  71.636  1.00  0.73           C  
ATOM   2841  CD1 LEU A 351     128.752  84.848  70.681  1.00  0.73           C  
ATOM   2842  CD2 LEU A 351     129.518  83.712  72.739  1.00  0.73           C  
ATOM   2843  N   ARG A 352     131.576  85.178  67.911  1.00  0.71           N  
ATOM   2844  CA  ARG A 352     130.777  85.540  66.755  1.00  0.71           C  
ATOM   2845  C   ARG A 352     129.282  85.483  67.079  1.00  0.71           C  
ATOM   2846  O   ARG A 352     128.852  84.451  67.597  1.00  0.71           O  
ATOM   2847  CB  ARG A 352     131.060  84.537  65.608  1.00  0.71           C  
ATOM   2848  CG  ARG A 352     130.202  84.733  64.338  1.00  0.71           C  
ATOM   2849  CD  ARG A 352     130.421  83.686  63.242  1.00  0.71           C  
ATOM   2850  NE  ARG A 352     130.199  82.324  63.826  1.00  0.71           N  
ATOM   2851  CZ  ARG A 352     129.081  81.605  63.650  1.00  0.71           C  
ATOM   2852  NH1 ARG A 352     129.134  80.312  63.956  1.00  0.71           N  
ATOM   2853  NH2 ARG A 352     127.953  82.118  63.187  1.00  0.71           N  
ATOM   2854  N   PRO A 353     128.446  86.492  66.832  1.00  0.77           N  
ATOM   2855  CA  PRO A 353     127.019  86.431  67.137  1.00  0.77           C  
ATOM   2856  C   PRO A 353     126.318  85.237  66.520  1.00  0.77           C  
ATOM   2857  O   PRO A 353     126.775  84.744  65.488  1.00  0.77           O  
ATOM   2858  CB  PRO A 353     126.445  87.773  66.667  1.00  0.77           C  
ATOM   2859  CG  PRO A 353     127.466  88.327  65.671  1.00  0.77           C  
ATOM   2860  CD  PRO A 353     128.795  87.681  66.057  1.00  0.77           C  
ATOM   2861  N   GLU A 354     125.274  84.746  67.219  1.00  0.75           N  
ATOM   2862  CA  GLU A 354     124.452  83.586  66.899  1.00  0.75           C  
ATOM   2863  C   GLU A 354     125.055  82.282  67.395  1.00  0.75           C  
ATOM   2864  O   GLU A 354     124.394  81.247  67.441  1.00  0.75           O  
ATOM   2865  CB  GLU A 354     124.109  83.403  65.397  1.00  0.75           C  
ATOM   2866  CG  GLU A 354     123.402  84.596  64.722  1.00  0.75           C  
ATOM   2867  CD  GLU A 354     123.128  84.263  63.264  1.00  0.75           C  
ATOM   2868  OE1 GLU A 354     124.117  84.136  62.499  1.00  0.75           O  
ATOM   2869  OE2 GLU A 354     121.932  84.091  62.919  1.00  0.75           O  
ATOM   2870  N   SER A 355     126.336  82.287  67.809  1.00  0.78           N  
ATOM   2871  CA  SER A 355     127.073  81.060  68.073  1.00  0.78           C  
ATOM   2872  C   SER A 355     127.137  80.699  69.543  1.00  0.78           C  
ATOM   2873  O   SER A 355     127.783  79.723  69.928  1.00  0.78           O  
ATOM   2874  CB  SER A 355     128.504  81.107  67.475  1.00  0.78           C  
ATOM   2875  OG  SER A 355     129.405  81.963  68.181  1.00  0.78           O  
ATOM   2876  N   ASP A 356     126.417  81.450  70.399  1.00  0.80           N  
ATOM   2877  CA  ASP A 356     126.425  81.386  71.845  1.00  0.80           C  
ATOM   2878  C   ASP A 356     126.197  79.998  72.425  1.00  0.80           C  
ATOM   2879  O   ASP A 356     126.893  79.566  73.344  1.00  0.80           O  
ATOM   2880  CB  ASP A 356     125.301  82.308  72.371  1.00  0.80           C  
ATOM   2881  CG  ASP A 356     125.510  83.733  71.901  1.00  0.80           C  
ATOM   2882  OD1 ASP A 356     125.933  84.551  72.752  1.00  0.80           O  
ATOM   2883  OD2 ASP A 356     125.247  84.011  70.700  1.00  0.80           O  
ATOM   2884  N   GLY A 357     125.243  79.231  71.851  1.00  0.77           N  
ATOM   2885  CA  GLY A 357     124.990  77.836  72.191  1.00  0.77           C  
ATOM   2886  C   GLY A 357     126.197  76.938  72.114  1.00  0.77           C  
ATOM   2887  O   GLY A 357     126.367  76.059  72.950  1.00  0.77           O  
ATOM   2888  N   ALA A 358     127.116  77.153  71.150  1.00  0.73           N  
ATOM   2889  CA  ALA A 358     128.362  76.410  71.094  1.00  0.73           C  
ATOM   2890  C   ALA A 358     129.265  76.689  72.290  1.00  0.73           C  
ATOM   2891  O   ALA A 358     129.802  75.769  72.901  1.00  0.73           O  
ATOM   2892  CB  ALA A 358     129.116  76.691  69.779  1.00  0.73           C  
ATOM   2893  N   LEU A 359     129.400  77.969  72.702  1.00  0.79           N  
ATOM   2894  CA  LEU A 359     130.171  78.348  73.878  1.00  0.79           C  
ATOM   2895  C   LEU A 359     129.627  77.738  75.159  1.00  0.79           C  
ATOM   2896  O   LEU A 359     130.374  77.221  75.991  1.00  0.79           O  
ATOM   2897  CB  LEU A 359     130.314  79.887  73.985  1.00  0.79           C  
ATOM   2898  CG  LEU A 359     131.135  80.376  75.202  1.00  0.79           C  
ATOM   2899  CD1 LEU A 359     132.547  79.795  75.231  1.00  0.79           C  
ATOM   2900  CD2 LEU A 359     131.239  81.903  75.265  1.00  0.79           C  
ATOM   2901  N   PHE A 360     128.291  77.705  75.310  1.00  0.75           N  
ATOM   2902  CA  PHE A 360     127.649  76.969  76.378  1.00  0.75           C  
ATOM   2903  C   PHE A 360     127.941  75.477  76.373  1.00  0.75           C  
ATOM   2904  O   PHE A 360     128.307  74.915  77.402  1.00  0.75           O  
ATOM   2905  CB  PHE A 360     126.115  77.124  76.282  1.00  0.75           C  
ATOM   2906  CG  PHE A 360     125.682  78.451  76.812  1.00  0.75           C  
ATOM   2907  CD1 PHE A 360     125.924  78.743  78.160  1.00  0.75           C  
ATOM   2908  CD2 PHE A 360     124.989  79.383  76.023  1.00  0.75           C  
ATOM   2909  CE1 PHE A 360     125.487  79.947  78.712  1.00  0.75           C  
ATOM   2910  CE2 PHE A 360     124.558  80.597  76.572  1.00  0.75           C  
ATOM   2911  CZ  PHE A 360     124.808  80.878  77.918  1.00  0.75           C  
ATOM   2912  N   LEU A 361     127.840  74.802  75.211  1.00  0.72           N  
ATOM   2913  CA  LEU A 361     128.087  73.374  75.090  1.00  0.72           C  
ATOM   2914  C   LEU A 361     129.503  72.974  75.489  1.00  0.72           C  
ATOM   2915  O   LEU A 361     129.690  72.017  76.239  1.00  0.72           O  
ATOM   2916  CB  LEU A 361     127.744  72.881  73.661  1.00  0.72           C  
ATOM   2917  CG  LEU A 361     126.235  72.929  73.316  1.00  0.72           C  
ATOM   2918  CD1 LEU A 361     126.022  72.900  71.797  1.00  0.72           C  
ATOM   2919  CD2 LEU A 361     125.426  71.800  73.962  1.00  0.72           C  
ATOM   2920  N   GLY A 362     130.531  73.745  75.069  1.00  0.74           N  
ATOM   2921  CA  GLY A 362     131.914  73.501  75.485  1.00  0.74           C  
ATOM   2922  C   GLY A 362     132.208  73.791  76.928  1.00  0.74           C  
ATOM   2923  O   GLY A 362     133.009  73.112  77.566  1.00  0.74           O  
ATOM   2924  N   ALA A 363     131.548  74.805  77.509  1.00  0.79           N  
ATOM   2925  CA  ALA A 363     131.643  75.076  78.925  1.00  0.79           C  
ATOM   2926  C   ALA A 363     131.039  73.980  79.793  1.00  0.79           C  
ATOM   2927  O   ALA A 363     131.641  73.529  80.766  1.00  0.79           O  
ATOM   2928  CB  ALA A 363     130.955  76.413  79.216  1.00  0.79           C  
ATOM   2929  N   MET A 364     129.847  73.474  79.414  1.00  0.69           N  
ATOM   2930  CA  MET A 364     129.187  72.360  80.073  1.00  0.69           C  
ATOM   2931  C   MET A 364     130.004  71.089  80.047  1.00  0.69           C  
ATOM   2932  O   MET A 364     130.029  70.339  81.021  1.00  0.69           O  
ATOM   2933  CB  MET A 364     127.812  72.076  79.434  1.00  0.69           C  
ATOM   2934  CG  MET A 364     126.810  73.188  79.746  1.00  0.69           C  
ATOM   2935  SD  MET A 364     125.110  72.907  79.223  1.00  0.69           S  
ATOM   2936  CE  MET A 364     125.317  72.794  77.439  1.00  0.69           C  
ATOM   2937  N   LYS A 365     130.718  70.856  78.931  1.00  0.65           N  
ATOM   2938  CA  LYS A 365     131.608  69.735  78.730  1.00  0.65           C  
ATOM   2939  C   LYS A 365     132.702  69.649  79.790  1.00  0.65           C  
ATOM   2940  O   LYS A 365     132.860  68.633  80.456  1.00  0.65           O  
ATOM   2941  CB  LYS A 365     132.200  69.888  77.304  1.00  0.65           C  
ATOM   2942  CG  LYS A 365     132.558  68.579  76.602  1.00  0.65           C  
ATOM   2943  CD  LYS A 365     133.874  67.961  77.064  1.00  0.65           C  
ATOM   2944  CE  LYS A 365     134.122  66.588  76.440  1.00  0.65           C  
ATOM   2945  NZ  LYS A 365     135.522  66.228  76.686  1.00  0.65           N  
ATOM   2946  N   ILE A 366     133.416  70.763  80.054  1.00  0.71           N  
ATOM   2947  CA  ILE A 366     134.404  70.843  81.128  1.00  0.71           C  
ATOM   2948  C   ILE A 366     133.804  70.669  82.506  1.00  0.71           C  
ATOM   2949  O   ILE A 366     134.343  69.959  83.353  1.00  0.71           O  
ATOM   2950  CB  ILE A 366     135.190  72.152  81.042  1.00  0.71           C  
ATOM   2951  CG1 ILE A 366     136.182  72.079  79.862  1.00  0.71           C  
ATOM   2952  CG2 ILE A 366     135.930  72.523  82.353  1.00  0.71           C  
ATOM   2953  CD1 ILE A 366     137.273  71.002  79.998  1.00  0.71           C  
ATOM   2954  N   ILE A 367     132.639  71.288  82.775  1.00  0.71           N  
ATOM   2955  CA  ILE A 367     131.983  71.160  84.066  1.00  0.71           C  
ATOM   2956  C   ILE A 367     131.582  69.714  84.361  1.00  0.71           C  
ATOM   2957  O   ILE A 367     131.803  69.232  85.468  1.00  0.71           O  
ATOM   2958  CB  ILE A 367     130.809  72.128  84.214  1.00  0.71           C  
ATOM   2959  CG1 ILE A 367     131.281  73.592  84.035  1.00  0.71           C  
ATOM   2960  CG2 ILE A 367     130.137  71.982  85.598  1.00  0.71           C  
ATOM   2961  CD1 ILE A 367     130.132  74.581  83.814  1.00  0.71           C  
ATOM   2962  N   ILE A 368     131.032  68.970  83.382  1.00  0.65           N  
ATOM   2963  CA  ILE A 368     130.750  67.544  83.529  1.00  0.65           C  
ATOM   2964  C   ILE A 368     131.990  66.661  83.637  1.00  0.65           C  
ATOM   2965  O   ILE A 368     132.043  65.806  84.521  1.00  0.65           O  
ATOM   2966  CB  ILE A 368     129.807  67.067  82.427  1.00  0.65           C  
ATOM   2967  CG1 ILE A 368     128.398  67.686  82.626  1.00  0.65           C  
ATOM   2968  CG2 ILE A 368     129.731  65.525  82.335  1.00  0.65           C  
ATOM   2969  CD1 ILE A 368     127.639  67.199  83.867  1.00  0.65           C  
ATOM   2970  N   ASP A 369     133.030  66.859  82.789  1.00  0.69           N  
ATOM   2971  CA  ASP A 369     134.264  66.086  82.852  1.00  0.69           C  
ATOM   2972  C   ASP A 369     134.995  66.253  84.195  1.00  0.69           C  
ATOM   2973  O   ASP A 369     135.448  65.283  84.802  1.00  0.69           O  
ATOM   2974  CB  ASP A 369     135.243  66.494  81.698  1.00  0.69           C  
ATOM   2975  CG  ASP A 369     134.865  65.973  80.313  1.00  0.69           C  
ATOM   2976  OD1 ASP A 369     133.852  65.249  80.166  1.00  0.69           O  
ATOM   2977  OD2 ASP A 369     135.628  66.279  79.349  1.00  0.69           O  
ATOM   2978  N   GLU A 370     135.118  67.497  84.700  1.00  0.65           N  
ATOM   2979  CA  GLU A 370     135.873  67.777  85.909  1.00  0.65           C  
ATOM   2980  C   GLU A 370     135.060  67.746  87.210  1.00  0.65           C  
ATOM   2981  O   GLU A 370     135.519  67.222  88.226  1.00  0.65           O  
ATOM   2982  CB  GLU A 370     136.646  69.111  85.748  1.00  0.65           C  
ATOM   2983  CG  GLU A 370     137.651  69.057  84.561  1.00  0.65           C  
ATOM   2984  CD  GLU A 370     138.563  70.267  84.444  1.00  0.65           C  
ATOM   2985  OE1 GLU A 370     138.509  71.187  85.297  1.00  0.65           O  
ATOM   2986  OE2 GLU A 370     139.379  70.309  83.485  1.00  0.65           O  
ATOM   2987  N   ASN A 371     133.815  68.269  87.250  1.00  0.49           N  
ATOM   2988  CA  ASN A 371     133.086  68.437  88.505  1.00  0.49           C  
ATOM   2989  C   ASN A 371     132.038  67.355  88.730  1.00  0.49           C  
ATOM   2990  O   ASN A 371     130.859  67.635  88.925  1.00  0.49           O  
ATOM   2991  CB  ASN A 371     132.369  69.810  88.588  1.00  0.49           C  
ATOM   2992  CG  ASN A 371     133.394  70.930  88.547  1.00  0.49           C  
ATOM   2993  OD1 ASN A 371     134.202  71.096  89.457  1.00  0.49           O  
ATOM   2994  ND2 ASN A 371     133.359  71.744  87.469  1.00  0.49           N  
ATOM   2995  N   MET A 372     132.443  66.075  88.777  1.00  0.27           N  
ATOM   2996  CA  MET A 372     131.497  64.977  88.916  1.00  0.27           C  
ATOM   2997  C   MET A 372     131.252  64.554  90.363  1.00  0.27           C  
ATOM   2998  O   MET A 372     130.501  63.623  90.639  1.00  0.27           O  
ATOM   2999  CB  MET A 372     131.993  63.752  88.106  1.00  0.27           C  
ATOM   3000  CG  MET A 372     133.301  63.107  88.616  1.00  0.27           C  
ATOM   3001  SD  MET A 372     133.878  61.706  87.607  1.00  0.27           S  
ATOM   3002  CE  MET A 372     132.567  60.525  88.047  1.00  0.27           C  
ATOM   3003  N   HIS A 373     131.869  65.247  91.342  1.00  0.23           N  
ATOM   3004  CA  HIS A 373     131.902  64.780  92.723  1.00  0.23           C  
ATOM   3005  C   HIS A 373     130.872  65.429  93.635  1.00  0.23           C  
ATOM   3006  O   HIS A 373     130.705  65.023  94.781  1.00  0.23           O  
ATOM   3007  CB  HIS A 373     133.297  65.046  93.324  1.00  0.23           C  
ATOM   3008  CG  HIS A 373     134.379  64.386  92.529  1.00  0.23           C  
ATOM   3009  ND1 HIS A 373     134.491  63.013  92.572  1.00  0.23           N  
ATOM   3010  CD2 HIS A 373     135.310  64.908  91.688  1.00  0.23           C  
ATOM   3011  CE1 HIS A 373     135.486  62.720  91.762  1.00  0.23           C  
ATOM   3012  NE2 HIS A 373     136.018  63.832  91.198  1.00  0.23           N  
ATOM   3013  N   ASP A 374     130.121  66.424  93.139  1.00  0.31           N  
ATOM   3014  CA  ASP A 374     128.994  67.005  93.837  1.00  0.31           C  
ATOM   3015  C   ASP A 374     127.853  66.893  92.853  1.00  0.31           C  
ATOM   3016  O   ASP A 374     127.721  67.660  91.901  1.00  0.31           O  
ATOM   3017  CB  ASP A 374     129.345  68.464  94.224  1.00  0.31           C  
ATOM   3018  CG  ASP A 374     128.228  69.348  94.752  1.00  0.31           C  
ATOM   3019  OD1 ASP A 374     127.022  68.997  94.773  1.00  0.31           O  
ATOM   3020  OD2 ASP A 374     128.586  70.516  95.066  1.00  0.31           O  
ATOM   3021  N   ILE A 375     127.018  65.864  93.046  1.00  0.58           N  
ATOM   3022  CA  ILE A 375     125.979  65.541  92.093  1.00  0.58           C  
ATOM   3023  C   ILE A 375     124.655  65.410  92.780  1.00  0.58           C  
ATOM   3024  O   ILE A 375     123.646  65.152  92.130  1.00  0.58           O  
ATOM   3025  CB  ILE A 375     126.284  64.267  91.310  1.00  0.58           C  
ATOM   3026  CG1 ILE A 375     126.832  63.134  92.214  1.00  0.58           C  
ATOM   3027  CG2 ILE A 375     127.258  64.638  90.173  1.00  0.58           C  
ATOM   3028  CD1 ILE A 375     127.072  61.820  91.460  1.00  0.58           C  
ATOM   3029  N   ASP A 376     124.580  65.644  94.103  1.00  0.59           N  
ATOM   3030  CA  ASP A 376     123.359  65.446  94.852  1.00  0.59           C  
ATOM   3031  C   ASP A 376     122.284  66.484  94.498  1.00  0.59           C  
ATOM   3032  O   ASP A 376     121.097  66.196  94.600  1.00  0.59           O  
ATOM   3033  CB  ASP A 376     123.666  65.296  96.365  1.00  0.59           C  
ATOM   3034  CG  ASP A 376     124.344  63.966  96.704  1.00  0.59           C  
ATOM   3035  OD1 ASP A 376     124.643  63.158  95.784  1.00  0.59           O  
ATOM   3036  OD2 ASP A 376     124.551  63.709  97.911  1.00  0.59           O  
ATOM   3037  N   PHE A 377     122.663  67.670  93.955  1.00  0.63           N  
ATOM   3038  CA  PHE A 377     121.738  68.573  93.268  1.00  0.63           C  
ATOM   3039  C   PHE A 377     121.123  67.990  91.976  1.00  0.63           C  
ATOM   3040  O   PHE A 377     119.941  68.149  91.714  1.00  0.63           O  
ATOM   3041  CB  PHE A 377     122.443  69.937  92.965  1.00  0.63           C  
ATOM   3042  CG  PHE A 377     121.499  70.982  92.403  1.00  0.63           C  
ATOM   3043  CD1 PHE A 377     121.143  70.955  91.041  1.00  0.63           C  
ATOM   3044  CD2 PHE A 377     120.958  71.992  93.219  1.00  0.63           C  
ATOM   3045  CE1 PHE A 377     120.223  71.869  90.516  1.00  0.63           C  
ATOM   3046  CE2 PHE A 377     120.040  72.916  92.696  1.00  0.63           C  
ATOM   3047  CZ  PHE A 377     119.661  72.841  91.349  1.00  0.63           C  
ATOM   3048  N   LEU A 378     121.906  67.329  91.097  1.00  0.63           N  
ATOM   3049  CA  LEU A 378     121.403  66.790  89.833  1.00  0.63           C  
ATOM   3050  C   LEU A 378     120.547  65.574  90.022  1.00  0.63           C  
ATOM   3051  O   LEU A 378     119.526  65.377  89.367  1.00  0.63           O  
ATOM   3052  CB  LEU A 378     122.550  66.375  88.880  1.00  0.63           C  
ATOM   3053  CG  LEU A 378     123.343  67.557  88.310  1.00  0.63           C  
ATOM   3054  CD1 LEU A 378     124.448  67.050  87.372  1.00  0.63           C  
ATOM   3055  CD2 LEU A 378     122.402  68.516  87.574  1.00  0.63           C  
ATOM   3056  N   LYS A 379     120.978  64.744  90.970  1.00  0.58           N  
ATOM   3057  CA  LYS A 379     120.283  63.596  91.474  1.00  0.58           C  
ATOM   3058  C   LYS A 379     118.908  63.941  92.015  1.00  0.58           C  
ATOM   3059  O   LYS A 379     117.920  63.265  91.728  1.00  0.58           O  
ATOM   3060  CB  LYS A 379     121.151  63.107  92.630  1.00  0.58           C  
ATOM   3061  CG  LYS A 379     122.365  62.266  92.198  1.00  0.58           C  
ATOM   3062  CD  LYS A 379     123.192  61.977  93.452  1.00  0.58           C  
ATOM   3063  CE  LYS A 379     124.089  60.749  93.491  1.00  0.58           C  
ATOM   3064  NZ  LYS A 379     124.689  60.723  94.839  1.00  0.58           N  
ATOM   3065  N   SER A 380     118.824  65.058  92.764  1.00  0.60           N  
ATOM   3066  CA  SER A 380     117.564  65.652  93.117  1.00  0.60           C  
ATOM   3067  C   SER A 380     116.990  66.421  91.917  1.00  0.60           C  
ATOM   3068  O   SER A 380     116.320  65.861  91.055  1.00  0.60           O  
ATOM   3069  CB  SER A 380     117.655  66.527  94.404  1.00  0.60           C  
ATOM   3070  OG  SER A 380     118.601  67.582  94.279  1.00  0.60           O  
ATOM   3071  N   PHE A 381     117.168  67.726  91.818  1.00  0.59           N  
ATOM   3072  CA  PHE A 381     116.310  68.648  91.096  1.00  0.59           C  
ATOM   3073  C   PHE A 381     116.114  68.513  89.564  1.00  0.59           C  
ATOM   3074  O   PHE A 381     115.298  69.229  88.991  1.00  0.59           O  
ATOM   3075  CB  PHE A 381     116.679  70.092  91.526  1.00  0.59           C  
ATOM   3076  CG  PHE A 381     116.636  70.221  93.042  1.00  0.59           C  
ATOM   3077  CD1 PHE A 381     115.461  69.979  93.773  1.00  0.59           C  
ATOM   3078  CD2 PHE A 381     117.794  70.556  93.758  1.00  0.59           C  
ATOM   3079  CE1 PHE A 381     115.432  70.088  95.167  1.00  0.59           C  
ATOM   3080  CE2 PHE A 381     117.780  70.677  95.155  1.00  0.59           C  
ATOM   3081  CZ  PHE A 381     116.593  70.440  95.860  1.00  0.59           C  
ATOM   3082  N   THR A 382     116.765  67.568  88.840  1.00  0.68           N  
ATOM   3083  CA  THR A 382     116.645  67.442  87.377  1.00  0.68           C  
ATOM   3084  C   THR A 382     115.971  66.156  86.955  1.00  0.68           C  
ATOM   3085  O   THR A 382     115.635  65.307  87.776  1.00  0.68           O  
ATOM   3086  CB  THR A 382     117.958  67.542  86.602  1.00  0.68           C  
ATOM   3087  OG1 THR A 382     118.765  66.373  86.616  1.00  0.68           O  
ATOM   3088  CG2 THR A 382     118.828  68.627  87.212  1.00  0.68           C  
ATOM   3089  N   ASP A 383     115.748  65.950  85.641  1.00  0.68           N  
ATOM   3090  CA  ASP A 383     115.208  64.710  85.139  1.00  0.68           C  
ATOM   3091  C   ASP A 383     116.291  63.671  84.872  1.00  0.68           C  
ATOM   3092  O   ASP A 383     115.968  62.548  84.504  1.00  0.68           O  
ATOM   3093  CB  ASP A 383     114.296  64.938  83.897  1.00  0.68           C  
ATOM   3094  CG  ASP A 383     114.966  65.487  82.654  1.00  0.68           C  
ATOM   3095  OD1 ASP A 383     116.074  66.064  82.751  1.00  0.68           O  
ATOM   3096  OD2 ASP A 383     114.330  65.356  81.572  1.00  0.68           O  
ATOM   3097  N   ALA A 384     117.579  63.975  85.151  1.00  0.65           N  
ATOM   3098  CA  ALA A 384     118.739  63.122  84.942  1.00  0.65           C  
ATOM   3099  C   ALA A 384     118.599  61.614  85.222  1.00  0.65           C  
ATOM   3100  O   ALA A 384     118.990  60.829  84.353  1.00  0.65           O  
ATOM   3101  CB  ALA A 384     119.970  63.706  85.663  1.00  0.65           C  
ATOM   3102  N   PRO A 385     118.064  61.104  86.324  1.00  0.64           N  
ATOM   3103  CA  PRO A 385     117.916  59.661  86.502  1.00  0.64           C  
ATOM   3104  C   PRO A 385     116.771  59.024  85.719  1.00  0.64           C  
ATOM   3105  O   PRO A 385     116.669  57.800  85.745  1.00  0.64           O  
ATOM   3106  CB  PRO A 385     117.678  59.538  88.012  1.00  0.64           C  
ATOM   3107  CG  PRO A 385     117.038  60.861  88.429  1.00  0.64           C  
ATOM   3108  CD  PRO A 385     117.795  61.854  87.560  1.00  0.64           C  
ATOM   3109  N   ILE A 386     115.874  59.795  85.071  1.00  0.66           N  
ATOM   3110  CA  ILE A 386     114.692  59.273  84.389  1.00  0.66           C  
ATOM   3111  C   ILE A 386     114.994  58.451  83.161  1.00  0.66           C  
ATOM   3112  O   ILE A 386     115.839  58.776  82.335  1.00  0.66           O  
ATOM   3113  CB  ILE A 386     113.645  60.353  84.126  1.00  0.66           C  
ATOM   3114  CG1 ILE A 386     113.181  60.893  85.496  1.00  0.66           C  
ATOM   3115  CG2 ILE A 386     112.450  59.825  83.292  1.00  0.66           C  
ATOM   3116  CD1 ILE A 386     112.286  62.115  85.389  1.00  0.66           C  
ATOM   3117  N   LEU A 387     114.284  57.326  83.017  1.00  0.69           N  
ATOM   3118  CA  LEU A 387     114.524  56.377  81.965  1.00  0.69           C  
ATOM   3119  C   LEU A 387     113.820  56.716  80.659  1.00  0.69           C  
ATOM   3120  O   LEU A 387     112.699  57.224  80.619  1.00  0.69           O  
ATOM   3121  CB  LEU A 387     114.133  54.979  82.471  1.00  0.69           C  
ATOM   3122  CG  LEU A 387     114.935  54.552  83.718  1.00  0.69           C  
ATOM   3123  CD1 LEU A 387     114.308  53.317  84.352  1.00  0.69           C  
ATOM   3124  CD2 LEU A 387     116.406  54.278  83.389  1.00  0.69           C  
ATOM   3125  N   VAL A 388     114.512  56.437  79.541  1.00  0.72           N  
ATOM   3126  CA  VAL A 388     114.108  56.714  78.177  1.00  0.72           C  
ATOM   3127  C   VAL A 388     114.008  55.420  77.422  1.00  0.72           C  
ATOM   3128  O   VAL A 388     114.862  54.550  77.549  1.00  0.72           O  
ATOM   3129  CB  VAL A 388     115.091  57.632  77.463  1.00  0.72           C  
ATOM   3130  CG1 VAL A 388     114.698  57.894  75.995  1.00  0.72           C  
ATOM   3131  CG2 VAL A 388     115.138  58.947  78.242  1.00  0.72           C  
ATOM   3132  N   ARG A 389     112.942  55.263  76.618  1.00  0.64           N  
ATOM   3133  CA  ARG A 389     112.686  54.104  75.799  1.00  0.64           C  
ATOM   3134  C   ARG A 389     113.355  54.260  74.448  1.00  0.64           C  
ATOM   3135  O   ARG A 389     113.107  55.217  73.723  1.00  0.64           O  
ATOM   3136  CB  ARG A 389     111.162  53.964  75.556  1.00  0.64           C  
ATOM   3137  CG  ARG A 389     110.363  53.742  76.853  1.00  0.64           C  
ATOM   3138  CD  ARG A 389     108.862  53.472  76.639  1.00  0.64           C  
ATOM   3139  NE  ARG A 389     108.192  54.795  76.495  1.00  0.64           N  
ATOM   3140  CZ  ARG A 389     106.866  54.941  76.368  1.00  0.64           C  
ATOM   3141  NH1 ARG A 389     106.349  56.160  76.510  1.00  0.64           N  
ATOM   3142  NH2 ARG A 389     106.047  53.923  76.151  1.00  0.64           N  
ATOM   3143  N   THR A 390     114.227  53.317  74.044  1.00  0.66           N  
ATOM   3144  CA  THR A 390     114.904  53.430  72.752  1.00  0.66           C  
ATOM   3145  C   THR A 390     114.013  53.083  71.566  1.00  0.66           C  
ATOM   3146  O   THR A 390     114.221  53.586  70.467  1.00  0.66           O  
ATOM   3147  CB  THR A 390     116.185  52.610  72.666  1.00  0.66           C  
ATOM   3148  OG1 THR A 390     115.926  51.224  72.839  1.00  0.66           O  
ATOM   3149  CG2 THR A 390     117.140  53.047  73.792  1.00  0.66           C  
ATOM   3150  N   ASP A 391     112.978  52.242  71.785  1.00  0.63           N  
ATOM   3151  CA  ASP A 391     111.971  51.819  70.820  1.00  0.63           C  
ATOM   3152  C   ASP A 391     111.102  52.965  70.303  1.00  0.63           C  
ATOM   3153  O   ASP A 391     110.923  53.171  69.105  1.00  0.63           O  
ATOM   3154  CB  ASP A 391     111.119  50.763  71.590  1.00  0.63           C  
ATOM   3155  CG  ASP A 391     110.055  50.013  70.797  1.00  0.63           C  
ATOM   3156  OD1 ASP A 391     110.304  49.617  69.637  1.00  0.63           O  
ATOM   3157  OD2 ASP A 391     108.967  49.736  71.381  1.00  0.63           O  
ATOM   3158  N   THR A 392     110.564  53.783  71.225  1.00  0.63           N  
ATOM   3159  CA  THR A 392     109.596  54.816  70.886  1.00  0.63           C  
ATOM   3160  C   THR A 392     110.156  56.204  71.083  1.00  0.63           C  
ATOM   3161  O   THR A 392     109.437  57.182  70.901  1.00  0.63           O  
ATOM   3162  CB  THR A 392     108.327  54.701  71.728  1.00  0.63           C  
ATOM   3163  OG1 THR A 392     108.623  54.709  73.122  1.00  0.63           O  
ATOM   3164  CG2 THR A 392     107.649  53.357  71.418  1.00  0.63           C  
ATOM   3165  N   LEU A 393     111.448  56.327  71.464  1.00  0.66           N  
ATOM   3166  CA  LEU A 393     112.198  57.570  71.645  1.00  0.66           C  
ATOM   3167  C   LEU A 393     111.785  58.438  72.837  1.00  0.66           C  
ATOM   3168  O   LEU A 393     112.511  59.337  73.270  1.00  0.66           O  
ATOM   3169  CB  LEU A 393     112.229  58.413  70.343  1.00  0.66           C  
ATOM   3170  CG  LEU A 393     112.910  57.712  69.151  1.00  0.66           C  
ATOM   3171  CD1 LEU A 393     112.499  58.340  67.811  1.00  0.66           C  
ATOM   3172  CD2 LEU A 393     114.436  57.736  69.297  1.00  0.66           C  
ATOM   3173  N   GLN A 394     110.611  58.175  73.429  1.00  0.63           N  
ATOM   3174  CA  GLN A 394     110.077  58.914  74.544  1.00  0.63           C  
ATOM   3175  C   GLN A 394     110.602  58.405  75.876  1.00  0.63           C  
ATOM   3176  O   GLN A 394     111.237  57.359  75.979  1.00  0.63           O  
ATOM   3177  CB  GLN A 394     108.533  58.826  74.538  1.00  0.63           C  
ATOM   3178  CG  GLN A 394     107.929  59.317  73.204  1.00  0.63           C  
ATOM   3179  CD  GLN A 394     106.406  59.350  73.263  1.00  0.63           C  
ATOM   3180  OE1 GLN A 394     105.730  58.327  73.349  1.00  0.63           O  
ATOM   3181  NE2 GLN A 394     105.838  60.575  73.217  1.00  0.63           N  
ATOM   3182  N   TYR A 395     110.349  59.138  76.975  1.00  0.63           N  
ATOM   3183  CA  TYR A 395     110.564  58.627  78.321  1.00  0.63           C  
ATOM   3184  C   TYR A 395     109.689  57.410  78.671  1.00  0.63           C  
ATOM   3185  O   TYR A 395     108.734  57.088  77.965  1.00  0.63           O  
ATOM   3186  CB  TYR A 395     110.580  59.737  79.410  1.00  0.63           C  
ATOM   3187  CG  TYR A 395     109.200  60.093  79.876  1.00  0.63           C  
ATOM   3188  CD1 TYR A 395     108.251  60.636  78.998  1.00  0.63           C  
ATOM   3189  CD2 TYR A 395     108.791  59.700  81.157  1.00  0.63           C  
ATOM   3190  CE1 TYR A 395     106.908  60.755  79.367  1.00  0.63           C  
ATOM   3191  CE2 TYR A 395     107.458  59.850  81.539  1.00  0.63           C  
ATOM   3192  CZ  TYR A 395     106.527  60.359  80.644  1.00  0.63           C  
ATOM   3193  OH  TYR A 395     105.183  60.288  80.982  1.00  0.63           O  
ATOM   3194  N   LEU A 396     110.052  56.683  79.740  1.00  0.67           N  
ATOM   3195  CA  LEU A 396     109.408  55.460  80.183  1.00  0.67           C  
ATOM   3196  C   LEU A 396     108.364  55.736  81.260  1.00  0.67           C  
ATOM   3197  O   LEU A 396     108.662  56.344  82.293  1.00  0.67           O  
ATOM   3198  CB  LEU A 396     110.539  54.527  80.695  1.00  0.67           C  
ATOM   3199  CG  LEU A 396     110.156  53.109  81.157  1.00  0.67           C  
ATOM   3200  CD1 LEU A 396     109.455  52.286  80.082  1.00  0.67           C  
ATOM   3201  CD2 LEU A 396     111.420  52.347  81.571  1.00  0.67           C  
ATOM   3202  N   ASP A 397     107.107  55.298  81.024  1.00  0.58           N  
ATOM   3203  CA  ASP A 397     105.986  55.573  81.896  1.00  0.58           C  
ATOM   3204  C   ASP A 397     105.818  54.434  82.906  1.00  0.58           C  
ATOM   3205  O   ASP A 397     106.201  53.295  82.632  1.00  0.58           O  
ATOM   3206  CB  ASP A 397     104.650  55.669  81.102  1.00  0.58           C  
ATOM   3207  CG  ASP A 397     104.738  56.656  79.943  1.00  0.58           C  
ATOM   3208  OD1 ASP A 397     105.035  57.834  80.244  1.00  0.58           O  
ATOM   3209  OD2 ASP A 397     104.476  56.290  78.769  1.00  0.58           O  
ATOM   3210  N   PRO A 398     105.207  54.606  84.079  1.00  0.56           N  
ATOM   3211  CA  PRO A 398     104.729  53.501  84.896  1.00  0.56           C  
ATOM   3212  C   PRO A 398     103.726  52.614  84.180  1.00  0.56           C  
ATOM   3213  O   PRO A 398     103.581  51.464  84.576  1.00  0.56           O  
ATOM   3214  CB  PRO A 398     104.212  54.165  86.184  1.00  0.56           C  
ATOM   3215  CG  PRO A 398     105.054  55.435  86.287  1.00  0.56           C  
ATOM   3216  CD  PRO A 398     105.225  55.847  84.827  1.00  0.56           C  
ATOM   3217  N   ARG A 399     103.074  53.095  83.098  1.00  0.47           N  
ATOM   3218  CA  ARG A 399     102.125  52.315  82.319  1.00  0.47           C  
ATOM   3219  C   ARG A 399     102.813  51.462  81.255  1.00  0.47           C  
ATOM   3220  O   ARG A 399     102.174  50.803  80.435  1.00  0.47           O  
ATOM   3221  CB  ARG A 399     101.113  53.262  81.624  1.00  0.47           C  
ATOM   3222  CG  ARG A 399      99.926  52.628  80.852  1.00  0.47           C  
ATOM   3223  CD  ARG A 399      99.085  51.610  81.629  1.00  0.47           C  
ATOM   3224  NE  ARG A 399      97.976  51.174  80.707  1.00  0.47           N  
ATOM   3225  CZ  ARG A 399      98.115  50.191  79.810  1.00  0.47           C  
ATOM   3226  NH1 ARG A 399      97.073  49.787  79.084  1.00  0.47           N  
ATOM   3227  NH2 ARG A 399      99.290  49.595  79.630  1.00  0.47           N  
ATOM   3228  N   ASP A 400     104.154  51.401  81.255  1.00  0.55           N  
ATOM   3229  CA  ASP A 400     104.879  50.485  80.409  1.00  0.55           C  
ATOM   3230  C   ASP A 400     105.152  49.141  81.122  1.00  0.55           C  
ATOM   3231  O   ASP A 400     105.514  48.170  80.465  1.00  0.55           O  
ATOM   3232  CB  ASP A 400     106.212  51.159  79.994  1.00  0.55           C  
ATOM   3233  CG  ASP A 400     106.073  52.151  78.851  1.00  0.55           C  
ATOM   3234  OD1 ASP A 400     105.825  51.724  77.693  1.00  0.55           O  
ATOM   3235  OD2 ASP A 400     106.346  53.355  79.074  1.00  0.55           O  
ATOM   3236  N   VAL A 401     104.944  48.999  82.458  1.00  0.54           N  
ATOM   3237  CA  VAL A 401     105.411  47.839  83.241  1.00  0.54           C  
ATOM   3238  C   VAL A 401     104.311  46.971  83.853  1.00  0.54           C  
ATOM   3239  O   VAL A 401     103.235  47.441  84.197  1.00  0.54           O  
ATOM   3240  CB  VAL A 401     106.315  48.280  84.389  1.00  0.54           C  
ATOM   3241  CG1 VAL A 401     105.484  48.710  85.619  1.00  0.54           C  
ATOM   3242  CG2 VAL A 401     107.325  47.161  84.729  1.00  0.54           C  
ATOM   3243  N   ILE A 402     104.559  45.656  84.062  1.00  0.31           N  
ATOM   3244  CA  ILE A 402     103.583  44.655  84.501  1.00  0.31           C  
ATOM   3245  C   ILE A 402     102.865  44.975  85.805  1.00  0.31           C  
ATOM   3246  O   ILE A 402     101.664  44.767  85.940  1.00  0.31           O  
ATOM   3247  CB  ILE A 402     104.243  43.276  84.577  1.00  0.31           C  
ATOM   3248  CG1 ILE A 402     104.688  42.840  83.159  1.00  0.31           C  
ATOM   3249  CG2 ILE A 402     103.307  42.228  85.231  1.00  0.31           C  
ATOM   3250  CD1 ILE A 402     105.458  41.517  83.129  1.00  0.31           C  
ATOM   3251  N   ALA A 403     103.566  45.535  86.808  1.00  0.40           N  
ATOM   3252  CA  ALA A 403     102.929  45.865  88.069  1.00  0.40           C  
ATOM   3253  C   ALA A 403     102.235  47.212  88.016  1.00  0.40           C  
ATOM   3254  O   ALA A 403     101.651  47.638  89.012  1.00  0.40           O  
ATOM   3255  CB  ALA A 403     103.960  45.910  89.225  1.00  0.40           C  
ATOM   3256  N   ASP A 404     102.355  47.949  86.878  1.00  0.33           N  
ATOM   3257  CA  ASP A 404     101.880  49.308  86.692  1.00  0.33           C  
ATOM   3258  C   ASP A 404     102.447  50.245  87.793  1.00  0.33           C  
ATOM   3259  O   ASP A 404     101.879  51.254  88.204  1.00  0.33           O  
ATOM   3260  CB  ASP A 404     100.333  49.212  86.546  1.00  0.33           C  
ATOM   3261  CG  ASP A 404      99.856  49.313  85.102  1.00  0.33           C  
ATOM   3262  OD1 ASP A 404      98.793  48.738  84.762  1.00  0.33           O  
ATOM   3263  OD2 ASP A 404     100.426  50.137  84.339  1.00  0.33           O  
ATOM   3264  N   TYR A 405     103.622  49.832  88.328  1.00  0.38           N  
ATOM   3265  CA  TYR A 405     104.263  50.185  89.594  1.00  0.38           C  
ATOM   3266  C   TYR A 405     103.369  50.441  90.799  1.00  0.38           C  
ATOM   3267  O   TYR A 405     103.716  51.231  91.674  1.00  0.38           O  
ATOM   3268  CB  TYR A 405     105.299  51.324  89.465  1.00  0.38           C  
ATOM   3269  CG  TYR A 405     106.408  50.937  88.545  1.00  0.38           C  
ATOM   3270  CD1 TYR A 405     107.150  49.769  88.775  1.00  0.38           C  
ATOM   3271  CD2 TYR A 405     106.700  51.718  87.423  1.00  0.38           C  
ATOM   3272  CE1 TYR A 405     108.101  49.351  87.841  1.00  0.38           C  
ATOM   3273  CE2 TYR A 405     107.668  51.318  86.503  1.00  0.38           C  
ATOM   3274  CZ  TYR A 405     108.363  50.122  86.709  1.00  0.38           C  
ATOM   3275  OH  TYR A 405     109.215  49.598  85.727  1.00  0.38           O  
ATOM   3276  N   LYS A 406     102.212  49.750  90.892  1.00  0.36           N  
ATOM   3277  CA  LYS A 406     101.202  49.918  91.929  1.00  0.36           C  
ATOM   3278  C   LYS A 406     100.570  51.301  91.980  1.00  0.36           C  
ATOM   3279  O   LYS A 406      99.872  51.644  92.932  1.00  0.36           O  
ATOM   3280  CB  LYS A 406     101.711  49.644  93.359  1.00  0.36           C  
ATOM   3281  CG  LYS A 406     102.445  48.329  93.601  1.00  0.36           C  
ATOM   3282  CD  LYS A 406     103.045  48.433  95.006  1.00  0.36           C  
ATOM   3283  CE  LYS A 406     103.705  47.153  95.487  1.00  0.36           C  
ATOM   3284  NZ  LYS A 406     104.252  47.393  96.836  1.00  0.36           N  
ATOM   3285  N   PHE A 407     100.772  52.128  90.947  1.00  0.33           N  
ATOM   3286  CA  PHE A 407     100.105  53.399  90.834  1.00  0.33           C  
ATOM   3287  C   PHE A 407      98.747  53.098  90.250  1.00  0.33           C  
ATOM   3288  O   PHE A 407      98.670  52.333  89.302  1.00  0.33           O  
ATOM   3289  CB  PHE A 407     100.854  54.366  89.865  1.00  0.33           C  
ATOM   3290  CG  PHE A 407     101.958  55.177  90.497  1.00  0.33           C  
ATOM   3291  CD1 PHE A 407     102.679  54.762  91.634  1.00  0.33           C  
ATOM   3292  CD2 PHE A 407     102.267  56.427  89.928  1.00  0.33           C  
ATOM   3293  CE1 PHE A 407     103.628  55.606  92.226  1.00  0.33           C  
ATOM   3294  CE2 PHE A 407     103.216  57.271  90.515  1.00  0.33           C  
ATOM   3295  CZ  PHE A 407     103.875  56.871  91.681  1.00  0.33           C  
ATOM   3296  N   PRO A 408      97.641  53.619  90.707  1.00  0.27           N  
ATOM   3297  CA  PRO A 408      96.500  53.732  89.836  1.00  0.27           C  
ATOM   3298  C   PRO A 408      96.734  54.982  89.023  1.00  0.27           C  
ATOM   3299  O   PRO A 408      97.010  54.859  87.815  1.00  0.27           O  
ATOM   3300  CB  PRO A 408      95.286  53.723  90.789  1.00  0.27           C  
ATOM   3301  CG  PRO A 408      95.823  54.028  92.201  1.00  0.27           C  
ATOM   3302  CD  PRO A 408      97.340  53.830  92.117  1.00  0.27           C  
ATOM   3303  N   ASP A 409      96.674  56.167  89.591  1.00  0.34           N  
ATOM   3304  CA  ASP A 409      96.621  57.457  88.924  1.00  0.34           C  
ATOM   3305  C   ASP A 409      97.698  57.919  87.910  1.00  0.34           C  
ATOM   3306  O   ASP A 409      98.692  57.281  87.591  1.00  0.34           O  
ATOM   3307  CB  ASP A 409      96.213  58.527  89.956  1.00  0.34           C  
ATOM   3308  CG  ASP A 409      94.935  57.983  90.578  1.00  0.34           C  
ATOM   3309  OD1 ASP A 409      93.889  58.001  89.871  1.00  0.34           O  
ATOM   3310  OD2 ASP A 409      95.036  57.403  91.684  1.00  0.34           O  
ATOM   3311  N   PHE A 410      97.426  59.102  87.316  1.00  0.20           N  
ATOM   3312  CA  PHE A 410      98.314  59.850  86.425  1.00  0.20           C  
ATOM   3313  C   PHE A 410      98.020  61.303  86.678  1.00  0.20           C  
ATOM   3314  O   PHE A 410      98.743  61.982  87.387  1.00  0.20           O  
ATOM   3315  CB  PHE A 410      98.158  59.520  84.885  1.00  0.20           C  
ATOM   3316  CG  PHE A 410      98.525  60.577  83.818  1.00  0.20           C  
ATOM   3317  CD1 PHE A 410      99.422  61.650  84.009  1.00  0.20           C  
ATOM   3318  CD2 PHE A 410      97.842  60.538  82.591  1.00  0.20           C  
ATOM   3319  CE1 PHE A 410      99.534  62.677  83.056  1.00  0.20           C  
ATOM   3320  CE2 PHE A 410      98.069  61.460  81.571  1.00  0.20           C  
ATOM   3321  CZ  PHE A 410      98.887  62.559  81.822  1.00  0.20           C  
ATOM   3322  N   SER A 411      96.964  61.848  86.053  1.00  0.24           N  
ATOM   3323  CA  SER A 411      96.626  63.246  86.187  1.00  0.24           C  
ATOM   3324  C   SER A 411      95.739  63.420  87.400  1.00  0.24           C  
ATOM   3325  O   SER A 411      95.448  62.467  88.115  1.00  0.24           O  
ATOM   3326  CB  SER A 411      96.041  63.856  84.888  1.00  0.24           C  
ATOM   3327  OG  SER A 411      94.774  63.293  84.553  1.00  0.24           O  
ATOM   3328  N   LYS A 412      95.366  64.663  87.734  1.00  0.19           N  
ATOM   3329  CA  LYS A 412      94.731  64.981  89.001  1.00  0.19           C  
ATOM   3330  C   LYS A 412      93.432  64.248  89.389  1.00  0.19           C  
ATOM   3331  O   LYS A 412      93.398  63.518  90.372  1.00  0.19           O  
ATOM   3332  CB  LYS A 412      94.442  66.496  89.000  1.00  0.19           C  
ATOM   3333  CG  LYS A 412      93.848  67.011  90.316  1.00  0.19           C  
ATOM   3334  CD  LYS A 412      93.013  68.265  90.086  1.00  0.19           C  
ATOM   3335  CE  LYS A 412      91.968  68.385  91.183  1.00  0.19           C  
ATOM   3336  NZ  LYS A 412      91.049  69.465  90.817  1.00  0.19           N  
ATOM   3337  N   SER A 413      92.315  64.453  88.657  1.00  0.40           N  
ATOM   3338  CA  SER A 413      90.994  63.954  89.065  1.00  0.40           C  
ATOM   3339  C   SER A 413      90.660  62.786  88.178  1.00  0.40           C  
ATOM   3340  O   SER A 413      89.734  62.863  87.375  1.00  0.40           O  
ATOM   3341  CB  SER A 413      89.827  64.987  88.900  1.00  0.40           C  
ATOM   3342  OG  SER A 413      89.858  66.015  89.899  1.00  0.40           O  
ATOM   3343  N   TYR A 414      91.467  61.710  88.210  1.00  0.21           N  
ATOM   3344  CA  TYR A 414      91.637  60.965  86.983  1.00  0.21           C  
ATOM   3345  C   TYR A 414      91.045  59.551  86.990  1.00  0.21           C  
ATOM   3346  O   TYR A 414      90.398  59.157  86.020  1.00  0.21           O  
ATOM   3347  CB  TYR A 414      93.119  61.080  86.561  1.00  0.21           C  
ATOM   3348  CG  TYR A 414      93.377  60.331  85.307  1.00  0.21           C  
ATOM   3349  CD1 TYR A 414      92.419  60.164  84.285  1.00  0.21           C  
ATOM   3350  CD2 TYR A 414      94.486  59.515  85.331  1.00  0.21           C  
ATOM   3351  CE1 TYR A 414      92.390  58.949  83.589  1.00  0.21           C  
ATOM   3352  CE2 TYR A 414      94.508  58.394  84.528  1.00  0.21           C  
ATOM   3353  CZ  TYR A 414      93.399  58.026  83.765  1.00  0.21           C  
ATOM   3354  OH  TYR A 414      93.256  56.798  83.103  1.00  0.21           O  
ATOM   3355  N   SER A 415      91.128  58.744  88.059  1.00  0.22           N  
ATOM   3356  CA  SER A 415      90.049  57.779  88.245  1.00  0.22           C  
ATOM   3357  C   SER A 415      88.754  58.488  88.630  1.00  0.22           C  
ATOM   3358  O   SER A 415      88.756  59.474  89.359  1.00  0.22           O  
ATOM   3359  CB  SER A 415      90.374  56.631  89.224  1.00  0.22           C  
ATOM   3360  OG  SER A 415      90.812  57.097  90.501  1.00  0.22           O  
ATOM   3361  N   GLY A 416      87.595  58.039  88.097  1.00  0.27           N  
ATOM   3362  CA  GLY A 416      86.346  58.774  88.288  1.00  0.27           C  
ATOM   3363  C   GLY A 416      86.016  59.810  87.239  1.00  0.27           C  
ATOM   3364  O   GLY A 416      85.239  60.721  87.508  1.00  0.27           O  
ATOM   3365  N   ARG A 417      86.551  59.692  86.001  1.00  0.23           N  
ATOM   3366  CA  ARG A 417      86.192  60.567  84.887  1.00  0.23           C  
ATOM   3367  C   ARG A 417      84.699  60.680  84.586  1.00  0.23           C  
ATOM   3368  O   ARG A 417      83.916  59.748  84.762  1.00  0.23           O  
ATOM   3369  CB  ARG A 417      86.850  60.144  83.544  1.00  0.23           C  
ATOM   3370  CG  ARG A 417      88.380  60.234  83.550  1.00  0.23           C  
ATOM   3371  CD  ARG A 417      89.066  59.795  82.251  1.00  0.23           C  
ATOM   3372  NE  ARG A 417      88.673  60.691  81.118  1.00  0.23           N  
ATOM   3373  CZ  ARG A 417      89.171  60.543  79.881  1.00  0.23           C  
ATOM   3374  NH1 ARG A 417      88.942  61.470  78.955  1.00  0.23           N  
ATOM   3375  NH2 ARG A 417      89.909  59.483  79.563  1.00  0.23           N  
ATOM   3376  N   ILE A 418      84.278  61.854  84.087  1.00  0.16           N  
ATOM   3377  CA  ILE A 418      82.897  62.130  83.761  1.00  0.16           C  
ATOM   3378  C   ILE A 418      82.809  62.259  82.253  1.00  0.16           C  
ATOM   3379  O   ILE A 418      83.388  63.164  81.659  1.00  0.16           O  
ATOM   3380  CB  ILE A 418      82.401  63.395  84.460  1.00  0.16           C  
ATOM   3381  CG1 ILE A 418      82.562  63.258  85.999  1.00  0.16           C  
ATOM   3382  CG2 ILE A 418      80.929  63.663  84.070  1.00  0.16           C  
ATOM   3383  CD1 ILE A 418      82.293  64.554  86.774  1.00  0.16           C  
ATOM   3384  N   GLN A 419      82.108  61.304  81.608  1.00  0.15           N  
ATOM   3385  CA  GLN A 419      81.912  61.239  80.173  1.00  0.15           C  
ATOM   3386  C   GLN A 419      80.876  60.142  79.938  1.00  0.15           C  
ATOM   3387  O   GLN A 419      79.778  60.188  80.479  1.00  0.15           O  
ATOM   3388  CB  GLN A 419      83.247  60.984  79.398  1.00  0.15           C  
ATOM   3389  CG  GLN A 419      83.202  61.137  77.851  1.00  0.15           C  
ATOM   3390  CD  GLN A 419      82.824  62.554  77.411  1.00  0.15           C  
ATOM   3391  OE1 GLN A 419      83.579  63.503  77.605  1.00  0.15           O  
ATOM   3392  NE2 GLN A 419      81.641  62.703  76.771  1.00  0.15           N  
ATOM   3393  N   SER A 420      81.208  59.113  79.139  1.00  0.18           N  
ATOM   3394  CA  SER A 420      80.370  57.948  78.884  1.00  0.18           C  
ATOM   3395  C   SER A 420      80.833  56.813  79.772  1.00  0.18           C  
ATOM   3396  O   SER A 420      80.117  56.297  80.624  1.00  0.18           O  
ATOM   3397  CB  SER A 420      80.494  57.525  77.391  1.00  0.18           C  
ATOM   3398  OG  SER A 420      79.734  56.355  77.087  1.00  0.18           O  
ATOM   3399  N   LEU A 421      82.115  56.443  79.621  1.00  0.20           N  
ATOM   3400  CA  LEU A 421      82.749  55.417  80.399  1.00  0.20           C  
ATOM   3401  C   LEU A 421      83.715  56.098  81.358  1.00  0.20           C  
ATOM   3402  O   LEU A 421      84.248  57.167  81.061  1.00  0.20           O  
ATOM   3403  CB  LEU A 421      83.570  54.474  79.485  1.00  0.20           C  
ATOM   3404  CG  LEU A 421      82.842  53.802  78.312  1.00  0.20           C  
ATOM   3405  CD1 LEU A 421      83.889  53.105  77.428  1.00  0.20           C  
ATOM   3406  CD2 LEU A 421      81.818  52.780  78.817  1.00  0.20           C  
ATOM   3407  N   LYS A 422      84.007  55.475  82.519  1.00  0.21           N  
ATOM   3408  CA  LYS A 422      84.972  55.998  83.478  1.00  0.21           C  
ATOM   3409  C   LYS A 422      86.334  55.264  83.570  1.00  0.21           C  
ATOM   3410  O   LYS A 422      86.952  55.388  84.630  1.00  0.21           O  
ATOM   3411  CB  LYS A 422      84.315  56.015  84.888  1.00  0.21           C  
ATOM   3412  CG  LYS A 422      82.912  56.645  84.878  1.00  0.21           C  
ATOM   3413  CD  LYS A 422      82.350  56.964  86.273  1.00  0.21           C  
ATOM   3414  CE  LYS A 422      81.019  57.715  86.169  1.00  0.21           C  
ATOM   3415  NZ  LYS A 422      80.439  57.936  87.511  1.00  0.21           N  
ATOM   3416  N   PRO A 423      86.890  54.489  82.620  1.00  0.28           N  
ATOM   3417  CA  PRO A 423      87.964  53.552  82.893  1.00  0.28           C  
ATOM   3418  C   PRO A 423      89.325  54.212  82.908  1.00  0.28           C  
ATOM   3419  O   PRO A 423      89.581  55.210  82.229  1.00  0.28           O  
ATOM   3420  CB  PRO A 423      87.887  52.578  81.704  1.00  0.28           C  
ATOM   3421  CG  PRO A 423      87.479  53.471  80.535  1.00  0.28           C  
ATOM   3422  CD  PRO A 423      86.490  54.403  81.221  1.00  0.28           C  
ATOM   3423  N   GLU A 424      90.243  53.624  83.675  1.00  0.30           N  
ATOM   3424  CA  GLU A 424      91.622  54.001  83.745  1.00  0.30           C  
ATOM   3425  C   GLU A 424      92.473  53.611  82.528  1.00  0.30           C  
ATOM   3426  O   GLU A 424      93.322  52.735  82.576  1.00  0.30           O  
ATOM   3427  CB  GLU A 424      92.180  53.392  85.047  1.00  0.30           C  
ATOM   3428  CG  GLU A 424      91.842  51.902  85.322  1.00  0.30           C  
ATOM   3429  CD  GLU A 424      93.015  50.920  85.475  1.00  0.30           C  
ATOM   3430  OE1 GLU A 424      92.682  49.737  85.733  1.00  0.30           O  
ATOM   3431  OE2 GLU A 424      94.212  51.282  85.338  1.00  0.30           O  
ATOM   3432  N   GLN A 425      92.298  54.280  81.366  1.00  0.23           N  
ATOM   3433  CA  GLN A 425      93.062  53.920  80.166  1.00  0.23           C  
ATOM   3434  C   GLN A 425      94.156  54.894  79.789  1.00  0.23           C  
ATOM   3435  O   GLN A 425      95.048  54.554  79.019  1.00  0.23           O  
ATOM   3436  CB  GLN A 425      92.160  53.716  78.930  1.00  0.23           C  
ATOM   3437  CG  GLN A 425      91.137  52.572  79.100  1.00  0.23           C  
ATOM   3438  CD  GLN A 425      91.842  51.264  79.475  1.00  0.23           C  
ATOM   3439  OE1 GLN A 425      92.721  50.769  78.768  1.00  0.23           O  
ATOM   3440  NE2 GLN A 425      91.476  50.699  80.647  1.00  0.23           N  
ATOM   3441  N   ILE A 426      94.183  56.095  80.394  1.00  0.32           N  
ATOM   3442  CA  ILE A 426      95.371  56.935  80.366  1.00  0.32           C  
ATOM   3443  C   ILE A 426      96.076  56.794  81.695  1.00  0.32           C  
ATOM   3444  O   ILE A 426      96.917  57.587  82.070  1.00  0.32           O  
ATOM   3445  CB  ILE A 426      95.152  58.407  79.995  1.00  0.32           C  
ATOM   3446  CG1 ILE A 426      94.287  59.173  81.002  1.00  0.32           C  
ATOM   3447  CG2 ILE A 426      94.631  58.467  78.544  1.00  0.32           C  
ATOM   3448  CD1 ILE A 426      94.007  60.617  80.614  1.00  0.32           C  
ATOM   3449  N   GLN A 427      95.757  55.762  82.505  1.00  0.31           N  
ATOM   3450  CA  GLN A 427      96.433  55.568  83.775  1.00  0.31           C  
ATOM   3451  C   GLN A 427      97.898  55.311  83.687  1.00  0.31           C  
ATOM   3452  O   GLN A 427      98.367  54.521  82.886  1.00  0.31           O  
ATOM   3453  CB  GLN A 427      95.689  54.711  84.827  1.00  0.31           C  
ATOM   3454  CG  GLN A 427      94.791  55.536  85.803  1.00  0.31           C  
ATOM   3455  CD  GLN A 427      94.247  54.866  87.078  1.00  0.31           C  
ATOM   3456  OE1 GLN A 427      94.379  53.683  87.331  1.00  0.31           O  
ATOM   3457  NE2 GLN A 427      93.605  55.690  87.949  1.00  0.31           N  
ATOM   3458  N   ARG A 428      98.640  56.091  84.502  1.00  0.36           N  
ATOM   3459  CA  ARG A 428     100.058  56.009  84.655  1.00  0.36           C  
ATOM   3460  C   ARG A 428     100.864  56.424  83.413  1.00  0.36           C  
ATOM   3461  O   ARG A 428     102.073  56.241  83.386  1.00  0.36           O  
ATOM   3462  CB  ARG A 428     100.416  54.596  85.171  1.00  0.36           C  
ATOM   3463  CG  ARG A 428      99.539  54.012  86.298  1.00  0.36           C  
ATOM   3464  CD  ARG A 428      99.507  52.486  86.306  1.00  0.36           C  
ATOM   3465  NE  ARG A 428      98.630  51.967  85.218  1.00  0.36           N  
ATOM   3466  CZ  ARG A 428      97.371  51.544  85.401  1.00  0.36           C  
ATOM   3467  NH1 ARG A 428      96.886  50.604  84.597  1.00  0.36           N  
ATOM   3468  NH2 ARG A 428      96.575  51.950  86.377  1.00  0.36           N  
ATOM   3469  N   LEU A 429     100.243  57.063  82.385  1.00  0.39           N  
ATOM   3470  CA  LEU A 429     100.918  57.528  81.168  1.00  0.39           C  
ATOM   3471  C   LEU A 429     101.437  58.958  81.267  1.00  0.39           C  
ATOM   3472  O   LEU A 429     101.688  59.636  80.276  1.00  0.39           O  
ATOM   3473  CB  LEU A 429      99.982  57.451  79.933  1.00  0.39           C  
ATOM   3474  CG  LEU A 429      99.757  56.025  79.407  1.00  0.39           C  
ATOM   3475  CD1 LEU A 429      98.653  56.005  78.346  1.00  0.39           C  
ATOM   3476  CD2 LEU A 429     101.028  55.434  78.780  1.00  0.39           C  
ATOM   3477  N   GLY A 430     101.648  59.455  82.492  1.00  0.48           N  
ATOM   3478  CA  GLY A 430     102.325  60.730  82.671  1.00  0.48           C  
ATOM   3479  C   GLY A 430     102.897  60.812  84.039  1.00  0.48           C  
ATOM   3480  O   GLY A 430     103.063  61.882  84.613  1.00  0.48           O  
ATOM   3481  N   GLY A 431     103.279  59.637  84.565  1.00  0.56           N  
ATOM   3482  CA  GLY A 431     104.198  59.539  85.680  1.00  0.56           C  
ATOM   3483  C   GLY A 431     105.531  59.167  85.107  1.00  0.56           C  
ATOM   3484  O   GLY A 431     105.584  58.639  84.008  1.00  0.56           O  
ATOM   3485  N   MET A 432     106.650  59.392  85.810  1.00  0.53           N  
ATOM   3486  CA  MET A 432     107.967  59.052  85.284  1.00  0.53           C  
ATOM   3487  C   MET A 432     108.610  57.964  86.106  1.00  0.53           C  
ATOM   3488  O   MET A 432     108.136  57.611  87.178  1.00  0.53           O  
ATOM   3489  CB  MET A 432     108.889  60.291  85.138  1.00  0.53           C  
ATOM   3490  CG  MET A 432     109.081  61.125  86.418  1.00  0.53           C  
ATOM   3491  SD  MET A 432     110.125  60.381  87.705  1.00  0.53           S  
ATOM   3492  CE  MET A 432     109.846  61.771  88.822  1.00  0.53           C  
ATOM   3493  N   MET A 433     109.703  57.371  85.600  1.00  0.57           N  
ATOM   3494  CA  MET A 433     110.312  56.226  86.230  1.00  0.57           C  
ATOM   3495  C   MET A 433     111.815  56.381  86.265  1.00  0.57           C  
ATOM   3496  O   MET A 433     112.444  56.842  85.311  1.00  0.57           O  
ATOM   3497  CB  MET A 433     109.916  54.960  85.439  1.00  0.57           C  
ATOM   3498  CG  MET A 433     110.550  53.638  85.901  1.00  0.57           C  
ATOM   3499  SD  MET A 433     110.271  52.340  84.679  1.00  0.57           S  
ATOM   3500  CE  MET A 433     111.718  51.330  85.065  1.00  0.57           C  
ATOM   3501  N   VAL A 434     112.416  55.988  87.400  1.00  0.62           N  
ATOM   3502  CA  VAL A 434     113.847  55.917  87.595  1.00  0.62           C  
ATOM   3503  C   VAL A 434     114.170  54.544  88.176  1.00  0.62           C  
ATOM   3504  O   VAL A 434     113.286  53.721  88.424  1.00  0.62           O  
ATOM   3505  CB  VAL A 434     114.404  57.013  88.512  1.00  0.62           C  
ATOM   3506  CG1 VAL A 434     113.961  58.415  88.059  1.00  0.62           C  
ATOM   3507  CG2 VAL A 434     113.940  56.831  89.960  1.00  0.62           C  
ATOM   3508  N   TRP A 435     115.462  54.252  88.413  1.00  0.45           N  
ATOM   3509  CA  TRP A 435     115.873  53.136  89.254  1.00  0.45           C  
ATOM   3510  C   TRP A 435     116.158  53.637  90.678  1.00  0.45           C  
ATOM   3511  O   TRP A 435     116.297  54.829  90.890  1.00  0.45           O  
ATOM   3512  CB  TRP A 435     117.106  52.398  88.650  1.00  0.45           C  
ATOM   3513  CG  TRP A 435     116.831  51.690  87.323  1.00  0.45           C  
ATOM   3514  CD1 TRP A 435     115.711  50.986  86.977  1.00  0.45           C  
ATOM   3515  CD2 TRP A 435     117.717  51.616  86.184  1.00  0.45           C  
ATOM   3516  NE1 TRP A 435     115.814  50.511  85.687  1.00  0.45           N  
ATOM   3517  CE2 TRP A 435     117.034  50.892  85.179  1.00  0.45           C  
ATOM   3518  CE3 TRP A 435     119.005  52.103  85.962  1.00  0.45           C  
ATOM   3519  CZ2 TRP A 435     117.614  50.667  83.939  1.00  0.45           C  
ATOM   3520  CZ3 TRP A 435     119.599  51.853  84.712  1.00  0.45           C  
ATOM   3521  CH2 TRP A 435     118.911  51.152  83.710  1.00  0.45           C  
ATOM   3522  N   ASP A 436     116.228  52.780  91.713  1.00  0.55           N  
ATOM   3523  CA  ASP A 436     116.744  53.155  93.031  1.00  0.55           C  
ATOM   3524  C   ASP A 436     118.194  52.683  93.111  1.00  0.55           C  
ATOM   3525  O   ASP A 436     118.500  51.503  92.921  1.00  0.55           O  
ATOM   3526  CB  ASP A 436     115.879  52.557  94.190  1.00  0.55           C  
ATOM   3527  CG  ASP A 436     116.263  53.077  95.580  1.00  0.55           C  
ATOM   3528  OD1 ASP A 436     116.871  54.175  95.646  1.00  0.55           O  
ATOM   3529  OD2 ASP A 436     115.959  52.387  96.600  1.00  0.55           O  
ATOM   3530  N   LEU A 437     119.146  53.598  93.368  1.00  0.46           N  
ATOM   3531  CA  LEU A 437     120.562  53.276  93.341  1.00  0.46           C  
ATOM   3532  C   LEU A 437     121.083  53.050  94.756  1.00  0.46           C  
ATOM   3533  O   LEU A 437     120.866  53.856  95.652  1.00  0.46           O  
ATOM   3534  CB  LEU A 437     121.394  54.397  92.686  1.00  0.46           C  
ATOM   3535  CG  LEU A 437     122.897  54.087  92.498  1.00  0.46           C  
ATOM   3536  CD1 LEU A 437     123.226  53.674  91.058  1.00  0.46           C  
ATOM   3537  CD2 LEU A 437     123.779  55.246  92.975  1.00  0.46           C  
ATOM   3538  N   ASN A 438     121.804  51.954  95.061  1.00  0.40           N  
ATOM   3539  CA  ASN A 438     122.380  50.948  94.173  1.00  0.40           C  
ATOM   3540  C   ASN A 438     121.634  49.626  94.272  1.00  0.40           C  
ATOM   3541  O   ASN A 438     122.155  48.556  93.973  1.00  0.40           O  
ATOM   3542  CB  ASN A 438     123.886  50.793  94.502  1.00  0.40           C  
ATOM   3543  CG  ASN A 438     124.665  50.214  93.322  1.00  0.40           C  
ATOM   3544  OD1 ASN A 438     124.200  50.133  92.186  1.00  0.40           O  
ATOM   3545  ND2 ASN A 438     125.926  49.813  93.597  1.00  0.40           N  
ATOM   3546  N   LYS A 439     120.369  49.678  94.715  1.00  0.46           N  
ATOM   3547  CA  LYS A 439     119.504  48.522  94.835  1.00  0.46           C  
ATOM   3548  C   LYS A 439     119.062  47.919  93.510  1.00  0.46           C  
ATOM   3549  O   LYS A 439     118.829  46.715  93.426  1.00  0.46           O  
ATOM   3550  CB  LYS A 439     118.239  48.905  95.624  1.00  0.46           C  
ATOM   3551  CG  LYS A 439     118.530  49.373  97.056  1.00  0.46           C  
ATOM   3552  CD  LYS A 439     117.216  49.667  97.784  1.00  0.46           C  
ATOM   3553  CE  LYS A 439     117.376  50.450  99.085  1.00  0.46           C  
ATOM   3554  NZ  LYS A 439     116.090  51.109  99.380  1.00  0.46           N  
ATOM   3555  N   LYS A 440     118.876  48.773  92.479  1.00  0.45           N  
ATOM   3556  CA  LYS A 440     118.528  48.419  91.108  1.00  0.45           C  
ATOM   3557  C   LYS A 440     117.048  48.136  90.944  1.00  0.45           C  
ATOM   3558  O   LYS A 440     116.609  47.524  89.975  1.00  0.45           O  
ATOM   3559  CB  LYS A 440     119.367  47.267  90.496  1.00  0.45           C  
ATOM   3560  CG  LYS A 440     120.876  47.538  90.458  1.00  0.45           C  
ATOM   3561  CD  LYS A 440     121.643  46.283  90.018  1.00  0.45           C  
ATOM   3562  CE  LYS A 440     123.146  46.518  89.884  1.00  0.45           C  
ATOM   3563  NZ  LYS A 440     123.810  45.244  89.534  1.00  0.45           N  
ATOM   3564  N   GLN A 441     116.222  48.615  91.888  1.00  0.47           N  
ATOM   3565  CA  GLN A 441     114.785  48.479  91.801  1.00  0.47           C  
ATOM   3566  C   GLN A 441     114.192  49.569  90.948  1.00  0.47           C  
ATOM   3567  O   GLN A 441     114.734  50.658  90.831  1.00  0.47           O  
ATOM   3568  CB  GLN A 441     114.116  48.506  93.194  1.00  0.47           C  
ATOM   3569  CG  GLN A 441     114.571  47.351  94.111  1.00  0.47           C  
ATOM   3570  CD  GLN A 441     114.282  45.996  93.461  1.00  0.47           C  
ATOM   3571  OE1 GLN A 441     113.143  45.677  93.124  1.00  0.47           O  
ATOM   3572  NE2 GLN A 441     115.338  45.174  93.260  1.00  0.47           N  
ATOM   3573  N   VAL A 442     113.054  49.284  90.318  1.00  0.55           N  
ATOM   3574  CA  VAL A 442     112.345  50.180  89.435  1.00  0.55           C  
ATOM   3575  C   VAL A 442     111.325  51.001  90.222  1.00  0.55           C  
ATOM   3576  O   VAL A 442     110.560  50.462  91.019  1.00  0.55           O  
ATOM   3577  CB  VAL A 442     111.667  49.363  88.341  1.00  0.55           C  
ATOM   3578  CG1 VAL A 442     112.706  48.904  87.304  1.00  0.55           C  
ATOM   3579  CG2 VAL A 442     110.981  48.108  88.924  1.00  0.55           C  
ATOM   3580  N   VAL A 443     111.305  52.345  90.060  1.00  0.57           N  
ATOM   3581  CA  VAL A 443     110.479  53.187  90.919  1.00  0.57           C  
ATOM   3582  C   VAL A 443     109.953  54.435  90.195  1.00  0.57           C  
ATOM   3583  O   VAL A 443     110.701  55.088  89.463  1.00  0.57           O  
ATOM   3584  CB  VAL A 443     111.223  53.549  92.211  1.00  0.57           C  
ATOM   3585  CG1 VAL A 443     112.445  54.448  91.953  1.00  0.57           C  
ATOM   3586  CG2 VAL A 443     110.289  54.213  93.236  1.00  0.57           C  
ATOM   3587  N   PRO A 444     108.689  54.829  90.343  1.00  0.55           N  
ATOM   3588  CA  PRO A 444     108.238  56.195  90.088  1.00  0.55           C  
ATOM   3589  C   PRO A 444     108.413  57.033  91.341  1.00  0.55           C  
ATOM   3590  O   PRO A 444     108.062  56.579  92.429  1.00  0.55           O  
ATOM   3591  CB  PRO A 444     106.739  56.052  89.765  1.00  0.55           C  
ATOM   3592  CG  PRO A 444     106.491  54.548  89.642  1.00  0.55           C  
ATOM   3593  CD  PRO A 444     107.559  53.929  90.535  1.00  0.55           C  
ATOM   3594  N   LEU A 445     108.950  58.257  91.238  1.00  0.51           N  
ATOM   3595  CA  LEU A 445     109.248  59.054  92.412  1.00  0.51           C  
ATOM   3596  C   LEU A 445     108.393  60.294  92.440  1.00  0.51           C  
ATOM   3597  O   LEU A 445     108.497  61.111  91.527  1.00  0.51           O  
ATOM   3598  CB  LEU A 445     110.711  59.558  92.407  1.00  0.51           C  
ATOM   3599  CG  LEU A 445     111.786  58.471  92.552  1.00  0.51           C  
ATOM   3600  CD1 LEU A 445     113.170  59.118  92.422  1.00  0.51           C  
ATOM   3601  CD2 LEU A 445     111.697  57.724  93.887  1.00  0.51           C  
ATOM   3602  N   HIS A 446     107.601  60.471  93.531  1.00  0.45           N  
ATOM   3603  CA  HIS A 446     106.778  61.643  93.841  1.00  0.45           C  
ATOM   3604  C   HIS A 446     107.308  62.962  93.301  1.00  0.45           C  
ATOM   3605  O   HIS A 446     108.355  63.401  93.786  1.00  0.45           O  
ATOM   3606  CB  HIS A 446     106.706  61.920  95.372  1.00  0.45           C  
ATOM   3607  CG  HIS A 446     106.177  60.853  96.275  1.00  0.45           C  
ATOM   3608  ND1 HIS A 446     106.355  61.056  97.630  1.00  0.45           N  
ATOM   3609  CD2 HIS A 446     105.576  59.655  96.056  1.00  0.45           C  
ATOM   3610  CE1 HIS A 446     105.875  59.982  98.211  1.00  0.45           C  
ATOM   3611  NE2 HIS A 446     105.387  59.099  97.308  1.00  0.45           N  
ATOM   3612  N   ARG A 447     106.595  63.589  92.335  1.00  0.46           N  
ATOM   3613  CA  ARG A 447     106.925  64.854  91.681  1.00  0.46           C  
ATOM   3614  C   ARG A 447     106.270  64.988  90.318  1.00  0.46           C  
ATOM   3615  O   ARG A 447     105.953  66.083  89.863  1.00  0.46           O  
ATOM   3616  CB  ARG A 447     108.445  65.039  91.446  1.00  0.46           C  
ATOM   3617  CG  ARG A 447     108.862  66.372  90.825  1.00  0.46           C  
ATOM   3618  CD  ARG A 447     110.003  67.020  91.581  1.00  0.46           C  
ATOM   3619  NE  ARG A 447     110.160  68.387  91.067  1.00  0.46           N  
ATOM   3620  CZ  ARG A 447     111.249  69.136  91.179  1.00  0.46           C  
ATOM   3621  NH1 ARG A 447     111.259  70.346  90.642  1.00  0.46           N  
ATOM   3622  NH2 ARG A 447     112.362  68.752  91.767  1.00  0.46           N  
ATOM   3623  N   GLU A 448     106.095  63.856  89.638  1.00  0.44           N  
ATOM   3624  CA  GLU A 448     105.737  63.682  88.255  1.00  0.44           C  
ATOM   3625  C   GLU A 448     104.410  64.286  87.835  1.00  0.44           C  
ATOM   3626  O   GLU A 448     104.297  64.960  86.814  1.00  0.44           O  
ATOM   3627  CB  GLU A 448     105.773  62.155  87.968  1.00  0.44           C  
ATOM   3628  CG  GLU A 448     104.800  61.204  88.739  1.00  0.44           C  
ATOM   3629  CD  GLU A 448     105.103  60.951  90.221  1.00  0.44           C  
ATOM   3630  OE1 GLU A 448     105.506  59.809  90.543  1.00  0.44           O  
ATOM   3631  OE2 GLU A 448     104.932  61.892  91.035  1.00  0.44           O  
ATOM   3632  N   GLN A 449     103.364  64.091  88.643  1.00  0.29           N  
ATOM   3633  CA  GLN A 449     102.049  64.617  88.382  1.00  0.29           C  
ATOM   3634  C   GLN A 449     101.943  66.012  88.975  1.00  0.29           C  
ATOM   3635  O   GLN A 449     102.534  66.323  90.009  1.00  0.29           O  
ATOM   3636  CB  GLN A 449     101.030  63.621  88.990  1.00  0.29           C  
ATOM   3637  CG  GLN A 449      99.633  64.133  89.418  1.00  0.29           C  
ATOM   3638  CD  GLN A 449      98.905  63.042  90.214  1.00  0.29           C  
ATOM   3639  OE1 GLN A 449      99.489  62.118  90.778  1.00  0.29           O  
ATOM   3640  NE2 GLN A 449      97.563  63.137  90.286  1.00  0.29           N  
ATOM   3641  N   VAL A 450     101.179  66.921  88.323  1.00  0.26           N  
ATOM   3642  CA  VAL A 450     101.015  68.293  88.784  1.00  0.26           C  
ATOM   3643  C   VAL A 450     100.574  68.404  90.238  1.00  0.26           C  
ATOM   3644  O   VAL A 450      99.485  67.986  90.631  1.00  0.26           O  
ATOM   3645  CB  VAL A 450     100.060  69.107  87.909  1.00  0.26           C  
ATOM   3646  CG1 VAL A 450      99.817  70.511  88.502  1.00  0.26           C  
ATOM   3647  CG2 VAL A 450     100.635  69.268  86.490  1.00  0.26           C  
ATOM   3648  N   GLY A 451     101.451  69.007  91.064  1.00  0.26           N  
ATOM   3649  CA  GLY A 451     101.160  69.306  92.447  1.00  0.26           C  
ATOM   3650  C   GLY A 451     101.693  68.356  93.468  1.00  0.26           C  
ATOM   3651  O   GLY A 451     101.435  68.588  94.627  1.00  0.26           O  
ATOM   3652  N   TRP A 452     102.445  67.287  93.147  1.00  0.30           N  
ATOM   3653  CA  TRP A 452     103.165  66.527  94.181  1.00  0.30           C  
ATOM   3654  C   TRP A 452     104.160  67.335  95.037  1.00  0.30           C  
ATOM   3655  O   TRP A 452     104.317  68.532  94.875  1.00  0.30           O  
ATOM   3656  CB  TRP A 452     103.877  65.299  93.569  1.00  0.30           C  
ATOM   3657  CG  TRP A 452     102.971  64.113  93.389  1.00  0.30           C  
ATOM   3658  CD1 TRP A 452     102.204  63.814  92.314  1.00  0.30           C  
ATOM   3659  CD2 TRP A 452     102.734  63.072  94.353  1.00  0.30           C  
ATOM   3660  NE1 TRP A 452     101.492  62.659  92.533  1.00  0.30           N  
ATOM   3661  CE2 TRP A 452     101.810  62.184  93.776  1.00  0.30           C  
ATOM   3662  CE3 TRP A 452     103.242  62.856  95.630  1.00  0.30           C  
ATOM   3663  CZ2 TRP A 452     101.367  61.060  94.457  1.00  0.30           C  
ATOM   3664  CZ3 TRP A 452     102.814  61.709  96.315  1.00  0.30           C  
ATOM   3665  CH2 TRP A 452     101.888  60.824  95.739  1.00  0.30           C  
ATOM   3666  N   HIS A 453     104.875  66.705  95.987  1.00  0.34           N  
ATOM   3667  CA  HIS A 453     106.028  67.283  96.670  1.00  0.34           C  
ATOM   3668  C   HIS A 453     107.229  66.518  96.200  1.00  0.34           C  
ATOM   3669  O   HIS A 453     107.122  65.354  95.815  1.00  0.34           O  
ATOM   3670  CB  HIS A 453     105.900  67.154  98.213  1.00  0.34           C  
ATOM   3671  CG  HIS A 453     107.136  67.154  99.071  1.00  0.34           C  
ATOM   3672  ND1 HIS A 453     107.883  65.997  99.213  1.00  0.34           N  
ATOM   3673  CD2 HIS A 453     107.654  68.142  99.844  1.00  0.34           C  
ATOM   3674  CE1 HIS A 453     108.843  66.307 100.061  1.00  0.34           C  
ATOM   3675  NE2 HIS A 453     108.747  67.590 100.480  1.00  0.34           N  
ATOM   3676  N   TYR A 454     108.416  67.145  96.184  1.00  0.36           N  
ATOM   3677  CA  TYR A 454     109.602  66.458  95.775  1.00  0.36           C  
ATOM   3678  C   TYR A 454     110.304  65.710  96.896  1.00  0.36           C  
ATOM   3679  O   TYR A 454     110.986  66.288  97.744  1.00  0.36           O  
ATOM   3680  CB  TYR A 454     110.622  67.423  95.128  1.00  0.36           C  
ATOM   3681  CG  TYR A 454     111.682  66.666  94.394  1.00  0.36           C  
ATOM   3682  CD1 TYR A 454     111.445  65.406  93.801  1.00  0.36           C  
ATOM   3683  CD2 TYR A 454     112.942  67.254  94.262  1.00  0.36           C  
ATOM   3684  CE1 TYR A 454     112.419  64.788  93.047  1.00  0.36           C  
ATOM   3685  CE2 TYR A 454     113.934  66.625  93.500  1.00  0.36           C  
ATOM   3686  CZ  TYR A 454     113.656  65.379  92.917  1.00  0.36           C  
ATOM   3687  OH  TYR A 454     114.579  64.541  92.313  1.00  0.36           O  
ATOM   3688  N   THR A 455     110.241  64.374  96.837  1.00  0.31           N  
ATOM   3689  CA  THR A 455     111.093  63.508  97.633  1.00  0.31           C  
ATOM   3690  C   THR A 455     111.891  62.710  96.632  1.00  0.31           C  
ATOM   3691  O   THR A 455     111.424  62.441  95.523  1.00  0.31           O  
ATOM   3692  CB  THR A 455     110.336  62.615  98.600  1.00  0.31           C  
ATOM   3693  OG1 THR A 455     109.621  63.424  99.524  1.00  0.31           O  
ATOM   3694  CG2 THR A 455     111.301  61.774  99.451  1.00  0.31           C  
ATOM   3695  N   ASN A 456     113.160  62.380  96.932  1.00  0.33           N  
ATOM   3696  CA  ASN A 456     114.059  61.876  95.922  1.00  0.33           C  
ATOM   3697  C   ASN A 456     115.196  61.043  96.466  1.00  0.33           C  
ATOM   3698  O   ASN A 456     115.450  60.993  97.669  1.00  0.33           O  
ATOM   3699  CB  ASN A 456     114.649  63.042  95.089  1.00  0.33           C  
ATOM   3700  CG  ASN A 456     115.404  64.086  95.910  1.00  0.33           C  
ATOM   3701  OD1 ASN A 456     116.596  63.922  96.152  1.00  0.33           O  
ATOM   3702  ND2 ASN A 456     114.756  65.197  96.331  1.00  0.33           N  
ATOM   3703  N   SER A 457     115.921  60.398  95.543  1.00  0.36           N  
ATOM   3704  CA  SER A 457     117.233  59.839  95.761  1.00  0.36           C  
ATOM   3705  C   SER A 457     117.936  60.001  94.444  1.00  0.36           C  
ATOM   3706  O   SER A 457     117.333  60.433  93.455  1.00  0.36           O  
ATOM   3707  CB  SER A 457     117.283  58.347  96.212  1.00  0.36           C  
ATOM   3708  OG  SER A 457     116.761  57.452  95.224  1.00  0.36           O  
ATOM   3709  N   GLY A 458     119.244  59.716  94.395  1.00  0.34           N  
ATOM   3710  CA  GLY A 458     120.036  60.024  93.233  1.00  0.34           C  
ATOM   3711  C   GLY A 458     120.712  58.858  92.636  1.00  0.34           C  
ATOM   3712  O   GLY A 458     121.443  58.137  93.308  1.00  0.34           O  
ATOM   3713  N   ILE A 459     120.537  58.681  91.325  1.00  0.32           N  
ATOM   3714  CA  ILE A 459     120.915  57.457  90.665  1.00  0.32           C  
ATOM   3715  C   ILE A 459     122.155  57.744  89.859  1.00  0.32           C  
ATOM   3716  O   ILE A 459     122.149  58.628  89.004  1.00  0.32           O  
ATOM   3717  CB  ILE A 459     119.819  56.930  89.737  1.00  0.32           C  
ATOM   3718  CG1 ILE A 459     118.494  56.591  90.449  1.00  0.32           C  
ATOM   3719  CG2 ILE A 459     120.255  55.630  89.016  1.00  0.32           C  
ATOM   3720  CD1 ILE A 459     117.682  57.698  91.132  1.00  0.32           C  
ATOM   3721  N   ASP A 460     123.251  56.991  90.094  1.00  0.29           N  
ATOM   3722  CA  ASP A 460     124.452  57.004  89.282  1.00  0.29           C  
ATOM   3723  C   ASP A 460     124.187  56.248  87.982  1.00  0.29           C  
ATOM   3724  O   ASP A 460     124.537  55.091  87.755  1.00  0.29           O  
ATOM   3725  CB  ASP A 460     125.669  56.457  90.062  1.00  0.29           C  
ATOM   3726  CG  ASP A 460     126.968  56.919  89.422  1.00  0.29           C  
ATOM   3727  OD1 ASP A 460     128.028  56.657  90.039  1.00  0.29           O  
ATOM   3728  OD2 ASP A 460     126.903  57.561  88.340  1.00  0.29           O  
ATOM   3729  N   ALA A 461     123.433  56.924  87.113  1.00  0.31           N  
ATOM   3730  CA  ALA A 461     122.824  56.340  85.958  1.00  0.31           C  
ATOM   3731  C   ALA A 461     123.667  56.679  84.743  1.00  0.31           C  
ATOM   3732  O   ALA A 461     123.514  56.139  83.656  1.00  0.31           O  
ATOM   3733  CB  ALA A 461     121.425  56.987  85.883  1.00  0.31           C  
ATOM   3734  N   ALA A 462     124.641  57.579  84.931  1.00  0.32           N  
ATOM   3735  CA  ALA A 462     125.381  58.200  83.863  1.00  0.32           C  
ATOM   3736  C   ALA A 462     126.567  57.374  83.417  1.00  0.32           C  
ATOM   3737  O   ALA A 462     127.192  57.633  82.392  1.00  0.32           O  
ATOM   3738  CB  ALA A 462     125.870  59.541  84.409  1.00  0.32           C  
ATOM   3739  N   LEU A 463     126.867  56.341  84.216  1.00  0.29           N  
ATOM   3740  CA  LEU A 463     127.957  55.421  84.030  1.00  0.29           C  
ATOM   3741  C   LEU A 463     127.398  54.023  83.798  1.00  0.29           C  
ATOM   3742  O   LEU A 463     128.115  53.026  83.843  1.00  0.29           O  
ATOM   3743  CB  LEU A 463     128.836  55.465  85.306  1.00  0.29           C  
ATOM   3744  CG  LEU A 463     129.400  56.870  85.636  1.00  0.29           C  
ATOM   3745  CD1 LEU A 463     130.094  56.888  87.005  1.00  0.29           C  
ATOM   3746  CD2 LEU A 463     130.354  57.399  84.554  1.00  0.29           C  
ATOM   3747  N   THR A 464     126.079  53.923  83.522  1.00  0.36           N  
ATOM   3748  CA  THR A 464     125.387  52.660  83.290  1.00  0.36           C  
ATOM   3749  C   THR A 464     124.751  52.683  81.918  1.00  0.36           C  
ATOM   3750  O   THR A 464     123.965  53.569  81.588  1.00  0.36           O  
ATOM   3751  CB  THR A 464     124.270  52.375  84.287  1.00  0.36           C  
ATOM   3752  OG1 THR A 464     124.785  52.264  85.608  1.00  0.36           O  
ATOM   3753  CG2 THR A 464     123.593  51.024  84.002  1.00  0.36           C  
ATOM   3754  N   GLY A 465     125.073  51.672  81.080  1.00  0.48           N  
ATOM   3755  CA  GLY A 465     124.518  51.508  79.741  1.00  0.48           C  
ATOM   3756  C   GLY A 465     123.073  51.055  79.679  1.00  0.48           C  
ATOM   3757  O   GLY A 465     122.283  51.209  80.606  1.00  0.48           O  
ATOM   3758  N   THR A 466     122.668  50.491  78.527  1.00  0.49           N  
ATOM   3759  CA  THR A 466     121.315  49.986  78.317  1.00  0.49           C  
ATOM   3760  C   THR A 466     120.902  48.817  79.192  1.00  0.49           C  
ATOM   3761  O   THR A 466     121.683  47.931  79.532  1.00  0.49           O  
ATOM   3762  CB  THR A 466     121.006  49.588  76.877  1.00  0.49           C  
ATOM   3763  OG1 THR A 466     122.013  48.742  76.341  1.00  0.49           O  
ATOM   3764  CG2 THR A 466     120.971  50.838  75.996  1.00  0.49           C  
ATOM   3765  N   TYR A 467     119.607  48.780  79.552  1.00  0.44           N  
ATOM   3766  CA  TYR A 467     119.002  47.643  80.210  1.00  0.44           C  
ATOM   3767  C   TYR A 467     117.725  47.287  79.470  1.00  0.44           C  
ATOM   3768  O   TYR A 467     116.927  48.163  79.138  1.00  0.44           O  
ATOM   3769  CB  TYR A 467     118.695  47.988  81.686  1.00  0.44           C  
ATOM   3770  CG  TYR A 467     118.406  46.759  82.500  1.00  0.44           C  
ATOM   3771  CD1 TYR A 467     117.082  46.363  82.753  1.00  0.44           C  
ATOM   3772  CD2 TYR A 467     119.460  45.985  83.008  1.00  0.44           C  
ATOM   3773  CE1 TYR A 467     116.818  45.211  83.506  1.00  0.44           C  
ATOM   3774  CE2 TYR A 467     119.197  44.832  83.764  1.00  0.44           C  
ATOM   3775  CZ  TYR A 467     117.874  44.449  84.013  1.00  0.44           C  
ATOM   3776  OH  TYR A 467     117.597  43.292  84.766  1.00  0.44           O  
ATOM   3777  N   ARG A 468     117.498  45.991  79.182  1.00  0.55           N  
ATOM   3778  CA  ARG A 468     116.309  45.541  78.483  1.00  0.55           C  
ATOM   3779  C   ARG A 468     115.196  45.221  79.470  1.00  0.55           C  
ATOM   3780  O   ARG A 468     115.399  44.499  80.443  1.00  0.55           O  
ATOM   3781  CB  ARG A 468     116.617  44.322  77.579  1.00  0.55           C  
ATOM   3782  CG  ARG A 468     115.450  43.920  76.650  1.00  0.55           C  
ATOM   3783  CD  ARG A 468     115.782  42.813  75.636  1.00  0.55           C  
ATOM   3784  NE  ARG A 468     116.831  43.353  74.711  1.00  0.55           N  
ATOM   3785  CZ  ARG A 468     116.555  44.087  73.628  1.00  0.55           C  
ATOM   3786  NH1 ARG A 468     115.321  44.232  73.162  1.00  0.55           N  
ATOM   3787  NH2 ARG A 468     117.539  44.753  73.035  1.00  0.55           N  
ATOM   3788  N   VAL A 469     113.992  45.783  79.256  1.00  0.67           N  
ATOM   3789  CA  VAL A 469     112.877  45.673  80.186  1.00  0.67           C  
ATOM   3790  C   VAL A 469     111.680  44.983  79.551  1.00  0.67           C  
ATOM   3791  O   VAL A 469     111.391  45.136  78.366  1.00  0.67           O  
ATOM   3792  CB  VAL A 469     112.422  47.018  80.764  1.00  0.67           C  
ATOM   3793  CG1 VAL A 469     113.573  47.651  81.570  1.00  0.67           C  
ATOM   3794  CG2 VAL A 469     111.946  47.985  79.661  1.00  0.67           C  
ATOM   3795  N   LYS A 470     110.942  44.190  80.359  1.00  0.59           N  
ATOM   3796  CA  LYS A 470     109.733  43.504  79.941  1.00  0.59           C  
ATOM   3797  C   LYS A 470     108.504  44.380  80.142  1.00  0.59           C  
ATOM   3798  O   LYS A 470     108.199  44.805  81.258  1.00  0.59           O  
ATOM   3799  CB  LYS A 470     109.553  42.200  80.761  1.00  0.59           C  
ATOM   3800  CG  LYS A 470     108.354  41.339  80.329  1.00  0.59           C  
ATOM   3801  CD  LYS A 470     108.208  40.071  81.187  1.00  0.59           C  
ATOM   3802  CE  LYS A 470     107.057  39.177  80.717  1.00  0.59           C  
ATOM   3803  NZ  LYS A 470     106.867  38.057  81.665  1.00  0.59           N  
ATOM   3804  N   LEU A 471     107.763  44.672  79.057  1.00  0.61           N  
ATOM   3805  CA  LEU A 471     106.635  45.579  79.095  1.00  0.61           C  
ATOM   3806  C   LEU A 471     105.302  44.897  79.370  1.00  0.61           C  
ATOM   3807  O   LEU A 471     105.163  43.675  79.322  1.00  0.61           O  
ATOM   3808  CB  LEU A 471     106.508  46.365  77.768  1.00  0.61           C  
ATOM   3809  CG  LEU A 471     107.768  47.145  77.356  1.00  0.61           C  
ATOM   3810  CD1 LEU A 471     107.453  47.966  76.099  1.00  0.61           C  
ATOM   3811  CD2 LEU A 471     108.252  48.082  78.468  1.00  0.61           C  
ATOM   3812  N   LEU A 472     104.249  45.704  79.632  1.00  0.51           N  
ATOM   3813  CA  LEU A 472     102.875  45.253  79.843  1.00  0.51           C  
ATOM   3814  C   LEU A 472     102.274  44.462  78.702  1.00  0.51           C  
ATOM   3815  O   LEU A 472     101.473  43.555  78.897  1.00  0.51           O  
ATOM   3816  CB  LEU A 472     101.918  46.451  80.081  1.00  0.51           C  
ATOM   3817  CG  LEU A 472     101.729  46.723  81.575  1.00  0.51           C  
ATOM   3818  CD1 LEU A 472     101.122  48.085  81.873  1.00  0.51           C  
ATOM   3819  CD2 LEU A 472     100.893  45.670  82.304  1.00  0.51           C  
ATOM   3820  N   ASN A 473     102.632  44.819  77.462  1.00  0.57           N  
ATOM   3821  CA  ASN A 473     102.051  44.256  76.260  1.00  0.57           C  
ATOM   3822  C   ASN A 473     102.881  43.109  75.697  1.00  0.57           C  
ATOM   3823  O   ASN A 473     102.691  42.694  74.557  1.00  0.57           O  
ATOM   3824  CB  ASN A 473     101.818  45.372  75.200  1.00  0.57           C  
ATOM   3825  CG  ASN A 473     103.065  46.217  74.955  1.00  0.57           C  
ATOM   3826  OD1 ASN A 473     104.201  45.826  75.219  1.00  0.57           O  
ATOM   3827  ND2 ASN A 473     102.856  47.451  74.444  1.00  0.57           N  
ATOM   3828  N   GLY A 474     103.835  42.575  76.491  1.00  0.61           N  
ATOM   3829  CA  GLY A 474     104.661  41.430  76.117  1.00  0.61           C  
ATOM   3830  C   GLY A 474     105.824  41.762  75.229  1.00  0.61           C  
ATOM   3831  O   GLY A 474     106.585  40.884  74.836  1.00  0.61           O  
ATOM   3832  N   ARG A 475     106.012  43.051  74.902  1.00  0.59           N  
ATOM   3833  CA  ARG A 475     107.171  43.519  74.175  1.00  0.59           C  
ATOM   3834  C   ARG A 475     108.356  43.714  75.105  1.00  0.59           C  
ATOM   3835  O   ARG A 475     108.214  43.891  76.316  1.00  0.59           O  
ATOM   3836  CB  ARG A 475     106.891  44.863  73.455  1.00  0.59           C  
ATOM   3837  CG  ARG A 475     105.859  44.772  72.313  1.00  0.59           C  
ATOM   3838  CD  ARG A 475     105.344  46.139  71.831  1.00  0.59           C  
ATOM   3839  NE  ARG A 475     106.499  46.968  71.332  1.00  0.59           N  
ATOM   3840  CZ  ARG A 475     106.862  47.120  70.053  1.00  0.59           C  
ATOM   3841  NH1 ARG A 475     107.806  48.002  69.745  1.00  0.59           N  
ATOM   3842  NH2 ARG A 475     106.297  46.416  69.075  1.00  0.59           N  
ATOM   3843  N   GLU A 476     109.568  43.703  74.531  1.00  0.65           N  
ATOM   3844  CA  GLU A 476     110.786  43.999  75.245  1.00  0.65           C  
ATOM   3845  C   GLU A 476     111.471  45.167  74.586  1.00  0.65           C  
ATOM   3846  O   GLU A 476     111.601  45.216  73.364  1.00  0.65           O  
ATOM   3847  CB  GLU A 476     111.782  42.827  75.214  1.00  0.65           C  
ATOM   3848  CG  GLU A 476     111.257  41.536  75.877  1.00  0.65           C  
ATOM   3849  CD  GLU A 476     112.328  40.449  75.918  1.00  0.65           C  
ATOM   3850  OE1 GLU A 476     113.441  40.683  75.377  1.00  0.65           O  
ATOM   3851  OE2 GLU A 476     112.035  39.384  76.516  1.00  0.65           O  
ATOM   3852  N   ILE A 477     111.940  46.144  75.379  1.00  0.61           N  
ATOM   3853  CA  ILE A 477     112.600  47.323  74.843  1.00  0.61           C  
ATOM   3854  C   ILE A 477     113.817  47.618  75.678  1.00  0.61           C  
ATOM   3855  O   ILE A 477     113.898  47.223  76.841  1.00  0.61           O  
ATOM   3856  CB  ILE A 477     111.716  48.570  74.824  1.00  0.61           C  
ATOM   3857  CG1 ILE A 477     111.256  48.992  76.239  1.00  0.61           C  
ATOM   3858  CG2 ILE A 477     110.513  48.300  73.896  1.00  0.61           C  
ATOM   3859  CD1 ILE A 477     110.497  50.317  76.252  1.00  0.61           C  
ATOM   3860  N   ASP A 478     114.800  48.338  75.118  1.00  0.62           N  
ATOM   3861  CA  ASP A 478     115.933  48.809  75.878  1.00  0.62           C  
ATOM   3862  C   ASP A 478     115.638  50.183  76.454  1.00  0.62           C  
ATOM   3863  O   ASP A 478     114.918  51.005  75.879  1.00  0.62           O  
ATOM   3864  CB  ASP A 478     117.230  48.861  75.041  1.00  0.62           C  
ATOM   3865  CG  ASP A 478     117.487  47.513  74.419  1.00  0.62           C  
ATOM   3866  OD1 ASP A 478     118.150  46.651  75.052  1.00  0.62           O  
ATOM   3867  OD2 ASP A 478     117.023  47.303  73.264  1.00  0.62           O  
ATOM   3868  N   ALA A 479     116.204  50.464  77.635  1.00  0.67           N  
ATOM   3869  CA  ALA A 479     116.098  51.761  78.241  1.00  0.67           C  
ATOM   3870  C   ALA A 479     117.435  52.218  78.774  1.00  0.67           C  
ATOM   3871  O   ALA A 479     118.342  51.424  79.025  1.00  0.67           O  
ATOM   3872  CB  ALA A 479     115.043  51.768  79.369  1.00  0.67           C  
ATOM   3873  N   MET A 480     117.571  53.543  78.947  1.00  0.66           N  
ATOM   3874  CA  MET A 480     118.759  54.175  79.475  1.00  0.66           C  
ATOM   3875  C   MET A 480     118.326  55.492  80.096  1.00  0.66           C  
ATOM   3876  O   MET A 480     117.205  55.920  79.820  1.00  0.66           O  
ATOM   3877  CB  MET A 480     119.836  54.426  78.383  1.00  0.66           C  
ATOM   3878  CG  MET A 480     119.537  55.575  77.396  1.00  0.66           C  
ATOM   3879  SD  MET A 480     120.891  55.877  76.223  1.00  0.66           S  
ATOM   3880  CE  MET A 480     120.485  54.499  75.123  1.00  0.66           C  
ATOM   3881  N   PRO A 481     119.101  56.169  80.925  1.00  0.67           N  
ATOM   3882  CA  PRO A 481     118.619  57.361  81.614  1.00  0.67           C  
ATOM   3883  C   PRO A 481     118.993  58.637  80.886  1.00  0.67           C  
ATOM   3884  O   PRO A 481     119.904  58.640  80.055  1.00  0.67           O  
ATOM   3885  CB  PRO A 481     119.351  57.305  82.957  1.00  0.67           C  
ATOM   3886  CG  PRO A 481     120.676  56.639  82.601  1.00  0.67           C  
ATOM   3887  CD  PRO A 481     120.295  55.608  81.554  1.00  0.67           C  
ATOM   3888  N   ILE A 482     118.332  59.765  81.235  1.00  0.64           N  
ATOM   3889  CA  ILE A 482     118.590  61.101  80.698  1.00  0.64           C  
ATOM   3890  C   ILE A 482     120.046  61.503  80.867  1.00  0.64           C  
ATOM   3891  O   ILE A 482     120.680  62.041  79.966  1.00  0.64           O  
ATOM   3892  CB  ILE A 482     117.755  62.191  81.391  1.00  0.64           C  
ATOM   3893  CG1 ILE A 482     116.257  61.863  81.567  1.00  0.64           C  
ATOM   3894  CG2 ILE A 482     117.956  63.565  80.717  1.00  0.64           C  
ATOM   3895  CD1 ILE A 482     115.527  61.399  80.323  1.00  0.64           C  
ATOM   3896  N   TRP A 483     120.630  61.209  82.042  1.00  0.50           N  
ATOM   3897  CA  TRP A 483     122.009  61.497  82.377  1.00  0.50           C  
ATOM   3898  C   TRP A 483     123.039  60.802  81.489  1.00  0.50           C  
ATOM   3899  O   TRP A 483     124.013  61.417  81.062  1.00  0.50           O  
ATOM   3900  CB  TRP A 483     122.249  61.117  83.852  1.00  0.50           C  
ATOM   3901  CG  TRP A 483     123.349  61.864  84.587  1.00  0.50           C  
ATOM   3902  CD1 TRP A 483     124.449  62.542  84.130  1.00  0.50           C  
ATOM   3903  CD2 TRP A 483     123.422  61.886  86.019  1.00  0.50           C  
ATOM   3904  NE1 TRP A 483     125.239  62.927  85.192  1.00  0.50           N  
ATOM   3905  CE2 TRP A 483     124.631  62.535  86.360  1.00  0.50           C  
ATOM   3906  CE3 TRP A 483     122.565  61.397  87.001  1.00  0.50           C  
ATOM   3907  CZ2 TRP A 483     125.009  62.675  87.684  1.00  0.50           C  
ATOM   3908  CZ3 TRP A 483     122.944  61.556  88.340  1.00  0.50           C  
ATOM   3909  CH2 TRP A 483     124.161  62.164  88.677  1.00  0.50           C  
ATOM   3910  N   GLN A 484     122.837  59.509  81.151  1.00  0.59           N  
ATOM   3911  CA  GLN A 484     123.714  58.798  80.231  1.00  0.59           C  
ATOM   3912  C   GLN A 484     123.649  59.371  78.829  1.00  0.59           C  
ATOM   3913  O   GLN A 484     124.680  59.586  78.195  1.00  0.59           O  
ATOM   3914  CB  GLN A 484     123.420  57.278  80.177  1.00  0.59           C  
ATOM   3915  CG  GLN A 484     124.334  56.433  79.242  1.00  0.59           C  
ATOM   3916  CD  GLN A 484     125.805  56.383  79.675  1.00  0.59           C  
ATOM   3917  OE1 GLN A 484     126.276  55.405  80.252  1.00  0.59           O  
ATOM   3918  NE2 GLN A 484     126.570  57.450  79.354  1.00  0.59           N  
ATOM   3919  N   MET A 485     122.432  59.700  78.341  1.00  0.57           N  
ATOM   3920  CA  MET A 485     122.242  60.402  77.082  1.00  0.57           C  
ATOM   3921  C   MET A 485     122.916  61.761  77.088  1.00  0.57           C  
ATOM   3922  O   MET A 485     123.628  62.131  76.160  1.00  0.57           O  
ATOM   3923  CB  MET A 485     120.737  60.618  76.795  1.00  0.57           C  
ATOM   3924  CG  MET A 485     119.962  59.307  76.606  1.00  0.57           C  
ATOM   3925  SD  MET A 485     118.214  59.541  76.193  1.00  0.57           S  
ATOM   3926  CE  MET A 485     118.484  59.978  74.453  1.00  0.57           C  
ATOM   3927  N   TYR A 486     122.755  62.520  78.186  1.00  0.53           N  
ATOM   3928  CA  TYR A 486     123.366  63.814  78.365  1.00  0.53           C  
ATOM   3929  C   TYR A 486     124.893  63.783  78.333  1.00  0.53           C  
ATOM   3930  O   TYR A 486     125.518  64.590  77.650  1.00  0.53           O  
ATOM   3931  CB  TYR A 486     122.815  64.483  79.656  1.00  0.53           C  
ATOM   3932  CG  TYR A 486     123.276  65.908  79.750  1.00  0.53           C  
ATOM   3933  CD1 TYR A 486     123.094  66.782  78.664  1.00  0.53           C  
ATOM   3934  CD2 TYR A 486     123.999  66.346  80.871  1.00  0.53           C  
ATOM   3935  CE1 TYR A 486     123.702  68.040  78.658  1.00  0.53           C  
ATOM   3936  CE2 TYR A 486     124.592  67.615  80.876  1.00  0.53           C  
ATOM   3937  CZ  TYR A 486     124.465  68.440  79.751  1.00  0.53           C  
ATOM   3938  OH  TYR A 486     125.105  69.685  79.696  1.00  0.53           O  
ATOM   3939  N   MET A 487     125.530  62.811  79.017  1.00  0.54           N  
ATOM   3940  CA  MET A 487     126.964  62.608  78.916  1.00  0.54           C  
ATOM   3941  C   MET A 487     127.450  62.211  77.519  1.00  0.54           C  
ATOM   3942  O   MET A 487     128.500  62.653  77.061  1.00  0.54           O  
ATOM   3943  CB  MET A 487     127.490  61.607  79.967  1.00  0.54           C  
ATOM   3944  CG  MET A 487     127.463  62.183  81.395  1.00  0.54           C  
ATOM   3945  SD  MET A 487     128.442  61.227  82.596  1.00  0.54           S  
ATOM   3946  CE  MET A 487     130.107  61.708  82.059  1.00  0.54           C  
ATOM   3947  N   VAL A 488     126.673  61.385  76.793  1.00  0.64           N  
ATOM   3948  CA  VAL A 488     126.949  60.967  75.423  1.00  0.64           C  
ATOM   3949  C   VAL A 488     127.029  62.124  74.427  1.00  0.64           C  
ATOM   3950  O   VAL A 488     127.878  62.127  73.535  1.00  0.64           O  
ATOM   3951  CB  VAL A 488     125.936  59.902  75.001  1.00  0.64           C  
ATOM   3952  CG1 VAL A 488     125.804  59.742  73.473  1.00  0.64           C  
ATOM   3953  CG2 VAL A 488     126.371  58.569  75.640  1.00  0.64           C  
ATOM   3954  N   HIS A 489     126.187  63.165  74.569  1.00  0.66           N  
ATOM   3955  CA  HIS A 489     126.168  64.311  73.663  1.00  0.66           C  
ATOM   3956  C   HIS A 489     127.461  65.117  73.609  1.00  0.66           C  
ATOM   3957  O   HIS A 489     127.779  65.753  72.611  1.00  0.66           O  
ATOM   3958  CB  HIS A 489     125.022  65.287  74.008  1.00  0.66           C  
ATOM   3959  CG  HIS A 489     123.688  64.620  74.058  1.00  0.66           C  
ATOM   3960  ND1 HIS A 489     123.360  63.681  73.103  1.00  0.66           N  
ATOM   3961  CD2 HIS A 489     122.682  64.745  74.961  1.00  0.66           C  
ATOM   3962  CE1 HIS A 489     122.171  63.241  73.447  1.00  0.66           C  
ATOM   3963  NE2 HIS A 489     121.713  63.848  74.568  1.00  0.66           N  
ATOM   3964  N   PHE A 490     128.264  65.100  74.689  1.00  0.59           N  
ATOM   3965  CA  PHE A 490     129.467  65.898  74.838  1.00  0.59           C  
ATOM   3966  C   PHE A 490     130.618  65.619  73.893  1.00  0.59           C  
ATOM   3967  O   PHE A 490     131.562  66.402  73.845  1.00  0.59           O  
ATOM   3968  CB  PHE A 490     130.026  65.716  76.264  1.00  0.59           C  
ATOM   3969  CG  PHE A 490     129.211  66.505  77.232  1.00  0.59           C  
ATOM   3970  CD1 PHE A 490     128.992  67.883  77.053  1.00  0.59           C  
ATOM   3971  CD2 PHE A 490     128.680  65.869  78.355  1.00  0.59           C  
ATOM   3972  CE1 PHE A 490     128.250  68.608  77.989  1.00  0.59           C  
ATOM   3973  CE2 PHE A 490     127.912  66.579  79.276  1.00  0.59           C  
ATOM   3974  CZ  PHE A 490     127.729  67.954  79.107  1.00  0.59           C  
ATOM   3975  N   GLN A 491     130.577  64.522  73.121  1.00  0.53           N  
ATOM   3976  CA  GLN A 491     131.651  64.108  72.235  1.00  0.53           C  
ATOM   3977  C   GLN A 491     132.019  65.130  71.165  1.00  0.53           C  
ATOM   3978  O   GLN A 491     133.192  65.423  70.950  1.00  0.53           O  
ATOM   3979  CB  GLN A 491     131.255  62.771  71.568  1.00  0.53           C  
ATOM   3980  CG  GLN A 491     131.115  61.620  72.592  1.00  0.53           C  
ATOM   3981  CD  GLN A 491     130.556  60.358  71.937  1.00  0.53           C  
ATOM   3982  OE1 GLN A 491     131.280  59.447  71.539  1.00  0.53           O  
ATOM   3983  NE2 GLN A 491     129.210  60.290  71.840  1.00  0.53           N  
ATOM   3984  N   ASP A 492     131.024  65.755  70.511  1.00  0.69           N  
ATOM   3985  CA  ASP A 492     131.276  66.764  69.498  1.00  0.69           C  
ATOM   3986  C   ASP A 492     131.614  68.108  70.121  1.00  0.69           C  
ATOM   3987  O   ASP A 492     132.168  69.010  69.492  1.00  0.69           O  
ATOM   3988  CB  ASP A 492     129.997  66.972  68.652  1.00  0.69           C  
ATOM   3989  CG  ASP A 492     129.650  65.744  67.827  1.00  0.69           C  
ATOM   3990  OD1 ASP A 492     130.460  64.787  67.778  1.00  0.69           O  
ATOM   3991  OD2 ASP A 492     128.546  65.771  67.229  1.00  0.69           O  
ATOM   3992  N   TYR A 493     131.276  68.282  71.405  1.00  0.65           N  
ATOM   3993  CA  TYR A 493     131.165  69.581  72.031  1.00  0.65           C  
ATOM   3994  C   TYR A 493     132.418  70.018  72.758  1.00  0.65           C  
ATOM   3995  O   TYR A 493     132.353  70.884  73.623  1.00  0.65           O  
ATOM   3996  CB  TYR A 493     129.991  69.620  73.048  1.00  0.65           C  
ATOM   3997  CG  TYR A 493     128.635  69.308  72.463  1.00  0.65           C  
ATOM   3998  CD1 TYR A 493     128.312  69.466  71.100  1.00  0.65           C  
ATOM   3999  CD2 TYR A 493     127.629  68.875  73.345  1.00  0.65           C  
ATOM   4000  CE1 TYR A 493     127.031  69.147  70.629  1.00  0.65           C  
ATOM   4001  CE2 TYR A 493     126.349  68.559  72.876  1.00  0.65           C  
ATOM   4002  CZ  TYR A 493     126.055  68.693  71.519  1.00  0.65           C  
ATOM   4003  OH  TYR A 493     124.764  68.400  71.060  1.00  0.65           O  
ATOM   4004  N   ASP A 494     133.604  69.470  72.444  1.00  0.63           N  
ATOM   4005  CA  ASP A 494     134.848  69.985  72.981  1.00  0.63           C  
ATOM   4006  C   ASP A 494     135.134  71.462  72.680  1.00  0.63           C  
ATOM   4007  O   ASP A 494     134.661  72.083  71.731  1.00  0.63           O  
ATOM   4008  CB  ASP A 494     136.074  69.119  72.595  1.00  0.63           C  
ATOM   4009  CG  ASP A 494     136.185  67.900  73.498  1.00  0.63           C  
ATOM   4010  OD1 ASP A 494     136.216  68.087  74.747  1.00  0.63           O  
ATOM   4011  OD2 ASP A 494     136.278  66.767  72.978  1.00  0.63           O  
ATOM   4012  N   LEU A 495     135.966  72.063  73.540  1.00  0.56           N  
ATOM   4013  CA  LEU A 495     136.384  73.451  73.538  1.00  0.56           C  
ATOM   4014  C   LEU A 495     137.046  73.881  72.241  1.00  0.56           C  
ATOM   4015  O   LEU A 495     136.855  74.994  71.760  1.00  0.56           O  
ATOM   4016  CB  LEU A 495     137.407  73.610  74.671  1.00  0.56           C  
ATOM   4017  CG  LEU A 495     136.893  73.125  76.033  1.00  0.56           C  
ATOM   4018  CD1 LEU A 495     138.092  72.632  76.830  1.00  0.56           C  
ATOM   4019  CD2 LEU A 495     136.134  74.235  76.763  1.00  0.56           C  
ATOM   4020  N   ASP A 496     137.837  72.974  71.639  1.00  0.61           N  
ATOM   4021  CA  ASP A 496     138.457  73.149  70.345  1.00  0.61           C  
ATOM   4022  C   ASP A 496     137.431  73.264  69.206  1.00  0.61           C  
ATOM   4023  O   ASP A 496     137.492  74.171  68.377  1.00  0.61           O  
ATOM   4024  CB  ASP A 496     139.437  71.977  70.124  1.00  0.61           C  
ATOM   4025  CG  ASP A 496     140.498  72.423  69.140  1.00  0.61           C  
ATOM   4026  OD1 ASP A 496     140.351  72.117  67.932  1.00  0.61           O  
ATOM   4027  OD2 ASP A 496     141.436  73.121  69.604  1.00  0.61           O  
ATOM   4028  N   THR A 497     136.383  72.405  69.212  1.00  0.62           N  
ATOM   4029  CA  THR A 497     135.242  72.491  68.295  1.00  0.62           C  
ATOM   4030  C   THR A 497     134.536  73.819  68.430  1.00  0.62           C  
ATOM   4031  O   THR A 497     134.222  74.501  67.456  1.00  0.62           O  
ATOM   4032  CB  THR A 497     134.164  71.438  68.569  1.00  0.62           C  
ATOM   4033  OG1 THR A 497     134.708  70.130  68.549  1.00  0.62           O  
ATOM   4034  CG2 THR A 497     133.052  71.474  67.506  1.00  0.62           C  
ATOM   4035  N   VAL A 498     134.306  74.253  69.683  1.00  0.70           N  
ATOM   4036  CA  VAL A 498     133.701  75.532  69.998  1.00  0.70           C  
ATOM   4037  C   VAL A 498     134.526  76.709  69.523  1.00  0.70           C  
ATOM   4038  O   VAL A 498     133.982  77.623  68.914  1.00  0.70           O  
ATOM   4039  CB  VAL A 498     133.423  75.640  71.483  1.00  0.70           C  
ATOM   4040  CG1 VAL A 498     132.903  77.037  71.868  1.00  0.70           C  
ATOM   4041  CG2 VAL A 498     132.376  74.575  71.845  1.00  0.70           C  
ATOM   4042  N   HIS A 499     135.859  76.688  69.711  1.00  0.68           N  
ATOM   4043  CA  HIS A 499     136.782  77.713  69.237  1.00  0.68           C  
ATOM   4044  C   HIS A 499     136.675  77.953  67.735  1.00  0.68           C  
ATOM   4045  O   HIS A 499     136.625  79.090  67.275  1.00  0.68           O  
ATOM   4046  CB  HIS A 499     138.232  77.301  69.610  1.00  0.68           C  
ATOM   4047  CG  HIS A 499     139.326  78.085  68.954  1.00  0.68           C  
ATOM   4048  ND1 HIS A 499     139.520  79.407  69.290  1.00  0.68           N  
ATOM   4049  CD2 HIS A 499     140.189  77.716  67.973  1.00  0.68           C  
ATOM   4050  CE1 HIS A 499     140.493  79.823  68.509  1.00  0.68           C  
ATOM   4051  NE2 HIS A 499     140.937  78.840  67.691  1.00  0.68           N  
ATOM   4052  N   GLN A 500     136.566  76.881  66.927  1.00  0.66           N  
ATOM   4053  CA  GLN A 500     136.318  76.995  65.499  1.00  0.66           C  
ATOM   4054  C   GLN A 500     134.974  77.647  65.138  1.00  0.66           C  
ATOM   4055  O   GLN A 500     134.897  78.512  64.266  1.00  0.66           O  
ATOM   4056  CB  GLN A 500     136.410  75.592  64.848  1.00  0.66           C  
ATOM   4057  CG  GLN A 500     137.806  74.937  65.003  1.00  0.66           C  
ATOM   4058  CD  GLN A 500     137.880  73.582  64.295  1.00  0.66           C  
ATOM   4059  OE1 GLN A 500     137.415  73.420  63.166  1.00  0.66           O  
ATOM   4060  NE2 GLN A 500     138.502  72.576  64.955  1.00  0.66           N  
ATOM   4061  N   ILE A 501     133.877  77.255  65.818  1.00  0.64           N  
ATOM   4062  CA  ILE A 501     132.538  77.804  65.602  1.00  0.64           C  
ATOM   4063  C   ILE A 501     132.362  79.242  66.090  1.00  0.64           C  
ATOM   4064  O   ILE A 501     131.782  80.091  65.399  1.00  0.64           O  
ATOM   4065  CB  ILE A 501     131.489  76.905  66.268  1.00  0.64           C  
ATOM   4066  CG1 ILE A 501     131.494  75.474  65.672  1.00  0.64           C  
ATOM   4067  CG2 ILE A 501     130.064  77.505  66.198  1.00  0.64           C  
ATOM   4068  CD1 ILE A 501     131.110  75.385  64.189  1.00  0.64           C  
ATOM   4069  N   THR A 502     132.843  79.542  67.315  1.00  0.75           N  
ATOM   4070  CA  THR A 502     132.595  80.802  68.006  1.00  0.75           C  
ATOM   4071  C   THR A 502     133.649  81.848  67.772  1.00  0.75           C  
ATOM   4072  O   THR A 502     133.313  83.026  67.695  1.00  0.75           O  
ATOM   4073  CB  THR A 502     132.441  80.679  69.528  1.00  0.75           C  
ATOM   4074  OG1 THR A 502     133.626  80.246  70.186  1.00  0.75           O  
ATOM   4075  CG2 THR A 502     131.353  79.655  69.860  1.00  0.75           C  
ATOM   4076  N   ARG A 503     134.932  81.434  67.674  1.00  0.63           N  
ATOM   4077  CA  ARG A 503     136.128  82.262  67.612  1.00  0.63           C  
ATOM   4078  C   ARG A 503     136.605  82.687  68.994  1.00  0.63           C  
ATOM   4079  O   ARG A 503     137.461  83.562  69.123  1.00  0.63           O  
ATOM   4080  CB  ARG A 503     136.041  83.499  66.674  1.00  0.63           C  
ATOM   4081  CG  ARG A 503     135.606  83.162  65.237  1.00  0.63           C  
ATOM   4082  CD  ARG A 503     135.245  84.404  64.424  1.00  0.63           C  
ATOM   4083  NE  ARG A 503     134.873  83.929  63.049  1.00  0.63           N  
ATOM   4084  CZ  ARG A 503     135.754  83.723  62.060  1.00  0.63           C  
ATOM   4085  NH1 ARG A 503     135.324  83.272  60.883  1.00  0.63           N  
ATOM   4086  NH2 ARG A 503     137.051  83.952  62.224  1.00  0.63           N  
ATOM   4087  N   THR A 504     136.102  82.046  70.067  1.00  0.67           N  
ATOM   4088  CA  THR A 504     136.565  82.298  71.430  1.00  0.67           C  
ATOM   4089  C   THR A 504     137.657  81.300  71.759  1.00  0.67           C  
ATOM   4090  O   THR A 504     137.336  80.111  71.776  1.00  0.67           O  
ATOM   4091  CB  THR A 504     135.495  82.118  72.510  1.00  0.67           C  
ATOM   4092  OG1 THR A 504     134.407  82.998  72.285  1.00  0.67           O  
ATOM   4093  CG2 THR A 504     136.030  82.464  73.912  1.00  0.67           C  
ATOM   4094  N   PRO A 505     138.915  81.679  72.048  1.00  0.52           N  
ATOM   4095  CA  PRO A 505     139.985  80.762  72.424  1.00  0.52           C  
ATOM   4096  C   PRO A 505     139.615  79.686  73.415  1.00  0.52           C  
ATOM   4097  O   PRO A 505     139.061  80.005  74.466  1.00  0.52           O  
ATOM   4098  CB  PRO A 505     141.081  81.681  72.977  1.00  0.52           C  
ATOM   4099  CG  PRO A 505     140.935  82.962  72.150  1.00  0.52           C  
ATOM   4100  CD  PRO A 505     139.438  83.027  71.817  1.00  0.52           C  
ATOM   4101  N   LYS A 506     139.967  78.414  73.132  1.00  0.53           N  
ATOM   4102  CA  LYS A 506     139.571  77.258  73.919  1.00  0.53           C  
ATOM   4103  C   LYS A 506     139.918  77.394  75.399  1.00  0.53           C  
ATOM   4104  O   LYS A 506     139.131  77.054  76.276  1.00  0.53           O  
ATOM   4105  CB  LYS A 506     140.190  75.951  73.328  1.00  0.53           C  
ATOM   4106  CG  LYS A 506     141.727  75.889  73.381  1.00  0.53           C  
ATOM   4107  CD  LYS A 506     142.368  74.607  72.827  1.00  0.53           C  
ATOM   4108  CE  LYS A 506     143.903  74.611  72.940  1.00  0.53           C  
ATOM   4109  NZ  LYS A 506     144.342  74.674  74.352  1.00  0.53           N  
ATOM   4110  N   ASP A 507     141.095  77.964  75.710  1.00  0.62           N  
ATOM   4111  CA  ASP A 507     141.616  78.103  77.050  1.00  0.62           C  
ATOM   4112  C   ASP A 507     140.917  79.191  77.868  1.00  0.62           C  
ATOM   4113  O   ASP A 507     140.829  79.106  79.093  1.00  0.62           O  
ATOM   4114  CB  ASP A 507     143.139  78.327  76.944  1.00  0.62           C  
ATOM   4115  CG  ASP A 507     143.694  77.133  76.190  1.00  0.62           C  
ATOM   4116  OD1 ASP A 507     143.607  75.981  76.681  1.00  0.62           O  
ATOM   4117  OD2 ASP A 507     144.125  77.293  75.022  1.00  0.62           O  
ATOM   4118  N   LEU A 508     140.310  80.209  77.213  1.00  0.61           N  
ATOM   4119  CA  LEU A 508     139.380  81.123  77.864  1.00  0.61           C  
ATOM   4120  C   LEU A 508     138.116  80.402  78.305  1.00  0.61           C  
ATOM   4121  O   LEU A 508     137.621  80.594  79.417  1.00  0.61           O  
ATOM   4122  CB  LEU A 508     138.939  82.283  76.933  1.00  0.61           C  
ATOM   4123  CG  LEU A 508     140.033  83.300  76.559  1.00  0.61           C  
ATOM   4124  CD1 LEU A 508     139.469  84.306  75.545  1.00  0.61           C  
ATOM   4125  CD2 LEU A 508     140.576  84.053  77.782  1.00  0.61           C  
ATOM   4126  N   ILE A 509     137.590  79.518  77.430  1.00  0.76           N  
ATOM   4127  CA  ILE A 509     136.424  78.692  77.702  1.00  0.76           C  
ATOM   4128  C   ILE A 509     136.680  77.732  78.854  1.00  0.76           C  
ATOM   4129  O   ILE A 509     135.862  77.618  79.764  1.00  0.76           O  
ATOM   4130  CB  ILE A 509     135.948  77.914  76.474  1.00  0.76           C  
ATOM   4131  CG1 ILE A 509     135.902  78.824  75.224  1.00  0.76           C  
ATOM   4132  CG2 ILE A 509     134.568  77.291  76.794  1.00  0.76           C  
ATOM   4133  CD1 ILE A 509     135.501  78.089  73.941  1.00  0.76           C  
ATOM   4134  N   VAL A 510     137.865  77.074  78.881  1.00  0.72           N  
ATOM   4135  CA  VAL A 510     138.300  76.215  79.981  1.00  0.72           C  
ATOM   4136  C   VAL A 510     138.352  76.965  81.296  1.00  0.72           C  
ATOM   4137  O   VAL A 510     137.811  76.525  82.308  1.00  0.72           O  
ATOM   4138  CB  VAL A 510     139.730  75.682  79.787  1.00  0.72           C  
ATOM   4139  CG1 VAL A 510     140.193  74.853  81.001  1.00  0.72           C  
ATOM   4140  CG2 VAL A 510     139.856  74.786  78.555  1.00  0.72           C  
ATOM   4141  N   ARG A 511     139.008  78.143  81.310  1.00  0.57           N  
ATOM   4142  CA  ARG A 511     139.209  78.903  82.523  1.00  0.57           C  
ATOM   4143  C   ARG A 511     137.919  79.390  83.152  1.00  0.57           C  
ATOM   4144  O   ARG A 511     137.686  79.209  84.343  1.00  0.57           O  
ATOM   4145  CB  ARG A 511     140.127  80.112  82.235  1.00  0.57           C  
ATOM   4146  CG  ARG A 511     140.456  80.916  83.504  1.00  0.57           C  
ATOM   4147  CD  ARG A 511     141.367  82.113  83.259  1.00  0.57           C  
ATOM   4148  NE  ARG A 511     141.484  82.760  84.597  1.00  0.57           N  
ATOM   4149  CZ  ARG A 511     142.185  83.870  84.844  1.00  0.57           C  
ATOM   4150  NH1 ARG A 511     142.159  84.384  86.069  1.00  0.57           N  
ATOM   4151  NH2 ARG A 511     142.896  84.479  83.903  1.00  0.57           N  
ATOM   4152  N   TRP A 512     137.017  79.978  82.345  1.00  0.76           N  
ATOM   4153  CA  TRP A 512     135.723  80.409  82.822  1.00  0.76           C  
ATOM   4154  C   TRP A 512     134.815  79.246  83.222  1.00  0.76           C  
ATOM   4155  O   TRP A 512     134.100  79.332  84.219  1.00  0.76           O  
ATOM   4156  CB  TRP A 512     135.066  81.349  81.784  1.00  0.76           C  
ATOM   4157  CG  TRP A 512     133.678  81.812  82.171  1.00  0.76           C  
ATOM   4158  CD1 TRP A 512     133.299  82.673  83.161  1.00  0.76           C  
ATOM   4159  CD2 TRP A 512     132.489  81.151  81.720  1.00  0.76           C  
ATOM   4160  NE1 TRP A 512     131.938  82.602  83.350  1.00  0.76           N  
ATOM   4161  CE2 TRP A 512     131.424  81.646  82.502  1.00  0.76           C  
ATOM   4162  CE3 TRP A 512     132.282  80.164  80.761  1.00  0.76           C  
ATOM   4163  CZ2 TRP A 512     130.141  81.133  82.363  1.00  0.76           C  
ATOM   4164  CZ3 TRP A 512     130.981  79.675  80.602  1.00  0.76           C  
ATOM   4165  CH2 TRP A 512     129.931  80.125  81.412  1.00  0.76           C  
ATOM   4166  N   ALA A 513     134.833  78.118  82.483  1.00  0.81           N  
ATOM   4167  CA  ALA A 513     134.108  76.923  82.864  1.00  0.81           C  
ATOM   4168  C   ALA A 513     134.571  76.339  84.200  1.00  0.81           C  
ATOM   4169  O   ALA A 513     133.751  75.994  85.052  1.00  0.81           O  
ATOM   4170  CB  ALA A 513     134.214  75.874  81.742  1.00  0.81           C  
ATOM   4171  N   ARG A 514     135.900  76.274  84.448  1.00  0.64           N  
ATOM   4172  CA  ARG A 514     136.420  75.921  85.758  1.00  0.64           C  
ATOM   4173  C   ARG A 514     136.061  76.903  86.860  1.00  0.64           C  
ATOM   4174  O   ARG A 514     135.542  76.484  87.890  1.00  0.64           O  
ATOM   4175  CB  ARG A 514     137.958  75.801  85.779  1.00  0.64           C  
ATOM   4176  CG  ARG A 514     138.507  74.571  85.046  1.00  0.64           C  
ATOM   4177  CD  ARG A 514     139.902  74.203  85.558  1.00  0.64           C  
ATOM   4178  NE  ARG A 514     140.351  73.027  84.770  1.00  0.64           N  
ATOM   4179  CZ  ARG A 514     141.245  73.026  83.777  1.00  0.64           C  
ATOM   4180  NH1 ARG A 514     141.311  71.966  82.980  1.00  0.64           N  
ATOM   4181  NH2 ARG A 514     142.056  74.057  83.566  1.00  0.64           N  
ATOM   4182  N   ASP A 515     136.264  78.229  86.673  1.00  0.69           N  
ATOM   4183  CA  ASP A 515     135.924  79.233  87.675  1.00  0.69           C  
ATOM   4184  C   ASP A 515     134.423  79.183  88.006  1.00  0.69           C  
ATOM   4185  O   ASP A 515     134.016  79.219  89.166  1.00  0.69           O  
ATOM   4186  CB  ASP A 515     136.334  80.674  87.214  1.00  0.69           C  
ATOM   4187  CG  ASP A 515     137.777  81.074  87.529  1.00  0.69           C  
ATOM   4188  OD1 ASP A 515     138.578  80.235  88.000  1.00  0.69           O  
ATOM   4189  OD2 ASP A 515     138.089  82.292  87.370  1.00  0.69           O  
ATOM   4190  N   SER A 516     133.564  79.012  86.978  1.00  0.75           N  
ATOM   4191  CA  SER A 516     132.120  78.821  87.114  1.00  0.75           C  
ATOM   4192  C   SER A 516     131.686  77.598  87.879  1.00  0.75           C  
ATOM   4193  O   SER A 516     130.729  77.656  88.649  1.00  0.75           O  
ATOM   4194  CB  SER A 516     131.363  78.836  85.769  1.00  0.75           C  
ATOM   4195  OG  SER A 516     131.408  80.139  85.196  1.00  0.75           O  
ATOM   4196  N   GLY A 517     132.368  76.450  87.705  1.00  0.72           N  
ATOM   4197  CA  GLY A 517     132.087  75.272  88.518  1.00  0.72           C  
ATOM   4198  C   GLY A 517     132.598  75.384  89.929  1.00  0.72           C  
ATOM   4199  O   GLY A 517     131.911  75.020  90.878  1.00  0.72           O  
ATOM   4200  N   THR A 518     133.822  75.908  90.088  1.00  0.66           N  
ATOM   4201  CA  THR A 518     134.518  76.035  91.364  1.00  0.66           C  
ATOM   4202  C   THR A 518     133.874  76.981  92.358  1.00  0.66           C  
ATOM   4203  O   THR A 518     133.777  76.663  93.539  1.00  0.66           O  
ATOM   4204  CB  THR A 518     135.962  76.483  91.151  1.00  0.66           C  
ATOM   4205  OG1 THR A 518     136.653  75.510  90.383  1.00  0.66           O  
ATOM   4206  CG2 THR A 518     136.763  76.611  92.452  1.00  0.66           C  
ATOM   4207  N   ILE A 519     133.423  78.186  91.931  1.00  0.65           N  
ATOM   4208  CA  ILE A 519     133.018  79.244  92.861  1.00  0.65           C  
ATOM   4209  C   ILE A 519     131.853  78.901  93.779  1.00  0.65           C  
ATOM   4210  O   ILE A 519     131.899  79.164  94.982  1.00  0.65           O  
ATOM   4211  CB  ILE A 519     132.753  80.558  92.110  1.00  0.65           C  
ATOM   4212  CG1 ILE A 519     134.087  81.246  91.724  1.00  0.65           C  
ATOM   4213  CG2 ILE A 519     131.834  81.534  92.890  1.00  0.65           C  
ATOM   4214  CD1 ILE A 519     134.938  81.726  92.908  1.00  0.65           C  
ATOM   4215  N   LYS A 520     130.787  78.292  93.240  1.00  0.60           N  
ATOM   4216  CA  LYS A 520     129.616  77.889  93.991  1.00  0.60           C  
ATOM   4217  C   LYS A 520     128.467  78.872  93.781  1.00  0.60           C  
ATOM   4218  O   LYS A 520     127.554  78.545  93.020  1.00  0.60           O  
ATOM   4219  CB  LYS A 520     129.223  76.468  93.517  1.00  0.60           C  
ATOM   4220  CG  LYS A 520     128.231  75.695  94.403  1.00  0.60           C  
ATOM   4221  CD  LYS A 520     128.128  74.250  93.889  1.00  0.60           C  
ATOM   4222  CE  LYS A 520     127.060  73.385  94.562  1.00  0.60           C  
ATOM   4223  NZ  LYS A 520     126.968  72.091  93.865  1.00  0.60           N  
ATOM   4224  N   PRO A 521     128.405  80.091  94.333  1.00  0.75           N  
ATOM   4225  CA  PRO A 521     127.276  80.942  94.021  1.00  0.75           C  
ATOM   4226  C   PRO A 521     127.598  81.733  92.768  1.00  0.75           C  
ATOM   4227  O   PRO A 521     128.307  82.738  92.816  1.00  0.75           O  
ATOM   4228  CB  PRO A 521     127.080  81.822  95.268  1.00  0.75           C  
ATOM   4229  CG  PRO A 521     128.445  81.837  95.954  1.00  0.75           C  
ATOM   4230  CD  PRO A 521     129.095  80.509  95.551  1.00  0.75           C  
ATOM   4231  N   ALA A 522     127.042  81.265  91.636  1.00  0.78           N  
ATOM   4232  CA  ALA A 522     127.362  81.737  90.316  1.00  0.78           C  
ATOM   4233  C   ALA A 522     126.089  81.901  89.493  1.00  0.78           C  
ATOM   4234  O   ALA A 522     125.159  81.090  89.536  1.00  0.78           O  
ATOM   4235  CB  ALA A 522     128.343  80.760  89.627  1.00  0.78           C  
ATOM   4236  N   ALA A 523     126.012  82.999  88.730  1.00  0.84           N  
ATOM   4237  CA  ALA A 523     124.813  83.418  88.042  1.00  0.84           C  
ATOM   4238  C   ALA A 523     125.067  83.747  86.579  1.00  0.84           C  
ATOM   4239  O   ALA A 523     126.112  84.286  86.212  1.00  0.84           O  
ATOM   4240  CB  ALA A 523     124.266  84.672  88.739  1.00  0.84           C  
ATOM   4241  N   ILE A 524     124.093  83.438  85.694  1.00  0.81           N  
ATOM   4242  CA  ILE A 524     124.167  83.838  84.294  1.00  0.81           C  
ATOM   4243  C   ILE A 524     122.998  84.732  83.957  1.00  0.81           C  
ATOM   4244  O   ILE A 524     121.830  84.338  83.927  1.00  0.81           O  
ATOM   4245  CB  ILE A 524     124.259  82.696  83.285  1.00  0.81           C  
ATOM   4246  CG1 ILE A 524     125.507  81.833  83.588  1.00  0.81           C  
ATOM   4247  CG2 ILE A 524     124.319  83.271  81.845  1.00  0.81           C  
ATOM   4248  CD1 ILE A 524     125.646  80.608  82.683  1.00  0.81           C  
ATOM   4249  N   HIS A 525     123.333  85.989  83.640  1.00  0.79           N  
ATOM   4250  CA  HIS A 525     122.405  87.014  83.253  1.00  0.79           C  
ATOM   4251  C   HIS A 525     122.266  87.024  81.755  1.00  0.79           C  
ATOM   4252  O   HIS A 525     123.260  87.122  81.041  1.00  0.79           O  
ATOM   4253  CB  HIS A 525     122.901  88.391  83.696  1.00  0.79           C  
ATOM   4254  CG  HIS A 525     123.209  88.434  85.152  1.00  0.79           C  
ATOM   4255  ND1 HIS A 525     122.233  88.860  86.020  1.00  0.79           N  
ATOM   4256  CD2 HIS A 525     124.305  88.006  85.834  1.00  0.79           C  
ATOM   4257  CE1 HIS A 525     122.746  88.676  87.223  1.00  0.79           C  
ATOM   4258  NE2 HIS A 525     123.998  88.161  87.165  1.00  0.79           N  
ATOM   4259  N   ASN A 526     121.033  86.922  81.239  1.00  0.79           N  
ATOM   4260  CA  ASN A 526     120.802  86.817  79.813  1.00  0.79           C  
ATOM   4261  C   ASN A 526     119.661  87.717  79.375  1.00  0.79           C  
ATOM   4262  O   ASN A 526     118.867  88.200  80.181  1.00  0.79           O  
ATOM   4263  CB  ASN A 526     120.649  85.342  79.336  1.00  0.79           C  
ATOM   4264  CG  ASN A 526     119.401  84.626  79.854  1.00  0.79           C  
ATOM   4265  OD1 ASN A 526     118.474  84.356  79.091  1.00  0.79           O  
ATOM   4266  ND2 ASN A 526     119.367  84.276  81.158  1.00  0.79           N  
ATOM   4267  N   GLY A 527     119.596  88.020  78.069  1.00  0.80           N  
ATOM   4268  CA  GLY A 527     118.600  88.939  77.548  1.00  0.80           C  
ATOM   4269  C   GLY A 527     118.370  88.681  76.097  1.00  0.80           C  
ATOM   4270  O   GLY A 527     118.666  87.616  75.567  1.00  0.80           O  
ATOM   4271  N   GLU A 528     117.881  89.691  75.368  1.00  0.72           N  
ATOM   4272  CA  GLU A 528     117.530  89.574  73.969  1.00  0.72           C  
ATOM   4273  C   GLU A 528     118.699  89.280  73.033  1.00  0.72           C  
ATOM   4274  O   GLU A 528     118.527  88.754  71.935  1.00  0.72           O  
ATOM   4275  CB  GLU A 528     116.870  90.885  73.523  1.00  0.72           C  
ATOM   4276  CG  GLU A 528     117.790  92.113  73.703  1.00  0.72           C  
ATOM   4277  CD  GLU A 528     117.415  93.221  72.750  1.00  0.72           C  
ATOM   4278  OE1 GLU A 528     117.348  94.383  73.218  1.00  0.72           O  
ATOM   4279  OE2 GLU A 528     117.302  92.940  71.527  1.00  0.72           O  
ATOM   4280  N   GLY A 529     119.951  89.542  73.472  1.00  0.82           N  
ATOM   4281  CA  GLY A 529     121.140  89.286  72.674  1.00  0.82           C  
ATOM   4282  C   GLY A 529     121.491  87.832  72.600  1.00  0.82           C  
ATOM   4283  O   GLY A 529     122.372  87.463  71.838  1.00  0.82           O  
ATOM   4284  N   THR A 530     120.779  86.977  73.356  1.00  0.74           N  
ATOM   4285  CA  THR A 530     120.785  85.533  73.160  1.00  0.74           C  
ATOM   4286  C   THR A 530     119.387  85.025  72.873  1.00  0.74           C  
ATOM   4287  O   THR A 530     119.218  84.028  72.169  1.00  0.74           O  
ATOM   4288  CB  THR A 530     121.296  84.737  74.354  1.00  0.74           C  
ATOM   4289  OG1 THR A 530     120.672  85.135  75.567  1.00  0.74           O  
ATOM   4290  CG2 THR A 530     122.797  84.964  74.519  1.00  0.74           C  
ATOM   4291  N   CYS A 531     118.335  85.707  73.373  1.00  0.70           N  
ATOM   4292  CA  CYS A 531     116.971  85.216  73.277  1.00  0.70           C  
ATOM   4293  C   CYS A 531     116.227  85.652  72.032  1.00  0.70           C  
ATOM   4294  O   CYS A 531     115.126  85.188  71.791  1.00  0.70           O  
ATOM   4295  CB  CYS A 531     116.117  85.652  74.496  1.00  0.70           C  
ATOM   4296  SG  CYS A 531     116.652  84.812  76.023  1.00  0.70           S  
ATOM   4297  N   HIS A 532     116.779  86.510  71.163  1.00  0.69           N  
ATOM   4298  CA  HIS A 532     116.047  86.915  69.970  1.00  0.69           C  
ATOM   4299  C   HIS A 532     116.553  86.265  68.687  1.00  0.69           C  
ATOM   4300  O   HIS A 532     116.197  86.682  67.592  1.00  0.69           O  
ATOM   4301  CB  HIS A 532     116.075  88.443  69.811  1.00  0.69           C  
ATOM   4302  CG  HIS A 532     115.111  89.198  70.652  1.00  0.69           C  
ATOM   4303  ND1 HIS A 532     114.880  90.511  70.286  1.00  0.69           N  
ATOM   4304  CD2 HIS A 532     114.364  88.858  71.733  1.00  0.69           C  
ATOM   4305  CE1 HIS A 532     113.984  90.945  71.162  1.00  0.69           C  
ATOM   4306  NE2 HIS A 532     113.646  89.986  72.055  1.00  0.69           N  
ATOM   4307  N   TYR A 533     117.380  85.211  68.753  1.00  0.70           N  
ATOM   4308  CA  TYR A 533     117.705  84.433  67.562  1.00  0.70           C  
ATOM   4309  C   TYR A 533     116.635  83.369  67.358  1.00  0.70           C  
ATOM   4310  O   TYR A 533     115.996  82.957  68.321  1.00  0.70           O  
ATOM   4311  CB  TYR A 533     119.073  83.713  67.700  1.00  0.70           C  
ATOM   4312  CG  TYR A 533     120.184  84.698  67.940  1.00  0.70           C  
ATOM   4313  CD1 TYR A 533     120.671  85.519  66.911  1.00  0.70           C  
ATOM   4314  CD2 TYR A 533     120.784  84.782  69.203  1.00  0.70           C  
ATOM   4315  CE1 TYR A 533     121.704  86.442  67.159  1.00  0.70           C  
ATOM   4316  CE2 TYR A 533     121.872  85.631  69.426  1.00  0.70           C  
ATOM   4317  CZ  TYR A 533     122.309  86.490  68.418  1.00  0.70           C  
ATOM   4318  OH  TYR A 533     123.363  87.384  68.688  1.00  0.70           O  
ATOM   4319  N   PHE A 534     116.426  82.848  66.129  1.00  0.65           N  
ATOM   4320  CA  PHE A 534     115.516  81.726  65.876  1.00  0.65           C  
ATOM   4321  C   PHE A 534     115.755  80.527  66.794  1.00  0.65           C  
ATOM   4322  O   PHE A 534     114.853  80.022  67.460  1.00  0.65           O  
ATOM   4323  CB  PHE A 534     115.644  81.323  64.383  1.00  0.65           C  
ATOM   4324  CG  PHE A 534     114.657  80.271  63.935  1.00  0.65           C  
ATOM   4325  CD1 PHE A 534     114.971  78.906  64.054  1.00  0.65           C  
ATOM   4326  CD2 PHE A 534     113.430  80.632  63.355  1.00  0.65           C  
ATOM   4327  CE1 PHE A 534     114.079  77.921  63.611  1.00  0.65           C  
ATOM   4328  CE2 PHE A 534     112.532  79.652  62.913  1.00  0.65           C  
ATOM   4329  CZ  PHE A 534     112.857  78.297  63.038  1.00  0.65           C  
ATOM   4330  N   HIS A 535     117.024  80.114  66.945  1.00  0.68           N  
ATOM   4331  CA  HIS A 535     117.392  79.082  67.896  1.00  0.68           C  
ATOM   4332  C   HIS A 535     117.679  79.646  69.283  1.00  0.68           C  
ATOM   4333  O   HIS A 535     118.647  79.270  69.941  1.00  0.68           O  
ATOM   4334  CB  HIS A 535     118.589  78.258  67.389  1.00  0.68           C  
ATOM   4335  CG  HIS A 535     118.288  77.625  66.070  1.00  0.68           C  
ATOM   4336  ND1 HIS A 535     117.328  76.636  66.001  1.00  0.68           N  
ATOM   4337  CD2 HIS A 535     118.794  77.876  64.838  1.00  0.68           C  
ATOM   4338  CE1 HIS A 535     117.264  76.304  64.729  1.00  0.68           C  
ATOM   4339  NE2 HIS A 535     118.134  77.024  63.979  1.00  0.68           N  
ATOM   4340  N   GLN A 536     116.810  80.543  69.799  1.00  0.68           N  
ATOM   4341  CA  GLN A 536     116.884  81.096  71.144  1.00  0.68           C  
ATOM   4342  C   GLN A 536     116.816  80.031  72.217  1.00  0.68           C  
ATOM   4343  O   GLN A 536     117.513  80.086  73.228  1.00  0.68           O  
ATOM   4344  CB  GLN A 536     115.761  82.122  71.413  1.00  0.68           C  
ATOM   4345  CG  GLN A 536     114.313  81.597  71.272  1.00  0.68           C  
ATOM   4346  CD  GLN A 536     113.281  82.664  71.625  1.00  0.68           C  
ATOM   4347  OE1 GLN A 536     112.381  82.955  70.842  1.00  0.68           O  
ATOM   4348  NE2 GLN A 536     113.360  83.193  72.865  1.00  0.68           N  
ATOM   4349  N   THR A 537     116.004  78.983  71.963  1.00  0.67           N  
ATOM   4350  CA  THR A 537     115.892  77.790  72.778  1.00  0.67           C  
ATOM   4351  C   THR A 537     117.240  77.130  72.927  1.00  0.67           C  
ATOM   4352  O   THR A 537     117.634  76.738  74.018  1.00  0.67           O  
ATOM   4353  CB  THR A 537     114.937  76.767  72.168  1.00  0.67           C  
ATOM   4354  OG1 THR A 537     113.641  77.319  72.004  1.00  0.67           O  
ATOM   4355  CG2 THR A 537     114.767  75.549  73.079  1.00  0.67           C  
ATOM   4356  N   ALA A 538     118.028  77.032  71.842  1.00  0.60           N  
ATOM   4357  CA  ALA A 538     119.336  76.430  71.898  1.00  0.60           C  
ATOM   4358  C   ALA A 538     120.332  77.163  72.797  1.00  0.60           C  
ATOM   4359  O   ALA A 538     120.997  76.569  73.646  1.00  0.60           O  
ATOM   4360  CB  ALA A 538     119.896  76.239  70.477  1.00  0.60           C  
ATOM   4361  N   ASN A 539     120.393  78.501  72.685  1.00  0.64           N  
ATOM   4362  CA  ASN A 539     121.230  79.322  73.547  1.00  0.64           C  
ATOM   4363  C   ASN A 539     120.816  79.265  75.014  1.00  0.64           C  
ATOM   4364  O   ASN A 539     121.629  79.081  75.918  1.00  0.64           O  
ATOM   4365  CB  ASN A 539     121.182  80.800  73.095  1.00  0.64           C  
ATOM   4366  CG  ASN A 539     121.724  80.915  71.678  1.00  0.64           C  
ATOM   4367  OD1 ASN A 539     122.590  80.157  71.243  1.00  0.64           O  
ATOM   4368  ND2 ASN A 539     121.214  81.911  70.926  1.00  0.64           N  
ATOM   4369  N   ALA A 540     119.506  79.390  75.282  1.00  0.70           N  
ATOM   4370  CA  ALA A 540     118.954  79.371  76.614  1.00  0.70           C  
ATOM   4371  C   ALA A 540     119.066  78.052  77.361  1.00  0.70           C  
ATOM   4372  O   ALA A 540     119.354  78.036  78.557  1.00  0.70           O  
ATOM   4373  CB  ALA A 540     117.482  79.762  76.519  1.00  0.70           C  
ATOM   4374  N   ARG A 541     118.843  76.902  76.689  1.00  0.62           N  
ATOM   4375  CA  ARG A 541     119.029  75.596  77.302  1.00  0.62           C  
ATOM   4376  C   ARG A 541     120.472  75.338  77.677  1.00  0.62           C  
ATOM   4377  O   ARG A 541     120.744  74.803  78.747  1.00  0.62           O  
ATOM   4378  CB  ARG A 541     118.546  74.441  76.401  1.00  0.62           C  
ATOM   4379  CG  ARG A 541     117.042  74.501  76.096  1.00  0.62           C  
ATOM   4380  CD  ARG A 541     116.531  73.393  75.178  1.00  0.62           C  
ATOM   4381  NE  ARG A 541     116.687  72.036  75.805  1.00  0.62           N  
ATOM   4382  CZ  ARG A 541     116.367  70.934  75.115  1.00  0.62           C  
ATOM   4383  NH1 ARG A 541     116.122  71.006  73.810  1.00  0.62           N  
ATOM   4384  NH2 ARG A 541     116.240  69.758  75.709  1.00  0.62           N  
ATOM   4385  N   GLY A 542     121.427  75.757  76.815  1.00  0.69           N  
ATOM   4386  CA  GLY A 542     122.846  75.822  77.147  1.00  0.69           C  
ATOM   4387  C   GLY A 542     123.146  76.532  78.444  1.00  0.69           C  
ATOM   4388  O   GLY A 542     123.824  76.004  79.319  1.00  0.69           O  
ATOM   4389  N   ALA A 543     122.609  77.754  78.614  1.00  0.72           N  
ATOM   4390  CA  ALA A 543     122.741  78.508  79.844  1.00  0.72           C  
ATOM   4391  C   ALA A 543     122.116  77.851  81.056  1.00  0.72           C  
ATOM   4392  O   ALA A 543     122.745  77.725  82.106  1.00  0.72           O  
ATOM   4393  CB  ALA A 543     122.088  79.894  79.662  1.00  0.72           C  
ATOM   4394  N   ALA A 544     120.866  77.372  80.913  1.00  0.75           N  
ATOM   4395  CA  ALA A 544     120.118  76.731  81.969  1.00  0.75           C  
ATOM   4396  C   ALA A 544     120.796  75.474  82.483  1.00  0.75           C  
ATOM   4397  O   ALA A 544     120.960  75.274  83.682  1.00  0.75           O  
ATOM   4398  CB  ALA A 544     118.716  76.372  81.435  1.00  0.75           C  
ATOM   4399  N   MET A 545     121.269  74.617  81.567  1.00  0.65           N  
ATOM   4400  CA  MET A 545     121.977  73.409  81.897  1.00  0.65           C  
ATOM   4401  C   MET A 545     123.346  73.639  82.550  1.00  0.65           C  
ATOM   4402  O   MET A 545     123.679  72.912  83.481  1.00  0.65           O  
ATOM   4403  CB  MET A 545     121.981  72.488  80.665  1.00  0.65           C  
ATOM   4404  CG  MET A 545     122.658  71.110  80.811  1.00  0.65           C  
ATOM   4405  SD  MET A 545     121.688  69.684  81.385  1.00  0.65           S  
ATOM   4406  CE  MET A 545     121.806  69.849  83.179  1.00  0.65           C  
ATOM   4407  N   VAL A 546     124.150  74.681  82.184  1.00  0.71           N  
ATOM   4408  CA  VAL A 546     125.379  75.041  82.928  1.00  0.71           C  
ATOM   4409  C   VAL A 546     125.091  75.262  84.404  1.00  0.71           C  
ATOM   4410  O   VAL A 546     125.732  74.695  85.287  1.00  0.71           O  
ATOM   4411  CB  VAL A 546     126.025  76.358  82.433  1.00  0.71           C  
ATOM   4412  CG1 VAL A 546     127.108  76.906  83.395  1.00  0.71           C  
ATOM   4413  CG2 VAL A 546     126.695  76.170  81.069  1.00  0.71           C  
ATOM   4414  N   LEU A 547     124.063  76.080  84.674  1.00  0.72           N  
ATOM   4415  CA  LEU A 547     123.596  76.440  85.991  1.00  0.72           C  
ATOM   4416  C   LEU A 547     123.017  75.276  86.761  1.00  0.72           C  
ATOM   4417  O   LEU A 547     123.217  75.118  87.961  1.00  0.72           O  
ATOM   4418  CB  LEU A 547     122.528  77.528  85.813  1.00  0.72           C  
ATOM   4419  CG  LEU A 547     123.108  78.831  85.241  1.00  0.72           C  
ATOM   4420  CD1 LEU A 547     121.972  79.651  84.628  1.00  0.72           C  
ATOM   4421  CD2 LEU A 547     123.888  79.604  86.313  1.00  0.72           C  
ATOM   4422  N   ILE A 548     122.258  74.408  86.089  1.00  0.72           N  
ATOM   4423  CA  ILE A 548     121.755  73.186  86.671  1.00  0.72           C  
ATOM   4424  C   ILE A 548     122.856  72.201  87.063  1.00  0.72           C  
ATOM   4425  O   ILE A 548     122.795  71.639  88.153  1.00  0.72           O  
ATOM   4426  CB  ILE A 548     120.702  72.594  85.754  1.00  0.72           C  
ATOM   4427  CG1 ILE A 548     119.413  73.442  85.855  1.00  0.72           C  
ATOM   4428  CG2 ILE A 548     120.424  71.134  86.110  1.00  0.72           C  
ATOM   4429  CD1 ILE A 548     118.362  73.080  84.810  1.00  0.72           C  
ATOM   4430  N   ILE A 549     123.910  71.996  86.231  1.00  0.65           N  
ATOM   4431  CA  ILE A 549     125.033  71.099  86.541  1.00  0.65           C  
ATOM   4432  C   ILE A 549     125.762  71.494  87.804  1.00  0.65           C  
ATOM   4433  O   ILE A 549     126.057  70.673  88.670  1.00  0.65           O  
ATOM   4434  CB  ILE A 549     126.049  71.003  85.404  1.00  0.65           C  
ATOM   4435  CG1 ILE A 549     125.413  70.370  84.153  1.00  0.65           C  
ATOM   4436  CG2 ILE A 549     127.271  70.154  85.831  1.00  0.65           C  
ATOM   4437  CD1 ILE A 549     126.196  70.686  82.875  1.00  0.65           C  
ATOM   4438  N   THR A 550     126.044  72.793  87.961  1.00  0.69           N  
ATOM   4439  CA  THR A 550     126.719  73.317  89.136  1.00  0.69           C  
ATOM   4440  C   THR A 550     125.795  73.373  90.330  1.00  0.69           C  
ATOM   4441  O   THR A 550     126.218  73.290  91.484  1.00  0.69           O  
ATOM   4442  CB  THR A 550     127.267  74.704  88.873  1.00  0.69           C  
ATOM   4443  OG1 THR A 550     126.287  75.515  88.247  1.00  0.69           O  
ATOM   4444  CG2 THR A 550     128.418  74.594  87.870  1.00  0.69           C  
ATOM   4445  N   GLY A 551     124.480  73.441  90.085  1.00  0.74           N  
ATOM   4446  CA  GLY A 551     123.476  73.388  91.122  1.00  0.74           C  
ATOM   4447  C   GLY A 551     123.042  74.733  91.594  1.00  0.74           C  
ATOM   4448  O   GLY A 551     122.887  74.959  92.793  1.00  0.74           O  
ATOM   4449  N   ASN A 552     122.865  75.647  90.634  1.00  0.73           N  
ATOM   4450  CA  ASN A 552     122.628  77.053  90.845  1.00  0.73           C  
ATOM   4451  C   ASN A 552     121.178  77.425  90.565  1.00  0.73           C  
ATOM   4452  O   ASN A 552     120.752  78.560  90.718  1.00  0.73           O  
ATOM   4453  CB  ASN A 552     123.523  77.850  89.867  1.00  0.73           C  
ATOM   4454  CG  ASN A 552     125.000  77.676  90.199  1.00  0.73           C  
ATOM   4455  OD1 ASN A 552     125.414  77.070  91.185  1.00  0.73           O  
ATOM   4456  ND2 ASN A 552     125.856  78.271  89.336  1.00  0.73           N  
ATOM   4457  N   VAL A 553     120.306  76.497  90.161  1.00  0.73           N  
ATOM   4458  CA  VAL A 553     118.898  76.858  90.080  1.00  0.73           C  
ATOM   4459  C   VAL A 553     118.288  76.707  91.474  1.00  0.73           C  
ATOM   4460  O   VAL A 553     118.477  75.701  92.147  1.00  0.73           O  
ATOM   4461  CB  VAL A 553     118.180  76.132  88.957  1.00  0.73           C  
ATOM   4462  CG1 VAL A 553     116.710  76.564  88.899  1.00  0.73           C  
ATOM   4463  CG2 VAL A 553     118.857  76.524  87.626  1.00  0.73           C  
ATOM   4464  N   GLY A 554     117.606  77.754  91.992  1.00  0.75           N  
ATOM   4465  CA  GLY A 554     116.978  77.695  93.312  1.00  0.75           C  
ATOM   4466  C   GLY A 554     117.793  78.077  94.530  1.00  0.75           C  
ATOM   4467  O   GLY A 554     117.347  77.859  95.652  1.00  0.75           O  
ATOM   4468  N   LYS A 555     118.994  78.664  94.403  1.00  0.70           N  
ATOM   4469  CA  LYS A 555     119.717  79.168  95.569  1.00  0.70           C  
ATOM   4470  C   LYS A 555     120.063  80.628  95.403  1.00  0.70           C  
ATOM   4471  O   LYS A 555     120.567  81.019  94.358  1.00  0.70           O  
ATOM   4472  CB  LYS A 555     121.052  78.429  95.782  1.00  0.70           C  
ATOM   4473  CG  LYS A 555     120.897  76.931  96.054  1.00  0.70           C  
ATOM   4474  CD  LYS A 555     122.250  76.237  95.887  1.00  0.70           C  
ATOM   4475  CE  LYS A 555     122.169  74.718  95.974  1.00  0.70           C  
ATOM   4476  NZ  LYS A 555     123.372  74.169  95.325  1.00  0.70           N  
ATOM   4477  N   PHE A 556     119.817  81.463  96.429  1.00  0.71           N  
ATOM   4478  CA  PHE A 556     120.243  82.857  96.497  1.00  0.71           C  
ATOM   4479  C   PHE A 556     121.622  83.195  95.905  1.00  0.71           C  
ATOM   4480  O   PHE A 556     122.631  82.550  96.194  1.00  0.71           O  
ATOM   4481  CB  PHE A 556     120.088  83.418  97.941  1.00  0.71           C  
ATOM   4482  CG  PHE A 556     121.101  82.857  98.908  1.00  0.71           C  
ATOM   4483  CD1 PHE A 556     120.923  81.610  99.530  1.00  0.71           C  
ATOM   4484  CD2 PHE A 556     122.273  83.582  99.170  1.00  0.71           C  
ATOM   4485  CE1 PHE A 556     121.917  81.086 100.370  1.00  0.71           C  
ATOM   4486  CE2 PHE A 556     123.272  83.063 100.001  1.00  0.71           C  
ATOM   4487  CZ  PHE A 556     123.093  81.812 100.600  1.00  0.71           C  
ATOM   4488  N   GLY A 557     121.676  84.227  95.054  1.00  0.80           N  
ATOM   4489  CA  GLY A 557     122.851  84.680  94.331  1.00  0.80           C  
ATOM   4490  C   GLY A 557     123.155  83.926  93.070  1.00  0.80           C  
ATOM   4491  O   GLY A 557     124.213  84.101  92.478  1.00  0.80           O  
ATOM   4492  N   THR A 558     122.288  83.004  92.627  1.00  0.77           N  
ATOM   4493  CA  THR A 558     122.704  82.007  91.648  1.00  0.77           C  
ATOM   4494  C   THR A 558     121.673  81.734  90.591  1.00  0.77           C  
ATOM   4495  O   THR A 558     120.503  82.039  90.751  1.00  0.77           O  
ATOM   4496  CB  THR A 558     123.143  80.672  92.272  1.00  0.77           C  
ATOM   4497  OG1 THR A 558     122.119  79.792  92.706  1.00  0.77           O  
ATOM   4498  CG2 THR A 558     123.948  80.872  93.533  1.00  0.77           C  
ATOM   4499  N   GLY A 559     122.053  81.133  89.452  1.00  0.79           N  
ATOM   4500  CA  GLY A 559     121.046  80.615  88.532  1.00  0.79           C  
ATOM   4501  C   GLY A 559     120.843  81.410  87.288  1.00  0.79           C  
ATOM   4502  O   GLY A 559     121.713  82.145  86.822  1.00  0.79           O  
ATOM   4503  N   GLN A 560     119.660  81.206  86.681  1.00  0.72           N  
ATOM   4504  CA  GLN A 560     119.273  81.785  85.413  1.00  0.72           C  
ATOM   4505  C   GLN A 560     118.608  83.112  85.664  1.00  0.72           C  
ATOM   4506  O   GLN A 560     117.623  83.192  86.390  1.00  0.72           O  
ATOM   4507  CB  GLN A 560     118.329  80.821  84.647  1.00  0.72           C  
ATOM   4508  CG  GLN A 560     117.958  81.270  83.213  1.00  0.72           C  
ATOM   4509  CD  GLN A 560     117.258  80.136  82.459  1.00  0.72           C  
ATOM   4510  OE1 GLN A 560     116.430  79.400  82.993  1.00  0.72           O  
ATOM   4511  NE2 GLN A 560     117.590  79.969  81.157  1.00  0.72           N  
ATOM   4512  N   HIS A 561     119.201  84.198  85.137  1.00  0.57           N  
ATOM   4513  CA  HIS A 561     118.732  85.538  85.406  1.00  0.57           C  
ATOM   4514  C   HIS A 561     118.375  86.191  84.074  1.00  0.57           C  
ATOM   4515  O   HIS A 561     119.180  86.818  83.388  1.00  0.57           O  
ATOM   4516  CB  HIS A 561     119.784  86.353  86.203  1.00  0.57           C  
ATOM   4517  CG  HIS A 561     120.287  85.766  87.507  1.00  0.57           C  
ATOM   4518  ND1 HIS A 561     121.155  86.553  88.239  1.00  0.57           N  
ATOM   4519  CD2 HIS A 561     120.003  84.633  88.210  1.00  0.57           C  
ATOM   4520  CE1 HIS A 561     121.373  85.900  89.361  1.00  0.57           C  
ATOM   4521  NE2 HIS A 561     120.705  84.728  89.392  1.00  0.57           N  
ATOM   4522  N   THR A 562     117.126  85.990  83.644  1.00  0.66           N  
ATOM   4523  CA  THR A 562     116.602  86.353  82.340  1.00  0.66           C  
ATOM   4524  C   THR A 562     115.912  87.686  82.402  1.00  0.66           C  
ATOM   4525  O   THR A 562     114.924  87.887  83.104  1.00  0.66           O  
ATOM   4526  CB  THR A 562     115.554  85.363  81.838  1.00  0.66           C  
ATOM   4527  OG1 THR A 562     116.007  84.015  81.966  1.00  0.66           O  
ATOM   4528  CG2 THR A 562     115.186  85.606  80.375  1.00  0.66           C  
ATOM   4529  N   TRP A 563     116.422  88.671  81.652  1.00  0.65           N  
ATOM   4530  CA  TRP A 563     115.891  90.005  81.738  1.00  0.65           C  
ATOM   4531  C   TRP A 563     115.666  90.564  80.360  1.00  0.65           C  
ATOM   4532  O   TRP A 563     116.606  90.826  79.607  1.00  0.65           O  
ATOM   4533  CB  TRP A 563     116.903  90.910  82.455  1.00  0.65           C  
ATOM   4534  CG  TRP A 563     117.340  90.437  83.814  1.00  0.65           C  
ATOM   4535  CD1 TRP A 563     118.508  89.827  84.180  1.00  0.65           C  
ATOM   4536  CD2 TRP A 563     116.592  90.647  85.011  1.00  0.65           C  
ATOM   4537  NE1 TRP A 563     118.553  89.671  85.543  1.00  0.65           N  
ATOM   4538  CE2 TRP A 563     117.382  90.153  86.073  1.00  0.65           C  
ATOM   4539  CE3 TRP A 563     115.354  91.237  85.237  1.00  0.65           C  
ATOM   4540  CZ2 TRP A 563     116.939  90.243  87.377  1.00  0.65           C  
ATOM   4541  CZ3 TRP A 563     114.981  91.439  86.567  1.00  0.65           C  
ATOM   4542  CH2 TRP A 563     115.743  90.931  87.617  1.00  0.65           C  
ATOM   4543  N   ALA A 564     114.398  90.810  80.024  1.00  0.64           N  
ATOM   4544  CA  ALA A 564     114.034  91.383  78.759  1.00  0.64           C  
ATOM   4545  C   ALA A 564     112.977  92.427  79.051  1.00  0.64           C  
ATOM   4546  O   ALA A 564     113.274  93.450  79.666  1.00  0.64           O  
ATOM   4547  CB  ALA A 564     113.574  90.239  77.848  1.00  0.64           C  
ATOM   4548  N   GLY A 565     111.709  92.213  78.673  1.00  0.70           N  
ATOM   4549  CA  GLY A 565     110.587  92.899  79.297  1.00  0.70           C  
ATOM   4550  C   GLY A 565     110.360  92.765  80.805  1.00  0.70           C  
ATOM   4551  O   GLY A 565     110.921  91.939  81.522  1.00  0.70           O  
ATOM   4552  N   ASN A 566     109.473  93.636  81.330  1.00  0.51           N  
ATOM   4553  CA  ASN A 566     109.095  93.801  82.724  1.00  0.51           C  
ATOM   4554  C   ASN A 566     108.093  92.809  83.285  1.00  0.51           C  
ATOM   4555  O   ASN A 566     106.950  93.165  83.521  1.00  0.51           O  
ATOM   4556  CB  ASN A 566     108.498  95.227  82.847  1.00  0.51           C  
ATOM   4557  CG  ASN A 566     108.410  95.620  84.303  1.00  0.51           C  
ATOM   4558  OD1 ASN A 566     109.365  95.434  85.040  1.00  0.51           O  
ATOM   4559  ND2 ASN A 566     107.247  96.110  84.753  1.00  0.51           N  
ATOM   4560  N   TYR A 567     108.432  91.524  83.478  1.00  0.32           N  
ATOM   4561  CA  TYR A 567     107.392  90.517  83.646  1.00  0.32           C  
ATOM   4562  C   TYR A 567     106.498  90.477  84.855  1.00  0.32           C  
ATOM   4563  O   TYR A 567     105.344  90.089  84.774  1.00  0.32           O  
ATOM   4564  CB  TYR A 567     107.665  89.129  82.999  1.00  0.32           C  
ATOM   4565  CG  TYR A 567     108.755  88.431  83.631  1.00  0.32           C  
ATOM   4566  CD1 TYR A 567     110.039  88.488  83.079  1.00  0.32           C  
ATOM   4567  CD2 TYR A 567     108.493  87.720  84.802  1.00  0.32           C  
ATOM   4568  CE1 TYR A 567     111.092  87.853  83.737  1.00  0.32           C  
ATOM   4569  CE2 TYR A 567     109.540  87.090  85.458  1.00  0.32           C  
ATOM   4570  CZ  TYR A 567     110.821  87.173  84.923  1.00  0.32           C  
ATOM   4571  OH  TYR A 567     111.839  86.642  85.677  1.00  0.32           O  
ATOM   4572  N   LYS A 568     106.952  90.886  86.028  1.00  0.36           N  
ATOM   4573  CA  LYS A 568     106.388  90.314  87.230  1.00  0.36           C  
ATOM   4574  C   LYS A 568     105.123  90.951  87.820  1.00  0.36           C  
ATOM   4575  O   LYS A 568     105.066  91.240  89.012  1.00  0.36           O  
ATOM   4576  CB  LYS A 568     107.553  90.173  88.223  1.00  0.36           C  
ATOM   4577  CG  LYS A 568     107.635  88.810  88.901  1.00  0.36           C  
ATOM   4578  CD  LYS A 568     109.072  88.431  89.284  1.00  0.36           C  
ATOM   4579  CE  LYS A 568     109.212  87.092  90.003  1.00  0.36           C  
ATOM   4580  NZ  LYS A 568     108.405  87.131  91.233  1.00  0.36           N  
ATOM   4581  N   ALA A 569     104.049  91.149  87.016  1.00  0.38           N  
ATOM   4582  CA  ALA A 569     102.743  91.649  87.436  1.00  0.38           C  
ATOM   4583  C   ALA A 569     102.131  90.848  88.579  1.00  0.38           C  
ATOM   4584  O   ALA A 569     102.056  89.622  88.555  1.00  0.38           O  
ATOM   4585  CB  ALA A 569     101.761  91.763  86.254  1.00  0.38           C  
ATOM   4586  N   GLY A 570     101.749  91.540  89.675  1.00  0.31           N  
ATOM   4587  CA  GLY A 570     101.434  90.922  90.962  1.00  0.31           C  
ATOM   4588  C   GLY A 570     102.435  89.893  91.437  1.00  0.31           C  
ATOM   4589  O   GLY A 570     102.061  88.820  91.882  1.00  0.31           O  
ATOM   4590  N   THR A 571     103.742  90.173  91.292  1.00  0.32           N  
ATOM   4591  CA  THR A 571     104.874  89.354  91.735  1.00  0.32           C  
ATOM   4592  C   THR A 571     104.976  88.003  91.024  1.00  0.32           C  
ATOM   4593  O   THR A 571     105.679  87.114  91.497  1.00  0.32           O  
ATOM   4594  CB  THR A 571     105.009  89.219  93.262  1.00  0.32           C  
ATOM   4595  OG1 THR A 571     104.724  90.467  93.873  1.00  0.32           O  
ATOM   4596  CG2 THR A 571     106.428  88.862  93.746  1.00  0.32           C  
ATOM   4597  N   TRP A 572     104.351  87.864  89.823  1.00  0.25           N  
ATOM   4598  CA  TRP A 572     104.214  86.664  88.973  1.00  0.25           C  
ATOM   4599  C   TRP A 572     102.938  85.908  89.341  1.00  0.25           C  
ATOM   4600  O   TRP A 572     102.519  84.957  88.689  1.00  0.25           O  
ATOM   4601  CB  TRP A 572     105.494  85.752  88.868  1.00  0.25           C  
ATOM   4602  CG  TRP A 572     105.396  84.374  88.223  1.00  0.25           C  
ATOM   4603  CD1 TRP A 572     105.458  84.005  86.907  1.00  0.25           C  
ATOM   4604  CD2 TRP A 572     105.272  83.154  88.982  1.00  0.25           C  
ATOM   4605  NE1 TRP A 572     105.353  82.632  86.792  1.00  0.25           N  
ATOM   4606  CE2 TRP A 572     105.239  82.093  88.056  1.00  0.25           C  
ATOM   4607  CE3 TRP A 572     105.186  82.916  90.354  1.00  0.25           C  
ATOM   4608  CZ2 TRP A 572     105.119  80.774  88.485  1.00  0.25           C  
ATOM   4609  CZ3 TRP A 572     105.071  81.585  90.787  1.00  0.25           C  
ATOM   4610  CH2 TRP A 572     105.037  80.529  89.865  1.00  0.25           C  
ATOM   4611  N   THR A 573     102.223  86.392  90.361  1.00  0.29           N  
ATOM   4612  CA  THR A 573     101.081  85.720  90.947  1.00  0.29           C  
ATOM   4613  C   THR A 573      99.870  86.573  90.674  1.00  0.29           C  
ATOM   4614  O   THR A 573      99.206  87.101  91.564  1.00  0.29           O  
ATOM   4615  CB  THR A 573     101.252  85.523  92.447  1.00  0.29           C  
ATOM   4616  OG1 THR A 573     102.502  84.902  92.714  1.00  0.29           O  
ATOM   4617  CG2 THR A 573     100.187  84.588  93.029  1.00  0.29           C  
ATOM   4618  N   ALA A 574      99.527  86.778  89.390  1.00  0.28           N  
ATOM   4619  CA  ALA A 574      98.499  87.740  89.043  1.00  0.28           C  
ATOM   4620  C   ALA A 574      97.076  87.199  89.019  1.00  0.28           C  
ATOM   4621  O   ALA A 574      96.245  87.557  88.186  1.00  0.28           O  
ATOM   4622  CB  ALA A 574      98.830  88.466  87.757  1.00  0.28           C  
ATOM   4623  N   THR A 575      96.747  86.403  90.044  1.00  0.27           N  
ATOM   4624  CA  THR A 575      95.394  85.999  90.386  1.00  0.27           C  
ATOM   4625  C   THR A 575      94.436  87.095  90.830  1.00  0.27           C  
ATOM   4626  O   THR A 575      93.246  86.814  90.693  1.00  0.27           O  
ATOM   4627  CB  THR A 575      95.329  84.915  91.451  1.00  0.27           C  
ATOM   4628  OG1 THR A 575      96.056  85.277  92.618  1.00  0.27           O  
ATOM   4629  CG2 THR A 575      95.960  83.634  90.892  1.00  0.27           C  
ATOM   4630  N   PRO A 576      94.733  88.315  91.312  1.00  0.30           N  
ATOM   4631  CA  PRO A 576      93.689  89.326  91.451  1.00  0.30           C  
ATOM   4632  C   PRO A 576      93.309  89.801  90.076  1.00  0.30           C  
ATOM   4633  O   PRO A 576      92.149  89.832  89.674  1.00  0.30           O  
ATOM   4634  CB  PRO A 576      94.400  90.491  92.176  1.00  0.30           C  
ATOM   4635  CG  PRO A 576      95.891  90.289  91.891  1.00  0.30           C  
ATOM   4636  CD  PRO A 576      96.026  88.781  91.825  1.00  0.30           C  
ATOM   4637  N   TRP A 577      94.357  90.205  89.371  1.00  0.28           N  
ATOM   4638  CA  TRP A 577      94.453  91.067  88.253  1.00  0.28           C  
ATOM   4639  C   TRP A 577      93.881  90.394  87.042  1.00  0.28           C  
ATOM   4640  O   TRP A 577      93.286  91.050  86.214  1.00  0.28           O  
ATOM   4641  CB  TRP A 577      95.924  91.563  88.262  1.00  0.28           C  
ATOM   4642  CG  TRP A 577      96.262  92.382  87.072  1.00  0.28           C  
ATOM   4643  CD1 TRP A 577      95.927  93.676  86.795  1.00  0.28           C  
ATOM   4644  CD2 TRP A 577      96.371  91.687  85.847  1.00  0.28           C  
ATOM   4645  NE1 TRP A 577      95.777  93.819  85.446  1.00  0.28           N  
ATOM   4646  CE2 TRP A 577      95.950  92.598  84.864  1.00  0.28           C  
ATOM   4647  CE3 TRP A 577      96.588  90.341  85.555  1.00  0.28           C  
ATOM   4648  CZ2 TRP A 577      95.699  92.159  83.612  1.00  0.28           C  
ATOM   4649  CZ3 TRP A 577      96.304  89.893  84.273  1.00  0.28           C  
ATOM   4650  CH2 TRP A 577      95.881  90.806  83.308  1.00  0.28           C  
ATOM   4651  N   SER A 578      93.944  89.061  86.951  1.00  0.29           N  
ATOM   4652  CA  SER A 578      93.292  88.299  85.898  1.00  0.29           C  
ATOM   4653  C   SER A 578      91.762  88.347  85.962  1.00  0.29           C  
ATOM   4654  O   SER A 578      91.082  88.064  84.985  1.00  0.29           O  
ATOM   4655  CB  SER A 578      93.757  86.823  85.997  1.00  0.29           C  
ATOM   4656  OG  SER A 578      93.414  86.062  84.843  1.00  0.29           O  
ATOM   4657  N   GLY A 579      91.151  88.726  87.110  1.00  0.27           N  
ATOM   4658  CA  GLY A 579      89.694  88.852  87.199  1.00  0.27           C  
ATOM   4659  C   GLY A 579      89.125  90.243  87.014  1.00  0.27           C  
ATOM   4660  O   GLY A 579      87.953  90.375  86.678  1.00  0.27           O  
ATOM   4661  N   ALA A 580      89.911  91.329  87.214  1.00  0.28           N  
ATOM   4662  CA  ALA A 580      89.494  92.669  86.784  1.00  0.28           C  
ATOM   4663  C   ALA A 580      90.089  93.021  85.460  1.00  0.28           C  
ATOM   4664  O   ALA A 580      89.572  93.810  84.670  1.00  0.28           O  
ATOM   4665  CB  ALA A 580      89.995  93.762  87.738  1.00  0.28           C  
ATOM   4666  N   GLY A 581      91.206  92.342  85.203  1.00  0.28           N  
ATOM   4667  CA  GLY A 581      91.612  91.874  83.925  1.00  0.28           C  
ATOM   4668  C   GLY A 581      90.657  90.808  83.428  1.00  0.28           C  
ATOM   4669  O   GLY A 581      89.441  90.898  83.566  1.00  0.28           O  
ATOM   4670  N   LEU A 582      91.179  89.877  82.620  1.00  0.27           N  
ATOM   4671  CA  LEU A 582      90.341  89.377  81.567  1.00  0.27           C  
ATOM   4672  C   LEU A 582      90.492  87.937  81.387  1.00  0.27           C  
ATOM   4673  O   LEU A 582      91.378  87.226  81.831  1.00  0.27           O  
ATOM   4674  CB  LEU A 582      90.669  89.935  80.165  1.00  0.27           C  
ATOM   4675  CG  LEU A 582      90.186  91.346  79.874  1.00  0.27           C  
ATOM   4676  CD1 LEU A 582      88.679  91.436  79.770  1.00  0.27           C  
ATOM   4677  CD2 LEU A 582      90.592  92.369  80.895  1.00  0.27           C  
ATOM   4678  N   SER A 583      89.555  87.500  80.590  1.00  0.23           N  
ATOM   4679  CA  SER A 583      89.221  86.161  80.414  1.00  0.23           C  
ATOM   4680  C   SER A 583      89.918  85.576  79.208  1.00  0.23           C  
ATOM   4681  O   SER A 583      89.639  84.419  78.918  1.00  0.23           O  
ATOM   4682  CB  SER A 583      87.663  86.184  80.432  1.00  0.23           C  
ATOM   4683  OG  SER A 583      87.102  87.357  79.799  1.00  0.23           O  
ATOM   4684  N   VAL A 584      90.868  86.301  78.535  1.00  0.24           N  
ATOM   4685  CA  VAL A 584      91.332  86.014  77.173  1.00  0.24           C  
ATOM   4686  C   VAL A 584      92.752  86.143  76.779  1.00  0.24           C  
ATOM   4687  O   VAL A 584      93.474  87.065  77.120  1.00  0.24           O  
ATOM   4688  CB  VAL A 584      90.726  86.951  76.160  1.00  0.24           C  
ATOM   4689  CG1 VAL A 584      90.403  88.278  76.817  1.00  0.24           C  
ATOM   4690  CG2 VAL A 584      91.396  87.124  74.774  1.00  0.24           C  
ATOM   4691  N   HIS A 585      93.129  85.270  75.854  1.00  0.22           N  
ATOM   4692  CA  HIS A 585      94.431  85.031  75.402  1.00  0.22           C  
ATOM   4693  C   HIS A 585      94.312  84.509  73.937  1.00  0.22           C  
ATOM   4694  O   HIS A 585      93.495  83.633  73.673  1.00  0.22           O  
ATOM   4695  CB  HIS A 585      94.826  83.995  76.505  1.00  0.22           C  
ATOM   4696  CG  HIS A 585      93.638  83.217  77.092  1.00  0.22           C  
ATOM   4697  ND1 HIS A 585      93.125  83.558  78.332  1.00  0.22           N  
ATOM   4698  CD2 HIS A 585      92.742  82.429  76.447  1.00  0.22           C  
ATOM   4699  CE1 HIS A 585      91.963  82.960  78.423  1.00  0.22           C  
ATOM   4700  NE2 HIS A 585      91.676  82.267  77.301  1.00  0.22           N  
ATOM   4701  N   THR A 586      95.090  84.993  72.927  1.00  0.22           N  
ATOM   4702  CA  THR A 586      95.439  84.254  71.676  1.00  0.22           C  
ATOM   4703  C   THR A 586      96.903  84.491  71.483  1.00  0.22           C  
ATOM   4704  O   THR A 586      97.399  85.410  72.096  1.00  0.22           O  
ATOM   4705  CB  THR A 586      94.884  84.675  70.296  1.00  0.22           C  
ATOM   4706  OG1 THR A 586      94.855  86.080  70.126  1.00  0.22           O  
ATOM   4707  CG2 THR A 586      93.483  84.128  70.041  1.00  0.22           C  
ATOM   4708  N   GLY A 587      97.663  83.760  70.639  1.00  0.47           N  
ATOM   4709  CA  GLY A 587      99.018  84.207  70.283  1.00  0.47           C  
ATOM   4710  C   GLY A 587      99.054  85.313  69.226  1.00  0.47           C  
ATOM   4711  O   GLY A 587      98.584  85.052  68.131  1.00  0.47           O  
ATOM   4712  N   GLU A 588      99.632  86.531  69.441  1.00  0.46           N  
ATOM   4713  CA  GLU A 588      99.739  87.564  68.374  1.00  0.46           C  
ATOM   4714  C   GLU A 588     100.747  87.197  67.290  1.00  0.46           C  
ATOM   4715  O   GLU A 588     100.650  87.658  66.158  1.00  0.46           O  
ATOM   4716  CB  GLU A 588     100.089  88.993  68.907  1.00  0.46           C  
ATOM   4717  CG  GLU A 588     100.491  90.187  67.936  1.00  0.46           C  
ATOM   4718  CD  GLU A 588      99.540  91.007  67.040  1.00  0.46           C  
ATOM   4719  OE1 GLU A 588      99.936  92.182  66.709  1.00  0.46           O  
ATOM   4720  OE2 GLU A 588      98.483  90.541  66.583  1.00  0.46           O  
ATOM   4721  N   ASP A 589     101.748  86.337  67.582  1.00  0.58           N  
ATOM   4722  CA  ASP A 589     102.603  85.800  66.536  1.00  0.58           C  
ATOM   4723  C   ASP A 589     101.859  84.878  65.562  1.00  0.58           C  
ATOM   4724  O   ASP A 589     101.912  85.156  64.365  1.00  0.58           O  
ATOM   4725  CB  ASP A 589     103.910  85.226  67.163  1.00  0.58           C  
ATOM   4726  CG  ASP A 589     104.823  84.699  66.081  1.00  0.58           C  
ATOM   4727  OD1 ASP A 589     104.403  83.716  65.414  1.00  0.58           O  
ATOM   4728  OD2 ASP A 589     105.897  85.292  65.848  1.00  0.58           O  
ATOM   4729  N   PRO A 590     101.100  83.861  65.963  1.00  0.58           N  
ATOM   4730  CA  PRO A 590     100.297  83.107  65.014  1.00  0.58           C  
ATOM   4731  C   PRO A 590      99.140  83.925  64.485  1.00  0.58           C  
ATOM   4732  O   PRO A 590      98.603  83.627  63.421  1.00  0.58           O  
ATOM   4733  CB  PRO A 590      99.814  81.893  65.810  1.00  0.58           C  
ATOM   4734  CG  PRO A 590     100.851  81.704  66.910  1.00  0.58           C  
ATOM   4735  CD  PRO A 590     101.347  83.110  67.193  1.00  0.58           C  
ATOM   4736  N   PHE A 591      98.692  84.951  65.223  1.00  0.51           N  
ATOM   4737  CA  PHE A 591      97.694  85.866  64.731  1.00  0.51           C  
ATOM   4738  C   PHE A 591      98.190  86.688  63.536  1.00  0.51           C  
ATOM   4739  O   PHE A 591      99.292  87.236  63.528  1.00  0.51           O  
ATOM   4740  CB  PHE A 591      97.182  86.795  65.867  1.00  0.51           C  
ATOM   4741  CG  PHE A 591      95.833  87.313  65.516  1.00  0.51           C  
ATOM   4742  CD1 PHE A 591      95.731  88.536  64.854  1.00  0.51           C  
ATOM   4743  CD2 PHE A 591      94.694  86.510  65.675  1.00  0.51           C  
ATOM   4744  CE1 PHE A 591      94.552  88.874  64.182  1.00  0.51           C  
ATOM   4745  CE2 PHE A 591      93.486  86.882  65.073  1.00  0.51           C  
ATOM   4746  CZ  PHE A 591      93.436  88.035  64.277  1.00  0.51           C  
ATOM   4747  N   ASN A 592      97.350  86.814  62.485  1.00  0.25           N  
ATOM   4748  CA  ASN A 592      97.577  87.734  61.381  1.00  0.25           C  
ATOM   4749  C   ASN A 592      98.776  87.372  60.506  1.00  0.25           C  
ATOM   4750  O   ASN A 592      99.421  88.248  59.937  1.00  0.25           O  
ATOM   4751  CB  ASN A 592      97.733  89.169  61.956  1.00  0.25           C  
ATOM   4752  CG  ASN A 592      97.278  90.281  61.042  1.00  0.25           C  
ATOM   4753  OD1 ASN A 592      96.354  90.179  60.236  1.00  0.25           O  
ATOM   4754  ND2 ASN A 592      97.911  91.457  61.247  1.00  0.25           N  
ATOM   4755  N   ILE A 593      99.098  86.071  60.372  1.00  0.19           N  
ATOM   4756  CA  ILE A 593     100.206  85.623  59.544  1.00  0.19           C  
ATOM   4757  C   ILE A 593      99.764  85.034  58.233  1.00  0.19           C  
ATOM   4758  O   ILE A 593      98.640  84.572  58.039  1.00  0.19           O  
ATOM   4759  CB  ILE A 593     101.132  84.597  60.197  1.00  0.19           C  
ATOM   4760  CG1 ILE A 593     100.413  83.296  60.625  1.00  0.19           C  
ATOM   4761  CG2 ILE A 593     101.848  85.300  61.353  1.00  0.19           C  
ATOM   4762  CD1 ILE A 593     101.368  82.226  61.171  1.00  0.19           C  
ATOM   4763  N   THR A 594     100.727  85.012  57.311  1.00  0.20           N  
ATOM   4764  CA  THR A 594     100.731  84.257  56.085  1.00  0.20           C  
ATOM   4765  C   THR A 594     101.903  83.299  56.219  1.00  0.20           C  
ATOM   4766  O   THR A 594     102.859  83.574  56.951  1.00  0.20           O  
ATOM   4767  CB  THR A 594     100.869  85.158  54.870  1.00  0.20           C  
ATOM   4768  OG1 THR A 594     101.965  86.063  54.994  1.00  0.20           O  
ATOM   4769  CG2 THR A 594      99.583  85.987  54.736  1.00  0.20           C  
ATOM   4770  N   LEU A 595     101.848  82.108  55.598  1.00  0.22           N  
ATOM   4771  CA  LEU A 595     102.834  81.077  55.863  1.00  0.22           C  
ATOM   4772  C   LEU A 595     103.023  80.164  54.672  1.00  0.22           C  
ATOM   4773  O   LEU A 595     102.276  79.205  54.468  1.00  0.22           O  
ATOM   4774  CB  LEU A 595     102.466  80.182  57.085  1.00  0.22           C  
ATOM   4775  CG  LEU A 595     103.511  79.089  57.429  1.00  0.22           C  
ATOM   4776  CD1 LEU A 595     104.786  79.690  58.037  1.00  0.22           C  
ATOM   4777  CD2 LEU A 595     102.937  78.003  58.346  1.00  0.22           C  
ATOM   4778  N   ASP A 596     104.110  80.389  53.914  1.00  0.21           N  
ATOM   4779  CA  ASP A 596     104.590  79.472  52.911  1.00  0.21           C  
ATOM   4780  C   ASP A 596     104.962  78.084  53.479  1.00  0.21           C  
ATOM   4781  O   ASP A 596     105.452  77.998  54.614  1.00  0.21           O  
ATOM   4782  CB  ASP A 596     105.809  80.108  52.205  1.00  0.21           C  
ATOM   4783  CG  ASP A 596     106.065  79.464  50.852  1.00  0.21           C  
ATOM   4784  OD1 ASP A 596     107.154  78.864  50.690  1.00  0.21           O  
ATOM   4785  OD2 ASP A 596     105.165  79.548  49.974  1.00  0.21           O  
ATOM   4786  N   PRO A 597     104.763  76.976  52.764  1.00  0.20           N  
ATOM   4787  CA  PRO A 597     105.174  75.651  53.217  1.00  0.20           C  
ATOM   4788  C   PRO A 597     106.686  75.458  53.379  1.00  0.20           C  
ATOM   4789  O   PRO A 597     107.345  74.915  52.500  1.00  0.20           O  
ATOM   4790  CB  PRO A 597     104.627  74.735  52.103  1.00  0.20           C  
ATOM   4791  CG  PRO A 597     103.355  75.438  51.634  1.00  0.20           C  
ATOM   4792  CD  PRO A 597     103.779  76.904  51.676  1.00  0.20           C  
ATOM   4793  N   ASN A 598     107.252  75.841  54.543  1.00  0.18           N  
ATOM   4794  CA  ASN A 598     108.682  75.792  54.835  1.00  0.18           C  
ATOM   4795  C   ASN A 598     109.361  74.426  54.718  1.00  0.18           C  
ATOM   4796  O   ASN A 598     110.555  74.341  54.438  1.00  0.18           O  
ATOM   4797  CB  ASN A 598     108.978  76.269  56.282  1.00  0.18           C  
ATOM   4798  CG  ASN A 598     108.579  77.721  56.502  1.00  0.18           C  
ATOM   4799  OD1 ASN A 598     108.992  78.650  55.812  1.00  0.18           O  
ATOM   4800  ND2 ASN A 598     107.797  77.957  57.581  1.00  0.18           N  
ATOM   4801  N   ALA A 599     108.648  73.327  55.009  1.00  0.19           N  
ATOM   4802  CA  ALA A 599     109.216  72.003  54.958  1.00  0.19           C  
ATOM   4803  C   ALA A 599     108.129  71.022  54.594  1.00  0.19           C  
ATOM   4804  O   ALA A 599     107.000  71.152  55.062  1.00  0.19           O  
ATOM   4805  CB  ALA A 599     109.764  71.609  56.346  1.00  0.19           C  
ATOM   4806  N   HIS A 600     108.438  69.997  53.774  1.00  0.14           N  
ATOM   4807  CA  HIS A 600     107.491  68.932  53.536  1.00  0.14           C  
ATOM   4808  C   HIS A 600     108.154  67.563  53.452  1.00  0.14           C  
ATOM   4809  O   HIS A 600     108.967  67.289  52.577  1.00  0.14           O  
ATOM   4810  CB  HIS A 600     106.580  69.206  52.311  1.00  0.14           C  
ATOM   4811  CG  HIS A 600     107.294  69.375  51.010  1.00  0.14           C  
ATOM   4812  ND1 HIS A 600     107.931  70.568  50.745  1.00  0.14           N  
ATOM   4813  CD2 HIS A 600     107.394  68.541  49.944  1.00  0.14           C  
ATOM   4814  CE1 HIS A 600     108.408  70.444  49.528  1.00  0.14           C  
ATOM   4815  NE2 HIS A 600     108.112  69.234  48.993  1.00  0.14           N  
ATOM   4816  N   GLY A 601     107.810  66.636  54.378  1.00  0.30           N  
ATOM   4817  CA  GLY A 601     108.337  65.272  54.366  1.00  0.30           C  
ATOM   4818  C   GLY A 601     107.288  64.281  54.785  1.00  0.30           C  
ATOM   4819  O   GLY A 601     106.141  64.640  54.996  1.00  0.30           O  
ATOM   4820  N   LYS A 602     107.629  62.992  54.954  1.00  0.31           N  
ATOM   4821  CA  LYS A 602     106.639  61.926  55.112  1.00  0.31           C  
ATOM   4822  C   LYS A 602     105.641  62.098  56.258  1.00  0.31           C  
ATOM   4823  O   LYS A 602     104.433  61.974  56.070  1.00  0.31           O  
ATOM   4824  CB  LYS A 602     107.410  60.593  55.313  1.00  0.31           C  
ATOM   4825  CG  LYS A 602     106.551  59.319  55.425  1.00  0.31           C  
ATOM   4826  CD  LYS A 602     107.408  58.094  55.790  1.00  0.31           C  
ATOM   4827  CE  LYS A 602     106.590  56.889  56.266  1.00  0.31           C  
ATOM   4828  NZ  LYS A 602     107.506  55.882  56.838  1.00  0.31           N  
ATOM   4829  N   GLU A 603     106.129  62.429  57.467  1.00  0.38           N  
ATOM   4830  CA  GLU A 603     105.303  62.463  58.659  1.00  0.38           C  
ATOM   4831  C   GLU A 603     105.059  63.919  59.077  1.00  0.38           C  
ATOM   4832  O   GLU A 603     104.177  64.234  59.873  1.00  0.38           O  
ATOM   4833  CB  GLU A 603     106.007  61.550  59.714  1.00  0.38           C  
ATOM   4834  CG  GLU A 603     105.992  60.053  59.234  1.00  0.38           C  
ATOM   4835  CD  GLU A 603     107.135  59.102  59.626  1.00  0.38           C  
ATOM   4836  OE1 GLU A 603     107.239  58.026  58.955  1.00  0.38           O  
ATOM   4837  OE2 GLU A 603     107.934  59.429  60.525  1.00  0.38           O  
ATOM   4838  N   ILE A 604     105.776  64.867  58.427  1.00  0.49           N  
ATOM   4839  CA  ILE A 604     105.768  66.292  58.748  1.00  0.49           C  
ATOM   4840  C   ILE A 604     105.513  67.191  57.524  1.00  0.49           C  
ATOM   4841  O   ILE A 604     106.041  68.291  57.417  1.00  0.49           O  
ATOM   4842  CB  ILE A 604     107.047  66.723  59.490  1.00  0.49           C  
ATOM   4843  CG1 ILE A 604     108.344  66.202  58.816  1.00  0.49           C  
ATOM   4844  CG2 ILE A 604     106.948  66.253  60.959  1.00  0.49           C  
ATOM   4845  CD1 ILE A 604     109.629  66.777  59.435  1.00  0.49           C  
ATOM   4846  N   LYS A 605     104.704  66.762  56.525  1.00  0.30           N  
ATOM   4847  CA  LYS A 605     104.441  67.558  55.321  1.00  0.30           C  
ATOM   4848  C   LYS A 605     103.514  68.763  55.384  1.00  0.30           C  
ATOM   4849  O   LYS A 605     103.698  69.725  54.647  1.00  0.30           O  
ATOM   4850  CB  LYS A 605     104.014  66.714  54.094  1.00  0.30           C  
ATOM   4851  CG  LYS A 605     102.726  65.898  54.259  1.00  0.30           C  
ATOM   4852  CD  LYS A 605     102.345  65.197  52.945  1.00  0.30           C  
ATOM   4853  CE  LYS A 605     100.855  64.868  52.818  1.00  0.30           C  
ATOM   4854  NZ  LYS A 605     100.081  66.115  52.611  1.00  0.30           N  
ATOM   4855  N   THR A 606     102.438  68.715  56.182  1.00  0.25           N  
ATOM   4856  CA  THR A 606     101.364  69.708  56.049  1.00  0.25           C  
ATOM   4857  C   THR A 606     100.969  70.240  57.404  1.00  0.25           C  
ATOM   4858  O   THR A 606     100.369  71.304  57.540  1.00  0.25           O  
ATOM   4859  CB  THR A 606     100.122  69.109  55.365  1.00  0.25           C  
ATOM   4860  OG1 THR A 606     100.446  68.572  54.084  1.00  0.25           O  
ATOM   4861  CG2 THR A 606      99.004  70.134  55.128  1.00  0.25           C  
ATOM   4862  N   ARG A 607     101.308  69.523  58.485  1.00  0.19           N  
ATOM   4863  CA  ARG A 607     100.888  69.903  59.813  1.00  0.19           C  
ATOM   4864  C   ARG A 607     101.724  71.041  60.382  1.00  0.19           C  
ATOM   4865  O   ARG A 607     102.935  70.945  60.546  1.00  0.19           O  
ATOM   4866  CB  ARG A 607     100.916  68.677  60.748  1.00  0.19           C  
ATOM   4867  CG  ARG A 607      99.934  67.568  60.313  1.00  0.19           C  
ATOM   4868  CD  ARG A 607      99.998  66.349  61.234  1.00  0.19           C  
ATOM   4869  NE  ARG A 607      98.942  65.382  60.788  1.00  0.19           N  
ATOM   4870  CZ  ARG A 607      98.748  64.192  61.373  1.00  0.19           C  
ATOM   4871  NH1 ARG A 607      97.808  63.372  60.906  1.00  0.19           N  
ATOM   4872  NH2 ARG A 607      99.477  63.803  62.412  1.00  0.19           N  
ATOM   4873  N   SER A 608     101.057  72.165  60.680  1.00  0.34           N  
ATOM   4874  CA  SER A 608     101.679  73.381  61.168  1.00  0.34           C  
ATOM   4875  C   SER A 608     100.698  73.990  62.153  1.00  0.34           C  
ATOM   4876  O   SER A 608      99.923  73.265  62.776  1.00  0.34           O  
ATOM   4877  CB  SER A 608     101.990  74.338  59.978  1.00  0.34           C  
ATOM   4878  OG  SER A 608     102.706  75.513  60.370  1.00  0.34           O  
ATOM   4879  N   TYR A 609     100.655  75.331  62.272  1.00  0.31           N  
ATOM   4880  CA  TYR A 609      99.809  76.092  63.180  1.00  0.31           C  
ATOM   4881  C   TYR A 609      98.336  75.675  63.119  1.00  0.31           C  
ATOM   4882  O   TYR A 609      97.750  75.370  64.151  1.00  0.31           O  
ATOM   4883  CB  TYR A 609     100.016  77.612  62.882  1.00  0.31           C  
ATOM   4884  CG  TYR A 609      99.063  78.558  63.576  1.00  0.31           C  
ATOM   4885  CD1 TYR A 609      98.596  78.326  64.881  1.00  0.31           C  
ATOM   4886  CD2 TYR A 609      98.581  79.682  62.882  1.00  0.31           C  
ATOM   4887  CE1 TYR A 609      97.655  79.187  65.469  1.00  0.31           C  
ATOM   4888  CE2 TYR A 609      97.627  80.528  63.462  1.00  0.31           C  
ATOM   4889  CZ  TYR A 609      97.162  80.272  64.749  1.00  0.31           C  
ATOM   4890  OH  TYR A 609      96.096  81.023  65.267  1.00  0.31           O  
ATOM   4891  N   TYR A 610      97.755  75.540  61.907  1.00  0.24           N  
ATOM   4892  CA  TYR A 610      96.380  75.098  61.702  1.00  0.24           C  
ATOM   4893  C   TYR A 610      96.069  73.732  62.307  1.00  0.24           C  
ATOM   4894  O   TYR A 610      95.022  73.510  62.909  1.00  0.24           O  
ATOM   4895  CB  TYR A 610      96.039  75.148  60.182  1.00  0.24           C  
ATOM   4896  CG  TYR A 610      94.583  74.845  59.944  1.00  0.24           C  
ATOM   4897  CD1 TYR A 610      94.180  73.567  59.518  1.00  0.24           C  
ATOM   4898  CD2 TYR A 610      93.605  75.797  60.277  1.00  0.24           C  
ATOM   4899  CE1 TYR A 610      92.822  73.229  59.478  1.00  0.24           C  
ATOM   4900  CE2 TYR A 610      92.247  75.457  60.243  1.00  0.24           C  
ATOM   4901  CZ  TYR A 610      91.866  74.172  59.859  1.00  0.24           C  
ATOM   4902  OH  TYR A 610      90.519  73.812  59.895  1.00  0.24           O  
ATOM   4903  N   TYR A 611      97.009  72.771  62.210  1.00  0.31           N  
ATOM   4904  CA  TYR A 611      96.859  71.495  62.879  1.00  0.31           C  
ATOM   4905  C   TYR A 611      96.843  71.671  64.392  1.00  0.31           C  
ATOM   4906  O   TYR A 611      95.971  71.126  65.059  1.00  0.31           O  
ATOM   4907  CB  TYR A 611      97.991  70.536  62.429  1.00  0.31           C  
ATOM   4908  CG  TYR A 611      97.815  69.150  62.989  1.00  0.31           C  
ATOM   4909  CD1 TYR A 611      98.668  68.678  64.001  1.00  0.31           C  
ATOM   4910  CD2 TYR A 611      96.780  68.323  62.525  1.00  0.31           C  
ATOM   4911  CE1 TYR A 611      98.500  67.391  64.529  1.00  0.31           C  
ATOM   4912  CE2 TYR A 611      96.604  67.038  63.060  1.00  0.31           C  
ATOM   4913  CZ  TYR A 611      97.471  66.571  64.055  1.00  0.31           C  
ATOM   4914  OH  TYR A 611      97.312  65.277  64.584  1.00  0.31           O  
ATOM   4915  N   GLY A 612      97.767  72.501  64.930  1.00  0.43           N  
ATOM   4916  CA  GLY A 612      97.792  72.984  66.311  1.00  0.43           C  
ATOM   4917  C   GLY A 612      96.481  73.536  66.831  1.00  0.43           C  
ATOM   4918  O   GLY A 612      96.024  73.182  67.913  1.00  0.43           O  
ATOM   4919  N   GLU A 613      95.818  74.421  66.071  1.00  0.25           N  
ATOM   4920  CA  GLU A 613      94.528  74.986  66.438  1.00  0.25           C  
ATOM   4921  C   GLU A 613      93.432  73.929  66.612  1.00  0.25           C  
ATOM   4922  O   GLU A 613      92.765  73.854  67.644  1.00  0.25           O  
ATOM   4923  CB  GLU A 613      94.098  76.017  65.356  1.00  0.25           C  
ATOM   4924  CG  GLU A 613      95.074  77.216  65.250  1.00  0.25           C  
ATOM   4925  CD  GLU A 613      94.879  78.147  64.044  1.00  0.25           C  
ATOM   4926  OE1 GLU A 613      94.291  79.241  64.235  1.00  0.25           O  
ATOM   4927  OE2 GLU A 613      95.413  77.836  62.953  1.00  0.25           O  
ATOM   4928  N   GLU A 614      93.289  73.014  65.634  1.00  0.26           N  
ATOM   4929  CA  GLU A 614      92.223  72.022  65.605  1.00  0.26           C  
ATOM   4930  C   GLU A 614      92.427  70.845  66.562  1.00  0.26           C  
ATOM   4931  O   GLU A 614      91.483  70.158  66.943  1.00  0.26           O  
ATOM   4932  CB  GLU A 614      92.071  71.470  64.169  1.00  0.26           C  
ATOM   4933  CG  GLU A 614      91.692  72.527  63.103  1.00  0.26           C  
ATOM   4934  CD  GLU A 614      90.202  72.905  63.065  1.00  0.26           C  
ATOM   4935  OE1 GLU A 614      89.373  72.370  63.826  1.00  0.26           O  
ATOM   4936  OE2 GLU A 614      89.842  73.803  62.277  1.00  0.26           O  
ATOM   4937  N   VAL A 615      93.662  70.595  67.054  1.00  0.30           N  
ATOM   4938  CA  VAL A 615      93.891  69.558  68.063  1.00  0.30           C
[truncated: 330,571 more chars]
