# Supplementary material for: Metabolic capacity is maintained despite shifts in microbial diversity in estuary sediments
Source: ISME Commun. 2025 Oct 11;5(1):ycaf182. doi: 10.1093/ismeco/ycaf182 (PMC12687941; doi:10.1093/ismeco/ycaf182)
Supplement: Supplementary_Data_1_ycaf182 [file supplementary_data_1_ycaf182.zip › SWISS-MODEL/8_1_May_SF_Bin5_scaffold_55982_c1/models/03/info.json]

{"creation_date":"2023-03-29","ligands":[{"description":"PHOSPHORIC ACID 4-(2-AMINO-4-OXO-3,4,5,6,-TETRAHYDRO-PTERIDIN-6-YL)-2-HYDROXY-3,4-DIMERCAPTO-BUT-3-EN-YL ESTER GUANYLATE ESTER","name":["MD1"],"number":"1","included":false,"model_binding_residues":[],"reason":{"bound":true,"relevant":true,"conserved_residues":false,"sterically_valid":false}},{"description":"PHOSPHORIC ACID 4-(2-AMINO-4-OXO-3,4,5,6,-TETRAHYDRO-PTERIDIN-6-YL)-2-HYDROXY-3,4-DIMERCAPTO-BUT-3-EN-YL ESTER GUANYLATE ESTER","name":["MD1"],"number":"2","included":false,"model_binding_residues":[],"reason":{"bound":true,"relevant":true,"conserved_residues":false,"sterically_valid":false}},{"description":"MOLYBDENUM(VI) ION","name":["6MO"],"number":"3","included":true,"model_binding_residues":["A.70","A.212","A.213","A.274","A.276","A.565","_.3"],"reason":{"bound":true,"relevant":true,"conserved_residues":true,"sterically_valid":true}},{"description":"IRON\/SULFUR CLUSTER","name":["SF4"],"number":"4","included":false,"model_binding_residues":[],"reason":{"bound":true,"relevant":true,"conserved_residues":false,"sterically_valid":false}},{"description":"IRON\/SULFUR CLUSTER","name":["SF4"],"number":"6","included":false,"model_binding_residues":[],"reason":{"bound":true,"relevant":true,"conserved_residues":false,"sterically_valid":false}},{"description":"IRON\/SULFUR CLUSTER","name":["SF4"],"number":"7","included":false,"model_binding_residues":[],"reason":{"bound":true,"relevant":true,"conserved_residues":false,"sterically_valid":false}},{"description":"IRON\/SULFUR CLUSTER","name":["SF4"],"number":"8","included":false,"model_binding_residues":[],"reason":{"bound":true,"relevant":true,"conserved_residues":false,"sterically_valid":false}},{"description":"(1S)-2-{[{[(2S)-2,3-DIHYDROXYPROPYL]OXY}(HYDROXY)PHOSPHORYL]OXY}-1-[(PENTANOYLOXY)METHYL]ETHYL OCTANOATE","name":["AGA"],"number":"5","included":false,"model_binding_residues":[],"reason":{"bound":true,"relevant":true,"conserved_residues":false,"sterically_valid":false}},{"description":"FE3-S4 CLUSTER","name":["F3S"],"number":"9","included":false,"model_binding_residues":[],"reason":{"bound":true,"relevant":true,"conserved_residues":false,"sterically_valid":false}},{"description":"PROTOPORPHYRIN IX CONTAINING FE","name":["HEM"],"number":"10","included":false,"model_binding_residues":[],"reason":{"bound":true,"relevant":true,"conserved_residues":false,"sterically_valid":false}},{"description":"PROTOPORPHYRIN IX CONTAINING FE","name":["HEM"],"number":"11","included":false,"model_binding_residues":[],"reason":{"bound":true,"relevant":true,"conserved_residues":false,"sterically_valid":false}}],"mod_engine":"PROMOD3","pred_lddt":0.40273945145989076,"mdlchain_butpl_map":{"A":"3ir5.1.A","L_3":"3ir5.1.L_3"},"mdl_smtl_map":{"A":"A"},"tpl_info":{"3ir5.1.A":{"origin":"reference database","label_asym_id":"A","label_smtl_id":"A","entity_type":"polymer","entity_id":"1"},"3ir5.1.L_3":{"origin":"reference database","label_asym_id":"F","label_smtl_id":"3","entity_type":"non-polymer","entity_id":"5"}},"major_issues":null,"oligo":{"based_on":"prediction","state":"monomer","state_bu":"hetero-1-1-1-mer","state_tpl":"monomer","qs_prediction":"0.000","qs_conserved":"not conserved","chains_to_mdl":1,"res_to_mdl":925},"modified_template":false,"residue_range":[{"chain_name":"A","residue_from":"2","residue_to":"1111"}],"chain_subprj_list":null,"templates":["81537855a2ba843134271a189b7b69bc6c2dead3"],"aln_map":{"A":[["target","MFLSRRQFLKVSVGTVAAVAVADKVLALTALQPVIEVGNPLGDYPDRSWERVYHDQYRYDSSFTWVCSPNDTHACRVRAFVRNGVVMRVEQNYDHQTYEDLYGNRGTFAHNPRMCLKGFTFHRRVYGPYRLKGPLMRKGWK-QWMDDNA----P-----E-LTAETKRKYKFDSRFLDDMLRVSWDTAFTYAAKAMITIATRYSGEAGARRLREQGYAPEMIEMMKGAGTRCF-KHRAGMPVLGIIGKMGNTRMNGGINALLDTWIRKVSPDQAQGGRYWSNYTWHGDQNPAHPFWSGVQGSDIDLSDMRFSKLNTSWGKNFVENKMPEAHWKLECIERGARVVVITPEYNPTAYRADYWMPLRPESDGALFLGAMKIIIDENM------HDIDFLKSFTDAPILVRTD-------TLQYLDPRDVIADYKFPDFSKSYSGRIQSLKPEQIQRLGGMMVWDLNKKQVVPLHREQV-------GWHYT----------------------------------------NSGIDAALTG---TYRVKLLNGREIDAMPIWQMYM------------------VHFQDYDLDTVHQITRTPKDLIVRWARDSGTI-----KPAAIHNGEGTCHYFHQTANARGAAMVLIITGNVGKFGTGQHTWAGNYKAGTWTATPWSGAGLSV----HT---GEDPF--------------N-ITLDPNAHGKEIKTR---SYYYGEEVGYWNHG----DTALI---------VNTPKY-GRKVFTGKT--------HMPTPSKFRWVVNVNVVNNAKHHYD-MV------------------------------RNVDPNIECLITQDIEMTSDINHADIAFAANSWMEFTYPEMTVTVSNPWVQIWKGGIRPLYDTRNDLDTFAGVAAKLSDMTGD----K--------------------RMRDYFAMV------------------YQNR---------------------------VDVYVQR-------------------------MLDASSTFYGY----SADVMLKS------------EKGWMVMVR--------------------TYPRHPFWEETNESKPMWTRSGRYENYRIEPEAIEYGENFISHREGPEATPYLPNAIFTTNPYVRPDDYGIPITAQHHDDKTVRNIKLSWHEIKRHSNPLWEKGYQFYCVTPKTRHRVHSQWSVNDWVQIYESNFGDPYRMDKRTPGVGEHQIHINPQAAKDRGINDGDYVYVDGNPVDRPYRGWKPSDPYYKVARLMIRAKYNPAYPYHVTMAKHAPFVATAKSVKGHETRPDGRAIAIDTGYQSNFRYGAQQSFTRNWLMPMHQTDSLPGKHAVAWKFKWGYQVDHHAINTVPKECLIRITKAEDGGIGARGPWEPVRTGFTPGQENEFMIKWLKGEHIKIKV",0],["pdb_id=3ir5, chain=A, assembly_id=1, offset=3 atoms","-FLDRFRYFKQKGETFADGH--------GQL-----------LNTNRDWEDGYRQRWQHDKIVRSTCGVNCTGSCSWKIYVKNGLVTWETQQTDYPRT-----RPDLPNHEPRGCPRGASYSWYLYSANRLKYPMMRKRLMKMWREAKALHSDPVEAWASIIEDADKAKSFKQARGRGGFVRSSWQEVNELIAASNVYTIKNYGPDRVAGF--------------SPIPAMSMVSYASGARYLS---LIGGT--------------------------CLSFYDWYCDLPPASPQTWGEQTDVPESADWYNSSYIIAWGSNVPQTRTPDAHFFTEVRYKGTKTVAVTPDYAEIAKLCDLWLAPKQGTDAAMALAMGHVMLREFHLDNPSQYFTDYVRRYTDMPMLVMLEERDGYYAAGRMLRAADLVDALGQEN-----------------NPEWKTVAFNT-NGEMVAPNGSIGFRWGEKGKWNLEQRDGKTGEETELQLSLLGSQDEIAEVGFPYFGGDGTEHFNKVELENVLLHKLPVKRLQLADGSTALVTTVYDLTLANYGLERGLNDVNCATSYDDVKAYTPAWAEQITGVSRSQIIRIAREFADNADKTHGRSMIIVGAGLNHWYHLDMNYRGLINMLIFCGCVGQSGGGWAHYVGQEKLRPQ--TGWQPLAFALDWQRPARHMNSTSYFYNHSSQWRYETVTAEELLSPMADKSRYTGHLIDFNVRAERMGWLPSAPQLGTNPLTIAGEAEKAGMNPVDYTVKSLKEGSIRFAAEQPENGKNHPRNLFIWRSNLLGSSGKGHEFMLKYLLGTEHGIQGKDLGQQGGVKPEEVDWQDNGLEGKLDLVVTLDFRLSSTCLYSDIILPTATWYEKDDM--NTSDMHPFIHPLSAAVDPAWEAKSDWEIYKAIAKKFSEVCVGHLGKETDIVTLPIQHDSAAELAQPLDVKDWKKGECDLIPGKTAPHIMVVERDYPATYERFTSIGPLMEKIGNGGKGIAWNTQSEMDLLRKLNYTKAEGPAKGQPMLNTAIDAAEMILTLAPETNGQVAVKAWAALSEFTGRDHTHLALNKEDEKIRFRDIQAQPRKIISSPTWSGLEDEHVSYNAGYTNVHELIPWRTLSGRQQLYQDHQWMRDFGESLLVYRPPIDTRSV-----------------------------------KEVIGQ----KSNGNQEKALNFLTPHQKWGIHSTYSDNLLMLTLG---------------RGGPVVWLSEADAKDLGIADNDWIEVFNS-----------------NGALTARAVVSQRVPAGMTMMYHAQERIVNL--------P--GSE------ITQQRGGIHNSVTRITPKPTHMIGGYAHLA---------YGFNYYGTVGSNRDEFVVVRKMKNIDWL----------------------------------",2]]},"plip":{"6MO":[{"id":"6MO:_:3","name":"6MO","position":3,"ligtype":"SMALLMOLECULE","chains":{},"numInteractions":0,"composite":false,"hetid":"6MO","members":["6MO:_:3"],"excluded":false}]},"qmean_values":{"global_scores":{"qmean4_norm_score":0.5052267181829634,"qmean4_z_score":-7.384036853306433,"qmean6_norm_score":0.5042954030639138,"qmean6_z_score":-6.082080202433563,"interaction_norm_score":-0.0048138073979908675,"interaction_z_score":-4.0325041703595215,"cbeta_norm_score":0.0005104944574315015,"cbeta_z_score":-4.206184415741764,"packing_norm_score":-0.18453492174645558,"packing_z_score":-3.4510608910913247,"torsion_norm_score":0.2541355555898141,"torsion_z_score":-5.330315392485378,"ss_agreement_norm_score":0.36279465848022047,"ss_agreement_z_score":-2.5442760634747135,"acc_agreement_norm_score":0.6198198198198198,"acc_agreement_z_score":-0.88127660820189,"avg_local_score":0.49323489719795915,"avg_local_score_error":0.053},"local_scores":{"A":[null,0.28550842787146696,0.3242940452189255,0.3621689544812089,0.3500403894639524,0.31921511255669544,0.419562727182857,0.38260668283486365,0.3508122146036389,0.3978462014789319,0.3930944262447817,0.33771350693405083,0.2650827492119713,0.24890910042722622,0.24706715314283628,0.25151120057287246,0.2366283608745414,0.21750652918892344,0.17541755017315866,0.18471338310377242,0.16006927427525586,0.16946036545839896,0.1659369920582689,0.17345301674235597,0.1599718989834948,0.1556092458558531,0.15582204713643927,0.32489075147244495,0.4018861522384186,0.4520133888477963,0.4088056736095691,0.42965452562059697,0.30015229282888883,0.3145654182904426,0.29866851527920457,0.40584928342532783,0.30481952415851743,0.33306896242133344,0.21142537938096587,0.20919214002246675,0.3822918048604015,0.35663644872877254,0.464925535613452,0.3658127097044594,0.5200366046654459,0.5337060910148015,0.49196812387233,0.590562486221361,0.49623528146433515,0.5696033132778903,0.5381192536947963,0.6062286312686919,0.6440909446130056,0.6451688112608129,0.6400752730453423,0.6129251112880996,0.5689790120752019,0.5657973955312305,0.6259248222727907,0.6832048150793906,0.7139696426024276,0.7066922580664233,0.6709591965836557,0.607441174401578,0.5879441586228848,0.5978777340882151,0.671240213722416,0.43890774362011425,0.6209226610211136,0.6096641830201553,0.6383277305483501,0.60472941584312,0.5738767738771939,0.6090820214027363,0.6794730266141065,0.6437688318964333,0.7413398341218167,0.6723092646439505,0.6989771052649085,0.7063734577871059,0.7427351761304822,0.6421468613007036,0.6635011978213894,0.7567192642652899,0.7602656864835914,0.7227859539066442,0.6827438013513557,0.6419073212279223,0.7391635640763401,0.7122208289379172,0.6729678522697236,0.622250584720536,0.5669543191839799,0.5759142329518564,0.48922269414286174,0.3777161277521479,0.3080860787849876,0.3306222490476312,0.2985396463793218,0.31341996816231504,0.2934591713297675,0.22528670516078256,0.3663638417024392,0.35375672517698087,0.3588605515120319,0.4998411497551828,0.4475570517934145,0.3696031071050745,0.583964953417621,0.5505887031556,0.5475788727561781,0.5963170838305607,0.7053227905379827,0.7463634175817913,0.7568426057777109,0.6992246579033924,0.666723430233695,0.7265635815635929,0.6734867568840294,0.722268732885595,0.7510096292903632,0.6757133428391238,0.6776833790880755,0.5947535786233854,0.7206738315041004,0.6743854979245196,0.7729625480348862,0.7380811663631417,0.6998179156004283,0.7273760366428916,0.7936499369552563,0.7512114243588623,0.8137296539135317,0.8298805938250898,0.7899960669980135,0.7134924542157054,0.6491493568859693,0.5596600968912111,0.513566304027262,0.43868928642350385,0.49401044346026757,0.46478939172050654,0.3770866136534172,0.3705662040426116,0.306691096438553,0.4387007738744986,0.46819382599628956,0.46659038415444054,0.31775648758002617,0.4132448677802614,0.4711143652953405,0.46370873527336576,0.540212893352149,0.6167410752509637,0.40182965131314974,0.3660342523879852,0.37183482166609455,0.39838577329292557,0.34871078299263575,0.5101569778675743,0.5635675381872008,0.3561420562986976,0.3795503955262381,0.536910700217381,0.46177579495941456,0.43525562433143483,0.41375154178615914,0.6710311906109826,0.7075629790264445,0.7324092365578607,0.6808838662351238,0.7506527685295029,0.747780704651601,0.7594357409074282,0.8142751870728224,0.7425578703831919,0.7892485505954063,0.7774597123405682,0.7394690691027961,0.6354481064852295,0.7041301795626742,0.732880794285324,0.6546143300973161,0.6630499447011817,0.6251437376526869,0.6000494363081277,0.6166561071432833,0.5174914843513045,0.5019349371824365,0.49767821086791164,0.34875746225724163,0.35322211597189385,0.3881452319796393,0.44615681245608524,0.38143477818241184,0.43317953834554945,0.48305962020790866,0.43563290998280374,0.44210045207813387,0.45036762264869457,0.4508250832137328,0.2574725160273735,0.2291922993800897,0.22124846380490382,0.22783606236047682,0.2285320477457801,0.2486006748288341,0.25869549434516703,0.19890725587472577,0.21845407244332585,0.20026891683368497,0.15643384494540874,0.1652999233368619,0.2606873088004832,0.3026467479345369,0.3795199996719283,0.41907725579696636,0.42715097220278975,0.3709417666952989,0.3540179931080559,0.3677750154125518,0.33730955987532396,0.4189101470817789,0.3224188769548727,0.2882296403843933,0.3587921701391117,0.362218942641973,0.2930768470210852,0.2765949633454288,0.39729504804377047,0.3978713964449187,0.41844683500519825,0.2554041528409246,0.23525650488792177,0.22786783500719154,0.2175306760394194,0.23455161385577605,0.41296648359096333,0.3296941240758779,0.3408562566170096,0.27368964895346776,0.2527874394986677,0.24306384346879017,0.2194769503350419,0.19348079623922276,0.15029759853095728,0.19615369678293065,0.20543441173389324,0.1767999020299277,0.16264123436014435,0.15624917809910688,0.14912496812041,0.1532985700008945,0.2059263567513895,0.15592935323402915,0.2038819722273469,0.21007253701385692,0.21048905477437052,0.25069319120496414,0.28054010517266914,0.24376197803689864,0.2803595792530209,0.24743163078853503,0.23923959778742782,0.23034535466336392,0.2549999500640995,0.33920209565509907,0.38360757428679987,0.44275726401087684,0.44219912836050906,0.4797098999242735,0.592739480820612,0.4687723224086751,0.5430500958645328,0.7229408099574677,0.7118069663063111,0.6267189449193786,0.6667929732037128,0.5598497421246305,0.6970658352907417,0.6575597238234115,0.6241867362804332,0.6449173638415858,0.6425637101552243,0.6889843985618864,0.6367624270879548,0.5761172318436993,0.5121855401042641,0.6851134792819548,0.48718285184173277,0.6341112052874048,0.6399496781120436,0.6326874495339552,0.7343034455859224,0.6945612144428672,0.7199208308841589,0.7531500068588007,0.6510405218572912,0.7049115107680041,0.7761686838891226,0.7253510301373165,0.7594401016187843,0.7900798082128726,0.8174883873431046,0.8441012518637501,0.7767564842769934,0.848176196526737,0.8139336050766519,0.8456107488003017,0.805965112841122,0.6942342516592322,0.6359868782650315,0.689725978992191,0.6967313105085549,0.742734256651477,0.788504419624207,0.744333822974561,0.7643530652093607,0.730390679652133,0.7434284140458138,0.7798342976752103,0.7323516107790792,0.6858502508051335,0.6527432497426131,0.6701421782581939,0.7270025098028143,0.6564029281353944,0.7417012490221234,0.7479420642693255,0.6936120660879429,0.7793288166501878,0.793979566538907,0.822284994544658,0.8046115823590895,0.8079322496026484,0.7907020571300705,0.7598782929338184,0.7257200723563292,0.7733259084218262,0.7381590608676019,0.7835617278674398,0.8277330815317726,0.6451869178049443,0.5941948097226554,0.7767661183339892,0.7452647239976952,0.7071967765989369,0.7264509377129701,0.7384067050608183,0.7359010298226755,0.7335992835742876,0.711338358466041,0.774019464245195,0.7492138594277463,0.7761661823217783,0.8041728789304338,0.7743411877469478,0.7344231119038983,0.785867182195677,0.7536455467660591,0.7226414347139276,0.7422481276296937,0.7931646287409856,0.692728262507395,0.6480168520724705,0.7131989098270135,0.7129069317146094,0.6494315548478465,0.6903412348203571,0.6530693301621114,0.486906881971061,0.2732801636406924,0.23389469285503375,0.3073520928567958,0.5782410025517879,0.5899587502605422,0.6311559592748511,0.6291453690292987,0.5817474137745279,0.6021487084888538,0.5886024284072472,0.6793536058748149,0.6822878643716989,0.6507237278954153,0.6368570970608712,0.6601090405515975,0.6862257810314877,0.7170642504319098,0.6396892893300736,0.6596967298419731,0.631231515757726,0.632688932159376,0.6594151182838786,0.6304627422970683,0.6250710783250758,0.6701625332626975,0.5799650074109844,0.5598668065991916,0.47093269818486555,0.5519878657584868,0.5416595827672805,0.31121013982314205,0.39676081905201954,0.3336078940419819,0.3841221741139394,0.36288275760187416,0.33140883350288675,0.27351214671234064,0.33893553467922793,0.19880394147367178,0.23750217839051924,0.18803181034516048,0.3974140770180054,0.20901703419323614,0.224941824419813,0.26990020448855145,0.22567706181474853,0.1630195738861679,0.15081564517016827,0.17747201122376577,0.19832644846530237,0.2095677433867818,0.2754476798522021,0.30244246461406415,0.23391490268790258,0.31885875531261054,0.3074584683321155,0.36092226101841374,0.38513721885255553,0.47533139322284906,0.5613116611764036,0.5317306721838331,0.5677773500991798,0.6198250769197877,0.44613108691462244,0.5469887910895328,0.4555531847755263,0.40124728827623934,0.45932083731146334,0.4516579996283173,0.474042367183225,0.5517354488744524,0.5655095798876154,0.5486892190963686,0.51212745256872,0.4543383817385351,0.4558888111638516,0.43860767143852736,0.29332228591622456,0.2595817290985487,0.2579979760425372,0.30212926710133076,0.33666710495556784,0.3564969780020436,0.31005727594784893,0.3276510180643692,0.3585571359427848,0.3436569472750845,0.3152741982388114,0.28508410911345367,0.310848070601907,0.320432869939773,0.28619008871749463,0.36023953375971557,0.48093463999359937,0.4921673499282343,0.4430210439544399,0.545467765514614,0.6656706221543031,0.5924217356824933,0.6127271066692693,0.5144413110851155,0.5663247837493075,0.6071363585136685,0.5936514897926316,0.646783168050437,0.6113294906998508,0.6155032085020723,0.6727222575937996,0.655300883395357,0.672006149029712,0.6392424332663159,0.4971920879533499,0.5905337945045648,0.5705884701584727,0.5269121213391821,0.5416932899932225,0.6356300965097705,0.658657124911418,0.5949225992399527,0.5330931067321332,0.69155702244623,0.6457084609563449,0.6287871936459117,0.5630474991264499,0.6083282431601718,0.6183715085954423,0.6973264433636621,0.680768375045487,0.6631592513229719,0.6353709575055599,0.7474458769120206,0.6285523138277157,0.673932002565538,0.5151117473756105,0.5259480618703041,0.6164374823022267,0.6120158443969779,0.7615804618849775,0.7151494038508907,0.5704934304999827,0.7602765916118326,0.8080685579367347,0.6354348636206737,0.6860087190988243,0.749976942359157,0.7240707326830723,0.6601801633370529,0.6533858653855638,0.5957886096359656,0.7486646259434572,0.7768458287715557,0.838463966238131,0.8102187762063607,0.7938331899367383,0.7943087493283341,0.7968030373755033,0.7196028966389918,0.8170831144262635,0.7367237438772247,0.703669186053738,0.6949552460092917,0.7037121853205343,0.6542314701213808,0.6755149432104519,0.6829168887551601,0.6743186001871564,0.5974293680485883,0.6421898032176278,0.7029601709014252,0.6232409533881437,0.6904921192246544,0.7232614511404971,0.7465436700971608,0.6481594616403545,0.7122152775192057,0.720908685680245,0.7155168283560402,0.6520773587426756,0.687362037517995,0.7434574747995759,0.7263830571541517,0.7345813108078447,0.7473419817626866,0.700596401232456,0.7147252620044372,0.797239426860248,0.7709995553668396,0.7889390573890046,0.723529446678502,0.5677150343689786,0.6580869408923282,0.6536120741023713,0.6382781410612858,0.7036614762698776,0.5111365520399929,0.321345693373304,0.3568378520469176,0.37760017200624363,0.3092821553836095,0.31712747583203593,0.25356122788833974,0.28515974682165046,0.2801033578456822,0.27407913300660797,0.3015581511495211,0.2793175623459607,0.293471160653872,0.2677554072293508,0.2778757742891246,0.27938626206169537,0.2680909949775623,0.23405401578715251,0.240582457160017,0.21813886650787295,0.22041331812420734,0.46713788711055515,0.46485033690242245,0.5849819881343634,0.5830421422352585,0.5131230824565427,0.24763344510582172,0.1944849726838751,0.19501036506860323,0.21990670599788004,0.21095148213783899,0.20019312070408754,0.18250425693956562,0.19256965980969143,0.14088637116905028,0.3014729240680567,0.31203069776936454,0.3753806332526926,0.48725166638563333,0.30278980807840394,0.25071572561971567,0.1924916884907831,0.336039293034188,0.31128874777528837,0.2407724486657278,0.3082906117431762,0.43462657953861594,0.25304892115353983,0.26134143268663046,0.30342435373859517,0.29213709336118576,0.26519053443735224,0.28421760923951533,0.36874232942697727,0.3349301384221924,0.3133642800027828,0.262483328075449,0.2657726153630671,0.29874332781029656,0.32060551797578263,0.3228459639212442,0.23165111635900598,0.22336817697162895,0.2534360309165994,0.25155084831596286,0.26845832750732757,0.20948504126196055,0.2561611449787218,0.18394925338850074,0.22170133567036707,0.23210786026308772,0.22949371002050664,0.33530847939397296,0.42059343005369326,0.28474579307640746,0.3109414516663123,0.23606093982166992,0.23621760451070228,0.3473427357679861,0.4333956716496172,0.4637690517210863,0.5679449192367556,0.5975096912794929,0.6718590895293233,0.6743160461557814,0.650209664814628,0.5826744914207089,0.5066024001199094,0.5488445192759119,0.5124545132333894,0.6446018142227184,0.5962455057668511,0.613159294051061,0.503128014573963,0.4985203426318393,0.47590504853303056,0.41192806138568117,0.455140605460433,0.27285421775222546,0.3633305448659211,0.49463365370429435,0.560276775628131,0.5214819780312094,0.3109646162440228,0.3588446876369278,0.5053130022320643,0.6563048833211973,0.4320511079818203,0.41605183962414327,0.618019718059011,0.5854413230336262,0.7426087723244303,0.7670964805138344,0.7506417231139891,0.7859376955103852,0.7443097739762335,0.7342065088118597,0.7551269032118801,0.7164093956190959,0.710994365900357,0.725819915414506,0.5962011704464509,0.6839303819448918,0.6714549442552863,0.6613796294518868,0.6116570017677411,0.7796499448162596,0.7609723256045727,0.790631595393212,0.8463826297373173,0.8001757629284301,0.8266129877841023,0.7627174892509037,0.7140041971767692,0.7057053704769527,0.5874846065486002,0.66292759578323,0.6434928117473071,0.6284376261328126,0.38795543260084037,0.28022003437545095,0.28303248120191693,0.24652657340390804,0.4542329501449764,0.5848801109043197,0.6015643555519691,0.5874191077563168,0.587891204657959,0.6866188131663625,0.6084103360739639,0.5211964754662028,0.4703903625267381,0.5266497779019805,0.5232317515810105,0.4787254611553492,0.37299499722163987,0.47735933735447933,0.482487149290958,0.6075552974392348,0.6349660783290286,0.579431596252005,0.6447454853742249,0.6363103366921606,0.6558544326171014,0.7533963062948704,0.764468534659295,0.669695004337814,0.6418149198621708,0.5980464729753133,0.5205010957953123,0.6144411894962704,0.6680909374962113,0.5981974384960786,0.5896051063849861,0.6789319471357649,0.6609583304062603,0.5951677619645546,0.5946203068666015,0.6699030183180027,0.6121265866578932,0.5410832615312554,0.5745757534444904,0.5230744349711558,0.43246604452489595,0.45317786053960085,0.3754468938353346,0.28032402877189133,0.2743830427877875,0.27134078672570827,0.3385501639997635,0.38624594917955213,0.2723202089397257,0.2845038345224356,0.35578024610584263,0.31271162705642597,0.36187547133754516,0.386234963923346,0.41732987970138513,0.3721352927201443,0.3409815949044486,0.2244205277340116,0.20015311921268275,0.1536648005378505,0.1513079168209715,0.19816044350813866,0.2397520627706927,0.34593066200199235,0.369965345523358,0.40383337149009674,0.3208448002975465,0.38462102677883836,0.41270333929100356,0.4162047739853237,0.4475343786907371,0.41831581690184955,0.3510744432098404,0.36304010865439873,0.3285479895653817,0.37283210954663465,0.47574979534853434,0.5286354253309116,0.4111764952380497,0.46213716332548266,0.5135884736800003,0.5299591308258891,0.4514237319999451,0.45479479373237053,0.2613681295563328,0.2705110341948125,0.22998097009105484,0.27151304848503116,0.28323814282558935,0.30054460587569465,0.3307956967584905,0.27777387909142554,0.2729289882062988,0.31892843273280863,0.5506094308451299,0.5787889998410385,0.6358111069500788,0.6683884733803557,0.5922590481123919,0.5599632146782438,0.5134312778135327,0.5530347705918072,0.6223134426301505,0.5218433789808767,0.45015821106815207,0.4981458182700479,0.5016815368740639,0.5907349836119254,0.5670864622779899,0.5031508574328794,0.5812184471272017,0.40787870493299117,0.563539065835489,0.6530615220331238,0.6264828205826667,0.7075031088934534,0.6607435166217136,0.6558334734660008,0.6571359522227131,0.6465974889617246,0.6620430577502094,0.6414303590273148,0.6372073524365741,0.5897892906365922,0.6781497145444948,0.6402575094452863,0.6077385186811722,0.6283467335344223,0.699528885129221,0.6945521035602803,0.6805413106129289,0.670023475230804,0.695801683050291,0.7003712698490079,0.6446042627736422,0.5952429401625847,0.5685166009720948,0.5195186536320925,0.5284283721592276,0.271463800726343,0.30243163687025265,0.24036853143024223,0.31205103225148717,0.33140296533105384,0.23635396402674413,0.22264951915317688,0.2572636944590499,0.24373192275102484,0.3128006908912044,0.2828636120818644,0.26652616066854284,0.2731351151513187,0.25637206385957434,0.2346863210484907,0.24571838172017826,0.27043849623542693,0.3043170348688524,0.230005750760866,0.1878564266593411,0.17766839848639837,0.20960492809512765,0.2525895212254829,0.2160351855760071,0.20134003185783064,0.2533207120695328,0.24311273807326572,0.3182353308508514,0.25079222433611226,0.2391747731724365,0.216882218421676,0.2488525750217772,0.2109749701740236,0.22504610665293692,0.2012034323126532,0.20819446803272423,0.2547485493442547,0.2687916292947029,0.26514578512429293,0.22585258271867686,0.29048576843567997,0.3956511460768974,0.35877398285923034,0.37421738672837623,0.3446089411459456,0.3379167029310934,0.21709250194306037,0.21877478628954644,0.19435371259121875,0.2543174982395877,0.25718601235400224,0.36422742163184935,0.3947033032618895,0.38406149619416885,0.46641598149585894,0.4418601326420178,0.42985530789599863,0.3564151274759282,0.47778522168775095,0.6631150627347022,0.6299893123934523,0.6584608805084949,0.7638951630861908,0.7728948489564811,0.7802186752795703,0.685330834249946,0.6233522253281117,0.5388451976588602,0.6050043542934552,0.6311837558560481,0.7292298064949603,0.7065355842374172,0.684803591178512,0.6470878491161121,0.5557180008422048,0.6416839312422662,0.6053617561465596,0.6745339761887262,0.667340737248429,0.5978287051059074,0.667078289395061,0.5849374739570573,0.5269626387300989,0.41980062634910753,0.3726664987812681,0.29662471974293836,0.2789927256349768,0.20630685421471576,0.1808865144145445,0.18878586777187806,0.23874967290010854,0.20876844419312576,0.2178223397061968,0.2619916525286925,0.35143376900747625,0.27650455011563074,0.2537979361005087,0.23569649849490837,0.19973986307092753,0.41447152673565407,0.43169752495487895,0.5452241619443552,0.5082675510683479,0.6140654409515015,0.6316202166846953,0.7115703431757174,0.7349393828973864,0.790986642308917,0.7704187826122132,0.6666534752796628,0.7037063976474911,0.8157269526751556,0.7898496265442428,0.7054028745611576,0.7741890401865713,0.6982032157643526,0.8021697919971845,0.7511987299385221,0.7411216222606943,0.7184654212786042,0.7262679878060011,0.7237469490689539,0.6654668797560293,0.7335957159535506,0.6605855669603073,0.7087025834391285,0.5860067918466203,0.40578603487237114,0.3643748396923855,0.2975986888216839,0.24970609963103102,0.22006743427681316,0.2134448411399139,0.19952185551779372,0.20336365579966598,0.24594050281341437,0.3113821521803201,0.2834022327714062,0.3353415688386014,0.3092350896284841,0.5258336481717198,0.2723233763421554,0.2363368564564681,0.2318419522782166,0.23048648384197729,0.22580817808815135,0.3401120671762634,0.4323749577546521,0.49747442150130816,0.5803645577390744,0.5490199384959996,0.6048175974853106,0.5968200292505486,0.7393255509373042,0.7185138428187614,0.6870562764895876,0.6183280612901512,0.6890078746918248,0.7439323001634974,0.7043032332570149,0.7190791428810591,0.6841910661621868,0.6780027546448967,0.7556348294326444,0.7965541095304434,0.7730878911720481,0.7389078703754761,0.6748893972216201,0.654838460289689,0.6404305445597752,0.5637281592463161,0.3535559800249186,0.5108845382394752,0.37101772998125815,0.3358918315805706,0.39771959530283096,0.39661270281980665,0.24276431084767014,0.2288339523130653,0.2603187385754803,0.24938979137063097,0.20321371850660525,0.19304730526000785,0.17845143367232102,0.2057802512723898,0.22887609058562178,0.27559557462950157,0.31304678672054365,0.40924502618754743,0.4568908227935304,0.4886801460121281,0.24401819036055822,0.2608009457482355,0.2052368318989493,0.18094656031048773,0.24316755868784165,0.19533157028585257,0.23257540661402232,0.2511924428783326,0.2988156811899634,0.27873346010665134,0.3402514860762044,0.4016086924156364,0.4799537395771325,0.5800646212666962,0.6443016111558567,0.6308124380706797,0.6169064483578945,0.6013199723422973,0.6002207944971345,0.44506751285291046,0.5245391127894128,0.402273665179922,0.5325436441321032,0.5847966330523942,0.6264562442552927,0.5766508912495125,0.6341869768313244,0.5756931983451959,0.6044783891192375,0.470935797323753,0.416000622898822,0.43438797848783345,0.49595787666672847,0.5154275084159297,0.45779004975086063,0.41602549764099905,0.27450563666560424,0.19429635201890066,0.2051314232697497,0.1885497640686039,0.22533340389902728,0.18854716780861897,0.16978334925823468,0.15358395456251475,0.16375064646366216,0.20149273775040746,0.3577483481196072,0.45149686276651335,0.5842854849602253,0.5036510884401801,0.5249297343598402,0.573655945881424,0.6430985038018102,0.6172982844670303,0.5813755812481477,0.677053471512208,0.6554080441502244,0.6593066711298439,0.533270022129729,0.6213910192456462,0.6598464230367903,0.6307566111873782,0.5560077384575597,0.6644030536853561,0.6892690712166543,0.6828415371471876,0.633502159456263,0.46950503481219263,0.44477220002660417,0.4141164078571261,0.3894215527213497,0.34335984320055307,0.3119320469706993,null,null,null,null,null,null,null,null,null,null,null,null,null,null,null,null,null,null,null,null,null,null,null,null,null,null,null,null,null,null,null,null,null,null]},"qmean_version":"4.3.0"},"membrane":{"is_transmem":false,"mem_param":{},"transfer":{"biounit_is_transmem":true,"coverage":0.036585365853658534}}}
