# Supplementary material for: Metabolic capacity is maintained despite shifts in microbial diversity in estuary sediments
Source: ISME Commun. 2025 Oct 11;5(1):ycaf182. doi: 10.1093/ismeco/ycaf182 (PMC12687941; doi:10.1093/ismeco/ycaf182)
Supplement: Supplementary_Data_1_ycaf182 [file supplementary_data_1_ycaf182.zip › SWISS-MODEL/8_1_May_SF_Bin5_scaffold_55982_c1/models/03/model.pdb]

TITLE     SWISS-MODEL SERVER (https://swissmodel.expasy.org)
TITLE    2 Untitled Project
EXPDTA    THEORETICAL MODEL (SWISS-MODEL SERVER)
AUTHOR    SWISS-MODEL SERVER (SEE REFERENCE IN JRNL Records)
REVDAT   1   29-MAR-23 1MOD    1       05:05
JRNL        AUTH   A.WATERHOUSE,M.BERTONI,S.BIENERT,G.STUDER,G.TAURIELLO,
JRNL        AUTH 2 R.GUMIENNY,F.T.HEER,T.A.P.DE BEER,C.REMPFER,L.BORDOLI,
JRNL        AUTH 3 R.LEPORE,T.SCHWEDE
JRNL        TITL   SWISS-MODEL: HOMOLOGY MODELLING OF PROTEIN STRUCTURES AND
JRNL        TITL 2 COMPLEXES
JRNL        REF    NUCLEIC.ACIDS.RES..           V.  46 W296  2018
JRNL        PMID   29788355
JRNL        DOI    10.1093/nar/gky427
REMARK   1
REMARK   1 REFERENCE 1
REMARK   1  AUTH   S.BIENERT,A.WATERHOUSE,T.A.P.DE BEER,G.TAURIELLO,G.STUDER,
REMARK   1  AUTH 2 L.BORDOLI,T.SCHWEDE
REMARK   1  TITL   THE SWISS-MODEL REPOSITORY - NEW FEATURES AND FUNCTIONALITY
REMARK   1  REF    NUCLEIC.ACIDS.RES..           V.  45       2017
REMARK   1  REFN                   ISSN 0305-1048
REMARK   1  PMID   27899672
REMARK   1  DOI    10.1093/nar/gkw1132
REMARK   1
REMARK   1 REFERENCE 2
REMARK   1  AUTH   N.GUEX,M.C.PEITSCH,T.SCHWEDE
REMARK   1  TITL   AUTOMATED COMPARATIVE PROTEIN STRUCTURE MODELING WITH
REMARK   1  TITL 2 SWISS-MODEL AND SWISS-PDBVIEWER: A HISTORICAL PERSPECTIVE
REMARK   1  REF    ELECTROPHORESIS               V.  30       2009
REMARK   1  REFN                   ISSN 0173-0835
REMARK   1  PMID   19517507
REMARK   1  DOI    10.1002/elps.200900140
REMARK   1
REMARK   1 REFERENCE 3
REMARK   1  AUTH   G.STUDER,G.TAURIELLO,S.BIENERT,M.BIASINI,N.JOHNER,T.SCHWEDE
REMARK   1  TITL   PROMOD3 - A VERSATILE HOMOLOGY MODELLING TOOLBOX
REMARK   1  REF    PLOS COMP. BIOL.              V.  17       2021
REMARK   1  REFN                   ISSN 
REMARK   1  PMID   33507980
REMARK   1  DOI    https://doi.org/10.1371/journal.pcbi.1008667
REMARK   1
REMARK   1 REFERENCE 4
REMARK   1  AUTH   G.STUDER,C.REMPFER,A.WATERHOUSE,R.GUMIENNY,J.HAAS,T.SCHWEDE
REMARK   1  TITL   QMEANDISCO - DISTANCE CONSTRAINTS APPLIED ON MODEL QUALITY 
REMARK   1  TITL 2 ESTIMATION
REMARK   1  REF    BIOINFORMATICS                V.  36       2020
REMARK   1  REFN                   ISSN 
REMARK   1  PMID   31697312
REMARK   1  DOI    https://doi.org/10.1093/bioinformatics/btz828
REMARK   1
REMARK   1 REFERENCE 5
REMARK   1  AUTH   P.BENKERT,M.BIASINI,T.SCHWEDE
REMARK   1  TITL   TOWARD THE ESTIMATION OF THE ABSOLUTE QUALITY OF INDIVIDUAL
REMARK   1  TITL 2 PROTEIN STRUCTURE MODELS
REMARK   1  REF    BIOINFORMATICS                V.  27       2011
REMARK   1  REFN                   ISSN 1367-4803
REMARK   1  PMID   21134891
REMARK   1  DOI    10.1093/bioinformatics/btq662
REMARK   1
REMARK   1 REFERENCE 6
REMARK   1  AUTH   M.BERTONI,F.KIEFER,M.BIASINI,L.BORDOLI,T.SCHWEDE
REMARK   1  TITL   MODELING PROTEIN QUATERNARY STRUCTURE OF HOMO- AND
REMARK   1  TITL 2 HETERO-OLIGOMERS BEYOND BINARY INTERACTIONS BY HOMOLOGY
REMARK   1  REF    SCI.REP.                      V.   7       2017
REMARK   1  REFN                   ISSN
REMARK   1  PMID   28874689
REMARK   1  DOI    10.1038/s41598-017-09654-8
REMARK   1
REMARK   1 DISCLAIMER
REMARK   1 The SWISS-MODEL SERVER produces theoretical models for proteins.
REMARK   1 The results of any theoretical modelling procedure is
REMARK   1 NON-EXPERIMENTAL and MUST be considered with care. These models may
REMARK   1 contain significant errors. This is especially true for automated
REMARK   1 modeling since there is no human intervention during model
REMARK   1 building. Please read the header section and the logfile carefully
REMARK   1 to know what templates and alignments were used during the model
REMARK   1 building process. All information by the SWISS-MODEL SERVER is
REMARK   1 provided "AS-IS", without any warranty, expressed or implied.
REMARK   2
REMARK   2 COPYRIGHT NOTICE
REMARK   2 This SWISS-MODEL protein model is copyright. It is produced by the
REMARK   2 SWISS-MODEL server, developed by the Computational Structural
REMARK   2 Biology Group at the SIB Swiss Institute of Bioinformatics at the
REMARK   2 Biozentrum, University of Basel (https://swissmodel.expasy.org). This
REMARK   2 model is licensed under the CC BY-SA 4.0 Creative Commons
REMARK   2 Attribution-ShareAlike 4.0 International License
REMARK   2 (https://creativecommons.org/licenses/by-sa/4.0/legalcode), i.e. you
REMARK   2 can copy and redistribute the model in any medium or format,
REMARK   2 transform and build upon the model for any purpose, even
REMARK   2 commercially, under the following terms:
REMARK   2 Attribution - You must give appropriate credit, provide a link to
REMARK   2 the license, and indicate if changes were made. You may do so in any
REMARK   2 reasonable manner, but not in any way that suggests the licensor
REMARK   2 endorses you or your use. When you publish, patent or distribute
REMARK   2 results that were fully or partially based on the model, please cite
REMARK   2 the corresponding papers mentioned under JRNL.
REMARK   2 ShareAlike - If you remix, transform, or build upon the material,
REMARK   2 you must distribute your contributions under the same license as the
REMARK   2 original.
REMARK   2 No additional restrictions - you may not apply legal terms or
REMARK   2 technological measures that legally restrict others from doing
REMARK   2 anything the license permits.
REMARK   2 Find a human-readable summary of (and not a substitute for) the
REMARK   2 CC BY-SA 4.0 license at this link:
REMARK   2 https://creativecommons.org/licenses/by-sa/4.0/
REMARK   3 
REMARK   3 MODEL INFORMATION
REMARK   3  ENGIN   PROMOD3
REMARK   3  VERSN   3.2.1
REMARK   3  OSTAT   monomer
REMARK   3  OSRSN   PREDICTION
REMARK   3  QSPRD   0.000
REMARK   3  GMQE    0.40
REMARK   3  QMNV    4.3.0
REMARK   3  QMNDG   0.49
REMARK   3  MODT    FALSE
REMARK   3 
REMARK   3 MODEL LIGAND 1
REMARK   3  NAME    6MO
REMARK   3  BIND    A.70
REMARK   3  BIND 2  A.212
REMARK   3  BIND 3  A.213
REMARK   3  BIND 4  A.274
REMARK   3  BIND 5  A.276
REMARK   3  BIND 6  A.565
REMARK   3  BIND 7  _.3
REMARK   3 
REMARK   3 TEMPLATE 1
REMARK   3  PDBID   3ir5
REMARK   3  CHAIN   A
REMARK   3  MMCIF   A
REMARK   3  PDBV    2023-03-17
REMARK   3  SMTLE   3ir5.1.A
REMARK   3  SMTLV   2023-03-23
REMARK   3  MTHD    X-RAY DIFFRACTION 2.30 A
REMARK   3  FOUND   HHblits
REMARK   3  GMQE    0.41
REMARK   3  SIM     0.31
REMARK   3  SID     20.97
REMARK   3  OSTAT   monomer
REMARK   3  LIGND   MD1
REMARK   3  LIGND 2 MD1
REMARK   3  LIGND 3 6MO
REMARK   3  LIGND 4 SF4
REMARK   3  LIGND 5 SF4
REMARK   3  LIGND 6 SF4
REMARK   3  LIGND 7 SF4
REMARK   3  LIGND 8 AGA
REMARK   3  LIGND 9 F3S
REMARK   3  LIGND 10 HEM
REMARK   3  LIGND 11 HEM
REMARK   3  ALN A TRG MFLSRRQFLKVSVGTVAAVAVADKVLALTALQPVIEVGNPLGDYPDRSWERVYHDQYR
REMARK   3  ALN A TRG YDSSFTWVCSPNDTHACRVRAFVRNGVVMRVEQNYDHQTYEDLYGNRGTFAHNPRMCL
REMARK   3  ALN A TRG KGFTFHRRVYGPYRLKGPLMRKGWK-QWMDDNA----P-----E-LTAETKRKYKFDS
REMARK   3  ALN A TRG RFLDDMLRVSWDTAFTYAAKAMITIATRYSGEAGARRLREQGYAPEMIEMMKGAGTRC
REMARK   3  ALN A TRG F-KHRAGMPVLGIIGKMGNTRMNGGINALLDTWIRKVSPDQAQGGRYWSNYTWHGDQN
REMARK   3  ALN A TRG PAHPFWSGVQGSDIDLSDMRFSKLNTSWGKNFVENKMPEAHWKLECIERGARVVVITP
REMARK   3  ALN A TRG EYNPTAYRADYWMPLRPESDGALFLGAMKIIIDENM------HDIDFLKSFTDAPILV
REMARK   3  ALN A TRG RTD-------TLQYLDPRDVIADYKFPDFSKSYSGRIQSLKPEQIQRLGGMMVWDLNK
REMARK   3  ALN A TRG KQVVPLHREQV-------GWHYT-----------------------------------
REMARK   3  ALN A TRG -----NSGIDAALTG---TYRVKLLNGREIDAMPIWQMYM------------------
REMARK   3  ALN A TRG VHFQDYDLDTVHQITRTPKDLIVRWARDSGTI-----KPAAIHNGEGTCHYFHQTANA
REMARK   3  ALN A TRG RGAAMVLIITGNVGKFGTGQHTWAGNYKAGTWTATPWSGAGLSV----HT---GEDPF
REMARK   3  ALN A TRG --------------N-ITLDPNAHGKEIKTR---SYYYGEEVGYWNHG----DTALI-
REMARK   3  ALN A TRG --------VNTPKY-GRKVFTGKT--------HMPTPSKFRWVVNVNVVNNAKHHYD-
REMARK   3  ALN A TRG MV------------------------------RNVDPNIECLITQDIEMTSDINHADI
REMARK   3  ALN A TRG AFAANSWMEFTYPEMTVTVSNPWVQIWKGGIRPLYDTRNDLDTFAGVAAKLSDMTGD-
REMARK   3  ALN A TRG ---K--------------------RMRDYFAMV------------------YQNR---
REMARK   3  ALN A TRG ------------------------VDVYVQR-------------------------ML
REMARK   3  ALN A TRG DASSTFYGY----SADVMLKS------------EKGWMVMVR----------------
REMARK   3  ALN A TRG ----TYPRHPFWEETNESKPMWTRSGRYENYRIEPEAIEYGENFISHREGPEATPYLP
REMARK   3  ALN A TRG NAIFTTNPYVRPDDYGIPITAQHHDDKTVRNIKLSWHEIKRHSNPLWEKGYQFYCVTP
REMARK   3  ALN A TRG KTRHRVHSQWSVNDWVQIYESNFGDPYRMDKRTPGVGEHQIHINPQAAKDRGINDGDY
REMARK   3  ALN A TRG VYVDGNPVDRPYRGWKPSDPYYKVARLMIRAKYNPAYPYHVTMAKHAPFVATAKSVKG
REMARK   3  ALN A TRG HETRPDGRAIAIDTGYQSNFRYGAQQSFTRNWLMPMHQTDSLPGKHAVAWKFKWGYQV
REMARK   3  ALN A TRG DHHAINTVPKECLIRITKAEDGGIGARGPWEPVRTGFTPGQENEFMIKWLKGEHIKIK
REMARK   3  ALN A TRG V
REMARK   3  ALN A TPL -FLDRFRYFKQKGETFADGH--------GQL-----------LNTNRDWEDGYRQRWQ
REMARK   3  ALN A TPL HDKIVRSTCGVNCTGSCSWKIYVKNGLVTWETQQTDYPRT-----RPDLPNHEPRGCP
REMARK   3  ALN A TPL RGASYSWYLYSANRLKYPMMRKRLMKMWREAKALHSDPVEAWASIIEDADKAKSFKQA
REMARK   3  ALN A TPL RGRGGFVRSSWQEVNELIAASNVYTIKNYGPDRVAGF--------------SPIPAMS
REMARK   3  ALN A TPL MVSYASGARYLS---LIGGT--------------------------CLSFYDWYCDLP
REMARK   3  ALN A TPL PASPQTWGEQTDVPESADWYNSSYIIAWGSNVPQTRTPDAHFFTEVRYKGTKTVAVTP
REMARK   3  ALN A TPL DYAEIAKLCDLWLAPKQGTDAAMALAMGHVMLREFHLDNPSQYFTDYVRRYTDMPMLV
REMARK   3  ALN A TPL MLEERDGYYAAGRMLRAADLVDALGQEN-----------------NPEWKTVAFNT-N
REMARK   3  ALN A TPL GEMVAPNGSIGFRWGEKGKWNLEQRDGKTGEETELQLSLLGSQDEIAEVGFPYFGGDG
REMARK   3  ALN A TPL TEHFNKVELENVLLHKLPVKRLQLADGSTALVTTVYDLTLANYGLERGLNDVNCATSY
REMARK   3  ALN A TPL DDVKAYTPAWAEQITGVSRSQIIRIAREFADNADKTHGRSMIIVGAGLNHWYHLDMNY
REMARK   3  ALN A TPL RGLINMLIFCGCVGQSGGGWAHYVGQEKLRPQ--TGWQPLAFALDWQRPARHMNSTSY
REMARK   3  ALN A TPL FYNHSSQWRYETVTAEELLSPMADKSRYTGHLIDFNVRAERMGWLPSAPQLGTNPLTI
REMARK   3  ALN A TPL AGEAEKAGMNPVDYTVKSLKEGSIRFAAEQPENGKNHPRNLFIWRSNLLGSSGKGHEF
REMARK   3  ALN A TPL MLKYLLGTEHGIQGKDLGQQGGVKPEEVDWQDNGLEGKLDLVVTLDFRLSSTCLYSDI
REMARK   3  ALN A TPL ILPTATWYEKDDM--NTSDMHPFIHPLSAAVDPAWEAKSDWEIYKAIAKKFSEVCVGH
REMARK   3  ALN A TPL LGKETDIVTLPIQHDSAAELAQPLDVKDWKKGECDLIPGKTAPHIMVVERDYPATYER
REMARK   3  ALN A TPL FTSIGPLMEKIGNGGKGIAWNTQSEMDLLRKLNYTKAEGPAKGQPMLNTAIDAAEMIL
REMARK   3  ALN A TPL TLAPETNGQVAVKAWAALSEFTGRDHTHLALNKEDEKIRFRDIQAQPRKIISSPTWSG
REMARK   3  ALN A TPL LEDEHVSYNAGYTNVHELIPWRTLSGRQQLYQDHQWMRDFGESLLVYRPPIDTRSV--
REMARK   3  ALN A TPL ---------------------------------KEVIGQ----KSNGNQEKALNFLTP
REMARK   3  ALN A TPL HQKWGIHSTYSDNLLMLTLG---------------RGGPVVWLSEADAKDLGIADNDW
REMARK   3  ALN A TPL IEVFNS-----------------NGALTARAVVSQRVPAGMTMMYHAQERIVNL----
REMARK   3  ALN A TPL ----P--GSE------ITQQRGGIHNSVTRITPKPTHMIGGYAHLA---------YGF
REMARK   3  ALN A TPL NYYGTVGSNRDEFVVVRKMKNIDWL---------------------------------
REMARK   3  ALN A TPL -
REMARK   3  ALN A OFF 3
ATOM      1  N   PHE A   2    -162.298 -18.583 -27.585  1.00  0.29           N  
ATOM      2  CA  PHE A   2    -162.733 -17.283 -26.969  1.00  0.29           C  
ATOM      3  C   PHE A   2    -164.225 -17.222 -26.668  1.00  0.29           C  
ATOM      4  O   PHE A   2    -164.589 -17.309 -25.501  1.00  0.29           O  
ATOM      5  CB  PHE A   2    -162.220 -16.105 -27.844  1.00  0.29           C  
ATOM      6  CG  PHE A   2    -162.510 -14.769 -27.205  1.00  0.29           C  
ATOM      7  CD1 PHE A   2    -161.972 -14.433 -25.949  1.00  0.29           C  
ATOM      8  CD2 PHE A   2    -163.322 -13.834 -27.868  1.00  0.29           C  
ATOM      9  CE1 PHE A   2    -162.251 -13.190 -25.365  1.00  0.29           C  
ATOM     10  CE2 PHE A   2    -163.601 -12.591 -27.287  1.00  0.29           C  
ATOM     11  CZ  PHE A   2    -163.068 -12.271 -26.033  1.00  0.29           C  
ATOM     12  N   LEU A   3    -165.119 -17.130 -27.685  1.00  0.32           N  
ATOM     13  CA  LEU A   3    -166.556 -16.925 -27.501  1.00  0.32           C  
ATOM     14  C   LEU A   3    -167.260 -17.920 -26.585  1.00  0.32           C  
ATOM     15  O   LEU A   3    -168.164 -17.551 -25.842  1.00  0.32           O  
ATOM     16  CB  LEU A   3    -167.296 -16.894 -28.861  1.00  0.32           C  
ATOM     17  CG  LEU A   3    -166.821 -15.803 -29.846  1.00  0.32           C  
ATOM     18  CD1 LEU A   3    -167.673 -15.850 -31.124  1.00  0.32           C  
ATOM     19  CD2 LEU A   3    -166.878 -14.389 -29.246  1.00  0.32           C  
ATOM     20  N   SER A   4    -166.803 -19.187 -26.557  1.00  0.36           N  
ATOM     21  CA  SER A   4    -167.223 -20.239 -25.640  1.00  0.36           C  
ATOM     22  C   SER A   4    -167.186 -19.867 -24.165  1.00  0.36           C  
ATOM     23  O   SER A   4    -167.982 -20.357 -23.374  1.00  0.36           O  
ATOM     24  CB  SER A   4    -166.346 -21.507 -25.822  1.00  0.36           C  
ATOM     25  OG  SER A   4    -165.975 -21.659 -27.195  1.00  0.36           O  
ATOM     26  N   ARG A   5    -166.286 -18.942 -23.754  1.00  0.35           N  
ATOM     27  CA  ARG A   5    -166.251 -18.398 -22.404  1.00  0.35           C  
ATOM     28  C   ARG A   5    -167.515 -17.643 -22.011  1.00  0.35           C  
ATOM     29  O   ARG A   5    -167.884 -17.597 -20.843  1.00  0.35           O  
ATOM     30  CB  ARG A   5    -165.068 -17.420 -22.193  1.00  0.35           C  
ATOM     31  CG  ARG A   5    -163.682 -18.091 -22.199  1.00  0.35           C  
ATOM     32  CD  ARG A   5    -162.521 -17.125 -21.905  1.00  0.35           C  
ATOM     33  NE  ARG A   5    -162.736 -16.491 -20.557  1.00  0.35           N  
ATOM     34  CZ  ARG A   5    -162.453 -17.060 -19.376  1.00  0.35           C  
ATOM     35  NH1 ARG A   5    -162.716 -16.393 -18.253  1.00  0.35           N  
ATOM     36  NH2 ARG A   5    -161.916 -18.271 -19.288  1.00  0.35           N  
ATOM     37  N   ARG A   6    -168.234 -17.042 -22.979  1.00  0.32           N  
ATOM     38  CA  ARG A   6    -169.462 -16.311 -22.717  1.00  0.32           C  
ATOM     39  C   ARG A   6    -170.637 -17.247 -22.468  1.00  0.32           C  
ATOM     40  O   ARG A   6    -171.705 -16.826 -22.035  1.00  0.32           O  
ATOM     41  CB  ARG A   6    -169.794 -15.341 -23.876  1.00  0.32           C  
ATOM     42  CG  ARG A   6    -168.791 -14.175 -23.996  1.00  0.32           C  
ATOM     43  CD  ARG A   6    -169.124 -13.231 -25.154  1.00  0.32           C  
ATOM     44  NE  ARG A   6    -168.144 -12.097 -25.099  1.00  0.32           N  
ATOM     45  CZ  ARG A   6    -168.067 -11.129 -26.022  1.00  0.32           C  
ATOM     46  NH1 ARG A   6    -167.204 -10.129 -25.856  1.00  0.32           N  
ATOM     47  NH2 ARG A   6    -168.839 -11.138 -27.104  1.00  0.32           N  
ATOM     48  N   GLN A   7    -170.448 -18.564 -22.682  1.00  0.42           N  
ATOM     49  CA  GLN A   7    -171.445 -19.565 -22.377  1.00  0.42           C  
ATOM     50  C   GLN A   7    -171.275 -20.104 -20.963  1.00  0.42           C  
ATOM     51  O   GLN A   7    -171.933 -21.069 -20.596  1.00  0.42           O  
ATOM     52  CB  GLN A   7    -171.373 -20.751 -23.374  1.00  0.42           C  
ATOM     53  CG  GLN A   7    -171.538 -20.349 -24.860  1.00  0.42           C  
ATOM     54  CD  GLN A   7    -172.867 -19.637 -25.128  1.00  0.42           C  
ATOM     55  OE1 GLN A   7    -173.934 -20.008 -24.636  1.00  0.42           O  
ATOM     56  NE2 GLN A   7    -172.816 -18.572 -25.961  1.00  0.42           N  
ATOM     57  N   PHE A   8    -170.433 -19.463 -20.115  1.00  0.38           N  
ATOM     58  CA  PHE A   8    -170.148 -19.794 -18.719  1.00  0.38           C  
ATOM     59  C   PHE A   8    -171.363 -20.230 -17.893  1.00  0.38           C  
ATOM     60  O   PHE A   8    -171.387 -21.294 -17.286  1.00  0.38           O  
ATOM     61  CB  PHE A   8    -169.481 -18.534 -18.081  1.00  0.38           C  
ATOM     62  CG  PHE A   8    -169.085 -18.699 -16.636  1.00  0.38           C  
ATOM     63  CD1 PHE A   8    -169.937 -18.251 -15.612  1.00  0.38           C  
ATOM     64  CD2 PHE A   8    -167.861 -19.293 -16.293  1.00  0.38           C  
ATOM     65  CE1 PHE A   8    -169.582 -18.409 -14.268  1.00  0.38           C  
ATOM     66  CE2 PHE A   8    -167.499 -19.449 -14.948  1.00  0.38           C  
ATOM     67  CZ  PHE A   8    -168.362 -19.010 -13.936  1.00  0.38           C  
ATOM     68  N   LEU A   9    -172.439 -19.424 -17.885  1.00  0.35           N  
ATOM     69  CA  LEU A   9    -173.664 -19.767 -17.186  1.00  0.35           C  
ATOM     70  C   LEU A   9    -174.436 -20.928 -17.805  1.00  0.35           C  
ATOM     71  O   LEU A   9    -175.098 -21.690 -17.110  1.00  0.35           O  
ATOM     72  CB  LEU A   9    -174.587 -18.530 -17.095  1.00  0.35           C  
ATOM     73  CG  LEU A   9    -174.015 -17.378 -16.240  1.00  0.35           C  
ATOM     74  CD1 LEU A   9    -174.886 -16.123 -16.378  1.00  0.35           C  
ATOM     75  CD2 LEU A   9    -173.891 -17.764 -14.758  1.00  0.35           C  
ATOM     76  N   LYS A  10    -174.380 -21.086 -19.141  1.00  0.40           N  
ATOM     77  CA  LYS A  10    -175.102 -22.117 -19.861  1.00  0.40           C  
ATOM     78  C   LYS A  10    -174.432 -23.483 -19.822  1.00  0.40           C  
ATOM     79  O   LYS A  10    -175.098 -24.503 -19.982  1.00  0.40           O  
ATOM     80  CB  LYS A  10    -175.290 -21.670 -21.337  1.00  0.40           C  
ATOM     81  CG  LYS A  10    -176.045 -22.688 -22.214  1.00  0.40           C  
ATOM     82  CD  LYS A  10    -176.374 -22.189 -23.631  1.00  0.40           C  
ATOM     83  CE  LYS A  10    -177.345 -21.009 -23.698  1.00  0.40           C  
ATOM     84  NZ  LYS A  10    -178.607 -21.362 -23.009  1.00  0.40           N  
ATOM     85  N   VAL A  11    -173.105 -23.558 -19.593  1.00  0.39           N  
ATOM     86  CA  VAL A  11    -172.440 -24.850 -19.484  1.00  0.39           C  
ATOM     87  C   VAL A  11    -172.653 -25.503 -18.129  1.00  0.39           C  
ATOM     88  O   VAL A  11    -172.495 -26.711 -18.005  1.00  0.39           O  
ATOM     89  CB  VAL A  11    -170.951 -24.836 -19.838  1.00  0.39           C  
ATOM     90  CG1 VAL A  11    -170.771 -24.281 -21.264  1.00  0.39           C  
ATOM     91  CG2 VAL A  11    -170.103 -24.050 -18.821  1.00  0.39           C  
ATOM     92  N   SER A  12    -173.060 -24.746 -17.093  1.00  0.34           N  
ATOM     93  CA  SER A  12    -173.362 -25.292 -15.773  1.00  0.34           C  
ATOM     94  C   SER A  12    -174.675 -26.073 -15.743  1.00  0.34           C  
ATOM     95  O   SER A  12    -175.720 -25.598 -16.188  1.00  0.34           O  
ATOM     96  CB  SER A  12    -173.388 -24.172 -14.704  1.00  0.34           C  
ATOM     97  OG  SER A  12    -173.539 -24.678 -13.375  1.00  0.34           O  
ATOM     98  N   VAL A  13    -174.635 -27.323 -15.244  1.00  0.27           N  
ATOM     99  CA  VAL A  13    -175.743 -28.264 -15.204  1.00  0.27           C  
ATOM    100  C   VAL A  13    -176.262 -28.387 -13.764  1.00  0.27           C  
ATOM    101  O   VAL A  13    -176.745 -27.428 -13.168  1.00  0.27           O  
ATOM    102  CB  VAL A  13    -175.358 -29.622 -15.823  1.00  0.27           C  
ATOM    103  CG1 VAL A  13    -176.600 -30.488 -16.131  1.00  0.27           C  
ATOM    104  CG2 VAL A  13    -174.565 -29.407 -17.130  1.00  0.27           C  
ATOM    105  N   GLY A  14    -176.215 -29.590 -13.146  1.00  0.25           N  
ATOM    106  CA  GLY A  14    -176.702 -29.817 -11.790  1.00  0.25           C  
ATOM    107  C   GLY A  14    -175.600 -29.840 -10.771  1.00  0.25           C  
ATOM    108  O   GLY A  14    -174.550 -30.442 -10.975  1.00  0.25           O  
ATOM    109  N   THR A  15    -175.843 -29.227  -9.598  1.00  0.25           N  
ATOM    110  CA  THR A  15    -174.921 -29.279  -8.476  1.00  0.25           C  
ATOM    111  C   THR A  15    -175.212 -30.482  -7.610  1.00  0.25           C  
ATOM    112  O   THR A  15    -176.357 -30.885  -7.414  1.00  0.25           O  
ATOM    113  CB  THR A  15    -174.903 -28.040  -7.596  1.00  0.25           C  
ATOM    114  OG1 THR A  15    -176.181 -27.718  -7.062  1.00  0.25           O  
ATOM    115  CG2 THR A  15    -174.439 -26.837  -8.423  1.00  0.25           C  
ATOM    116  N   VAL A  16    -174.154 -31.141  -7.112  1.00  0.25           N  
ATOM    117  CA  VAL A  16    -174.270 -32.494  -6.608  1.00  0.25           C  
ATOM    118  C   VAL A  16    -173.447 -32.587  -5.321  1.00  0.25           C  
ATOM    119  O   VAL A  16    -172.567 -31.765  -5.080  1.00  0.25           O  
ATOM    120  CB  VAL A  16    -173.878 -33.504  -7.697  1.00  0.25           C  
ATOM    121  CG1 VAL A  16    -174.921 -33.470  -8.838  1.00  0.25           C  
ATOM    122  CG2 VAL A  16    -172.495 -33.181  -8.288  1.00  0.25           C  
ATOM    123  N   ALA A  17    -173.768 -33.544  -4.407  1.00  0.24           N  
ATOM    124  CA  ALA A  17    -173.232 -33.617  -3.039  1.00  0.24           C  
ATOM    125  C   ALA A  17    -173.417 -32.353  -2.206  1.00  0.24           C  
ATOM    126  O   ALA A  17    -172.492 -31.845  -1.576  1.00  0.24           O  
ATOM    127  CB  ALA A  17    -171.757 -34.068  -2.974  1.00  0.24           C  
ATOM    128  N   ALA A  18    -174.642 -31.805  -2.182  1.00  0.22           N  
ATOM    129  CA  ALA A  18    -174.887 -30.523  -1.570  1.00  0.22           C  
ATOM    130  C   ALA A  18    -174.984 -30.548  -0.054  1.00  0.22           C  
ATOM    131  O   ALA A  18    -175.852 -31.195   0.527  1.00  0.22           O  
ATOM    132  CB  ALA A  18    -176.140 -29.892  -2.199  1.00  0.22           C  
ATOM    133  N   VAL A  19    -174.082 -29.806   0.617  1.00  0.18           N  
ATOM    134  CA  VAL A  19    -174.068 -29.680   2.061  1.00  0.18           C  
ATOM    135  C   VAL A  19    -174.249 -28.220   2.421  1.00  0.18           C  
ATOM    136  O   VAL A  19    -173.589 -27.325   1.890  1.00  0.18           O  
ATOM    137  CB  VAL A  19    -172.770 -30.214   2.663  1.00  0.18           C  
ATOM    138  CG1 VAL A  19    -172.670 -29.933   4.178  1.00  0.18           C  
ATOM    139  CG2 VAL A  19    -172.702 -31.733   2.413  1.00  0.18           C  
ATOM    140  N   ALA A  20    -175.178 -27.942   3.358  1.00  0.18           N  
ATOM    141  CA  ALA A  20    -175.368 -26.623   3.909  1.00  0.18           C  
ATOM    142  C   ALA A  20    -174.445 -26.396   5.095  1.00  0.18           C  
ATOM    143  O   ALA A  20    -174.401 -27.173   6.047  1.00  0.18           O  
ATOM    144  CB  ALA A  20    -176.837 -26.409   4.320  1.00  0.18           C  
ATOM    145  N   VAL A  21    -173.660 -25.312   5.039  1.00  0.16           N  
ATOM    146  CA  VAL A  21    -172.638 -24.986   6.007  1.00  0.16           C  
ATOM    147  C   VAL A  21    -173.006 -23.645   6.609  1.00  0.16           C  
ATOM    148  O   VAL A  21    -173.149 -22.653   5.898  1.00  0.16           O  
ATOM    149  CB  VAL A  21    -171.266 -24.890   5.339  1.00  0.16           C  
ATOM    150  CG1 VAL A  21    -170.168 -24.545   6.365  1.00  0.16           C  
ATOM    151  CG2 VAL A  21    -170.933 -26.219   4.629  1.00  0.16           C  
ATOM    152  N   ALA A  22    -173.212 -23.585   7.945  1.00  0.17           N  
ATOM    153  CA  ALA A  22    -173.538 -22.363   8.672  1.00  0.17           C  
ATOM    154  C   ALA A  22    -174.754 -21.612   8.128  1.00  0.17           C  
ATOM    155  O   ALA A  22    -174.733 -20.392   7.954  1.00  0.17           O  
ATOM    156  CB  ALA A  22    -172.297 -21.448   8.751  1.00  0.17           C  
ATOM    157  N   ASP A  23    -175.818 -22.378   7.804  1.00  0.17           N  
ATOM    158  CA  ASP A  23    -177.126 -21.960   7.321  1.00  0.17           C  
ATOM    159  C   ASP A  23    -177.181 -21.241   5.968  1.00  0.17           C  
ATOM    160  O   ASP A  23    -178.210 -21.228   5.296  1.00  0.17           O  
ATOM    161  CB  ASP A  23    -177.882 -21.163   8.410  1.00  0.17           C  
ATOM    162  CG  ASP A  23    -177.889 -21.971   9.695  1.00  0.17           C  
ATOM    163  OD1 ASP A  23    -178.275 -23.166   9.629  1.00  0.17           O  
ATOM    164  OD2 ASP A  23    -177.476 -21.408  10.739  1.00  0.17           O  
ATOM    165  N   LYS A  24    -176.075 -20.612   5.529  1.00  0.17           N  
ATOM    166  CA  LYS A  24    -176.081 -19.662   4.433  1.00  0.17           C  
ATOM    167  C   LYS A  24    -174.933 -19.857   3.464  1.00  0.17           C  
ATOM    168  O   LYS A  24    -174.778 -19.086   2.519  1.00  0.17           O  
ATOM    169  CB  LYS A  24    -175.983 -18.226   5.011  1.00  0.17           C  
ATOM    170  CG  LYS A  24    -177.192 -17.866   5.889  1.00  0.17           C  
ATOM    171  CD  LYS A  24    -177.144 -16.435   6.436  1.00  0.17           C  
ATOM    172  CE  LYS A  24    -178.381 -16.118   7.278  1.00  0.17           C  
ATOM    173  NZ  LYS A  24    -178.294 -14.737   7.797  1.00  0.17           N  
ATOM    174  N   VAL A  25    -174.118 -20.913   3.631  1.00  0.16           N  
ATOM    175  CA  VAL A  25    -173.090 -21.264   2.670  1.00  0.16           C  
ATOM    176  C   VAL A  25    -173.430 -22.639   2.150  1.00  0.16           C  
ATOM    177  O   VAL A  25    -173.682 -23.573   2.907  1.00  0.16           O  
ATOM    178  CB  VAL A  25    -171.686 -21.269   3.275  1.00  0.16           C  
ATOM    179  CG1 VAL A  25    -170.616 -21.641   2.226  1.00  0.16           C  
ATOM    180  CG2 VAL A  25    -171.384 -19.879   3.864  1.00  0.16           C  
ATOM    181  N   LEU A  26    -173.453 -22.812   0.820  1.00  0.16           N  
ATOM    182  CA  LEU A  26    -173.632 -24.112   0.217  1.00  0.16           C  
ATOM    183  C   LEU A  26    -172.325 -24.460  -0.451  1.00  0.16           C  
ATOM    184  O   LEU A  26    -171.863 -23.757  -1.348  1.00  0.16           O  
ATOM    185  CB  LEU A  26    -174.779 -24.124  -0.828  1.00  0.16           C  
ATOM    186  CG  LEU A  26    -176.181 -23.835  -0.252  1.00  0.16           C  
ATOM    187  CD1 LEU A  26    -177.234 -23.816  -1.368  1.00  0.16           C  
ATOM    188  CD2 LEU A  26    -176.591 -24.858   0.816  1.00  0.16           C  
ATOM    189  N   ALA A  27    -171.688 -25.558  -0.013  1.00  0.16           N  
ATOM    190  CA  ALA A  27    -170.484 -26.056  -0.631  1.00  0.16           C  
ATOM    191  C   ALA A  27    -170.814 -27.418  -1.204  1.00  0.16           C  
ATOM    192  O   ALA A  27    -171.463 -28.253  -0.573  1.00  0.16           O  
ATOM    193  CB  ALA A  27    -169.302 -26.106   0.356  1.00  0.16           C  
ATOM    194  N   LEU A  28    -170.437 -27.620  -2.474  1.00  0.32           N  
ATOM    195  CA  LEU A  28    -170.899 -28.734  -3.258  1.00  0.32           C  
ATOM    196  C   LEU A  28    -169.969 -28.924  -4.430  1.00  0.32           C  
ATOM    197  O   LEU A  28    -169.028 -28.155  -4.629  1.00  0.32           O  
ATOM    198  CB  LEU A  28    -172.394 -28.618  -3.679  1.00  0.32           C  
ATOM    199  CG  LEU A  28    -172.927 -27.380  -4.445  1.00  0.32           C  
ATOM    200  CD1 LEU A  28    -173.255 -26.200  -3.523  1.00  0.32           C  
ATOM    201  CD2 LEU A  28    -172.063 -26.921  -5.626  1.00  0.32           C  
ATOM    202  N   THR A  29    -170.182 -29.974  -5.236  1.00  0.40           N  
ATOM    203  CA  THR A  29    -169.311 -30.292  -6.352  1.00  0.40           C  
ATOM    204  C   THR A  29    -170.017 -30.018  -7.663  1.00  0.40           C  
ATOM    205  O   THR A  29    -171.215 -30.249  -7.815  1.00  0.40           O  
ATOM    206  CB  THR A  29    -168.795 -31.712  -6.285  1.00  0.40           C  
ATOM    207  OG1 THR A  29    -169.838 -32.646  -6.121  1.00  0.40           O  
ATOM    208  CG2 THR A  29    -167.912 -31.843  -5.043  1.00  0.40           C  
ATOM    209  N   ALA A  30    -169.295 -29.422  -8.640  1.00  0.45           N  
ATOM    210  CA  ALA A  30    -169.953 -28.842  -9.793  1.00  0.45           C  
ATOM    211  C   ALA A  30    -169.621 -29.463 -11.145  1.00  0.45           C  
ATOM    212  O   ALA A  30    -170.240 -29.093 -12.117  1.00  0.45           O  
ATOM    213  CB  ALA A  30    -169.666 -27.328  -9.794  1.00  0.45           C  
ATOM    214  N   LEU A  31    -168.720 -30.458 -11.272  1.00  0.41           N  
ATOM    215  CA  LEU A  31    -168.441 -31.120 -12.550  1.00  0.41           C  
ATOM    216  C   LEU A  31    -168.006 -32.532 -12.259  1.00  0.41           C  
ATOM    217  O   LEU A  31    -166.815 -32.821 -12.238  1.00  0.41           O  
ATOM    218  CB  LEU A  31    -167.387 -30.414 -13.458  1.00  0.41           C  
ATOM    219  CG  LEU A  31    -166.833 -31.212 -14.684  1.00  0.41           C  
ATOM    220  CD1 LEU A  31    -167.900 -31.813 -15.615  1.00  0.41           C  
ATOM    221  CD2 LEU A  31    -165.837 -30.364 -15.489  1.00  0.41           C  
ATOM    222  N   GLN A  32    -168.976 -33.431 -11.957  1.00  0.43           N  
ATOM    223  CA  GLN A  32    -168.787 -34.878 -11.832  1.00  0.43           C  
ATOM    224  C   GLN A  32    -168.538 -35.509 -10.445  1.00  0.43           C  
ATOM    225  O   GLN A  32    -168.933 -36.668 -10.363  1.00  0.43           O  
ATOM    226  CB  GLN A  32    -167.797 -35.458 -12.890  1.00  0.43           C  
ATOM    227  CG  GLN A  32    -167.765 -36.995 -13.021  1.00  0.43           C  
ATOM    228  CD  GLN A  32    -166.822 -37.440 -14.131  1.00  0.43           C  
ATOM    229  OE1 GLN A  32    -166.302 -36.662 -14.928  1.00  0.43           O  
ATOM    230  NE2 GLN A  32    -166.595 -38.771 -14.190  1.00  0.43           N  
ATOM    231  N   PRO A  33    -168.003 -34.985  -9.320  1.00  0.30           N  
ATOM    232  CA  PRO A  33    -167.489 -35.804  -8.211  1.00  0.30           C  
ATOM    233  C   PRO A  33    -168.411 -36.721  -7.431  1.00  0.30           C  
ATOM    234  O   PRO A  33    -167.947 -37.235  -6.424  1.00  0.30           O  
ATOM    235  CB  PRO A  33    -166.887 -34.786  -7.233  1.00  0.30           C  
ATOM    236  CG  PRO A  33    -166.354 -33.691  -8.136  1.00  0.30           C  
ATOM    237  CD  PRO A  33    -167.378 -33.665  -9.267  1.00  0.30           C  
ATOM    238  N   VAL A  34    -169.699 -36.850  -7.789  1.00  0.31           N  
ATOM    239  CA  VAL A  34    -170.671 -37.645  -7.062  1.00  0.31           C  
ATOM    240  C   VAL A  34    -171.364 -38.601  -8.024  1.00  0.31           C  
ATOM    241  O   VAL A  34    -172.494 -39.056  -7.820  1.00  0.31           O  
ATOM    242  CB  VAL A  34    -171.697 -36.777  -6.349  1.00  0.31           C  
ATOM    243  CG1 VAL A  34    -172.131 -37.490  -5.058  1.00  0.31           C  
ATOM    244  CG2 VAL A  34    -171.083 -35.415  -6.011  1.00  0.31           C  
ATOM    245  N   ILE A  35    -170.684 -38.893  -9.149  1.00  0.30           N  
ATOM    246  CA  ILE A  35    -171.113 -39.718 -10.267  1.00  0.30           C  
ATOM    247  C   ILE A  35    -171.424 -41.151  -9.868  1.00  0.30           C  
ATOM    248  O   ILE A  35    -172.341 -41.787 -10.387  1.00  0.30           O  
ATOM    249  CB  ILE A  35    -170.106 -39.615 -11.416  1.00  0.30           C  
ATOM    250  CG1 ILE A  35    -170.545 -40.337 -12.712  1.00  0.30           C  
ATOM    251  CG2 ILE A  35    -168.703 -40.077 -10.959  1.00  0.30           C  
ATOM    252  CD1 ILE A  35    -171.764 -39.704 -13.393  1.00  0.30           C  
ATOM    253  N   GLU A  36    -170.714 -41.675  -8.857  1.00  0.41           N  
ATOM    254  CA  GLU A  36    -170.908 -42.973  -8.254  1.00  0.41           C  
ATOM    255  C   GLU A  36    -172.233 -43.125  -7.511  1.00  0.41           C  
ATOM    256  O   GLU A  36    -172.710 -44.234  -7.281  1.00  0.41           O  
ATOM    257  CB  GLU A  36    -169.716 -43.276  -7.305  1.00  0.41           C  
ATOM    258  CG  GLU A  36    -169.606 -42.415  -6.014  1.00  0.41           C  
ATOM    259  CD  GLU A  36    -169.262 -40.938  -6.203  1.00  0.41           C  
ATOM    260  OE1 GLU A  36    -169.484 -40.192  -5.218  1.00  0.41           O  
ATOM    261  OE2 GLU A  36    -168.833 -40.539  -7.317  1.00  0.41           O  
ATOM    262  N   VAL A  37    -172.899 -42.003  -7.168  1.00  0.30           N  
ATOM    263  CA  VAL A  37    -174.217 -41.988  -6.548  1.00  0.30           C  
ATOM    264  C   VAL A  37    -175.290 -41.790  -7.625  1.00  0.30           C  
ATOM    265  O   VAL A  37    -176.489 -41.712  -7.368  1.00  0.30           O  
ATOM    266  CB  VAL A  37    -174.260 -40.886  -5.484  1.00  0.30           C  
ATOM    267  CG1 VAL A  37    -175.603 -40.817  -4.728  1.00  0.30           C  
ATOM    268  CG2 VAL A  37    -173.126 -41.130  -4.470  1.00  0.30           C  
ATOM    269  N   GLY A  38    -174.894 -41.750  -8.914  1.00  0.33           N  
ATOM    270  CA  GLY A  38    -175.824 -41.567 -10.027  1.00  0.33           C  
ATOM    271  C   GLY A  38    -176.108 -40.134 -10.367  1.00  0.33           C  
ATOM    272  O   GLY A  38    -176.943 -39.830 -11.213  1.00  0.33           O  
ATOM    273  N   ASN A  39    -175.400 -39.197  -9.728  1.00  0.21           N  
ATOM    274  CA  ASN A  39    -175.526 -37.791 -10.017  1.00  0.21           C  
ATOM    275  C   ASN A  39    -174.703 -37.411 -11.258  1.00  0.21           C  
ATOM    276  O   ASN A  39    -173.521 -37.739 -11.293  1.00  0.21           O  
ATOM    277  CB  ASN A  39    -174.978 -36.994  -8.828  1.00  0.21           C  
ATOM    278  CG  ASN A  39    -175.847 -37.157  -7.594  1.00  0.21           C  
ATOM    279  OD1 ASN A  39    -177.013 -36.767  -7.562  1.00  0.21           O  
ATOM    280  ND2 ASN A  39    -175.254 -37.705  -6.513  1.00  0.21           N  
ATOM    281  N   PRO A  40    -175.212 -36.764 -12.298  1.00  0.21           N  
ATOM    282  CA  PRO A  40    -174.523 -36.690 -13.589  1.00  0.21           C  
ATOM    283  C   PRO A  40    -173.353 -35.712 -13.617  1.00  0.21           C  
ATOM    284  O   PRO A  40    -173.007 -35.095 -12.611  1.00  0.21           O  
ATOM    285  CB  PRO A  40    -175.642 -36.231 -14.550  1.00  0.21           C  
ATOM    286  CG  PRO A  40    -176.633 -35.479 -13.659  1.00  0.21           C  
ATOM    287  CD  PRO A  40    -176.592 -36.291 -12.372  1.00  0.21           C  
ATOM    288  N   LEU A  41    -172.731 -35.520 -14.806  1.00  0.38           N  
ATOM    289  CA  LEU A  41    -171.780 -34.444 -15.035  1.00  0.38           C  
ATOM    290  C   LEU A  41    -172.406 -33.072 -14.753  1.00  0.38           C  
ATOM    291  O   LEU A  41    -173.573 -32.829 -15.053  1.00  0.38           O  
ATOM    292  CB  LEU A  41    -171.231 -34.433 -16.492  1.00  0.38           C  
ATOM    293  CG  LEU A  41    -170.579 -35.737 -17.009  1.00  0.38           C  
ATOM    294  CD1 LEU A  41    -170.090 -35.538 -18.454  1.00  0.38           C  
ATOM    295  CD2 LEU A  41    -169.408 -36.190 -16.134  1.00  0.38           C  
ATOM    296  N   GLY A  42    -171.638 -32.149 -14.144  1.00  0.36           N  
ATOM    297  CA  GLY A  42    -172.196 -30.904 -13.618  1.00  0.36           C  
ATOM    298  C   GLY A  42    -171.837 -29.682 -14.410  1.00  0.36           C  
ATOM    299  O   GLY A  42    -172.508 -28.667 -14.310  1.00  0.36           O  
ATOM    300  N   ASP A  43    -170.803 -29.771 -15.255  1.00  0.46           N  
ATOM    301  CA  ASP A  43    -170.567 -28.832 -16.320  1.00  0.46           C  
ATOM    302  C   ASP A  43    -170.718 -29.637 -17.595  1.00  0.46           C  
ATOM    303  O   ASP A  43    -170.416 -30.831 -17.664  1.00  0.46           O  
ATOM    304  CB  ASP A  43    -169.149 -28.197 -16.342  1.00  0.46           C  
ATOM    305  CG  ASP A  43    -168.956 -27.107 -15.304  1.00  0.46           C  
ATOM    306  OD1 ASP A  43    -169.748 -26.134 -15.331  1.00  0.46           O  
ATOM    307  OD2 ASP A  43    -167.955 -27.200 -14.549  1.00  0.46           O  
ATOM    308  N   TYR A  44    -171.174 -28.968 -18.654  1.00  0.37           N  
ATOM    309  CA  TYR A  44    -171.251 -29.464 -20.006  1.00  0.37           C  
ATOM    310  C   TYR A  44    -170.334 -28.635 -20.920  1.00  0.37           C  
ATOM    311  O   TYR A  44    -170.851 -27.826 -21.693  1.00  0.37           O  
ATOM    312  CB  TYR A  44    -172.743 -29.363 -20.434  1.00  0.37           C  
ATOM    313  CG  TYR A  44    -173.064 -30.080 -21.717  1.00  0.37           C  
ATOM    314  CD1 TYR A  44    -173.293 -29.355 -22.897  1.00  0.37           C  
ATOM    315  CD2 TYR A  44    -173.193 -31.479 -21.740  1.00  0.37           C  
ATOM    316  CE1 TYR A  44    -173.645 -30.013 -24.082  1.00  0.37           C  
ATOM    317  CE2 TYR A  44    -173.553 -32.141 -22.925  1.00  0.37           C  
ATOM    318  CZ  TYR A  44    -173.779 -31.404 -24.094  1.00  0.37           C  
ATOM    319  OH  TYR A  44    -174.151 -32.055 -25.287  1.00  0.37           O  
ATOM    320  N   PRO A  45    -168.999 -28.738 -20.911  1.00  0.52           N  
ATOM    321  CA  PRO A  45    -168.176 -27.929 -21.791  1.00  0.52           C  
ATOM    322  C   PRO A  45    -167.550 -28.837 -22.836  1.00  0.52           C  
ATOM    323  O   PRO A  45    -167.779 -30.047 -22.836  1.00  0.52           O  
ATOM    324  CB  PRO A  45    -167.124 -27.406 -20.804  1.00  0.52           C  
ATOM    325  CG  PRO A  45    -166.834 -28.610 -19.900  1.00  0.52           C  
ATOM    326  CD  PRO A  45    -168.177 -29.355 -19.857  1.00  0.52           C  
ATOM    327  N   ASP A  46    -166.744 -28.267 -23.752  1.00  0.53           N  
ATOM    328  CA  ASP A  46    -165.958 -29.027 -24.701  1.00  0.53           C  
ATOM    329  C   ASP A  46    -164.916 -29.948 -24.050  1.00  0.53           C  
ATOM    330  O   ASP A  46    -164.376 -29.703 -22.972  1.00  0.53           O  
ATOM    331  CB  ASP A  46    -165.347 -28.102 -25.793  1.00  0.53           C  
ATOM    332  CG  ASP A  46    -164.623 -28.910 -26.854  1.00  0.53           C  
ATOM    333  OD1 ASP A  46    -163.433 -28.620 -27.118  1.00  0.53           O  
ATOM    334  OD2 ASP A  46    -165.194 -29.934 -27.308  1.00  0.53           O  
ATOM    335  N   ARG A  47    -164.641 -31.054 -24.754  1.00  0.49           N  
ATOM    336  CA  ARG A  47    -163.708 -32.085 -24.378  1.00  0.49           C  
ATOM    337  C   ARG A  47    -162.980 -32.549 -25.632  1.00  0.49           C  
ATOM    338  O   ARG A  47    -162.391 -33.626 -25.684  1.00  0.49           O  
ATOM    339  CB  ARG A  47    -164.437 -33.270 -23.697  1.00  0.49           C  
ATOM    340  CG  ARG A  47    -164.911 -32.947 -22.260  1.00  0.49           C  
ATOM    341  CD  ARG A  47    -165.786 -34.022 -21.606  1.00  0.49           C  
ATOM    342  NE  ARG A  47    -164.960 -35.262 -21.511  1.00  0.49           N  
ATOM    343  CZ  ARG A  47    -165.427 -36.510 -21.434  1.00  0.49           C  
ATOM    344  NH1 ARG A  47    -164.606 -37.520 -21.691  1.00  0.49           N  
ATOM    345  NH2 ARG A  47    -166.690 -36.770 -21.108  1.00  0.49           N  
ATOM    346  N   SER A  48    -162.948 -31.724 -26.704  1.00  0.59           N  
ATOM    347  CA  SER A  48    -162.312 -32.090 -27.966  1.00  0.59           C  
ATOM    348  C   SER A  48    -160.801 -32.251 -27.871  1.00  0.59           C  
ATOM    349  O   SER A  48    -160.182 -32.960 -28.665  1.00  0.59           O  
ATOM    350  CB  SER A  48    -162.631 -31.087 -29.104  1.00  0.59           C  
ATOM    351  OG  SER A  48    -161.994 -29.825 -28.903  1.00  0.59           O  
ATOM    352  N   TRP A  49    -160.190 -31.641 -26.833  1.00  0.50           N  
ATOM    353  CA  TRP A  49    -158.793 -31.766 -26.469  1.00  0.50           C  
ATOM    354  C   TRP A  49    -158.351 -33.209 -26.186  1.00  0.50           C  
ATOM    355  O   TRP A  49    -157.195 -33.562 -26.404  1.00  0.50           O  
ATOM    356  CB  TRP A  49    -158.454 -30.820 -25.272  1.00  0.50           C  
ATOM    357  CG  TRP A  49    -158.784 -31.368 -23.888  1.00  0.50           C  
ATOM    358  CD1 TRP A  49    -159.957 -31.355 -23.185  1.00  0.50           C  
ATOM    359  CD2 TRP A  49    -157.879 -32.218 -23.159  1.00  0.50           C  
ATOM    360  NE1 TRP A  49    -159.853 -32.169 -22.074  1.00  0.50           N  
ATOM    361  CE2 TRP A  49    -158.587 -32.714 -22.047  1.00  0.50           C  
ATOM    362  CE3 TRP A  49    -156.562 -32.604 -23.407  1.00  0.50           C  
ATOM    363  CZ2 TRP A  49    -157.993 -33.612 -21.168  1.00  0.50           C  
ATOM    364  CZ3 TRP A  49    -155.967 -33.517 -22.528  1.00  0.50           C  
ATOM    365  CH2 TRP A  49    -156.673 -34.020 -21.424  1.00  0.50           C  
ATOM    366  N   GLU A  50    -159.264 -34.098 -25.723  1.00  0.57           N  
ATOM    367  CA  GLU A  50    -158.973 -35.480 -25.347  1.00  0.57           C  
ATOM    368  C   GLU A  50    -158.452 -36.335 -26.501  1.00  0.57           C  
ATOM    369  O   GLU A  50    -157.791 -37.358 -26.311  1.00  0.57           O  
ATOM    370  CB  GLU A  50    -160.221 -36.134 -24.704  1.00  0.57           C  
ATOM    371  CG  GLU A  50    -160.589 -35.445 -23.366  1.00  0.57           C  
ATOM    372  CD  GLU A  50    -161.847 -35.960 -22.684  1.00  0.57           C  
ATOM    373  OE1 GLU A  50    -162.300 -35.288 -21.720  1.00  0.57           O  
ATOM    374  OE2 GLU A  50    -162.428 -37.000 -23.085  1.00  0.57           O  
ATOM    375  N   ARG A  51    -158.652 -35.862 -27.750  1.00  0.54           N  
ATOM    376  CA  ARG A  51    -158.026 -36.390 -28.949  1.00  0.54           C  
ATOM    377  C   ARG A  51    -156.499 -36.379 -28.901  1.00  0.54           C  
ATOM    378  O   ARG A  51    -155.855 -37.282 -29.425  1.00  0.54           O  
ATOM    379  CB  ARG A  51    -158.482 -35.607 -30.202  1.00  0.54           C  
ATOM    380  CG  ARG A  51    -159.989 -35.735 -30.499  1.00  0.54           C  
ATOM    381  CD  ARG A  51    -160.404 -34.933 -31.736  1.00  0.54           C  
ATOM    382  NE  ARG A  51    -161.882 -35.127 -31.910  1.00  0.54           N  
ATOM    383  CZ  ARG A  51    -162.614 -34.507 -32.845  1.00  0.54           C  
ATOM    384  NH1 ARG A  51    -163.927 -34.721 -32.904  1.00  0.54           N  
ATOM    385  NH2 ARG A  51    -162.059 -33.674 -33.719  1.00  0.54           N  
ATOM    386  N   VAL A  52    -155.877 -35.389 -28.216  1.00  0.61           N  
ATOM    387  CA  VAL A  52    -154.428 -35.231 -28.116  1.00  0.61           C  
ATOM    388  C   VAL A  52    -153.726 -36.482 -27.617  1.00  0.61           C  
ATOM    389  O   VAL A  52    -152.730 -36.911 -28.195  1.00  0.61           O  
ATOM    390  CB  VAL A  52    -154.082 -34.067 -27.179  1.00  0.61           C  
ATOM    391  CG1 VAL A  52    -152.586 -34.019 -26.794  1.00  0.61           C  
ATOM    392  CG2 VAL A  52    -154.473 -32.738 -27.853  1.00  0.61           C  
ATOM    393  N   TYR A  53    -154.243 -37.126 -26.550  1.00  0.64           N  
ATOM    394  CA  TYR A  53    -153.740 -38.405 -26.080  1.00  0.64           C  
ATOM    395  C   TYR A  53    -154.124 -39.581 -26.962  1.00  0.64           C  
ATOM    396  O   TYR A  53    -153.310 -40.473 -27.194  1.00  0.64           O  
ATOM    397  CB  TYR A  53    -154.179 -38.687 -24.624  1.00  0.64           C  
ATOM    398  CG  TYR A  53    -153.383 -37.829 -23.680  1.00  0.64           C  
ATOM    399  CD1 TYR A  53    -154.005 -36.855 -22.881  1.00  0.64           C  
ATOM    400  CD2 TYR A  53    -151.991 -38.009 -23.576  1.00  0.64           C  
ATOM    401  CE1 TYR A  53    -153.246 -36.072 -21.999  1.00  0.64           C  
ATOM    402  CE2 TYR A  53    -151.232 -37.219 -22.703  1.00  0.64           C  
ATOM    403  CZ  TYR A  53    -151.862 -36.250 -21.916  1.00  0.64           C  
ATOM    404  OH  TYR A  53    -151.107 -35.456 -21.034  1.00  0.64           O  
ATOM    405  N   HIS A  54    -155.360 -39.604 -27.504  1.00  0.65           N  
ATOM    406  CA  HIS A  54    -155.870 -40.681 -28.349  1.00  0.65           C  
ATOM    407  C   HIS A  54    -155.007 -40.927 -29.571  1.00  0.65           C  
ATOM    408  O   HIS A  54    -154.619 -42.054 -29.877  1.00  0.65           O  
ATOM    409  CB  HIS A  54    -157.290 -40.312 -28.840  1.00  0.65           C  
ATOM    410  CG  HIS A  54    -157.982 -41.333 -29.686  1.00  0.65           C  
ATOM    411  ND1 HIS A  54    -158.314 -42.554 -29.137  1.00  0.65           N  
ATOM    412  CD2 HIS A  54    -158.507 -41.218 -30.933  1.00  0.65           C  
ATOM    413  CE1 HIS A  54    -159.041 -43.158 -30.052  1.00  0.65           C  
ATOM    414  NE2 HIS A  54    -159.192 -42.394 -31.163  1.00  0.65           N  
ATOM    415  N   ASP A  55    -154.604 -39.846 -30.254  1.00  0.64           N  
ATOM    416  CA  ASP A  55    -153.823 -39.933 -31.462  1.00  0.64           C  
ATOM    417  C   ASP A  55    -152.364 -40.325 -31.201  1.00  0.64           C  
ATOM    418  O   ASP A  55    -151.673 -40.809 -32.099  1.00  0.64           O  
ATOM    419  CB  ASP A  55    -153.980 -38.607 -32.248  1.00  0.64           C  
ATOM    420  CG  ASP A  55    -155.433 -38.423 -32.686  1.00  0.64           C  
ATOM    421  OD1 ASP A  55    -156.129 -39.451 -32.901  1.00  0.64           O  
ATOM    422  OD2 ASP A  55    -155.860 -37.250 -32.820  1.00  0.64           O  
ATOM    423  N   GLN A  56    -151.855 -40.199 -29.951  1.00  0.61           N  
ATOM    424  CA  GLN A  56    -150.596 -40.819 -29.541  1.00  0.61           C  
ATOM    425  C   GLN A  56    -150.685 -42.337 -29.438  1.00  0.61           C  
ATOM    426  O   GLN A  56    -149.786 -43.073 -29.846  1.00  0.61           O  
ATOM    427  CB  GLN A  56    -150.060 -40.312 -28.175  1.00  0.61           C  
ATOM    428  CG  GLN A  56    -150.044 -38.779 -27.986  1.00  0.61           C  
ATOM    429  CD  GLN A  56    -149.480 -38.013 -29.184  1.00  0.61           C  
ATOM    430  OE1 GLN A  56    -148.440 -38.336 -29.760  1.00  0.61           O  
ATOM    431  NE2 GLN A  56    -150.199 -36.940 -29.587  1.00  0.61           N  
ATOM    432  N   TYR A  57    -151.795 -42.847 -28.865  1.00  0.57           N  
ATOM    433  CA  TYR A  57    -152.047 -44.269 -28.734  1.00  0.57           C  
ATOM    434  C   TYR A  57    -152.232 -44.970 -30.062  1.00  0.57           C  
ATOM    435  O   TYR A  57    -151.693 -46.065 -30.240  1.00  0.57           O  
ATOM    436  CB  TYR A  57    -153.277 -44.562 -27.840  1.00  0.57           C  
ATOM    437  CG  TYR A  57    -152.929 -44.311 -26.402  1.00  0.57           C  
ATOM    438  CD1 TYR A  57    -152.006 -45.145 -25.746  1.00  0.57           C  
ATOM    439  CD2 TYR A  57    -153.520 -43.257 -25.688  1.00  0.57           C  
ATOM    440  CE1 TYR A  57    -151.661 -44.909 -24.408  1.00  0.57           C  
ATOM    441  CE2 TYR A  57    -153.177 -43.020 -24.349  1.00  0.57           C  
ATOM    442  CZ  TYR A  57    -152.242 -43.845 -23.713  1.00  0.57           C  
ATOM    443  OH  TYR A  57    -151.882 -43.620 -22.371  1.00  0.57           O  
ATOM    444  N   ARG A  58    -152.967 -44.337 -31.008  1.00  0.57           N  
ATOM    445  CA  ARG A  58    -153.192 -44.807 -32.367  1.00  0.57           C  
ATOM    446  C   ARG A  58    -151.921 -45.126 -33.140  1.00  0.57           C  
ATOM    447  O   ARG A  58    -150.871 -44.521 -32.941  1.00  0.57           O  
ATOM    448  CB  ARG A  58    -153.990 -43.783 -33.215  1.00  0.57           C  
ATOM    449  CG  ARG A  58    -155.447 -43.569 -32.765  1.00  0.57           C  
ATOM    450  CD  ARG A  58    -156.168 -42.478 -33.571  1.00  0.57           C  
ATOM    451  NE  ARG A  58    -156.386 -42.984 -34.970  1.00  0.57           N  
ATOM    452  CZ  ARG A  58    -157.379 -43.804 -35.335  1.00  0.57           C  
ATOM    453  NH1 ARG A  58    -157.496 -44.166 -36.611  1.00  0.57           N  
ATOM    454  NH2 ARG A  58    -158.250 -44.270 -34.448  1.00  0.57           N  
ATOM    455  N   TYR A  59    -152.000 -46.111 -34.047  1.00  0.63           N  
ATOM    456  CA  TYR A  59    -150.837 -46.677 -34.685  1.00  0.63           C  
ATOM    457  C   TYR A  59    -151.213 -47.203 -36.060  1.00  0.63           C  
ATOM    458  O   TYR A  59    -152.383 -47.476 -36.326  1.00  0.63           O  
ATOM    459  CB  TYR A  59    -150.207 -47.783 -33.784  1.00  0.63           C  
ATOM    460  CG  TYR A  59    -151.180 -48.885 -33.429  1.00  0.63           C  
ATOM    461  CD1 TYR A  59    -151.905 -48.865 -32.226  1.00  0.63           C  
ATOM    462  CD2 TYR A  59    -151.347 -49.979 -34.290  1.00  0.63           C  
ATOM    463  CE1 TYR A  59    -152.771 -49.915 -31.892  1.00  0.63           C  
ATOM    464  CE2 TYR A  59    -152.228 -51.023 -33.976  1.00  0.63           C  
ATOM    465  CZ  TYR A  59    -152.933 -50.992 -32.767  1.00  0.63           C  
ATOM    466  OH  TYR A  59    -153.811 -52.034 -32.417  1.00  0.63           O  
ATOM    467  N   ASP A  60    -150.221 -47.322 -36.962  1.00  0.68           N  
ATOM    468  CA  ASP A  60    -150.365 -47.775 -38.329  1.00  0.68           C  
ATOM    469  C   ASP A  60    -150.692 -49.266 -38.402  1.00  0.68           C  
ATOM    470  O   ASP A  60    -151.608 -49.710 -39.093  1.00  0.68           O  
ATOM    471  CB  ASP A  60    -149.032 -47.577 -39.118  1.00  0.68           C  
ATOM    472  CG  ASP A  60    -148.382 -46.207 -39.004  1.00  0.68           C  
ATOM    473  OD1 ASP A  60    -147.210 -46.122 -39.452  1.00  0.68           O  
ATOM    474  OD2 ASP A  60    -148.952 -45.241 -38.438  1.00  0.68           O  
ATOM    475  N   SER A  61    -149.927 -50.085 -37.652  1.00  0.71           N  
ATOM    476  CA  SER A  61    -150.071 -51.528 -37.668  1.00  0.71           C  
ATOM    477  C   SER A  61    -149.435 -52.178 -36.447  1.00  0.71           C  
ATOM    478  O   SER A  61    -148.706 -51.559 -35.670  1.00  0.71           O  
ATOM    479  CB  SER A  61    -149.501 -52.189 -38.955  1.00  0.71           C  
ATOM    480  OG  SER A  61    -148.098 -51.960 -39.072  1.00  0.71           O  
ATOM    481  N   SER A  62    -149.742 -53.472 -36.232  1.00  0.71           N  
ATOM    482  CA  SER A  62    -149.200 -54.283 -35.154  1.00  0.71           C  
ATOM    483  C   SER A  62    -148.544 -55.507 -35.748  1.00  0.71           C  
ATOM    484  O   SER A  62    -149.190 -56.247 -36.487  1.00  0.71           O  
ATOM    485  CB  SER A  62    -150.285 -54.884 -34.244  1.00  0.71           C  
ATOM    486  OG  SER A  62    -150.733 -53.951 -33.241  1.00  0.71           O  
ATOM    487  N   PHE A  63    -147.272 -55.799 -35.418  1.00  0.67           N  
ATOM    488  CA  PHE A  63    -146.600 -57.003 -35.904  1.00  0.67           C  
ATOM    489  C   PHE A  63    -146.173 -57.918 -34.766  1.00  0.67           C  
ATOM    490  O   PHE A  63    -145.801 -57.459 -33.692  1.00  0.67           O  
ATOM    491  CB  PHE A  63    -145.359 -56.668 -36.761  1.00  0.67           C  
ATOM    492  CG  PHE A  63    -145.770 -55.898 -37.983  1.00  0.67           C  
ATOM    493  CD1 PHE A  63    -146.442 -56.536 -39.040  1.00  0.67           C  
ATOM    494  CD2 PHE A  63    -145.461 -54.536 -38.100  1.00  0.67           C  
ATOM    495  CE1 PHE A  63    -146.754 -55.835 -40.214  1.00  0.67           C  
ATOM    496  CE2 PHE A  63    -145.737 -53.843 -39.284  1.00  0.67           C  
ATOM    497  CZ  PHE A  63    -146.386 -54.490 -40.340  1.00  0.67           C  
ATOM    498  N   THR A  64    -146.232 -59.258 -34.950  1.00  0.61           N  
ATOM    499  CA  THR A  64    -145.834 -60.177 -33.879  1.00  0.61           C  
ATOM    500  C   THR A  64    -144.376 -60.559 -33.947  1.00  0.61           C  
ATOM    501  O   THR A  64    -143.922 -61.105 -34.951  1.00  0.61           O  
ATOM    502  CB  THR A  64    -146.619 -61.474 -33.753  1.00  0.61           C  
ATOM    503  OG1 THR A  64    -146.425 -62.340 -34.876  1.00  0.61           O  
ATOM    504  CG2 THR A  64    -148.105 -61.147 -33.608  1.00  0.61           C  
ATOM    505  N   TRP A  65    -143.646 -60.327 -32.851  1.00  0.59           N  
ATOM    506  CA  TRP A  65    -142.232 -60.614 -32.723  1.00  0.59           C  
ATOM    507  C   TRP A  65    -141.953 -61.135 -31.328  1.00  0.59           C  
ATOM    508  O   TRP A  65    -142.870 -61.368 -30.544  1.00  0.59           O  
ATOM    509  CB  TRP A  65    -141.307 -59.402 -33.064  1.00  0.59           C  
ATOM    510  CG  TRP A  65    -141.436 -58.171 -32.185  1.00  0.59           C  
ATOM    511  CD1 TRP A  65    -142.556 -57.436 -31.934  1.00  0.59           C  
ATOM    512  CD2 TRP A  65    -140.368 -57.485 -31.478  1.00  0.59           C  
ATOM    513  NE1 TRP A  65    -142.266 -56.333 -31.156  1.00  0.59           N  
ATOM    514  CE2 TRP A  65    -140.912 -56.337 -30.925  1.00  0.59           C  
ATOM    515  CE3 TRP A  65    -139.015 -57.798 -31.314  1.00  0.59           C  
ATOM    516  CZ2 TRP A  65    -140.125 -55.410 -30.247  1.00  0.59           C  
ATOM    517  CZ3 TRP A  65    -138.252 -56.922 -30.514  1.00  0.59           C  
ATOM    518  CH2 TRP A  65    -138.801 -55.753 -30.000  1.00  0.59           C  
ATOM    519  N   VAL A  66    -140.676 -61.371 -30.997  1.00  0.60           N  
ATOM    520  CA  VAL A  66    -140.245 -61.892 -29.715  1.00  0.60           C  
ATOM    521  C   VAL A  66    -138.862 -61.341 -29.454  1.00  0.60           C  
ATOM    522  O   VAL A  66    -138.227 -60.741 -30.316  1.00  0.60           O  
ATOM    523  CB  VAL A  66    -140.173 -63.421 -29.629  1.00  0.60           C  
ATOM    524  CG1 VAL A  66    -141.548 -64.049 -29.451  1.00  0.60           C  
ATOM    525  CG2 VAL A  66    -139.509 -64.021 -30.863  1.00  0.60           C  
ATOM    526  N   CYS A  67    -138.337 -61.505 -28.231  1.00  0.67           N  
ATOM    527  CA  CYS A  67    -136.997 -61.066 -27.906  1.00  0.67           C  
ATOM    528  C   CYS A  67    -135.931 -62.113 -28.268  1.00  0.67           C  
ATOM    529  O   CYS A  67    -136.092 -63.298 -27.967  1.00  0.67           O  
ATOM    530  CB  CYS A  67    -136.908 -60.723 -26.393  1.00  0.67           C  
ATOM    531  SG  CYS A  67    -138.135 -59.490 -25.850  1.00  0.67           S  
ATOM    532  N   SER A  68    -134.792 -61.698 -28.890  1.00  0.44           N  
ATOM    533  CA  SER A  68    -133.639 -62.565 -29.160  1.00  0.44           C  
ATOM    534  C   SER A  68    -132.500 -62.654 -28.117  1.00  0.44           C  
ATOM    535  O   SER A  68    -131.394 -62.971 -28.556  1.00  0.44           O  
ATOM    536  CB  SER A  68    -132.910 -62.186 -30.486  1.00  0.44           C  
ATOM    537  OG  SER A  68    -133.787 -62.042 -31.597  1.00  0.44           O  
ATOM    538  N   PRO A  69    -132.560 -62.438 -26.797  1.00  0.62           N  
ATOM    539  CA  PRO A  69    -131.369 -62.517 -25.959  1.00  0.62           C  
ATOM    540  C   PRO A  69    -131.590 -63.608 -24.944  1.00  0.62           C  
ATOM    541  O   PRO A  69    -132.713 -64.011 -24.691  1.00  0.62           O  
ATOM    542  CB  PRO A  69    -131.396 -61.166 -25.257  1.00  0.62           C  
ATOM    543  CG  PRO A  69    -132.877 -60.985 -24.944  1.00  0.62           C  
ATOM    544  CD  PRO A  69    -133.579 -61.636 -26.127  1.00  0.62           C  
ATOM    545  N   ASN A  70    -130.556 -64.170 -24.317  1.00  0.61           N  
ATOM    546  CA  ASN A  70    -130.804 -65.302 -23.446  1.00  0.61           C  
ATOM    547  C   ASN A  70    -131.317 -64.929 -22.063  1.00  0.61           C  
ATOM    548  O   ASN A  70    -130.575 -64.637 -21.126  1.00  0.61           O  
ATOM    549  CB  ASN A  70    -129.579 -66.204 -23.416  1.00  0.61           C  
ATOM    550  CG  ASN A  70    -129.832 -67.429 -22.563  1.00  0.61           C  
ATOM    551  OD1 ASN A  70    -130.694 -68.255 -22.849  1.00  0.61           O  
ATOM    552  ND2 ASN A  70    -129.124 -67.506 -21.426  1.00  0.61           N  
ATOM    553  N   ASP A  71    -132.640 -64.992 -21.937  1.00  0.64           N  
ATOM    554  CA  ASP A  71    -133.437 -64.594 -20.817  1.00  0.64           C  
ATOM    555  C   ASP A  71    -134.204 -65.783 -20.232  1.00  0.64           C  
ATOM    556  O   ASP A  71    -134.242 -65.953 -19.014  1.00  0.64           O  
ATOM    557  CB  ASP A  71    -134.337 -63.445 -21.365  1.00  0.64           C  
ATOM    558  CG  ASP A  71    -135.070 -63.711 -22.687  1.00  0.64           C  
ATOM    559  OD1 ASP A  71    -135.617 -62.728 -23.244  1.00  0.64           O  
ATOM    560  OD2 ASP A  71    -135.132 -64.880 -23.165  1.00  0.64           O  
ATOM    561  N   THR A  72    -134.737 -66.636 -21.131  1.00  0.60           N  
ATOM    562  CA  THR A  72    -135.548 -67.851 -20.981  1.00  0.60           C  
ATOM    563  C   THR A  72    -136.987 -67.577 -21.329  1.00  0.60           C  
ATOM    564  O   THR A  72    -137.866 -68.438 -21.265  1.00  0.60           O  
ATOM    565  CB  THR A  72    -135.542 -68.661 -19.694  1.00  0.60           C  
ATOM    566  OG1 THR A  72    -136.108 -67.992 -18.578  1.00  0.60           O  
ATOM    567  CG2 THR A  72    -134.157 -69.134 -19.288  1.00  0.60           C  
ATOM    568  N   HIS A  73    -137.235 -66.327 -21.711  1.00  0.57           N  
ATOM    569  CA  HIS A  73    -138.520 -65.705 -21.621  1.00  0.57           C  
ATOM    570  C   HIS A  73    -139.477 -66.110 -22.713  1.00  0.57           C  
ATOM    571  O   HIS A  73    -140.625 -66.424 -22.425  1.00  0.57           O  
ATOM    572  CB  HIS A  73    -138.291 -64.182 -21.627  1.00  0.57           C  
ATOM    573  CG  HIS A  73    -137.850 -63.626 -20.304  1.00  0.57           C  
ATOM    574  ND1 HIS A  73    -136.963 -64.304 -19.498  1.00  0.57           N  
ATOM    575  CD2 HIS A  73    -138.232 -62.477 -19.698  1.00  0.57           C  
ATOM    576  CE1 HIS A  73    -136.812 -63.566 -18.428  1.00  0.57           C  
ATOM    577  NE2 HIS A  73    -137.558 -62.440 -18.492  1.00  0.57           N  
ATOM    578  N   ALA A  74    -139.070 -66.123 -23.999  1.00  0.61           N  
ATOM    579  CA  ALA A  74    -139.949 -66.478 -25.114  1.00  0.61           C  
ATOM    580  C   ALA A  74    -141.312 -65.798 -25.103  1.00  0.61           C  
ATOM    581  O   ALA A  74    -142.365 -66.428 -25.107  1.00  0.61           O  
ATOM    582  CB  ALA A  74    -140.116 -68.002 -25.242  1.00  0.61           C  
ATOM    583  N   CYS A  75    -141.307 -64.466 -25.017  1.00  0.68           N  
ATOM    584  CA  CYS A  75    -142.519 -63.717 -24.800  1.00  0.68           C  
ATOM    585  C   CYS A  75    -142.924 -63.107 -26.097  1.00  0.68           C  
ATOM    586  O   CYS A  75    -142.199 -62.274 -26.627  1.00  0.68           O  
ATOM    587  CB  CYS A  75    -142.288 -62.580 -23.787  1.00  0.68           C  
ATOM    588  SG  CYS A  75    -141.679 -63.283 -22.232  1.00  0.68           S  
ATOM    589  N   ARG A  76    -144.066 -63.535 -26.658  1.00  0.64           N  
ATOM    590  CA  ARG A  76    -144.611 -62.979 -27.876  1.00  0.64           C  
ATOM    591  C   ARG A  76    -145.064 -61.529 -27.704  1.00  0.64           C  
ATOM    592  O   ARG A  76    -145.792 -61.192 -26.770  1.00  0.64           O  
ATOM    593  CB  ARG A  76    -145.706 -63.926 -28.405  1.00  0.64           C  
ATOM    594  CG  ARG A  76    -145.915 -63.828 -29.924  1.00  0.64           C  
ATOM    595  CD  ARG A  76    -147.151 -64.589 -30.398  1.00  0.64           C  
ATOM    596  NE  ARG A  76    -147.208 -64.412 -31.880  1.00  0.64           N  
ATOM    597  CZ  ARG A  76    -148.219 -64.875 -32.623  1.00  0.64           C  
ATOM    598  NH1 ARG A  76    -148.214 -64.668 -33.938  1.00  0.64           N  
ATOM    599  NH2 ARG A  76    -149.227 -65.533 -32.065  1.00  0.64           N  
ATOM    600  N   VAL A  77    -144.588 -60.623 -28.577  1.00  0.74           N  
ATOM    601  CA  VAL A  77    -144.697 -59.187 -28.406  1.00  0.74           C  
ATOM    602  C   VAL A  77    -145.389 -58.548 -29.595  1.00  0.74           C  
ATOM    603  O   VAL A  77    -145.211 -58.942 -30.747  1.00  0.74           O  
ATOM    604  CB  VAL A  77    -143.339 -58.503 -28.236  1.00  0.74           C  
ATOM    605  CG1 VAL A  77    -143.534 -57.078 -27.708  1.00  0.74           C  
ATOM    606  CG2 VAL A  77    -142.442 -59.277 -27.259  1.00  0.74           C  
ATOM    607  N   ARG A  78    -146.198 -57.505 -29.333  1.00  0.67           N  
ATOM    608  CA  ARG A  78    -146.839 -56.687 -30.332  1.00  0.67           C  
ATOM    609  C   ARG A  78    -145.981 -55.474 -30.659  1.00  0.67           C  
ATOM    610  O   ARG A  78    -145.864 -54.550 -29.858  1.00  0.67           O  
ATOM    611  CB  ARG A  78    -148.191 -56.209 -29.744  1.00  0.67           C  
ATOM    612  CG  ARG A  78    -149.180 -55.620 -30.756  1.00  0.67           C  
ATOM    613  CD  ARG A  78    -150.606 -55.460 -30.197  1.00  0.67           C  
ATOM    614  NE  ARG A  78    -151.235 -56.823 -30.043  1.00  0.67           N  
ATOM    615  CZ  ARG A  78    -151.737 -57.542 -31.058  1.00  0.67           C  
ATOM    616  NH1 ARG A  78    -152.259 -58.745 -30.826  1.00  0.67           N  
ATOM    617  NH2 ARG A  78    -151.732 -57.076 -32.301  1.00  0.67           N  
ATOM    618  N   ALA A  79    -145.348 -55.432 -31.850  1.00  0.70           N  
ATOM    619  CA  ALA A  79    -144.638 -54.261 -32.330  1.00  0.70           C  
ATOM    620  C   ALA A  79    -145.605 -53.226 -32.840  1.00  0.70           C  
ATOM    621  O   ALA A  79    -146.289 -53.456 -33.834  1.00  0.70           O  
ATOM    622  CB  ALA A  79    -143.711 -54.579 -33.526  1.00  0.70           C  
ATOM    623  N   PHE A  80    -145.659 -52.049 -32.199  1.00  0.71           N  
ATOM    624  CA  PHE A  80    -146.494 -50.975 -32.688  1.00  0.71           C  
ATOM    625  C   PHE A  80    -145.714 -50.092 -33.628  1.00  0.71           C  
ATOM    626  O   PHE A  80    -144.806 -49.357 -33.228  1.00  0.71           O  
ATOM    627  CB  PHE A  80    -147.036 -50.086 -31.555  1.00  0.71           C  
ATOM    628  CG  PHE A  80    -147.990 -50.881 -30.729  1.00  0.71           C  
ATOM    629  CD1 PHE A  80    -149.341 -50.999 -31.088  1.00  0.71           C  
ATOM    630  CD2 PHE A  80    -147.535 -51.524 -29.576  1.00  0.71           C  
ATOM    631  CE1 PHE A  80    -150.240 -51.693 -30.266  1.00  0.71           C  
ATOM    632  CE2 PHE A  80    -148.421 -52.231 -28.769  1.00  0.71           C  
ATOM    633  CZ  PHE A  80    -149.779 -52.293 -29.091  1.00  0.71           C  
ATOM    634  N   VAL A  81    -146.093 -50.133 -34.914  1.00  0.74           N  
ATOM    635  CA  VAL A  81    -145.569 -49.237 -35.919  1.00  0.74           C  
ATOM    636  C   VAL A  81    -146.518 -48.066 -36.009  1.00  0.74           C  
ATOM    637  O   VAL A  81    -147.727 -48.241 -36.122  1.00  0.74           O  
ATOM    638  CB  VAL A  81    -145.386 -49.916 -37.266  1.00  0.74           C  
ATOM    639  CG1 VAL A  81    -144.874 -48.915 -38.321  1.00  0.74           C  
ATOM    640  CG2 VAL A  81    -144.355 -51.044 -37.080  1.00  0.74           C  
ATOM    641  N   ARG A  82    -145.997 -46.839 -35.888  1.00  0.64           N  
ATOM    642  CA  ARG A  82    -146.782 -45.628 -35.922  1.00  0.64           C  
ATOM    643  C   ARG A  82    -145.944 -44.584 -36.614  1.00  0.64           C  
ATOM    644  O   ARG A  82    -144.783 -44.427 -36.254  1.00  0.64           O  
ATOM    645  CB  ARG A  82    -147.104 -45.164 -34.481  1.00  0.64           C  
ATOM    646  CG  ARG A  82    -147.855 -43.823 -34.376  1.00  0.64           C  
ATOM    647  CD  ARG A  82    -148.010 -43.340 -32.931  1.00  0.64           C  
ATOM    648  NE  ARG A  82    -148.880 -42.124 -32.958  1.00  0.64           N  
ATOM    649  CZ  ARG A  82    -148.439 -40.867 -33.089  1.00  0.64           C  
ATOM    650  NH1 ARG A  82    -149.308 -39.865 -33.018  1.00  0.64           N  
ATOM    651  NH2 ARG A  82    -147.156 -40.591 -33.285  1.00  0.64           N  
ATOM    652  N   ASN A  83    -146.484 -43.873 -37.630  1.00  0.66           N  
ATOM    653  CA  ASN A  83    -145.767 -42.877 -38.426  1.00  0.66           C  
ATOM    654  C   ASN A  83    -144.720 -43.525 -39.333  1.00  0.66           C  
ATOM    655  O   ASN A  83    -143.765 -42.882 -39.767  1.00  0.66           O  
ATOM    656  CB  ASN A  83    -145.088 -41.742 -37.582  1.00  0.66           C  
ATOM    657  CG  ASN A  83    -146.025 -40.593 -37.238  1.00  0.66           C  
ATOM    658  OD1 ASN A  83    -147.036 -40.717 -36.551  1.00  0.66           O  
ATOM    659  ND2 ASN A  83    -145.622 -39.375 -37.677  1.00  0.66           N  
ATOM    660  N   GLY A  84    -144.862 -44.825 -39.651  1.00  0.76           N  
ATOM    661  CA  GLY A  84    -143.855 -45.563 -40.397  1.00  0.76           C  
ATOM    662  C   GLY A  84    -142.642 -45.942 -39.588  1.00  0.76           C  
ATOM    663  O   GLY A  84    -141.629 -46.336 -40.154  1.00  0.76           O  
ATOM    664  N   VAL A  85    -142.690 -45.817 -38.247  1.00  0.76           N  
ATOM    665  CA  VAL A  85    -141.558 -46.105 -37.376  1.00  0.76           C  
ATOM    666  C   VAL A  85    -142.008 -46.954 -36.195  1.00  0.76           C  
ATOM    667  O   VAL A  85    -143.181 -46.973 -35.827  1.00  0.76           O  
ATOM    668  CB  VAL A  85    -140.851 -44.841 -36.867  1.00  0.76           C  
ATOM    669  CG1 VAL A  85    -140.193 -44.099 -38.046  1.00  0.76           C  
ATOM    670  CG2 VAL A  85    -141.809 -43.903 -36.117  1.00  0.76           C  
ATOM    671  N   VAL A  86    -141.094 -47.714 -35.552  1.00  0.72           N  
ATOM    672  CA  VAL A  86    -141.451 -48.542 -34.399  1.00  0.72           C  
ATOM    673  C   VAL A  86    -141.415 -47.703 -33.134  1.00  0.72           C  
ATOM    674  O   VAL A  86    -140.381 -47.148 -32.773  1.00  0.72           O  
ATOM    675  CB  VAL A  86    -140.550 -49.760 -34.206  1.00  0.72           C  
ATOM    676  CG1 VAL A  86    -140.983 -50.544 -32.943  1.00  0.72           C  
ATOM    677  CG2 VAL A  86    -140.635 -50.675 -35.443  1.00  0.72           C  
ATOM    678  N   MET A  87    -142.558 -47.582 -32.426  1.00  0.68           N  
ATOM    679  CA  MET A  87    -142.661 -46.635 -31.325  1.00  0.68           C  
ATOM    680  C   MET A  87    -142.805 -47.254 -29.949  1.00  0.68           C  
ATOM    681  O   MET A  87    -142.417 -46.638 -28.961  1.00  0.68           O  
ATOM    682  CB  MET A  87    -143.889 -45.717 -31.551  1.00  0.68           C  
ATOM    683  CG  MET A  87    -143.695 -44.708 -32.700  1.00  0.68           C  
ATOM    684  SD  MET A  87    -142.280 -43.576 -32.511  1.00  0.68           S  
ATOM    685  CE  MET A  87    -142.819 -42.724 -31.001  1.00  0.68           C  
ATOM    686  N   ARG A  88    -143.373 -48.468 -29.819  1.00  0.64           N  
ATOM    687  CA  ARG A  88    -143.478 -49.104 -28.518  1.00  0.64           C  
ATOM    688  C   ARG A  88    -143.818 -50.567 -28.670  1.00  0.64           C  
ATOM    689  O   ARG A  88    -144.020 -51.069 -29.778  1.00  0.64           O  
ATOM    690  CB  ARG A  88    -144.472 -48.424 -27.528  1.00  0.64           C  
ATOM    691  CG  ARG A  88    -145.964 -48.555 -27.882  1.00  0.64           C  
ATOM    692  CD  ARG A  88    -146.874 -47.855 -26.870  1.00  0.64           C  
ATOM    693  NE  ARG A  88    -148.279 -48.160 -27.264  1.00  0.64           N  
ATOM    694  CZ  ARG A  88    -149.035 -47.481 -28.135  1.00  0.64           C  
ATOM    695  NH1 ARG A  88    -150.265 -47.922 -28.374  1.00  0.64           N  
ATOM    696  NH2 ARG A  88    -148.603 -46.387 -28.755  1.00  0.64           N  
ATOM    697  N   VAL A  89    -143.891 -51.283 -27.534  1.00  0.74           N  
ATOM    698  CA  VAL A  89    -144.324 -52.658 -27.487  1.00  0.74           C  
ATOM    699  C   VAL A  89    -145.215 -52.892 -26.303  1.00  0.74           C  
ATOM    700  O   VAL A  89    -145.099 -52.224 -25.282  1.00  0.74           O  
ATOM    701  CB  VAL A  89    -143.186 -53.649 -27.361  1.00  0.74           C  
ATOM    702  CG1 VAL A  89    -142.704 -53.961 -28.772  1.00  0.74           C  
ATOM    703  CG2 VAL A  89    -142.044 -53.129 -26.468  1.00  0.74           C  
ATOM    704  N   GLU A  90    -146.108 -53.885 -26.443  1.00  0.71           N  
ATOM    705  CA  GLU A  90    -146.979 -54.393 -25.407  1.00  0.71           C  
ATOM    706  C   GLU A  90    -147.095 -55.878 -25.725  1.00  0.71           C  
ATOM    707  O   GLU A  90    -146.821 -56.317 -26.843  1.00  0.71           O  
ATOM    708  CB  GLU A  90    -148.391 -53.731 -25.396  1.00  0.71           C  
ATOM    709  CG  GLU A  90    -148.400 -52.193 -25.121  1.00  0.71           C  
ATOM    710  CD  GLU A  90    -149.583 -51.447 -25.751  1.00  0.71           C  
ATOM    711  OE1 GLU A  90    -150.671 -52.055 -25.879  1.00  0.71           O  
ATOM    712  OE2 GLU A  90    -149.392 -50.265 -26.163  1.00  0.71           O  
ATOM    713  N   GLN A  91    -147.431 -56.722 -24.742  1.00  0.67           N  
ATOM    714  CA  GLN A  91    -147.522 -58.161 -24.901  1.00  0.67           C  
ATOM    715  C   GLN A  91    -148.563 -58.707 -25.879  1.00  0.67           C  
ATOM    716  O   GLN A  91    -149.622 -58.135 -26.135  1.00  0.67           O  
ATOM    717  CB  GLN A  91    -147.738 -58.850 -23.539  1.00  0.67           C  
ATOM    718  CG  GLN A  91    -146.596 -58.582 -22.540  1.00  0.67           C  
ATOM    719  CD  GLN A  91    -146.831 -57.409 -21.586  1.00  0.67           C  
ATOM    720  OE1 GLN A  91    -147.070 -56.274 -21.998  1.00  0.67           O  
ATOM    721  NE2 GLN A  91    -146.730 -57.678 -20.263  1.00  0.67           N  
ATOM    722  N   ASN A  92    -148.291 -59.898 -26.448  1.00  0.62           N  
ATOM    723  CA  ASN A  92    -149.322 -60.716 -27.051  1.00  0.62           C  
ATOM    724  C   ASN A  92    -149.876 -61.676 -26.015  1.00  0.62           C  
ATOM    725  O   ASN A  92    -149.160 -62.248 -25.198  1.00  0.62           O  
ATOM    726  CB  ASN A  92    -148.815 -61.543 -28.258  1.00  0.62           C  
ATOM    727  CG  ASN A  92    -148.457 -60.706 -29.477  1.00  0.62           C  
ATOM    728  OD1 ASN A  92    -147.681 -61.100 -30.344  1.00  0.62           O  
ATOM    729  ND2 ASN A  92    -149.060 -59.506 -29.592  1.00  0.62           N  
ATOM    730  N   TYR A  93    -151.207 -61.853 -26.023  1.00  0.57           N  
ATOM    731  CA  TYR A  93    -151.906 -62.665 -25.053  1.00  0.57           C  
ATOM    732  C   TYR A  93    -152.594 -63.843 -25.724  1.00  0.57           C  
ATOM    733  O   TYR A  93    -153.418 -64.517 -25.116  1.00  0.57           O  
ATOM    734  CB  TYR A  93    -152.911 -61.793 -24.238  1.00  0.57           C  
ATOM    735  CG  TYR A  93    -153.942 -61.114 -25.105  1.00  0.57           C  
ATOM    736  CD1 TYR A  93    -153.741 -59.808 -25.588  1.00  0.57           C  
ATOM    737  CD2 TYR A  93    -155.128 -61.788 -25.445  1.00  0.57           C  
ATOM    738  CE1 TYR A  93    -154.696 -59.205 -26.420  1.00  0.57           C  
ATOM    739  CE2 TYR A  93    -156.080 -61.189 -26.280  1.00  0.57           C  
ATOM    740  CZ  TYR A  93    -155.857 -59.900 -26.772  1.00  0.57           C  
ATOM    741  OH  TYR A  93    -156.799 -59.295 -27.625  1.00  0.57           O  
ATOM    742  N   ASP A  94    -152.246 -64.136 -26.992  1.00  0.58           N  
ATOM    743  CA  ASP A  94    -152.944 -65.070 -27.849  1.00  0.58           C  
ATOM    744  C   ASP A  94    -152.359 -66.478 -27.801  1.00  0.58           C  
ATOM    745  O   ASP A  94    -152.638 -67.333 -28.640  1.00  0.58           O  
ATOM    746  CB  ASP A  94    -152.977 -64.505 -29.299  1.00  0.58           C  
ATOM    747  CG  ASP A  94    -151.619 -64.402 -29.989  1.00  0.58           C  
ATOM    748  OD1 ASP A  94    -150.576 -64.231 -29.306  1.00  0.58           O  
ATOM    749  OD2 ASP A  94    -151.589 -64.480 -31.242  1.00  0.58           O  
ATOM    750  N   HIS A  95    -151.534 -66.753 -26.773  1.00  0.49           N  
ATOM    751  CA  HIS A  95    -150.978 -68.059 -26.487  1.00  0.49           C  
ATOM    752  C   HIS A  95    -152.076 -69.088 -26.245  1.00  0.49           C  
ATOM    753  O   HIS A  95    -153.098 -68.785 -25.632  1.00  0.49           O  
ATOM    754  CB  HIS A  95    -150.033 -67.942 -25.265  1.00  0.49           C  
ATOM    755  CG  HIS A  95    -149.161 -69.126 -24.995  1.00  0.49           C  
ATOM    756  ND1 HIS A  95    -149.690 -70.202 -24.324  1.00  0.49           N  
ATOM    757  CD2 HIS A  95    -147.855 -69.351 -25.291  1.00  0.49           C  
ATOM    758  CE1 HIS A  95    -148.708 -71.071 -24.226  1.00  0.49           C  
ATOM    759  NE2 HIS A  95    -147.568 -70.603 -24.792  1.00  0.49           N  
ATOM    760  N   GLN A  96    -151.903 -70.323 -26.763  1.00  0.38           N  
ATOM    761  CA  GLN A  96    -152.904 -71.371 -26.693  1.00  0.38           C  
ATOM    762  C   GLN A  96    -153.243 -71.725 -25.252  1.00  0.38           C  
ATOM    763  O   GLN A  96    -152.440 -72.327 -24.541  1.00  0.38           O  
ATOM    764  CB  GLN A  96    -152.423 -72.634 -27.452  1.00  0.38           C  
ATOM    765  CG  GLN A  96    -152.212 -72.408 -28.968  1.00  0.38           C  
ATOM    766  CD  GLN A  96    -151.715 -73.678 -29.665  1.00  0.38           C  
ATOM    767  OE1 GLN A  96    -151.106 -74.577 -29.084  1.00  0.38           O  
ATOM    768  NE2 GLN A  96    -151.982 -73.765 -30.990  1.00  0.38           N  
ATOM    769  N   THR A  97    -154.446 -71.310 -24.783  1.00  0.31           N  
ATOM    770  CA  THR A  97    -154.820 -71.307 -23.371  1.00  0.31           C  
ATOM    771  C   THR A  97    -154.627 -72.637 -22.692  1.00  0.31           C  
ATOM    772  O   THR A  97    -155.177 -73.657 -23.100  1.00  0.31           O  
ATOM    773  CB  THR A  97    -156.245 -70.832 -23.066  1.00  0.31           C  
ATOM    774  OG1 THR A  97    -157.208 -71.489 -23.880  1.00  0.31           O  
ATOM    775  CG2 THR A  97    -156.364 -69.329 -23.349  1.00  0.31           C  
ATOM    776  N   TYR A  98    -153.813 -72.661 -21.611  1.00  0.33           N  
ATOM    777  CA  TYR A  98    -153.427 -73.902 -20.972  1.00  0.33           C  
ATOM    778  C   TYR A  98    -154.624 -74.654 -20.439  1.00  0.33           C  
ATOM    779  O   TYR A  98    -154.723 -75.843 -20.674  1.00  0.33           O  
ATOM    780  CB  TYR A  98    -152.375 -73.683 -19.860  1.00  0.33           C  
ATOM    781  CG  TYR A  98    -151.539 -74.928 -19.677  1.00  0.33           C  
ATOM    782  CD1 TYR A  98    -151.990 -76.034 -18.935  1.00  0.33           C  
ATOM    783  CD2 TYR A  98    -150.290 -75.017 -20.310  1.00  0.33           C  
ATOM    784  CE1 TYR A  98    -151.169 -77.146 -18.725  1.00  0.33           C  
ATOM    785  CE2 TYR A  98    -149.475 -76.142 -20.134  1.00  0.33           C  
ATOM    786  CZ  TYR A  98    -149.905 -77.182 -19.312  1.00  0.33           C  
ATOM    787  OH  TYR A  98    -149.041 -78.257 -19.078  1.00  0.33           O  
ATOM    788  N   GLU A  99    -155.584 -73.966 -19.796  1.00  0.30           N  
ATOM    789  CA  GLU A  99    -156.938 -74.422 -19.522  1.00  0.30           C  
ATOM    790  C   GLU A  99    -157.560 -75.403 -20.528  1.00  0.30           C  
ATOM    791  O   GLU A  99    -157.617 -76.617 -20.327  1.00  0.30           O  
ATOM    792  CB  GLU A  99    -157.832 -73.156 -19.466  1.00  0.30           C  
ATOM    793  CG  GLU A  99    -157.624 -72.272 -18.212  1.00  0.30           C  
ATOM    794  CD  GLU A  99    -158.700 -71.194 -18.049  1.00  0.30           C  
ATOM    795  OE1 GLU A  99    -159.780 -71.311 -18.683  1.00  0.30           O  
ATOM    796  OE2 GLU A  99    -158.446 -70.245 -17.267  1.00  0.30           O  
ATOM    797  N   ASP A 100    -158.026 -74.887 -21.676  1.00  0.31           N  
ATOM    798  CA  ASP A 100    -158.682 -75.679 -22.692  1.00  0.31           C  
ATOM    799  C   ASP A 100    -157.722 -76.612 -23.438  1.00  0.31           C  
ATOM    800  O   ASP A 100    -158.072 -77.742 -23.774  1.00  0.31           O  
ATOM    801  CB  ASP A 100    -159.487 -74.749 -23.636  1.00  0.31           C  
ATOM    802  CG  ASP A 100    -160.631 -74.066 -22.892  1.00  0.31           C  
ATOM    803  OD1 ASP A 100    -160.982 -74.479 -21.756  1.00  0.31           O  
ATOM    804  OD2 ASP A 100    -161.220 -73.100 -23.439  1.00  0.31           O  
ATOM    805  N   LEU A 101    -156.459 -76.196 -23.672  1.00  0.29           N  
ATOM    806  CA  LEU A 101    -155.434 -77.024 -24.292  1.00  0.29           C  
ATOM    807  C   LEU A 101    -155.060 -78.272 -23.484  1.00  0.29           C  
ATOM    808  O   LEU A 101    -154.803 -79.332 -24.049  1.00  0.29           O  
ATOM    809  CB  LEU A 101    -154.172 -76.171 -24.574  1.00  0.29           C  
ATOM    810  CG  LEU A 101    -153.050 -76.856 -25.382  1.00  0.29           C  
ATOM    811  CD1 LEU A 101    -153.514 -77.266 -26.787  1.00  0.29           C  
ATOM    812  CD2 LEU A 101    -151.825 -75.938 -25.488  1.00  0.29           C  
ATOM    813  N   TYR A 102    -155.031 -78.172 -22.136  1.00  0.23           N  
ATOM    814  CA  TYR A 102    -154.777 -79.243 -21.175  1.00  0.23           C  
ATOM    815  C   TYR A 102    -155.948 -80.214 -21.080  1.00  0.23           C  
ATOM    816  O   TYR A 102    -155.816 -81.360 -20.653  1.00  0.23           O  
ATOM    817  CB  TYR A 102    -154.548 -78.566 -19.785  1.00  0.23           C  
ATOM    818  CG  TYR A 102    -154.229 -79.454 -18.622  1.00  0.23           C  
ATOM    819  CD1 TYR A 102    -155.090 -79.523 -17.516  1.00  0.23           C  
ATOM    820  CD2 TYR A 102    -153.038 -80.186 -18.599  1.00  0.23           C  
ATOM    821  CE1 TYR A 102    -154.822 -80.404 -16.459  1.00  0.23           C  
ATOM    822  CE2 TYR A 102    -152.779 -81.080 -17.556  1.00  0.23           C  
ATOM    823  CZ  TYR A 102    -153.706 -81.236 -16.523  1.00  0.23           C  
ATOM    824  OH  TYR A 102    -153.570 -82.291 -15.605  1.00  0.23           O  
ATOM    825  N   GLY A 103    -157.147 -79.772 -21.499  1.00  0.37           N  
ATOM    826  CA  GLY A 103    -158.367 -80.556 -21.405  1.00  0.37           C  
ATOM    827  C   GLY A 103    -159.146 -80.317 -20.141  1.00  0.37           C  
ATOM    828  O   GLY A 103    -160.189 -80.931 -19.937  1.00  0.37           O  
ATOM    829  N   ASN A 104    -158.683 -79.413 -19.253  1.00  0.35           N  
ATOM    830  CA  ASN A 104    -159.509 -78.918 -18.166  1.00  0.35           C  
ATOM    831  C   ASN A 104    -158.997 -77.595 -17.603  1.00  0.35           C  
ATOM    832  O   ASN A 104    -157.804 -77.313 -17.544  1.00  0.35           O  
ATOM    833  CB  ASN A 104    -159.743 -79.946 -17.018  1.00  0.35           C  
ATOM    834  CG  ASN A 104    -158.452 -80.390 -16.339  1.00  0.35           C  
ATOM    835  OD1 ASN A 104    -158.013 -79.793 -15.356  1.00  0.35           O  
ATOM    836  ND2 ASN A 104    -157.834 -81.474 -16.857  1.00  0.35           N  
ATOM    837  N   ARG A 105    -159.924 -76.748 -17.124  1.00  0.36           N  
ATOM    838  CA  ARG A 105    -159.628 -75.446 -16.563  1.00  0.36           C  
ATOM    839  C   ARG A 105    -159.144 -75.501 -15.114  1.00  0.36           C  
ATOM    840  O   ARG A 105    -159.804 -75.036 -14.192  1.00  0.36           O  
ATOM    841  CB  ARG A 105    -160.867 -74.530 -16.714  1.00  0.36           C  
ATOM    842  CG  ARG A 105    -161.361 -74.464 -18.175  1.00  0.36           C  
ATOM    843  CD  ARG A 105    -162.356 -73.338 -18.457  1.00  0.36           C  
ATOM    844  NE  ARG A 105    -162.604 -73.356 -19.935  1.00  0.36           N  
ATOM    845  CZ  ARG A 105    -163.428 -72.527 -20.578  1.00  0.36           C  
ATOM    846  NH1 ARG A 105    -163.363 -72.443 -21.902  1.00  0.36           N  
ATOM    847  NH2 ARG A 105    -164.314 -71.775 -19.930  1.00  0.36           N  
ATOM    848  N   GLY A 106    -157.950 -76.094 -14.885  1.00  0.50           N  
ATOM    849  CA  GLY A 106    -157.355 -76.214 -13.550  1.00  0.50           C  
ATOM    850  C   GLY A 106    -156.133 -75.346 -13.377  1.00  0.50           C  
ATOM    851  O   GLY A 106    -155.653 -75.071 -12.264  1.00  0.50           O  
ATOM    852  N   THR A 107    -155.575 -74.876 -14.491  1.00  0.45           N  
ATOM    853  CA  THR A 107    -154.331 -74.141 -14.560  1.00  0.45           C  
ATOM    854  C   THR A 107    -154.581 -72.693 -14.879  1.00  0.45           C  
ATOM    855  O   THR A 107    -155.654 -72.315 -15.328  1.00  0.45           O  
ATOM    856  CB  THR A 107    -153.378 -74.692 -15.598  1.00  0.45           C  
ATOM    857  OG1 THR A 107    -154.064 -74.851 -16.824  1.00  0.45           O  
ATOM    858  CG2 THR A 107    -152.899 -76.079 -15.155  1.00  0.45           C  
ATOM    859  N   PHE A 108    -153.580 -71.826 -14.644  1.00  0.37           N  
ATOM    860  CA  PHE A 108    -153.581 -70.486 -15.183  1.00  0.37           C  
ATOM    861  C   PHE A 108    -153.054 -70.530 -16.613  1.00  0.37           C  
ATOM    862  O   PHE A 108    -152.585 -71.563 -17.094  1.00  0.37           O  
ATOM    863  CB  PHE A 108    -152.698 -69.581 -14.296  1.00  0.37           C  
ATOM    864  CG  PHE A 108    -153.094 -68.132 -14.376  1.00  0.37           C  
ATOM    865  CD1 PHE A 108    -152.214 -67.175 -14.903  1.00  0.37           C  
ATOM    866  CD2 PHE A 108    -154.310 -67.703 -13.817  1.00  0.37           C  
ATOM    867  CE1 PHE A 108    -152.548 -65.816 -14.895  1.00  0.37           C  
ATOM    868  CE2 PHE A 108    -154.640 -66.342 -13.785  1.00  0.37           C  
ATOM    869  CZ  PHE A 108    -153.760 -65.398 -14.331  1.00  0.37           C  
ATOM    870  N   ALA A 109    -153.129 -69.415 -17.347  1.00  0.58           N  
ATOM    871  CA  ALA A 109    -152.611 -69.328 -18.688  1.00  0.58           C  
ATOM    872  C   ALA A 109    -151.267 -68.619 -18.685  1.00  0.58           C  
ATOM    873  O   ALA A 109    -150.856 -67.990 -17.717  1.00  0.58           O  
ATOM    874  CB  ALA A 109    -153.624 -68.596 -19.578  1.00  0.58           C  
ATOM    875  N   HIS A 110    -150.488 -68.724 -19.776  1.00  0.55           N  
ATOM    876  CA  HIS A 110    -149.176 -68.110 -19.796  1.00  0.55           C  
ATOM    877  C   HIS A 110    -149.184 -66.597 -19.975  1.00  0.55           C  
ATOM    878  O   HIS A 110    -148.189 -65.949 -19.659  1.00  0.55           O  
ATOM    879  CB  HIS A 110    -148.292 -68.719 -20.912  1.00  0.55           C  
ATOM    880  CG  HIS A 110    -147.858 -70.129 -20.636  1.00  0.55           C  
ATOM    881  ND1 HIS A 110    -148.726 -71.181 -20.844  1.00  0.55           N  
ATOM    882  CD2 HIS A 110    -146.660 -70.595 -20.190  1.00  0.55           C  
ATOM    883  CE1 HIS A 110    -148.044 -72.261 -20.529  1.00  0.55           C  
ATOM    884  NE2 HIS A 110    -146.788 -71.965 -20.122  1.00  0.55           N  
ATOM    885  N   ASN A 111    -150.274 -65.993 -20.496  1.00  0.55           N  
ATOM    886  CA  ASN A 111    -150.350 -64.569 -20.776  1.00  0.55           C  
ATOM    887  C   ASN A 111    -150.253 -63.659 -19.538  1.00  0.55           C  
ATOM    888  O   ASN A 111    -150.807 -63.987 -18.494  1.00  0.55           O  
ATOM    889  CB  ASN A 111    -151.595 -64.224 -21.641  1.00  0.55           C  
ATOM    890  CG  ASN A 111    -152.898 -64.622 -20.957  1.00  0.55           C  
ATOM    891  OD1 ASN A 111    -153.224 -65.804 -20.883  1.00  0.55           O  
ATOM    892  ND2 ASN A 111    -153.664 -63.626 -20.458  1.00  0.55           N  
ATOM    893  N   PRO A 112    -149.589 -62.510 -19.576  1.00  0.60           N  
ATOM    894  CA  PRO A 112    -149.115 -61.830 -20.777  1.00  0.60           C  
ATOM    895  C   PRO A 112    -147.661 -62.163 -21.015  1.00  0.60           C  
ATOM    896  O   PRO A 112    -147.130 -61.789 -22.054  1.00  0.60           O  
ATOM    897  CB  PRO A 112    -149.288 -60.351 -20.406  1.00  0.60           C  
ATOM    898  CG  PRO A 112    -149.021 -60.307 -18.900  1.00  0.60           C  
ATOM    899  CD  PRO A 112    -149.668 -61.605 -18.422  1.00  0.60           C  
ATOM    900  N   ARG A 113    -146.988 -62.847 -20.071  1.00  0.71           N  
ATOM    901  CA  ARG A 113    -145.540 -62.947 -20.039  1.00  0.71           C  
ATOM    902  C   ARG A 113    -144.843 -61.577 -19.991  1.00  0.71           C  
ATOM    903  O   ARG A 113    -145.314 -60.663 -19.316  1.00  0.71           O  
ATOM    904  CB  ARG A 113    -144.989 -63.873 -21.165  1.00  0.71           C  
ATOM    905  CG  ARG A 113    -145.670 -65.251 -21.227  1.00  0.71           C  
ATOM    906  CD  ARG A 113    -145.025 -66.271 -22.179  1.00  0.71           C  
ATOM    907  NE  ARG A 113    -143.625 -66.562 -21.748  1.00  0.71           N  
ATOM    908  CZ  ARG A 113    -143.284 -67.339 -20.713  1.00  0.71           C  
ATOM    909  NH1 ARG A 113    -144.142 -67.748 -19.794  1.00  0.71           N  
ATOM    910  NH2 ARG A 113    -142.010 -67.679 -20.610  1.00  0.71           N  
ATOM    911  N   MET A 114    -143.703 -61.430 -20.703  1.00  0.75           N  
ATOM    912  CA  MET A 114    -142.834 -60.261 -20.755  1.00  0.75           C  
ATOM    913  C   MET A 114    -141.999 -59.984 -19.505  1.00  0.75           C  
ATOM    914  O   MET A 114    -142.051 -60.668 -18.488  1.00  0.75           O  
ATOM    915  CB  MET A 114    -143.653 -59.052 -21.255  1.00  0.75           C  
ATOM    916  CG  MET A 114    -142.965 -57.742 -21.652  1.00  0.75           C  
ATOM    917  SD  MET A 114    -141.798 -57.977 -23.007  1.00  0.75           S  
ATOM    918  CE  MET A 114    -142.924 -57.370 -24.283  1.00  0.75           C  
ATOM    919  N   CYS A 115    -141.126 -58.974 -19.586  1.00  0.76           N  
ATOM    920  CA  CYS A 115    -140.318 -58.507 -18.500  1.00  0.76           C  
ATOM    921  C   CYS A 115    -140.027 -57.053 -18.768  1.00  0.76           C  
ATOM    922  O   CYS A 115    -140.206 -56.572 -19.885  1.00  0.76           O  
ATOM    923  CB  CYS A 115    -138.984 -59.299 -18.375  1.00  0.76           C  
ATOM    924  SG  CYS A 115    -137.907 -59.221 -19.856  1.00  0.76           S  
ATOM    925  N   LEU A 116    -139.515 -56.327 -17.757  1.00  0.70           N  
ATOM    926  CA  LEU A 116    -139.104 -54.940 -17.888  1.00  0.70           C  
ATOM    927  C   LEU A 116    -138.070 -54.722 -18.977  1.00  0.70           C  
ATOM    928  O   LEU A 116    -138.124 -53.751 -19.720  1.00  0.70           O  
ATOM    929  CB  LEU A 116    -138.520 -54.465 -16.539  1.00  0.70           C  
ATOM    930  CG  LEU A 116    -138.082 -52.986 -16.484  1.00  0.70           C  
ATOM    931  CD1 LEU A 116    -139.243 -52.040 -16.817  1.00  0.70           C  
ATOM    932  CD2 LEU A 116    -137.508 -52.664 -15.098  1.00  0.70           C  
ATOM    933  N   LYS A 117    -137.117 -55.662 -19.130  1.00  0.67           N  
ATOM    934  CA  LYS A 117    -136.144 -55.611 -20.197  1.00  0.67           C  
ATOM    935  C   LYS A 117    -136.783 -55.672 -21.593  1.00  0.67           C  
ATOM    936  O   LYS A 117    -136.569 -54.808 -22.432  1.00  0.67           O  
ATOM    937  CB  LYS A 117    -135.100 -56.753 -20.039  1.00  0.67           C  
ATOM    938  CG  LYS A 117    -134.474 -56.943 -18.634  1.00  0.67           C  
ATOM    939  CD  LYS A 117    -135.209 -57.921 -17.682  1.00  0.67           C  
ATOM    940  CE  LYS A 117    -134.304 -58.470 -16.558  1.00  0.67           C  
ATOM    941  NZ  LYS A 117    -135.072 -59.196 -15.513  1.00  0.67           N  
ATOM    942  N   GLY A 118    -137.691 -56.639 -21.862  1.00  0.73           N  
ATOM    943  CA  GLY A 118    -138.351 -56.779 -23.164  1.00  0.73           C  
ATOM    944  C   GLY A 118    -139.197 -55.609 -23.575  1.00  0.73           C  
ATOM    945  O   GLY A 118    -139.331 -55.292 -24.754  1.00  0.73           O  
ATOM    946  N   PHE A 119    -139.740 -54.903 -22.577  1.00  0.67           N  
ATOM    947  CA  PHE A 119    -140.529 -53.712 -22.753  1.00  0.67           C  
ATOM    948  C   PHE A 119    -139.693 -52.505 -23.188  1.00  0.67           C  
ATOM    949  O   PHE A 119    -140.206 -51.564 -23.786  1.00  0.67           O  
ATOM    950  CB  PHE A 119    -141.249 -53.449 -21.406  1.00  0.67           C  
ATOM    951  CG  PHE A 119    -142.330 -52.419 -21.537  1.00  0.67           C  
ATOM    952  CD1 PHE A 119    -142.135 -51.118 -21.046  1.00  0.67           C  
ATOM    953  CD2 PHE A 119    -143.544 -52.741 -22.163  1.00  0.67           C  
ATOM    954  CE1 PHE A 119    -143.139 -50.150 -21.180  1.00  0.67           C  
ATOM    955  CE2 PHE A 119    -144.552 -51.777 -22.291  1.00  0.67           C  
ATOM    956  CZ  PHE A 119    -144.347 -50.480 -21.807  1.00  0.67           C  
ATOM    957  N   THR A 120    -138.365 -52.496 -22.944  1.00  0.72           N  
ATOM    958  CA  THR A 120    -137.536 -51.336 -23.268  1.00  0.72           C  
ATOM    959  C   THR A 120    -136.771 -51.487 -24.565  1.00  0.72           C  
ATOM    960  O   THR A 120    -136.093 -50.554 -24.992  1.00  0.72           O  
ATOM    961  CB  THR A 120    -136.526 -50.971 -22.181  1.00  0.72           C  
ATOM    962  OG1 THR A 120    -135.592 -52.011 -21.929  1.00  0.72           O  
ATOM    963  CG2 THR A 120    -137.271 -50.691 -20.870  1.00  0.72           C  
ATOM    964  N   PHE A 121    -136.876 -52.633 -25.279  1.00  0.75           N  
ATOM    965  CA  PHE A 121    -136.080 -52.901 -26.478  1.00  0.75           C  
ATOM    966  C   PHE A 121    -136.295 -51.900 -27.609  1.00  0.75           C  
ATOM    967  O   PHE A 121    -135.367 -51.587 -28.354  1.00  0.75           O  
ATOM    968  CB  PHE A 121    -136.285 -54.350 -26.998  1.00  0.75           C  
ATOM    969  CG  PHE A 121    -135.256 -54.709 -28.050  1.00  0.75           C  
ATOM    970  CD1 PHE A 121    -135.564 -54.548 -29.407  1.00  0.75           C  
ATOM    971  CD2 PHE A 121    -133.976 -55.174 -27.710  1.00  0.75           C  
ATOM    972  CE1 PHE A 121    -134.662 -54.907 -30.410  1.00  0.75           C  
ATOM    973  CE2 PHE A 121    -133.059 -55.518 -28.713  1.00  0.75           C  
ATOM    974  CZ  PHE A 121    -133.408 -55.403 -30.060  1.00  0.75           C  
ATOM    975  N   HIS A 122    -137.516 -51.333 -27.727  1.00  0.68           N  
ATOM    976  CA  HIS A 122    -137.867 -50.323 -28.720  1.00  0.68           C  
ATOM    977  C   HIS A 122    -136.945 -49.114 -28.737  1.00  0.68           C  
ATOM    978  O   HIS A 122    -136.770 -48.475 -29.761  1.00  0.68           O  
ATOM    979  CB  HIS A 122    -139.335 -49.851 -28.576  1.00  0.68           C  
ATOM    980  CG  HIS A 122    -139.641 -49.084 -27.322  1.00  0.68           C  
ATOM    981  ND1 HIS A 122    -139.397 -47.728 -27.269  1.00  0.68           N  
ATOM    982  CD2 HIS A 122    -140.189 -49.505 -26.157  1.00  0.68           C  
ATOM    983  CE1 HIS A 122    -139.809 -47.346 -26.081  1.00  0.68           C  
ATOM    984  NE2 HIS A 122    -140.292 -48.385 -25.360  1.00  0.68           N  
ATOM    985  N   ARG A 123    -136.274 -48.804 -27.614  1.00  0.68           N  
ATOM    986  CA  ARG A 123    -135.335 -47.709 -27.506  1.00  0.68           C  
ATOM    987  C   ARG A 123    -134.142 -47.781 -28.455  1.00  0.68           C  
ATOM    988  O   ARG A 123    -133.670 -46.770 -28.971  1.00  0.68           O  
ATOM    989  CB  ARG A 123    -134.799 -47.687 -26.059  1.00  0.68           C  
ATOM    990  CG  ARG A 123    -133.958 -46.455 -25.678  1.00  0.68           C  
ATOM    991  CD  ARG A 123    -134.736 -45.147 -25.802  1.00  0.68           C  
ATOM    992  NE  ARG A 123    -133.805 -44.072 -25.391  1.00  0.68           N  
ATOM    993  CZ  ARG A 123    -134.089 -42.771 -25.306  1.00  0.68           C  
ATOM    994  NH1 ARG A 123    -133.123 -41.978 -24.856  1.00  0.68           N  
ATOM    995  NH2 ARG A 123    -135.274 -42.285 -25.647  1.00  0.68           N  
ATOM    996  N   ARG A 124    -133.629 -49.002 -28.693  1.00  0.59           N  
ATOM    997  CA  ARG A 124    -132.450 -49.267 -29.492  1.00  0.59           C  
ATOM    998  C   ARG A 124    -132.557 -48.861 -30.954  1.00  0.59           C  
ATOM    999  O   ARG A 124    -131.601 -48.395 -31.565  1.00  0.59           O  
ATOM   1000  CB  ARG A 124    -132.127 -50.771 -29.405  1.00  0.59           C  
ATOM   1001  CG  ARG A 124    -131.532 -51.154 -28.038  1.00  0.59           C  
ATOM   1002  CD  ARG A 124    -131.102 -52.614 -28.015  1.00  0.59           C  
ATOM   1003  NE  ARG A 124    -130.059 -52.785 -26.953  1.00  0.59           N  
ATOM   1004  CZ  ARG A 124    -129.443 -53.962 -26.800  1.00  0.59           C  
ATOM   1005  NH1 ARG A 124    -128.203 -54.043 -26.325  1.00  0.59           N  
ATOM   1006  NH2 ARG A 124    -130.036 -55.094 -27.153  1.00  0.59           N  
ATOM   1007  N   VAL A 125    -133.745 -49.015 -31.565  1.00  0.72           N  
ATOM   1008  CA  VAL A 125    -133.941 -48.939 -33.004  1.00  0.72           C  
ATOM   1009  C   VAL A 125    -133.482 -47.633 -33.667  1.00  0.72           C  
ATOM   1010  O   VAL A 125    -132.818 -47.675 -34.705  1.00  0.72           O  
ATOM   1011  CB  VAL A 125    -135.382 -49.321 -33.330  1.00  0.72           C  
ATOM   1012  CG1 VAL A 125    -136.374 -48.270 -32.827  1.00  0.72           C  
ATOM   1013  CG2 VAL A 125    -135.587 -49.511 -34.836  1.00  0.72           C  
ATOM   1014  N   TYR A 126    -133.748 -46.459 -33.046  1.00  0.67           N  
ATOM   1015  CA  TYR A 126    -133.267 -45.163 -33.515  1.00  0.67           C  
ATOM   1016  C   TYR A 126    -132.276 -44.536 -32.541  1.00  0.67           C  
ATOM   1017  O   TYR A 126    -131.892 -43.379 -32.710  1.00  0.67           O  
ATOM   1018  CB  TYR A 126    -134.422 -44.124 -33.672  1.00  0.67           C  
ATOM   1019  CG  TYR A 126    -135.542 -44.655 -34.518  1.00  0.67           C  
ATOM   1020  CD1 TYR A 126    -136.782 -44.975 -33.939  1.00  0.67           C  
ATOM   1021  CD2 TYR A 126    -135.353 -44.890 -35.888  1.00  0.67           C  
ATOM   1022  CE1 TYR A 126    -137.751 -45.672 -34.677  1.00  0.67           C  
ATOM   1023  CE2 TYR A 126    -136.345 -45.542 -36.636  1.00  0.67           C  
ATOM   1024  CZ  TYR A 126    -137.495 -46.021 -36.006  1.00  0.67           C  
ATOM   1025  OH  TYR A 126    -138.351 -46.908 -36.694  1.00  0.67           O  
ATOM   1026  N   GLY A 127    -131.861 -45.262 -31.479  1.00  0.77           N  
ATOM   1027  CA  GLY A 127    -131.037 -44.719 -30.399  1.00  0.77           C  
ATOM   1028  C   GLY A 127    -129.651 -44.231 -30.782  1.00  0.77           C  
ATOM   1029  O   GLY A 127    -129.156 -44.519 -31.874  1.00  0.77           O  
ATOM   1030  N   PRO A 128    -128.940 -43.519 -29.905  1.00  0.74           N  
ATOM   1031  CA  PRO A 128    -127.671 -42.891 -30.268  1.00  0.74           C  
ATOM   1032  C   PRO A 128    -126.537 -43.893 -30.288  1.00  0.74           C  
ATOM   1033  O   PRO A 128    -125.462 -43.558 -30.772  1.00  0.74           O  
ATOM   1034  CB  PRO A 128    -127.462 -41.818 -29.185  1.00  0.74           C  
ATOM   1035  CG  PRO A 128    -128.241 -42.334 -27.971  1.00  0.74           C  
ATOM   1036  CD  PRO A 128    -129.437 -43.049 -28.606  1.00  0.74           C  
ATOM   1037  N   TYR A 129    -126.748 -45.117 -29.776  1.00  0.70           N  
ATOM   1038  CA  TYR A 129    -125.742 -46.160 -29.778  1.00  0.70           C  
ATOM   1039  C   TYR A 129    -125.967 -47.167 -30.893  1.00  0.70           C  
ATOM   1040  O   TYR A 129    -125.195 -48.114 -31.041  1.00  0.70           O  
ATOM   1041  CB  TYR A 129    -125.749 -46.913 -28.424  1.00  0.70           C  
ATOM   1042  CG  TYR A 129    -125.371 -45.965 -27.318  1.00  0.70           C  
ATOM   1043  CD1 TYR A 129    -124.066 -45.447 -27.248  1.00  0.70           C  
ATOM   1044  CD2 TYR A 129    -126.312 -45.571 -26.353  1.00  0.70           C  
ATOM   1045  CE1 TYR A 129    -123.712 -44.545 -26.235  1.00  0.70           C  
ATOM   1046  CE2 TYR A 129    -125.958 -44.674 -25.333  1.00  0.70           C  
ATOM   1047  CZ  TYR A 129    -124.657 -44.159 -25.278  1.00  0.70           C  
ATOM   1048  OH  TYR A 129    -124.294 -43.258 -24.258  1.00  0.70           O  
ATOM   1049  N   ARG A 130    -127.010 -46.969 -31.728  1.00  0.73           N  
ATOM   1050  CA  ARG A 130    -127.338 -47.837 -32.842  1.00  0.73           C  
ATOM   1051  C   ARG A 130    -126.245 -47.896 -33.908  1.00  0.73           C  
ATOM   1052  O   ARG A 130    -125.805 -46.882 -34.451  1.00  0.73           O  
ATOM   1053  CB  ARG A 130    -128.664 -47.360 -33.503  1.00  0.73           C  
ATOM   1054  CG  ARG A 130    -129.200 -48.236 -34.659  1.00  0.73           C  
ATOM   1055  CD  ARG A 130    -129.782 -49.574 -34.187  1.00  0.73           C  
ATOM   1056  NE  ARG A 130    -129.781 -50.514 -35.363  1.00  0.73           N  
ATOM   1057  CZ  ARG A 130    -130.876 -50.982 -35.975  1.00  0.73           C  
ATOM   1058  NH1 ARG A 130    -132.063 -50.405 -35.852  1.00  0.73           N  
ATOM   1059  NH2 ARG A 130    -130.782 -52.074 -36.733  1.00  0.73           N  
ATOM   1060  N   LEU A 131    -125.810 -49.112 -34.284  1.00  0.79           N  
ATOM   1061  CA  LEU A 131    -124.927 -49.326 -35.409  1.00  0.79           C  
ATOM   1062  C   LEU A 131    -125.700 -49.235 -36.706  1.00  0.79           C  
ATOM   1063  O   LEU A 131    -126.670 -49.953 -36.944  1.00  0.79           O  
ATOM   1064  CB  LEU A 131    -124.222 -50.694 -35.345  1.00  0.79           C  
ATOM   1065  CG  LEU A 131    -123.155 -50.780 -34.245  1.00  0.79           C  
ATOM   1066  CD1 LEU A 131    -122.754 -52.240 -34.046  1.00  0.79           C  
ATOM   1067  CD2 LEU A 131    -121.918 -49.924 -34.553  1.00  0.79           C  
ATOM   1068  N   LYS A 132    -125.285 -48.296 -37.572  1.00  0.75           N  
ATOM   1069  CA  LYS A 132    -126.030 -47.945 -38.760  1.00  0.75           C  
ATOM   1070  C   LYS A 132    -125.317 -48.326 -40.033  1.00  0.75           C  
ATOM   1071  O   LYS A 132    -125.935 -48.395 -41.090  1.00  0.75           O  
ATOM   1072  CB  LYS A 132    -126.197 -46.410 -38.773  1.00  0.75           C  
ATOM   1073  CG  LYS A 132    -127.038 -45.908 -37.593  1.00  0.75           C  
ATOM   1074  CD  LYS A 132    -127.149 -44.380 -37.564  1.00  0.75           C  
ATOM   1075  CE  LYS A 132    -128.035 -43.893 -36.415  1.00  0.75           C  
ATOM   1076  NZ  LYS A 132    -128.326 -42.454 -36.575  1.00  0.75           N  
ATOM   1077  N   GLY A 133    -124.002 -48.593 -39.969  1.00  0.81           N  
ATOM   1078  CA  GLY A 133    -123.227 -48.934 -41.146  1.00  0.81           C  
ATOM   1079  C   GLY A 133    -122.089 -49.821 -40.760  1.00  0.81           C  
ATOM   1080  O   GLY A 133    -121.721 -49.827 -39.585  1.00  0.81           O  
ATOM   1081  N   PRO A 134    -121.508 -50.598 -41.667  1.00  0.83           N  
ATOM   1082  CA  PRO A 134    -120.241 -51.273 -41.425  1.00  0.83           C  
ATOM   1083  C   PRO A 134    -119.109 -50.312 -41.077  1.00  0.83           C  
ATOM   1084  O   PRO A 134    -118.918 -49.297 -41.754  1.00  0.83           O  
ATOM   1085  CB  PRO A 134    -119.999 -52.079 -42.707  1.00  0.83           C  
ATOM   1086  CG  PRO A 134    -120.688 -51.259 -43.795  1.00  0.83           C  
ATOM   1087  CD  PRO A 134    -121.904 -50.672 -43.079  1.00  0.83           C  
ATOM   1088  N   LEU A 135    -118.366 -50.618 -40.004  1.00  0.79           N  
ATOM   1089  CA  LEU A 135    -117.274 -49.813 -39.504  1.00  0.79           C  
ATOM   1090  C   LEU A 135    -116.001 -50.628 -39.514  1.00  0.79           C  
ATOM   1091  O   LEU A 135    -116.015 -51.851 -39.397  1.00  0.79           O  
ATOM   1092  CB  LEU A 135    -117.486 -49.333 -38.045  1.00  0.79           C  
ATOM   1093  CG  LEU A 135    -118.786 -48.547 -37.795  1.00  0.79           C  
ATOM   1094  CD1 LEU A 135    -118.986 -48.298 -36.295  1.00  0.79           C  
ATOM   1095  CD2 LEU A 135    -118.787 -47.214 -38.552  1.00  0.79           C  
ATOM   1096  N   MET A 136    -114.849 -49.959 -39.636  1.00  0.71           N  
ATOM   1097  CA  MET A 136    -113.560 -50.605 -39.546  1.00  0.71           C  
ATOM   1098  C   MET A 136    -112.625 -49.641 -38.865  1.00  0.71           C  
ATOM   1099  O   MET A 136    -112.736 -48.422 -39.016  1.00  0.71           O  
ATOM   1100  CB  MET A 136    -112.996 -50.987 -40.941  1.00  0.71           C  
ATOM   1101  CG  MET A 136    -111.657 -51.751 -40.964  1.00  0.71           C  
ATOM   1102  SD  MET A 136    -110.879 -51.870 -42.605  1.00  0.71           S  
ATOM   1103  CE  MET A 136    -112.227 -52.595 -43.578  1.00  0.71           C  
ATOM   1104  N   ARG A 137    -111.678 -50.176 -38.076  1.00  0.65           N  
ATOM   1105  CA  ARG A 137    -110.601 -49.422 -37.472  1.00  0.65           C  
ATOM   1106  C   ARG A 137    -109.768 -48.671 -38.521  1.00  0.65           C  
ATOM   1107  O   ARG A 137    -109.386 -49.226 -39.549  1.00  0.65           O  
ATOM   1108  CB  ARG A 137    -109.720 -50.420 -36.676  1.00  0.65           C  
ATOM   1109  CG  ARG A 137    -108.808 -49.828 -35.582  1.00  0.65           C  
ATOM   1110  CD  ARG A 137    -109.523 -49.348 -34.307  1.00  0.65           C  
ATOM   1111  NE  ARG A 137    -110.204 -50.539 -33.689  1.00  0.65           N  
ATOM   1112  CZ  ARG A 137    -110.951 -50.487 -32.581  1.00  0.65           C  
ATOM   1113  NH1 ARG A 137    -111.150 -49.367 -31.901  1.00  0.65           N  
ATOM   1114  NH2 ARG A 137    -111.538 -51.593 -32.131  1.00  0.65           N  
ATOM   1115  N   LYS A 138    -109.469 -47.376 -38.300  1.00  0.56           N  
ATOM   1116  CA  LYS A 138    -108.827 -46.480 -39.247  1.00  0.56           C  
ATOM   1117  C   LYS A 138    -107.465 -46.952 -39.688  1.00  0.56           C  
ATOM   1118  O   LYS A 138    -107.127 -46.904 -40.868  1.00  0.56           O  
ATOM   1119  CB  LYS A 138    -108.691 -45.068 -38.636  1.00  0.56           C  
ATOM   1120  CG  LYS A 138    -108.087 -43.997 -39.563  1.00  0.56           C  
ATOM   1121  CD  LYS A 138    -108.270 -42.593 -38.959  1.00  0.56           C  
ATOM   1122  CE  LYS A 138    -107.904 -41.434 -39.882  1.00  0.56           C  
ATOM   1123  NZ  LYS A 138    -106.474 -41.540 -40.229  1.00  0.56           N  
ATOM   1124  N   GLY A 139    -106.663 -47.491 -38.749  1.00  0.51           N  
ATOM   1125  CA  GLY A 139    -105.407 -48.139 -39.091  1.00  0.51           C  
ATOM   1126  C   GLY A 139    -105.556 -49.334 -39.998  1.00  0.51           C  
ATOM   1127  O   GLY A 139    -104.688 -49.605 -40.817  1.00  0.51           O  
ATOM   1128  N   TRP A 140    -106.680 -50.077 -39.931  1.00  0.44           N  
ATOM   1129  CA  TRP A 140    -106.904 -51.242 -40.777  1.00  0.44           C  
ATOM   1130  C   TRP A 140    -107.253 -50.852 -42.197  1.00  0.44           C  
ATOM   1131  O   TRP A 140    -107.196 -51.670 -43.111  1.00  0.44           O  
ATOM   1132  CB  TRP A 140    -107.966 -52.235 -40.227  1.00  0.44           C  
ATOM   1133  CG  TRP A 140    -107.406 -53.266 -39.276  1.00  0.44           C  
ATOM   1134  CD1 TRP A 140    -107.728 -53.518 -37.972  1.00  0.44           C  
ATOM   1135  CD2 TRP A 140    -106.340 -54.171 -39.618  1.00  0.44           C  
ATOM   1136  NE1 TRP A 140    -106.890 -54.475 -37.452  1.00  0.44           N  
ATOM   1137  CE2 TRP A 140    -106.007 -54.863 -38.440  1.00  0.44           C  
ATOM   1138  CE3 TRP A 140    -105.653 -54.405 -40.814  1.00  0.44           C  
ATOM   1139  CZ2 TRP A 140    -104.919 -55.719 -38.419  1.00  0.44           C  
ATOM   1140  CZ3 TRP A 140    -104.583 -55.316 -40.794  1.00  0.44           C  
ATOM   1141  CH2 TRP A 140    -104.204 -55.946 -39.602  1.00  0.44           C  
ATOM   1142  N   LYS A 141    -107.520 -49.553 -42.443  1.00  0.49           N  
ATOM   1143  CA  LYS A 141    -107.748 -49.030 -43.774  1.00  0.49           C  
ATOM   1144  C   LYS A 141    -106.462 -48.779 -44.550  1.00  0.49           C  
ATOM   1145  O   LYS A 141    -106.479 -48.202 -45.630  1.00  0.49           O  
ATOM   1146  CB  LYS A 141    -108.666 -47.788 -43.754  1.00  0.49           C  
ATOM   1147  CG  LYS A 141    -110.049 -48.124 -43.167  1.00  0.49           C  
ATOM   1148  CD  LYS A 141    -111.054 -46.959 -43.182  1.00  0.49           C  
ATOM   1149  CE  LYS A 141    -111.585 -46.594 -44.573  1.00  0.49           C  
ATOM   1150  NZ  LYS A 141    -112.620 -45.533 -44.478  1.00  0.49           N  
ATOM   1151  N   GLN A 142    -105.344 -49.358 -44.062  1.00  0.46           N  
ATOM   1152  CA  GLN A 142    -104.150 -49.663 -44.829  1.00  0.46           C  
ATOM   1153  C   GLN A 142    -104.390 -50.777 -45.849  1.00  0.46           C  
ATOM   1154  O   GLN A 142    -103.587 -50.958 -46.752  1.00  0.46           O  
ATOM   1155  CB  GLN A 142    -103.008 -50.122 -43.885  1.00  0.46           C  
ATOM   1156  CG  GLN A 142    -102.460 -49.016 -42.953  1.00  0.46           C  
ATOM   1157  CD  GLN A 142    -101.374 -48.194 -43.644  1.00  0.46           C  
ATOM   1158  OE1 GLN A 142    -100.207 -48.606 -43.619  1.00  0.46           O  
ATOM   1159  NE2 GLN A 142    -101.771 -47.051 -44.233  1.00  0.46           N  
ATOM   1160  N   TRP A 143    -105.531 -51.513 -45.782  1.00  0.38           N  
ATOM   1161  CA  TRP A 143    -105.953 -52.451 -46.827  1.00  0.38           C  
ATOM   1162  C   TRP A 143    -106.084 -51.790 -48.209  1.00  0.38           C  
ATOM   1163  O   TRP A 143    -105.979 -52.424 -49.253  1.00  0.38           O  
ATOM   1164  CB  TRP A 143    -107.308 -53.171 -46.469  1.00  0.38           C  
ATOM   1165  CG  TRP A 143    -108.593 -52.378 -46.724  1.00  0.38           C  
ATOM   1166  CD1 TRP A 143    -109.263 -51.550 -45.878  1.00  0.38           C  
ATOM   1167  CD2 TRP A 143    -109.223 -52.221 -48.014  1.00  0.38           C  
ATOM   1168  NE1 TRP A 143    -110.191 -50.792 -46.567  1.00  0.38           N  
ATOM   1169  CE2 TRP A 143    -110.152 -51.176 -47.893  1.00  0.38           C  
ATOM   1170  CE3 TRP A 143    -109.009 -52.859 -49.236  1.00  0.38           C  
ATOM   1171  CZ2 TRP A 143    -110.859 -50.714 -49.001  1.00  0.38           C  
ATOM   1172  CZ3 TRP A 143    -109.724 -52.400 -50.351  1.00  0.38           C  
ATOM   1173  CH2 TRP A 143    -110.631 -51.338 -50.238  1.00  0.38           C  
ATOM   1174  N   MET A 144    -106.383 -50.473 -48.229  1.00  0.37           N  
ATOM   1175  CA  MET A 144    -106.420 -49.667 -49.431  1.00  0.37           C  
ATOM   1176  C   MET A 144    -105.044 -49.519 -50.077  1.00  0.37           C  
ATOM   1177  O   MET A 144    -104.910 -49.571 -51.299  1.00  0.37           O  
ATOM   1178  CB  MET A 144    -107.052 -48.294 -49.088  1.00  0.37           C  
ATOM   1179  CG  MET A 144    -107.459 -47.451 -50.313  1.00  0.37           C  
ATOM   1180  SD  MET A 144    -108.437 -45.968 -49.903  1.00  0.37           S  
ATOM   1181  CE  MET A 144    -109.981 -46.819 -49.463  1.00  0.37           C  
ATOM   1182  N   ASP A 145    -103.996 -49.344 -49.247  1.00  0.31           N  
ATOM   1183  CA  ASP A 145    -102.606 -49.295 -49.650  1.00  0.31           C  
ATOM   1184  C   ASP A 145    -101.988 -50.656 -50.004  1.00  0.31           C  
ATOM   1185  O   ASP A 145    -101.234 -50.762 -50.973  1.00  0.31           O  
ATOM   1186  CB  ASP A 145    -101.749 -48.654 -48.527  1.00  0.31           C  
ATOM   1187  CG  ASP A 145    -102.219 -47.253 -48.174  1.00  0.31           C  
ATOM   1188  OD1 ASP A 145    -102.637 -46.500 -49.087  1.00  0.31           O  
ATOM   1189  OD2 ASP A 145    -102.132 -46.910 -46.965  1.00  0.31           O  
ATOM   1190  N   ASP A 146    -102.263 -51.724 -49.217  1.00  0.44           N  
ATOM   1191  CA  ASP A 146    -101.632 -53.023 -49.377  1.00  0.44           C  
ATOM   1192  C   ASP A 146    -102.602 -54.208 -49.386  1.00  0.44           C  
ATOM   1193  O   ASP A 146    -103.740 -54.165 -48.926  1.00  0.44           O  
ATOM   1194  CB  ASP A 146    -100.493 -53.233 -48.334  1.00  0.44           C  
ATOM   1195  CG  ASP A 146    -100.867 -52.987 -46.869  1.00  0.44           C  
ATOM   1196  OD1 ASP A 146    -100.151 -52.169 -46.227  1.00  0.44           O  
ATOM   1197  OD2 ASP A 146    -101.753 -53.669 -46.305  1.00  0.44           O  
ATOM   1198  N   ASN A 147    -102.177 -55.354 -49.964  1.00  0.47           N  
ATOM   1199  CA  ASN A 147    -102.973 -56.562 -49.956  1.00  0.47           C  
ATOM   1200  C   ASN A 147    -102.947 -57.230 -48.591  1.00  0.47           C  
ATOM   1201  O   ASN A 147    -101.963 -57.214 -47.861  1.00  0.47           O  
ATOM   1202  CB  ASN A 147    -102.474 -57.659 -50.940  1.00  0.47           C  
ATOM   1203  CG  ASN A 147    -102.572 -57.293 -52.412  1.00  0.47           C  
ATOM   1204  OD1 ASN A 147    -103.527 -57.727 -53.071  1.00  0.47           O  
ATOM   1205  ND2 ASN A 147    -101.539 -56.617 -52.947  1.00  0.47           N  
ATOM   1206  N   ALA A 148    -104.022 -57.962 -48.239  1.00  0.47           N  
ATOM   1207  CA  ALA A 148    -104.044 -58.706 -46.995  1.00  0.47           C  
ATOM   1208  C   ALA A 148    -102.892 -59.698 -46.780  1.00  0.47           C  
ATOM   1209  O   ALA A 148    -102.371 -59.658 -45.678  1.00  0.47           O  
ATOM   1210  CB  ALA A 148    -105.379 -59.444 -46.812  1.00  0.47           C  
ATOM   1211  N   PRO A 149    -102.354 -60.556 -47.658  1.00  0.32           N  
ATOM   1212  CA  PRO A 149    -101.198 -61.395 -47.338  1.00  0.32           C  
ATOM   1213  C   PRO A 149     -99.899 -60.653 -47.085  1.00  0.32           C  
ATOM   1214  O   PRO A 149     -98.916 -61.334 -46.795  1.00  0.32           O  
ATOM   1215  CB  PRO A 149    -101.063 -62.341 -48.541  1.00  0.32           C  
ATOM   1216  CG  PRO A 149    -101.772 -61.604 -49.675  1.00  0.32           C  
ATOM   1217  CD  PRO A 149    -102.933 -60.945 -48.936  1.00  0.32           C  
ATOM   1218  N   GLU A 150     -99.875 -59.310 -47.183  1.00  0.41           N  
ATOM   1219  CA  GLU A 150     -98.765 -58.457 -46.824  1.00  0.41           C  
ATOM   1220  C   GLU A 150     -98.909 -58.021 -45.349  1.00  0.41           C  
ATOM   1221  O   GLU A 150     -98.092 -57.282 -44.798  1.00  0.41           O  
ATOM   1222  CB  GLU A 150     -98.693 -57.285 -47.846  1.00  0.41           C  
ATOM   1223  CG  GLU A 150     -98.496 -57.817 -49.300  1.00  0.41           C  
ATOM   1224  CD  GLU A 150     -98.578 -56.780 -50.427  1.00  0.41           C  
ATOM   1225  OE1 GLU A 150     -97.530 -56.548 -51.076  1.00  0.41           O  
ATOM   1226  OE2 GLU A 150     -99.695 -56.272 -50.712  1.00  0.41           O  
ATOM   1227  N   LEU A 151     -99.907 -58.606 -44.626  1.00  0.47           N  
ATOM   1228  CA  LEU A 151    -100.036 -58.676 -43.166  1.00  0.47           C  
ATOM   1229  C   LEU A 151     -98.959 -59.488 -42.461  1.00  0.47           C  
ATOM   1230  O   LEU A 151     -98.877 -59.555 -41.232  1.00  0.47           O  
ATOM   1231  CB  LEU A 151    -101.422 -59.244 -42.716  1.00  0.47           C  
ATOM   1232  CG  LEU A 151    -101.756 -60.742 -42.998  1.00  0.47           C  
ATOM   1233  CD1 LEU A 151    -101.199 -61.743 -41.973  1.00  0.47           C  
ATOM   1234  CD2 LEU A 151    -103.284 -60.940 -43.051  1.00  0.47           C  
ATOM   1235  N   THR A 152     -98.087 -60.159 -43.228  1.00  0.46           N  
ATOM   1236  CA  THR A 152     -96.974 -60.966 -42.755  1.00  0.46           C  
ATOM   1237  C   THR A 152     -95.937 -60.125 -42.041  1.00  0.46           C  
ATOM   1238  O   THR A 152     -95.259 -60.603 -41.135  1.00  0.46           O  
ATOM   1239  CB  THR A 152     -96.341 -61.748 -43.886  1.00  0.46           C  
ATOM   1240  OG1 THR A 152     -96.136 -60.894 -45.003  1.00  0.46           O  
ATOM   1241  CG2 THR A 152     -97.332 -62.843 -44.318  1.00  0.46           C  
ATOM   1242  N   ALA A 153     -95.851 -58.828 -42.389  1.00  0.54           N  
ATOM   1243  CA  ALA A 153     -95.115 -57.826 -41.653  1.00  0.54           C  
ATOM   1244  C   ALA A 153     -95.588 -57.600 -40.209  1.00  0.54           C  
ATOM   1245  O   ALA A 153     -96.725 -57.196 -39.958  1.00  0.54           O  
ATOM   1246  CB  ALA A 153     -95.227 -56.494 -42.419  1.00  0.54           C  
ATOM   1247  N   GLU A 154     -94.692 -57.806 -39.212  1.00  0.62           N  
ATOM   1248  CA  GLU A 154     -95.009 -57.649 -37.795  1.00  0.62           C  
ATOM   1249  C   GLU A 154     -95.471 -56.248 -37.421  1.00  0.62           C  
ATOM   1250  O   GLU A 154     -96.472 -56.062 -36.732  1.00  0.62           O  
ATOM   1251  CB  GLU A 154     -93.791 -57.993 -36.896  1.00  0.62           C  
ATOM   1252  CG  GLU A 154     -94.107 -57.930 -35.376  1.00  0.62           C  
ATOM   1253  CD  GLU A 154     -92.878 -58.044 -34.481  1.00  0.62           C  
ATOM   1254  OE1 GLU A 154     -93.101 -58.028 -33.238  1.00  0.62           O  
ATOM   1255  OE2 GLU A 154     -91.740 -58.059 -34.993  1.00  0.62           O  
ATOM   1256  N   THR A 155     -94.774 -55.207 -37.917  1.00  0.40           N  
ATOM   1257  CA  THR A 155     -95.093 -53.805 -37.666  1.00  0.40           C  
ATOM   1258  C   THR A 155     -96.459 -53.404 -38.184  1.00  0.40           C  
ATOM   1259  O   THR A 155     -97.228 -52.713 -37.516  1.00  0.40           O  
ATOM   1260  CB  THR A 155     -94.069 -52.859 -38.284  1.00  0.40           C  
ATOM   1261  OG1 THR A 155     -93.895 -53.120 -39.674  1.00  0.40           O  
ATOM   1262  CG2 THR A 155     -92.700 -53.074 -37.627  1.00  0.40           C  
ATOM   1263  N   LYS A 156     -96.818 -53.870 -39.398  1.00  0.37           N  
ATOM   1264  CA  LYS A 156     -98.134 -53.678 -39.962  1.00  0.37           C  
ATOM   1265  C   LYS A 156     -99.221 -54.365 -39.171  1.00  0.37           C  
ATOM   1266  O   LYS A 156    -100.274 -53.779 -38.972  1.00  0.37           O  
ATOM   1267  CB  LYS A 156     -98.261 -54.178 -41.418  1.00  0.37           C  
ATOM   1268  CG  LYS A 156     -97.505 -53.337 -42.456  1.00  0.37           C  
ATOM   1269  CD  LYS A 156     -97.873 -53.806 -43.877  1.00  0.37           C  
ATOM   1270  CE  LYS A 156     -97.155 -53.092 -45.029  1.00  0.37           C  
ATOM   1271  NZ  LYS A 156     -97.739 -51.760 -45.292  1.00  0.37           N  
ATOM   1272  N   ARG A 157     -99.013 -55.607 -38.716  1.00  0.37           N  
ATOM   1273  CA  ARG A 157     -99.975 -56.316 -37.894  1.00  0.37           C  
ATOM   1274  C   ARG A 157    -100.211 -55.662 -36.530  1.00  0.37           C  
ATOM   1275  O   ARG A 157    -101.338 -55.394 -36.115  1.00  0.37           O  
ATOM   1276  CB  ARG A 157     -99.419 -57.745 -37.721  1.00  0.37           C  
ATOM   1277  CG  ARG A 157    -100.380 -58.729 -37.039  1.00  0.37           C  
ATOM   1278  CD  ARG A 157     -99.810 -60.134 -36.821  1.00  0.37           C  
ATOM   1279  NE  ARG A 157     -99.387 -60.604 -38.167  1.00  0.37           N  
ATOM   1280  CZ  ARG A 157     -98.512 -61.585 -38.376  1.00  0.37           C  
ATOM   1281  NH1 ARG A 157     -97.950 -61.677 -39.571  1.00  0.37           N  
ATOM   1282  NH2 ARG A 157     -98.178 -62.430 -37.413  1.00  0.37           N  
ATOM   1283  N   LYS A 158     -99.111 -55.316 -35.838  1.00  0.40           N  
ATOM   1284  CA  LYS A 158     -99.089 -54.748 -34.502  1.00  0.40           C  
ATOM   1285  C   LYS A 158     -99.752 -53.391 -34.368  1.00  0.40           C  
ATOM   1286  O   LYS A 158    -100.531 -53.160 -33.450  1.00  0.40           O  
ATOM   1287  CB  LYS A 158     -97.616 -54.667 -34.058  1.00  0.40           C  
ATOM   1288  CG  LYS A 158     -97.398 -54.321 -32.579  1.00  0.40           C  
ATOM   1289  CD  LYS A 158     -95.930 -54.488 -32.146  1.00  0.40           C  
ATOM   1290  CE  LYS A 158     -95.479 -55.953 -32.090  1.00  0.40           C  
ATOM   1291  NZ  LYS A 158     -94.019 -56.038 -31.906  1.00  0.40           N  
ATOM   1292  N   TYR A 159     -99.527 -52.476 -35.339  1.00  0.35           N  
ATOM   1293  CA  TYR A 159    -100.090 -51.129 -35.348  1.00  0.35           C  
ATOM   1294  C   TYR A 159    -101.612 -51.097 -35.218  1.00  0.35           C  
ATOM   1295  O   TYR A 159    -102.186 -50.139 -34.707  1.00  0.35           O  
ATOM   1296  CB  TYR A 159     -99.644 -50.395 -36.653  1.00  0.35           C  
ATOM   1297  CG  TYR A 159    -100.105 -48.955 -36.724  1.00  0.35           C  
ATOM   1298  CD1 TYR A 159    -101.176 -48.585 -37.559  1.00  0.35           C  
ATOM   1299  CD2 TYR A 159     -99.501 -47.970 -35.924  1.00  0.35           C  
ATOM   1300  CE1 TYR A 159    -101.645 -47.265 -37.580  1.00  0.35           C  
ATOM   1301  CE2 TYR A 159     -99.972 -46.647 -35.941  1.00  0.35           C  
ATOM   1302  CZ  TYR A 159    -101.050 -46.300 -36.764  1.00  0.35           C  
ATOM   1303  OH  TYR A 159    -101.555 -44.986 -36.773  1.00  0.35           O  
ATOM   1304  N   LYS A 160    -102.314 -52.140 -35.696  1.00  0.51           N  
ATOM   1305  CA  LYS A 160    -103.752 -52.149 -35.626  1.00  0.51           C  
ATOM   1306  C   LYS A 160    -104.303 -53.083 -34.564  1.00  0.51           C  
ATOM   1307  O   LYS A 160    -105.436 -52.920 -34.122  1.00  0.51           O  
ATOM   1308  CB  LYS A 160    -104.362 -52.521 -36.978  1.00  0.51           C  
ATOM   1309  CG  LYS A 160    -103.952 -51.650 -38.170  1.00  0.51           C  
ATOM   1310  CD  LYS A 160    -102.707 -52.166 -38.898  1.00  0.51           C  
ATOM   1311  CE  LYS A 160    -102.459 -51.490 -40.245  1.00  0.51           C  
ATOM   1312  NZ  LYS A 160    -101.222 -51.984 -40.875  1.00  0.51           N  
ATOM   1313  N   PHE A 161    -103.518 -54.055 -34.054  1.00  0.56           N  
ATOM   1314  CA  PHE A 161    -103.932 -54.815 -32.878  1.00  0.56           C  
ATOM   1315  C   PHE A 161    -103.836 -53.975 -31.634  1.00  0.56           C  
ATOM   1316  O   PHE A 161    -104.703 -54.041 -30.768  1.00  0.56           O  
ATOM   1317  CB  PHE A 161    -103.158 -56.140 -32.683  1.00  0.56           C  
ATOM   1318  CG  PHE A 161    -103.448 -57.143 -33.763  1.00  0.56           C  
ATOM   1319  CD1 PHE A 161    -104.480 -56.994 -34.714  1.00  0.56           C  
ATOM   1320  CD2 PHE A 161    -102.642 -58.293 -33.827  1.00  0.56           C  
ATOM   1321  CE1 PHE A 161    -104.587 -57.880 -35.780  1.00  0.56           C  
ATOM   1322  CE2 PHE A 161    -102.760 -59.183 -34.897  1.00  0.56           C  
ATOM   1323  CZ  PHE A 161    -103.649 -58.891 -35.931  1.00  0.56           C  
ATOM   1324  N   ASP A 162    -102.830 -53.089 -31.579  1.00  0.36           N  
ATOM   1325  CA  ASP A 162    -102.613 -52.216 -30.452  1.00  0.36           C  
ATOM   1326  C   ASP A 162    -103.391 -50.906 -30.642  1.00  0.36           C  
ATOM   1327  O   ASP A 162    -103.324 -50.003 -29.812  1.00  0.36           O  
ATOM   1328  CB  ASP A 162    -101.091 -51.929 -30.300  1.00  0.36           C  
ATOM   1329  CG  ASP A 162    -100.261 -53.175 -30.001  1.00  0.36           C  
ATOM   1330  OD1 ASP A 162    -100.835 -54.241 -29.663  1.00  0.36           O  
ATOM   1331  OD2 ASP A 162     -99.009 -53.060 -30.098  1.00  0.36           O  
ATOM   1332  N   SER A 163    -104.209 -50.784 -31.721  1.00  0.38           N  
ATOM   1333  CA  SER A 163    -105.214 -49.725 -31.842  1.00  0.38           C  
ATOM   1334  C   SER A 163    -106.608 -50.242 -31.536  1.00  0.38           C  
ATOM   1335  O   SER A 163    -107.576 -49.482 -31.451  1.00  0.38           O  
ATOM   1336  CB  SER A 163    -105.218 -48.981 -33.211  1.00  0.38           C  
ATOM   1337  OG  SER A 163    -105.741 -49.749 -34.297  1.00  0.38           O  
ATOM   1338  N   ARG A 164    -106.760 -51.560 -31.273  1.00  0.54           N  
ATOM   1339  CA  ARG A 164    -107.968 -52.091 -30.676  1.00  0.54           C  
ATOM   1340  C   ARG A 164    -108.207 -51.464 -29.297  1.00  0.54           C  
ATOM   1341  O   ARG A 164    -107.290 -51.295 -28.501  1.00  0.54           O  
ATOM   1342  CB  ARG A 164    -107.925 -53.638 -30.555  1.00  0.54           C  
ATOM   1343  CG  ARG A 164    -107.943 -54.437 -31.881  1.00  0.54           C  
ATOM   1344  CD  ARG A 164    -107.611 -55.922 -31.647  1.00  0.54           C  
ATOM   1345  NE  ARG A 164    -107.766 -56.683 -32.936  1.00  0.54           N  
ATOM   1346  CZ  ARG A 164    -107.231 -57.890 -33.170  1.00  0.54           C  
ATOM   1347  NH1 ARG A 164    -106.391 -58.468 -32.324  1.00  0.54           N  
ATOM   1348  NH2 ARG A 164    -107.491 -58.532 -34.300  1.00  0.54           N  
ATOM   1349  N   PHE A 165    -109.470 -51.054 -29.030  1.00  0.46           N  
ATOM   1350  CA  PHE A 165    -109.988 -50.558 -27.750  1.00  0.46           C  
ATOM   1351  C   PHE A 165    -109.842 -49.062 -27.609  1.00  0.46           C  
ATOM   1352  O   PHE A 165    -110.349 -48.472 -26.655  1.00  0.46           O  
ATOM   1353  CB  PHE A 165    -109.435 -51.260 -26.460  1.00  0.46           C  
ATOM   1354  CG  PHE A 165    -109.355 -52.756 -26.600  1.00  0.46           C  
ATOM   1355  CD1 PHE A 165    -110.241 -53.457 -27.418  1.00  0.46           C  
ATOM   1356  CD2 PHE A 165    -108.265 -53.449 -26.054  1.00  0.46           C  
ATOM   1357  CE1 PHE A 165    -109.967 -54.772 -27.795  1.00  0.46           C  
ATOM   1358  CE2 PHE A 165    -108.014 -54.780 -26.410  1.00  0.46           C  
ATOM   1359  CZ  PHE A 165    -108.861 -55.430 -27.299  1.00  0.46           C  
ATOM   1360  N   LEU A 166    -109.198 -48.421 -28.597  1.00  0.44           N  
ATOM   1361  CA  LEU A 166    -108.668 -47.084 -28.472  1.00  0.44           C  
ATOM   1362  C   LEU A 166    -109.165 -46.203 -29.596  1.00  0.44           C  
ATOM   1363  O   LEU A 166    -108.389 -45.482 -30.213  1.00  0.44           O  
ATOM   1364  CB  LEU A 166    -107.120 -47.138 -28.512  1.00  0.44           C  
ATOM   1365  CG  LEU A 166    -106.466 -47.927 -27.359  1.00  0.44           C  
ATOM   1366  CD1 LEU A 166    -104.957 -48.041 -27.601  1.00  0.44           C  
ATOM   1367  CD2 LEU A 166    -106.731 -47.287 -25.988  1.00  0.44           C  
ATOM   1368  N   ASP A 167    -110.493 -46.219 -29.847  1.00  0.41           N  
ATOM   1369  CA  ASP A 167    -111.137 -45.400 -30.860  1.00  0.41           C  
ATOM   1370  C   ASP A 167    -110.701 -45.727 -32.298  1.00  0.41           C  
ATOM   1371  O   ASP A 167    -110.401 -46.885 -32.603  1.00  0.41           O  
ATOM   1372  CB  ASP A 167    -110.991 -43.908 -30.449  1.00  0.41           C  
ATOM   1373  CG  ASP A 167    -112.059 -43.007 -31.031  1.00  0.41           C  
ATOM   1374  OD1 ASP A 167    -112.899 -43.515 -31.817  1.00  0.41           O  
ATOM   1375  OD2 ASP A 167    -112.013 -41.802 -30.694  1.00  0.41           O  
ATOM   1376  N   ASP A 168    -110.757 -44.741 -33.213  1.00  0.67           N  
ATOM   1377  CA  ASP A 168    -110.396 -44.824 -34.614  1.00  0.67           C  
ATOM   1378  C   ASP A 168    -111.386 -45.638 -35.445  1.00  0.67           C  
ATOM   1379  O   ASP A 168    -111.011 -46.307 -36.400  1.00  0.67           O  
ATOM   1380  CB  ASP A 168    -108.932 -45.332 -34.822  1.00  0.67           C  
ATOM   1381  CG  ASP A 168    -107.944 -44.192 -34.980  1.00  0.67           C  
ATOM   1382  OD1 ASP A 168    -108.202 -43.318 -35.848  1.00  0.67           O  
ATOM   1383  OD2 ASP A 168    -106.880 -44.240 -34.318  1.00  0.67           O  
ATOM   1384  N   MET A 169    -112.703 -45.610 -35.172  1.00  0.71           N  
ATOM   1385  CA  MET A 169    -113.640 -46.269 -36.075  1.00  0.71           C  
ATOM   1386  C   MET A 169    -114.081 -45.359 -37.206  1.00  0.71           C  
ATOM   1387  O   MET A 169    -114.579 -44.258 -36.988  1.00  0.71           O  
ATOM   1388  CB  MET A 169    -114.919 -46.767 -35.380  1.00  0.71           C  
ATOM   1389  CG  MET A 169    -114.687 -47.949 -34.439  1.00  0.71           C  
ATOM   1390  SD  MET A 169    -116.264 -48.584 -33.831  1.00  0.71           S  
ATOM   1391  CE  MET A 169    -115.458 -49.835 -32.824  1.00  0.71           C  
ATOM   1392  N   LEU A 170    -113.948 -45.821 -38.464  1.00  0.73           N  
ATOM   1393  CA  LEU A 170    -114.422 -45.074 -39.611  1.00  0.73           C  
ATOM   1394  C   LEU A 170    -115.485 -45.849 -40.353  1.00  0.73           C  
ATOM   1395  O   LEU A 170    -115.483 -47.078 -40.386  1.00  0.73           O  
ATOM   1396  CB  LEU A 170    -113.301 -44.768 -40.634  1.00  0.73           C  
ATOM   1397  CG  LEU A 170    -112.176 -43.853 -40.119  1.00  0.73           C  
ATOM   1398  CD1 LEU A 170    -111.207 -43.531 -41.263  1.00  0.73           C  
ATOM   1399  CD2 LEU A 170    -112.688 -42.539 -39.513  1.00  0.73           C  
ATOM   1400  N   ARG A 171    -116.418 -45.121 -41.006  1.00  0.68           N  
ATOM   1401  CA  ARG A 171    -117.381 -45.695 -41.931  1.00  0.68           C  
ATOM   1402  C   ARG A 171    -116.725 -46.386 -43.130  1.00  0.68           C  
ATOM   1403  O   ARG A 171    -115.687 -45.963 -43.661  1.00  0.68           O  
ATOM   1404  CB  ARG A 171    -118.434 -44.643 -42.390  1.00  0.68           C  
ATOM   1405  CG  ARG A 171    -119.637 -45.224 -43.176  1.00  0.68           C  
ATOM   1406  CD  ARG A 171    -120.719 -44.191 -43.528  1.00  0.68           C  
ATOM   1407  NE  ARG A 171    -121.854 -44.911 -44.208  1.00  0.68           N  
ATOM   1408  CZ  ARG A 171    -122.918 -44.308 -44.754  1.00  0.68           C  
ATOM   1409  NH1 ARG A 171    -123.889 -45.026 -45.311  1.00  0.68           N  
ATOM   1410  NH2 ARG A 171    -123.033 -42.981 -44.766  1.00  0.68           N  
ATOM   1411  N   VAL A 172    -117.328 -47.518 -43.538  1.00  0.75           N  
ATOM   1412  CA  VAL A 172    -116.871 -48.365 -44.617  1.00  0.75           C  
ATOM   1413  C   VAL A 172    -118.068 -48.596 -45.537  1.00  0.75           C  
ATOM   1414  O   VAL A 172    -118.917 -47.727 -45.724  1.00  0.75           O  
ATOM   1415  CB  VAL A 172    -116.294 -49.679 -44.068  1.00  0.75           C  
ATOM   1416  CG1 VAL A 172    -115.394 -50.421 -45.075  1.00  0.75           C  
ATOM   1417  CG2 VAL A 172    -115.419 -49.386 -42.843  1.00  0.75           C  
ATOM   1418  N   SER A 173    -118.170 -49.784 -46.137  1.00  0.75           N  
ATOM   1419  CA  SER A 173    -119.214 -50.208 -47.031  1.00  0.75           C  
ATOM   1420  C   SER A 173    -119.194 -51.709 -46.929  1.00  0.75           C  
ATOM   1421  O   SER A 173    -118.194 -52.290 -46.497  1.00  0.75           O  
ATOM   1422  CB  SER A 173    -119.003 -49.792 -48.518  1.00  0.75           C  
ATOM   1423  OG  SER A 173    -117.773 -50.284 -49.069  1.00  0.75           O  
ATOM   1424  N   TRP A 174    -120.300 -52.386 -47.293  1.00  0.76           N  
ATOM   1425  CA  TRP A 174    -120.372 -53.834 -47.226  1.00  0.76           C  
ATOM   1426  C   TRP A 174    -119.361 -54.509 -48.136  1.00  0.76           C  
ATOM   1427  O   TRP A 174    -118.648 -55.414 -47.714  1.00  0.76           O  
ATOM   1428  CB  TRP A 174    -121.801 -54.324 -47.550  1.00  0.76           C  
ATOM   1429  CG  TRP A 174    -122.786 -54.058 -46.426  1.00  0.76           C  
ATOM   1430  CD1 TRP A 174    -123.814 -53.158 -46.346  1.00  0.76           C  
ATOM   1431  CD2 TRP A 174    -122.792 -54.793 -45.190  1.00  0.76           C  
ATOM   1432  NE1 TRP A 174    -124.474 -53.312 -45.149  1.00  0.76           N  
ATOM   1433  CE2 TRP A 174    -123.875 -54.308 -44.426  1.00  0.76           C  
ATOM   1434  CE3 TRP A 174    -121.978 -55.809 -44.707  1.00  0.76           C  
ATOM   1435  CZ2 TRP A 174    -124.172 -54.844 -43.181  1.00  0.76           C  
ATOM   1436  CZ3 TRP A 174    -122.284 -56.357 -43.455  1.00  0.76           C  
ATOM   1437  CH2 TRP A 174    -123.371 -55.889 -42.702  1.00  0.76           C  
ATOM   1438  N   ASP A 175    -119.219 -54.012 -49.375  1.00  0.81           N  
ATOM   1439  CA  ASP A 175    -118.342 -54.515 -50.410  1.00  0.81           C  
ATOM   1440  C   ASP A 175    -116.876 -54.592 -49.989  1.00  0.81           C  
ATOM   1441  O   ASP A 175    -116.209 -55.619 -50.129  1.00  0.81           O  
ATOM   1442  CB  ASP A 175    -118.448 -53.553 -51.622  1.00  0.81           C  
ATOM   1443  CG  ASP A 175    -119.885 -53.375 -52.092  1.00  0.81           C  
ATOM   1444  OD1 ASP A 175    -120.762 -54.182 -51.696  1.00  0.81           O  
ATOM   1445  OD2 ASP A 175    -120.114 -52.370 -52.805  1.00  0.81           O  
ATOM   1446  N   THR A 176    -116.343 -53.508 -49.398  1.00  0.74           N  
ATOM   1447  CA  THR A 176    -114.983 -53.440 -48.869  1.00  0.74           C  
ATOM   1448  C   THR A 176    -114.748 -54.419 -47.744  1.00  0.74           C  
ATOM   1449  O   THR A 176    -113.796 -55.200 -47.739  1.00  0.74           O  
ATOM   1450  CB  THR A 176    -114.717 -52.050 -48.303  1.00  0.74           C  
ATOM   1451  OG1 THR A 176    -114.589 -51.114 -49.361  1.00  0.74           O  
ATOM   1452  CG2 THR A 176    -113.430 -51.961 -47.467  1.00  0.74           C  
ATOM   1453  N   ALA A 177    -115.651 -54.424 -46.752  1.00  0.79           N  
ATOM   1454  CA  ALA A 177    -115.502 -55.229 -45.568  1.00  0.79           C  
ATOM   1455  C   ALA A 177    -115.740 -56.714 -45.809  1.00  0.79           C  
ATOM   1456  O   ALA A 177    -115.025 -57.555 -45.271  1.00  0.79           O  
ATOM   1457  CB  ALA A 177    -116.406 -54.649 -44.482  1.00  0.79           C  
ATOM   1458  N   PHE A 178    -116.707 -57.083 -46.676  1.00  0.78           N  
ATOM   1459  CA  PHE A 178    -116.868 -58.438 -47.182  1.00  0.78           C  
ATOM   1460  C   PHE A 178    -115.662 -58.918 -47.966  1.00  0.78           C  
ATOM   1461  O   PHE A 178    -115.248 -60.065 -47.819  1.00  0.78           O  
ATOM   1462  CB  PHE A 178    -118.127 -58.590 -48.082  1.00  0.78           C  
ATOM   1463  CG  PHE A 178    -119.443 -58.623 -47.344  1.00  0.78           C  
ATOM   1464  CD1 PHE A 178    -119.566 -58.810 -45.952  1.00  0.78           C  
ATOM   1465  CD2 PHE A 178    -120.618 -58.538 -48.112  1.00  0.78           C  
ATOM   1466  CE1 PHE A 178    -120.827 -58.933 -45.358  1.00  0.78           C  
ATOM   1467  CE2 PHE A 178    -121.880 -58.646 -47.518  1.00  0.78           C  
ATOM   1468  CZ  PHE A 178    -121.983 -58.856 -46.140  1.00  0.78           C  
ATOM   1469  N   THR A 179    -115.035 -58.056 -48.795  1.00  0.74           N  
ATOM   1470  CA  THR A 179    -113.796 -58.411 -49.490  1.00  0.74           C  
ATOM   1471  C   THR A 179    -112.660 -58.692 -48.529  1.00  0.74           C  
ATOM   1472  O   THR A 179    -111.987 -59.713 -48.640  1.00  0.74           O  
ATOM   1473  CB  THR A 179    -113.309 -57.344 -50.470  1.00  0.74           C  
ATOM   1474  OG1 THR A 179    -114.295 -57.069 -51.459  1.00  0.74           O  
ATOM   1475  CG2 THR A 179    -112.075 -57.809 -51.252  1.00  0.74           C  
ATOM   1476  N   TYR A 180    -112.449 -57.829 -47.512  1.00  0.64           N  
ATOM   1477  CA  TYR A 180    -111.440 -58.040 -46.486  1.00  0.64           C  
ATOM   1478  C   TYR A 180    -111.706 -59.286 -45.637  1.00  0.64           C  
ATOM   1479  O   TYR A 180    -110.814 -60.104 -45.415  1.00  0.64           O  
ATOM   1480  CB  TYR A 180    -111.337 -56.763 -45.605  1.00  0.64           C  
ATOM   1481  CG  TYR A 180    -110.205 -56.861 -44.615  1.00  0.64           C  
ATOM   1482  CD1 TYR A 180    -110.456 -57.340 -43.320  1.00  0.64           C  
ATOM   1483  CD2 TYR A 180    -108.887 -56.532 -44.977  1.00  0.64           C  
ATOM   1484  CE1 TYR A 180    -109.412 -57.489 -42.402  1.00  0.64           C  
ATOM   1485  CE2 TYR A 180    -107.838 -56.680 -44.054  1.00  0.64           C  
ATOM   1486  CZ  TYR A 180    -108.106 -57.169 -42.770  1.00  0.64           C  
ATOM   1487  OH  TYR A 180    -107.078 -57.365 -41.832  1.00  0.64           O  
ATOM   1488  N   ALA A 181    -112.959 -59.486 -45.184  1.00  0.70           N  
ATOM   1489  CA  ALA A 181    -113.359 -60.639 -44.408  1.00  0.70           C  
ATOM   1490  C   ALA A 181    -113.199 -61.958 -45.148  1.00  0.70           C  
ATOM   1491  O   ALA A 181    -112.701 -62.945 -44.604  1.00  0.70           O  
ATOM   1492  CB  ALA A 181    -114.826 -60.470 -43.972  1.00  0.70           C  
ATOM   1493  N   ALA A 182    -113.587 -61.998 -46.437  1.00  0.73           N  
ATOM   1494  CA  ALA A 182    -113.356 -63.136 -47.290  1.00  0.73           C  
ATOM   1495  C   ALA A 182    -111.877 -63.412 -47.511  1.00  0.73           C  
ATOM   1496  O   ALA A 182    -111.399 -64.530 -47.337  1.00  0.73           O  
ATOM   1497  CB  ALA A 182    -114.052 -62.890 -48.642  1.00  0.73           C  
ATOM   1498  N   LYS A 183    -111.098 -62.360 -47.825  1.00  0.65           N  
ATOM   1499  CA  LYS A 183    -109.674 -62.429 -48.082  1.00  0.65           C  
ATOM   1500  C   LYS A 183    -108.861 -62.947 -46.900  1.00  0.65           C  
ATOM   1501  O   LYS A 183    -107.949 -63.766 -47.061  1.00  0.65           O  
ATOM   1502  CB  LYS A 183    -109.183 -61.018 -48.484  1.00  0.65           C  
ATOM   1503  CG  LYS A 183    -107.718 -60.923 -48.920  1.00  0.65           C  
ATOM   1504  CD  LYS A 183    -107.449 -61.560 -50.288  1.00  0.65           C  
ATOM   1505  CE  LYS A 183    -105.998 -61.381 -50.727  1.00  0.65           C  
ATOM   1506  NZ  LYS A 183    -105.858 -61.692 -52.164  1.00  0.65           N  
ATOM   1507  N   ALA A 184    -109.195 -62.491 -45.676  1.00  0.66           N  
ATOM   1508  CA  ALA A 184    -108.622 -62.989 -44.446  1.00  0.66           C  
ATOM   1509  C   ALA A 184    -108.922 -64.461 -44.205  1.00  0.66           C  
ATOM   1510  O   ALA A 184    -108.007 -65.237 -43.940  1.00  0.66           O  
ATOM   1511  CB  ALA A 184    -109.136 -62.151 -43.260  1.00  0.66           C  
ATOM   1512  N   MET A 185    -110.189 -64.907 -44.385  1.00  0.63           N  
ATOM   1513  CA  MET A 185    -110.573 -66.303 -44.207  1.00  0.63           C  
ATOM   1514  C   MET A 185    -109.822 -67.230 -45.129  1.00  0.63           C  
ATOM   1515  O   MET A 185    -109.301 -68.260 -44.720  1.00  0.63           O  
ATOM   1516  CB  MET A 185    -112.075 -66.536 -44.502  1.00  0.63           C  
ATOM   1517  CG  MET A 185    -112.617 -67.878 -43.960  1.00  0.63           C  
ATOM   1518  SD  MET A 185    -114.400 -68.128 -44.207  1.00  0.63           S  
ATOM   1519  CE  MET A 185    -114.995 -66.730 -43.207  1.00  0.63           C  
ATOM   1520  N   ILE A 186    -109.703 -66.841 -46.408  1.00  0.60           N  
ATOM   1521  CA  ILE A 186    -108.971 -67.577 -47.416  1.00  0.60           C  
ATOM   1522  C   ILE A 186    -107.508 -67.714 -47.087  1.00  0.60           C  
ATOM   1523  O   ILE A 186    -106.947 -68.802 -47.168  1.00  0.60           O  
ATOM   1524  CB  ILE A 186    -109.092 -66.837 -48.735  1.00  0.60           C  
ATOM   1525  CG1 ILE A 186    -110.550 -66.857 -49.218  1.00  0.60           C  
ATOM   1526  CG2 ILE A 186    -108.157 -67.412 -49.823  1.00  0.60           C  
ATOM   1527  CD1 ILE A 186    -110.843 -65.762 -50.234  1.00  0.60           C  
ATOM   1528  N   THR A 187    -106.855 -66.609 -46.685  1.00  0.62           N  
ATOM   1529  CA  THR A 187    -105.424 -66.588 -46.393  1.00  0.62           C  
ATOM   1530  C   THR A 187    -105.089 -67.459 -45.212  1.00  0.62           C  
ATOM   1531  O   THR A 187    -104.157 -68.262 -45.242  1.00  0.62           O  
ATOM   1532  CB  THR A 187    -104.911 -65.180 -46.124  1.00  0.62           C  
ATOM   1533  OG1 THR A 187    -105.125 -64.364 -47.271  1.00  0.62           O  
ATOM   1534  CG2 THR A 187    -103.401 -65.170 -45.836  1.00  0.62           C  
ATOM   1535  N   ILE A 188    -105.905 -67.351 -44.154  1.00  0.52           N  
ATOM   1536  CA  ILE A 188    -105.823 -68.158 -42.960  1.00  0.52           C  
ATOM   1537  C   ILE A 188    -106.093 -69.630 -43.251  1.00  0.52           C  
ATOM   1538  O   ILE A 188    -105.282 -70.499 -42.924  1.00  0.52           O  
ATOM   1539  CB  ILE A 188    -106.818 -67.565 -41.967  1.00  0.52           C  
ATOM   1540  CG1 ILE A 188    -106.298 -66.192 -41.471  1.00  0.52           C  
ATOM   1541  CG2 ILE A 188    -107.052 -68.503 -40.782  1.00  0.52           C  
ATOM   1542  CD1 ILE A 188    -107.322 -65.404 -40.646  1.00  0.52           C  
ATOM   1543  N   ALA A 189    -107.200 -69.925 -43.964  1.00  0.50           N  
ATOM   1544  CA  ALA A 189    -107.623 -71.265 -44.287  1.00  0.50           C  
ATOM   1545  C   ALA A 189    -106.724 -71.991 -45.272  1.00  0.50           C  
ATOM   1546  O   ALA A 189    -106.693 -73.217 -45.303  1.00  0.50           O  
ATOM   1547  CB  ALA A 189    -109.088 -71.271 -44.781  1.00  0.50           C  
ATOM   1548  N   THR A 190    -106.028 -71.262 -46.163  1.00  0.50           N  
ATOM   1549  CA  THR A 190    -105.041 -71.823 -47.085  1.00  0.50           C  
ATOM   1550  C   THR A 190    -103.697 -72.060 -46.424  1.00  0.50           C  
ATOM   1551  O   THR A 190    -103.094 -73.110 -46.619  1.00  0.50           O  
ATOM   1552  CB  THR A 190    -104.837 -70.948 -48.330  1.00  0.50           C  
ATOM   1553  OG1 THR A 190    -106.009 -70.942 -49.139  1.00  0.50           O  
ATOM   1554  CG2 THR A 190    -103.717 -71.440 -49.259  1.00  0.50           C  
ATOM   1555  N   ARG A 191    -103.172 -71.090 -45.643  1.00  0.35           N  
ATOM   1556  CA  ARG A 191    -101.792 -71.147 -45.174  1.00  0.35           C  
ATOM   1557  C   ARG A 191    -101.578 -71.827 -43.853  1.00  0.35           C  
ATOM   1558  O   ARG A 191    -100.570 -72.495 -43.654  1.00  0.35           O  
ATOM   1559  CB  ARG A 191    -101.202 -69.733 -44.987  1.00  0.35           C  
ATOM   1560  CG  ARG A 191    -100.953 -69.003 -46.312  1.00  0.35           C  
ATOM   1561  CD  ARG A 191    -100.310 -67.638 -46.075  1.00  0.35           C  
ATOM   1562  NE  ARG A 191     -99.984 -67.072 -47.421  1.00  0.35           N  
ATOM   1563  CZ  ARG A 191     -99.472 -65.850 -47.621  1.00  0.35           C  
ATOM   1564  NH1 ARG A 191     -99.099 -65.498 -48.850  1.00  0.35           N  
ATOM   1565  NH2 ARG A 191     -99.320 -64.979 -46.629  1.00  0.35           N  
ATOM   1566  N   TYR A 192    -102.489 -71.631 -42.890  1.00  0.35           N  
ATOM   1567  CA  TYR A 192    -102.311 -72.235 -41.590  1.00  0.35           C  
ATOM   1568  C   TYR A 192    -103.040 -73.527 -41.636  1.00  0.35           C  
ATOM   1569  O   TYR A 192    -102.444 -74.592 -41.496  1.00  0.35           O  
ATOM   1570  CB  TYR A 192    -102.892 -71.338 -40.470  1.00  0.35           C  
ATOM   1571  CG  TYR A 192    -101.904 -70.239 -40.266  1.00  0.35           C  
ATOM   1572  CD1 TYR A 192    -102.010 -69.033 -40.975  1.00  0.35           C  
ATOM   1573  CD2 TYR A 192    -100.769 -70.480 -39.477  1.00  0.35           C  
ATOM   1574  CE1 TYR A 192    -100.970 -68.095 -40.928  1.00  0.35           C  
ATOM   1575  CE2 TYR A 192     -99.726 -69.547 -39.435  1.00  0.35           C  
ATOM   1576  CZ  TYR A 192     -99.822 -68.364 -40.175  1.00  0.35           C  
ATOM   1577  OH  TYR A 192     -98.736 -67.470 -40.200  1.00  0.35           O  
ATOM   1578  N   SER A 193    -104.347 -73.409 -41.919  1.00  0.39           N  
ATOM   1579  CA  SER A 193    -105.317 -74.462 -41.870  1.00  0.39           C  
ATOM   1580  C   SER A 193    -106.658 -73.767 -41.807  1.00  0.39           C  
ATOM   1581  O   SER A 193    -106.721 -72.627 -41.352  1.00  0.39           O  
ATOM   1582  CB  SER A 193    -105.134 -75.388 -40.634  1.00  0.39           C  
ATOM   1583  OG  SER A 193    -105.629 -74.871 -39.397  1.00  0.39           O  
ATOM   1584  N   GLY A 194    -107.785 -74.389 -42.261  1.00  0.45           N  
ATOM   1585  CA  GLY A 194    -109.139 -73.850 -42.041  1.00  0.45           C  
ATOM   1586  C   GLY A 194    -109.362 -73.437 -40.623  1.00  0.45           C  
ATOM   1587  O   GLY A 194    -109.837 -72.361 -40.309  1.00  0.45           O  
ATOM   1588  N   GLU A 195    -108.928 -74.269 -39.687  1.00  0.38           N  
ATOM   1589  CA  GLU A 195    -109.028 -74.064 -38.271  1.00  0.38           C  
ATOM   1590  C   GLU A 195    -108.121 -73.004 -37.666  1.00  0.38           C  
ATOM   1591  O   GLU A 195    -107.750 -72.942 -36.503  1.00  0.38           O  
ATOM   1592  CB  GLU A 195    -108.849 -75.434 -37.620  1.00  0.38           C  
ATOM   1593  CG  GLU A 195    -108.718 -75.503 -36.078  1.00  0.38           C  
ATOM   1594  CD  GLU A 195    -109.685 -74.659 -35.284  1.00  0.38           C  
ATOM   1595  OE1 GLU A 195    -109.479 -74.245 -34.112  1.00  0.38           O  
ATOM   1596  OE2 GLU A 195    -110.615 -74.203 -35.995  1.00  0.38           O  
ATOM   1597  N   ALA A 196    -107.833 -71.985 -38.438  1.00  0.43           N  
ATOM   1598  CA  ALA A 196    -107.367 -70.786 -37.843  1.00  0.43           C  
ATOM   1599  C   ALA A 196    -108.460 -69.727 -37.940  1.00  0.43           C  
ATOM   1600  O   ALA A 196    -108.271 -68.619 -37.453  1.00  0.43           O  
ATOM   1601  CB  ALA A 196    -106.002 -70.520 -38.475  1.00  0.43           C  
ATOM   1602  N   GLY A 197    -109.671 -70.015 -38.491  1.00  0.48           N  
ATOM   1603  CA  GLY A 197    -110.711 -68.993 -38.656  1.00  0.48           C  
ATOM   1604  C   GLY A 197    -112.002 -69.092 -37.878  1.00  0.48           C  
ATOM   1605  O   GLY A 197    -112.918 -69.815 -38.236  1.00  0.48           O  
ATOM   1606  N   ALA A 198    -112.167 -68.321 -36.792  1.00  0.44           N  
ATOM   1607  CA  ALA A 198    -113.134 -68.583 -35.753  1.00  0.44           C  
ATOM   1608  C   ALA A 198    -114.494 -67.937 -35.676  1.00  0.44           C  
ATOM   1609  O   ALA A 198    -114.814 -66.919 -36.278  1.00  0.44           O  
ATOM   1610  CB  ALA A 198    -112.477 -68.452 -34.385  1.00  0.44           C  
ATOM   1611  N   ARG A 199    -115.346 -68.548 -34.836  1.00  0.44           N  
ATOM   1612  CA  ARG A 199    -116.651 -68.051 -34.534  1.00  0.44           C  
ATOM   1613  C   ARG A 199    -117.101 -68.558 -33.179  1.00  0.44           C  
ATOM   1614  O   ARG A 199    -116.706 -69.626 -32.726  1.00  0.44           O  
ATOM   1615  CB  ARG A 199    -117.644 -68.480 -35.612  1.00  0.44           C  
ATOM   1616  CG  ARG A 199    -118.629 -67.413 -36.066  1.00  0.44           C  
ATOM   1617  CD  ARG A 199    -118.383 -66.758 -37.430  1.00  0.44           C  
ATOM   1618  NE  ARG A 199    -119.045 -67.317 -38.646  1.00  0.44           N  
ATOM   1619  CZ  ARG A 199    -118.808 -66.773 -39.850  1.00  0.44           C  
ATOM   1620  NH1 ARG A 199    -119.326 -67.279 -40.952  1.00  0.44           N  
ATOM   1621  NH2 ARG A 199    -118.066 -65.693 -40.001  1.00  0.44           N  
ATOM   1622  N   ARG A 200    -117.945 -67.764 -32.515  1.00  0.45           N  
ATOM   1623  CA  ARG A 200    -118.458 -68.032 -31.186  1.00  0.45           C  
ATOM   1624  C   ARG A 200    -119.756 -67.324 -31.016  1.00  0.45           C  
ATOM   1625  O   ARG A 200    -120.177 -66.929 -29.934  1.00  0.45           O  
ATOM   1626  CB  ARG A 200    -117.558 -67.352 -30.179  1.00  0.45           C  
ATOM   1627  CG  ARG A 200    -117.316 -65.871 -30.488  1.00  0.45           C  
ATOM   1628  CD  ARG A 200    -117.094 -65.089 -29.223  1.00  0.45           C  
ATOM   1629  NE  ARG A 200    -115.893 -65.684 -28.539  1.00  0.45           N  
ATOM   1630  CZ  ARG A 200    -114.648 -65.215 -28.664  1.00  0.45           C  
ATOM   1631  NH1 ARG A 200    -113.668 -65.863 -28.039  1.00  0.45           N  
ATOM   1632  NH2 ARG A 200    -114.367 -64.189 -29.460  1.00  0.45           N  
ATOM   1633  N   LEU A 201    -120.364 -67.045 -32.161  1.00  0.45           N  
ATOM   1634  CA  LEU A 201    -121.618 -66.383 -32.207  1.00  0.45           C  
ATOM   1635  C   LEU A 201    -122.670 -67.462 -32.236  1.00  0.45           C  
ATOM   1636  O   LEU A 201    -123.853 -67.115 -32.229  1.00  0.45           O  
ATOM   1637  CB  LEU A 201    -121.628 -65.430 -33.416  1.00  0.45           C  
ATOM   1638  CG  LEU A 201    -121.651 -66.003 -34.825  1.00  0.45           C  
ATOM   1639  CD1 LEU A 201    -123.039 -65.923 -35.417  1.00  0.45           C  
ATOM   1640  CD2 LEU A 201    -120.809 -65.180 -35.768  1.00  0.45           C  
ATOM   1641  N   ARG A 202    -122.213 -68.754 -32.258  1.00  0.26           N  
ATOM   1642  CA  ARG A 202    -122.900 -70.027 -32.073  1.00  0.26           C  
ATOM   1643  C   ARG A 202    -122.159 -71.282 -32.529  1.00  0.26           C  
ATOM   1644  O   ARG A 202    -120.981 -71.152 -32.846  1.00  0.26           O  
ATOM   1645  CB  ARG A 202    -124.331 -70.074 -32.524  1.00  0.26           C  
ATOM   1646  CG  ARG A 202    -124.733 -70.002 -33.999  1.00  0.26           C  
ATOM   1647  CD  ARG A 202    -124.512 -68.706 -34.780  1.00  0.26           C  
ATOM   1648  NE  ARG A 202    -125.531 -67.645 -34.639  1.00  0.26           N  
ATOM   1649  CZ  ARG A 202    -125.956 -66.882 -35.658  1.00  0.26           C  
ATOM   1650  NH1 ARG A 202    -126.512 -65.707 -35.424  1.00  0.26           N  
ATOM   1651  NH2 ARG A 202    -125.959 -67.352 -36.895  1.00  0.26           N  
ATOM   1652  N   GLU A 203    -122.818 -72.497 -32.524  1.00  0.23           N  
ATOM   1653  CA  GLU A 203    -122.190 -73.799 -32.283  1.00  0.23           C  
ATOM   1654  C   GLU A 203    -123.137 -75.029 -32.158  1.00  0.23           C  
ATOM   1655  O   GLU A 203    -124.266 -75.054 -31.714  1.00  0.23           O  
ATOM   1656  CB  GLU A 203    -121.261 -73.716 -31.060  1.00  0.23           C  
ATOM   1657  CG  GLU A 203    -122.085 -73.563 -29.780  1.00  0.23           C  
ATOM   1658  CD  GLU A 203    -123.201 -72.525 -29.709  1.00  0.23           C  
ATOM   1659  OE1 GLU A 203    -122.944 -71.461 -29.136  1.00  0.23           O  
ATOM   1660  OE2 GLU A 203    -124.306 -72.756 -30.266  1.00  0.23           O  
ATOM   1661  N   GLN A 204    -122.748 -76.088 -32.876  1.00  0.22           N  
ATOM   1662  CA  GLN A 204    -123.568 -77.113 -33.529  1.00  0.22           C  
ATOM   1663  C   GLN A 204    -124.621 -76.507 -34.402  1.00  0.22           C  
ATOM   1664  O   GLN A 204    -125.515 -77.140 -34.940  1.00  0.22           O  
ATOM   1665  CB  GLN A 204    -123.905 -78.410 -32.746  1.00  0.22           C  
ATOM   1666  CG  GLN A 204    -124.091 -79.654 -33.665  1.00  0.22           C  
ATOM   1667  CD  GLN A 204    -124.420 -80.936 -32.900  1.00  0.22           C  
ATOM   1668  OE1 GLN A 204    -123.611 -81.439 -32.127  1.00  0.22           O  
ATOM   1669  NE2 GLN A 204    -125.607 -81.541 -33.132  1.00  0.22           N  
ATOM   1670  N   GLY A 205    -124.437 -75.198 -34.647  1.00  0.23           N  
ATOM   1671  CA  GLY A 205    -125.289 -74.353 -35.403  1.00  0.23           C  
ATOM   1672  C   GLY A 205    -125.960 -73.293 -34.596  1.00  0.23           C  
ATOM   1673  O   GLY A 205    -126.455 -72.363 -35.231  1.00  0.23           O  
ATOM   1674  N   TYR A 206    -126.051 -73.450 -33.254  1.00  0.23           N  
ATOM   1675  CA  TYR A 206    -126.920 -72.861 -32.210  1.00  0.23           C  
ATOM   1676  C   TYR A 206    -127.917 -73.875 -31.645  1.00  0.23           C  
ATOM   1677  O   TYR A 206    -129.099 -73.895 -31.978  1.00  0.23           O  
ATOM   1678  CB  TYR A 206    -127.687 -71.548 -32.532  1.00  0.23           C  
ATOM   1679  CG  TYR A 206    -127.265 -70.309 -31.763  1.00  0.23           C  
ATOM   1680  CD1 TYR A 206    -126.776 -70.276 -30.460  1.00  0.23           C  
ATOM   1681  CD2 TYR A 206    -127.161 -69.112 -32.452  1.00  0.23           C  
ATOM   1682  CE1 TYR A 206    -126.317 -69.062 -29.912  1.00  0.23           C  
ATOM   1683  CE2 TYR A 206    -126.741 -67.904 -31.906  1.00  0.23           C  
ATOM   1684  CZ  TYR A 206    -126.365 -67.864 -30.602  1.00  0.23           C  
ATOM   1685  OH  TYR A 206    -125.679 -66.708 -30.237  1.00  0.23           O  
ATOM   1686  N   ALA A 207    -127.488 -74.772 -30.754  1.00  0.25           N  
ATOM   1687  CA  ALA A 207    -128.192 -76.015 -30.526  1.00  0.25           C  
ATOM   1688  C   ALA A 207    -128.946 -76.014 -29.201  1.00  0.25           C  
ATOM   1689  O   ALA A 207    -128.723 -75.121 -28.392  1.00  0.25           O  
ATOM   1690  CB  ALA A 207    -127.125 -77.110 -30.692  1.00  0.25           C  
ATOM   1691  N   PRO A 208    -129.871 -76.943 -28.894  1.00  0.26           N  
ATOM   1692  CA  PRO A 208    -130.618 -76.952 -27.632  1.00  0.26           C  
ATOM   1693  C   PRO A 208    -129.739 -77.386 -26.526  1.00  0.26           C  
ATOM   1694  O   PRO A 208    -130.108 -77.313 -25.361  1.00  0.26           O  
ATOM   1695  CB  PRO A 208    -131.661 -78.064 -27.803  1.00  0.26           C  
ATOM   1696  CG  PRO A 208    -131.017 -79.007 -28.816  1.00  0.26           C  
ATOM   1697  CD  PRO A 208    -130.277 -78.044 -29.754  1.00  0.26           C  
ATOM   1698  N   GLU A 209    -128.603 -77.942 -26.912  1.00  0.20           N  
ATOM   1699  CA  GLU A 209    -127.570 -78.316 -26.042  1.00  0.20           C  
ATOM   1700  C   GLU A 209    -126.772 -77.151 -25.492  1.00  0.20           C  
ATOM   1701  O   GLU A 209    -126.471 -77.103 -24.303  1.00  0.20           O  
ATOM   1702  CB  GLU A 209    -126.751 -79.411 -26.753  1.00  0.20           C  
ATOM   1703  CG  GLU A 209    -126.454 -79.183 -28.225  1.00  0.20           C  
ATOM   1704  CD  GLU A 209    -125.329 -80.065 -28.730  1.00  0.20           C  
ATOM   1705  OE1 GLU A 209    -124.875 -80.998 -28.013  1.00  0.20           O  
ATOM   1706  OE2 GLU A 209    -124.956 -79.832 -29.904  1.00  0.20           O  
ATOM   1707  N   MET A 210    -126.470 -76.161 -26.341  1.00  0.22           N  
ATOM   1708  CA  MET A 210    -125.545 -75.083 -26.078  1.00  0.22           C  
ATOM   1709  C   MET A 210    -126.319 -73.969 -25.455  1.00  0.22           C  
ATOM   1710  O   MET A 210    -126.934 -73.241 -26.197  1.00  0.22           O  
ATOM   1711  CB  MET A 210    -124.987 -74.594 -27.445  1.00  0.22           C  
ATOM   1712  CG  MET A 210    -124.392 -75.694 -28.350  1.00  0.22           C  
ATOM   1713  SD  MET A 210    -122.646 -76.183 -28.106  1.00  0.22           S  
ATOM   1714  CE  MET A 210    -122.770 -77.507 -29.332  1.00  0.22           C  
ATOM   1715  N   ILE A 211    -126.489 -73.810 -24.125  1.00  0.20           N  
ATOM   1716  CA  ILE A 211    -127.455 -72.795 -23.696  1.00  0.20           C  
ATOM   1717  C   ILE A 211    -127.228 -72.156 -22.340  1.00  0.20           C  
ATOM   1718  O   ILE A 211    -127.465 -72.746 -21.292  1.00  0.20           O  
ATOM   1719  CB  ILE A 211    -128.830 -73.403 -23.582  1.00  0.20           C  
ATOM   1720  CG1 ILE A 211    -129.324 -74.164 -24.858  1.00  0.20           C  
ATOM   1721  CG2 ILE A 211    -129.812 -72.347 -23.033  1.00  0.20           C  
ATOM   1722  CD1 ILE A 211    -129.924 -73.348 -26.003  1.00  0.20           C  
ATOM   1723  N   GLU A 212    -126.952 -70.850 -22.276  1.00  0.16           N  
ATOM   1724  CA  GLU A 212    -126.422 -70.340 -21.048  1.00  0.16           C  
ATOM   1725  C   GLU A 212    -126.273 -68.823 -20.951  1.00  0.16           C  
ATOM   1726  O   GLU A 212    -126.842 -68.114 -20.136  1.00  0.16           O  
ATOM   1727  CB  GLU A 212    -125.006 -70.946 -20.865  1.00  0.16           C  
ATOM   1728  CG  GLU A 212    -123.933 -70.773 -21.969  1.00  0.16           C  
ATOM   1729  CD  GLU A 212    -124.380 -70.776 -23.416  1.00  0.16           C  
ATOM   1730  OE1 GLU A 212    -124.601 -69.651 -23.932  1.00  0.16           O  
ATOM   1731  OE2 GLU A 212    -124.542 -71.850 -24.012  1.00  0.16           O  
ATOM   1732  N   MET A 213    -125.398 -68.286 -21.780  1.00  0.17           N  
ATOM   1733  CA  MET A 213    -125.213 -66.984 -22.251  1.00  0.17           C  
ATOM   1734  C   MET A 213    -126.171 -66.775 -23.410  1.00  0.17           C  
ATOM   1735  O   MET A 213    -127.005 -67.609 -23.739  1.00  0.17           O  
ATOM   1736  CB  MET A 213    -123.765 -66.902 -22.740  1.00  0.17           C  
ATOM   1737  CG  MET A 213    -123.034 -65.563 -22.746  1.00  0.17           C  
ATOM   1738  SD  MET A 213    -121.465 -65.782 -23.586  1.00  0.17           S  
ATOM   1739  CE  MET A 213    -120.717 -66.853 -22.334  1.00  0.17           C  
ATOM   1740  N   MET A 214    -126.011 -65.678 -24.145  1.00  0.26           N  
ATOM   1741  CA  MET A 214    -126.797 -65.426 -25.318  1.00  0.26           C  
ATOM   1742  C   MET A 214    -126.018 -65.619 -26.572  1.00  0.26           C  
ATOM   1743  O   MET A 214    -126.563 -65.459 -27.654  1.00  0.26           O  
ATOM   1744  CB  MET A 214    -127.229 -63.967 -25.201  1.00  0.26           C  
ATOM   1745  CG  MET A 214    -126.024 -63.010 -25.224  1.00  0.26           C  
ATOM   1746  SD  MET A 214    -126.151 -61.632 -24.075  1.00  0.26           S  
ATOM   1747  CE  MET A 214    -124.830 -60.767 -24.957  1.00  0.26           C  
ATOM   1748  N   LYS A 215    -124.740 -66.013 -26.425  1.00  0.30           N  
ATOM   1749  CA  LYS A 215    -123.939 -66.358 -27.568  1.00  0.30           C  
ATOM   1750  C   LYS A 215    -123.947 -67.832 -27.777  1.00  0.30           C  
ATOM   1751  O   LYS A 215    -123.484 -68.277 -28.821  1.00  0.30           O  
ATOM   1752  CB  LYS A 215    -122.489 -65.884 -27.449  1.00  0.30           C  
ATOM   1753  CG  LYS A 215    -121.430 -66.849 -26.902  1.00  0.30           C  
ATOM   1754  CD  LYS A 215    -120.094 -66.119 -26.689  1.00  0.30           C  
ATOM   1755  CE  LYS A 215    -119.038 -66.993 -26.034  1.00  0.30           C  
ATOM   1756  NZ  LYS A 215    -117.942 -66.227 -25.419  1.00  0.30           N  
ATOM   1757  N   GLY A 216    -124.542 -68.587 -26.822  1.00  0.38           N  
ATOM   1758  CA  GLY A 216    -124.832 -69.996 -26.976  1.00  0.38           C  
ATOM   1759  C   GLY A 216    -126.260 -70.348 -27.080  1.00  0.38           C  
ATOM   1760  O   GLY A 216    -126.588 -71.331 -27.707  1.00  0.38           O  
ATOM   1761  N   ALA A 217    -127.202 -69.530 -26.591  1.00  0.42           N  
ATOM   1762  CA  ALA A 217    -128.584 -69.944 -26.613  1.00  0.42           C  
ATOM   1763  C   ALA A 217    -129.269 -70.031 -27.980  1.00  0.42           C  
ATOM   1764  O   ALA A 217    -129.906 -69.088 -28.452  1.00  0.42           O  
ATOM   1765  CB  ALA A 217    -129.401 -69.055 -25.678  1.00  0.42           C  
ATOM   1766  N   GLY A 218    -129.222 -71.231 -28.598  1.00  0.43           N  
ATOM   1767  CA  GLY A 218    -129.850 -71.597 -29.860  1.00  0.43           C  
ATOM   1768  C   GLY A 218    -131.303 -71.384 -29.962  1.00  0.43           C  
ATOM   1769  O   GLY A 218    -131.875 -71.032 -30.976  1.00  0.43           O  
ATOM   1770  N   THR A 219    -131.951 -71.520 -28.841  1.00  0.37           N  
ATOM   1771  CA  THR A 219    -133.358 -71.360 -28.645  1.00  0.37           C  
ATOM   1772  C   THR A 219    -133.829 -69.896 -28.657  1.00  0.37           C  
ATOM   1773  O   THR A 219    -135.009 -69.586 -28.477  1.00  0.37           O  
ATOM   1774  CB  THR A 219    -133.548 -71.913 -27.258  1.00  0.37           C  
ATOM   1775  OG1 THR A 219    -132.792 -73.088 -27.041  1.00  0.37           O  
ATOM   1776  CG2 THR A 219    -134.961 -72.345 -26.978  1.00  0.37           C  
ATOM   1777  N   ARG A 220    -132.906 -68.920 -28.816  1.00  0.35           N  
ATOM   1778  CA  ARG A 220    -133.214 -67.499 -28.772  1.00  0.35           C  
ATOM   1779  C   ARG A 220    -133.275 -66.802 -30.092  1.00  0.35           C  
ATOM   1780  O   ARG A 220    -133.523 -65.603 -30.123  1.00  0.35           O  
ATOM   1781  CB  ARG A 220    -132.248 -66.759 -27.831  1.00  0.35           C  
ATOM   1782  CG  ARG A 220    -132.567 -67.013 -26.350  1.00  0.35           C  
ATOM   1783  CD  ARG A 220    -133.839 -66.306 -25.852  1.00  0.35           C  
ATOM   1784  NE  ARG A 220    -135.022 -67.110 -26.217  1.00  0.35           N  
ATOM   1785  CZ  ARG A 220    -136.275 -66.674 -26.169  1.00  0.35           C  
ATOM   1786  NH1 ARG A 220    -137.224 -67.497 -26.605  1.00  0.35           N  
ATOM   1787  NH2 ARG A 220    -136.596 -65.465 -25.728  1.00  0.35           N  
ATOM   1788  N   CYS A 221    -133.166 -67.545 -31.187  1.00  0.37           N  
ATOM   1789  CA  CYS A 221    -133.402 -67.155 -32.560  1.00  0.37           C  
ATOM   1790  C   CYS A 221    -132.909 -68.271 -33.373  1.00  0.37           C  
ATOM   1791  O   CYS A 221    -132.190 -69.113 -32.871  1.00  0.37           O  
ATOM   1792  CB  CYS A 221    -132.994 -65.744 -33.096  1.00  0.37           C  
ATOM   1793  SG  CYS A 221    -131.584 -64.928 -32.352  1.00  0.37           S  
ATOM   1794  N   PHE A 222    -133.348 -68.397 -34.625  1.00  0.34           N  
ATOM   1795  CA  PHE A 222    -132.825 -69.422 -35.488  1.00  0.34           C  
ATOM   1796  C   PHE A 222    -132.156 -68.747 -36.689  1.00  0.34           C  
ATOM   1797  O   PHE A 222    -131.676 -69.401 -37.605  1.00  0.34           O  
ATOM   1798  CB  PHE A 222    -133.801 -70.573 -35.697  1.00  0.34           C  
ATOM   1799  CG  PHE A 222    -133.872 -71.606 -34.553  1.00  0.34           C  
ATOM   1800  CD1 PHE A 222    -132.787 -72.078 -33.782  1.00  0.34           C  
ATOM   1801  CD2 PHE A 222    -135.113 -72.189 -34.290  1.00  0.34           C  
ATOM   1802  CE1 PHE A 222    -132.933 -73.166 -32.901  1.00  0.34           C  
ATOM   1803  CE2 PHE A 222    -135.295 -73.222 -33.373  1.00  0.34           C  
ATOM   1804  CZ  PHE A 222    -134.190 -73.745 -32.712  1.00  0.34           C  
ATOM   1805  N   LYS A 223    -131.915 -67.402 -36.584  1.00  0.42           N  
ATOM   1806  CA  LYS A 223    -130.911 -66.614 -37.340  1.00  0.42           C  
ATOM   1807  C   LYS A 223    -129.548 -67.090 -37.063  1.00  0.42           C  
ATOM   1808  O   LYS A 223    -128.576 -66.999 -37.795  1.00  0.42           O  
ATOM   1809  CB  LYS A 223    -130.849 -65.140 -36.887  1.00  0.42           C  
ATOM   1810  CG  LYS A 223    -130.098 -64.625 -35.636  1.00  0.42           C  
ATOM   1811  CD  LYS A 223    -130.614 -63.203 -35.357  1.00  0.42           C  
ATOM   1812  CE  LYS A 223    -130.108 -62.399 -34.172  1.00  0.42           C  
ATOM   1813  NZ  LYS A 223    -129.510 -61.154 -34.679  1.00  0.42           N  
ATOM   1814  N   HIS A 224    -129.499 -67.654 -35.901  1.00  0.32           N  
ATOM   1815  CA  HIS A 224    -128.700 -68.656 -35.364  1.00  0.32           C  
ATOM   1816  C   HIS A 224    -128.089 -69.664 -36.357  1.00  0.32           C  
ATOM   1817  O   HIS A 224    -126.878 -69.851 -36.400  1.00  0.32           O  
ATOM   1818  CB  HIS A 224    -129.568 -69.100 -34.173  1.00  0.32           C  
ATOM   1819  CG  HIS A 224    -129.607 -68.100 -32.991  1.00  0.32           C  
ATOM   1820  ND1 HIS A 224    -129.133 -66.816 -33.190  1.00  0.32           N  
ATOM   1821  CD2 HIS A 224    -129.816 -68.289 -31.655  1.00  0.32           C  
ATOM   1822  CE1 HIS A 224    -129.031 -66.276 -31.986  1.00  0.32           C  
ATOM   1823  NE2 HIS A 224    -129.452 -67.119 -31.020  1.00  0.32           N  
ATOM   1824  N   ARG A 225    -128.827 -70.206 -37.329  1.00  0.29           N  
ATOM   1825  CA  ARG A 225    -128.196 -71.004 -38.376  1.00  0.29           C  
ATOM   1826  C   ARG A 225    -127.623 -70.176 -39.553  1.00  0.29           C  
ATOM   1827  O   ARG A 225    -127.448 -70.679 -40.650  1.00  0.29           O  
ATOM   1828  CB  ARG A 225    -129.266 -71.960 -38.951  1.00  0.29           C  
ATOM   1829  CG  ARG A 225    -130.245 -71.164 -39.830  1.00  0.29           C  
ATOM   1830  CD  ARG A 225    -131.631 -71.720 -40.061  1.00  0.29           C  
ATOM   1831  NE  ARG A 225    -132.428 -70.547 -40.535  1.00  0.29           N  
ATOM   1832  CZ  ARG A 225    -132.391 -69.952 -41.730  1.00  0.29           C  
ATOM   1833  NH1 ARG A 225    -133.368 -69.095 -42.010  1.00  0.29           N  
ATOM   1834  NH2 ARG A 225    -131.452 -70.183 -42.636  1.00  0.29           N  
ATOM   1835  N   ALA A 226    -127.348 -68.868 -39.414  1.00  0.36           N  
ATOM   1836  CA  ALA A 226    -126.889 -68.042 -40.526  1.00  0.36           C  
ATOM   1837  C   ALA A 226    -125.397 -67.959 -40.716  1.00  0.36           C  
ATOM   1838  O   ALA A 226    -124.849 -68.281 -41.764  1.00  0.36           O  
ATOM   1839  CB  ALA A 226    -127.282 -66.587 -40.269  1.00  0.36           C  
ATOM   1840  N   GLY A 227    -124.668 -67.507 -39.675  1.00  0.36           N  
ATOM   1841  CA  GLY A 227    -123.228 -67.338 -39.771  1.00  0.36           C  
ATOM   1842  C   GLY A 227    -122.514 -68.611 -39.745  1.00  0.36           C  
ATOM   1843  O   GLY A 227    -121.344 -68.724 -40.077  1.00  0.36           O  
ATOM   1844  N   MET A 228    -123.221 -69.643 -39.362  1.00  0.29           N  
ATOM   1845  CA  MET A 228    -122.656 -70.916 -39.331  1.00  0.29           C  
ATOM   1846  C   MET A 228    -122.511 -71.714 -40.644  1.00  0.29           C  
ATOM   1847  O   MET A 228    -121.402 -72.212 -40.856  1.00  0.29           O  
ATOM   1848  CB  MET A 228    -123.435 -71.694 -38.354  1.00  0.29           C  
ATOM   1849  CG  MET A 228    -123.785 -71.158 -37.013  1.00  0.29           C  
ATOM   1850  SD  MET A 228    -122.354 -70.997 -36.012  1.00  0.29           S  
ATOM   1851  CE  MET A 228    -121.709 -69.312 -35.932  1.00  0.29           C  
ATOM   1852  N   PRO A 229    -123.464 -71.881 -41.582  1.00  0.28           N  
ATOM   1853  CA  PRO A 229    -123.287 -72.687 -42.794  1.00  0.28           C  
ATOM   1854  C   PRO A 229    -122.222 -72.156 -43.698  1.00  0.28           C  
ATOM   1855  O   PRO A 229    -121.754 -72.848 -44.589  1.00  0.28           O  
ATOM   1856  CB  PRO A 229    -124.660 -72.649 -43.478  1.00  0.28           C  
ATOM   1857  CG  PRO A 229    -125.618 -72.593 -42.309  1.00  0.28           C  
ATOM   1858  CD  PRO A 229    -124.886 -71.649 -41.369  1.00  0.28           C  
ATOM   1859  N   VAL A 230    -121.792 -70.915 -43.446  1.00  0.40           N  
ATOM   1860  CA  VAL A 230    -120.538 -70.414 -43.917  1.00  0.40           C  
ATOM   1861  C   VAL A 230    -119.368 -71.254 -43.379  1.00  0.40           C  
ATOM   1862  O   VAL A 230    -118.920 -72.169 -44.057  1.00  0.40           O  
ATOM   1863  CB  VAL A 230    -120.437 -68.956 -43.537  1.00  0.40           C  
ATOM   1864  CG1 VAL A 230    -119.170 -68.333 -44.146  1.00  0.40           C  
ATOM   1865  CG2 VAL A 230    -121.711 -68.233 -44.017  1.00  0.40           C  
ATOM   1866  N   LEU A 231    -118.814 -71.060 -42.158  1.00  0.40           N  
ATOM   1867  CA  LEU A 231    -117.586 -71.776 -41.789  1.00  0.40           C  
ATOM   1868  C   LEU A 231    -117.775 -73.283 -41.595  1.00  0.40           C  
ATOM   1869  O   LEU A 231    -116.801 -74.033 -41.526  1.00  0.40           O  
ATOM   1870  CB  LEU A 231    -116.899 -71.288 -40.490  1.00  0.40           C  
ATOM   1871  CG  LEU A 231    -116.790 -69.779 -40.251  1.00  0.40           C  
ATOM   1872  CD1 LEU A 231    -116.647 -69.497 -38.769  1.00  0.40           C  
ATOM   1873  CD2 LEU A 231    -115.600 -69.113 -40.911  1.00  0.40           C  
ATOM   1874  N   GLY A 232    -119.038 -73.754 -41.489  1.00  0.42           N  
ATOM   1875  CA  GLY A 232    -119.379 -75.161 -41.462  1.00  0.42           C  
ATOM   1876  C   GLY A 232    -119.409 -75.815 -42.806  1.00  0.42           C  
ATOM   1877  O   GLY A 232    -120.126 -75.413 -43.708  1.00  0.42           O  
ATOM   1878  N   ILE A 233    -118.602 -76.874 -42.966  1.00  0.26           N  
ATOM   1879  CA  ILE A 233    -118.251 -77.382 -44.279  1.00  0.26           C  
ATOM   1880  C   ILE A 233    -118.464 -78.873 -44.382  1.00  0.26           C  
ATOM   1881  O   ILE A 233    -117.871 -79.654 -43.646  1.00  0.26           O  
ATOM   1882  CB  ILE A 233    -116.800 -77.018 -44.599  1.00  0.26           C  
ATOM   1883  CG1 ILE A 233    -116.627 -75.487 -44.733  1.00  0.26           C  
ATOM   1884  CG2 ILE A 233    -116.299 -77.713 -45.876  1.00  0.26           C  
ATOM   1885  CD1 ILE A 233    -117.426 -74.878 -45.891  1.00  0.26           C  
ATOM   1886  N   ILE A 234    -119.312 -79.311 -45.337  1.00  0.24           N  
ATOM   1887  CA  ILE A 234    -119.529 -80.711 -45.708  1.00  0.24           C  
ATOM   1888  C   ILE A 234    -118.251 -81.372 -46.169  1.00  0.24           C  
ATOM   1889  O   ILE A 234    -117.791 -82.351 -45.591  1.00  0.24           O  
ATOM   1890  CB  ILE A 234    -120.529 -80.793 -46.865  1.00  0.24           C  
ATOM   1891  CG1 ILE A 234    -121.913 -80.259 -46.436  1.00  0.24           C  
ATOM   1892  CG2 ILE A 234    -120.634 -82.234 -47.431  1.00  0.24           C  
ATOM   1893  CD1 ILE A 234    -122.792 -79.899 -47.638  1.00  0.24           C  
ATOM   1894  N   GLY A 235    -117.571 -80.758 -47.163  1.00  0.23           N  
ATOM   1895  CA  GLY A 235    -116.332 -81.258 -47.744  1.00  0.23           C  
ATOM   1896  C   GLY A 235    -115.122 -80.997 -46.903  1.00  0.23           C  
ATOM   1897  O   GLY A 235    -114.040 -80.699 -47.407  1.00  0.23           O  
ATOM   1898  N   LYS A 236    -115.300 -81.093 -45.579  1.00  0.22           N  
ATOM   1899  CA  LYS A 236    -114.299 -81.238 -44.563  1.00  0.22           C  
ATOM   1900  C   LYS A 236    -113.308 -80.111 -44.336  1.00  0.22           C  
ATOM   1901  O   LYS A 236    -112.842 -79.943 -43.217  1.00  0.22           O  
ATOM   1902  CB  LYS A 236    -113.639 -82.611 -44.801  1.00  0.22           C  
ATOM   1903  CG  LYS A 236    -114.577 -83.795 -44.535  1.00  0.22           C  
ATOM   1904  CD  LYS A 236    -114.989 -83.970 -43.061  1.00  0.22           C  
ATOM   1905  CE  LYS A 236    -113.800 -84.209 -42.120  1.00  0.22           C  
ATOM   1906  NZ  LYS A 236    -114.126 -84.354 -40.686  1.00  0.22           N  
ATOM   1907  N   MET A 237    -113.001 -79.249 -45.315  1.00  0.23           N  
ATOM   1908  CA  MET A 237    -112.005 -78.190 -45.212  1.00  0.23           C  
ATOM   1909  C   MET A 237    -112.425 -76.971 -44.413  1.00  0.23           C  
ATOM   1910  O   MET A 237    -111.894 -75.875 -44.567  1.00  0.23           O  
ATOM   1911  CB  MET A 237    -111.487 -77.784 -46.617  1.00  0.23           C  
ATOM   1912  CG  MET A 237    -112.560 -77.338 -47.644  1.00  0.23           C  
ATOM   1913  SD  MET A 237    -113.370 -75.716 -47.404  1.00  0.23           S  
ATOM   1914  CE  MET A 237    -111.924 -74.630 -47.570  1.00  0.23           C  
ATOM   1915  N   GLY A 238    -113.371 -77.129 -43.480  1.00  0.41           N  
ATOM   1916  CA  GLY A 238    -113.666 -76.072 -42.540  1.00  0.41           C  
ATOM   1917  C   GLY A 238    -112.578 -75.686 -41.573  1.00  0.41           C  
ATOM   1918  O   GLY A 238    -111.568 -76.349 -41.354  1.00  0.41           O  
ATOM   1919  N   ASN A 239    -112.871 -74.549 -40.960  1.00  0.33           N  
ATOM   1920  CA  ASN A 239    -112.522 -74.036 -39.669  1.00  0.33           C  
ATOM   1921  C   ASN A 239    -113.172 -74.986 -38.620  1.00  0.33           C  
ATOM   1922  O   ASN A 239    -114.181 -75.520 -39.012  1.00  0.33           O  
ATOM   1923  CB  ASN A 239    -113.062 -72.565 -39.740  1.00  0.33           C  
ATOM   1924  CG  ASN A 239    -112.819 -71.748 -41.012  1.00  0.33           C  
ATOM   1925  OD1 ASN A 239    -111.917 -70.946 -41.159  1.00  0.33           O  
ATOM   1926  ND2 ASN A 239    -113.750 -71.859 -41.994  1.00  0.33           N  
ATOM   1927  N   THR A 240    -112.658 -75.188 -37.328  1.00  0.34           N  
ATOM   1928  CA  THR A 240    -113.066 -75.977 -36.098  1.00  0.34           C  
ATOM   1929  C   THR A 240    -113.613 -77.371 -36.315  1.00  0.34           C  
ATOM   1930  O   THR A 240    -113.624 -78.253 -35.484  1.00  0.34           O  
ATOM   1931  CB  THR A 240    -113.653 -75.235 -34.842  1.00  0.34           C  
ATOM   1932  OG1 THR A 240    -112.677 -74.576 -34.067  1.00  0.34           O  
ATOM   1933  CG2 THR A 240    -114.455 -76.047 -33.836  1.00  0.34           C  
ATOM   1934  N   ARG A 241    -113.964 -77.658 -37.571  1.00  0.27           N  
ATOM   1935  CA  ARG A 241    -113.586 -78.850 -38.184  1.00  0.27           C  
ATOM   1936  C   ARG A 241    -112.311 -78.656 -38.802  1.00  0.27           C  
ATOM   1937  O   ARG A 241    -111.619 -77.666 -38.767  1.00  0.27           O  
ATOM   1938  CB  ARG A 241    -114.467 -79.556 -39.200  1.00  0.27           C  
ATOM   1939  CG  ARG A 241    -114.785 -78.935 -40.566  1.00  0.27           C  
ATOM   1940  CD  ARG A 241    -115.907 -79.645 -41.328  1.00  0.27           C  
ATOM   1941  NE  ARG A 241    -115.939 -81.102 -41.002  1.00  0.27           N  
ATOM   1942  CZ  ARG A 241    -117.051 -81.852 -41.033  1.00  0.27           C  
ATOM   1943  NH1 ARG A 241    -116.997 -83.132 -40.680  1.00  0.27           N  
ATOM   1944  NH2 ARG A 241    -118.238 -81.366 -41.352  1.00  0.27           N  
ATOM   1945  N   MET A 242    -112.000 -79.801 -39.331  1.00  0.25           N  
ATOM   1946  CA  MET A 242    -110.743 -80.114 -39.697  1.00  0.25           C  
ATOM   1947  C   MET A 242    -111.054 -81.218 -40.665  1.00  0.25           C  
ATOM   1948  O   MET A 242    -112.120 -81.836 -40.591  1.00  0.25           O  
ATOM   1949  CB  MET A 242    -110.050 -80.425 -38.407  1.00  0.25           C  
ATOM   1950  CG  MET A 242    -110.847 -81.401 -37.604  1.00  0.25           C  
ATOM   1951  SD  MET A 242    -111.954 -81.035 -36.221  1.00  0.25           S  
ATOM   1952  CE  MET A 242    -110.762 -80.866 -34.903  1.00  0.25           C  
ATOM   1953  N   ASN A 243    -110.197 -81.389 -41.692  1.00  0.24           N  
ATOM   1954  CA  ASN A 243    -110.598 -82.127 -42.876  1.00  0.24           C  
ATOM   1955  C   ASN A 243    -110.533 -83.653 -42.779  1.00  0.24           C  
ATOM   1956  O   ASN A 243    -110.868 -84.223 -41.740  1.00  0.24           O  
ATOM   1957  CB  ASN A 243    -110.208 -81.456 -44.226  1.00  0.24           C  
ATOM   1958  CG  ASN A 243    -108.786 -81.649 -44.690  1.00  0.24           C  
ATOM   1959  OD1 ASN A 243    -107.996 -82.430 -44.157  1.00  0.24           O  
ATOM   1960  ND2 ASN A 243    -108.452 -80.963 -45.800  1.00  0.24           N  
ATOM   1961  N   GLY A 244    -110.168 -84.395 -43.841  1.00  0.22           N  
ATOM   1962  CA  GLY A 244    -109.903 -85.820 -43.685  1.00  0.22           C  
ATOM   1963  C   GLY A 244    -111.014 -86.721 -44.113  1.00  0.22           C  
ATOM   1964  O   GLY A 244    -112.002 -86.920 -43.410  1.00  0.22           O  
ATOM   1965  N   GLY A 245    -110.830 -87.354 -45.288  1.00  0.19           N  
ATOM   1966  CA  GLY A 245    -111.810 -88.249 -45.891  1.00  0.19           C  
ATOM   1967  C   GLY A 245    -113.154 -87.618 -46.145  1.00  0.19           C  
ATOM   1968  O   GLY A 245    -113.263 -86.416 -46.353  1.00  0.19           O  
ATOM   1969  N   ILE A 246    -114.218 -88.440 -46.164  1.00  0.15           N  
ATOM   1970  CA  ILE A 246    -115.579 -87.949 -46.323  1.00  0.15           C  
ATOM   1971  C   ILE A 246    -116.114 -87.438 -45.002  1.00  0.15           C  
ATOM   1972  O   ILE A 246    -116.479 -86.279 -44.868  1.00  0.15           O  
ATOM   1973  CB  ILE A 246    -116.476 -89.084 -46.820  1.00  0.15           C  
ATOM   1974  CG1 ILE A 246    -116.034 -89.543 -48.229  1.00  0.15           C  
ATOM   1975  CG2 ILE A 246    -117.960 -88.659 -46.809  1.00  0.15           C  
ATOM   1976  CD1 ILE A 246    -116.688 -90.858 -48.669  1.00  0.15           C  
ATOM   1977  N   ASN A 247    -116.102 -88.304 -43.966  1.00  0.20           N  
ATOM   1978  CA  ASN A 247    -116.599 -88.094 -42.619  1.00  0.20           C  
ATOM   1979  C   ASN A 247    -117.965 -87.390 -42.408  1.00  0.20           C  
ATOM   1980  O   ASN A 247    -118.884 -88.010 -41.891  1.00  0.20           O  
ATOM   1981  CB  ASN A 247    -115.415 -87.598 -41.770  1.00  0.20           C  
ATOM   1982  CG  ASN A 247    -115.786 -87.293 -40.330  1.00  0.20           C  
ATOM   1983  OD1 ASN A 247    -116.022 -86.120 -40.030  1.00  0.20           O  
ATOM   1984  ND2 ASN A 247    -115.777 -88.306 -39.445  1.00  0.20           N  
ATOM   1985  N   ALA A 248    -118.153 -86.113 -42.795  1.00  0.21           N  
ATOM   1986  CA  ALA A 248    -119.490 -85.559 -42.899  1.00  0.21           C  
ATOM   1987  C   ALA A 248    -119.882 -85.588 -44.353  1.00  0.21           C  
ATOM   1988  O   ALA A 248    -119.571 -84.685 -45.122  1.00  0.21           O  
ATOM   1989  CB  ALA A 248    -119.596 -84.101 -42.419  1.00  0.21           C  
ATOM   1990  N   LEU A 249    -120.612 -86.628 -44.757  1.00  0.18           N  
ATOM   1991  CA  LEU A 249    -121.202 -86.672 -46.066  1.00  0.18           C  
ATOM   1992  C   LEU A 249    -122.477 -85.848 -46.017  1.00  0.18           C  
ATOM   1993  O   LEU A 249    -122.977 -85.503 -44.949  1.00  0.18           O  
ATOM   1994  CB  LEU A 249    -121.454 -88.153 -46.424  1.00  0.18           C  
ATOM   1995  CG  LEU A 249    -121.899 -88.493 -47.860  1.00  0.18           C  
ATOM   1996  CD1 LEU A 249    -120.988 -87.893 -48.940  1.00  0.18           C  
ATOM   1997  CD2 LEU A 249    -121.937 -90.021 -48.018  1.00  0.18           C  
ATOM   1998  N   LEU A 250    -123.046 -85.479 -47.174  1.00  0.16           N  
ATOM   1999  CA  LEU A 250    -124.377 -84.905 -47.211  1.00  0.16           C  
ATOM   2000  C   LEU A 250    -125.375 -86.056 -47.334  1.00  0.16           C  
ATOM   2001  O   LEU A 250    -126.114 -86.177 -48.310  1.00  0.16           O  
ATOM   2002  CB  LEU A 250    -124.484 -83.868 -48.356  1.00  0.16           C  
ATOM   2003  CG  LEU A 250    -125.778 -83.024 -48.381  1.00  0.16           C  
ATOM   2004  CD1 LEU A 250    -125.959 -82.165 -47.120  1.00  0.16           C  
ATOM   2005  CD2 LEU A 250    -125.783 -82.115 -49.618  1.00  0.16           C  
ATOM   2006  N   ASP A 251    -125.351 -86.979 -46.351  1.00  0.16           N  
ATOM   2007  CA  ASP A 251    -126.159 -88.172 -46.302  1.00  0.16           C  
ATOM   2008  C   ASP A 251    -127.253 -88.037 -45.250  1.00  0.16           C  
ATOM   2009  O   ASP A 251    -127.566 -86.957 -44.749  1.00  0.16           O  
ATOM   2010  CB  ASP A 251    -125.278 -89.450 -46.094  1.00  0.16           C  
ATOM   2011  CG  ASP A 251    -124.406 -89.463 -44.837  1.00  0.16           C  
ATOM   2012  OD1 ASP A 251    -123.592 -90.418 -44.725  1.00  0.16           O  
ATOM   2013  OD2 ASP A 251    -124.502 -88.530 -44.004  1.00  0.16           O  
ATOM   2014  N   THR A 252    -127.889 -89.168 -44.904  1.00  0.15           N  
ATOM   2015  CA  THR A 252    -128.895 -89.218 -43.860  1.00  0.15           C  
ATOM   2016  C   THR A 252    -128.386 -90.198 -42.853  1.00  0.15           C  
ATOM   2017  O   THR A 252    -128.322 -91.392 -43.134  1.00  0.15           O  
ATOM   2018  CB  THR A 252    -130.265 -89.699 -44.319  1.00  0.15           C  
ATOM   2019  OG1 THR A 252    -130.815 -88.760 -45.227  1.00  0.15           O  
ATOM   2020  CG2 THR A 252    -131.261 -89.791 -43.149  1.00  0.15           C  
ATOM   2021  N   TRP A 253    -128.026 -89.691 -41.654  1.00  0.15           N  
ATOM   2022  CA  TRP A 253    -127.409 -90.447 -40.580  1.00  0.15           C  
ATOM   2023  C   TRP A 253    -125.932 -90.720 -40.794  1.00  0.15           C  
ATOM   2024  O   TRP A 253    -125.561 -91.854 -41.067  1.00  0.15           O  
ATOM   2025  CB  TRP A 253    -128.079 -91.814 -40.234  1.00  0.15           C  
ATOM   2026  CG  TRP A 253    -129.578 -91.836 -40.027  1.00  0.15           C  
ATOM   2027  CD1 TRP A 253    -130.440 -90.858 -39.617  1.00  0.15           C  
ATOM   2028  CD2 TRP A 253    -130.381 -92.983 -40.346  1.00  0.15           C  
ATOM   2029  NE1 TRP A 253    -131.716 -91.371 -39.501  1.00  0.15           N  
ATOM   2030  CE2 TRP A 253    -131.709 -92.662 -39.996  1.00  0.15           C  
ATOM   2031  CE3 TRP A 253    -130.062 -94.210 -40.926  1.00  0.15           C  
ATOM   2032  CZ2 TRP A 253    -132.738 -93.569 -40.215  1.00  0.15           C  
ATOM   2033  CZ3 TRP A 253    -131.109 -95.102 -41.195  1.00  0.15           C  
ATOM   2034  CH2 TRP A 253    -132.429 -94.790 -40.838  1.00  0.15           C  
ATOM   2035  N   ILE A 254    -125.061 -89.712 -40.600  1.00  0.21           N  
ATOM   2036  CA  ILE A 254    -123.616 -89.828 -40.398  1.00  0.21           C  
ATOM   2037  C   ILE A 254    -123.159 -91.118 -39.676  1.00  0.21           C  
ATOM   2038  O   ILE A 254    -123.730 -91.562 -38.685  1.00  0.21           O  
ATOM   2039  CB  ILE A 254    -123.113 -88.602 -39.626  1.00  0.21           C  
ATOM   2040  CG1 ILE A 254    -123.560 -87.232 -40.198  1.00  0.21           C  
ATOM   2041  CG2 ILE A 254    -121.575 -88.629 -39.429  1.00  0.21           C  
ATOM   2042  CD1 ILE A 254    -123.482 -86.094 -39.163  1.00  0.21           C  
ATOM   2043  N   ARG A 255    -122.115 -91.813 -40.148  1.00  0.16           N  
ATOM   2044  CA  ARG A 255    -121.711 -93.088 -39.561  1.00  0.16           C  
ATOM   2045  C   ARG A 255    -120.217 -93.175 -39.461  1.00  0.16           C  
ATOM   2046  O   ARG A 255    -119.567 -93.996 -40.109  1.00  0.16           O  
ATOM   2047  CB  ARG A 255    -122.223 -94.295 -40.384  1.00  0.16           C  
ATOM   2048  CG  ARG A 255    -123.737 -94.528 -40.258  1.00  0.16           C  
ATOM   2049  CD  ARG A 255    -124.227 -94.831 -38.835  1.00  0.16           C  
ATOM   2050  NE  ARG A 255    -123.607 -96.124 -38.377  1.00  0.16           N  
ATOM   2051  CZ  ARG A 255    -123.941 -97.331 -38.854  1.00  0.16           C  
ATOM   2052  NH1 ARG A 255    -123.225 -98.397 -38.504  1.00  0.16           N  
ATOM   2053  NH2 ARG A 255    -124.981 -97.489 -39.668  1.00  0.16           N  
ATOM   2054  N   LYS A 256    -119.625 -92.275 -38.665  1.00  0.20           N  
ATOM   2055  CA  LYS A 256    -118.204 -92.059 -38.667  1.00  0.20           C  
ATOM   2056  C   LYS A 256    -117.785 -91.588 -37.291  1.00  0.20           C  
ATOM   2057  O   LYS A 256    -118.601 -91.102 -36.516  1.00  0.20           O  
ATOM   2058  CB  LYS A 256    -117.828 -90.943 -39.676  1.00  0.20           C  
ATOM   2059  CG  LYS A 256    -118.273 -91.174 -41.130  1.00  0.20           C  
ATOM   2060  CD  LYS A 256    -117.459 -92.230 -41.888  1.00  0.20           C  
ATOM   2061  CE  LYS A 256    -117.972 -92.394 -43.322  1.00  0.20           C  
ATOM   2062  NZ  LYS A 256    -117.344 -93.571 -43.960  1.00  0.20           N  
ATOM   2063  N   VAL A 257    -116.488 -91.726 -36.963  1.00  0.21           N  
ATOM   2064  CA  VAL A 257    -115.908 -91.258 -35.715  1.00  0.21           C  
ATOM   2065  C   VAL A 257    -115.332 -89.854 -35.964  1.00  0.21           C  
ATOM   2066  O   VAL A 257    -115.891 -89.011 -36.666  1.00  0.21           O  
ATOM   2067  CB  VAL A 257    -114.832 -92.257 -35.226  1.00  0.21           C  
ATOM   2068  CG1 VAL A 257    -114.430 -92.068 -33.741  1.00  0.21           C  
ATOM   2069  CG2 VAL A 257    -115.370 -93.698 -35.350  1.00  0.21           C  
ATOM   2070  N   SER A 258    -114.140 -89.599 -35.422  1.00  0.21           N  
ATOM   2071  CA  SER A 258    -113.208 -88.546 -35.743  1.00  0.21           C  
ATOM   2072  C   SER A 258    -112.241 -89.103 -36.780  1.00  0.21           C  
ATOM   2073  O   SER A 258    -111.872 -90.268 -36.658  1.00  0.21           O  
ATOM   2074  CB  SER A 258    -112.434 -88.173 -34.450  1.00  0.21           C  
ATOM   2075  OG  SER A 258    -111.244 -87.422 -34.675  1.00  0.21           O  
ATOM   2076  N   PRO A 259    -111.814 -88.387 -37.818  1.00  0.25           N  
ATOM   2077  CA  PRO A 259    -110.771 -88.862 -38.690  1.00  0.25           C  
ATOM   2078  C   PRO A 259    -109.575 -88.029 -38.380  1.00  0.25           C  
ATOM   2079  O   PRO A 259    -109.160 -87.328 -39.289  1.00  0.25           O  
ATOM   2080  CB  PRO A 259    -111.339 -88.533 -40.093  1.00  0.25           C  
ATOM   2081  CG  PRO A 259    -112.125 -87.241 -39.917  1.00  0.25           C  
ATOM   2082  CD  PRO A 259    -112.597 -87.350 -38.476  1.00  0.25           C  
ATOM   2083  N   ASP A 260    -109.071 -88.040 -37.124  1.00  0.28           N  
ATOM   2084  CA  ASP A 260    -107.767 -87.640 -36.576  1.00  0.28           C  
ATOM   2085  C   ASP A 260    -107.328 -86.213 -36.754  1.00  0.28           C  
ATOM   2086  O   ASP A 260    -106.671 -85.592 -35.953  1.00  0.28           O  
ATOM   2087  CB  ASP A 260    -106.621 -88.561 -37.006  1.00  0.28           C  
ATOM   2088  CG  ASP A 260    -106.879 -89.977 -36.547  1.00  0.28           C  
ATOM   2089  OD1 ASP A 260    -107.838 -90.205 -35.767  1.00  0.28           O  
ATOM   2090  OD2 ASP A 260    -106.084 -90.848 -36.987  1.00  0.28           O  
ATOM   2091  N   GLN A 261    -107.865 -85.631 -37.821  1.00  0.24           N  
ATOM   2092  CA  GLN A 261    -108.330 -84.276 -37.781  1.00  0.24           C  
ATOM   2093  C   GLN A 261    -109.460 -84.165 -36.769  1.00  0.24           C  
ATOM   2094  O   GLN A 261    -109.195 -83.604 -35.674  1.00  0.24           O  
ATOM   2095  CB  GLN A 261    -108.849 -83.825 -39.147  1.00  0.24           C  
ATOM   2096  CG  GLN A 261    -107.919 -83.763 -40.376  1.00  0.24           C  
ATOM   2097  CD  GLN A 261    -106.793 -82.761 -40.443  1.00  0.24           C  
ATOM   2098  OE1 GLN A 261    -106.285 -82.234 -39.455  1.00  0.24           O  
ATOM   2099  NE2 GLN A 261    -106.336 -82.515 -41.686  1.00  0.24           N  
ATOM   2100  N   ALA A 262    -110.669 -84.713 -36.975  1.00  0.28           N  
ATOM   2101  CA  ALA A 262    -111.934 -84.659 -36.228  1.00  0.28           C  
ATOM   2102  C   ALA A 262    -113.152 -84.015 -36.903  1.00  0.28           C  
ATOM   2103  O   ALA A 262    -113.075 -83.330 -37.931  1.00  0.28           O  
ATOM   2104  CB  ALA A 262    -112.026 -84.291 -34.772  1.00  0.28           C  
ATOM   2105  N   GLN A 263    -114.382 -84.148 -36.465  1.00  0.25           N  
ATOM   2106  CA  GLN A 263    -115.600 -83.872 -37.161  1.00  0.25           C  
ATOM   2107  C   GLN A 263    -116.302 -82.574 -36.777  1.00  0.25           C  
ATOM   2108  O   GLN A 263    -116.434 -82.221 -35.594  1.00  0.25           O  
ATOM   2109  CB  GLN A 263    -116.512 -85.117 -37.103  1.00  0.25           C  
ATOM   2110  CG  GLN A 263    -117.170 -85.543 -35.758  1.00  0.25           C  
ATOM   2111  CD  GLN A 263    -116.248 -86.248 -34.750  1.00  0.25           C  
ATOM   2112  OE1 GLN A 263    -115.077 -85.942 -34.620  1.00  0.25           O  
ATOM   2113  NE2 GLN A 263    -116.812 -87.223 -33.992  1.00  0.25           N  
ATOM   2114  N   GLY A 264    -116.786 -81.764 -37.739  1.00  0.24           N  
ATOM   2115  CA  GLY A 264    -117.280 -80.447 -37.377  1.00  0.24           C  
ATOM   2116  C   GLY A 264    -117.727 -79.452 -38.438  1.00  0.24           C  
ATOM   2117  O   GLY A 264    -118.643 -79.690 -39.226  1.00  0.24           O  
ATOM   2118  N   GLY A 265    -117.158 -78.274 -38.567  1.00  0.23           N  
ATOM   2119  CA  GLY A 265    -117.468 -76.962 -39.113  1.00  0.23           C  
ATOM   2120  C   GLY A 265    -116.838 -76.039 -38.109  1.00  0.23           C  
ATOM   2121  O   GLY A 265    -116.289 -76.611 -37.194  1.00  0.23           O  
ATOM   2122  N   ARG A 266    -116.797 -74.681 -38.129  1.00  0.25           N  
ATOM   2123  CA  ARG A 266    -116.063 -73.991 -37.018  1.00  0.25           C  
ATOM   2124  C   ARG A 266    -116.827 -73.288 -35.999  1.00  0.25           C  
ATOM   2125  O   ARG A 266    -117.042 -72.102 -36.151  1.00  0.25           O  
ATOM   2126  CB  ARG A 266    -115.074 -72.806 -37.273  1.00  0.25           C  
ATOM   2127  CG  ARG A 266    -114.296 -72.078 -36.114  1.00  0.25           C  
ATOM   2128  CD  ARG A 266    -112.779 -72.061 -36.107  1.00  0.25           C  
ATOM   2129  NE  ARG A 266    -112.345 -71.584 -34.777  1.00  0.25           N  
ATOM   2130  CZ  ARG A 266    -111.039 -71.526 -34.497  1.00  0.25           C  
ATOM   2131  NH1 ARG A 266    -110.677 -71.468 -33.234  1.00  0.25           N  
ATOM   2132  NH2 ARG A 266    -110.136 -71.716 -35.431  1.00  0.25           N  
ATOM   2133  N   TYR A 267    -117.057 -73.900 -34.841  1.00  0.34           N  
ATOM   2134  CA  TYR A 267    -117.794 -73.265 -33.798  1.00  0.34           C  
ATOM   2135  C   TYR A 267    -117.378 -73.753 -32.434  1.00  0.34           C  
ATOM   2136  O   TYR A 267    -117.033 -74.914 -32.244  1.00  0.34           O  
ATOM   2137  CB  TYR A 267    -119.299 -73.513 -33.987  1.00  0.34           C  
ATOM   2138  CG  TYR A 267    -119.772 -72.862 -35.247  1.00  0.34           C  
ATOM   2139  CD1 TYR A 267    -119.452 -71.541 -35.524  1.00  0.34           C  
ATOM   2140  CD2 TYR A 267    -120.308 -73.629 -36.266  1.00  0.34           C  
ATOM   2141  CE1 TYR A 267    -119.382 -71.103 -36.869  1.00  0.34           C  
ATOM   2142  CE2 TYR A 267    -120.254 -73.215 -37.604  1.00  0.34           C  
ATOM   2143  CZ  TYR A 267    -119.733 -71.955 -37.892  1.00  0.34           C  
ATOM   2144  OH  TYR A 267    -119.606 -71.432 -39.178  1.00  0.34           O  
ATOM   2145  N   TRP A 268    -117.417 -72.847 -31.451  1.00  0.38           N  
ATOM   2146  CA  TRP A 268    -116.972 -73.073 -30.094  1.00  0.38           C  
ATOM   2147  C   TRP A 268    -118.167 -73.185 -29.159  1.00  0.38           C  
ATOM   2148  O   TRP A 268    -119.008 -72.302 -29.189  1.00  0.38           O  
ATOM   2149  CB  TRP A 268    -116.147 -71.839 -29.663  1.00  0.38           C  
ATOM   2150  CG  TRP A 268    -114.848 -71.606 -30.388  1.00  0.38           C  
ATOM   2151  CD1 TRP A 268    -114.037 -72.459 -31.070  1.00  0.38           C  
ATOM   2152  CD2 TRP A 268    -114.196 -70.327 -30.458  1.00  0.38           C  
ATOM   2153  NE1 TRP A 268    -112.848 -71.841 -31.408  1.00  0.38           N  
ATOM   2154  CE2 TRP A 268    -113.000 -70.490 -31.118  1.00  0.38           C  
ATOM   2155  CE3 TRP A 268    -114.595 -69.096 -29.985  1.00  0.38           C  
ATOM   2156  CZ2 TRP A 268    -112.150 -69.394 -31.355  1.00  0.38           C  
ATOM   2157  CZ3 TRP A 268    -113.884 -67.978 -30.442  1.00  0.38           C  
ATOM   2158  CH2 TRP A 268    -112.664 -68.112 -31.095  1.00  0.38           C  
ATOM   2159  N   SER A 269    -118.285 -74.269 -28.337  1.00  0.44           N  
ATOM   2160  CA  SER A 269    -119.390 -74.557 -27.400  1.00  0.44           C  
ATOM   2161  C   SER A 269    -119.834 -73.415 -26.556  1.00  0.44           C  
ATOM   2162  O   SER A 269    -119.057 -72.510 -26.271  1.00  0.44           O  
ATOM   2163  CB  SER A 269    -119.246 -75.716 -26.343  1.00  0.44           C  
ATOM   2164  OG  SER A 269    -118.471 -75.393 -25.174  1.00  0.44           O  
ATOM   2165  N   ASN A 270    -121.046 -73.496 -25.990  1.00  0.44           N  
ATOM   2166  CA  ASN A 270    -121.371 -72.467 -25.066  1.00  0.44           C  
ATOM   2167  C   ASN A 270    -121.897 -72.965 -23.742  1.00  0.44           C  
ATOM   2168  O   ASN A 270    -121.469 -72.349 -22.767  1.00  0.44           O  
ATOM   2169  CB  ASN A 270    -122.110 -71.340 -25.823  1.00  0.44           C  
ATOM   2170  CG  ASN A 270    -121.110 -70.433 -26.504  1.00  0.44           C  
ATOM   2171  OD1 ASN A 270    -120.905 -70.234 -27.689  1.00  0.44           O  
ATOM   2172  ND2 ASN A 270    -120.263 -69.829 -25.642  1.00  0.44           N  
ATOM   2173  N   TYR A 271    -122.651 -74.096 -23.577  1.00  0.48           N  
ATOM   2174  CA  TYR A 271    -123.431 -74.355 -22.346  1.00  0.48           C  
ATOM   2175  C   TYR A 271    -122.541 -74.407 -21.117  1.00  0.48           C  
ATOM   2176  O   TYR A 271    -122.799 -73.859 -20.046  1.00  0.48           O  
ATOM   2177  CB  TYR A 271    -124.205 -75.707 -22.375  1.00  0.48           C  
ATOM   2178  CG  TYR A 271    -125.310 -75.944 -21.353  1.00  0.48           C  
ATOM   2179  CD1 TYR A 271    -125.927 -74.939 -20.605  1.00  0.48           C  
ATOM   2180  CD2 TYR A 271    -125.766 -77.252 -21.146  1.00  0.48           C  
ATOM   2181  CE1 TYR A 271    -127.045 -75.197 -19.789  1.00  0.48           C  
ATOM   2182  CE2 TYR A 271    -126.817 -77.533 -20.261  1.00  0.48           C  
ATOM   2183  CZ  TYR A 271    -127.491 -76.500 -19.617  1.00  0.48           C  
ATOM   2184  OH  TYR A 271    -128.572 -76.789 -18.763  1.00  0.48           O  
ATOM   2185  N   THR A 272    -121.412 -75.092 -21.341  1.00  0.59           N  
ATOM   2186  CA  THR A 272    -120.259 -75.297 -20.485  1.00  0.59           C  
ATOM   2187  C   THR A 272    -119.499 -74.004 -20.220  1.00  0.59           C  
ATOM   2188  O   THR A 272    -119.221 -73.632 -19.085  1.00  0.59           O  
ATOM   2189  CB  THR A 272    -119.350 -76.400 -21.048  1.00  0.59           C  
ATOM   2190  OG1 THR A 272    -118.885 -76.144 -22.372  1.00  0.59           O  
ATOM   2191  CG2 THR A 272    -120.136 -77.714 -21.112  1.00  0.59           C  
ATOM   2192  N   TRP A 273    -119.254 -73.191 -21.257  1.00  0.47           N  
ATOM   2193  CA  TRP A 273    -118.511 -71.946 -21.192  1.00  0.47           C  
ATOM   2194  C   TRP A 273    -119.139 -70.787 -20.379  1.00  0.47           C  
ATOM   2195  O   TRP A 273    -118.465 -69.808 -20.067  1.00  0.47           O  
ATOM   2196  CB  TRP A 273    -118.170 -71.491 -22.641  1.00  0.47           C  
ATOM   2197  CG  TRP A 273    -117.584 -70.093 -22.770  1.00  0.47           C  
ATOM   2198  CD1 TRP A 273    -118.224 -68.962 -23.176  1.00  0.47           C  
ATOM   2199  CD2 TRP A 273    -116.385 -69.661 -22.122  1.00  0.47           C  
ATOM   2200  NE1 TRP A 273    -117.492 -67.839 -22.839  1.00  0.47           N  
ATOM   2201  CE2 TRP A 273    -116.366 -68.261 -22.184  1.00  0.47           C  
ATOM   2202  CE3 TRP A 273    -115.408 -70.344 -21.429  1.00  0.47           C  
ATOM   2203  CZ2 TRP A 273    -115.371 -67.554 -21.548  1.00  0.47           C  
ATOM   2204  CZ3 TRP A 273    -114.381 -69.631 -20.801  1.00  0.47           C  
ATOM   2205  CH2 TRP A 273    -114.357 -68.236 -20.862  1.00  0.47           C  
ATOM   2206  N   HIS A 274    -120.417 -70.811 -19.990  1.00  0.54           N  
ATOM   2207  CA  HIS A 274    -120.916 -69.792 -19.054  1.00  0.54           C  
ATOM   2208  C   HIS A 274    -121.296 -70.427 -17.734  1.00  0.54           C  
ATOM   2209  O   HIS A 274    -121.784 -69.771 -16.823  1.00  0.54           O  
ATOM   2210  CB  HIS A 274    -122.146 -69.129 -19.677  1.00  0.54           C  
ATOM   2211  CG  HIS A 274    -122.849 -67.995 -18.999  1.00  0.54           C  
ATOM   2212  ND1 HIS A 274    -122.439 -66.696 -19.237  1.00  0.54           N  
ATOM   2213  CD2 HIS A 274    -124.020 -67.997 -18.313  1.00  0.54           C  
ATOM   2214  CE1 HIS A 274    -123.365 -65.941 -18.685  1.00  0.54           C  
ATOM   2215  NE2 HIS A 274    -124.346 -66.675 -18.113  1.00  0.54           N  
ATOM   2216  N   GLY A 275    -121.045 -71.745 -17.591  1.00  0.72           N  
ATOM   2217  CA  GLY A 275    -121.289 -72.479 -16.357  1.00  0.72           C  
ATOM   2218  C   GLY A 275    -122.697 -72.961 -16.132  1.00  0.72           C  
ATOM   2219  O   GLY A 275    -122.975 -73.579 -15.109  1.00  0.72           O  
ATOM   2220  N   ASP A 276    -123.629 -72.731 -17.078  1.00  0.71           N  
ATOM   2221  CA  ASP A 276    -125.014 -73.130 -16.893  1.00  0.71           C  
ATOM   2222  C   ASP A 276    -125.243 -74.608 -17.143  1.00  0.71           C  
ATOM   2223  O   ASP A 276    -126.231 -75.168 -16.670  1.00  0.71           O  
ATOM   2224  CB  ASP A 276    -125.986 -72.362 -17.805  1.00  0.71           C  
ATOM   2225  CG  ASP A 276    -126.161 -70.917 -17.392  1.00  0.71           C  
ATOM   2226  OD1 ASP A 276    -127.051 -70.263 -17.990  1.00  0.71           O  
ATOM   2227  OD2 ASP A 276    -125.486 -70.457 -16.443  1.00  0.71           O  
ATOM   2228  N   GLN A 277    -124.314 -75.311 -17.845  1.00  0.63           N  
ATOM   2229  CA  GLN A 277    -124.304 -76.767 -17.875  1.00  0.63           C  
ATOM   2230  C   GLN A 277    -124.236 -77.276 -16.462  1.00  0.63           C  
ATOM   2231  O   GLN A 277    -123.444 -76.801 -15.667  1.00  0.63           O  
ATOM   2232  CB  GLN A 277    -123.106 -77.358 -18.681  1.00  0.63           C  
ATOM   2233  CG  GLN A 277    -122.851 -78.890 -18.551  1.00  0.63           C  
ATOM   2234  CD  GLN A 277    -123.994 -79.730 -19.116  1.00  0.63           C  
ATOM   2235  OE1 GLN A 277    -124.260 -79.754 -20.307  1.00  0.63           O  
ATOM   2236  NE2 GLN A 277    -124.732 -80.446 -18.243  1.00  0.63           N  
ATOM   2237  N   ASN A 278    -125.068 -78.246 -16.084  1.00  0.67           N  
ATOM   2238  CA  ASN A 278    -124.976 -78.821 -14.773  1.00  0.67           C  
ATOM   2239  C   ASN A 278    -124.356 -80.192 -14.975  1.00  0.67           C  
ATOM   2240  O   ASN A 278    -125.087 -81.068 -15.430  1.00  0.67           O  
ATOM   2241  CB  ASN A 278    -126.412 -78.891 -14.214  1.00  0.67           C  
ATOM   2242  CG  ASN A 278    -126.393 -79.272 -12.750  1.00  0.67           C  
ATOM   2243  OD1 ASN A 278    -125.360 -79.661 -12.199  1.00  0.67           O  
ATOM   2244  ND2 ASN A 278    -127.564 -79.143 -12.092  1.00  0.67           N  
ATOM   2245  N   PRO A 279    -123.076 -80.498 -14.710  1.00  0.56           N  
ATOM   2246  CA  PRO A 279    -122.466 -81.757 -15.133  1.00  0.56           C  
ATOM   2247  C   PRO A 279    -123.080 -82.925 -14.412  1.00  0.56           C  
ATOM   2248  O   PRO A 279    -123.039 -84.042 -14.913  1.00  0.56           O  
ATOM   2249  CB  PRO A 279    -120.972 -81.571 -14.835  1.00  0.56           C  
ATOM   2250  CG  PRO A 279    -120.783 -80.070 -15.000  1.00  0.56           C  
ATOM   2251  CD  PRO A 279    -122.045 -79.534 -14.335  1.00  0.56           C  
ATOM   2252  N   ALA A 280    -123.719 -82.663 -13.256  1.00  0.70           N  
ATOM   2253  CA  ALA A 280    -124.536 -83.611 -12.545  1.00  0.70           C  
ATOM   2254  C   ALA A 280    -125.665 -84.199 -13.387  1.00  0.70           C  
ATOM   2255  O   ALA A 280    -125.980 -85.374 -13.247  1.00  0.70           O  
ATOM   2256  CB  ALA A 280    -125.116 -82.943 -11.289  1.00  0.70           C  
ATOM   2257  N   HIS A 281    -126.287 -83.433 -14.307  1.00  0.66           N  
ATOM   2258  CA  HIS A 281    -127.262 -83.997 -15.228  1.00  0.66           C  
ATOM   2259  C   HIS A 281    -126.659 -85.061 -16.173  1.00  0.66           C  
ATOM   2260  O   HIS A 281    -127.154 -86.184 -16.110  1.00  0.66           O  
ATOM   2261  CB  HIS A 281    -128.004 -82.885 -16.009  1.00  0.66           C  
ATOM   2262  CG  HIS A 281    -128.750 -81.873 -15.206  1.00  0.66           C  
ATOM   2263  ND1 HIS A 281    -129.220 -80.757 -15.870  1.00  0.66           N  
ATOM   2264  CD2 HIS A 281    -129.197 -81.881 -13.927  1.00  0.66           C  
ATOM   2265  CE1 HIS A 281    -129.951 -80.111 -14.993  1.00  0.66           C  
ATOM   2266  NE2 HIS A 281    -129.966 -80.746 -13.799  1.00  0.66           N  
ATOM   2267  N   PRO A 282    -125.572 -84.912 -16.960  1.00  0.62           N  
ATOM   2268  CA  PRO A 282    -124.987 -86.018 -17.717  1.00  0.62           C  
ATOM   2269  C   PRO A 282    -124.550 -87.175 -16.865  1.00  0.62           C  
ATOM   2270  O   PRO A 282    -124.635 -88.318 -17.300  1.00  0.62           O  
ATOM   2271  CB  PRO A 282    -123.777 -85.403 -18.430  1.00  0.62           C  
ATOM   2272  CG  PRO A 282    -124.220 -83.969 -18.689  1.00  0.62           C  
ATOM   2273  CD  PRO A 282    -125.113 -83.635 -17.495  1.00  0.62           C  
ATOM   2274  N   PHE A 283    -124.064 -86.903 -15.645  1.00  0.64           N  
ATOM   2275  CA  PHE A 283    -123.662 -87.950 -14.732  1.00  0.64           C  
ATOM   2276  C   PHE A 283    -124.824 -88.787 -14.244  1.00  0.64           C  
ATOM   2277  O   PHE A 283    -124.784 -90.006 -14.319  1.00  0.64           O  
ATOM   2278  CB  PHE A 283    -122.906 -87.342 -13.517  1.00  0.64           C  
ATOM   2279  CG  PHE A 283    -121.702 -86.519 -13.926  1.00  0.64           C  
ATOM   2280  CD1 PHE A 283    -121.038 -86.711 -15.153  1.00  0.64           C  
ATOM   2281  CD2 PHE A 283    -121.253 -85.483 -13.085  1.00  0.64           C  
ATOM   2282  CE1 PHE A 283    -120.009 -85.863 -15.559  1.00  0.64           C  
ATOM   2283  CE2 PHE A 283    -120.220 -84.624 -13.491  1.00  0.64           C  
ATOM   2284  CZ  PHE A 283    -119.610 -84.803 -14.740  1.00  0.64           C  
ATOM   2285  N   TRP A 284    -125.910 -88.150 -13.781  1.00  0.64           N  
ATOM   2286  CA  TRP A 284    -127.063 -88.857 -13.269  1.00  0.64           C  
ATOM   2287  C   TRP A 284    -127.961 -89.418 -14.341  1.00  0.64           C  
ATOM   2288  O   TRP A 284    -128.510 -90.503 -14.181  1.00  0.64           O  
ATOM   2289  CB  TRP A 284    -127.900 -87.949 -12.344  1.00  0.64           C  
ATOM   2290  CG  TRP A 284    -127.271 -87.814 -10.978  1.00  0.64           C  
ATOM   2291  CD1 TRP A 284    -126.199 -87.080 -10.570  1.00  0.64           C  
ATOM   2292  CD2 TRP A 284    -127.684 -88.569  -9.826  1.00  0.64           C  
ATOM   2293  NE1 TRP A 284    -125.966 -87.275  -9.228  1.00  0.64           N  
ATOM   2294  CE2 TRP A 284    -126.860 -88.186  -8.763  1.00  0.64           C  
ATOM   2295  CE3 TRP A 284    -128.668 -89.533  -9.664  1.00  0.64           C  
ATOM   2296  CZ2 TRP A 284    -127.012 -88.714  -7.496  1.00  0.64           C  
ATOM   2297  CZ3 TRP A 284    -128.796 -90.119  -8.397  1.00  0.64           C  
ATOM   2298  CH2 TRP A 284    -127.995 -89.693  -7.334  1.00  0.64           C  
ATOM   2299  N   SER A 285    -128.186 -88.689 -15.442  1.00  0.69           N  
ATOM   2300  CA  SER A 285    -129.200 -89.068 -16.404  1.00  0.69           C  
ATOM   2301  C   SER A 285    -128.676 -89.293 -17.798  1.00  0.69           C  
ATOM   2302  O   SER A 285    -129.388 -89.789 -18.665  1.00  0.69           O  
ATOM   2303  CB  SER A 285    -130.294 -87.974 -16.476  1.00  0.69           C  
ATOM   2304  OG  SER A 285    -129.788 -86.706 -16.876  1.00  0.69           O  
ATOM   2305  N   GLY A 286    -127.423 -88.923 -18.121  1.00  0.64           N  
ATOM   2306  CA  GLY A 286    -126.929 -89.097 -19.488  1.00  0.64           C  
ATOM   2307  C   GLY A 286    -127.572 -88.123 -20.437  1.00  0.64           C  
ATOM   2308  O   GLY A 286    -127.424 -88.207 -21.653  1.00  0.64           O  
ATOM   2309  N   VAL A 287    -128.334 -87.180 -19.864  1.00  0.58           N  
ATOM   2310  CA  VAL A 287    -129.070 -86.138 -20.513  1.00  0.58           C  
ATOM   2311  C   VAL A 287    -128.486 -84.908 -19.913  1.00  0.58           C  
ATOM   2312  O   VAL A 287    -128.406 -84.728 -18.705  1.00  0.58           O  
ATOM   2313  CB  VAL A 287    -130.570 -86.128 -20.222  1.00  0.58           C  
ATOM   2314  CG1 VAL A 287    -131.276 -84.949 -20.923  1.00  0.58           C  
ATOM   2315  CG2 VAL A 287    -131.197 -87.451 -20.678  1.00  0.58           C  
ATOM   2316  N   GLN A 288    -128.048 -84.014 -20.776  1.00  0.51           N  
ATOM   2317  CA  GLN A 288    -127.476 -82.754 -20.434  1.00  0.51           C  
ATOM   2318  C   GLN A 288    -128.309 -81.818 -19.572  1.00  0.51           C  
ATOM   2319  O   GLN A 288    -127.777 -81.155 -18.686  1.00  0.51           O  
ATOM   2320  CB  GLN A 288    -127.348 -82.132 -21.800  1.00  0.51           C  
ATOM   2321  CG  GLN A 288    -127.026 -80.653 -21.786  1.00  0.51           C  
ATOM   2322  CD  GLN A 288    -127.382 -80.231 -23.158  1.00  0.51           C  
ATOM   2323  OE1 GLN A 288    -128.495 -79.732 -23.346  1.00  0.51           O  
ATOM   2324  NE2 GLN A 288    -126.535 -80.621 -24.120  1.00  0.51           N  
ATOM   2325  N   GLY A 289    -129.612 -81.713 -19.886  1.00  0.69           N  
ATOM   2326  CA  GLY A 289    -130.543 -80.792 -19.271  1.00  0.69           C  
ATOM   2327  C   GLY A 289    -131.893 -81.068 -19.852  1.00  0.69           C  
ATOM   2328  O   GLY A 289    -132.032 -81.256 -21.057  1.00  0.69           O  
ATOM   2329  N   SER A 290    -132.924 -81.124 -19.005  1.00  0.49           N  
ATOM   2330  CA  SER A 290    -134.283 -81.450 -19.395  1.00  0.49           C  
ATOM   2331  C   SER A 290    -135.068 -81.415 -18.121  1.00  0.49           C  
ATOM   2332  O   SER A 290    -134.929 -82.275 -17.255  1.00  0.49           O  
ATOM   2333  CB  SER A 290    -134.527 -82.815 -20.109  1.00  0.49           C  
ATOM   2334  OG  SER A 290    -135.836 -82.892 -20.693  1.00  0.49           O  
ATOM   2335  N   ASP A 291    -135.872 -80.356 -17.984  1.00  0.63           N  
ATOM   2336  CA  ASP A 291    -136.554 -79.948 -16.797  1.00  0.63           C  
ATOM   2337  C   ASP A 291    -137.975 -79.579 -17.233  1.00  0.63           C  
ATOM   2338  O   ASP A 291    -138.301 -79.564 -18.422  1.00  0.63           O  
ATOM   2339  CB  ASP A 291    -135.844 -78.812 -16.024  1.00  0.63           C  
ATOM   2340  CG  ASP A 291    -134.387 -79.133 -15.699  1.00  0.63           C  
ATOM   2341  OD1 ASP A 291    -134.090 -79.438 -14.516  1.00  0.63           O  
ATOM   2342  OD2 ASP A 291    -133.514 -79.013 -16.597  1.00  0.63           O  
ATOM   2343  N   ILE A 292    -138.879 -79.368 -16.266  1.00  0.64           N  
ATOM   2344  CA  ILE A 292    -140.301 -79.117 -16.457  1.00  0.64           C  
ATOM   2345  C   ILE A 292    -140.675 -77.866 -17.233  1.00  0.64           C  
ATOM   2346  O   ILE A 292    -139.985 -76.859 -17.159  1.00  0.64           O  
ATOM   2347  CB  ILE A 292    -140.970 -79.051 -15.101  1.00  0.64           C  
ATOM   2348  CG1 ILE A 292    -140.347 -77.967 -14.202  1.00  0.64           C  
ATOM   2349  CG2 ILE A 292    -140.851 -80.420 -14.413  1.00  0.64           C  
ATOM   2350  CD1 ILE A 292    -141.366 -76.935 -13.724  1.00  0.64           C  
ATOM   2351  N   ASP A 293    -141.810 -77.855 -17.971  1.00  0.63           N  
ATOM   2352  CA  ASP A 293    -142.431 -76.584 -18.344  1.00  0.63           C  
ATOM   2353  C   ASP A 293    -143.020 -75.924 -17.088  1.00  0.63           C  
ATOM   2354  O   ASP A 293    -143.532 -76.604 -16.206  1.00  0.63           O  
ATOM   2355  CB  ASP A 293    -143.565 -76.715 -19.400  1.00  0.63           C  
ATOM   2356  CG  ASP A 293    -143.093 -77.150 -20.779  1.00  0.63           C  
ATOM   2357  OD1 ASP A 293    -141.876 -77.232 -21.050  1.00  0.63           O  
ATOM   2358  OD2 ASP A 293    -143.998 -77.445 -21.610  1.00  0.63           O  
ATOM   2359  N   LEU A 294    -143.014 -74.581 -16.930  1.00  0.73           N  
ATOM   2360  CA  LEU A 294    -143.358 -73.978 -15.629  1.00  0.73           C  
ATOM   2361  C   LEU A 294    -144.806 -74.073 -15.235  1.00  0.73           C  
ATOM   2362  O   LEU A 294    -145.168 -73.872 -14.079  1.00  0.73           O  
ATOM   2363  CB  LEU A 294    -142.957 -72.505 -15.497  1.00  0.73           C  
ATOM   2364  CG  LEU A 294    -141.440 -72.388 -15.592  1.00  0.73           C  
ATOM   2365  CD1 LEU A 294    -141.076 -71.277 -16.535  1.00  0.73           C  
ATOM   2366  CD2 LEU A 294    -140.741 -72.216 -14.242  1.00  0.73           C  
ATOM   2367  N   SER A 295    -145.675 -74.459 -16.174  1.00  0.69           N  
ATOM   2368  CA  SER A 295    -147.040 -74.822 -15.877  1.00  0.69           C  
ATOM   2369  C   SER A 295    -147.144 -76.002 -14.925  1.00  0.69           C  
ATOM   2370  O   SER A 295    -148.050 -76.044 -14.095  1.00  0.69           O  
ATOM   2371  CB  SER A 295    -147.840 -75.098 -17.164  1.00  0.69           C  
ATOM   2372  OG  SER A 295    -147.127 -75.972 -18.038  1.00  0.69           O  
ATOM   2373  N   ASP A 296    -146.162 -76.932 -14.976  1.00  0.72           N  
ATOM   2374  CA  ASP A 296    -145.959 -78.038 -14.060  1.00  0.72           C  
ATOM   2375  C   ASP A 296    -145.788 -77.585 -12.599  1.00  0.72           C  
ATOM   2376  O   ASP A 296    -146.276 -78.224 -11.672  1.00  0.72           O  
ATOM   2377  CB  ASP A 296    -144.737 -78.855 -14.527  1.00  0.72           C  
ATOM   2378  CG  ASP A 296    -144.610 -80.132 -13.733  1.00  0.72           C  
ATOM   2379  OD1 ASP A 296    -145.436 -81.046 -13.969  1.00  0.72           O  
ATOM   2380  OD2 ASP A 296    -143.753 -80.177 -12.814  1.00  0.72           O  
ATOM   2381  N   MET A 297    -145.157 -76.416 -12.339  1.00  0.75           N  
ATOM   2382  CA  MET A 297    -144.939 -75.885 -10.994  1.00  0.75           C  
ATOM   2383  C   MET A 297    -146.230 -75.682 -10.192  1.00  0.75           C  
ATOM   2384  O   MET A 297    -146.250 -75.732  -8.963  1.00  0.75           O  
ATOM   2385  CB  MET A 297    -144.142 -74.554 -11.055  1.00  0.75           C  
ATOM   2386  CG  MET A 297    -143.703 -74.014  -9.680  1.00  0.75           C  
ATOM   2387  SD  MET A 297    -142.597 -72.580  -9.764  1.00  0.75           S  
ATOM   2388  CE  MET A 297    -142.456 -72.547  -7.956  1.00  0.75           C  
ATOM   2389  N   ARG A 298    -147.369 -75.501 -10.888  1.00  0.65           N  
ATOM   2390  CA  ARG A 298    -148.690 -75.433 -10.290  1.00  0.65           C  
ATOM   2391  C   ARG A 298    -149.271 -76.782  -9.873  1.00  0.65           C  
ATOM   2392  O   ARG A 298    -150.225 -76.853  -9.099  1.00  0.65           O  
ATOM   2393  CB  ARG A 298    -149.634 -74.749 -11.299  1.00  0.65           C  
ATOM   2394  CG  ARG A 298    -151.053 -74.449 -10.782  1.00  0.65           C  
ATOM   2395  CD  ARG A 298    -151.846 -73.625 -11.784  1.00  0.65           C  
ATOM   2396  NE  ARG A 298    -153.252 -73.485 -11.276  1.00  0.65           N  
ATOM   2397  CZ  ARG A 298    -153.747 -72.358 -10.745  1.00  0.65           C  
ATOM   2398  NH1 ARG A 298    -155.067 -72.256 -10.612  1.00  0.65           N  
ATOM   2399  NH2 ARG A 298    -152.975 -71.340 -10.382  1.00  0.65           N  
ATOM   2400  N   PHE A 299    -148.695 -77.893 -10.358  1.00  0.70           N  
ATOM   2401  CA  PHE A 299    -149.128 -79.235 -10.021  1.00  0.70           C  
ATOM   2402  C   PHE A 299    -148.319 -79.745  -8.838  1.00  0.70           C  
ATOM   2403  O   PHE A 299    -148.660 -80.738  -8.196  1.00  0.70           O  
ATOM   2404  CB  PHE A 299    -148.911 -80.189 -11.226  1.00  0.70           C  
ATOM   2405  CG  PHE A 299    -149.804 -79.828 -12.384  1.00  0.70           C  
ATOM   2406  CD1 PHE A 299    -149.452 -78.790 -13.259  1.00  0.70           C  
ATOM   2407  CD2 PHE A 299    -150.988 -80.537 -12.632  1.00  0.70           C  
ATOM   2408  CE1 PHE A 299    -150.239 -78.472 -14.371  1.00  0.70           C  
ATOM   2409  CE2 PHE A 299    -151.793 -80.212 -13.730  1.00  0.70           C  
ATOM   2410  CZ  PHE A 299    -151.415 -79.189 -14.608  1.00  0.70           C  
ATOM   2411  N   SER A 300    -147.236 -79.024  -8.492  1.00  0.78           N  
ATOM   2412  CA  SER A 300    -146.485 -79.209  -7.264  1.00  0.78           C  
ATOM   2413  C   SER A 300    -147.258 -78.748  -6.046  1.00  0.78           C  
ATOM   2414  O   SER A 300    -147.940 -77.726  -6.074  1.00  0.78           O  
ATOM   2415  CB  SER A 300    -145.146 -78.436  -7.287  1.00  0.78           C  
ATOM   2416  OG  SER A 300    -144.337 -78.736  -6.147  1.00  0.78           O  
ATOM   2417  N   LYS A 301    -147.130 -79.468  -4.917  1.00  0.73           N  
ATOM   2418  CA  LYS A 301    -147.716 -79.045  -3.659  1.00  0.73           C  
ATOM   2419  C   LYS A 301    -146.629 -78.625  -2.677  1.00  0.73           C  
ATOM   2420  O   LYS A 301    -146.906 -78.277  -1.529  1.00  0.73           O  
ATOM   2421  CB  LYS A 301    -148.599 -80.164  -3.061  1.00  0.73           C  
ATOM   2422  CG  LYS A 301    -149.808 -80.494  -3.955  1.00  0.73           C  
ATOM   2423  CD  LYS A 301    -150.693 -81.608  -3.373  1.00  0.73           C  
ATOM   2424  CE  LYS A 301    -151.866 -81.962  -4.290  1.00  0.73           C  
ATOM   2425  NZ  LYS A 301    -152.667 -83.049  -3.683  1.00  0.73           N  
ATOM   2426  N   LEU A 302    -145.357 -78.602  -3.118  1.00  0.76           N  
ATOM   2427  CA  LEU A 302    -144.263 -78.154  -2.284  1.00  0.76           C  
ATOM   2428  C   LEU A 302    -143.072 -77.762  -3.141  1.00  0.76           C  
ATOM   2429  O   LEU A 302    -142.502 -78.570  -3.871  1.00  0.76           O  
ATOM   2430  CB  LEU A 302    -143.852 -79.255  -1.283  1.00  0.76           C  
ATOM   2431  CG  LEU A 302    -142.705 -78.897  -0.323  1.00  0.76           C  
ATOM   2432  CD1 LEU A 302    -143.055 -77.738   0.611  1.00  0.76           C  
ATOM   2433  CD2 LEU A 302    -142.368 -80.121   0.514  1.00  0.76           C  
ATOM   2434  N   ASN A 303    -142.660 -76.483  -3.096  1.00  0.79           N  
ATOM   2435  CA  ASN A 303    -141.630 -75.976  -3.983  1.00  0.79           C  
ATOM   2436  C   ASN A 303    -140.488 -75.337  -3.222  1.00  0.79           C  
ATOM   2437  O   ASN A 303    -140.654 -74.340  -2.522  1.00  0.79           O  
ATOM   2438  CB  ASN A 303    -142.213 -74.900  -4.926  1.00  0.79           C  
ATOM   2439  CG  ASN A 303    -143.184 -75.553  -5.896  1.00  0.79           C  
ATOM   2440  OD1 ASN A 303    -142.762 -76.166  -6.877  1.00  0.79           O  
ATOM   2441  ND2 ASN A 303    -144.503 -75.410  -5.638  1.00  0.79           N  
ATOM   2442  N   THR A 304    -139.264 -75.860  -3.396  1.00  0.82           N  
ATOM   2443  CA  THR A 304    -138.075 -75.234  -2.830  1.00  0.82           C  
ATOM   2444  C   THR A 304    -137.364 -74.466  -3.904  1.00  0.82           C  
ATOM   2445  O   THR A 304    -137.026 -74.983  -4.965  1.00  0.82           O  
ATOM   2446  CB  THR A 304    -137.088 -76.189  -2.197  1.00  0.82           C  
ATOM   2447  OG1 THR A 304    -137.759 -76.922  -1.194  1.00  0.82           O  
ATOM   2448  CG2 THR A 304    -135.960 -75.435  -1.482  1.00  0.82           C  
ATOM   2449  N   SER A 305    -137.127 -73.172  -3.661  1.00  0.84           N  
ATOM   2450  CA  SER A 305    -136.447 -72.289  -4.580  1.00  0.84           C  
ATOM   2451  C   SER A 305    -135.035 -72.071  -4.101  1.00  0.84           C  
ATOM   2452  O   SER A 305    -134.793 -71.273  -3.197  1.00  0.84           O  
ATOM   2453  CB  SER A 305    -137.188 -70.941  -4.594  1.00  0.84           C  
ATOM   2454  OG  SER A 305    -136.833 -70.129  -5.717  1.00  0.84           O  
ATOM   2455  N   TRP A 306    -134.064 -72.778  -4.698  1.00  0.78           N  
ATOM   2456  CA  TRP A 306    -132.743 -72.923  -4.130  1.00  0.78           C  
ATOM   2457  C   TRP A 306    -131.709 -72.305  -5.042  1.00  0.78           C  
ATOM   2458  O   TRP A 306    -131.402 -72.812  -6.118  1.00  0.78           O  
ATOM   2459  CB  TRP A 306    -132.461 -74.434  -3.961  1.00  0.78           C  
ATOM   2460  CG  TRP A 306    -131.370 -74.775  -2.970  1.00  0.78           C  
ATOM   2461  CD1 TRP A 306    -130.161 -74.176  -2.756  1.00  0.78           C  
ATOM   2462  CD2 TRP A 306    -131.489 -75.815  -1.990  1.00  0.78           C  
ATOM   2463  NE1 TRP A 306    -129.506 -74.780  -1.716  1.00  0.78           N  
ATOM   2464  CE2 TRP A 306    -130.305 -75.786  -1.221  1.00  0.78           C  
ATOM   2465  CE3 TRP A 306    -132.504 -76.732  -1.725  1.00  0.78           C  
ATOM   2466  CZ2 TRP A 306    -130.117 -76.679  -0.180  1.00  0.78           C  
ATOM   2467  CZ3 TRP A 306    -132.341 -77.580  -0.623  1.00  0.78           C  
ATOM   2468  CH2 TRP A 306    -131.157 -77.571   0.129  1.00  0.78           C  
ATOM   2469  N   GLY A 307    -131.166 -71.130  -4.660  1.00  0.85           N  
ATOM   2470  CA  GLY A 307    -130.187 -70.440  -5.501  1.00  0.85           C  
ATOM   2471  C   GLY A 307    -130.810 -69.790  -6.716  1.00  0.85           C  
ATOM   2472  O   GLY A 307    -130.131 -69.279  -7.605  1.00  0.85           O  
ATOM   2473  N   LYS A 308    -132.151 -69.817  -6.794  1.00  0.81           N  
ATOM   2474  CA  LYS A 308    -132.893 -69.400  -7.956  1.00  0.81           C  
ATOM   2475  C   LYS A 308    -133.721 -68.178  -7.639  1.00  0.81           C  
ATOM   2476  O   LYS A 308    -134.715 -68.214  -6.907  1.00  0.81           O  
ATOM   2477  CB  LYS A 308    -133.825 -70.528  -8.470  1.00  0.81           C  
ATOM   2478  CG  LYS A 308    -134.600 -70.190  -9.762  1.00  0.81           C  
ATOM   2479  CD  LYS A 308    -133.699 -70.005 -10.995  1.00  0.81           C  
ATOM   2480  CE  LYS A 308    -134.426 -69.535 -12.261  1.00  0.81           C  
ATOM   2481  NZ  LYS A 308    -134.830 -68.126 -12.158  1.00  0.81           N  
ATOM   2482  N   ASN A 309    -133.343 -67.031  -8.235  1.00  0.85           N  
ATOM   2483  CA  ASN A 309    -134.114 -65.817  -8.103  1.00  0.85           C  
ATOM   2484  C   ASN A 309    -135.161 -65.770  -9.212  1.00  0.85           C  
ATOM   2485  O   ASN A 309    -134.886 -65.392 -10.347  1.00  0.85           O  
ATOM   2486  CB  ASN A 309    -133.188 -64.574  -8.079  1.00  0.85           C  
ATOM   2487  CG  ASN A 309    -133.774 -63.511  -7.159  1.00  0.85           C  
ATOM   2488  OD1 ASN A 309    -134.578 -63.763  -6.263  1.00  0.85           O  
ATOM   2489  ND2 ASN A 309    -133.360 -62.247  -7.354  1.00  0.85           N  
ATOM   2490  N   PHE A 310    -136.393 -66.237  -8.930  1.00  0.81           N  
ATOM   2491  CA  PHE A 310    -137.467 -66.330  -9.907  1.00  0.81           C  
ATOM   2492  C   PHE A 310    -137.961 -64.997 -10.392  1.00  0.81           C  
ATOM   2493  O   PHE A 310    -138.021 -64.744 -11.581  1.00  0.81           O  
ATOM   2494  CB  PHE A 310    -138.698 -67.065  -9.319  1.00  0.81           C  
ATOM   2495  CG  PHE A 310    -138.621 -68.513  -9.656  1.00  0.81           C  
ATOM   2496  CD1 PHE A 310    -139.153 -68.980 -10.868  1.00  0.81           C  
ATOM   2497  CD2 PHE A 310    -138.014 -69.416  -8.779  1.00  0.81           C  
ATOM   2498  CE1 PHE A 310    -139.055 -70.331 -11.211  1.00  0.81           C  
ATOM   2499  CE2 PHE A 310    -137.944 -70.771  -9.104  1.00  0.81           C  
ATOM   2500  CZ  PHE A 310    -138.442 -71.226 -10.332  1.00  0.81           C  
ATOM   2501  N   VAL A 311    -138.288 -64.082  -9.480  1.00  0.69           N  
ATOM   2502  CA  VAL A 311    -138.941 -62.832  -9.825  1.00  0.69           C  
ATOM   2503  C   VAL A 311    -138.052 -61.940 -10.696  1.00  0.69           C  
ATOM   2504  O   VAL A 311    -138.492 -61.248 -11.609  1.00  0.69           O  
ATOM   2505  CB  VAL A 311    -139.403 -62.177  -8.531  1.00  0.69           C  
ATOM   2506  CG1 VAL A 311    -140.095 -60.832  -8.805  1.00  0.69           C  
ATOM   2507  CG2 VAL A 311    -140.390 -63.128  -7.816  1.00  0.69           C  
ATOM   2508  N   GLU A 312    -136.736 -61.984 -10.437  1.00  0.64           N  
ATOM   2509  CA  GLU A 312    -135.714 -61.300 -11.202  1.00  0.64           C  
ATOM   2510  C   GLU A 312    -135.307 -61.983 -12.518  1.00  0.64           C  
ATOM   2511  O   GLU A 312    -135.201 -61.335 -13.566  1.00  0.64           O  
ATOM   2512  CB  GLU A 312    -134.524 -61.168 -10.224  1.00  0.64           C  
ATOM   2513  CG  GLU A 312    -133.374 -60.225 -10.640  1.00  0.64           C  
ATOM   2514  CD  GLU A 312    -132.576 -59.773  -9.426  1.00  0.64           C  
ATOM   2515  OE1 GLU A 312    -131.794 -60.562  -8.822  1.00  0.64           O  
ATOM   2516  OE2 GLU A 312    -132.746 -58.602  -8.989  1.00  0.64           O  
ATOM   2517  N   ASN A 313    -135.098 -63.323 -12.492  1.00  0.69           N  
ATOM   2518  CA  ASN A 313    -134.493 -64.097 -13.572  1.00  0.69           C  
ATOM   2519  C   ASN A 313    -135.432 -65.165 -14.129  1.00  0.69           C  
ATOM   2520  O   ASN A 313    -134.983 -66.223 -14.572  1.00  0.69           O  
ATOM   2521  CB  ASN A 313    -133.204 -64.826 -13.098  1.00  0.69           C  
ATOM   2522  CG  ASN A 313    -132.134 -63.817 -12.714  1.00  0.69           C  
ATOM   2523  OD1 ASN A 313    -131.998 -62.767 -13.337  1.00  0.69           O  
ATOM   2524  ND2 ASN A 313    -131.309 -64.164 -11.698  1.00  0.69           N  
ATOM   2525  N   LYS A 314    -136.754 -64.950 -14.055  1.00  0.70           N  
ATOM   2526  CA  LYS A 314    -137.781 -65.875 -14.522  1.00  0.70           C  
ATOM   2527  C   LYS A 314    -139.121 -65.164 -14.386  1.00  0.70           C  
ATOM   2528  O   LYS A 314    -140.165 -65.712 -14.037  1.00  0.70           O  
ATOM   2529  CB  LYS A 314    -137.776 -67.197 -13.706  1.00  0.70           C  
ATOM   2530  CG  LYS A 314    -138.313 -68.426 -14.440  1.00  0.70           C  
ATOM   2531  CD  LYS A 314    -137.421 -68.839 -15.618  1.00  0.70           C  
ATOM   2532  CE  LYS A 314    -138.063 -69.956 -16.424  1.00  0.70           C  
ATOM   2533  NZ  LYS A 314    -137.292 -70.221 -17.633  1.00  0.70           N  
ATOM   2534  N   MET A 315    -139.059 -63.842 -14.633  1.00  0.74           N  
ATOM   2535  CA  MET A 315    -140.116 -62.871 -14.453  1.00  0.74           C  
ATOM   2536  C   MET A 315    -141.429 -63.150 -15.187  1.00  0.74           C  
ATOM   2537  O   MET A 315    -142.469 -63.014 -14.538  1.00  0.74           O  
ATOM   2538  CB  MET A 315    -139.557 -61.476 -14.838  1.00  0.74           C  
ATOM   2539  CG  MET A 315    -140.564 -60.319 -14.737  1.00  0.74           C  
ATOM   2540  SD  MET A 315    -139.804 -58.688 -14.960  1.00  0.74           S  
ATOM   2541  CE  MET A 315    -141.412 -57.853 -14.856  1.00  0.74           C  
ATOM   2542  N   PRO A 316    -141.518 -63.571 -16.456  1.00  0.79           N  
ATOM   2543  CA  PRO A 316    -142.803 -63.782 -17.113  1.00  0.79           C  
ATOM   2544  C   PRO A 316    -143.531 -64.996 -16.591  1.00  0.79           C  
ATOM   2545  O   PRO A 316    -144.652 -65.257 -17.026  1.00  0.79           O  
ATOM   2546  CB  PRO A 316    -142.434 -63.978 -18.595  1.00  0.79           C  
ATOM   2547  CG  PRO A 316    -140.966 -64.369 -18.624  1.00  0.79           C  
ATOM   2548  CD  PRO A 316    -140.409 -63.651 -17.409  1.00  0.79           C  
ATOM   2549  N   GLU A 317    -142.888 -65.786 -15.722  1.00  0.74           N  
ATOM   2550  CA  GLU A 317    -143.386 -67.052 -15.264  1.00  0.74           C  
ATOM   2551  C   GLU A 317    -143.463 -67.090 -13.756  1.00  0.74           C  
ATOM   2552  O   GLU A 317    -143.800 -68.108 -13.154  1.00  0.74           O  
ATOM   2553  CB  GLU A 317    -142.398 -68.134 -15.721  1.00  0.74           C  
ATOM   2554  CG  GLU A 317    -142.109 -68.123 -17.237  1.00  0.74           C  
ATOM   2555  CD  GLU A 317    -140.672 -67.834 -17.649  1.00  0.74           C  
ATOM   2556  OE1 GLU A 317    -139.930 -67.130 -16.940  1.00  0.74           O  
ATOM   2557  OE2 GLU A 317    -140.311 -68.352 -18.737  1.00  0.74           O  
ATOM   2558  N   ALA A 318    -143.201 -65.947 -13.093  1.00  0.76           N  
ATOM   2559  CA  ALA A 318    -143.213 -65.840 -11.652  1.00  0.76           C  
ATOM   2560  C   ALA A 318    -144.632 -65.870 -11.082  1.00  0.76           C  
ATOM   2561  O   ALA A 318    -144.839 -66.104  -9.892  1.00  0.76           O  
ATOM   2562  CB  ALA A 318    -142.454 -64.565 -11.232  1.00  0.76           C  
ATOM   2563  N   HIS A 319    -145.649 -65.692 -11.955  1.00  0.73           N  
ATOM   2564  CA  HIS A 319    -147.052 -65.917 -11.642  1.00  0.73           C  
ATOM   2565  C   HIS A 319    -147.360 -67.351 -11.238  1.00  0.73           C  
ATOM   2566  O   HIS A 319    -147.975 -67.583 -10.203  1.00  0.73           O  
ATOM   2567  CB  HIS A 319    -147.970 -65.468 -12.808  1.00  0.73           C  
ATOM   2568  CG  HIS A 319    -147.826 -66.183 -14.126  1.00  0.73           C  
ATOM   2569  ND1 HIS A 319    -148.465 -67.388 -14.309  1.00  0.73           N  
ATOM   2570  CD2 HIS A 319    -147.319 -65.747 -15.308  1.00  0.73           C  
ATOM   2571  CE1 HIS A 319    -148.361 -67.659 -15.587  1.00  0.73           C  
ATOM   2572  NE2 HIS A 319    -147.669 -66.698 -16.245  1.00  0.73           N  
ATOM   2573  N   TRP A 320    -146.823 -68.355 -11.968  1.00  0.74           N  
ATOM   2574  CA  TRP A 320    -147.036 -69.771 -11.716  1.00  0.74           C  
ATOM   2575  C   TRP A 320    -146.609 -70.175 -10.316  1.00  0.74           C  
ATOM   2576  O   TRP A 320    -147.270 -70.956  -9.635  1.00  0.74           O  
ATOM   2577  CB  TRP A 320    -146.231 -70.635 -12.727  1.00  0.74           C  
ATOM   2578  CG  TRP A 320    -146.708 -70.585 -14.168  1.00  0.74           C  
ATOM   2579  CD1 TRP A 320    -146.141 -69.972 -15.251  1.00  0.74           C  
ATOM   2580  CD2 TRP A 320    -147.851 -71.301 -14.664  1.00  0.74           C  
ATOM   2581  NE1 TRP A 320    -146.863 -70.253 -16.397  1.00  0.74           N  
ATOM   2582  CE2 TRP A 320    -147.920 -71.064 -16.050  1.00  0.74           C  
ATOM   2583  CE3 TRP A 320    -148.775 -72.121 -14.023  1.00  0.74           C  
ATOM   2584  CZ2 TRP A 320    -148.922 -71.636 -16.823  1.00  0.74           C  
ATOM   2585  CZ3 TRP A 320    -149.769 -72.726 -14.807  1.00  0.74           C  
ATOM   2586  CH2 TRP A 320    -149.837 -72.491 -16.187  1.00  0.74           C  
ATOM   2587  N   LYS A 321    -145.481 -69.608  -9.855  1.00  0.78           N  
ATOM   2588  CA  LYS A 321    -145.025 -69.726  -8.491  1.00  0.78           C  
ATOM   2589  C   LYS A 321    -145.912 -69.058  -7.448  1.00  0.78           C  
ATOM   2590  O   LYS A 321    -146.231 -69.642  -6.418  1.00  0.78           O  
ATOM   2591  CB  LYS A 321    -143.615 -69.105  -8.403  1.00  0.78           C  
ATOM   2592  CG  LYS A 321    -143.018 -69.142  -6.993  1.00  0.78           C  
ATOM   2593  CD  LYS A 321    -141.521 -68.837  -7.001  1.00  0.78           C  
ATOM   2594  CE  LYS A 321    -140.896 -69.137  -5.646  1.00  0.78           C  
ATOM   2595  NZ  LYS A 321    -139.455 -68.894  -5.724  1.00  0.78           N  
ATOM   2596  N   LEU A 322    -146.342 -67.805  -7.678  1.00  0.73           N  
ATOM   2597  CA  LEU A 322    -147.163 -67.068  -6.732  1.00  0.73           C  
ATOM   2598  C   LEU A 322    -148.556 -67.660  -6.583  1.00  0.73           C  
ATOM   2599  O   LEU A 322    -149.101 -67.782  -5.491  1.00  0.73           O  
ATOM   2600  CB  LEU A 322    -147.215 -65.578  -7.149  1.00  0.73           C  
ATOM   2601  CG  LEU A 322    -147.946 -64.624  -6.178  1.00  0.73           C  
ATOM   2602  CD1 LEU A 322    -147.441 -64.749  -4.731  1.00  0.73           C  
ATOM   2603  CD2 LEU A 322    -147.817 -63.174  -6.668  1.00  0.73           C  
ATOM   2604  N   GLU A 323    -149.149 -68.098  -7.697  1.00  0.69           N  
ATOM   2605  CA  GLU A 323    -150.486 -68.636  -7.722  1.00  0.69           C  
ATOM   2606  C   GLU A 323    -150.571 -70.106  -7.355  1.00  0.69           C  
ATOM   2607  O   GLU A 323    -151.654 -70.632  -7.095  1.00  0.69           O  
ATOM   2608  CB  GLU A 323    -151.025 -68.515  -9.142  1.00  0.69           C  
ATOM   2609  CG  GLU A 323    -151.138 -67.067  -9.656  1.00  0.69           C  
ATOM   2610  CD  GLU A 323    -151.459 -67.109 -11.139  1.00  0.69           C  
ATOM   2611  OE1 GLU A 323    -151.365 -66.035 -11.780  1.00  0.69           O  
ATOM   2612  OE2 GLU A 323    -151.790 -68.232 -11.619  1.00  0.69           O  
ATOM   2613  N   CYS A 324    -149.445 -70.853  -7.299  1.00  0.65           N  
ATOM   2614  CA  CYS A 324    -149.496 -72.209  -6.773  1.00  0.65           C  
ATOM   2615  C   CYS A 324    -149.635 -72.223  -5.254  1.00  0.65           C  
ATOM   2616  O   CYS A 324    -150.203 -73.148  -4.679  1.00  0.65           O  
ATOM   2617  CB  CYS A 324    -148.341 -73.115  -7.286  1.00  0.65           C  
ATOM   2618  SG  CYS A 324    -146.670 -72.785  -6.634  1.00  0.65           S  
ATOM   2619  N   ILE A 325    -149.219 -71.129  -4.580  1.00  0.67           N  
ATOM   2620  CA  ILE A 325    -149.401 -70.888  -3.149  1.00  0.67           C  
ATOM   2621  C   ILE A 325    -150.881 -70.866  -2.776  1.00  0.67           C  
ATOM   2622  O   ILE A 325    -151.321 -71.473  -1.800  1.00  0.67           O  
ATOM   2623  CB  ILE A 325    -148.699 -69.593  -2.732  1.00  0.67           C  
ATOM   2624  CG1 ILE A 325    -147.177 -69.708  -2.998  1.00  0.67           C  
ATOM   2625  CG2 ILE A 325    -148.976 -69.258  -1.248  1.00  0.67           C  
ATOM   2626  CD1 ILE A 325    -146.418 -68.377  -2.904  1.00  0.67           C  
ATOM   2627  N   GLU A 326    -151.729 -70.248  -3.625  1.00  0.73           N  
ATOM   2628  CA  GLU A 326    -153.176 -70.230  -3.469  1.00  0.73           C  
ATOM   2629  C   GLU A 326    -153.841 -71.594  -3.658  1.00  0.73           C  
ATOM   2630  O   GLU A 326    -155.013 -71.796  -3.349  1.00  0.73           O  
ATOM   2631  CB  GLU A 326    -153.815 -69.255  -4.477  1.00  0.73           C  
ATOM   2632  CG  GLU A 326    -153.372 -67.785  -4.304  1.00  0.73           C  
ATOM   2633  CD  GLU A 326    -154.121 -66.853  -5.256  1.00  0.73           C  
ATOM   2634  OE1 GLU A 326    -154.893 -67.362  -6.110  1.00  0.73           O  
ATOM   2635  OE2 GLU A 326    -153.918 -65.621  -5.119  1.00  0.73           O  
ATOM   2636  N   ARG A 327    -153.097 -72.597  -4.160  1.00  0.66           N  
ATOM   2637  CA  ARG A 327    -153.566 -73.961  -4.292  1.00  0.66           C  
ATOM   2638  C   ARG A 327    -153.104 -74.818  -3.125  1.00  0.66           C  
ATOM   2639  O   ARG A 327    -153.280 -76.036  -3.129  1.00  0.66           O  
ATOM   2640  CB  ARG A 327    -153.055 -74.572  -5.623  1.00  0.66           C  
ATOM   2641  CG  ARG A 327    -153.490 -73.775  -6.872  1.00  0.66           C  
ATOM   2642  CD  ARG A 327    -155.002 -73.728  -7.107  1.00  0.66           C  
ATOM   2643  NE  ARG A 327    -155.402 -75.128  -7.455  1.00  0.66           N  
ATOM   2644  CZ  ARG A 327    -156.665 -75.559  -7.558  1.00  0.66           C  
ATOM   2645  NH1 ARG A 327    -156.893 -76.831  -7.882  1.00  0.66           N  
ATOM   2646  NH2 ARG A 327    -157.697 -74.748  -7.352  1.00  0.66           N  
ATOM   2647  N   GLY A 328    -152.524 -74.191  -2.079  1.00  0.74           N  
ATOM   2648  CA  GLY A 328    -152.066 -74.870  -0.875  1.00  0.74           C  
ATOM   2649  C   GLY A 328    -150.661 -75.388  -0.959  1.00  0.74           C  
ATOM   2650  O   GLY A 328    -150.193 -76.071  -0.050  1.00  0.74           O  
ATOM   2651  N   ALA A 329    -149.935 -75.077  -2.049  1.00  0.75           N  
ATOM   2652  CA  ALA A 329    -148.542 -75.431  -2.172  1.00  0.75           C  
ATOM   2653  C   ALA A 329    -147.644 -74.577  -1.290  1.00  0.75           C  
ATOM   2654  O   ALA A 329    -147.635 -73.354  -1.388  1.00  0.75           O  
ATOM   2655  CB  ALA A 329    -148.066 -75.306  -3.632  1.00  0.75           C  
ATOM   2656  N   ARG A 330    -146.842 -75.206  -0.410  1.00  0.69           N  
ATOM   2657  CA  ARG A 330    -145.891 -74.463   0.399  1.00  0.69           C  
ATOM   2658  C   ARG A 330    -144.643 -74.127  -0.414  1.00  0.69           C  
ATOM   2659  O   ARG A 330    -144.188 -74.904  -1.259  1.00  0.69           O  
ATOM   2660  CB  ARG A 330    -145.473 -75.235   1.682  1.00  0.69           C  
ATOM   2661  CG  ARG A 330    -146.614 -75.560   2.671  1.00  0.69           C  
ATOM   2662  CD  ARG A 330    -146.140 -76.388   3.881  1.00  0.69           C  
ATOM   2663  NE  ARG A 330    -147.345 -76.638   4.735  1.00  0.69           N  
ATOM   2664  CZ  ARG A 330    -147.373 -77.424   5.821  1.00  0.69           C  
ATOM   2665  NH1 ARG A 330    -148.544 -77.611   6.438  1.00  0.69           N  
ATOM   2666  NH2 ARG A 330    -146.304 -78.023   6.338  1.00  0.69           N  
ATOM   2667  N   VAL A 331    -144.054 -72.945  -0.182  1.00  0.78           N  
ATOM   2668  CA  VAL A 331    -142.895 -72.474  -0.916  1.00  0.78           C  
ATOM   2669  C   VAL A 331    -141.792 -72.064   0.042  1.00  0.78           C  
ATOM   2670  O   VAL A 331    -141.971 -71.265   0.956  1.00  0.78           O  
ATOM   2671  CB  VAL A 331    -143.229 -71.319  -1.856  1.00  0.78           C  
ATOM   2672  CG1 VAL A 331    -141.978 -70.821  -2.610  1.00  0.78           C  
ATOM   2673  CG2 VAL A 331    -144.285 -71.783  -2.878  1.00  0.78           C  
ATOM   2674  N   VAL A 332    -140.574 -72.601  -0.161  1.00  0.79           N  
ATOM   2675  CA  VAL A 332    -139.416 -72.272   0.655  1.00  0.79           C  
ATOM   2676  C   VAL A 332    -138.371 -71.611  -0.217  1.00  0.79           C  
ATOM   2677  O   VAL A 332    -138.116 -72.024  -1.350  1.00  0.79           O  
ATOM   2678  CB  VAL A 332    -138.833 -73.497   1.355  1.00  0.79           C  
ATOM   2679  CG1 VAL A 332    -137.604 -73.134   2.218  1.00  0.79           C  
ATOM   2680  CG2 VAL A 332    -139.929 -74.106   2.249  1.00  0.79           C  
ATOM   2681  N   VAL A 333    -137.735 -70.537   0.284  1.00  0.82           N  
ATOM   2682  CA  VAL A 333    -136.604 -69.905  -0.367  1.00  0.82           C  
ATOM   2683  C   VAL A 333    -135.334 -70.278   0.363  1.00  0.82           C  
ATOM   2684  O   VAL A 333    -135.231 -70.220   1.591  1.00  0.82           O  
ATOM   2685  CB  VAL A 333    -136.719 -68.385  -0.474  1.00  0.82           C  
ATOM   2686  CG1 VAL A 333    -136.966 -67.751   0.895  1.00  0.82           C  
ATOM   2687  CG2 VAL A 333    -135.441 -67.774  -1.088  1.00  0.82           C  
ATOM   2688  N   ILE A 334    -134.310 -70.681  -0.402  1.00  0.80           N  
ATOM   2689  CA  ILE A 334    -132.985 -70.870   0.134  1.00  0.80           C  
ATOM   2690  C   ILE A 334    -132.079 -69.943  -0.655  1.00  0.80           C  
ATOM   2691  O   ILE A 334    -131.745 -70.181  -1.820  1.00  0.80           O  
ATOM   2692  CB  ILE A 334    -132.573 -72.335   0.081  1.00  0.80           C  
ATOM   2693  CG1 ILE A 334    -133.607 -73.183   0.872  1.00  0.80           C  
ATOM   2694  CG2 ILE A 334    -131.152 -72.482   0.657  1.00  0.80           C  
ATOM   2695  CD1 ILE A 334    -133.362 -74.687   0.837  1.00  0.80           C  
ATOM   2696  N   THR A 335    -131.698 -68.814  -0.021  1.00  0.81           N  
ATOM   2697  CA  THR A 335    -130.813 -67.805  -0.590  1.00  0.81           C  
ATOM   2698  C   THR A 335    -130.044 -67.188   0.553  1.00  0.81           C  
ATOM   2699  O   THR A 335    -130.666 -66.916   1.581  1.00  0.81           O  
ATOM   2700  CB  THR A 335    -131.438 -66.640  -1.362  1.00  0.81           C  
ATOM   2701  OG1 THR A 335    -132.489 -65.993  -0.647  1.00  0.81           O  
ATOM   2702  CG2 THR A 335    -132.016 -67.151  -2.685  1.00  0.81           C  
ATOM   2703  N   PRO A 336    -128.747 -66.921   0.453  1.00  0.79           N  
ATOM   2704  CA  PRO A 336    -127.981 -66.297   1.530  1.00  0.79           C  
ATOM   2705  C   PRO A 336    -128.429 -64.874   1.803  1.00  0.79           C  
ATOM   2706  O   PRO A 336    -128.511 -64.474   2.962  1.00  0.79           O  
ATOM   2707  CB  PRO A 336    -126.525 -66.374   1.043  1.00  0.79           C  
ATOM   2708  CG  PRO A 336    -126.609 -66.547  -0.474  1.00  0.79           C  
ATOM   2709  CD  PRO A 336    -127.899 -67.323  -0.671  1.00  0.79           C  
ATOM   2710  N   GLU A 337    -128.740 -64.091   0.760  1.00  0.76           N  
ATOM   2711  CA  GLU A 337    -129.316 -62.776   0.905  1.00  0.76           C  
ATOM   2712  C   GLU A 337    -130.824 -62.830   0.987  1.00  0.76           C  
ATOM   2713  O   GLU A 337    -131.469 -63.798   0.583  1.00  0.76           O  
ATOM   2714  CB  GLU A 337    -128.993 -61.860  -0.300  1.00  0.76           C  
ATOM   2715  CG  GLU A 337    -127.503 -61.758  -0.682  1.00  0.76           C  
ATOM   2716  CD  GLU A 337    -126.986 -63.007  -1.381  1.00  0.76           C  
ATOM   2717  OE1 GLU A 337    -125.807 -63.358  -1.140  1.00  0.76           O  
ATOM   2718  OE2 GLU A 337    -127.785 -63.643  -2.128  1.00  0.76           O  
ATOM   2719  N   TYR A 338    -131.451 -61.741   1.468  1.00  0.73           N  
ATOM   2720  CA  TYR A 338    -132.882 -61.523   1.334  1.00  0.73           C  
ATOM   2721  C   TYR A 338    -133.223 -61.087  -0.095  1.00  0.73           C  
ATOM   2722  O   TYR A 338    -133.388 -59.909  -0.423  1.00  0.73           O  
ATOM   2723  CB  TYR A 338    -133.407 -60.514   2.387  1.00  0.73           C  
ATOM   2724  CG  TYR A 338    -134.903 -60.630   2.518  1.00  0.73           C  
ATOM   2725  CD1 TYR A 338    -135.762 -59.791   1.789  1.00  0.73           C  
ATOM   2726  CD2 TYR A 338    -135.459 -61.634   3.325  1.00  0.73           C  
ATOM   2727  CE1 TYR A 338    -137.152 -59.959   1.863  1.00  0.73           C  
ATOM   2728  CE2 TYR A 338    -136.848 -61.807   3.401  1.00  0.73           C  
ATOM   2729  CZ  TYR A 338    -137.693 -60.968   2.664  1.00  0.73           C  
ATOM   2730  OH  TYR A 338    -139.090 -61.134   2.702  1.00  0.73           O  
ATOM   2731  N   ASN A 339    -133.280 -62.075  -1.000  1.00  0.77           N  
ATOM   2732  CA  ASN A 339    -133.488 -61.883  -2.415  1.00  0.77           C  
ATOM   2733  C   ASN A 339    -134.968 -61.710  -2.798  1.00  0.77           C  
ATOM   2734  O   ASN A 339    -135.851 -62.066  -2.024  1.00  0.77           O  
ATOM   2735  CB  ASN A 339    -132.830 -63.073  -3.170  1.00  0.77           C  
ATOM   2736  CG  ASN A 339    -131.319 -62.859  -3.207  1.00  0.77           C  
ATOM   2737  OD1 ASN A 339    -130.876 -61.709  -3.322  1.00  0.77           O  
ATOM   2738  ND2 ASN A 339    -130.520 -63.941  -3.217  1.00  0.77           N  
ATOM   2739  N   PRO A 340    -135.312 -61.175  -3.981  1.00  0.74           N  
ATOM   2740  CA  PRO A 340    -136.689 -61.032  -4.463  1.00  0.74           C  
ATOM   2741  C   PRO A 340    -137.553 -62.274  -4.438  1.00  0.74           C  
ATOM   2742  O   PRO A 340    -138.766 -62.150  -4.289  1.00  0.74           O  
ATOM   2743  CB  PRO A 340    -136.515 -60.517  -5.895  1.00  0.74           C  
ATOM   2744  CG  PRO A 340    -135.266 -59.644  -5.808  1.00  0.74           C  
ATOM   2745  CD  PRO A 340    -134.404 -60.322  -4.739  1.00  0.74           C  
ATOM   2746  N   THR A 341    -136.960 -63.473  -4.577  1.00  0.78           N  
ATOM   2747  CA  THR A 341    -137.630 -64.748  -4.345  1.00  0.78           C  
ATOM   2748  C   THR A 341    -138.167 -64.876  -2.925  1.00  0.78           C  
ATOM   2749  O   THR A 341    -139.237 -65.446  -2.722  1.00  0.78           O  
ATOM   2750  CB  THR A 341    -136.712 -65.938  -4.646  1.00  0.78           C  
ATOM   2751  OG1 THR A 341    -136.720 -66.278  -6.024  1.00  0.78           O  
ATOM   2752  CG2 THR A 341    -137.153 -67.235  -3.978  1.00  0.78           C  
ATOM   2753  N   ALA A 342    -137.453 -64.353  -1.903  1.00  0.83           N  
ATOM   2754  CA  ALA A 342    -137.779 -64.529  -0.499  1.00  0.83           C  
ATOM   2755  C   ALA A 342    -139.038 -63.812  -0.056  1.00  0.83           C  
ATOM   2756  O   ALA A 342    -139.713 -64.207   0.888  1.00  0.83           O  
ATOM   2757  CB  ALA A 342    -136.594 -64.061   0.376  1.00  0.83           C  
ATOM   2758  N   TYR A 343    -139.415 -62.777  -0.814  1.00  0.65           N  
ATOM   2759  CA  TYR A 343    -140.649 -62.038  -0.688  1.00  0.65           C  
ATOM   2760  C   TYR A 343    -141.862 -62.849  -1.186  1.00  0.65           C  
ATOM   2761  O   TYR A 343    -143.017 -62.475  -0.999  1.00  0.65           O  
ATOM   2762  CB  TYR A 343    -140.434 -60.735  -1.506  1.00  0.65           C  
ATOM   2763  CG  TYR A 343    -141.562 -59.759  -1.364  1.00  0.65           C  
ATOM   2764  CD1 TYR A 343    -142.515 -59.638  -2.386  1.00  0.65           C  
ATOM   2765  CD2 TYR A 343    -141.699 -58.986  -0.200  1.00  0.65           C  
ATOM   2766  CE1 TYR A 343    -143.598 -58.762  -2.246  1.00  0.65           C  
ATOM   2767  CE2 TYR A 343    -142.788 -58.113  -0.054  1.00  0.65           C  
ATOM   2768  CZ  TYR A 343    -143.734 -58.004  -1.081  1.00  0.65           C  
ATOM   2769  OH  TYR A 343    -144.825 -57.125  -0.965  1.00  0.65           O  
ATOM   2770  N   ARG A 344    -141.623 -63.989  -1.863  1.00  0.59           N  
ATOM   2771  CA  ARG A 344    -142.650 -64.841  -2.429  1.00  0.59           C  
ATOM   2772  C   ARG A 344    -142.542 -66.263  -1.888  1.00  0.59           C  
ATOM   2773  O   ARG A 344    -142.779 -67.229  -2.615  1.00  0.59           O  
ATOM   2774  CB  ARG A 344    -142.528 -64.889  -3.977  1.00  0.59           C  
ATOM   2775  CG  ARG A 344    -142.611 -63.518  -4.682  1.00  0.59           C  
ATOM   2776  CD  ARG A 344    -143.982 -62.841  -4.589  1.00  0.59           C  
ATOM   2777  NE  ARG A 344    -143.872 -61.529  -5.309  1.00  0.59           N  
ATOM   2778  CZ  ARG A 344    -144.845 -60.607  -5.325  1.00  0.59           C  
ATOM   2779  NH1 ARG A 344    -144.628 -59.429  -5.908  1.00  0.59           N  
ATOM   2780  NH2 ARG A 344    -146.031 -60.839  -4.776  1.00  0.59           N  
ATOM   2781  N   ALA A 345    -142.160 -66.429  -0.608  1.00  0.78           N  
ATOM   2782  CA  ALA A 345    -142.052 -67.732   0.010  1.00  0.78           C  
ATOM   2783  C   ALA A 345    -142.470 -67.689   1.472  1.00  0.78           C  
ATOM   2784  O   ALA A 345    -142.292 -66.683   2.155  1.00  0.78           O  
ATOM   2785  CB  ALA A 345    -140.594 -68.222  -0.068  1.00  0.78           C  
ATOM   2786  N   ASP A 346    -143.035 -68.804   1.976  1.00  0.75           N  
ATOM   2787  CA  ASP A 346    -143.477 -68.983   3.347  1.00  0.75           C  
ATOM   2788  C   ASP A 346    -142.328 -68.965   4.355  1.00  0.75           C  
ATOM   2789  O   ASP A 346    -142.440 -68.450   5.466  1.00  0.75           O  
ATOM   2790  CB  ASP A 346    -144.211 -70.341   3.487  1.00  0.75           C  
ATOM   2791  CG  ASP A 346    -145.353 -70.456   2.498  1.00  0.75           C  
ATOM   2792  OD1 ASP A 346    -146.317 -69.663   2.603  1.00  0.75           O  
ATOM   2793  OD2 ASP A 346    -145.267 -71.372   1.638  1.00  0.75           O  
ATOM   2794  N   TYR A 347    -141.182 -69.572   3.986  1.00  0.71           N  
ATOM   2795  CA  TYR A 347    -140.036 -69.723   4.865  1.00  0.71           C  
ATOM   2796  C   TYR A 347    -138.758 -69.323   4.153  1.00  0.71           C  
ATOM   2797  O   TYR A 347    -138.545 -69.676   2.993  1.00  0.71           O  
ATOM   2798  CB  TYR A 347    -139.845 -71.195   5.329  1.00  0.71           C  
ATOM   2799  CG  TYR A 347    -140.913 -71.600   6.306  1.00  0.71           C  
ATOM   2800  CD1 TYR A 347    -140.734 -71.394   7.684  1.00  0.71           C  
ATOM   2801  CD2 TYR A 347    -142.114 -72.173   5.857  1.00  0.71           C  
ATOM   2802  CE1 TYR A 347    -141.751 -71.722   8.594  1.00  0.71           C  
ATOM   2803  CE2 TYR A 347    -143.142 -72.480   6.760  1.00  0.71           C  
ATOM   2804  CZ  TYR A 347    -142.962 -72.247   8.129  1.00  0.71           C  
ATOM   2805  OH  TYR A 347    -144.026 -72.482   9.027  1.00  0.71           O  
ATOM   2806  N   TRP A 348    -137.853 -68.606   4.860  1.00  0.73           N  
ATOM   2807  CA  TRP A 348    -136.544 -68.236   4.351  1.00  0.73           C  
ATOM   2808  C   TRP A 348    -135.440 -68.911   5.135  1.00  0.73           C  
ATOM   2809  O   TRP A 348    -135.388 -68.855   6.361  1.00  0.73           O  
ATOM   2810  CB  TRP A 348    -136.340 -66.686   4.358  1.00  0.73           C  
ATOM   2811  CG  TRP A 348    -134.975 -66.129   3.928  1.00  0.73           C  
ATOM   2812  CD1 TRP A 348    -134.154 -66.497   2.892  1.00  0.73           C  
ATOM   2813  CD2 TRP A 348    -134.280 -65.071   4.624  1.00  0.73           C  
ATOM   2814  NE1 TRP A 348    -133.007 -65.734   2.890  1.00  0.73           N  
ATOM   2815  CE2 TRP A 348    -133.070 -64.849   3.937  1.00  0.73           C  
ATOM   2816  CE3 TRP A 348    -134.606 -64.331   5.761  1.00  0.73           C  
ATOM   2817  CZ2 TRP A 348    -132.165 -63.887   4.368  1.00  0.73           C  
ATOM   2818  CZ3 TRP A 348    -133.684 -63.368   6.205  1.00  0.73           C  
ATOM   2819  CH2 TRP A 348    -132.480 -63.151   5.519  1.00  0.73           C  
ATOM   2820  N   MET A 349    -134.514 -69.571   4.414  1.00  0.74           N  
ATOM   2821  CA  MET A 349    -133.335 -70.170   4.997  1.00  0.74           C  
ATOM   2822  C   MET A 349    -132.085 -69.514   4.425  1.00  0.74           C  
ATOM   2823  O   MET A 349    -131.799 -69.699   3.238  1.00  0.74           O  
ATOM   2824  CB  MET A 349    -133.259 -71.674   4.664  1.00  0.74           C  
ATOM   2825  CG  MET A 349    -134.440 -72.489   5.210  1.00  0.74           C  
ATOM   2826  SD  MET A 349    -134.242 -74.269   4.924  1.00  0.74           S  
ATOM   2827  CE  MET A 349    -135.783 -74.664   5.787  1.00  0.74           C  
ATOM   2828  N   PRO A 350    -131.294 -68.787   5.204  1.00  0.74           N  
ATOM   2829  CA  PRO A 350    -130.095 -68.175   4.661  1.00  0.74           C  
ATOM   2830  C   PRO A 350    -128.880 -68.926   5.138  1.00  0.74           C  
ATOM   2831  O   PRO A 350    -128.218 -68.547   6.103  1.00  0.74           O  
ATOM   2832  CB  PRO A 350    -130.147 -66.744   5.198  1.00  0.74           C  
ATOM   2833  CG  PRO A 350    -130.849 -66.861   6.554  1.00  0.74           C  
ATOM   2834  CD  PRO A 350    -131.791 -68.056   6.377  1.00  0.74           C  
ATOM   2835  N   LEU A 351    -128.535 -70.003   4.418  1.00  0.73           N  
ATOM   2836  CA  LEU A 351    -127.240 -70.634   4.528  1.00  0.73           C  
ATOM   2837  C   LEU A 351    -126.110 -69.713   4.094  1.00  0.73           C  
ATOM   2838  O   LEU A 351    -126.282 -68.817   3.272  1.00  0.73           O  
ATOM   2839  CB  LEU A 351    -127.189 -71.985   3.769  1.00  0.73           C  
ATOM   2840  CG  LEU A 351    -127.520 -71.961   2.260  1.00  0.73           C  
ATOM   2841  CD1 LEU A 351    -126.311 -71.652   1.372  1.00  0.73           C  
ATOM   2842  CD2 LEU A 351    -128.075 -73.322   1.834  1.00  0.73           C  
ATOM   2843  N   ARG A 352    -124.897 -69.899   4.641  1.00  0.71           N  
ATOM   2844  CA  ARG A 352    -123.700 -69.273   4.113  1.00  0.71           C  
ATOM   2845  C   ARG A 352    -123.463 -69.678   2.656  1.00  0.71           C  
ATOM   2846  O   ARG A 352    -123.475 -70.881   2.392  1.00  0.71           O  
ATOM   2847  CB  ARG A 352    -122.477 -69.733   4.946  1.00  0.71           C  
ATOM   2848  CG  ARG A 352    -121.108 -69.227   4.438  1.00  0.71           C  
ATOM   2849  CD  ARG A 352    -119.896 -69.756   5.209  1.00  0.71           C  
ATOM   2850  NE  ARG A 352    -119.940 -71.254   5.207  1.00  0.71           N  
ATOM   2851  CZ  ARG A 352    -119.191 -72.026   4.408  1.00  0.71           C  
ATOM   2852  NH1 ARG A 352    -119.101 -73.317   4.717  1.00  0.71           N  
ATOM   2853  NH2 ARG A 352    -118.544 -71.564   3.350  1.00  0.71           N  
ATOM   2854  N   PRO A 353    -123.255 -68.793   1.680  1.00  0.77           N  
ATOM   2855  CA  PRO A 353    -123.023 -69.184   0.292  1.00  0.77           C  
ATOM   2856  C   PRO A 353    -121.882 -70.167   0.122  1.00  0.77           C  
ATOM   2857  O   PRO A 353    -120.971 -70.173   0.951  1.00  0.77           O  
ATOM   2858  CB  PRO A 353    -122.803 -67.871  -0.469  1.00  0.77           C  
ATOM   2859  CG  PRO A 353    -122.425 -66.840   0.597  1.00  0.77           C  
ATOM   2860  CD  PRO A 353    -123.032 -67.365   1.897  1.00  0.77           C  
ATOM   2861  N   GLU A 354    -122.005 -71.036  -0.902  1.00  0.75           N  
ATOM   2862  CA  GLU A 354    -121.098 -72.114  -1.272  1.00  0.75           C  
ATOM   2863  C   GLU A 354    -121.362 -73.397  -0.501  1.00  0.75           C  
ATOM   2864  O   GLU A 354    -120.873 -74.468  -0.853  1.00  0.75           O  
ATOM   2865  CB  GLU A 354    -119.586 -71.791  -1.141  1.00  0.75           C  
ATOM   2866  CG  GLU A 354    -119.094 -70.562  -1.932  1.00  0.75           C  
ATOM   2867  CD  GLU A 354    -117.601 -70.381  -1.709  1.00  0.75           C  
ATOM   2868  OE1 GLU A 354    -117.217 -70.065  -0.555  1.00  0.75           O  
ATOM   2869  OE2 GLU A 354    -116.835 -70.602  -2.681  1.00  0.75           O  
ATOM   2870  N   SER A 355    -122.170 -73.342   0.575  1.00  0.78           N  
ATOM   2871  CA  SER A 355    -122.295 -74.448   1.511  1.00  0.78           C  
ATOM   2872  C   SER A 355    -123.523 -75.303   1.274  1.00  0.78           C  
ATOM   2873  O   SER A 355    -123.799 -76.238   2.028  1.00  0.78           O  
ATOM   2874  CB  SER A 355    -122.262 -73.963   2.985  1.00  0.78           C  
ATOM   2875  OG  SER A 355    -123.452 -73.291   3.406  1.00  0.78           O  
ATOM   2876  N   ASP A 356    -124.263 -75.037   0.181  1.00  0.80           N  
ATOM   2877  CA  ASP A 356    -125.538 -75.620  -0.181  1.00  0.80           C  
ATOM   2878  C   ASP A 356    -125.569 -77.141  -0.180  1.00  0.80           C  
ATOM   2879  O   ASP A 356    -126.500 -77.762   0.334  1.00  0.80           O  
ATOM   2880  CB  ASP A 356    -125.896 -75.141  -1.606  1.00  0.80           C  
ATOM   2881  CG  ASP A 356    -125.968 -73.629  -1.664  1.00  0.80           C  
ATOM   2882  OD1 ASP A 356    -127.113 -73.120  -1.714  1.00  0.80           O  
ATOM   2883  OD2 ASP A 356    -124.888 -72.979  -1.661  1.00  0.80           O  
ATOM   2884  N   GLY A 357    -124.506 -77.788  -0.709  1.00  0.77           N  
ATOM   2885  CA  GLY A 357    -124.312 -79.232  -0.665  1.00  0.77           C  
ATOM   2886  C   GLY A 357    -124.390 -79.839   0.711  1.00  0.77           C  
ATOM   2887  O   GLY A 357    -124.936 -80.923   0.878  1.00  0.77           O  
ATOM   2888  N   ALA A 358    -123.906 -79.147   1.763  1.00  0.73           N  
ATOM   2889  CA  ALA A 358    -124.061 -79.613   3.129  1.00  0.73           C  
ATOM   2890  C   ALA A 358    -125.519 -79.649   3.574  1.00  0.73           C  
ATOM   2891  O   ALA A 358    -125.977 -80.631   4.152  1.00  0.73           O  
ATOM   2892  CB  ALA A 358    -123.227 -78.759   4.105  1.00  0.73           C  
ATOM   2893  N   LEU A 359    -126.310 -78.602   3.251  1.00  0.79           N  
ATOM   2894  CA  LEU A 359    -127.734 -78.559   3.552  1.00  0.79           C  
ATOM   2895  C   LEU A 359    -128.513 -79.670   2.868  1.00  0.79           C  
ATOM   2896  O   LEU A 359    -129.358 -80.329   3.475  1.00  0.79           O  
ATOM   2897  CB  LEU A 359    -128.332 -77.162   3.250  1.00  0.79           C  
ATOM   2898  CG  LEU A 359    -129.842 -77.025   3.557  1.00  0.79           C  
ATOM   2899  CD1 LEU A 359    -130.178 -77.347   5.012  1.00  0.79           C  
ATOM   2900  CD2 LEU A 359    -130.384 -75.630   3.234  1.00  0.79           C  
ATOM   2901  N   PHE A 360    -128.183 -79.965   1.598  1.00  0.75           N  
ATOM   2902  CA  PHE A 360    -128.701 -81.130   0.912  1.00  0.75           C  
ATOM   2903  C   PHE A 360    -128.357 -82.452   1.578  1.00  0.75           C  
ATOM   2904  O   PHE A 360    -129.235 -83.284   1.792  1.00  0.75           O  
ATOM   2905  CB  PHE A 360    -128.138 -81.194  -0.525  1.00  0.75           C  
ATOM   2906  CG  PHE A 360    -128.855 -80.236  -1.418  1.00  0.75           C  
ATOM   2907  CD1 PHE A 360    -130.227 -80.419  -1.630  1.00  0.75           C  
ATOM   2908  CD2 PHE A 360    -128.189 -79.202  -2.096  1.00  0.75           C  
ATOM   2909  CE1 PHE A 360    -130.926 -79.582  -2.500  1.00  0.75           C  
ATOM   2910  CE2 PHE A 360    -128.890 -78.354  -2.963  1.00  0.75           C  
ATOM   2911  CZ  PHE A 360    -130.260 -78.546  -3.164  1.00  0.75           C  
ATOM   2912  N   LEU A 361    -127.086 -82.666   1.973  1.00  0.72           N  
ATOM   2913  CA  LEU A 361    -126.641 -83.895   2.611  1.00  0.72           C  
ATOM   2914  C   LEU A 361    -127.362 -84.184   3.923  1.00  0.72           C  
ATOM   2915  O   LEU A 361    -127.814 -85.306   4.149  1.00  0.72           O  
ATOM   2916  CB  LEU A 361    -125.103 -83.883   2.804  1.00  0.72           C  
ATOM   2917  CG  LEU A 361    -124.295 -83.951   1.485  1.00  0.72           C  
ATOM   2918  CD1 LEU A 361    -122.858 -83.460   1.700  1.00  0.72           C  
ATOM   2919  CD2 LEU A 361    -124.264 -85.350   0.861  1.00  0.72           C  
ATOM   2920  N   GLY A 362    -127.565 -83.162   4.784  1.00  0.74           N  
ATOM   2921  CA  GLY A 362    -128.335 -83.320   6.020  1.00  0.74           C  
ATOM   2922  C   GLY A 362    -129.809 -83.531   5.831  1.00  0.74           C  
ATOM   2923  O   GLY A 362    -130.452 -84.260   6.583  1.00  0.74           O  
ATOM   2924  N   ALA A 363    -130.402 -82.915   4.797  1.00  0.79           N  
ATOM   2925  CA  ALA A 363    -131.778 -83.165   4.436  1.00  0.79           C  
ATOM   2926  C   ALA A 363    -132.025 -84.581   3.934  1.00  0.79           C  
ATOM   2927  O   ALA A 363    -132.966 -85.254   4.351  1.00  0.79           O  
ATOM   2928  CB  ALA A 363    -132.197 -82.151   3.367  1.00  0.79           C  
ATOM   2929  N   MET A 364    -131.131 -85.096   3.064  1.00  0.69           N  
ATOM   2930  CA  MET A 364    -131.167 -86.462   2.570  1.00  0.69           C  
ATOM   2931  C   MET A 364    -131.047 -87.492   3.670  1.00  0.69           C  
ATOM   2932  O   MET A 364    -131.704 -88.530   3.632  1.00  0.69           O  
ATOM   2933  CB  MET A 364    -130.044 -86.707   1.541  1.00  0.69           C  
ATOM   2934  CG  MET A 364    -130.309 -85.957   0.235  1.00  0.69           C  
ATOM   2935  SD  MET A 364    -129.180 -86.293  -1.127  1.00  0.69           S  
ATOM   2936  CE  MET A 364    -127.624 -85.716  -0.429  1.00  0.69           C  
ATOM   2937  N   LYS A 365    -130.225 -87.188   4.691  1.00  0.65           N  
ATOM   2938  CA  LYS A 365    -130.019 -88.005   5.866  1.00  0.65           C  
ATOM   2939  C   LYS A 365    -131.313 -88.296   6.620  1.00  0.65           C  
ATOM   2940  O   LYS A 365    -131.662 -89.447   6.857  1.00  0.65           O  
ATOM   2941  CB  LYS A 365    -128.992 -87.253   6.754  1.00  0.65           C  
ATOM   2942  CG  LYS A 365    -128.102 -88.144   7.619  1.00  0.65           C  
ATOM   2943  CD  LYS A 365    -128.781 -88.673   8.879  1.00  0.65           C  
ATOM   2944  CE  LYS A 365    -127.904 -89.668   9.637  1.00  0.65           C  
ATOM   2945  NZ  LYS A 365    -128.494 -89.868  10.965  1.00  0.65           N  
ATOM   2946  N   ILE A 366    -132.120 -87.257   6.917  1.00  0.71           N  
ATOM   2947  CA  ILE A 366    -133.439 -87.418   7.525  1.00  0.71           C  
ATOM   2948  C   ILE A 366    -134.414 -88.172   6.648  1.00  0.71           C  
ATOM   2949  O   ILE A 366    -135.144 -89.047   7.110  1.00  0.71           O  
ATOM   2950  CB  ILE A 366    -134.015 -86.061   7.932  1.00  0.71           C  
ATOM   2951  CG1 ILE A 366    -133.278 -85.543   9.185  1.00  0.71           C  
ATOM   2952  CG2 ILE A 366    -135.547 -86.080   8.170  1.00  0.71           C  
ATOM   2953  CD1 ILE A 366    -133.454 -86.410  10.444  1.00  0.71           C  
ATOM   2954  N   ILE A 367    -134.439 -87.885   5.333  1.00  0.71           N  
ATOM   2955  CA  ILE A 367    -135.331 -88.574   4.415  1.00  0.71           C  
ATOM   2956  C   ILE A 367    -135.032 -90.072   4.346  1.00  0.71           C  
ATOM   2957  O   ILE A 367    -135.953 -90.882   4.383  1.00  0.71           O  
ATOM   2958  CB  ILE A 367    -135.348 -87.924   3.031  1.00  0.71           C  
ATOM   2959  CG1 ILE A 367    -135.780 -86.440   3.130  1.00  0.71           C  
ATOM   2960  CG2 ILE A 367    -136.312 -88.666   2.078  1.00  0.71           C  
ATOM   2961  CD1 ILE A 367    -135.483 -85.632   1.862  1.00  0.71           C  
ATOM   2962  N   ILE A 368    -133.751 -90.487   4.294  1.00  0.65           N  
ATOM   2963  CA  ILE A 368    -133.366 -91.894   4.370  1.00  0.65           C  
ATOM   2964  C   ILE A 368    -133.625 -92.549   5.724  1.00  0.65           C  
ATOM   2965  O   ILE A 368    -134.180 -93.647   5.763  1.00  0.65           O  
ATOM   2966  CB  ILE A 368    -131.920 -92.080   3.915  1.00  0.65           C  
ATOM   2967  CG1 ILE A 368    -131.800 -91.806   2.393  1.00  0.65           C  
ATOM   2968  CG2 ILE A 368    -131.358 -93.475   4.277  1.00  0.65           C  
ATOM   2969  CD1 ILE A 368    -132.506 -92.823   1.487  1.00  0.65           C  
ATOM   2970  N   ASP A 369    -133.280 -91.896   6.861  1.00  0.69           N  
ATOM   2971  CA  ASP A 369    -133.529 -92.434   8.193  1.00  0.69           C  
ATOM   2972  C   ASP A 369    -135.026 -92.654   8.468  1.00  0.69           C  
ATOM   2973  O   ASP A 369    -135.437 -93.694   8.982  1.00  0.69           O  
ATOM   2974  CB  ASP A 369    -132.953 -91.487   9.300  1.00  0.69           C  
ATOM   2975  CG  ASP A 369    -131.434 -91.522   9.456  1.00  0.69           C  
ATOM   2976  OD1 ASP A 369    -130.744 -92.293   8.748  1.00  0.69           O  
ATOM   2977  OD2 ASP A 369    -130.923 -90.771  10.340  1.00  0.69           O  
ATOM   2978  N   GLU A 370    -135.886 -91.675   8.119  1.00  0.65           N  
ATOM   2979  CA  GLU A 370    -137.305 -91.738   8.422  1.00  0.65           C  
ATOM   2980  C   GLU A 370    -138.180 -92.367   7.331  1.00  0.65           C  
ATOM   2981  O   GLU A 370    -139.089 -93.145   7.624  1.00  0.65           O  
ATOM   2982  CB  GLU A 370    -137.817 -90.333   8.830  1.00  0.65           C  
ATOM   2983  CG  GLU A 370    -137.084 -89.794  10.092  1.00  0.65           C  
ATOM   2984  CD  GLU A 370    -137.647 -88.497  10.649  1.00  0.65           C  
ATOM   2985  OE1 GLU A 370    -138.661 -87.970  10.129  1.00  0.65           O  
ATOM   2986  OE2 GLU A 370    -137.081 -87.981  11.650  1.00  0.65           O  
ATOM   2987  N   ASN A 371    -137.946 -92.097   6.028  1.00  0.49           N  
ATOM   2988  CA  ASN A 371    -138.867 -92.513   4.973  1.00  0.49           C  
ATOM   2989  C   ASN A 371    -138.393 -93.753   4.227  1.00  0.49           C  
ATOM   2990  O   ASN A 371    -138.248 -93.752   3.008  1.00  0.49           O  
ATOM   2991  CB  ASN A 371    -139.102 -91.395   3.924  1.00  0.49           C  
ATOM   2992  CG  ASN A 371    -139.744 -90.190   4.589  1.00  0.49           C  
ATOM   2993  OD1 ASN A 371    -140.881 -90.241   5.052  1.00  0.49           O  
ATOM   2994  ND2 ASN A 371    -139.010 -89.057   4.629  1.00  0.49           N  
ATOM   2995  N   MET A 372    -138.195 -94.882   4.928  1.00  0.27           N  
ATOM   2996  CA  MET A 372    -137.674 -96.090   4.304  1.00  0.27           C  
ATOM   2997  C   MET A 372    -138.758 -97.042   3.803  1.00  0.27           C  
ATOM   2998  O   MET A 372    -138.474 -98.115   3.280  1.00  0.27           O  
ATOM   2999  CB  MET A 372    -136.759 -96.843   5.304  1.00  0.27           C  
ATOM   3000  CG  MET A 372    -137.470 -97.415   6.550  1.00  0.27           C  
ATOM   3001  SD  MET A 372    -136.353 -98.244   7.724  1.00  0.27           S  
ATOM   3002  CE  MET A 372    -135.951 -99.695   6.704  1.00  0.27           C  
ATOM   3003  N   HIS A 373    -140.046 -96.664   3.931  1.00  0.23           N  
ATOM   3004  CA  HIS A 373    -141.153 -97.589   3.717  1.00  0.23           C  
ATOM   3005  C   HIS A 373    -141.807 -97.486   2.348  1.00  0.23           C  
ATOM   3006  O   HIS A 373    -142.654 -98.301   1.995  1.00  0.23           O  
ATOM   3007  CB  HIS A 373    -142.243 -97.343   4.780  1.00  0.23           C  
ATOM   3008  CG  HIS A 373    -141.708 -97.491   6.169  1.00  0.23           C  
ATOM   3009  ND1 HIS A 373    -141.380 -98.750   6.624  1.00  0.23           N  
ATOM   3010  CD2 HIS A 373    -141.427 -96.560   7.118  1.00  0.23           C  
ATOM   3011  CE1 HIS A 373    -140.909 -98.568   7.839  1.00  0.23           C  
ATOM   3012  NE2 HIS A 373    -140.914 -97.259   8.189  1.00  0.23           N  
ATOM   3013  N   ASP A 374    -141.402 -96.510   1.521  1.00  0.31           N  
ATOM   3014  CA  ASP A 374    -141.812 -96.407   0.137  1.00  0.31           C  
ATOM   3015  C   ASP A 374    -140.512 -96.332  -0.629  1.00  0.31           C  
ATOM   3016  O   ASP A 374    -139.843 -95.303  -0.700  1.00  0.31           O  
ATOM   3017  CB  ASP A 374    -142.707 -95.153  -0.026  1.00  0.31           C  
ATOM   3018  CG  ASP A 374    -143.058 -94.708  -1.436  1.00  0.31           C  
ATOM   3019  OD1 ASP A 374    -142.563 -95.228  -2.466  1.00  0.31           O  
ATOM   3020  OD2 ASP A 374    -143.805 -93.693  -1.496  1.00  0.31           O  
ATOM   3021  N   ILE A 375    -140.097 -97.479  -1.182  1.00  0.58           N  
ATOM   3022  CA  ILE A 375    -138.797 -97.593  -1.806  1.00  0.58           C  
ATOM   3023  C   ILE A 375    -138.921 -98.171  -3.182  1.00  0.58           C  
ATOM   3024  O   ILE A 375    -137.920 -98.331  -3.876  1.00  0.58           O  
ATOM   3025  CB  ILE A 375    -137.826 -98.431  -0.978  1.00  0.58           C  
ATOM   3026  CG1 ILE A 375    -138.487 -99.713  -0.412  1.00  0.58           C  
ATOM   3027  CG2 ILE A 375    -137.252 -97.524   0.130  1.00  0.58           C  
ATOM   3028  CD1 ILE A 375    -137.508-100.609   0.358  1.00  0.58           C  
ATOM   3029  N   ASP A 376    -140.145 -98.448  -3.666  1.00  0.59           N  
ATOM   3030  CA  ASP A 376    -140.340 -99.094  -4.945  1.00  0.59           C  
ATOM   3031  C   ASP A 376    -139.963 -98.181  -6.121  1.00  0.59           C  
ATOM   3032  O   ASP A 376    -139.565 -98.669  -7.173  1.00  0.59           O  
ATOM   3033  CB  ASP A 376    -141.751 -99.733  -5.024  1.00  0.59           C  
ATOM   3034  CG  ASP A 376    -141.893-100.971  -4.135  1.00  0.59           C  
ATOM   3035  OD1 ASP A 376    -140.935-101.332  -3.399  1.00  0.59           O  
ATOM   3036  OD2 ASP A 376    -142.965-101.612  -4.197  1.00  0.59           O  
ATOM   3037  N   PHE A 377    -139.957 -96.835  -5.939  1.00  0.63           N  
ATOM   3038  CA  PHE A 377    -139.294 -95.902  -6.851  1.00  0.63           C  
ATOM   3039  C   PHE A 377    -137.760 -96.065  -6.923  1.00  0.63           C  
ATOM   3040  O   PHE A 377    -137.170 -96.010  -7.991  1.00  0.63           O  
ATOM   3041  CB  PHE A 377    -139.666 -94.428  -6.477  1.00  0.63           C  
ATOM   3042  CG  PHE A 377    -139.150 -93.413  -7.478  1.00  0.63           C  
ATOM   3043  CD1 PHE A 377    -137.805 -92.999  -7.438  1.00  0.63           C  
ATOM   3044  CD2 PHE A 377    -139.992 -92.867  -8.464  1.00  0.63           C  
ATOM   3045  CE1 PHE A 377    -137.292 -92.114  -8.393  1.00  0.63           C  
ATOM   3046  CE2 PHE A 377    -139.484 -91.973  -9.420  1.00  0.63           C  
ATOM   3047  CZ  PHE A 377    -138.131 -91.612  -9.392  1.00  0.63           C  
ATOM   3048  N   LEU A 378    -137.047 -96.230  -5.788  1.00  0.63           N  
ATOM   3049  CA  LEU A 378    -135.588 -96.345  -5.775  1.00  0.63           C  
ATOM   3050  C   LEU A 378    -135.107 -97.665  -6.298  1.00  0.63           C  
ATOM   3051  O   LEU A 378    -134.116 -97.769  -7.018  1.00  0.63           O  
ATOM   3052  CB  LEU A 378    -135.006 -96.200  -4.349  1.00  0.63           C  
ATOM   3053  CG  LEU A 378    -135.115 -94.783  -3.774  1.00  0.63           C  
ATOM   3054  CD1 LEU A 378    -134.505 -94.734  -2.366  1.00  0.63           C  
ATOM   3055  CD2 LEU A 378    -134.420 -93.783  -4.703  1.00  0.63           C  
ATOM   3056  N   LYS A 379    -135.856 -98.704  -5.932  1.00  0.58           N  
ATOM   3057  CA  LYS A 379    -135.731-100.050  -6.407  1.00  0.58           C  
ATOM   3058  C   LYS A 379    -135.847-100.146  -7.917  1.00  0.58           C  
ATOM   3059  O   LYS A 379    -135.055-100.818  -8.578  1.00  0.58           O  
ATOM   3060  CB  LYS A 379    -136.914-100.783  -5.782  1.00  0.58           C  
ATOM   3061  CG  LYS A 379    -136.695-101.207  -4.319  1.00  0.58           C  
ATOM   3062  CD  LYS A 379    -138.011-101.798  -3.811  1.00  0.58           C  
ATOM   3063  CE  LYS A 379    -137.989-102.799  -2.665  1.00  0.58           C  
ATOM   3064  NZ  LYS A 379    -139.390-103.218  -2.461  1.00  0.58           N  
ATOM   3065  N   SER A 380    -136.816 -99.406  -8.490  1.00  0.60           N  
ATOM   3066  CA  SER A 380    -136.877 -99.186  -9.909  1.00  0.60           C  
ATOM   3067  C   SER A 380    -135.837 -98.135 -10.324  1.00  0.60           C  
ATOM   3068  O   SER A 380    -134.674 -98.441 -10.567  1.00  0.60           O  
ATOM   3069  CB  SER A 380    -138.315 -98.836 -10.398  1.00  0.60           C  
ATOM   3070  OG  SER A 380    -138.836 -97.672  -9.767  1.00  0.60           O  
ATOM   3071  N   PHE A 381    -136.194 -96.872 -10.477  1.00  0.59           N  
ATOM   3072  CA  PHE A 381    -135.528 -95.898 -11.324  1.00  0.59           C  
ATOM   3073  C   PHE A 381    -134.054 -95.497 -11.061  1.00  0.59           C  
ATOM   3074  O   PHE A 381    -133.475 -94.760 -11.854  1.00  0.59           O  
ATOM   3075  CB  PHE A 381    -136.463 -94.670 -11.477  1.00  0.59           C  
ATOM   3076  CG  PHE A 381    -137.840 -95.109 -11.955  1.00  0.59           C  
ATOM   3077  CD1 PHE A 381    -138.021 -95.781 -13.176  1.00  0.59           C  
ATOM   3078  CD2 PHE A 381    -138.972 -94.879 -11.161  1.00  0.59           C  
ATOM   3079  CE1 PHE A 381    -139.288 -96.192 -13.603  1.00  0.59           C  
ATOM   3080  CE2 PHE A 381    -140.250 -95.277 -11.579  1.00  0.59           C  
ATOM   3081  CZ  PHE A 381    -140.406 -95.937 -12.804  1.00  0.59           C  
ATOM   3082  N   THR A 382    -133.351 -96.000 -10.015  1.00  0.68           N  
ATOM   3083  CA  THR A 382    -131.966 -95.603  -9.703  1.00  0.68           C  
ATOM   3084  C   THR A 382    -130.981 -96.737  -9.876  1.00  0.68           C  
ATOM   3085  O   THR A 382    -131.350 -97.868 -10.182  1.00  0.68           O  
ATOM   3086  CB  THR A 382    -131.751 -95.023  -8.306  1.00  0.68           C  
ATOM   3087  OG1 THR A 382    -131.694 -95.975  -7.253  1.00  0.68           O  
ATOM   3088  CG2 THR A 382    -132.912 -94.112  -7.949  1.00  0.68           C  
ATOM   3089  N   ASP A 383    -129.671 -96.484  -9.678  1.00  0.68           N  
ATOM   3090  CA  ASP A 383    -128.674 -97.526  -9.717  1.00  0.68           C  
ATOM   3091  C   ASP A 383    -128.498 -98.213  -8.368  1.00  0.68           C  
ATOM   3092  O   ASP A 383    -127.729 -99.161  -8.273  1.00  0.68           O  
ATOM   3093  CB  ASP A 383    -127.321 -97.009 -10.292  1.00  0.68           C  
ATOM   3094  CG  ASP A 383    -126.602 -95.948  -9.484  1.00  0.68           C  
ATOM   3095  OD1 ASP A 383    -127.236 -95.279  -8.636  1.00  0.68           O  
ATOM   3096  OD2 ASP A 383    -125.380 -95.776  -9.751  1.00  0.68           O  
ATOM   3097  N   ALA A 384    -129.276 -97.832  -7.329  1.00  0.65           N  
ATOM   3098  CA  ALA A 384    -129.233 -98.357  -5.972  1.00  0.65           C  
ATOM   3099  C   ALA A 384    -128.991 -99.866  -5.778  1.00  0.65           C  
ATOM   3100  O   ALA A 384    -128.117-100.210  -4.977  1.00  0.65           O  
ATOM   3101  CB  ALA A 384    -130.468 -97.889  -5.178  1.00  0.65           C  
ATOM   3102  N   PRO A 385    -129.643-100.819  -6.433  1.00  0.64           N  
ATOM   3103  CA  PRO A 385    -129.326-102.232  -6.237  1.00  0.64           C  
ATOM   3104  C   PRO A 385    -128.049-102.712  -6.921  1.00  0.64           C  
ATOM   3105  O   PRO A 385    -127.677-103.862  -6.700  1.00  0.64           O  
ATOM   3106  CB  PRO A 385    -130.557-102.930  -6.828  1.00  0.64           C  
ATOM   3107  CG  PRO A 385    -131.101-101.967  -7.881  1.00  0.64           C  
ATOM   3108  CD  PRO A 385    -130.875-100.621  -7.210  1.00  0.64           C  
ATOM   3109  N   ILE A 386    -127.392-101.910  -7.784  1.00  0.66           N  
ATOM   3110  CA  ILE A 386    -126.227-102.328  -8.560  1.00  0.66           C  
ATOM   3111  C   ILE A 386    -124.991-102.590  -7.735  1.00  0.66           C  
ATOM   3112  O   ILE A 386    -124.637-101.858  -6.818  1.00  0.66           O  
ATOM   3113  CB  ILE A 386    -125.954-101.405  -9.745  1.00  0.66           C  
ATOM   3114  CG1 ILE A 386    -127.178-101.480 -10.683  1.00  0.66           C  
ATOM   3115  CG2 ILE A 386    -124.646-101.775 -10.491  1.00  0.66           C  
ATOM   3116  CD1 ILE A 386    -127.137-100.459 -11.807  1.00  0.66           C  
ATOM   3117  N   LEU A 387    -124.289-103.682  -8.058  1.00  0.69           N  
ATOM   3118  CA  LEU A 387    -123.152-104.134  -7.304  1.00  0.69           C  
ATOM   3119  C   LEU A 387    -121.846-103.459  -7.698  1.00  0.69           C  
ATOM   3120  O   LEU A 387    -121.578-103.155  -8.861  1.00  0.69           O  
ATOM   3121  CB  LEU A 387    -123.059-105.663  -7.433  1.00  0.69           C  
ATOM   3122  CG  LEU A 387    -124.320-106.382  -6.909  1.00  0.69           C  
ATOM   3123  CD1 LEU A 387    -124.308-107.845  -7.333  1.00  0.69           C  
ATOM   3124  CD2 LEU A 387    -124.446-106.283  -5.385  1.00  0.69           C  
ATOM   3125  N   VAL A 388    -121.002-103.201  -6.685  1.00  0.72           N  
ATOM   3126  CA  VAL A 388    -119.728-102.515  -6.770  1.00  0.72           C  
ATOM   3127  C   VAL A 388    -118.638-103.445  -6.319  1.00  0.72           C  
ATOM   3128  O   VAL A 388    -118.786-104.156  -5.331  1.00  0.72           O  
ATOM   3129  CB  VAL A 388    -119.696-101.258  -5.910  1.00  0.72           C  
ATOM   3130  CG1 VAL A 388    -118.328-100.546  -5.953  1.00  0.72           C  
ATOM   3131  CG2 VAL A 388    -120.794-100.326  -6.422  1.00  0.72           C  
ATOM   3132  N   ARG A 389    -117.511-103.465  -7.051  1.00  0.64           N  
ATOM   3133  CA  ARG A 389    -116.351-104.272  -6.764  1.00  0.64           C  
ATOM   3134  C   ARG A 389    -115.419-103.534  -5.825  1.00  0.64           C  
ATOM   3135  O   ARG A 389    -114.969-102.430  -6.115  1.00  0.64           O  
ATOM   3136  CB  ARG A 389    -115.574-104.552  -8.075  1.00  0.64           C  
ATOM   3137  CG  ARG A 389    -116.394-105.353  -9.103  1.00  0.64           C  
ATOM   3138  CD  ARG A 389    -115.613-105.759 -10.366  1.00  0.64           C  
ATOM   3139  NE  ARG A 389    -115.645-104.597 -11.298  1.00  0.64           N  
ATOM   3140  CZ  ARG A 389    -115.123-104.626 -12.532  1.00  0.64           C  
ATOM   3141  NH1 ARG A 389    -115.433-103.639 -13.371  1.00  0.64           N  
ATOM   3142  NH2 ARG A 389    -114.351-105.611 -12.964  1.00  0.64           N  
ATOM   3143  N   THR A 390    -115.078-104.116  -4.660  1.00  0.66           N  
ATOM   3144  CA  THR A 390    -114.188-103.437  -3.718  1.00  0.66           C  
ATOM   3145  C   THR A 390    -112.723-103.465  -4.136  1.00  0.66           C  
ATOM   3146  O   THR A 390    -111.961-102.571  -3.783  1.00  0.66           O  
ATOM   3147  CB  THR A 390    -114.306-103.957  -2.291  1.00  0.66           C  
ATOM   3148  OG1 THR A 390    -113.964-105.333  -2.212  1.00  0.66           O  
ATOM   3149  CG2 THR A 390    -115.765-103.814  -1.822  1.00  0.66           C  
ATOM   3150  N   ASP A 391    -112.318-104.479  -4.932  1.00  0.63           N  
ATOM   3151  CA  ASP A 391    -110.989-104.676  -5.496  1.00  0.63           C  
ATOM   3152  C   ASP A 391    -110.569-103.573  -6.467  1.00  0.63           C  
ATOM   3153  O   ASP A 391    -109.499-102.977  -6.368  1.00  0.63           O  
ATOM   3154  CB  ASP A 391    -111.075-106.059  -6.213  1.00  0.63           C  
ATOM   3155  CG  ASP A 391    -109.784-106.628  -6.789  1.00  0.63           C  
ATOM   3156  OD1 ASP A 391    -108.716-106.531  -6.145  1.00  0.63           O  
ATOM   3157  OD2 ASP A 391    -109.853-107.265  -7.880  1.00  0.63           O  
ATOM   3158  N   THR A 392    -111.450-103.240  -7.427  1.00  0.63           N  
ATOM   3159  CA  THR A 392    -111.122-102.321  -8.507  1.00  0.63           C  
ATOM   3160  C   THR A 392    -111.897-101.030  -8.407  1.00  0.63           C  
ATOM   3161  O   THR A 392    -111.778-100.178  -9.283  1.00  0.63           O  
ATOM   3162  CB  THR A 392    -111.407-102.932  -9.877  1.00  0.63           C  
ATOM   3163  OG1 THR A 392    -112.755-103.384  -9.977  1.00  0.63           O  
ATOM   3164  CG2 THR A 392    -110.504-104.160 -10.068  1.00  0.63           C  
ATOM   3165  N   LEU A 393    -112.714-100.852  -7.344  1.00  0.66           N  
ATOM   3166  CA  LEU A 393    -113.497 -99.658  -7.025  1.00  0.66           C  
ATOM   3167  C   LEU A 393    -114.676 -99.358  -7.955  1.00  0.66           C  
ATOM   3168  O   LEU A 393    -115.575 -98.576  -7.634  1.00  0.66           O  
ATOM   3169  CB  LEU A 393    -112.594 -98.406  -6.872  1.00  0.66           C  
ATOM   3170  CG  LEU A 393    -111.555 -98.510  -5.738  1.00  0.66           C  
ATOM   3171  CD1 LEU A 393    -110.403 -97.512  -5.927  1.00  0.66           C  
ATOM   3172  CD2 LEU A 393    -112.212 -98.301  -4.368  1.00  0.66           C  
ATOM   3173  N   GLN A 394    -114.728-100.000  -9.131  1.00  0.63           N  
ATOM   3174  CA  GLN A 394    -115.759 -99.810 -10.119  1.00  0.63           C  
ATOM   3175  C   GLN A 394    -116.977-100.678  -9.852  1.00  0.63           C  
ATOM   3176  O   GLN A 394    -116.977-101.576  -9.015  1.00  0.63           O  
ATOM   3177  CB  GLN A 394    -115.202-100.131 -11.525  1.00  0.63           C  
ATOM   3178  CG  GLN A 394    -113.949 -99.291 -11.859  1.00  0.63           C  
ATOM   3179  CD  GLN A 394    -113.493 -99.522 -13.295  1.00  0.63           C  
ATOM   3180  OE1 GLN A 394    -113.038-100.599 -13.674  1.00  0.63           O  
ATOM   3181  NE2 GLN A 394    -113.619 -98.469 -14.133  1.00  0.63           N  
ATOM   3182  N   TYR A 395    -118.088-100.444 -10.574  1.00  0.63           N  
ATOM   3183  CA  TYR A 395    -119.212-101.368 -10.598  1.00  0.63           C  
ATOM   3184  C   TYR A 395    -118.869-102.750 -11.181  1.00  0.63           C  
ATOM   3185  O   TYR A 395    -117.818-102.940 -11.793  1.00  0.63           O  
ATOM   3186  CB  TYR A 395    -120.517-100.741 -11.167  1.00  0.63           C  
ATOM   3187  CG  TYR A 395    -120.568-100.801 -12.664  1.00  0.63           C  
ATOM   3188  CD1 TYR A 395    -119.621-100.132 -13.453  1.00  0.63           C  
ATOM   3189  CD2 TYR A 395    -121.457-101.691 -13.281  1.00  0.63           C  
ATOM   3190  CE1 TYR A 395    -119.528-100.368 -14.828  1.00  0.63           C  
ATOM   3191  CE2 TYR A 395    -121.388-101.902 -14.658  1.00  0.63           C  
ATOM   3192  CZ  TYR A 395    -120.421-101.255 -15.417  1.00  0.63           C  
ATOM   3193  OH  TYR A 395    -120.244-101.655 -16.734  1.00  0.63           O  
ATOM   3194  N   LEU A 396    -119.732-103.749 -10.937  1.00  0.67           N  
ATOM   3195  CA  LEU A 396    -119.548-105.134 -11.329  1.00  0.67           C  
ATOM   3196  C   LEU A 396    -120.235-105.436 -12.657  1.00  0.67           C  
ATOM   3197  O   LEU A 396    -121.438-105.206 -12.817  1.00  0.67           O  
ATOM   3198  CB  LEU A 396    -120.116-105.999 -10.171  1.00  0.67           C  
ATOM   3199  CG  LEU A 396    -119.980-107.529 -10.275  1.00  0.67           C  
ATOM   3200  CD1 LEU A 396    -118.539-108.005 -10.421  1.00  0.67           C  
ATOM   3201  CD2 LEU A 396    -120.556-108.181  -9.012  1.00  0.67           C  
ATOM   3202  N   ASP A 397    -119.468-105.950 -13.644  1.00  0.58           N  
ATOM   3203  CA  ASP A 397    -119.945-106.191 -14.988  1.00  0.58           C  
ATOM   3204  C   ASP A 397    -120.454-107.630 -15.112  1.00  0.58           C  
ATOM   3205  O   ASP A 397    -120.004-108.516 -14.383  1.00  0.58           O  
ATOM   3206  CB  ASP A 397    -118.809-106.024 -16.040  1.00  0.58           C  
ATOM   3207  CG  ASP A 397    -118.096-104.683 -15.910  1.00  0.58           C  
ATOM   3208  OD1 ASP A 397    -118.812-103.664 -16.026  1.00  0.58           O  
ATOM   3209  OD2 ASP A 397    -116.850-104.634 -15.743  1.00  0.58           O  
ATOM   3210  N   PRO A 398    -121.344-107.994 -16.036  1.00  0.56           N  
ATOM   3211  CA  PRO A 398    -121.585-109.380 -16.405  1.00  0.56           C  
ATOM   3212  C   PRO A 398    -120.343-110.093 -16.910  1.00  0.56           C  
ATOM   3213  O   PRO A 398    -120.308-111.315 -16.846  1.00  0.56           O  
ATOM   3214  CB  PRO A 398    -122.755-109.319 -17.403  1.00  0.56           C  
ATOM   3215  CG  PRO A 398    -123.507-108.058 -16.986  1.00  0.56           C  
ATOM   3216  CD  PRO A 398    -122.383-107.123 -16.547  1.00  0.56           C  
ATOM   3217  N   ARG A 399    -119.296-109.361 -17.353  1.00  0.47           N  
ATOM   3218  CA  ARG A 399    -118.048-109.944 -17.819  1.00  0.47           C  
ATOM   3219  C   ARG A 399    -117.081-110.232 -16.672  1.00  0.47           C  
ATOM   3220  O   ARG A 399    -115.937-110.640 -16.872  1.00  0.47           O  
ATOM   3221  CB  ARG A 399    -117.361-108.981 -18.822  1.00  0.47           C  
ATOM   3222  CG  ARG A 399    -116.081-109.469 -19.549  1.00  0.47           C  
ATOM   3223  CD  ARG A 399    -116.188-110.819 -20.267  1.00  0.47           C  
ATOM   3224  NE  ARG A 399    -114.859-111.059 -20.934  1.00  0.47           N  
ATOM   3225  CZ  ARG A 399    -113.816-111.614 -20.306  1.00  0.47           C  
ATOM   3226  NH1 ARG A 399    -112.694-111.886 -20.972  1.00  0.47           N  
ATOM   3227  NH2 ARG A 399    -113.880-111.911 -19.012  1.00  0.47           N  
ATOM   3228  N   ASP A 400    -117.520-110.077 -15.413  1.00  0.55           N  
ATOM   3229  CA  ASP A 400    -116.741-110.498 -14.274  1.00  0.55           C  
ATOM   3230  C   ASP A 400    -117.075-111.948 -13.856  1.00  0.55           C  
ATOM   3231  O   ASP A 400    -116.326-112.544 -13.089  1.00  0.55           O  
ATOM   3232  CB  ASP A 400    -117.024-109.518 -13.106  1.00  0.55           C  
ATOM   3233  CG  ASP A 400    -116.248-108.214 -13.192  1.00  0.55           C  
ATOM   3234  OD1 ASP A 400    -115.004-108.225 -13.000  1.00  0.55           O  
ATOM   3235  OD2 ASP A 400    -116.895-107.146 -13.316  1.00  0.55           O  
ATOM   3236  N   VAL A 401    -118.156-112.596 -14.367  1.00  0.54           N  
ATOM   3237  CA  VAL A 401    -118.672-113.872 -13.837  1.00  0.54           C  
ATOM   3238  C   VAL A 401    -118.588-115.065 -14.790  1.00  0.54           C  
ATOM   3239  O   VAL A 401    -118.667-114.927 -16.004  1.00  0.54           O  
ATOM   3240  CB  VAL A 401    -120.135-113.742 -13.421  1.00  0.54           C  
ATOM   3241  CG1 VAL A 401    -121.077-113.924 -14.633  1.00  0.54           C  
ATOM   3242  CG2 VAL A 401    -120.453-114.734 -12.280  1.00  0.54           C  
ATOM   3243  N   ILE A 402    -118.472-116.309 -14.269  1.00  0.31           N  
ATOM   3244  CA  ILE A 402    -118.236-117.541 -15.026  1.00  0.31           C  
ATOM   3245  C   ILE A 402    -119.250-117.834 -16.124  1.00  0.31           C  
ATOM   3246  O   ILE A 402    -118.900-118.263 -17.218  1.00  0.31           O  
ATOM   3247  CB  ILE A 402    -118.123-118.732 -14.070  1.00  0.31           C  
ATOM   3248  CG1 ILE A 402    -116.880-118.547 -13.165  1.00  0.31           C  
ATOM   3249  CG2 ILE A 402    -118.079-120.079 -14.836  1.00  0.31           C  
ATOM   3250  CD1 ILE A 402    -116.726-119.630 -12.094  1.00  0.31           C  
ATOM   3251  N   ALA A 403    -120.550-117.573 -15.889  1.00  0.40           N  
ATOM   3252  CA  ALA A 403    -121.556-117.828 -16.903  1.00  0.40           C  
ATOM   3253  C   ALA A 403    -121.668-116.681 -17.888  1.00  0.40           C  
ATOM   3254  O   ALA A 403    -122.485-116.743 -18.807  1.00  0.40           O  
ATOM   3255  CB  ALA A 403    -122.952-118.044 -16.267  1.00  0.40           C  
ATOM   3256  N   ASP A 404    -120.911-115.572 -17.668  1.00  0.33           N  
ATOM   3257  CA  ASP A 404    -120.983-114.331 -18.418  1.00  0.33           C  
ATOM   3258  C   ASP A 404    -122.435-113.781 -18.433  1.00  0.33           C  
ATOM   3259  O   ASP A 404    -122.906-113.093 -19.336  1.00  0.33           O  
ATOM   3260  CB  ASP A 404    -120.297-114.610 -19.787  1.00  0.33           C  
ATOM   3261  CG  ASP A 404    -118.875-114.068 -19.871  1.00  0.33           C  
ATOM   3262  OD1 ASP A 404    -118.040-114.639 -20.614  1.00  0.33           O  
ATOM   3263  OD2 ASP A 404    -118.631-112.944 -19.357  1.00  0.33           O  
ATOM   3264  N   TYR A 405    -123.192-114.170 -17.377  1.00  0.38           N  
ATOM   3265  CA  TYR A 405    -124.644-114.204 -17.214  1.00  0.38           C  
ATOM   3266  C   TYR A 405    -125.491-114.547 -18.431  1.00  0.38           C  
ATOM   3267  O   TYR A 405    -126.623-114.085 -18.551  1.00  0.38           O  
ATOM   3268  CB  TYR A 405    -125.217-112.949 -16.520  1.00  0.38           C  
ATOM   3269  CG  TYR A 405    -124.660-112.796 -15.145  1.00  0.38           C  
ATOM   3270  CD1 TYR A 405    -124.774-113.835 -14.210  1.00  0.38           C  
ATOM   3271  CD2 TYR A 405    -123.988-111.625 -14.781  1.00  0.38           C  
ATOM   3272  CE1 TYR A 405    -124.141-113.730 -12.969  1.00  0.38           C  
ATOM   3273  CE2 TYR A 405    -123.378-111.506 -13.533  1.00  0.38           C  
ATOM   3274  CZ  TYR A 405    -123.446-112.570 -12.628  1.00  0.38           C  
ATOM   3275  OH  TYR A 405    -122.706-112.561 -11.438  1.00  0.38           O  
ATOM   3276  N   LYS A 406    -124.976-115.398 -19.346  1.00  0.36           N  
ATOM   3277  CA  LYS A 406    -125.607-115.779 -20.603  1.00  0.36           C  
ATOM   3278  C   LYS A 406    -125.845-114.627 -21.568  1.00  0.36           C  
ATOM   3279  O   LYS A 406    -126.558-114.767 -22.559  1.00  0.36           O  
ATOM   3280  CB  LYS A 406    -126.977-116.470 -20.440  1.00  0.36           C  
ATOM   3281  CG  LYS A 406    -127.056-117.650 -19.477  1.00  0.36           C  
ATOM   3282  CD  LYS A 406    -128.545-117.970 -19.322  1.00  0.36           C  
ATOM   3283  CE  LYS A 406    -128.822-119.216 -18.501  1.00  0.36           C  
ATOM   3284  NZ  LYS A 406    -130.284-119.400 -18.417  1.00  0.36           N  
ATOM   3285  N   PHE A 407    -125.235-113.460 -21.323  1.00  0.33           N  
ATOM   3286  CA  PHE A 407    -125.282-112.357 -22.247  1.00  0.33           C  
ATOM   3287  C   PHE A 407    -124.209-112.635 -23.271  1.00  0.33           C  
ATOM   3288  O   PHE A 407    -123.111-113.006 -22.888  1.00  0.33           O  
ATOM   3289  CB  PHE A 407    -124.956-110.999 -21.550  1.00  0.33           C  
ATOM   3290  CG  PHE A 407    -126.136-110.310 -20.910  1.00  0.33           C  
ATOM   3291  CD1 PHE A 407    -127.274-110.991 -20.435  1.00  0.33           C  
ATOM   3292  CD2 PHE A 407    -126.101-108.907 -20.802  1.00  0.33           C  
ATOM   3293  CE1 PHE A 407    -128.375-110.281 -19.936  1.00  0.33           C  
ATOM   3294  CE2 PHE A 407    -127.197-108.196 -20.301  1.00  0.33           C  
ATOM   3295  CZ  PHE A 407    -128.345-108.883 -19.896  1.00  0.33           C  
ATOM   3296  N   PRO A 408    -124.394-112.496 -24.556  1.00  0.27           N  
ATOM   3297  CA  PRO A 408    -123.260-112.256 -25.411  1.00  0.27           C  
ATOM   3298  C   PRO A 408    -122.982-110.776 -25.307  1.00  0.27           C  
ATOM   3299  O   PRO A 408    -121.962-110.407 -24.697  1.00  0.27           O  
ATOM   3300  CB  PRO A 408    -123.695-112.801 -26.788  1.00  0.27           C  
ATOM   3301  CG  PRO A 408    -125.228-112.949 -26.747  1.00  0.27           C  
ATOM   3302  CD  PRO A 408    -125.612-112.862 -25.266  1.00  0.27           C  
ATOM   3303  N   ASP A 409    -123.818-109.903 -25.827  1.00  0.34           N  
ATOM   3304  CA  ASP A 409    -123.585-108.485 -26.039  1.00  0.34           C  
ATOM   3305  C   ASP A 409    -123.182-107.523 -24.893  1.00  0.34           C  
ATOM   3306  O   ASP A 409    -123.048-107.837 -23.718  1.00  0.34           O  
ATOM   3307  CB  ASP A 409    -124.682-107.941 -26.975  1.00  0.34           C  
ATOM   3308  CG  ASP A 409    -124.642-108.867 -28.182  1.00  0.34           C  
ATOM   3309  OD1 ASP A 409    -123.660-108.758 -28.968  1.00  0.34           O  
ATOM   3310  OD2 ASP A 409    -125.493-109.785 -28.230  1.00  0.34           O  
ATOM   3311  N   PHE A 410    -122.908-106.263 -25.299  1.00  0.20           N  
ATOM   3312  CA  PHE A 410    -122.635-105.113 -24.436  1.00  0.20           C  
ATOM   3313  C   PHE A 410    -123.189-103.917 -25.160  1.00  0.20           C  
ATOM   3314  O   PHE A 410    -124.268-103.437 -24.858  1.00  0.20           O  
ATOM   3315  CB  PHE A 410    -121.110-104.882 -24.083  1.00  0.20           C  
ATOM   3316  CG  PHE A 410    -120.594-103.466 -23.738  1.00  0.20           C  
ATOM   3317  CD1 PHE A 410    -121.386-102.409 -23.241  1.00  0.20           C  
ATOM   3318  CD2 PHE A 410    -119.254-103.164 -24.033  1.00  0.20           C  
ATOM   3319  CE1 PHE A 410    -120.875-101.102 -23.154  1.00  0.20           C  
ATOM   3320  CE2 PHE A 410    -118.692-101.911 -23.794  1.00  0.20           C  
ATOM   3321  CZ  PHE A 410    -119.519-100.864 -23.394  1.00  0.20           C  
ATOM   3322  N   SER A 411    -122.432-103.356 -26.116  1.00  0.24           N  
ATOM   3323  CA  SER A 411    -122.848-102.174 -26.834  1.00  0.24           C  
ATOM   3324  C   SER A 411    -123.680-102.594 -28.026  1.00  0.24           C  
ATOM   3325  O   SER A 411    -123.939-103.774 -28.234  1.00  0.24           O  
ATOM   3326  CB  SER A 411    -121.668-101.234 -27.191  1.00  0.24           C  
ATOM   3327  OG  SER A 411    -120.772-101.828 -28.128  1.00  0.24           O  
ATOM   3328  N   LYS A 412    -124.217-101.632 -28.789  1.00  0.19           N  
ATOM   3329  CA  LYS A 412    -125.226-101.900 -29.799  1.00  0.19           C  
ATOM   3330  C   LYS A 412    -124.914-102.918 -30.913  1.00  0.19           C  
ATOM   3331  O   LYS A 412    -125.565-103.951 -31.014  1.00  0.19           O  
ATOM   3332  CB  LYS A 412    -125.573-100.554 -30.467  1.00  0.19           C  
ATOM   3333  CG  LYS A 412    -126.697-100.651 -31.504  1.00  0.19           C  
ATOM   3334  CD  LYS A 412    -126.577 -99.548 -32.548  1.00  0.19           C  
ATOM   3335  CE  LYS A 412    -127.236-100.000 -33.841  1.00  0.19           C  
ATOM   3336  NZ  LYS A 412    -126.914 -99.020 -34.880  1.00  0.19           N  
ATOM   3337  N   SER A 413    -123.940-102.640 -31.807  1.00  0.40           N  
ATOM   3338  CA  SER A 413    -123.707-103.454 -33.009  1.00  0.40           C  
ATOM   3339  C   SER A 413    -122.458-104.257 -32.774  1.00  0.40           C  
ATOM   3340  O   SER A 413    -121.448-104.041 -33.438  1.00  0.40           O  
ATOM   3341  CB  SER A 413    -123.467-102.629 -34.319  1.00  0.40           C  
ATOM   3342  OG  SER A 413    -124.672-102.042 -34.828  1.00  0.40           O  
ATOM   3343  N   TYR A 414    -122.444-105.130 -31.750  1.00  0.21           N  
ATOM   3344  CA  TYR A 414    -121.187-105.342 -31.068  1.00  0.21           C  
ATOM   3345  C   TYR A 414    -120.575-106.736 -31.245  1.00  0.21           C  
ATOM   3346  O   TYR A 414    -119.373-106.848 -31.483  1.00  0.21           O  
ATOM   3347  CB  TYR A 414    -121.349-104.850 -29.613  1.00  0.21           C  
ATOM   3348  CG  TYR A 414    -120.097-105.042 -28.841  1.00  0.21           C  
ATOM   3349  CD1 TYR A 414    -118.809-104.975 -29.413  1.00  0.21           C  
ATOM   3350  CD2 TYR A 414    -120.256-105.626 -27.604  1.00  0.21           C  
ATOM   3351  CE1 TYR A 414    -117.820-105.843 -28.933  1.00  0.21           C  
ATOM   3352  CE2 TYR A 414    -119.216-106.361 -27.074  1.00  0.21           C  
ATOM   3353  CZ  TYR A 414    -118.048-106.596 -27.801  1.00  0.21           C  
ATOM   3354  OH  TYR A 414    -117.047-107.506 -27.433  1.00  0.21           O  
ATOM   3355  N   SER A 415    -121.320-107.852 -31.240  1.00  0.22           N  
ATOM   3356  CA  SER A 415    -120.834-108.976 -32.035  1.00  0.22           C  
ATOM   3357  C   SER A 415    -120.946-108.668 -33.526  1.00  0.22           C  
ATOM   3358  O   SER A 415    -121.888-108.027 -33.978  1.00  0.22           O  
ATOM   3359  CB  SER A 415    -121.481-110.335 -31.692  1.00  0.22           C  
ATOM   3360  OG  SER A 415    -122.908-110.301 -31.749  1.00  0.22           O  
ATOM   3361  N   GLY A 416    -119.943-109.070 -34.339  1.00  0.27           N  
ATOM   3362  CA  GLY A 416    -119.905-108.660 -35.742  1.00  0.27           C  
ATOM   3363  C   GLY A 416    -119.160-107.380 -36.042  1.00  0.27           C  
ATOM   3364  O   GLY A 416    -119.404-106.763 -37.074  1.00  0.27           O  
ATOM   3365  N   ARG A 417    -118.203-106.955 -35.185  1.00  0.23           N  
ATOM   3366  CA  ARG A 417    -117.343-105.803 -35.452  1.00  0.23           C  
ATOM   3367  C   ARG A 417    -116.600-105.825 -36.785  1.00  0.23           C  
ATOM   3368  O   ARG A 417    -116.215-106.868 -37.312  1.00  0.23           O  
ATOM   3369  CB  ARG A 417    -116.244-105.601 -34.372  1.00  0.23           C  
ATOM   3370  CG  ARG A 417    -116.797-105.279 -32.979  1.00  0.23           C  
ATOM   3371  CD  ARG A 417    -115.742-105.103 -31.881  1.00  0.23           C  
ATOM   3372  NE  ARG A 417    -114.860-103.931 -32.180  1.00  0.23           N  
ATOM   3373  CZ  ARG A 417    -113.882-103.539 -31.350  1.00  0.23           C  
ATOM   3374  NH1 ARG A 417    -113.250-102.388 -31.560  1.00  0.23           N  
ATOM   3375  NH2 ARG A 417    -113.537-104.281 -30.301  1.00  0.23           N  
ATOM   3376  N   ILE A 418    -116.356-104.632 -37.352  1.00  0.16           N  
ATOM   3377  CA  ILE A 418    -115.676-104.477 -38.619  1.00  0.16           C  
ATOM   3378  C   ILE A 418    -114.338-103.825 -38.332  1.00  0.16           C  
ATOM   3379  O   ILE A 418    -114.271-102.687 -37.876  1.00  0.16           O  
ATOM   3380  CB  ILE A 418    -116.504-103.647 -39.599  1.00  0.16           C  
ATOM   3381  CG1 ILE A 418    -117.892-104.306 -39.824  1.00  0.16           C  
ATOM   3382  CG2 ILE A 418    -115.733-103.491 -40.930  1.00  0.16           C  
ATOM   3383  CD1 ILE A 418    -118.874-103.440 -40.622  1.00  0.16           C  
ATOM   3384  N   GLN A 419    -113.242-104.578 -38.558  1.00  0.15           N  
ATOM   3385  CA  GLN A 419    -111.875-104.148 -38.340  1.00  0.15           C  
ATOM   3386  C   GLN A 419    -110.989-105.233 -38.948  1.00  0.15           C  
ATOM   3387  O   GLN A 419    -111.111-105.560 -40.122  1.00  0.15           O  
ATOM   3388  CB  GLN A 419    -111.562-103.891 -36.829  1.00  0.15           C  
ATOM   3389  CG  GLN A 419    -110.211-103.196 -36.498  1.00  0.15           C  
ATOM   3390  CD  GLN A 419    -110.107-101.794 -37.106  1.00  0.15           C  
ATOM   3391  OE1 GLN A 419    -110.817-100.874 -36.708  1.00  0.15           O  
ATOM   3392  NE2 GLN A 419    -109.176-101.611 -38.071  1.00  0.15           N  
ATOM   3393  N   SER A 420    -110.085-105.836 -38.155  1.00  0.18           N  
ATOM   3394  CA  SER A 420    -109.229-106.945 -38.557  1.00  0.18           C  
ATOM   3395  C   SER A 420    -109.845-108.237 -38.064  1.00  0.18           C  
ATOM   3396  O   SER A 420    -110.210-109.133 -38.819  1.00  0.18           O  
ATOM   3397  CB  SER A 420    -107.813-106.772 -37.932  1.00  0.18           C  
ATOM   3398  OG  SER A 420    -106.939-107.856 -38.246  1.00  0.18           O  
ATOM   3399  N   LEU A 421    -110.038-108.320 -36.738  1.00  0.20           N  
ATOM   3400  CA  LEU A 421    -110.647-109.445 -36.087  1.00  0.20           C  
ATOM   3401  C   LEU A 421    -112.032-109.016 -35.627  1.00  0.20           C  
ATOM   3402  O   LEU A 421    -112.264-107.843 -35.336  1.00  0.20           O  
ATOM   3403  CB  LEU A 421    -109.832-109.850 -34.833  1.00  0.20           C  
ATOM   3404  CG  LEU A 421    -108.339-110.156 -35.018  1.00  0.20           C  
ATOM   3405  CD1 LEU A 421    -107.701-110.311 -33.628  1.00  0.20           C  
ATOM   3406  CD2 LEU A 421    -108.140-111.439 -35.832  1.00  0.20           C  
ATOM   3407  N   LYS A 422    -112.985-109.964 -35.501  1.00  0.21           N  
ATOM   3408  CA  LYS A 422    -114.324-109.680 -35.000  1.00  0.21           C  
ATOM   3409  C   LYS A 422    -114.654-110.173 -33.569  1.00  0.21           C  
ATOM   3410  O   LYS A 422    -115.847-110.347 -33.311  1.00  0.21           O  
ATOM   3411  CB  LYS A 422    -115.364-110.279 -35.990  1.00  0.21           C  
ATOM   3412  CG  LYS A 422    -115.063-109.918 -37.454  1.00  0.21           C  
ATOM   3413  CD  LYS A 422    -116.211-110.220 -38.431  1.00  0.21           C  
ATOM   3414  CE  LYS A 422    -115.886-109.701 -39.835  1.00  0.21           C  
ATOM   3415  NZ  LYS A 422    -116.951-110.077 -40.789  1.00  0.21           N  
ATOM   3416  N   PRO A 423    -113.767-110.452 -32.595  1.00  0.28           N  
ATOM   3417  CA  PRO A 423    -114.101-111.243 -31.425  1.00  0.28           C  
ATOM   3418  C   PRO A 423    -114.772-110.428 -30.342  1.00  0.28           C  
ATOM   3419  O   PRO A 423    -114.547-109.225 -30.187  1.00  0.28           O  
ATOM   3420  CB  PRO A 423    -112.726-111.718 -30.922  1.00  0.28           C  
ATOM   3421  CG  PRO A 423    -111.806-110.538 -31.225  1.00  0.28           C  
ATOM   3422  CD  PRO A 423    -112.356-110.086 -32.570  1.00  0.28           C  
ATOM   3423  N   GLU A 424    -115.596-111.102 -29.540  1.00  0.30           N  
ATOM   3424  CA  GLU A 424    -116.240-110.565 -28.380  1.00  0.30           C  
ATOM   3425  C   GLU A 424    -115.328-110.347 -27.164  1.00  0.30           C  
ATOM   3426  O   GLU A 424    -115.402-111.036 -26.158  1.00  0.30           O  
ATOM   3427  CB  GLU A 424    -117.413-111.509 -28.049  1.00  0.30           C  
ATOM   3428  CG  GLU A 424    -117.104-113.030 -28.042  1.00  0.30           C  
ATOM   3429  CD  GLU A 424    -117.351-113.803 -26.736  1.00  0.30           C  
ATOM   3430  OE1 GLU A 424    -117.120-115.036 -26.801  1.00  0.30           O  
ATOM   3431  OE2 GLU A 424    -117.743-113.233 -25.686  1.00  0.30           O  
ATOM   3432  N   GLN A 425    -114.428-109.339 -27.193  1.00  0.23           N  
ATOM   3433  CA  GLN A 425    -113.511-109.114 -26.070  1.00  0.23           C  
ATOM   3434  C   GLN A 425    -113.834-107.910 -25.213  1.00  0.23           C  
ATOM   3435  O   GLN A 425    -113.350-107.802 -24.091  1.00  0.23           O  
ATOM   3436  CB  GLN A 425    -112.040-108.994 -26.523  1.00  0.23           C  
ATOM   3437  CG  GLN A 425    -111.506-110.267 -27.214  1.00  0.23           C  
ATOM   3438  CD  GLN A 425    -111.696-111.494 -26.315  1.00  0.23           C  
ATOM   3439  OE1 GLN A 425    -111.218-111.553 -25.181  1.00  0.23           O  
ATOM   3440  NE2 GLN A 425    -112.451-112.496 -26.817  1.00  0.23           N  
ATOM   3441  N   ILE A 426    -114.737-107.022 -25.666  1.00  0.32           N  
ATOM   3442  CA  ILE A 426    -115.364-106.054 -24.779  1.00  0.32           C  
ATOM   3443  C   ILE A 426    -116.749-106.555 -24.442  1.00  0.32           C  
ATOM   3444  O   ILE A 426    -117.604-105.830 -23.973  1.00  0.32           O  
ATOM   3445  CB  ILE A 426    -115.392-104.602 -25.272  1.00  0.32           C  
ATOM   3446  CG1 ILE A 426    -116.222-104.400 -26.545  1.00  0.32           C  
ATOM   3447  CG2 ILE A 426    -113.937-104.102 -25.384  1.00  0.32           C  
ATOM   3448  CD1 ILE A 426    -116.206-102.977 -27.082  1.00  0.32           C  
ATOM   3449  N   GLN A 427    -117.060-107.847 -24.682  1.00  0.31           N  
ATOM   3450  CA  GLN A 427    -118.367-108.380 -24.342  1.00  0.31           C  
ATOM   3451  C   GLN A 427    -118.712-108.354 -22.893  1.00  0.31           C  
ATOM   3452  O   GLN A 427    -117.924-108.715 -22.036  1.00  0.31           O  
ATOM   3453  CB  GLN A 427    -118.800-109.666 -25.086  1.00  0.31           C  
ATOM   3454  CG  GLN A 427    -119.609-109.404 -26.397  1.00  0.31           C  
ATOM   3455  CD  GLN A 427    -120.364-110.567 -27.064  1.00  0.31           C  
ATOM   3456  OE1 GLN A 427    -120.287-111.725 -26.696  1.00  0.31           O  
ATOM   3457  NE2 GLN A 427    -121.166-110.228 -28.108  1.00  0.31           N  
ATOM   3458  N   ARG A 428    -119.922-107.816 -22.629  1.00  0.36           N  
ATOM   3459  CA  ARG A 428    -120.518-107.724 -21.333  1.00  0.36           C  
ATOM   3460  C   ARG A 428    -119.805-106.765 -20.365  1.00  0.36           C  
ATOM   3461  O   ARG A 428    -120.139-106.733 -19.189  1.00  0.36           O  
ATOM   3462  CB  ARG A 428    -120.684-109.153 -20.766  1.00  0.36           C  
ATOM   3463  CG  ARG A 428    -121.219-110.236 -21.725  1.00  0.36           C  
ATOM   3464  CD  ARG A 428    -120.766-111.646 -21.354  1.00  0.36           C  
ATOM   3465  NE  ARG A 428    -119.343-111.865 -21.740  1.00  0.36           N  
ATOM   3466  CZ  ARG A 428    -118.953-112.518 -22.844  1.00  0.36           C  
ATOM   3467  NH1 ARG A 428    -117.793-113.166 -22.831  1.00  0.36           N  
ATOM   3468  NH2 ARG A 428    -119.673-112.625 -23.949  1.00  0.36           N  
ATOM   3469  N   LEU A 429    -118.864-105.903 -20.835  1.00  0.39           N  
ATOM   3470  CA  LEU A 429    -118.144-104.928 -20.008  1.00  0.39           C  
ATOM   3471  C   LEU A 429    -118.831-103.569 -19.931  1.00  0.39           C  
ATOM   3472  O   LEU A 429    -118.231-102.547 -19.613  1.00  0.39           O  
ATOM   3473  CB  LEU A 429    -116.700-104.697 -20.526  1.00  0.39           C  
ATOM   3474  CG  LEU A 429    -115.734-105.852 -20.218  1.00  0.39           C  
ATOM   3475  CD1 LEU A 429    -114.405-105.658 -20.953  1.00  0.39           C  
ATOM   3476  CD2 LEU A 429    -115.433-105.967 -18.716  1.00  0.39           C  
ATOM   3477  N   GLY A 430    -120.143-103.524 -20.193  1.00  0.48           N  
ATOM   3478  CA  GLY A 430    -120.909-102.311 -19.950  1.00  0.48           C  
ATOM   3479  C   GLY A 430    -122.349-102.643 -19.806  1.00  0.48           C  
ATOM   3480  O   GLY A 430    -123.234-101.842 -20.088  1.00  0.48           O  
ATOM   3481  N   GLY A 431    -122.603-103.853 -19.282  1.00  0.56           N  
ATOM   3482  CA  GLY A 431    -123.883-104.203 -18.701  1.00  0.56           C  
ATOM   3483  C   GLY A 431    -123.716-104.127 -17.215  1.00  0.56           C  
ATOM   3484  O   GLY A 431    -122.597-104.204 -16.733  1.00  0.56           O  
ATOM   3485  N   MET A 432    -124.791-103.999 -16.424  1.00  0.53           N  
ATOM   3486  CA  MET A 432    -124.670-103.914 -14.974  1.00  0.53           C  
ATOM   3487  C   MET A 432    -125.302-105.110 -14.309  1.00  0.53           C  
ATOM   3488  O   MET A 432    -125.994-105.898 -14.941  1.00  0.53           O  
ATOM   3489  CB  MET A 432    -125.219-102.578 -14.407  1.00  0.53           C  
ATOM   3490  CG  MET A 432    -126.672-102.246 -14.791  1.00  0.53           C  
ATOM   3491  SD  MET A 432    -127.958-103.232 -13.969  1.00  0.53           S  
ATOM   3492  CE  MET A 432    -129.270-102.406 -14.893  1.00  0.53           C  
ATOM   3493  N   MET A 433    -125.048-105.299 -13.004  1.00  0.57           N  
ATOM   3494  CA  MET A 433    -125.481-106.484 -12.306  1.00  0.57           C  
ATOM   3495  C   MET A 433    -126.070-106.118 -10.963  1.00  0.57           C  
ATOM   3496  O   MET A 433    -125.568-105.249 -10.247  1.00  0.57           O  
ATOM   3497  CB  MET A 433    -124.267-107.422 -12.127  1.00  0.57           C  
ATOM   3498  CG  MET A 433    -124.506-108.704 -11.314  1.00  0.57           C  
ATOM   3499  SD  MET A 433    -122.937-109.496 -10.904  1.00  0.57           S  
ATOM   3500  CE  MET A 433    -123.477-110.336  -9.399  1.00  0.57           C  
ATOM   3501  N   VAL A 434    -127.172-106.796 -10.604  1.00  0.62           N  
ATOM   3502  CA  VAL A 434    -127.813-106.707  -9.311  1.00  0.62           C  
ATOM   3503  C   VAL A 434    -128.037-108.128  -8.804  1.00  0.62           C  
ATOM   3504  O   VAL A 434    -127.715-109.113  -9.472  1.00  0.62           O  
ATOM   3505  CB  VAL A 434    -129.144-105.946  -9.329  1.00  0.62           C  
ATOM   3506  CG1 VAL A 434    -129.002-104.564  -9.989  1.00  0.62           C  
ATOM   3507  CG2 VAL A 434    -130.225-106.711 -10.097  1.00  0.62           C  
ATOM   3508  N   TRP A 435    -128.603-108.279  -7.592  1.00  0.45           N  
ATOM   3509  CA  TRP A 435    -129.165-109.545  -7.141  1.00  0.45           C  
ATOM   3510  C   TRP A 435    -130.681-109.557  -7.389  1.00  0.45           C  
ATOM   3511  O   TRP A 435    -131.269-108.517  -7.631  1.00  0.45           O  
ATOM   3512  CB  TRP A 435    -128.828-109.809  -5.642  1.00  0.45           C  
ATOM   3513  CG  TRP A 435    -127.341-110.021  -5.356  1.00  0.45           C  
ATOM   3514  CD1 TRP A 435    -126.444-110.718  -6.116  1.00  0.45           C  
ATOM   3515  CD2 TRP A 435    -126.604-109.536  -4.212  1.00  0.45           C  
ATOM   3516  NE1 TRP A 435    -125.187-110.670  -5.551  1.00  0.45           N  
ATOM   3517  CE2 TRP A 435    -125.261-109.944  -4.386  1.00  0.45           C  
ATOM   3518  CE3 TRP A 435    -126.988-108.806  -3.087  1.00  0.45           C  
ATOM   3519  CZ2 TRP A 435    -124.285-109.609  -3.458  1.00  0.45           C  
ATOM   3520  CZ3 TRP A 435    -126.001-108.488  -2.138  1.00  0.45           C  
ATOM   3521  CH2 TRP A 435    -124.666-108.876  -2.323  1.00  0.45           C  
ATOM   3522  N   ASP A 436    -131.377-110.709  -7.373  1.00  0.55           N  
ATOM   3523  CA  ASP A 436    -132.840-110.762  -7.345  1.00  0.55           C  
ATOM   3524  C   ASP A 436    -133.266-110.996  -5.898  1.00  0.55           C  
ATOM   3525  O   ASP A 436    -132.853-111.962  -5.252  1.00  0.55           O  
ATOM   3526  CB  ASP A 436    -133.404-111.867  -8.298  1.00  0.55           C  
ATOM   3527  CG  ASP A 436    -134.929-111.834  -8.450  1.00  0.55           C  
ATOM   3528  OD1 ASP A 436    -135.518-110.754  -8.194  1.00  0.55           O  
ATOM   3529  OD2 ASP A 436    -135.532-112.886  -8.821  1.00  0.55           O  
ATOM   3530  N   LEU A 437    -134.089-110.099  -5.325  1.00  0.46           N  
ATOM   3531  CA  LEU A 437    -134.453-110.162  -3.921  1.00  0.46           C  
ATOM   3532  C   LEU A 437    -135.827-110.801  -3.755  1.00  0.46           C  
ATOM   3533  O   LEU A 437    -136.791-110.421  -4.408  1.00  0.46           O  
ATOM   3534  CB  LEU A 437    -134.482-108.764  -3.271  1.00  0.46           C  
ATOM   3535  CG  LEU A 437    -134.734-108.744  -1.746  1.00  0.46           C  
ATOM   3536  CD1 LEU A 437    -133.439-108.549  -0.948  1.00  0.46           C  
ATOM   3537  CD2 LEU A 437    -135.802-107.714  -1.362  1.00  0.46           C  
ATOM   3538  N   ASN A 438    -136.022-111.806  -2.879  1.00  0.40           N  
ATOM   3539  CA  ASN A 438    -135.129-112.316  -1.843  1.00  0.40           C  
ATOM   3540  C   ASN A 438    -134.574-113.684  -2.211  1.00  0.40           C  
ATOM   3541  O   ASN A 438    -134.169-114.476  -1.366  1.00  0.40           O  
ATOM   3542  CB  ASN A 438    -135.890-112.341  -0.493  1.00  0.40           C  
ATOM   3543  CG  ASN A 438    -134.932-112.322   0.696  1.00  0.40           C  
ATOM   3544  OD1 ASN A 438    -133.735-112.057   0.589  1.00  0.40           O  
ATOM   3545  ND2 ASN A 438    -135.489-112.592   1.898  1.00  0.40           N  
ATOM   3546  N   LYS A 439    -134.554-113.996  -3.516  1.00  0.46           N  
ATOM   3547  CA  LYS A 439    -134.026-115.237  -4.044  1.00  0.46           C  
ATOM   3548  C   LYS A 439    -132.515-115.380  -3.941  1.00  0.46           C  
ATOM   3549  O   LYS A 439    -132.006-116.491  -3.817  1.00  0.46           O  
ATOM   3550  CB  LYS A 439    -134.412-115.371  -5.528  1.00  0.46           C  
ATOM   3551  CG  LYS A 439    -135.928-115.415  -5.764  1.00  0.46           C  
ATOM   3552  CD  LYS A 439    -136.217-115.616  -7.253  1.00  0.46           C  
ATOM   3553  CE  LYS A 439    -137.663-115.344  -7.659  1.00  0.46           C  
ATOM   3554  NZ  LYS A 439    -137.683-115.048  -9.104  1.00  0.46           N  
ATOM   3555  N   LYS A 440    -131.782-114.250  -4.064  1.00  0.45           N  
ATOM   3556  CA  LYS A 440    -130.335-114.132  -3.928  1.00  0.45           C  
ATOM   3557  C   LYS A 440    -129.601-114.565  -5.182  1.00  0.45           C  
ATOM   3558  O   LYS A 440    -128.406-114.845  -5.168  1.00  0.45           O  
ATOM   3559  CB  LYS A 440    -129.735-114.836  -2.683  1.00  0.45           C  
ATOM   3560  CG  LYS A 440    -130.295-114.336  -1.346  1.00  0.45           C  
ATOM   3561  CD  LYS A 440    -129.794-115.208  -0.186  1.00  0.45           C  
ATOM   3562  CE  LYS A 440    -130.256-114.707   1.181  1.00  0.45           C  
ATOM   3563  NZ  LYS A 440    -129.794-115.646   2.226  1.00  0.45           N  
ATOM   3564  N   GLN A 441    -130.304-114.598  -6.326  1.00  0.47           N  
ATOM   3565  CA  GLN A 441    -129.697-114.918  -7.598  1.00  0.47           C  
ATOM   3566  C   GLN A 441    -129.054-113.700  -8.208  1.00  0.47           C  
ATOM   3567  O   GLN A 441    -129.455-112.572  -7.962  1.00  0.47           O  
ATOM   3568  CB  GLN A 441    -130.720-115.504  -8.597  1.00  0.47           C  
ATOM   3569  CG  GLN A 441    -131.354-116.826  -8.114  1.00  0.47           C  
ATOM   3570  CD  GLN A 441    -130.276-117.880  -7.851  1.00  0.47           C  
ATOM   3571  OE1 GLN A 441    -129.493-118.229  -8.733  1.00  0.47           O  
ATOM   3572  NE2 GLN A 441    -130.214-118.395  -6.602  1.00  0.47           N  
ATOM   3573  N   VAL A 442    -128.020-113.912  -9.020  1.00  0.55           N  
ATOM   3574  CA  VAL A 442    -127.254-112.880  -9.679  1.00  0.55           C  
ATOM   3575  C   VAL A 442    -127.851-112.572 -11.051  1.00  0.55           C  
ATOM   3576  O   VAL A 442    -128.143-113.477 -11.830  1.00  0.55           O  
ATOM   3577  CB  VAL A 442    -125.806-113.340  -9.800  1.00  0.55           C  
ATOM   3578  CG1 VAL A 442    -125.098-113.222  -8.439  1.00  0.55           C  
ATOM   3579  CG2 VAL A 442    -125.723-114.812 -10.260  1.00  0.55           C  
ATOM   3580  N   VAL A 443    -128.096-111.282 -11.381  1.00  0.57           N  
ATOM   3581  CA  VAL A 443    -128.829-110.951 -12.598  1.00  0.57           C  
ATOM   3582  C   VAL A 443    -128.371-109.624 -13.222  1.00  0.57           C  
ATOM   3583  O   VAL A 443    -128.165-108.641 -12.506  1.00  0.57           O  
ATOM   3584  CB  VAL A 443    -130.343-110.970 -12.348  1.00  0.57           C  
ATOM   3585  CG1 VAL A 443    -130.793-109.859 -11.384  1.00  0.57           C  
ATOM   3586  CG2 VAL A 443    -131.135-110.879 -13.663  1.00  0.57           C  
ATOM   3587  N   PRO A 444    -128.189-109.515 -14.538  1.00  0.55           N  
ATOM   3588  CA  PRO A 444    -128.210-108.239 -15.248  1.00  0.55           C  
ATOM   3589  C   PRO A 444    -129.635-107.897 -15.641  1.00  0.55           C  
ATOM   3590  O   PRO A 444    -130.353-108.764 -16.137  1.00  0.55           O  
ATOM   3591  CB  PRO A 444    -127.368-108.489 -16.514  1.00  0.55           C  
ATOM   3592  CG  PRO A 444    -126.731-109.865 -16.314  1.00  0.55           C  
ATOM   3593  CD  PRO A 444    -127.710-110.589 -15.398  1.00  0.55           C  
ATOM   3594  N   LEU A 445    -130.087-106.651 -15.439  1.00  0.51           N  
ATOM   3595  CA  LEU A 445    -131.471-106.298 -15.687  1.00  0.51           C  
ATOM   3596  C   LEU A 445    -131.570-105.304 -16.814  1.00  0.51           C  
ATOM   3597  O   LEU A 445    -131.031-104.206 -16.690  1.00  0.51           O  
ATOM   3598  CB  LEU A 445    -132.114-105.603 -14.462  1.00  0.51           C  
ATOM   3599  CG  LEU A 445    -132.289-106.485 -13.217  1.00  0.51           C  
ATOM   3600  CD1 LEU A 445    -132.835-105.626 -12.071  1.00  0.51           C  
ATOM   3601  CD2 LEU A 445    -133.231-107.670 -13.458  1.00  0.51           C  
ATOM   3602  N   HIS A 446    -132.326-105.662 -17.886  1.00  0.45           N  
ATOM   3603  CA  HIS A 446    -132.668-104.828 -19.041  1.00  0.45           C  
ATOM   3604  C   HIS A 446    -132.755-103.337 -18.754  1.00  0.45           C  
ATOM   3605  O   HIS A 446    -133.674-102.945 -18.029  1.00  0.45           O  
ATOM   3606  CB  HIS A 446    -134.092-105.140 -19.589  1.00  0.45           C  
ATOM   3607  CG  HIS A 446    -134.404-106.531 -20.038  1.00  0.45           C  
ATOM   3608  ND1 HIS A 446    -135.734-106.809 -20.288  1.00  0.45           N  
ATOM   3609  CD2 HIS A 446    -133.651-107.647 -20.220  1.00  0.45           C  
ATOM   3610  CE1 HIS A 446    -135.773-108.082 -20.604  1.00  0.45           C  
ATOM   3611  NE2 HIS A 446    -134.540-108.641 -20.582  1.00  0.45           N  
ATOM   3612  N   ARG A 447    -131.834-102.522 -19.323  1.00  0.46           N  
ATOM   3613  CA  ARG A 447    -131.735-101.071 -19.177  1.00  0.46           C  
ATOM   3614  C   ARG A 447    -130.335-100.557 -19.456  1.00  0.46           C  
ATOM   3615  O   ARG A 447    -130.143 -99.435 -19.918  1.00  0.46           O  
ATOM   3616  CB  ARG A 447    -132.098-100.577 -17.754  1.00  0.46           C  
ATOM   3617  CG  ARG A 447    -132.078 -99.062 -17.554  1.00  0.46           C  
ATOM   3618  CD  ARG A 447    -133.333 -98.562 -16.869  1.00  0.46           C  
ATOM   3619  NE  ARG A 447    -133.330 -97.095 -16.947  1.00  0.46           N  
ATOM   3620  CZ  ARG A 447    -134.022 -96.276 -16.166  1.00  0.46           C  
ATOM   3621  NH1 ARG A 447    -133.902 -94.969 -16.333  1.00  0.46           N  
ATOM   3622  NH2 ARG A 447    -134.813 -96.667 -15.189  1.00  0.46           N  
ATOM   3623  N   GLU A 448    -129.334-101.377 -19.138  1.00  0.44           N  
ATOM   3624  CA  GLU A 448    -127.927-101.091 -19.055  1.00  0.44           C  
ATOM   3625  C   GLU A 448    -127.278-100.592 -20.333  1.00  0.44           C  
ATOM   3626  O   GLU A 448    -126.526 -99.620 -20.343  1.00  0.44           O  
ATOM   3627  CB  GLU A 448    -127.233-102.383 -18.542  1.00  0.44           C  
ATOM   3628  CG  GLU A 448    -127.310-103.690 -19.398  1.00  0.44           C  
ATOM   3629  CD  GLU A 448    -128.661-104.412 -19.446  1.00  0.44           C  
ATOM   3630  OE1 GLU A 448    -128.750-105.515 -18.856  1.00  0.44           O  
ATOM   3631  OE2 GLU A 448    -129.607-103.871 -20.070  1.00  0.44           O  
ATOM   3632  N   GLN A 449    -127.585-101.229 -21.466  1.00  0.29           N  
ATOM   3633  CA  GLN A 449    -127.059-100.858 -22.755  1.00  0.29           C  
ATOM   3634  C   GLN A 449    -127.963 -99.809 -23.379  1.00  0.29           C  
ATOM   3635  O   GLN A 449    -129.180 -99.806 -23.189  1.00  0.29           O  
ATOM   3636  CB  GLN A 449    -126.961-102.154 -23.598  1.00  0.29           C  
ATOM   3637  CG  GLN A 449    -127.019-102.059 -25.142  1.00  0.29           C  
ATOM   3638  CD  GLN A 449    -127.160-103.464 -25.741  1.00  0.29           C  
ATOM   3639  OE1 GLN A 449    -127.590-104.426 -25.106  1.00  0.29           O  
ATOM   3640  NE2 GLN A 449    -126.795-103.614 -27.030  1.00  0.29           N  
ATOM   3641  N   VAL A 450    -127.389 -98.858 -24.154  1.00  0.26           N  
ATOM   3642  CA  VAL A 450    -128.148 -97.791 -24.791  1.00  0.26           C  
ATOM   3643  C   VAL A 450    -129.329 -98.286 -25.616  1.00  0.26           C  
ATOM   3644  O   VAL A 450    -129.186 -98.984 -26.620  1.00  0.26           O  
ATOM   3645  CB  VAL A 450    -127.282 -96.876 -25.658  1.00  0.26           C  
ATOM   3646  CG1 VAL A 450    -128.142 -95.840 -26.412  1.00  0.26           C  
ATOM   3647  CG2 VAL A 450    -126.258 -96.122 -24.789  1.00  0.26           C  
ATOM   3648  N   GLY A 451    -130.543 -97.894 -25.183  1.00  0.26           N  
ATOM   3649  CA  GLY A 451    -131.767 -98.167 -25.901  1.00  0.26           C  
ATOM   3650  C   GLY A 451    -132.580 -99.327 -25.428  1.00  0.26           C  
ATOM   3651  O   GLY A 451    -133.596 -99.575 -26.037  1.00  0.26           O  
ATOM   3652  N   TRP A 452    -132.235-100.074 -24.363  1.00  0.30           N  
ATOM   3653  CA  TRP A 452    -133.180-101.034 -23.770  1.00  0.30           C  
ATOM   3654  C   TRP A 452    -134.521-100.446 -23.290  1.00  0.30           C  
ATOM   3655  O   TRP A 452    -134.782 -99.263 -23.417  1.00  0.30           O  
ATOM   3656  CB  TRP A 452    -132.514-101.827 -22.623  1.00  0.30           C  
ATOM   3657  CG  TRP A 452    -131.695-102.994 -23.101  1.00  0.30           C  
ATOM   3658  CD1 TRP A 452    -130.386-102.999 -23.447  1.00  0.30           C  
ATOM   3659  CD2 TRP A 452    -132.169-104.337 -23.303  1.00  0.30           C  
ATOM   3660  NE1 TRP A 452    -129.999-104.251 -23.860  1.00  0.30           N  
ATOM   3661  CE2 TRP A 452    -131.077-105.088 -23.771  1.00  0.30           C  
ATOM   3662  CE3 TRP A 452    -133.418-104.919 -23.115  1.00  0.30           C  
ATOM   3663  CZ2 TRP A 452    -131.203-106.438 -24.066  1.00  0.30           C  
ATOM   3664  CZ3 TRP A 452    -133.546-106.289 -23.392  1.00  0.30           C  
ATOM   3665  CH2 TRP A 452    -132.456-107.038 -23.863  1.00  0.30           C  
ATOM   3666  N   HIS A 453    -135.427-101.257 -22.714  1.00  0.34           N  
ATOM   3667  CA  HIS A 453    -136.600-100.793 -21.980  1.00  0.34           C  
ATOM   3668  C   HIS A 453    -136.364-101.136 -20.539  1.00  0.34           C  
ATOM   3669  O   HIS A 453    -135.641-102.082 -20.228  1.00  0.34           O  
ATOM   3670  CB  HIS A 453    -137.896-101.491 -22.475  1.00  0.34           C  
ATOM   3671  CG  HIS A 453    -139.083-101.608 -21.558  1.00  0.34           C  
ATOM   3672  ND1 HIS A 453    -139.123-102.605 -20.598  1.00  0.34           N  
ATOM   3673  CD2 HIS A 453    -140.241-100.900 -21.545  1.00  0.34           C  
ATOM   3674  CE1 HIS A 453    -140.299-102.477 -20.016  1.00  0.34           C  
ATOM   3675  NE2 HIS A 453    -141.018-101.466 -20.556  1.00  0.34           N  
ATOM   3676  N   TYR A 454    -136.939-100.367 -19.600  1.00  0.36           N  
ATOM   3677  CA  TYR A 454    -136.775-100.663 -18.210  1.00  0.36           C  
ATOM   3678  C   TYR A 454    -137.795-101.647 -17.661  1.00  0.36           C  
ATOM   3679  O   TYR A 454    -138.955-101.317 -17.407  1.00  0.36           O  
ATOM   3680  CB  TYR A 454    -136.829 -99.382 -17.347  1.00  0.36           C  
ATOM   3681  CG  TYR A 454    -136.312 -99.644 -15.969  1.00  0.36           C  
ATOM   3682  CD1 TYR A 454    -135.331-100.623 -15.698  1.00  0.36           C  
ATOM   3683  CD2 TYR A 454    -136.797 -98.858 -14.921  1.00  0.36           C  
ATOM   3684  CE1 TYR A 454    -134.807-100.764 -14.431  1.00  0.36           C  
ATOM   3685  CE2 TYR A 454    -136.269 -99.003 -13.632  1.00  0.36           C  
ATOM   3686  CZ  TYR A 454    -135.287 -99.979 -13.406  1.00  0.36           C  
ATOM   3687  OH  TYR A 454    -134.815-100.384 -12.168  1.00  0.36           O  
ATOM   3688  N   THR A 455    -137.327-102.862 -17.350  1.00  0.31           N  
ATOM   3689  CA  THR A 455    -138.073-103.813 -16.544  1.00  0.31           C  
ATOM   3690  C   THR A 455    -137.216-104.057 -15.327  1.00  0.31           C  
ATOM   3691  O   THR A 455    -135.988-103.975 -15.393  1.00  0.31           O  
ATOM   3692  CB  THR A 455    -138.415-105.103 -17.268  1.00  0.31           C  
ATOM   3693  OG1 THR A 455    -139.235-104.808 -18.390  1.00  0.31           O  
ATOM   3694  CG2 THR A 455    -139.256-106.032 -16.378  1.00  0.31           C  
ATOM   3695  N   ASN A 456    -137.819-104.269 -14.144  1.00  0.33           N  
ATOM   3696  CA  ASN A 456    -137.075-104.224 -12.908  1.00  0.33           C  
ATOM   3697  C   ASN A 456    -137.703-105.008 -11.779  1.00  0.33           C  
ATOM   3698  O   ASN A 456    -138.849-105.450 -11.851  1.00  0.33           O  
ATOM   3699  CB  ASN A 456    -136.876-102.758 -12.447  1.00  0.33           C  
ATOM   3700  CG  ASN A 456    -138.174-101.978 -12.242  1.00  0.33           C  
ATOM   3701  OD1 ASN A 456    -138.748-102.029 -11.158  1.00  0.33           O  
ATOM   3702  ND2 ASN A 456    -138.656-101.213 -13.248  1.00  0.33           N  
ATOM   3703  N   SER A 457    -136.936-105.151 -10.691  1.00  0.36           N  
ATOM   3704  CA  SER A 457    -137.413-105.537  -9.385  1.00  0.36           C  
ATOM   3705  C   SER A 457    -136.524-104.799  -8.425  1.00  0.36           C  
ATOM   3706  O   SER A 457    -135.563-104.139  -8.834  1.00  0.36           O  
ATOM   3707  CB  SER A 457    -137.393-107.063  -9.065  1.00  0.36           C  
ATOM   3708  OG  SER A 457    -136.069-107.608  -9.049  1.00  0.36           O  
ATOM   3709  N   GLY A 458    -136.842-104.838  -7.124  1.00  0.34           N  
ATOM   3710  CA  GLY A 458    -136.165-104.008  -6.162  1.00  0.34           C  
ATOM   3711  C   GLY A 458    -135.519-104.756  -5.068  1.00  0.34           C  
ATOM   3712  O   GLY A 458    -136.156-105.547  -4.379  1.00  0.34           O  
ATOM   3713  N   ILE A 459    -134.237-104.470  -4.834  1.00  0.32           N  
ATOM   3714  CA  ILE A 459    -133.415-105.295  -3.985  1.00  0.32           C  
ATOM   3715  C   ILE A 459    -133.203-104.544  -2.696  1.00  0.32           C  
ATOM   3716  O   ILE A 459    -132.698-103.423  -2.707  1.00  0.32           O  
ATOM   3717  CB  ILE A 459    -132.058-105.615  -4.614  1.00  0.32           C  
ATOM   3718  CG1 ILE A 459    -132.143-106.393  -5.942  1.00  0.32           C  
ATOM   3719  CG2 ILE A 459    -131.180-106.479  -3.674  1.00  0.32           C  
ATOM   3720  CD1 ILE A 459    -132.802-105.752  -7.170  1.00  0.32           C  
ATOM   3721  N   ASP A 460    -133.564-105.149  -1.544  1.00  0.29           N  
ATOM   3722  CA  ASP A 460    -133.252-104.653  -0.218  1.00  0.29           C  
ATOM   3723  C   ASP A 460    -131.779-104.917   0.083  1.00  0.29           C  
ATOM   3724  O   ASP A 460    -131.354-105.842   0.773  1.00  0.29           O  
ATOM   3725  CB  ASP A 460    -134.202-105.247   0.847  1.00  0.29           C  
ATOM   3726  CG  ASP A 460    -134.209-104.386   2.100  1.00  0.29           C  
ATOM   3727  OD1 ASP A 460    -135.044-104.684   2.987  1.00  0.29           O  
ATOM   3728  OD2 ASP A 460    -133.410-103.414   2.158  1.00  0.29           O  
ATOM   3729  N   ALA A 461    -130.945-104.100  -0.563  1.00  0.31           N  
ATOM   3730  CA  ALA A 461    -129.534-104.312  -0.665  1.00  0.31           C  
ATOM   3731  C   ALA A 461    -128.836-103.427   0.350  1.00  0.31           C  
ATOM   3732  O   ALA A 461    -127.654-103.553   0.641  1.00  0.31           O  
ATOM   3733  CB  ALA A 461    -129.181-103.911  -2.113  1.00  0.31           C  
ATOM   3734  N   ALA A 462    -129.601-102.516   0.965  1.00  0.32           N  
ATOM   3735  CA  ALA A 462    -129.083-101.441   1.772  1.00  0.32           C  
ATOM   3736  C   ALA A 462    -128.845-101.852   3.208  1.00  0.32           C  
ATOM   3737  O   ALA A 462    -128.219-101.143   3.992  1.00  0.32           O  
ATOM   3738  CB  ALA A 462    -130.132-100.331   1.725  1.00  0.32           C  
ATOM   3739  N   LEU A 463    -129.356-103.043   3.546  1.00  0.29           N  
ATOM   3740  CA  LEU A 463    -129.290-103.649   4.849  1.00  0.29           C  
ATOM   3741  C   LEU A 463    -128.481-104.937   4.762  1.00  0.29           C  
ATOM   3742  O   LEU A 463    -128.472-105.756   5.678  1.00  0.29           O  
ATOM   3743  CB  LEU A 463    -130.742-103.934   5.312  1.00  0.29           C  
ATOM   3744  CG  LEU A 463    -131.643-102.674   5.376  1.00  0.29           C  
ATOM   3745  CD1 LEU A 463    -133.107-103.046   5.650  1.00  0.29           C  
ATOM   3746  CD2 LEU A 463    -131.158-101.646   6.409  1.00  0.29           C  
ATOM   3747  N   THR A 464    -127.756-105.136   3.639  1.00  0.36           N  
ATOM   3748  CA  THR A 464    -126.941-106.320   3.393  1.00  0.36           C  
ATOM   3749  C   THR A 464    -125.506-105.901   3.163  1.00  0.36           C  
ATOM   3750  O   THR A 464    -125.205-105.091   2.289  1.00  0.36           O  
ATOM   3751  CB  THR A 464    -127.367-107.120   2.167  1.00  0.36           C  
ATOM   3752  OG1 THR A 464    -128.689-107.620   2.322  1.00  0.36           O  
ATOM   3753  CG2 THR A 464    -126.484-108.364   1.973  1.00  0.36           C  
ATOM   3754  N   GLY A 465    -124.570-106.475   3.952  1.00  0.48           N  
ATOM   3755  CA  GLY A 465    -123.137-106.227   3.838  1.00  0.48           C  
ATOM   3756  C   GLY A 465    -122.456-106.848   2.635  1.00  0.48           C  
ATOM   3757  O   GLY A 465    -123.060-107.167   1.615  1.00  0.48           O  
ATOM   3758  N   THR A 466    -121.123-107.011   2.715  1.00  0.49           N  
ATOM   3759  CA  THR A 466    -120.326-107.611   1.651  1.00  0.49           C  
ATOM   3760  C   THR A 466    -120.622-109.068   1.343  1.00  0.49           C  
ATOM   3761  O   THR A 466    -120.931-109.882   2.211  1.00  0.49           O  
ATOM   3762  CB  THR A 466    -118.818-107.503   1.853  1.00  0.49           C  
ATOM   3763  OG1 THR A 466    -118.433-107.927   3.153  1.00  0.49           O  
ATOM   3764  CG2 THR A 466    -118.387-106.040   1.725  1.00  0.49           C  
ATOM   3765  N   TYR A 467    -120.492-109.436   0.057  1.00  0.44           N  
ATOM   3766  CA  TYR A 467    -120.538-110.814  -0.379  1.00  0.44           C  
ATOM   3767  C   TYR A 467    -119.337-111.073  -1.272  1.00  0.44           C  
ATOM   3768  O   TYR A 467    -119.027-110.274  -2.154  1.00  0.44           O  
ATOM   3769  CB  TYR A 467    -121.853-111.081  -1.148  1.00  0.44           C  
ATOM   3770  CG  TYR A 467    -122.119-112.551  -1.309  1.00  0.44           C  
ATOM   3771  CD1 TYR A 467    -121.777-113.215  -2.498  1.00  0.44           C  
ATOM   3772  CD2 TYR A 467    -122.704-113.281  -0.262  1.00  0.44           C  
ATOM   3773  CE1 TYR A 467    -122.020-114.588  -2.640  1.00  0.44           C  
ATOM   3774  CE2 TYR A 467    -122.950-114.655  -0.403  1.00  0.44           C  
ATOM   3775  CZ  TYR A 467    -122.608-115.306  -1.595  1.00  0.44           C  
ATOM   3776  OH  TYR A 467    -122.845-116.685  -1.747  1.00  0.44           O  
ATOM   3777  N   ARG A 468    -118.621-112.195  -1.063  1.00  0.55           N  
ATOM   3778  CA  ARG A 468    -117.459-112.541  -1.860  1.00  0.55           C  
ATOM   3779  C   ARG A 468    -117.867-113.368  -3.070  1.00  0.55           C  
ATOM   3780  O   ARG A 468    -118.592-114.353  -2.951  1.00  0.55           O  
ATOM   3781  CB  ARG A 468    -116.398-113.284  -1.012  1.00  0.55           C  
ATOM   3782  CG  ARG A 468    -115.053-113.500  -1.740  1.00  0.55           C  
ATOM   3783  CD  ARG A 468    -113.935-114.096  -0.869  1.00  0.55           C  
ATOM   3784  NE  ARG A 468    -113.625-113.099   0.207  1.00  0.55           N  
ATOM   3785  CZ  ARG A 468    -112.780-112.075   0.046  1.00  0.55           C  
ATOM   3786  NH1 ARG A 468    -111.986-111.967  -1.012  1.00  0.55           N  
ATOM   3787  NH2 ARG A 468    -112.782-111.094   0.941  1.00  0.55           N  
ATOM   3788  N   VAL A 469    -117.432-112.964  -4.278  1.00  0.67           N  
ATOM   3789  CA  VAL A 469    -117.850-113.578  -5.530  1.00  0.67           C  
ATOM   3790  C   VAL A 469    -116.672-114.170  -6.288  1.00  0.67           C  
ATOM   3791  O   VAL A 469    -115.560-113.644  -6.280  1.00  0.67           O  
ATOM   3792  CB  VAL A 469    -118.607-112.624  -6.461  1.00  0.67           C  
ATOM   3793  CG1 VAL A 469    -119.905-112.154  -5.776  1.00  0.67           C  
ATOM   3794  CG2 VAL A 469    -117.745-111.411  -6.864  1.00  0.67           C  
ATOM   3795  N   LYS A 470    -116.908-115.307  -6.978  1.00  0.59           N  
ATOM   3796  CA  LYS A 470    -115.921-115.976  -7.806  1.00  0.59           C  
ATOM   3797  C   LYS A 470    -115.940-115.437  -9.230  1.00  0.59           C  
ATOM   3798  O   LYS A 470    -116.957-115.500  -9.923  1.00  0.59           O  
ATOM   3799  CB  LYS A 470    -116.208-117.499  -7.847  1.00  0.59           C  
ATOM   3800  CG  LYS A 470    -115.160-118.322  -8.616  1.00  0.59           C  
ATOM   3801  CD  LYS A 470    -115.502-119.821  -8.645  1.00  0.59           C  
ATOM   3802  CE  LYS A 470    -114.427-120.652  -9.351  1.00  0.59           C  
ATOM   3803  NZ  LYS A 470    -114.879-122.055  -9.483  1.00  0.59           N  
ATOM   3804  N   LEU A 471    -114.805-114.892  -9.705  1.00  0.61           N  
ATOM   3805  CA  LEU A 471    -114.722-114.250 -11.000  1.00  0.61           C  
ATOM   3806  C   LEU A 471    -114.312-115.186 -12.129  1.00  0.61           C  
ATOM   3807  O   LEU A 471    -113.862-116.313 -11.922  1.00  0.61           O  
ATOM   3808  CB  LEU A 471    -113.725-113.067 -10.972  1.00  0.61           C  
ATOM   3809  CG  LEU A 471    -114.016-112.002  -9.900  1.00  0.61           C  
ATOM   3810  CD1 LEU A 471    -113.028-110.842 -10.074  1.00  0.61           C  
ATOM   3811  CD2 LEU A 471    -115.450-111.469  -9.995  1.00  0.61           C  
ATOM   3812  N   LEU A 472    -114.425-114.706 -13.388  1.00  0.51           N  
ATOM   3813  CA  LEU A 472    -114.012-115.413 -14.599  1.00  0.51           C  
ATOM   3814  C   LEU A 472    -112.556-115.819 -14.643  1.00  0.51           C  
ATOM   3815  O   LEU A 472    -112.190-116.849 -15.198  1.00  0.51           O  
ATOM   3816  CB  LEU A 472    -114.252-114.549 -15.866  1.00  0.51           C  
ATOM   3817  CG  LEU A 472    -115.601-114.871 -16.511  1.00  0.51           C  
ATOM   3818  CD1 LEU A 472    -116.062-113.824 -17.513  1.00  0.51           C  
ATOM   3819  CD2 LEU A 472    -115.657-116.235 -17.202  1.00  0.51           C  
ATOM   3820  N   ASN A 473    -111.676-114.985 -14.075  1.00  0.57           N  
ATOM   3821  CA  ASN A 473    -110.239-115.157 -14.144  1.00  0.57           C  
ATOM   3822  C   ASN A 473    -109.681-115.876 -12.922  1.00  0.57           C  
ATOM   3823  O   ASN A 473    -108.476-115.873 -12.684  1.00  0.57           O  
ATOM   3824  CB  ASN A 473    -109.542-113.784 -14.373  1.00  0.57           C  
ATOM   3825  CG  ASN A 473    -109.997-112.723 -13.374  1.00  0.57           C  
ATOM   3826  OD1 ASN A 473    -110.504-112.999 -12.288  1.00  0.57           O  
ATOM   3827  ND2 ASN A 473    -109.833-111.437 -13.758  1.00  0.57           N  
ATOM   3828  N   GLY A 474    -110.558-116.504 -12.108  1.00  0.61           N  
ATOM   3829  CA  GLY A 474    -110.168-117.290 -10.941  1.00  0.61           C  
ATOM   3830  C   GLY A 474    -109.869-116.480  -9.713  1.00  0.61           C  
ATOM   3831  O   GLY A 474    -109.519-117.024  -8.672  1.00  0.61           O  
ATOM   3832  N   ARG A 475    -110.021-115.148  -9.792  1.00  0.59           N  
ATOM   3833  CA  ARG A 475    -109.904-114.272  -8.648  1.00  0.59           C  
ATOM   3834  C   ARG A 475    -111.196-114.244  -7.849  1.00  0.59           C  
ATOM   3835  O   ARG A 475    -112.281-114.543  -8.350  1.00  0.59           O  
ATOM   3836  CB  ARG A 475    -109.562-112.820  -9.071  1.00  0.59           C  
ATOM   3837  CG  ARG A 475    -108.164-112.651  -9.699  1.00  0.59           C  
ATOM   3838  CD  ARG A 475    -107.961-111.302 -10.409  1.00  0.59           C  
ATOM   3839  NE  ARG A 475    -108.153-110.178  -9.424  1.00  0.59           N  
ATOM   3840  CZ  ARG A 475    -107.179-109.517  -8.787  1.00  0.59           C  
ATOM   3841  NH1 ARG A 475    -107.486-108.446  -8.063  1.00  0.59           N  
ATOM   3842  NH2 ARG A 475    -105.907-109.897  -8.864  1.00  0.59           N  
ATOM   3843  N   GLU A 476    -111.093-113.855  -6.570  1.00  0.65           N  
ATOM   3844  CA  GLU A 476    -112.233-113.651  -5.709  1.00  0.65           C  
ATOM   3845  C   GLU A 476    -112.222-112.231  -5.207  1.00  0.65           C  
ATOM   3846  O   GLU A 476    -111.189-111.722  -4.773  1.00  0.65           O  
ATOM   3847  CB  GLU A 476    -112.199-114.559  -4.468  1.00  0.65           C  
ATOM   3848  CG  GLU A 476    -112.232-116.068  -4.790  1.00  0.65           C  
ATOM   3849  CD  GLU A 476    -112.313-116.913  -3.522  1.00  0.65           C  
ATOM   3850  OE1 GLU A 476    -112.278-116.326  -2.407  1.00  0.65           O  
ATOM   3851  OE2 GLU A 476    -112.434-118.154  -3.671  1.00  0.65           O  
ATOM   3852  N   ILE A 477    -113.377-111.548  -5.242  1.00  0.61           N  
ATOM   3853  CA  ILE A 477    -113.471-110.167  -4.798  1.00  0.61           C  
ATOM   3854  C   ILE A 477    -114.718-110.008  -3.971  1.00  0.61           C  
ATOM   3855  O   ILE A 477    -115.668-110.780  -4.101  1.00  0.61           O  
ATOM   3856  CB  ILE A 477    -113.520-109.154  -5.942  1.00  0.61           C  
ATOM   3857  CG1 ILE A 477    -114.751-109.352  -6.857  1.00  0.61           C  
ATOM   3858  CG2 ILE A 477    -112.202-109.254  -6.738  1.00  0.61           C  
ATOM   3859  CD1 ILE A 477    -114.895-108.259  -7.914  1.00  0.61           C  
ATOM   3860  N   ASP A 478    -114.765-108.988  -3.100  1.00  0.62           N  
ATOM   3861  CA  ASP A 478    -115.968-108.653  -2.377  1.00  0.62           C  
ATOM   3862  C   ASP A 478    -116.787-107.647  -3.167  1.00  0.62           C  
ATOM   3863  O   ASP A 478    -116.270-106.797  -3.898  1.00  0.62           O  
ATOM   3864  CB  ASP A 478    -115.678-108.098  -0.966  1.00  0.62           C  
ATOM   3865  CG  ASP A 478    -114.813-109.070  -0.206  1.00  0.62           C  
ATOM   3866  OD1 ASP A 478    -115.350-109.987   0.468  1.00  0.62           O  
ATOM   3867  OD2 ASP A 478    -113.562-108.916  -0.272  1.00  0.62           O  
ATOM   3868  N   ALA A 479    -118.117-107.729  -3.031  1.00  0.67           N  
ATOM   3869  CA  ALA A 479    -119.004-106.774  -3.634  1.00  0.67           C  
ATOM   3870  C   ALA A 479    -120.070-106.338  -2.657  1.00  0.67           C  
ATOM   3871  O   ALA A 479    -120.369-107.015  -1.674  1.00  0.67           O  
ATOM   3872  CB  ALA A 479    -119.654-107.343  -4.914  1.00  0.67           C  
ATOM   3873  N   MET A 480    -120.661-105.162  -2.927  1.00  0.66           N  
ATOM   3874  CA  MET A 480    -121.723-104.587  -2.134  1.00  0.66           C  
ATOM   3875  C   MET A 480    -122.518-103.670  -3.048  1.00  0.66           C  
ATOM   3876  O   MET A 480    -122.016-103.354  -4.127  1.00  0.66           O  
ATOM   3877  CB  MET A 480    -121.189-103.790  -0.911  1.00  0.66           C  
ATOM   3878  CG  MET A 480    -120.544-102.424  -1.228  1.00  0.66           C  
ATOM   3879  SD  MET A 480    -120.047-101.507   0.260  1.00  0.66           S  
ATOM   3880  CE  MET A 480    -118.521-102.438   0.541  1.00  0.66           C  
ATOM   3881  N   PRO A 481    -123.722-103.228  -2.730  1.00  0.67           N  
ATOM   3882  CA  PRO A 481    -124.524-102.459  -3.675  1.00  0.67           C  
ATOM   3883  C   PRO A 481    -124.377-100.964  -3.471  1.00  0.67           C  
ATOM   3884  O   PRO A 481    -123.946-100.516  -2.406  1.00  0.67           O  
ATOM   3885  CB  PRO A 481    -125.956-102.883  -3.340  1.00  0.67           C  
ATOM   3886  CG  PRO A 481    -125.893-103.157  -1.841  1.00  0.67           C  
ATOM   3887  CD  PRO A 481    -124.525-103.784  -1.642  1.00  0.67           C  
ATOM   3888  N   ILE A 482    -124.796-100.159  -4.475  1.00  0.64           N  
ATOM   3889  CA  ILE A 482    -124.798 -98.696  -4.446  1.00  0.64           C  
ATOM   3890  C   ILE A 482    -125.563 -98.159  -3.247  1.00  0.64           C  
ATOM   3891  O   ILE A 482    -125.133 -97.238  -2.561  1.00  0.64           O  
ATOM   3892  CB  ILE A 482    -125.453 -98.078  -5.692  1.00  0.64           C  
ATOM   3893  CG1 ILE A 482    -125.003 -98.679  -7.041  1.00  0.64           C  
ATOM   3894  CG2 ILE A 482    -125.324 -96.540  -5.689  1.00  0.64           C  
ATOM   3895  CD1 ILE A 482    -123.507 -98.768  -7.263  1.00  0.64           C  
ATOM   3896  N   TRP A 483    -126.725 -98.764  -2.941  1.00  0.50           N  
ATOM   3897  CA  TRP A 483    -127.578 -98.404  -1.828  1.00  0.50           C  
ATOM   3898  C   TRP A 483    -126.932 -98.558  -0.454  1.00  0.50           C  
ATOM   3899  O   TRP A 483    -127.063 -97.685   0.401  1.00  0.50           O  
ATOM   3900  CB  TRP A 483    -128.865 -99.251  -1.899  1.00  0.50           C  
ATOM   3901  CG  TRP A 483    -130.116 -98.659  -1.272  1.00  0.50           C  
ATOM   3902  CD1 TRP A 483    -130.283 -97.697  -0.310  1.00  0.50           C  
ATOM   3903  CD2 TRP A 483    -131.426 -99.147  -1.592  1.00  0.50           C  
ATOM   3904  NE1 TRP A 483    -131.613 -97.605   0.038  1.00  0.50           N  
ATOM   3905  CE2 TRP A 483    -132.333 -98.484  -0.734  1.00  0.50           C  
ATOM   3906  CE3 TRP A 483    -131.867-100.087  -2.519  1.00  0.50           C  
ATOM   3907  CZ2 TRP A 483    -133.686 -98.777  -0.773  1.00  0.50           C  
ATOM   3908  CZ3 TRP A 483    -133.238-100.368  -2.566  1.00  0.50           C  
ATOM   3909  CH2 TRP A 483    -134.133 -99.740  -1.689  1.00  0.50           C  
ATOM   3910  N   GLN A 484    -126.180 -99.655  -0.209  1.00  0.59           N  
ATOM   3911  CA  GLN A 484    -125.448 -99.836   1.037  1.00  0.59           C  
ATOM   3912  C   GLN A 484    -124.343 -98.811   1.199  1.00  0.59           C  
ATOM   3913  O   GLN A 484    -124.192 -98.221   2.267  1.00  0.59           O  
ATOM   3914  CB  GLN A 484    -124.852-101.259   1.180  1.00  0.59           C  
ATOM   3915  CG  GLN A 484    -124.080-101.551   2.500  1.00  0.59           C  
ATOM   3916  CD  GLN A 484    -124.952-101.523   3.761  1.00  0.59           C  
ATOM   3917  OE1 GLN A 484    -125.340-102.557   4.302  1.00  0.59           O  
ATOM   3918  NE2 GLN A 484    -125.241-100.306   4.274  1.00  0.59           N  
ATOM   3919  N   MET A 485    -123.589 -98.523   0.114  1.00  0.57           N  
ATOM   3920  CA  MET A 485    -122.608 -97.451   0.088  1.00  0.57           C  
ATOM   3921  C   MET A 485    -123.243 -96.099   0.352  1.00  0.57           C  
ATOM   3922  O   MET A 485    -122.766 -95.311   1.162  1.00  0.57           O  
ATOM   3923  CB  MET A 485    -121.902 -97.385  -1.287  1.00  0.57           C  
ATOM   3924  CG  MET A 485    -121.083 -98.642  -1.609  1.00  0.57           C  
ATOM   3925  SD  MET A 485    -120.188 -98.553  -3.181  1.00  0.57           S  
ATOM   3926  CE  MET A 485    -118.855 -97.477  -2.583  1.00  0.57           C  
ATOM   3927  N   TYR A 486    -124.392 -95.826  -0.290  1.00  0.53           N  
ATOM   3928  CA  TYR A 486    -125.141 -94.606  -0.113  1.00  0.53           C  
ATOM   3929  C   TYR A 486    -125.624 -94.383   1.319  1.00  0.53           C  
ATOM   3930  O   TYR A 486    -125.464 -93.296   1.867  1.00  0.53           O  
ATOM   3931  CB  TYR A 486    -126.303 -94.547  -1.145  1.00  0.53           C  
ATOM   3932  CG  TYR A 486    -126.964 -93.200  -1.119  1.00  0.53           C  
ATOM   3933  CD1 TYR A 486    -126.189 -92.032  -1.229  1.00  0.53           C  
ATOM   3934  CD2 TYR A 486    -128.340 -93.091  -0.863  1.00  0.53           C  
ATOM   3935  CE1 TYR A 486    -126.762 -90.779  -0.996  1.00  0.53           C  
ATOM   3936  CE2 TYR A 486    -128.920 -91.834  -0.650  1.00  0.53           C  
ATOM   3937  CZ  TYR A 486    -128.116 -90.688  -0.686  1.00  0.53           C  
ATOM   3938  OH  TYR A 486    -128.651 -89.424  -0.406  1.00  0.53           O  
ATOM   3939  N   MET A 487    -126.165 -95.424   1.984  1.00  0.54           N  
ATOM   3940  CA  MET A 487    -126.503 -95.348   3.394  1.00  0.54           C  
ATOM   3941  C   MET A 487    -125.305 -95.129   4.321  1.00  0.54           C  
ATOM   3942  O   MET A 487    -125.384 -94.392   5.300  1.00  0.54           O  
ATOM   3943  CB  MET A 487    -127.326 -96.566   3.865  1.00  0.54           C  
ATOM   3944  CG  MET A 487    -128.762 -96.560   3.308  1.00  0.54           C  
ATOM   3945  SD  MET A 487    -129.886 -97.720   4.147  1.00  0.54           S  
ATOM   3946  CE  MET A 487    -130.115 -96.821   5.707  1.00  0.54           C  
ATOM   3947  N   VAL A 488    -124.149 -95.746   4.013  1.00  0.64           N  
ATOM   3948  CA  VAL A 488    -122.896 -95.589   4.744  1.00  0.64           C  
ATOM   3949  C   VAL A 488    -122.375 -94.153   4.778  1.00  0.64           C  
ATOM   3950  O   VAL A 488    -121.868 -93.693   5.802  1.00  0.64           O  
ATOM   3951  CB  VAL A 488    -121.861 -96.574   4.199  1.00  0.64           C  
ATOM   3952  CG1 VAL A 488    -120.404 -96.187   4.526  1.00  0.64           C  
ATOM   3953  CG2 VAL A 488    -122.187 -97.962   4.784  1.00  0.64           C  
ATOM   3954  N   HIS A 489    -122.521 -93.381   3.685  1.00  0.66           N  
ATOM   3955  CA  HIS A 489    -122.044 -92.002   3.606  1.00  0.66           C  
ATOM   3956  C   HIS A 489    -122.674 -91.039   4.606  1.00  0.66           C  
ATOM   3957  O   HIS A 489    -122.078 -90.043   4.999  1.00  0.66           O  
ATOM   3958  CB  HIS A 489    -122.249 -91.411   2.194  1.00  0.66           C  
ATOM   3959  CG  HIS A 489    -121.643 -92.252   1.120  1.00  0.66           C  
ATOM   3960  ND1 HIS A 489    -120.402 -92.819   1.319  1.00  0.66           N  
ATOM   3961  CD2 HIS A 489    -122.143 -92.623  -0.086  1.00  0.66           C  
ATOM   3962  CE1 HIS A 489    -120.174 -93.535   0.241  1.00  0.66           C  
ATOM   3963  NE2 HIS A 489    -121.198 -93.457  -0.642  1.00  0.66           N  
ATOM   3964  N   PHE A 490    -123.906 -91.320   5.067  1.00  0.59           N  
ATOM   3965  CA  PHE A 490    -124.684 -90.452   5.932  1.00  0.59           C  
ATOM   3966  C   PHE A 490    -124.150 -90.185   7.324  1.00  0.59           C  
ATOM   3967  O   PHE A 490    -124.660 -89.300   8.005  1.00  0.59           O  
ATOM   3968  CB  PHE A 490    -126.094 -91.049   6.118  1.00  0.59           C  
ATOM   3969  CG  PHE A 490    -126.913 -90.804   4.896  1.00  0.59           C  
ATOM   3970  CD1 PHE A 490    -127.085 -89.508   4.377  1.00  0.59           C  
ATOM   3971  CD2 PHE A 490    -127.548 -91.880   4.273  1.00  0.59           C  
ATOM   3972  CE1 PHE A 490    -127.881 -89.299   3.248  1.00  0.59           C  
ATOM   3973  CE2 PHE A 490    -128.318 -91.683   3.128  1.00  0.59           C  
ATOM   3974  CZ  PHE A 490    -128.510 -90.387   2.640  1.00  0.59           C  
ATOM   3975  N   GLN A 491    -123.124 -90.918   7.782  1.00  0.53           N  
ATOM   3976  CA  GLN A 491    -122.577 -90.808   9.123  1.00  0.53           C  
ATOM   3977  C   GLN A 491    -122.048 -89.423   9.479  1.00  0.53           C  
ATOM   3978  O   GLN A 491    -122.342 -88.892  10.546  1.00  0.53           O  
ATOM   3979  CB  GLN A 491    -121.453 -91.856   9.286  1.00  0.53           C  
ATOM   3980  CG  GLN A 491    -121.980 -93.307   9.188  1.00  0.53           C  
ATOM   3981  CD  GLN A 491    -120.833 -94.316   9.178  1.00  0.53           C  
ATOM   3982  OE1 GLN A 491    -120.456 -94.894  10.195  1.00  0.53           O  
ATOM   3983  NE2 GLN A 491    -120.268 -94.555   7.974  1.00  0.53           N  
ATOM   3984  N   ASP A 492    -121.309 -88.768   8.566  1.00  0.69           N  
ATOM   3985  CA  ASP A 492    -120.788 -87.434   8.803  1.00  0.69           C  
ATOM   3986  C   ASP A 492    -121.855 -86.372   8.596  1.00  0.69           C  
ATOM   3987  O   ASP A 492    -121.748 -85.229   9.039  1.00  0.69           O  
ATOM   3988  CB  ASP A 492    -119.658 -87.137   7.788  1.00  0.69           C  
ATOM   3989  CG  ASP A 492    -118.442 -88.020   8.011  1.00  0.69           C  
ATOM   3990  OD1 ASP A 492    -118.392 -88.754   9.027  1.00  0.69           O  
ATOM   3991  OD2 ASP A 492    -117.539 -87.952   7.140  1.00  0.69           O  
ATOM   3992  N   TYR A 493    -122.938 -86.732   7.894  1.00  0.65           N  
ATOM   3993  CA  TYR A 493    -123.841 -85.784   7.281  1.00  0.65           C  
ATOM   3994  C   TYR A 493    -125.046 -85.449   8.133  1.00  0.65           C  
ATOM   3995  O   TYR A 493    -126.052 -84.978   7.614  1.00  0.65           O  
ATOM   3996  CB  TYR A 493    -124.361 -86.302   5.912  1.00  0.65           C  
ATOM   3997  CG  TYR A 493    -123.285 -86.589   4.893  1.00  0.65           C  
ATOM   3998  CD1 TYR A 493    -122.004 -86.000   4.915  1.00  0.65           C  
ATOM   3999  CD2 TYR A 493    -123.602 -87.465   3.840  1.00  0.65           C  
ATOM   4000  CE1 TYR A 493    -121.053 -86.324   3.938  1.00  0.65           C  
ATOM   4001  CE2 TYR A 493    -122.654 -87.787   2.862  1.00  0.65           C  
ATOM   4002  CZ  TYR A 493    -121.382 -87.217   2.916  1.00  0.65           C  
ATOM   4003  OH  TYR A 493    -120.446 -87.523   1.919  1.00  0.65           O  
ATOM   4004  N   ASP A 494    -125.008 -85.652   9.461  1.00  0.63           N  
ATOM   4005  CA  ASP A 494    -126.063 -85.178  10.335  1.00  0.63           C  
ATOM   4006  C   ASP A 494    -126.327 -83.668  10.291  1.00  0.63           C  
ATOM   4007  O   ASP A 494    -125.502 -82.827   9.941  1.00  0.63           O  
ATOM   4008  CB  ASP A 494    -125.881 -85.641  11.803  1.00  0.63           C  
ATOM   4009  CG  ASP A 494    -126.366 -87.071  11.987  1.00  0.63           C  
ATOM   4010  OD1 ASP A 494    -127.547 -87.347  11.634  1.00  0.63           O  
ATOM   4011  OD2 ASP A 494    -125.600 -87.908  12.511  1.00  0.63           O  
ATOM   4012  N   LEU A 495    -127.555 -83.297  10.674  1.00  0.56           N  
ATOM   4013  CA  LEU A 495    -128.105 -81.956  10.695  1.00  0.56           C  
ATOM   4014  C   LEU A 495    -127.299 -80.986  11.541  1.00  0.56           C  
ATOM   4015  O   LEU A 495    -127.132 -79.819  11.198  1.00  0.56           O  
ATOM   4016  CB  LEU A 495    -129.512 -82.060  11.299  1.00  0.56           C  
ATOM   4017  CG  LEU A 495    -130.410 -83.081  10.588  1.00  0.56           C  
ATOM   4018  CD1 LEU A 495    -131.385 -83.635  11.617  1.00  0.56           C  
ATOM   4019  CD2 LEU A 495    -131.130 -82.446   9.397  1.00  0.56           C  
ATOM   4020  N   ASP A 496    -126.764 -81.476  12.674  1.00  0.61           N  
ATOM   4021  CA  ASP A 496    -125.871 -80.748  13.548  1.00  0.61           C  
ATOM   4022  C   ASP A 496    -124.539 -80.390  12.870  1.00  0.61           C  
ATOM   4023  O   ASP A 496    -124.086 -79.247  12.908  1.00  0.61           O  
ATOM   4024  CB  ASP A 496    -125.663 -81.590  14.824  1.00  0.61           C  
ATOM   4025  CG  ASP A 496    -125.277 -80.656  15.952  1.00  0.61           C  
ATOM   4026  OD1 ASP A 496    -124.058 -80.522  16.219  1.00  0.61           O  
ATOM   4027  OD2 ASP A 496    -126.217 -80.036  16.514  1.00  0.61           O  
ATOM   4028  N   THR A 497    -123.934 -81.346  12.123  1.00  0.62           N  
ATOM   4029  CA  THR A 497    -122.752 -81.114  11.288  1.00  0.62           C  
ATOM   4030  C   THR A 497    -123.023 -80.054  10.246  1.00  0.62           C  
ATOM   4031  O   THR A 497    -122.247 -79.124  10.035  1.00  0.62           O  
ATOM   4032  CB  THR A 497    -122.319 -82.350  10.494  1.00  0.62           C  
ATOM   4033  OG1 THR A 497    -122.101 -83.458  11.348  1.00  0.62           O  
ATOM   4034  CG2 THR A 497    -121.002 -82.106   9.737  1.00  0.62           C  
ATOM   4035  N   VAL A 498    -124.191 -80.147   9.585  1.00  0.70           N  
ATOM   4036  CA  VAL A 498    -124.643 -79.181   8.602  1.00  0.70           C  
ATOM   4037  C   VAL A 498    -124.847 -77.798   9.183  1.00  0.70           C  
ATOM   4038  O   VAL A 498    -124.387 -76.823   8.599  1.00  0.70           O  
ATOM   4039  CB  VAL A 498    -125.906 -79.665   7.920  1.00  0.70           C  
ATOM   4040  CG1 VAL A 498    -126.484 -78.604   6.967  1.00  0.70           C  
ATOM   4041  CG2 VAL A 498    -125.559 -80.939   7.134  1.00  0.70           C  
ATOM   4042  N   HIS A 499    -125.463 -77.676  10.374  1.00  0.68           N  
ATOM   4043  CA  HIS A 499    -125.656 -76.418  11.085  1.00  0.68           C  
ATOM   4044  C   HIS A 499    -124.349 -75.669  11.323  1.00  0.68           C  
ATOM   4045  O   HIS A 499    -124.256 -74.465  11.099  1.00  0.68           O  
ATOM   4046  CB  HIS A 499    -126.361 -76.703  12.438  1.00  0.68           C  
ATOM   4047  CG  HIS A 499    -126.379 -75.573  13.420  1.00  0.68           C  
ATOM   4048  ND1 HIS A 499    -127.135 -74.451  13.161  1.00  0.68           N  
ATOM   4049  CD2 HIS A 499    -125.689 -75.420  14.579  1.00  0.68           C  
ATOM   4050  CE1 HIS A 499    -126.892 -73.632  14.161  1.00  0.68           C  
ATOM   4051  NE2 HIS A 499    -126.023 -74.168  15.051  1.00  0.68           N  
ATOM   4052  N   GLN A 500    -123.275 -76.377  11.720  1.00  0.66           N  
ATOM   4053  CA  GLN A 500    -121.949 -75.793  11.841  1.00  0.66           C  
ATOM   4054  C   GLN A 500    -121.361 -75.275  10.519  1.00  0.66           C  
ATOM   4055  O   GLN A 500    -120.811 -74.176  10.451  1.00  0.66           O  
ATOM   4056  CB  GLN A 500    -120.985 -76.831  12.470  1.00  0.66           C  
ATOM   4057  CG  GLN A 500    -121.407 -77.269  13.896  1.00  0.66           C  
ATOM   4058  CD  GLN A 500    -120.401 -78.245  14.511  1.00  0.66           C  
ATOM   4059  OE1 GLN A 500    -119.186 -78.057  14.424  1.00  0.66           O  
ATOM   4060  NE2 GLN A 500    -120.905 -79.310  15.177  1.00  0.66           N  
ATOM   4061  N   ILE A 501    -121.479 -76.054   9.424  1.00  0.64           N  
ATOM   4062  CA  ILE A 501    -120.991 -75.682   8.096  1.00  0.64           C  
ATOM   4063  C   ILE A 501    -121.791 -74.566   7.423  1.00  0.64           C  
ATOM   4064  O   ILE A 501    -121.226 -73.627   6.845  1.00  0.64           O  
ATOM   4065  CB  ILE A 501    -120.964 -76.915   7.183  1.00  0.64           C  
ATOM   4066  CG1 ILE A 501    -120.012 -78.012   7.725  1.00  0.64           C  
ATOM   4067  CG2 ILE A 501    -120.593 -76.562   5.723  1.00  0.64           C  
ATOM   4068  CD1 ILE A 501    -118.531 -77.615   7.788  1.00  0.64           C  
ATOM   4069  N   THR A 502    -123.137 -74.660   7.463  1.00  0.75           N  
ATOM   4070  CA  THR A 502    -124.040 -73.792   6.716  1.00  0.75           C  
ATOM   4071  C   THR A 502    -124.498 -72.581   7.479  1.00  0.75           C  
ATOM   4072  O   THR A 502    -124.662 -71.524   6.877  1.00  0.75           O  
ATOM   4073  CB  THR A 502    -125.310 -74.482   6.200  1.00  0.75           C  
ATOM   4074  OG1 THR A 502    -126.174 -74.932   7.238  1.00  0.75           O  
ATOM   4075  CG2 THR A 502    -124.935 -75.714   5.373  1.00  0.75           C  
ATOM   4076  N   ARG A 503    -124.726 -72.724   8.804  1.00  0.63           N  
ATOM   4077  CA  ARG A 503    -125.322 -71.753   9.711  1.00  0.63           C  
ATOM   4078  C   ARG A 503    -126.844 -71.789   9.672  1.00  0.63           C  
ATOM   4079  O   ARG A 503    -127.508 -70.898  10.200  1.00  0.63           O  
ATOM   4080  CB  ARG A 503    -124.819 -70.290   9.553  1.00  0.63           C  
ATOM   4081  CG  ARG A 503    -123.289 -70.146   9.622  1.00  0.63           C  
ATOM   4082  CD  ARG A 503    -122.806 -68.767   9.176  1.00  0.63           C  
ATOM   4083  NE  ARG A 503    -121.311 -68.763   9.323  1.00  0.63           N  
ATOM   4084  CZ  ARG A 503    -120.668 -68.454  10.458  1.00  0.63           C  
ATOM   4085  NH1 ARG A 503    -119.338 -68.509  10.492  1.00  0.63           N  
ATOM   4086  NH2 ARG A 503    -121.324 -68.099  11.556  1.00  0.63           N  
ATOM   4087  N   THR A 504    -127.442 -72.847   9.089  1.00  0.67           N  
ATOM   4088  CA  THR A 504    -128.891 -73.037   9.088  1.00  0.67           C  
ATOM   4089  C   THR A 504    -129.262 -73.901  10.276  1.00  0.67           C  
ATOM   4090  O   THR A 504    -128.818 -75.050  10.288  1.00  0.67           O  
ATOM   4091  CB  THR A 504    -129.437 -73.763   7.856  1.00  0.67           C  
ATOM   4092  OG1 THR A 504    -129.125 -73.044   6.675  1.00  0.67           O  
ATOM   4093  CG2 THR A 504    -130.973 -73.870   7.887  1.00  0.67           C  
ATOM   4094  N   PRO A 505    -130.061 -73.460  11.265  1.00  0.52           N  
ATOM   4095  CA  PRO A 505    -130.491 -74.271  12.399  1.00  0.52           C  
ATOM   4096  C   PRO A 505    -130.932 -75.677  12.076  1.00  0.52           C  
ATOM   4097  O   PRO A 505    -131.776 -75.853  11.198  1.00  0.52           O  
ATOM   4098  CB  PRO A 505    -131.628 -73.455  13.025  1.00  0.52           C  
ATOM   4099  CG  PRO A 505    -131.218 -72.001  12.772  1.00  0.52           C  
ATOM   4100  CD  PRO A 505    -130.430 -72.056  11.456  1.00  0.52           C  
ATOM   4101  N   LYS A 506    -130.425 -76.687  12.814  1.00  0.53           N  
ATOM   4102  CA  LYS A 506    -130.652 -78.097  12.542  1.00  0.53           C  
ATOM   4103  C   LYS A 506    -132.132 -78.454  12.433  1.00  0.53           C  
ATOM   4104  O   LYS A 506    -132.547 -79.209  11.560  1.00  0.53           O  
ATOM   4105  CB  LYS A 506    -129.950 -78.985  13.619  1.00  0.53           C  
ATOM   4106  CG  LYS A 506    -130.503 -78.819  15.046  1.00  0.53           C  
ATOM   4107  CD  LYS A 506    -129.849 -79.695  16.126  1.00  0.53           C  
ATOM   4108  CE  LYS A 506    -130.474 -79.491  17.518  1.00  0.53           C  
ATOM   4109  NZ  LYS A 506    -131.903 -79.876  17.532  1.00  0.53           N  
ATOM   4110  N   ASP A 507    -132.978 -77.859  13.291  1.00  0.62           N  
ATOM   4111  CA  ASP A 507    -134.393 -78.135  13.380  1.00  0.62           C  
ATOM   4112  C   ASP A 507    -135.206 -77.543  12.227  1.00  0.62           C  
ATOM   4113  O   ASP A 507    -136.245 -78.080  11.841  1.00  0.62           O  
ATOM   4114  CB  ASP A 507    -134.883 -77.652  14.761  1.00  0.62           C  
ATOM   4115  CG  ASP A 507    -134.048 -78.387  15.792  1.00  0.62           C  
ATOM   4116  OD1 ASP A 507    -134.117 -79.637  15.884  1.00  0.62           O  
ATOM   4117  OD2 ASP A 507    -133.199 -77.749  16.460  1.00  0.62           O  
ATOM   4118  N   LEU A 508    -134.714 -76.466  11.570  1.00  0.61           N  
ATOM   4119  CA  LEU A 508    -135.248 -76.009  10.293  1.00  0.61           C  
ATOM   4120  C   LEU A 508    -134.999 -77.030   9.194  1.00  0.61           C  
ATOM   4121  O   LEU A 508    -135.879 -77.335   8.388  1.00  0.61           O  
ATOM   4122  CB  LEU A 508    -134.608 -74.675   9.826  1.00  0.61           C  
ATOM   4123  CG  LEU A 508    -134.947 -73.433  10.671  1.00  0.61           C  
ATOM   4124  CD1 LEU A 508    -134.145 -72.230  10.153  1.00  0.61           C  
ATOM   4125  CD2 LEU A 508    -136.445 -73.100  10.650  1.00  0.61           C  
ATOM   4126  N   ILE A 509    -133.778 -77.607   9.173  1.00  0.76           N  
ATOM   4127  CA  ILE A 509    -133.380 -78.648   8.238  1.00  0.76           C  
ATOM   4128  C   ILE A 509    -134.213 -79.907   8.422  1.00  0.76           C  
ATOM   4129  O   ILE A 509    -134.713 -80.471   7.451  1.00  0.76           O  
ATOM   4130  CB  ILE A 509    -131.893 -78.991   8.330  1.00  0.76           C  
ATOM   4131  CG1 ILE A 509    -131.029 -77.709   8.380  1.00  0.76           C  
ATOM   4132  CG2 ILE A 509    -131.524 -79.897   7.130  1.00  0.76           C  
ATOM   4133  CD1 ILE A 509    -129.530 -77.982   8.544  1.00  0.76           C  
ATOM   4134  N   VAL A 510    -134.447 -80.335   9.687  1.00  0.72           N  
ATOM   4135  CA  VAL A 510    -135.325 -81.455  10.024  1.00  0.72           C  
ATOM   4136  C   VAL A 510    -136.737 -81.235   9.523  1.00  0.72           C  
ATOM   4137  O   VAL A 510    -137.327 -82.092   8.868  1.00  0.72           O  
ATOM   4138  CB  VAL A 510    -135.481 -81.649  11.542  1.00  0.72           C  
ATOM   4139  CG1 VAL A 510    -136.479 -82.779  11.866  1.00  0.72           C  
ATOM   4140  CG2 VAL A 510    -134.160 -82.005  12.224  1.00  0.72           C  
ATOM   4141  N   ARG A 511    -137.320 -80.055   9.817  1.00  0.57           N  
ATOM   4142  CA  ARG A 511    -138.696 -79.766   9.479  1.00  0.57           C  
ATOM   4143  C   ARG A 511    -138.961 -79.750   7.987  1.00  0.57           C  
ATOM   4144  O   ARG A 511    -139.892 -80.386   7.501  1.00  0.57           O  
ATOM   4145  CB  ARG A 511    -139.107 -78.407  10.087  1.00  0.57           C  
ATOM   4146  CG  ARG A 511    -140.589 -78.077   9.842  1.00  0.57           C  
ATOM   4147  CD  ARG A 511    -141.033 -76.746  10.436  1.00  0.57           C  
ATOM   4148  NE  ARG A 511    -142.458 -76.619  10.016  1.00  0.57           N  
ATOM   4149  CZ  ARG A 511    -143.245 -75.579  10.307  1.00  0.57           C  
ATOM   4150  NH1 ARG A 511    -144.481 -75.555   9.821  1.00  0.57           N  
ATOM   4151  NH2 ARG A 511    -142.826 -74.566  11.056  1.00  0.57           N  
ATOM   4152  N   TRP A 512    -138.107 -79.059   7.211  1.00  0.76           N  
ATOM   4153  CA  TRP A 512    -138.218 -79.040   5.770  1.00  0.76           C  
ATOM   4154  C   TRP A 512    -137.924 -80.396   5.129  1.00  0.76           C  
ATOM   4155  O   TRP A 512    -138.596 -80.791   4.178  1.00  0.76           O  
ATOM   4156  CB  TRP A 512    -137.345 -77.903   5.190  1.00  0.76           C  
ATOM   4157  CG  TRP A 512    -137.354 -77.837   3.678  1.00  0.76           C  
ATOM   4158  CD1 TRP A 512    -138.362 -77.465   2.835  1.00  0.76           C  
ATOM   4159  CD2 TRP A 512    -136.351 -78.467   2.870  1.00  0.76           C  
ATOM   4160  NE1 TRP A 512    -138.047 -77.813   1.542  1.00  0.76           N  
ATOM   4161  CE2 TRP A 512    -136.833 -78.464   1.544  1.00  0.76           C  
ATOM   4162  CE3 TRP A 512    -135.134 -79.058   3.195  1.00  0.76           C  
ATOM   4163  CZ2 TRP A 512    -136.120 -79.086   0.527  1.00  0.76           C  
ATOM   4164  CZ3 TRP A 512    -134.405 -79.654   2.160  1.00  0.76           C  
ATOM   4165  CH2 TRP A 512    -134.903 -79.700   0.852  1.00  0.76           C  
ATOM   4166  N   ALA A 513    -136.938 -81.161   5.641  1.00  0.81           N  
ATOM   4167  CA  ALA A 513    -136.679 -82.511   5.183  1.00  0.81           C  
ATOM   4168  C   ALA A 513    -137.857 -83.459   5.410  1.00  0.81           C  
ATOM   4169  O   ALA A 513    -138.237 -84.214   4.514  1.00  0.81           O  
ATOM   4170  CB  ALA A 513    -135.404 -83.050   5.857  1.00  0.81           C  
ATOM   4171  N   ARG A 514    -138.512 -83.400   6.593  1.00  0.64           N  
ATOM   4172  CA  ARG A 514    -139.755 -84.118   6.819  1.00  0.64           C  
ATOM   4173  C   ARG A 514    -140.906 -83.673   5.933  1.00  0.64           C  
ATOM   4174  O   ARG A 514    -141.526 -84.513   5.288  1.00  0.64           O  
ATOM   4175  CB  ARG A 514    -140.263 -83.994   8.271  1.00  0.64           C  
ATOM   4176  CG  ARG A 514    -139.433 -84.771   9.300  1.00  0.64           C  
ATOM   4177  CD  ARG A 514    -140.257 -85.075  10.554  1.00  0.64           C  
ATOM   4178  NE  ARG A 514    -139.360 -85.799  11.491  1.00  0.64           N  
ATOM   4179  CZ  ARG A 514    -138.777 -85.299  12.584  1.00  0.64           C  
ATOM   4180  NH1 ARG A 514    -137.776 -85.972  13.138  1.00  0.64           N  
ATOM   4181  NH2 ARG A 514    -139.169 -84.147  13.120  1.00  0.64           N  
ATOM   4182  N   ASP A 515    -141.199 -82.355   5.821  1.00  0.69           N  
ATOM   4183  CA  ASP A 515    -142.274 -81.850   4.974  1.00  0.69           C  
ATOM   4184  C   ASP A 515    -142.043 -82.252   3.507  1.00  0.69           C  
ATOM   4185  O   ASP A 515    -142.951 -82.704   2.811  1.00  0.69           O  
ATOM   4186  CB  ASP A 515    -142.426 -80.295   5.096  1.00  0.69           C  
ATOM   4187  CG  ASP A 515    -143.317 -79.815   6.244  1.00  0.69           C  
ATOM   4188  OD1 ASP A 515    -143.763 -80.630   7.082  1.00  0.69           O  
ATOM   4189  OD2 ASP A 515    -143.640 -78.589   6.254  1.00  0.69           O  
ATOM   4190  N   SER A 516    -140.782 -82.171   3.030  1.00  0.75           N  
ATOM   4191  CA  SER A 516    -140.356 -82.623   1.706  1.00  0.75           C  
ATOM   4192  C   SER A 516    -140.530 -84.092   1.423  1.00  0.75           C  
ATOM   4193  O   SER A 516    -140.909 -84.469   0.315  1.00  0.75           O  
ATOM   4194  CB  SER A 516    -138.901 -82.240   1.359  1.00  0.75           C  
ATOM   4195  OG  SER A 516    -138.789 -80.828   1.209  1.00  0.75           O  
ATOM   4196  N   GLY A 517    -140.269 -84.976   2.405  1.00  0.72           N  
ATOM   4197  CA  GLY A 517    -140.552 -86.397   2.238  1.00  0.72           C  
ATOM   4198  C   GLY A 517    -142.019 -86.726   2.306  1.00  0.72           C  
ATOM   4199  O   GLY A 517    -142.525 -87.513   1.513  1.00  0.72           O  
ATOM   4200  N   THR A 518    -142.732 -86.110   3.260  1.00  0.66           N  
ATOM   4201  CA  THR A 518    -144.146 -86.347   3.532  1.00  0.66           C  
ATOM   4202  C   THR A 518    -145.093 -85.941   2.420  1.00  0.66           C  
ATOM   4203  O   THR A 518    -146.021 -86.677   2.099  1.00  0.66           O  
ATOM   4204  CB  THR A 518    -144.580 -85.631   4.809  1.00  0.66           C  
ATOM   4205  OG1 THR A 518    -143.843 -86.138   5.911  1.00  0.66           O  
ATOM   4206  CG2 THR A 518    -146.052 -85.860   5.171  1.00  0.66           C  
ATOM   4207  N   ILE A 519    -144.913 -84.750   1.798  1.00  0.65           N  
ATOM   4208  CA  ILE A 519    -145.917 -84.180   0.895  1.00  0.65           C  
ATOM   4209  C   ILE A 519    -146.239 -85.011  -0.339  1.00  0.65           C  
ATOM   4210  O   ILE A 519    -147.406 -85.199  -0.687  1.00  0.65           O  
ATOM   4211  CB  ILE A 519    -145.543 -82.742   0.502  1.00  0.65           C  
ATOM   4212  CG1 ILE A 519    -145.856 -81.760   1.660  1.00  0.65           C  
ATOM   4213  CG2 ILE A 519    -146.214 -82.273  -0.815  1.00  0.65           C  
ATOM   4214  CD1 ILE A 519    -147.344 -81.615   2.006  1.00  0.65           C  
ATOM   4215  N   LYS A 520    -145.215 -85.542  -1.023  1.00  0.60           N  
ATOM   4216  CA  LYS A 520    -145.368 -86.369  -2.202  1.00  0.60           C  
ATOM   4217  C   LYS A 520    -145.078 -85.571  -3.471  1.00  0.60           C  
ATOM   4218  O   LYS A 520    -143.992 -85.739  -4.028  1.00  0.60           O  
ATOM   4219  CB  LYS A 520    -144.392 -87.564  -2.065  1.00  0.60           C  
ATOM   4220  CG  LYS A 520    -144.618 -88.752  -3.016  1.00  0.60           C  
ATOM   4221  CD  LYS A 520    -143.698 -89.909  -2.593  1.00  0.60           C  
ATOM   4222  CE  LYS A 520    -143.680 -91.115  -3.534  1.00  0.60           C  
ATOM   4223  NZ  LYS A 520    -142.645 -92.065  -3.092  1.00  0.60           N  
ATOM   4224  N   PRO A 521    -145.909 -84.662  -3.997  1.00  0.75           N  
ATOM   4225  CA  PRO A 521    -145.497 -83.944  -5.185  1.00  0.75           C  
ATOM   4226  C   PRO A 521    -144.721 -82.713  -4.762  1.00  0.75           C  
ATOM   4227  O   PRO A 521    -145.301 -81.695  -4.383  1.00  0.75           O  
ATOM   4228  CB  PRO A 521    -146.802 -83.620  -5.932  1.00  0.75           C  
ATOM   4229  CG  PRO A 521    -147.885 -83.640  -4.853  1.00  0.75           C  
ATOM   4230  CD  PRO A 521    -147.355 -84.612  -3.793  1.00  0.75           C  
ATOM   4231  N   ALA A 522    -143.383 -82.819  -4.852  1.00  0.78           N  
ATOM   4232  CA  ALA A 522    -142.452 -81.856  -4.328  1.00  0.78           C  
ATOM   4233  C   ALA A 522    -141.332 -81.607  -5.332  1.00  0.78           C  
ATOM   4234  O   ALA A 522    -140.815 -82.513  -5.991  1.00  0.78           O  
ATOM   4235  CB  ALA A 522    -141.884 -82.349  -2.977  1.00  0.78           C  
ATOM   4236  N   ALA A 523    -140.948 -80.333  -5.490  1.00  0.84           N  
ATOM   4237  CA  ALA A 523    -140.049 -79.887  -6.529  1.00  0.84           C  
ATOM   4238  C   ALA A 523    -138.926 -79.014  -5.990  1.00  0.84           C  
ATOM   4239  O   ALA A 523    -139.113 -78.221  -5.066  1.00  0.84           O  
ATOM   4240  CB  ALA A 523    -140.854 -79.075  -7.553  1.00  0.84           C  
ATOM   4241  N   ILE A 524    -137.713 -79.130  -6.575  1.00  0.81           N  
ATOM   4242  CA  ILE A 524    -136.606 -78.242  -6.239  1.00  0.81           C  
ATOM   4243  C   ILE A 524    -136.170 -77.483  -7.469  1.00  0.81           C  
ATOM   4244  O   ILE A 524    -135.629 -78.018  -8.440  1.00  0.81           O  
ATOM   4245  CB  ILE A 524    -135.400 -78.911  -5.583  1.00  0.81           C  
ATOM   4246  CG1 ILE A 524    -135.842 -79.617  -4.280  1.00  0.81           C  
ATOM   4247  CG2 ILE A 524    -134.304 -77.850  -5.296  1.00  0.81           C  
ATOM   4248  CD1 ILE A 524    -134.720 -80.392  -3.586  1.00  0.81           C  
ATOM   4249  N   HIS A 525    -136.372 -76.161  -7.406  1.00  0.79           N  
ATOM   4250  CA  HIS A 525    -136.012 -75.225  -8.434  1.00  0.79           C  
ATOM   4251  C   HIS A 525    -134.630 -74.694  -8.166  1.00  0.79           C  
ATOM   4252  O   HIS A 525    -134.360 -74.188  -7.080  1.00  0.79           O  
ATOM   4253  CB  HIS A 525    -136.982 -74.043  -8.456  1.00  0.79           C  
ATOM   4254  CG  HIS A 525    -138.400 -74.484  -8.570  1.00  0.79           C  
ATOM   4255  ND1 HIS A 525    -138.968 -74.561  -9.819  1.00  0.79           N  
ATOM   4256  CD2 HIS A 525    -139.256 -74.952  -7.623  1.00  0.79           C  
ATOM   4257  CE1 HIS A 525    -140.162 -75.086  -9.615  1.00  0.79           C  
ATOM   4258  NE2 HIS A 525    -140.385 -75.341  -8.303  1.00  0.79           N  
ATOM   4259  N   ASN A 526    -133.719 -74.794  -9.144  1.00  0.79           N  
ATOM   4260  CA  ASN A 526    -132.337 -74.409  -8.951  1.00  0.79           C  
ATOM   4261  C   ASN A 526    -131.822 -73.603 -10.129  1.00  0.79           C  
ATOM   4262  O   ASN A 526    -132.413 -73.577 -11.208  1.00  0.79           O  
ATOM   4263  CB  ASN A 526    -131.424 -75.615  -8.576  1.00  0.79           C  
ATOM   4264  CG  ASN A 526    -131.250 -76.657  -9.682  1.00  0.79           C  
ATOM   4265  OD1 ASN A 526    -130.174 -76.773 -10.266  1.00  0.79           O  
ATOM   4266  ND2 ASN A 526    -132.300 -77.457  -9.968  1.00  0.79           N  
ATOM   4267  N   GLY A 527    -130.723 -72.861  -9.922  1.00  0.80           N  
ATOM   4268  CA  GLY A 527    -130.189 -71.985 -10.949  1.00  0.80           C  
ATOM   4269  C   GLY A 527    -128.739 -71.731 -10.707  1.00  0.80           C  
ATOM   4270  O   GLY A 527    -128.053 -72.470 -10.010  1.00  0.80           O  
ATOM   4271  N   GLU A 528    -128.219 -70.616 -11.233  1.00  0.72           N  
ATOM   4272  CA  GLU A 528    -126.816 -70.270 -11.154  1.00  0.72           C  
ATOM   4273  C   GLU A 528    -126.292 -70.017  -9.743  1.00  0.72           C  
ATOM   4274  O   GLU A 528    -125.098 -70.128  -9.471  1.00  0.72           O  
ATOM   4275  CB  GLU A 528    -126.579 -69.008 -11.993  1.00  0.72           C  
ATOM   4276  CG  GLU A 528    -127.415 -67.801 -11.513  1.00  0.72           C  
ATOM   4277  CD  GLU A 528    -126.763 -66.496 -11.899  1.00  0.72           C  
ATOM   4278  OE1 GLU A 528    -127.500 -65.610 -12.393  1.00  0.72           O  
ATOM   4279  OE2 GLU A 528    -125.550 -66.328 -11.604  1.00  0.72           O  
ATOM   4280  N   GLY A 529    -127.188 -69.738  -8.769  1.00  0.82           N  
ATOM   4281  CA  GLY A 529    -126.805 -69.497  -7.387  1.00  0.82           C  
ATOM   4282  C   GLY A 529    -126.430 -70.750  -6.658  1.00  0.82           C  
ATOM   4283  O   GLY A 529    -125.941 -70.674  -5.540  1.00  0.82           O  
ATOM   4284  N   THR A 530    -126.611 -71.922  -7.293  1.00  0.74           N  
ATOM   4285  CA  THR A 530    -126.012 -73.176  -6.854  1.00  0.74           C  
ATOM   4286  C   THR A 530    -125.130 -73.758  -7.939  1.00  0.74           C  
ATOM   4287  O   THR A 530    -124.150 -74.445  -7.645  1.00  0.74           O  
ATOM   4288  CB  THR A 530    -127.018 -74.260  -6.489  1.00  0.74           C  
ATOM   4289  OG1 THR A 530    -128.006 -74.433  -7.496  1.00  0.74           O  
ATOM   4290  CG2 THR A 530    -127.744 -73.875  -5.201  1.00  0.74           C  
ATOM   4291  N   CYS A 531    -125.419 -73.479  -9.228  1.00  0.70           N  
ATOM   4292  CA  CYS A 531    -124.724 -74.109 -10.337  1.00  0.70           C  
ATOM   4293  C   CYS A 531    -123.487 -73.374 -10.810  1.00  0.70           C  
ATOM   4294  O   CYS A 531    -122.760 -73.886 -11.644  1.00  0.70           O  
ATOM   4295  CB  CYS A 531    -125.650 -74.286 -11.569  1.00  0.70           C  
ATOM   4296  SG  CYS A 531    -126.948 -75.527 -11.258  1.00  0.70           S  
ATOM   4297  N   HIS A 532    -123.152 -72.184 -10.293  1.00  0.69           N  
ATOM   4298  CA  HIS A 532    -121.957 -71.494 -10.761  1.00  0.69           C  
ATOM   4299  C   HIS A 532    -120.793 -71.546  -9.778  1.00  0.69           C  
ATOM   4300  O   HIS A 532    -119.817 -70.821  -9.926  1.00  0.69           O  
ATOM   4301  CB  HIS A 532    -122.275 -70.029 -11.096  1.00  0.69           C  
ATOM   4302  CG  HIS A 532    -122.920 -69.792 -12.413  1.00  0.69           C  
ATOM   4303  ND1 HIS A 532    -122.901 -68.489 -12.876  1.00  0.69           N  
ATOM   4304  CD2 HIS A 532    -123.530 -70.614 -13.304  1.00  0.69           C  
ATOM   4305  CE1 HIS A 532    -123.506 -68.550 -14.055  1.00  0.69           C  
ATOM   4306  NE2 HIS A 532    -123.905 -69.808 -14.353  1.00  0.69           N  
ATOM   4307  N   TYR A 533    -120.823 -72.408  -8.751  1.00  0.70           N  
ATOM   4308  CA  TYR A 533    -119.641 -72.639  -7.927  1.00  0.70           C  
ATOM   4309  C   TYR A 533    -118.781 -73.710  -8.583  1.00  0.70           C  
ATOM   4310  O   TYR A 533    -119.302 -74.538  -9.323  1.00  0.70           O  
ATOM   4311  CB  TYR A 533    -120.018 -73.135  -6.505  1.00  0.70           C  
ATOM   4312  CG  TYR A 533    -120.901 -72.142  -5.800  1.00  0.70           C  
ATOM   4313  CD1 TYR A 533    -120.390 -70.938  -5.291  1.00  0.70           C  
ATOM   4314  CD2 TYR A 533    -122.258 -72.429  -5.602  1.00  0.70           C  
ATOM   4315  CE1 TYR A 533    -121.235 -70.018  -4.643  1.00  0.70           C  
ATOM   4316  CE2 TYR A 533    -123.078 -71.560  -4.877  1.00  0.70           C  
ATOM   4317  CZ  TYR A 533    -122.580 -70.336  -4.430  1.00  0.70           C  
ATOM   4318  OH  TYR A 533    -123.443 -69.447  -3.761  1.00  0.70           O  
ATOM   4319  N   PHE A 534    -117.459 -73.775  -8.312  1.00  0.65           N  
ATOM   4320  CA  PHE A 534    -116.593 -74.857  -8.791  1.00  0.65           C  
ATOM   4321  C   PHE A 534    -117.140 -76.254  -8.498  1.00  0.65           C  
ATOM   4322  O   PHE A 534    -117.279 -77.101  -9.378  1.00  0.65           O  
ATOM   4323  CB  PHE A 534    -115.184 -74.665  -8.168  1.00  0.65           C  
ATOM   4324  CG  PHE A 534    -114.138 -75.624  -8.686  1.00  0.65           C  
ATOM   4325  CD1 PHE A 534    -113.949 -76.871  -8.066  1.00  0.65           C  
ATOM   4326  CD2 PHE A 534    -113.309 -75.275  -9.764  1.00  0.65           C  
ATOM   4327  CE1 PHE A 534    -112.960 -77.755  -8.515  1.00  0.65           C  
ATOM   4328  CE2 PHE A 534    -112.319 -76.155 -10.220  1.00  0.65           C  
ATOM   4329  CZ  PHE A 534    -112.143 -77.394  -9.594  1.00  0.65           C  
ATOM   4330  N   HIS A 535    -117.586 -76.488  -7.253  1.00  0.68           N  
ATOM   4331  CA  HIS A 535    -118.256 -77.723  -6.893  1.00  0.68           C  
ATOM   4332  C   HIS A 535    -119.758 -77.664  -7.145  1.00  0.68           C  
ATOM   4333  O   HIS A 535    -120.565 -78.096  -6.324  1.00  0.68           O  
ATOM   4334  CB  HIS A 535    -117.969 -78.108  -5.430  1.00  0.68           C  
ATOM   4335  CG  HIS A 535    -116.502 -78.258  -5.190  1.00  0.68           C  
ATOM   4336  ND1 HIS A 535    -115.822 -79.292  -5.801  1.00  0.68           N  
ATOM   4337  CD2 HIS A 535    -115.648 -77.500  -4.459  1.00  0.68           C  
ATOM   4338  CE1 HIS A 535    -114.567 -79.145  -5.433  1.00  0.68           C  
ATOM   4339  NE2 HIS A 535    -114.405 -78.075  -4.617  1.00  0.68           N  
ATOM   4340  N   GLN A 536    -120.187 -77.164  -8.325  1.00  0.68           N  
ATOM   4341  CA  GLN A 536    -121.576 -77.133  -8.761  1.00  0.68           C  
ATOM   4342  C   GLN A 536    -122.197 -78.511  -8.829  1.00  0.68           C  
ATOM   4343  O   GLN A 536    -123.354 -78.718  -8.467  1.00  0.68           O  
ATOM   4344  CB  GLN A 536    -121.736 -76.465 -10.145  1.00  0.68           C  
ATOM   4345  CG  GLN A 536    -120.962 -77.123 -11.311  1.00  0.68           C  
ATOM   4346  CD  GLN A 536    -121.240 -76.434 -12.643  1.00  0.68           C  
ATOM   4347  OE1 GLN A 536    -120.320 -76.024 -13.345  1.00  0.68           O  
ATOM   4348  NE2 GLN A 536    -122.530 -76.386 -13.040  1.00  0.68           N  
ATOM   4349  N   THR A 537    -121.385 -79.509  -9.237  1.00  0.67           N  
ATOM   4350  CA  THR A 537    -121.724 -80.918  -9.243  1.00  0.67           C  
ATOM   4351  C   THR A 537    -122.121 -81.366  -7.859  1.00  0.67           C  
ATOM   4352  O   THR A 537    -123.114 -82.060  -7.681  1.00  0.67           O  
ATOM   4353  CB  THR A 537    -120.552 -81.786  -9.695  1.00  0.67           C  
ATOM   4354  OG1 THR A 537    -120.127 -81.424 -10.999  1.00  0.67           O  
ATOM   4355  CG2 THR A 537    -120.949 -83.263  -9.774  1.00  0.67           C  
ATOM   4356  N   ALA A 538    -121.392 -80.938  -6.813  1.00  0.60           N  
ATOM   4357  CA  ALA A 538    -121.710 -81.306  -5.457  1.00  0.60           C  
ATOM   4358  C   ALA A 538    -123.068 -80.802  -4.967  1.00  0.60           C  
ATOM   4359  O   ALA A 538    -123.878 -81.552  -4.420  1.00  0.60           O  
ATOM   4360  CB  ALA A 538    -120.576 -80.877  -4.509  1.00  0.60           C  
ATOM   4361  N   ASN A 539    -123.383 -79.523  -5.234  1.00  0.64           N  
ATOM   4362  CA  ASN A 539    -124.680 -78.951  -4.904  1.00  0.64           C  
ATOM   4363  C   ASN A 539    -125.832 -79.601  -5.664  1.00  0.64           C  
ATOM   4364  O   ASN A 539    -126.862 -79.970  -5.103  1.00  0.64           O  
ATOM   4365  CB  ASN A 539    -124.695 -77.437  -5.219  1.00  0.64           C  
ATOM   4366  CG  ASN A 539    -123.649 -76.731  -4.369  1.00  0.64           C  
ATOM   4367  OD1 ASN A 539    -123.332 -77.133  -3.250  1.00  0.64           O  
ATOM   4368  ND2 ASN A 539    -123.097 -75.624  -4.905  1.00  0.64           N  
ATOM   4369  N   ALA A 540    -125.662 -79.789  -6.983  1.00  0.70           N  
ATOM   4370  CA  ALA A 540    -126.657 -80.377  -7.845  1.00  0.70           C  
ATOM   4371  C   ALA A 540    -126.974 -81.842  -7.592  1.00  0.70           C  
ATOM   4372  O   ALA A 540    -128.135 -82.245  -7.639  1.00  0.70           O  
ATOM   4373  CB  ALA A 540    -126.186 -80.215  -9.287  1.00  0.70           C  
ATOM   4374  N   ARG A 541    -125.959 -82.689  -7.316  1.00  0.62           N  
ATOM   4375  CA  ARG A 541    -126.185 -84.082  -6.961  1.00  0.62           C  
ATOM   4376  C   ARG A 541    -126.936 -84.228  -5.656  1.00  0.62           C  
ATOM   4377  O   ARG A 541    -127.826 -85.065  -5.548  1.00  0.62           O  
ATOM   4378  CB  ARG A 541    -124.876 -84.892  -6.864  1.00  0.62           C  
ATOM   4379  CG  ARG A 541    -124.109 -84.962  -8.193  1.00  0.62           C  
ATOM   4380  CD  ARG A 541    -122.789 -85.727  -8.129  1.00  0.62           C  
ATOM   4381  NE  ARG A 541    -123.002 -87.176  -7.793  1.00  0.62           N  
ATOM   4382  CZ  ARG A 541    -121.952 -87.988  -7.615  1.00  0.62           C  
ATOM   4383  NH1 ARG A 541    -120.725 -87.487  -7.513  1.00  0.62           N  
ATOM   4384  NH2 ARG A 541    -122.093 -89.304  -7.580  1.00  0.62           N  
ATOM   4385  N   GLY A 542    -126.615 -83.380  -4.652  1.00  0.69           N  
ATOM   4386  CA  GLY A 542    -127.414 -83.218  -3.442  1.00  0.69           C  
ATOM   4387  C   GLY A 542    -128.883 -82.989  -3.697  1.00  0.69           C  
ATOM   4388  O   GLY A 542    -129.740 -83.685  -3.162  1.00  0.69           O  
ATOM   4389  N   ALA A 543    -129.212 -82.013  -4.563  1.00  0.72           N  
ATOM   4390  CA  ALA A 543    -130.577 -81.746  -4.967  1.00  0.72           C  
ATOM   4391  C   ALA A 543    -131.253 -82.888  -5.696  1.00  0.72           C  
ATOM   4392  O   ALA A 543    -132.367 -83.286  -5.360  1.00  0.72           O  
ATOM   4393  CB  ALA A 543    -130.601 -80.510  -5.890  1.00  0.72           C  
ATOM   4394  N   ALA A 544    -130.558 -83.473  -6.690  1.00  0.75           N  
ATOM   4395  CA  ALA A 544    -131.057 -84.563  -7.496  1.00  0.75           C  
ATOM   4396  C   ALA A 544    -131.377 -85.797  -6.672  1.00  0.75           C  
ATOM   4397  O   ALA A 544    -132.445 -86.390  -6.787  1.00  0.75           O  
ATOM   4398  CB  ALA A 544    -129.997 -84.919  -8.558  1.00  0.75           C  
ATOM   4399  N   MET A 545    -130.468 -86.177  -5.764  1.00  0.65           N  
ATOM   4400  CA  MET A 545    -130.648 -87.295  -4.876  1.00  0.65           C  
ATOM   4401  C   MET A 545    -131.765 -87.105  -3.842  1.00  0.65           C  
ATOM   4402  O   MET A 545    -132.495 -88.059  -3.589  1.00  0.65           O  
ATOM   4403  CB  MET A 545    -129.278 -87.693  -4.301  1.00  0.65           C  
ATOM   4404  CG  MET A 545    -129.233 -88.905  -3.348  1.00  0.65           C  
ATOM   4405  SD  MET A 545    -128.995 -90.576  -4.024  1.00  0.65           S  
ATOM   4406  CE  MET A 545    -130.685 -91.057  -4.436  1.00  0.65           C  
ATOM   4407  N   VAL A 546    -132.019 -85.889  -3.274  1.00  0.71           N  
ATOM   4408  CA  VAL A 546    -133.208 -85.635  -2.429  1.00  0.71           C  
ATOM   4409  C   VAL A 546    -134.493 -86.013  -3.147  1.00  0.71           C  
ATOM   4410  O   VAL A 546    -135.333 -86.754  -2.639  1.00  0.71           O  
ATOM   4411  CB  VAL A 546    -133.374 -84.145  -2.046  1.00  0.71           C  
ATOM   4412  CG1 VAL A 546    -134.763 -83.820  -1.443  1.00  0.71           C  
ATOM   4413  CG2 VAL A 546    -132.329 -83.716  -1.011  1.00  0.71           C  
ATOM   4414  N   LEU A 547    -134.625 -85.522  -4.388  1.00  0.72           N  
ATOM   4415  CA  LEU A 547    -135.747 -85.743  -5.267  1.00  0.72           C  
ATOM   4416  C   LEU A 547    -135.895 -87.183  -5.702  1.00  0.72           C  
ATOM   4417  O   LEU A 547    -136.988 -87.732  -5.794  1.00  0.72           O  
ATOM   4418  CB  LEU A 547    -135.545 -84.847  -6.497  1.00  0.72           C  
ATOM   4419  CG  LEU A 547    -135.616 -83.351  -6.151  1.00  0.72           C  
ATOM   4420  CD1 LEU A 547    -134.923 -82.554  -7.257  1.00  0.72           C  
ATOM   4421  CD2 LEU A 547    -137.067 -82.908  -5.918  1.00  0.72           C  
ATOM   4422  N   ILE A 548    -134.781 -87.855  -5.997  1.00  0.72           N  
ATOM   4423  CA  ILE A 548    -134.769 -89.268  -6.295  1.00  0.72           C  
ATOM   4424  C   ILE A 548    -135.204 -90.142  -5.119  1.00  0.72           C  
ATOM   4425  O   ILE A 548    -135.991 -91.063  -5.318  1.00  0.72           O  
ATOM   4426  CB  ILE A 548    -133.417 -89.644  -6.871  1.00  0.72           C  
ATOM   4427  CG1 ILE A 548    -133.318 -89.105  -8.316  1.00  0.72           C  
ATOM   4428  CG2 ILE A 548    -133.210 -91.158  -6.838  1.00  0.72           C  
ATOM   4429  CD1 ILE A 548    -131.920 -89.223  -8.917  1.00  0.72           C  
ATOM   4430  N   ILE A 549    -134.760 -89.862  -3.866  1.00  0.65           N  
ATOM   4431  CA  ILE A 549    -135.155 -90.622  -2.671  1.00  0.65           C  
ATOM   4432  C   ILE A 549    -136.647 -90.603  -2.436  1.00  0.65           C  
ATOM   4433  O   ILE A 549    -137.279 -91.625  -2.177  1.00  0.65           O  
ATOM   4434  CB  ILE A 549    -134.457 -90.137  -1.401  1.00  0.65           C  
ATOM   4435  CG1 ILE A 549    -132.937 -90.365  -1.490  1.00  0.65           C  
ATOM   4436  CG2 ILE A 549    -135.005 -90.880  -0.158  1.00  0.65           C  
ATOM   4437  CD1 ILE A 549    -132.156 -89.487  -0.507  1.00  0.65           C  
ATOM   4438  N   THR A 550    -137.266 -89.422  -2.560  1.00  0.69           N  
ATOM   4439  CA  THR A 550    -138.699 -89.262  -2.386  1.00  0.69           C  
ATOM   4440  C   THR A 550    -139.467 -89.789  -3.575  1.00  0.69           C  
ATOM   4441  O   THR A 550    -140.617 -90.217  -3.469  1.00  0.69           O  
ATOM   4442  CB  THR A 550    -139.060 -87.806  -2.174  1.00  0.69           C  
ATOM   4443  OG1 THR A 550    -138.406 -86.988  -3.130  1.00  0.69           O  
ATOM   4444  CG2 THR A 550    -138.524 -87.362  -0.811  1.00  0.69           C  
ATOM   4445  N   GLY A 551    -138.821 -89.844  -4.747  1.00  0.74           N  
ATOM   4446  CA  GLY A 551    -139.389 -90.427  -5.940  1.00  0.74           C  
ATOM   4447  C   GLY A 551    -140.058 -89.432  -6.823  1.00  0.74           C  
ATOM   4448  O   GLY A 551    -141.143 -89.684  -7.346  1.00  0.74           O  
ATOM   4449  N   ASN A 552    -139.410 -88.272  -6.973  1.00  0.73           N  
ATOM   4450  CA  ASN A 552    -139.932 -87.094  -7.620  1.00  0.73           C  
ATOM   4451  C   ASN A 552    -139.298 -86.879  -8.988  1.00  0.73           C  
ATOM   4452  O   ASN A 552    -139.624 -85.959  -9.723  1.00  0.73           O  
ATOM   4453  CB  ASN A 552    -139.599 -85.866  -6.740  1.00  0.73           C  
ATOM   4454  CG  ASN A 552    -140.347 -85.915  -5.414  1.00  0.73           C  
ATOM   4455  OD1 ASN A 552    -141.190 -86.764  -5.133  1.00  0.73           O  
ATOM   4456  ND2 ASN A 552    -140.043 -84.920  -4.547  1.00  0.73           N  
ATOM   4457  N   VAL A 553    -138.367 -87.722  -9.443  1.00  0.73           N  
ATOM   4458  CA  VAL A 553    -137.921 -87.582 -10.822  1.00  0.73           C  
ATOM   4459  C   VAL A 553    -138.913 -88.323 -11.719  1.00  0.73           C  
ATOM   4460  O   VAL A 553    -139.282 -89.462 -11.458  1.00  0.73           O  
ATOM   4461  CB  VAL A 553    -136.460 -87.955 -10.997  1.00  0.73           C  
ATOM   4462  CG1 VAL A 553    -136.034 -87.768 -12.458  1.00  0.73           C  
ATOM   4463  CG2 VAL A 553    -135.617 -87.005 -10.118  1.00  0.73           C  
ATOM   4464  N   GLY A 554    -139.452 -87.657 -12.766  1.00  0.75           N  
ATOM   4465  CA  GLY A 554    -140.399 -88.289 -13.684  1.00  0.75           C  
ATOM   4466  C   GLY A 554    -141.877 -88.252 -13.354  1.00  0.75           C  
ATOM   4467  O   GLY A 554    -142.662 -88.930 -14.009  1.00  0.75           O  
ATOM   4468  N   LYS A 555    -142.345 -87.478 -12.362  1.00  0.70           N  
ATOM   4469  CA  LYS A 555    -143.781 -87.324 -12.136  1.00  0.70           C  
ATOM   4470  C   LYS A 555    -144.181 -85.869 -12.157  1.00  0.70           C  
ATOM   4471  O   LYS A 555    -143.535 -85.051 -11.514  1.00  0.70           O  
ATOM   4472  CB  LYS A 555    -144.209 -87.871 -10.760  1.00  0.70           C  
ATOM   4473  CG  LYS A 555    -143.957 -89.370 -10.581  1.00  0.70           C  
ATOM   4474  CD  LYS A 555    -144.065 -89.734  -9.099  1.00  0.70           C  
ATOM   4475  CE  LYS A 555    -143.667 -91.173  -8.796  1.00  0.70           C  
ATOM   4476  NZ  LYS A 555    -143.336 -91.252  -7.363  1.00  0.70           N  
ATOM   4477  N   PHE A 556    -145.259 -85.513 -12.879  1.00  0.71           N  
ATOM   4478  CA  PHE A 556    -145.876 -84.191 -12.870  1.00  0.71           C  
ATOM   4479  C   PHE A 556    -145.917 -83.449 -11.523  1.00  0.71           C  
ATOM   4480  O   PHE A 556    -146.328 -83.987 -10.495  1.00  0.71           O  
ATOM   4481  CB  PHE A 556    -147.277 -84.224 -13.547  1.00  0.71           C  
ATOM   4482  CG  PHE A 556    -148.321 -84.931 -12.718  1.00  0.71           C  
ATOM   4483  CD1 PHE A 556    -148.448 -86.330 -12.719  1.00  0.71           C  
ATOM   4484  CD2 PHE A 556    -149.167 -84.176 -11.892  1.00  0.71           C  
ATOM   4485  CE1 PHE A 556    -149.382 -86.960 -11.883  1.00  0.71           C  
ATOM   4486  CE2 PHE A 556    -150.097 -84.797 -11.051  1.00  0.71           C  
ATOM   4487  CZ  PHE A 556    -150.202 -86.192 -11.046  1.00  0.71           C  
ATOM   4488  N   GLY A 557    -145.479 -82.183 -11.519  1.00  0.80           N  
ATOM   4489  CA  GLY A 557    -145.367 -81.320 -10.357  1.00  0.80           C  
ATOM   4490  C   GLY A 557    -144.123 -81.507  -9.540  1.00  0.80           C  
ATOM   4491  O   GLY A 557    -144.006 -80.965  -8.447  1.00  0.80           O  
ATOM   4492  N   THR A 558    -143.160 -82.329  -9.982  1.00  0.77           N  
ATOM   4493  CA  THR A 558    -142.134 -82.824  -9.072  1.00  0.77           C  
ATOM   4494  C   THR A 558    -140.759 -82.853  -9.674  1.00  0.77           C  
ATOM   4495  O   THR A 558    -140.593 -82.815 -10.882  1.00  0.77           O  
ATOM   4496  CB  THR A 558    -142.448 -84.208  -8.479  1.00  0.77           C  
ATOM   4497  OG1 THR A 558    -142.227 -85.334  -9.311  1.00  0.77           O  
ATOM   4498  CG2 THR A 558    -143.907 -84.355  -8.122  1.00  0.77           C  
ATOM   4499  N   GLY A 559    -139.695 -82.932  -8.859  1.00  0.79           N  
ATOM   4500  CA  GLY A 559    -138.377 -83.232  -9.411  1.00  0.79           C  
ATOM   4501  C   GLY A 559    -137.432 -82.082  -9.477  1.00  0.79           C  
ATOM   4502  O   GLY A 559    -137.529 -81.101  -8.741  1.00  0.79           O  
ATOM   4503  N   GLN A 560    -136.427 -82.235 -10.358  1.00  0.72           N  
ATOM   4504  CA  GLN A 560    -135.333 -81.304 -10.532  1.00  0.72           C  
ATOM   4505  C   GLN A 560    -135.722 -80.281 -11.566  1.00  0.72           C  
ATOM   4506  O   GLN A 560    -136.058 -80.626 -12.693  1.00  0.72           O  
ATOM   4507  CB  GLN A 560    -134.044 -82.060 -10.948  1.00  0.72           C  
ATOM   4508  CG  GLN A 560    -132.769 -81.185 -11.028  1.00  0.72           C  
ATOM   4509  CD  GLN A 560    -131.524 -82.063 -11.177  1.00  0.72           C  
ATOM   4510  OE1 GLN A 560    -131.502 -83.063 -11.892  1.00  0.72           O  
ATOM   4511  NE2 GLN A 560    -130.425 -81.692 -10.478  1.00  0.72           N  
ATOM   4512  N   HIS A 561    -135.773 -78.999 -11.162  1.00  0.57           N  
ATOM   4513  CA  HIS A 561    -136.248 -77.940 -12.022  1.00  0.57           C  
ATOM   4514  C   HIS A 561    -135.130 -76.913 -12.171  1.00  0.57           C  
ATOM   4515  O   HIS A 561    -134.976 -75.961 -11.408  1.00  0.57           O  
ATOM   4516  CB  HIS A 561    -137.558 -77.315 -11.475  1.00  0.57           C  
ATOM   4517  CG  HIS A 561    -138.721 -78.249 -11.201  1.00  0.57           C  
ATOM   4518  ND1 HIS A 561    -139.902 -77.655 -10.800  1.00  0.57           N  
ATOM   4519  CD2 HIS A 561    -138.918 -79.589 -11.353  1.00  0.57           C  
ATOM   4520  CE1 HIS A 561    -140.786 -78.628 -10.724  1.00  0.57           C  
ATOM   4521  NE2 HIS A 561    -140.241 -79.820 -11.042  1.00  0.57           N  
ATOM   4522  N   THR A 562    -134.261 -77.138 -13.161  1.00  0.66           N  
ATOM   4523  CA  THR A 562    -133.025 -76.413 -13.395  1.00  0.66           C  
ATOM   4524  C   THR A 562    -133.238 -75.320 -14.403  1.00  0.66           C  
ATOM   4525  O   THR A 562    -133.588 -75.546 -15.559  1.00  0.66           O  
ATOM   4526  CB  THR A 562    -131.929 -77.305 -13.971  1.00  0.66           C  
ATOM   4527  OG1 THR A 562    -131.800 -78.518 -13.229  1.00  0.66           O  
ATOM   4528  CG2 THR A 562    -130.568 -76.609 -13.986  1.00  0.66           C  
ATOM   4529  N   TRP A 563    -133.032 -74.063 -13.991  1.00  0.65           N  
ATOM   4530  CA  TRP A 563    -133.321 -72.952 -14.858  1.00  0.65           C  
ATOM   4531  C   TRP A 563    -132.179 -71.974 -14.847  1.00  0.65           C  
ATOM   4532  O   TRP A 563    -131.904 -71.312 -13.844  1.00  0.65           O  
ATOM   4533  CB  TRP A 563    -134.573 -72.223 -14.350  1.00  0.65           C  
ATOM   4534  CG  TRP A 563    -135.796 -73.082 -14.182  1.00  0.65           C  
ATOM   4535  CD1 TRP A 563    -136.341 -73.591 -13.036  1.00  0.65           C  
ATOM   4536  CD2 TRP A 563    -136.672 -73.441 -15.250  1.00  0.65           C  
ATOM   4537  NE1 TRP A 563    -137.527 -74.222 -13.317  1.00  0.65           N  
ATOM   4538  CE2 TRP A 563    -137.743 -74.156 -14.671  1.00  0.65           C  
ATOM   4539  CE3 TRP A 563    -136.625 -73.176 -16.614  1.00  0.65           C  
ATOM   4540  CZ2 TRP A 563    -138.783 -74.616 -15.453  1.00  0.65           C  
ATOM   4541  CZ3 TRP A 563    -137.745 -73.532 -17.367  1.00  0.65           C  
ATOM   4542  CH2 TRP A 563    -138.792 -74.260 -16.807  1.00  0.65           C  
ATOM   4543  N   ALA A 564    -131.519 -71.826 -15.998  1.00  0.64           N  
ATOM   4544  CA  ALA A 564    -130.435 -70.898 -16.149  1.00  0.64           C  
ATOM   4545  C   ALA A 564    -130.643 -70.211 -17.483  1.00  0.64           C  
ATOM   4546  O   ALA A 564    -131.595 -69.448 -17.642  1.00  0.64           O  
ATOM   4547  CB  ALA A 564    -129.128 -71.690 -16.031  1.00  0.64           C  
ATOM   4548  N   GLY A 565    -129.810 -70.470 -18.501  1.00  0.70           N  
ATOM   4549  CA  GLY A 565    -130.188 -70.243 -19.888  1.00  0.70           C  
ATOM   4550  C   GLY A 565    -131.417 -70.949 -20.465  1.00  0.70           C  
ATOM   4551  O   GLY A 565    -132.005 -71.880 -19.918  1.00  0.70           O  
ATOM   4552  N   ASN A 566    -131.840 -70.479 -21.657  1.00  0.51           N  
ATOM   4553  CA  ASN A 566    -133.005 -70.893 -22.423  1.00  0.51           C  
ATOM   4554  C   ASN A 566    -132.872 -72.166 -23.239  1.00  0.51           C  
ATOM   4555  O   ASN A 566    -132.798 -72.104 -24.456  1.00  0.51           O  
ATOM   4556  CB  ASN A 566    -133.331 -69.722 -23.386  1.00  0.51           C  
ATOM   4557  CG  ASN A 566    -134.717 -69.904 -23.959  1.00  0.51           C  
ATOM   4558  OD1 ASN A 566    -135.645 -70.192 -23.221  1.00  0.51           O  
ATOM   4559  ND2 ASN A 566    -134.867 -69.800 -25.286  1.00  0.51           N  
ATOM   4560  N   TYR A 567    -132.781 -73.362 -22.637  1.00  0.32           N  
ATOM   4561  CA  TYR A 567    -132.280 -74.512 -23.380  1.00  0.32           C  
ATOM   4562  C   TYR A 567    -133.043 -75.128 -24.520  1.00  0.32           C  
ATOM   4563  O   TYR A 567    -132.464 -75.637 -25.466  1.00  0.32           O  
ATOM   4564  CB  TYR A 567    -131.387 -75.509 -22.588  1.00  0.32           C  
ATOM   4565  CG  TYR A 567    -132.117 -76.208 -21.562  1.00  0.32           C  
ATOM   4566  CD1 TYR A 567    -132.078 -75.753 -20.239  1.00  0.32           C  
ATOM   4567  CD2 TYR A 567    -132.863 -77.327 -21.929  1.00  0.32           C  
ATOM   4568  CE1 TYR A 567    -132.837 -76.409 -19.271  1.00  0.32           C  
ATOM   4569  CE2 TYR A 567    -133.620 -77.979 -20.967  1.00  0.32           C  
ATOM   4570  CZ  TYR A 567    -133.604 -77.507 -19.659  1.00  0.32           C  
ATOM   4571  OH  TYR A 567    -134.467 -78.108 -18.776  1.00  0.32           O  
ATOM   4572  N   LYS A 568    -134.366 -75.107 -24.520  1.00  0.36           N  
ATOM   4573  CA  LYS A 568    -135.079 -76.157 -25.212  1.00  0.36           C  
ATOM   4574  C   LYS A 568    -135.362 -75.985 -26.710  1.00  0.36           C  
ATOM   4575  O   LYS A 568    -136.492 -76.162 -27.157  1.00  0.36           O  
ATOM   4576  CB  LYS A 568    -136.320 -76.464 -24.360  1.00  0.36           C  
ATOM   4577  CG  LYS A 568    -136.552 -77.949 -24.104  1.00  0.36           C  
ATOM   4578  CD  LYS A 568    -137.272 -78.210 -22.775  1.00  0.36           C  
ATOM   4579  CE  LYS A 568    -137.567 -79.679 -22.483  1.00  0.36           C  
ATOM   4580  NZ  LYS A 568    -138.402 -80.217 -23.569  1.00  0.36           N  
ATOM   4581  N   ALA A 569    -134.336 -75.681 -27.544  1.00  0.38           N  
ATOM   4582  CA  ALA A 569    -134.414 -75.579 -28.998  1.00  0.38           C  
ATOM   4583  C   ALA A 569    -134.990 -76.826 -29.659  1.00  0.38           C  
ATOM   4584  O   ALA A 569    -134.582 -77.955 -29.398  1.00  0.38           O  
ATOM   4585  CB  ALA A 569    -133.058 -75.200 -29.624  1.00  0.38           C  
ATOM   4586  N   GLY A 570    -136.042 -76.648 -30.488  1.00  0.31           N  
ATOM   4587  CA  GLY A 570    -136.902 -77.733 -30.960  1.00  0.31           C  
ATOM   4588  C   GLY A 570    -137.364 -78.693 -29.887  1.00  0.31           C  
ATOM   4589  O   GLY A 570    -137.318 -79.899 -30.069  1.00  0.31           O  
ATOM   4590  N   THR A 571    -137.762 -78.177 -28.710  1.00  0.32           N  
ATOM   4591  CA  THR A 571    -138.302 -78.913 -27.563  1.00  0.32           C  
ATOM   4592  C   THR A 571    -137.304 -79.879 -26.922  1.00  0.32           C  
ATOM   4593  O   THR A 571    -137.704 -80.757 -26.161  1.00  0.32           O  
ATOM   4594  CB  THR A 571    -139.672 -79.570 -27.809  1.00  0.32           C  
ATOM   4595  OG1 THR A 571    -140.488 -78.690 -28.566  1.00  0.32           O  
ATOM   4596  CG2 THR A 571    -140.482 -79.850 -26.528  1.00  0.32           C  
ATOM   4597  N   TRP A 572    -135.978 -79.669 -27.145  1.00  0.25           N  
ATOM   4598  CA  TRP A 572    -134.819 -80.484 -26.728  1.00  0.25           C  
ATOM   4599  C   TRP A 572    -134.490 -81.513 -27.809  1.00  0.25           C  
ATOM   4600  O   TRP A 572    -133.485 -82.216 -27.773  1.00  0.25           O  
ATOM   4601  CB  TRP A 572    -134.892 -81.082 -25.273  1.00  0.25           C  
ATOM   4602  CG  TRP A 572    -133.877 -82.129 -24.827  1.00  0.25           C  
ATOM   4603  CD1 TRP A 572    -132.615 -81.981 -24.322  1.00  0.25           C  
ATOM   4604  CD2 TRP A 572    -134.153 -83.545 -24.823  1.00  0.25           C  
ATOM   4605  NE1 TRP A 572    -132.072 -83.216 -24.026  1.00  0.25           N  
ATOM   4606  CE2 TRP A 572    -133.003 -84.188 -24.326  1.00  0.25           C  
ATOM   4607  CE3 TRP A 572    -135.279 -84.275 -25.205  1.00  0.25           C  
ATOM   4608  CZ2 TRP A 572    -132.956 -85.574 -24.203  1.00  0.25           C  
ATOM   4609  CZ3 TRP A 572    -135.234 -85.672 -25.076  1.00  0.25           C  
ATOM   4610  CH2 TRP A 572    -134.088 -86.313 -24.582  1.00  0.25           C  
ATOM   4611  N   THR A 573    -135.300 -81.551 -28.872  1.00  0.29           N  
ATOM   4612  CA  THR A 573    -135.236 -82.561 -29.909  1.00  0.29           C  
ATOM   4613  C   THR A 573    -134.831 -81.869 -31.184  1.00  0.29           C  
ATOM   4614  O   THR A 573    -135.555 -81.811 -32.176  1.00  0.29           O  
ATOM   4615  CB  THR A 573    -136.576 -83.259 -30.098  1.00  0.29           C  
ATOM   4616  OG1 THR A 573    -137.057 -83.730 -28.847  1.00  0.29           O  
ATOM   4617  CG2 THR A 573    -136.457 -84.497 -30.994  1.00  0.29           C  
ATOM   4618  N   ALA A 574    -133.628 -81.268 -31.214  1.00  0.28           N  
ATOM   4619  CA  ALA A 574    -133.252 -80.420 -32.328  1.00  0.28           C  
ATOM   4620  C   ALA A 574    -132.586 -81.132 -33.498  1.00  0.28           C  
ATOM   4621  O   ALA A 574    -131.664 -80.632 -34.141  1.00  0.28           O  
ATOM   4622  CB  ALA A 574    -132.430 -79.234 -31.870  1.00  0.28           C  
ATOM   4623  N   THR A 575    -133.154 -82.287 -33.866  1.00  0.27           N  
ATOM   4624  CA  THR A 575    -132.880 -82.995 -35.105  1.00  0.27           C  
ATOM   4625  C   THR A 575    -133.273 -82.300 -36.400  1.00  0.27           C  
ATOM   4626  O   THR A 575    -132.662 -82.696 -37.392  1.00  0.27           O  
ATOM   4627  CB  THR A 575    -133.489 -84.387 -35.162  1.00  0.27           C  
ATOM   4628  OG1 THR A 575    -134.886 -84.364 -34.895  1.00  0.27           O  
ATOM   4629  CG2 THR A 575    -132.828 -85.262 -34.090  1.00  0.27           C  
ATOM   4630  N   PRO A 576    -134.164 -81.308 -36.576  1.00  0.30           N  
ATOM   4631  CA  PRO A 576    -134.230 -80.594 -37.848  1.00  0.30           C  
ATOM   4632  C   PRO A 576    -133.013 -79.719 -37.959  1.00  0.30           C  
ATOM   4633  O   PRO A 576    -132.268 -79.727 -38.935  1.00  0.30           O  
ATOM   4634  CB  PRO A 576    -135.463 -79.676 -37.689  1.00  0.30           C  
ATOM   4635  CG  PRO A 576    -135.657 -79.523 -36.178  1.00  0.30           C  
ATOM   4636  CD  PRO A 576    -135.200 -80.863 -35.637  1.00  0.30           C  
ATOM   4637  N   TRP A 577    -132.859 -78.927 -36.906  1.00  0.28           N  
ATOM   4638  CA  TRP A 577    -132.148 -77.714 -36.747  1.00  0.28           C  
ATOM   4639  C   TRP A 577    -130.673 -77.983 -36.776  1.00  0.28           C  
ATOM   4640  O   TRP A 577    -129.925 -77.173 -37.281  1.00  0.28           O  
ATOM   4641  CB  TRP A 577    -132.803 -77.031 -35.516  1.00  0.28           C  
ATOM   4642  CG  TRP A 577    -132.097 -75.793 -35.102  1.00  0.28           C  
ATOM   4643  CD1 TRP A 577    -132.117 -74.557 -35.681  1.00  0.28           C  
ATOM   4644  CD2 TRP A 577    -130.836 -75.970 -34.491  1.00  0.28           C  
ATOM   4645  NE1 TRP A 577    -130.903 -73.960 -35.498  1.00  0.28           N  
ATOM   4646  CE2 TRP A 577    -130.083 -74.843 -34.860  1.00  0.28           C  
ATOM   4647  CE3 TRP A 577    -130.252 -77.066 -33.857  1.00  0.28           C  
ATOM   4648  CZ2 TRP A 577    -128.750 -74.830 -34.643  1.00  0.28           C  
ATOM   4649  CZ3 TRP A 577    -128.879 -77.057 -33.660  1.00  0.28           C  
ATOM   4650  CH2 TRP A 577    -128.142 -75.934 -34.036  1.00  0.28           C  
ATOM   4651  N   SER A 578    -130.221 -79.164 -36.342  1.00  0.29           N  
ATOM   4652  CA  SER A 578    -128.834 -79.584 -36.464  1.00  0.29           C  
ATOM   4653  C   SER A 578    -128.384 -79.804 -37.912  1.00  0.29           C  
ATOM   4654  O   SER A 578    -127.197 -79.816 -38.207  1.00  0.29           O  
ATOM   4655  CB  SER A 578    -128.646 -80.902 -35.670  1.00  0.29           C  
ATOM   4656  OG  SER A 578    -127.275 -81.236 -35.479  1.00  0.29           O  
ATOM   4657  N   GLY A 579    -129.313 -79.969 -38.885  1.00  0.27           N  
ATOM   4658  CA  GLY A 579    -128.933 -80.115 -40.292  1.00  0.27           C  
ATOM   4659  C   GLY A 579    -128.984 -78.859 -41.138  1.00  0.27           C  
ATOM   4660  O   GLY A 579    -128.323 -78.800 -42.169  1.00  0.27           O  
ATOM   4661  N   ALA A 580    -129.750 -77.811 -40.749  1.00  0.28           N  
ATOM   4662  CA  ALA A 580    -129.619 -76.490 -41.375  1.00  0.28           C  
ATOM   4663  C   ALA A 580    -128.743 -75.592 -40.564  1.00  0.28           C  
ATOM   4664  O   ALA A 580    -128.094 -74.662 -41.041  1.00  0.28           O  
ATOM   4665  CB  ALA A 580    -130.963 -75.753 -41.454  1.00  0.28           C  
ATOM   4666  N   GLY A 581    -128.694 -75.947 -39.280  1.00  0.28           N  
ATOM   4667  CA  GLY A 581    -127.553 -75.849 -38.440  1.00  0.28           C  
ATOM   4668  C   GLY A 581    -126.470 -76.798 -38.911  1.00  0.28           C  
ATOM   4669  O   GLY A 581    -126.206 -76.956 -40.099  1.00  0.28           O  
ATOM   4670  N   LEU A 582    -125.652 -77.277 -37.966  1.00  0.27           N  
ATOM   4671  CA  LEU A 582    -124.279 -77.486 -38.330  1.00  0.27           C  
ATOM   4672  C   LEU A 582    -123.746 -78.719 -37.762  1.00  0.27           C  
ATOM   4673  O   LEU A 582    -124.235 -79.394 -36.871  1.00  0.27           O  
ATOM   4674  CB  LEU A 582    -123.304 -76.413 -37.799  1.00  0.27           C  
ATOM   4675  CG  LEU A 582    -123.295 -75.087 -38.542  1.00  0.27           C  
ATOM   4676  CD1 LEU A 582    -122.716 -75.204 -39.935  1.00  0.27           C  
ATOM   4677  CD2 LEU A 582    -124.646 -74.455 -38.708  1.00  0.27           C  
ATOM   4678  N   SER A 583    -122.587 -78.979 -38.302  1.00  0.23           N  
ATOM   4679  CA  SER A 583    -121.921 -80.197 -38.211  1.00  0.23           C  
ATOM   4680  C   SER A 583    -120.910 -80.187 -37.089  1.00  0.23           C  
ATOM   4681  O   SER A 583    -120.215 -81.188 -36.965  1.00  0.23           O  
ATOM   4682  CB  SER A 583    -121.413 -80.428 -39.666  1.00  0.23           C  
ATOM   4683  OG  SER A 583    -121.002 -79.209 -40.327  1.00  0.23           O  
ATOM   4684  N   VAL A 584    -120.846 -79.128 -36.221  1.00  0.24           N  
ATOM   4685  CA  VAL A 584    -119.703 -78.824 -35.352  1.00  0.24           C  
ATOM   4686  C   VAL A 584    -119.873 -78.339 -33.965  1.00  0.24           C  
ATOM   4687  O   VAL A 584    -120.695 -77.502 -33.630  1.00  0.24           O  
ATOM   4688  CB  VAL A 584    -118.868 -77.691 -35.891  1.00  0.24           C  
ATOM   4689  CG1 VAL A 584    -119.736 -76.761 -36.716  1.00  0.24           C  
ATOM   4690  CG2 VAL A 584    -117.910 -76.923 -34.946  1.00  0.24           C  
ATOM   4691  N   HIS A 585    -118.919 -78.745 -33.138  1.00  0.22           N  
ATOM   4692  CA  HIS A 585    -118.888 -78.596 -31.748  1.00  0.22           C  
ATOM   4693  C   HIS A 585    -117.386 -78.562 -31.330  1.00  0.22           C  
ATOM   4694  O   HIS A 585    -116.614 -79.400 -31.785  1.00  0.22           O  
ATOM   4695  CB  HIS A 585    -119.702 -79.886 -31.402  1.00  0.22           C  
ATOM   4696  CG  HIS A 585    -119.593 -81.000 -32.454  1.00  0.22           C  
ATOM   4697  ND1 HIS A 585    -120.625 -81.218 -33.350  1.00  0.22           N  
ATOM   4698  CD2 HIS A 585    -118.479 -81.631 -32.904  1.00  0.22           C  
ATOM   4699  CE1 HIS A 585    -120.135 -81.983 -34.294  1.00  0.22           C  
ATOM   4700  NE2 HIS A 585    -118.831 -82.257 -34.077  1.00  0.22           N  
ATOM   4701  N   THR A 586    -116.892 -77.629 -30.467  1.00  0.22           N  
ATOM   4702  CA  THR A 586    -115.676 -77.798 -29.615  1.00  0.22           C  
ATOM   4703  C   THR A 586    -116.072 -77.280 -28.269  1.00  0.22           C  
ATOM   4704  O   THR A 586    -117.059 -76.581 -28.215  1.00  0.22           O  
ATOM   4705  CB  THR A 586    -114.379 -76.998 -29.873  1.00  0.22           C  
ATOM   4706  OG1 THR A 586    -114.631 -75.650 -30.225  1.00  0.22           O  
ATOM   4707  CG2 THR A 586    -113.513 -77.628 -30.959  1.00  0.22           C  
ATOM   4708  N   GLY A 587    -115.362 -77.526 -27.146  1.00  0.47           N  
ATOM   4709  CA  GLY A 587    -115.638 -76.773 -25.914  1.00  0.47           C  
ATOM   4710  C   GLY A 587    -115.032 -75.368 -25.891  1.00  0.47           C  
ATOM   4711  O   GLY A 587    -113.817 -75.284 -25.966  1.00  0.47           O  
ATOM   4712  N   GLU A 588    -115.780 -74.236 -25.734  1.00  0.46           N  
ATOM   4713  CA  GLU A 588    -115.168 -72.883 -25.623  1.00  0.46           C  
ATOM   4714  C   GLU A 588    -114.435 -72.668 -24.303  1.00  0.46           C  
ATOM   4715  O   GLU A 588    -113.527 -71.849 -24.213  1.00  0.46           O  
ATOM   4716  CB  GLU A 588    -116.184 -71.709 -25.818  1.00  0.46           C  
ATOM   4717  CG  GLU A 588    -115.806 -70.197 -25.502  1.00  0.46           C  
ATOM   4718  CD  GLU A 588    -114.923 -69.268 -26.361  1.00  0.46           C  
ATOM   4719  OE1 GLU A 588    -115.109 -68.007 -26.216  1.00  0.46           O  
ATOM   4720  OE2 GLU A 588    -114.018 -69.697 -27.096  1.00  0.46           O  
ATOM   4721  N   ASP A 589    -114.783 -73.407 -23.226  1.00  0.58           N  
ATOM   4722  CA  ASP A 589    -113.983 -73.386 -22.013  1.00  0.58           C  
ATOM   4723  C   ASP A 589    -112.588 -73.996 -22.199  1.00  0.58           C  
ATOM   4724  O   ASP A 589    -111.619 -73.298 -21.904  1.00  0.58           O  
ATOM   4725  CB  ASP A 589    -114.819 -73.935 -20.817  1.00  0.58           C  
ATOM   4726  CG  ASP A 589    -114.008 -73.883 -19.543  1.00  0.58           C  
ATOM   4727  OD1 ASP A 589    -112.980 -74.609 -19.495  1.00  0.58           O  
ATOM   4728  OD2 ASP A 589    -114.341 -73.085 -18.642  1.00  0.58           O  
ATOM   4729  N   PRO A 590    -112.388 -75.195 -22.741  1.00  0.58           N  
ATOM   4730  CA  PRO A 590    -111.045 -75.669 -23.033  1.00  0.58           C  
ATOM   4731  C   PRO A 590    -110.419 -74.908 -24.181  1.00  0.58           C  
ATOM   4732  O   PRO A 590    -109.199 -74.880 -24.316  1.00  0.58           O  
ATOM   4733  CB  PRO A 590    -111.234 -77.149 -23.373  1.00  0.58           C  
ATOM   4734  CG  PRO A 590    -112.513 -77.559 -22.654  1.00  0.58           C  
ATOM   4735  CD  PRO A 590    -113.349 -76.292 -22.642  1.00  0.58           C  
ATOM   4736  N   PHE A 591    -111.228 -74.304 -25.064  1.00  0.51           N  
ATOM   4737  CA  PHE A 591    -110.718 -73.442 -26.099  1.00  0.51           C  
ATOM   4738  C   PHE A 591    -110.063 -72.175 -25.538  1.00  0.51           C  
ATOM   4739  O   PHE A 591    -110.592 -71.496 -24.659  1.00  0.51           O  
ATOM   4740  CB  PHE A 591    -111.832 -73.082 -27.122  1.00  0.51           C  
ATOM   4741  CG  PHE A 591    -111.211 -72.691 -28.416  1.00  0.51           C  
ATOM   4742  CD1 PHE A 591    -110.946 -71.343 -28.657  1.00  0.51           C  
ATOM   4743  CD2 PHE A 591    -110.729 -73.665 -29.302  1.00  0.51           C  
ATOM   4744  CE1 PHE A 591    -110.044 -70.974 -29.660  1.00  0.51           C  
ATOM   4745  CE2 PHE A 591    -109.889 -73.295 -30.359  1.00  0.51           C  
ATOM   4746  CZ  PHE A 591    -109.501 -71.955 -30.498  1.00  0.51           C  
ATOM   4747  N   ASN A 592    -108.875 -71.810 -26.070  1.00  0.25           N  
ATOM   4748  CA  ASN A 592    -108.238 -70.529 -25.808  1.00  0.25           C  
ATOM   4749  C   ASN A 592    -107.758 -70.355 -24.368  1.00  0.25           C  
ATOM   4750  O   ASN A 592    -107.728 -69.242 -23.850  1.00  0.25           O  
ATOM   4751  CB  ASN A 592    -109.227 -69.395 -26.196  1.00  0.25           C  
ATOM   4752  CG  ASN A 592    -108.583 -68.113 -26.668  1.00  0.25           C  
ATOM   4753  OD1 ASN A 592    -107.519 -68.060 -27.282  1.00  0.25           O  
ATOM   4754  ND2 ASN A 592    -109.329 -67.008 -26.446  1.00  0.25           N  
ATOM   4755  N   ILE A 593    -107.365 -71.451 -23.690  1.00  0.19           N  
ATOM   4756  CA  ILE A 593    -106.871 -71.387 -22.324  1.00  0.19           C  
ATOM   4757  C   ILE A 593    -105.377 -71.522 -22.229  1.00  0.19           C  
ATOM   4758  O   ILE A 593    -104.685 -72.052 -23.097  1.00  0.19           O  
ATOM   4759  CB  ILE A 593    -107.467 -72.421 -21.369  1.00  0.19           C  
ATOM   4760  CG1 ILE A 593    -107.222 -73.884 -21.806  1.00  0.19           C  
ATOM   4761  CG2 ILE A 593    -108.951 -72.082 -21.199  1.00  0.19           C  
ATOM   4762  CD1 ILE A 593    -107.719 -74.915 -20.784  1.00  0.19           C  
ATOM   4763  N   THR A 594    -104.875 -71.056 -21.085  1.00  0.20           N  
ATOM   4764  CA  THR A 594    -103.559 -71.303 -20.555  1.00  0.20           C  
ATOM   4765  C   THR A 594    -103.796 -72.047 -19.251  1.00  0.20           C  
ATOM   4766  O   THR A 594    -104.856 -71.910 -18.633  1.00  0.20           O  
ATOM   4767  CB  THR A 594    -102.787 -70.013 -20.341  1.00  0.20           C  
ATOM   4768  OG1 THR A 594    -103.538 -69.055 -19.597  1.00  0.20           O  
ATOM   4769  CG2 THR A 594    -102.474 -69.405 -21.716  1.00  0.20           C  
ATOM   4770  N   LEU A 595    -102.872 -72.925 -18.822  1.00  0.22           N  
ATOM   4771  CA  LEU A 595    -103.141 -73.812 -17.706  1.00  0.22           C  
ATOM   4772  C   LEU A 595    -101.873 -74.189 -16.973  1.00  0.22           C  
ATOM   4773  O   LEU A 595    -101.154 -75.113 -17.357  1.00  0.22           O  
ATOM   4774  CB  LEU A 595    -103.843 -75.136 -18.137  1.00  0.22           C  
ATOM   4775  CG  LEU A 595    -104.184 -76.100 -16.971  1.00  0.22           C  
ATOM   4776  CD1 LEU A 595    -105.338 -75.569 -16.110  1.00  0.22           C  
ATOM   4777  CD2 LEU A 595    -104.487 -77.521 -17.461  1.00  0.22           C  
ATOM   4778  N   ASP A 596    -101.633 -73.536 -15.823  1.00  0.21           N  
ATOM   4779  CA  ASP A 596    -100.630 -73.939 -14.868  1.00  0.21           C  
ATOM   4780  C   ASP A 596    -100.856 -75.361 -14.308  1.00  0.21           C  
ATOM   4781  O   ASP A 596    -102.011 -75.775 -14.134  1.00  0.21           O  
ATOM   4782  CB  ASP A 596    -100.603 -72.907 -13.718  1.00  0.21           C  
ATOM   4783  CG  ASP A 596     -99.292 -72.967 -12.950  1.00  0.21           C  
ATOM   4784  OD1 ASP A 596     -99.342 -73.288 -11.739  1.00  0.21           O  
ATOM   4785  OD2 ASP A 596     -98.227 -72.712 -13.572  1.00  0.21           O  
ATOM   4786  N   PRO A 597     -99.823 -76.150 -14.009  1.00  0.20           N  
ATOM   4787  CA  PRO A 597     -99.977 -77.467 -13.399  1.00  0.20           C  
ATOM   4788  C   PRO A 597    -100.580 -77.466 -11.990  1.00  0.20           C  
ATOM   4789  O   PRO A 597     -99.860 -77.541 -11.001  1.00  0.20           O  
ATOM   4790  CB  PRO A 597     -98.526 -77.990 -13.367  1.00  0.20           C  
ATOM   4791  CG  PRO A 597     -97.881 -77.374 -14.607  1.00  0.20           C  
ATOM   4792  CD  PRO A 597     -98.495 -75.976 -14.612  1.00  0.20           C  
ATOM   4793  N   ASN A 598    -101.925 -77.447 -11.877  1.00  0.18           N  
ATOM   4794  CA  ASN A 598    -102.658 -77.373 -10.616  1.00  0.18           C  
ATOM   4795  C   ASN A 598    -102.383 -78.479  -9.594  1.00  0.18           C  
ATOM   4796  O   ASN A 598    -102.515 -78.267  -8.391  1.00  0.18           O  
ATOM   4797  CB  ASN A 598    -104.192 -77.414 -10.853  1.00  0.18           C  
ATOM   4798  CG  ASN A 598    -104.680 -76.223 -11.665  1.00  0.18           C  
ATOM   4799  OD1 ASN A 598    -104.478 -75.055 -11.344  1.00  0.18           O  
ATOM   4800  ND2 ASN A 598    -105.446 -76.521 -12.740  1.00  0.18           N  
ATOM   4801  N   ALA A 599    -102.076 -79.706 -10.043  1.00  0.19           N  
ATOM   4802  CA  ALA A 599    -101.834 -80.814  -9.153  1.00  0.19           C  
ATOM   4803  C   ALA A 599    -100.850 -81.754  -9.804  1.00  0.19           C  
ATOM   4804  O   ALA A 599    -100.921 -81.982 -11.010  1.00  0.19           O
[truncated: 341,423 more chars]
