# Supplementary material for: Metabolic capacity is maintained despite shifts in microbial diversity in estuary sediments
Source: ISME Commun. 2025 Oct 11;5(1):ycaf182. doi: 10.1093/ismeco/ycaf182 (PMC12687941; doi:10.1093/ismeco/ycaf182)
Supplement: Supplementary_Data_1_ycaf182 [file supplementary_data_1_ycaf182.zip › SWISS-MODEL/8_1_May_SF_Bin5_scaffold_55982_c1/models/04/coords.js]

let model_04=`ATOM      1  N   GLY A  42     114.595 127.525 101.400  1.00  0.47           N  
ATOM      2  CA  GLY A  42     113.269 126.931 100.941  1.00  0.47           C  
ATOM      3  C   GLY A  42     113.263 126.368  99.545  1.00  0.47           C  
ATOM      4  O   GLY A  42     112.351 125.667  99.139  1.00  0.47           O  
ATOM      5  N   ASP A  43     114.314 126.723  98.810  1.00  0.37           N  
ATOM      6  CA  ASP A  43     114.717 126.541  97.457  1.00  0.37           C  
ATOM      7  C   ASP A  43     114.857 125.076  97.060  1.00  0.37           C  
ATOM      8  O   ASP A  43     115.431 124.266  97.785  1.00  0.37           O  
ATOM      9  CB  ASP A  43     116.085 127.299  97.346  1.00  0.37           C  
ATOM     10  CG  ASP A  43     116.108 128.601  98.162  1.00  0.37           C  
ATOM     11  OD1 ASP A  43     116.074 128.511  99.432  1.00  0.37           O  
ATOM     12  OD2 ASP A  43     116.087 129.683  97.545  1.00  0.37           O  
ATOM     13  N   TYR A  44     114.344 124.713  95.874  1.00  0.46           N  
ATOM     14  CA  TYR A  44     114.362 123.363  95.358  1.00  0.46           C  
ATOM     15  C   TYR A  44     114.394 123.538  93.845  1.00  0.46           C  
ATOM     16  O   TYR A  44     114.041 124.633  93.399  1.00  0.46           O  
ATOM     17  CB  TYR A  44     113.091 122.554  95.749  1.00  0.46           C  
ATOM     18  CG  TYR A  44     113.099 122.137  97.192  1.00  0.46           C  
ATOM     19  CD1 TYR A  44     113.891 121.062  97.633  1.00  0.46           C  
ATOM     20  CD2 TYR A  44     112.273 122.794  98.116  1.00  0.46           C  
ATOM     21  CE1 TYR A  44     113.847 120.652  98.975  1.00  0.46           C  
ATOM     22  CE2 TYR A  44     112.235 122.395  99.457  1.00  0.46           C  
ATOM     23  CZ  TYR A  44     113.021 121.321  99.885  1.00  0.46           C  
ATOM     24  OH  TYR A  44     112.973 120.906 101.229  1.00  0.46           O  
ATOM     25  N   PRO A  45     114.806 122.573  93.013  1.00  0.47           N  
ATOM     26  CA  PRO A  45     114.998 122.758  91.567  1.00  0.47           C  
ATOM     27  C   PRO A  45     113.792 123.242  90.773  1.00  0.47           C  
ATOM     28  O   PRO A  45     113.954 123.775  89.679  1.00  0.47           O  
ATOM     29  CB  PRO A  45     115.444 121.364  91.090  1.00  0.47           C  
ATOM     30  CG  PRO A  45     116.183 120.779  92.293  1.00  0.47           C  
ATOM     31  CD  PRO A  45     115.362 121.294  93.473  1.00  0.47           C  
ATOM     32  N   ASP A  46     112.585 123.006  91.289  1.00  0.48           N  
ATOM     33  CA  ASP A  46     111.294 123.254  90.706  1.00  0.48           C  
ATOM     34  C   ASP A  46     110.565 124.441  91.322  1.00  0.48           C  
ATOM     35  O   ASP A  46     109.610 124.955  90.740  1.00  0.48           O  
ATOM     36  CB  ASP A  46     110.455 121.978  90.990  1.00  0.48           C  
ATOM     37  CG  ASP A  46     110.533 121.445  92.420  1.00  0.48           C  
ATOM     38  OD1 ASP A  46     109.964 120.354  92.654  1.00  0.48           O  
ATOM     39  OD2 ASP A  46     111.225 122.024  93.298  1.00  0.48           O  
ATOM     40  N   ARG A  47     111.036 124.897  92.505  1.00  0.45           N  
ATOM     41  CA  ARG A  47     110.341 125.776  93.433  1.00  0.45           C  
ATOM     42  C   ARG A  47     109.176 125.095  94.150  1.00  0.45           C  
ATOM     43  O   ARG A  47     108.109 125.687  94.316  1.00  0.45           O  
ATOM     44  CB  ARG A  47     109.883 127.120  92.809  1.00  0.45           C  
ATOM     45  CG  ARG A  47     111.008 127.919  92.123  1.00  0.45           C  
ATOM     46  CD  ARG A  47     110.493 128.795  90.980  1.00  0.45           C  
ATOM     47  NE  ARG A  47     109.497 129.736  91.572  1.00  0.45           N  
ATOM     48  CZ  ARG A  47     108.608 130.468  90.896  1.00  0.45           C  
ATOM     49  NH1 ARG A  47     107.697 131.122  91.608  1.00  0.45           N  
ATOM     50  NH2 ARG A  47     108.601 130.540  89.573  1.00  0.45           N  
ATOM     51  N   SER A  48     109.369 123.846  94.632  1.00  0.49           N  
ATOM     52  CA  SER A  48     108.331 123.050  95.294  1.00  0.49           C  
ATOM     53  C   SER A  48     107.664 123.666  96.510  1.00  0.49           C  
ATOM     54  O   SER A  48     106.489 123.429  96.765  1.00  0.49           O  
ATOM     55  CB  SER A  48     108.792 121.623  95.713  1.00  0.49           C  
ATOM     56  OG  SER A  48     109.805 121.623  96.724  1.00  0.49           O  
ATOM     57  N   TRP A  49     108.390 124.458  97.321  1.00  0.34           N  
ATOM     58  CA  TRP A  49     107.826 125.108  98.487  1.00  0.34           C  
ATOM     59  C   TRP A  49     108.248 126.573  98.551  1.00  0.34           C  
ATOM     60  O   TRP A  49     109.427 126.907  98.654  1.00  0.34           O  
ATOM     61  CB  TRP A  49     108.258 124.329  99.757  1.00  0.34           C  
ATOM     62  CG  TRP A  49     107.726 124.809 101.100  1.00  0.34           C  
ATOM     63  CD1 TRP A  49     106.691 125.651 101.399  1.00  0.34           C  
ATOM     64  CD2 TRP A  49     108.298 124.408 102.355  1.00  0.34           C  
ATOM     65  NE1 TRP A  49     106.600 125.826 102.764  1.00  0.34           N  
ATOM     66  CE2 TRP A  49     107.576 125.073 103.368  1.00  0.34           C  
ATOM     67  CE3 TRP A  49     109.348 123.547 102.665  1.00  0.34           C  
ATOM     68  CZ2 TRP A  49     107.896 124.894 104.706  1.00  0.34           C  
ATOM     69  CZ3 TRP A  49     109.667 123.360 104.017  1.00  0.34           C  
ATOM     70  CH2 TRP A  49     108.953 124.026 105.026  1.00  0.34           C  
ATOM     71  N   GLU A  50     107.265 127.496  98.511  1.00  0.40           N  
ATOM     72  CA  GLU A  50     107.487 128.930  98.558  1.00  0.40           C  
ATOM     73  C   GLU A  50     106.685 129.557  99.693  1.00  0.40           C  
ATOM     74  O   GLU A  50     105.491 129.313  99.852  1.00  0.40           O  
ATOM     75  CB  GLU A  50     107.083 129.602  97.220  1.00  0.40           C  
ATOM     76  CG  GLU A  50     107.906 129.067  96.020  1.00  0.40           C  
ATOM     77  CD  GLU A  50     107.541 129.722  94.704  1.00  0.40           C  
ATOM     78  OE1 GLU A  50     108.440 130.262  94.013  1.00  0.40           O  
ATOM     79  OE2 GLU A  50     106.353 129.649  94.298  1.00  0.40           O  
ATOM     80  N   ARG A  51     107.322 130.402 100.528  1.00  0.25           N  
ATOM     81  CA  ARG A  51     106.654 131.131 101.596  1.00  0.25           C  
ATOM     82  C   ARG A  51     106.171 132.467 101.056  1.00  0.25           C  
ATOM     83  O   ARG A  51     106.963 133.245 100.532  1.00  0.25           O  
ATOM     84  CB  ARG A  51     107.629 131.375 102.775  1.00  0.25           C  
ATOM     85  CG  ARG A  51     107.017 132.099 103.995  1.00  0.25           C  
ATOM     86  CD  ARG A  51     108.076 132.473 105.040  1.00  0.25           C  
ATOM     87  NE  ARG A  51     107.398 133.171 106.178  1.00  0.25           N  
ATOM     88  CZ  ARG A  51     108.052 133.820 107.154  1.00  0.25           C  
ATOM     89  NH1 ARG A  51     107.374 134.333 108.173  1.00  0.25           N  
ATOM     90  NH2 ARG A  51     109.372 133.961 107.137  1.00  0.25           N  
ATOM     91  N   VAL A  52     104.856 132.758 101.143  1.00  0.29           N  
ATOM     92  CA  VAL A  52     104.268 133.902 100.450  1.00  0.29           C  
ATOM     93  C   VAL A  52     103.661 134.916 101.399  1.00  0.29           C  
ATOM     94  O   VAL A  52     103.192 135.973 100.986  1.00  0.29           O  
ATOM     95  CB  VAL A  52     103.199 133.465  99.447  1.00  0.29           C  
ATOM     96  CG1 VAL A  52     103.874 132.605  98.359  1.00  0.29           C  
ATOM     97  CG2 VAL A  52     102.051 132.695 100.135  1.00  0.29           C  
ATOM     98  N   TYR A  53     103.674 134.631 102.709  1.00  0.53           N  
ATOM     99  CA  TYR A  53     103.138 135.514 103.719  1.00  0.53           C  
ATOM    100  C   TYR A  53     103.817 135.137 105.027  1.00  0.53           C  
ATOM    101  O   TYR A  53     104.740 134.321 105.056  1.00  0.53           O  
ATOM    102  CB  TYR A  53     101.581 135.458 103.798  1.00  0.53           C  
ATOM    103  CG  TYR A  53     100.974 136.640 104.512  1.00  0.53           C  
ATOM    104  CD1 TYR A  53     100.205 136.441 105.668  1.00  0.53           C  
ATOM    105  CD2 TYR A  53     101.163 137.952 104.041  1.00  0.53           C  
ATOM    106  CE1 TYR A  53      99.662 137.527 106.367  1.00  0.53           C  
ATOM    107  CE2 TYR A  53     100.611 139.042 104.733  1.00  0.53           C  
ATOM    108  CZ  TYR A  53      99.868 138.827 105.901  1.00  0.53           C  
ATOM    109  OH  TYR A  53      99.314 139.913 106.606  1.00  0.53           O  
ATOM    110  N   HIS A  54     103.426 135.764 106.154  1.00  0.25           N  
ATOM    111  CA  HIS A  54     104.016 135.490 107.454  1.00  0.25           C  
ATOM    112  C   HIS A  54     103.893 134.031 107.893  1.00  0.25           C  
ATOM    113  O   HIS A  54     104.878 133.398 108.263  1.00  0.25           O  
ATOM    114  CB  HIS A  54     103.375 136.393 108.533  1.00  0.25           C  
ATOM    115  CG  HIS A  54     103.983 136.231 109.892  1.00  0.25           C  
ATOM    116  ND1 HIS A  54     105.344 136.407 110.064  1.00  0.25           N  
ATOM    117  CD2 HIS A  54     103.391 135.925 111.074  1.00  0.25           C  
ATOM    118  CE1 HIS A  54     105.549 136.214 111.353  1.00  0.25           C  
ATOM    119  NE2 HIS A  54     104.402 135.918 112.009  1.00  0.25           N  
ATOM    120  N   ASP A  55     102.695 133.451 107.791  1.00  0.30           N  
ATOM    121  CA  ASP A  55     102.397 132.070 108.074  1.00  0.30           C  
ATOM    122  C   ASP A  55     102.194 131.276 106.780  1.00  0.30           C  
ATOM    123  O   ASP A  55     102.710 130.171 106.615  1.00  0.30           O  
ATOM    124  CB  ASP A  55     101.131 132.037 108.988  1.00  0.30           C  
ATOM    125  CG  ASP A  55      99.952 132.893 108.515  1.00  0.30           C  
ATOM    126  OD1 ASP A  55     100.069 133.581 107.464  1.00  0.30           O  
ATOM    127  OD2 ASP A  55      98.917 132.870 109.217  1.00  0.30           O  
ATOM    128  N   GLN A  56     101.445 131.842 105.814  1.00  0.40           N  
ATOM    129  CA  GLN A  56     101.103 131.200 104.560  1.00  0.40           C  
ATOM    130  C   GLN A  56     102.255 130.816 103.642  1.00  0.40           C  
ATOM    131  O   GLN A  56     103.236 131.534 103.423  1.00  0.40           O  
ATOM    132  CB  GLN A  56     100.078 131.990 103.712  1.00  0.40           C  
ATOM    133  CG  GLN A  56      98.855 132.479 104.514  1.00  0.40           C  
ATOM    134  CD  GLN A  56      97.800 133.069 103.583  1.00  0.40           C  
ATOM    135  OE1 GLN A  56      98.045 133.385 102.417  1.00  0.40           O  
ATOM    136  NE2 GLN A  56      96.563 133.208 104.108  1.00  0.40           N  
ATOM    137  N   TYR A  57     102.097 129.646 103.013  1.00  0.30           N  
ATOM    138  CA  TYR A  57     103.029 129.111 102.063  1.00  0.30           C  
ATOM    139  C   TYR A  57     102.244 128.508 100.921  1.00  0.30           C  
ATOM    140  O   TYR A  57     101.044 128.257 101.020  1.00  0.30           O  
ATOM    141  CB  TYR A  57     104.014 128.093 102.711  1.00  0.30           C  
ATOM    142  CG  TYR A  57     103.335 126.900 103.346  1.00  0.30           C  
ATOM    143  CD1 TYR A  57     102.791 126.984 104.641  1.00  0.30           C  
ATOM    144  CD2 TYR A  57     103.270 125.673 102.664  1.00  0.30           C  
ATOM    145  CE1 TYR A  57     102.176 125.870 105.230  1.00  0.30           C  
ATOM    146  CE2 TYR A  57     102.678 124.552 103.264  1.00  0.30           C  
ATOM    147  CZ  TYR A  57     102.120 124.656 104.541  1.00  0.30           C  
ATOM    148  OH  TYR A  57     101.505 123.537 105.135  1.00  0.30           O  
ATOM    149  N   ARG A  58     102.910 128.294  99.782  1.00  0.36           N  
ATOM    150  CA  ARG A  58     102.364 127.599  98.645  1.00  0.36           C  
ATOM    151  C   ARG A  58     103.336 126.495  98.334  1.00  0.36           C  
ATOM    152  O   ARG A  58     104.548 126.678  98.433  1.00  0.36           O  
ATOM    153  CB  ARG A  58     102.190 128.530  97.421  1.00  0.36           C  
ATOM    154  CG  ARG A  58     101.150 129.633  97.692  1.00  0.36           C  
ATOM    155  CD  ARG A  58     100.922 130.592  96.525  1.00  0.36           C  
ATOM    156  NE  ARG A  58      99.935 131.606  97.023  1.00  0.36           N  
ATOM    157  CZ  ARG A  58      99.613 132.741  96.390  1.00  0.36           C  
ATOM    158  NH1 ARG A  58      98.747 133.582  96.953  1.00  0.36           N  
ATOM    159  NH2 ARG A  58     100.138 133.059  95.211  1.00  0.36           N  
ATOM    160  N   TYR A  59     102.833 125.307  97.978  1.00  0.36           N  
ATOM    161  CA  TYR A  59     103.694 124.182  97.729  1.00  0.36           C  
ATOM    162  C   TYR A  59     103.000 123.256  96.762  1.00  0.36           C  
ATOM    163  O   TYR A  59     101.815 123.433  96.474  1.00  0.36           O  
ATOM    164  CB  TYR A  59     104.154 123.444  99.035  1.00  0.36           C  
ATOM    165  CG  TYR A  59     103.110 122.556  99.676  1.00  0.36           C  
ATOM    166  CD1 TYR A  59     101.919 123.073 100.214  1.00  0.36           C  
ATOM    167  CD2 TYR A  59     103.319 121.166  99.713  1.00  0.36           C  
ATOM    168  CE1 TYR A  59     100.962 122.219 100.781  1.00  0.36           C  
ATOM    169  CE2 TYR A  59     102.359 120.308 100.265  1.00  0.36           C  
ATOM    170  CZ  TYR A  59     101.184 120.839 100.806  1.00  0.36           C  
ATOM    171  OH  TYR A  59     100.215 119.989 101.373  1.00  0.36           O  
ATOM    172  N   ASP A  60     103.729 122.260  96.238  1.00  0.44           N  
ATOM    173  CA  ASP A  60     103.169 121.213  95.424  1.00  0.44           C  
ATOM    174  C   ASP A  60     103.189 119.862  96.127  1.00  0.44           C  
ATOM    175  O   ASP A  60     103.994 119.552  97.004  1.00  0.44           O  
ATOM    176  CB  ASP A  60     103.787 121.168  94.007  1.00  0.44           C  
ATOM    177  CG  ASP A  60     105.227 121.601  93.927  1.00  0.44           C  
ATOM    178  OD1 ASP A  60     106.061 120.926  94.568  1.00  0.44           O  
ATOM    179  OD2 ASP A  60     105.500 122.593  93.202  1.00  0.44           O  
ATOM    180  N   SER A  61     102.203 119.015  95.779  1.00  0.59           N  
ATOM    181  CA  SER A  61     101.966 117.764  96.482  1.00  0.59           C  
ATOM    182  C   SER A  61     102.847 116.663  95.948  1.00  0.59           C  
ATOM    183  O   SER A  61     103.000 116.492  94.741  1.00  0.59           O  
ATOM    184  CB  SER A  61     100.497 117.288  96.402  1.00  0.59           C  
ATOM    185  OG  SER A  61      99.652 118.180  97.128  1.00  0.59           O  
ATOM    186  N   SER A  62     103.461 115.880  96.858  1.00  0.62           N  
ATOM    187  CA  SER A  62     104.442 114.864  96.507  1.00  0.62           C  
ATOM    188  C   SER A  62     103.807 113.492  96.460  1.00  0.62           C  
ATOM    189  O   SER A  62     103.378 112.954  97.480  1.00  0.62           O  
ATOM    190  CB  SER A  62     105.613 114.832  97.532  1.00  0.62           C  
ATOM    191  OG  SER A  62     106.795 114.207  97.012  1.00  0.62           O  
ATOM    192  N   PHE A  63     103.738 112.890  95.262  1.00  0.68           N  
ATOM    193  CA  PHE A  63     103.114 111.597  95.057  1.00  0.68           C  
ATOM    194  C   PHE A  63     104.128 110.601  94.539  1.00  0.68           C  
ATOM    195  O   PHE A  63     105.126 110.949  93.908  1.00  0.68           O  
ATOM    196  CB  PHE A  63     101.930 111.671  94.068  1.00  0.68           C  
ATOM    197  CG  PHE A  63     100.780 112.418  94.682  1.00  0.68           C  
ATOM    198  CD1 PHE A  63      99.929 111.787  95.606  1.00  0.68           C  
ATOM    199  CD2 PHE A  63     100.500 113.735  94.292  1.00  0.68           C  
ATOM    200  CE1 PHE A  63      98.812 112.459  96.122  1.00  0.68           C  
ATOM    201  CE2 PHE A  63      99.370 114.401  94.784  1.00  0.68           C  
ATOM    202  CZ  PHE A  63      98.531 113.766  95.706  1.00  0.68           C  
ATOM    203  N   THR A  64     103.906 109.306  94.835  1.00  0.65           N  
ATOM    204  CA  THR A  64     104.854 108.240  94.548  1.00  0.65           C  
ATOM    205  C   THR A  64     104.466 107.436  93.331  1.00  0.65           C  
ATOM    206  O   THR A  64     103.317 107.039  93.124  1.00  0.65           O  
ATOM    207  CB  THR A  64     105.081 107.270  95.706  1.00  0.65           C  
ATOM    208  OG1 THR A  64     103.878 106.679  96.186  1.00  0.65           O  
ATOM    209  CG2 THR A  64     105.685 108.043  96.882  1.00  0.65           C  
ATOM    210  N   TRP A  65     105.462 107.153  92.480  1.00  0.52           N  
ATOM    211  CA  TRP A  65     105.246 106.418  91.259  1.00  0.52           C  
ATOM    212  C   TRP A  65     106.485 105.596  90.959  1.00  0.52           C  
ATOM    213  O   TRP A  65     107.410 105.602  91.751  1.00  0.52           O  
ATOM    214  CB  TRP A  65     104.754 107.342  90.117  1.00  0.52           C  
ATOM    215  CG  TRP A  65     105.788 108.308  89.573  1.00  0.52           C  
ATOM    216  CD1 TRP A  65     106.192 109.544  89.996  1.00  0.52           C  
ATOM    217  CD2 TRP A  65     106.561 107.989  88.417  1.00  0.52           C  
ATOM    218  NE1 TRP A  65     107.170 110.032  89.149  1.00  0.52           N  
ATOM    219  CE2 TRP A  65     107.421 109.085  88.173  1.00  0.52           C  
ATOM    220  CE3 TRP A  65     106.539 106.898  87.569  1.00  0.52           C  
ATOM    221  CZ2 TRP A  65     108.332 109.026  87.125  1.00  0.52           C  
ATOM    222  CZ3 TRP A  65     107.453 106.852  86.517  1.00  0.52           C  
ATOM    223  CH2 TRP A  65     108.362 107.886  86.321  1.00  0.52           C  
ATOM    224  N   VAL A  66     106.513 104.784  89.893  1.00  0.56           N  
ATOM    225  CA  VAL A  66     107.525 103.765  89.628  1.00  0.56           C  
ATOM    226  C   VAL A  66     107.924 103.886  88.180  1.00  0.56           C  
ATOM    227  O   VAL A  66     107.021 104.044  87.379  1.00  0.56           O  
ATOM    228  CB  VAL A  66     106.936 102.365  89.765  1.00  0.56           C  
ATOM    229  CG1 VAL A  66     108.017 101.306  89.542  1.00  0.56           C  
ATOM    230  CG2 VAL A  66     106.259 102.122  91.122  1.00  0.56           C  
ATOM    231  N   CYS A  67     109.220 103.838  87.780  1.00  0.55           N  
ATOM    232  CA  CYS A  67     109.694 103.886  86.395  1.00  0.55           C  
ATOM    233  C   CYS A  67     108.779 103.210  85.393  1.00  0.55           C  
ATOM    234  O   CYS A  67     108.364 102.066  85.549  1.00  0.55           O  
ATOM    235  CB  CYS A  67     111.149 103.385  86.184  1.00  0.55           C  
ATOM    236  SG  CYS A  67     112.002 104.157  84.764  1.00  0.55           S  
ATOM    237  N   SER A  68     108.385 103.978  84.373  1.00  0.47           N  
ATOM    238  CA  SER A  68     107.347 103.605  83.445  1.00  0.47           C  
ATOM    239  C   SER A  68     108.004 102.870  82.283  1.00  0.47           C  
ATOM    240  O   SER A  68     109.226 102.708  82.328  1.00  0.47           O  
ATOM    241  CB  SER A  68     106.480 104.860  83.090  1.00  0.47           C  
ATOM    242  OG  SER A  68     106.781 105.466  81.833  1.00  0.47           O  
ATOM    243  N   PRO A  69     107.320 102.382  81.252  1.00  0.45           N  
ATOM    244  CA  PRO A  69     107.912 102.084  79.949  1.00  0.45           C  
ATOM    245  C   PRO A  69     109.308 102.657  79.578  1.00  0.45           C  
ATOM    246  O   PRO A  69     109.451 103.874  79.512  1.00  0.45           O  
ATOM    247  CB  PRO A  69     106.765 102.614  79.074  1.00  0.45           C  
ATOM    248  CG  PRO A  69     105.511 102.059  79.738  1.00  0.45           C  
ATOM    249  CD  PRO A  69     105.849 102.284  81.196  1.00  0.45           C  
ATOM    250  N   ASN A  70     110.397 101.885  79.285  1.00  0.29           N  
ATOM    251  CA  ASN A  70     110.541 100.439  79.147  1.00  0.29           C  
ATOM    252  C   ASN A  70     111.507  99.779  80.103  1.00  0.29           C  
ATOM    253  O   ASN A  70     111.963  98.652  79.851  1.00  0.29           O  
ATOM    254  CB  ASN A  70     110.968  99.988  77.721  1.00  0.29           C  
ATOM    255  CG  ASN A  70     112.292 100.568  77.233  1.00  0.29           C  
ATOM    256  OD1 ASN A  70     112.979 101.384  77.853  1.00  0.29           O  
ATOM    257  ND2 ASN A  70     112.674 100.134  76.011  1.00  0.29           N  
ATOM    258  N   ASP A  71     111.868 100.407  81.235  1.00  0.43           N  
ATOM    259  CA  ASP A  71     112.514  99.607  82.243  1.00  0.43           C  
ATOM    260  C   ASP A  71     111.480  98.820  83.034  1.00  0.43           C  
ATOM    261  O   ASP A  71     110.332  99.197  83.215  1.00  0.43           O  
ATOM    262  CB  ASP A  71     113.759 100.220  82.933  1.00  0.43           C  
ATOM    263  CG  ASP A  71     113.537 100.940  84.241  1.00  0.43           C  
ATOM    264  OD1 ASP A  71     114.200 101.988  84.422  1.00  0.43           O  
ATOM    265  OD2 ASP A  71     112.817 100.381  85.107  1.00  0.43           O  
ATOM    266  N   THR A  72     111.893  97.613  83.408  1.00  0.49           N  
ATOM    267  CA  THR A  72     111.150  96.627  84.157  1.00  0.49           C  
ATOM    268  C   THR A  72     111.964  96.405  85.403  1.00  0.49           C  
ATOM    269  O   THR A  72     111.838  95.421  86.129  1.00  0.49           O  
ATOM    270  CB  THR A  72     110.966  95.363  83.326  1.00  0.49           C  
ATOM    271  OG1 THR A  72     109.996  94.490  83.875  1.00  0.49           O  
ATOM    272  CG2 THR A  72     112.258  94.578  83.051  1.00  0.49           C  
ATOM    273  N   HIS A  73     112.883  97.371  85.643  1.00  0.50           N  
ATOM    274  CA  HIS A  73     113.698  97.453  86.823  1.00  0.50           C  
ATOM    275  C   HIS A  73     112.859  98.069  87.915  1.00  0.50           C  
ATOM    276  O   HIS A  73     112.807  97.594  89.048  1.00  0.50           O  
ATOM    277  CB  HIS A  73     114.959  98.305  86.565  1.00  0.50           C  
ATOM    278  CG  HIS A  73     115.942  98.277  87.686  1.00  0.50           C  
ATOM    279  ND1 HIS A  73     115.819  99.162  88.737  1.00  0.50           N  
ATOM    280  CD2 HIS A  73     116.984  97.439  87.894  1.00  0.50           C  
ATOM    281  CE1 HIS A  73     116.792  98.843  89.562  1.00  0.50           C  
ATOM    282  NE2 HIS A  73     117.528  97.805  89.102  1.00  0.50           N  
ATOM    283  N   ALA A  74     112.099  99.108  87.515  1.00  0.54           N  
ATOM    284  CA  ALA A  74     110.977  99.605  88.258  1.00  0.54           C  
ATOM    285  C   ALA A  74     111.389 100.490  89.420  1.00  0.54           C  
ATOM    286  O   ALA A  74     110.928 100.360  90.558  1.00  0.54           O  
ATOM    287  CB  ALA A  74     110.012  98.469  88.638  1.00  0.54           C  
ATOM    288  N   CYS A  75     112.277 101.447  89.109  1.00  0.55           N  
ATOM    289  CA  CYS A  75     112.739 102.522  89.961  1.00  0.55           C  
ATOM    290  C   CYS A  75     111.630 103.396  90.492  1.00  0.55           C  
ATOM    291  O   CYS A  75     110.979 104.088  89.727  1.00  0.55           O  
ATOM    292  CB  CYS A  75     113.653 103.475  89.146  1.00  0.55           C  
ATOM    293  SG  CYS A  75     114.898 102.591  88.178  1.00  0.55           S  
ATOM    294  N   ARG A  76     111.339 103.430  91.799  1.00  0.58           N  
ATOM    295  CA  ARG A  76     110.350 104.357  92.311  1.00  0.58           C  
ATOM    296  C   ARG A  76     110.793 105.804  92.174  1.00  0.58           C  
ATOM    297  O   ARG A  76     111.962 106.168  92.286  1.00  0.58           O  
ATOM    298  CB  ARG A  76     109.978 104.019  93.759  1.00  0.58           C  
ATOM    299  CG  ARG A  76     108.700 104.581  94.412  1.00  0.58           C  
ATOM    300  CD  ARG A  76     107.415 103.775  94.178  1.00  0.58           C  
ATOM    301  NE  ARG A  76     107.593 102.392  94.732  1.00  0.58           N  
ATOM    302  CZ  ARG A  76     106.579 101.529  94.884  1.00  0.58           C  
ATOM    303  NH1 ARG A  76     106.800 100.319  95.384  1.00  0.58           N  
ATOM    304  NH2 ARG A  76     105.346 101.854  94.510  1.00  0.58           N  
ATOM    305  N   VAL A  77     109.836 106.685  91.918  1.00  0.70           N  
ATOM    306  CA  VAL A  77     110.069 108.049  91.560  1.00  0.70           C  
ATOM    307  C   VAL A  77     109.082 108.862  92.391  1.00  0.70           C  
ATOM    308  O   VAL A  77     108.130 108.331  92.971  1.00  0.70           O  
ATOM    309  CB  VAL A  77     109.878 108.231  90.057  1.00  0.70           C  
ATOM    310  CG1 VAL A  77     110.606 109.478  89.548  1.00  0.70           C  
ATOM    311  CG2 VAL A  77     110.355 107.009  89.251  1.00  0.70           C  
ATOM    312  N   ARG A  78     109.318 110.170  92.535  1.00  0.62           N  
ATOM    313  CA  ARG A  78     108.438 111.112  93.179  1.00  0.62           C  
ATOM    314  C   ARG A  78     108.034 112.146  92.151  1.00  0.62           C  
ATOM    315  O   ARG A  78     108.834 112.592  91.329  1.00  0.62           O  
ATOM    316  CB  ARG A  78     109.128 111.816  94.377  1.00  0.62           C  
ATOM    317  CG  ARG A  78     109.489 110.816  95.491  1.00  0.62           C  
ATOM    318  CD  ARG A  78     110.257 111.374  96.694  1.00  0.62           C  
ATOM    319  NE  ARG A  78     109.301 112.235  97.453  1.00  0.62           N  
ATOM    320  CZ  ARG A  78     109.435 112.550  98.748  1.00  0.62           C  
ATOM    321  NH1 ARG A  78     108.593 113.453  99.250  1.00  0.62           N  
ATOM    322  NH2 ARG A  78     110.339 111.986  99.545  1.00  0.62           N  
ATOM    323  N   ALA A  79     106.750 112.528  92.160  1.00  0.62           N  
ATOM    324  CA  ALA A  79     106.212 113.545  91.294  1.00  0.62           C  
ATOM    325  C   ALA A  79     105.650 114.663  92.144  1.00  0.62           C  
ATOM    326  O   ALA A  79     104.993 114.416  93.155  1.00  0.62           O  
ATOM    327  CB  ALA A  79     105.090 112.970  90.411  1.00  0.62           C  
ATOM    328  N   PHE A  80     105.912 115.917  91.744  1.00  0.56           N  
ATOM    329  CA  PHE A  80     105.468 117.104  92.443  1.00  0.56           C  
ATOM    330  C   PHE A  80     104.498 117.859  91.542  1.00  0.56           C  
ATOM    331  O   PHE A  80     104.824 118.250  90.419  1.00  0.56           O  
ATOM    332  CB  PHE A  80     106.667 118.000  92.837  1.00  0.56           C  
ATOM    333  CG  PHE A  80     107.390 117.428  94.031  1.00  0.56           C  
ATOM    334  CD1 PHE A  80     107.044 117.860  95.321  1.00  0.56           C  
ATOM    335  CD2 PHE A  80     108.437 116.499  93.888  1.00  0.56           C  
ATOM    336  CE1 PHE A  80     107.753 117.415  96.443  1.00  0.56           C  
ATOM    337  CE2 PHE A  80     109.136 116.031  95.010  1.00  0.56           C  
ATOM    338  CZ  PHE A  80     108.802 116.500  96.287  1.00  0.56           C  
ATOM    339  N   VAL A  81     103.243 118.031  92.011  1.00  0.60           N  
ATOM    340  CA  VAL A  81     102.135 118.582  91.237  1.00  0.60           C  
ATOM    341  C   VAL A  81     101.641 119.899  91.809  1.00  0.60           C  
ATOM    342  O   VAL A  81     101.186 119.996  92.950  1.00  0.60           O  
ATOM    343  CB  VAL A  81     100.957 117.608  91.122  1.00  0.60           C  
ATOM    344  CG1 VAL A  81     100.701 116.898  92.461  1.00  0.60           C  
ATOM    345  CG2 VAL A  81      99.663 118.310  90.651  1.00  0.60           C  
ATOM    346  N   ARG A  82     101.685 120.963  90.984  1.00  0.48           N  
ATOM    347  CA  ARG A  82     101.303 122.303  91.362  1.00  0.48           C  
ATOM    348  C   ARG A  82     100.153 122.750  90.489  1.00  0.48           C  
ATOM    349  O   ARG A  82     100.263 122.820  89.268  1.00  0.48           O  
ATOM    350  CB  ARG A  82     102.495 123.265  91.182  1.00  0.48           C  
ATOM    351  CG  ARG A  82     102.364 124.585  91.956  1.00  0.48           C  
ATOM    352  CD  ARG A  82     103.732 125.190  92.284  1.00  0.48           C  
ATOM    353  NE  ARG A  82     103.456 126.545  92.839  1.00  0.48           N  
ATOM    354  CZ  ARG A  82     104.395 127.326  93.374  1.00  0.48           C  
ATOM    355  NH1 ARG A  82     104.086 128.579  93.689  1.00  0.48           N  
ATOM    356  NH2 ARG A  82     105.648 126.945  93.578  1.00  0.48           N  
ATOM    357  N   ASN A  83      98.978 123.012  91.096  1.00  0.57           N  
ATOM    358  CA  ASN A  83      97.770 123.470  90.414  1.00  0.57           C  
ATOM    359  C   ASN A  83      97.205 122.466  89.403  1.00  0.57           C  
ATOM    360  O   ASN A  83      96.411 122.803  88.527  1.00  0.57           O  
ATOM    361  CB  ASN A  83      97.951 124.860  89.739  1.00  0.57           C  
ATOM    362  CG  ASN A  83      98.504 125.876  90.730  1.00  0.57           C  
ATOM    363  OD1 ASN A  83      98.376 125.774  91.950  1.00  0.57           O  
ATOM    364  ND2 ASN A  83      99.159 126.927  90.187  1.00  0.57           N  
ATOM    365  N   GLY A  84      97.585 121.177  89.523  1.00  0.58           N  
ATOM    366  CA  GLY A  84      97.242 120.156  88.541  1.00  0.58           C  
ATOM    367  C   GLY A  84      98.186 120.036  87.367  1.00  0.58           C  
ATOM    368  O   GLY A  84      97.862 119.318  86.428  1.00  0.58           O  
ATOM    369  N   VAL A  85      99.361 120.702  87.389  1.00  0.55           N  
ATOM    370  CA  VAL A  85     100.415 120.583  86.379  1.00  0.55           C  
ATOM    371  C   VAL A  85     101.707 120.167  87.085  1.00  0.55           C  
ATOM    372  O   VAL A  85     101.891 120.420  88.275  1.00  0.55           O  
ATOM    373  CB  VAL A  85     100.610 121.873  85.575  1.00  0.55           C  
ATOM    374  CG1 VAL A  85     101.676 121.706  84.472  1.00  0.55           C  
ATOM    375  CG2 VAL A  85      99.268 122.250  84.920  1.00  0.55           C  
ATOM    376  N   VAL A  86     102.626 119.439  86.413  1.00  0.56           N  
ATOM    377  CA  VAL A  86     103.799 118.853  87.051  1.00  0.56           C  
ATOM    378  C   VAL A  86     104.982 119.805  87.044  1.00  0.56           C  
ATOM    379  O   VAL A  86     105.322 120.407  86.025  1.00  0.56           O  
ATOM    380  CB  VAL A  86     104.165 117.490  86.454  1.00  0.56           C  
ATOM    381  CG1 VAL A  86     104.475 117.566  84.946  1.00  0.56           C  
ATOM    382  CG2 VAL A  86     105.335 116.848  87.225  1.00  0.56           C  
ATOM    383  N   MET A  87     105.645 119.980  88.208  1.00  0.59           N  
ATOM    384  CA  MET A  87     106.804 120.847  88.320  1.00  0.59           C  
ATOM    385  C   MET A  87     108.085 120.055  88.478  1.00  0.59           C  
ATOM    386  O   MET A  87     109.148 120.499  88.047  1.00  0.59           O  
ATOM    387  CB  MET A  87     106.657 121.808  89.520  1.00  0.59           C  
ATOM    388  CG  MET A  87     105.398 122.694  89.445  1.00  0.59           C  
ATOM    389  SD  MET A  87     105.163 123.670  87.921  1.00  0.59           S  
ATOM    390  CE  MET A  87     106.672 124.670  88.044  1.00  0.59           C  
ATOM    391  N   ARG A  88     108.014 118.828  89.032  1.00  0.50           N  
ATOM    392  CA  ARG A  88     109.184 117.981  89.114  1.00  0.50           C  
ATOM    393  C   ARG A  88     108.826 116.525  89.061  1.00  0.50           C  
ATOM    394  O   ARG A  88     107.820 116.074  89.611  1.00  0.50           O  
ATOM    395  CB  ARG A  88     109.990 118.230  90.410  1.00  0.50           C  
ATOM    396  CG  ARG A  88     111.474 117.815  90.357  1.00  0.50           C  
ATOM    397  CD  ARG A  88     112.353 118.447  91.453  1.00  0.50           C  
ATOM    398  NE  ARG A  88     112.377 117.570  92.658  1.00  0.50           N  
ATOM    399  CZ  ARG A  88     112.212 117.977  93.923  1.00  0.50           C  
ATOM    400  NH1 ARG A  88     112.744 117.245  94.901  1.00  0.50           N  
ATOM    401  NH2 ARG A  88     111.594 119.096  94.261  1.00  0.50           N  
ATOM    402  N   VAL A  89     109.692 115.754  88.393  1.00  0.52           N  
ATOM    403  CA  VAL A  89     109.685 114.316  88.404  1.00  0.52           C  
ATOM    404  C   VAL A  89     111.117 113.891  88.683  1.00  0.52           C  
ATOM    405  O   VAL A  89     112.013 114.205  87.903  1.00  0.52           O  
ATOM    406  CB  VAL A  89     109.242 113.779  87.052  1.00  0.52           C  
ATOM    407  CG1 VAL A  89     109.373 112.263  87.020  1.00  0.52           C  
ATOM    408  CG2 VAL A  89     107.778 114.159  86.764  1.00  0.52           C  
ATOM    409  N   GLU A  90     111.378 113.175  89.794  1.00  0.60           N  
ATOM    410  CA  GLU A  90     112.718 112.717  90.113  1.00  0.60           C  
ATOM    411  C   GLU A  90     112.636 111.531  91.043  1.00  0.60           C  
ATOM    412  O   GLU A  90     111.634 111.315  91.718  1.00  0.60           O  
ATOM    413  CB  GLU A  90     113.599 113.788  90.806  1.00  0.60           C  
ATOM    414  CG  GLU A  90     113.278 113.977  92.309  1.00  0.60           C  
ATOM    415  CD  GLU A  90     114.076 115.077  92.966  1.00  0.60           C  
ATOM    416  OE1 GLU A  90     114.530 116.012  92.266  1.00  0.60           O  
ATOM    417  OE2 GLU A  90     114.072 115.109  94.223  1.00  0.60           O  
ATOM    418  N   GLN A  91     113.700 110.716  91.081  1.00  0.57           N  
ATOM    419  CA  GLN A  91     113.943 109.592  91.965  1.00  0.57           C  
ATOM    420  C   GLN A  91     113.330 109.584  93.378  1.00  0.57           C  
ATOM    421  O   GLN A  91     113.319 110.562  94.119  1.00  0.57           O  
ATOM    422  CB  GLN A  91     115.472 109.389  92.092  1.00  0.57           C  
ATOM    423  CG  GLN A  91     116.266 110.706  92.316  1.00  0.57           C  
ATOM    424  CD  GLN A  91     116.853 111.256  91.012  1.00  0.57           C  
ATOM    425  OE1 GLN A  91     116.232 111.225  89.948  1.00  0.57           O  
ATOM    426  NE2 GLN A  91     118.108 111.748  91.088  1.00  0.57           N  
ATOM    427  N   ASN A  92     112.818 108.414  93.812  1.00  0.62           N  
ATOM    428  CA  ASN A  92     112.359 108.210  95.170  1.00  0.62           C  
ATOM    429  C   ASN A  92     113.486 107.616  95.998  1.00  0.62           C  
ATOM    430  O   ASN A  92     113.966 106.516  95.736  1.00  0.62           O  
ATOM    431  CB  ASN A  92     111.133 107.271  95.138  1.00  0.62           C  
ATOM    432  CG  ASN A  92     110.416 107.078  96.462  1.00  0.62           C  
ATOM    433  OD1 ASN A  92     110.927 106.412  97.354  1.00  0.62           O  
ATOM    434  ND2 ASN A  92     109.175 107.594  96.577  1.00  0.62           N  
ATOM    435  N   TYR A  93     113.916 108.358  97.026  1.00  0.59           N  
ATOM    436  CA  TYR A  93     115.054 108.073  97.877  1.00  0.59           C  
ATOM    437  C   TYR A  93     114.770 106.937  98.844  1.00  0.59           C  
ATOM    438  O   TYR A  93     115.662 106.246  99.335  1.00  0.59           O  
ATOM    439  CB  TYR A  93     115.380 109.357  98.695  1.00  0.59           C  
ATOM    440  CG  TYR A  93     115.976 110.424  97.804  1.00  0.59           C  
ATOM    441  CD1 TYR A  93     115.207 111.127  96.856  1.00  0.59           C  
ATOM    442  CD2 TYR A  93     117.348 110.707  97.894  1.00  0.59           C  
ATOM    443  CE1 TYR A  93     115.807 112.033  95.972  1.00  0.59           C  
ATOM    444  CE2 TYR A  93     117.956 111.600  97.000  1.00  0.59           C  
ATOM    445  CZ  TYR A  93     117.184 112.254  96.036  1.00  0.59           C  
ATOM    446  OH  TYR A  93     117.795 113.141  95.131  1.00  0.59           O  
ATOM    447  N   ASP A  94     113.477 106.724  99.106  1.00  0.56           N  
ATOM    448  CA  ASP A  94     112.948 105.875 100.132  1.00  0.56           C  
ATOM    449  C   ASP A  94     112.680 104.470  99.568  1.00  0.56           C  
ATOM    450  O   ASP A  94     112.450 103.497 100.284  1.00  0.56           O  
ATOM    451  CB  ASP A  94     111.636 106.564 100.625  1.00  0.56           C  
ATOM    452  CG  ASP A  94     111.765 108.091 100.699  1.00  0.56           C  
ATOM    453  OD1 ASP A  94     112.174 108.598 101.767  1.00  0.56           O  
ATOM    454  OD2 ASP A  94     111.471 108.779  99.673  1.00  0.56           O  
ATOM    455  N   HIS A  95     112.764 104.313  98.228  1.00  0.40           N  
ATOM    456  CA  HIS A  95     112.632 103.041  97.536  1.00  0.40           C  
ATOM    457  C   HIS A  95     113.914 102.272  97.480  1.00  0.40           C  
ATOM    458  O   HIS A  95     114.589 102.129  96.460  1.00  0.40           O  
ATOM    459  CB  HIS A  95     112.107 103.189  96.116  1.00  0.40           C  
ATOM    460  CG  HIS A  95     111.722 101.914  95.397  1.00  0.40           C  
ATOM    461  ND1 HIS A  95     112.143 101.730  94.092  1.00  0.40           N  
ATOM    462  CD2 HIS A  95     110.784 100.978  95.713  1.00  0.40           C  
ATOM    463  CE1 HIS A  95     111.459 100.697  93.640  1.00  0.40           C  
ATOM    464  NE2 HIS A  95     110.622 100.206  94.581  1.00  0.40           N  
ATOM    465  N   GLN A  96     114.244 101.714  98.626  1.00  0.40           N  
ATOM    466  CA  GLN A  96     115.340 100.831  98.776  1.00  0.40           C  
ATOM    467  C   GLN A  96     114.800  99.807  99.730  1.00  0.40           C  
ATOM    468  O   GLN A  96     114.225 100.157 100.752  1.00  0.40           O  
ATOM    469  CB  GLN A  96     116.557 101.617  99.311  1.00  0.40           C  
ATOM    470  CG  GLN A  96     116.315 102.398 100.622  1.00  0.40           C  
ATOM    471  CD  GLN A  96     117.561 103.187 101.018  1.00  0.40           C  
ATOM    472  OE1 GLN A  96     118.648 102.632 101.200  1.00  0.40           O  
ATOM    473  NE2 GLN A  96     117.410 104.521 101.161  1.00  0.40           N  
ATOM    474  N   THR A  97     114.918  98.512  99.387  1.00  0.35           N  
ATOM    475  CA  THR A  97     114.522  97.393 100.247  1.00  0.35           C  
ATOM    476  C   THR A  97     113.250  97.509 101.097  1.00  0.35           C  
ATOM    477  O   THR A  97     113.252  97.749 102.299  1.00  0.35           O  
ATOM    478  CB  THR A  97     115.714  96.830 100.992  1.00  0.35           C  
ATOM    479  OG1 THR A  97     115.440  95.531 101.468  1.00  0.35           O  
ATOM    480  CG2 THR A  97     116.262  97.718 102.121  1.00  0.35           C  
ATOM    481  N   TYR A  98     112.069  97.332 100.468  1.00  0.35           N  
ATOM    482  CA  TYR A  98     110.798  97.653 101.105  1.00  0.35           C  
ATOM    483  C   TYR A  98     110.257  96.463 101.908  1.00  0.35           C  
ATOM    484  O   TYR A  98     109.143  96.474 102.425  1.00  0.35           O  
ATOM    485  CB  TYR A  98     109.806  98.088  99.987  1.00  0.35           C  
ATOM    486  CG  TYR A  98     108.703  98.962 100.519  1.00  0.35           C  
ATOM    487  CD1 TYR A  98     107.392  98.469 100.642  1.00  0.35           C  
ATOM    488  CD2 TYR A  98     108.972 100.287 100.902  1.00  0.35           C  
ATOM    489  CE1 TYR A  98     106.368  99.286 101.141  1.00  0.35           C  
ATOM    490  CE2 TYR A  98     107.950 101.104 101.406  1.00  0.35           C  
ATOM    491  CZ  TYR A  98     106.648 100.602 101.522  1.00  0.35           C  
ATOM    492  OH  TYR A  98     105.622 101.416 102.037  1.00  0.35           O  
ATOM    493  N   GLU A  99     111.087  95.415 102.041  1.00  0.38           N  
ATOM    494  CA  GLU A  99     110.815  94.202 102.781  1.00  0.38           C  
ATOM    495  C   GLU A  99     111.817  94.097 103.924  1.00  0.38           C  
ATOM    496  O   GLU A  99     111.505  94.348 105.086  1.00  0.38           O  
ATOM    497  CB  GLU A  99     110.910  92.976 101.839  1.00  0.38           C  
ATOM    498  CG  GLU A  99     109.863  93.000 100.695  1.00  0.38           C  
ATOM    499  CD  GLU A  99     110.043  91.850  99.706  1.00  0.38           C  
ATOM    500  OE1 GLU A  99     110.985  91.037  99.886  1.00  0.38           O  
ATOM    501  OE2 GLU A  99     109.234  91.795  98.746  1.00  0.38           O  
ATOM    502  N   ASP A 100     113.076  93.733 103.608  1.00  0.27           N  
ATOM    503  CA  ASP A 100     114.162  93.616 104.557  1.00  0.27           C  
ATOM    504  C   ASP A 100     114.774  94.986 104.870  1.00  0.27           C  
ATOM    505  O   ASP A 100     115.460  95.580 104.047  1.00  0.27           O  
ATOM    506  CB  ASP A 100     115.203  92.670 103.900  1.00  0.27           C  
ATOM    507  CG  ASP A 100     116.377  92.350 104.810  1.00  0.27           C  
ATOM    508  OD1 ASP A 100     116.122  92.092 106.014  1.00  0.27           O  
ATOM    509  OD2 ASP A 100     117.527  92.340 104.297  1.00  0.27           O  
ATOM    510  N   LEU A 101     114.533  95.565 106.060  1.00  0.28           N  
ATOM    511  CA  LEU A 101     115.162  96.819 106.461  1.00  0.28           C  
ATOM    512  C   LEU A 101     116.693  96.759 106.587  1.00  0.28           C  
ATOM    513  O   LEU A 101     117.339  95.759 106.298  1.00  0.28           O  
ATOM    514  CB  LEU A 101     114.504  97.429 107.727  1.00  0.28           C  
ATOM    515  CG  LEU A 101     112.994  97.737 107.583  1.00  0.28           C  
ATOM    516  CD1 LEU A 101     112.435  98.283 108.906  1.00  0.28           C  
ATOM    517  CD2 LEU A 101     112.688  98.728 106.445  1.00  0.28           C  
ATOM    518  N   TYR A 102     117.333  97.881 106.981  1.00  0.25           N  
ATOM    519  CA  TYR A 102     118.781  98.009 107.138  1.00  0.25           C  
ATOM    520  C   TYR A 102     119.503  98.136 105.803  1.00  0.25           C  
ATOM    521  O   TYR A 102     119.993  99.204 105.437  1.00  0.25           O  
ATOM    522  CB  TYR A 102     119.495  96.897 107.980  1.00  0.25           C  
ATOM    523  CG  TYR A 102     118.854  96.668 109.317  1.00  0.25           C  
ATOM    524  CD1 TYR A 102     119.192  97.466 110.421  1.00  0.25           C  
ATOM    525  CD2 TYR A 102     117.952  95.604 109.495  1.00  0.25           C  
ATOM    526  CE1 TYR A 102     118.626  97.211 111.680  1.00  0.25           C  
ATOM    527  CE2 TYR A 102     117.378  95.355 110.747  1.00  0.25           C  
ATOM    528  CZ  TYR A 102     117.719  96.159 111.838  1.00  0.25           C  
ATOM    529  OH  TYR A 102     117.157  95.894 113.100  1.00  0.25           O  
ATOM    530  N   GLY A 103     119.632  97.014 105.060  1.00  0.39           N  
ATOM    531  CA  GLY A 103     120.336  96.882 103.784  1.00  0.39           C  
ATOM    532  C   GLY A 103     121.839  96.943 103.862  1.00  0.39           C  
ATOM    533  O   GLY A 103     122.559  96.206 103.193  1.00  0.39           O  
ATOM    534  N   ASN A 104     122.360  97.862 104.694  1.00  0.32           N  
ATOM    535  CA  ASN A 104     123.770  98.169 104.858  1.00  0.32           C  
ATOM    536  C   ASN A 104     124.345  98.757 103.575  1.00  0.32           C  
ATOM    537  O   ASN A 104     125.407  98.365 103.097  1.00  0.32           O  
ATOM    538  CB  ASN A 104     124.588  96.965 105.386  1.00  0.32           C  
ATOM    539  CG  ASN A 104     123.909  96.463 106.654  1.00  0.32           C  
ATOM    540  OD1 ASN A 104     123.778  97.200 107.631  1.00  0.32           O  
ATOM    541  ND2 ASN A 104     123.428  95.201 106.644  1.00  0.32           N  
ATOM    542  N   ARG A 105     123.583  99.704 102.980  1.00  0.34           N  
ATOM    543  CA  ARG A 105     123.775 100.332 101.675  1.00  0.34           C  
ATOM    544  C   ARG A 105     123.530  99.425 100.468  1.00  0.34           C  
ATOM    545  O   ARG A 105     123.186  99.911  99.391  1.00  0.34           O  
ATOM    546  CB  ARG A 105     125.128 101.085 101.561  1.00  0.34           C  
ATOM    547  CG  ARG A 105     125.296 102.166 102.650  1.00  0.34           C  
ATOM    548  CD  ARG A 105     126.662 102.858 102.623  1.00  0.34           C  
ATOM    549  NE  ARG A 105     126.648 103.844 103.753  1.00  0.34           N  
ATOM    550  CZ  ARG A 105     127.686 104.614 104.105  1.00  0.34           C  
ATOM    551  NH1 ARG A 105     127.564 105.441 105.142  1.00  0.34           N  
ATOM    552  NH2 ARG A 105     128.841 104.576 103.448  1.00  0.34           N  
ATOM    553  N   GLY A 106     123.617  98.089 100.638  1.00  0.41           N  
ATOM    554  CA  GLY A 106     123.238  97.103  99.634  1.00  0.41           C  
ATOM    555  C   GLY A 106     121.809  96.686  99.807  1.00  0.41           C  
ATOM    556  O   GLY A 106     121.493  95.771 100.559  1.00  0.41           O  
ATOM    557  N   THR A 107     120.888  97.389  99.143  1.00  0.39           N  
ATOM    558  CA  THR A 107     119.454  97.244  99.351  1.00  0.39           C  
ATOM    559  C   THR A 107     118.766  96.427  98.258  1.00  0.39           C  
ATOM    560  O   THR A 107     119.130  95.285  97.992  1.00  0.39           O  
ATOM    561  CB  THR A 107     118.807  98.610  99.544  1.00  0.39           C  
ATOM    562  OG1 THR A 107     119.173  99.513  98.512  1.00  0.39           O  
ATOM    563  CG2 THR A 107     119.298  99.222 100.860  1.00  0.39           C  
ATOM    564  N   PHE A 108     117.715  96.982  97.622  1.00  0.35           N  
ATOM    565  CA  PHE A 108     116.900  96.364  96.585  1.00  0.35           C  
ATOM    566  C   PHE A 108     116.420  97.558  95.779  1.00  0.35           C  
ATOM    567  O   PHE A 108     116.513  98.687  96.264  1.00  0.35           O  
ATOM    568  CB  PHE A 108     115.577  95.633  97.032  1.00  0.35           C  
ATOM    569  CG  PHE A 108     115.651  94.287  97.735  1.00  0.35           C  
ATOM    570  CD1 PHE A 108     116.370  94.063  98.923  1.00  0.35           C  
ATOM    571  CD2 PHE A 108     114.841  93.235  97.257  1.00  0.35           C  
ATOM    572  CE1 PHE A 108     116.270  92.853  99.624  1.00  0.35           C  
ATOM    573  CE2 PHE A 108     114.722  92.029  97.959  1.00  0.35           C  
ATOM    574  CZ  PHE A 108     115.435  91.839  99.147  1.00  0.35           C  
ATOM    575  N   ALA A 109     115.863  97.329  94.570  1.00  0.49           N  
ATOM    576  CA  ALA A 109     115.267  98.352  93.730  1.00  0.49           C  
ATOM    577  C   ALA A 109     116.269  99.291  93.069  1.00  0.49           C  
ATOM    578  O   ALA A 109     117.224  98.818  92.469  1.00  0.49           O  
ATOM    579  CB  ALA A 109     114.119  99.078  94.444  1.00  0.49           C  
ATOM    580  N   HIS A 110     116.081 100.627  93.079  1.00  0.45           N  
ATOM    581  CA  HIS A 110     116.998 101.500  92.344  1.00  0.45           C  
ATOM    582  C   HIS A 110     117.931 102.330  93.190  1.00  0.45           C  
ATOM    583  O   HIS A 110     118.958 102.766  92.685  1.00  0.45           O  
ATOM    584  CB  HIS A 110     116.230 102.484  91.441  1.00  0.45           C  
ATOM    585  CG  HIS A 110     115.519 103.592  92.168  1.00  0.45           C  
ATOM    586  ND1 HIS A 110     115.549 104.868  91.645  1.00  0.45           N  
ATOM    587  CD2 HIS A 110     114.814 103.582  93.326  1.00  0.45           C  
ATOM    588  CE1 HIS A 110     114.855 105.604  92.481  1.00  0.45           C  
ATOM    589  NE2 HIS A 110     114.400 104.878  93.523  1.00  0.45           N  
ATOM    590  N   ASN A 111     117.605 102.540  94.482  1.00  0.52           N  
ATOM    591  CA  ASN A 111     118.255 103.442  95.418  1.00  0.52           C  
ATOM    592  C   ASN A 111     118.946 104.712  94.892  1.00  0.52           C  
ATOM    593  O   ASN A 111     120.071 104.719  94.394  1.00  0.52           O  
ATOM    594  CB  ASN A 111     119.145 102.595  96.356  1.00  0.52           C  
ATOM    595  CG  ASN A 111     119.480 103.389  97.604  1.00  0.52           C  
ATOM    596  OD1 ASN A 111     118.641 104.106  98.144  1.00  0.52           O  
ATOM    597  ND2 ASN A 111     120.730 103.284  98.091  1.00  0.52           N  
ATOM    598  N   PRO A 112     118.218 105.799  95.089  1.00  0.46           N  
ATOM    599  CA  PRO A 112     117.785 106.710  94.019  1.00  0.46           C  
ATOM    600  C   PRO A 112     118.580 106.792  92.714  1.00  0.46           C  
ATOM    601  O   PRO A 112     119.549 107.548  92.662  1.00  0.46           O  
ATOM    602  CB  PRO A 112     117.673 108.075  94.715  1.00  0.46           C  
ATOM    603  CG  PRO A 112     118.725 108.018  95.811  1.00  0.46           C  
ATOM    604  CD  PRO A 112     118.565 106.585  96.287  1.00  0.46           C  
ATOM    605  N   ARG A 113     118.180 106.094  91.628  1.00  0.58           N  
ATOM    606  CA  ARG A 113     118.902 106.134  90.366  1.00  0.58           C  
ATOM    607  C   ARG A 113     117.976 105.973  89.170  1.00  0.58           C  
ATOM    608  O   ARG A 113     117.570 104.872  88.802  1.00  0.58           O  
ATOM    609  CB  ARG A 113     119.977 105.016  90.282  1.00  0.58           C  
ATOM    610  CG  ARG A 113     121.161 105.245  91.234  1.00  0.58           C  
ATOM    611  CD  ARG A 113     122.045 104.023  91.440  1.00  0.58           C  
ATOM    612  NE  ARG A 113     123.010 104.381  92.529  1.00  0.58           N  
ATOM    613  CZ  ARG A 113     124.188 104.992  92.343  1.00  0.58           C  
ATOM    614  NH1 ARG A 113     125.000 105.183  93.380  1.00  0.58           N  
ATOM    615  NH2 ARG A 113     124.568 105.420  91.144  1.00  0.58           N  
ATOM    616  N   MET A 114     117.668 107.082  88.472  1.00  0.62           N  
ATOM    617  CA  MET A 114     116.961 107.023  87.210  1.00  0.62           C  
ATOM    618  C   MET A 114     117.955 106.983  86.064  1.00  0.62           C  
ATOM    619  O   MET A 114     118.990 107.644  86.089  1.00  0.62           O  
ATOM    620  CB  MET A 114     116.043 108.253  86.991  1.00  0.62           C  
ATOM    621  CG  MET A 114     115.052 108.535  88.139  1.00  0.62           C  
ATOM    622  SD  MET A 114     114.042 107.134  88.704  1.00  0.62           S  
ATOM    623  CE  MET A 114     113.141 106.864  87.152  1.00  0.62           C  
ATOM    624  N   CYS A 115     117.657 106.224  84.993  1.00  0.66           N  
ATOM    625  CA  CYS A 115     118.383 106.368  83.740  1.00  0.66           C  
ATOM    626  C   CYS A 115     117.853 107.556  82.947  1.00  0.66           C  
ATOM    627  O   CYS A 115     116.824 108.120  83.294  1.00  0.66           O  
ATOM    628  CB  CYS A 115     118.348 105.065  82.896  1.00  0.66           C  
ATOM    629  SG  CYS A 115     116.710 104.524  82.282  1.00  0.66           S  
ATOM    630  N   LEU A 116     118.498 107.970  81.834  1.00  0.61           N  
ATOM    631  CA  LEU A 116     118.052 109.109  81.021  1.00  0.61           C  
ATOM    632  C   LEU A 116     116.617 108.997  80.501  1.00  0.61           C  
ATOM    633  O   LEU A 116     115.867 109.970  80.407  1.00  0.61           O  
ATOM    634  CB  LEU A 116     118.977 109.319  79.798  1.00  0.61           C  
ATOM    635  CG  LEU A 116     120.439 109.655  80.144  1.00  0.61           C  
ATOM    636  CD1 LEU A 116     121.281 109.665  78.861  1.00  0.61           C  
ATOM    637  CD2 LEU A 116     120.573 111.005  80.867  1.00  0.61           C  
ATOM    638  N   LYS A 117     116.178 107.766  80.183  1.00  0.58           N  
ATOM    639  CA  LYS A 117     114.809 107.454  79.828  1.00  0.58           C  
ATOM    640  C   LYS A 117     113.822 107.755  80.953  1.00  0.58           C  
ATOM    641  O   LYS A 117     112.727 108.250  80.696  1.00  0.58           O  
ATOM    642  CB  LYS A 117     114.686 105.967  79.395  1.00  0.58           C  
ATOM    643  CG  LYS A 117     115.682 105.577  78.285  1.00  0.58           C  
ATOM    644  CD  LYS A 117     115.455 104.172  77.688  1.00  0.58           C  
ATOM    645  CE  LYS A 117     115.755 102.961  78.594  1.00  0.58           C  
ATOM    646  NZ  LYS A 117     117.200 102.867  78.912  1.00  0.58           N  
ATOM    647  N   GLY A 118     114.239 107.482  82.211  1.00  0.61           N  
ATOM    648  CA  GLY A 118     113.504 107.765  83.436  1.00  0.61           C  
ATOM    649  C   GLY A 118     113.562 109.201  83.898  1.00  0.61           C  
ATOM    650  O   GLY A 118     112.581 109.788  84.338  1.00  0.61           O  
ATOM    651  N   PHE A 119     114.741 109.829  83.799  1.00  0.51           N  
ATOM    652  CA  PHE A 119     115.002 111.177  84.267  1.00  0.51           C  
ATOM    653  C   PHE A 119     114.368 112.238  83.362  1.00  0.51           C  
ATOM    654  O   PHE A 119     114.084 113.365  83.762  1.00  0.51           O  
ATOM    655  CB  PHE A 119     116.545 111.338  84.345  1.00  0.51           C  
ATOM    656  CG  PHE A 119     116.964 112.535  85.152  1.00  0.51           C  
ATOM    657  CD1 PHE A 119     117.617 113.612  84.535  1.00  0.51           C  
ATOM    658  CD2 PHE A 119     116.732 112.579  86.538  1.00  0.51           C  
ATOM    659  CE1 PHE A 119     118.032 114.719  85.285  1.00  0.51           C  
ATOM    660  CE2 PHE A 119     117.141 113.687  87.292  1.00  0.51           C  
ATOM    661  CZ  PHE A 119     117.794 114.756  86.666  1.00  0.51           C  
ATOM    662  N   THR A 120     114.048 111.880  82.101  1.00  0.61           N  
ATOM    663  CA  THR A 120     113.415 112.811  81.167  1.00  0.61           C  
ATOM    664  C   THR A 120     111.908 112.729  81.196  1.00  0.61           C  
ATOM    665  O   THR A 120     111.241 113.438  80.443  1.00  0.61           O  
ATOM    666  CB  THR A 120     113.874 112.699  79.707  1.00  0.61           C  
ATOM    667  OG1 THR A 120     113.766 111.385  79.160  1.00  0.61           O  
ATOM    668  CG2 THR A 120     115.347 113.121  79.622  1.00  0.61           C  
ATOM    669  N   PHE A 121     111.309 111.922  82.101  1.00  0.61           N  
ATOM    670  CA  PHE A 121     109.866 111.761  82.202  1.00  0.61           C  
ATOM    671  C   PHE A 121     109.067 113.019  82.531  1.00  0.61           C  
ATOM    672  O   PHE A 121     107.929 113.138  82.093  1.00  0.61           O  
ATOM    673  CB  PHE A 121     109.441 110.619  83.156  1.00  0.61           C  
ATOM    674  CG  PHE A 121     109.522 109.247  82.539  1.00  0.61           C  
ATOM    675  CD1 PHE A 121     108.906 108.915  81.317  1.00  0.61           C  
ATOM    676  CD2 PHE A 121     110.104 108.219  83.280  1.00  0.61           C  
ATOM    677  CE1 PHE A 121     108.944 107.599  80.828  1.00  0.61           C  
ATOM    678  CE2 PHE A 121     110.111 106.900  82.821  1.00  0.61           C  
ATOM    679  CZ  PHE A 121     109.566 106.596  81.578  1.00  0.61           C  
ATOM    680  N   HIS A 122     109.628 114.027  83.238  1.00  0.58           N  
ATOM    681  CA  HIS A 122     108.966 115.321  83.440  1.00  0.58           C  
ATOM    682  C   HIS A 122     108.573 116.005  82.132  1.00  0.58           C  
ATOM    683  O   HIS A 122     107.466 116.507  81.947  1.00  0.58           O  
ATOM    684  CB  HIS A 122     109.932 116.287  84.175  1.00  0.58           C  
ATOM    685  CG  HIS A 122     109.364 117.644  84.425  1.00  0.58           C  
ATOM    686  ND1 HIS A 122     108.400 117.780  85.396  1.00  0.58           N  
ATOM    687  CD2 HIS A 122     109.571 118.825  83.786  1.00  0.58           C  
ATOM    688  CE1 HIS A 122     108.034 119.045  85.335  1.00  0.58           C  
ATOM    689  NE2 HIS A 122     108.712 119.723  84.378  1.00  0.58           N  
ATOM    690  N   ARG A 123     109.500 115.977  81.161  1.00  0.63           N  
ATOM    691  CA  ARG A 123     109.331 116.582  79.859  1.00  0.63           C  
ATOM    692  C   ARG A 123     108.485 115.716  78.922  1.00  0.63           C  
ATOM    693  O   ARG A 123     107.952 116.183  77.919  1.00  0.63           O  
ATOM    694  CB  ARG A 123     110.728 116.758  79.218  1.00  0.63           C  
ATOM    695  CG  ARG A 123     111.746 117.601  80.009  1.00  0.63           C  
ATOM    696  CD  ARG A 123     113.121 117.556  79.336  1.00  0.63           C  
ATOM    697  NE  ARG A 123     114.030 118.474  80.090  1.00  0.63           N  
ATOM    698  CZ  ARG A 123     115.326 118.650  79.794  1.00  0.63           C  
ATOM    699  NH1 ARG A 123     116.035 119.564  80.451  1.00  0.63           N  
ATOM    700  NH2 ARG A 123     115.925 117.932  78.848  1.00  0.63           N  
ATOM    701  N   ARG A 124     108.355 114.409  79.232  1.00  0.52           N  
ATOM    702  CA  ARG A 124     107.424 113.502  78.583  1.00  0.52           C  
ATOM    703  C   ARG A 124     105.990 113.748  79.015  1.00  0.52           C  
ATOM    704  O   ARG A 124     105.058 113.687  78.223  1.00  0.52           O  
ATOM    705  CB  ARG A 124     107.732 112.017  78.891  1.00  0.52           C  
ATOM    706  CG  ARG A 124     109.140 111.525  78.530  1.00  0.52           C  
ATOM    707  CD  ARG A 124     109.384 111.279  77.047  1.00  0.52           C  
ATOM    708  NE  ARG A 124     110.830 110.894  77.022  1.00  0.52           N  
ATOM    709  CZ  ARG A 124     111.670 111.216  76.040  1.00  0.52           C  
ATOM    710  NH1 ARG A 124     112.970 111.276  76.318  1.00  0.52           N  
ATOM    711  NH2 ARG A 124     111.265 111.610  74.839  1.00  0.52           N  
ATOM    712  N   VAL A 125     105.742 114.023  80.301  1.00  0.58           N  
ATOM    713  CA  VAL A 125     104.397 114.334  80.738  1.00  0.58           C  
ATOM    714  C   VAL A 125     103.931 115.706  80.281  1.00  0.58           C  
ATOM    715  O   VAL A 125     102.874 115.861  79.655  1.00  0.58           O  
ATOM    716  CB  VAL A 125     104.314 114.258  82.247  1.00  0.58           C  
ATOM    717  CG1 VAL A 125     102.910 114.710  82.692  1.00  0.58           C  
ATOM    718  CG2 VAL A 125     104.612 112.798  82.634  1.00  0.58           C  
ATOM    719  N   TYR A 126     104.750 116.740  80.558  1.00  0.51           N  
ATOM    720  CA  TYR A 126     104.400 118.121  80.317  1.00  0.51           C  
ATOM    721  C   TYR A 126     104.865 118.524  78.930  1.00  0.51           C  
ATOM    722  O   TYR A 126     105.888 119.176  78.731  1.00  0.51           O  
ATOM    723  CB  TYR A 126     105.002 119.029  81.422  1.00  0.51           C  
ATOM    724  CG  TYR A 126     104.443 120.434  81.502  1.00  0.51           C  
ATOM    725  CD1 TYR A 126     103.382 120.926  80.711  1.00  0.51           C  
ATOM    726  CD2 TYR A 126     105.024 121.294  82.449  1.00  0.51           C  
ATOM    727  CE1 TYR A 126     102.939 122.249  80.855  1.00  0.51           C  
ATOM    728  CE2 TYR A 126     104.583 122.617  82.592  1.00  0.51           C  
ATOM    729  CZ  TYR A 126     103.542 123.093  81.788  1.00  0.51           C  
ATOM    730  OH  TYR A 126     103.075 124.413  81.927  1.00  0.51           O  
ATOM    731  N   GLY A 127     104.080 118.113  77.919  1.00  0.58           N  
ATOM    732  CA  GLY A 127     104.436 118.274  76.525  1.00  0.58           C  
ATOM    733  C   GLY A 127     103.333 118.906  75.711  1.00  0.58           C  
ATOM    734  O   GLY A 127     102.201 118.419  75.761  1.00  0.58           O  
ATOM    735  N   PRO A 128     103.566 119.940  74.901  1.00  0.51           N  
ATOM    736  CA  PRO A 128     102.490 120.623  74.186  1.00  0.51           C  
ATOM    737  C   PRO A 128     102.168 119.932  72.873  1.00  0.51           C  
ATOM    738  O   PRO A 128     101.228 120.366  72.209  1.00  0.51           O  
ATOM    739  CB  PRO A 128     103.053 122.036  73.959  1.00  0.51           C  
ATOM    740  CG  PRO A 128     104.566 121.830  73.875  1.00  0.51           C  
ATOM    741  CD  PRO A 128     104.807 120.725  74.900  1.00  0.51           C  
ATOM    742  N   TYR A 129     102.919 118.875  72.502  1.00  0.50           N  
ATOM    743  CA  TYR A 129     102.773 118.129  71.261  1.00  0.50           C  
ATOM    744  C   TYR A 129     101.862 116.914  71.425  1.00  0.50           C  
ATOM    745  O   TYR A 129     101.569 116.211  70.463  1.00  0.50           O  
ATOM    746  CB  TYR A 129     104.140 117.549  70.808  1.00  0.50           C  
ATOM    747  CG  TYR A 129     105.133 118.572  70.346  1.00  0.50           C  
ATOM    748  CD1 TYR A 129     105.978 119.234  71.254  1.00  0.50           C  
ATOM    749  CD2 TYR A 129     105.319 118.778  68.969  1.00  0.50           C  
ATOM    750  CE1 TYR A 129     106.981 120.097  70.790  1.00  0.50           C  
ATOM    751  CE2 TYR A 129     106.328 119.631  68.503  1.00  0.50           C  
ATOM    752  CZ  TYR A 129     107.156 120.292  69.417  1.00  0.50           C  
ATOM    753  OH  TYR A 129     108.184 121.133  68.959  1.00  0.50           O  
ATOM    754  N   ARG A 130     101.371 116.646  72.653  1.00  0.56           N  
ATOM    755  CA  ARG A 130     100.444 115.559  72.933  1.00  0.56           C  
ATOM    756  C   ARG A 130      99.149 115.612  72.158  1.00  0.56           C  
ATOM    757  O   ARG A 130      98.636 116.680  71.830  1.00  0.56           O  
ATOM    758  CB  ARG A 130     100.072 115.484  74.440  1.00  0.56           C  
ATOM    759  CG  ARG A 130     101.155 114.721  75.207  1.00  0.56           C  
ATOM    760  CD  ARG A 130     101.126 114.778  76.734  1.00  0.56           C  
ATOM    761  NE  ARG A 130      99.854 114.156  77.190  1.00  0.56           N  
ATOM    762  CZ  ARG A 130      99.596 113.919  78.481  1.00  0.56           C  
ATOM    763  NH1 ARG A 130     100.415 114.317  79.446  1.00  0.56           N  
ATOM    764  NH2 ARG A 130      98.481 113.278  78.813  1.00  0.56           N  
ATOM    765  N   LEU A 131      98.546 114.430  71.908  1.00  0.71           N  
ATOM    766  CA  LEU A 131      97.155 114.361  71.505  1.00  0.71           C  
ATOM    767  C   LEU A 131      96.248 115.028  72.535  1.00  0.71           C  
ATOM    768  O   LEU A 131      96.173 114.638  73.698  1.00  0.71           O  
ATOM    769  CB  LEU A 131      96.663 112.910  71.304  1.00  0.71           C  
ATOM    770  CG  LEU A 131      97.228 112.182  70.075  1.00  0.71           C  
ATOM    771  CD1 LEU A 131      96.826 110.702  70.119  1.00  0.71           C  
ATOM    772  CD2 LEU A 131      96.735 112.800  68.763  1.00  0.71           C  
ATOM    773  N   LYS A 132      95.550 116.100  72.122  1.00  0.75           N  
ATOM    774  CA  LYS A 132      94.837 116.955  73.049  1.00  0.75           C  
ATOM    775  C   LYS A 132      93.376 116.607  73.118  1.00  0.75           C  
ATOM    776  O   LYS A 132      92.598 117.315  73.746  1.00  0.75           O  
ATOM    777  CB  LYS A 132      94.971 118.445  72.649  1.00  0.75           C  
ATOM    778  CG  LYS A 132      96.437 118.854  72.496  1.00  0.75           C  
ATOM    779  CD  LYS A 132      96.666 120.369  72.464  1.00  0.75           C  
ATOM    780  CE  LYS A 132      98.162 120.668  72.333  1.00  0.75           C  
ATOM    781  NZ  LYS A 132      98.463 122.088  72.602  1.00  0.75           N  
ATOM    782  N   GLY A 133      92.971 115.515  72.456  1.00  0.80           N  
ATOM    783  CA  GLY A 133      91.613 115.017  72.375  1.00  0.80           C  
ATOM    784  C   GLY A 133      91.565 114.091  71.190  1.00  0.80           C  
ATOM    785  O   GLY A 133      92.550 114.044  70.452  1.00  0.80           O  
ATOM    786  N   PRO A 134      90.506 113.322  70.988  1.00  0.84           N  
ATOM    787  CA  PRO A 134      90.293 112.488  69.805  1.00  0.84           C  
ATOM    788  C   PRO A 134      90.454 113.154  68.450  1.00  0.84           C  
ATOM    789  O   PRO A 134      89.946 114.256  68.240  1.00  0.84           O  
ATOM    790  CB  PRO A 134      88.867 111.947  69.976  1.00  0.84           C  
ATOM    791  CG  PRO A 134      88.637 112.000  71.481  1.00  0.84           C  
ATOM    792  CD  PRO A 134      89.351 113.287  71.881  1.00  0.84           C  
ATOM    793  N   LEU A 135      91.107 112.462  67.503  1.00  0.72           N  
ATOM    794  CA  LEU A 135      91.197 112.881  66.122  1.00  0.72           C  
ATOM    795  C   LEU A 135      90.555 111.817  65.251  1.00  0.72           C  
ATOM    796  O   LEU A 135      90.730 110.621  65.473  1.00  0.72           O  
ATOM    797  CB  LEU A 135      92.660 113.086  65.655  1.00  0.72           C  
ATOM    798  CG  LEU A 135      93.479 114.102  66.479  1.00  0.72           C  
ATOM    799  CD1 LEU A 135      94.933 114.125  65.991  1.00  0.72           C  
ATOM    800  CD2 LEU A 135      92.883 115.516  66.431  1.00  0.72           C  
ATOM    801  N   MET A 136      89.768 112.238  64.251  1.00  0.64           N  
ATOM    802  CA  MET A 136      89.094 111.364  63.314  1.00  0.64           C  
ATOM    803  C   MET A 136      89.495 111.747  61.899  1.00  0.64           C  
ATOM    804  O   MET A 136      89.650 112.927  61.582  1.00  0.64           O  
ATOM    805  CB  MET A 136      87.563 111.511  63.480  1.00  0.64           C  
ATOM    806  CG  MET A 136      86.704 110.602  62.574  1.00  0.64           C  
ATOM    807  SD  MET A 136      84.914 110.913  62.695  1.00  0.64           S  
ATOM    808  CE  MET A 136      84.967 112.496  61.805  1.00  0.64           C  
ATOM    809  N   ARG A 137      89.679 110.759  61.006  1.00  0.57           N  
ATOM    810  CA  ARG A 137      90.001 110.998  59.614  1.00  0.57           C  
ATOM    811  C   ARG A 137      89.100 110.142  58.746  1.00  0.57           C  
ATOM    812  O   ARG A 137      88.906 108.956  58.986  1.00  0.57           O  
ATOM    813  CB  ARG A 137      91.495 110.699  59.354  1.00  0.57           C  
ATOM    814  CG  ARG A 137      92.020 110.984  57.933  1.00  0.57           C  
ATOM    815  CD  ARG A 137      91.889 109.823  56.961  1.00  0.57           C  
ATOM    816  NE  ARG A 137      92.550 110.266  55.685  1.00  0.57           N  
ATOM    817  CZ  ARG A 137      92.531 109.499  54.593  1.00  0.57           C  
ATOM    818  NH1 ARG A 137      91.631 108.539  54.444  1.00  0.57           N  
ATOM    819  NH2 ARG A 137      93.403 109.691  53.608  1.00  0.57           N  
ATOM    820  N   LYS A 138      88.491 110.722  57.693  1.00  0.38           N  
ATOM    821  CA  LYS A 138      87.602 109.986  56.815  1.00  0.38           C  
ATOM    822  C   LYS A 138      88.348 109.391  55.609  1.00  0.38           C  
ATOM    823  O   LYS A 138      89.341 109.933  55.143  1.00  0.38           O  
ATOM    824  CB  LYS A 138      86.467 110.945  56.365  1.00  0.38           C  
ATOM    825  CG  LYS A 138      85.479 110.305  55.386  1.00  0.38           C  
ATOM    826  CD  LYS A 138      84.580 111.249  54.578  1.00  0.38           C  
ATOM    827  CE  LYS A 138      84.356 110.542  53.241  1.00  0.38           C  
ATOM    828  NZ  LYS A 138      83.297 111.130  52.413  1.00  0.38           N  
ATOM    829  N   GLY A 139      87.901 108.234  55.062  1.00  0.35           N  
ATOM    830  CA  GLY A 139      88.391 107.611  53.820  1.00  0.35           C  
ATOM    831  C   GLY A 139      88.668 108.492  52.612  1.00  0.35           C  
ATOM    832  O   GLY A 139      87.985 109.483  52.385  1.00  0.35           O  
ATOM    833  N   TRP A 140      89.660 108.087  51.786  1.00  0.24           N  
ATOM    834  CA  TRP A 140      90.300 108.872  50.729  1.00  0.24           C  
ATOM    835  C   TRP A 140      90.933 110.211  51.119  1.00  0.24           C  
ATOM    836  O   TRP A 140      90.904 110.635  52.270  1.00  0.24           O  
ATOM    837  CB  TRP A 140      89.452 108.928  49.426  1.00  0.24           C  
ATOM    838  CG  TRP A 140      89.527 107.676  48.554  1.00  0.24           C  
ATOM    839  CD1 TRP A 140      90.223 106.510  48.736  1.00  0.24           C  
ATOM    840  CD2 TRP A 140      88.823 107.525  47.310  1.00  0.24           C  
ATOM    841  NE1 TRP A 140      90.053 105.668  47.661  1.00  0.24           N  
ATOM    842  CE2 TRP A 140      89.177 106.262  46.785  1.00  0.24           C  
ATOM    843  CE3 TRP A 140      87.925 108.355  46.647  1.00  0.24           C  
ATOM    844  CZ2 TRP A 140      88.634 105.808  45.591  1.00  0.24           C  
ATOM    845  CZ3 TRP A 140      87.376 107.894  45.441  1.00  0.24           C  
ATOM    846  CH2 TRP A 140      87.723 106.638  44.920  1.00  0.24           C  
ATOM    847  N   LYS A 141      91.595 110.904  50.161  1.00  0.34           N  
ATOM    848  CA  LYS A 141      91.899 112.316  50.321  1.00  0.34           C  
ATOM    849  C   LYS A 141      90.838 113.060  49.538  1.00  0.34           C  
ATOM    850  O   LYS A 141      89.818 112.492  49.164  1.00  0.34           O  
ATOM    851  CB  LYS A 141      93.354 112.769  49.972  1.00  0.34           C  
ATOM    852  CG  LYS A 141      93.758 112.988  48.494  1.00  0.34           C  
ATOM    853  CD  LYS A 141      95.209 113.492  48.326  1.00  0.34           C  
ATOM    854  CE  LYS A 141      95.463 114.909  48.855  1.00  0.34           C  
ATOM    855  NZ  LYS A 141      94.808 115.940  48.027  1.00  0.34           N  
ATOM    856  N   GLN A 142      91.024 114.369  49.272  1.00  0.25           N  
ATOM    857  CA  GLN A 142      90.106 115.206  48.508  1.00  0.25           C  
ATOM    858  C   GLN A 142      89.695 114.623  47.149  1.00  0.25           C  
ATOM    859  O   GLN A 142      88.624 114.917  46.627  1.00  0.25           O  
ATOM    860  CB  GLN A 142      90.740 116.598  48.288  1.00  0.25           C  
ATOM    861  CG  GLN A 142      91.165 117.311  49.595  1.00  0.25           C  
ATOM    862  CD  GLN A 142      92.171 118.414  49.269  1.00  0.25           C  
ATOM    863  OE1 GLN A 142      93.200 118.130  48.643  1.00  0.25           O  
ATOM    864  NE2 GLN A 142      91.887 119.670  49.675  1.00  0.25           N  
ATOM    865  N   TRP A 143      90.556 113.751  46.587  1.00  0.23           N  
ATOM    866  CA  TRP A 143      90.205 112.783  45.576  1.00  0.23           C  
ATOM    867  C   TRP A 143      91.115 111.574  45.821  1.00  0.23           C  
ATOM    868  O   TRP A 143      91.400 111.221  46.962  1.00  0.23           O  
ATOM    869  CB  TRP A 143      90.331 113.389  44.153  1.00  0.23           C  
ATOM    870  CG  TRP A 143      89.573 112.640  43.072  1.00  0.23           C  
ATOM    871  CD1 TRP A 143      90.045 112.028  41.944  1.00  0.23           C  
ATOM    872  CD2 TRP A 143      88.145 112.462  43.068  1.00  0.23           C  
ATOM    873  NE1 TRP A 143      89.006 111.449  41.248  1.00  0.23           N  
ATOM    874  CE2 TRP A 143      87.830 111.711  41.917  1.00  0.23           C  
ATOM    875  CE3 TRP A 143      87.147 112.893  43.944  1.00  0.23           C  
ATOM    876  CZ2 TRP A 143      86.514 111.376  41.624  1.00  0.23           C  
ATOM    877  CZ3 TRP A 143      85.821 112.549  43.649  1.00  0.23           C  
ATOM    878  CH2 TRP A 143      85.507 111.802  42.505  1.00  0.23           C  
ATOM    879  N   MET A 144      91.624 110.910  44.767  1.00  0.27           N  
ATOM    880  CA  MET A 144      92.590 109.824  44.868  1.00  0.27           C  
ATOM    881  C   MET A 144      93.903 110.182  45.586  1.00  0.27           C  
ATOM    882  O   MET A 144      94.338 111.333  45.602  1.00  0.27           O  
ATOM    883  CB  MET A 144      92.892 109.240  43.469  1.00  0.27           C  
ATOM    884  CG  MET A 144      91.647 108.654  42.770  1.00  0.27           C  
ATOM    885  SD  MET A 144      91.902 108.249  41.015  1.00  0.27           S  
ATOM    886  CE  MET A 144      93.105 106.908  41.249  1.00  0.27           C  
ATOM    887  N   ASP A 145      94.526 109.178  46.233  1.00  0.35           N  
ATOM    888  CA  ASP A 145      95.543 109.331  47.252  1.00  0.35           C  
ATOM    889  C   ASP A 145      96.330 108.026  47.239  1.00  0.35           C  
ATOM    890  O   ASP A 145      95.989 107.119  46.479  1.00  0.35           O  
ATOM    891  CB  ASP A 145      94.814 109.467  48.613  1.00  0.35           C  
ATOM    892  CG  ASP A 145      95.652 109.910  49.796  1.00  0.35           C  
ATOM    893  OD1 ASP A 145      96.750 110.454  49.560  1.00  0.35           O  
ATOM    894  OD2 ASP A 145      95.179 109.694  50.948  1.00  0.35           O  
ATOM    895  N   ASP A 146      97.364 107.877  48.090  1.00  0.31           N  
ATOM    896  CA  ASP A 146      98.057 106.608  48.261  1.00  0.31           C  
ATOM    897  C   ASP A 146      97.260 105.571  49.063  1.00  0.31           C  
ATOM    898  O   ASP A 146      97.504 104.370  48.983  1.00  0.31           O  
ATOM    899  CB  ASP A 146      99.469 106.841  48.869  1.00  0.31           C  
ATOM    900  CG  ASP A 146      99.520 107.393  50.294  1.00  0.31           C  
ATOM    901  OD1 ASP A 146      98.461 107.526  50.960  1.00  0.31           O  
ATOM    902  OD2 ASP A 146     100.668 107.654  50.734  1.00  0.31           O  
ATOM    903  N   ASN A 147      96.279 106.051  49.852  1.00  0.27           N  
ATOM    904  CA  ASN A 147      95.495 105.294  50.802  1.00  0.27           C  
ATOM    905  C   ASN A 147      94.539 104.202  50.258  1.00  0.27           C  
ATOM    906  O   ASN A 147      94.780 103.521  49.270  1.00  0.27           O  
ATOM    907  CB  ASN A 147      94.828 106.317  51.779  1.00  0.27           C  
ATOM    908  CG  ASN A 147      93.513 106.948  51.318  1.00  0.27           C  
ATOM    909  OD1 ASN A 147      92.720 107.390  52.153  1.00  0.27           O  
ATOM    910  ND2 ASN A 147      93.194 106.910  50.013  1.00  0.27           N  
ATOM    911  N   ALA A 148      93.387 103.996  50.928  1.00  0.30           N  
ATOM    912  CA  ALA A 148      92.511 102.883  50.679  1.00  0.30           C  
ATOM    913  C   ALA A 148      91.043 103.303  50.812  1.00  0.30           C  
ATOM    914  O   ALA A 148      90.808 104.302  51.493  1.00  0.30           O  
ATOM    915  CB  ALA A 148      92.878 101.871  51.751  1.00  0.30           C  
ATOM    916  N   PRO A 149      90.097 102.588  50.154  1.00  0.22           N  
ATOM    917  CA  PRO A 149      88.682 102.930  49.895  1.00  0.22           C  
ATOM    918  C   PRO A 149      87.946 104.075  50.597  1.00  0.22           C  
ATOM    919  O   PRO A 149      88.435 105.198  50.654  1.00  0.22           O  
ATOM    920  CB  PRO A 149      87.999 101.566  50.082  1.00  0.22           C  
ATOM    921  CG  PRO A 149      88.976 100.593  49.422  1.00  0.22           C  
ATOM    922  CD  PRO A 149      90.332 101.169  49.828  1.00  0.22           C  
ATOM    923  N   GLU A 150      86.730 103.843  51.132  1.00  0.32           N  
ATOM    924  CA  GLU A 150      86.023 104.879  51.861  1.00  0.32           C  
ATOM    925  C   GLU A 150      85.476 104.304  53.150  1.00  0.32           C  
ATOM    926  O   GLU A 150      84.709 103.345  53.172  1.00  0.32           O  
ATOM    927  CB  GLU A 150      84.935 105.613  51.030  1.00  0.32           C  
ATOM    928  CG  GLU A 150      84.403 106.913  51.705  1.00  0.32           C  
ATOM    929  CD  GLU A 150      83.487 107.766  50.818  1.00  0.32           C  
ATOM    930  OE1 GLU A 150      83.337 107.470  49.614  1.00  0.32           O  
ATOM    931  OE2 GLU A 150      82.950 108.787  51.343  1.00  0.32           O  
ATOM    932  N   LEU A 151      85.922 104.876  54.282  1.00  0.35           N  
ATOM    933  CA  LEU A 151      85.486 104.571  55.630  1.00  0.35           C  
ATOM    934  C   LEU A 151      84.064 105.078  55.823  1.00  0.35           C  
ATOM    935  O   LEU A 151      83.706 106.106  55.253  1.00  0.35           O  
ATOM    936  CB  LEU A 151      86.420 105.254  56.659  1.00  0.35           C  
ATOM    937  CG  LEU A 151      87.835 104.646  56.847  1.00  0.35           C  
ATOM    938  CD1 LEU A 151      88.567 104.124  55.597  1.00  0.35           C  
ATOM    939  CD2 LEU A 151      88.737 105.655  57.565  1.00  0.35           C  
ATOM    940  N   THR A 152      83.230 104.376  56.623  1.00  0.29           N  
ATOM    941  CA  THR A 152      81.769 104.498  56.717  1.00  0.29           C  
ATOM    942  C   THR A 152      81.187 105.911  56.742  1.00  0.29           C  
ATOM    943  O   THR A 152      80.940 106.536  57.779  1.00  0.29           O  
ATOM    944  CB  THR A 152      81.239 103.710  57.906  1.00  0.29           C  
ATOM    945  OG1 THR A 152      81.726 102.380  57.816  1.00  0.29           O  
ATOM    946  CG2 THR A 152      79.707 103.612  57.887  1.00  0.29           C  
ATOM    947  N   ALA A 153      80.931 106.474  55.545  1.00  0.35           N  
ATOM    948  CA  ALA A 153      80.704 107.890  55.382  1.00  0.35           C  
ATOM    949  C   ALA A 153      79.238 108.262  55.364  1.00  0.35           C  
ATOM    950  O   ALA A 153      78.874 109.386  55.704  1.00  0.35           O  
ATOM    951  CB  ALA A 153      81.372 108.343  54.077  1.00  0.35           C  
ATOM    952  N   GLU A 154      78.350 107.294  55.083  1.00  0.35           N  
ATOM    953  CA  GLU A 154      76.913 107.470  54.950  1.00  0.35           C  
ATOM    954  C   GLU A 154      76.193 107.546  56.296  1.00  0.35           C  
ATOM    955  O   GLU A 154      75.091 107.048  56.500  1.00  0.35           O  
ATOM    956  CB  GLU A 154      76.353 106.310  54.104  1.00  0.35           C  
ATOM    957  CG  GLU A 154      77.022 106.194  52.714  1.00  0.35           C  
ATOM    958  CD  GLU A 154      76.475 104.986  51.962  1.00  0.35           C  
ATOM    959  OE1 GLU A 154      76.701 103.854  52.461  1.00  0.35           O  
ATOM    960  OE2 GLU A 154      75.841 105.191  50.897  1.00  0.35           O  
ATOM    961  N   THR A 155      76.839 108.189  57.283  1.00  0.30           N  
ATOM    962  CA  THR A 155      76.375 108.267  58.666  1.00  0.30           C  
ATOM    963  C   THR A 155      76.590 109.640  59.258  1.00  0.30           C  
ATOM    964  O   THR A 155      76.218 109.878  60.403  1.00  0.30           O  
ATOM    965  CB  THR A 155      77.117 107.307  59.601  1.00  0.30           C  
ATOM    966  OG1 THR A 155      78.535 107.419  59.506  1.00  0.30           O  
ATOM    967  CG2 THR A 155      76.768 105.859  59.244  1.00  0.30           C  
ATOM    968  N   LYS A 156      77.207 110.550  58.478  1.00  0.30           N  
ATOM    969  CA  LYS A 156      77.637 111.888  58.841  1.00  0.30           C  
ATOM    970  C   LYS A 156      78.710 112.213  57.832  1.00  0.30           C  
ATOM    971  O   LYS A 156      79.637 111.423  57.655  1.00  0.30           O  
ATOM    972  CB  LYS A 156      78.267 112.038  60.265  1.00  0.30           C  
ATOM    973  CG  LYS A 156      78.750 113.446  60.673  1.00  0.30           C  
ATOM    974  CD  LYS A 156      79.251 113.463  62.135  1.00  0.30           C  
ATOM    975  CE  LYS A 156      79.617 114.859  62.663  1.00  0.30           C  
ATOM    976  NZ  LYS A 156      80.039 114.817  64.088  1.00  0.30           N  
ATOM    977  N   ARG A 157      78.636 113.389  57.165  1.00  0.30           N  
ATOM    978  CA  ARG A 157      79.511 113.776  56.062  1.00  0.30           C  
ATOM    979  C   ARG A 157      80.998 113.860  56.418  1.00  0.30           C  
ATOM    980  O   ARG A 157      81.854 113.911  55.541  1.00  0.30           O  
ATOM    981  CB  ARG A 157      79.044 115.137  55.445  1.00  0.30           C  
ATOM    982  CG  ARG A 157      79.201 116.382  56.355  1.00  0.30           C  
ATOM    983  CD  ARG A 157      78.765 117.721  55.726  1.00  0.30           C  
ATOM    984  NE  ARG A 157      79.165 118.828  56.674  1.00  0.30           N  
ATOM    985  CZ  ARG A 157      78.436 119.263  57.714  1.00  0.30           C  
ATOM    986  NH1 ARG A 157      78.907 120.254  58.471  1.00  0.30           N  
ATOM    987  NH2 ARG A 157      77.247 118.748  58.008  1.00  0.30           N  
ATOM    988  N   LYS A 158      81.305 113.895  57.734  1.00  0.29           N  
ATOM    989  CA  LYS A 158      82.631 113.931  58.341  1.00  0.29           C  
ATOM    990  C   LYS A 158      83.322 115.271  58.124  1.00  0.29           C  
ATOM    991  O   LYS A 158      84.538 115.381  58.178  1.00  0.29           O  
ATOM    992  CB  LYS A 158      83.548 112.747  57.943  1.00  0.29           C  
ATOM    993  CG  LYS A 158      82.933 111.331  58.013  1.00  0.29           C  
ATOM    994  CD  LYS A 158      82.606 110.820  59.428  1.00  0.29           C  
ATOM    995  CE  LYS A 158      82.243 109.324  59.490  1.00  0.29           C  
ATOM    996  NZ  LYS A 158      80.930 109.061  58.864  1.00  0.29           N  
ATOM    997  N   TYR A 159      82.488 116.304  57.890  1.00  0.23           N  
ATOM    998  CA  TYR A 159      82.784 117.718  57.726  1.00  0.23           C  
ATOM    999  C   TYR A 159      83.136 118.119  56.286  1.00  0.23           C  
ATOM   1000  O   TYR A 159      83.584 119.238  56.065  1.00  0.23           O  
ATOM   1001  CB  TYR A 159      83.761 118.344  58.773  1.00  0.23           C  
ATOM   1002  CG  TYR A 159      83.208 118.544  60.175  1.00  0.23           C  
ATOM   1003  CD1 TYR A 159      82.219 117.737  60.778  1.00  0.23           C  
ATOM   1004  CD2 TYR A 159      83.774 119.578  60.944  1.00  0.23           C  
ATOM   1005  CE1 TYR A 159      81.837 117.953  62.110  1.00  0.23           C  
ATOM   1006  CE2 TYR A 159      83.396 119.789  62.278  1.00  0.23           C  
ATOM   1007  CZ  TYR A 159      82.434 118.962  62.863  1.00  0.23           C  
ATOM   1008  OH  TYR A 159      82.063 119.099  64.215  1.00  0.23           O  
ATOM   1009  N   LYS A 160      82.803 117.263  55.278  1.00  0.34           N  
ATOM   1010  CA  LYS A 160      83.004 117.364  53.814  1.00  0.34           C  
ATOM   1011  C   LYS A 160      82.925 118.731  53.087  1.00  0.34           C  
ATOM   1012  O   LYS A 160      83.330 118.863  51.936  1.00  0.34           O  
ATOM   1013  CB  LYS A 160      82.037 116.363  53.099  1.00  0.34           C  
ATOM   1014  CG  LYS A 160      82.386 116.016  51.633  1.00  0.34           C  
ATOM   1015  CD  LYS A 160      81.325 115.173  50.901  1.00  0.34           C  
ATOM   1016  CE  LYS A 160      81.584 115.150  49.383  1.00  0.34           C  
ATOM   1017  NZ  LYS A 160      80.513 114.441  48.641  1.00  0.34           N  
ATOM   1018  N   PHE A 161      82.383 119.782  53.718  1.00  0.23           N  
ATOM   1019  CA  PHE A 161      82.217 121.112  53.154  1.00  0.23           C  
ATOM   1020  C   PHE A 161      83.545 121.820  52.840  1.00  0.23           C  
ATOM   1021  O   PHE A 161      83.730 122.349  51.747  1.00  0.23           O  
ATOM   1022  CB  PHE A 161      81.367 121.923  54.175  1.00  0.23           C  
ATOM   1023  CG  PHE A 161      80.817 123.211  53.620  1.00  0.23           C  
ATOM   1024  CD1 PHE A 161      81.474 124.422  53.881  1.00  0.23           C  
ATOM   1025  CD2 PHE A 161      79.616 123.238  52.888  1.00  0.23           C  
ATOM   1026  CE1 PHE A 161      80.962 125.637  53.412  1.00  0.23           C  
ATOM   1027  CE2 PHE A 161      79.089 124.454  52.429  1.00  0.23           C  
ATOM   1028  CZ  PHE A 161      79.765 125.654  52.688  1.00  0.23           C  
ATOM   1029  N   ASP A 162      84.514 121.776  53.781  1.00  0.34           N  
ATOM   1030  CA  ASP A 162      85.795 122.458  53.647  1.00  0.34           C  
ATOM   1031  C   ASP A 162      86.774 121.990  54.727  1.00  0.34           C  
ATOM   1032  O   ASP A 162      87.914 121.604  54.478  1.00  0.34           O  
ATOM   1033  CB  ASP A 162      85.643 124.015  53.688  1.00  0.34           C  
ATOM   1034  CG  ASP A 162      84.945 124.635  54.901  1.00  0.34           C  
ATOM   1035  OD1 ASP A 162      84.504 123.911  55.840  1.00  0.34           O  
ATOM   1036  OD2 ASP A 162      84.845 125.885  54.895  1.00  0.34           O  
ATOM   1037  N   SER A 163      86.295 122.011  55.968  1.00  0.33           N  
ATOM   1038  CA  SER A 163      86.940 121.760  57.235  1.00  0.33           C  
ATOM   1039  C   SER A 163      87.518 120.383  57.455  1.00  0.33           C  
ATOM   1040  O   SER A 163      86.815 119.468  57.874  1.00  0.33           O  
ATOM   1041  CB  SER A 163      85.898 121.952  58.357  1.00  0.33           C  
ATOM   1042  OG  SER A 163      85.480 123.314  58.445  1.00  0.33           O  
ATOM   1043  N   ARG A 164      88.840 120.244  57.248  1.00  0.27           N  
ATOM   1044  CA  ARG A 164      89.711 119.141  57.638  1.00  0.27           C  
ATOM   1045  C   ARG A 164      89.166 117.713  57.636  1.00  0.27           C  
ATOM   1046  O   ARG A 164      89.205 117.024  58.653  1.00  0.27           O  
ATOM   1047  CB  ARG A 164      90.431 119.408  58.989  1.00  0.27           C  
ATOM   1048  CG  ARG A 164      91.383 120.619  58.975  1.00  0.27           C  
ATOM   1049  CD  ARG A 164      92.581 120.456  59.929  1.00  0.27           C  
ATOM   1050  NE  ARG A 164      93.547 119.525  59.271  1.00  0.27           N  
ATOM   1051  CZ  ARG A 164      94.757 119.159  59.708  1.00  0.27           C  
ATOM   1052  NH1 ARG A 164      95.524 118.485  58.854  1.00  0.27           N  
ATOM   1053  NH2 ARG A 164      95.190 119.436  60.928  1.00  0.27           N  
ATOM   1054  N   PHE A 165      88.686 117.208  56.487  1.00  0.27           N  
ATOM   1055  CA  PHE A 165      87.986 115.935  56.450  1.00  0.27           C  
ATOM   1056  C   PHE A 165      88.767 114.809  55.773  1.00  0.27           C  
ATOM   1057  O   PHE A 165      88.665 113.646  56.166  1.00  0.27           O  
ATOM   1058  CB  PHE A 165      86.585 116.157  55.793  1.00  0.27           C  
ATOM   1059  CG  PHE A 165      86.601 116.870  54.454  1.00  0.27           C  
ATOM   1060  CD1 PHE A 165      86.419 118.260  54.341  1.00  0.27           C  
ATOM   1061  CD2 PHE A 165      86.726 116.130  53.274  1.00  0.27           C  
ATOM   1062  CE1 PHE A 165      86.425 118.874  53.080  1.00  0.27           C  
ATOM   1063  CE2 PHE A 165      86.791 116.747  52.017  1.00  0.27           C  
ATOM   1064  CZ  PHE A 165      86.649 118.128  51.924  1.00  0.27           C  
ATOM   1065  N   LEU A 166      89.581 115.138  54.755  1.00  0.39           N  
ATOM   1066  CA  LEU A 166      90.231 114.200  53.859  1.00  0.39           C  
ATOM   1067  C   LEU A 166      91.618 114.752  53.565  1.00  0.39           C  
ATOM   1068  O   LEU A 166      91.702 115.842  53.006  1.00  0.39           O  
ATOM   1069  CB  LEU A 166      89.444 114.164  52.515  1.00  0.39           C  
ATOM   1070  CG  LEU A 166      88.490 112.975  52.244  1.00  0.39           C  
ATOM   1071  CD1 LEU A 166      87.779 112.413  53.467  1.00  0.39           C  
ATOM   1072  CD2 LEU A 166      87.465 113.275  51.137  1.00  0.39           C  
ATOM   1073  N   ASP A 167      92.684 113.981  53.911  1.00  0.41           N  
ATOM   1074  CA  ASP A 167      94.110 114.358  53.946  1.00  0.41           C  
ATOM   1075  C   ASP A 167      94.454 114.949  55.319  1.00  0.41           C  
ATOM   1076  O   ASP A 167      95.501 115.541  55.563  1.00  0.41           O  
ATOM   1077  CB  ASP A 167      94.525 115.332  52.797  1.00  0.41           C  
ATOM   1078  CG  ASP A 167      95.940 115.158  52.273  1.00  0.41           C  
ATOM   1079  OD1 ASP A 167      96.344 116.031  51.455  1.00  0.41           O  
ATOM   1080  OD2 ASP A 167      96.570 114.117  52.566  1.00  0.41           O  
ATOM   1081  N   ASP A 168      93.546 114.773  56.292  1.00  0.54           N  
ATOM   1082  CA  ASP A 168      93.494 115.651  57.428  1.00  0.54           C  
ATOM   1083  C   ASP A 168      93.158 114.894  58.690  1.00  0.54           C  
ATOM   1084  O   ASP A 168      92.791 113.728  58.674  1.00  0.54           O  
ATOM   1085  CB  ASP A 168      92.366 116.679  57.186  1.00  0.54           C  
ATOM   1086  CG  ASP A 168      92.821 117.884  56.390  1.00  0.54           C  
ATOM   1087  OD1 ASP A 168      93.794 118.540  56.848  1.00  0.54           O  
ATOM   1088  OD2 ASP A 168      92.119 118.246  55.421  1.00  0.54           O  
ATOM   1089  N   MET A 169      93.264 115.578  59.840  1.00  0.60           N  
ATOM   1090  CA  MET A 169      92.753 115.090  61.101  1.00  0.60           C  
ATOM   1091  C   MET A 169      91.748 116.092  61.629  1.00  0.60           C  
ATOM   1092  O   MET A 169      92.070 117.259  61.863  1.00  0.60           O  
ATOM   1093  CB  MET A 169      93.880 114.933  62.149  1.00  0.60           C  
ATOM   1094  CG  MET A 169      94.817 113.742  61.880  1.00  0.60           C  
ATOM   1095  SD  MET A 169      94.026 112.123  62.105  1.00  0.60           S  
ATOM   1096  CE  MET A 169      95.518 111.176  61.689  1.00  0.60           C  
ATOM   1097  N   LEU A 170      90.499 115.642  61.843  1.00  0.62           N  
ATOM   1098  CA  LEU A 170      89.449 116.434  62.441  1.00  0.62           C  
ATOM   1099  C   LEU A 170      89.399 116.155  63.931  1.00  0.62           C  
ATOM   1100  O   LEU A 170      89.282 115.009  64.357  1.00  0.62           O  
ATOM   1101  CB  LEU A 170      88.077 116.080  61.814  1.00  0.62           C  
ATOM   1102  CG  LEU A 170      86.869 116.874  62.358  1.00  0.62           C  
ATOM   1103  CD1 LEU A 170      87.017 118.386  62.135  1.00  0.62           C  
ATOM   1104  CD2 LEU A 170      85.578 116.384  61.691  1.00  0.62           C  
ATOM   1105  N   ARG A 171      89.491 117.196  64.787  1.00  0.66           N  
ATOM   1106  CA  ARG A 171      89.311 117.022  66.222  1.00  0.66           C  
ATOM   1107  C   ARG A 171      87.844 116.810  66.561  1.00  0.66           C  
ATOM   1108  O   ARG A 171      86.989 117.618  66.202  1.00  0.66           O  
ATOM   1109  CB  ARG A 171      89.876 118.207  67.051  1.00  0.66           C  
ATOM   1110  CG  ARG A 171      89.972 117.920  68.571  1.00  0.66           C  
ATOM   1111  CD  ARG A 171      90.486 119.116  69.386  1.00  0.66           C  
ATOM   1112  NE  ARG A 171      90.733 118.669  70.807  1.00  0.66           N  
ATOM   1113  CZ  ARG A 171      89.909 118.855  71.851  1.00  0.66           C  
ATOM   1114  NH1 ARG A 171      90.309 118.522  73.075  1.00  0.66           N  
ATOM   1115  NH2 ARG A 171      88.687 119.350  71.728  1.00  0.66           N  
ATOM   1116  N   VAL A 172      87.515 115.710  67.260  1.00  0.78           N  
ATOM   1117  CA  VAL A 172      86.138 115.324  67.509  1.00  0.78           C  
ATOM   1118  C   VAL A 172      85.940 115.069  68.987  1.00  0.78           C  
ATOM   1119  O   VAL A 172      86.879 114.903  69.762  1.00  0.78           O  
ATOM   1120  CB  VAL A 172      85.681 114.096  66.712  1.00  0.78           C  
ATOM   1121  CG1 VAL A 172      85.657 114.438  65.210  1.00  0.78           C  
ATOM   1122  CG2 VAL A 172      86.590 112.880  66.975  1.00  0.78           C  
ATOM   1123  N   SER A 173      84.673 115.067  69.451  1.00  0.80           N  
ATOM   1124  CA  SER A 173      84.356 114.702  70.821  1.00  0.80           C  
ATOM   1125  C   SER A 173      84.558 113.219  71.101  1.00  0.80           C  
ATOM   1126  O   SER A 173      84.406 112.371  70.220  1.00  0.80           O  
ATOM   1127  CB  SER A 173      82.929 115.141  71.273  1.00  0.80           C  
ATOM   1128  OG  SER A 173      81.876 114.463  70.577  1.00  0.80           O  
ATOM   1129  N   TRP A 174      84.876 112.859  72.366  1.00  0.75           N  
ATOM   1130  CA  TRP A 174      84.989 111.475  72.806  1.00  0.75           C  
ATOM   1131  C   TRP A 174      83.720 110.681  72.568  1.00  0.75           C  
ATOM   1132  O   TRP A 174      83.765 109.549  72.105  1.00  0.75           O  
ATOM   1133  CB  TRP A 174      85.326 111.402  74.319  1.00  0.75           C  
ATOM   1134  CG  TRP A 174      86.754 111.779  74.672  1.00  0.75           C  
ATOM   1135  CD1 TRP A 174      87.257 112.923  75.229  1.00  0.75           C  
ATOM   1136  CD2 TRP A 174      87.866 110.878  74.521  1.00  0.75           C  
ATOM   1137  NE1 TRP A 174      88.609 112.781  75.435  1.00  0.75           N  
ATOM   1138  CE2 TRP A 174      89.010 111.547  75.003  1.00  0.75           C  
ATOM   1139  CE3 TRP A 174      87.959 109.585  74.028  1.00  0.75           C  
ATOM   1140  CZ2 TRP A 174      90.256 110.933  75.000  1.00  0.75           C  
ATOM   1141  CZ3 TRP A 174      89.208 108.946  74.070  1.00  0.75           C  
ATOM   1142  CH2 TRP A 174      90.343 109.610  74.551  1.00  0.75           C  
ATOM   1143  N   ASP A 175      82.546 111.280  72.835  1.00  0.80           N  
ATOM   1144  CA  ASP A 175      81.271 110.650  72.588  1.00  0.80           C  
ATOM   1145  C   ASP A 175      80.987 110.373  71.103  1.00  0.80           C  
ATOM   1146  O   ASP A 175      80.529 109.288  70.745  1.00  0.80           O  
ATOM   1147  CB  ASP A 175      80.161 111.471  73.284  1.00  0.80           C  
ATOM   1148  CG  ASP A 175      79.195 110.474  73.874  1.00  0.80           C  
ATOM   1149  OD1 ASP A 175      79.448 110.009  75.018  1.00  0.80           O  
ATOM   1150  OD2 ASP A 175      78.275 110.034  73.152  1.00  0.80           O  
ATOM   1151  N   THR A 176      81.335 111.317  70.186  1.00  0.79           N  
ATOM   1152  CA  THR A 176      81.239 111.115  68.729  1.00  0.79           C  
ATOM   1153  C   THR A 176      82.074 109.937  68.286  1.00  0.79           C  
ATOM   1154  O   THR A 176      81.612 109.034  67.588  1.00  0.79           O  
ATOM   1155  CB  THR A 176      81.776 112.296  67.898  1.00  0.79           C  
ATOM   1156  OG1 THR A 176      80.990 113.462  68.087  1.00  0.79           O  
ATOM   1157  CG2 THR A 176      81.750 112.021  66.379  1.00  0.79           C  
ATOM   1158  N   ALA A 177      83.343 109.921  68.720  1.00  0.86           N  
ATOM   1159  CA  ALA A 177      84.290 108.892  68.385  1.00  0.86           C  
ATOM   1160  C   ALA A 177      84.015 107.532  69.028  1.00  0.86           C  
ATOM   1161  O   ALA A 177      84.110 106.512  68.357  1.00  0.86           O  
ATOM   1162  CB  ALA A 177      85.688 109.428  68.705  1.00  0.86           C  
ATOM   1163  N   PHE A 178      83.628 107.454  70.322  1.00  0.79           N  
ATOM   1164  CA  PHE A 178      83.201 106.211  70.963  1.00  0.79           C  
ATOM   1165  C   PHE A 178      81.930 105.640  70.368  1.00  0.79           C  
ATOM   1166  O   PHE A 178      81.831 104.435  70.154  1.00  0.79           O  
ATOM   1167  CB  PHE A 178      82.997 106.344  72.504  1.00  0.79           C  
ATOM   1168  CG  PHE A 178      84.264 106.461  73.313  1.00  0.79           C  
ATOM   1169  CD1 PHE A 178      85.549 106.385  72.751  1.00  0.79           C  
ATOM   1170  CD2 PHE A 178      84.155 106.612  74.706  1.00  0.79           C  
ATOM   1171  CE1 PHE A 178      86.689 106.495  73.544  1.00  0.79           C  
ATOM   1172  CE2 PHE A 178      85.297 106.733  75.510  1.00  0.79           C  
ATOM   1173  CZ  PHE A 178      86.563 106.699  74.920  1.00  0.79           C  
ATOM   1174  N   THR A 179      80.931 106.488  70.048  1.00  0.79           N  
ATOM   1175  CA  THR A 179      79.711 106.064  69.361  1.00  0.79           C  
ATOM   1176  C   THR A 179      80.003 105.502  67.987  1.00  0.79           C  
ATOM   1177  O   THR A 179      79.518 104.437  67.610  1.00  0.79           O  
ATOM   1178  CB  THR A 179      78.709 107.206  69.209  1.00  0.79           C  
ATOM   1179  OG1 THR A 179      78.247 107.606  70.485  1.00  0.79           O  
ATOM   1180  CG2 THR A 179      77.449 106.786  68.435  1.00  0.79           C  
ATOM   1181  N   TYR A 180      80.856 106.179  67.198  1.00  0.70           N  
ATOM   1182  CA  TYR A 180      81.311 105.680  65.915  1.00  0.70           C  
ATOM   1183  C   TYR A 180      82.158 104.402  66.018  1.00  0.70           C  
ATOM   1184  O   TYR A 180      81.928 103.448  65.278  1.00  0.70           O  
ATOM   1185  CB  TYR A 180      82.034 106.838  65.188  1.00  0.70           C  
ATOM   1186  CG  TYR A 180      82.474 106.481  63.794  1.00  0.70           C  
ATOM   1187  CD1 TYR A 180      83.846 106.460  63.539  1.00  0.70           C  
ATOM   1188  CD2 TYR A 180      81.580 106.162  62.751  1.00  0.70           C  
ATOM   1189  CE1 TYR A 180      84.333 106.120  62.279  1.00  0.70           C  
ATOM   1190  CE2 TYR A 180      82.073 105.828  61.476  1.00  0.70           C  
ATOM   1191  CZ  TYR A 180      83.455 105.798  61.245  1.00  0.70           C  
ATOM   1192  OH  TYR A 180      83.981 105.450  59.982  1.00  0.70           O  
ATOM   1193  N   ALA A 181      83.101 104.322  66.982  1.00  0.79           N  
ATOM   1194  CA  ALA A 181      83.902 103.142  67.257  1.00  0.79           C  
ATOM   1195  C   ALA A 181      83.083 101.921  67.649  1.00  0.79           C  
ATOM   1196  O   ALA A 181      83.288 100.828  67.126  1.00  0.79           O  
ATOM   1197  CB  ALA A 181      84.875 103.453  68.414  1.00  0.79           C  
ATOM   1198  N   ALA A 182      82.092 102.086  68.546  1.00  0.76           N  
ATOM   1199  CA  ALA A 182      81.161 101.042  68.917  1.00  0.76           C  
ATOM   1200  C   ALA A 182      80.316 100.563  67.744  1.00  0.76           C  
ATOM   1201  O   ALA A 182      80.161  99.367  67.522  1.00  0.76           O  
ATOM   1202  CB  ALA A 182      80.257 101.546  70.052  1.00  0.76           C  
ATOM   1203  N   LYS A 183      79.808 101.487  66.903  1.00  0.70           N  
ATOM   1204  CA  LYS A 183      79.123 101.154  65.663  1.00  0.70           C  
ATOM   1205  C   LYS A 183      79.998 100.400  64.664  1.00  0.70           C  
ATOM   1206  O   LYS A 183      79.549  99.446  64.028  1.00  0.70           O  
ATOM   1207  CB  LYS A 183      78.533 102.428  65.010  1.00  0.70           C  
ATOM   1208  CG  LYS A 183      77.303 102.943  65.775  1.00  0.70           C  
ATOM   1209  CD  LYS A 183      76.959 104.416  65.491  1.00  0.70           C  
ATOM   1210  CE  LYS A 183      76.568 104.725  64.046  1.00  0.70           C  
ATOM   1211  NZ  LYS A 183      76.179 106.151  63.939  1.00  0.70           N  
ATOM   1212  N   ALA A 184      81.285 100.770  64.514  1.00  0.71           N  
ATOM   1213  CA  ALA A 184      82.235 100.003  63.734  1.00  0.71           C  
ATOM   1214  C   ALA A 184      82.446  98.589  64.282  1.00  0.71           C  
ATOM   1215  O   ALA A 184      82.358  97.611  63.545  1.00  0.71           O  
ATOM   1216  CB  ALA A 184      83.576 100.759  63.658  1.00  0.71           C  
ATOM   1217  N   MET A 185      82.632  98.429  65.611  1.00  0.62           N  
ATOM   1218  CA  MET A 185      82.716  97.120  66.243  1.00  0.62           C  
ATOM   1219  C   MET A 185      81.457  96.272  66.101  1.00  0.62           C  
ATOM   1220  O   MET A 185      81.536  95.109  65.717  1.00  0.62           O  
ATOM   1221  CB  MET A 185      82.950  97.235  67.766  1.00  0.62           C  
ATOM   1222  CG  MET A 185      84.283  97.854  68.202  1.00  0.62           C  
ATOM   1223  SD  MET A 185      84.306  98.122  69.999  1.00  0.62           S  
ATOM   1224  CE  MET A 185      84.903  96.460  70.423  1.00  0.62           C  
ATOM   1225  N   ILE A 186      80.260  96.835  66.382  1.00  0.59           N  
ATOM   1226  CA  ILE A 186      78.981  96.138  66.271  1.00  0.59           C  
ATOM   1227  C   ILE A 186      78.688  95.725  64.846  1.00  0.59           C  
ATOM   1228  O   ILE A 186      78.329  94.582  64.575  1.00  0.59           O  
ATOM   1229  CB  ILE A 186      77.813  96.978  66.805  1.00  0.59           C  
ATOM   1230  CG1 ILE A 186      77.938  97.159  68.334  1.00  0.59           C  
ATOM   1231  CG2 ILE A 186      76.446  96.328  66.467  1.00  0.59           C  
ATOM   1232  CD1 ILE A 186      77.001  98.238  68.892  1.00  0.59           C  
ATOM   1233  N   THR A 187      78.865  96.628  63.860  1.00  0.68           N  
ATOM   1234  CA  THR A 187      78.609  96.284  62.464  1.00  0.68           C  
ATOM   1235  C   THR A 187      79.561  95.238  61.925  1.00  0.68           C  
ATOM   1236  O   THR A 187      79.145  94.349  61.187  1.00  0.68           O  
ATOM   1237  CB  THR A 187      78.553  97.450  61.485  1.00  0.68           C  
ATOM   1238  OG1 THR A 187      79.759  98.196  61.455  1.00  0.68           O  
ATOM   1239  CG2 THR A 187      77.408  98.404  61.848  1.00  0.68           C  
ATOM   1240  N   ILE A 188      80.861  95.303  62.258  1.00  0.62           N  
ATOM   1241  CA  ILE A 188      81.835  94.277  61.905  1.00  0.62           C  
ATOM   1242  C   ILE A 188      81.579  92.953  62.624  1.00  0.62           C  
ATOM   1243  O   ILE A 188      81.563  91.898  61.995  1.00  0.62           O  
ATOM   1244  CB  ILE A 188      83.251  94.821  62.090  1.00  0.62           C  
ATOM   1245  CG1 ILE A 188      83.476  95.935  61.038  1.00  0.62           C  
ATOM   1246  CG2 ILE A 188      84.340  93.735  61.957  1.00  0.62           C  
ATOM   1247  CD1 ILE A 188      84.800  96.679  61.196  1.00  0.62           C  
ATOM   1248  N   ALA A 189      81.295  92.954  63.943  1.00  0.53           N  
ATOM   1249  CA  ALA A 189      80.965  91.745  64.678  1.00  0.53           C  
ATOM   1250  C   ALA A 189      79.698  91.052  64.176  1.00  0.53           C  
ATOM   1251  O   ALA A 189      79.687  89.847  63.955  1.00  0.53           O  
ATOM   1252  CB  ALA A 189      80.832  92.062  66.181  1.00  0.53           C  
ATOM   1253  N   THR A 190      78.615  91.810  63.915  1.00  0.58           N  
ATOM   1254  CA  THR A 190      77.361  91.301  63.352  1.00  0.58           C  
ATOM   1255  C   THR A 190      77.519  90.699  61.968  1.00  0.58           C  
ATOM   1256  O   THR A 190      76.952  89.652  61.673  1.00  0.58           O  
ATOM   1257  CB  THR A 190      76.280  92.377  63.295  1.00  0.58           C  
ATOM   1258  OG1 THR A 190      75.945  92.773  64.616  1.00  0.58           O  
ATOM   1259  CG2 THR A 190      74.973  91.880  62.660  1.00  0.58           C  
ATOM   1260  N   ARG A 191      78.306  91.326  61.066  1.00  0.51           N  
ATOM   1261  CA  ARG A 191      78.568  90.759  59.749  1.00  0.51           C  
ATOM   1262  C   ARG A 191      79.370  89.463  59.749  1.00  0.51           C  
ATOM   1263  O   ARG A 191      79.163  88.615  58.885  1.00  0.51           O  
ATOM   1264  CB  ARG A 191      79.274  91.756  58.787  1.00  0.51           C  
ATOM   1265  CG  ARG A 191      78.376  92.937  58.370  1.00  0.51           C  
ATOM   1266  CD  ARG A 191      78.862  93.781  57.178  1.00  0.51           C  
ATOM   1267  NE  ARG A 191      80.325  94.107  57.294  1.00  0.51           N  
ATOM   1268  CZ  ARG A 191      80.839  95.205  57.868  1.00  0.51           C  
ATOM   1269  NH1 ARG A 191      82.064  95.587  57.525  1.00  0.51           N  
ATOM   1270  NH2 ARG A 191      80.194  95.867  58.814  1.00  0.51           N  
ATOM   1271  N   TYR A 192      80.346  89.305  60.666  1.00  0.40           N  
ATOM   1272  CA  TYR A 192      81.325  88.233  60.546  1.00  0.40           C  
ATOM   1273  C   TYR A 192      81.352  87.252  61.706  1.00  0.40           C  
ATOM   1274  O   TYR A 192      82.242  86.408  61.762  1.00  0.40           O  
ATOM   1275  CB  TYR A 192      82.755  88.820  60.416  1.00  0.40           C  
ATOM   1276  CG  TYR A 192      82.834  89.854  59.320  1.00  0.40           C  
ATOM   1277  CD1 TYR A 192      82.462  89.584  57.991  1.00  0.40           C  
ATOM   1278  CD2 TYR A 192      83.284  91.138  59.645  1.00  0.40           C  
ATOM   1279  CE1 TYR A 192      82.513  90.598  57.018  1.00  0.40           C  
ATOM   1280  CE2 TYR A 192      83.316  92.156  58.687  1.00  0.40           C  
ATOM   1281  CZ  TYR A 192      82.938  91.883  57.372  1.00  0.40           C  
ATOM   1282  OH  TYR A 192      82.991  92.929  56.429  1.00  0.40           O  
ATOM   1283  N   SER A 193      80.405  87.311  62.664  1.00  0.34           N  
ATOM   1284  CA  SER A 193      80.367  86.350  63.765  1.00  0.34           C  
ATOM   1285  C   SER A 193      79.959  84.955  63.340  1.00  0.34           C  
ATOM   1286  O   SER A 193      78.807  84.696  62.993  1.00  0.34           O  
ATOM   1287  CB  SER A 193      79.438  86.759  64.942  1.00  0.34           C  
ATOM   1288  OG  SER A 193      79.734  86.010  66.125  1.00  0.34           O  
ATOM   1289  N   GLY A 194      80.900  83.993  63.392  1.00  0.28           N  
ATOM   1290  CA  GLY A 194      80.550  82.586  63.341  1.00  0.28           C  
ATOM   1291  C   GLY A 194      80.102  82.126  64.698  1.00  0.28           C  
ATOM   1292  O   GLY A 194      80.713  82.464  65.704  1.00  0.28           O  
ATOM   1293  N   GLU A 195      79.032  81.316  64.781  1.00  0.27           N  
ATOM   1294  CA  GLU A 195      78.786  80.538  65.981  1.00  0.27           C  
ATOM   1295  C   GLU A 195      79.563  79.236  65.950  1.00  0.27           C  
ATOM   1296  O   GLU A 195      80.140  78.808  66.942  1.00  0.27           O  
ATOM   1297  CB  GLU A 195      77.296  80.204  66.185  1.00  0.27           C  
ATOM   1298  CG  GLU A 195      76.413  81.441  66.455  1.00  0.27           C  
ATOM   1299  CD  GLU A 195      75.093  81.000  67.077  1.00  0.27           C  
ATOM   1300  OE1 GLU A 195      74.777  81.497  68.188  1.00  0.27           O  
ATOM   1301  OE2 GLU A 195      74.421  80.126  66.471  1.00  0.27           O  
ATOM   1302  N   ALA A 196      79.591  78.561  64.786  1.00  0.21           N  
ATOM   1303  CA  ALA A 196      80.247  77.289  64.619  1.00  0.21           C  
ATOM   1304  C   ALA A 196      81.199  77.342  63.450  1.00  0.21           C  
ATOM   1305  O   ALA A 196      80.881  77.870  62.386  1.00  0.21           O  
ATOM   1306  CB  ALA A 196      79.211  76.167  64.399  1.00  0.21           C  
ATOM   1307  N   GLY A 197      82.418  76.787  63.625  1.00  0.25           N  
ATOM   1308  CA  GLY A 197      83.334  76.579  62.509  1.00  0.25           C  
ATOM   1309  C   GLY A 197      82.883  75.485  61.566  1.00  0.25           C  
ATOM   1310  O   GLY A 197      81.912  74.773  61.811  1.00  0.25           O  
ATOM   1311  N   ALA A 198      83.640  75.255  60.474  1.00  0.17           N  
ATOM   1312  CA  ALA A 198      83.238  74.383  59.378  1.00  0.17           C  
ATOM   1313  C   ALA A 198      83.108  72.895  59.725  1.00  0.17           C  
ATOM   1314  O   ALA A 198      82.489  72.117  59.006  1.00  0.17           O  
ATOM   1315  CB  ALA A 198      84.250  74.552  58.227  1.00  0.17           C  
ATOM   1316  N   ARG A 199      83.661  72.471  60.877  1.00  0.15           N  
ATOM   1317  CA  ARG A 199      83.555  71.111  61.376  1.00  0.15           C  
ATOM   1318  C   ARG A 199      82.418  70.953  62.385  1.00  0.15           C  
ATOM   1319  O   ARG A 199      82.323  69.930  63.054  1.00  0.15           O  
ATOM   1320  CB  ARG A 199      84.891  70.684  62.038  1.00  0.15           C  
ATOM   1321  CG  ARG A 199      86.054  70.597  61.029  1.00  0.15           C  
ATOM   1322  CD  ARG A 199      87.388  70.199  61.671  1.00  0.15           C  
ATOM   1323  NE  ARG A 199      88.396  70.031  60.567  1.00  0.15           N  
ATOM   1324  CZ  ARG A 199      89.101  71.020  60.001  1.00  0.15           C  
ATOM   1325  NH1 ARG A 199      89.958  70.734  59.022  1.00  0.15           N  
ATOM   1326  NH2 ARG A 199      88.977  72.285  60.387  1.00  0.15           N  
ATOM   1327  N   ARG A 200      81.548  71.982  62.521  1.00  0.17           N  
ATOM   1328  CA  ARG A 200      80.339  72.016  63.342  1.00  0.17           C  
ATOM   1329  C   ARG A 200      80.625  72.273  64.815  1.00  0.17           C  
ATOM   1330  O   ARG A 200      79.749  72.183  65.673  1.00  0.17           O  
ATOM   1331  CB  ARG A 200      79.402  70.785  63.185  1.00  0.17           C  
ATOM   1332  CG  ARG A 200      78.930  70.519  61.743  1.00  0.17           C  
ATOM   1333  CD  ARG A 200      78.143  69.210  61.646  1.00  0.17           C  
ATOM   1334  NE  ARG A 200      77.695  69.072  60.225  1.00  0.17           N  
ATOM   1335  CZ  ARG A 200      76.954  68.054  59.770  1.00  0.17           C  
ATOM   1336  NH1 ARG A 200      76.574  68.037  58.495  1.00  0.17           N  
ATOM   1337  NH2 ARG A 200      76.587  67.052  60.564  1.00  0.17           N  
ATOM   1338  N   LEU A 201      81.867  72.666  65.148  1.00  0.23           N  
ATOM   1339  CA  LEU A 201      82.282  72.865  66.521  1.00  0.23           C  
ATOM   1340  C   LEU A 201      81.946  74.272  66.984  1.00  0.23           C  
ATOM   1341  O   LEU A 201      82.714  75.219  66.817  1.00  0.23           O  
ATOM   1342  CB  LEU A 201      83.790  72.560  66.705  1.00  0.23           C  
ATOM   1343  CG  LEU A 201      84.199  71.120  66.318  1.00  0.23           C  
ATOM   1344  CD1 LEU A 201      85.723  70.956  66.409  1.00  0.23           C  
ATOM   1345  CD2 LEU A 201      83.506  70.055  67.184  1.00  0.23           C  
ATOM   1346  N   ARG A 202      80.741  74.430  67.565  1.00  0.21           N  
ATOM   1347  CA  ARG A 202      80.229  75.682  68.090  1.00  0.21           C  
ATOM   1348  C   ARG A 202      80.991  76.223  69.296  1.00  0.21           C  
ATOM   1349  O   ARG A 202      81.288  77.410  69.386  1.00  0.21           O  
ATOM   1350  CB  ARG A 202      78.710  75.562  68.373  1.00  0.21           C  
ATOM   1351  CG  ARG A 202      78.025  76.911  68.696  1.00  0.21           C  
ATOM   1352  CD  ARG A 202      76.587  76.800  69.213  1.00  0.21           C  
ATOM   1353  NE  ARG A 202      76.694  76.096  70.527  1.00  0.21           N  
ATOM   1354  CZ  ARG A 202      75.697  75.565  71.235  1.00  0.21           C  
ATOM   1355  NH1 ARG A 202      75.990  74.871  72.333  1.00  0.21           N  
ATOM   1356  NH2 ARG A 202      74.432  75.721  70.867  1.00  0.21           N  
ATOM   1357  N   GLU A 203      81.389  75.365  70.256  1.00  0.25           N  
ATOM   1358  CA  GLU A 203      81.825  75.830  71.566  1.00  0.25           C  
ATOM   1359  C   GLU A 203      83.199  76.500  71.583  1.00  0.25           C  
ATOM   1360  O   GLU A 203      83.582  77.135  72.562  1.00  0.25           O  
ATOM   1361  CB  GLU A 203      81.792  74.689  72.624  1.00  0.25           C  
ATOM   1362  CG  GLU A 203      80.541  73.757  72.624  1.00  0.25           C  
ATOM   1363  CD  GLU A 203      79.182  74.449  72.603  1.00  0.25           C  
ATOM   1364  OE1 GLU A 203      78.381  74.330  73.560  1.00  0.25           O  
ATOM   1365  OE2 GLU A 203      78.853  75.060  71.558  1.00  0.25           O  
ATOM   1366  N   GLN A 204      83.982  76.357  70.491  1.00  0.22           N  
ATOM   1367  CA  GLN A 204      85.221  77.090  70.258  1.00  0.22           C  
ATOM   1368  C   GLN A 204      85.049  78.082  69.106  1.00  0.22           C  
ATOM   1369  O   GLN A 204      85.950  78.842  68.762  1.00  0.22           O  
ATOM   1370  CB  GLN A 204      86.359  76.113  69.838  1.00  0.22           C  
ATOM   1371  CG  GLN A 204      86.526  74.832  70.696  1.00  0.22           C  
ATOM   1372  CD  GLN A 204      86.990  75.096  72.127  1.00  0.22           C  
ATOM   1373  OE1 GLN A 204      88.180  75.042  72.434  1.00  0.22           O  
ATOM   1374  NE2 GLN A 204      86.034  75.341  73.047  1.00  0.22           N  
ATOM   1375  N   GLY A 205      83.874  78.073  68.444  1.00  0.34           N  
ATOM   1376  CA  GLY A 205      83.676  78.682  67.134  1.00  0.34           C  
ATOM   1377  C   GLY A 205      83.041  80.034  67.172  1.00  0.34           C  
ATOM   1378  O   GLY A 205      82.825  80.628  66.123  1.00  0.34           O  
ATOM   1379  N   TYR A 206      82.726  80.530  68.385  1.00  0.32           N  
ATOM   1380  CA  TYR A 206      82.002  81.759  68.675  1.00  0.32           C  
ATOM   1381  C   TYR A 206      82.845  83.015  68.416  1.00  0.32           C  
ATOM   1382  O   TYR A 206      83.239  83.736  69.332  1.00  0.32           O  
ATOM   1383  CB  TYR A 206      81.509  81.658  70.150  1.00  0.32           C  
ATOM   1384  CG  TYR A 206      80.535  82.732  70.562  1.00  0.32           C  
ATOM   1385  CD1 TYR A 206      80.864  83.613  71.608  1.00  0.32           C  
ATOM   1386  CD2 TYR A 206      79.272  82.840  69.954  1.00  0.32           C  
ATOM   1387  CE1 TYR A 206      79.947  84.582  72.042  1.00  0.32           C  
ATOM   1388  CE2 TYR A 206      78.350  83.804  70.394  1.00  0.32           C  
ATOM   1389  CZ  TYR A 206      78.688  84.669  71.442  1.00  0.32           C  
ATOM   1390  OH  TYR A 206      77.753  85.617  71.901  1.00  0.32           O  
ATOM   1391  N   ALA A 207      83.169  83.277  67.134  1.00  0.43           N  
ATOM   1392  CA  ALA A 207      84.192  84.216  66.733  1.00  0.43           C  
ATOM   1393  C   ALA A 207      83.900  84.936  65.417  1.00  0.43           C  
ATOM   1394  O   ALA A 207      83.832  84.299  64.363  1.00  0.43           O  
ATOM   1395  CB  ALA A 207      85.514  83.436  66.542  1.00  0.43           C  
ATOM   1396  N   PRO A 208      83.775  86.255  65.364  1.00  0.42           N  
ATOM   1397  CA  PRO A 208      84.411  87.061  64.327  1.00  0.42           C  
ATOM   1398  C   PRO A 208      85.936  86.902  64.287  1.00  0.42           C  
ATOM   1399  O   PRO A 208      86.583  87.270  65.257  1.00  0.42           O  
ATOM   1400  CB  PRO A 208      84.034  88.517  64.705  1.00  0.42           C  
ATOM   1401  CG  PRO A 208      82.889  88.406  65.721  1.00  0.42           C  
ATOM   1402  CD  PRO A 208      83.178  87.075  66.411  1.00  0.42           C  
ATOM   1403  N   GLU A 209      86.549  86.476  63.164  1.00  0.37           N  
ATOM   1404  CA  GLU A 209      88.008  86.444  63.007  1.00  0.37           C  
ATOM   1405  C   GLU A 209      88.487  87.669  62.226  1.00  0.37           C  
ATOM   1406  O   GLU A 209      89.504  87.657  61.543  1.00  0.37           O  
ATOM   1407  CB  GLU A 209      88.487  85.157  62.272  1.00  0.37           C  
ATOM   1408  CG  GLU A 209      88.211  83.837  63.044  1.00  0.37           C  
ATOM   1409  CD  GLU A 209      88.890  82.592  62.455  1.00  0.37           C  
ATOM   1410  OE1 GLU A 209      89.658  82.709  61.463  1.00  0.37           O  
ATOM   1411  OE2 GLU A 209      88.642  81.493  63.023  1.00  0.37           O  
ATOM   1412  N   MET A 210      87.701  88.766  62.266  1.00  0.42           N  
ATOM   1413  CA  MET A 210      87.895  89.922  61.405  1.00  0.42           C  
ATOM   1414  C   MET A 210      88.157  91.216  62.169  1.00  0.42           C  
ATOM   1415  O   MET A 210      88.041  92.301  61.593  1.00  0.42           O  
ATOM   1416  CB  MET A 210      86.654  90.131  60.494  1.00  0.42           C  
ATOM   1417  CG  MET A 210      86.295  88.915  59.610  1.00  0.42           C  
ATOM   1418  SD  MET A 210      87.542  88.396  58.396  1.00  0.42           S  
ATOM   1419  CE  MET A 210      87.406  89.831  57.295  1.00  0.42           C  
ATOM   1420  N   ILE A 211      88.490  91.151  63.475  1.00  0.49           N  
ATOM   1421  CA  ILE A 211      88.858  92.322  64.264  1.00  0.49           C  
ATOM   1422  C   ILE A 211      90.116  91.981  65.047  1.00  0.49           C  
ATOM   1423  O   ILE A 211      90.059  91.264  66.040  1.00  0.49           O  
ATOM   1424  CB  ILE A 211      87.770  92.758  65.263  1.00  0.49           C  
ATOM   1425  CG1 ILE A 211      86.453  93.180  64.576  1.00  0.49           C  
ATOM   1426  CG2 ILE A 211      88.303  93.886  66.187  1.00  0.49           C  
ATOM   1427  CD1 ILE A 211      85.302  93.460  65.556  1.00  0.49           C  
ATOM   1428  N   GLU A 212      91.277  92.532  64.659  1.00  0.51           N  
ATOM   1429  CA  GLU A 212      92.527  92.249  65.339  1.00  0.51           C  
ATOM   1430  C   GLU A 212      92.815  93.271  66.417  1.00  0.51           C  
ATOM   1431  O   GLU A 212      92.475  94.451  66.304  1.00  0.51           O  
ATOM   1432  CB  GLU A 212      93.730  92.331  64.373  1.00  0.51           C  
ATOM   1433  CG  GLU A 212      93.600  91.445  63.116  1.00  0.51           C  
ATOM   1434  CD  GLU A 212      94.210  92.142  61.919  1.00  0.51           C  
ATOM   1435  OE1 GLU A 212      94.922  91.512  61.108  1.00  0.51           O  
ATOM   1436  OE2 GLU A 212      93.966  93.370  61.758  1.00  0.51           O  
ATOM   1437  N   MET A 213      93.526  92.871  67.482  1.00  0.49           N  
ATOM   1438  CA  MET A 213      94.074  93.826  68.424  1.00  0.49           C  
ATOM   1439  C   MET A 213      95.543  93.577  68.702  1.00  0.49           C  
ATOM   1440  O   MET A 213      95.979  92.468  68.982  1.00  0.49           O  
ATOM   1441  CB  MET A 213      93.224  93.875  69.716  1.00  0.49           C  
ATOM   1442  CG  MET A 213      93.554  95.053  70.655  1.00  0.49           C  
ATOM   1443  SD  MET A 213      94.809  94.761  71.914  1.00  0.49           S  
ATOM   1444  CE  MET A 213      93.668  93.956  73.055  1.00  0.49           C  
ATOM   1445  N   MET A 214      96.378  94.625  68.625  1.00  0.38           N  
ATOM   1446  CA  MET A 214      97.774  94.525  68.993  1.00  0.38           C  
ATOM   1447  C   MET A 214      97.989  95.417  70.203  1.00  0.38           C  
ATOM   1448  O   MET A 214      97.907  96.627  70.007  1.00  0.38           O  
ATOM   1449  CB  MET A 214      98.691  95.000  67.832  1.00  0.38           C  
ATOM   1450  CG  MET A 214      98.801  93.998  66.663  1.00  0.38           C  
ATOM   1451  SD  MET A 214      99.652  92.436  67.067  1.00  0.38           S  
ATOM   1452  CE  MET A 214     101.315  93.097  67.391  1.00  0.38           C  
ATOM   1453  N   LYS A 215      98.255  94.836  71.422  1.00  0.42           N  
ATOM   1454  CA  LYS A 215      98.574  95.493  72.712  1.00  0.42           C  
ATOM   1455  C   LYS A 215      98.141  94.721  73.975  1.00  0.42           C  
ATOM   1456  O   LYS A 215      97.059  94.155  74.056  1.00  0.42           O  
ATOM   1457  CB  LYS A 215      98.021  96.928  72.795  1.00  0.42           C  
ATOM   1458  CG  LYS A 215      98.167  97.810  74.041  1.00  0.42           C  
ATOM   1459  CD  LYS A 215      96.915  97.880  74.915  1.00  0.42           C  
ATOM   1460  CE  LYS A 215      96.888  99.242  75.601  1.00  0.42           C  
ATOM   1461  NZ  LYS A 215      95.653  99.491  76.343  1.00  0.42           N  
ATOM   1462  N   GLY A 216      98.959  94.638  75.059  1.00  0.37           N  
ATOM   1463  CA  GLY A 216     100.296  95.199  75.231  1.00  0.37           C  
ATOM   1464  C   GLY A 216     100.785  95.299  76.638  1.00  0.37           C  
ATOM   1465  O   GLY A 216     100.127  94.954  77.616  1.00  0.37           O  
ATOM   1466  N   ALA A 217     102.017  95.807  76.764  1.00  0.38           N  
ATOM   1467  CA  ALA A 217     102.643  96.108  78.027  1.00  0.38           C  
ATOM   1468  C   ALA A 217     102.763  97.613  78.239  1.00  0.38           C  
ATOM   1469  O   ALA A 217     103.170  98.063  79.303  1.00  0.38           O  
ATOM   1470  CB  ALA A 217     104.039  95.465  78.033  1.00  0.38           C  
ATOM   1471  N   GLY A 218     102.413  98.443  77.225  1.00  0.38           N  
ATOM   1472  CA  GLY A 218     102.690  99.886  77.237  1.00  0.38           C  
ATOM   1473  C   GLY A 218     104.116 100.232  76.882  1.00  0.38           C  
ATOM   1474  O   GLY A 218     104.506 101.392  76.887  1.00  0.38           O  
ATOM   1475  N   THR A 219     104.879  99.175  76.575  1.00  0.29           N  
ATOM   1476  CA  THR A 219     106.291  99.029  76.254  1.00  0.29           C  
ATOM   1477  C   THR A 219     107.340 100.062  76.615  1.00  0.29           C  
ATOM   1478  O   THR A 219     107.831  99.995  77.735  1.00  0.29           O  
ATOM   1479  CB  THR A 219     106.626  98.295  74.985  1.00  0.29           C  
ATOM   1480  OG1 THR A 219     106.396  99.049  73.810  1.00  0.29           O  
ATOM   1481  CG2 THR A 219     105.836  96.990  74.867  1.00  0.29           C  
ATOM   1482  N   ARG A 220     107.789 100.946  75.688  1.00  0.24           N  
ATOM   1483  CA  ARG A 220     108.617 102.131  75.990  1.00  0.24           C  
ATOM   1484  C   ARG A 220     107.810 103.361  75.724  1.00  0.24           C  
ATOM   1485  O   ARG A 220     107.795 104.336  76.474  1.00  0.24           O  
ATOM   1486  CB  ARG A 220     109.888 102.306  75.090  1.00  0.24           C  
ATOM   1487  CG  ARG A 220     110.673 103.651  75.221  1.00  0.24           C  
ATOM   1488  CD  ARG A 220     111.138 104.020  76.637  1.00  0.24           C  
ATOM   1489  NE  ARG A 220     111.546 105.472  76.699  1.00  0.24           N  
ATOM   1490  CZ  ARG A 220     110.788 106.415  77.284  1.00  0.24           C  
ATOM   1491  NH1 ARG A 220     111.360 107.547  77.701  1.00  0.24           N  
ATOM   1492  NH2 ARG A 220     109.484 106.268  77.469  1.00  0.24           N  
ATOM   1493  N   CYS A 221     107.126 103.306  74.600  1.00  0.25           N  
ATOM   1494  CA  CYS A 221     106.140 104.227  74.170  1.00  0.25           C  
ATOM   1495  C   CYS A 221     105.244 103.219  73.506  1.00  0.25           C  
ATOM   1496  O   CYS A 221     105.211 102.044  73.847  1.00  0.25           O  
ATOM   1497  CB  CYS A 221     106.723 105.230  73.117  1.00  0.25           C  
ATOM   1498  SG  CYS A 221     108.204 106.136  73.677  1.00  0.25           S  
ATOM   1499  N   PHE A 222     104.617 103.630  72.426  1.00  0.24           N  
ATOM   1500  CA  PHE A 222     104.163 102.773  71.370  1.00  0.24           C  
ATOM   1501  C   PHE A 222     105.282 101.994  70.622  1.00  0.24           C  
ATOM   1502  O   PHE A 222     105.071 100.932  70.039  1.00  0.24           O  
ATOM   1503  CB  PHE A 222     103.376 103.734  70.441  1.00  0.24           C  
ATOM   1504  CG  PHE A 222     104.143 105.028  70.203  1.00  0.24           C  
ATOM   1505  CD1 PHE A 222     103.746 106.204  70.860  1.00  0.24           C  
ATOM   1506  CD2 PHE A 222     105.300 105.074  69.408  1.00  0.24           C  
ATOM   1507  CE1 PHE A 222     104.461 107.395  70.697  1.00  0.24           C  
ATOM   1508  CE2 PHE A 222     106.033 106.252  69.252  1.00  0.24           C  
ATOM   1509  CZ  PHE A 222     105.605 107.416  69.893  1.00  0.24           C  
ATOM   1510  N   LYS A 223     106.523 102.523  70.590  1.00  0.25           N  
ATOM   1511  CA  LYS A 223     107.653 101.966  69.862  1.00  0.25           C  
ATOM   1512  C   LYS A 223     108.583 101.295  70.854  1.00  0.25           C  
ATOM   1513  O   LYS A 223     108.510 101.556  72.051  1.00  0.25           O  
ATOM   1514  CB  LYS A 223     108.401 103.047  69.019  1.00  0.25           C  
ATOM   1515  CG  LYS A 223     109.463 102.482  68.054  1.00  0.25           C  
ATOM   1516  CD  LYS A 223     110.135 103.515  67.136  1.00  0.25           C  
ATOM   1517  CE  LYS A 223     111.209 102.840  66.266  1.00  0.25           C  
ATOM   1518  NZ  LYS A 223     111.869 103.803  65.351  1.00  0.25           N  
ATOM   1519  N   HIS A 224     109.458 100.395  70.369  1.00  0.22           N  
ATOM   1520  CA  HIS A 224     110.405  99.624  71.133  1.00  0.22           C  
ATOM   1521  C   HIS A 224     111.576 100.344  71.787  1.00  0.22           C  
ATOM   1522  O   HIS A 224     111.478 101.470  72.276  1.00  0.22           O  
ATOM   1523  CB  HIS A 224     110.894  98.428  70.281  1.00  0.22           C  
ATOM   1524  CG  HIS A 224     111.715  98.774  69.057  1.00  0.22           C  
ATOM   1525  ND1 HIS A 224     111.073  99.262  67.937  1.00  0.22           N  
ATOM   1526  CD2 HIS A 224     113.032  98.568  68.783  1.00  0.22           C  
ATOM   1527  CE1 HIS A 224     111.997  99.327  67.001  1.00  0.22           C  
ATOM   1528  NE2 HIS A 224     113.204  98.926  67.462  1.00  0.22           N  
ATOM   1529  N   ARG A 225     112.753  99.674  71.854  1.00  0.23           N  
ATOM   1530  CA  ARG A 225     114.007 100.258  72.294  1.00  0.23           C  
ATOM   1531  C   ARG A 225     114.498 101.330  71.340  1.00  0.23           C  
ATOM   1532  O   ARG A 225     115.368 101.126  70.502  1.00  0.23           O  
ATOM   1533  CB  ARG A 225     115.132  99.225  72.495  1.00  0.23           C  
ATOM   1534  CG  ARG A 225     114.858  98.211  73.618  1.00  0.23           C  
ATOM   1535  CD  ARG A 225     116.156  97.670  74.218  1.00  0.23           C  
ATOM   1536  NE  ARG A 225     116.919  96.979  73.127  1.00  0.23           N  
ATOM   1537  CZ  ARG A 225     116.644  95.725  72.748  1.00  0.23           C  
ATOM   1538  NH1 ARG A 225     117.102  95.237  71.600  1.00  0.23           N  
ATOM   1539  NH2 ARG A 225     115.893  94.940  73.499  1.00  0.23           N  
ATOM   1540  N   ALA A 226     113.887 102.513  71.479  1.00  0.23           N  
ATOM   1541  CA  ALA A 226     113.999 103.649  70.611  1.00  0.23           C  
ATOM   1542  C   ALA A 226     115.393 104.243  70.483  1.00  0.23           C  
ATOM   1543  O   ALA A 226     115.716 104.801  69.440  1.00  0.23           O  
ATOM   1544  CB  ALA A 226     112.979 104.696  71.104  1.00  0.23           C  
ATOM   1545  N   GLY A 227     116.220 104.153  71.554  1.00  0.25           N  
ATOM   1546  CA  GLY A 227     117.615 104.606  71.557  1.00  0.25           C  
ATOM   1547  C   GLY A 227     117.795 106.081  71.341  1.00  0.25           C  
ATOM   1548  O   GLY A 227     118.788 106.526  70.780  1.00  0.25           O  
ATOM   1549  N   MET A 228     116.788 106.879  71.749  1.00  0.21           N  
ATOM   1550  CA  MET A 228     116.709 108.280  71.400  1.00  0.21           C  
ATOM   1551  C   MET A 228     117.873 109.131  71.915  1.00  0.21           C  
ATOM   1552  O   MET A 228     118.208 109.016  73.097  1.00  0.21           O  
ATOM   1553  CB  MET A 228     115.365 108.903  71.841  1.00  0.21           C  
ATOM   1554  CG  MET A 228     114.155 108.336  71.071  1.00  0.21           C  
ATOM   1555  SD  MET A 228     114.251 108.581  69.264  1.00  0.21           S  
ATOM   1556  CE  MET A 228     112.582 108.074  68.759  1.00  0.21           C  
ATOM   1557  N   PRO A 229     118.507 109.991  71.105  1.00  0.19           N  
ATOM   1558  CA  PRO A 229     119.685 110.733  71.544  1.00  0.19           C  
ATOM   1559  C   PRO A 229     119.378 111.844  72.533  1.00  0.19           C  
ATOM   1560  O   PRO A 229     118.235 112.036  72.952  1.00  0.19           O  
ATOM   1561  CB  PRO A 229     120.246 111.347  70.240  1.00  0.19           C  
ATOM   1562  CG  PRO A 229     119.704 110.461  69.120  1.00  0.19           C  
ATOM   1563  CD  PRO A 229     118.333 110.063  69.648  1.00  0.19           C  
ATOM   1564  N   VAL A 230     120.392 112.674  72.854  1.00  0.19           N  
ATOM   1565  CA  VAL A 230     120.259 113.860  73.692  1.00  0.19           C  
ATOM   1566  C   VAL A 230     119.592 115.017  72.938  1.00  0.19           C  
ATOM   1567  O   VAL A 230     120.086 116.134  72.833  1.00  0.19           O  
ATOM   1568  CB  VAL A 230     121.587 114.293  74.311  1.00  0.19           C  
ATOM   1569  CG1 VAL A 230     121.339 115.261  75.490  1.00  0.19           C  
ATOM   1570  CG2 VAL A 230     122.348 113.056  74.832  1.00  0.19           C  
ATOM   1571  N   LEU A 231     118.388 114.746  72.413  1.00  0.24           N  
ATOM   1572  CA  LEU A 231     117.455 115.720  71.893  1.00  0.24           C  
ATOM   1573  C   LEU A 231     116.420 115.980  72.976  1.00  0.24           C  
ATOM   1574  O   LEU A 231     115.655 116.942  72.958  1.00  0.24           O  
ATOM   1575  CB  LEU A 231     116.729 115.109  70.665  1.00  0.24           C  
ATOM   1576  CG  LEU A 231     117.666 114.691  69.510  1.00  0.24           C  
ATOM   1577  CD1 LEU A 231     116.904 113.916  68.425  1.00  0.24           C  
ATOM   1578  CD2 LEU A 231     118.386 115.896  68.892  1.00  0.24           C  
ATOM   1579  N   GLY A 232     116.388 115.094  73.997  1.00  0.23           N  
ATOM   1580  CA  GLY A 232     115.426 115.121  75.084  1.00  0.23           C  
ATOM   1581  C   GLY A 232     114.082 114.618  74.648  1.00  0.23           C  
ATOM   1582  O   GLY A 232     113.691 113.477  74.900  1.00  0.23           O  
ATOM   1583  N   ILE A 233     113.335 115.493  73.972  1.00  0.21           N  
ATOM   1584  CA  ILE A 233     111.986 115.268  73.517  1.00  0.21           C  
ATOM   1585  C   ILE A 233     111.991 115.379  72.009  1.00  0.21           C  
ATOM   1586  O   ILE A 233     112.450 116.351  71.425  1.00  0.21           O  
ATOM   1587  CB  ILE A 233     111.019 116.249  74.166  1.00  0.21           C  
ATOM   1588  CG1 ILE A 233     110.990 116.088  75.707  1.00  0.21           C  
ATOM   1589  CG2 ILE A 233     109.594 116.097  73.616  1.00  0.21           C  
ATOM   1590  CD1 ILE A 233     110.647 114.680  76.212  1.00  0.21           C  
ATOM   1591  N   ILE A 234     111.456 114.351  71.327  1.00  0.25           N  
ATOM   1592  CA  ILE A 234     111.537 114.135  69.882  1.00  0.25           C  
ATOM   1593  C   ILE A 234     110.347 114.833  69.207  1.00  0.25           C  
ATOM   1594  O   ILE A 234     110.027 114.657  68.039  1.00  0.25           O  
ATOM   1595  CB  ILE A 234     111.529 112.604  69.664  1.00  0.25           C  
ATOM   1596  CG1 ILE A 234     112.655 111.898  70.470  1.00  0.25           C  
ATOM   1597  CG2 ILE A 234     111.615 112.176  68.182  1.00  0.25           C  
ATOM   1598  CD1 ILE A 234     114.067 112.291  70.028  1.00  0.25           C  
ATOM   1599  N   GLY A 235     109.625 115.647  70.003  1.00  0.21           N  
ATOM   1600  CA  GLY A 235     108.218 115.989  69.840  1.00  0.21           C  
ATOM   1601  C   GLY A 235     107.385 115.011  70.625  1.00  0.21           C  
ATOM   1602  O   GLY A 235     106.228 115.257  70.936  1.00  0.21           O  
ATOM   1603  N   LYS A 236     107.998 113.882  71.025  1.00  0.19           N  
ATOM   1604  CA  LYS A 236     107.273 112.759  71.561  1.00  0.19           C  
ATOM   1605  C   LYS A 236     107.182 112.698  73.056  1.00  0.19           C  
ATOM   1606  O   LYS A 236     108.166 112.755  73.808  1.00  0.19           O  
ATOM   1607  CB  LYS A 236     107.768 111.392  71.046  1.00  0.19           C  
ATOM   1608  CG  LYS A 236     108.921 110.680  71.752  1.00  0.19           C  
ATOM   1609  CD  LYS A 236     109.128 109.325  71.075  1.00  0.19           C  
ATOM   1610  CE  LYS A 236     110.187 108.482  71.763  1.00  0.19           C  
ATOM   1611  NZ  LYS A 236     110.185 107.136  71.162  1.00  0.19           N  
ATOM   1612  N   MET A 237     105.943 112.507  73.520  1.00  0.17           N  
ATOM   1613  CA  MET A 237     105.666 112.321  74.915  1.00  0.17           C  
ATOM   1614  C   MET A 237     105.668 110.864  75.287  1.00  0.17           C  
ATOM   1615  O   MET A 237     105.923 110.544  76.437  1.00  0.17           O  
ATOM   1616  CB  MET A 237     104.361 113.042  75.286  1.00  0.17           C  
ATOM   1617  CG  MET A 237     104.637 114.553  75.430  1.00  0.17           C  
ATOM   1618  SD  MET A 237     104.633 115.510  73.895  1.00  0.17           S  
ATOM   1619  CE  MET A 237     106.304 116.142  74.172  1.00  0.17           C  
ATOM   1620  N   GLY A 238     105.500 109.943  74.310  1.00  0.17           N  
ATOM   1621  CA  GLY A 238     105.724 108.495  74.406  1.00  0.17           C  
ATOM   1622  C   GLY A 238     105.657 107.831  75.768  1.00  0.17           C  
ATOM   1623  O   GLY A 238     106.677 107.402  76.310  1.00  0.17           O  
ATOM   1624  N   ASN A 239     104.459 107.757  76.362  1.00  0.16           N  
ATOM   1625  CA  ASN A 239     104.227 107.406  77.743  1.00  0.16           C  
ATOM   1626  C   ASN A 239     102.899 106.704  77.776  1.00  0.16           C  
ATOM   1627  O   ASN A 239     102.017 107.043  76.995  1.00  0.16           O  
ATOM   1628  CB  ASN A 239     104.018 108.673  78.618  1.00  0.16           C  
ATOM   1629  CG  ASN A 239     105.292 109.338  79.110  1.00  0.16           C  
ATOM   1630  OD1 ASN A 239     105.217 110.317  79.854  1.00  0.16           O  
ATOM   1631  ND2 ASN A 239     106.478 108.785  78.792  1.00  0.16           N  
ATOM   1632  N   THR A 240     102.731 105.731  78.689  1.00  0.16           N  
ATOM   1633  CA  THR A 240     101.537 104.906  78.683  1.00  0.16           C  
ATOM   1634  C   THR A 240     101.150 104.564  80.119  1.00  0.16           C  
ATOM   1635  O   THR A 240     101.944 103.973  80.848  1.00  0.16           O  
ATOM   1636  CB  THR A 240     101.809 103.610  77.912  1.00  0.16           C  
ATOM   1637  OG1 THR A 240     102.119 103.854  76.547  1.00  0.16           O  
ATOM   1638  CG2 THR A 240     100.580 102.717  77.924  1.00  0.16           C  
ATOM   1639  N   ARG A 241      99.913 104.889  80.579  1.00  0.17           N  
ATOM   1640  CA  ARG A 241      99.365 104.439  81.865  1.00  0.17           C  
ATOM   1641  C   ARG A 241      98.457 103.252  81.578  1.00  0.17           C  
ATOM   1642  O   ARG A 241      97.256 103.277  81.823  1.00  0.17           O  
ATOM   1643  CB  ARG A 241      98.552 105.561  82.591  1.00  0.17           C  
ATOM   1644  CG  ARG A 241      98.204 105.375  84.106  1.00  0.17           C  
ATOM   1645  CD  ARG A 241      99.036 106.273  85.051  1.00  0.17           C  
ATOM   1646  NE  ARG A 241      98.532 106.290  86.481  1.00  0.17           N  
ATOM   1647  CZ  ARG A 241      99.242 106.715  87.542  1.00  0.17           C  
ATOM   1648  NH1 ARG A 241      98.804 106.552  88.779  1.00  0.17           N  
ATOM   1649  NH2 ARG A 241     100.455 107.222  87.491  1.00  0.17           N  
ATOM   1650  N   MET A 242      99.018 102.176  80.981  1.00  0.36           N  
ATOM   1651  CA  MET A 242      98.210 101.047  80.548  1.00  0.36           C  
ATOM   1652  C   MET A 242      97.620 100.239  81.675  1.00  0.36           C  
ATOM   1653  O   MET A 242      96.485  99.818  81.558  1.00  0.36           O  
ATOM   1654  CB  MET A 242      98.920 100.051  79.586  1.00  0.36           C  
ATOM   1655  CG  MET A 242      98.012  98.868  79.187  1.00  0.36           C  
ATOM   1656  SD  MET A 242      98.740  97.672  78.068  1.00  0.36           S  
ATOM   1657  CE  MET A 242      97.243  96.650  78.198  1.00  0.36           C  
ATOM   1658  N   ASN A 243      98.365  99.948  82.761  1.00  0.47           N  
ATOM   1659  CA  ASN A 243      97.883  99.142  83.880  1.00  0.47           C  
ATOM   1660  C   ASN A 243      97.649  97.654  83.549  1.00  0.47           C  
ATOM   1661  O   ASN A 243      97.368  97.242  82.426  1.00  0.47           O  
ATOM   1662  CB  ASN A 243      96.607  99.681  84.612  1.00  0.47           C  
ATOM   1663  CG  ASN A 243      96.499 101.203  84.764  1.00  0.47           C  
ATOM   1664  OD1 ASN A 243      97.345 102.015  84.415  1.00  0.47           O  
ATOM   1665  ND2 ASN A 243      95.384 101.657  85.380  1.00  0.47           N  
ATOM   1666  N   GLY A 244      97.748  96.749  84.545  1.00  0.48           N  
ATOM   1667  CA  GLY A 244      97.410  95.338  84.313  1.00  0.48           C  
ATOM   1668  C   GLY A 244      95.958  95.024  84.549  1.00  0.48           C  
ATOM   1669  O   GLY A 244      95.416  94.107  83.948  1.00  0.48           O  
ATOM   1670  N   GLY A 245      95.263  95.811  85.401  1.00  0.53           N  
ATOM   1671  CA  GLY A 245      93.835  95.626  85.654  1.00  0.53           C  
ATOM   1672  C   GLY A 245      93.019  96.067  84.479  1.00  0.53           C  
ATOM   1673  O   GLY A 245      92.038  95.443  84.107  1.00  0.53           O  
ATOM   1674  N   ILE A 246      93.482  97.133  83.801  1.00  0.52           N  
ATOM   1675  CA  ILE A 246      93.030  97.522  82.476  1.00  0.52           C  
ATOM   1676  C   ILE A 246      93.341  96.455  81.460  1.00  0.52           C  
ATOM   1677  O   ILE A 246      92.534  96.195  80.586  1.00  0.52           O  
ATOM   1678  CB  ILE A 246      93.702  98.797  82.024  1.00  0.52           C  
ATOM   1679  CG1 ILE A 246      93.242  99.969  82.908  1.00  0.52           C  
ATOM   1680  CG2 ILE A 246      93.472  99.120  80.523  1.00  0.52           C  
ATOM   1681  CD1 ILE A 246      93.927 101.302  82.584  1.00  0.52           C  
ATOM   1682  N   ASN A 247      94.512  95.789  81.519  1.00  0.49           N  
ATOM   1683  CA  ASN A 247      94.798  94.684  80.617  1.00  0.49           C  
ATOM   1684  C   ASN A 247      93.838  93.507  80.771  1.00  0.49           C  
ATOM   1685  O   ASN A 247      93.395  92.968  79.764  1.00  0.49           O  
ATOM   1686  CB  ASN A 247      96.258  94.183  80.758  1.00  0.49           C  
ATOM   1687  CG  ASN A 247      96.831  93.548  79.487  1.00  0.49           C  
ATOM   1688  OD1 ASN A 247      98.056  93.488  79.371  1.00  0.49           O  
ATOM   1689  ND2 ASN A 247      96.005  93.115  78.516  1.00  0.49           N  
ATOM   1690  N   ALA A 248      93.489  93.116  82.011  1.00  0.50           N  
ATOM   1691  CA  ALA A 248      92.453  92.142  82.307  1.00  0.50           C  
ATOM   1692  C   ALA A 248      91.055  92.593  81.867  1.00  0.50           C  
ATOM   1693  O   ALA A 248      90.282  91.846  81.270  1.00  0.50           O  
ATOM   1694  CB  ALA A 248      92.480  91.852  83.821  1.00  0.50           C  
ATOM   1695  N   LEU A 249      90.694  93.876  82.093  1.00  0.51           N  
ATOM   1696  CA  LEU A 249      89.493  94.463  81.513  1.00  0.51           C  
ATOM   1697  C   LEU A 249      89.520  94.456  79.990  1.00  0.51           C  
ATOM   1698  O   LEU A 249      88.553  94.087  79.350  1.00  0.51           O  
ATOM   1699  CB  LEU A 249      89.261  95.915  82.004  1.00  0.51           C  
ATOM   1700  CG  LEU A 249      88.890  96.042  83.496  1.00  0.51           C  
ATOM   1701  CD1 LEU A 249      88.959  97.511  83.941  1.00  0.51           C  
ATOM   1702  CD2 LEU A 249      87.500  95.463  83.795  1.00  0.51           C  
ATOM   1703  N   LEU A 250      90.641  94.820  79.353  1.00  0.53           N  
ATOM   1704  CA  LEU A 250      90.831  94.791  77.918  1.00  0.53           C  
ATOM   1705  C   LEU A 250      90.753  93.401  77.309  1.00  0.53           C  
ATOM   1706  O   LEU A 250      90.059  93.213  76.316  1.00  0.53           O  
ATOM   1707  CB  LEU A 250      92.193  95.444  77.574  1.00  0.53           C  
ATOM   1708  CG  LEU A 250      92.565  95.501  76.081  1.00  0.53           C  
ATOM   1709  CD1 LEU A 250      91.494  96.215  75.250  1.00  0.53           C  
ATOM   1710  CD2 LEU A 250      93.921  96.197  75.905  1.00  0.53           C  
ATOM   1711  N   ASP A 251      91.416  92.376  77.894  1.00  0.53           N  
ATOM   1712  CA  ASP A 251      91.350  91.011  77.403  1.00  0.53           C  
ATOM   1713  C   ASP A 251      89.943  90.448  77.533  1.00  0.53           C  
ATOM   1714  O   ASP A 251      89.400  89.861  76.601  1.00  0.53           O  
ATOM   1715  CB  ASP A 251      92.478  90.123  78.023  1.00  0.53           C  
ATOM   1716  CG  ASP A 251      92.057  89.065  79.038  1.00  0.53           C  
ATOM   1717  OD1 ASP A 251      91.537  88.011  78.582  1.00  0.53           O  
ATOM   1718  OD2 ASP A 251      92.270  89.271  80.252  1.00  0.53           O  
ATOM   1719  N   THR A 252      89.291  90.679  78.688  1.00  0.54           N  
ATOM   1720  CA  THR A 252      87.895  90.317  78.884  1.00  0.54           C  
ATOM   1721  C   THR A 252      86.922  91.101  78.021  1.00  0.54           C  
ATOM   1722  O   THR A 252      86.021  90.506  77.445  1.00  0.54           O  
ATOM   1723  CB  THR A 252      87.420  90.275  80.329  1.00  0.54           C  
ATOM   1724  OG1 THR A 252      87.538  91.520  80.996  1.00  0.54           O  
ATOM   1725  CG2 THR A 252      88.259  89.249  81.103  1.00  0.54           C  
ATOM   1726  N   TRP A 253      87.074  92.430  77.839  1.00  0.46           N  
ATOM   1727  CA  TRP A 253      86.271  93.219  76.910  1.00  0.46           C  
ATOM   1728  C   TRP A 253      86.430  92.787  75.462  1.00  0.46           C  
ATOM   1729  O   TRP A 253      85.445  92.708  74.732  1.00  0.46           O  
ATOM   1730  CB  TRP A 253      86.539  94.752  76.968  1.00  0.46           C  
ATOM   1731  CG  TRP A 253      86.055  95.502  78.198  1.00  0.46           C  
ATOM   1732  CD1 TRP A 253      86.756  96.424  78.927  1.00  0.46           C  
ATOM   1733  CD2 TRP A 253      84.729  95.465  78.764  1.00  0.46           C  
ATOM   1734  NE1 TRP A 253      85.974  96.939  79.935  1.00  0.46           N  
ATOM   1735  CE2 TRP A 253      84.725  96.369  79.851  1.00  0.46           C  
ATOM   1736  CE3 TRP A 253      83.574  94.761  78.412  1.00  0.46           C  
ATOM   1737  CZ2 TRP A 253      83.580  96.568  80.609  1.00  0.46           C  
ATOM   1738  CZ3 TRP A 253      82.415  94.972  79.175  1.00  0.46           C  
ATOM   1739  CH2 TRP A 253      82.419  95.861  80.260  1.00  0.46           C  
ATOM   1740  N   ILE A 254      87.664  92.466  75.014  1.00  0.52           N  
ATOM   1741  CA  ILE A 254      87.895  91.764  73.755  1.00  0.52           C  
ATOM   1742  C   ILE A 254      87.195  90.408  73.751  1.00  0.52           C  
ATOM   1743  O   ILE A 254      86.267  90.190  72.987  1.00  0.52           O  
ATOM   1744  CB  ILE A 254      89.399  91.618  73.462  1.00  0.52           C  
ATOM   1745  CG1 ILE A 254      90.055  92.988  73.144  1.00  0.52           C  
ATOM   1746  CG2 ILE A 254      89.739  90.593  72.351  1.00  0.52           C  
ATOM   1747  CD1 ILE A 254      89.694  93.608  71.786  1.00  0.52           C  
ATOM   1748  N   ARG A 255      87.504  89.477  74.665  1.00  0.42           N  
ATOM   1749  CA  ARG A 255      86.963  88.128  74.604  1.00  0.42           C  
ATOM   1750  C   ARG A 255      85.434  88.021  74.772  1.00  0.42           C  
ATOM   1751  O   ARG A 255      84.825  87.086  74.270  1.00  0.42           O  
ATOM   1752  CB  ARG A 255      87.757  87.200  75.562  1.00  0.42           C  
ATOM   1753  CG  ARG A 255      89.205  86.941  75.064  1.00  0.42           C  
ATOM   1754  CD  ARG A 255      90.103  86.243  76.099  1.00  0.42           C  
ATOM   1755  NE  ARG A 255      91.357  85.772  75.399  1.00  0.42           N  
ATOM   1756  CZ  ARG A 255      92.587  85.778  75.935  1.00  0.42           C  
ATOM   1757  NH1 ARG A 255      92.882  86.332  77.101  1.00  0.42           N  
ATOM   1758  NH2 ARG A 255      93.594  85.183  75.291  1.00  0.42           N  
ATOM   1759  N   LYS A 256      84.772  88.999  75.432  1.00  0.53           N  
ATOM   1760  CA  LYS A 256      83.320  89.183  75.458  1.00  0.53           C  
ATOM   1761  C   LYS A 256      82.673  89.591  74.141  1.00  0.53           C  
ATOM   1762  O   LYS A 256      81.568  89.161  73.824  1.00  0.53           O  
ATOM   1763  CB  LYS A 256      82.938  90.217  76.547  1.00  0.53           C  
ATOM   1764  CG  LYS A 256      83.075  89.575  77.929  1.00  0.53           C  
ATOM   1765  CD  LYS A 256      82.968  90.514  79.139  1.00  0.53           C  
ATOM   1766  CE  LYS A 256      83.158  89.645  80.384  1.00  0.53           C  
ATOM   1767  NZ  LYS A 256      82.856  90.311  81.661  1.00  0.53           N  
ATOM   1768  N   VAL A 257      83.331  90.455  73.347  1.00  0.48           N  
ATOM   1769  CA  VAL A 257      82.851  90.867  72.028  1.00  0.48           C  
ATOM   1770  C   VAL A 257      83.210  89.808  70.981  1.00  0.48           C  
ATOM   1771  O   VAL A 257      82.661  89.759  69.879  1.00  0.48           O  
ATOM   1772  CB  VAL A 257      83.472  92.232  71.684  1.00  0.48           C  
ATOM   1773  CG1 VAL A 257      83.212  92.679  70.227  1.00  0.48           C  
ATOM   1774  CG2 VAL A 257      82.920  93.283  72.659  1.00  0.48           C  
ATOM   1775  N   SER A 258      84.180  88.946  71.337  1.00  0.43           N  
ATOM   1776  CA  SER A 258      84.825  87.943  70.510  1.00  0.43           C  
ATOM   1777  C   SER A 258      85.764  88.415  69.382  1.00  0.43           C  
ATOM   1778  O   SER A 258      85.898  87.635  68.442  1.00  0.43           O  
ATOM   1779  CB  SER A 258      83.849  86.852  69.977  1.00  0.43           C  
ATOM   1780  OG  SER A 258      83.295  86.067  71.030  1.00  0.43           O  
ATOM   1781  N   PRO A 259      86.507  89.539  69.305  1.00  0.40           N  
ATOM   1782  CA  PRO A 259      87.738  89.601  68.542  1.00  0.40           C  
ATOM   1783  C   PRO A 259      88.849  88.815  69.199  1.00  0.40           C  
ATOM   1784  O   PRO A 259      88.661  88.061  70.157  1.00  0.40           O  
ATOM   1785  CB  PRO A 259      88.132  91.105  68.590  1.00  0.40           C  
ATOM   1786  CG  PRO A 259      86.972  91.825  69.257  1.00  0.40           C  
ATOM   1787  CD  PRO A 259      86.454  90.713  70.141  1.00  0.40           C  
ATOM   1788  N   ASP A 260      90.051  89.079  68.702  1.00  0.33           N  
ATOM   1789  CA  ASP A 260      91.250  88.374  68.988  1.00  0.33           C  
ATOM   1790  C   ASP A 260      92.363  89.395  69.309  1.00  0.33           C  
ATOM   1791  O   ASP A 260      92.146  90.606  69.234  1.00  0.33           O  
ATOM   1792  CB  ASP A 260      91.422  87.496  67.731  1.00  0.33           C  
ATOM   1793  CG  ASP A 260      91.603  88.333  66.472  1.00  0.33           C  
ATOM   1794  OD1 ASP A 260      92.653  89.019  66.400  1.00  0.33           O  
ATOM   1795  OD2 ASP A 260      90.718  88.276  65.586  1.00  0.33           O  
ATOM   1796  N   GLN A 261      93.568  88.964  69.755  1.00  0.35           N  
ATOM   1797  CA  GLN A 261      94.632  89.914  70.039  1.00  0.35           C  
ATOM   1798  C   GLN A 261      96.022  89.283  70.028  1.00  0.35           C  
ATOM   1799  O   GLN A 261      96.172  88.067  69.990  1.00  0.35           O  
ATOM   1800  CB  GLN A 261      94.430  90.682  71.385  1.00  0.35           C  
ATOM   1801  CG  GLN A 261      94.670  89.818  72.638  1.00  0.35           C  
ATOM   1802  CD  GLN A 261      94.484  90.510  73.986  1.00  0.35           C  
ATOM   1803  OE1 GLN A 261      93.595  90.153  74.761  1.00  0.35           O  
ATOM   1804  NE2 GLN A 261      95.382  91.455  74.332  1.00  0.35           N  
ATOM   1805  N   ALA A 262      97.077  90.119  70.067  1.00  0.38           N  
ATOM   1806  CA  ALA A 262      98.456  89.731  70.274  1.00  0.38           C  
ATOM   1807  C   ALA A 262      99.207  90.970  70.750  1.00  0.38           C  
ATOM   1808  O   ALA A 262      98.623  92.043  70.856  1.00  0.38           O  
ATOM   1809  CB  ALA A 262      99.087  89.151  68.990  1.00  0.38           C  
ATOM   1810  N   GLN A 263     100.511  90.881  71.098  1.00  0.33           N  
ATOM   1811  CA  GLN A 263     101.247  92.065  71.521  1.00  0.33           C  
ATOM   1812  C   GLN A 263     102.755  91.885  71.525  1.00  0.33           C  
ATOM   1813  O   GLN A 263     103.281  90.881  71.054  1.00  0.33           O  
ATOM   1814  CB  GLN A 263     100.808  92.630  72.892  1.00  0.33           C  
ATOM   1815  CG  GLN A 263     101.056  91.754  74.140  1.00  0.33           C  
ATOM   1816  CD  GLN A 263      99.846  90.869  74.428  1.00  0.33           C  
ATOM   1817  OE1 GLN A 263      98.726  91.352  74.589  1.00  0.33           O  
ATOM   1818  NE2 GLN A 263     100.089  89.550  74.540  1.00  0.33           N  
ATOM   1819  N   GLY A 264     103.488  92.879  72.089  1.00  0.38           N  
ATOM   1820  CA  GLY A 264     104.944  92.931  72.250  1.00  0.38           C  
ATOM   1821  C   GLY A 264     105.588  91.776  72.975  1.00  0.38           C  
ATOM   1822  O   GLY A 264     106.751  91.469  72.756  1.00  0.38           O  
ATOM   1823  N   GLY A 265     104.829  91.061  73.832  1.00  0.35           N  
ATOM   1824  CA  GLY A 265     105.262  89.806  74.457  1.00  0.35           C  
ATOM   1825  C   GLY A 265     105.224  88.620  73.516  1.00  0.35           C  
ATOM   1826  O   GLY A 265     105.494  87.488  73.899  1.00  0.35           O  
ATOM   1827  N   ARG A 266     104.834  88.851  72.247  1.00  0.34           N  
ATOM   1828  CA  ARG A 266     104.968  87.875  71.191  1.00  0.34           C  
ATOM   1829  C   ARG A 266     105.658  88.426  69.942  1.00  0.34           C  
ATOM   1830  O   ARG A 266     106.373  87.681  69.271  1.00  0.34           O  
ATOM   1831  CB  ARG A 266     103.566  87.338  70.789  1.00  0.34           C  
ATOM   1832  CG  ARG A 266     103.568  86.293  69.651  1.00  0.34           C  
ATOM   1833  CD  ARG A 266     104.482  85.100  69.953  1.00  0.34           C  
ATOM   1834  NE  ARG A 266     104.589  84.223  68.746  1.00  0.34           N  
ATOM   1835  CZ  ARG A 266     105.485  84.405  67.768  1.00  0.34           C  
ATOM   1836  NH1 ARG A 266     105.759  83.404  66.934  1.00  0.34           N  
ATOM   1837  NH2 ARG A 266     106.154  85.543  67.614  1.00  0.34           N  
ATOM   1838  N   TYR A 267     105.482  89.712  69.579  1.00  0.26           N  
ATOM   1839  CA  TYR A 267     106.133  90.292  68.415  1.00  0.26           C  
ATOM   1840  C   TYR A 267     106.457  91.767  68.679  1.00  0.26           C  
ATOM   1841  O   TYR A 267     105.571  92.553  69.006  1.00  0.26           O  
ATOM   1842  CB  TYR A 267     105.221  90.124  67.153  1.00  0.26           C  
ATOM   1843  CG  TYR A 267     105.955  90.550  65.912  1.00  0.26           C  
ATOM   1844  CD1 TYR A 267     106.070  91.919  65.625  1.00  0.26           C  
ATOM   1845  CD2 TYR A 267     106.690  89.628  65.149  1.00  0.26           C  
ATOM   1846  CE1 TYR A 267     107.022  92.368  64.707  1.00  0.26           C  
ATOM   1847  CE2 TYR A 267     107.590  90.081  64.171  1.00  0.26           C  
ATOM   1848  CZ  TYR A 267     107.789  91.453  63.987  1.00  0.26           C  
ATOM   1849  OH  TYR A 267     108.833  91.908  63.162  1.00  0.26           O  
ATOM   1850  N   TRP A 268     107.734  92.173  68.514  1.00  0.24           N  
ATOM   1851  CA  TRP A 268     108.230  93.514  68.771  1.00  0.24           C  
ATOM   1852  C   TRP A 268     109.600  93.607  68.098  1.00  0.24           C  
ATOM   1853  O   TRP A 268     110.030  92.632  67.487  1.00  0.24           O  
ATOM   1854  CB  TRP A 268     108.365  93.736  70.301  1.00  0.24           C  
ATOM   1855  CG  TRP A 268     108.278  95.128  70.899  1.00  0.24           C  
ATOM   1856  CD1 TRP A 268     107.475  96.189  70.589  1.00  0.24           C  
ATOM   1857  CD2 TRP A 268     109.049  95.510  72.048  1.00  0.24           C  
ATOM   1858  NE1 TRP A 268     107.718  97.225  71.464  1.00  0.24           N  
ATOM   1859  CE2 TRP A 268     108.665  96.827  72.375  1.00  0.24           C  
ATOM   1860  CE3 TRP A 268     110.028  94.854  72.790  1.00  0.24           C  
ATOM   1861  CZ2 TRP A 268     109.280  97.485  73.424  1.00  0.24           C  
ATOM   1862  CZ3 TRP A 268     110.621  95.518  73.869  1.00  0.24           C  
ATOM   1863  CH2 TRP A 268     110.251  96.829  74.185  1.00  0.24           C  
ATOM   1864  N   SER A 269     110.277  94.783  68.158  1.00  0.26           N  
ATOM   1865  CA  SER A 269     111.738  95.000  68.053  1.00  0.26           C  
ATOM   1866  C   SER A 269     112.616  94.145  67.140  1.00  0.26           C  
ATOM   1867  O   SER A 269     113.765  93.859  67.471  1.00  0.26           O  
ATOM   1868  CB  SER A 269     112.461  95.154  69.434  1.00  0.26           C  
ATOM   1869  OG  SER A 269     112.049  94.173  70.377  1.00  0.26           O  
ATOM   1870  N   ASN A 270     112.137  93.771  65.934  1.00  0.26           N  
ATOM   1871  CA  ASN A 270     112.826  92.848  65.038  1.00  0.26           C  
ATOM   1872  C   ASN A 270     112.971  91.440  65.618  1.00  0.26           C  
ATOM   1873  O   ASN A 270     114.007  90.793  65.476  1.00  0.26           O  
ATOM   1874  CB  ASN A 270     114.197  93.399  64.535  1.00  0.26           C  
ATOM   1875  CG  ASN A 270     114.717  92.607  63.336  1.00  0.26           C  
ATOM   1876  OD1 ASN A 270     113.949  92.122  62.506  1.00  0.26           O  
ATOM   1877  ND2 ASN A 270     116.056  92.491  63.201  1.00  0.26           N  
ATOM   1878  N   TYR A 271     111.916  90.913  66.257  1.00  0.24           N  
ATOM   1879  CA  TYR A 271     111.935  89.552  66.721  1.00  0.24           C  
ATOM   1880  C   TYR A 271     110.671  88.814  66.352  1.00  0.24           C  
ATOM   1881  O   TYR A 271     109.570  89.358  66.304  1.00  0.24           O  
ATOM   1882  CB  TYR A 271     112.293  89.437  68.233  1.00  0.24           C  
ATOM   1883  CG  TYR A 271     111.450  90.157  69.253  1.00  0.24           C  
ATOM   1884  CD1 TYR A 271     110.087  89.864  69.451  1.00  0.24           C  
ATOM   1885  CD2 TYR A 271     112.101  90.961  70.200  1.00  0.24           C  
ATOM   1886  CE1 TYR A 271     109.402  90.347  70.580  1.00  0.24           C  
ATOM   1887  CE2 TYR A 271     111.430  91.400  71.344  1.00  0.24           C  
ATOM   1888  CZ  TYR A 271     110.090  91.094  71.542  1.00  0.24           C  
ATOM   1889  OH  TYR A 271     109.465  91.579  72.710  1.00  0.24           O  
ATOM   1890  N   THR A 272     110.806  87.506  66.065  1.00  0.26           N  
ATOM   1891  CA  THR A 272     109.705  86.552  66.152  1.00  0.26           C  
ATOM   1892  C   THR A 272     109.844  85.824  67.477  1.00  0.26           C  
ATOM   1893  O   THR A 272     110.237  86.484  68.426  1.00  0.26           O  
ATOM   1894  CB  THR A 272     109.497  85.702  64.905  1.00  0.26           C  
ATOM   1895  OG1 THR A 272     110.562  84.826  64.579  1.00  0.26           O  
ATOM   1896  CG2 THR A 272     109.297  86.674  63.739  1.00  0.26           C  
ATOM   1897  N   TRP A 273     109.484  84.520  67.614  1.00  0.22           N  
ATOM   1898  CA  TRP A 273     109.658  83.644  68.795  1.00  0.22           C  
ATOM   1899  C   TRP A 273     110.162  84.247  70.135  1.00  0.22           C  
ATOM   1900  O   TRP A 273     111.249  83.932  70.603  1.00  0.22           O  
ATOM   1901  CB  TRP A 273     110.477  82.368  68.419  1.00  0.22           C  
ATOM   1902  CG  TRP A 273     109.987  81.543  67.221  1.00  0.22           C  
ATOM   1903  CD1 TRP A 273     110.192  81.780  65.889  1.00  0.22           C  
ATOM   1904  CD2 TRP A 273     109.355  80.247  67.294  1.00  0.22           C  
ATOM   1905  NE1 TRP A 273     109.647  80.767  65.121  1.00  0.22           N  
ATOM   1906  CE2 TRP A 273     109.145  79.809  65.969  1.00  0.22           C  
ATOM   1907  CE3 TRP A 273     109.014  79.432  68.370  1.00  0.22           C  
ATOM   1908  CZ2 TRP A 273     108.584  78.565  65.704  1.00  0.22           C  
ATOM   1909  CZ3 TRP A 273     108.450  78.176  68.107  1.00  0.22           C  
ATOM   1910  CH2 TRP A 273     108.238  77.745  66.791  1.00  0.22           C  
ATOM   1911  N   HIS A 274     109.386  85.163  70.771  1.00  0.29           N  
ATOM   1912  CA  HIS A 274     109.867  85.932  71.919  1.00  0.29           C  
ATOM   1913  C   HIS A 274     109.414  85.351  73.227  1.00  0.29           C  
ATOM   1914  O   HIS A 274     110.171  85.195  74.182  1.00  0.29           O  
ATOM   1915  CB  HIS A 274     109.322  87.365  71.849  1.00  0.29           C  
ATOM   1916  CG  HIS A 274     109.707  88.227  73.013  1.00  0.29           C  
ATOM   1917  ND1 HIS A 274     108.715  88.711  73.844  1.00  0.29           N  
ATOM   1918  CD2 HIS A 274     110.930  88.619  73.452  1.00  0.29           C  
ATOM   1919  CE1 HIS A 274     109.356  89.387  74.774  1.00  0.29           C  
ATOM   1920  NE2 HIS A 274     110.697  89.366  74.587  1.00  0.29           N  
ATOM   1921  N   GLY A 275     108.141  84.921  73.269  1.00  0.42           N  
ATOM   1922  CA  GLY A 275     107.579  84.148  74.363  1.00  0.42           C  
ATOM   1923  C   GLY A 275     108.008  82.701  74.295  1.00  0.42           C  
ATOM   1924  O   GLY A 275     107.183  81.801  74.442  1.00  0.42           O  
ATOM   1925  N   ASP A 276     109.318  82.485  74.049  1.00  0.30           N  
ATOM   1926  CA  ASP A 276     110.068  81.247  74.028  1.00  0.30           C  
ATOM   1927  C   ASP A 276     110.789  81.077  75.354  1.00  0.30           C  
ATOM   1928  O   ASP A 276     111.248  79.999  75.720  1.00  0.30           O  
ATOM   1929  CB  ASP A 276     111.083  81.276  72.881  1.00  0.30           C  
ATOM   1930  CG  ASP A 276     110.452  80.582  71.706  1.00  0.30           C  
ATOM   1931  OD1 ASP A 276     109.340  81.003  71.297  1.00  0.30           O  
ATOM   1932  OD2 ASP A 276     111.049  79.577  71.232  1.00  0.30           O  
ATOM   1933  N   GLN A 277     110.766  82.135  76.182  1.00  0.40           N  
ATOM   1934  CA  GLN A 277     110.903  82.053  77.624  1.00  0.40           C  
ATOM   1935  C   GLN A 277     109.779  81.197  78.222  1.00  0.40           C  
ATOM   1936  O   GLN A 277     109.983  80.350  79.091  1.00  0.40           O  
ATOM   1937  CB  GLN A 277     110.825  83.493  78.192  1.00  0.40           C  
ATOM   1938  CG  GLN A 277     110.881  83.593  79.732  1.00  0.40           C  
ATOM   1939  CD  GLN A 277     110.832  85.057  80.174  1.00  0.40           C  
ATOM   1940  OE1 GLN A 277     111.251  85.968  79.463  1.00  0.40           O  
ATOM   1941  NE2 GLN A 277     110.348  85.303  81.410  1.00  0.40           N  
ATOM   1942  N   ASN A 278     108.547  81.391  77.709  1.00  0.27           N  
ATOM   1943  CA  ASN A 278     107.327  80.756  78.181  1.00  0.27           C  
ATOM   1944  C   ASN A 278     107.144  79.257  77.902  1.00  0.27           C  
ATOM   1945  O   ASN A 278     106.346  78.661  78.613  1.00  0.27           O  
ATOM   1946  CB  ASN A 278     106.055  81.541  77.757  1.00  0.27           C  
ATOM   1947  CG  ASN A 278     106.182  83.006  78.171  1.00  0.27           C  
ATOM   1948  OD1 ASN A 278     106.948  83.766  77.576  1.00  0.27           O  
ATOM   1949  ND2 ASN A 278     105.431  83.423  79.214  1.00  0.27           N  
ATOM   1950  N   PRO A 279     107.787  78.564  76.971  1.00  0.31           N  
ATOM   1951  CA  PRO A 279     107.859  77.104  77.009  1.00  0.31           C  
ATOM   1952  C   PRO A 279     109.211  76.634  77.524  1.00  0.31           C  
ATOM   1953  O   PRO A 279     109.258  75.553  78.109  1.00  0.31           O  
ATOM   1954  CB  PRO A 279     107.655  76.681  75.541  1.00  0.31           C  
ATOM   1955  CG  PRO A 279     108.174  77.869  74.735  1.00  0.31           C  
ATOM   1956  CD  PRO A 279     107.746  79.045  75.603  1.00  0.31           C  
ATOM   1957  N   ALA A 280     110.330  77.372  77.329  1.00  0.50           N  
ATOM   1958  CA  ALA A 280     111.644  76.914  77.760  1.00  0.50           C  
ATOM   1959  C   ALA A 280     111.801  76.762  79.265  1.00  0.50           C  
ATOM   1960  O   ALA A 280     112.265  75.729  79.755  1.00  0.50           O  
ATOM   1961  CB  ALA A 280     112.741  77.873  77.264  1.00  0.50           C  
ATOM   1962  N   HIS A 281     111.380  77.785  80.032  1.00  0.51           N  
ATOM   1963  CA  HIS A 281     111.374  77.740  81.481  1.00  0.51           C  
ATOM   1964  C   HIS A 281     110.333  76.776  82.064  1.00  0.51           C  
ATOM   1965  O   HIS A 281     110.743  75.996  82.918  1.00  0.51           O  
ATOM   1966  CB  HIS A 281     111.250  79.151  82.101  1.00  0.51           C  
ATOM   1967  CG  HIS A 281     112.491  79.978  82.144  1.00  0.51           C  
ATOM   1968  ND1 HIS A 281     113.347  80.078  81.062  1.00  0.51           N  
ATOM   1969  CD2 HIS A 281     112.915  80.771  83.159  1.00  0.51           C  
ATOM   1970  CE1 HIS A 281     114.278  80.925  81.451  1.00  0.51           C  
ATOM   1971  NE2 HIS A 281     114.061  81.378  82.708  1.00  0.51           N  
ATOM   1972  N   PRO A 282     109.046  76.655  81.687  1.00  0.46           N  
ATOM   1973  CA  PRO A 282     108.139  75.695  82.316  1.00  0.46           C  
ATOM   1974  C   PRO A 282     108.486  74.248  82.084  1.00  0.46           C  
ATOM   1975  O   PRO A 282     108.181  73.418  82.934  1.00  0.46           O  
ATOM   1976  CB  PRO A 282     106.765  76.021  81.737  1.00  0.46           C  
ATOM   1977  CG  PRO A 282     106.852  77.524  81.539  1.00  0.46           C  
ATOM   1978  CD  PRO A 282     108.279  77.698  81.010  1.00  0.46           C  
ATOM   1979  N   PHE A 283     109.131  73.923  80.950  1.00  0.44           N  
ATOM   1980  CA  PHE A 283     109.677  72.602  80.684  1.00  0.44           C  
ATOM   1981  C   PHE A 283     110.791  72.246  81.677  1.00  0.44           C  
ATOM   1982  O   PHE A 283     111.038  71.085  81.991  1.00  0.44           O  
ATOM   1983  CB  PHE A 283     110.190  72.555  79.217  1.00  0.44           C  
ATOM   1984  CG  PHE A 283     110.417  71.142  78.746  1.00  0.44           C  
ATOM   1985  CD1 PHE A 283     111.639  70.491  78.981  1.00  0.44           C  
ATOM   1986  CD2 PHE A 283     109.390  70.437  78.098  1.00  0.44           C  
ATOM   1987  CE1 PHE A 283     111.835  69.163  78.583  1.00  0.44           C  
ATOM   1988  CE2 PHE A 283     109.578  69.108  77.696  1.00  0.44           C  
ATOM   1989  CZ  PHE A 283     110.803  68.472  77.936  1.00  0.44           C  
ATOM   1990  N   TRP A 284     111.497  73.265  82.194  1.00  0.44           N  
ATOM   1991  CA  TRP A 284     112.552  73.111  83.167  1.00  0.44           C  
ATOM   1992  C   TRP A 284     112.090  73.247  84.628  1.00  0.44           C  
ATOM   1993  O   TRP A 284     112.232  72.321  85.422  1.00  0.44           O  
ATOM   1994  CB  TRP A 284     113.602  74.204  82.842  1.00  0.44           C  
ATOM   1995  CG  TRP A 284     114.798  74.227  83.755  1.00  0.44           C  
ATOM   1996  CD1 TRP A 284     115.624  73.197  84.091  1.00  0.44           C  
ATOM   1997  CD2 TRP A 284     115.235  75.371  84.512  1.00  0.44           C  
ATOM   1998  NE1 TRP A 284     116.578  73.628  84.975  1.00  0.44           N  
ATOM   1999  CE2 TRP A 284     116.366  74.965  85.240  1.00  0.44           C  
ATOM   2000  CE3 TRP A 284     114.759  76.682  84.581  1.00  0.44           C  
ATOM   2001  CZ2 TRP A 284     117.057  75.859  86.049  1.00  0.44           C  
ATOM   2002  CZ3 TRP A 284     115.455  77.585  85.399  1.00  0.44           C  
ATOM   2003  CH2 TRP A 284     116.593  77.184  86.113  1.00  0.44           C  
ATOM   2004  N   SER A 285     111.541  74.413  85.026  1.00  0.53           N  
ATOM   2005  CA  SER A 285     111.275  74.751  86.422  1.00  0.53           C  
ATOM   2006  C   SER A 285     109.795  74.798  86.750  1.00  0.53           C  
ATOM   2007  O   SER A 285     109.401  74.936  87.906  1.00  0.53           O  
ATOM   2008  CB  SER A 285     111.899  76.127  86.804  1.00  0.53           C  
ATOM   2009  OG  SER A 285     111.435  77.190  85.968  1.00  0.53           O  
ATOM   2010  N   GLY A 286     108.914  74.626  85.745  1.00  0.47           N  
ATOM   2011  CA  GLY A 286     107.463  74.646  85.923  1.00  0.47           C  
ATOM   2012  C   GLY A 286     106.805  76.006  85.941  1.00  0.47           C  
ATOM   2013  O   GLY A 286     105.587  76.082  86.061  1.00  0.47           O  
ATOM   2014  N   VAL A 287     107.569  77.105  85.792  1.00  0.46           N  
ATOM   2015  CA  VAL A 287     107.036  78.461  85.692  1.00  0.46           C  
ATOM   2016  C   VAL A 287     107.858  79.204  84.661  1.00  0.46           C  
ATOM   2017  O   VAL A 287     108.947  78.768  84.308  1.00  0.46           O  
ATOM   2018  CB  VAL A 287     107.064  79.266  86.996  1.00  0.46           C  
ATOM   2019  CG1 VAL A 287     106.100  78.628  88.011  1.00  0.46           C  
ATOM   2020  CG2 VAL A 287     108.493  79.353  87.570  1.00  0.46           C  
ATOM   2021  N   GLN A 288     107.356  80.331  84.112  1.00  0.47           N  
ATOM   2022  CA  GLN A 288     108.051  81.050  83.051  1.00  0.47           C  
ATOM   2023  C   GLN A 288     108.609  82.408  83.421  1.00  0.47           C  
ATOM   2024  O   GLN A 288     109.251  83.054  82.594  1.00  0.47           O  
ATOM   2025  CB  GLN A 288     107.148  81.219  81.811  1.00  0.47           C  
ATOM   2026  CG  GLN A 288     105.658  81.483  82.078  1.00  0.47           C  
ATOM   2027  CD  GLN A 288     105.384  82.742  82.887  1.00  0.47           C  
ATOM   2028  OE1 GLN A 288     105.931  83.817  82.639  1.00  0.47           O  
ATOM   2029  NE2 GLN A 288     104.502  82.605  83.896  1.00  0.47           N  
ATOM   2030  N   GLY A 289     108.422  82.892  84.664  1.00  0.55           N  
ATOM   2031  CA  GLY A 289     109.034  84.149  85.094  1.00  0.55           C  
ATOM   2032  C   GLY A 289     110.542  84.090  85.181  1.00  0.55           C  
ATOM   2033  O   GLY A 289     111.157  83.048  84.979  1.00  0.55           O  
ATOM   2034  N   SER A 290     111.199  85.210  85.540  1.00  0.59           N  
ATOM   2035  CA  SER A 290     112.553  85.128  86.086  1.00  0.59           C  
ATOM   2036  C   SER A 290     112.523  84.424  87.438  1.00  0.59           C  
ATOM   2037  O   SER A 290     111.593  84.630  88.219  1.00  0.59           O  
ATOM   2038  CB  SER A 290     113.231  86.519  86.235  1.00  0.59           C  
ATOM   2039  OG  SER A 290     114.550  86.414  86.774  1.00  0.59           O  
ATOM   2040  N   ASP A 291     113.523  83.571  87.744  1.00  0.37           N  
ATOM   2041  CA  ASP A 291     113.556  82.819  88.988  1.00  0.37           C  
ATOM   2042  C   ASP A 291     113.858  83.688  90.214  1.00  0.37           C  
ATOM   2043  O   ASP A 291     113.545  83.325  91.349  1.00  0.37           O  
ATOM   2044  CB  ASP A 291     114.672  81.742  88.953  1.00  0.37           C  
ATOM   2045  CG  ASP A 291     114.537  80.749  87.815  1.00  0.37           C  
ATOM   2046  OD1 ASP A 291     115.542  80.632  87.064  1.00  0.37           O  
ATOM   2047  OD2 ASP A 291     113.496  80.057  87.714  1.00  0.37           O  
ATOM   2048  N   ILE A 292     114.518  84.845  90.004  1.00  0.50           N  
ATOM   2049  CA  ILE A 292     115.114  85.650  91.060  1.00  0.50           C  
ATOM   2050  C   ILE A 292     114.766  87.121  90.897  1.00  0.50           C  
ATOM   2051  O   ILE A 292     113.954  87.517  90.060  1.00  0.50           O  
ATOM   2052  CB  ILE A 292     116.632  85.498  91.150  1.00  0.50           C  
ATOM   2053  CG1 ILE A 292     117.364  85.909  89.851  1.00  0.50           C  
ATOM   2054  CG2 ILE A 292     116.971  84.049  91.562  1.00  0.50           C  
ATOM   2055  CD1 ILE A 292     118.755  86.479  90.153  1.00  0.50           C  
ATOM   2056  N   ASP A 293     115.363  87.990  91.738  1.00  0.48           N  
ATOM   2057  CA  ASP A 293     115.135  89.414  91.717  1.00  0.48           C  
ATOM   2058  C   ASP A 293     116.373  90.191  91.241  1.00  0.48           C  
ATOM   2059  O   ASP A 293     117.449  89.654  91.002  1.00  0.48           O  
ATOM   2060  CB  ASP A 293     114.428  89.868  93.041  1.00  0.48           C  
ATOM   2061  CG  ASP A 293     115.140  90.946  93.822  1.00  0.48           C  
ATOM   2062  OD1 ASP A 293     116.050  90.607  94.608  1.00  0.48           O  
ATOM   2063  OD2 ASP A 293     114.868  92.143  93.536  1.00  0.48           O  
ATOM   2064  N   LEU A 294     116.193  91.505  91.034  1.00  0.60           N  
ATOM   2065  CA  LEU A 294     117.199  92.499  90.727  1.00  0.60           C  
ATOM   2066  C   LEU A 294     118.236  92.635  91.830  1.00  0.60           C  
ATOM   2067  O   LEU A 294     119.442  92.649  91.608  1.00  0.60           O  
ATOM   2068  CB  LEU A 294     116.465  93.852  90.676  1.00  0.60           C  
ATOM   2069  CG  LEU A 294     115.652  94.158  89.407  1.00  0.60           C  
ATOM   2070  CD1 LEU A 294     114.604  93.135  88.936  1.00  0.60           C  
ATOM   2071  CD2 LEU A 294     114.987  95.504  89.656  1.00  0.60           C  
ATOM   2072  N   SER A 295     117.778  92.691  93.101  1.00  0.57           N  
ATOM   2073  CA  SER A 295     118.667  92.792  94.251  1.00  0.57           C  
ATOM   2074  C   SER A 295     119.557  91.589  94.365  1.00  0.57           C  
ATOM   2075  O   SER A 295     120.752  91.702  94.606  1.00  0.57           O  
ATOM   2076  CB  SER A 295     117.920  93.023  95.598  1.00  0.57           C  
ATOM   2077  OG  SER A 295     117.556  91.850  96.331  1.00  0.57           O  
ATOM   2078  N   ASP A 296     118.977  90.402  94.121  1.00  0.60           N  
ATOM   2079  CA  ASP A 296     119.603  89.113  94.244  1.00  0.60           C  
ATOM   2080  C   ASP A 296     120.885  88.972  93.419  1.00  0.60           C  
ATOM   2081  O   ASP A 296     121.837  88.293  93.804  1.00  0.60           O  
ATOM   2082  CB  ASP A 296     118.535  88.043  93.931  1.00  0.60           C  
ATOM   2083  CG  ASP A 296     119.023  86.710  94.428  1.00  0.60           C  
ATOM   2084  OD1 ASP A 296     119.493  86.657  95.591  1.00  0.60           O  
ATOM   2085  OD2 ASP A 296     119.005  85.723  93.655  1.00  0.60           O  
ATOM   2086  N   MET A 297     120.997  89.732  92.310  1.00  0.68           N  
ATOM   2087  CA  MET A 297     122.217  89.872  91.538  1.00  0.68           C  
ATOM   2088  C   MET A 297     123.445  90.271  92.376  1.00  0.68           C  
ATOM   2089  O   MET A 297     124.561  89.831  92.105  1.00  0.68           O  
ATOM   2090  CB  MET A 297     121.997  90.911  90.415  1.00  0.68           C  
ATOM   2091  CG  MET A 297     123.087  90.896  89.332  1.00  0.68           C  
ATOM   2092  SD  MET A 297     123.060  92.384  88.301  1.00  0.68           S  
ATOM   2093  CE  MET A 297     122.878  91.622  86.674  1.00  0.68           C  
ATOM   2094  N   ARG A 298     123.258  91.065  93.457  1.00  0.64           N  
ATOM   2095  CA  ARG A 298     124.304  91.471  94.384  1.00  0.64           C  
ATOM   2096  C   ARG A 298     124.860  90.355  95.272  1.00  0.64           C  
ATOM   2097  O   ARG A 298     125.993  90.430  95.748  1.00  0.64           O  
ATOM   2098  CB  ARG A 298     123.827  92.647  95.267  1.00  0.64           C  
ATOM   2099  CG  ARG A 298     123.004  92.269  96.517  1.00  0.64           C  
ATOM   2100  CD  ARG A 298     122.090  93.407  96.980  1.00  0.64           C  
ATOM   2101  NE  ARG A 298     121.318  92.923  98.162  1.00  0.64           N  
ATOM   2102  CZ  ARG A 298     121.791  92.969  99.410  1.00  0.64           C  
ATOM   2103  NH1 ARG A 298     120.966  92.701 100.422  1.00  0.64           N  
ATOM   2104  NH2 ARG A 298     123.045  93.332  99.675  1.00  0.64           N  
ATOM   2105  N   PHE A 299     124.082  89.274  95.516  1.00  0.72           N  
ATOM   2106  CA  PHE A 299     124.543  88.109  96.262  1.00  0.72           C  
ATOM   2107  C   PHE A 299     125.349  87.165  95.386  1.00  0.72           C  
ATOM   2108  O   PHE A 299     126.137  86.352  95.870  1.00  0.72           O  
ATOM   2109  CB  PHE A 299     123.344  87.293  96.819  1.00  0.72           C  
ATOM   2110  CG  PHE A 299     122.746  87.967  98.017  1.00  0.72           C  
ATOM   2111  CD1 PHE A 299     123.406  87.922  99.256  1.00  0.72           C  
ATOM   2112  CD2 PHE A 299     121.496  88.597  97.936  1.00  0.72           C  
ATOM   2113  CE1 PHE A 299     122.828  88.503 100.394  1.00  0.72           C  
ATOM   2114  CE2 PHE A 299     120.915  89.184  99.066  1.00  0.72           C  
ATOM   2115  CZ  PHE A 299     121.582  89.136 100.297  1.00  0.72           C  
ATOM   2116  N   SER A 300     125.160  87.265  94.059  1.00  0.77           N  
ATOM   2117  CA  SER A 300     125.801  86.426  93.062  1.00  0.77           C  
ATOM   2118  C   SER A 300     127.312  86.563  93.017  1.00  0.77           C  
ATOM   2119  O   SER A 300     127.868  87.635  93.240  1.00  0.77           O  
ATOM   2120  CB  SER A 300     125.215  86.688  91.659  1.00  0.77           C  
ATOM   2121  OG  SER A 300     125.571  85.661  90.733  1.00  0.77           O  
ATOM   2122  N   LYS A 301     128.032  85.467  92.728  1.00  0.75           N  
ATOM   2123  CA  LYS A 301     129.475  85.463  92.663  1.00  0.75           C  
ATOM   2124  C   LYS A 301     129.963  85.351  91.229  1.00  0.75           C  
ATOM   2125  O   LYS A 301     131.125  85.628  90.931  1.00  0.75           O  
ATOM   2126  CB  LYS A 301     130.030  84.290  93.504  1.00  0.75           C  
ATOM   2127  CG  LYS A 301     129.744  84.405  95.009  1.00  0.75           C  
ATOM   2128  CD  LYS A 301     130.471  85.600  95.642  1.00  0.75           C  
ATOM   2129  CE  LYS A 301     130.266  85.704  97.149  1.00  0.75           C  
ATOM   2130  NZ  LYS A 301     131.032  86.859  97.655  1.00  0.75           N  
ATOM   2131  N   LEU A 302     129.084  85.020  90.270  1.00  0.78           N  
ATOM   2132  CA  LEU A 302     129.431  85.173  88.875  1.00  0.78           C  
ATOM   2133  C   LEU A 302     128.212  85.496  88.062  1.00  0.78           C  
ATOM   2134  O   LEU A 302     127.162  84.872  88.178  1.00  0.78           O  
ATOM   2135  CB  LEU A 302     130.149  83.948  88.278  1.00  0.78           C  
ATOM   2136  CG  LEU A 302     130.719  84.180  86.861  1.00  0.78           C  
ATOM   2137  CD1 LEU A 302     132.077  83.497  86.755  1.00  0.78           C  
ATOM   2138  CD2 LEU A 302     129.794  83.658  85.752  1.00  0.78           C  
ATOM   2139  N   ASN A 303     128.327  86.512  87.192  1.00  0.77           N  
ATOM   2140  CA  ASN A 303     127.202  86.962  86.414  1.00  0.77           C  
ATOM   2141  C   ASN A 303     127.541  86.929  84.941  1.00  0.77           C  
ATOM   2142  O   ASN A 303     128.279  87.770  84.428  1.00  0.77           O  
ATOM   2143  CB  ASN A 303     126.805  88.392  86.826  1.00  0.77           C  
ATOM   2144  CG  ASN A 303     126.173  88.371  88.209  1.00  0.77           C  
ATOM   2145  OD1 ASN A 303     124.948  88.408  88.315  1.00  0.77           O  
ATOM   2146  ND2 ASN A 303     126.998  88.337  89.274  1.00  0.77           N  
ATOM   2147  N   THR A 304     126.943  85.962  84.224  1.00  0.79           N  
ATOM   2148  CA  THR A 304     127.117  85.791  82.786  1.00  0.79           C  
ATOM   2149  C   THR A 304     126.053  86.602  82.092  1.00  0.79           C  
ATOM   2150  O   THR A 304     124.862  86.320  82.207  1.00  0.79           O  
ATOM   2151  CB  THR A 304     126.981  84.342  82.321  1.00  0.79           C  
ATOM   2152  OG1 THR A 304     128.017  83.541  82.872  1.00  0.79           O  
ATOM   2153  CG2 THR A 304     127.126  84.221  80.797  1.00  0.79           C  
ATOM   2154  N   SER A 305     126.447  87.650  81.352  1.00  0.82           N  
ATOM   2155  CA  SER A 305     125.525  88.508  80.626  1.00  0.82           C  
ATOM   2156  C   SER A 305     125.597  88.167  79.165  1.00  0.82           C  
ATOM   2157  O   SER A 305     126.606  88.410  78.509  1.00  0.82           O  
ATOM   2158  CB  SER A 305     125.881  90.003  80.782  1.00  0.82           C  
ATOM   2159  OG  SER A 305     124.795  90.845  80.399  1.00  0.82           O  
ATOM   2160  N   TRP A 306     124.534  87.564  78.620  1.00  0.76           N  
ATOM   2161  CA  TRP A 306     124.598  87.000  77.293  1.00  0.76           C  
ATOM   2162  C   TRP A 306     123.247  87.155  76.643  1.00  0.76           C  
ATOM   2163  O   TRP A 306     122.219  86.785  77.199  1.00  0.76           O  
ATOM   2164  CB  TRP A 306     124.997  85.523  77.432  1.00  0.76           C  
ATOM   2165  CG  TRP A 306     125.226  84.718  76.173  1.00  0.76           C  
ATOM   2166  CD1 TRP A 306     124.984  84.963  74.847  1.00  0.76           C  
ATOM   2167  CD2 TRP A 306     125.780  83.410  76.256  1.00  0.76           C  
ATOM   2168  NE1 TRP A 306     125.302  83.859  74.103  1.00  0.76           N  
ATOM   2169  CE2 TRP A 306     125.816  82.897  74.938  1.00  0.76           C  
ATOM   2170  CE3 TRP A 306     126.224  82.661  77.338  1.00  0.76           C  
ATOM   2171  CZ2 TRP A 306     126.304  81.629  74.701  1.00  0.76           C  
ATOM   2172  CZ3 TRP A 306     126.718  81.382  77.088  1.00  0.76           C  
ATOM   2173  CH2 TRP A 306     126.751  80.868  75.788  1.00  0.76           C  
ATOM   2174  N   GLY A 307     123.184  87.786  75.453  1.00  0.78           N  
ATOM   2175  CA  GLY A 307     121.899  88.143  74.853  1.00  0.78           C  
ATOM   2176  C   GLY A 307     121.299  89.360  75.518  1.00  0.78           C  
ATOM   2177  O   GLY A 307     120.153  89.740  75.279  1.00  0.78           O  
ATOM   2178  N   LYS A 308     122.078  89.992  76.414  1.00  0.74           N  
ATOM   2179  CA  LYS A 308     121.653  91.132  77.179  1.00  0.74           C  
ATOM   2180  C   LYS A 308     122.735  92.183  77.292  1.00  0.74           C  
ATOM   2181  O   LYS A 308     123.800  91.983  77.874  1.00  0.74           O  
ATOM   2182  CB  LYS A 308     121.213  90.719  78.603  1.00  0.74           C  
ATOM   2183  CG  LYS A 308     120.337  91.759  79.320  1.00  0.74           C  
ATOM   2184  CD  LYS A 308     118.925  91.834  78.707  1.00  0.74           C  
ATOM   2185  CE  LYS A 308     118.022  92.890  79.341  1.00  0.74           C  
ATOM   2186  NZ  LYS A 308     116.619  92.735  78.869  1.00  0.74           N  
ATOM   2187  N   ASN A 309     122.421  93.381  76.773  1.00  0.71           N  
ATOM   2188  CA  ASN A 309     123.161  94.602  76.981  1.00  0.71           C  
ATOM   2189  C   ASN A 309     122.401  95.339  78.084  1.00  0.71           C  
ATOM   2190  O   ASN A 309     121.579  96.217  77.834  1.00  0.71           O  
ATOM   2191  CB  ASN A 309     123.207  95.348  75.618  1.00  0.71           C  
ATOM   2192  CG  ASN A 309     123.931  96.689  75.645  1.00  0.71           C  
ATOM   2193  OD1 ASN A 309     124.585  97.068  76.619  1.00  0.71           O  
ATOM   2194  ND2 ASN A 309     123.794  97.421  74.519  1.00  0.71           N  
ATOM   2195  N   PHE A 310     122.594  94.905  79.350  1.00  0.67           N  
ATOM   2196  CA  PHE A 310     121.863  95.404  80.506  1.00  0.67           C  
ATOM   2197  C   PHE A 310     122.150  96.856  80.857  1.00  0.67           C  
ATOM   2198  O   PHE A 310     121.233  97.573  81.244  1.00  0.67           O  
ATOM   2199  CB  PHE A 310     121.933  94.474  81.759  1.00  0.67           C  
ATOM   2200  CG  PHE A 310     123.287  94.470  82.407  1.00  0.67           C  
ATOM   2201  CD1 PHE A 310     124.320  93.710  81.853  1.00  0.67           C  
ATOM   2202  CD2 PHE A 310     123.558  95.284  83.520  1.00  0.67           C  
ATOM   2203  CE1 PHE A 310     125.622  93.803  82.350  1.00  0.67           C  
ATOM   2204  CE2 PHE A 310     124.867  95.403  84.004  1.00  0.67           C  
ATOM   2205  CZ  PHE A 310     125.905  94.687  83.394  1.00  0.67           C  
ATOM   2206  N   VAL A 311     123.400  97.342  80.711  1.00  0.67           N  
ATOM   2207  CA  VAL A 311     123.778  98.702  81.081  1.00  0.67           C  
ATOM   2208  C   VAL A 311     123.004  99.758  80.308  1.00  0.67           C  
ATOM   2209  O   VAL A 311     122.565 100.749  80.872  1.00  0.67           O  
ATOM   2210  CB  VAL A 311     125.286  98.929  80.996  1.00  0.67           C  
ATOM   2211  CG1 VAL A 311     125.669 100.375  81.374  1.00  0.67           C  
ATOM   2212  CG2 VAL A 311     125.974  97.962  81.979  1.00  0.67           C  
ATOM   2213  N   GLU A 312     122.746  99.585  79.001  1.00  0.52           N  
ATOM   2214  CA  GLU A 312     121.837 100.478  78.298  1.00  0.52           C  
ATOM   2215  C   GLU A 312     120.360 100.176  78.559  1.00  0.52           C  
ATOM   2216  O   GLU A 312     119.515 101.050  78.802  1.00  0.52           O  
ATOM   2217  CB  GLU A 312     122.099 100.391  76.783  1.00  0.52           C  
ATOM   2218  CG  GLU A 312     123.568 100.710  76.427  1.00  0.52           C  
ATOM   2219  CD  GLU A 312     123.747 100.835  74.922  1.00  0.52           C  
ATOM   2220  OE1 GLU A 312     123.147 101.764  74.335  1.00  0.52           O  
ATOM   2221  OE2 GLU A 312     124.492  99.993  74.355  1.00  0.52           O  
ATOM   2222  N   ASN A 313     119.998  98.878  78.517  1.00  0.55           N  
ATOM   2223  CA  ASN A 313     118.617  98.478  78.308  1.00  0.55           C  
ATOM   2224  C   ASN A 313     117.872  98.119  79.579  1.00  0.55           C  
ATOM   2225  O   ASN A 313     116.666  97.866  79.533  1.00  0.55           O  
ATOM   2226  CB  ASN A 313     118.565  97.268  77.344  1.00  0.55           C  
ATOM   2227  CG  ASN A 313     119.109  97.732  75.998  1.00  0.55           C  
ATOM   2228  OD1 ASN A 313     118.780  98.828  75.548  1.00  0.55           O  
ATOM   2229  ND2 ASN A 313     119.913  96.894  75.319  1.00  0.55           N  
ATOM   2230  N   LYS A 314     118.561  98.116  80.732  1.00  0.47           N  
ATOM   2231  CA  LYS A 314     118.030  97.889  82.066  1.00  0.47           C  
ATOM   2232  C   LYS A 314     118.902  98.637  83.073  1.00  0.47           C  
ATOM   2233  O   LYS A 314     119.033  98.221  84.218  1.00  0.47           O  
ATOM   2234  CB  LYS A 314     117.995  96.379  82.450  1.00  0.47           C  
ATOM   2235  CG  LYS A 314     117.050  95.457  81.646  1.00  0.47           C  
ATOM   2236  CD  LYS A 314     115.566  95.527  82.052  1.00  0.47           C  
ATOM   2237  CE  LYS A 314     114.726  96.733  81.584  1.00  0.47           C  
ATOM   2238  NZ  LYS A 314     114.178  96.616  80.205  1.00  0.47           N  
ATOM   2239  N   MET A 315     119.514  99.764  82.640  1.00  0.55           N  
ATOM   2240  CA  MET A 315     120.554 100.549  83.307  1.00  0.55           C  
ATOM   2241  C   MET A 315     120.669 100.565  84.833  1.00  0.55           C  
ATOM   2242  O   MET A 315     121.785 100.341  85.307  1.00  0.55           O  
ATOM   2243  CB  MET A 315     120.566 101.995  82.736  1.00  0.55           C  
ATOM   2244  CG  MET A 315     121.768 102.861  83.174  1.00  0.55           C  
ATOM   2245  SD  MET A 315     121.838 104.507  82.395  1.00  0.55           S  
ATOM   2246  CE  MET A 315     122.223 103.974  80.701  1.00  0.55           C  
ATOM   2247  N   PRO A 316     119.664 100.772  85.685  1.00  0.54           N  
ATOM   2248  CA  PRO A 316     119.860 100.786  87.136  1.00  0.54           C  
ATOM   2249  C   PRO A 316     120.204  99.423  87.721  1.00  0.54           C  
ATOM   2250  O   PRO A 316     120.641  99.365  88.869  1.00  0.54           O  
ATOM   2251  CB  PRO A 316     118.535 101.353  87.664  1.00  0.54           C  
ATOM   2252  CG  PRO A 316     118.026 102.203  86.498  1.00  0.54           C  
ATOM   2253  CD  PRO A 316     118.349 101.300  85.324  1.00  0.54           C  
ATOM   2254  N   GLU A 317     120.107  98.327  86.933  1.00  0.47           N  
ATOM   2255  CA  GLU A 317     120.586  96.997  87.288  1.00  0.47           C  
ATOM   2256  C   GLU A 317     122.101  96.940  87.369  1.00  0.47           C  
ATOM   2257  O   GLU A 317     122.720  96.100  88.024  1.00  0.47           O  
ATOM   2258  CB  GLU A 317     120.104  95.956  86.244  1.00  0.47           C  
ATOM   2259  CG  GLU A 317     120.340  94.483  86.655  1.00  0.47           C  
ATOM   2260  CD  GLU A 317     119.583  94.085  87.922  1.00  0.47           C  
ATOM   2261  OE1 GLU A 317     119.802  92.939  88.388  1.00  0.47           O  
ATOM   2262  OE2 GLU A 317     118.746  94.888  88.407  1.00  0.47           O  
ATOM   2263  N   ALA A 318     122.770  97.932  86.753  1.00  0.57           N  
ATOM   2264  CA  ALA A 318     124.182  98.139  86.921  1.00  0.57           C  
ATOM   2265  C   ALA A 318     124.568  98.469  88.362  1.00  0.57           C  
ATOM   2266  O   ALA A 318     125.693  98.206  88.766  1.00  0.57           O  
ATOM   2267  CB  ALA A 318     124.685  99.212  85.939  1.00  0.57           C  
ATOM   2268  N   HIS A 319     123.648  98.990  89.208  1.00  0.61           N  
ATOM   2269  CA  HIS A 319     123.925  99.143  90.632  1.00  0.61           C  
ATOM   2270  C   HIS A 319     124.190  97.810  91.344  1.00  0.61           C  
ATOM   2271  O   HIS A 319     125.245  97.620  91.946  1.00  0.61           O  
ATOM   2272  CB  HIS A 319     122.758  99.903  91.318  1.00  0.61           C  
ATOM   2273  CG  HIS A 319     122.969 100.149  92.779  1.00  0.61           C  
ATOM   2274  ND1 HIS A 319     122.554  99.171  93.643  1.00  0.61           N  
ATOM   2275  CD2 HIS A 319     123.656 101.106  93.455  1.00  0.61           C  
ATOM   2276  CE1 HIS A 319     122.994  99.525  94.827  1.00  0.61           C  
ATOM   2277  NE2 HIS A 319     123.669 100.698  94.773  1.00  0.61           N  
ATOM   2278  N   TRP A 320     123.286  96.817  91.198  1.00  0.62           N  
ATOM   2279  CA  TRP A 320     123.423  95.499  91.804  1.00  0.62           C  
ATOM   2280  C   TRP A 320     124.570  94.706  91.214  1.00  0.62           C  
ATOM   2281  O   TRP A 320     125.288  93.978  91.900  1.00  0.62           O  
ATOM   2282  CB  TRP A 320     122.098  94.700  91.712  1.00  0.62           C  
ATOM   2283  CG  TRP A 320     120.921  95.510  92.201  1.00  0.62           C  
ATOM   2284  CD1 TRP A 320     119.866  95.988  91.478  1.00  0.62           C  
ATOM   2285  CD2 TRP A 320     120.841  96.139  93.495  1.00  0.62           C  
ATOM   2286  NE1 TRP A 320     119.163  96.915  92.218  1.00  0.62           N  
ATOM   2287  CE2 TRP A 320     119.770  97.038  93.442  1.00  0.62           C  
ATOM   2288  CE3 TRP A 320     121.639  96.033  94.632  1.00  0.62           C  
ATOM   2289  CZ2 TRP A 320     119.493  97.888  94.506  1.00  0.62           C  
ATOM   2290  CZ3 TRP A 320     121.330  96.856  95.723  1.00  0.62           C  
ATOM   2291  CH2 TRP A 320     120.292  97.789  95.650  1.00  0.62           C  
ATOM   2292  N   LYS A 321     124.791  94.874  89.898  1.00  0.69           N  
ATOM   2293  CA  LYS A 321     125.935  94.333  89.195  1.00  0.69           C  
ATOM   2294  C   LYS A 321     127.279  94.855  89.675  1.00  0.69           C  
ATOM   2295  O   LYS A 321     128.237  94.105  89.826  1.00  0.69           O  
ATOM   2296  CB  LYS A 321     125.816  94.655  87.691  1.00  0.69           C  
ATOM   2297  CG  LYS A 321     126.843  93.946  86.799  1.00  0.69           C  
ATOM   2298  CD  LYS A 321     126.717  92.415  86.819  1.00  0.69           C  
ATOM   2299  CE  LYS A 321     126.951  91.785  85.447  1.00  0.69           C  
ATOM   2300  NZ  LYS A 321     125.699  91.770  84.661  1.00  0.69           N  
ATOM   2301  N   LEU A 322     127.412  96.168  89.923  1.00  0.54           N  
ATOM   2302  CA  LEU A 322     128.626  96.701  90.504  1.00  0.54           C  
ATOM   2303  C   LEU A 322     128.781  96.310  91.976  1.00  0.54           C  
ATOM   2304  O   LEU A 322     129.879  95.955  92.395  1.00  0.54           O  
ATOM   2305  CB  LEU A 322     128.784  98.211  90.202  1.00  0.54           C  
ATOM   2306  CG  LEU A 322     128.864  98.541  88.683  1.00  0.54           C  
ATOM   2307  CD1 LEU A 322     128.950 100.055  88.451  1.00  0.54           C  
ATOM   2308  CD2 LEU A 322     130.007  97.825  87.945  1.00  0.54           C  
ATOM   2309  N   GLU A 323     127.681  96.250  92.773  1.00  0.58           N  
ATOM   2310  CA  GLU A 323     127.723  95.741  94.145  1.00  0.58           C  
ATOM   2311  C   GLU A 323     128.224  94.296  94.235  1.00  0.58           C  
ATOM   2312  O   GLU A 323     129.012  93.939  95.110  1.00  0.58           O  
ATOM   2313  CB  GLU A 323     126.356  95.817  94.885  1.00  0.58           C  
ATOM   2314  CG  GLU A 323     126.499  95.577  96.420  1.00  0.58           C  
ATOM   2315  CD  GLU A 323     125.187  95.379  97.162  1.00  0.58           C  
ATOM   2316  OE1 GLU A 323     124.202  96.092  96.885  1.00  0.58           O  
ATOM   2317  OE2 GLU A 323     125.135  94.498  98.074  1.00  0.58           O  
ATOM   2318  N   CYS A 324     127.825  93.392  93.311  1.00  0.62           N  
ATOM   2319  CA  CYS A 324     128.407  92.055  93.284  1.00  0.62           C  
ATOM   2320  C   CYS A 324     129.908  92.028  93.006  1.00  0.62           C  
ATOM   2321  O   CYS A 324     130.631  91.273  93.654  1.00  0.62           O  
ATOM   2322  CB  CYS A 324     127.634  91.016  92.427  1.00  0.62           C  
ATOM   2323  SG  CYS A 324     127.630  91.233  90.625  1.00  0.62           S  
ATOM   2324  N   ILE A 325     130.434  92.886  92.099  1.00  0.60           N  
ATOM   2325  CA  ILE A 325     131.875  93.070  91.879  1.00  0.60           C  
ATOM   2326  C   ILE A 325     132.584  93.536  93.151  1.00  0.60           C  
ATOM   2327  O   ILE A 325     133.614  92.986  93.542  1.00  0.60           O  
ATOM   2328  CB  ILE A 325     132.177  94.038  90.729  1.00  0.60           C  
ATOM   2329  CG1 ILE A 325     131.610  93.488  89.400  1.00  0.60           C  
ATOM   2330  CG2 ILE A 325     133.702  94.266  90.591  1.00  0.60           C  
ATOM   2331  CD1 ILE A 325     131.783  94.464  88.229  1.00  0.60           C  
ATOM   2332  N   GLU A 326     131.995  94.498  93.896  1.00  0.65           N  
ATOM   2333  CA  GLU A 326     132.469  94.933  95.208  1.00  0.65           C  
ATOM   2334  C   GLU A 326     132.536  93.796  96.232  1.00  0.65           C  
ATOM   2335  O   GLU A 326     133.419  93.738  97.086  1.00  0.65           O  
ATOM   2336  CB  GLU A 326     131.582  96.066  95.781  1.00  0.65           C  
ATOM   2337  CG  GLU A 326     131.604  97.383  94.966  1.00  0.65           C  
ATOM   2338  CD  GLU A 326     130.642  98.437  95.521  1.00  0.65           C  
ATOM   2339  OE1 GLU A 326     129.931  98.144  96.517  1.00  0.65           O  
ATOM   2340  OE2 GLU A 326     130.623  99.554  94.941  1.00  0.65           O  
ATOM   2341  N   ARG A 327     131.612  92.818  96.142  1.00  0.60           N  
ATOM   2342  CA  ARG A 327     131.592  91.628  96.973  1.00  0.60           C  
ATOM   2343  C   ARG A 327     132.335  90.436  96.358  1.00  0.60           C  
ATOM   2344  O   ARG A 327     132.156  89.289  96.791  1.00  0.60           O  
ATOM   2345  CB  ARG A 327     130.135  91.210  97.285  1.00  0.60           C  
ATOM   2346  CG  ARG A 327     129.336  92.306  98.018  1.00  0.60           C  
ATOM   2347  CD  ARG A 327     127.945  91.836  98.459  1.00  0.60           C  
ATOM   2348  NE  ARG A 327     127.169  93.008  98.973  1.00  0.60           N  
ATOM   2349  CZ  ARG A 327     127.397  93.724 100.080  1.00  0.60           C  
ATOM   2350  NH1 ARG A 327     126.639  94.800 100.271  1.00  0.60           N  
ATOM   2351  NH2 ARG A 327     128.338  93.419 100.958  1.00  0.60           N  
ATOM   2352  N   GLY A 328     133.203  90.677  95.352  1.00  0.76           N  
ATOM   2353  CA  GLY A 328     134.134  89.694  94.804  1.00  0.76           C  
ATOM   2354  C   GLY A 328     133.590  88.804  93.721  1.00  0.76           C  
ATOM   2355  O   GLY A 328     134.124  87.722  93.471  1.00  0.76           O  
ATOM   2356  N   ALA A 329     132.501  89.217  93.057  1.00  0.76           N  
ATOM   2357  CA  ALA A 329     131.980  88.528  91.899  1.00  0.76           C  
ATOM   2358  C   ALA A 329     132.765  88.794  90.627  1.00  0.76           C  
ATOM   2359  O   ALA A 329     133.549  89.731  90.528  1.00  0.76           O  
ATOM   2360  CB  ALA A 329     130.510  88.898  91.638  1.00  0.76           C  
ATOM   2361  N   ARG A 330     132.545  87.946  89.609  1.00  0.70           N  
ATOM   2362  CA  ARG A 330     133.102  88.132  88.285  1.00  0.70           C  
ATOM   2363  C   ARG A 330     131.987  88.418  87.300  1.00  0.70           C  
ATOM   2364  O   ARG A 330     130.910  87.815  87.334  1.00  0.70           O  
ATOM   2365  CB  ARG A 330     133.817  86.852  87.805  1.00  0.70           C  
ATOM   2366  CG  ARG A 330     135.092  86.507  88.591  1.00  0.70           C  
ATOM   2367  CD  ARG A 330     135.463  85.039  88.381  1.00  0.70           C  
ATOM   2368  NE  ARG A 330     136.803  84.751  88.974  1.00  0.70           N  
ATOM   2369  CZ  ARG A 330     137.047  84.619  90.285  1.00  0.70           C  
ATOM   2370  NH1 ARG A 330     138.265  84.268  90.691  1.00  0.70           N  
ATOM   2371  NH2 ARG A 330     136.106  84.833  91.199  1.00  0.70           N  
ATOM   2372  N   VAL A 331     132.226  89.357  86.378  1.00  0.77           N  
ATOM   2373  CA  VAL A 331     131.296  89.738  85.343  1.00  0.77           C  
ATOM   2374  C   VAL A 331     131.820  89.333  83.985  1.00  0.77           C  
ATOM   2375  O   VAL A 331     132.913  89.698  83.552  1.00  0.77           O  
ATOM   2376  CB  VAL A 331     131.025  91.231  85.391  1.00  0.77           C  
ATOM   2377  CG1 VAL A 331     130.223  91.705  84.161  1.00  0.77           C  
ATOM   2378  CG2 VAL A 331     130.264  91.494  86.702  1.00  0.77           C  
ATOM   2379  N   VAL A 332     131.003  88.549  83.254  1.00  0.77           N  
ATOM   2380  CA  VAL A 332     131.336  88.102  81.920  1.00  0.77           C  
ATOM   2381  C   VAL A 332     130.271  88.613  80.977  1.00  0.77           C  
ATOM   2382  O   VAL A 332     129.077  88.472  81.236  1.00  0.77           O  
ATOM   2383  CB  VAL A 332     131.444  86.583  81.817  1.00  0.77           C  
ATOM   2384  CG1 VAL A 332     131.960  86.225  80.409  1.00  0.77           C  
ATOM   2385  CG2 VAL A 332     132.399  86.083  82.920  1.00  0.77           C  
ATOM   2386  N   VAL A 333     130.671  89.243  79.857  1.00  0.80           N  
ATOM   2387  CA  VAL A 333     129.751  89.722  78.841  1.00  0.80           C  
ATOM   2388  C   VAL A 333     130.044  88.994  77.544  1.00  0.80           C  
ATOM   2389  O   VAL A 333     131.147  89.063  77.001  1.00  0.80           O  
ATOM   2390  CB  VAL A 333     129.837  91.231  78.640  1.00  0.80           C  
ATOM   2391  CG1 VAL A 333     128.867  91.698  77.536  1.00  0.80           C  
ATOM   2392  CG2 VAL A 333     129.475  91.916  79.971  1.00  0.80           C  
ATOM   2393  N   ILE A 334     129.042  88.259  77.023  1.00  0.80           N  
ATOM   2394  CA  ILE A 334     129.154  87.456  75.818  1.00  0.80           C  
ATOM   2395  C   ILE A 334     128.205  88.058  74.799  1.00  0.80           C  
ATOM   2396  O   ILE A 334     126.992  88.136  74.999  1.00  0.80           O  
ATOM   2397  CB  ILE A 334     128.824  85.988  76.077  1.00  0.80           C  
ATOM   2398  CG1 ILE A 334     129.808  85.399  77.118  1.00  0.80           C  
ATOM   2399  CG2 ILE A 334     128.884  85.195  74.756  1.00  0.80           C  
ATOM   2400  CD1 ILE A 334     129.458  83.987  77.602  1.00  0.80           C  
ATOM   2401  N   THR A 335     128.753  88.582  73.689  1.00  0.79           N  
ATOM   2402  CA  THR A 335     127.991  89.426  72.778  1.00  0.79           C  
ATOM   2403  C   THR A 335     128.756  89.500  71.463  1.00  0.79           C  
ATOM   2404  O   THR A 335     129.959  89.235  71.462  1.00  0.79           O  
ATOM   2405  CB  THR A 335     127.768  90.832  73.373  1.00  0.79           C  
ATOM   2406  OG1 THR A 335     127.161  91.755  72.474  1.00  0.79           O  
ATOM   2407  CG2 THR A 335     129.109  91.422  73.814  1.00  0.79           C  
ATOM   2408  N   PRO A 336     128.174  89.839  70.318  1.00  0.78           N  
ATOM   2409  CA  PRO A 336     128.938  90.148  69.112  1.00  0.78           C  
ATOM   2410  C   PRO A 336     129.560  91.539  69.143  1.00  0.78           C  
ATOM   2411  O   PRO A 336     130.475  91.791  68.362  1.00  0.78           O  
ATOM   2412  CB  PRO A 336     127.893  90.020  67.986  1.00  0.78           C  
ATOM   2413  CG  PRO A 336     126.544  90.265  68.667  1.00  0.78           C  
ATOM   2414  CD  PRO A 336     126.749  89.641  70.042  1.00  0.78           C  
ATOM   2415  N   GLU A 337     129.075  92.462  69.995  1.00  0.78           N  
ATOM   2416  CA  GLU A 337     129.439  93.870  69.945  1.00  0.78           C  
ATOM   2417  C   GLU A 337     130.110  94.347  71.224  1.00  0.78           C  
ATOM   2418  O   GLU A 337     129.868  93.848  72.318  1.00  0.78           O  
ATOM   2419  CB  GLU A 337     128.182  94.747  69.770  1.00  0.78           C  
ATOM   2420  CG  GLU A 337     127.439  94.568  68.428  1.00  0.78           C  
ATOM   2421  CD  GLU A 337     126.168  95.416  68.393  1.00  0.78           C  
ATOM   2422  OE1 GLU A 337     125.835  96.036  69.439  1.00  0.78           O  
ATOM   2423  OE2 GLU A 337     125.521  95.440  67.318  1.00  0.78           O  
ATOM   2424  N   TYR A 338     130.988  95.368  71.148  1.00  0.82           N  
ATOM   2425  CA  TYR A 338     131.548  95.968  72.350  1.00  0.82           C  
ATOM   2426  C   TYR A 338     130.666  97.139  72.802  1.00  0.82           C  
ATOM   2427  O   TYR A 338     130.846  98.288  72.403  1.00  0.82           O  
ATOM   2428  CB  TYR A 338     133.027  96.386  72.129  1.00  0.82           C  
ATOM   2429  CG  TYR A 338     133.740  96.513  73.450  1.00  0.82           C  
ATOM   2430  CD1 TYR A 338     133.649  97.691  74.207  1.00  0.82           C  
ATOM   2431  CD2 TYR A 338     134.473  95.432  73.968  1.00  0.82           C  
ATOM   2432  CE1 TYR A 338     134.270  97.774  75.460  1.00  0.82           C  
ATOM   2433  CE2 TYR A 338     135.081  95.510  75.231  1.00  0.82           C  
ATOM   2434  CZ  TYR A 338     134.974  96.687  75.978  1.00  0.82           C  
ATOM   2435  OH  TYR A 338     135.546  96.795  77.260  1.00  0.82           O  
ATOM   2436  N   ASN A 339     129.656  96.856  73.647  1.00  0.71           N  
ATOM   2437  CA  ASN A 339     128.675  97.832  74.104  1.00  0.71           C  
ATOM   2438  C   ASN A 339     129.105  98.524  75.412  1.00  0.71           C  
ATOM   2439  O   ASN A 339     130.030  98.035  76.060  1.00  0.71           O  
ATOM   2440  CB  ASN A 339     127.311  97.125  74.339  1.00  0.71           C  
ATOM   2441  CG  ASN A 339     126.913  96.241  73.153  1.00  0.71           C  
ATOM   2442  OD1 ASN A 339     126.921  95.014  73.294  1.00  0.71           O  
ATOM   2443  ND2 ASN A 339     126.562  96.867  72.010  1.00  0.71           N  
ATOM   2444  N   PRO A 340     128.480  99.609  75.898  1.00  0.67           N  
ATOM   2445  CA  PRO A 340     128.541 100.093  77.289  1.00  0.67           C  
ATOM   2446  C   PRO A 340     128.549  99.043  78.386  1.00  0.67           C  
ATOM   2447  O   PRO A 340     129.236  99.214  79.391  1.00  0.67           O  
ATOM   2448  CB  PRO A 340     127.362 101.063  77.386  1.00  0.67           C  
ATOM   2449  CG  PRO A 340     127.322 101.685  75.988  1.00  0.67           C  
ATOM   2450  CD  PRO A 340     127.669 100.506  75.073  1.00  0.67           C  
ATOM   2451  N   THR A 341     127.805  97.937  78.201  1.00  0.67           N  
ATOM   2452  CA  THR A 341     127.844  96.753  79.057  1.00  0.67           C  
ATOM   2453  C   THR A 341     129.215  96.092  79.138  1.00  0.67           C  
ATOM   2454  O   THR A 341     129.668  95.703  80.210  1.00  0.67           O  
ATOM   2455  CB  THR A 341     126.802  95.725  78.619  1.00  0.67           C  
ATOM   2456  OG1 THR A 341     125.496  96.194  78.918  1.00  0.67           O  
ATOM   2457  CG2 THR A 341     126.938  94.398  79.358  1.00  0.67           C  
ATOM   2458  N   ALA A 342     129.936  95.976  78.005  1.00  0.77           N  
ATOM   2459  CA  ALA A 342     131.258  95.388  77.922  1.00  0.77           C  
ATOM   2460  C   ALA A 342     132.349  96.204  78.616  1.00  0.77           C  
ATOM   2461  O   ALA A 342     133.290  95.653  79.182  1.00  0.77           O  
ATOM   2462  CB  ALA A 342     131.613  95.175  76.440  1.00  0.77           C  
ATOM   2463  N   TYR A 343     132.220  97.551  78.619  1.00  0.62           N  
ATOM   2464  CA  TYR A 343     133.115  98.478  79.308  1.00  0.62           C  
ATOM   2465  C   TYR A 343     133.191  98.261  80.820  1.00  0.62           C  
ATOM   2466  O   TYR A 343     134.206  98.540  81.461  1.00  0.62           O  
ATOM   2467  CB  TYR A 343     132.683  99.956  79.069  1.00  0.62           C  
ATOM   2468  CG  TYR A 343     133.211 100.493  77.767  1.00  0.62           C  
ATOM   2469  CD1 TYR A 343     134.560 100.876  77.669  1.00  0.62           C  
ATOM   2470  CD2 TYR A 343     132.383 100.642  76.641  1.00  0.62           C  
ATOM   2471  CE1 TYR A 343     135.067 101.404  76.471  1.00  0.62           C  
ATOM   2472  CE2 TYR A 343     132.884 101.177  75.446  1.00  0.62           C  
ATOM   2473  CZ  TYR A 343     134.227 101.558  75.364  1.00  0.62           C  
ATOM   2474  OH  TYR A 343     134.747 102.081  74.165  1.00  0.62           O  
ATOM   2475  N   ARG A 344     132.094  97.788  81.440  1.00  0.52           N  
ATOM   2476  CA  ARG A 344     131.986  97.566  82.871  1.00  0.52           C  
ATOM   2477  C   ARG A 344     131.986  96.086  83.222  1.00  0.52           C  
ATOM   2478  O   ARG A 344     131.345  95.659  84.181  1.00  0.52           O  
ATOM   2479  CB  ARG A 344     130.746  98.294  83.451  1.00  0.52           C  
ATOM   2480  CG  ARG A 344     130.781  99.841  83.341  1.00  0.52           C  
ATOM   2481  CD  ARG A 344     131.713 100.572  84.327  1.00  0.52           C  
ATOM   2482  NE  ARG A 344     133.135 100.414  83.865  1.00  0.52           N  
ATOM   2483  CZ  ARG A 344     133.835 101.283  83.125  1.00  0.52           C  
ATOM   2484  NH1 ARG A 344     133.383 102.494  82.827  1.00  0.52           N  
ATOM   2485  NH2 ARG A 344     135.013 100.901  82.636  1.00  0.52           N  
ATOM   2486  N   ALA A 345     132.723  95.277  82.443  1.00  0.72           N  
ATOM   2487  CA  ALA A 345     132.900  93.864  82.675  1.00  0.72           C  
ATOM   2488  C   ALA A 345     134.364  93.500  82.836  1.00  0.72           C  
ATOM   2489  O   ALA A 345     135.228  94.047  82.152  1.00  0.72           O  
ATOM   2490  CB  ALA A 345     132.350  93.107  81.457  1.00  0.72           C  
ATOM   2491  N   ASP A 346     134.677  92.541  83.735  1.00  0.76           N  
ATOM   2492  CA  ASP A 346     135.997  91.947  83.873  1.00  0.76           C  
ATOM   2493  C   ASP A 346     136.409  91.188  82.614  1.00  0.76           C  
ATOM   2494  O   ASP A 346     137.531  91.275  82.118  1.00  0.76           O  
ATOM   2495  CB  ASP A 346     136.006  90.938  85.049  1.00  0.76           C  
ATOM   2496  CG  ASP A 346     135.365  91.553  86.275  1.00  0.76           C  
ATOM   2497  OD1 ASP A 346     135.937  92.512  86.838  1.00  0.76           O  
ATOM   2498  OD2 ASP A 346     134.260  91.064  86.630  1.00  0.76           O  
ATOM   2499  N   TYR A 347     135.453  90.421  82.056  1.00  0.74           N  
ATOM   2500  CA  TYR A 347     135.655  89.645  80.856  1.00  0.74           C  
ATOM   2501  C   TYR A 347     134.648  90.046  79.786  1.00  0.74           C  
ATOM   2502  O   TYR A 347     133.433  89.982  79.976  1.00  0.74           O  
ATOM   2503  CB  TYR A 347     135.452  88.130  81.118  1.00  0.74           C  
ATOM   2504  CG  TYR A 347     136.399  87.555  82.138  1.00  0.74           C  
ATOM   2505  CD1 TYR A 347     137.683  87.127  81.759  1.00  0.74           C  
ATOM   2506  CD2 TYR A 347     135.969  87.318  83.457  1.00  0.74           C  
ATOM   2507  CE1 TYR A 347     138.492  86.414  82.659  1.00  0.74           C  
ATOM   2508  CE2 TYR A 347     136.765  86.583  84.349  1.00  0.74           C  
ATOM   2509  CZ  TYR A 347     138.015  86.107  83.938  1.00  0.74           C  
ATOM   2510  OH  TYR A 347     138.765  85.255  84.776  1.00  0.74           O  
ATOM   2511  N   TRP A 348     135.137  90.409  78.587  1.00  0.76           N  
ATOM   2512  CA  TRP A 348     134.316  90.532  77.400  1.00  0.76           C  
ATOM   2513  C   TRP A 348     134.761  89.434  76.453  1.00  0.76           C  
ATOM   2514  O   TRP A 348     135.953  89.189  76.268  1.00  0.76           O  
ATOM   2515  CB  TRP A 348     134.456  91.927  76.726  1.00  0.76           C  
ATOM   2516  CG  TRP A 348     133.796  92.063  75.353  1.00  0.76           C  
ATOM   2517  CD1 TRP A 348     132.475  92.200  75.027  1.00  0.76           C  
ATOM   2518  CD2 TRP A 348     134.514  91.994  74.107  1.00  0.76           C  
ATOM   2519  NE1 TRP A 348     132.327  92.289  73.657  1.00  0.76           N  
ATOM   2520  CE2 TRP A 348     133.563  92.140  73.074  1.00  0.76           C  
ATOM   2521  CE3 TRP A 348     135.868  91.827  73.821  1.00  0.76           C  
ATOM   2522  CZ2 TRP A 348     133.951  92.130  71.740  1.00  0.76           C  
ATOM   2523  CZ3 TRP A 348     136.261  91.831  72.475  1.00  0.76           C  
ATOM   2524  CH2 TRP A 348     135.316  91.983  71.448  1.00  0.76           C  
ATOM   2525  N   MET A 349     133.792  88.722  75.858  1.00  0.76           N  
ATOM   2526  CA  MET A 349     134.048  87.655  74.922  1.00  0.76           C  
ATOM   2527  C   MET A 349     133.280  87.932  73.643  1.00  0.76           C  
ATOM   2528  O   MET A 349     132.054  88.062  73.707  1.00  0.76           O  
ATOM   2529  CB  MET A 349     133.540  86.312  75.483  1.00  0.76           C  
ATOM   2530  CG  MET A 349     134.290  85.867  76.746  1.00  0.76           C  
ATOM   2531  SD  MET A 349     133.441  84.556  77.656  1.00  0.76           S  
ATOM   2532  CE  MET A 349     133.619  83.197  76.473  1.00  0.76           C  
ATOM   2533  N   PRO A 350     133.898  88.018  72.468  1.00  0.81           N  
ATOM   2534  CA  PRO A 350     133.155  88.121  71.227  1.00  0.81           C  
ATOM   2535  C   PRO A 350     132.537  86.783  70.860  1.00  0.81           C  
ATOM   2536  O   PRO A 350     133.172  85.734  71.005  1.00  0.81           O  
ATOM   2537  CB  PRO A 350     134.210  88.561  70.200  1.00  0.81           C  
ATOM   2538  CG  PRO A 350     135.525  87.990  70.741  1.00  0.81           C  
ATOM   2539  CD  PRO A 350     135.346  88.078  72.258  1.00  0.81           C  
ATOM   2540  N   LEU A 351     131.287  86.806  70.384  1.00  0.77           N  
ATOM   2541  CA  LEU A 351     130.573  85.634  69.944  1.00  0.77           C  
ATOM   2542  C   LEU A 351     129.925  85.941  68.610  1.00  0.77           C  
ATOM   2543  O   LEU A 351     129.246  86.950  68.444  1.00  0.77           O  
ATOM   2544  CB  LEU A 351     129.492  85.262  70.986  1.00  0.77           C  
ATOM   2545  CG  LEU A 351     128.568  84.089  70.608  1.00  0.77           C  
ATOM   2546  CD1 LEU A 351     129.334  82.782  70.383  1.00  0.77           C  
ATOM   2547  CD2 LEU A 351     127.514  83.878  71.691  1.00  0.77           C  
ATOM   2548  N   ARG A 352     130.122  85.082  67.588  1.00  0.71           N  
ATOM   2549  CA  ARG A 352     129.416  85.176  66.322  1.00  0.71           C  
ATOM   2550  C   ARG A 352     127.896  85.034  66.516  1.00  0.71           C  
ATOM   2551  O   ARG A 352     127.488  84.084  67.187  1.00  0.71           O  
ATOM   2552  CB  ARG A 352     129.970  84.086  65.353  1.00  0.71           C  
ATOM   2553  CG  ARG A 352     129.572  84.172  63.859  1.00  0.71           C  
ATOM   2554  CD  ARG A 352     128.196  83.605  63.474  1.00  0.71           C  
ATOM   2555  NE  ARG A 352     128.223  82.109  63.511  1.00  0.71           N  
ATOM   2556  CZ  ARG A 352     127.144  81.359  63.230  1.00  0.71           C  
ATOM   2557  NH1 ARG A 352     125.971  81.893  62.916  1.00  0.71           N  
ATOM   2558  NH2 ARG A 352     127.232  80.036  63.326  1.00  0.71           N  
ATOM   2559  N   PRO A 353     127.015  85.883  65.961  1.00  0.73           N  
ATOM   2560  CA  PRO A 353     125.562  85.748  66.098  1.00  0.73           C  
ATOM   2561  C   PRO A 353     125.017  84.385  65.707  1.00  0.73           C  
ATOM   2562  O   PRO A 353     125.270  83.971  64.577  1.00  0.73           O  
ATOM   2563  CB  PRO A 353     125.010  86.838  65.160  1.00  0.73           C  
ATOM   2564  CG  PRO A 353     126.086  87.924  65.172  1.00  0.73           C  
ATOM   2565  CD  PRO A 353     127.382  87.118  65.262  1.00  0.73           C  
ATOM   2566  N   GLU A 354     124.295  83.680  66.609  1.00  0.65           N  
ATOM   2567  CA  GLU A 354     123.605  82.422  66.341  1.00  0.65           C  
ATOM   2568  C   GLU A 354     124.543  81.231  66.513  1.00  0.65           C  
ATOM   2569  O   GLU A 354     124.279  80.116  66.063  1.00  0.65           O  
ATOM   2570  CB  GLU A 354     122.842  82.350  64.987  1.00  0.65           C  
ATOM   2571  CG  GLU A 354     121.929  83.569  64.681  1.00  0.65           C  
ATOM   2572  CD  GLU A 354     121.788  83.843  63.182  1.00  0.65           C  
ATOM   2573  OE1 GLU A 354     122.212  82.985  62.368  1.00  0.65           O  
ATOM   2574  OE2 GLU A 354     121.278  84.950  62.852  1.00  0.65           O  
ATOM   2575  N   SER A 355     125.668  81.429  67.228  1.00  0.68           N  
ATOM   2576  CA  SER A 355     126.563  80.352  67.643  1.00  0.68           C  
ATOM   2577  C   SER A 355     126.370  80.048  69.113  1.00  0.68           C  
ATOM   2578  O   SER A 355     127.078  79.223  69.691  1.00  0.68           O  
ATOM   2579  CB  SER A 355     128.067  80.685  67.456  1.00  0.68           C  
ATOM   2580  OG  SER A 355     128.474  80.570  66.090  1.00  0.68           O  
ATOM   2581  N   ASP A 356     125.385  80.700  69.756  1.00  0.77           N  
ATOM   2582  CA  ASP A 356     125.148  80.734  71.180  1.00  0.77           C  
ATOM   2583  C   ASP A 356     124.965  79.368  71.828  1.00  0.77           C  
ATOM   2584  O   ASP A 356     125.616  79.026  72.817  1.00  0.77           O  
ATOM   2585  CB  ASP A 356     123.890  81.606  71.430  1.00  0.77           C  
ATOM   2586  CG  ASP A 356     124.032  82.961  70.753  1.00  0.77           C  
ATOM   2587  OD1 ASP A 356     123.960  83.017  69.493  1.00  0.77           O  
ATOM   2588  OD2 ASP A 356     124.234  83.950  71.495  1.00  0.77           O  
ATOM   2589  N   GLY A 357     124.126  78.512  71.206  1.00  0.78           N  
ATOM   2590  CA  GLY A 357     123.921  77.120  71.596  1.00  0.78           C  
ATOM   2591  C   GLY A 357     125.186  76.319  71.782  1.00  0.78           C  
ATOM   2592  O   GLY A 357     125.352  75.621  72.774  1.00  0.78           O  
ATOM   2593  N   ALA A 358     126.139  76.428  70.832  1.00  0.79           N  
ATOM   2594  CA  ALA A 358     127.406  75.718  70.858  1.00  0.79           C  
ATOM   2595  C   ALA A 358     128.276  76.077  72.056  1.00  0.79           C  
ATOM   2596  O   ALA A 358     128.881  75.213  72.686  1.00  0.79           O  
ATOM   2597  CB  ALA A 358     128.195  75.985  69.560  1.00  0.79           C  
ATOM   2598  N   LEU A 359     128.333  77.372  72.419  1.00  0.79           N  
ATOM   2599  CA  LEU A 359     129.042  77.852  73.592  1.00  0.79           C  
ATOM   2600  C   LEU A 359     128.435  77.351  74.909  1.00  0.79           C  
ATOM   2601  O   LEU A 359     129.153  76.920  75.812  1.00  0.79           O  
ATOM   2602  CB  LEU A 359     129.148  79.396  73.526  1.00  0.79           C  
ATOM   2603  CG  LEU A 359     130.103  80.061  74.542  1.00  0.79           C  
ATOM   2604  CD1 LEU A 359     131.555  79.576  74.412  1.00  0.79           C  
ATOM   2605  CD2 LEU A 359     130.070  81.589  74.388  1.00  0.79           C  
ATOM   2606  N   PHE A 360     127.086  77.330  75.042  1.00  0.77           N  
ATOM   2607  CA  PHE A 360     126.402  76.702  76.173  1.00  0.77           C  
ATOM   2608  C   PHE A 360     126.598  75.192  76.259  1.00  0.77           C  
ATOM   2609  O   PHE A 360     126.857  74.639  77.326  1.00  0.77           O  
ATOM   2610  CB  PHE A 360     124.868  76.976  76.153  1.00  0.77           C  
ATOM   2611  CG  PHE A 360     124.515  78.245  76.873  1.00  0.77           C  
ATOM   2612  CD1 PHE A 360     124.880  78.421  78.220  1.00  0.77           C  
ATOM   2613  CD2 PHE A 360     123.762  79.247  76.240  1.00  0.77           C  
ATOM   2614  CE1 PHE A 360     124.527  79.585  78.912  1.00  0.77           C  
ATOM   2615  CE2 PHE A 360     123.398  80.411  76.931  1.00  0.77           C  
ATOM   2616  CZ  PHE A 360     123.782  80.580  78.268  1.00  0.77           C  
ATOM   2617  N   LEU A 361     126.498  74.481  75.124  1.00  0.78           N  
ATOM   2618  CA  LEU A 361     126.716  73.048  75.013  1.00  0.78           C  
ATOM   2619  C   LEU A 361     128.159  72.651  75.323  1.00  0.78           C  
ATOM   2620  O   LEU A 361     128.415  71.641  75.979  1.00  0.78           O  
ATOM   2621  CB  LEU A 361     126.250  72.566  73.615  1.00  0.78           C  
ATOM   2622  CG  LEU A 361     124.728  72.276  73.459  1.00  0.78           C  
ATOM   2623  CD1 LEU A 361     123.784  72.992  74.442  1.00  0.78           C  
ATOM   2624  CD2 LEU A 361     124.240  72.533  72.026  1.00  0.78           C  
ATOM   2625  N   GLY A 362     129.151  73.470  74.915  1.00  0.82           N  
ATOM   2626  CA  GLY A 362     130.540  73.297  75.336  1.00  0.82           C  
ATOM   2627  C   GLY A 362     130.781  73.552  76.806  1.00  0.82           C  
ATOM   2628  O   GLY A 362     131.559  72.851  77.445  1.00  0.82           O  
ATOM   2629  N   ALA A 363     130.085  74.537  77.412  1.00  0.78           N  
ATOM   2630  CA  ALA A 363     130.100  74.750  78.851  1.00  0.78           C  
ATOM   2631  C   ALA A 363     129.527  73.579  79.633  1.00  0.78           C  
ATOM   2632  O   ALA A 363     130.089  73.138  80.632  1.00  0.78           O  
ATOM   2633  CB  ALA A 363     129.315  76.025  79.209  1.00  0.78           C  
ATOM   2634  N   MET A 364     128.412  73.007  79.142  1.00  0.71           N  
ATOM   2635  CA  MET A 364     127.801  71.807  79.675  1.00  0.71           C  
ATOM   2636  C   MET A 364     128.742  70.610  79.666  1.00  0.71           C  
ATOM   2637  O   MET A 364     128.869  69.900  80.663  1.00  0.71           O  
ATOM   2638  CB  MET A 364     126.535  71.495  78.846  1.00  0.71           C  
ATOM   2639  CG  MET A 364     125.783  70.224  79.270  1.00  0.71           C  
ATOM   2640  SD  MET A 364     125.280  70.175  81.006  1.00  0.71           S  
ATOM   2641  CE  MET A 364     123.957  71.392  80.802  1.00  0.71           C  
ATOM   2642  N   LYS A 365     129.491  70.401  78.561  1.00  0.72           N  
ATOM   2643  CA  LYS A 365     130.537  69.396  78.504  1.00  0.72           C  
ATOM   2644  C   LYS A 365     131.642  69.612  79.535  1.00  0.72           C  
ATOM   2645  O   LYS A 365     131.989  68.693  80.267  1.00  0.72           O  
ATOM   2646  CB  LYS A 365     131.167  69.337  77.092  1.00  0.72           C  
ATOM   2647  CG  LYS A 365     132.188  68.197  76.934  1.00  0.72           C  
ATOM   2648  CD  LYS A 365     132.822  68.164  75.538  1.00  0.72           C  
ATOM   2649  CE  LYS A 365     133.762  66.978  75.297  1.00  0.72           C  
ATOM   2650  NZ  LYS A 365     134.932  67.034  76.180  1.00  0.72           N  
ATOM   2651  N   ILE A 366     132.165  70.850  79.689  1.00  0.75           N  
ATOM   2652  CA  ILE A 366     133.195  71.172  80.683  1.00  0.75           C  
ATOM   2653  C   ILE A 366     132.739  70.878  82.109  1.00  0.75           C  
ATOM   2654  O   ILE A 366     133.457  70.277  82.907  1.00  0.75           O  
ATOM   2655  CB  ILE A 366     133.634  72.640  80.561  1.00  0.75           C  
ATOM   2656  CG1 ILE A 366     134.376  72.905  79.225  1.00  0.75           C  
ATOM   2657  CG2 ILE A 366     134.492  73.091  81.771  1.00  0.75           C  
ATOM   2658  CD1 ILE A 366     135.779  72.289  79.132  1.00  0.75           C  
ATOM   2659  N   ILE A 367     131.497  71.252  82.467  1.00  0.71           N  
ATOM   2660  CA  ILE A 367     130.929  70.972  83.778  1.00  0.71           C  
ATOM   2661  C   ILE A 367     130.764  69.475  84.052  1.00  0.71           C  
ATOM   2662  O   ILE A 367     131.051  69.000  85.154  1.00  0.71           O  
ATOM   2663  CB  ILE A 367     129.615  71.725  83.979  1.00  0.71           C  
ATOM   2664  CG1 ILE A 367     129.833  73.254  83.881  1.00  0.71           C  
ATOM   2665  CG2 ILE A 367     129.012  71.393  85.361  1.00  0.71           C  
ATOM   2666  CD1 ILE A 367     128.534  74.026  83.626  1.00  0.71           C  
ATOM   2667  N   ILE A 368     130.304  68.684  83.057  1.00  0.69           N  
ATOM   2668  CA  ILE A 368     130.216  67.232  83.168  1.00  0.69           C  
ATOM   2669  C   ILE A 368     131.580  66.541  83.237  1.00  0.69           C  
ATOM   2670  O   ILE A 368     131.814  65.753  84.155  1.00  0.69           O  
ATOM   2671  CB  ILE A 368     129.350  66.642  82.049  1.00  0.69           C  
ATOM   2672  CG1 ILE A 368     127.886  67.133  82.203  1.00  0.69           C  
ATOM   2673  CG2 ILE A 368     129.407  65.097  82.068  1.00  0.69           C  
ATOM   2674  CD1 ILE A 368     126.980  66.765  81.019  1.00  0.69           C  
ATOM   2675  N   ASP A 369     132.529  66.857  82.325  1.00  0.77           N  
ATOM   2676  CA  ASP A 369     133.841  66.224  82.236  1.00  0.77           C  
ATOM   2677  C   ASP A 369     134.684  66.406  83.497  1.00  0.77           C  
ATOM   2678  O   ASP A 369     135.260  65.461  84.036  1.00  0.77           O  
ATOM   2679  CB  ASP A 369     134.658  66.831  81.059  1.00  0.77           C  
ATOM   2680  CG  ASP A 369     134.179  66.431  79.678  1.00  0.77           C  
ATOM   2681  OD1 ASP A 369     133.250  65.606  79.511  1.00  0.77           O  
ATOM   2682  OD2 ASP A 369     134.794  66.959  78.711  1.00  0.77           O  
ATOM   2683  N   GLU A 370     134.715  67.640  84.039  1.00  0.73           N  
ATOM   2684  CA  GLU A 370     135.590  67.997  85.139  1.00  0.73           C  
ATOM   2685  C   GLU A 370     134.914  67.757  86.487  1.00  0.73           C  
ATOM   2686  O   GLU A 370     135.480  68.016  87.545  1.00  0.73           O  
ATOM   2687  CB  GLU A 370     135.960  69.500  85.031  1.00  0.73           C  
ATOM   2688  CG  GLU A 370     136.720  69.900  83.739  1.00  0.73           C  
ATOM   2689  CD  GLU A 370     138.148  69.362  83.685  1.00  0.73           C  
ATOM   2690  OE1 GLU A 370     138.931  69.694  84.612  1.00  0.73           O  
ATOM   2691  OE2 GLU A 370     138.473  68.655  82.699  1.00  0.73           O  
ATOM   2692  N   ASN A 371     133.670  67.220  86.483  1.00  0.74           N  
ATOM   2693  CA  ASN A 371     132.861  66.945  87.666  1.00  0.74           C  
ATOM   2694  C   ASN A 371     132.529  68.176  88.504  1.00  0.74           C  
ATOM   2695  O   ASN A 371     132.590  68.158  89.729  1.00  0.74           O  
ATOM   2696  CB  ASN A 371     133.445  65.828  88.572  1.00  0.74           C  
ATOM   2697  CG  ASN A 371     133.455  64.511  87.816  1.00  0.74           C  
ATOM   2698  OD1 ASN A 371     132.429  63.834  87.726  1.00  0.74           O  
ATOM   2699  ND2 ASN A 371     134.626  64.126  87.264  1.00  0.74           N  
ATOM   2700  N   MET A 372     132.101  69.274  87.854  1.00  0.68           N  
ATOM   2701  CA  MET A 372     131.840  70.535  88.533  1.00  0.68           C  
ATOM   2702  C   MET A 372     130.368  70.705  88.869  1.00  0.68           C  
ATOM   2703  O   MET A 372     129.900  71.773  89.257  1.00  0.68           O  
ATOM   2704  CB  MET A 372     132.318  71.723  87.664  1.00  0.68           C  
ATOM   2705  CG  MET A 372     133.845  71.761  87.451  1.00  0.68           C  
ATOM   2706  SD  MET A 372     134.860  71.704  88.966  1.00  0.68           S  
ATOM   2707  CE  MET A 372     134.039  73.056  89.853  1.00  0.68           C  
ATOM   2708  N   HIS A 373     129.581  69.629  88.723  1.00  0.70           N  
ATOM   2709  CA  HIS A 373     128.182  69.611  89.092  1.00  0.70           C  
ATOM   2710  C   HIS A 373     127.940  69.513  90.593  1.00  0.70           C  
ATOM   2711  O   HIS A 373     128.725  68.942  91.349  1.00  0.70           O  
ATOM   2712  CB  HIS A 373     127.403  68.531  88.307  1.00  0.70           C  
ATOM   2713  CG  HIS A 373     127.927  67.132  88.365  1.00  0.70           C  
ATOM   2714  ND1 HIS A 373     127.233  66.183  89.080  1.00  0.70           N  
ATOM   2715  CD2 HIS A 373     128.938  66.548  87.667  1.00  0.70           C  
ATOM   2716  CE1 HIS A 373     127.832  65.039  88.810  1.00  0.70           C  
ATOM   2717  NE2 HIS A 373     128.873  65.204  87.960  1.00  0.70           N  
ATOM   2718  N   ASP A 374     126.825  70.099  91.078  1.00  0.72           N  
ATOM   2719  CA  ASP A 374     126.457  70.077  92.482  1.00  0.72           C  
ATOM   2720  C   ASP A 374     125.738  68.744  92.747  1.00  0.72           C  
ATOM   2721  O   ASP A 374     124.517  68.650  92.657  1.00  0.72           O  
ATOM   2722  CB  ASP A 374     125.599  71.357  92.797  1.00  0.72           C  
ATOM   2723  CG  ASP A 374     125.728  71.882  94.216  1.00  0.72           C  
ATOM   2724  OD1 ASP A 374     126.455  71.269  95.030  1.00  0.72           O  
ATOM   2725  OD2 ASP A 374     125.236  73.016  94.507  1.00  0.72           O  
ATOM   2726  N   ILE A 375     126.506  67.656  93.013  1.00  0.74           N  
ATOM   2727  CA  ILE A 375     126.066  66.259  92.896  1.00  0.74           C  
ATOM   2728  C   ILE A 375     124.791  65.909  93.648  1.00  0.74           C  
ATOM   2729  O   ILE A 375     123.854  65.346  93.082  1.00  0.74           O  
ATOM   2730  CB  ILE A 375     127.189  65.296  93.323  1.00  0.74           C  
ATOM   2731  CG1 ILE A 375     128.321  65.326  92.271  1.00  0.74           C  
ATOM   2732  CG2 ILE A 375     126.666  63.846  93.515  1.00  0.74           C  
ATOM   2733  CD1 ILE A 375     129.587  64.568  92.685  1.00  0.74           C  
ATOM   2734  N   ASP A 376     124.704  66.253  94.940  1.00  0.72           N  
ATOM   2735  CA  ASP A 376     123.558  65.936  95.765  1.00  0.72           C  
ATOM   2736  C   ASP A 376     122.310  66.718  95.370  1.00  0.72           C  
ATOM   2737  O   ASP A 376     121.211  66.172  95.354  1.00  0.72           O  
ATOM   2738  CB  ASP A 376     123.943  66.089  97.250  1.00  0.72           C  
ATOM   2739  CG  ASP A 376     124.971  65.024  97.622  1.00  0.72           C  
ATOM   2740  OD1 ASP A 376     125.086  63.998  96.895  1.00  0.72           O  
ATOM   2741  OD2 ASP A 376     125.657  65.240  98.648  1.00  0.72           O  
ATOM   2742  N   PHE A 377     122.470  67.999  94.959  1.00  0.71           N  
ATOM   2743  CA  PHE A 377     121.416  68.807  94.356  1.00  0.71           C  
ATOM   2744  C   PHE A 377     120.926  68.191  93.046  1.00  0.71           C  
ATOM   2745  O   PHE A 377     119.727  68.102  92.787  1.00  0.71           O  
ATOM   2746  CB  PHE A 377     121.958  70.255  94.110  1.00  0.71           C  
ATOM   2747  CG  PHE A 377     120.934  71.218  93.553  1.00  0.71           C  
ATOM   2748  CD1 PHE A 377     120.638  71.229  92.176  1.00  0.71           C  
ATOM   2749  CD2 PHE A 377     120.260  72.119  94.393  1.00  0.71           C  
ATOM   2750  CE1 PHE A 377     119.651  72.076  91.661  1.00  0.71           C  
ATOM   2751  CE2 PHE A 377     119.282  72.981  93.879  1.00  0.71           C  
ATOM   2752  CZ  PHE A 377     118.969  72.950  92.515  1.00  0.71           C  
ATOM   2753  N   LEU A 378     121.869  67.732  92.192  1.00  0.71           N  
ATOM   2754  CA  LEU A 378     121.574  67.117  90.915  1.00  0.71           C  
ATOM   2755  C   LEU A 378     120.738  65.850  91.051  1.00  0.71           C  
ATOM   2756  O   LEU A 378     119.722  65.673  90.383  1.00  0.71           O  
ATOM   2757  CB  LEU A 378     122.889  66.796  90.160  1.00  0.71           C  
ATOM   2758  CG  LEU A 378     122.695  66.228  88.740  1.00  0.71           C  
ATOM   2759  CD1 LEU A 378     121.997  67.233  87.821  1.00  0.71           C  
ATOM   2760  CD2 LEU A 378     124.036  65.819  88.127  1.00  0.71           C  
ATOM   2761  N   LYS A 379     121.113  64.958  91.977  1.00  0.70           N  
ATOM   2762  CA  LYS A 379     120.370  63.747  92.266  1.00  0.70           C  
ATOM   2763  C   LYS A 379     118.988  63.958  92.870  1.00  0.70           C  
ATOM   2764  O   LYS A 379     118.026  63.287  92.508  1.00  0.70           O  
ATOM   2765  CB  LYS A 379     121.185  62.875  93.243  1.00  0.70           C  
ATOM   2766  CG  LYS A 379     122.432  62.286  92.579  1.00  0.70           C  
ATOM   2767  CD  LYS A 379     123.294  61.510  93.578  1.00  0.70           C  
ATOM   2768  CE  LYS A 379     124.427  60.742  92.905  1.00  0.70           C  
ATOM   2769  NZ  LYS A 379     125.255  60.117  93.953  1.00  0.70           N  
ATOM   2770  N   SER A 380     118.848  64.873  93.848  1.00  0.68           N  
ATOM   2771  CA  SER A 380     117.586  65.063  94.549  1.00  0.68           C  
ATOM   2772  C   SER A 380     116.552  65.924  93.841  1.00  0.68           C  
ATOM   2773  O   SER A 380     115.360  65.632  93.902  1.00  0.68           O  
ATOM   2774  CB  SER A 380     117.800  65.612  95.982  1.00  0.68           C  
ATOM   2775  OG  SER A 380     118.448  66.883  95.970  1.00  0.68           O  
ATOM   2776  N   PHE A 381     116.963  67.022  93.176  1.00  0.63           N  
ATOM   2777  CA  PHE A 381     116.031  68.065  92.771  1.00  0.63           C  
ATOM   2778  C   PHE A 381     115.900  68.221  91.265  1.00  0.63           C  
ATOM   2779  O   PHE A 381     115.364  69.220  90.787  1.00  0.63           O  
ATOM   2780  CB  PHE A 381     116.473  69.434  93.367  1.00  0.63           C  
ATOM   2781  CG  PHE A 381     116.483  69.430  94.877  1.00  0.63           C  
ATOM   2782  CD1 PHE A 381     115.382  68.971  95.623  1.00  0.63           C  
ATOM   2783  CD2 PHE A 381     117.605  69.917  95.568  1.00  0.63           C  
ATOM   2784  CE1 PHE A 381     115.414  68.976  97.025  1.00  0.63           C  
ATOM   2785  CE2 PHE A 381     117.641  69.931  96.969  1.00  0.63           C  
ATOM   2786  CZ  PHE A 381     116.544  69.457  97.698  1.00  0.63           C  
ATOM   2787  N   THR A 382     116.376  67.250  90.460  1.00  0.69           N  
ATOM   2788  CA  THR A 382     116.422  67.405  89.004  1.00  0.69           C  
ATOM   2789  C   THR A 382     115.801  66.236  88.266  1.00  0.69           C  
ATOM   2790  O   THR A 382     115.246  65.302  88.844  1.00  0.69           O  
ATOM   2791  CB  THR A 382     117.808  67.725  88.424  1.00  0.69           C  
ATOM   2792  OG1 THR A 382     118.624  66.588  88.183  1.00  0.69           O  
ATOM   2793  CG2 THR A 382     118.576  68.655  89.371  1.00  0.69           C  
ATOM   2794  N   ASP A 383     115.872  66.282  86.926  1.00  0.61           N  
ATOM   2795  CA  ASP A 383     115.498  65.237  86.015  1.00  0.61           C  
ATOM   2796  C   ASP A 383     116.541  64.117  85.933  1.00  0.61           C  
ATOM   2797  O   ASP A 383     116.222  63.020  85.483  1.00  0.61           O  
ATOM   2798  CB  ASP A 383     115.171  65.864  84.615  1.00  0.61           C  
ATOM   2799  CG  ASP A 383     116.206  66.841  84.044  1.00  0.61           C  
ATOM   2800  OD1 ASP A 383     116.827  67.605  84.826  1.00  0.61           O  
ATOM   2801  OD2 ASP A 383     116.359  66.875  82.793  1.00  0.61           O  
ATOM   2802  N   ALA A 384     117.784  64.338  86.421  1.00  0.73           N  
ATOM   2803  CA  ALA A 384     118.927  63.438  86.301  1.00  0.73           C  
ATOM   2804  C   ALA A 384     118.712  61.934  86.539  1.00  0.73           C  
ATOM   2805  O   ALA A 384     119.034  61.181  85.614  1.00  0.73           O  
ATOM   2806  CB  ALA A 384     120.105  63.966  87.144  1.00  0.73           C  
ATOM   2807  N   PRO A 385     118.140  61.412  87.631  1.00  0.67           N  
ATOM   2808  CA  PRO A 385     118.132  59.971  87.868  1.00  0.67           C  
ATOM   2809  C   PRO A 385     116.974  59.291  87.166  1.00  0.67           C  
ATOM   2810  O   PRO A 385     116.864  58.068  87.267  1.00  0.67           O  
ATOM   2811  CB  PRO A 385     117.990  59.857  89.397  1.00  0.67           C  
ATOM   2812  CG  PRO A 385     117.270  61.139  89.811  1.00  0.67           C  
ATOM   2813  CD  PRO A 385     117.894  62.161  88.868  1.00  0.67           C  
ATOM   2814  N   ILE A 386     116.074  60.037  86.486  1.00  0.57           N  
ATOM   2815  CA  ILE A 386     114.926  59.487  85.773  1.00  0.57           C  
ATOM   2816  C   ILE A 386     115.342  58.557  84.646  1.00  0.57           C  
ATOM   2817  O   ILE A 386     116.114  58.937  83.770  1.00  0.57           O  
ATOM   2818  CB  ILE A 386     114.028  60.572  85.177  1.00  0.57           C  
ATOM   2819  CG1 ILE A 386     113.441  61.473  86.289  1.00  0.57           C  
ATOM   2820  CG2 ILE A 386     112.916  59.935  84.308  1.00  0.57           C  
ATOM   2821  CD1 ILE A 386     112.724  62.705  85.722  1.00  0.57           C  
ATOM   2822  N   LEU A 387     114.797  57.322  84.609  1.00  0.52           N  
ATOM   2823  CA  LEU A 387     115.075  56.391  83.539  1.00  0.52           C  
ATOM   2824  C   LEU A 387     114.326  56.744  82.259  1.00  0.52           C  
ATOM   2825  O   LEU A 387     113.095  56.699  82.168  1.00  0.52           O  
ATOM   2826  CB  LEU A 387     114.751  54.931  83.941  1.00  0.52           C  
ATOM   2827  CG  LEU A 387     115.343  53.873  82.982  1.00  0.52           C  
ATOM   2828  CD1 LEU A 387     116.868  53.798  83.113  1.00  0.52           C  
ATOM   2829  CD2 LEU A 387     114.762  52.478  83.238  1.00  0.52           C  
ATOM   2830  N   VAL A 388     115.076  57.106  81.208  1.00  0.53           N  
ATOM   2831  CA  VAL A 388     114.544  57.348  79.887  1.00  0.53           C  
ATOM   2832  C   VAL A 388     114.213  56.021  79.217  1.00  0.53           C  
ATOM   2833  O   VAL A 388     114.849  54.998  79.460  1.00  0.53           O  
ATOM   2834  CB  VAL A 388     115.506  58.189  79.060  1.00  0.53           C  
ATOM   2835  CG1 VAL A 388     114.872  58.584  77.720  1.00  0.53           C  
ATOM   2836  CG2 VAL A 388     115.862  59.463  79.844  1.00  0.53           C  
ATOM   2837  N   ARG A 389     113.164  55.963  78.376  1.00  0.40           N  
ATOM   2838  CA  ARG A 389     112.849  54.755  77.642  1.00  0.40           C  
ATOM   2839  C   ARG A 389     113.888  54.388  76.578  1.00  0.40           C  
ATOM   2840  O   ARG A 389     114.564  55.246  76.022  1.00  0.40           O  
ATOM   2841  CB  ARG A 389     111.437  54.877  77.041  1.00  0.40           C  
ATOM   2842  CG  ARG A 389     110.809  53.548  76.590  1.00  0.40           C  
ATOM   2843  CD  ARG A 389     109.399  53.710  76.028  1.00  0.40           C  
ATOM   2844  NE  ARG A 389     108.552  54.140  77.193  1.00  0.40           N  
ATOM   2845  CZ  ARG A 389     107.894  53.288  77.988  1.00  0.40           C  
ATOM   2846  NH1 ARG A 389     107.462  53.732  79.165  1.00  0.40           N  
ATOM   2847  NH2 ARG A 389     107.684  52.024  77.644  1.00  0.40           N  
ATOM   2848  N   THR A 390     114.006  53.081  76.263  1.00  0.41           N  
ATOM   2849  CA  THR A 390     114.868  52.450  75.264  1.00  0.41           C  
ATOM   2850  C   THR A 390     114.746  53.016  73.871  1.00  0.41           C  
ATOM   2851  O   THR A 390     115.706  53.062  73.109  1.00  0.41           O  
ATOM   2852  CB  THR A 390     114.496  50.975  75.146  1.00  0.41           C  
ATOM   2853  OG1 THR A 390     113.090  50.777  75.331  1.00  0.41           O  
ATOM   2854  CG2 THR A 390     115.193  50.229  76.294  1.00  0.41           C  
ATOM   2855  N   ASP A 391     113.524  53.429  73.533  1.00  0.36           N  
ATOM   2856  CA  ASP A 391     113.031  54.020  72.321  1.00  0.36           C  
ATOM   2857  C   ASP A 391     113.785  55.322  71.985  1.00  0.36           C  
ATOM   2858  O   ASP A 391     114.098  55.612  70.831  1.00  0.36           O  
ATOM   2859  CB  ASP A 391     111.494  54.246  72.534  1.00  0.36           C  
ATOM   2860  CG  ASP A 391     110.687  53.035  73.037  1.00  0.36           C  
ATOM   2861  OD1 ASP A 391     111.259  52.094  73.654  1.00  0.36           O  
ATOM   2862  OD2 ASP A 391     109.434  53.105  72.937  1.00  0.36           O  
ATOM   2863  N   THR A 392     114.133  56.120  73.019  1.00  0.39           N  
ATOM   2864  CA  THR A 392     114.971  57.315  72.930  1.00  0.39           C  
ATOM   2865  C   THR A 392     116.386  57.070  72.444  1.00  0.39           C  
ATOM   2866  O   THR A 392     117.122  56.228  72.951  1.00  0.39           O  
ATOM   2867  CB  THR A 392     115.126  58.038  74.261  1.00  0.39           C  
ATOM   2868  OG1 THR A 392     113.844  58.319  74.792  1.00  0.39           O  
ATOM   2869  CG2 THR A 392     115.832  59.400  74.116  1.00  0.39           C  
ATOM   2870  N   LEU A 393     116.848  57.888  71.489  1.00  0.38           N  
ATOM   2871  CA  LEU A 393     118.195  57.842  70.982  1.00  0.38           C  
ATOM   2872  C   LEU A 393     118.501  59.230  70.465  1.00  0.38           C  
ATOM   2873  O   LEU A 393     117.695  60.149  70.595  1.00  0.38           O  
ATOM   2874  CB  LEU A 393     118.412  56.710  69.933  1.00  0.38           C  
ATOM   2875  CG  LEU A 393     117.464  56.691  68.711  1.00  0.38           C  
ATOM   2876  CD1 LEU A 393     117.891  57.646  67.585  1.00  0.38           C  
ATOM   2877  CD2 LEU A 393     117.337  55.268  68.145  1.00  0.38           C  
ATOM   2878  N   GLN A 394     119.688  59.438  69.891  1.00  0.38           N  
ATOM   2879  CA  GLN A 394     120.016  60.661  69.202  1.00  0.38           C  
ATOM   2880  C   GLN A 394     121.108  60.289  68.235  1.00  0.38           C  
ATOM   2881  O   GLN A 394     121.808  59.307  68.476  1.00  0.38           O  
ATOM   2882  CB  GLN A 394     120.505  61.803  70.138  1.00  0.38           C  
ATOM   2883  CG  GLN A 394     121.794  61.521  70.957  1.00  0.38           C  
ATOM   2884  CD  GLN A 394     121.572  60.500  72.075  1.00  0.38           C  
ATOM   2885  OE1 GLN A 394     120.779  60.698  72.993  1.00  0.38           O  
ATOM   2886  NE2 GLN A 394     122.281  59.350  72.005  1.00  0.38           N  
ATOM   2887  N   TYR A 395     121.269  61.049  67.131  1.00  0.30           N  
ATOM   2888  CA  TYR A 395     122.351  60.857  66.175  1.00  0.30           C  
ATOM   2889  C   TYR A 395     122.326  59.504  65.465  1.00  0.30           C  
ATOM   2890  O   TYR A 395     123.256  58.708  65.549  1.00  0.30           O  
ATOM   2891  CB  TYR A 395     123.732  61.184  66.821  1.00  0.30           C  
ATOM   2892  CG  TYR A 395     124.861  61.377  65.834  1.00  0.30           C  
ATOM   2893  CD1 TYR A 395     124.730  62.200  64.701  1.00  0.30           C  
ATOM   2894  CD2 TYR A 395     126.099  60.757  66.074  1.00  0.30           C  
ATOM   2895  CE1 TYR A 395     125.808  62.392  63.825  1.00  0.30           C  
ATOM   2896  CE2 TYR A 395     127.182  60.954  65.205  1.00  0.30           C  
ATOM   2897  CZ  TYR A 395     127.034  61.773  64.082  1.00  0.30           C  
ATOM   2898  OH  TYR A 395     128.128  61.987  63.221  1.00  0.30           O  
ATOM   2899  N   LEU A 396     121.227  59.210  64.738  1.00  0.24           N  
ATOM   2900  CA  LEU A 396     121.187  58.076  63.828  1.00  0.24           C  
ATOM   2901  C   LEU A 396     122.233  58.142  62.726  1.00  0.24           C  
ATOM   2902  O   LEU A 396     122.495  59.203  62.154  1.00  0.24           O  
ATOM   2903  CB  LEU A 396     119.815  57.940  63.110  1.00  0.24           C  
ATOM   2904  CG  LEU A 396     118.645  57.531  64.020  1.00  0.24           C  
ATOM   2905  CD1 LEU A 396     117.303  57.680  63.288  1.00  0.24           C  
ATOM   2906  CD2 LEU A 396     118.787  56.089  64.535  1.00  0.24           C  
ATOM   2907  N   ASP A 397     122.800  56.971  62.386  1.00  0.24           N  
ATOM   2908  CA  ASP A 397     123.654  56.730  61.243  1.00  0.24           C  
ATOM   2909  C   ASP A 397     123.026  57.211  59.913  1.00  0.24           C  
ATOM   2910  O   ASP A 397     121.808  57.214  59.755  1.00  0.24           O  
ATOM   2911  CB  ASP A 397     123.990  55.214  61.175  1.00  0.24           C  
ATOM   2912  CG  ASP A 397     124.658  54.682  62.434  1.00  0.24           C  
ATOM   2913  OD1 ASP A 397     125.219  55.485  63.214  1.00  0.24           O  
ATOM   2914  OD2 ASP A 397     124.616  53.437  62.603  1.00  0.24           O  
ATOM   2915  N   PRO A 398     123.860  57.671  58.977  1.00  0.29           N  
ATOM   2916  CA  PRO A 398     123.541  58.793  58.109  1.00  0.29           C  
ATOM   2917  C   PRO A 398     122.597  59.953  58.425  1.00  0.29           C  
ATOM   2918  O   PRO A 398     121.359  59.809  58.424  1.00  0.29           O  
ATOM   2919  CB  PRO A 398     123.174  58.093  56.815  1.00  0.29           C  
ATOM   2920  CG  PRO A 398     124.180  56.939  56.707  1.00  0.29           C  
ATOM   2921  CD  PRO A 398     124.623  56.695  58.162  1.00  0.29           C  
ATOM   2922  N   ARG A 399     123.127  61.161  58.557  1.00  0.30           N  
ATOM   2923  CA  ARG A 399     122.468  62.399  58.917  1.00  0.30           C  
ATOM   2924  C   ARG A 399     121.837  63.128  57.732  1.00  0.30           C  
ATOM   2925  O   ARG A 399     122.143  62.853  56.574  1.00  0.30           O  
ATOM   2926  CB  ARG A 399     123.458  63.372  59.614  1.00  0.30           C  
ATOM   2927  CG  ARG A 399     124.610  63.895  58.724  1.00  0.30           C  
ATOM   2928  CD  ARG A 399     125.466  64.955  59.426  1.00  0.30           C  
ATOM   2929  NE  ARG A 399     126.470  65.472  58.434  1.00  0.30           N  
ATOM   2930  CZ  ARG A 399     126.341  66.633  57.774  1.00  0.30           C  
ATOM   2931  NH1 ARG A 399     127.212  66.919  56.806  1.00  0.30           N  
ATOM   2932  NH2 ARG A 399     125.408  67.531  58.048  1.00  0.30           N  
ATOM   2933  N   ASP A 400     120.957  64.121  58.007  1.00  0.28           N  
ATOM   2934  CA  ASP A 400     120.431  65.023  56.994  1.00  0.28           C  
ATOM   2935  C   ASP A 400     121.428  66.155  56.729  1.00  0.28           C  
ATOM   2936  O   ASP A 400     122.335  66.419  57.512  1.00  0.28           O  
ATOM   2937  CB  ASP A 400     119.103  65.721  57.431  1.00  0.28           C  
ATOM   2938  CG  ASP A 400     117.882  64.827  57.408  1.00  0.28           C  
ATOM   2939  OD1 ASP A 400     118.007  63.586  57.330  1.00  0.28           O  
ATOM   2940  OD2 ASP A 400     116.762  65.402  57.479  1.00  0.28           O  
ATOM   2941  N   VAL A 401     121.228  66.911  55.627  1.00  0.23           N  
ATOM   2942  CA  VAL A 401     121.930  68.162  55.339  1.00  0.23           C  
ATOM   2943  C   VAL A 401     121.706  69.231  56.409  1.00  0.23           C  
ATOM   2944  O   VAL A 401     122.614  69.968  56.784  1.00  0.23           O  
ATOM   2945  CB  VAL A 401     121.461  68.715  53.987  1.00  0.23           C  
ATOM   2946  CG1 VAL A 401     122.082  70.093  53.673  1.00  0.23           C  
ATOM   2947  CG2 VAL A 401     121.838  67.719  52.874  1.00  0.23           C  
ATOM   2948  N   ILE A 402     120.460  69.331  56.912  1.00  0.29           N  
ATOM   2949  CA  ILE A 402     119.985  70.438  57.730  1.00  0.29           C  
ATOM   2950  C   ILE A 402     119.786  70.061  59.191  1.00  0.29           C  
ATOM   2951  O   ILE A 402     119.154  70.797  59.949  1.00  0.29           O  
ATOM   2952  CB  ILE A 402     118.668  70.989  57.182  1.00  0.29           C  
ATOM   2953  CG1 ILE A 402     117.508  69.954  57.175  1.00  0.29           C  
ATOM   2954  CG2 ILE A 402     118.943  71.570  55.780  1.00  0.29           C  
ATOM   2955  CD1 ILE A 402     116.154  70.598  56.846  1.00  0.29           C  
ATOM   2956  N   ALA A 403     120.316  68.904  59.627  1.00  0.26           N  
ATOM   2957  CA  ALA A 403     120.046  68.388  60.954  1.00  0.26           C  
ATOM   2958  C   ALA A 403     120.909  67.170  61.237  1.00  0.26           C  
ATOM   2959  O   ALA A 403     120.541  66.031  60.947  1.00  0.26           O  
ATOM   2960  CB  ALA A 403     118.559  67.989  61.137  1.00  0.26           C  
ATOM   2961  N   ASP A 404     122.104  67.400  61.812  1.00  0.26           N  
ATOM   2962  CA  ASP A 404     123.061  66.362  62.136  1.00  0.26           C  
ATOM   2963  C   ASP A 404     122.581  65.384  63.203  1.00  0.26           C  
ATOM   2964  O   ASP A 404     122.544  64.171  63.013  1.00  0.26           O  
ATOM   2965  CB  ASP A 404     124.381  67.022  62.630  1.00  0.26           C  
ATOM   2966  CG  ASP A 404     125.032  67.901  61.576  1.00  0.26           C  
ATOM   2967  OD1 ASP A 404     124.501  67.974  60.439  1.00  0.26           O  
ATOM   2968  OD2 ASP A 404     126.087  68.498  61.886  1.00  0.26           O  
ATOM   2969  N   TYR A 405     122.125  65.914  64.351  1.00  0.35           N  
ATOM   2970  CA  TYR A 405     121.868  65.142  65.552  1.00  0.35           C  
ATOM   2971  C   TYR A 405     120.392  64.821  65.658  1.00  0.35           C  
ATOM   2972  O   TYR A 405     119.703  65.232  66.586  1.00  0.35           O  
ATOM   2973  CB  TYR A 405     122.344  65.895  66.827  1.00  0.35           C  
ATOM   2974  CG  TYR A 405     123.808  66.215  66.702  1.00  0.35           C  
ATOM   2975  CD1 TYR A 405     124.776  65.219  66.911  1.00  0.35           C  
ATOM   2976  CD2 TYR A 405     124.228  67.502  66.320  1.00  0.35           C  
ATOM   2977  CE1 TYR A 405     126.137  65.493  66.713  1.00  0.35           C  
ATOM   2978  CE2 TYR A 405     125.587  67.770  66.099  1.00  0.35           C  
ATOM   2979  CZ  TYR A 405     126.538  66.763  66.290  1.00  0.35           C  
ATOM   2980  OH  TYR A 405     127.894  67.028  66.026  1.00  0.35           O  
ATOM   2981  N   LYS A 406     119.853  64.077  64.672  1.00  0.39           N  
ATOM   2982  CA  LYS A 406     118.446  63.717  64.645  1.00  0.39           C  
ATOM   2983  C   LYS A 406     117.985  62.850  65.815  1.00  0.39           C  
ATOM   2984  O   LYS A 406     118.472  61.740  66.034  1.00  0.39           O  
ATOM   2985  CB  LYS A 406     118.034  63.031  63.315  1.00  0.39           C  
ATOM   2986  CG  LYS A 406     118.340  63.884  62.073  1.00  0.39           C  
ATOM   2987  CD  LYS A 406     117.731  63.335  60.767  1.00  0.39           C  
ATOM   2988  CE  LYS A 406     118.316  61.997  60.288  1.00  0.39           C  
ATOM   2989  NZ  LYS A 406     117.753  61.620  58.975  1.00  0.39           N  
ATOM   2990  N   PHE A 407     117.018  63.372  66.595  1.00  0.36           N  
ATOM   2991  CA  PHE A 407     116.204  62.639  67.544  1.00  0.36           C  
ATOM   2992  C   PHE A 407     115.244  61.673  66.834  1.00  0.36           C  
ATOM   2993  O   PHE A 407     114.906  61.911  65.671  1.00  0.36           O  
ATOM   2994  CB  PHE A 407     115.426  63.617  68.472  1.00  0.36           C  
ATOM   2995  CG  PHE A 407     116.390  64.427  69.299  1.00  0.36           C  
ATOM   2996  CD1 PHE A 407     117.184  63.816  70.288  1.00  0.36           C  
ATOM   2997  CD2 PHE A 407     116.509  65.812  69.096  1.00  0.36           C  
ATOM   2998  CE1 PHE A 407     118.078  64.576  71.057  1.00  0.36           C  
ATOM   2999  CE2 PHE A 407     117.402  66.574  69.862  1.00  0.36           C  
ATOM   3000  CZ  PHE A 407     118.184  65.955  70.844  1.00  0.36           C  
ATOM   3001  N   PRO A 408     114.835  60.566  67.446  1.00  0.37           N  
ATOM   3002  CA  PRO A 408     113.950  59.574  66.839  1.00  0.37           C  
ATOM   3003  C   PRO A 408     112.499  60.032  66.778  1.00  0.37           C  
ATOM   3004  O   PRO A 408     112.174  61.111  67.274  1.00  0.37           O  
ATOM   3005  CB  PRO A 408     114.133  58.378  67.776  1.00  0.37           C  
ATOM   3006  CG  PRO A 408     114.318  59.017  69.145  1.00  0.37           C  
ATOM   3007  CD  PRO A 408     115.224  60.181  68.803  1.00  0.37           C  
ATOM   3008  N   ASP A 409     111.643  59.234  66.100  1.00  0.35           N  
ATOM   3009  CA  ASP A 409     110.234  59.474  65.802  1.00  0.35           C  
ATOM   3010  C   ASP A 409     110.077  60.718  64.927  1.00  0.35           C  
ATOM   3011  O   ASP A 409     109.095  61.460  64.959  1.00  0.35           O  
ATOM   3012  CB  ASP A 409     109.319  59.433  67.075  1.00  0.35           C  
ATOM   3013  CG  ASP A 409     108.222  58.374  66.966  1.00  0.35           C  
ATOM   3014  OD1 ASP A 409     108.030  57.586  67.934  1.00  0.35           O  
ATOM   3015  OD2 ASP A 409     107.558  58.335  65.900  1.00  0.35           O  
ATOM   3016  N   PHE A 410     111.098  60.968  64.075  1.00  0.31           N  
ATOM   3017  CA  PHE A 410     111.198  62.152  63.251  1.00  0.31           C  
ATOM   3018  C   PHE A 410     110.604  61.888  61.879  1.00  0.31           C  
ATOM   3019  O   PHE A 410     111.223  61.305  60.985  1.00  0.31           O  
ATOM   3020  CB  PHE A 410     112.676  62.636  63.151  1.00  0.31           C  
ATOM   3021  CG  PHE A 410     112.864  64.004  62.521  1.00  0.31           C  
ATOM   3022  CD1 PHE A 410     112.047  65.103  62.836  1.00  0.31           C  
ATOM   3023  CD2 PHE A 410     113.940  64.209  61.643  1.00  0.31           C  
ATOM   3024  CE1 PHE A 410     112.313  66.376  62.314  1.00  0.31           C  
ATOM   3025  CE2 PHE A 410     114.210  65.476  61.110  1.00  0.31           C  
ATOM   3026  CZ  PHE A 410     113.403  66.565  61.458  1.00  0.31           C  
ATOM   3027  N   SER A 411     109.365  62.365  61.678  1.00  0.38           N  
ATOM   3028  CA  SER A 411     108.592  62.269  60.449  1.00  0.38           C  
ATOM   3029  C   SER A 411     109.108  63.209  59.385  1.00  0.38           C  
ATOM   3030  O   SER A 411     108.429  64.140  58.969  1.00  0.38           O  
ATOM   3031  CB  SER A 411     107.091  62.587  60.671  1.00  0.38           C  
ATOM   3032  OG  SER A 411     106.499  61.566  61.469  1.00  0.38           O  
ATOM   3033  N   LYS A 412     110.342  62.955  58.915  1.00  0.22           N  
ATOM   3034  CA  LYS A 412     111.052  63.687  57.884  1.00  0.22           C  
ATOM   3035  C   LYS A 412     111.057  62.881  56.587  1.00  0.22           C  
ATOM   3036  O   LYS A 412     111.755  63.164  55.614  1.00  0.22           O  
ATOM   3037  CB  LYS A 412     112.470  64.015  58.428  1.00  0.22           C  
ATOM   3038  CG  LYS A 412     113.460  64.754  57.504  1.00  0.22           C  
ATOM   3039  CD  LYS A 412     112.915  66.057  56.896  1.00  0.22           C  
ATOM   3040  CE  LYS A 412     113.798  66.638  55.789  1.00  0.22           C  
ATOM   3041  NZ  LYS A 412     115.102  67.050  56.335  1.00  0.22           N  
ATOM   3042  N   SER A 413     110.211  61.835  56.529  1.00  0.32           N  
ATOM   3043  CA  SER A 413     110.011  61.037  55.330  1.00  0.32           C  
ATOM   3044  C   SER A 413     109.211  61.813  54.302  1.00  0.32           C  
ATOM   3045  O   SER A 413     108.005  62.006  54.438  1.00  0.32           O  
ATOM   3046  CB  SER A 413     109.296  59.693  55.624  1.00  0.32           C  
ATOM   3047  OG  SER A 413     109.500  58.764  54.559  1.00  0.32           O  
ATOM   3048  N   TYR A 414     109.890  62.320  53.260  1.00  0.28           N  
ATOM   3049  CA  TYR A 414     109.281  63.055  52.173  1.00  0.28           C  
ATOM   3050  C   TYR A 414     108.441  62.173  51.247  1.00  0.28           C  
ATOM   3051  O   TYR A 414     108.342  60.958  51.388  1.00  0.28           O  
ATOM   3052  CB  TYR A 414     110.325  63.933  51.415  1.00  0.28           C  
ATOM   3053  CG  TYR A 414     111.382  63.105  50.732  1.00  0.28           C  
ATOM   3054  CD1 TYR A 414     112.558  62.732  51.408  1.00  0.28           C  
ATOM   3055  CD2 TYR A 414     111.191  62.676  49.408  1.00  0.28           C  
ATOM   3056  CE1 TYR A 414     113.512  61.922  50.775  1.00  0.28           C  
ATOM   3057  CE2 TYR A 414     112.138  61.855  48.780  1.00  0.28           C  
ATOM   3058  CZ  TYR A 414     113.297  61.479  49.466  1.00  0.28           C  
ATOM   3059  OH  TYR A 414     114.245  60.645  48.844  1.00  0.28           O  
ATOM   3060  N   SER A 415     107.775  62.792  50.263  1.00  0.23           N  
ATOM   3061  CA  SER A 415     106.892  62.087  49.351  1.00  0.23           C  
ATOM   3062  C   SER A 415     107.053  62.728  47.992  1.00  0.23           C  
ATOM   3063  O   SER A 415     107.932  63.566  47.798  1.00  0.23           O  
ATOM   3064  CB  SER A 415     105.415  62.084  49.840  1.00  0.23           C  
ATOM   3065  OG  SER A 415     104.580  61.243  49.037  1.00  0.23           O  
ATOM   3066  N   GLY A 416     106.247  62.326  46.989  1.00  0.20           N  
ATOM   3067  CA  GLY A 416     106.366  62.788  45.605  1.00  0.20           C  
ATOM   3068  C   GLY A 416     105.866  64.195  45.376  1.00  0.20           C  
ATOM   3069  O   GLY A 416     104.884  64.422  44.678  1.00  0.20           O  
ATOM   3070  N   ARG A 417     106.590  65.165  45.958  1.00  0.20           N  
ATOM   3071  CA  ARG A 417     106.323  66.586  45.985  1.00  0.20           C  
ATOM   3072  C   ARG A 417     107.243  67.184  47.030  1.00  0.20           C  
ATOM   3073  O   ARG A 417     107.295  66.724  48.171  1.00  0.20           O  
ATOM   3074  CB  ARG A 417     104.865  66.956  46.392  1.00  0.20           C  
ATOM   3075  CG  ARG A 417     104.576  68.467  46.538  1.00  0.20           C  
ATOM   3076  CD  ARG A 417     103.096  68.750  46.793  1.00  0.20           C  
ATOM   3077  NE  ARG A 417     102.967  70.231  46.971  1.00  0.20           N  
ATOM   3078  CZ  ARG A 417     101.801  70.866  47.144  1.00  0.20           C  
ATOM   3079  NH1 ARG A 417     101.793  72.188  47.289  1.00  0.20           N  
ATOM   3080  NH2 ARG A 417     100.647  70.205  47.170  1.00  0.20           N  
ATOM   3081  N   ILE A 418     107.982  68.259  46.684  1.00  0.29           N  
ATOM   3082  CA  ILE A 418     108.735  69.041  47.654  1.00  0.29           C  
ATOM   3083  C   ILE A 418     107.765  69.852  48.507  1.00  0.29           C  
ATOM   3084  O   ILE A 418     107.421  70.992  48.205  1.00  0.29           O  
ATOM   3085  CB  ILE A 418     109.788  69.953  47.017  1.00  0.29           C  
ATOM   3086  CG1 ILE A 418     110.693  69.179  46.026  1.00  0.29           C  
ATOM   3087  CG2 ILE A 418     110.639  70.587  48.142  1.00  0.29           C  
ATOM   3088  CD1 ILE A 418     111.641  70.089  45.231  1.00  0.29           C  
ATOM   3089  N   GLN A 419     107.218  69.234  49.577  1.00  0.31           N  
ATOM   3090  CA  GLN A 419     106.382  69.926  50.541  1.00  0.31           C  
ATOM   3091  C   GLN A 419     107.180  70.919  51.364  1.00  0.31           C  
ATOM   3092  O   GLN A 419     106.794  72.074  51.503  1.00  0.31           O  
ATOM   3093  CB  GLN A 419     105.677  68.935  51.502  1.00  0.31           C  
ATOM   3094  CG  GLN A 419     104.670  67.999  50.796  1.00  0.31           C  
ATOM   3095  CD  GLN A 419     103.890  67.171  51.820  1.00  0.31           C  
ATOM   3096  OE1 GLN A 419     104.064  67.285  53.032  1.00  0.31           O  
ATOM   3097  NE2 GLN A 419     102.968  66.313  51.326  1.00  0.31           N  
ATOM   3098  N   SER A 420     108.345  70.483  51.878  1.00  0.31           N  
ATOM   3099  CA  SER A 420     109.256  71.315  52.641  1.00  0.31           C  
ATOM   3100  C   SER A 420     110.553  71.385  51.882  1.00  0.31           C  
ATOM   3101  O   SER A 420     111.042  70.385  51.356  1.00  0.31           O  
ATOM   3102  CB  SER A 420     109.549  70.775  54.064  1.00  0.31           C  
ATOM   3103  OG  SER A 420     110.196  71.770  54.862  1.00  0.31           O  
ATOM   3104  N   LEU A 421     111.120  72.594  51.778  1.00  0.32           N  
ATOM   3105  CA  LEU A 421     112.334  72.865  51.048  1.00  0.32           C  
ATOM   3106  C   LEU A 421     113.569  72.451  51.854  1.00  0.32           C  
ATOM   3107  O   LEU A 421     113.497  72.107  53.032  1.00  0.32           O  
ATOM   3108  CB  LEU A 421     112.385  74.372  50.677  1.00  0.32           C  
ATOM   3109  CG  LEU A 421     111.262  74.857  49.730  1.00  0.32           C  
ATOM   3110  CD1 LEU A 421     111.144  76.389  49.775  1.00  0.32           C  
ATOM   3111  CD2 LEU A 421     111.497  74.396  48.284  1.00  0.32           C  
ATOM   3112  N   LYS A 422     114.763  72.420  51.218  1.00  0.31           N  
ATOM   3113  CA  LYS A 422     116.010  72.324  51.970  1.00  0.31           C  
ATOM   3114  C   LYS A 422     116.366  73.611  52.735  1.00  0.31           C  
ATOM   3115  O   LYS A 422     116.754  73.489  53.896  1.00  0.31           O  
ATOM   3116  CB  LYS A 422     117.216  71.840  51.118  1.00  0.31           C  
ATOM   3117  CG  LYS A 422     117.031  70.474  50.437  1.00  0.31           C  
ATOM   3118  CD  LYS A 422     118.248  70.145  49.552  1.00  0.31           C  
ATOM   3119  CE  LYS A 422     118.122  68.829  48.777  1.00  0.31           C  
ATOM   3120  NZ  LYS A 422     119.287  68.652  47.876  1.00  0.31           N  
ATOM   3121  N   PRO A 423     116.261  74.847  52.217  1.00  0.35           N  
ATOM   3122  CA  PRO A 423     116.175  76.041  53.051  1.00  0.35           C  
ATOM   3123  C   PRO A 423     114.824  76.158  53.744  1.00  0.35           C  
ATOM   3124  O   PRO A 423     113.941  75.344  53.503  1.00  0.35           O  
ATOM   3125  CB  PRO A 423     116.376  77.211  52.060  1.00  0.35           C  
ATOM   3126  CG  PRO A 423     116.998  76.569  50.819  1.00  0.35           C  
ATOM   3127  CD  PRO A 423     116.323  75.203  50.801  1.00  0.35           C  
ATOM   3128  N   GLU A 424     114.672  77.195  54.589  1.00  0.30           N  
ATOM   3129  CA  GLU A 424     113.509  77.494  55.410  1.00  0.30           C  
ATOM   3130  C   GLU A 424     113.487  76.720  56.710  1.00  0.30           C  
ATOM   3131  O   GLU A 424     113.083  75.563  56.805  1.00  0.30           O  
ATOM   3132  CB  GLU A 424     112.110  77.536  54.726  1.00  0.30           C  
ATOM   3133  CG  GLU A 424     111.683  78.969  54.336  1.00  0.30           C  
ATOM   3134  CD  GLU A 424     111.562  79.852  55.579  1.00  0.30           C  
ATOM   3135  OE1 GLU A 424     110.810  79.484  56.529  1.00  0.30           O  
ATOM   3136  OE2 GLU A 424     112.278  80.881  55.631  1.00  0.30           O  
ATOM   3137  N   GLN A 425     113.934  77.381  57.792  1.00  0.26           N  
ATOM   3138  CA  GLN A 425     113.968  76.780  59.105  1.00  0.26           C  
ATOM   3139  C   GLN A 425     113.264  77.653  60.118  1.00  0.26           C  
ATOM   3140  O   GLN A 425     113.421  77.452  61.315  1.00  0.26           O  
ATOM   3141  CB  GLN A 425     115.415  76.460  59.554  1.00  0.26           C  
ATOM   3142  CG  GLN A 425     116.093  75.404  58.649  1.00  0.26           C  
ATOM   3143  CD  GLN A 425     117.411  74.932  59.261  1.00  0.26           C  
ATOM   3144  OE1 GLN A 425     118.336  75.713  59.476  1.00  0.26           O  
ATOM   3145  NE2 GLN A 425     117.507  73.619  59.569  1.00  0.26           N  
ATOM   3146  N   ILE A 426     112.448  78.636  59.683  1.00  0.23           N  
ATOM   3147  CA  ILE A 426     111.706  79.493  60.603  1.00  0.23           C  
ATOM   3148  C   ILE A 426     110.229  79.192  60.510  1.00  0.23           C  
ATOM   3149  O   ILE A 426     109.641  78.676  61.459  1.00  0.23           O  
ATOM   3150  CB  ILE A 426     111.969  80.986  60.413  1.00  0.23           C  
ATOM   3151  CG1 ILE A 426     113.462  81.280  60.684  1.00  0.23           C  
ATOM   3152  CG2 ILE A 426     111.082  81.812  61.384  1.00  0.23           C  
ATOM   3153  CD1 ILE A 426     113.885  82.701  60.294  1.00  0.23           C  
ATOM   3154  N   GLN A 427     109.562  79.548  59.391  1.00  0.24           N  
ATOM   3155  CA  GLN A 427     108.131  79.333  59.274  1.00  0.24           C  
ATOM   3156  C   GLN A 427     107.766  77.912  58.931  1.00  0.24           C  
ATOM   3157  O   GLN A 427     106.831  77.371  59.514  1.00  0.24           O  
ATOM   3158  CB  GLN A 427     107.477  80.315  58.276  1.00  0.24           C  
ATOM   3159  CG  GLN A 427     107.480  81.737  58.871  1.00  0.24           C  
ATOM   3160  CD  GLN A 427     106.644  82.744  58.089  1.00  0.24           C  
ATOM   3161  OE1 GLN A 427     105.531  83.087  58.493  1.00  0.24           O  
ATOM   3162  NE2 GLN A 427     107.211  83.277  56.987  1.00  0.24           N  
ATOM   3163  N   ARG A 428     108.508  77.292  57.988  1.00  0.23           N  
ATOM   3164  CA  ARG A 428     108.325  75.904  57.587  1.00  0.23           C  
ATOM   3165  C   ARG A 428     106.902  75.496  57.230  1.00  0.23           C  
ATOM   3166  O   ARG A 428     106.289  74.653  57.877  1.00  0.23           O  
ATOM   3167  CB  ARG A 428     108.911  74.886  58.587  1.00  0.23           C  
ATOM   3168  CG  ARG A 428     110.390  75.132  58.923  1.00  0.23           C  
ATOM   3169  CD  ARG A 428     111.072  73.957  59.629  1.00  0.23           C  
ATOM   3170  NE  ARG A 428     110.351  73.715  60.927  1.00  0.23           N  
ATOM   3171  CZ  ARG A 428     109.489  72.711  61.151  1.00  0.23           C  
ATOM   3172  NH1 ARG A 428     108.880  72.602  62.328  1.00  0.23           N  
ATOM   3173  NH2 ARG A 428     109.193  71.810  60.226  1.00  0.23           N  
ATOM   3174  N   LEU A 429     106.343  76.099  56.165  1.00  0.25           N  
ATOM   3175  CA  LEU A 429     104.983  75.840  55.722  1.00  0.25           C  
ATOM   3176  C   LEU A 429     104.791  74.434  55.158  1.00  0.25           C  
ATOM   3177  O   LEU A 429     103.678  73.922  55.056  1.00  0.25           O  
ATOM   3178  CB  LEU A 429     104.601  76.869  54.627  1.00  0.25           C  
ATOM   3179  CG  LEU A 429     104.671  78.347  55.074  1.00  0.25           C  
ATOM   3180  CD1 LEU A 429     104.471  79.281  53.871  1.00  0.25           C  
ATOM   3181  CD2 LEU A 429     103.643  78.662  56.171  1.00  0.25           C  
ATOM   3182  N   GLY A 430     105.904  73.781  54.780  1.00  0.25           N  
ATOM   3183  CA  GLY A 430     105.939  72.386  54.393  1.00  0.25           C  
ATOM   3184  C   GLY A 430     105.805  71.387  55.506  1.00  0.25           C  
ATOM   3185  O   GLY A 430     106.457  71.467  56.544  1.00  0.25           O  
ATOM   3186  N   GLY A 431     104.990  70.345  55.254  1.00  0.23           N  
ATOM   3187  CA  GLY A 431     104.920  69.154  56.086  1.00  0.23           C  
ATOM   3188  C   GLY A 431     106.135  68.265  55.973  1.00  0.23           C  
ATOM   3189  O   GLY A 431     107.114  68.573  55.298  1.00  0.23           O  
ATOM   3190  N   MET A 432     106.078  67.102  56.651  1.00  0.26           N  
ATOM   3191  CA  MET A 432     107.158  66.128  56.708  1.00  0.26           C  
ATOM   3192  C   MET A 432     108.455  66.644  57.320  1.00  0.26           C  
ATOM   3193  O   MET A 432     109.542  66.529  56.755  1.00  0.26           O  
ATOM   3194  CB  MET A 432     107.383  65.380  55.372  1.00  0.26           C  
ATOM   3195  CG  MET A 432     106.099  64.733  54.812  1.00  0.26           C  
ATOM   3196  SD  MET A 432     105.284  63.567  55.948  1.00  0.26           S  
ATOM   3197  CE  MET A 432     103.901  63.225  54.825  1.00  0.26           C  
ATOM   3198  N   MET A 433     108.337  67.208  58.539  1.00  0.25           N  
ATOM   3199  CA  MET A 433     109.449  67.683  59.335  1.00  0.25           C  
ATOM   3200  C   MET A 433     108.923  68.027  60.728  1.00  0.25           C  
ATOM   3201  O   MET A 433     108.709  69.190  61.084  1.00  0.25           O  
ATOM   3202  CB  MET A 433     110.155  68.889  58.658  1.00  0.25           C  
ATOM   3203  CG  MET A 433     111.456  69.349  59.340  1.00  0.25           C  
ATOM   3204  SD  MET A 433     112.373  70.565  58.347  1.00  0.25           S  
ATOM   3205  CE  MET A 433     113.576  70.988  59.637  1.00  0.25           C  
ATOM   3206  N   VAL A 434     108.650  66.984  61.538  1.00  0.32           N  
ATOM   3207  CA  VAL A 434     108.053  67.080  62.862  1.00  0.32           C  
ATOM   3208  C   VAL A 434     108.400  65.785  63.588  1.00  0.32           C  
ATOM   3209  O   VAL A 434     108.777  64.814  62.940  1.00  0.32           O  
ATOM   3210  CB  VAL A 434     106.535  67.310  62.785  1.00  0.32           C  
ATOM   3211  CG1 VAL A 434     105.811  66.103  62.150  1.00  0.32           C  
ATOM   3212  CG2 VAL A 434     105.927  67.667  64.157  1.00  0.32           C  
ATOM   3213  N   TRP A 435     108.305  65.730  64.930  1.00  0.27           N  
ATOM   3214  CA  TRP A 435     108.594  64.561  65.741  1.00  0.27           C  
ATOM   3215  C   TRP A 435     107.325  64.156  66.479  1.00  0.27           C  
ATOM   3216  O   TRP A 435     106.596  65.042  66.928  1.00  0.27           O  
ATOM   3217  CB  TRP A 435     109.645  64.876  66.853  1.00  0.27           C  
ATOM   3218  CG  TRP A 435     111.017  65.343  66.398  1.00  0.27           C  
ATOM   3219  CD1 TRP A 435     112.166  64.608  66.291  1.00  0.27           C  
ATOM   3220  CD2 TRP A 435     111.368  66.697  66.050  1.00  0.27           C  
ATOM   3221  NE1 TRP A 435     113.210  65.408  65.868  1.00  0.27           N  
ATOM   3222  CE2 TRP A 435     112.740  66.694  65.715  1.00  0.27           C  
ATOM   3223  CE3 TRP A 435     110.621  67.875  66.004  1.00  0.27           C  
ATOM   3224  CZ2 TRP A 435     113.379  67.859  65.310  1.00  0.27           C  
ATOM   3225  CZ3 TRP A 435     111.266  69.051  65.593  1.00  0.27           C  
ATOM   3226  CH2 TRP A 435     112.626  69.044  65.245  1.00  0.27           C  
ATOM   3227  N   ASP A 436     107.030  62.842  66.678  1.00  0.34           N  
ATOM   3228  CA  ASP A 436     106.263  62.452  67.863  1.00  0.34           C  
ATOM   3229  C   ASP A 436     107.182  62.620  69.076  1.00  0.34           C  
ATOM   3230  O   ASP A 436     108.400  62.456  69.033  1.00  0.34           O  
ATOM   3231  CB  ASP A 436     105.557  61.051  67.801  1.00  0.34           C  
ATOM   3232  CG  ASP A 436     104.488  60.814  68.882  1.00  0.34           C  
ATOM   3233  OD1 ASP A 436     104.340  61.668  69.802  1.00  0.34           O  
ATOM   3234  OD2 ASP A 436     103.793  59.765  68.824  1.00  0.34           O  
ATOM   3235  N   LEU A 437     106.592  63.029  70.193  1.00  0.37           N  
ATOM   3236  CA  LEU A 437     107.295  63.300  71.413  1.00  0.37           C  
ATOM   3237  C   LEU A 437     106.877  62.306  72.468  1.00  0.37           C  
ATOM   3238  O   LEU A 437     107.568  62.144  73.472  1.00  0.37           O  
ATOM   3239  CB  LEU A 437     106.925  64.718  71.911  1.00  0.37           C  
ATOM   3240  CG  LEU A 437     107.414  65.871  71.013  1.00  0.37           C  
ATOM   3241  CD1 LEU A 437     106.778  67.196  71.463  1.00  0.37           C  
ATOM   3242  CD2 LEU A 437     108.946  65.974  71.012  1.00  0.37           C  
ATOM   3243  N   ASN A 438     105.745  61.593  72.285  1.00  0.35           N  
ATOM   3244  CA  ASN A 438     105.225  60.734  73.325  1.00  0.35           C  
ATOM   3245  C   ASN A 438     103.974  59.988  72.915  1.00  0.35           C  
ATOM   3246  O   ASN A 438     102.857  60.504  72.955  1.00  0.35           O  
ATOM   3247  CB  ASN A 438     104.995  61.392  74.728  1.00  0.35           C  
ATOM   3248  CG  ASN A 438     104.231  62.711  74.682  1.00  0.35           C  
ATOM   3249  OD1 ASN A 438     103.012  62.774  74.837  1.00  0.35           O  
ATOM   3250  ND2 ASN A 438     104.968  63.831  74.528  1.00  0.35           N  
ATOM   3251  N   LYS A 439     104.142  58.685  72.602  1.00  0.27           N  
ATOM   3252  CA  LYS A 439     103.029  57.774  72.486  1.00  0.27           C  
ATOM   3253  C   LYS A 439     102.238  57.636  73.786  1.00  0.27           C  
ATOM   3254  O   LYS A 439     102.699  57.066  74.775  1.00  0.27           O  
ATOM   3255  CB  LYS A 439     103.470  56.367  72.000  1.00  0.27           C  
ATOM   3256  CG  LYS A 439     102.295  55.439  71.623  1.00  0.27           C  
ATOM   3257  CD  LYS A 439     101.545  55.928  70.370  1.00  0.27           C  
ATOM   3258  CE  LYS A 439     100.217  55.213  70.111  1.00  0.27           C  
ATOM   3259  NZ  LYS A 439      99.523  55.876  68.983  1.00  0.27           N  
ATOM   3260  N   LYS A 440     101.007  58.172  73.798  1.00  0.23           N  
ATOM   3261  CA  LYS A 440     100.079  58.052  74.897  1.00  0.23           C  
ATOM   3262  C   LYS A 440      99.296  56.767  74.715  1.00  0.23           C  
ATOM   3263  O   LYS A 440      98.721  56.526  73.654  1.00  0.23           O  
ATOM   3264  CB  LYS A 440      99.115  59.263  74.918  1.00  0.23           C  
ATOM   3265  CG  LYS A 440      99.847  60.606  75.069  1.00  0.23           C  
ATOM   3266  CD  LYS A 440      98.896  61.801  74.894  1.00  0.23           C  
ATOM   3267  CE  LYS A 440      99.570  63.174  74.980  1.00  0.23           C  
ATOM   3268  NZ  LYS A 440     100.601  63.307  73.931  1.00  0.23           N  
ATOM   3269  N   GLN A 441      99.303  55.885  75.730  1.00  0.26           N  
ATOM   3270  CA  GLN A 441      98.735  54.565  75.594  1.00  0.26           C  
ATOM   3271  C   GLN A 441      98.463  54.003  76.981  1.00  0.26           C  
ATOM   3272  O   GLN A 441      99.022  54.461  77.975  1.00  0.26           O  
ATOM   3273  CB  GLN A 441      99.724  53.644  74.827  1.00  0.26           C  
ATOM   3274  CG  GLN A 441      99.150  52.304  74.306  1.00  0.26           C  
ATOM   3275  CD  GLN A 441      98.165  52.482  73.149  1.00  0.26           C  
ATOM   3276  OE1 GLN A 441      98.436  53.128  72.133  1.00  0.26           O  
ATOM   3277  NE2 GLN A 441      96.978  51.845  73.286  1.00  0.26           N  
ATOM   3278  N   VAL A 442      97.585  52.985  77.076  1.00  0.27           N  
ATOM   3279  CA  VAL A 442      97.237  52.301  78.310  1.00  0.27           C  
ATOM   3280  C   VAL A 442      97.999  50.985  78.490  1.00  0.27           C  
ATOM   3281  O   VAL A 442      97.783  50.260  79.457  1.00  0.27           O  
ATOM   3282  CB  VAL A 442      95.730  52.039  78.372  1.00  0.27           C  
ATOM   3283  CG1 VAL A 442      94.988  53.391  78.423  1.00  0.27           C  
ATOM   3284  CG2 VAL A 442      95.242  51.195  77.172  1.00  0.27           C  
ATOM   3285  N   VAL A 443      98.938  50.655  77.576  1.00  0.29           N  
ATOM   3286  CA  VAL A 443      99.726  49.428  77.585  1.00  0.29           C  
ATOM   3287  C   VAL A 443     101.123  49.782  77.082  1.00  0.29           C  
ATOM   3288  O   VAL A 443     101.253  50.782  76.369  1.00  0.29           O  
ATOM   3289  CB  VAL A 443      99.170  48.284  76.715  1.00  0.29           C  
ATOM   3290  CG1 VAL A 443      97.856  47.758  77.319  1.00  0.29           C  
ATOM   3291  CG2 VAL A 443      98.964  48.710  75.247  1.00  0.29           C  
ATOM   3292  N   PRO A 444     102.196  49.060  77.417  1.00  0.28           N  
ATOM   3293  CA  PRO A 444     103.483  49.123  76.716  1.00  0.28           C  
ATOM   3294  C   PRO A 444     103.425  48.971  75.198  1.00  0.28           C  
ATOM   3295  O   PRO A 444     102.622  48.188  74.698  1.00  0.28           O  
ATOM   3296  CB  PRO A 444     104.313  47.995  77.359  1.00  0.28           C  
ATOM   3297  CG  PRO A 444     103.678  47.796  78.738  1.00  0.28           C  
ATOM   3298  CD  PRO A 444     102.197  48.020  78.447  1.00  0.28           C  
ATOM   3299  N   LEU A 445     104.297  49.675  74.449  1.00  0.31           N  
ATOM   3300  CA  LEU A 445     104.408  49.551  73.011  1.00  0.31           C  
ATOM   3301  C   LEU A 445     105.857  49.770  72.630  1.00  0.31           C  
ATOM   3302  O   LEU A 445     106.597  50.421  73.361  1.00  0.31           O  
ATOM   3303  CB  LEU A 445     103.585  50.625  72.251  1.00  0.31           C  
ATOM   3304  CG  LEU A 445     102.058  50.440  72.302  1.00  0.31           C  
ATOM   3305  CD1 LEU A 445     101.382  51.662  71.674  1.00  0.31           C  
ATOM   3306  CD2 LEU A 445     101.588  49.155  71.605  1.00  0.31           C  
ATOM   3307  N   HIS A 446     106.269  49.241  71.457  1.00  0.32           N  
ATOM   3308  CA  HIS A 446     107.576  49.476  70.858  1.00  0.32           C  
ATOM   3309  C   HIS A 446     107.471  50.639  69.888  1.00  0.32           C  
ATOM   3310  O   HIS A 446     106.709  50.572  68.917  1.00  0.32           O  
ATOM   3311  CB  HIS A 446     108.043  48.253  70.033  1.00  0.32           C  
ATOM   3312  CG  HIS A 446     107.974  46.968  70.792  1.00  0.32           C  
ATOM   3313  ND1 HIS A 446     108.987  46.655  71.668  1.00  0.32           N  
ATOM   3314  CD2 HIS A 446     107.031  45.989  70.791  1.00  0.32           C  
ATOM   3315  CE1 HIS A 446     108.652  45.495  72.187  1.00  0.32           C  
ATOM   3316  NE2 HIS A 446     107.473  45.043  71.691  1.00  0.32           N  
ATOM   3317  N   ARG A 447     108.175  51.751  70.141  1.00  0.29           N  
ATOM   3318  CA  ARG A 447     108.011  52.995  69.414  1.00  0.29           C  
ATOM   3319  C   ARG A 447     109.360  53.713  69.391  1.00  0.29           C  
ATOM   3320  O   ARG A 447     110.381  53.093  69.675  1.00  0.29           O  
ATOM   3321  CB  ARG A 447     106.923  53.843  70.114  1.00  0.29           C  
ATOM   3322  CG  ARG A 447     105.473  53.326  70.057  1.00  0.29           C  
ATOM   3323  CD  ARG A 447     104.859  53.368  68.661  1.00  0.29           C  
ATOM   3324  NE  ARG A 447     103.554  52.613  68.750  1.00  0.29           N  
ATOM   3325  CZ  ARG A 447     103.334  51.415  68.186  1.00  0.29           C  
ATOM   3326  NH1 ARG A 447     102.119  50.867  68.225  1.00  0.29           N  
ATOM   3327  NH2 ARG A 447     104.306  50.711  67.622  1.00  0.29           N  
ATOM   3328  N   GLU A 448     109.420  55.003  68.985  1.00  0.28           N  
ATOM   3329  CA  GLU A 448     110.661  55.756  68.902  1.00  0.28           C  
ATOM   3330  C   GLU A 448     110.617  57.027  69.776  1.00  0.28           C  
ATOM   3331  O   GLU A 448     111.450  57.920  69.659  1.00  0.28           O  
ATOM   3332  CB  GLU A 448     110.938  56.124  67.418  1.00  0.28           C  
ATOM   3333  CG  GLU A 448     111.702  55.050  66.600  1.00  0.28           C  
ATOM   3334  CD  GLU A 448     112.337  55.583  65.310  1.00  0.28           C  
ATOM   3335  OE1 GLU A 448     112.546  56.821  65.183  1.00  0.28           O  
ATOM   3336  OE2 GLU A 448     112.661  54.731  64.441  1.00  0.28           O  
ATOM   3337  N   GLN A 449     109.646  57.173  70.701  1.00  0.35           N  
ATOM   3338  CA  GLN A 449     109.421  58.415  71.433  1.00  0.35           C  
ATOM   3339  C   GLN A 449     110.422  58.742  72.533  1.00  0.35           C  
ATOM   3340  O   GLN A 449     111.077  57.877  73.104  1.00  0.35           O  
ATOM   3341  CB  GLN A 449     107.986  58.528  72.041  1.00  0.35           C  
ATOM   3342  CG  GLN A 449     107.704  57.788  73.388  1.00  0.35           C  
ATOM   3343  CD  GLN A 449     107.514  56.296  73.180  1.00  0.35           C  
ATOM   3344  OE1 GLN A 449     107.658  55.819  72.066  1.00  0.35           O  
ATOM   3345  NE2 GLN A 449     107.132  55.536  74.228  1.00  0.35           N  
ATOM   3346  N   VAL A 450     110.503  60.033  72.937  1.00  0.43           N  
ATOM   3347  CA  VAL A 450     111.485  60.485  73.919  1.00  0.43           C  
ATOM   3348  C   VAL A 450     111.010  60.352  75.367  1.00  0.43           C  
ATOM   3349  O   VAL A 450     111.713  60.697  76.315  1.00  0.43           O  
ATOM   3350  CB  VAL A 450     111.918  61.933  73.680  1.00  0.43           C  
ATOM   3351  CG1 VAL A 450     112.597  62.030  72.300  1.00  0.43           C  
ATOM   3352  CG2 VAL A 450     110.728  62.910  73.775  1.00  0.43           C  
ATOM   3353  N   GLY A 451     109.776  59.842  75.568  1.00  0.51           N  
ATOM   3354  CA  GLY A 451     109.156  59.600  76.872  1.00  0.51           C  
ATOM   3355  C   GLY A 451     109.901  58.717  77.854  1.00  0.51           C  
ATOM   3356  O   GLY A 451     110.718  57.870  77.509  1.00  0.51           O  
ATOM   3357  N   TRP A 452     109.580  58.860  79.149  1.00  0.35           N  
ATOM   3358  CA  TRP A 452     110.192  58.095  80.219  1.00  0.35           C  
ATOM   3359  C   TRP A 452     109.774  56.625  80.302  1.00  0.35           C  
ATOM   3360  O   TRP A 452     108.763  56.170  79.755  1.00  0.35           O  
ATOM   3361  CB  TRP A 452     109.932  58.776  81.587  1.00  0.35           C  
ATOM   3362  CG  TRP A 452     110.409  60.219  81.679  1.00  0.35           C  
ATOM   3363  CD1 TRP A 452     111.606  60.753  81.284  1.00  0.35           C  
ATOM   3364  CD2 TRP A 452     109.649  61.304  82.248  1.00  0.35           C  
ATOM   3365  NE1 TRP A 452     111.651  62.099  81.584  1.00  0.35           N  
ATOM   3366  CE2 TRP A 452     110.460  62.457  82.170  1.00  0.35           C  
ATOM   3367  CE3 TRP A 452     108.367  61.362  82.795  1.00  0.35           C  
ATOM   3368  CZ2 TRP A 452     110.005  63.682  82.640  1.00  0.35           C  
ATOM   3369  CZ3 TRP A 452     107.904  62.604  83.255  1.00  0.35           C  
ATOM   3370  CH2 TRP A 452     108.710  63.750  83.179  1.00  0.35           C  
ATOM   3371  N   HIS A 453     110.583  55.820  81.022  1.00  0.35           N  
ATOM   3372  CA  HIS A 453     110.158  54.534  81.539  1.00  0.35           C  
ATOM   3373  C   HIS A 453     109.290  54.770  82.778  1.00  0.35           C  
ATOM   3374  O   HIS A 453     109.566  55.673  83.564  1.00  0.35           O  
ATOM   3375  CB  HIS A 453     111.375  53.632  81.846  1.00  0.35           C  
ATOM   3376  CG  HIS A 453     111.025  52.191  82.061  1.00  0.35           C  
ATOM   3377  ND1 HIS A 453     110.397  51.832  83.230  1.00  0.35           N  
ATOM   3378  CD2 HIS A 453     111.162  51.111  81.249  1.00  0.35           C  
ATOM   3379  CE1 HIS A 453     110.159  50.543  83.120  1.00  0.35           C  
ATOM   3380  NE2 HIS A 453     110.602  50.053  81.937  1.00  0.35           N  
ATOM   3381  N   TYR A 454     108.201  53.993  82.966  1.00  0.30           N  
ATOM   3382  CA  TYR A 454     107.258  54.196  84.054  1.00  0.30           C  
ATOM   3383  C   TYR A 454     107.138  52.938  84.902  1.00  0.30           C  
ATOM   3384  O   TYR A 454     107.087  51.814  84.405  1.00  0.30           O  
ATOM   3385  CB  TYR A 454     105.865  54.748  83.599  1.00  0.30           C  
ATOM   3386  CG  TYR A 454     105.072  53.807  82.723  1.00  0.30           C  
ATOM   3387  CD1 TYR A 454     105.030  53.980  81.329  1.00  0.30           C  
ATOM   3388  CD2 TYR A 454     104.337  52.753  83.294  1.00  0.30           C  
ATOM   3389  CE1 TYR A 454     104.329  53.073  80.518  1.00  0.30           C  
ATOM   3390  CE2 TYR A 454     103.639  51.844  82.489  1.00  0.30           C  
ATOM   3391  CZ  TYR A 454     103.650  51.998  81.100  1.00  0.30           C  
ATOM   3392  OH  TYR A 454     102.974  51.074  80.286  1.00  0.30           O  
ATOM   3393  N   THR A 455     107.104  53.114  86.234  1.00  0.39           N  
ATOM   3394  CA  THR A 455     106.818  52.079  87.215  1.00  0.39           C  
ATOM   3395  C   THR A 455     105.400  51.541  87.151  1.00  0.39           C  
ATOM   3396  O   THR A 455     104.438  52.258  86.886  1.00  0.39           O  
ATOM   3397  CB  THR A 455     107.094  52.564  88.633  1.00  0.39           C  
ATOM   3398  OG1 THR A 455     106.683  53.916  88.792  1.00  0.39           O  
ATOM   3399  CG2 THR A 455     108.613  52.560  88.833  1.00  0.39           C  
ATOM   3400  N   ASN A 456     105.222  50.233  87.415  1.00  0.33           N  
ATOM   3401  CA  ASN A 456     103.910  49.631  87.453  1.00  0.33           C  
ATOM   3402  C   ASN A 456     103.959  48.479  88.452  1.00  0.33           C  
ATOM   3403  O   ASN A 456     105.032  47.963  88.750  1.00  0.33           O  
ATOM   3404  CB  ASN A 456     103.416  49.215  86.040  1.00  0.33           C  
ATOM   3405  CG  ASN A 456     101.899  49.068  86.037  1.00  0.33           C  
ATOM   3406  OD1 ASN A 456     101.369  48.002  86.348  1.00  0.33           O  
ATOM   3407  ND2 ASN A 456     101.164  50.162  85.742  1.00  0.33           N  
ATOM   3408  N   SER A 457     102.791  48.116  89.015  1.00  0.22           N  
ATOM   3409  CA  SER A 457     102.579  47.208  90.136  1.00  0.22           C  
ATOM   3410  C   SER A 457     101.157  47.480  90.589  1.00  0.22           C  
ATOM   3411  O   SER A 457     100.712  48.627  90.627  1.00  0.22           O  
ATOM   3412  CB  SER A 457     103.523  47.359  91.367  1.00  0.22           C  
ATOM   3413  OG  SER A 457     103.130  46.520  92.457  1.00  0.22           O  
ATOM   3414  N   GLY A 458     100.381  46.418  90.891  1.00  0.22           N  
ATOM   3415  CA  GLY A 458      98.965  46.541  91.231  1.00  0.22           C  
ATOM   3416  C   GLY A 458      98.665  46.879  92.667  1.00  0.22           C  
ATOM   3417  O   GLY A 458      97.518  47.152  93.002  1.00  0.22           O  
ATOM   3418  N   ILE A 459      99.674  46.868  93.558  1.00  0.24           N  
ATOM   3419  CA  ILE A 459      99.467  47.179  94.968  1.00  0.24           C  
ATOM   3420  C   ILE A 459      99.974  48.578  95.300  1.00  0.24           C  
ATOM   3421  O   ILE A 459      99.402  49.286  96.128  1.00  0.24           O  
ATOM   3422  CB  ILE A 459     100.092  46.118  95.883  1.00  0.24           C  
ATOM   3423  CG1 ILE A 459     101.604  45.893  95.631  1.00  0.24           C  
ATOM   3424  CG2 ILE A 459      99.277  44.816  95.711  1.00  0.24           C  
ATOM   3425  CD1 ILE A 459     102.257  44.892  96.594  1.00  0.24           C  
ATOM   3426  N   ASP A 460     101.014  49.058  94.593  1.00  0.23           N  
ATOM   3427  CA  ASP A 460     101.703  50.300  94.885  1.00  0.23           C  
ATOM   3428  C   ASP A 460     101.094  51.503  94.174  1.00  0.23           C  
ATOM   3429  O   ASP A 460     101.811  52.293  93.567  1.00  0.23           O  
ATOM   3430  CB  ASP A 460     103.187  50.182  94.459  1.00  0.23           C  
ATOM   3431  CG  ASP A 460     103.804  48.975  95.127  1.00  0.23           C  
ATOM   3432  OD1 ASP A 460     104.021  49.033  96.358  1.00  0.23           O  
ATOM   3433  OD2 ASP A 460     104.022  47.968  94.403  1.00  0.23           O  
ATOM   3434  N   ALA A 461      99.759  51.700  94.242  1.00  0.27           N  
ATOM   3435  CA  ALA A 461      98.997  52.607  93.380  1.00  0.27           C  
ATOM   3436  C   ALA A 461      99.527  54.043  93.268  1.00  0.27           C  
ATOM   3437  O   ALA A 461      99.579  54.634  92.190  1.00  0.27           O  
ATOM   3438  CB  ALA A 461      97.525  52.631  93.840  1.00  0.27           C  
ATOM   3439  N   ALA A 462     100.016  54.607  94.389  1.00  0.29           N  
ATOM   3440  CA  ALA A 462     100.620  55.924  94.463  1.00  0.29           C  
ATOM   3441  C   ALA A 462     101.970  56.051  93.741  1.00  0.29           C  
ATOM   3442  O   ALA A 462     102.491  57.144  93.533  1.00  0.29           O  
ATOM   3443  CB  ALA A 462     100.804  56.291  95.948  1.00  0.29           C  
ATOM   3444  N   LEU A 463     102.592  54.931  93.338  1.00  0.23           N  
ATOM   3445  CA  LEU A 463     103.807  54.938  92.551  1.00  0.23           C  
ATOM   3446  C   LEU A 463     103.588  54.366  91.159  1.00  0.23           C  
ATOM   3447  O   LEU A 463     104.542  54.232  90.395  1.00  0.23           O  
ATOM   3448  CB  LEU A 463     104.902  54.088  93.244  1.00  0.23           C  
ATOM   3449  CG  LEU A 463     105.329  54.593  94.636  1.00  0.23           C  
ATOM   3450  CD1 LEU A 463     106.375  53.635  95.221  1.00  0.23           C  
ATOM   3451  CD2 LEU A 463     105.885  56.027  94.602  1.00  0.23           C  
ATOM   3452  N   THR A 464     102.347  53.990  90.776  1.00  0.32           N  
ATOM   3453  CA  THR A 464     102.136  53.187  89.566  1.00  0.32           C  
ATOM   3454  C   THR A 464     101.077  53.711  88.634  1.00  0.32           C  
ATOM   3455  O   THR A 464     100.744  53.060  87.643  1.00  0.32           O  
ATOM   3456  CB  THR A 464     101.823  51.726  89.859  1.00  0.32           C  
ATOM   3457  OG1 THR A 464     100.668  51.534  90.659  1.00  0.32           O  
ATOM   3458  CG2 THR A 464     103.007  51.142  90.635  1.00  0.32           C  
ATOM   3459  N   GLY A 465     100.545  54.927  88.883  1.00  0.28           N  
ATOM   3460  CA  GLY A 465      99.582  55.577  87.995  1.00  0.28           C  
ATOM   3461  C   GLY A 465     100.025  55.754  86.563  1.00  0.28           C  
ATOM   3462  O   GLY A 465     100.927  56.537  86.262  1.00  0.28           O  
ATOM   3463  N   THR A 466      99.358  55.019  85.652  1.00  0.25           N  
ATOM   3464  CA  THR A 466      99.535  54.951  84.203  1.00  0.25           C  
ATOM   3465  C   THR A 466      99.981  56.233  83.531  1.00  0.25           C  
ATOM   3466  O   THR A 466      99.244  57.216  83.527  1.00  0.25           O  
ATOM   3467  CB  THR A 466      98.257  54.482  83.514  1.00  0.25           C  
ATOM   3468  OG1 THR A 466      97.739  53.350  84.200  1.00  0.25           O  
ATOM   3469  CG2 THR A 466      98.523  54.035  82.069  1.00  0.25           C  
ATOM   3470  N   TYR A 467     101.208  56.253  82.952  1.00  0.23           N  
ATOM   3471  CA  TYR A 467     101.773  57.368  82.191  1.00  0.23           C  
ATOM   3472  C   TYR A 467     102.109  58.643  83.006  1.00  0.23           C  
ATOM   3473  O   TYR A 467     102.856  59.519  82.571  1.00  0.23           O  
ATOM   3474  CB  TYR A 467     100.882  57.624  80.931  1.00  0.23           C  
ATOM   3475  CG  TYR A 467     101.436  58.659  79.997  1.00  0.23           C  
ATOM   3476  CD1 TYR A 467     100.811  59.912  79.911  1.00  0.23           C  
ATOM   3477  CD2 TYR A 467     102.583  58.408  79.225  1.00  0.23           C  
ATOM   3478  CE1 TYR A 467     101.333  60.907  79.079  1.00  0.23           C  
ATOM   3479  CE2 TYR A 467     103.126  59.417  78.416  1.00  0.23           C  
ATOM   3480  CZ  TYR A 467     102.503  60.670  78.363  1.00  0.23           C  
ATOM   3481  OH  TYR A 467     103.048  61.726  77.620  1.00  0.23           O  
ATOM   3482  N   ARG A 468     101.591  58.787  84.237  1.00  0.19           N  
ATOM   3483  CA  ARG A 468     101.828  59.931  85.096  1.00  0.19           C  
ATOM   3484  C   ARG A 468     103.231  60.006  85.678  1.00  0.19           C  
ATOM   3485  O   ARG A 468     103.839  61.082  85.766  1.00  0.19           O  
ATOM   3486  CB  ARG A 468     100.804  59.915  86.250  1.00  0.19           C  
ATOM   3487  CG  ARG A 468      99.363  60.041  85.726  1.00  0.19           C  
ATOM   3488  CD  ARG A 468      98.321  59.996  86.839  1.00  0.19           C  
ATOM   3489  NE  ARG A 468      96.978  60.103  86.181  1.00  0.19           N  
ATOM   3490  CZ  ARG A 468      95.901  59.419  86.586  1.00  0.19           C  
ATOM   3491  NH1 ARG A 468      94.806  59.422  85.831  1.00  0.19           N  
ATOM   3492  NH2 ARG A 468      95.864  58.760  87.735  1.00  0.19           N  
ATOM   3493  N   VAL A 469     103.735  58.844  86.122  1.00  0.36           N  
ATOM   3494  CA  VAL A 469     104.949  58.670  86.895  1.00  0.36           C  
ATOM   3495  C   VAL A 469     106.158  58.291  86.044  1.00  0.36           C  
ATOM   3496  O   VAL A 469     106.113  58.297  84.817  1.00  0.36           O  
ATOM   3497  CB  VAL A 469     104.732  57.669  88.031  1.00  0.36           C  
ATOM   3498  CG1 VAL A 469     103.481  58.079  88.839  1.00  0.36           C  
ATOM   3499  CG2 VAL A 469     104.557  56.234  87.497  1.00  0.36           C  
ATOM   3500  N   LYS A 470     107.303  57.983  86.688  1.00  0.42           N  
ATOM   3501  CA  LYS A 470     108.498  57.555  85.996  1.00  0.42           C  
ATOM   3502  C   LYS A 470     109.378  56.772  86.953  1.00  0.42           C  
ATOM   3503  O   LYS A 470     109.294  56.954  88.167  1.00  0.42           O  
ATOM   3504  CB  LYS A 470     109.316  58.713  85.362  1.00  0.42           C  
ATOM   3505  CG  LYS A 470     109.923  59.744  86.328  1.00  0.42           C  
ATOM   3506  CD  LYS A 470     108.962  60.848  86.788  1.00  0.42           C  
ATOM   3507  CE  LYS A 470     109.670  61.835  87.713  1.00  0.42           C  
ATOM   3508  NZ  LYS A 470     108.767  62.952  88.036  1.00  0.42           N  
ATOM   3509  N   LEU A 471     110.241  55.882  86.424  1.00  0.43           N  
ATOM   3510  CA  LEU A 471     111.242  55.165  87.199  1.00  0.43           C  
ATOM   3511  C   LEU A 471     112.490  56.023  87.410  1.00  0.43           C  
ATOM   3512  O   LEU A 471     112.836  56.857  86.576  1.00  0.43           O  
ATOM   3513  CB  LEU A 471     111.595  53.828  86.492  1.00  0.43           C  
ATOM   3514  CG  LEU A 471     112.636  52.921  87.190  1.00  0.43           C  
ATOM   3515  CD1 LEU A 471     112.258  52.521  88.625  1.00  0.43           C  
ATOM   3516  CD2 LEU A 471     112.857  51.650  86.361  1.00  0.43           C  
ATOM   3517  N   LEU A 472     113.204  55.851  88.545  1.00  0.54           N  
ATOM   3518  CA  LEU A 472     114.383  56.626  88.882  1.00  0.54           C  
ATOM   3519  C   LEU A 472     115.443  55.712  89.484  1.00  0.54           C  
ATOM   3520  O   LEU A 472     115.133  54.810  90.259  1.00  0.54           O  
ATOM   3521  CB  LEU A 472     114.107  57.750  89.924  1.00  0.54           C  
ATOM   3522  CG  LEU A 472     112.954  58.718  89.578  1.00  0.54           C  
ATOM   3523  CD1 LEU A 472     111.646  58.322  90.282  1.00  0.54           C  
ATOM   3524  CD2 LEU A 472     113.325  60.159  89.952  1.00  0.54           C  
ATOM   3525  N   ASN A 473     116.735  55.928  89.156  1.00  0.50           N  
ATOM   3526  CA  ASN A 473     117.840  55.224  89.785  1.00  0.50           C  
ATOM   3527  C   ASN A 473     118.779  56.269  90.379  1.00  0.50           C  
ATOM   3528  O   ASN A 473     119.645  56.812  89.699  1.00  0.50           O  
ATOM   3529  CB  ASN A 473     118.572  54.346  88.722  1.00  0.50           C  
ATOM   3530  CG  ASN A 473     119.656  53.430  89.291  1.00  0.50           C  
ATOM   3531  OD1 ASN A 473     119.962  53.362  90.486  1.00  0.50           O  
ATOM   3532  ND2 ASN A 473     120.288  52.648  88.382  1.00  0.50           N  
ATOM   3533  N   GLY A 474     118.676  56.531  91.705  1.00  0.58           N  
ATOM   3534  CA  GLY A 474     119.332  57.669  92.372  1.00  0.58           C  
ATOM   3535  C   GLY A 474     120.814  57.511  92.596  1.00  0.58           C  
ATOM   3536  O   GLY A 474     121.501  58.384  93.122  1.00  0.58           O  
ATOM   3537  N   ARG A 475     121.354  56.354  92.196  1.00  0.44           N  
ATOM   3538  CA  ARG A 475     122.774  56.112  92.132  1.00  0.44           C  
ATOM   3539  C   ARG A 475     123.439  56.786  90.933  1.00  0.44           C  
ATOM   3540  O   ARG A 475     124.630  57.084  91.005  1.00  0.44           O  
ATOM   3541  CB  ARG A 475     123.022  54.588  92.054  1.00  0.44           C  
ATOM   3542  CG  ARG A 475     122.541  53.824  93.305  1.00  0.44           C  
ATOM   3543  CD  ARG A 475     122.690  52.303  93.200  1.00  0.44           C  
ATOM   3544  NE  ARG A 475     121.709  51.845  92.164  1.00  0.44           N  
ATOM   3545  CZ  ARG A 475     121.551  50.574  91.776  1.00  0.44           C  
ATOM   3546  NH1 ARG A 475     120.608  50.292  90.882  1.00  0.44           N  
ATOM   3547  NH2 ARG A 475     122.318  49.597  92.246  1.00  0.44           N  
ATOM   3548  N   GLU A 476     122.676  57.017  89.833  1.00  0.45           N  
ATOM   3549  CA  GLU A 476     123.112  57.611  88.567  1.00  0.45           C  
ATOM   3550  C   GLU A 476     123.912  56.659  87.674  1.00  0.45           C  
ATOM   3551  O   GLU A 476     124.605  57.070  86.749  1.00  0.45           O  
ATOM   3552  CB  GLU A 476     123.851  58.973  88.711  1.00  0.45           C  
ATOM   3553  CG  GLU A 476     123.058  60.065  89.471  1.00  0.45           C  
ATOM   3554  CD  GLU A 476     121.866  60.636  88.706  1.00  0.45           C  
ATOM   3555  OE1 GLU A 476     121.622  60.234  87.542  1.00  0.45           O  
ATOM   3556  OE2 GLU A 476     121.188  61.502  89.314  1.00  0.45           O  
ATOM   3557  N   ILE A 477     123.826  55.330  87.911  1.00  0.39           N  
ATOM   3558  CA  ILE A 477     124.754  54.358  87.325  1.00  0.39           C  
ATOM   3559  C   ILE A 477     124.185  53.564  86.162  1.00  0.39           C  
ATOM   3560  O   ILE A 477     124.777  52.591  85.703  1.00  0.39           O  
ATOM   3561  CB  ILE A 477     125.249  53.348  88.361  1.00  0.39           C  
ATOM   3562  CG1 ILE A 477     124.113  52.468  88.948  1.00  0.39           C  
ATOM   3563  CG2 ILE A 477     126.032  54.119  89.443  1.00  0.39           C  
ATOM   3564  CD1 ILE A 477     124.657  51.280  89.747  1.00  0.39           C  
ATOM   3565  N   ASP A 478     122.994  53.935  85.674  1.00  0.31           N  
ATOM   3566  CA  ASP A 478     122.331  53.235  84.596  1.00  0.31           C  
ATOM   3567  C   ASP A 478     122.851  53.734  83.234  1.00  0.31           C  
ATOM   3568  O   ASP A 478     123.582  54.719  83.147  1.00  0.31           O  
ATOM   3569  CB  ASP A 478     120.800  53.371  84.838  1.00  0.31           C  
ATOM   3570  CG  ASP A 478     119.972  52.396  84.026  1.00  0.31           C  
ATOM   3571  OD1 ASP A 478     119.934  52.532  82.776  1.00  0.31           O  
ATOM   3572  OD2 ASP A 478     119.369  51.508  84.674  1.00  0.31           O  
ATOM   3573  N   ALA A 479     122.486  53.069  82.123  1.00  0.36           N  
ATOM   3574  CA  ALA A 479     122.840  53.492  80.784  1.00  0.36           C  
ATOM   3575  C   ALA A 479     121.849  54.506  80.217  1.00  0.36           C  
ATOM   3576  O   ALA A 479     122.221  55.356  79.410  1.00  0.36           O  
ATOM   3577  CB  ALA A 479     122.916  52.269  79.846  1.00  0.36           C  
ATOM   3578  N   MET A 480     120.575  54.472  80.670  1.00  0.51           N  
ATOM   3579  CA  MET A 480     119.540  55.400  80.229  1.00  0.51           C  
ATOM   3580  C   MET A 480     119.033  56.439  81.260  1.00  0.51           C  
ATOM   3581  O   MET A 480     117.950  56.973  81.005  1.00  0.51           O  
ATOM   3582  CB  MET A 480     118.324  54.584  79.711  1.00  0.51           C  
ATOM   3583  CG  MET A 480     118.646  53.641  78.531  1.00  0.51           C  
ATOM   3584  SD  MET A 480     119.283  54.453  77.029  1.00  0.51           S  
ATOM   3585  CE  MET A 480     117.766  55.347  76.592  1.00  0.51           C  
ATOM   3586  N   PRO A 481     119.618  56.843  82.404  1.00  0.61           N  
ATOM   3587  CA  PRO A 481     119.144  57.996  83.143  1.00  0.61           C  
ATOM   3588  C   PRO A 481     119.451  59.281  82.392  1.00  0.61           C  
ATOM   3589  O   PRO A 481     120.322  59.314  81.520  1.00  0.61           O  
ATOM   3590  CB  PRO A 481     119.912  57.904  84.470  1.00  0.61           C  
ATOM   3591  CG  PRO A 481     121.283  57.385  84.049  1.00  0.61           C  
ATOM   3592  CD  PRO A 481     120.960  56.499  82.840  1.00  0.61           C  
ATOM   3593  N   ILE A 482     118.748  60.370  82.722  1.00  0.65           N  
ATOM   3594  CA  ILE A 482     118.897  61.664  82.083  1.00  0.65           C  
ATOM   3595  C   ILE A 482     120.324  62.210  82.164  1.00  0.65           C  
ATOM   3596  O   ILE A 482     120.852  62.705  81.170  1.00  0.65           O  
ATOM   3597  CB  ILE A 482     117.888  62.628  82.688  1.00  0.65           C  
ATOM   3598  CG1 ILE A 482     116.429  62.294  82.280  1.00  0.65           C  
ATOM   3599  CG2 ILE A 482     118.233  64.090  82.367  1.00  0.65           C  
ATOM   3600  CD1 ILE A 482     116.046  62.732  80.861  1.00  0.65           C  
ATOM   3601  N   TRP A 483     121.025  62.088  83.317  1.00  0.61           N  
ATOM   3602  CA  TRP A 483     122.411  62.539  83.434  1.00  0.61           C  
ATOM   3603  C   TRP A 483     123.386  61.843  82.473  1.00  0.61           C  
ATOM   3604  O   TRP A 483     124.168  62.497  81.782  1.00  0.61           O  
ATOM   3605  CB  TRP A 483     122.913  62.384  84.900  1.00  0.61           C  
ATOM   3606  CG  TRP A 483     124.384  62.728  85.132  1.00  0.61           C  
ATOM   3607  CD1 TRP A 483     125.009  63.945  85.113  1.00  0.61           C  
ATOM   3608  CD2 TRP A 483     125.425  61.741  85.257  1.00  0.61           C  
ATOM   3609  NE1 TRP A 483     126.375  63.787  85.244  1.00  0.61           N  
ATOM   3610  CE2 TRP A 483     126.650  62.438  85.316  1.00  0.61           C  
ATOM   3611  CE3 TRP A 483     125.384  60.349  85.297  1.00  0.61           C  
ATOM   3612  CZ2 TRP A 483     127.856  61.753  85.414  1.00  0.61           C  
ATOM   3613  CZ3 TRP A 483     126.600  59.659  85.386  1.00  0.61           C  
ATOM   3614  CH2 TRP A 483     127.820  60.350  85.442  1.00  0.61           C  
ATOM   3615  N   GLN A 484     123.335  60.501  82.363  1.00  0.61           N  
ATOM   3616  CA  GLN A 484     124.191  59.752  81.457  1.00  0.61           C  
ATOM   3617  C   GLN A 484     123.873  60.030  79.990  1.00  0.61           C  
ATOM   3618  O   GLN A 484     124.770  60.185  79.162  1.00  0.61           O  
ATOM   3619  CB  GLN A 484     124.118  58.238  81.752  1.00  0.61           C  
ATOM   3620  CG  GLN A 484     125.139  57.347  81.002  1.00  0.61           C  
ATOM   3621  CD  GLN A 484     126.582  57.748  81.313  1.00  0.61           C  
ATOM   3622  OE1 GLN A 484     127.047  57.705  82.449  1.00  0.61           O  
ATOM   3623  NE2 GLN A 484     127.334  58.162  80.267  1.00  0.61           N  
ATOM   3624  N   MET A 485     122.575  60.155  79.640  1.00  0.61           N  
ATOM   3625  CA  MET A 485     122.138  60.587  78.321  1.00  0.61           C  
ATOM   3626  C   MET A 485     122.592  62.003  77.967  1.00  0.61           C  
ATOM   3627  O   MET A 485     123.070  62.248  76.861  1.00  0.61           O  
ATOM   3628  CB  MET A 485     120.602  60.457  78.165  1.00  0.61           C  
ATOM   3629  CG  MET A 485     120.111  58.992  78.180  1.00  0.61           C  
ATOM   3630  SD  MET A 485     120.803  57.933  76.868  1.00  0.61           S  
ATOM   3631  CE  MET A 485     119.944  58.696  75.462  1.00  0.61           C  
ATOM   3632  N   TYR A 486     122.529  62.967  78.915  1.00  0.60           N  
ATOM   3633  CA  TYR A 486     123.140  64.280  78.753  1.00  0.60           C  
ATOM   3634  C   TYR A 486     124.657  64.199  78.539  1.00  0.60           C  
ATOM   3635  O   TYR A 486     125.193  64.829  77.631  1.00  0.60           O  
ATOM   3636  CB  TYR A 486     122.843  65.225  79.965  1.00  0.60           C  
ATOM   3637  CG  TYR A 486     121.422  65.763  80.079  1.00  0.60           C  
ATOM   3638  CD1 TYR A 486     120.527  65.857  78.993  1.00  0.60           C  
ATOM   3639  CD2 TYR A 486     121.001  66.268  81.326  1.00  0.60           C  
ATOM   3640  CE1 TYR A 486     119.256  66.435  79.157  1.00  0.60           C  
ATOM   3641  CE2 TYR A 486     119.729  66.843  81.489  1.00  0.60           C  
ATOM   3642  CZ  TYR A 486     118.850  66.923  80.404  1.00  0.60           C  
ATOM   3643  OH  TYR A 486     117.559  67.491  80.553  1.00  0.60           O  
ATOM   3644  N   MET A 487     125.394  63.369  79.308  1.00  0.65           N  
ATOM   3645  CA  MET A 487     126.822  63.155  79.103  1.00  0.65           C  
ATOM   3646  C   MET A 487     127.174  62.613  77.716  1.00  0.65           C  
ATOM   3647  O   MET A 487     128.095  63.095  77.059  1.00  0.65           O  
ATOM   3648  CB  MET A 487     127.380  62.197  80.184  1.00  0.65           C  
ATOM   3649  CG  MET A 487     128.899  61.957  80.086  1.00  0.65           C  
ATOM   3650  SD  MET A 487     129.561  60.963  81.452  1.00  0.65           S  
ATOM   3651  CE  MET A 487     131.286  61.154  80.917  1.00  0.65           C  
ATOM   3652  N   VAL A 488     126.411  61.621  77.212  1.00  0.64           N  
ATOM   3653  CA  VAL A 488     126.534  61.115  75.849  1.00  0.64           C  
ATOM   3654  C   VAL A 488     126.208  62.163  74.788  1.00  0.64           C  
ATOM   3655  O   VAL A 488     126.933  62.304  73.807  1.00  0.64           O  
ATOM   3656  CB  VAL A 488     125.680  59.860  75.646  1.00  0.64           C  
ATOM   3657  CG1 VAL A 488     125.669  59.391  74.175  1.00  0.64           C  
ATOM   3658  CG2 VAL A 488     126.256  58.736  76.531  1.00  0.64           C  
ATOM   3659  N   HIS A 489     125.125  62.948  74.963  1.00  0.60           N  
ATOM   3660  CA  HIS A 489     124.721  63.993  74.027  1.00  0.60           C  
ATOM   3661  C   HIS A 489     125.704  65.154  73.882  1.00  0.60           C  
ATOM   3662  O   HIS A 489     125.907  65.688  72.797  1.00  0.60           O  
ATOM   3663  CB  HIS A 489     123.337  64.576  74.402  1.00  0.60           C  
ATOM   3664  CG  HIS A 489     122.728  65.406  73.305  1.00  0.60           C  
ATOM   3665  ND1 HIS A 489     121.862  64.811  72.409  1.00  0.60           N  
ATOM   3666  CD2 HIS A 489     122.969  66.690  72.936  1.00  0.60           C  
ATOM   3667  CE1 HIS A 489     121.597  65.738  71.514  1.00  0.60           C  
ATOM   3668  NE2 HIS A 489     122.240  66.898  71.784  1.00  0.60           N  
ATOM   3669  N   PHE A 490     126.335  65.615  74.982  1.00  0.68           N  
ATOM   3670  CA  PHE A 490     127.146  66.825  74.942  1.00  0.68           C  
ATOM   3671  C   PHE A 490     128.632  66.559  74.737  1.00  0.68           C  
ATOM   3672  O   PHE A 490     129.432  67.493  74.699  1.00  0.68           O  
ATOM   3673  CB  PHE A 490     126.941  67.689  76.220  1.00  0.68           C  
ATOM   3674  CG  PHE A 490     125.506  68.141  76.302  1.00  0.68           C  
ATOM   3675  CD1 PHE A 490     124.950  68.939  75.288  1.00  0.68           C  
ATOM   3676  CD2 PHE A 490     124.688  67.757  77.377  1.00  0.68           C  
ATOM   3677  CE1 PHE A 490     123.597  69.302  75.326  1.00  0.68           C  
ATOM   3678  CE2 PHE A 490     123.333  68.108  77.414  1.00  0.68           C  
ATOM   3679  CZ  PHE A 490     122.787  68.877  76.382  1.00  0.68           C  
ATOM   3680  N   GLN A 491     129.053  65.293  74.535  1.00  0.59           N  
ATOM   3681  CA  GLN A 491     130.460  64.941  74.384  1.00  0.59           C  
ATOM   3682  C   GLN A 491     131.110  65.449  73.097  1.00  0.59           C  
ATOM   3683  O   GLN A 491     132.320  65.657  73.041  1.00  0.59           O  
ATOM   3684  CB  GLN A 491     130.676  63.412  74.515  1.00  0.59           C  
ATOM   3685  CG  GLN A 491     130.292  62.595  73.262  1.00  0.59           C  
ATOM   3686  CD  GLN A 491     130.332  61.096  73.545  1.00  0.59           C  
ATOM   3687  OE1 GLN A 491     131.335  60.519  73.963  1.00  0.59           O  
ATOM   3688  NE2 GLN A 491     129.179  60.425  73.323  1.00  0.59           N  
ATOM   3689  N   ASP A 492     130.302  65.719  72.054  1.00  0.62           N  
ATOM   3690  CA  ASP A 492     130.741  66.146  70.739  1.00  0.62           C  
ATOM   3691  C   ASP A 492     131.107  67.635  70.700  1.00  0.62           C  
ATOM   3692  O   ASP A 492     131.674  68.149  69.740  1.00  0.62           O  
ATOM   3693  CB  ASP A 492     129.612  65.842  69.717  1.00  0.62           C  
ATOM   3694  CG  ASP A 492     129.305  64.350  69.630  1.00  0.62           C  
ATOM   3695  OD1 ASP A 492     130.129  63.528  70.108  1.00  0.62           O  
ATOM   3696  OD2 ASP A 492     128.222  64.018  69.087  1.00  0.62           O  
ATOM   3697  N   TYR A 493     130.801  68.389  71.774  1.00  0.72           N  
ATOM   3698  CA  TYR A 493     131.007  69.826  71.838  1.00  0.72           C  
ATOM   3699  C   TYR A 493     132.315  70.173  72.530  1.00  0.72           C  
ATOM   3700  O   TYR A 493     132.341  70.753  73.615  1.00  0.72           O  
ATOM   3701  CB  TYR A 493     129.831  70.516  72.575  1.00  0.72           C  
ATOM   3702  CG  TYR A 493     128.605  70.445  71.713  1.00  0.72           C  
ATOM   3703  CD1 TYR A 493     127.730  69.348  71.789  1.00  0.72           C  
ATOM   3704  CD2 TYR A 493     128.341  71.468  70.788  1.00  0.72           C  
ATOM   3705  CE1 TYR A 493     126.614  69.267  70.947  1.00  0.72           C  
ATOM   3706  CE2 TYR A 493     127.222  71.393  69.947  1.00  0.72           C  
ATOM   3707  CZ  TYR A 493     126.362  70.289  70.025  1.00  0.72           C  
ATOM   3708  OH  TYR A 493     125.230  70.227  69.192  1.00  0.72           O  
ATOM   3709  N   ASP A 494     133.462  69.820  71.917  1.00  0.74           N  
ATOM   3710  CA  ASP A 494     134.775  70.143  72.438  1.00  0.74           C  
ATOM   3711  C   ASP A 494     135.141  71.633  72.318  1.00  0.74           C  
ATOM   3712  O   ASP A 494     134.470  72.426  71.661  1.00  0.74           O  
ATOM   3713  CB  ASP A 494     135.843  69.214  71.809  1.00  0.74           C  
ATOM   3714  CG  ASP A 494     136.026  69.561  70.348  1.00  0.74           C  
ATOM   3715  OD1 ASP A 494     136.844  70.472  70.070  1.00  0.74           O  
ATOM   3716  OD2 ASP A 494     135.300  68.988  69.505  1.00  0.74           O  
ATOM   3717  N   LEU A 495     136.236  72.058  72.976  1.00  0.71           N  
ATOM   3718  CA  LEU A 495     136.689  73.438  72.963  1.00  0.71           C  
ATOM   3719  C   LEU A 495     137.091  73.974  71.593  1.00  0.71           C  
ATOM   3720  O   LEU A 495     136.764  75.109  71.252  1.00  0.71           O  
ATOM   3721  CB  LEU A 495     137.897  73.602  73.915  1.00  0.71           C  
ATOM   3722  CG  LEU A 495     137.561  73.481  75.414  1.00  0.71           C  
ATOM   3723  CD1 LEU A 495     138.852  73.396  76.238  1.00  0.71           C  
ATOM   3724  CD2 LEU A 495     136.717  74.671  75.895  1.00  0.71           C  
ATOM   3725  N   ASP A 496     137.812  73.181  70.781  1.00  0.70           N  
ATOM   3726  CA  ASP A 496     138.264  73.556  69.458  1.00  0.70           C  
ATOM   3727  C   ASP A 496     137.108  73.652  68.464  1.00  0.70           C  
ATOM   3728  O   ASP A 496     136.982  74.643  67.742  1.00  0.70           O  
ATOM   3729  CB  ASP A 496     139.352  72.555  68.999  1.00  0.70           C  
ATOM   3730  CG  ASP A 496     140.603  72.821  69.796  1.00  0.70           C  
ATOM   3731  OD1 ASP A 496     141.440  73.640  69.323  1.00  0.70           O  
ATOM   3732  OD2 ASP A 496     140.784  72.284  70.923  1.00  0.70           O  
ATOM   3733  N   THR A 497     136.182  72.668  68.464  1.00  0.73           N  
ATOM   3734  CA  THR A 497     134.953  72.696  67.660  1.00  0.73           C  
ATOM   3735  C   THR A 497     134.067  73.873  68.018  1.00  0.73           C  
ATOM   3736  O   THR A 497     133.565  74.594  67.151  1.00  0.73           O  
ATOM   3737  CB  THR A 497     134.124  71.421  67.786  1.00  0.73           C  
ATOM   3738  OG1 THR A 497     134.863  70.320  67.286  1.00  0.73           O  
ATOM   3739  CG2 THR A 497     132.836  71.478  66.945  1.00  0.73           C  
ATOM   3740  N   VAL A 498     133.886  74.147  69.330  1.00  0.78           N  
ATOM   3741  CA  VAL A 498     133.176  75.326  69.810  1.00  0.78           C  
ATOM   3742  C   VAL A 498     133.862  76.626  69.402  1.00  0.78           C  
ATOM   3743  O   VAL A 498     133.200  77.506  68.863  1.00  0.78           O  
ATOM   3744  CB  VAL A 498     132.905  75.258  71.312  1.00  0.78           C  
ATOM   3745  CG1 VAL A 498     132.324  76.576  71.867  1.00  0.78           C  
ATOM   3746  CG2 VAL A 498     131.879  74.133  71.553  1.00  0.78           C  
ATOM   3747  N   HIS A 499     135.203  76.756  69.548  1.00  0.71           N  
ATOM   3748  CA  HIS A 499     135.979  77.936  69.149  1.00  0.71           C  
ATOM   3749  C   HIS A 499     135.820  78.274  67.672  1.00  0.71           C  
ATOM   3750  O   HIS A 499     135.567  79.424  67.308  1.00  0.71           O  
ATOM   3751  CB  HIS A 499     137.491  77.719  69.490  1.00  0.71           C  
ATOM   3752  CG  HIS A 499     138.523  78.765  69.109  1.00  0.71           C  
ATOM   3753  ND1 HIS A 499     139.840  78.499  69.456  1.00  0.71           N  
ATOM   3754  CD2 HIS A 499     138.472  79.888  68.340  1.00  0.71           C  
ATOM   3755  CE1 HIS A 499     140.554  79.445  68.884  1.00  0.71           C  
ATOM   3756  NE2 HIS A 499     139.777  80.313  68.195  1.00  0.71           N  
ATOM   3757  N   GLN A 500     135.895  77.274  66.771  1.00  0.67           N  
ATOM   3758  CA  GLN A 500     135.697  77.489  65.346  1.00  0.67           C  
ATOM   3759  C   GLN A 500     134.314  78.025  64.973  1.00  0.67           C  
ATOM   3760  O   GLN A 500     134.173  78.978  64.200  1.00  0.67           O  
ATOM   3761  CB  GLN A 500     135.942  76.172  64.575  1.00  0.67           C  
ATOM   3762  CG  GLN A 500     137.418  75.715  64.612  1.00  0.67           C  
ATOM   3763  CD  GLN A 500     137.593  74.388  63.875  1.00  0.67           C  
ATOM   3764  OE1 GLN A 500     136.749  73.949  63.096  1.00  0.67           O  
ATOM   3765  NE2 GLN A 500     138.748  73.725  64.108  1.00  0.67           N  
ATOM   3766  N   ILE A 501     133.230  77.455  65.538  1.00  0.71           N  
ATOM   3767  CA  ILE A 501     131.894  77.974  65.290  1.00  0.71           C  
ATOM   3768  C   ILE A 501     131.621  79.318  65.974  1.00  0.71           C  
ATOM   3769  O   ILE A 501     131.076  80.236  65.351  1.00  0.71           O  
ATOM   3770  CB  ILE A 501     130.791  76.938  65.508  1.00  0.71           C  
ATOM   3771  CG1 ILE A 501     129.466  77.395  64.849  1.00  0.71           C  
ATOM   3772  CG2 ILE A 501     130.621  76.568  66.995  1.00  0.71           C  
ATOM   3773  CD1 ILE A 501     128.410  76.289  64.756  1.00  0.71           C  
ATOM   3774  N   THR A 502     132.016  79.504  67.252  1.00  0.79           N  
ATOM   3775  CA  THR A 502     131.791  80.728  68.025  1.00  0.79           C  
ATOM   3776  C   THR A 502     132.561  81.934  67.557  1.00  0.79           C  
ATOM   3777  O   THR A 502     132.004  83.026  67.540  1.00  0.79           O  
ATOM   3778  CB  THR A 502     132.013  80.616  69.533  1.00  0.79           C  
ATOM   3779  OG1 THR A 502     133.334  80.222  69.865  1.00  0.79           O  
ATOM   3780  CG2 THR A 502     131.049  79.577  70.119  1.00  0.79           C  
ATOM   3781  N   ARG A 503     133.853  81.757  67.205  1.00  0.71           N  
ATOM   3782  CA  ARG A 503     134.849  82.796  66.945  1.00  0.71           C  
ATOM   3783  C   ARG A 503     135.409  83.311  68.262  1.00  0.71           C  
ATOM   3784  O   ARG A 503     136.114  84.316  68.317  1.00  0.71           O  
ATOM   3785  CB  ARG A 503     134.439  83.989  66.026  1.00  0.71           C  
ATOM   3786  CG  ARG A 503     134.334  83.685  64.515  1.00  0.71           C  
ATOM   3787  CD  ARG A 503     133.398  82.538  64.135  1.00  0.71           C  
ATOM   3788  NE  ARG A 503     133.155  82.666  62.664  1.00  0.71           N  
ATOM   3789  CZ  ARG A 503     132.458  81.777  61.947  1.00  0.71           C  
ATOM   3790  NH1 ARG A 503     132.264  81.989  60.648  1.00  0.71           N  
ATOM   3791  NH2 ARG A 503     131.960  80.680  62.503  1.00  0.71           N  
ATOM   3792  N   THR A 504     135.156  82.587  69.365  1.00  0.76           N  
ATOM   3793  CA  THR A 504     135.671  82.933  70.675  1.00  0.76           C  
ATOM   3794  C   THR A 504     136.933  82.123  70.882  1.00  0.76           C  
ATOM   3795  O   THR A 504     136.828  80.897  70.861  1.00  0.76           O  
ATOM   3796  CB  THR A 504     134.733  82.570  71.819  1.00  0.76           C  
ATOM   3797  OG1 THR A 504     133.411  83.041  71.595  1.00  0.76           O  
ATOM   3798  CG2 THR A 504     135.220  83.165  73.144  1.00  0.76           C  
ATOM   3799  N   PRO A 505     138.128  82.683  71.064  1.00  0.63           N  
ATOM   3800  CA  PRO A 505     139.333  81.946  71.438  1.00  0.63           C  
ATOM   3801  C   PRO A 505     139.186  80.903  72.528  1.00  0.63           C  
ATOM   3802  O   PRO A 505     138.539  81.177  73.540  1.00  0.63           O  
ATOM   3803  CB  PRO A 505     140.326  83.047  71.833  1.00  0.63           C  
ATOM   3804  CG  PRO A 505     139.934  84.221  70.934  1.00  0.63           C  
ATOM   3805  CD  PRO A 505     138.411  84.102  70.842  1.00  0.63           C  
ATOM   3806  N   LYS A 506     139.831  79.730  72.369  1.00  0.71           N  
ATOM   3807  CA  LYS A 506     139.844  78.643  73.331  1.00  0.71           C  
ATOM   3808  C   LYS A 506     140.252  79.073  74.737  1.00  0.71           C  
ATOM   3809  O   LYS A 506     139.587  78.712  75.704  1.00  0.71           O  
ATOM   3810  CB  LYS A 506     140.753  77.511  72.796  1.00  0.71           C  
ATOM   3811  CG  LYS A 506     140.849  76.271  73.699  1.00  0.71           C  
ATOM   3812  CD  LYS A 506     141.256  75.006  72.920  1.00  0.71           C  
ATOM   3813  CE  LYS A 506     142.646  75.071  72.277  1.00  0.71           C  
ATOM   3814  NZ  LYS A 506     142.870  73.863  71.474  1.00  0.71           N  
ATOM   3815  N   ASP A 507     141.276  79.938  74.883  1.00  0.77           N  
ATOM   3816  CA  ASP A 507     141.650  80.598  76.120  1.00  0.77           C  
ATOM   3817  C   ASP A 507     140.512  81.341  76.814  1.00  0.77           C  
ATOM   3818  O   ASP A 507     140.292  81.205  78.016  1.00  0.77           O  
ATOM   3819  CB  ASP A 507     142.700  81.688  75.801  1.00  0.77           C  
ATOM   3820  CG  ASP A 507     143.970  81.076  75.256  1.00  0.77           C  
ATOM   3821  OD1 ASP A 507     143.907  80.454  74.166  1.00  0.77           O  
ATOM   3822  OD2 ASP A 507     145.010  81.262  75.933  1.00  0.77           O  
ATOM   3823  N   LEU A 508     139.736  82.147  76.063  1.00  0.75           N  
ATOM   3824  CA  LEU A 508     138.581  82.860  76.578  1.00  0.75           C  
ATOM   3825  C   LEU A 508     137.450  81.927  76.978  1.00  0.75           C  
ATOM   3826  O   LEU A 508     136.829  82.114  78.024  1.00  0.75           O  
ATOM   3827  CB  LEU A 508     138.069  83.938  75.590  1.00  0.75           C  
ATOM   3828  CG  LEU A 508     139.007  85.149  75.386  1.00  0.75           C  
ATOM   3829  CD1 LEU A 508     138.364  86.154  74.420  1.00  0.75           C  
ATOM   3830  CD2 LEU A 508     139.344  85.875  76.697  1.00  0.75           C  
ATOM   3831  N   ILE A 509     137.187  80.866  76.182  1.00  0.74           N  
ATOM   3832  CA  ILE A 509     136.231  79.821  76.535  1.00  0.74           C  
ATOM   3833  C   ILE A 509     136.642  79.091  77.810  1.00  0.74           C  
ATOM   3834  O   ILE A 509     135.827  78.908  78.708  1.00  0.74           O  
ATOM   3835  CB  ILE A 509     136.006  78.799  75.416  1.00  0.74           C  
ATOM   3836  CG1 ILE A 509     135.573  79.489  74.101  1.00  0.74           C  
ATOM   3837  CG2 ILE A 509     134.926  77.779  75.858  1.00  0.74           C  
ATOM   3838  CD1 ILE A 509     135.576  78.540  72.896  1.00  0.74           C  
ATOM   3839  N   VAL A 510     137.928  78.709  77.955  1.00  0.78           N  
ATOM   3840  CA  VAL A 510     138.472  78.088  79.160  1.00  0.78           C  
ATOM   3841  C   VAL A 510     138.375  78.984  80.385  1.00  0.78           C  
ATOM   3842  O   VAL A 510     137.961  78.532  81.449  1.00  0.78           O  
ATOM   3843  CB  VAL A 510     139.913  77.616  78.949  1.00  0.78           C  
ATOM   3844  CG1 VAL A 510     140.583  77.170  80.268  1.00  0.78           C  
ATOM   3845  CG2 VAL A 510     139.892  76.419  77.981  1.00  0.78           C  
ATOM   3846  N   ARG A 511     138.701  80.292  80.277  1.00  0.71           N  
ATOM   3847  CA  ARG A 511     138.540  81.237  81.378  1.00  0.71           C  
ATOM   3848  C   ARG A 511     137.094  81.376  81.836  1.00  0.71           C  
ATOM   3849  O   ARG A 511     136.800  81.293  83.026  1.00  0.71           O  
ATOM   3850  CB  ARG A 511     139.065  82.644  80.981  1.00  0.71           C  
ATOM   3851  CG  ARG A 511     140.598  82.709  80.802  1.00  0.71           C  
ATOM   3852  CD  ARG A 511     141.054  83.963  80.047  1.00  0.71           C  
ATOM   3853  NE  ARG A 511     142.495  83.769  79.671  1.00  0.71           N  
ATOM   3854  CZ  ARG A 511     143.221  84.661  78.984  1.00  0.71           C  
ATOM   3855  NH1 ARG A 511     144.408  84.306  78.492  1.00  0.71           N  
ATOM   3856  NH2 ARG A 511     142.782  85.897  78.767  1.00  0.71           N  
ATOM   3857  N   TRP A 512     136.141  81.534  80.895  1.00  0.72           N  
ATOM   3858  CA  TRP A 512     134.729  81.568  81.222  1.00  0.72           C  
ATOM   3859  C   TRP A 512     134.174  80.252  81.744  1.00  0.72           C  
ATOM   3860  O   TRP A 512     133.442  80.239  82.728  1.00  0.72           O  
ATOM   3861  CB  TRP A 512     133.913  82.006  79.984  1.00  0.72           C  
ATOM   3862  CG  TRP A 512     132.394  81.980  80.148  1.00  0.72           C  
ATOM   3863  CD1 TRP A 512     131.612  82.663  81.036  1.00  0.72           C  
ATOM   3864  CD2 TRP A 512     131.527  81.051  79.478  1.00  0.72           C  
ATOM   3865  NE1 TRP A 512     130.298  82.271  80.926  1.00  0.72           N  
ATOM   3866  CE2 TRP A 512     130.228  81.261  79.991  1.00  0.72           C  
ATOM   3867  CE3 TRP A 512     131.777  80.070  78.521  1.00  0.72           C  
ATOM   3868  CZ2 TRP A 512     129.158  80.499  79.551  1.00  0.72           C  
ATOM   3869  CZ3 TRP A 512     130.692  79.304  78.073  1.00  0.72           C  
ATOM   3870  CH2 TRP A 512     129.400  79.519  78.575  1.00  0.72           C  
ATOM   3871  N   ALA A 513     134.492  79.111  81.109  1.00  0.73           N  
ATOM   3872  CA  ALA A 513     134.018  77.805  81.516  1.00  0.73           C  
ATOM   3873  C   ALA A 513     134.554  77.392  82.879  1.00  0.73           C  
ATOM   3874  O   ALA A 513     133.826  76.849  83.708  1.00  0.73           O  
ATOM   3875  CB  ALA A 513     134.359  76.759  80.438  1.00  0.73           C  
ATOM   3876  N   ARG A 514     135.840  77.695  83.168  1.00  0.67           N  
ATOM   3877  CA  ARG A 514     136.396  77.557  84.501  1.00  0.67           C  
ATOM   3878  C   ARG A 514     135.693  78.438  85.514  1.00  0.67           C  
ATOM   3879  O   ARG A 514     135.205  77.949  86.528  1.00  0.67           O  
ATOM   3880  CB  ARG A 514     137.893  77.970  84.523  1.00  0.67           C  
ATOM   3881  CG  ARG A 514     138.598  77.842  85.895  1.00  0.67           C  
ATOM   3882  CD  ARG A 514     139.936  78.591  85.980  1.00  0.67           C  
ATOM   3883  NE  ARG A 514     139.620  80.055  86.019  1.00  0.67           N  
ATOM   3884  CZ  ARG A 514     140.461  81.069  85.785  1.00  0.67           C  
ATOM   3885  NH1 ARG A 514     139.972  82.304  85.847  1.00  0.67           N  
ATOM   3886  NH2 ARG A 514     141.746  80.877  85.530  1.00  0.67           N  
ATOM   3887  N   ASP A 515     135.584  79.759  85.271  1.00  0.75           N  
ATOM   3888  CA  ASP A 515     134.999  80.653  86.250  1.00  0.75           C  
ATOM   3889  C   ASP A 515     133.500  80.407  86.442  1.00  0.75           C  
ATOM   3890  O   ASP A 515     133.024  80.281  87.565  1.00  0.75           O  
ATOM   3891  CB  ASP A 515     135.350  82.139  85.924  1.00  0.75           C  
ATOM   3892  CG  ASP A 515     136.798  82.447  86.263  1.00  0.75           C  
ATOM   3893  OD1 ASP A 515     137.535  81.536  86.708  1.00  0.75           O  
ATOM   3894  OD2 ASP A 515     137.239  83.620  86.129  1.00  0.75           O  
ATOM   3895  N   SER A 516     132.704  80.253  85.367  1.00  0.62           N  
ATOM   3896  CA  SER A 516     131.273  79.951  85.463  1.00  0.62           C  
ATOM   3897  C   SER A 516     130.945  78.601  86.079  1.00  0.62           C  
ATOM   3898  O   SER A 516     129.949  78.463  86.785  1.00  0.62           O  
ATOM   3899  CB  SER A 516     130.495  80.117  84.127  1.00  0.62           C  
ATOM   3900  OG  SER A 516     130.950  79.228  83.107  1.00  0.62           O  
ATOM   3901  N   GLY A 517     131.776  77.565  85.834  1.00  0.67           N  
ATOM   3902  CA  GLY A 517     131.601  76.250  86.442  1.00  0.67           C  
ATOM   3903  C   GLY A 517     132.154  76.093  87.840  1.00  0.67           C  
ATOM   3904  O   GLY A 517     131.762  75.171  88.547  1.00  0.67           O  
ATOM   3905  N   THR A 518     133.075  76.970  88.296  1.00  0.68           N  
ATOM   3906  CA  THR A 518     133.677  76.857  89.635  1.00  0.68           C  
ATOM   3907  C   THR A 518     133.075  77.812  90.635  1.00  0.68           C  
ATOM   3908  O   THR A 518     133.116  77.565  91.841  1.00  0.68           O  
ATOM   3909  CB  THR A 518     135.193  77.099  89.697  1.00  0.68           C  
ATOM   3910  OG1 THR A 518     135.589  78.340  89.134  1.00  0.68           O  
ATOM   3911  CG2 THR A 518     135.959  76.013  88.933  1.00  0.68           C  
ATOM   3912  N   ILE A 519     132.473  78.921  90.180  1.00  0.72           N  
ATOM   3913  CA  ILE A 519     132.028  79.973  91.066  1.00  0.72           C  
ATOM   3914  C   ILE A 519     130.517  79.893  91.205  1.00  0.72           C  
ATOM   3915  O   ILE A 519     129.768  80.254  90.304  1.00  0.72           O  
ATOM   3916  CB  ILE A 519     132.468  81.341  90.542  1.00  0.72           C  
ATOM   3917  CG1 ILE A 519     134.007  81.444  90.352  1.00  0.72           C  
ATOM   3918  CG2 ILE A 519     131.961  82.458  91.464  1.00  0.72           C  
ATOM   3919  CD1 ILE A 519     134.834  81.331  91.638  1.00  0.72           C  
ATOM   3920  N   LYS A 520     130.021  79.421  92.368  1.00  0.67           N  
ATOM   3921  CA  LYS A 520     128.606  79.407  92.692  1.00  0.67           C  
ATOM   3922  C   LYS A 520     128.400  80.221  93.967  1.00  0.67           C  
ATOM   3923  O   LYS A 520     129.288  80.183  94.822  1.00  0.67           O  
ATOM   3924  CB  LYS A 520     128.035  77.964  92.848  1.00  0.67           C  
ATOM   3925  CG  LYS A 520     128.600  77.135  94.019  1.00  0.67           C  
ATOM   3926  CD  LYS A 520     128.007  75.712  94.068  1.00  0.67           C  
ATOM   3927  CE  LYS A 520     128.482  74.891  95.274  1.00  0.67           C  
ATOM   3928  NZ  LYS A 520     127.984  73.508  95.189  1.00  0.67           N  
ATOM   3929  N   PRO A 521     127.326  80.968  94.218  1.00  0.75           N  
ATOM   3930  CA  PRO A 521     126.221  81.342  93.328  1.00  0.75           C  
ATOM   3931  C   PRO A 521     126.568  81.953  91.978  1.00  0.75           C  
ATOM   3932  O   PRO A 521     127.306  82.934  91.940  1.00  0.75           O  
ATOM   3933  CB  PRO A 521     125.443  82.366  94.173  1.00  0.75           C  
ATOM   3934  CG  PRO A 521     125.656  81.901  95.609  1.00  0.75           C  
ATOM   3935  CD  PRO A 521     127.116  81.467  95.579  1.00  0.75           C  
ATOM   3936  N   ALA A 522     126.026  81.421  90.868  1.00  0.76           N  
ATOM   3937  CA  ALA A 522     126.163  82.028  89.557  1.00  0.76           C  
ATOM   3938  C   ALA A 522     124.801  82.275  88.941  1.00  0.76           C  
ATOM   3939  O   ALA A 522     123.897  81.446  89.027  1.00  0.76           O  
ATOM   3940  CB  ALA A 522     126.990  81.173  88.576  1.00  0.76           C  
ATOM   3941  N   ALA A 523     124.640  83.443  88.299  1.00  0.81           N  
ATOM   3942  CA  ALA A 523     123.419  83.852  87.647  1.00  0.81           C  
ATOM   3943  C   ALA A 523     123.677  84.108  86.169  1.00  0.81           C  
ATOM   3944  O   ALA A 523     124.703  84.666  85.766  1.00  0.81           O  
ATOM   3945  CB  ALA A 523     122.861  85.121  88.321  1.00  0.81           C  
ATOM   3946  N   ILE A 524     122.736  83.698  85.298  1.00  0.80           N  
ATOM   3947  CA  ILE A 524     122.827  83.949  83.867  1.00  0.80           C  
ATOM   3948  C   ILE A 524     121.763  84.969  83.528  1.00  0.80           C  
ATOM   3949  O   ILE A 524     120.611  84.850  83.931  1.00  0.80           O  
ATOM   3950  CB  ILE A 524     122.668  82.698  83.002  1.00  0.80           C  
ATOM   3951  CG1 ILE A 524     123.762  81.658  83.345  1.00  0.80           C  
ATOM   3952  CG2 ILE A 524     122.731  83.067  81.498  1.00  0.80           C  
ATOM   3953  CD1 ILE A 524     123.531  80.298  82.675  1.00  0.80           C  
ATOM   3954  N   HIS A 525     122.147  86.018  82.786  1.00  0.76           N  
ATOM   3955  CA  HIS A 525     121.310  87.159  82.492  1.00  0.76           C  
ATOM   3956  C   HIS A 525     121.119  87.277  81.000  1.00  0.76           C  
ATOM   3957  O   HIS A 525     122.079  87.500  80.261  1.00  0.76           O  
ATOM   3958  CB  HIS A 525     122.011  88.436  82.987  1.00  0.76           C  
ATOM   3959  CG  HIS A 525     122.199  88.390  84.465  1.00  0.76           C  
ATOM   3960  ND1 HIS A 525     121.212  88.921  85.258  1.00  0.76           N  
ATOM   3961  CD2 HIS A 525     123.187  87.860  85.231  1.00  0.76           C  
ATOM   3962  CE1 HIS A 525     121.605  88.709  86.497  1.00  0.76           C  
ATOM   3963  NE2 HIS A 525     122.800  88.074  86.535  1.00  0.76           N  
ATOM   3964  N   ASN A 526     119.870  87.135  80.521  1.00  0.71           N  
ATOM   3965  CA  ASN A 526     119.563  87.165  79.105  1.00  0.71           C  
ATOM   3966  C   ASN A 526     118.303  87.972  78.826  1.00  0.71           C  
ATOM   3967  O   ASN A 526     117.611  88.444  79.722  1.00  0.71           O  
ATOM   3968  CB  ASN A 526     119.563  85.754  78.440  1.00  0.71           C  
ATOM   3969  CG  ASN A 526     118.625  84.745  79.090  1.00  0.71           C  
ATOM   3970  OD1 ASN A 526     117.730  85.055  79.871  1.00  0.71           O  
ATOM   3971  ND2 ASN A 526     118.838  83.450  78.755  1.00  0.71           N  
ATOM   3972  N   GLY A 527     118.011  88.237  77.543  1.00  0.60           N  
ATOM   3973  CA  GLY A 527     116.787  88.913  77.150  1.00  0.60           C  
ATOM   3974  C   GLY A 527     116.542  88.663  75.700  1.00  0.60           C  
ATOM   3975  O   GLY A 527     116.667  87.541  75.230  1.00  0.60           O  
ATOM   3976  N   GLU A 528     116.212  89.723  74.944  1.00  0.49           N  
ATOM   3977  CA  GLU A 528     115.802  89.653  73.556  1.00  0.49           C  
ATOM   3978  C   GLU A 528     116.907  89.269  72.569  1.00  0.49           C  
ATOM   3979  O   GLU A 528     116.611  88.740  71.505  1.00  0.49           O  
ATOM   3980  CB  GLU A 528     115.224  91.034  73.167  1.00  0.49           C  
ATOM   3981  CG  GLU A 528     113.991  91.465  74.010  1.00  0.49           C  
ATOM   3982  CD  GLU A 528     113.806  92.971  73.964  1.00  0.49           C  
ATOM   3983  OE1 GLU A 528     113.858  93.615  75.048  1.00  0.49           O  
ATOM   3984  OE2 GLU A 528     113.780  93.541  72.836  1.00  0.49           O  
ATOM   3985  N   GLY A 529     118.204  89.491  72.913  1.00  0.66           N  
ATOM   3986  CA  GLY A 529     119.415  89.178  72.129  1.00  0.66           C  
ATOM   3987  C   GLY A 529     119.298  88.997  70.625  1.00  0.66           C  
ATOM   3988  O   GLY A 529     118.873  89.882  69.891  1.00  0.66           O  
ATOM   3989  N   THR A 530     119.685  87.798  70.151  1.00  0.31           N  
ATOM   3990  CA  THR A 530     119.270  87.185  68.885  1.00  0.31           C  
ATOM   3991  C   THR A 530     118.236  86.120  69.205  1.00  0.31           C  
ATOM   3992  O   THR A 530     117.997  85.166  68.463  1.00  0.31           O  
ATOM   3993  CB  THR A 530     120.417  86.509  68.141  1.00  0.31           C  
ATOM   3994  OG1 THR A 530     121.277  85.849  69.064  1.00  0.31           O  
ATOM   3995  CG2 THR A 530     121.223  87.602  67.430  1.00  0.31           C  
ATOM   3996  N   CYS A 531     117.579  86.267  70.369  1.00  0.49           N  
ATOM   3997  CA  CYS A 531     116.628  85.344  70.940  1.00  0.49           C  
ATOM   3998  C   CYS A 531     115.282  85.414  70.256  1.00  0.49           C  
ATOM   3999  O   CYS A 531     114.303  85.886  70.821  1.00  0.49           O  
ATOM   4000  CB  CYS A 531     116.422  85.596  72.454  1.00  0.49           C  
ATOM   4001  SG  CYS A 531     117.940  85.347  73.424  1.00  0.49           S  
ATOM   4002  N   HIS A 532     115.212  84.901  69.016  1.00  0.35           N  
ATOM   4003  CA  HIS A 532     113.948  84.801  68.317  1.00  0.35           C  
ATOM   4004  C   HIS A 532     113.935  83.889  67.109  1.00  0.35           C  
ATOM   4005  O   HIS A 532     112.913  83.741  66.438  1.00  0.35           O  
ATOM   4006  CB  HIS A 532     113.507  86.189  67.844  1.00  0.35           C  
ATOM   4007  CG  HIS A 532     114.432  86.885  66.898  1.00  0.35           C  
ATOM   4008  ND1 HIS A 532     114.344  86.604  65.549  1.00  0.35           N  
ATOM   4009  CD2 HIS A 532     115.406  87.801  67.133  1.00  0.35           C  
ATOM   4010  CE1 HIS A 532     115.279  87.347  64.987  1.00  0.35           C  
ATOM   4011  NE2 HIS A 532     115.946  88.094  65.900  1.00  0.35           N  
ATOM   4012  N   TYR A 533     115.060  83.224  66.802  1.00  0.27           N  
ATOM   4013  CA  TYR A 533     115.099  82.196  65.784  1.00  0.27           C  
ATOM   4014  C   TYR A 533     114.555  80.879  66.325  1.00  0.27           C  
ATOM   4015  O   TYR A 533     114.313  80.727  67.518  1.00  0.27           O  
ATOM   4016  CB  TYR A 533     116.538  81.981  65.267  1.00  0.27           C  
ATOM   4017  CG  TYR A 533     117.058  83.243  64.648  1.00  0.27           C  
ATOM   4018  CD1 TYR A 533     116.573  83.675  63.401  1.00  0.27           C  
ATOM   4019  CD2 TYR A 533     118.098  83.958  65.265  1.00  0.27           C  
ATOM   4020  CE1 TYR A 533     117.171  84.762  62.746  1.00  0.27           C  
ATOM   4021  CE2 TYR A 533     118.693  85.040  64.608  1.00  0.27           C  
ATOM   4022  CZ  TYR A 533     118.256  85.414  63.338  1.00  0.27           C  
ATOM   4023  OH  TYR A 533     119.041  86.317  62.603  1.00  0.27           O  
ATOM   4024  N   PHE A 534     114.376  79.873  65.447  1.00  0.35           N  
ATOM   4025  CA  PHE A 534     113.687  78.612  65.699  1.00  0.35           C  
ATOM   4026  C   PHE A 534     114.160  77.836  66.935  1.00  0.35           C  
ATOM   4027  O   PHE A 534     113.376  77.245  67.669  1.00  0.35           O  
ATOM   4028  CB  PHE A 534     113.902  77.774  64.412  1.00  0.35           C  
ATOM   4029  CG  PHE A 534     113.056  76.534  64.335  1.00  0.35           C  
ATOM   4030  CD1 PHE A 534     113.619  75.278  64.602  1.00  0.35           C  
ATOM   4031  CD2 PHE A 534     111.709  76.612  63.946  1.00  0.35           C  
ATOM   4032  CE1 PHE A 534     112.850  74.114  64.489  1.00  0.35           C  
ATOM   4033  CE2 PHE A 534     110.931  75.451  63.836  1.00  0.35           C  
ATOM   4034  CZ  PHE A 534     111.505  74.201  64.109  1.00  0.35           C  
ATOM   4035  N   HIS A 535     115.474  77.864  67.217  1.00  0.45           N  
ATOM   4036  CA  HIS A 535     116.054  77.196  68.369  1.00  0.45           C  
ATOM   4037  C   HIS A 535     116.247  78.128  69.562  1.00  0.45           C  
ATOM   4038  O   HIS A 535     117.115  77.897  70.403  1.00  0.45           O  
ATOM   4039  CB  HIS A 535     117.387  76.508  67.998  1.00  0.45           C  
ATOM   4040  CG  HIS A 535     117.155  75.317  67.131  1.00  0.45           C  
ATOM   4041  ND1 HIS A 535     116.514  74.230  67.688  1.00  0.45           N  
ATOM   4042  CD2 HIS A 535     117.452  75.074  65.829  1.00  0.45           C  
ATOM   4043  CE1 HIS A 535     116.432  73.344  66.720  1.00  0.45           C  
ATOM   4044  NE2 HIS A 535     116.986  73.803  65.569  1.00  0.45           N  
ATOM   4045  N   GLN A 536     115.438  79.209  69.711  1.00  0.42           N  
ATOM   4046  CA  GLN A 536     115.474  80.057  70.906  1.00  0.42           C  
ATOM   4047  C   GLN A 536     115.137  79.303  72.169  1.00  0.42           C  
ATOM   4048  O   GLN A 536     115.862  79.386  73.163  1.00  0.42           O  
ATOM   4049  CB  GLN A 536     114.497  81.260  70.851  1.00  0.42           C  
ATOM   4050  CG  GLN A 536     114.784  82.414  71.872  1.00  0.42           C  
ATOM   4051  CD  GLN A 536     114.151  82.488  73.281  1.00  0.42           C  
ATOM   4052  OE1 GLN A 536     113.507  83.479  73.618  1.00  0.42           O  
ATOM   4053  NE2 GLN A 536     114.381  81.510  74.173  1.00  0.42           N  
ATOM   4054  N   THR A 537     114.055  78.499  72.142  1.00  0.51           N  
ATOM   4055  CA  THR A 537     113.637  77.640  73.248  1.00  0.51           C  
ATOM   4056  C   THR A 537     114.744  76.684  73.671  1.00  0.51           C  
ATOM   4057  O   THR A 537     115.019  76.523  74.857  1.00  0.51           O  
ATOM   4058  CB  THR A 537     112.359  76.867  72.911  1.00  0.51           C  
ATOM   4059  OG1 THR A 537     111.220  77.700  73.029  1.00  0.51           O  
ATOM   4060  CG2 THR A 537     112.063  75.744  73.910  1.00  0.51           C  
ATOM   4061  N   ALA A 538     115.480  76.083  72.709  1.00  0.58           N  
ATOM   4062  CA  ALA A 538     116.669  75.287  72.968  1.00  0.58           C  
ATOM   4063  C   ALA A 538     117.821  76.067  73.620  1.00  0.58           C  
ATOM   4064  O   ALA A 538     118.451  75.589  74.559  1.00  0.58           O  
ATOM   4065  CB  ALA A 538     117.147  74.635  71.655  1.00  0.58           C  
ATOM   4066  N   ASN A 539     118.100  77.310  73.166  1.00  0.61           N  
ATOM   4067  CA  ASN A 539     119.125  78.183  73.734  1.00  0.61           C  
ATOM   4068  C   ASN A 539     118.846  78.554  75.201  1.00  0.61           C  
ATOM   4069  O   ASN A 539     119.703  78.443  76.076  1.00  0.61           O  
ATOM   4070  CB  ASN A 539     119.227  79.463  72.846  1.00  0.61           C  
ATOM   4071  CG  ASN A 539     120.537  80.222  73.047  1.00  0.61           C  
ATOM   4072  OD1 ASN A 539     121.535  79.676  73.511  1.00  0.61           O  
ATOM   4073  ND2 ASN A 539     120.559  81.515  72.646  1.00  0.61           N  
ATOM   4074  N   ALA A 540     117.591  78.943  75.518  1.00  0.68           N  
ATOM   4075  CA  ALA A 540     117.143  79.192  76.880  1.00  0.68           C  
ATOM   4076  C   ALA A 540     117.138  77.939  77.755  1.00  0.68           C  
ATOM   4077  O   ALA A 540     117.544  77.975  78.915  1.00  0.68           O  
ATOM   4078  CB  ALA A 540     115.757  79.863  76.872  1.00  0.68           C  
ATOM   4079  N   ARG A 541     116.730  76.777  77.195  1.00  0.60           N  
ATOM   4080  CA  ARG A 541     116.861  75.478  77.838  1.00  0.60           C  
ATOM   4081  C   ARG A 541     118.299  75.123  78.178  1.00  0.60           C  
ATOM   4082  O   ARG A 541     118.560  74.643  79.273  1.00  0.60           O  
ATOM   4083  CB  ARG A 541     116.287  74.342  76.947  1.00  0.60           C  
ATOM   4084  CG  ARG A 541     114.751  74.200  77.001  1.00  0.60           C  
ATOM   4085  CD  ARG A 541     114.222  73.428  78.217  1.00  0.60           C  
ATOM   4086  NE  ARG A 541     114.685  71.998  78.063  1.00  0.60           N  
ATOM   4087  CZ  ARG A 541     115.221  71.232  79.027  1.00  0.60           C  
ATOM   4088  NH1 ARG A 541     115.349  71.653  80.278  1.00  0.60           N  
ATOM   4089  NH2 ARG A 541     115.628  69.994  78.737  1.00  0.60           N  
ATOM   4090  N   GLY A 542     119.272  75.372  77.276  1.00  0.70           N  
ATOM   4091  CA  GLY A 542     120.683  75.093  77.541  1.00  0.70           C  
ATOM   4092  C   GLY A 542     121.284  75.926  78.644  1.00  0.70           C  
ATOM   4093  O   GLY A 542     122.053  75.423  79.460  1.00  0.70           O  
ATOM   4094  N   ALA A 543     120.903  77.214  78.737  1.00  0.71           N  
ATOM   4095  CA  ALA A 543     121.277  78.087  79.834  1.00  0.71           C  
ATOM   4096  C   ALA A 543     120.718  77.632  81.183  1.00  0.71           C  
ATOM   4097  O   ALA A 543     121.434  77.511  82.178  1.00  0.71           O  
ATOM   4098  CB  ALA A 543     120.782  79.510  79.508  1.00  0.71           C  
ATOM   4099  N   ALA A 544     119.421  77.269  81.201  1.00  0.71           N  
ATOM   4100  CA  ALA A 544     118.722  76.702  82.334  1.00  0.71           C  
ATOM   4101  C   ALA A 544     119.312  75.369  82.805  1.00  0.71           C  
ATOM   4102  O   ALA A 544     119.502  75.113  83.995  1.00  0.71           O  
ATOM   4103  CB  ALA A 544     117.254  76.524  81.910  1.00  0.71           C  
ATOM   4104  N   MET A 545     119.679  74.491  81.853  1.00  0.57           N  
ATOM   4105  CA  MET A 545     120.398  73.259  82.108  1.00  0.57           C  
ATOM   4106  C   MET A 545     121.780  73.476  82.724  1.00  0.57           C  
ATOM   4107  O   MET A 545     122.169  72.768  83.646  1.00  0.57           O  
ATOM   4108  CB  MET A 545     120.474  72.387  80.834  1.00  0.57           C  
ATOM   4109  CG  MET A 545     119.111  71.773  80.448  1.00  0.57           C  
ATOM   4110  SD  MET A 545     118.987  71.211  78.721  1.00  0.57           S  
ATOM   4111  CE  MET A 545     120.253  69.921  78.834  1.00  0.57           C  
ATOM   4112  N   VAL A 546     122.563  74.488  82.301  1.00  0.70           N  
ATOM   4113  CA  VAL A 546     123.820  74.834  82.972  1.00  0.70           C  
ATOM   4114  C   VAL A 546     123.610  75.207  84.443  1.00  0.70           C  
ATOM   4115  O   VAL A 546     124.342  74.765  85.334  1.00  0.70           O  
ATOM   4116  CB  VAL A 546     124.556  75.938  82.211  1.00  0.70           C  
ATOM   4117  CG1 VAL A 546     125.697  76.565  83.039  1.00  0.70           C  
ATOM   4118  CG2 VAL A 546     125.132  75.324  80.920  1.00  0.70           C  
ATOM   4119  N   LEU A 547     122.554  75.983  84.748  1.00  0.73           N  
ATOM   4120  CA  LEU A 547     122.159  76.304  86.107  1.00  0.73           C  
ATOM   4121  C   LEU A 547     121.711  75.120  86.956  1.00  0.73           C  
ATOM   4122  O   LEU A 547     122.114  74.992  88.108  1.00  0.73           O  
ATOM   4123  CB  LEU A 547     121.045  77.364  86.102  1.00  0.73           C  
ATOM   4124  CG  LEU A 547     121.488  78.704  85.494  1.00  0.73           C  
ATOM   4125  CD1 LEU A 547     120.249  79.539  85.201  1.00  0.73           C  
ATOM   4126  CD2 LEU A 547     122.436  79.491  86.408  1.00  0.73           C  
ATOM   4127  N   ILE A 548     120.887  74.190  86.428  1.00  0.71           N  
ATOM   4128  CA  ILE A 548     120.443  73.019  87.187  1.00  0.71           C  
ATOM   4129  C   ILE A 548     121.575  72.076  87.579  1.00  0.71           C  
ATOM   4130  O   ILE A 548     121.654  71.599  88.710  1.00  0.71           O  
ATOM   4131  CB  ILE A 548     119.282  72.296  86.503  1.00  0.71           C  
ATOM   4132  CG1 ILE A 548     118.392  71.533  87.499  1.00  0.71           C  
ATOM   4133  CG2 ILE A 548     119.706  71.310  85.397  1.00  0.71           C  
ATOM   4134  CD1 ILE A 548     117.466  72.400  88.349  1.00  0.71           C  
ATOM   4135  N   ILE A 549     122.529  71.849  86.655  1.00  0.67           N  
ATOM   4136  CA  ILE A 549     123.738  71.066  86.853  1.00  0.67           C  
ATOM   4137  C   ILE A 549     124.661  71.672  87.912  1.00  0.67           C  
ATOM   4138  O   ILE A 549     125.239  70.977  88.746  1.00  0.67           O  
ATOM   4139  CB  ILE A 549     124.459  70.909  85.516  1.00  0.67           C  
ATOM   4140  CG1 ILE A 549     123.618  70.132  84.468  1.00  0.67           C  
ATOM   4141  CG2 ILE A 549     125.819  70.214  85.687  1.00  0.67           C  
ATOM   4142  CD1 ILE A 549     123.384  68.645  84.751  1.00  0.67           C  
ATOM   4143  N   THR A 550     124.801  73.011  87.940  1.00  0.73           N  
ATOM   4144  CA  THR A 550     125.714  73.701  88.854  1.00  0.73           C  
ATOM   4145  C   THR A 550     125.037  74.070  90.161  1.00  0.73           C  
ATOM   4146  O   THR A 550     125.642  74.675  91.044  1.00  0.73           O  
ATOM   4147  CB  THR A 550     126.312  74.977  88.261  1.00  0.73           C  
ATOM   4148  OG1 THR A 550     125.326  75.816  87.669  1.00  0.73           O  
ATOM   4149  CG2 THR A 550     127.325  74.625  87.167  1.00  0.73           C  
ATOM   4150  N   GLY A 551     123.762  73.666  90.350  1.00  0.78           N  
ATOM   4151  CA  GLY A 551     123.025  73.911  91.582  1.00  0.78           C  
ATOM   4152  C   GLY A 551     122.624  75.347  91.762  1.00  0.78           C  
ATOM   4153  O   GLY A 551     122.599  75.855  92.877  1.00  0.78           O  
ATOM   4154  N   ASN A 552     122.308  76.037  90.661  1.00  0.72           N  
ATOM   4155  CA  ASN A 552     122.091  77.465  90.608  1.00  0.72           C  
ATOM   4156  C   ASN A 552     120.659  77.801  90.187  1.00  0.72           C  
ATOM   4157  O   ASN A 552     120.410  78.698  89.385  1.00  0.72           O  
ATOM   4158  CB  ASN A 552     123.119  78.118  89.645  1.00  0.72           C  
ATOM   4159  CG  ASN A 552     124.476  78.305  90.316  1.00  0.72           C  
ATOM   4160  OD1 ASN A 552     124.604  78.844  91.417  1.00  0.72           O  
ATOM   4161  ND2 ASN A 552     125.560  77.915  89.616  1.00  0.72           N  
ATOM   4162  N   VAL A 553     119.659  77.118  90.767  1.00  0.72           N  
ATOM   4163  CA  VAL A 553     118.283  77.595  90.770  1.00  0.72           C  
ATOM   4164  C   VAL A 553     117.784  77.498  92.201  1.00  0.72           C  
ATOM   4165  O   VAL A 553     118.158  76.586  92.939  1.00  0.72           O  
ATOM   4166  CB  VAL A 553     117.372  76.856  89.786  1.00  0.72           C  
ATOM   4167  CG1 VAL A 553     117.199  75.376  90.163  1.00  0.72           C  
ATOM   4168  CG2 VAL A 553     115.999  77.546  89.656  1.00  0.72           C  
ATOM   4169  N   GLY A 554     116.954  78.463  92.661  1.00  0.71           N  
ATOM   4170  CA  GLY A 554     116.339  78.392  93.988  1.00  0.71           C  
ATOM   4171  C   GLY A 554     117.240  78.755  95.142  1.00  0.71           C  
ATOM   4172  O   GLY A 554     117.024  78.326  96.270  1.00  0.71           O  
ATOM   4173  N   LYS A 555     118.282  79.558  94.893  1.00  0.70           N  
ATOM   4174  CA  LYS A 555     119.203  80.009  95.917  1.00  0.70           C  
ATOM   4175  C   LYS A 555     119.485  81.462  95.628  1.00  0.70           C  
ATOM   4176  O   LYS A 555     119.441  81.863  94.465  1.00  0.70           O  
ATOM   4177  CB  LYS A 555     120.576  79.280  95.864  1.00  0.70           C  
ATOM   4178  CG  LYS A 555     120.526  77.758  96.089  1.00  0.70           C  
ATOM   4179  CD  LYS A 555     121.908  77.117  95.854  1.00  0.70           C  
ATOM   4180  CE  LYS A 555     121.926  75.581  95.956  1.00  0.70           C  
ATOM   4181  NZ  LYS A 555     123.175  75.041  95.363  1.00  0.70           N  
ATOM   4182  N   PHE A 556     119.809  82.272  96.658  1.00  0.69           N  
ATOM   4183  CA  PHE A 556     120.211  83.658  96.481  1.00  0.69           C  
ATOM   4184  C   PHE A 556     121.458  83.796  95.612  1.00  0.69           C  
ATOM   4185  O   PHE A 556     122.425  83.044  95.741  1.00  0.69           O  
ATOM   4186  CB  PHE A 556     120.460  84.380  97.836  1.00  0.69           C  
ATOM   4187  CG  PHE A 556     119.208  84.379  98.671  1.00  0.69           C  
ATOM   4188  CD1 PHE A 556     118.199  85.324  98.426  1.00  0.69           C  
ATOM   4189  CD2 PHE A 556     119.020  83.439  99.698  1.00  0.69           C  
ATOM   4190  CE1 PHE A 556     117.017  85.324  99.177  1.00  0.69           C  
ATOM   4191  CE2 PHE A 556     117.839  83.431 100.452  1.00  0.69           C  
ATOM   4192  CZ  PHE A 556     116.836  84.374 100.190  1.00  0.69           C  
ATOM   4193  N   GLY A 557     121.436  84.758  94.677  1.00  0.75           N  
ATOM   4194  CA  GLY A 557     122.499  85.020  93.729  1.00  0.75           C  
ATOM   4195  C   GLY A 557     122.520  84.117  92.530  1.00  0.75           C  
ATOM   4196  O   GLY A 557     123.522  84.075  91.812  1.00  0.75           O  
ATOM   4197  N   THR A 558     121.444  83.344  92.287  1.00  0.75           N  
ATOM   4198  CA  THR A 558     121.429  82.333  91.228  1.00  0.75           C  
ATOM   4199  C   THR A 558     120.339  82.580  90.196  1.00  0.75           C  
ATOM   4200  O   THR A 558     120.112  83.709  89.779  1.00  0.75           O  
ATOM   4201  CB  THR A 558     121.505  80.874  91.700  1.00  0.75           C  
ATOM   4202  OG1 THR A 558     120.336  80.326  92.300  1.00  0.75           O  
ATOM   4203  CG2 THR A 558     122.568  80.711  92.769  1.00  0.75           C  
ATOM   4204  N   GLY A 559     119.652  81.525  89.713  1.00  0.72           N  
ATOM   4205  CA  GLY A 559     118.547  81.629  88.771  1.00  0.72           C  
ATOM   4206  C   GLY A 559     118.888  81.995  87.352  1.00  0.72           C  
ATOM   4207  O   GLY A 559     119.975  82.456  86.998  1.00  0.72           O  
ATOM   4208  N   GLN A 560     117.898  81.802  86.470  1.00  0.67           N  
ATOM   4209  CA  GLN A 560     117.968  82.243  85.105  1.00  0.67           C  
ATOM   4210  C   GLN A 560     117.249  83.565  85.014  1.00  0.67           C  
ATOM   4211  O   GLN A 560     116.021  83.634  84.992  1.00  0.67           O  
ATOM   4212  CB  GLN A 560     117.300  81.206  84.169  1.00  0.67           C  
ATOM   4213  CG  GLN A 560     117.393  81.547  82.665  1.00  0.67           C  
ATOM   4214  CD  GLN A 560     118.837  81.760  82.227  1.00  0.67           C  
ATOM   4215  OE1 GLN A 560     119.634  80.831  82.136  1.00  0.67           O  
ATOM   4216  NE2 GLN A 560     119.208  83.027  81.943  1.00  0.67           N  
ATOM   4217  N   HIS A 561     118.009  84.675  84.945  1.00  0.59           N  
ATOM   4218  CA  HIS A 561     117.419  85.994  84.923  1.00  0.59           C  
ATOM   4219  C   HIS A 561     117.026  86.355  83.505  1.00  0.59           C  
ATOM   4220  O   HIS A 561     117.806  86.870  82.700  1.00  0.59           O  
ATOM   4221  CB  HIS A 561     118.313  87.076  85.569  1.00  0.59           C  
ATOM   4222  CG  HIS A 561     117.576  88.077  86.416  1.00  0.59           C  
ATOM   4223  ND1 HIS A 561     116.317  88.542  86.069  1.00  0.59           N  
ATOM   4224  CD2 HIS A 561     117.994  88.671  87.563  1.00  0.59           C  
ATOM   4225  CE1 HIS A 561     116.007  89.414  87.011  1.00  0.59           C  
ATOM   4226  NE2 HIS A 561     116.984  89.525  87.940  1.00  0.59           N  
ATOM   4227  N   THR A 562     115.772  86.025  83.165  1.00  0.63           N  
ATOM   4228  CA  THR A 562     115.141  86.319  81.899  1.00  0.63           C  
ATOM   4229  C   THR A 562     114.555  87.702  81.973  1.00  0.63           C  
ATOM   4230  O   THR A 562     113.475  87.960  82.505  1.00  0.63           O  
ATOM   4231  CB  THR A 562     114.053  85.325  81.525  1.00  0.63           C  
ATOM   4232  OG1 THR A 562     113.445  84.771  82.687  1.00  0.63           O  
ATOM   4233  CG2 THR A 562     114.713  84.170  80.764  1.00  0.63           C  
ATOM   4234  N   TRP A 563     115.311  88.669  81.442  1.00  0.49           N  
ATOM   4235  CA  TRP A 563     115.027  90.061  81.656  1.00  0.49           C  
ATOM   4236  C   TRP A 563     114.061  90.643  80.658  1.00  0.49           C  
ATOM   4237  O   TRP A 563     114.442  90.961  79.523  1.00  0.49           O  
ATOM   4238  CB  TRP A 563     116.308  90.879  81.474  1.00  0.49           C  
ATOM   4239  CG  TRP A 563     117.292  90.770  82.587  1.00  0.49           C  
ATOM   4240  CD1 TRP A 563     118.480  90.104  82.671  1.00  0.49           C  
ATOM   4241  CD2 TRP A 563     117.096  91.451  83.823  1.00  0.49           C  
ATOM   4242  NE1 TRP A 563     119.063  90.360  83.886  1.00  0.49           N  
ATOM   4243  CE2 TRP A 563     118.226  91.162  84.618  1.00  0.49           C  
ATOM   4244  CE3 TRP A 563     116.056  92.252  84.294  1.00  0.49           C  
ATOM   4245  CZ2 TRP A 563     118.319  91.649  85.899  1.00  0.49           C  
ATOM   4246  CZ3 TRP A 563     116.160  92.754  85.595  1.00  0.49           C  
ATOM   4247  CH2 TRP A 563     117.271  92.442  86.389  1.00  0.49           C  
ATOM   4248  N   ALA A 564     112.820  90.893  81.110  1.00  0.49           N  
ATOM   4249  CA  ALA A 564     111.750  91.457  80.322  1.00  0.49           C  
ATOM   4250  C   ALA A 564     112.074  92.788  79.620  1.00  0.49           C  
ATOM   4251  O   ALA A 564     112.885  93.626  80.047  1.00  0.49           O  
ATOM   4252  CB  ALA A 564     110.462  91.534  81.174  1.00  0.49           C  
ATOM   4253  N   GLY A 565     111.462  92.987  78.436  1.00  0.38           N  
ATOM   4254  CA  GLY A 565     111.742  94.141  77.590  1.00  0.38           C  
ATOM   4255  C   GLY A 565     111.002  95.392  77.979  1.00  0.38           C  
ATOM   4256  O   GLY A 565     111.297  96.471  77.480  1.00  0.38           O  
ATOM   4257  N   ASN A 566     110.021  95.285  78.891  1.00  0.43           N  
ATOM   4258  CA  ASN A 566     109.012  96.301  79.100  1.00  0.43           C  
ATOM   4259  C   ASN A 566     108.554  96.313  80.547  1.00  0.43           C  
ATOM   4260  O   ASN A 566     108.651  95.299  81.232  1.00  0.43           O  
ATOM   4261  CB  ASN A 566     107.820  96.051  78.146  1.00  0.43           C  
ATOM   4262  CG  ASN A 566     107.323  94.609  78.177  1.00  0.43           C  
ATOM   4263  OD1 ASN A 566     106.741  94.108  79.131  1.00  0.43           O  
ATOM   4264  ND2 ASN A 566     107.572  93.903  77.059  1.00  0.43           N  
ATOM   4265  N   TYR A 567     108.063  97.470  81.054  1.00  0.42           N  
ATOM   4266  CA  TYR A 567     107.678  97.641  82.452  1.00  0.42           C  
ATOM   4267  C   TYR A 567     106.624  96.648  82.906  1.00  0.42           C  
ATOM   4268  O   TYR A 567     106.788  95.949  83.902  1.00  0.42           O  
ATOM   4269  CB  TYR A 567     107.162  99.101  82.679  1.00  0.42           C  
ATOM   4270  CG  TYR A 567     106.723  99.429  84.098  1.00  0.42           C  
ATOM   4271  CD1 TYR A 567     107.467  99.009  85.217  1.00  0.42           C  
ATOM   4272  CD2 TYR A 567     105.551 100.178  84.325  1.00  0.42           C  
ATOM   4273  CE1 TYR A 567     107.011  99.275  86.517  1.00  0.42           C  
ATOM   4274  CE2 TYR A 567     105.127 100.479  85.627  1.00  0.42           C  
ATOM   4275  CZ  TYR A 567     105.830  99.983  86.721  1.00  0.42           C  
ATOM   4276  OH  TYR A 567     105.325 100.148  88.025  1.00  0.42           O  
ATOM   4277  N   LYS A 568     105.536  96.515  82.132  1.00  0.44           N  
ATOM   4278  CA  LYS A 568     104.478  95.610  82.481  1.00  0.44           C  
ATOM   4279  C   LYS A 568     104.652  94.239  81.876  1.00  0.44           C  
ATOM   4280  O   LYS A 568     103.993  93.864  80.903  1.00  0.44           O  
ATOM   4281  CB  LYS A 568     103.110  96.210  82.114  1.00  0.44           C  
ATOM   4282  CG  LYS A 568     101.940  95.415  82.701  1.00  0.44           C  
ATOM   4283  CD  LYS A 568     100.583  96.089  82.469  1.00  0.44           C  
ATOM   4284  CE  LYS A 568     100.159  96.236  81.008  1.00  0.44           C  
ATOM   4285  NZ  LYS A 568     100.084  94.917  80.373  1.00  0.44           N  
ATOM   4286  N   ALA A 569     105.462  93.407  82.563  1.00  0.42           N  
ATOM   4287  CA  ALA A 569     105.592  91.984  82.330  1.00  0.42           C  
ATOM   4288  C   ALA A 569     104.238  91.315  82.494  1.00  0.42           C  
ATOM   4289  O   ALA A 569     103.848  90.446  81.723  1.00  0.42           O  
ATOM   4290  CB  ALA A 569     106.624  91.376  83.298  1.00  0.42           C  
ATOM   4291  N   GLY A 570     103.425  91.845  83.436  1.00  0.48           N  
ATOM   4292  CA  GLY A 570     101.997  91.573  83.612  1.00  0.48           C  
ATOM   4293  C   GLY A 570     101.067  91.813  82.432  1.00  0.48           C  
ATOM   4294  O   GLY A 570      99.851  91.842  82.577  1.00  0.48           O  
ATOM   4295  N   THR A 571     101.606  91.997  81.209  1.00  0.48           N  
ATOM   4296  CA  THR A 571     100.930  91.669  79.958  1.00  0.48           C  
ATOM   4297  C   THR A 571     100.704  90.178  79.820  1.00  0.48           C  
ATOM   4298  O   THR A 571      99.606  89.750  79.473  1.00  0.48           O  
ATOM   4299  CB  THR A 571     101.632  92.238  78.718  1.00  0.48           C  
ATOM   4300  OG1 THR A 571     100.866  92.080  77.531  1.00  0.48           O  
ATOM   4301  CG2 THR A 571     103.010  91.623  78.437  1.00  0.48           C  
ATOM   4302  N   TRP A 572     101.707  89.337  80.163  1.00  0.37           N  
ATOM   4303  CA  TRP A 572     101.563  87.898  80.082  1.00  0.37           C  
ATOM   4304  C   TRP A 572     100.697  87.347  81.199  1.00  0.37           C  
ATOM   4305  O   TRP A 572     100.027  86.334  81.035  1.00  0.37           O  
ATOM   4306  CB  TRP A 572     102.923  87.132  79.943  1.00  0.37           C  
ATOM   4307  CG  TRP A 572     103.846  87.107  81.155  1.00  0.37           C  
ATOM   4308  CD1 TRP A 572     104.987  87.826  81.383  1.00  0.37           C  
ATOM   4309  CD2 TRP A 572     103.601  86.351  82.357  1.00  0.37           C  
ATOM   4310  NE1 TRP A 572     105.400  87.665  82.689  1.00  0.37           N  
ATOM   4311  CE2 TRP A 572     104.545  86.783  83.311  1.00  0.37           C  
ATOM   4312  CE3 TRP A 572     102.640  85.393  82.682  1.00  0.37           C  
ATOM   4313  CZ2 TRP A 572     104.499  86.319  84.618  1.00  0.37           C  
ATOM   4314  CZ3 TRP A 572     102.554  84.974  84.015  1.00  0.37           C  
ATOM   4315  CH2 TRP A 572     103.466  85.437  84.975  1.00  0.37           C  
ATOM   4316  N   THR A 573     100.643  88.016  82.368  1.00  0.47           N  
ATOM   4317  CA  THR A 573      99.773  87.599  83.468  1.00  0.47           C  
ATOM   4318  C   THR A 573      98.306  87.625  83.091  1.00  0.47           C  
ATOM   4319  O   THR A 573      97.552  86.729  83.460  1.00  0.47           O  
ATOM   4320  CB  THR A 573      99.948  88.412  84.747  1.00  0.47           C  
ATOM   4321  OG1 THR A 573     101.325  88.522  85.067  1.00  0.47           O  
ATOM   4322  CG2 THR A 573      99.292  87.698  85.938  1.00  0.47           C  
ATOM   4323  N   ALA A 574      97.870  88.651  82.330  1.00  0.49           N  
ATOM   4324  CA  ALA A 574      96.529  88.718  81.784  1.00  0.49           C  
ATOM   4325  C   ALA A 574      96.341  87.990  80.448  1.00  0.49           C  
ATOM   4326  O   ALA A 574      95.371  87.263  80.261  1.00  0.49           O  
ATOM   4327  CB  ALA A 574      96.106  90.194  81.642  1.00  0.49           C  
ATOM   4328  N   THR A 575      97.245  88.147  79.454  1.00  0.45           N  
ATOM   4329  CA  THR A 575      96.894  87.696  78.100  1.00  0.45           C  
ATOM   4330  C   THR A 575      98.104  87.548  77.161  1.00  0.45           C  
ATOM   4331  O   THR A 575      98.513  88.497  76.498  1.00  0.45           O  
ATOM   4332  CB  THR A 575      95.781  88.580  77.498  1.00  0.45           C  
ATOM   4333  OG1 THR A 575      95.280  88.105  76.256  1.00  0.45           O  
ATOM   4334  CG2 THR A 575      96.173  90.060  77.349  1.00  0.45           C  
ATOM   4335  N   PRO A 576      98.742  86.376  77.049  1.00  0.29           N  
ATOM   4336  CA  PRO A 576      99.904  86.204  76.176  1.00  0.29           C  
ATOM   4337  C   PRO A 576      99.716  85.168  75.084  1.00  0.29           C  
ATOM   4338  O   PRO A 576      98.752  84.404  75.060  1.00  0.29           O  
ATOM   4339  CB  PRO A 576     100.993  85.707  77.124  1.00  0.29           C  
ATOM   4340  CG  PRO A 576     100.230  84.842  78.128  1.00  0.29           C  
ATOM   4341  CD  PRO A 576      98.834  85.483  78.200  1.00  0.29           C  
ATOM   4342  N   TRP A 577     100.682  85.175  74.142  1.00  0.25           N  
ATOM   4343  CA  TRP A 577     100.780  84.286  73.005  1.00  0.25           C  
ATOM   4344  C   TRP A 577     102.196  83.741  72.973  1.00  0.25           C  
ATOM   4345  O   TRP A 577     103.162  84.498  73.045  1.00  0.25           O  
ATOM   4346  CB  TRP A 577     100.509  85.007  71.649  1.00  0.25           C  
ATOM   4347  CG  TRP A 577      99.045  85.110  71.288  1.00  0.25           C  
ATOM   4348  CD1 TRP A 577      98.335  84.314  70.435  1.00  0.25           C  
ATOM   4349  CD2 TRP A 577      98.088  85.946  71.958  1.00  0.25           C  
ATOM   4350  NE1 TRP A 577      96.993  84.578  70.548  1.00  0.25           N  
ATOM   4351  CE2 TRP A 577      96.813  85.550  71.507  1.00  0.25           C  
ATOM   4352  CE3 TRP A 577      98.232  86.932  72.924  1.00  0.25           C  
ATOM   4353  CZ2 TRP A 577      95.661  86.078  72.080  1.00  0.25           C  
ATOM   4354  CZ3 TRP A 577      97.078  87.382  73.572  1.00  0.25           C  
ATOM   4355  CH2 TRP A 577      95.814  86.920  73.187  1.00  0.25           C  
ATOM   4356  N   SER A 578     102.367  82.409  72.862  1.00  0.27           N  
ATOM   4357  CA  SER A 578     103.687  81.780  72.819  1.00  0.27           C  
ATOM   4358  C   SER A 578     104.295  81.783  71.426  1.00  0.27           C  
ATOM   4359  O   SER A 578     103.624  82.060  70.427  1.00  0.27           O  
ATOM   4360  CB  SER A 578     103.711  80.328  73.384  1.00  0.27           C  
ATOM   4361  OG  SER A 578     103.061  79.378  72.529  1.00  0.27           O  
ATOM   4362  N   GLY A 579     105.609  81.467  71.306  1.00  0.24           N  
ATOM   4363  CA  GLY A 579     106.323  81.312  70.034  1.00  0.24           C  
ATOM   4364  C   GLY A 579     105.613  80.498  68.976  1.00  0.24           C  
ATOM   4365  O   GLY A 579     105.484  80.915  67.827  1.00  0.24           O  
ATOM   4366  N   ALA A 580     105.063  79.341  69.372  1.00  0.24           N  
ATOM   4367  CA  ALA A 580     104.355  78.426  68.501  1.00  0.24           C  
ATOM   4368  C   ALA A 580     102.973  78.920  68.053  1.00  0.24           C  
ATOM   4369  O   ALA A 580     102.430  78.462  67.050  1.00  0.24           O  
ATOM   4370  CB  ALA A 580     104.215  77.083  69.244  1.00  0.24           C  
ATOM   4371  N   GLY A 581     102.384  79.904  68.769  1.00  0.35           N  
ATOM   4372  CA  GLY A 581     101.082  80.476  68.435  1.00  0.35           C  
ATOM   4373  C   GLY A 581      99.965  80.096  69.362  1.00  0.35           C  
ATOM   4374  O   GLY A 581      98.812  80.430  69.112  1.00  0.35           O  
ATOM   4375  N   LEU A 582     100.263  79.408  70.476  1.00  0.30           N  
ATOM   4376  CA  LEU A 582      99.272  79.105  71.491  1.00  0.30           C  
ATOM   4377  C   LEU A 582      98.924  80.337  72.315  1.00  0.30           C  
ATOM   4378  O   LEU A 582      99.790  81.149  72.631  1.00  0.30           O  
ATOM   4379  CB  LEU A 582      99.752  77.986  72.444  1.00  0.30           C  
ATOM   4380  CG  LEU A 582     100.112  76.660  71.742  1.00  0.30           C  
ATOM   4381  CD1 LEU A 582     100.739  75.679  72.742  1.00  0.30           C  
ATOM   4382  CD2 LEU A 582      98.896  76.015  71.059  1.00  0.30           C  
ATOM   4383  N   SER A 583      97.640  80.494  72.688  1.00  0.41           N  
ATOM   4384  CA  SER A 583      97.152  81.652  73.422  1.00  0.41           C  
ATOM   4385  C   SER A 583      96.729  81.288  74.820  1.00  0.41           C  
ATOM   4386  O   SER A 583      96.466  80.127  75.131  1.00  0.41           O  
ATOM   4387  CB  SER A 583      95.920  82.276  72.742  1.00  0.41           C  
ATOM   4388  OG  SER A 583      95.521  83.512  73.342  1.00  0.41           O  
ATOM   4389  N   VAL A 584      96.653  82.297  75.701  1.00  0.41           N  
ATOM   4390  CA  VAL A 584      96.466  82.137  77.120  1.00  0.41           C  
ATOM   4391  C   VAL A 584      95.551  83.232  77.678  1.00  0.41           C  
ATOM   4392  O   VAL A 584      95.498  84.357  77.178  1.00  0.41           O  
ATOM   4393  CB  VAL A 584      97.851  82.094  77.767  1.00  0.41           C  
ATOM   4394  CG1 VAL A 584      97.820  82.297  79.281  1.00  0.41           C  
ATOM   4395  CG2 VAL A 584      98.607  80.778  77.486  1.00  0.41           C  
ATOM   4396  N   HIS A 585      94.754  82.872  78.708  1.00  0.35           N  
ATOM   4397  CA  HIS A 585      93.850  83.693  79.498  1.00  0.35           C  
ATOM   4398  C   HIS A 585      94.521  83.989  80.840  1.00  0.35           C  
ATOM   4399  O   HIS A 585      95.545  83.399  81.178  1.00  0.35           O  
ATOM   4400  CB  HIS A 585      92.513  82.920  79.701  1.00  0.35           C  
ATOM   4401  CG  HIS A 585      91.342  83.652  80.304  1.00  0.35           C  
ATOM   4402  ND1 HIS A 585      91.275  83.816  81.670  1.00  0.35           N  
ATOM   4403  CD2 HIS A 585      90.202  84.116  79.729  1.00  0.35           C  
ATOM   4404  CE1 HIS A 585      90.109  84.372  81.909  1.00  0.35           C  
ATOM   4405  NE2 HIS A 585      89.415  84.577  80.766  1.00  0.35           N  
ATOM   4406  N   THR A 586      93.991  84.954  81.617  1.00  0.39           N  
ATOM   4407  CA  THR A 586      94.531  85.429  82.894  1.00  0.39           C  
ATOM   4408  C   THR A 586      94.989  84.335  83.859  1.00  0.39           C  
ATOM   4409  O   THR A 586      94.223  83.462  84.247  1.00  0.39           O  
ATOM   4410  CB  THR A 586      93.570  86.374  83.628  1.00  0.39           C  
ATOM   4411  OG1 THR A 586      93.442  87.619  82.946  1.00  0.39           O  
ATOM   4412  CG2 THR A 586      94.093  86.767  85.023  1.00  0.39           C  
ATOM   4413  N   GLY A 587      96.266  84.381  84.309  1.00  0.42           N  
ATOM   4414  CA  GLY A 587      96.825  83.440  85.288  1.00  0.42           C  
ATOM   4415  C   GLY A 587      97.745  82.396  84.723  1.00  0.42           C  
ATOM   4416  O   GLY A 587      98.449  81.732  85.477  1.00  0.42           O  
ATOM   4417  N   GLU A 588      97.776  82.294  83.383  1.00  0.42           N  
ATOM   4418  CA  GLU A 588      98.527  81.344  82.578  1.00  0.42           C  
ATOM   4419  C   GLU A 588      97.705  80.117  82.189  1.00  0.42           C  
ATOM   4420  O   GLU A 588      98.220  79.104  81.727  1.00  0.42           O  
ATOM   4421  CB  GLU A 588      99.988  81.026  83.014  1.00  0.42           C  
ATOM   4422  CG  GLU A 588     100.874  80.531  81.836  1.00  0.42           C  
ATOM   4423  CD  GLU A 588     102.361  80.438  82.132  1.00  0.42           C  
ATOM   4424  OE1 GLU A 588     102.790  80.605  83.304  1.00  0.42           O  
ATOM   4425  OE2 GLU A 588     103.108  80.234  81.138  1.00  0.42           O  
ATOM   4426  N   ASP A 589      96.366  80.216  82.268  1.00  0.39           N  
ATOM   4427  CA  ASP A 589      95.432  79.211  81.810  1.00  0.39           C  
ATOM   4428  C   ASP A 589      95.288  79.310  80.268  1.00  0.39           C  
ATOM   4429  O   ASP A 589      94.792  80.339  79.797  1.00  0.39           O  
ATOM   4430  CB  ASP A 589      94.052  79.471  82.500  1.00  0.39           C  
ATOM   4431  CG  ASP A 589      94.032  79.329  84.025  1.00  0.39           C  
ATOM   4432  OD1 ASP A 589      95.099  79.391  84.683  1.00  0.39           O  
ATOM   4433  OD2 ASP A 589      92.897  79.173  84.551  1.00  0.39           O  
ATOM   4434  N   PRO A 590      95.702  78.383  79.384  1.00  0.39           N  
ATOM   4435  CA  PRO A 590      95.559  78.547  77.932  1.00  0.39           C  
ATOM   4436  C   PRO A 590      94.145  78.753  77.361  1.00  0.39           C  
ATOM   4437  O   PRO A 590      93.145  78.572  78.042  1.00  0.39           O  
ATOM   4438  CB  PRO A 590      96.319  77.374  77.297  1.00  0.39           C  
ATOM   4439  CG  PRO A 590      96.728  76.470  78.457  1.00  0.39           C  
ATOM   4440  CD  PRO A 590      96.667  77.333  79.710  1.00  0.39           C  
ATOM   4441  N   PHE A 591      93.991  79.123  76.072  1.00  0.34           N  
ATOM   4442  CA  PHE A 591      92.679  79.347  75.461  1.00  0.34           C  
ATOM   4443  C   PHE A 591      91.818  78.092  75.290  1.00  0.34           C  
ATOM   4444  O   PHE A 591      90.624  78.178  75.028  1.00  0.34           O  
ATOM   4445  CB  PHE A 591      92.780  80.146  74.120  1.00  0.34           C  
ATOM   4446  CG  PHE A 591      93.260  79.389  72.889  1.00  0.34           C  
ATOM   4447  CD1 PHE A 591      94.516  78.754  72.817  1.00  0.34           C  
ATOM   4448  CD2 PHE A 591      92.448  79.382  71.740  1.00  0.34           C  
ATOM   4449  CE1 PHE A 591      94.967  78.180  71.618  1.00  0.34           C  
ATOM   4450  CE2 PHE A 591      92.883  78.790  70.548  1.00  0.34           C  
ATOM   4451  CZ  PHE A 591      94.151  78.204  70.483  1.00  0.34           C  
ATOM   4452  N   ASN A 592      92.422  76.899  75.447  1.00  0.31           N  
ATOM   4453  CA  ASN A 592      91.825  75.605  75.172  1.00  0.31           C  
ATOM   4454  C   ASN A 592      91.723  74.666  76.391  1.00  0.31           C  
ATOM   4455  O   ASN A 592      91.427  73.484  76.236  1.00  0.31           O  
ATOM   4456  CB  ASN A 592      92.599  74.936  73.993  1.00  0.31           C  
ATOM   4457  CG  ASN A 592      94.115  74.984  74.182  1.00  0.31           C  
ATOM   4458  OD1 ASN A 592      94.652  74.892  75.285  1.00  0.31           O  
ATOM   4459  ND2 ASN A 592      94.859  75.159  73.066  1.00  0.31           N  
ATOM   4460  N   ILE A 593      91.922  75.149  77.640  1.00  0.28           N  
ATOM   4461  CA  ILE A 593      91.897  74.304  78.845  1.00  0.28           C  
ATOM   4462  C   ILE A 593      90.602  74.341  79.627  1.00  0.28           C  
ATOM   4463  O   ILE A 593      90.511  73.827  80.733  1.00  0.28           O  
ATOM   4464  CB  ILE A 593      93.030  74.586  79.816  1.00  0.28           C  
ATOM   4465  CG1 ILE A 593      93.297  76.092  80.029  1.00  0.28           C  
ATOM   4466  CG2 ILE A 593      94.263  73.821  79.289  1.00  0.28           C  
ATOM   4467  CD1 ILE A 593      92.110  76.955  80.491  1.00  0.28           C  
ATOM   4468  N   THR A 594      89.503  74.871  79.051  1.00  0.31           N  
ATOM   4469  CA  THR A 594      88.178  74.713  79.674  1.00  0.31           C  
ATOM   4470  C   THR A 594      87.705  73.271  79.551  1.00  0.31           C  
ATOM   4471  O   THR A 594      86.772  72.806  80.196  1.00  0.31           O  
ATOM   4472  CB  THR A 594      87.108  75.663  79.156  1.00  0.31           C  
ATOM   4473  OG1 THR A 594      86.713  75.379  77.820  1.00  0.31           O  
ATOM   4474  CG2 THR A 594      87.672  77.091  79.155  1.00  0.31           C  
ATOM   4475  N   LEU A 595      88.436  72.517  78.714  1.00  0.33           N  
ATOM   4476  CA  LEU A 595      88.632  71.096  78.774  1.00  0.33           C  
ATOM   4477  C   LEU A 595      89.471  70.679  79.996  1.00  0.33           C  
ATOM   4478  O   LEU A 595      90.649  70.342  79.859  1.00  0.33           O  
ATOM   4479  CB  LEU A 595      89.411  70.664  77.497  1.00  0.33           C  
ATOM   4480  CG  LEU A 595      88.825  71.140  76.149  1.00  0.33           C  
ATOM   4481  CD1 LEU A 595      89.766  70.746  74.998  1.00  0.33           C  
ATOM   4482  CD2 LEU A 595      87.410  70.599  75.908  1.00  0.33           C  
ATOM   4483  N   ASP A 596      88.875  70.634  81.213  1.00  0.27           N  
ATOM   4484  CA  ASP A 596      89.534  70.198  82.447  1.00  0.27           C  
ATOM   4485  C   ASP A 596      90.335  68.877  82.382  1.00  0.27           C  
ATOM   4486  O   ASP A 596      91.388  68.808  83.021  1.00  0.27           O  
ATOM   4487  CB  ASP A 596      88.525  70.043  83.618  1.00  0.27           C  
ATOM   4488  CG  ASP A 596      87.660  71.272  83.805  1.00  0.27           C  
ATOM   4489  OD1 ASP A 596      88.189  72.305  84.275  1.00  0.27           O  
ATOM   4490  OD2 ASP A 596      86.443  71.151  83.513  1.00  0.27           O  
ATOM   4491  N   PRO A 597      89.969  67.802  81.654  1.00  0.33           N  
ATOM   4492  CA  PRO A 597      90.763  66.572  81.611  1.00  0.33           C  
ATOM   4493  C   PRO A 597      92.150  66.674  80.985  1.00  0.33           C  
ATOM   4494  O   PRO A 597      92.862  65.674  80.997  1.00  0.33           O  
ATOM   4495  CB  PRO A 597      89.885  65.609  80.787  1.00  0.33           C  
ATOM   4496  CG  PRO A 597      88.458  66.071  81.068  1.00  0.33           C  
ATOM   4497  CD  PRO A 597      88.629  67.583  81.092  1.00  0.33           C  
ATOM   4498  N   ASN A 598      92.560  67.826  80.414  1.00  0.35           N  
ATOM   4499  CA  ASN A 598      93.853  67.965  79.756  1.00  0.35           C  
ATOM   4500  C   ASN A 598      95.043  68.067  80.719  1.00  0.35           C  
ATOM   4501  O   ASN A 598      96.186  67.839  80.325  1.00  0.35           O  
ATOM   4502  CB  ASN A 598      93.863  69.228  78.847  1.00  0.35           C  
ATOM   4503  CG  ASN A 598      92.976  69.039  77.621  1.00  0.35           C  
ATOM   4504  OD1 ASN A 598      92.378  67.995  77.364  1.00  0.35           O  
ATOM   4505  ND2 ASN A 598      92.905  70.099  76.780  1.00  0.35           N  
ATOM   4506  N   ALA A 599      94.816  68.421  82.001  1.00  0.33           N  
ATOM   4507  CA  ALA A 599      95.870  68.564  82.994  1.00  0.33           C  
ATOM   4508  C   ALA A 599      96.638  67.273  83.351  1.00  0.33           C  
ATOM   4509  O   ALA A 599      96.072  66.220  83.647  1.00  0.33           O  
ATOM   4510  CB  ALA A 599      95.302  69.230  84.263  1.00  0.33           C  
ATOM   4511  N   HIS A 600      97.994  67.317  83.354  1.00  0.26           N  
ATOM   4512  CA  HIS A 600      98.812  66.116  83.533  1.00  0.26           C  
ATOM   4513  C   HIS A 600      99.052  65.758  85.000  1.00  0.26           C  
ATOM   4514  O   HIS A 600     100.040  66.173  85.613  1.00  0.26           O  
ATOM   4515  CB  HIS A 600     100.171  66.222  82.784  1.00  0.26           C  
ATOM   4516  CG  HIS A 600     100.785  64.896  82.409  1.00  0.26           C  
ATOM   4517  ND1 HIS A 600     101.277  64.019  83.365  1.00  0.26           N  
ATOM   4518  CD2 HIS A 600     100.888  64.337  81.176  1.00  0.26           C  
ATOM   4519  CE1 HIS A 600     101.649  62.946  82.689  1.00  0.26           C  
ATOM   4520  NE2 HIS A 600     101.446  63.092  81.367  1.00  0.26           N  
ATOM   4521  N   GLY A 601      98.121  64.982  85.599  1.00  0.29           N  
ATOM   4522  CA  GLY A 601      98.187  64.460  86.970  1.00  0.29           C  
ATOM   4523  C   GLY A 601      99.445  63.713  87.362  1.00  0.29           C  
ATOM   4524  O   GLY A 601     100.130  63.126  86.528  1.00  0.29           O  
ATOM   4525  N   LYS A 602      99.772  63.675  88.669  1.00  0.36           N  
ATOM   4526  CA  LYS A 602     100.925  62.956  89.183  1.00  0.36           C  
ATOM   4527  C   LYS A 602     100.538  62.209  90.444  1.00  0.36           C  
ATOM   4528  O   LYS A 602     100.102  62.827  91.405  1.00  0.36           O  
ATOM   4529  CB  LYS A 602     102.094  63.924  89.548  1.00  0.36           C  
ATOM   4530  CG  LYS A 602     102.649  64.750  88.371  1.00  0.36           C  
ATOM   4531  CD  LYS A 602     103.265  63.880  87.266  1.00  0.36           C  
ATOM   4532  CE  LYS A 602     103.646  64.663  86.008  1.00  0.36           C  
ATOM   4533  NZ  LYS A 602     103.644  63.751  84.852  1.00  0.36           N  
ATOM   4534  N   GLU A 603     100.722  60.868  90.505  1.00  0.22           N  
ATOM   4535  CA  GLU A 603     100.463  60.133  91.741  1.00  0.22           C  
ATOM   4536  C   GLU A 603     101.616  60.220  92.730  1.00  0.22           C  
ATOM   4537  O   GLU A 603     101.474  59.906  93.910  1.00  0.22           O  
ATOM   4538  CB  GLU A 603     100.250  58.621  91.491  1.00  0.22           C  
ATOM   4539  CG  GLU A 603      99.215  58.259  90.410  1.00  0.22           C  
ATOM   4540  CD  GLU A 603      97.848  58.906  90.581  1.00  0.22           C  
ATOM   4541  OE1 GLU A 603      97.157  58.644  91.587  1.00  0.22           O  
ATOM   4542  OE2 GLU A 603      97.445  59.610  89.614  1.00  0.22           O  
ATOM   4543  N   ILE A 604     102.810  60.648  92.250  1.00  0.26           N  
ATOM   4544  CA  ILE A 604     104.041  60.726  93.027  1.00  0.26           C  
ATOM   4545  C   ILE A 604     103.853  61.608  94.247  1.00  0.26           C  
ATOM   4546  O   ILE A 604     103.736  62.825  94.152  1.00  0.26           O  
ATOM   4547  CB  ILE A 604     105.258  61.227  92.228  1.00  0.26           C  
ATOM   4548  CG1 ILE A 604     105.532  60.334  90.996  1.00  0.26           C  
ATOM   4549  CG2 ILE A 604     106.510  61.304  93.139  1.00  0.26           C  
ATOM   4550  CD1 ILE A 604     106.597  60.901  90.045  1.00  0.26           C  
ATOM   4551  N   LYS A 605     103.849  60.988  95.441  1.00  0.29           N  
ATOM   4552  CA  LYS A 605     103.456  61.616  96.691  1.00  0.29           C  
ATOM   4553  C   LYS A 605     104.383  62.726  97.187  1.00  0.29           C  
ATOM   4554  O   LYS A 605     104.061  63.453  98.120  1.00  0.29           O  
ATOM   4555  CB  LYS A 605     103.293  60.523  97.780  1.00  0.29           C  
ATOM   4556  CG  LYS A 605     104.596  59.792  98.152  1.00  0.29           C  
ATOM   4557  CD  LYS A 605     104.369  58.671  99.182  1.00  0.29           C  
ATOM   4558  CE  LYS A 605     105.677  58.024  99.651  1.00  0.29           C  
ATOM   4559  NZ  LYS A 605     105.404  56.975 100.662  1.00  0.29           N  
ATOM   4560  N   THR A 606     105.567  62.877  96.563  1.00  0.52           N  
ATOM   4561  CA  THR A 606     106.522  63.950  96.806  1.00  0.52           C  
ATOM   4562  C   THR A 606     106.484  65.015  95.717  1.00  0.52           C  
ATOM   4563  O   THR A 606     107.294  65.939  95.709  1.00  0.52           O  
ATOM   4564  CB  THR A 606     107.956  63.436  96.889  1.00  0.52           C  
ATOM   4565  OG1 THR A 606     108.303  62.645  95.756  1.00  0.52           O  
ATOM   4566  CG2 THR A 606     108.083  62.523  98.116  1.00  0.52           C  
ATOM   4567  N   ARG A 607     105.538  64.938  94.761  1.00  0.27           N  
ATOM   4568  CA  ARG A 607     105.400  65.910  93.694  1.00  0.27           C  
ATOM   4569  C   ARG A 607     104.059  66.608  93.817  1.00  0.27           C  
ATOM   4570  O   ARG A 607     103.018  66.049  93.501  1.00  0.27           O  
ATOM   4571  CB  ARG A 607     105.476  65.202  92.311  1.00  0.27           C  
ATOM   4572  CG  ARG A 607     105.271  66.093  91.062  1.00  0.27           C  
ATOM   4573  CD  ARG A 607     106.331  67.181  90.858  1.00  0.27           C  
ATOM   4574  NE  ARG A 607     105.978  67.890  89.578  1.00  0.27           N  
ATOM   4575  CZ  ARG A 607     106.786  68.749  88.939  1.00  0.27           C  
ATOM   4576  NH1 ARG A 607     106.372  69.336  87.816  1.00  0.27           N  
ATOM   4577  NH2 ARG A 607     107.999  69.043  89.395  1.00  0.27           N  
ATOM   4578  N   SER A 608     104.054  67.888  94.235  1.00  0.32           N  
ATOM   4579  CA  SER A 608     102.846  68.642  94.551  1.00  0.32           C  
ATOM   4580  C   SER A 608     101.844  68.888  93.435  1.00  0.32           C  
ATOM   4581  O   SER A 608     100.667  69.094  93.695  1.00  0.32           O  
ATOM   4582  CB  SER A 608     103.187  70.054  95.075  1.00  0.32           C  
ATOM   4583  OG  SER A 608     104.281  70.021  95.988  1.00  0.32           O  
ATOM   4584  N   TYR A 609     102.322  68.960  92.174  1.00  0.24           N  
ATOM   4585  CA  TYR A 609     101.539  69.198  90.962  1.00  0.24           C  
ATOM   4586  C   TYR A 609     100.533  70.366  90.999  1.00  0.24           C  
ATOM   4587  O   TYR A 609      99.373  70.237  90.635  1.00  0.24           O  
ATOM   4588  CB  TYR A 609     101.035  67.885  90.257  1.00  0.24           C  
ATOM   4589  CG  TYR A 609      99.810  67.241  90.868  1.00  0.24           C  
ATOM   4590  CD1 TYR A 609      99.906  66.414  91.999  1.00  0.24           C  
ATOM   4591  CD2 TYR A 609      98.540  67.454  90.300  1.00  0.24           C  
ATOM   4592  CE1 TYR A 609      98.756  65.890  92.604  1.00  0.24           C  
ATOM   4593  CE2 TYR A 609      97.385  66.952  90.915  1.00  0.24           C  
ATOM   4594  CZ  TYR A 609      97.495  66.185  92.080  1.00  0.24           C  
ATOM   4595  OH  TYR A 609      96.336  65.738  92.743  1.00  0.24           O  
ATOM   4596  N   TYR A 610     100.980  71.586  91.391  1.00  0.23           N  
ATOM   4597  CA  TYR A 610     100.128  72.755  91.652  1.00  0.23           C  
ATOM   4598  C   TYR A 610      99.229  73.264  90.517  1.00  0.23           C  
ATOM   4599  O   TYR A 610      98.373  74.122  90.718  1.00  0.23           O  
ATOM   4600  CB  TYR A 610     100.993  73.971  92.089  1.00  0.23           C  
ATOM   4601  CG  TYR A 610     101.783  73.695  93.335  1.00  0.23           C  
ATOM   4602  CD1 TYR A 610     101.130  73.377  94.538  1.00  0.23           C  
ATOM   4603  CD2 TYR A 610     103.182  73.824  93.330  1.00  0.23           C  
ATOM   4604  CE1 TYR A 610     101.866  73.183  95.715  1.00  0.23           C  
ATOM   4605  CE2 TYR A 610     103.919  73.632  94.508  1.00  0.23           C  
ATOM   4606  CZ  TYR A 610     103.260  73.303  95.696  1.00  0.23           C  
ATOM   4607  OH  TYR A 610     104.003  73.041  96.863  1.00  0.23           O  
ATOM   4608  N   TYR A 611      99.377  72.710  89.303  1.00  0.23           N  
ATOM   4609  CA  TYR A 611      98.549  72.986  88.147  1.00  0.23           C  
ATOM   4610  C   TYR A 611      97.390  71.988  88.067  1.00  0.23           C  
ATOM   4611  O   TYR A 611      96.569  72.038  87.165  1.00  0.23           O  
ATOM   4612  CB  TYR A 611      99.397  72.984  86.837  1.00  0.23           C  
ATOM   4613  CG  TYR A 611     100.140  71.688  86.649  1.00  0.23           C  
ATOM   4614  CD1 TYR A 611     101.402  71.479  87.232  1.00  0.23           C  
ATOM   4615  CD2 TYR A 611      99.536  70.643  85.934  1.00  0.23           C  
ATOM   4616  CE1 TYR A 611     102.017  70.220  87.159  1.00  0.23           C  
ATOM   4617  CE2 TYR A 611     100.155  69.390  85.852  1.00  0.23           C  
ATOM   4618  CZ  TYR A 611     101.386  69.172  86.483  1.00  0.23           C  
ATOM   4619  OH  TYR A 611     101.961  67.885  86.469  1.00  0.23           O  
ATOM   4620  N   GLY A 612      97.228  71.077  89.053  1.00  0.26           N  
ATOM   4621  CA  GLY A 612      96.022  70.252  89.165  1.00  0.26           C  
ATOM   4622  C   GLY A 612      94.840  71.019  89.701  1.00  0.26           C  
ATOM   4623  O   GLY A 612      93.696  70.592  89.586  1.00  0.26           O  
ATOM   4624  N   GLU A 613      95.107  72.232  90.217  1.00  0.32           N  
ATOM   4625  CA  GLU A 613      94.131  73.147  90.766  1.00  0.32           C  
ATOM   4626  C   GLU A 613      93.616  74.109  89.699  1.00  0.32           C  
ATOM   4627  O   GLU A 613      92.888  75.059  89.983  1.00  0.32           O  
ATOM   4628  CB  GLU A 613      94.778  73.959  91.915  1.00  0.32           C  
ATOM   4629  CG  GLU A 613      95.291  73.095  93.095  1.00  0.32           C  
ATOM   4630  CD  GLU A 613      94.171  72.257  93.706  1.00  0.32           C  
ATOM   4631  OE1 GLU A 613      93.159  72.861  94.146  1.00  0.32           O  
ATOM   4632  OE2 GLU A 613      94.325  71.010  93.726  1.00  0.32           O  
ATOM   4633  N   GLU A 614      93.940  73.847  88.410  1.00  0.27           N  
ATOM   4634  CA  GLU A 614      93.575  74.623  87.228  1.00  0.27           C  
ATOM   4635  C   GLU A 614      92.069  74.823  87.090  1.00  0.27           C  
ATOM   4636  O   GLU A 614      91.581  75.913  86.809  1.00  0.27           O  
ATOM   4637  CB  GLU A 614      94.169  73.903  85.997  1.00  0.27           C  
ATOM   4638  CG  GLU A 614      94.094  74.643  84.639  1.00  0.27           C  
ATOM   4639  CD  GLU A 614      94.915  73.923  83.562  1.00  0.27           C  
ATOM   4640  OE1 GLU A 614      95.165  74.544  82.498  1.00  0.27           O  
ATOM   4641  OE2 GLU A 614      95.318  72.749  83.790  1.00  0.27           O  
ATOM   4642  N   VAL A 615      91.282  73.779  87.429  1.00  0.35           N  
ATOM   4643  CA  VAL A 615      89.824  73.805  87.526  1.00  0.35           C  
ATOM   4644  C   VAL A 615      89.320  74.884  88.485  1.00  0.35           C  
ATOM   4645  O   VAL A 615      88.353  75.598  88.225  1.00  0.35           O  
ATOM   4646  CB  VAL A 615      89.282  72.453  88.002  1.00  0.35           C  
ATOM   4647  CG1 VAL A 615      87.743  72.427  87.874  1.00  0.35           C  
ATOM   4648  CG2 VAL A 615      89.894  71.336  87.137  1.00  0.35           C  
ATOM   4649  N   GLY A 616      90.010  75.065  89.634  1.00  0.32           N  
ATOM   4650  CA  GLY A 616      89.700  76.100  90.611  1.00  0.32           C  
ATOM   4651  C   GLY A 616      89.964  77.505  90.130  1.00  0.32           C  
ATOM   4652  O   GLY A 616      89.248  78.432  90.499  1.00  0.32           O  
ATOM   4653  N   TYR A 617      90.997  77.686  89.288  1.00  0.23           N  
ATOM   4654  CA  TYR A 617      91.375  78.957  88.679  1.00  0.23           C  
ATOM   4655  C   TYR A 617      90.469  79.333  87.512  1.00  0.23           C  
ATOM   4656  O   TYR A 617      90.033  80.477  87.385  1.00  0.23           O  
ATOM   4657  CB  TYR A 617      92.865  78.948  88.237  1.00  0.23           C  
ATOM   4658  CG  TYR A 617      93.805  78.511  89.345  1.00  0.23           C  
ATOM   4659  CD1 TYR A 617      93.583  78.799  90.709  1.00  0.23           C  
ATOM   4660  CD2 TYR A 617      94.948  77.771  88.998  1.00  0.23           C  
ATOM   4661  CE1 TYR A 617      94.457  78.313  91.695  1.00  0.23           C  
ATOM   4662  CE2 TYR A 617      95.822  77.285  89.981  1.00  0.23           C  
ATOM   4663  CZ  TYR A 617      95.572  77.557  91.330  1.00  0.23           C  
ATOM   4664  OH  TYR A 617      96.439  77.067  92.328  1.00  0.23           O  
ATOM   4665  N   TRP A 618      90.084  78.342  86.680  1.00  0.23           N  
ATOM   4666  CA  TRP A 618      89.175  78.486  85.555  1.00  0.23           C  
ATOM   4667  C   TRP A 618      87.816  79.098  85.939  1.00  0.23           C  
ATOM   4668  O   TRP A 618      87.228  79.866  85.176  1.00  0.23           O  
ATOM   4669  CB  TRP A 618      89.012  77.108  84.846  1.00  0.23           C  
ATOM   4670  CG  TRP A 618      87.928  77.050  83.782  1.00  0.23           C  
ATOM   4671  CD1 TRP A 618      87.688  77.923  82.758  1.00  0.23           C  
ATOM   4672  CD2 TRP A 618      86.799  76.163  83.835  1.00  0.23           C  
ATOM   4673  NE1 TRP A 618      86.465  77.655  82.176  1.00  0.23           N  
ATOM   4674  CE2 TRP A 618      85.907  76.571  82.821  1.00  0.23           C  
ATOM   4675  CE3 TRP A 618      86.497  75.095  84.674  1.00  0.23           C  
ATOM   4676  CZ2 TRP A 618      84.700  75.913  82.628  1.00  0.23           C  
ATOM   4677  CZ3 TRP A 618      85.283  74.425  84.471  1.00  0.23           C  
ATOM   4678  CH2 TRP A 618      84.395  74.827  83.463  1.00  0.23           C  
ATOM   4679  N   ASN A 619      87.318  78.826  87.167  1.00  0.36           N  
ATOM   4680  CA  ASN A 619      86.145  79.465  87.767  1.00  0.36           C  
ATOM   4681  C   ASN A 619      86.150  81.006  87.864  1.00  0.36           C  
ATOM   4682  O   ASN A 619      85.195  81.593  88.363  1.00  0.36           O  
ATOM   4683  CB  ASN A 619      85.907  78.934  89.206  1.00  0.36           C  
ATOM   4684  CG  ASN A 619      85.529  77.460  89.188  1.00  0.36           C  
ATOM   4685  OD1 ASN A 619      84.678  77.010  88.423  1.00  0.36           O  
ATOM   4686  ND2 ASN A 619      86.144  76.674  90.097  1.00  0.36           N  
ATOM   4687  N   HIS A 620      87.189  81.703  87.361  1.00  0.23           N  
ATOM   4688  CA  HIS A 620      87.224  83.153  87.252  1.00  0.23           C  
ATOM   4689  C   HIS A 620      86.718  83.659  85.900  1.00  0.23           C  
ATOM   4690  O   HIS A 620      86.766  84.855  85.623  1.00  0.23           O  
ATOM   4691  CB  HIS A 620      88.672  83.681  87.424  1.00  0.23           C  
ATOM   4692  CG  HIS A 620      89.175  83.609  88.832  1.00  0.23           C  
ATOM   4693  ND1 HIS A 620      88.580  84.407  89.790  1.00  0.23           N  
ATOM   4694  CD2 HIS A 620      90.199  82.904  89.381  1.00  0.23           C  
ATOM   4695  CE1 HIS A 620      89.246  84.172  90.899  1.00  0.23           C  
ATOM   4696  NE2 HIS A 620      90.239  83.270  90.710  1.00  0.23           N  
ATOM   4697  N   GLY A 621      86.208  82.780  85.008  1.00  0.33           N  
ATOM   4698  CA  GLY A 621      85.574  83.198  83.755  1.00  0.33           C  
ATOM   4699  C   GLY A 621      84.073  83.322  83.866  1.00  0.33           C  
ATOM   4700  O   GLY A 621      83.431  82.540  84.560  1.00  0.33           O  
ATOM   4701  N   ASP A 622      83.458  84.286  83.140  1.00  0.27           N  
ATOM   4702  CA  ASP A 622      82.033  84.580  83.190  1.00  0.27           C  
ATOM   4703  C   ASP A 622      81.118  83.395  82.819  1.00  0.27           C  
ATOM   4704  O   ASP A 622      80.121  83.124  83.485  1.00  0.27           O  
ATOM   4705  CB  ASP A 622      81.703  85.781  82.247  1.00  0.27           C  
ATOM   4706  CG  ASP A 622      82.625  86.978  82.415  1.00  0.27           C  
ATOM   4707  OD1 ASP A 622      83.817  86.877  82.030  1.00  0.27           O  
ATOM   4708  OD2 ASP A 622      82.141  88.071  82.821  1.00  0.27           O  
ATOM   4709  N   THR A 623      81.466  82.643  81.751  1.00  0.26           N  
ATOM   4710  CA  THR A 623      80.801  81.413  81.321  1.00  0.26           C  
ATOM   4711  C   THR A 623      81.838  80.589  80.577  1.00  0.26           C  
ATOM   4712  O   THR A 623      82.959  81.034  80.343  1.00  0.26           O  
ATOM   4713  CB  THR A 623      79.563  81.549  80.408  1.00  0.26           C  
ATOM   4714  OG1 THR A 623      79.843  82.293  79.231  1.00  0.26           O  
ATOM   4715  CG2 THR A 623      78.397  82.242  81.124  1.00  0.26           C  
ATOM   4716  N   ALA A 624      81.508  79.342  80.171  1.00  0.36           N  
ATOM   4717  CA  ALA A 624      82.434  78.438  79.509  1.00  0.36           C  
ATOM   4718  C   ALA A 624      82.510  78.612  77.987  1.00  0.36           C  
ATOM   4719  O   ALA A 624      82.892  77.694  77.264  1.00  0.36           O  
ATOM   4720  CB  ALA A 624      82.026  76.986  79.837  1.00  0.36           C  
ATOM   4721  N   LEU A 625      82.160  79.797  77.452  1.00  0.34           N  
ATOM   4722  CA  LEU A 625      82.192  80.074  76.026  1.00  0.34           C  
ATOM   4723  C   LEU A 625      83.598  80.434  75.550  1.00  0.34           C  
ATOM   4724  O   LEU A 625      84.232  81.348  76.075  1.00  0.34           O  
ATOM   4725  CB  LEU A 625      81.225  81.237  75.675  1.00  0.34           C  
ATOM   4726  CG  LEU A 625      79.735  80.949  75.971  1.00  0.34           C  
ATOM   4727  CD1 LEU A 625      78.905  82.236  75.854  1.00  0.34           C  
ATOM   4728  CD2 LEU A 625      79.159  79.867  75.046  1.00  0.34           C  
ATOM   4729  N   ILE A 626      84.132  79.726  74.531  1.00  0.34           N  
ATOM   4730  CA  ILE A 626      85.447  80.019  73.979  1.00  0.34           C  
ATOM   4731  C   ILE A 626      85.302  80.675  72.622  1.00  0.34           C  
ATOM   4732  O   ILE A 626      84.588  80.220  71.729  1.00  0.34           O  
ATOM   4733  CB  ILE A 626      86.360  78.789  73.903  1.00  0.34           C  
ATOM   4734  CG1 ILE A 626      86.830  78.427  75.331  1.00  0.34           C  
ATOM   4735  CG2 ILE A 626      87.588  79.017  72.979  1.00  0.34           C  
ATOM   4736  CD1 ILE A 626      87.617  77.115  75.407  1.00  0.34           C  
ATOM   4737  N   VAL A 627      86.035  81.787  72.451  1.00  0.33           N  
ATOM   4738  CA  VAL A 627      86.317  82.409  71.180  1.00  0.33           C  
ATOM   4739  C   VAL A 627      87.725  81.983  70.781  1.00  0.33           C  
ATOM   4740  O   VAL A 627      88.657  82.031  71.587  1.00  0.33           O  
ATOM   4741  CB  VAL A 627      86.189  83.935  71.262  1.00  0.33           C  
ATOM   4742  CG1 VAL A 627      86.981  84.549  72.438  1.00  0.33           C  
ATOM   4743  CG2 VAL A 627      86.602  84.590  69.935  1.00  0.33           C  
ATOM   4744  N   ASN A 628      87.936  81.517  69.529  1.00  0.32           N  
ATOM   4745  CA  ASN A 628      89.279  81.319  69.000  1.00  0.32           C  
ATOM   4746  C   ASN A 628      90.103  82.601  68.946  1.00  0.32           C  
ATOM   4747  O   ASN A 628      89.657  83.672  68.553  1.00  0.32           O  
ATOM   4748  CB  ASN A 628      89.296  80.693  67.581  1.00  0.32           C  
ATOM   4749  CG  ASN A 628      88.997  79.203  67.654  1.00  0.32           C  
ATOM   4750  OD1 ASN A 628      89.343  78.512  68.613  1.00  0.32           O  
ATOM   4751  ND2 ASN A 628      88.392  78.661  66.573  1.00  0.32           N  
ATOM   4752  N   THR A 629      91.371  82.492  69.351  1.00  0.33           N  
ATOM   4753  CA  THR A 629      92.338  83.573  69.362  1.00  0.33           C  
ATOM   4754  C   THR A 629      93.070  83.576  68.040  1.00  0.33           C  
ATOM   4755  O   THR A 629      93.022  82.549  67.361  1.00  0.33           O  
ATOM   4756  CB  THR A 629      93.304  83.363  70.503  1.00  0.33           C  
ATOM   4757  OG1 THR A 629      93.884  82.066  70.439  1.00  0.33           O  
ATOM   4758  CG2 THR A 629      92.495  83.470  71.809  1.00  0.33           C  
ATOM   4759  N   PRO A 630      93.735  84.626  67.578  1.00  0.33           N  
ATOM   4760  CA  PRO A 630      94.142  84.676  66.198  1.00  0.33           C  
ATOM   4761  C   PRO A 630      95.408  83.896  65.986  1.00  0.33           C  
ATOM   4762  O   PRO A 630      96.002  83.323  66.901  1.00  0.33           O  
ATOM   4763  CB  PRO A 630      94.433  86.168  65.996  1.00  0.33           C  
ATOM   4764  CG  PRO A 630      95.001  86.639  67.340  1.00  0.33           C  
ATOM   4765  CD  PRO A 630      94.425  85.653  68.366  1.00  0.33           C  
ATOM   4766  N   LYS A 631      95.870  83.928  64.739  1.00  0.33           N  
ATOM   4767  CA  LYS A 631      97.222  83.615  64.384  1.00  0.33           C  
ATOM   4768  C   LYS A 631      98.182  84.610  65.041  1.00  0.33           C  
ATOM   4769  O   LYS A 631      97.889  85.795  65.149  1.00  0.33           O  
ATOM   4770  CB  LYS A 631      97.329  83.660  62.845  1.00  0.33           C  
ATOM   4771  CG  LYS A 631      96.238  82.850  62.122  1.00  0.33           C  
ATOM   4772  CD  LYS A 631      96.205  83.133  60.613  1.00  0.33           C  
ATOM   4773  CE  LYS A 631      95.032  82.426  59.924  1.00  0.33           C  
ATOM   4774  NZ  LYS A 631      94.911  82.869  58.520  1.00  0.33           N  
ATOM   4775  N   TYR A 632      99.349  84.155  65.527  1.00  0.35           N  
ATOM   4776  CA  TYR A 632     100.334  85.015  66.167  1.00  0.35           C  
ATOM   4777  C   TYR A 632     100.798  86.215  65.326  1.00  0.35           C  
ATOM   4778  O   TYR A 632     100.779  86.162  64.101  1.00  0.35           O  
ATOM   4779  CB  TYR A 632     101.542  84.184  66.681  1.00  0.35           C  
ATOM   4780  CG  TYR A 632     102.308  83.533  65.557  1.00  0.35           C  
ATOM   4781  CD1 TYR A 632     102.020  82.227  65.128  1.00  0.35           C  
ATOM   4782  CD2 TYR A 632     103.345  84.241  64.927  1.00  0.35           C  
ATOM   4783  CE1 TYR A 632     102.748  81.642  64.080  1.00  0.35           C  
ATOM   4784  CE2 TYR A 632     104.082  83.654  63.892  1.00  0.35           C  
ATOM   4785  CZ  TYR A 632     103.777  82.361  63.462  1.00  0.35           C  
ATOM   4786  OH  TYR A 632     104.534  81.778  62.427  1.00  0.35           O  
ATOM   4787  N   GLY A 633     101.259  87.313  65.976  1.00  0.44           N  
ATOM   4788  CA  GLY A 633     101.454  88.653  65.396  1.00  0.44           C  
ATOM   4789  C   GLY A 633     102.030  88.807  63.998  1.00  0.44           C  
ATOM   4790  O   GLY A 633     101.575  89.642  63.228  1.00  0.44           O  
ATOM   4791  N   ARG A 634     103.031  88.005  63.592  1.00  0.32           N  
ATOM   4792  CA  ARG A 634     103.513  87.978  62.213  1.00  0.32           C  
ATOM   4793  C   ARG A 634     102.453  87.568  61.183  1.00  0.32           C  
ATOM   4794  O   ARG A 634     102.371  88.130  60.097  1.00  0.32           O  
ATOM   4795  CB  ARG A 634     104.738  87.033  62.109  1.00  0.32           C  
ATOM   4796  CG  ARG A 634     105.284  86.843  60.676  1.00  0.32           C  
ATOM   4797  CD  ARG A 634     106.615  86.088  60.570  1.00  0.32           C  
ATOM   4798  NE  ARG A 634     106.428  84.727  61.172  1.00  0.32           N  
ATOM   4799  CZ  ARG A 634     107.437  83.950  61.584  1.00  0.32           C  
ATOM   4800  NH1 ARG A 634     107.174  82.832  62.255  1.00  0.32           N  
ATOM   4801  NH2 ARG A 634     108.702  84.263  61.329  1.00  0.32           N  
ATOM   4802  N   LYS A 635     101.592  86.589  61.517  1.00  0.36           N  
ATOM   4803  CA  LYS A 635     100.515  86.130  60.659  1.00  0.36           C  
ATOM   4804  C   LYS A 635      99.287  87.046  60.699  1.00  0.36           C  
ATOM   4805  O   LYS A 635      98.427  86.945  59.830  1.00  0.36           O  
ATOM   4806  CB  LYS A 635     100.077  84.694  61.046  1.00  0.36           C  
ATOM   4807  CG  LYS A 635     101.035  83.561  60.632  1.00  0.36           C  
ATOM   4808  CD  LYS A 635     100.473  82.167  60.996  1.00  0.36           C  
ATOM   4809  CE  LYS A 635     101.305  80.991  60.463  1.00  0.36           C  
ATOM   4810  NZ  LYS A 635     100.720  79.688  60.879  1.00  0.36           N  
ATOM   4811  N   VAL A 636      99.187  87.960  61.691  1.00  0.38           N  
ATOM   4812  CA  VAL A 636      98.290  89.122  61.693  1.00  0.38           C  
ATOM   4813  C   VAL A 636      98.710  90.142  60.633  1.00  0.38           C  
ATOM   4814  O   VAL A 636      97.907  90.734  59.915  1.00  0.38           O  
ATOM   4815  CB  VAL A 636      98.227  89.733  63.100  1.00  0.38           C  
ATOM   4816  CG1 VAL A 636      97.798  91.214  63.137  1.00  0.38           C  
ATOM   4817  CG2 VAL A 636      97.248  88.886  63.934  1.00  0.38           C  
ATOM   4818  N   PHE A 637     100.024  90.378  60.469  1.00  0.42           N  
ATOM   4819  CA  PHE A 637     100.536  91.175  59.364  1.00  0.42           C  
ATOM   4820  C   PHE A 637     100.383  90.520  57.985  1.00  0.42           C  
ATOM   4821  O   PHE A 637     100.140  91.200  56.990  1.00  0.42           O  
ATOM   4822  CB  PHE A 637     102.003  91.607  59.619  1.00  0.42           C  
ATOM   4823  CG  PHE A 637     102.078  92.468  60.855  1.00  0.42           C  
ATOM   4824  CD1 PHE A 637     101.331  93.655  60.945  1.00  0.42           C  
ATOM   4825  CD2 PHE A 637     102.879  92.095  61.946  1.00  0.42           C  
ATOM   4826  CE1 PHE A 637     101.356  94.435  62.107  1.00  0.42           C  
ATOM   4827  CE2 PHE A 637     102.903  92.866  63.116  1.00  0.42           C  
ATOM   4828  CZ  PHE A 637     102.137  94.034  63.198  1.00  0.42           C  
ATOM   4829  N   THR A 638     100.531  89.185  57.882  1.00  0.44           N  
ATOM   4830  CA  THR A 638     100.315  88.423  56.646  1.00  0.44           C  
ATOM   4831  C   THR A 638      98.876  88.366  56.144  1.00  0.44           C  
ATOM   4832  O   THR A 638      98.061  87.545  56.568  1.00  0.44           O  
ATOM   4833  CB  THR A 638     100.807  86.980  56.739  1.00  0.44           C  
ATOM   4834  OG1 THR A 638     102.194  86.958  57.050  1.00  0.44           O  
ATOM   4835  CG2 THR A 638     100.673  86.220  55.409  1.00  0.44           C  
ATOM   4836  N   GLY A 639      98.545  89.204  55.137  1.00  0.38           N  
ATOM   4837  CA  GLY A 639      97.367  89.018  54.292  1.00  0.38           C  
ATOM   4838  C   GLY A 639      97.568  87.983  53.205  1.00  0.38           C  
ATOM   4839  O   GLY A 639      98.612  87.351  53.093  1.00  0.38           O  
ATOM   4840  N   LYS A 640      96.561  87.797  52.329  1.00  0.30           N  
ATOM   4841  CA  LYS A 640      96.712  86.956  51.151  1.00  0.30           C  
ATOM   4842  C   LYS A 640      97.077  87.806  49.941  1.00  0.30           C  
ATOM   4843  O   LYS A 640      96.579  88.916  49.765  1.00  0.30           O  
ATOM   4844  CB  LYS A 640      95.414  86.183  50.796  1.00  0.30           C  
ATOM   4845  CG  LYS A 640      95.025  85.057  51.768  1.00  0.30           C  
ATOM   4846  CD  LYS A 640      93.768  84.320  51.266  1.00  0.30           C  
ATOM   4847  CE  LYS A 640      93.351  83.126  52.129  1.00  0.30           C  
ATOM   4848  NZ  LYS A 640      92.151  82.471  51.552  1.00  0.30           N  
ATOM   4849  N   THR A 641      97.950  87.293  49.050  1.00  0.32           N  
ATOM   4850  CA  THR A 641      98.258  87.919  47.764  1.00  0.32           C  
ATOM   4851  C   THR A 641      97.031  88.066  46.876  1.00  0.32           C  
ATOM   4852  O   THR A 641      96.260  87.121  46.722  1.00  0.32           O  
ATOM   4853  CB  THR A 641      99.304  87.148  46.966  1.00  0.32           C  
ATOM   4854  OG1 THR A 641     100.421  86.862  47.794  1.00  0.32           O  
ATOM   4855  CG2 THR A 641      99.836  87.974  45.785  1.00  0.32           C  
ATOM   4856  N   HIS A 642      96.830  89.273  46.296  1.00  0.25           N  
ATOM   4857  CA  HIS A 642      95.726  89.640  45.409  1.00  0.25           C  
ATOM   4858  C   HIS A 642      94.435  89.946  46.147  1.00  0.25           C  
ATOM   4859  O   HIS A 642      93.366  90.014  45.544  1.00  0.25           O  
ATOM   4860  CB  HIS A 642      95.433  88.645  44.257  1.00  0.25           C  
ATOM   4861  CG  HIS A 642      96.631  88.326  43.423  1.00  0.25           C  
ATOM   4862  ND1 HIS A 642      97.253  89.338  42.723  1.00  0.25           N  
ATOM   4863  CD2 HIS A 642      97.223  87.132  43.153  1.00  0.25           C  
ATOM   4864  CE1 HIS A 642      98.206  88.747  42.034  1.00  0.25           C  
ATOM   4865  NE2 HIS A 642      98.234  87.410  42.258  1.00  0.25           N  
ATOM   4866  N   MET A 643      94.498  90.173  47.473  1.00  0.26           N  
ATOM   4867  CA  MET A 643      93.326  90.351  48.297  1.00  0.26           C  
ATOM   4868  C   MET A 643      93.526  91.573  49.181  1.00  0.26           C  
ATOM   4869  O   MET A 643      94.669  91.948  49.448  1.00  0.26           O  
ATOM   4870  CB  MET A 643      93.124  89.116  49.220  1.00  0.26           C  
ATOM   4871  CG  MET A 643      92.838  87.801  48.464  1.00  0.26           C  
ATOM   4872  SD  MET A 643      91.290  87.788  47.506  1.00  0.26           S  
ATOM   4873  CE  MET A 643      90.151  87.740  48.918  1.00  0.26           C  
ATOM   4874  N   PRO A 644      92.482  92.234  49.682  1.00  0.38           N  
ATOM   4875  CA  PRO A 644      92.585  93.032  50.895  1.00  0.38           C  
ATOM   4876  C   PRO A 644      92.886  92.176  52.122  1.00  0.38           C  
ATOM   4877  O   PRO A 644      92.840  90.946  52.060  1.00  0.38           O  
ATOM   4878  CB  PRO A 644      91.207  93.708  50.973  1.00  0.38           C  
ATOM   4879  CG  PRO A 644      90.254  92.658  50.400  1.00  0.38           C  
ATOM   4880  CD  PRO A 644      91.085  92.018  49.286  1.00  0.38           C  
ATOM   4881  N   THR A 645      93.214  92.812  53.262  1.00  0.30           N  
ATOM   4882  CA  THR A 645      93.507  92.151  54.530  1.00  0.30           C  
ATOM   4883  C   THR A 645      92.345  91.278  54.994  1.00  0.30           C  
ATOM   4884  O   THR A 645      91.203  91.736  54.957  1.00  0.30           O  
ATOM   4885  CB  THR A 645      93.839  93.150  55.638  1.00  0.30           C  
ATOM   4886  OG1 THR A 645      94.884  93.995  55.183  1.00  0.30           O  
ATOM   4887  CG2 THR A 645      94.379  92.460  56.899  1.00  0.30           C  
ATOM   4888  N   PRO A 646      92.532  90.039  55.457  1.00  0.52           N  
ATOM   4889  CA  PRO A 646      91.453  89.242  56.046  1.00  0.52           C  
ATOM   4890  C   PRO A 646      91.054  89.692  57.443  1.00  0.52           C  
ATOM   4891  O   PRO A 646      90.780  88.860  58.296  1.00  0.52           O  
ATOM   4892  CB  PRO A 646      92.044  87.821  56.092  1.00  0.52           C  
ATOM   4893  CG  PRO A 646      93.035  87.799  54.932  1.00  0.52           C  
ATOM   4894  CD  PRO A 646      93.642  89.196  55.013  1.00  0.52           C  
ATOM   4895  N   SER A 647      90.996  91.005  57.676  1.00  0.51           N  
ATOM   4896  CA  SER A 647      90.593  91.646  58.902  1.00  0.51           C  
ATOM   4897  C   SER A 647      89.992  92.939  58.446  1.00  0.51           C  
ATOM   4898  O   SER A 647      90.464  93.548  57.488  1.00  0.51           O  
ATOM   4899  CB  SER A 647      91.767  91.971  59.848  1.00  0.51           C  
ATOM   4900  OG  SER A 647      91.367  92.787  60.955  1.00  0.51           O  
ATOM   4901  N   LYS A 648      88.912  93.393  59.096  1.00  0.52           N  
ATOM   4902  CA  LYS A 648      88.282  94.638  58.722  1.00  0.52           C  
ATOM   4903  C   LYS A 648      88.520  95.694  59.766  1.00  0.52           C  
ATOM   4904  O   LYS A 648      88.212  96.865  59.560  1.00  0.52           O  
ATOM   4905  CB  LYS A 648      86.761  94.447  58.562  1.00  0.52           C  
ATOM   4906  CG  LYS A 648      86.353  93.437  57.473  1.00  0.52           C  
ATOM   4907  CD  LYS A 648      87.112  93.591  56.138  1.00  0.52           C  
ATOM   4908  CE  LYS A 648      86.491  92.899  54.921  1.00  0.52           C  
ATOM   4909  NZ  LYS A 648      85.167  93.478  54.635  1.00  0.52           N  
ATOM   4910  N   PHE A 649      89.118  95.334  60.905  1.00  0.63           N  
ATOM   4911  CA  PHE A 649      89.327  96.298  61.949  1.00  0.63           C  
ATOM   4912  C   PHE A 649      90.614  95.971  62.638  1.00  0.63           C  
ATOM   4913  O   PHE A 649      90.849  94.830  63.020  1.00  0.63           O  
ATOM   4914  CB  PHE A 649      88.171  96.226  62.967  1.00  0.63           C  
ATOM   4915  CG  PHE A 649      88.052  97.497  63.742  1.00  0.63           C  
ATOM   4916  CD1 PHE A 649      88.759  97.706  64.938  1.00  0.63           C  
ATOM   4917  CD2 PHE A 649      87.232  98.517  63.244  1.00  0.63           C  
ATOM   4918  CE1 PHE A 649      88.617  98.909  65.641  1.00  0.63           C  
ATOM   4919  CE2 PHE A 649      87.081  99.714  63.945  1.00  0.63           C  
ATOM   4920  CZ  PHE A 649      87.763  99.903  65.147  1.00  0.63           C  
ATOM   4921  N   ARG A 650      91.471  96.973  62.860  1.00  0.56           N  
ATOM   4922  CA  ARG A 650      92.639  96.757  63.673  1.00  0.56           C  
ATOM   4923  C   ARG A 650      92.633  97.758  64.792  1.00  0.56           C  
ATOM   4924  O   ARG A 650      92.387  98.950  64.619  1.00  0.56           O  
ATOM   4925  CB  ARG A 650      93.951  96.802  62.867  1.00  0.56           C  
ATOM   4926  CG  ARG A 650      95.191  96.274  63.620  1.00  0.56           C  
ATOM   4927  CD  ARG A 650      96.427  96.082  62.724  1.00  0.56           C  
ATOM   4928  NE  ARG A 650      96.136  94.943  61.793  1.00  0.56           N  
ATOM   4929  CZ  ARG A 650      97.020  94.434  60.929  1.00  0.56           C  
ATOM   4930  NH1 ARG A 650      96.742  93.286  60.317  1.00  0.56           N  
ATOM   4931  NH2 ARG A 650      98.159  95.041  60.627  1.00  0.56           N  
ATOM   4932  N   TRP A 651      92.887  97.262  66.000  1.00  0.56           N  
ATOM   4933  CA  TRP A 651      93.126  98.077  67.153  1.00  0.56           C  
ATOM   4934  C   TRP A 651      94.627  98.156  67.379  1.00  0.56           C  
ATOM   4935  O   TRP A 651      95.267  97.195  67.804  1.00  0.56           O  
ATOM   4936  CB  TRP A 651      92.486  97.404  68.374  1.00  0.56           C  
ATOM   4937  CG  TRP A 651      90.988  97.405  68.460  1.00  0.56           C  
ATOM   4938  CD1 TRP A 651      90.086  96.467  68.044  1.00  0.56           C
[truncated: 62,542 more chars]
