# Supplementary material for: Metabolic capacity is maintained despite shifts in microbial diversity in estuary sediments
Source: ISME Commun. 2025 Oct 11;5(1):ycaf182. doi: 10.1093/ismeco/ycaf182 (PMC12687941; doi:10.1093/ismeco/ycaf182)
Supplement: Supplementary_Data_1_ycaf182 [file supplementary_data_1_ycaf182.zip › SWISS-MODEL/8_1_May_SF_Bin5_scaffold_55982_c1/models/04/info.json]

{"creation_date":"2023-03-29","ligands":[{"description":"2-AMINO-5,6-DIMERCAPTO-7-METHYL-3,7,8A,9-TETRAHYDRO-8-OXA-1,3,9,10-TETRAAZA-ANTHRACEN-4-ONE GUANOSINE DINUCLEOTIDE","name":["MGD"],"number":"1","included":false,"model_binding_residues":[],"reason":{"bound":true,"relevant":true,"conserved_residues":false,"sterically_valid":false}},{"description":"2-AMINO-5,6-DIMERCAPTO-7-METHYL-3,7,8A,9-TETRAHYDRO-8-OXA-1,3,9,10-TETRAAZA-ANTHRACEN-4-ONE GUANOSINE DINUCLEOTIDE","name":["MGD"],"number":"2","included":false,"model_binding_residues":[],"reason":{"bound":true,"relevant":true,"conserved_residues":false,"sterically_valid":false}},{"description":"IRON\/SULFUR CLUSTER","name":["SF4"],"number":"3","included":false,"model_binding_residues":[],"reason":{"bound":true,"relevant":true,"conserved_residues":false,"sterically_valid":false}},{"description":"IRON\/SULFUR CLUSTER","name":["SF4"],"number":"19","included":false,"model_binding_residues":[],"reason":{"bound":true,"relevant":true,"conserved_residues":false,"sterically_valid":false}},{"description":"IRON\/SULFUR CLUSTER","name":["SF4"],"number":"20","included":false,"model_binding_residues":[],"reason":{"bound":true,"relevant":true,"conserved_residues":false,"sterically_valid":false}},{"description":"IRON\/SULFUR CLUSTER","name":["SF4"],"number":"21","included":false,"model_binding_residues":[],"reason":{"bound":true,"relevant":true,"conserved_residues":false,"sterically_valid":false}},{"description":"TUNGSTEN ION","name":["W"],"number":"4","included":false,"model_binding_residues":[],"reason":{"bound":false,"relevant":false,"conserved_residues":false,"sterically_valid":false}},{"description":"HYDROSULFURIC ACID","name":["H2S"],"number":"5","included":false,"model_binding_residues":[],"reason":{"bound":true,"relevant":true,"conserved_residues":false,"sterically_valid":false}},{"description":"GLYCEROL","name":["GOL"],"number":"6","included":false,"model_binding_residues":[],"reason":{"bound":true,"relevant":false,"conserved_residues":false,"sterically_valid":false}},{"description":"GLYCEROL","name":["GOL"],"number":"7","included":false,"model_binding_residues":[],"reason":{"bound":true,"relevant":false,"conserved_residues":false,"sterically_valid":false}},{"description":"GLYCEROL","name":["GOL"],"number":"8","included":false,"model_binding_residues":[],"reason":{"bound":true,"relevant":false,"conserved_residues":false,"sterically_valid":false}},{"description":"GLYCEROL","name":["GOL"],"number":"9","included":false,"model_binding_residues":[],"reason":{"bound":true,"relevant":false,"conserved_residues":false,"sterically_valid":false}},{"description":"GLYCEROL","name":["GOL"],"number":"10","included":false,"model_binding_residues":[],"reason":{"bound":true,"relevant":false,"conserved_residues":false,"sterically_valid":false}},{"description":"GLYCEROL","name":["GOL"],"number":"11","included":false,"model_binding_residues":[],"reason":{"bound":true,"relevant":false,"conserved_residues":false,"sterically_valid":false}},{"description":"GLYCEROL","name":["GOL"],"number":"12","included":false,"model_binding_residues":[],"reason":{"bound":true,"relevant":false,"conserved_residues":false,"sterically_valid":false}},{"description":"GLYCEROL","name":["GOL"],"number":"13","included":false,"model_binding_residues":[],"reason":{"bound":true,"relevant":false,"conserved_residues":false,"sterically_valid":false}},{"description":"GLYCEROL","name":["GOL"],"number":"14","included":false,"model_binding_residues":[],"reason":{"bound":true,"relevant":false,"conserved_residues":false,"sterically_valid":false}},{"description":"GLYCEROL","name":["GOL"],"number":"15","included":false,"model_binding_residues":[],"reason":{"bound":true,"relevant":false,"conserved_residues":false,"sterically_valid":false}},{"description":"NITRATE ION","name":["NO3"],"number":"16","included":false,"model_binding_residues":[],"reason":{"bound":true,"relevant":false,"conserved_residues":false,"sterically_valid":false}},{"description":"NITRATE ION","name":["NO3"],"number":"17","included":false,"model_binding_residues":[],"reason":{"bound":true,"relevant":false,"conserved_residues":false,"sterically_valid":false}},{"description":"DI(HYDROXYETHYL)ETHER","name":["PEG"],"number":"18","included":false,"model_binding_residues":[],"reason":{"bound":true,"relevant":false,"conserved_residues":false,"sterically_valid":false}}],"mod_engine":"PROMOD3","pred_lddt":0.31515558728197013,"mdlchain_butpl_map":{"A":"6sdv.1.A"},"mdl_smtl_map":{"A":"A"},"tpl_info":{"6sdv.1.A":{"origin":"reference database","label_asym_id":"A","label_smtl_id":"A","entity_type":"polymer","entity_id":"1"}},"major_issues":null,"oligo":{"based_on":"prediction","state":"monomer","state_bu":"hetero-1-1-mer","state_tpl":"monomer","qs_prediction":"0.000","qs_conserved":"not conserved","chains_to_mdl":1,"res_to_mdl":606},"modified_template":false,"residue_range":[{"chain_name":"A","residue_from":"42","residue_to":"747"}],"chain_subprj_list":null,"templates":["ba170c9adadcc98ddfdffbdcc94f125f0d6f72ab"],"aln_map":{"A":[["target","MFLSRRQFLKVSVGTVAAVAVADKVLALTALQPVIEVGNPLGDYPDRSWERVYHDQYRYDSSFTWVCSPNDTHACRVRAFVR---NGVVMRVEQNYDHQTYEDLYGNRGTFAHNPRMCLKGFTFHRRVYGPYRLKGPLMRKGWKQWMDDNAPELTAETKRKYKFDSRFLDDMLRVSWDTAFTYAAKAMITIATRYSGEAGARRLREQGYAPEMIEMMKGAGTRCFKHRAGMPVLGIIGKMGNTRMNGGINALLDTWIRKVSPD-QAQGGRYWSNYTWHGDQNPAHPFWSGVQGSDIDLSDMRFSKLNTSWGKNFVENKMPEAHWKLECIERGARVVVITPEYNPTAYRADYWMPLRPESDGALFLGAMKIIIDENMHDIDFLKSFTDAPILVRTDTLQYLDPRDVIADYKFPDFSKSYSGRIQSLKPEQIQRLGGMMVWDLNKKQVVPLHREQVGWHYTNSGIDAALTGTYRVKLLNGREIDAMPIWQMYMVHFQDYDLDTVHQITRTPKDLIVRWARDSGTI----KPAAIHNGEGTCHYFHQTANARGAAMVLIITGNVGKFGTGQHTWAGNYK-AGTWTATPWSGAGLSVHTGEDPFNIT-------LDPNAHGKEIKTRSYYYGEEVGYW--------NHGDT---ALIVN---T-----PKYGRKVFTGKTHMPTPSKFRWVVNVNVVNNAKHHYDMVRNVDPNIECLITQDIEMTSDINH--------AD-----IAFAANSWMEFTYPEMTVTVSNPWVQIWKGGIRPLYDTRNDLDTFAGVAAKLSDMTGDKRMRDYFAMVYQNRVDVYVQRMLDASSTFYGYSADVMLKSEKGWMVMVRTYPRHPFWEETNESKPMWTRSGRYENYRIEPEAIEYGENFISHREGPEATPYLPNAIFTTNPYVRPDDYGIPITAQHHDDKTVRNIKLSWHEIKRHSNPLWEKGYQFYCVTPKTRHRVHSQWSVNDWVQIYESNFGDPYRMDKRTPGVGEHQIHINPQAAKDRGINDGDYVYVDGNPVDRPYRGWKPSDPYYKVARLMIRAKYNPAYPYHVTMAKHAPFVATAKSVKGHETRPDGRAIAIDTGYQSNFRYGAQQSFTRNWLMPMHQTDSLPGKHAVAWKFKWGYQVDHHAINTVPKECLIRITKAEDGGIGARGPWEPVRTGFTPGQENEFMIKWLKGEHIKIKV",0],["pdb_id=6sdv, chain=A, assembly_id=1, offset=0 atoms","-----------------------------------------EL--QK---------LQWAKQTTSICC-YCAVGCGLIVHTAKDGQGRAVNVEGDPDHPI------------NEGSLCPKGASIFQLGENDQRGTQPLYRAPFS-------------------------DTWKPVTWDFALTEIAKRIKKTRDASFTEKNAAGDLV--NRTEAIASFGSAAM-----------------------DNEECWAYGNILRSLGLVYIEHQARIU-----HSPTVPALAESFGRGAMTNHWNDLANSDCILIMGSNAAENHPIAFKWVLRAKDKGATLIHVDPRFTRTSARCDVYAPIRSGADIPFLGGLIKYILDNKLYFTDYVREYTNASLIVGEKFSF----KDG----LFSGYD----A--------------ANKKYDKSM----------WAFELDA-------NG---VPKRDPALKHPRCVINLLKKHYERYNLDKVAAITGTSKEQLQQVYKAYAATGKPDKAGTIMYAMGWTQHSVGVQNIRAMAMIQLLLGNIGVAGGGVNALRGESNVQGSTDQ----GLLAHIWPGYNPVPNSKAATLELYNAATPQSKDPMSVNWWQNRPKYVASYLKALYPDEEPAAAYDYLPRIDAGRKLTDYFWLNIFE--KMDKGEFKGLFAWGMNPACGGANA-NKNRKAMGKLEWLVNVNLFENETSSFWKGPGMNPAEIGTEVFFLPCCVSIEKEGS---VANSGRWMQWRYRGPKPYAETKPDGDIMLDMFKKVRE--------------------------------------------------------------------------------------------------------------------------------------------------------------------------------------------------------------------------------------------------------------------------------------------------------------------------------------------------------------------------------------------------------------",0]]},"plip":{},"qmean_values":{"global_scores":{"qmean4_norm_score":0.5115405433720538,"qmean4_z_score":-7.203577000773244,"qmean6_norm_score":0.5168079981646156,"qmean6_z_score":-5.794845745289666,"interaction_norm_score":-0.007466659302735934,"interaction_z_score":-3.3570185670521817,"cbeta_norm_score":-0.002567818477388194,"cbeta_z_score":-3.1308763897555294,"packing_norm_score":-0.25892345123975763,"packing_z_score":-1.955092304794314,"torsion_norm_score":0.3061874548373847,"torsion_z_score":-5.819523964229868,"ss_agreement_norm_score":0.44032854469171157,"ss_agreement_z_score":-1.7426909238396342,"acc_agreement_norm_score":0.6260623229461756,"acc_agreement_z_score":-0.8271306576000406,"avg_local_score":0.4846593463188466,"avg_local_score_error":0.053},"local_scores":{"A":[null,null,null,null,null,null,null,null,null,null,null,null,null,null,null,null,null,null,null,null,null,null,null,null,null,null,null,null,null,null,null,null,null,null,null,null,null,null,null,null,null,0.47047757810098123,0.3668086839052801,0.45847603419909505,0.46999309612219253,0.4845356432655558,0.4518303871810673,0.48807388089594617,0.3422885120639619,0.3955158943709915,0.2475426840338673,0.2896322971199093,0.530199417523928,0.2522342353966367,0.302806270087842,0.40031577624235426,0.30237095618137044,0.3567977952906569,0.35865464370657024,0.44165851950372637,0.5894261765662163,0.6204378782573181,0.6807726220838192,0.6484488726913621,0.5158716153766107,0.5631930146358053,0.5457037732342808,0.4738226782029865,0.4504213890469761,0.29065728891705317,0.43261739377985914,0.4928022816055169,0.5000114183822131,0.5355684440165498,0.5536237884035571,0.5790970226913089,0.6950496126824335,0.6236666029672706,0.6231850360603947,0.563551474043219,0.6005050812126541,0.47986872176908085,0.5666292704182505,0.5794444289026883,0.5469116753147589,0.5608616675899774,0.5853504226214283,0.49713707683524655,0.5232591238063395,0.6040648001919099,0.5742525290148304,0.6222596225023697,0.588278271819889,0.5582125455302986,0.4028073534959562,0.40085134073331924,0.35344815829753096,0.3487813566049826,0.3807355170438037,0.26999465441176507,0.28493413125726363,0.2463138408688632,0.38511505292362247,0.3225297013548178,0.34079894980829123,0.4134553815048018,0.38739389904623306,0.35459400079160786,0.48885919919881426,0.4547554862119873,0.5182526101391172,0.4613897505245081,0.5755756286533447,0.6193453493520622,0.6635510556072693,0.6074419795080829,0.5767728289965497,0.6094618757138426,0.5100852492839507,0.6121578441860838,0.6098593887846105,0.5802269959070326,0.6329924247461135,0.5174276965381823,0.5838618312647974,0.5078550006449081,0.5824864153498082,0.51245787295753,0.4985162062066609,0.5632280383871555,0.7093703310898737,0.7458888510636501,0.7971673509986769,0.842686088418849,0.7225735251472766,0.6406317500886928,0.568108297939141,0.38014397539074196,0.3452710673100212,0.23716333053204927,0.3419229903019195,0.24741791488349174,0.230052895458232,0.26677786851659335,0.35427382574491534,0.30691674876263436,0.26973829570557917,0.30075128393715034,0.21841127604622237,0.31913584449331417,0.34541040683716595,0.29167502032855996,0.34519369198274247,0.3526119185472371,0.3018822691284708,0.29752735332092195,0.2952672185205821,0.2873115084488733,0.23224984666160092,0.34499639006958444,0.23000642300790664,0.3361606230226614,0.3314443459190075,0.2686160960037292,0.2668907469077062,0.39242436582762524,0.40533618564045903,0.543404703306518,0.6024713957946956,0.6152625046191872,0.6574310117761525,0.7751138066857025,0.8028924294753701,0.7487304639582303,0.7953324200060701,0.791997817208516,0.8587558220159688,0.7938287071303582,0.7942771252252164,0.700622313505355,0.7858734538811957,0.7577240794312026,0.7019011795421181,0.7068208300899012,0.6183168385842864,0.5874135775335779,0.6827317533533845,0.6184598652099512,0.5276997902081839,0.5774042488073226,0.5128379070956338,0.39505229969644096,0.3441581582788967,0.27570364942858344,0.27370111490459953,0.20819598013330695,0.24992349186472107,0.1741717941627688,0.14998210020610633,0.17105576713380635,0.22841260780595055,0.21111855825426645,0.24846061761009564,0.22067146652543207,0.3396325921501342,0.3191890432032006,0.43163316968365917,0.420393297474415,0.3736949384974248,0.41911989984029696,0.4938879979823791,0.5144704627813039,0.4888371943479036,0.3783250351938935,0.4228197330543704,0.36650268498101257,0.3831164169668995,0.37696598359908184,0.2937297349138486,0.2398176470992493,0.2523825054105003,0.23693027233854186,0.24863979750681955,0.22297029917617758,0.225089107087193,0.23183409039236164,0.25468183574280345,0.21404306487048094,0.18788333669166837,0.18697959907254696,0.2421926069435423,0.2251255221810931,0.2071409642989207,0.2501463800583532,0.2095825737753002,0.19132280516147174,0.16938757866809256,0.16662748486385467,0.16308025754440625,0.15663935707820115,0.17132716690219077,0.36043745860033866,0.47390447032339816,0.475460385467189,0.5309127313025668,0.5247438254883486,0.49422193070152376,0.5047939545713587,0.5097084271504015,0.5250372120572983,0.5251923952476202,0.5396707935932573,0.460206996275749,0.5213622150876072,0.4150438317465398,0.5278363423412762,0.47510297587330824,0.4295252488113033,0.40319955418399384,0.330613966143923,0.3546179980641134,0.3761036157019355,0.3332303679645753,0.37509844378869883,0.34518299614286657,0.34048902860094526,0.25648621700970964,0.24389469472797706,0.2569604890351261,0.2621582044016438,0.2445894750495663,0.25828059061636677,0.22477559026067473,0.2941849213310488,0.4212427049355228,0.29572050262505517,0.3969911460419264,0.2703913072723823,0.30625323864737325,0.4978168639138908,0.5057046917838716,0.45541278491463005,0.44242121299175813,0.44208490795265015,0.5323606980944426,0.46989276876722647,0.4646715653111518,0.4683327944701823,0.5512907174717927,0.5890282024200812,0.36714922055283816,0.5001656102511567,0.47584416538079477,0.5968205940495088,0.5686904399305674,0.5995820062154504,0.6803362796704925,0.6442009111778801,0.7188379441442103,0.7710899115336448,0.7516918744415444,0.7834492928581618,0.7743989530395287,0.785784771076362,0.8153638928851111,0.7620024535443919,0.7838909613603877,0.743194223106626,0.7119995041839734,0.6694116308760533,0.668451167620226,0.518531392447536,0.5524100424270233,0.47144670602529387,0.5481980457315307,0.5446082059009534,0.46716745272665583,0.5744381127209816,0.6093040805785527,0.6244942523817538,0.6917130432722649,0.5425772321656284,0.581072861229259,0.6230194489437658,0.6021230623541974,0.6476361889359572,0.6025261788333816,0.7572438182742195,0.7580746052042628,0.7028814345879587,0.7727454307312713,0.7683974756190939,0.798554087434174,0.7971588919533549,0.7899282805861009,0.7798417835867075,0.7799724406916012,0.8205197555685328,0.7119202919750613,0.6723827564226907,0.6708102472497158,0.7744906611330138,0.6180162523355982,0.5162041460501816,0.7179717508464067,0.7598198760990461,0.7373304866248678,0.7626297118178258,0.763379035064783,0.8073674890190508,0.773977119892024,0.7109009956306699,0.7333633111777837,0.6450845901832193,0.6841281319969413,0.7684732754054883,0.7761197051447972,0.7917837919972037,0.7928052261301464,0.7652524878594403,0.7790637719244378,0.8225337089294926,0.7781458681831468,0.7075896181926112,0.7234416602631193,0.7526147796718432,0.7068461619813967,0.6900880873407886,0.7660309677551721,0.7301701324977725,0.7436635567735874,0.6789876018850952,0.7045129505053831,0.721442746185123,0.7434531675453677,0.7223914291670851,0.7122118831165115,0.709886028349685,0.6961248164105676,0.6775234811477888,0.6299545468401831,0.6913883740601603,0.6149131208730176,0.7286441393213628,0.6701634558367726,0.5679593609483503,0.5204709718579317,0.5326263750330534,0.3988931242765541,0.40994669595676636,0.3594552494093864,0.39250465808838314,0.3793685867867894,0.38013928890569865,0.29866035413952746,0.23954217702561936,0.23741297083789217,0.2886818035214702,0.30034323121081086,0.2842747961287523,0.22762700556895482,0.2893564370001703,0.2554572948380639,0.26443987549596465,0.3511459972999349,0.3945103380678617,0.36164021949878566,0.37464641548883854,0.34647610773227216,0.31488232408177536,0.3752855489604848,0.22364079214586854,0.31782565282789704,0.28074829508722143,0.2281881250754183,0.2005439252162846,0.20418721605414128,0.2948353706802124,0.3124176861431584,0.3076758705329622,0.3175978717836734,0.3136061596285854,0.34755653023595895,0.30273116060545147,0.25869965885864904,0.22543005160929463,0.24178289988909824,0.22598400384134093,0.25307903589443315,0.25149124564567005,0.22526977503390977,0.25863018535046167,0.2547688147916496,0.31865085917096536,0.2684971225403326,0.3383905763196554,0.3749687553680154,0.34719188564187414,0.2734326835475056,0.23379269552727822,0.26184576938120796,0.2689738400902307,0.28755107844785616,0.2806460767203009,0.31347185614649675,0.31938066598660486,0.28841828474708253,0.2826087776586577,0.35447207290541927,0.4256671457846822,0.5118133001607454,0.35429726616692575,0.35017979293652396,0.29810382283997433,0.38979308007107655,0.33221426239171514,0.22157706376546465,0.2160329495003089,0.23837752992705918,0.2273646793835965,0.2676892751127198,0.28607261167941217,0.22634036991463485,0.3213162773330453,0.27635699637440714,0.24841422047048664,0.230142239899571,0.19236211932129654,0.3564563802877009,0.42150109150420545,0.42517717189979587,0.5440106404818312,0.4970127118335596,0.5833249215995698,0.44061602145243794,0.44608242887382166,0.385512800742314,0.30556997123102897,0.36138334193493626,0.5069271643084771,0.6113063903861663,0.6481704013041101,0.6072280136515155,0.6121223894187209,0.6147835283547272,0.6036543027001701,0.6526451089032062,0.642241307423045,0.6033411280407477,0.6754961996028547,0.5924097662661676,0.6224261997147645,0.7181899765843315,0.7372088321392266,0.7149800407373572,0.6957246956367198,0.7327750795583121,0.7806462541020565,0.7107146973741417,0.6677466895965738,0.7057254656127859,0.7910206366142022,0.7148919509549075,0.760616962101263,0.625812666040306,0.7055387708211948,0.7730349895496791,0.7464852829201801,0.7446118571509192,0.7840104524915794,0.708416438562713,0.7240442746236889,0.7253824839442209,0.6743610415125095,0.7527646355584329,0.6158696631759544,0.6669651082801418,0.6829117877406388,0.7158785017529807,0.6685910490710685,0.7477325950865052,0.7603287975100173,0.8055670298963364,0.7960253817692771,0.7613818329921139,0.7115960789407074,0.5953115813334457,0.49102562327500543,0.6617111502523815,0.31296135938064096,0.4862217778006598,0.352379907149572,0.274446578959838,0.35396973048269575,0.4496280711667126,0.41987673097175643,0.5149069391735364,0.5801571532462863,0.6138524245165399,0.6820815570715201,0.5952809928887682,0.6980441909582136,0.7067156860312437,0.7128223951248286,0.5698612114335777,0.6965554627280914,0.7253527079007301,0.7131225855858091,0.6707978739424679,0.7259233145707946,0.7779466735303651,0.7221359707893087,0.7200392758227203,0.7116450797852618,0.6999533626417367,0.6898363041901041,0.7501032989440665,0.74666927002095,0.720406269421747,0.6687399655736372,0.5893035261454703,0.630529189844085,0.4865808669526104,0.49250928096498864,0.37759157657214554,0.427316297885443,0.4202840596051727,0.44374696105783246,0.41978736076516143,0.48028710721915746,0.4838677262906076,0.36933731506101336,0.470898349658015,0.4919379259408877,0.45115140054386793,0.29099583839605225,0.24738878877171763,0.26954986368311606,0.24317941745062382,0.2365912204279772,0.3472945739257387,0.3042163527569561,0.4095612923302442,0.4113738871656791,0.3461613355523131,0.3937675543721413,0.4199062914747244,0.4162698120386876,0.3913419503384827,0.3938030510421067,0.3413255021645043,0.3059326084430041,0.27510201575979465,0.3053335044063219,0.3274359220094859,0.2660895425032361,0.3336916155521312,0.3502872817403977,0.3261488406697966,0.26320317958440775,0.2873246812220518,0.3561352716517703,0.21936690840060077,0.2588476478069687,0.29459653413596887,0.5221035591457241,0.2720566880442263,0.3224254760109246,0.23549772858851006,0.2259298516055645,0.2349494874733131,0.25608126684161775,0.31721503392801026,0.27010914725115526,0.35418948845986314,0.3227178606234862,0.22743380162069685,0.23194760082321514,0.360470989414434,0.22911780780815677,0.3276489629366379,0.2665716152445759,0.2632535409890991,0.35831997700562174,0.3441789505233712,0.3372009232674827,0.3335014495941921,0.3242644475053289,0.3275890009296638,0.33143410619633645,0.3281730688354463,0.3452116665255868,0.44469114655817754,0.32109438930984247,0.3598610026032894,0.3849634486531723,0.41945661728078354,0.44163887193885376,0.3833361607427066,0.30126623110152273,0.3176151037088697,0.24536186568532287,0.26470948684011425,0.382125294706356,0.2951931505704254,0.5237121805021734,0.5130164380928236,0.5226318365608791,0.6339874084745648,0.5604017844744462,0.5602603164239053,0.4996803061098638,0.5082849248874717,0.4788241393524335,0.45922304440204,0.48965472638087204,0.486294096041545,0.42290370785102366,0.46115807114542456,0.46878209820673256,0.5132860025762482,0.43004441746224525,0.3059541089871153,0.4083127662288825,0.31730703910690117,0.44753746170278486,0.39929857334218505,0.5008718473890785,0.4814084847245346,0.523582294494487,0.5476978162245426,0.5021987470643203,0.4882968867415716,0.49835741519772125,0.5104643835473253,0.4949693349897924,0.6114774597358467,0.64853872114183,0.668785939360338,0.7081796784826883,0.6662683347918236,0.68392060335742,0.6616250916779163,0.5777272857107545,0.5484969543649554,0.5455578750262049,0.4764514160969549,0.24204522183129146,0.25318125418196225,0.29759559554026105,0.34985212537584537,0.6411731243828096,0.6567667497668218,0.7381735720283488,0.7873403146694273,0.7921355273525577,0.8090339514701034,0.722236378206877,0.6071193037695202,0.5753171090572954,0.4656302193127308,0.6439561280107927,0.5978307979115994,0.4973327049272791,0.4435230735794275,0.3246273383570865,0.3167682728758593,0.2550858488760186,0.27210184751375505,0.41012654146188343,0.40479481525345296,0.32596266537480983,0.410563841339442,0.35517198896446883,0.45846944411355617,0.45840840452051923,0.3289176734127506,0.45959138482133044,0.5331544891935247,0.5909608439770951,0.4674894884575815,0.4863971762436385,0.5053014406858143,0.5199878961059821,0.5361870045597206,0.5494121408630396,0.631452643233929,0.5220947205241844,0.6464590305152328,0.7640963887806677,0.7358101246211752,0.6666349455343469,0.6693239034320703,0.6132077588749422,0.6262327651325015,0.7013228324757232,0.7401948685156087,0.639418150686672,0.7161188841890134,0.7818590917337909,0.716363857802158,0.6744992974821137,0.7270062600670595,0.6734483547329868,0.6178323801234439,0.6512016062734709,0.6306950535529954,null,null,null,null,null,null,null,null,null,null,null,null,null,null,null,null,null,null,null,null,null,null,null,null,null,null,null,null,null,null,null,null,null,null,null,null,null,null,null,null,null,null,null,null,null,null,null,null,null,null,null,null,null,null,null,null,null,null,null,null,null,null,null,null,null,null,null,null,null,null,null,null,null,null,null,null,null,null,null,null,null,null,null,null,null,null,null,null,null,null,null,null,null,null,null,null,null,null,null,null,null,null,null,null,null,null,null,null,null,null,null,null,null,null,null,null,null,null,null,null,null,null,null,null,null,null,null,null,null,null,null,null,null,null,null,null,null,null,null,null,null,null,null,null,null,null,null,null,null,null,null,null,null,null,null,null,null,null,null,null,null,null,null,null,null,null,null,null,null,null,null,null,null,null,null,null,null,null,null,null,null,null,null,null,null,null,null,null,null,null,null,null,null,null,null,null,null,null,null,null,null,null,null,null,null,null,null,null,null,null,null,null,null,null,null,null,null,null,null,null,null,null,null,null,null,null,null,null,null,null,null,null,null,null,null,null,null,null,null,null,null,null,null,null,null,null,null,null,null,null,null,null,null,null,null,null,null,null,null,null,null,null,null,null,null,null,null,null,null,null,null,null,null,null,null,null,null,null,null,null,null,null,null,null,null,null,null,null,null,null,null,null,null,null,null,null,null,null,null,null,null,null,null,null,null,null,null,null,null,null,null,null,null,null,null,null,null,null,null,null,null,null,null,null,null,null,null,null,null,null,null,null,null,null,null,null,null,null,null,null,null,null,null,null,null,null,null,null,null,null,null,null,null,null,null,null,null,null,null,null,null,null,null,null,null,null,null,null,null,null,null,null,null,null,null,null,null,null,null,null,null,null,null,null,null,null,null,null,null,null,null,null,null,null,null,null,null,null]},"qmean_version":"4.3.0"},"membrane":{"is_transmem":false,"mem_param":{},"transfer":{"biounit_is_transmem":false,"coverage":0.0}}}
