# Supplementary material for: Metabolic capacity is maintained despite shifts in microbial diversity in estuary sediments
Source: ISME Commun. 2025 Oct 11;5(1):ycaf182. doi: 10.1093/ismeco/ycaf182 (PMC12687941; doi:10.1093/ismeco/ycaf182)
Supplement: Supplementary_Data_1_ycaf182 [file supplementary_data_1_ycaf182.zip › SWISS-MODEL/8_1_May_SF_Bin5_scaffold_55982_c1/models/04/model.pdb]

TITLE     SWISS-MODEL SERVER (https://swissmodel.expasy.org)
TITLE    2 Untitled Project
EXPDTA    THEORETICAL MODEL (SWISS-MODEL SERVER)
AUTHOR    SWISS-MODEL SERVER (SEE REFERENCE IN JRNL Records)
REVDAT   1   29-MAR-23 1MOD    1       05:13
JRNL        AUTH   A.WATERHOUSE,M.BERTONI,S.BIENERT,G.STUDER,G.TAURIELLO,
JRNL        AUTH 2 R.GUMIENNY,F.T.HEER,T.A.P.DE BEER,C.REMPFER,L.BORDOLI,
JRNL        AUTH 3 R.LEPORE,T.SCHWEDE
JRNL        TITL   SWISS-MODEL: HOMOLOGY MODELLING OF PROTEIN STRUCTURES AND
JRNL        TITL 2 COMPLEXES
JRNL        REF    NUCLEIC.ACIDS.RES..           V.  46 W296  2018
JRNL        PMID   29788355
JRNL        DOI    10.1093/nar/gky427
REMARK   1
REMARK   1 REFERENCE 1
REMARK   1  AUTH   S.BIENERT,A.WATERHOUSE,T.A.P.DE BEER,G.TAURIELLO,G.STUDER,
REMARK   1  AUTH 2 L.BORDOLI,T.SCHWEDE
REMARK   1  TITL   THE SWISS-MODEL REPOSITORY - NEW FEATURES AND FUNCTIONALITY
REMARK   1  REF    NUCLEIC.ACIDS.RES..           V.  45       2017
REMARK   1  REFN                   ISSN 0305-1048
REMARK   1  PMID   27899672
REMARK   1  DOI    10.1093/nar/gkw1132
REMARK   1
REMARK   1 REFERENCE 2
REMARK   1  AUTH   N.GUEX,M.C.PEITSCH,T.SCHWEDE
REMARK   1  TITL   AUTOMATED COMPARATIVE PROTEIN STRUCTURE MODELING WITH
REMARK   1  TITL 2 SWISS-MODEL AND SWISS-PDBVIEWER: A HISTORICAL PERSPECTIVE
REMARK   1  REF    ELECTROPHORESIS               V.  30       2009
REMARK   1  REFN                   ISSN 0173-0835
REMARK   1  PMID   19517507
REMARK   1  DOI    10.1002/elps.200900140
REMARK   1
REMARK   1 REFERENCE 3
REMARK   1  AUTH   G.STUDER,G.TAURIELLO,S.BIENERT,M.BIASINI,N.JOHNER,T.SCHWEDE
REMARK   1  TITL   PROMOD3 - A VERSATILE HOMOLOGY MODELLING TOOLBOX
REMARK   1  REF    PLOS COMP. BIOL.              V.  17       2021
REMARK   1  REFN                   ISSN 
REMARK   1  PMID   33507980
REMARK   1  DOI    https://doi.org/10.1371/journal.pcbi.1008667
REMARK   1
REMARK   1 REFERENCE 4
REMARK   1  AUTH   G.STUDER,C.REMPFER,A.WATERHOUSE,R.GUMIENNY,J.HAAS,T.SCHWEDE
REMARK   1  TITL   QMEANDISCO - DISTANCE CONSTRAINTS APPLIED ON MODEL QUALITY 
REMARK   1  TITL 2 ESTIMATION
REMARK   1  REF    BIOINFORMATICS                V.  36       2020
REMARK   1  REFN                   ISSN 
REMARK   1  PMID   31697312
REMARK   1  DOI    https://doi.org/10.1093/bioinformatics/btz828
REMARK   1
REMARK   1 REFERENCE 5
REMARK   1  AUTH   P.BENKERT,M.BIASINI,T.SCHWEDE
REMARK   1  TITL   TOWARD THE ESTIMATION OF THE ABSOLUTE QUALITY OF INDIVIDUAL
REMARK   1  TITL 2 PROTEIN STRUCTURE MODELS
REMARK   1  REF    BIOINFORMATICS                V.  27       2011
REMARK   1  REFN                   ISSN 1367-4803
REMARK   1  PMID   21134891
REMARK   1  DOI    10.1093/bioinformatics/btq662
REMARK   1
REMARK   1 REFERENCE 6
REMARK   1  AUTH   M.BERTONI,F.KIEFER,M.BIASINI,L.BORDOLI,T.SCHWEDE
REMARK   1  TITL   MODELING PROTEIN QUATERNARY STRUCTURE OF HOMO- AND
REMARK   1  TITL 2 HETERO-OLIGOMERS BEYOND BINARY INTERACTIONS BY HOMOLOGY
REMARK   1  REF    SCI.REP.                      V.   7       2017
REMARK   1  REFN                   ISSN
REMARK   1  PMID   28874689
REMARK   1  DOI    10.1038/s41598-017-09654-8
REMARK   1
REMARK   1 DISCLAIMER
REMARK   1 The SWISS-MODEL SERVER produces theoretical models for proteins.
REMARK   1 The results of any theoretical modelling procedure is
REMARK   1 NON-EXPERIMENTAL and MUST be considered with care. These models may
REMARK   1 contain significant errors. This is especially true for automated
REMARK   1 modeling since there is no human intervention during model
REMARK   1 building. Please read the header section and the logfile carefully
REMARK   1 to know what templates and alignments were used during the model
REMARK   1 building process. All information by the SWISS-MODEL SERVER is
REMARK   1 provided "AS-IS", without any warranty, expressed or implied.
REMARK   2
REMARK   2 COPYRIGHT NOTICE
REMARK   2 This SWISS-MODEL protein model is copyright. It is produced by the
REMARK   2 SWISS-MODEL server, developed by the Computational Structural
REMARK   2 Biology Group at the SIB Swiss Institute of Bioinformatics at the
REMARK   2 Biozentrum, University of Basel (https://swissmodel.expasy.org). This
REMARK   2 model is licensed under the CC BY-SA 4.0 Creative Commons
REMARK   2 Attribution-ShareAlike 4.0 International License
REMARK   2 (https://creativecommons.org/licenses/by-sa/4.0/legalcode), i.e. you
REMARK   2 can copy and redistribute the model in any medium or format,
REMARK   2 transform and build upon the model for any purpose, even
REMARK   2 commercially, under the following terms:
REMARK   2 Attribution - You must give appropriate credit, provide a link to
REMARK   2 the license, and indicate if changes were made. You may do so in any
REMARK   2 reasonable manner, but not in any way that suggests the licensor
REMARK   2 endorses you or your use. When you publish, patent or distribute
REMARK   2 results that were fully or partially based on the model, please cite
REMARK   2 the corresponding papers mentioned under JRNL.
REMARK   2 ShareAlike - If you remix, transform, or build upon the material,
REMARK   2 you must distribute your contributions under the same license as the
REMARK   2 original.
REMARK   2 No additional restrictions - you may not apply legal terms or
REMARK   2 technological measures that legally restrict others from doing
REMARK   2 anything the license permits.
REMARK   2 Find a human-readable summary of (and not a substitute for) the
REMARK   2 CC BY-SA 4.0 license at this link:
REMARK   2 https://creativecommons.org/licenses/by-sa/4.0/
REMARK   3 
REMARK   3 MODEL INFORMATION
REMARK   3  ENGIN   PROMOD3
REMARK   3  VERSN   3.2.1
REMARK   3  OSTAT   monomer
REMARK   3  OSRSN   PREDICTION
REMARK   3  QSPRD   0.000
REMARK   3  GMQE    0.32
REMARK   3  QMNV    4.3.0
REMARK   3  QMNDG   0.48
REMARK   3  MODT    FALSE
REMARK   3 
REMARK   3 TEMPLATE 1
REMARK   3  PDBID   6sdv
REMARK   3  CHAIN   A
REMARK   3  MMCIF   A
REMARK   3  PDBV    2023-03-17
REMARK   3  SMTLE   6sdv.1.A
REMARK   3  SMTLV   2023-03-23
REMARK   3  MTHD    X-RAY DIFFRACTION 1.90 A
REMARK   3  FOUND   HHblits
REMARK   3  GMQE    0.28
REMARK   3  SIM     0.30
REMARK   3  SID     20.13
REMARK   3  OSTAT   monomer
REMARK   3  LIGND   MGD
REMARK   3  LIGND 2 MGD
REMARK   3  LIGND 3 SF4
REMARK   3  LIGND 4 SF4
REMARK   3  LIGND 5 SF4
REMARK   3  LIGND 6 SF4
REMARK   3  LIGND 7 W
REMARK   3  LIGND 8 H2S
REMARK   3  ALN A TRG MFLSRRQFLKVSVGTVAAVAVADKVLALTALQPVIEVGNPLGDYPDRSWERVYHDQYR
REMARK   3  ALN A TRG YDSSFTWVCSPNDTHACRVRAFVR---NGVVMRVEQNYDHQTYEDLYGNRGTFAHNPR
REMARK   3  ALN A TRG MCLKGFTFHRRVYGPYRLKGPLMRKGWKQWMDDNAPELTAETKRKYKFDSRFLDDMLR
REMARK   3  ALN A TRG VSWDTAFTYAAKAMITIATRYSGEAGARRLREQGYAPEMIEMMKGAGTRCFKHRAGMP
REMARK   3  ALN A TRG VLGIIGKMGNTRMNGGINALLDTWIRKVSPD-QAQGGRYWSNYTWHGDQNPAHPFWSG
REMARK   3  ALN A TRG VQGSDIDLSDMRFSKLNTSWGKNFVENKMPEAHWKLECIERGARVVVITPEYNPTAYR
REMARK   3  ALN A TRG ADYWMPLRPESDGALFLGAMKIIIDENMHDIDFLKSFTDAPILVRTDTLQYLDPRDVI
REMARK   3  ALN A TRG ADYKFPDFSKSYSGRIQSLKPEQIQRLGGMMVWDLNKKQVVPLHREQVGWHYTNSGID
REMARK   3  ALN A TRG AALTGTYRVKLLNGREIDAMPIWQMYMVHFQDYDLDTVHQITRTPKDLIVRWARDSGT
REMARK   3  ALN A TRG I----KPAAIHNGEGTCHYFHQTANARGAAMVLIITGNVGKFGTGQHTWAGNYK-AGT
REMARK   3  ALN A TRG WTATPWSGAGLSVHTGEDPFNIT-------LDPNAHGKEIKTRSYYYGEEVGYW----
REMARK   3  ALN A TRG ----NHGDT---ALIVN---T-----PKYGRKVFTGKTHMPTPSKFRWVVNVNVVNNA
REMARK   3  ALN A TRG KHHYDMVRNVDPNIECLITQDIEMTSDINH--------AD-----IAFAANSWMEFTY
REMARK   3  ALN A TRG PEMTVTVSNPWVQIWKGGIRPLYDTRNDLDTFAGVAAKLSDMTGDKRMRDYFAMVYQN
REMARK   3  ALN A TRG RVDVYVQRMLDASSTFYGYSADVMLKSEKGWMVMVRTYPRHPFWEETNESKPMWTRSG
REMARK   3  ALN A TRG RYENYRIEPEAIEYGENFISHREGPEATPYLPNAIFTTNPYVRPDDYGIPITAQHHDD
REMARK   3  ALN A TRG KTVRNIKLSWHEIKRHSNPLWEKGYQFYCVTPKTRHRVHSQWSVNDWVQIYESNFGDP
REMARK   3  ALN A TRG YRMDKRTPGVGEHQIHINPQAAKDRGINDGDYVYVDGNPVDRPYRGWKPSDPYYKVAR
REMARK   3  ALN A TRG LMIRAKYNPAYPYHVTMAKHAPFVATAKSVKGHETRPDGRAIAIDTGYQSNFRYGAQQ
REMARK   3  ALN A TRG SFTRNWLMPMHQTDSLPGKHAVAWKFKWGYQVDHHAINTVPKECLIRITKAEDGGIGA
REMARK   3  ALN A TRG RGPWEPVRTGFTPGQENEFMIKWLKGEHIKIKV
REMARK   3  ALN A TPL MTVTRRHFLKLSAGAAVAGAFTGLGLSL---APTVA---RAEL--QK---------LQ
REMARK   3  ALN A TPL WAKQTTSICC-YCAVGCGLIVHTAKDGQGRAVNVEGDPDHPI------------NEGS
REMARK   3  ALN A TPL LCPKGASIFQLGENDQRGTQPLYRAPFS-------------------------DTWKP
REMARK   3  ALN A TPL VTWDFALTEIAKRIKKTRDASFTEKNAAGDLV--NRTEAIASFGSAAM----------
REMARK   3  ALN A TPL -------------DNEECWAYGNILRSLGLVYIEHQARIU-----HSPTVPALAESFG
REMARK   3  ALN A TPL RGAMTNHWNDLANSDCILIMGSNAAENHPIAFKWVLRAKDKGATLIHVDPRFTRTSAR
REMARK   3  ALN A TPL CDVYAPIRSGADIPFLGGLIKYILDNKLYFTDYVREYTNASLIVGEKFSF----KDG-
REMARK   3  ALN A TPL ---LFSGYD----A--------------ANKKYDKSM----------WAFELDA----
REMARK   3  ALN A TPL ---NG---VPKRDPALKHPRCVINLLKKHYERYNLDKVAAITGTSKEQLQQVYKAYAA
REMARK   3  ALN A TPL TGKPDKAGTIMYAMGWTQHSVGVQNIRAMAMIQLLLGNIGVAGGGVNALRGESNVQGS
REMARK   3  ALN A TPL TDQ----GLLAHIWPGYNPVPNSKAATLELYNAATPQSKDPMSVNWWQNRPKYVASYL
REMARK   3  ALN A TPL KALYPDEEPAAAYDYLPRIDAGRKLTDYFWLNIFE--KMDKGEFKGLFAWGMNPACGG
REMARK   3  ALN A TPL ANA-NKNRKAMGKLEWLVNVNLFENETSSFWKGPGMNPAEIGTEVFFLPCCVSIEKEG
REMARK   3  ALN A TPL S---VANSGRWMQWRYRGPKPYAETKPDGDIMLDMFKKVRE-----------------
REMARK   3  ALN A TPL ----------------------------------------------------------
REMARK   3  ALN A TPL ----------------------------------------------------------
REMARK   3  ALN A TPL ----------------------------------------------------------
REMARK   3  ALN A TPL ----------------------------------------------------------
REMARK   3  ALN A TPL ----------------------------------------------------------
REMARK   3  ALN A TPL ----------------------------------------------------------
REMARK   3  ALN A TPL ---------------------------------
REMARK   3  ALN A OFF 0
ATOM      1  N   GLY A  42       9.050 -36.583  47.647  1.00  0.47           N  
ATOM      2  CA  GLY A  42       8.628 -36.742  46.191  1.00  0.47           C  
ATOM      3  C   GLY A  42       7.183 -36.435  45.901  1.00  0.47           C  
ATOM      4  O   GLY A  42       6.771 -36.300  44.761  1.00  0.47           O  
ATOM      5  N   ASP A  43       6.416 -36.351  46.985  1.00  0.37           N  
ATOM      6  CA  ASP A  43       5.025 -36.181  47.236  1.00  0.37           C  
ATOM      7  C   ASP A  43       4.462 -34.885  46.662  1.00  0.37           C  
ATOM      8  O   ASP A  43       5.050 -33.814  46.796  1.00  0.37           O  
ATOM      9  CB  ASP A  43       4.897 -36.220  48.798  1.00  0.37           C  
ATOM     10  CG  ASP A  43       5.846 -37.242  49.444  1.00  0.37           C  
ATOM     11  OD1 ASP A  43       7.097 -37.013  49.389  1.00  0.37           O  
ATOM     12  OD2 ASP A  43       5.353 -38.279  49.928  1.00  0.37           O  
ATOM     13  N   TYR A  44       3.285 -34.962  46.023  1.00  0.46           N  
ATOM     14  CA  TYR A  44       2.625 -33.840  45.394  1.00  0.46           C  
ATOM     15  C   TYR A  44       1.142 -34.175  45.485  1.00  0.46           C  
ATOM     16  O   TYR A  44       0.844 -35.356  45.684  1.00  0.46           O  
ATOM     17  CB  TYR A  44       3.018 -33.674  43.898  1.00  0.46           C  
ATOM     18  CG  TYR A  44       4.403 -33.117  43.727  1.00  0.46           C  
ATOM     19  CD1 TYR A  44       4.665 -31.750  43.924  1.00  0.46           C  
ATOM     20  CD2 TYR A  44       5.451 -33.956  43.322  1.00  0.46           C  
ATOM     21  CE1 TYR A  44       5.954 -31.236  43.710  1.00  0.46           C  
ATOM     22  CE2 TYR A  44       6.740 -33.450  43.118  1.00  0.46           C  
ATOM     23  CZ  TYR A  44       6.989 -32.088  43.310  1.00  0.46           C  
ATOM     24  OH  TYR A  44       8.280 -31.572  43.090  1.00  0.46           O  
ATOM     25  N   PRO A  45       0.182 -33.247  45.381  1.00  0.47           N  
ATOM     26  CA  PRO A  45      -1.246 -33.508  45.618  1.00  0.47           C  
ATOM     27  C   PRO A  45      -1.892 -34.598  44.772  1.00  0.47           C  
ATOM     28  O   PRO A  45      -2.930 -35.131  45.152  1.00  0.47           O  
ATOM     29  CB  PRO A  45      -1.903 -32.143  45.346  1.00  0.47           C  
ATOM     30  CG  PRO A  45      -0.828 -31.129  45.738  1.00  0.47           C  
ATOM     31  CD  PRO A  45       0.458 -31.809  45.273  1.00  0.47           C  
ATOM     32  N   ASP A  46      -1.317 -34.887  43.604  1.00  0.48           N  
ATOM     33  CA  ASP A  46      -1.773 -35.783  42.575  1.00  0.48           C  
ATOM     34  C   ASP A  46      -0.980 -37.081  42.502  1.00  0.48           C  
ATOM     35  O   ASP A  46      -1.431 -38.052  41.894  1.00  0.48           O  
ATOM     36  CB  ASP A  46      -1.569 -35.021  41.237  1.00  0.48           C  
ATOM     37  CG  ASP A  46      -0.215 -34.331  41.074  1.00  0.48           C  
ATOM     38  OD1 ASP A  46      -0.059 -33.612  40.061  1.00  0.48           O  
ATOM     39  OD2 ASP A  46       0.668 -34.401  41.969  1.00  0.48           O  
ATOM     40  N   ARG A  47       0.208 -37.105  43.148  1.00  0.45           N  
ATOM     41  CA  ARG A  47       1.274 -38.078  42.963  1.00  0.45           C  
ATOM     42  C   ARG A  47       1.997 -37.932  41.624  1.00  0.45           C  
ATOM     43  O   ARG A  47       2.304 -38.926  40.966  1.00  0.45           O  
ATOM     44  CB  ARG A  47       0.836 -39.549  43.185  1.00  0.45           C  
ATOM     45  CG  ARG A  47       0.160 -39.812  44.545  1.00  0.45           C  
ATOM     46  CD  ARG A  47      -0.840 -40.968  44.489  1.00  0.45           C  
ATOM     47  NE  ARG A  47      -0.078 -42.179  44.063  1.00  0.45           N  
ATOM     48  CZ  ARG A  47      -0.603 -43.322  43.616  1.00  0.45           C  
ATOM     49  NH1 ARG A  47       0.241 -44.226  43.131  1.00  0.45           N  
ATOM     50  NH2 ARG A  47      -1.907 -43.561  43.626  1.00  0.45           N  
ATOM     51  N   SER A  48       2.325 -36.686  41.211  1.00  0.49           N  
ATOM     52  CA  SER A  48       2.971 -36.388  39.930  1.00  0.49           C  
ATOM     53  C   SER A  48       4.292 -37.079  39.649  1.00  0.49           C  
ATOM     54  O   SER A  48       4.606 -37.387  38.505  1.00  0.49           O  
ATOM     55  CB  SER A  48       3.197 -34.870  39.668  1.00  0.49           C  
ATOM     56  OG  SER A  48       4.125 -34.265  40.575  1.00  0.49           O  
ATOM     57  N   TRP A  49       5.129 -37.328  40.674  1.00  0.34           N  
ATOM     58  CA  TRP A  49       6.397 -38.007  40.500  1.00  0.34           C  
ATOM     59  C   TRP A  49       6.589 -39.083  41.564  1.00  0.34           C  
ATOM     60  O   TRP A  49       6.640 -38.812  42.762  1.00  0.34           O  
ATOM     61  CB  TRP A  49       7.540 -36.958  40.530  1.00  0.34           C  
ATOM     62  CG  TRP A  49       8.962 -37.451  40.306  1.00  0.34           C  
ATOM     63  CD1 TRP A  49       9.426 -38.632  39.795  1.00  0.34           C  
ATOM     64  CD2 TRP A  49      10.121 -36.670  40.638  1.00  0.34           C  
ATOM     65  NE1 TRP A  49      10.805 -38.649  39.816  1.00  0.34           N  
ATOM     66  CE2 TRP A  49      11.250 -37.456  40.329  1.00  0.34           C  
ATOM     67  CE3 TRP A  49      10.257 -35.386  41.161  1.00  0.34           C  
ATOM     68  CZ2 TRP A  49      12.534 -36.976  40.545  1.00  0.34           C  
ATOM     69  CZ3 TRP A  49      11.554 -34.897  41.372  1.00  0.34           C  
ATOM     70  CH2 TRP A  49      12.679 -35.682  41.071  1.00  0.34           C  
ATOM     71  N   GLU A  50       6.722 -40.355  41.133  1.00  0.40           N  
ATOM     72  CA  GLU A  50       6.908 -41.500  42.006  1.00  0.40           C  
ATOM     73  C   GLU A  50       8.160 -42.274  41.610  1.00  0.40           C  
ATOM     74  O   GLU A  50       8.379 -42.597  40.445  1.00  0.40           O  
ATOM     75  CB  GLU A  50       5.684 -42.450  41.949  1.00  0.40           C  
ATOM     76  CG  GLU A  50       4.376 -41.755  42.405  1.00  0.40           C  
ATOM     77  CD  GLU A  50       3.169 -42.670  42.375  1.00  0.40           C  
ATOM     78  OE1 GLU A  50       2.477 -42.813  43.413  1.00  0.40           O  
ATOM     79  OE2 GLU A  50       2.846 -43.213  41.288  1.00  0.40           O  
ATOM     80  N   ARG A  51       9.033 -42.607  42.582  1.00  0.25           N  
ATOM     81  CA  ARG A  51      10.220 -43.417  42.352  1.00  0.25           C  
ATOM     82  C   ARG A  51       9.865 -44.882  42.550  1.00  0.25           C  
ATOM     83  O   ARG A  51       9.372 -45.261  43.608  1.00  0.25           O  
ATOM     84  CB  ARG A  51      11.344 -43.022  43.343  1.00  0.25           C  
ATOM     85  CG  ARG A  51      12.677 -43.781  43.162  1.00  0.25           C  
ATOM     86  CD  ARG A  51      13.675 -43.478  44.286  1.00  0.25           C  
ATOM     87  NE  ARG A  51      14.929 -44.257  44.034  1.00  0.25           N  
ATOM     88  CZ  ARG A  51      15.919 -44.392  44.929  1.00  0.25           C  
ATOM     89  NH1 ARG A  51      17.035 -45.024  44.588  1.00  0.25           N  
ATOM     90  NH2 ARG A  51      15.821 -43.902  46.160  1.00  0.25           N  
ATOM     91  N   VAL A  52      10.080 -45.738  41.529  1.00  0.29           N  
ATOM     92  CA  VAL A  52       9.560 -47.104  41.541  1.00  0.29           C  
ATOM     93  C   VAL A  52      10.656 -48.150  41.498  1.00  0.29           C  
ATOM     94  O   VAL A  52      10.396 -49.348  41.578  1.00  0.29           O  
ATOM     95  CB  VAL A  52       8.597 -47.351  40.379  1.00  0.29           C  
ATOM     96  CG1 VAL A  52       7.375 -46.426  40.553  1.00  0.29           C  
ATOM     97  CG2 VAL A  52       9.280 -47.124  39.013  1.00  0.29           C  
ATOM     98  N   TYR A  53      11.923 -47.724  41.393  1.00  0.53           N  
ATOM     99  CA  TYR A  53      13.059 -48.615  41.351  1.00  0.53           C  
ATOM    100  C   TYR A  53      14.265 -47.798  41.789  1.00  0.53           C  
ATOM    101  O   TYR A  53      14.137 -46.649  42.218  1.00  0.53           O  
ATOM    102  CB  TYR A  53      13.246 -49.282  39.953  1.00  0.53           C  
ATOM    103  CG  TYR A  53      14.127 -50.506  39.986  1.00  0.53           C  
ATOM    104  CD1 TYR A  53      15.308 -50.540  39.230  1.00  0.53           C  
ATOM    105  CD2 TYR A  53      13.789 -51.627  40.765  1.00  0.53           C  
ATOM    106  CE1 TYR A  53      16.159 -51.652  39.274  1.00  0.53           C  
ATOM    107  CE2 TYR A  53      14.634 -52.748  40.803  1.00  0.53           C  
ATOM    108  CZ  TYR A  53      15.823 -52.754  40.062  1.00  0.53           C  
ATOM    109  OH  TYR A  53      16.681 -53.870  40.096  1.00  0.53           O  
ATOM    110  N   HIS A  54      15.479 -48.381  41.756  1.00  0.25           N  
ATOM    111  CA  HIS A  54      16.695 -47.697  42.165  1.00  0.25           C  
ATOM    112  C   HIS A  54      16.981 -46.421  41.373  1.00  0.25           C  
ATOM    113  O   HIS A  54      17.206 -45.359  41.948  1.00  0.25           O  
ATOM    114  CB  HIS A  54      17.910 -48.645  42.040  1.00  0.25           C  
ATOM    115  CG  HIS A  54      19.195 -48.042  42.518  1.00  0.25           C  
ATOM    116  ND1 HIS A  54      19.284 -47.539  43.804  1.00  0.25           N  
ATOM    117  CD2 HIS A  54      20.377 -47.897  41.868  1.00  0.25           C  
ATOM    118  CE1 HIS A  54      20.526 -47.106  43.911  1.00  0.25           C  
ATOM    119  NE2 HIS A  54      21.229 -47.297  42.769  1.00  0.25           N  
ATOM    120  N   ASP A  55      16.904 -46.485  40.042  1.00  0.30           N  
ATOM    121  CA  ASP A  55      17.057 -45.379  39.131  1.00  0.30           C  
ATOM    122  C   ASP A  55      15.703 -44.948  38.560  1.00  0.30           C  
ATOM    123  O   ASP A  55      15.381 -43.762  38.491  1.00  0.30           O  
ATOM    124  CB  ASP A  55      18.053 -45.822  38.012  1.00  0.30           C  
ATOM    125  CG  ASP A  55      17.763 -47.182  37.371  1.00  0.30           C  
ATOM    126  OD1 ASP A  55      16.788 -47.867  37.784  1.00  0.30           O  
ATOM    127  OD2 ASP A  55      18.533 -47.553  36.457  1.00  0.30           O  
ATOM    128  N   GLN A  56      14.862 -45.919  38.154  1.00  0.40           N  
ATOM    129  CA  GLN A  56      13.574 -45.680  37.532  1.00  0.40           C  
ATOM    130  C   GLN A  56      12.537 -44.927  38.354  1.00  0.40           C  
ATOM    131  O   GLN A  56      12.326 -45.126  39.554  1.00  0.40           O  
ATOM    132  CB  GLN A  56      12.894 -46.960  36.990  1.00  0.40           C  
ATOM    133  CG  GLN A  56      13.833 -47.854  36.154  1.00  0.40           C  
ATOM    134  CD  GLN A  56      13.051 -48.984  35.490  1.00  0.40           C  
ATOM    135  OE1 GLN A  56      11.912 -49.298  35.839  1.00  0.40           O  
ATOM    136  NE2 GLN A  56      13.678 -49.614  34.472  1.00  0.40           N  
ATOM    137  N   TYR A  57      11.798 -44.059  37.654  1.00  0.30           N  
ATOM    138  CA  TYR A  57      10.730 -43.280  38.210  1.00  0.30           C  
ATOM    139  C   TYR A  57       9.590 -43.268  37.217  1.00  0.30           C  
ATOM    140  O   TYR A  57       9.749 -43.595  36.043  1.00  0.30           O  
ATOM    141  CB  TYR A  57      11.189 -41.846  38.606  1.00  0.30           C  
ATOM    142  CG  TYR A  57      11.739 -41.036  37.453  1.00  0.30           C  
ATOM    143  CD1 TYR A  57      13.072 -41.194  37.031  1.00  0.30           C  
ATOM    144  CD2 TYR A  57      10.934 -40.082  36.807  1.00  0.30           C  
ATOM    145  CE1 TYR A  57      13.580 -40.430  35.971  1.00  0.30           C  
ATOM    146  CE2 TYR A  57      11.451 -39.299  35.764  1.00  0.30           C  
ATOM    147  CZ  TYR A  57      12.769 -39.484  35.339  1.00  0.30           C  
ATOM    148  OH  TYR A  57      13.282 -38.714  34.277  1.00  0.30           O  
ATOM    149  N   ARG A  58       8.389 -42.919  37.688  1.00  0.36           N  
ATOM    150  CA  ARG A  58       7.226 -42.714  36.863  1.00  0.36           C  
ATOM    151  C   ARG A  58       6.726 -41.335  37.195  1.00  0.36           C  
ATOM    152  O   ARG A  58       6.755 -40.917  38.351  1.00  0.36           O  
ATOM    153  CB  ARG A  58       6.126 -43.769  37.133  1.00  0.36           C  
ATOM    154  CG  ARG A  58       6.592 -45.184  36.740  1.00  0.36           C  
ATOM    155  CD  ARG A  58       5.556 -46.282  36.976  1.00  0.36           C  
ATOM    156  NE  ARG A  58       6.232 -47.564  36.592  1.00  0.36           N  
ATOM    157  CZ  ARG A  58       5.752 -48.790  36.835  1.00  0.36           C  
ATOM    158  NH1 ARG A  58       6.465 -49.856  36.476  1.00  0.36           N  
ATOM    159  NH2 ARG A  58       4.579 -48.977  37.432  1.00  0.36           N  
ATOM    160  N   TYR A  59       6.281 -40.577  36.186  1.00  0.36           N  
ATOM    161  CA  TYR A  59       5.849 -39.224  36.410  1.00  0.36           C  
ATOM    162  C   TYR A  59       4.840 -38.863  35.348  1.00  0.36           C  
ATOM    163  O   TYR A  59       4.661 -39.609  34.383  1.00  0.36           O  
ATOM    164  CB  TYR A  59       7.029 -38.193  36.485  1.00  0.36           C  
ATOM    165  CG  TYR A  59       7.645 -37.819  35.154  1.00  0.36           C  
ATOM    166  CD1 TYR A  59       8.322 -38.757  34.356  1.00  0.36           C  
ATOM    167  CD2 TYR A  59       7.515 -36.501  34.683  1.00  0.36           C  
ATOM    168  CE1 TYR A  59       8.862 -38.382  33.117  1.00  0.36           C  
ATOM    169  CE2 TYR A  59       8.040 -36.126  33.439  1.00  0.36           C  
ATOM    170  CZ  TYR A  59       8.720 -37.068  32.661  1.00  0.36           C  
ATOM    171  OH  TYR A  59       9.261 -36.703  31.414  1.00  0.36           O  
ATOM    172  N   ASP A  60       4.159 -37.721  35.513  1.00  0.44           N  
ATOM    173  CA  ASP A  60       3.280 -37.172  34.514  1.00  0.44           C  
ATOM    174  C   ASP A  60       3.828 -35.889  33.904  1.00  0.44           C  
ATOM    175  O   ASP A  60       4.605 -35.127  34.479  1.00  0.44           O  
ATOM    176  CB  ASP A  60       1.825 -37.029  35.018  1.00  0.44           C  
ATOM    177  CG  ASP A  60       1.686 -36.747  36.491  1.00  0.44           C  
ATOM    178  OD1 ASP A  60       2.187 -35.683  36.916  1.00  0.44           O  
ATOM    179  OD2 ASP A  60       1.055 -37.582  37.190  1.00  0.44           O  
ATOM    180  N   SER A  61       3.464 -35.653  32.630  1.00  0.59           N  
ATOM    181  CA  SER A  61       4.042 -34.578  31.840  1.00  0.59           C  
ATOM    182  C   SER A  61       3.328 -33.273  32.090  1.00  0.59           C  
ATOM    183  O   SER A  61       2.102 -33.210  32.127  1.00  0.59           O  
ATOM    184  CB  SER A  61       4.019 -34.857  30.319  1.00  0.59           C  
ATOM    185  OG  SER A  61       4.898 -35.937  30.006  1.00  0.59           O  
ATOM    186  N   SER A  62       4.100 -32.183  32.274  1.00  0.62           N  
ATOM    187  CA  SER A  62       3.570 -30.882  32.654  1.00  0.62           C  
ATOM    188  C   SER A  62       3.421 -29.984  31.446  1.00  0.62           C  
ATOM    189  O   SER A  62       4.405 -29.581  30.828  1.00  0.62           O  
ATOM    190  CB  SER A  62       4.496 -30.174  33.685  1.00  0.62           C  
ATOM    191  OG  SER A  62       3.826 -29.144  34.425  1.00  0.62           O  
ATOM    192  N   PHE A  63       2.173 -29.646  31.084  1.00  0.68           N  
ATOM    193  CA  PHE A  63       1.875 -28.833  29.921  1.00  0.68           C  
ATOM    194  C   PHE A  63       1.178 -27.556  30.338  1.00  0.68           C  
ATOM    195  O   PHE A  63       0.517 -27.478  31.373  1.00  0.68           O  
ATOM    196  CB  PHE A  63       0.989 -29.579  28.899  1.00  0.68           C  
ATOM    197  CG  PHE A  63       1.764 -30.689  28.246  1.00  0.68           C  
ATOM    198  CD1 PHE A  63       2.674 -30.413  27.211  1.00  0.68           C  
ATOM    199  CD2 PHE A  63       1.541 -32.023  28.616  1.00  0.68           C  
ATOM    200  CE1 PHE A  63       3.341 -31.455  26.551  1.00  0.68           C  
ATOM    201  CE2 PHE A  63       2.184 -33.068  27.941  1.00  0.68           C  
ATOM    202  CZ  PHE A  63       3.091 -32.784  26.914  1.00  0.68           C  
ATOM    203  N   THR A  64       1.347 -26.488  29.535  1.00  0.65           N  
ATOM    204  CA  THR A  64       0.877 -25.151  29.863  1.00  0.65           C  
ATOM    205  C   THR A  64      -0.388 -24.787  29.125  1.00  0.65           C  
ATOM    206  O   THR A  64      -0.552 -25.003  27.922  1.00  0.65           O  
ATOM    207  CB  THR A  64       1.903 -24.045  29.621  1.00  0.65           C  
ATOM    208  OG1 THR A  64       2.403 -24.027  28.288  1.00  0.65           O  
ATOM    209  CG2 THR A  64       3.109 -24.286  30.534  1.00  0.65           C  
ATOM    210  N   TRP A  65      -1.336 -24.186  29.858  1.00  0.52           N  
ATOM    211  CA  TRP A  65      -2.610 -23.803  29.304  1.00  0.52           C  
ATOM    212  C   TRP A  65      -3.088 -22.545  30.004  1.00  0.52           C  
ATOM    213  O   TRP A  65      -2.370 -22.016  30.833  1.00  0.52           O  
ATOM    214  CB  TRP A  65      -3.606 -24.990  29.291  1.00  0.52           C  
ATOM    215  CG  TRP A  65      -4.116 -25.424  30.651  1.00  0.52           C  
ATOM    216  CD1 TRP A  65      -3.592 -26.262  31.596  1.00  0.52           C  
ATOM    217  CD2 TRP A  65      -5.353 -24.935  31.166  1.00  0.52           C  
ATOM    218  NE1 TRP A  65      -4.450 -26.343  32.677  1.00  0.52           N  
ATOM    219  CE2 TRP A  65      -5.539 -25.524  32.438  1.00  0.52           C  
ATOM    220  CE3 TRP A  65      -6.311 -24.101  30.620  1.00  0.52           C  
ATOM    221  CZ2 TRP A  65      -6.652 -25.185  33.199  1.00  0.52           C  
ATOM    222  CZ3 TRP A  65      -7.426 -23.772  31.389  1.00  0.52           C  
ATOM    223  CH2 TRP A  65      -7.575 -24.278  32.676  1.00  0.52           C  
ATOM    224  N   VAL A  66      -4.235 -21.961  29.631  1.00  0.56           N  
ATOM    225  CA  VAL A  66      -4.683 -20.632  30.038  1.00  0.56           C  
ATOM    226  C   VAL A  66      -6.134 -20.741  30.427  1.00  0.56           C  
ATOM    227  O   VAL A  66      -6.845 -21.405  29.695  1.00  0.56           O  
ATOM    228  CB  VAL A  66      -4.656 -19.664  28.860  1.00  0.56           C  
ATOM    229  CG1 VAL A  66      -5.071 -18.262  29.310  1.00  0.56           C  
ATOM    230  CG2 VAL A  66      -3.287 -19.590  28.167  1.00  0.56           C  
ATOM    231  N   CYS A  67      -6.631 -20.146  31.541  1.00  0.55           N  
ATOM    232  CA  CYS A  67      -8.034 -20.148  31.963  1.00  0.55           C  
ATOM    233  C   CYS A  67      -9.034 -20.114  30.824  1.00  0.55           C  
ATOM    234  O   CYS A  67      -8.973 -19.287  29.920  1.00  0.55           O  
ATOM    235  CB  CYS A  67      -8.405 -19.058  33.006  1.00  0.55           C  
ATOM    236  SG  CYS A  67      -9.791 -19.521  34.103  1.00  0.55           S  
ATOM    237  N   SER A  68      -9.932 -21.103  30.825  1.00  0.47           N  
ATOM    238  CA  SER A  68     -10.817 -21.382  29.721  1.00  0.47           C  
ATOM    239  C   SER A  68     -12.097 -20.584  29.938  1.00  0.47           C  
ATOM    240  O   SER A  68     -12.160 -19.866  30.939  1.00  0.47           O  
ATOM    241  CB  SER A  68     -10.968 -22.930  29.545  1.00  0.47           C  
ATOM    242  OG  SER A  68     -12.171 -23.485  30.079  1.00  0.47           O  
ATOM    243  N   PRO A  69     -13.122 -20.611  29.090  1.00  0.45           N  
ATOM    244  CA  PRO A  69     -14.489 -20.244  29.454  1.00  0.45           C  
ATOM    245  C   PRO A  69     -14.897 -20.142  30.950  1.00  0.45           C  
ATOM    246  O   PRO A  69     -14.841 -21.149  31.650  1.00  0.45           O  
ATOM    247  CB  PRO A  69     -15.215 -21.357  28.681  1.00  0.45           C  
ATOM    248  CG  PRO A  69     -14.525 -21.370  27.323  1.00  0.45           C  
ATOM    249  CD  PRO A  69     -13.079 -21.219  27.747  1.00  0.45           C  
ATOM    250  N   ASN A  70     -15.352 -18.997  31.541  1.00  0.29           N  
ATOM    251  CA  ASN A  70     -15.656 -17.683  30.984  1.00  0.29           C  
ATOM    252  C   ASN A  70     -14.851 -16.530  31.536  1.00  0.29           C  
ATOM    253  O   ASN A  70     -15.257 -15.365  31.403  1.00  0.29           O  
ATOM    254  CB  ASN A  70     -17.150 -17.275  31.128  1.00  0.29           C  
ATOM    255  CG  ASN A  70     -17.668 -17.229  32.562  1.00  0.29           C  
ATOM    256  OD1 ASN A  70     -17.016 -17.542  33.561  1.00  0.29           O  
ATOM    257  ND2 ASN A  70     -18.955 -16.830  32.677  1.00  0.29           N  
ATOM    258  N   ASP A  71     -13.687 -16.763  32.167  1.00  0.43           N  
ATOM    259  CA  ASP A  71     -12.822 -15.631  32.372  1.00  0.43           C  
ATOM    260  C   ASP A  71     -12.048 -15.322  31.100  1.00  0.43           C  
ATOM    261  O   ASP A  71     -11.743 -16.163  30.268  1.00  0.43           O  
ATOM    262  CB  ASP A  71     -12.163 -15.496  33.768  1.00  0.43           C  
ATOM    263  CG  ASP A  71     -10.772 -16.059  33.930  1.00  0.43           C  
ATOM    264  OD1 ASP A  71     -10.528 -16.643  35.012  1.00  0.43           O  
ATOM    265  OD2 ASP A  71      -9.921 -15.793  33.044  1.00  0.43           O  
ATOM    266  N   THR A  72     -11.839 -14.024  30.899  1.00  0.49           N  
ATOM    267  CA  THR A  72     -11.149 -13.410  29.789  1.00  0.49           C  
ATOM    268  C   THR A  72      -9.997 -12.674  30.419  1.00  0.49           C  
ATOM    269  O   THR A  72      -9.375 -11.777  29.853  1.00  0.49           O  
ATOM    270  CB  THR A  72     -12.096 -12.499  29.019  1.00  0.49           C  
ATOM    271  OG1 THR A  72     -11.576 -12.116  27.759  1.00  0.49           O  
ATOM    272  CG2 THR A  72     -12.549 -11.245  29.784  1.00  0.49           C  
ATOM    273  N   HIS A  73      -9.722 -13.059  31.688  1.00  0.50           N  
ATOM    274  CA  HIS A  73      -8.603 -12.596  32.461  1.00  0.50           C  
ATOM    275  C   HIS A  73      -7.392 -13.384  32.027  1.00  0.50           C  
ATOM    276  O   HIS A  73      -6.317 -12.845  31.773  1.00  0.50           O  
ATOM    277  CB  HIS A  73      -8.859 -12.787  33.972  1.00  0.50           C  
ATOM    278  CG  HIS A  73      -7.823 -12.158  34.840  1.00  0.50           C  
ATOM    279  ND1 HIS A  73      -6.676 -12.852  35.164  1.00  0.50           N  
ATOM    280  CD2 HIS A  73      -7.785 -10.911  35.366  1.00  0.50           C  
ATOM    281  CE1 HIS A  73      -5.964 -12.011  35.882  1.00  0.50           C  
ATOM    282  NE2 HIS A  73      -6.587 -10.820  36.034  1.00  0.50           N  
ATOM    283  N   ALA A  74      -7.620 -14.700  31.843  1.00  0.54           N  
ATOM    284  CA  ALA A  74      -6.747 -15.561  31.098  1.00  0.54           C  
ATOM    285  C   ALA A  74      -5.529 -15.991  31.895  1.00  0.54           C  
ATOM    286  O   ALA A  74      -4.381 -15.944  31.443  1.00  0.54           O  
ATOM    287  CB  ALA A  74      -6.423 -14.968  29.717  1.00  0.54           C  
ATOM    288  N   CYS A  75      -5.798 -16.455  33.125  1.00  0.55           N  
ATOM    289  CA  CYS A  75      -4.871 -17.069  34.052  1.00  0.55           C  
ATOM    290  C   CYS A  75      -4.168 -18.281  33.494  1.00  0.55           C  
ATOM    291  O   CYS A  75      -4.803 -19.290  33.236  1.00  0.55           O  
ATOM    292  CB  CYS A  75      -5.643 -17.582  35.296  1.00  0.55           C  
ATOM    293  SG  CYS A  75      -6.790 -16.355  35.963  1.00  0.55           S  
ATOM    294  N   ARG A  76      -2.847 -18.276  33.271  1.00  0.58           N  
ATOM    295  CA  ARG A  76      -2.166 -19.482  32.844  1.00  0.58           C  
ATOM    296  C   ARG A  76      -2.177 -20.559  33.916  1.00  0.58           C  
ATOM    297  O   ARG A  76      -2.113 -20.317  35.120  1.00  0.58           O  
ATOM    298  CB  ARG A  76      -0.740 -19.171  32.377  1.00  0.58           C  
ATOM    299  CG  ARG A  76       0.062 -20.174  31.524  1.00  0.58           C  
ATOM    300  CD  ARG A  76      -0.163 -20.098  30.008  1.00  0.58           C  
ATOM    301  NE  ARG A  76       0.223 -18.733  29.519  1.00  0.58           N  
ATOM    302  CZ  ARG A  76       0.354 -18.431  28.220  1.00  0.58           C  
ATOM    303  NH1 ARG A  76       0.702 -17.204  27.851  1.00  0.58           N  
ATOM    304  NH2 ARG A  76       0.110 -19.339  27.282  1.00  0.58           N  
ATOM    305  N   VAL A  77      -2.265 -21.809  33.485  1.00  0.70           N  
ATOM    306  CA  VAL A  77      -2.489 -22.941  34.329  1.00  0.70           C  
ATOM    307  C   VAL A  77      -1.504 -24.004  33.854  1.00  0.70           C  
ATOM    308  O   VAL A  77      -0.917 -23.908  32.772  1.00  0.70           O  
ATOM    309  CB  VAL A  77      -3.945 -23.385  34.226  1.00  0.70           C  
ATOM    310  CG1 VAL A  77      -4.368 -24.203  35.450  1.00  0.70           C  
ATOM    311  CG2 VAL A  77      -4.912 -22.199  34.059  1.00  0.70           C  
ATOM    312  N   ARG A  78      -1.237 -25.019  34.682  1.00  0.62           N  
ATOM    313  CA  ARG A  78      -0.431 -26.170  34.360  1.00  0.62           C  
ATOM    314  C   ARG A  78      -1.308 -27.397  34.477  1.00  0.62           C  
ATOM    315  O   ARG A  78      -2.133 -27.522  35.382  1.00  0.62           O  
ATOM    316  CB  ARG A  78       0.782 -26.308  35.317  1.00  0.62           C  
ATOM    317  CG  ARG A  78       1.751 -25.119  35.178  1.00  0.62           C  
ATOM    318  CD  ARG A  78       2.948 -25.092  36.135  1.00  0.62           C  
ATOM    319  NE  ARG A  78       3.865 -26.192  35.709  1.00  0.62           N  
ATOM    320  CZ  ARG A  78       5.173 -26.236  35.993  1.00  0.62           C  
ATOM    321  NH1 ARG A  78       5.830 -27.353  35.684  1.00  0.62           N  
ATOM    322  NH2 ARG A  78       5.835 -25.217  36.534  1.00  0.62           N  
ATOM    323  N   ALA A  79      -1.163 -28.329  33.526  1.00  0.62           N  
ATOM    324  CA  ALA A  79      -1.872 -29.583  33.520  1.00  0.62           C  
ATOM    325  C   ALA A  79      -0.866 -30.712  33.564  1.00  0.62           C  
ATOM    326  O   ALA A  79       0.157 -30.671  32.882  1.00  0.62           O  
ATOM    327  CB  ALA A  79      -2.727 -29.719  32.248  1.00  0.62           C  
ATOM    328  N   PHE A  80      -1.146 -31.739  34.382  1.00  0.56           N  
ATOM    329  CA  PHE A  80      -0.291 -32.894  34.560  1.00  0.56           C  
ATOM    330  C   PHE A  80      -1.031 -34.124  34.049  1.00  0.56           C  
ATOM    331  O   PHE A  80      -2.126 -34.461  34.506  1.00  0.56           O  
ATOM    332  CB  PHE A  80       0.109 -33.067  36.046  1.00  0.56           C  
ATOM    333  CG  PHE A  80       1.177 -32.073  36.429  1.00  0.56           C  
ATOM    334  CD1 PHE A  80       2.528 -32.444  36.345  1.00  0.56           C  
ATOM    335  CD2 PHE A  80       0.857 -30.791  36.912  1.00  0.56           C  
ATOM    336  CE1 PHE A  80       3.540 -31.578  36.776  1.00  0.56           C  
ATOM    337  CE2 PHE A  80       1.867 -29.909  37.322  1.00  0.56           C  
ATOM    338  CZ  PHE A  80       3.209 -30.308  37.266  1.00  0.56           C  
ATOM    339  N   VAL A  81      -0.455 -34.799  33.031  1.00  0.60           N  
ATOM    340  CA  VAL A  81      -1.081 -35.899  32.304  1.00  0.60           C  
ATOM    341  C   VAL A  81      -0.335 -37.207  32.498  1.00  0.60           C  
ATOM    342  O   VAL A  81       0.841 -37.355  32.158  1.00  0.60           O  
ATOM    343  CB  VAL A  81      -1.214 -35.611  30.804  1.00  0.60           C  
ATOM    344  CG1 VAL A  81       0.055 -34.935  30.262  1.00  0.60           C  
ATOM    345  CG2 VAL A  81      -1.510 -36.891  29.988  1.00  0.60           C  
ATOM    346  N   ARG A  82      -1.040 -38.225  33.028  1.00  0.48           N  
ATOM    347  CA  ARG A  82      -0.492 -39.526  33.329  1.00  0.48           C  
ATOM    348  C   ARG A  82      -1.224 -40.567  32.514  1.00  0.48           C  
ATOM    349  O   ARG A  82      -2.435 -40.737  32.628  1.00  0.48           O  
ATOM    350  CB  ARG A  82      -0.653 -39.835  34.831  1.00  0.48           C  
ATOM    351  CG  ARG A  82       0.267 -40.950  35.349  1.00  0.48           C  
ATOM    352  CD  ARG A  82       0.558 -40.798  36.845  1.00  0.48           C  
ATOM    353  NE  ARG A  82       1.275 -42.040  37.249  1.00  0.48           N  
ATOM    354  CZ  ARG A  82       1.821 -42.215  38.453  1.00  0.48           C  
ATOM    355  NH1 ARG A  82       2.293 -43.415  38.776  1.00  0.48           N  
ATOM    356  NH2 ARG A  82       1.890 -41.271  39.380  1.00  0.48           N  
ATOM    357  N   ASN A  83      -0.507 -41.266  31.610  1.00  0.57           N  
ATOM    358  CA  ASN A  83      -1.045 -42.319  30.752  1.00  0.57           C  
ATOM    359  C   ASN A  83      -2.115 -41.836  29.767  1.00  0.57           C  
ATOM    360  O   ASN A  83      -2.888 -42.615  29.214  1.00  0.57           O  
ATOM    361  CB  ASN A  83      -1.576 -43.538  31.559  1.00  0.57           C  
ATOM    362  CG  ASN A  83      -0.524 -44.040  32.539  1.00  0.57           C  
ATOM    363  OD1 ASN A  83       0.684 -43.851  32.395  1.00  0.57           O  
ATOM    364  ND2 ASN A  83      -0.996 -44.725  33.606  1.00  0.57           N  
ATOM    365  N   GLY A  84      -2.164 -40.515  29.495  1.00  0.58           N  
ATOM    366  CA  GLY A  84      -3.223 -39.911  28.697  1.00  0.58           C  
ATOM    367  C   GLY A  84      -4.469 -39.518  29.456  1.00  0.58           C  
ATOM    368  O   GLY A  84      -5.454 -39.164  28.819  1.00  0.58           O  
ATOM    369  N   VAL A  85      -4.461 -39.550  30.807  1.00  0.55           N  
ATOM    370  CA  VAL A  85      -5.553 -39.086  31.666  1.00  0.55           C  
ATOM    371  C   VAL A  85      -4.993 -38.027  32.618  1.00  0.55           C  
ATOM    372  O   VAL A  85      -3.800 -38.007  32.916  1.00  0.55           O  
ATOM    373  CB  VAL A  85      -6.224 -40.228  32.436  1.00  0.55           C  
ATOM    374  CG1 VAL A  85      -7.414 -39.729  33.282  1.00  0.55           C  
ATOM    375  CG2 VAL A  85      -6.734 -41.270  31.422  1.00  0.55           C  
ATOM    376  N   VAL A  86      -5.806 -37.049  33.075  1.00  0.56           N  
ATOM    377  CA  VAL A  86      -5.324 -35.906  33.841  1.00  0.56           C  
ATOM    378  C   VAL A  86      -5.314 -36.188  35.334  1.00  0.56           C  
ATOM    379  O   VAL A  86      -6.284 -36.689  35.903  1.00  0.56           O  
ATOM    380  CB  VAL A  86      -6.091 -34.621  33.513  1.00  0.56           C  
ATOM    381  CG1 VAL A  86      -7.600 -34.740  33.801  1.00  0.56           C  
ATOM    382  CG2 VAL A  86      -5.482 -33.413  34.251  1.00  0.56           C  
ATOM    383  N   MET A  87      -4.190 -35.880  36.016  1.00  0.59           N  
ATOM    384  CA  MET A  87      -4.070 -36.083  37.449  1.00  0.59           C  
ATOM    385  C   MET A  87      -4.094 -34.772  38.206  1.00  0.59           C  
ATOM    386  O   MET A  87      -4.551 -34.721  39.347  1.00  0.59           O  
ATOM    387  CB  MET A  87      -2.765 -36.836  37.789  1.00  0.59           C  
ATOM    388  CG  MET A  87      -2.651 -38.208  37.097  1.00  0.59           C  
ATOM    389  SD  MET A  87      -4.038 -39.370  37.329  1.00  0.59           S  
ATOM    390  CE  MET A  87      -3.918 -39.525  39.133  1.00  0.59           C  
ATOM    391  N   ARG A  88      -3.673 -33.659  37.572  1.00  0.50           N  
ATOM    392  CA  ARG A  88      -3.769 -32.362  38.205  1.00  0.50           C  
ATOM    393  C   ARG A  88      -3.954 -31.262  37.201  1.00  0.50           C  
ATOM    394  O   ARG A  88      -3.384 -31.265  36.109  1.00  0.50           O  
ATOM    395  CB  ARG A  88      -2.517 -32.035  39.050  1.00  0.50           C  
ATOM    396  CG  ARG A  88      -2.723 -30.986  40.162  1.00  0.50           C  
ATOM    397  CD  ARG A  88      -1.633 -30.986  41.250  1.00  0.50           C  
ATOM    398  NE  ARG A  88      -0.535 -30.050  40.873  1.00  0.50           N  
ATOM    399  CZ  ARG A  88       0.775 -30.318  40.937  1.00  0.50           C  
ATOM    400  NH1 ARG A  88       1.626 -29.302  41.074  1.00  0.50           N  
ATOM    401  NH2 ARG A  88       1.277 -31.541  40.925  1.00  0.50           N  
ATOM    402  N   VAL A  89      -4.763 -30.271  37.591  1.00  0.52           N  
ATOM    403  CA  VAL A  89      -4.908 -29.015  36.906  1.00  0.52           C  
ATOM    404  C   VAL A  89      -4.783 -27.938  37.972  1.00  0.52           C  
ATOM    405  O   VAL A  89      -5.588 -27.897  38.899  1.00  0.52           O  
ATOM    406  CB  VAL A  89      -6.274 -28.928  36.244  1.00  0.52           C  
ATOM    407  CG1 VAL A  89      -6.480 -27.545  35.643  1.00  0.52           C  
ATOM    408  CG2 VAL A  89      -6.411 -29.981  35.129  1.00  0.52           C  
ATOM    409  N   GLU A  90      -3.779 -27.045  37.879  1.00  0.60           N  
ATOM    410  CA  GLU A  90      -3.611 -25.978  38.848  1.00  0.60           C  
ATOM    411  C   GLU A  90      -2.812 -24.857  38.229  1.00  0.60           C  
ATOM    412  O   GLU A  90      -2.092 -25.047  37.253  1.00  0.60           O  
ATOM    413  CB  GLU A  90      -2.872 -26.413  40.140  1.00  0.60           C  
ATOM    414  CG  GLU A  90      -1.338 -26.532  39.966  1.00  0.60           C  
ATOM    415  CD  GLU A  90      -0.626 -27.037  41.198  1.00  0.60           C  
ATOM    416  OE1 GLU A  90      -1.252 -27.734  42.030  1.00  0.60           O  
ATOM    417  OE2 GLU A  90       0.624 -26.902  41.227  1.00  0.60           O  
ATOM    418  N   GLN A  91      -2.941 -23.643  38.782  1.00  0.57           N  
ATOM    419  CA  GLN A  91      -2.204 -22.431  38.478  1.00  0.57           C  
ATOM    420  C   GLN A  91      -0.760 -22.525  37.953  1.00  0.57           C  
ATOM    421  O   GLN A  91       0.082 -23.289  38.415  1.00  0.57           O  
ATOM    422  CB  GLN A  91      -2.213 -21.523  39.732  1.00  0.57           C  
ATOM    423  CG  GLN A  91      -1.906 -22.276  41.056  1.00  0.57           C  
ATOM    424  CD  GLN A  91      -3.182 -22.653  41.815  1.00  0.57           C  
ATOM    425  OE1 GLN A  91      -4.195 -23.055  41.239  1.00  0.57           O  
ATOM    426  NE2 GLN A  91      -3.146 -22.488  43.155  1.00  0.57           N  
ATOM    427  N   ASN A  92      -0.419 -21.684  36.955  1.00  0.62           N  
ATOM    428  CA  ASN A  92       0.939 -21.542  36.473  1.00  0.62           C  
ATOM    429  C   ASN A  92       1.612 -20.389  37.197  1.00  0.62           C  
ATOM    430  O   ASN A  92       1.198 -19.237  37.098  1.00  0.62           O  
ATOM    431  CB  ASN A  92       0.895 -21.297  34.948  1.00  0.62           C  
ATOM    432  CG  ASN A  92       2.240 -21.290  34.244  1.00  0.62           C  
ATOM    433  OD1 ASN A  92       3.014 -20.352  34.392  1.00  0.62           O  
ATOM    434  ND2 ASN A  92       2.501 -22.305  33.395  1.00  0.62           N  
ATOM    435  N   TYR A  93       2.681 -20.703  37.940  1.00  0.59           N  
ATOM    436  CA  TYR A  93       3.410 -19.812  38.821  1.00  0.59           C  
ATOM    437  C   TYR A  93       4.266 -18.825  38.047  1.00  0.59           C  
ATOM    438  O   TYR A  93       4.612 -17.740  38.514  1.00  0.59           O  
ATOM    439  CB  TYR A  93       4.336 -20.676  39.725  1.00  0.59           C  
ATOM    440  CG  TYR A  93       3.525 -21.448  40.742  1.00  0.59           C  
ATOM    441  CD1 TYR A  93       2.718 -22.546  40.383  1.00  0.59           C  
ATOM    442  CD2 TYR A  93       3.544 -21.044  42.087  1.00  0.59           C  
ATOM    443  CE1 TYR A  93       1.896 -23.173  41.328  1.00  0.59           C  
ATOM    444  CE2 TYR A  93       2.710 -21.658  43.032  1.00  0.59           C  
ATOM    445  CZ  TYR A  93       1.882 -22.716  42.647  1.00  0.59           C  
ATOM    446  OH  TYR A  93       1.037 -23.325  43.592  1.00  0.59           O  
ATOM    447  N   ASP A  94       4.597 -19.207  36.810  1.00  0.56           N  
ATOM    448  CA  ASP A  94       5.561 -18.577  35.957  1.00  0.56           C  
ATOM    449  C   ASP A  94       4.869 -17.547  35.050  1.00  0.56           C  
ATOM    450  O   ASP A  94       5.490 -16.709  34.398  1.00  0.56           O  
ATOM    451  CB  ASP A  94       6.221 -19.728  35.133  1.00  0.56           C  
ATOM    452  CG  ASP A  94       6.451 -20.994  35.969  1.00  0.56           C  
ATOM    453  OD1 ASP A  94       7.535 -21.107  36.583  1.00  0.56           O  
ATOM    454  OD2 ASP A  94       5.530 -21.867  36.020  1.00  0.56           O  
ATOM    455  N   HIS A  95       3.517 -17.545  35.032  1.00  0.40           N  
ATOM    456  CA  HIS A  95       2.703 -16.584  34.306  1.00  0.40           C  
ATOM    457  C   HIS A  95       2.469 -15.321  35.072  1.00  0.40           C  
ATOM    458  O   HIS A  95       1.393 -15.014  35.586  1.00  0.40           O  
ATOM    459  CB  HIS A  95       1.350 -17.144  33.893  1.00  0.40           C  
ATOM    460  CG  HIS A  95       0.527 -16.302  32.942  1.00  0.40           C  
ATOM    461  ND1 HIS A  95      -0.818 -16.115  33.209  1.00  0.40           N  
ATOM    462  CD2 HIS A  95       0.807 -15.879  31.678  1.00  0.40           C  
ATOM    463  CE1 HIS A  95      -1.328 -15.589  32.112  1.00  0.40           C  
ATOM    464  NE2 HIS A  95      -0.387 -15.427  31.155  1.00  0.40           N  
ATOM    465  N   GLN A  96       3.521 -14.529  35.115  1.00  0.40           N  
ATOM    466  CA  GLN A  96       3.493 -13.226  35.666  1.00  0.40           C  
ATOM    467  C   GLN A  96       4.367 -12.457  34.720  1.00  0.40           C  
ATOM    468  O   GLN A  96       5.460 -12.898  34.392  1.00  0.40           O  
ATOM    469  CB  GLN A  96       4.019 -13.276  37.117  1.00  0.40           C  
ATOM    470  CG  GLN A  96       5.421 -13.901  37.291  1.00  0.40           C  
ATOM    471  CD  GLN A  96       5.808 -13.958  38.767  1.00  0.40           C  
ATOM    472  OE1 GLN A  96       5.848 -12.942  39.465  1.00  0.40           O  
ATOM    473  NE2 GLN A  96       6.106 -15.177  39.265  1.00  0.40           N  
ATOM    474  N   THR A  97       3.878 -11.314  34.208  1.00  0.35           N  
ATOM    475  CA  THR A  97       4.638 -10.408  33.342  1.00  0.35           C  
ATOM    476  C   THR A  97       5.586 -10.992  32.287  1.00  0.35           C  
ATOM    477  O   THR A  97       6.804 -11.044  32.419  1.00  0.35           O  
ATOM    478  CB  THR A  97       5.227  -9.262  34.137  1.00  0.35           C  
ATOM    479  OG1 THR A  97       5.578  -8.191  33.289  1.00  0.35           O  
ATOM    480  CG2 THR A  97       6.403  -9.635  35.055  1.00  0.35           C  
ATOM    481  N   TYR A  98       5.030 -11.470  31.154  1.00  0.35           N  
ATOM    482  CA  TYR A  98       5.790 -12.260  30.194  1.00  0.35           C  
ATOM    483  C   TYR A  98       6.497 -11.367  29.166  1.00  0.35           C  
ATOM    484  O   TYR A  98       7.092 -11.829  28.197  1.00  0.35           O  
ATOM    485  CB  TYR A  98       4.802 -13.249  29.510  1.00  0.35           C  
ATOM    486  CG  TYR A  98       5.506 -14.459  28.957  1.00  0.35           C  
ATOM    487  CD1 TYR A  98       5.670 -14.623  27.571  1.00  0.35           C  
ATOM    488  CD2 TYR A  98       6.009 -15.443  29.825  1.00  0.35           C  
ATOM    489  CE1 TYR A  98       6.329 -15.751  27.061  1.00  0.35           C  
ATOM    490  CE2 TYR A  98       6.673 -16.569  29.317  1.00  0.35           C  
ATOM    491  CZ  TYR A  98       6.829 -16.722  27.934  1.00  0.35           C  
ATOM    492  OH  TYR A  98       7.504 -17.845  27.421  1.00  0.35           O  
ATOM    493  N   GLU A  99       6.454 -10.046  29.405  1.00  0.38           N  
ATOM    494  CA  GLU A  99       7.075  -9.015  28.603  1.00  0.38           C  
ATOM    495  C   GLU A  99       8.123  -8.306  29.452  1.00  0.38           C  
ATOM    496  O   GLU A  99       9.326  -8.520  29.311  1.00  0.38           O  
ATOM    497  CB  GLU A  99       6.001  -8.021  28.095  1.00  0.38           C  
ATOM    498  CG  GLU A  99       4.947  -8.679  27.168  1.00  0.38           C  
ATOM    499  CD  GLU A  99       3.828  -7.718  26.770  1.00  0.38           C  
ATOM    500  OE1 GLU A  99       3.849  -6.544  27.219  1.00  0.38           O  
ATOM    501  OE2 GLU A  99       2.930  -8.173  26.018  1.00  0.38           O  
ATOM    502  N   ASP A 100       7.678  -7.442  30.386  1.00  0.27           N  
ATOM    503  CA  ASP A 100       8.526  -6.709  31.301  1.00  0.27           C  
ATOM    504  C   ASP A 100       8.940  -7.581  32.491  1.00  0.27           C  
ATOM    505  O   ASP A 100       8.139  -7.888  33.365  1.00  0.27           O  
ATOM    506  CB  ASP A 100       7.696  -5.481  31.763  1.00  0.27           C  
ATOM    507  CG  ASP A 100       8.477  -4.535  32.659  1.00  0.27           C  
ATOM    508  OD1 ASP A 100       9.661  -4.271  32.329  1.00  0.27           O  
ATOM    509  OD2 ASP A 100       7.883  -4.057  33.661  1.00  0.27           O  
ATOM    510  N   LEU A 101      10.201  -8.045  32.568  1.00  0.28           N  
ATOM    511  CA  LEU A 101      10.688  -8.796  33.720  1.00  0.28           C  
ATOM    512  C   LEU A 101      10.694  -8.013  35.043  1.00  0.28           C  
ATOM    513  O   LEU A 101      10.252  -6.874  35.136  1.00  0.28           O  
ATOM    514  CB  LEU A 101      12.058  -9.472  33.445  1.00  0.28           C  
ATOM    515  CG  LEU A 101      12.060 -10.464  32.258  1.00  0.28           C  
ATOM    516  CD1 LEU A 101      13.472 -11.030  32.041  1.00  0.28           C  
ATOM    517  CD2 LEU A 101      11.062 -11.622  32.440  1.00  0.28           C  
ATOM    518  N   TYR A 102      11.160  -8.644  36.142  1.00  0.25           N  
ATOM    519  CA  TYR A 102      11.223  -8.060  37.481  1.00  0.25           C  
ATOM    520  C   TYR A 102       9.860  -8.009  38.159  1.00  0.25           C  
ATOM    521  O   TYR A 102       9.577  -8.762  39.090  1.00  0.25           O  
ATOM    522  CB  TYR A 102      11.884  -6.644  37.597  1.00  0.25           C  
ATOM    523  CG  TYR A 102      13.232  -6.569  36.942  1.00  0.25           C  
ATOM    524  CD1 TYR A 102      14.388  -6.965  37.632  1.00  0.25           C  
ATOM    525  CD2 TYR A 102      13.359  -6.036  35.647  1.00  0.25           C  
ATOM    526  CE1 TYR A 102      15.650  -6.842  37.030  1.00  0.25           C  
ATOM    527  CE2 TYR A 102      14.615  -5.922  35.040  1.00  0.25           C  
ATOM    528  CZ  TYR A 102      15.759  -6.324  35.735  1.00  0.25           C  
ATOM    529  OH  TYR A 102      17.023  -6.190  35.132  1.00  0.25           O  
ATOM    530  N   GLY A 103       8.992  -7.064  37.733  1.00  0.39           N  
ATOM    531  CA  GLY A 103       7.661  -6.787  38.274  1.00  0.39           C  
ATOM    532  C   GLY A 103       7.634  -6.129  39.629  1.00  0.39           C  
ATOM    533  O   GLY A 103       6.838  -5.236  39.906  1.00  0.39           O  
ATOM    534  N   ASN A 104       8.521  -6.581  40.533  1.00  0.32           N  
ATOM    535  CA  ASN A 104       8.613  -6.171  41.923  1.00  0.32           C  
ATOM    536  C   ASN A 104       7.363  -6.584  42.690  1.00  0.32           C  
ATOM    537  O   ASN A 104       6.768  -5.808  43.434  1.00  0.32           O  
ATOM    538  CB  ASN A 104       8.946  -4.667  42.083  1.00  0.32           C  
ATOM    539  CG  ASN A 104      10.198  -4.379  41.265  1.00  0.32           C  
ATOM    540  OD1 ASN A 104      11.256  -4.957  41.510  1.00  0.32           O  
ATOM    541  ND2 ASN A 104      10.086  -3.500  40.245  1.00  0.32           N  
ATOM    542  N   ARG A 105       6.932  -7.846  42.457  1.00  0.34           N  
ATOM    543  CA  ARG A 105       5.692  -8.476  42.905  1.00  0.34           C  
ATOM    544  C   ARG A 105       4.415  -7.954  42.245  1.00  0.34           C  
ATOM    545  O   ARG A 105       3.426  -8.680  42.156  1.00  0.34           O  
ATOM    546  CB  ARG A 105       5.562  -8.518  44.452  1.00  0.34           C  
ATOM    547  CG  ARG A 105       6.746  -9.243  45.125  1.00  0.34           C  
ATOM    548  CD  ARG A 105       6.694  -9.215  46.655  1.00  0.34           C  
ATOM    549  NE  ARG A 105       7.923  -9.937  47.124  1.00  0.34           N  
ATOM    550  CZ  ARG A 105       8.279 -10.080  48.407  1.00  0.34           C  
ATOM    551  NH1 ARG A 105       9.406 -10.725  48.704  1.00  0.34           N  
ATOM    552  NH2 ARG A 105       7.539  -9.594  49.398  1.00  0.34           N  
ATOM    553  N   GLY A 106       4.432  -6.723  41.693  1.00  0.41           N  
ATOM    554  CA  GLY A 106       3.358  -6.168  40.880  1.00  0.41           C  
ATOM    555  C   GLY A 106       3.589  -6.447  39.426  1.00  0.41           C  
ATOM    556  O   GLY A 106       4.258  -5.696  38.725  1.00  0.41           O  
ATOM    557  N   THR A 107       3.075  -7.578  38.937  1.00  0.39           N  
ATOM    558  CA  THR A 107       3.370  -8.093  37.607  1.00  0.39           C  
ATOM    559  C   THR A 107       2.249  -7.842  36.600  1.00  0.39           C  
ATOM    560  O   THR A 107       1.834  -6.708  36.378  1.00  0.39           O  
ATOM    561  CB  THR A 107       3.758  -9.565  37.684  1.00  0.39           C  
ATOM    562  OG1 THR A 107       2.806 -10.319  38.419  1.00  0.39           O  
ATOM    563  CG2 THR A 107       5.093  -9.699  38.424  1.00  0.39           C  
ATOM    564  N   PHE A 108       1.756  -8.901  35.927  1.00  0.35           N  
ATOM    565  CA  PHE A 108       0.721  -8.876  34.903  1.00  0.35           C  
ATOM    566  C   PHE A 108       0.087 -10.250  35.032  1.00  0.35           C  
ATOM    567  O   PHE A 108       0.683 -11.131  35.654  1.00  0.35           O  
ATOM    568  CB  PHE A 108       1.182  -8.795  33.397  1.00  0.35           C  
ATOM    569  CG  PHE A 108       1.727  -7.491  32.837  1.00  0.35           C  
ATOM    570  CD1 PHE A 108       2.827  -6.805  33.381  1.00  0.35           C  
ATOM    571  CD2 PHE A 108       1.198  -7.011  31.620  1.00  0.35           C  
ATOM    572  CE1 PHE A 108       3.398  -5.702  32.731  1.00  0.35           C  
ATOM    573  CE2 PHE A 108       1.772  -5.920  30.955  1.00  0.35           C  
ATOM    574  CZ  PHE A 108       2.876  -5.267  31.510  1.00  0.35           C  
ATOM    575  N   ALA A 109      -1.096 -10.467  34.417  1.00  0.49           N  
ATOM    576  CA  ALA A 109      -1.774 -11.750  34.363  1.00  0.49           C  
ATOM    577  C   ALA A 109      -2.401 -12.190  35.680  1.00  0.49           C  
ATOM    578  O   ALA A 109      -3.117 -11.409  36.291  1.00  0.49           O  
ATOM    579  CB  ALA A 109      -0.903 -12.827  33.703  1.00  0.49           C  
ATOM    580  N   HIS A 110      -2.232 -13.445  36.146  1.00  0.45           N  
ATOM    581  CA  HIS A 110      -2.933 -13.877  37.356  1.00  0.45           C  
ATOM    582  C   HIS A 110      -2.073 -14.057  38.582  1.00  0.45           C  
ATOM    583  O   HIS A 110      -2.601 -14.025  39.686  1.00  0.45           O  
ATOM    584  CB  HIS A 110      -3.665 -15.214  37.131  1.00  0.45           C  
ATOM    585  CG  HIS A 110      -2.771 -16.420  37.038  1.00  0.45           C  
ATOM    586  ND1 HIS A 110      -3.153 -17.591  37.659  1.00  0.45           N  
ATOM    587  CD2 HIS A 110      -1.572 -16.589  36.427  1.00  0.45           C  
ATOM    588  CE1 HIS A 110      -2.193 -18.449  37.406  1.00  0.45           C  
ATOM    589  NE2 HIS A 110      -1.206 -17.890  36.676  1.00  0.45           N  
ATOM    590  N   ASN A 111      -0.745 -14.224  38.411  1.00  0.52           N  
ATOM    591  CA  ASN A 111       0.233 -14.588  39.422  1.00  0.52           C  
ATOM    592  C   ASN A 111      -0.201 -15.446  40.624  1.00  0.52           C  
ATOM    593  O   ASN A 111      -0.777 -14.992  41.612  1.00  0.52           O  
ATOM    594  CB  ASN A 111       1.006 -13.310  39.820  1.00  0.52           C  
ATOM    595  CG  ASN A 111       2.305 -13.685  40.507  1.00  0.52           C  
ATOM    596  OD1 ASN A 111       2.979 -14.633  40.113  1.00  0.52           O  
ATOM    597  ND2 ASN A 111       2.684 -12.946  41.566  1.00  0.52           N  
ATOM    598  N   PRO A 112       0.166 -16.710  40.498  1.00  0.46           N  
ATOM    599  CA  PRO A 112      -0.764 -17.849  40.532  1.00  0.46           C  
ATOM    600  C   PRO A 112      -2.107 -17.720  41.254  1.00  0.46           C  
ATOM    601  O   PRO A 112      -2.148 -17.936  42.464  1.00  0.46           O  
ATOM    602  CB  PRO A 112       0.083 -19.005  41.087  1.00  0.46           C  
ATOM    603  CG  PRO A 112       1.086 -18.321  42.003  1.00  0.46           C  
ATOM    604  CD  PRO A 112       1.414 -17.080  41.191  1.00  0.46           C  
ATOM    605  N   ARG A 113      -3.230 -17.438  40.557  1.00  0.58           N  
ATOM    606  CA  ARG A 113      -4.530 -17.301  41.195  1.00  0.58           C  
ATOM    607  C   ARG A 113      -5.665 -17.748  40.286  1.00  0.58           C  
ATOM    608  O   ARG A 113      -6.120 -17.022  39.404  1.00  0.58           O  
ATOM    609  CB  ARG A 113      -4.814 -15.832  41.613  1.00  0.58           C  
ATOM    610  CG  ARG A 113      -3.932 -15.356  42.778  1.00  0.58           C  
ATOM    611  CD  ARG A 113      -3.926 -13.848  42.983  1.00  0.58           C  
ATOM    612  NE  ARG A 113      -2.878 -13.568  44.018  1.00  0.58           N  
ATOM    613  CZ  ARG A 113      -3.083 -13.578  45.342  1.00  0.58           C  
ATOM    614  NH1 ARG A 113      -2.094 -13.231  46.162  1.00  0.58           N  
ATOM    615  NH2 ARG A 113      -4.253 -13.931  45.863  1.00  0.58           N  
ATOM    616  N   MET A 114      -6.214 -18.953  40.529  1.00  0.62           N  
ATOM    617  CA  MET A 114      -7.419 -19.396  39.861  1.00  0.62           C  
ATOM    618  C   MET A 114      -8.633 -19.047  40.702  1.00  0.62           C  
ATOM    619  O   MET A 114      -8.612 -19.139  41.927  1.00  0.62           O  
ATOM    620  CB  MET A 114      -7.435 -20.929  39.629  1.00  0.62           C  
ATOM    621  CG  MET A 114      -6.194 -21.488  38.904  1.00  0.62           C  
ATOM    622  SD  MET A 114      -5.712 -20.660  37.360  1.00  0.62           S  
ATOM    623  CE  MET A 114      -7.213 -21.046  36.418  1.00  0.62           C  
ATOM    624  N   CYS A 115      -9.755 -18.661  40.067  1.00  0.66           N  
ATOM    625  CA  CYS A 115     -11.035 -18.612  40.757  1.00  0.66           C  
ATOM    626  C   CYS A 115     -11.653 -20.002  40.840  1.00  0.66           C  
ATOM    627  O   CYS A 115     -11.172 -20.930  40.204  1.00  0.66           O  
ATOM    628  CB  CYS A 115     -12.011 -17.599  40.100  1.00  0.66           C  
ATOM    629  SG  CYS A 115     -12.558 -17.970  38.393  1.00  0.66           S  
ATOM    630  N   LEU A 116     -12.759 -20.209  41.589  1.00  0.61           N  
ATOM    631  CA  LEU A 116     -13.409 -21.519  41.723  1.00  0.61           C  
ATOM    632  C   LEU A 116     -13.831 -22.159  40.398  1.00  0.61           C  
ATOM    633  O   LEU A 116     -13.763 -23.372  40.195  1.00  0.61           O  
ATOM    634  CB  LEU A 116     -14.666 -21.431  42.620  1.00  0.61           C  
ATOM    635  CG  LEU A 116     -14.394 -20.998  44.073  1.00  0.61           C  
ATOM    636  CD1 LEU A 116     -15.727 -20.781  44.802  1.00  0.61           C  
ATOM    637  CD2 LEU A 116     -13.540 -22.022  44.838  1.00  0.61           C  
ATOM    638  N   LYS A 117     -14.247 -21.328  39.426  1.00  0.58           N  
ATOM    639  CA  LYS A 117     -14.533 -21.740  38.066  1.00  0.58           C  
ATOM    640  C   LYS A 117     -13.312 -22.317  37.354  1.00  0.58           C  
ATOM    641  O   LYS A 117     -13.433 -23.294  36.619  1.00  0.58           O  
ATOM    642  CB  LYS A 117     -15.114 -20.553  37.250  1.00  0.58           C  
ATOM    643  CG  LYS A 117     -16.330 -19.892  37.929  1.00  0.58           C  
ATOM    644  CD  LYS A 117     -17.058 -18.847  37.058  1.00  0.58           C  
ATOM    645  CE  LYS A 117     -16.314 -17.529  36.763  1.00  0.58           C  
ATOM    646  NZ  LYS A 117     -16.115 -16.731  37.996  1.00  0.58           N  
ATOM    647  N   GLY A 118     -12.125 -21.719  37.610  1.00  0.61           N  
ATOM    648  CA  GLY A 118     -10.826 -22.150  37.112  1.00  0.61           C  
ATOM    649  C   GLY A 118     -10.216 -23.319  37.848  1.00  0.61           C  
ATOM    650  O   GLY A 118      -9.644 -24.233  37.266  1.00  0.61           O  
ATOM    651  N   PHE A 119     -10.333 -23.331  39.182  1.00  0.51           N  
ATOM    652  CA  PHE A 119      -9.742 -24.328  40.055  1.00  0.51           C  
ATOM    653  C   PHE A 119     -10.477 -25.670  39.985  1.00  0.51           C  
ATOM    654  O   PHE A 119      -9.937 -26.736  40.272  1.00  0.51           O  
ATOM    655  CB  PHE A 119      -9.760 -23.739  41.492  1.00  0.51           C  
ATOM    656  CG  PHE A 119      -8.861 -24.485  42.437  1.00  0.51           C  
ATOM    657  CD1 PHE A 119      -9.404 -25.203  43.513  1.00  0.51           C  
ATOM    658  CD2 PHE A 119      -7.465 -24.451  42.273  1.00  0.51           C  
ATOM    659  CE1 PHE A 119      -8.570 -25.880  44.412  1.00  0.51           C  
ATOM    660  CE2 PHE A 119      -6.627 -25.131  43.166  1.00  0.51           C  
ATOM    661  CZ  PHE A 119      -7.180 -25.843  44.238  1.00  0.51           C  
ATOM    662  N   THR A 120     -11.742 -25.671  39.516  1.00  0.61           N  
ATOM    663  CA  THR A 120     -12.521 -26.902  39.385  1.00  0.61           C  
ATOM    664  C   THR A 120     -12.390 -27.530  38.018  1.00  0.61           C  
ATOM    665  O   THR A 120     -13.010 -28.559  37.755  1.00  0.61           O  
ATOM    666  CB  THR A 120     -14.014 -26.780  39.717  1.00  0.61           C  
ATOM    667  OG1 THR A 120     -14.691 -25.753  38.994  1.00  0.61           O  
ATOM    668  CG2 THR A 120     -14.160 -26.474  41.213  1.00  0.61           C  
ATOM    669  N   PHE A 121     -11.536 -26.985  37.122  1.00  0.61           N  
ATOM    670  CA  PHE A 121     -11.348 -27.504  35.775  1.00  0.61           C  
ATOM    671  C   PHE A 121     -10.826 -28.935  35.669  1.00  0.61           C  
ATOM    672  O   PHE A 121     -11.164 -29.627  34.716  1.00  0.61           O  
ATOM    673  CB  PHE A 121     -10.495 -26.579  34.875  1.00  0.61           C  
ATOM    674  CG  PHE A 121     -11.262 -25.421  34.290  1.00  0.61           C  
ATOM    675  CD1 PHE A 121     -12.464 -25.578  33.573  1.00  0.61           C  
ATOM    676  CD2 PHE A 121     -10.681 -24.154  34.328  1.00  0.61           C  
ATOM    677  CE1 PHE A 121     -13.094 -24.473  32.979  1.00  0.61           C  
ATOM    678  CE2 PHE A 121     -11.280 -23.056  33.705  1.00  0.61           C  
ATOM    679  CZ  PHE A 121     -12.506 -23.207  33.064  1.00  0.61           C  
ATOM    680  N   HIS A 122     -10.057 -29.462  36.649  1.00  0.58           N  
ATOM    681  CA  HIS A 122      -9.667 -30.877  36.679  1.00  0.58           C  
ATOM    682  C   HIS A 122     -10.861 -31.829  36.638  1.00  0.58           C  
ATOM    683  O   HIS A 122     -10.908 -32.809  35.897  1.00  0.58           O  
ATOM    684  CB  HIS A 122      -8.905 -31.175  37.997  1.00  0.58           C  
ATOM    685  CG  HIS A 122      -8.468 -32.595  38.140  1.00  0.58           C  
ATOM    686  ND1 HIS A 122      -7.419 -33.037  37.368  1.00  0.58           N  
ATOM    687  CD2 HIS A 122      -8.988 -33.615  38.872  1.00  0.58           C  
ATOM    688  CE1 HIS A 122      -7.315 -34.322  37.642  1.00  0.58           C  
ATOM    689  NE2 HIS A 122      -8.240 -34.724  38.546  1.00  0.58           N  
ATOM    690  N   ARG A 123     -11.895 -31.499  37.429  1.00  0.63           N  
ATOM    691  CA  ARG A 123     -13.107 -32.277  37.548  1.00  0.63           C  
ATOM    692  C   ARG A 123     -14.068 -32.037  36.380  1.00  0.63           C  
ATOM    693  O   ARG A 123     -14.972 -32.825  36.117  1.00  0.63           O  
ATOM    694  CB  ARG A 123     -13.826 -31.863  38.853  1.00  0.63           C  
ATOM    695  CG  ARG A 123     -13.025 -32.022  40.159  1.00  0.63           C  
ATOM    696  CD  ARG A 123     -13.798 -31.429  41.341  1.00  0.63           C  
ATOM    697  NE  ARG A 123     -13.018 -31.710  42.586  1.00  0.63           N  
ATOM    698  CZ  ARG A 123     -13.388 -31.298  43.807  1.00  0.63           C  
ATOM    699  NH1 ARG A 123     -12.689 -31.681  44.872  1.00  0.63           N  
ATOM    700  NH2 ARG A 123     -14.447 -30.514  43.984  1.00  0.63           N  
ATOM    701  N   ARG A 124     -13.893 -30.913  35.653  1.00  0.52           N  
ATOM    702  CA  ARG A 124     -14.567 -30.639  34.395  1.00  0.52           C  
ATOM    703  C   ARG A 124     -14.006 -31.467  33.253  1.00  0.52           C  
ATOM    704  O   ARG A 124     -14.729 -31.951  32.392  1.00  0.52           O  
ATOM    705  CB  ARG A 124     -14.445 -29.156  33.970  1.00  0.52           C  
ATOM    706  CG  ARG A 124     -14.960 -28.116  34.974  1.00  0.52           C  
ATOM    707  CD  ARG A 124     -16.475 -27.980  35.053  1.00  0.52           C  
ATOM    708  NE  ARG A 124     -16.648 -26.972  36.145  1.00  0.52           N  
ATOM    709  CZ  ARG A 124     -17.648 -26.990  37.024  1.00  0.52           C  
ATOM    710  NH1 ARG A 124     -17.462 -26.400  38.202  1.00  0.52           N  
ATOM    711  NH2 ARG A 124     -18.766 -27.680  36.837  1.00  0.52           N  
ATOM    712  N   VAL A 125     -12.683 -31.655  33.182  1.00  0.58           N  
ATOM    713  CA  VAL A 125     -12.117 -32.498  32.149  1.00  0.58           C  
ATOM    714  C   VAL A 125     -12.387 -33.975  32.380  1.00  0.58           C  
ATOM    715  O   VAL A 125     -12.913 -34.685  31.513  1.00  0.58           O  
ATOM    716  CB  VAL A 125     -10.623 -32.273  32.061  1.00  0.58           C  
ATOM    717  CG1 VAL A 125     -10.030 -33.265  31.042  1.00  0.58           C  
ATOM    718  CG2 VAL A 125     -10.420 -30.806  31.639  1.00  0.58           C  
ATOM    719  N   TYR A 126     -12.060 -34.461  33.594  1.00  0.51           N  
ATOM    720  CA  TYR A 126     -12.123 -35.864  33.934  1.00  0.51           C  
ATOM    721  C   TYR A 126     -13.489 -36.181  34.515  1.00  0.51           C  
ATOM    722  O   TYR A 126     -13.690 -36.300  35.722  1.00  0.51           O  
ATOM    723  CB  TYR A 126     -10.973 -36.233  34.908  1.00  0.51           C  
ATOM    724  CG  TYR A 126     -10.700 -37.713  35.080  1.00  0.51           C  
ATOM    725  CD1 TYR A 126     -11.353 -38.742  34.366  1.00  0.51           C  
ATOM    726  CD2 TYR A 126      -9.711 -38.071  36.011  1.00  0.51           C  
ATOM    727  CE1 TYR A 126     -11.034 -40.087  34.602  1.00  0.51           C  
ATOM    728  CE2 TYR A 126      -9.393 -39.415  36.249  1.00  0.51           C  
ATOM    729  CZ  TYR A 126     -10.062 -40.422  35.545  1.00  0.51           C  
ATOM    730  OH  TYR A 126      -9.746 -41.777  35.758  1.00  0.51           O  
ATOM    731  N   GLY A 127     -14.478 -36.319  33.615  1.00  0.58           N  
ATOM    732  CA  GLY A 127     -15.869 -36.476  33.986  1.00  0.58           C  
ATOM    733  C   GLY A 127     -16.526 -37.650  33.301  1.00  0.58           C  
ATOM    734  O   GLY A 127     -16.446 -37.745  32.074  1.00  0.58           O  
ATOM    735  N   PRO A 128     -17.234 -38.551  33.984  1.00  0.51           N  
ATOM    736  CA  PRO A 128     -17.789 -39.744  33.348  1.00  0.51           C  
ATOM    737  C   PRO A 128     -19.142 -39.461  32.720  1.00  0.51           C  
ATOM    738  O   PRO A 128     -19.684 -40.366  32.087  1.00  0.51           O  
ATOM    739  CB  PRO A 128     -17.902 -40.747  34.508  1.00  0.51           C  
ATOM    740  CG  PRO A 128     -18.119 -39.872  35.743  1.00  0.51           C  
ATOM    741  CD  PRO A 128     -17.240 -38.659  35.448  1.00  0.51           C  
ATOM    742  N   TYR A 129     -19.680 -38.234  32.878  1.00  0.50           N  
ATOM    743  CA  TYR A 129     -20.981 -37.812  32.380  1.00  0.50           C  
ATOM    744  C   TYR A 129     -20.883 -37.153  31.006  1.00  0.50           C  
ATOM    745  O   TYR A 129     -21.892 -36.800  30.403  1.00  0.50           O  
ATOM    746  CB  TYR A 129     -21.593 -36.726  33.305  1.00  0.50           C  
ATOM    747  CG  TYR A 129     -22.013 -37.218  34.657  1.00  0.50           C  
ATOM    748  CD1 TYR A 129     -21.103 -37.284  35.727  1.00  0.50           C  
ATOM    749  CD2 TYR A 129     -23.369 -37.491  34.899  1.00  0.50           C  
ATOM    750  CE1 TYR A 129     -21.543 -37.632  37.012  1.00  0.50           C  
ATOM    751  CE2 TYR A 129     -23.813 -37.827  36.185  1.00  0.50           C  
ATOM    752  CZ  TYR A 129     -22.896 -37.900  37.239  1.00  0.50           C  
ATOM    753  OH  TYR A 129     -23.334 -38.216  38.537  1.00  0.50           O  
ATOM    754  N   ARG A 130     -19.659 -36.987  30.463  1.00  0.56           N  
ATOM    755  CA  ARG A 130     -19.431 -36.432  29.137  1.00  0.56           C  
ATOM    756  C   ARG A 130     -20.098 -37.183  28.010  1.00  0.56           C  
ATOM    757  O   ARG A 130     -20.270 -38.400  28.057  1.00  0.56           O  
ATOM    758  CB  ARG A 130     -17.918 -36.343  28.794  1.00  0.56           C  
ATOM    759  CG  ARG A 130     -17.320 -35.070  29.399  1.00  0.56           C  
ATOM    760  CD  ARG A 130     -15.798 -34.934  29.421  1.00  0.56           C  
ATOM    761  NE  ARG A 130     -15.320 -34.924  28.012  1.00  0.56           N  
ATOM    762  CZ  ARG A 130     -14.047 -34.669  27.691  1.00  0.56           C  
ATOM    763  NH1 ARG A 130     -13.107 -34.509  28.614  1.00  0.56           N  
ATOM    764  NH2 ARG A 130     -13.705 -34.585  26.410  1.00  0.56           N  
ATOM    765  N   LEU A 131     -20.430 -36.463  26.917  1.00  0.71           N  
ATOM    766  CA  LEU A 131     -20.735 -37.104  25.653  1.00  0.71           C  
ATOM    767  C   LEU A 131     -19.575 -37.977  25.182  1.00  0.71           C  
ATOM    768  O   LEU A 131     -18.459 -37.519  24.948  1.00  0.71           O  
ATOM    769  CB  LEU A 131     -21.056 -36.091  24.531  1.00  0.71           C  
ATOM    770  CG  LEU A 131     -22.395 -35.351  24.669  1.00  0.71           C  
ATOM    771  CD1 LEU A 131     -22.483 -34.238  23.617  1.00  0.71           C  
ATOM    772  CD2 LEU A 131     -23.592 -36.293  24.508  1.00  0.71           C  
ATOM    773  N   LYS A 132     -19.816 -39.294  25.067  1.00  0.75           N  
ATOM    774  CA  LYS A 132     -18.752 -40.254  24.855  1.00  0.75           C  
ATOM    775  C   LYS A 132     -18.614 -40.622  23.404  1.00  0.75           C  
ATOM    776  O   LYS A 132     -17.857 -41.522  23.061  1.00  0.75           O  
ATOM    777  CB  LYS A 132     -18.997 -41.547  25.671  1.00  0.75           C  
ATOM    778  CG  LYS A 132     -19.212 -41.241  27.154  1.00  0.75           C  
ATOM    779  CD  LYS A 132     -19.096 -42.463  28.071  1.00  0.75           C  
ATOM    780  CE  LYS A 132     -19.303 -42.044  29.529  1.00  0.75           C  
ATOM    781  NZ  LYS A 132     -18.904 -43.111  30.468  1.00  0.75           N  
ATOM    782  N   GLY A 133     -19.359 -39.942  22.522  1.00  0.80           N  
ATOM    783  CA  GLY A 133     -19.394 -40.150  21.089  1.00  0.80           C  
ATOM    784  C   GLY A 133     -20.666 -39.517  20.594  1.00  0.80           C  
ATOM    785  O   GLY A 133     -21.475 -39.113  21.430  1.00  0.80           O  
ATOM    786  N   PRO A 134     -20.872 -39.365  19.295  1.00  0.84           N  
ATOM    787  CA  PRO A 134     -22.119 -38.889  18.697  1.00  0.84           C  
ATOM    788  C   PRO A 134     -23.402 -39.573  19.135  1.00  0.84           C  
ATOM    789  O   PRO A 134     -23.453 -40.802  19.204  1.00  0.84           O  
ATOM    790  CB  PRO A 134     -21.904 -39.058  17.187  1.00  0.84           C  
ATOM    791  CG  PRO A 134     -20.389 -39.016  17.030  1.00  0.84           C  
ATOM    792  CD  PRO A 134     -19.905 -39.756  18.272  1.00  0.84           C  
ATOM    793  N   LEU A 135     -24.464 -38.787  19.371  1.00  0.72           N  
ATOM    794  CA  LEU A 135     -25.794 -39.292  19.629  1.00  0.72           C  
ATOM    795  C   LEU A 135     -26.726 -38.774  18.549  1.00  0.72           C  
ATOM    796  O   LEU A 135     -26.649 -37.617  18.142  1.00  0.72           O  
ATOM    797  CB  LEU A 135     -26.343 -38.850  21.009  1.00  0.72           C  
ATOM    798  CG  LEU A 135     -25.476 -39.249  22.222  1.00  0.72           C  
ATOM    799  CD1 LEU A 135     -26.064 -38.654  23.508  1.00  0.72           C  
ATOM    800  CD2 LEU A 135     -25.326 -40.770  22.363  1.00  0.72           C  
ATOM    801  N   MET A 136     -27.614 -39.640  18.040  1.00  0.64           N  
ATOM    802  CA  MET A 136     -28.588 -39.312  17.021  1.00  0.64           C  
ATOM    803  C   MET A 136     -29.979 -39.645  17.536  1.00  0.64           C  
ATOM    804  O   MET A 136     -30.176 -40.646  18.225  1.00  0.64           O  
ATOM    805  CB  MET A 136     -28.295 -40.133  15.743  1.00  0.64           C  
ATOM    806  CG  MET A 136     -29.229 -39.857  14.545  1.00  0.64           C  
ATOM    807  SD  MET A 136     -28.944 -40.948  13.115  1.00  0.64           S  
ATOM    808  CE  MET A 136     -29.658 -42.425  13.897  1.00  0.64           C  
ATOM    809  N   ARG A 137     -30.985 -38.811  17.219  1.00  0.57           N  
ATOM    810  CA  ARG A 137     -32.363 -39.052  17.597  1.00  0.57           C  
ATOM    811  C   ARG A 137     -33.250 -38.837  16.387  1.00  0.57           C  
ATOM    812  O   ARG A 137     -33.127 -37.858  15.660  1.00  0.57           O  
ATOM    813  CB  ARG A 137     -32.763 -38.127  18.769  1.00  0.57           C  
ATOM    814  CG  ARG A 137     -34.179 -38.317  19.347  1.00  0.57           C  
ATOM    815  CD  ARG A 137     -35.259 -37.489  18.671  1.00  0.57           C  
ATOM    816  NE  ARG A 137     -36.525 -37.735  19.445  1.00  0.57           N  
ATOM    817  CZ  ARG A 137     -37.689 -37.215  19.051  1.00  0.57           C  
ATOM    818  NH1 ARG A 137     -37.875 -36.814  17.803  1.00  0.57           N  
ATOM    819  NH2 ARG A 137     -38.709 -37.105  19.897  1.00  0.57           N  
ATOM    820  N   LYS A 138     -34.186 -39.765  16.110  1.00  0.38           N  
ATOM    821  CA  LYS A 138     -35.071 -39.651  14.967  1.00  0.38           C  
ATOM    822  C   LYS A 138     -36.386 -38.940  15.327  1.00  0.38           C  
ATOM    823  O   LYS A 138     -36.862 -39.011  16.452  1.00  0.38           O  
ATOM    824  CB  LYS A 138     -35.330 -41.078  14.413  1.00  0.38           C  
ATOM    825  CG  LYS A 138     -36.297 -41.107  13.227  1.00  0.38           C  
ATOM    826  CD  LYS A 138     -36.929 -42.457  12.869  1.00  0.38           C  
ATOM    827  CE  LYS A 138     -38.315 -42.118  12.319  1.00  0.38           C  
ATOM    828  NZ  LYS A 138     -38.994 -43.234  11.652  1.00  0.38           N  
ATOM    829  N   GLY A 139     -37.021 -38.207  14.379  1.00  0.35           N  
ATOM    830  CA  GLY A 139     -38.356 -37.596  14.500  1.00  0.35           C  
ATOM    831  C   GLY A 139     -39.479 -38.395  15.144  1.00  0.35           C  
ATOM    832  O   GLY A 139     -39.546 -39.610  15.006  1.00  0.35           O  
ATOM    833  N   TRP A 140     -40.414 -37.685  15.816  1.00  0.24           N  
ATOM    834  CA  TRP A 140     -41.424 -38.212  16.736  1.00  0.24           C  
ATOM    835  C   TRP A 140     -40.938 -39.037  17.932  1.00  0.24           C  
ATOM    836  O   TRP A 140     -39.749 -39.271  18.122  1.00  0.24           O  
ATOM    837  CB  TRP A 140     -42.647 -38.826  15.997  1.00  0.24           C  
ATOM    838  CG  TRP A 140     -43.653 -37.810  15.461  1.00  0.24           C  
ATOM    839  CD1 TRP A 140     -43.651 -36.441  15.526  1.00  0.24           C  
ATOM    840  CD2 TRP A 140     -44.851 -38.168  14.752  1.00  0.24           C  
ATOM    841  NE1 TRP A 140     -44.796 -35.924  14.964  1.00  0.24           N  
ATOM    842  CE2 TRP A 140     -45.535 -36.967  14.460  1.00  0.24           C  
ATOM    843  CE3 TRP A 140     -45.352 -39.400  14.343  1.00  0.24           C  
ATOM    844  CZ2 TRP A 140     -46.728 -36.979  13.751  1.00  0.24           C  
ATOM    845  CZ3 TRP A 140     -46.558 -39.411  13.625  1.00  0.24           C  
ATOM    846  CH2 TRP A 140     -47.236 -38.218  13.331  1.00  0.24           C  
ATOM    847  N   LYS A 141     -41.861 -39.460  18.829  1.00  0.34           N  
ATOM    848  CA  LYS A 141     -41.572 -40.532  19.766  1.00  0.34           C  
ATOM    849  C   LYS A 141     -42.189 -41.780  19.171  1.00  0.34           C  
ATOM    850  O   LYS A 141     -42.547 -41.808  17.999  1.00  0.34           O  
ATOM    851  CB  LYS A 141     -41.975 -40.295  21.258  1.00  0.34           C  
ATOM    852  CG  LYS A 141     -43.447 -40.491  21.697  1.00  0.34           C  
ATOM    853  CD  LYS A 141     -43.665 -40.277  23.211  1.00  0.34           C  
ATOM    854  CE  LYS A 141     -43.005 -41.329  24.112  1.00  0.34           C  
ATOM    855  NZ  LYS A 141     -43.666 -42.645  24.010  1.00  0.34           N  
ATOM    856  N   GLN A 142     -42.324 -42.873  19.950  1.00  0.25           N  
ATOM    857  CA  GLN A 142     -42.923 -44.133  19.525  1.00  0.25           C  
ATOM    858  C   GLN A 142     -44.304 -43.992  18.869  1.00  0.25           C  
ATOM    859  O   GLN A 142     -44.710 -44.817  18.057  1.00  0.25           O  
ATOM    860  CB  GLN A 142     -43.037 -45.084  20.738  1.00  0.25           C  
ATOM    861  CG  GLN A 142     -41.695 -45.339  21.467  1.00  0.25           C  
ATOM    862  CD  GLN A 142     -41.972 -45.877  22.870  1.00  0.25           C  
ATOM    863  OE1 GLN A 142     -42.699 -45.230  23.634  1.00  0.25           O  
ATOM    864  NE2 GLN A 142     -41.412 -47.055  23.218  1.00  0.25           N  
ATOM    865  N   TRP A 143     -45.019 -42.901  19.209  1.00  0.23           N  
ATOM    866  CA  TRP A 143     -46.100 -42.350  18.429  1.00  0.23           C  
ATOM    867  C   TRP A 143     -46.056 -40.836  18.663  1.00  0.23           C  
ATOM    868  O   TRP A 143     -44.984 -40.245  18.763  1.00  0.23           O  
ATOM    869  CB  TRP A 143     -47.455 -43.007  18.806  1.00  0.23           C  
ATOM    870  CG  TRP A 143     -48.552 -42.847  17.770  1.00  0.23           C  
ATOM    871  CD1 TRP A 143     -49.771 -42.238  17.882  1.00  0.23           C  
ATOM    872  CD2 TRP A 143     -48.470 -43.358  16.427  1.00  0.23           C  
ATOM    873  NE1 TRP A 143     -50.448 -42.307  16.683  1.00  0.23           N  
ATOM    874  CE2 TRP A 143     -49.670 -42.998  15.779  1.00  0.23           C  
ATOM    875  CE3 TRP A 143     -47.482 -44.086  15.763  1.00  0.23           C  
ATOM    876  CZ2 TRP A 143     -49.900 -43.357  14.457  1.00  0.23           C  
ATOM    877  CZ3 TRP A 143     -47.714 -44.442  14.427  1.00  0.23           C  
ATOM    878  CH2 TRP A 143     -48.906 -44.084  13.782  1.00  0.23           C  
ATOM    879  N   MET A 144     -47.210 -40.155  18.784  1.00  0.27           N  
ATOM    880  CA  MET A 144     -47.299 -38.741  19.124  1.00  0.27           C  
ATOM    881  C   MET A 144     -46.645 -38.348  20.460  1.00  0.27           C  
ATOM    882  O   MET A 144     -46.536 -39.150  21.388  1.00  0.27           O  
ATOM    883  CB  MET A 144     -48.772 -38.272  19.096  1.00  0.27           C  
ATOM    884  CG  MET A 144     -49.437 -38.431  17.712  1.00  0.27           C  
ATOM    885  SD  MET A 144     -51.240 -38.187  17.722  1.00  0.27           S  
ATOM    886  CE  MET A 144     -51.242 -36.422  18.152  1.00  0.27           C  
ATOM    887  N   ASP A 145     -46.159 -37.095  20.544  1.00  0.35           N  
ATOM    888  CA  ASP A 145     -45.207 -36.621  21.527  1.00  0.35           C  
ATOM    889  C   ASP A 145     -45.419 -35.114  21.604  1.00  0.35           C  
ATOM    890  O   ASP A 145     -46.246 -34.579  20.865  1.00  0.35           O  
ATOM    891  CB  ASP A 145     -43.789 -36.903  20.967  1.00  0.35           C  
ATOM    892  CG  ASP A 145     -42.630 -36.745  21.931  1.00  0.35           C  
ATOM    893  OD1 ASP A 145     -42.885 -36.739  23.152  1.00  0.35           O  
ATOM    894  OD2 ASP A 145     -41.476 -36.626  21.428  1.00  0.35           O  
ATOM    895  N   ASP A 146     -44.668 -34.390  22.457  1.00  0.31           N  
ATOM    896  CA  ASP A 146     -44.687 -32.935  22.471  1.00  0.31           C  
ATOM    897  C   ASP A 146     -43.946 -32.295  21.290  1.00  0.31           C  
ATOM    898  O   ASP A 146     -44.174 -31.140  20.937  1.00  0.31           O  
ATOM    899  CB  ASP A 146     -44.163 -32.400  23.834  1.00  0.31           C  
ATOM    900  CG  ASP A 146     -42.694 -32.674  24.159  1.00  0.31           C  
ATOM    901  OD1 ASP A 146     -41.941 -33.197  23.297  1.00  0.31           O  
ATOM    902  OD2 ASP A 146     -42.314 -32.309  25.300  1.00  0.31           O  
ATOM    903  N   ASN A 147     -43.040 -33.069  20.663  1.00  0.27           N  
ATOM    904  CA  ASN A 147     -42.122 -32.649  19.627  1.00  0.27           C  
ATOM    905  C   ASN A 147     -42.710 -32.210  18.262  1.00  0.27           C  
ATOM    906  O   ASN A 147     -43.781 -31.631  18.139  1.00  0.27           O  
ATOM    907  CB  ASN A 147     -40.994 -33.727  19.535  1.00  0.27           C  
ATOM    908  CG  ASN A 147     -41.285 -34.953  18.668  1.00  0.27           C  
ATOM    909  OD1 ASN A 147     -40.351 -35.601  18.189  1.00  0.27           O  
ATOM    910  ND2 ASN A 147     -42.560 -35.239  18.351  1.00  0.27           N  
ATOM    911  N   ALA A 148     -41.984 -32.480  17.158  1.00  0.30           N  
ATOM    912  CA  ALA A 148     -42.287 -31.948  15.857  1.00  0.30           C  
ATOM    913  C   ALA A 148     -42.002 -32.982  14.763  1.00  0.30           C  
ATOM    914  O   ALA A 148     -41.201 -33.877  15.037  1.00  0.30           O  
ATOM    915  CB  ALA A 148     -41.361 -30.751  15.717  1.00  0.30           C  
ATOM    916  N   PRO A 149     -42.662 -32.884  13.583  1.00  0.22           N  
ATOM    917  CA  PRO A 149     -42.778 -33.877  12.494  1.00  0.22           C  
ATOM    918  C   PRO A 149     -41.903 -35.130  12.395  1.00  0.22           C  
ATOM    919  O   PRO A 149     -41.761 -35.877  13.357  1.00  0.22           O  
ATOM    920  CB  PRO A 149     -42.690 -32.978  11.250  1.00  0.22           C  
ATOM    921  CG  PRO A 149     -43.522 -31.757  11.643  1.00  0.22           C  
ATOM    922  CD  PRO A 149     -43.157 -31.576  13.116  1.00  0.22           C  
ATOM    923  N   GLU A 150     -41.309 -35.425  11.221  1.00  0.32           N  
ATOM    924  CA  GLU A 150     -40.421 -36.566  11.097  1.00  0.32           C  
ATOM    925  C   GLU A 150     -39.166 -36.150  10.360  1.00  0.32           C  
ATOM    926  O   GLU A 150     -39.192 -35.666   9.232  1.00  0.32           O  
ATOM    927  CB  GLU A 150     -41.085 -37.824  10.473  1.00  0.32           C  
ATOM    928  CG  GLU A 150     -40.236 -39.122  10.627  1.00  0.32           C  
ATOM    929  CD  GLU A 150     -40.955 -40.411  10.210  1.00  0.32           C  
ATOM    930  OE1 GLU A 150     -42.170 -40.379   9.922  1.00  0.32           O  
ATOM    931  OE2 GLU A 150     -40.284 -41.486  10.226  1.00  0.32           O  
ATOM    932  N   LEU A 151     -38.014 -36.295  11.039  1.00  0.35           N  
ATOM    933  CA  LEU A 151     -36.679 -36.055  10.529  1.00  0.35           C  
ATOM    934  C   LEU A 151     -36.328 -37.137   9.518  1.00  0.35           C  
ATOM    935  O   LEU A 151     -36.755 -38.278   9.680  1.00  0.35           O  
ATOM    936  CB  LEU A 151     -35.653 -36.083  11.689  1.00  0.35           C  
ATOM    937  CG  LEU A 151     -35.637 -34.866  12.652  1.00  0.35           C  
ATOM    938  CD1 LEU A 151     -36.987 -34.231  13.033  1.00  0.35           C  
ATOM    939  CD2 LEU A 151     -34.882 -35.235  13.933  1.00  0.35           C  
ATOM    940  N   THR A 152     -35.550 -36.808   8.462  1.00  0.29           N  
ATOM    941  CA  THR A 152     -35.336 -37.584   7.233  1.00  0.29           C  
ATOM    942  C   THR A 152     -35.115 -39.088   7.387  1.00  0.29           C  
ATOM    943  O   THR A 152     -34.001 -39.615   7.479  1.00  0.29           O  
ATOM    944  CB  THR A 152     -34.204 -36.986   6.410  1.00  0.29           C  
ATOM    945  OG1 THR A 152     -34.473 -35.607   6.210  1.00  0.29           O  
ATOM    946  CG2 THR A 152     -34.121 -37.618   5.013  1.00  0.29           C  
ATOM    947  N   ALA A 153     -36.221 -39.856   7.411  1.00  0.35           N  
ATOM    948  CA  ALA A 153     -36.212 -41.222   7.878  1.00  0.35           C  
ATOM    949  C   ALA A 153     -36.082 -42.234   6.761  1.00  0.35           C  
ATOM    950  O   ALA A 153     -35.596 -43.343   6.975  1.00  0.35           O  
ATOM    951  CB  ALA A 153     -37.506 -41.477   8.662  1.00  0.35           C  
ATOM    952  N   GLU A 154     -36.401 -41.838   5.517  1.00  0.35           N  
ATOM    953  CA  GLU A 154     -36.408 -42.680   4.332  1.00  0.35           C  
ATOM    954  C   GLU A 154     -35.012 -42.906   3.751  1.00  0.35           C  
ATOM    955  O   GLU A 154     -34.783 -42.958   2.548  1.00  0.35           O  
ATOM    956  CB  GLU A 154     -37.331 -42.037   3.279  1.00  0.35           C  
ATOM    957  CG  GLU A 154     -38.771 -41.804   3.795  1.00  0.35           C  
ATOM    958  CD  GLU A 154     -39.608 -41.101   2.733  1.00  0.35           C  
ATOM    959  OE1 GLU A 154     -39.253 -39.940   2.404  1.00  0.35           O  
ATOM    960  OE2 GLU A 154     -40.594 -41.715   2.256  1.00  0.35           O  
ATOM    961  N   THR A 155     -34.011 -43.039   4.638  1.00  0.30           N  
ATOM    962  CA  THR A 155     -32.598 -43.143   4.284  1.00  0.30           C  
ATOM    963  C   THR A 155     -31.877 -44.166   5.130  1.00  0.30           C  
ATOM    964  O   THR A 155     -30.689 -44.399   4.930  1.00  0.30           O  
ATOM    965  CB  THR A 155     -31.830 -41.835   4.498  1.00  0.30           C  
ATOM    966  OG1 THR A 155     -32.016 -41.284   5.800  1.00  0.30           O  
ATOM    967  CG2 THR A 155     -32.315 -40.777   3.502  1.00  0.30           C  
ATOM    968  N   LYS A 156     -32.597 -44.776   6.093  1.00  0.30           N  
ATOM    969  CA  LYS A 156     -32.123 -45.699   7.109  1.00  0.30           C  
ATOM    970  C   LYS A 156     -33.167 -45.614   8.194  1.00  0.30           C  
ATOM    971  O   LYS A 156     -33.497 -44.514   8.636  1.00  0.30           O  
ATOM    972  CB  LYS A 156     -30.742 -45.351   7.754  1.00  0.30           C  
ATOM    973  CG  LYS A 156     -30.220 -46.304   8.850  1.00  0.30           C  
ATOM    974  CD  LYS A 156     -28.805 -45.894   9.320  1.00  0.30           C  
ATOM    975  CE  LYS A 156     -28.157 -46.876  10.309  1.00  0.30           C  
ATOM    976  NZ  LYS A 156     -26.780 -46.456  10.680  1.00  0.30           N  
ATOM    977  N   ARG A 157     -33.695 -46.765   8.675  1.00  0.30           N  
ATOM    978  CA  ARG A 157     -34.811 -46.839   9.614  1.00  0.30           C  
ATOM    979  C   ARG A 157     -34.558 -46.172  10.969  1.00  0.30           C  
ATOM    980  O   ARG A 157     -35.485 -45.932  11.736  1.00  0.30           O  
ATOM    981  CB  ARG A 157     -35.240 -48.328   9.836  1.00  0.30           C  
ATOM    982  CG  ARG A 157     -34.215 -49.225  10.575  1.00  0.30           C  
ATOM    983  CD  ARG A 157     -34.661 -50.682  10.814  1.00  0.30           C  
ATOM    984  NE  ARG A 157     -33.630 -51.340  11.702  1.00  0.30           N  
ATOM    985  CZ  ARG A 157     -32.498 -51.925  11.279  1.00  0.30           C  
ATOM    986  NH1 ARG A 157     -31.674 -52.474  12.172  1.00  0.30           N  
ATOM    987  NH2 ARG A 157     -32.175 -51.991   9.992  1.00  0.30           N  
ATOM    988  N   LYS A 158     -33.272 -45.888  11.274  1.00  0.29           N  
ATOM    989  CA  LYS A 158     -32.764 -45.222  12.468  1.00  0.29           C  
ATOM    990  C   LYS A 158     -32.885 -46.100  13.707  1.00  0.29           C  
ATOM    991  O   LYS A 158     -32.908 -45.622  14.831  1.00  0.29           O  
ATOM    992  CB  LYS A 158     -33.355 -43.810  12.712  1.00  0.29           C  
ATOM    993  CG  LYS A 158     -33.394 -42.849  11.502  1.00  0.29           C  
ATOM    994  CD  LYS A 158     -32.023 -42.370  10.992  1.00  0.29           C  
ATOM    995  CE  LYS A 158     -32.097 -41.223   9.967  1.00  0.29           C  
ATOM    996  NZ  LYS A 158     -32.650 -41.687   8.677  1.00  0.29           N  
ATOM    997  N   TYR A 159     -32.943 -47.423  13.456  1.00  0.23           N  
ATOM    998  CA  TYR A 159     -32.974 -48.544  14.383  1.00  0.23           C  
ATOM    999  C   TYR A 159     -34.383 -48.918  14.862  1.00  0.23           C  
ATOM   1000  O   TYR A 159     -34.514 -49.717  15.782  1.00  0.23           O  
ATOM   1001  CB  TYR A 159     -31.939 -48.499  15.553  1.00  0.23           C  
ATOM   1002  CG  TYR A 159     -30.487 -48.749  15.179  1.00  0.23           C  
ATOM   1003  CD1 TYR A 159     -29.904 -48.426  13.935  1.00  0.23           C  
ATOM   1004  CD2 TYR A 159     -29.654 -49.289  16.177  1.00  0.23           C  
ATOM   1005  CE1 TYR A 159     -28.532 -48.619  13.718  1.00  0.23           C  
ATOM   1006  CE2 TYR A 159     -28.281 -49.476  15.962  1.00  0.23           C  
ATOM   1007  CZ  TYR A 159     -27.720 -49.125  14.731  1.00  0.23           C  
ATOM   1008  OH  TYR A 159     -26.338 -49.242  14.487  1.00  0.23           O  
ATOM   1009  N   LYS A 160     -35.451 -48.456  14.151  1.00  0.34           N  
ATOM   1010  CA  LYS A 160     -36.906 -48.642  14.356  1.00  0.34           C  
ATOM   1011  C   LYS A 160     -37.473 -49.969  14.922  1.00  0.34           C  
ATOM   1012  O   LYS A 160     -38.629 -50.046  15.325  1.00  0.34           O  
ATOM   1013  CB  LYS A 160     -37.653 -48.311  13.021  1.00  0.34           C  
ATOM   1014  CG  LYS A 160     -39.170 -48.036  13.145  1.00  0.34           C  
ATOM   1015  CD  LYS A 160     -39.909 -47.889  11.802  1.00  0.34           C  
ATOM   1016  CE  LYS A 160     -41.435 -47.946  11.999  1.00  0.34           C  
ATOM   1017  NZ  LYS A 160     -42.169 -47.922  10.710  1.00  0.34           N  
ATOM   1018  N   PHE A 161     -36.693 -51.059  14.949  1.00  0.23           N  
ATOM   1019  CA  PHE A 161     -37.096 -52.374  15.422  1.00  0.23           C  
ATOM   1020  C   PHE A 161     -37.427 -52.415  16.923  1.00  0.23           C  
ATOM   1021  O   PHE A 161     -38.467 -52.934  17.321  1.00  0.23           O  
ATOM   1022  CB  PHE A 161     -35.933 -53.347  15.070  1.00  0.23           C  
ATOM   1023  CG  PHE A 161     -36.302 -54.803  15.186  1.00  0.23           C  
ATOM   1024  CD1 PHE A 161     -35.960 -55.522  16.340  1.00  0.23           C  
ATOM   1025  CD2 PHE A 161     -36.937 -55.482  14.130  1.00  0.23           C  
ATOM   1026  CE1 PHE A 161     -36.256 -56.884  16.456  1.00  0.23           C  
ATOM   1027  CE2 PHE A 161     -37.221 -56.852  14.233  1.00  0.23           C  
ATOM   1028  CZ  PHE A 161     -36.884 -57.552  15.399  1.00  0.23           C  
ATOM   1029  N   ASP A 162     -36.571 -51.802  17.769  1.00  0.34           N  
ATOM   1030  CA  ASP A 162     -36.724 -51.818  19.218  1.00  0.34           C  
ATOM   1031  C   ASP A 162     -35.776 -50.811  19.875  1.00  0.34           C  
ATOM   1032  O   ASP A 162     -36.148 -49.974  20.695  1.00  0.34           O  
ATOM   1033  CB  ASP A 162     -36.503 -53.246  19.820  1.00  0.34           C  
ATOM   1034  CG  ASP A 162     -35.181 -53.956  19.514  1.00  0.34           C  
ATOM   1035  OD1 ASP A 162     -34.297 -53.405  18.796  1.00  0.34           O  
ATOM   1036  OD2 ASP A 162     -35.044 -55.096  20.016  1.00  0.34           O  
ATOM   1037  N   SER A 163     -34.508 -50.891  19.480  1.00  0.33           N  
ATOM   1038  CA  SER A 163     -33.327 -50.205  19.947  1.00  0.33           C  
ATOM   1039  C   SER A 163     -33.301 -48.702  19.810  1.00  0.33           C  
ATOM   1040  O   SER A 163     -32.933 -48.175  18.764  1.00  0.33           O  
ATOM   1041  CB  SER A 163     -32.117 -50.713  19.135  1.00  0.33           C  
ATOM   1042  OG  SER A 163     -31.851 -52.088  19.411  1.00  0.33           O  
ATOM   1043  N   ARG A 164     -33.618 -47.991  20.907  1.00  0.27           N  
ATOM   1044  CA  ARG A 164     -33.415 -46.569  21.159  1.00  0.27           C  
ATOM   1045  C   ARG A 164     -33.533 -45.574  20.004  1.00  0.27           C  
ATOM   1046  O   ARG A 164     -32.602 -44.820  19.727  1.00  0.27           O  
ATOM   1047  CB  ARG A 164     -32.100 -46.290  21.938  1.00  0.27           C  
ATOM   1048  CG  ARG A 164     -32.052 -46.907  23.349  1.00  0.27           C  
ATOM   1049  CD  ARG A 164     -31.212 -46.081  24.340  1.00  0.27           C  
ATOM   1050  NE  ARG A 164     -32.037 -44.902  24.744  1.00  0.27           N  
ATOM   1051  CZ  ARG A 164     -31.732 -43.960  25.643  1.00  0.27           C  
ATOM   1052  NH1 ARG A 164     -32.709 -43.124  25.989  1.00  0.27           N  
ATOM   1053  NH2 ARG A 164     -30.525 -43.841  26.172  1.00  0.27           N  
ATOM   1054  N   PHE A 165     -34.691 -45.506  19.327  1.00  0.27           N  
ATOM   1055  CA  PHE A 165     -34.815 -44.724  18.109  1.00  0.27           C  
ATOM   1056  C   PHE A 165     -35.666 -43.463  18.256  1.00  0.27           C  
ATOM   1057  O   PHE A 165     -35.395 -42.441  17.623  1.00  0.27           O  
ATOM   1058  CB  PHE A 165     -35.339 -45.657  16.969  1.00  0.27           C  
ATOM   1059  CG  PHE A 165     -36.590 -46.448  17.302  1.00  0.27           C  
ATOM   1060  CD1 PHE A 165     -36.538 -47.764  17.796  1.00  0.27           C  
ATOM   1061  CD2 PHE A 165     -37.850 -45.896  17.047  1.00  0.27           C  
ATOM   1062  CE1 PHE A 165     -37.721 -48.463  18.074  1.00  0.27           C  
ATOM   1063  CE2 PHE A 165     -39.033 -46.570  17.378  1.00  0.27           C  
ATOM   1064  CZ  PHE A 165     -38.965 -47.856  17.904  1.00  0.27           C  
ATOM   1065  N   LEU A 166     -36.699 -43.504  19.115  1.00  0.39           N  
ATOM   1066  CA  LEU A 166     -37.737 -42.497  19.233  1.00  0.39           C  
ATOM   1067  C   LEU A 166     -38.070 -42.371  20.712  1.00  0.39           C  
ATOM   1068  O   LEU A 166     -38.512 -43.358  21.293  1.00  0.39           O  
ATOM   1069  CB  LEU A 166     -39.015 -43.008  18.504  1.00  0.39           C  
ATOM   1070  CG  LEU A 166     -39.343 -42.448  17.098  1.00  0.39           C  
ATOM   1071  CD1 LEU A 166     -38.140 -42.128  16.223  1.00  0.39           C  
ATOM   1072  CD2 LEU A 166     -40.333 -43.333  16.321  1.00  0.39           C  
ATOM   1073  N   ASP A 167     -37.890 -41.154  21.293  1.00  0.41           N  
ATOM   1074  CA  ASP A 167     -37.919 -40.814  22.728  1.00  0.41           C  
ATOM   1075  C   ASP A 167     -36.519 -40.991  23.329  1.00  0.41           C  
ATOM   1076  O   ASP A 167     -36.289 -40.989  24.535  1.00  0.41           O  
ATOM   1077  CB  ASP A 167     -38.983 -41.622  23.538  1.00  0.41           C  
ATOM   1078  CG  ASP A 167     -39.625 -40.878  24.696  1.00  0.41           C  
ATOM   1079  OD1 ASP A 167     -40.371 -41.561  25.453  1.00  0.41           O  
ATOM   1080  OD2 ASP A 167     -39.494 -39.635  24.764  1.00  0.41           O  
ATOM   1081  N   ASP A 168     -35.506 -41.134  22.459  1.00  0.54           N  
ATOM   1082  CA  ASP A 168     -34.281 -41.778  22.843  1.00  0.54           C  
ATOM   1083  C   ASP A 168     -33.087 -41.108  22.207  1.00  0.54           C  
ATOM   1084  O   ASP A 168     -33.203 -40.261  21.333  1.00  0.54           O  
ATOM   1085  CB  ASP A 168     -34.326 -43.235  22.331  1.00  0.54           C  
ATOM   1086  CG  ASP A 168     -35.018 -44.181  23.290  1.00  0.54           C  
ATOM   1087  OD1 ASP A 168     -34.564 -44.241  24.463  1.00  0.54           O  
ATOM   1088  OD2 ASP A 168     -35.888 -44.952  22.829  1.00  0.54           O  
ATOM   1089  N   MET A 169     -31.881 -41.507  22.639  1.00  0.60           N  
ATOM   1090  CA  MET A 169     -30.646 -41.153  21.975  1.00  0.60           C  
ATOM   1091  C   MET A 169     -29.940 -42.430  21.569  1.00  0.60           C  
ATOM   1092  O   MET A 169     -29.605 -43.270  22.407  1.00  0.60           O  
ATOM   1093  CB  MET A 169     -29.707 -40.354  22.909  1.00  0.60           C  
ATOM   1094  CG  MET A 169     -30.172 -38.910  23.169  1.00  0.60           C  
ATOM   1095  SD  MET A 169     -30.067 -37.833  21.710  1.00  0.60           S  
ATOM   1096  CE  MET A 169     -30.692 -36.363  22.573  1.00  0.60           C  
ATOM   1097  N   LEU A 170     -29.685 -42.591  20.259  1.00  0.62           N  
ATOM   1098  CA  LEU A 170     -28.929 -43.696  19.715  1.00  0.62           C  
ATOM   1099  C   LEU A 170     -27.478 -43.281  19.560  1.00  0.62           C  
ATOM   1100  O   LEU A 170     -27.172 -42.277  18.921  1.00  0.62           O  
ATOM   1101  CB  LEU A 170     -29.488 -44.108  18.330  1.00  0.62           C  
ATOM   1102  CG  LEU A 170     -28.774 -45.295  17.648  1.00  0.62           C  
ATOM   1103  CD1 LEU A 170     -28.841 -46.578  18.489  1.00  0.62           C  
ATOM   1104  CD2 LEU A 170     -29.393 -45.556  16.270  1.00  0.62           C  
ATOM   1105  N   ARG A 171     -26.523 -44.037  20.144  1.00  0.66           N  
ATOM   1106  CA  ARG A 171     -25.107 -43.781  19.923  1.00  0.66           C  
ATOM   1107  C   ARG A 171     -24.686 -44.236  18.534  1.00  0.66           C  
ATOM   1108  O   ARG A 171     -24.891 -45.389  18.157  1.00  0.66           O  
ATOM   1109  CB  ARG A 171     -24.197 -44.446  20.991  1.00  0.66           C  
ATOM   1110  CG  ARG A 171     -22.729 -43.952  20.961  1.00  0.66           C  
ATOM   1111  CD  ARG A 171     -21.829 -44.652  21.990  1.00  0.66           C  
ATOM   1112  NE  ARG A 171     -20.487 -43.960  22.016  1.00  0.66           N  
ATOM   1113  CZ  ARG A 171     -19.371 -44.371  21.392  1.00  0.66           C  
ATOM   1114  NH1 ARG A 171     -18.223 -43.734  21.604  1.00  0.66           N  
ATOM   1115  NH2 ARG A 171     -19.349 -45.390  20.547  1.00  0.66           N  
ATOM   1116  N   VAL A 172     -24.088 -43.336  17.735  1.00  0.78           N  
ATOM   1117  CA  VAL A 172     -23.782 -43.608  16.342  1.00  0.78           C  
ATOM   1118  C   VAL A 172     -22.330 -43.285  16.067  1.00  0.78           C  
ATOM   1119  O   VAL A 172     -21.649 -42.600  16.827  1.00  0.78           O  
ATOM   1120  CB  VAL A 172     -24.672 -42.851  15.349  1.00  0.78           C  
ATOM   1121  CG1 VAL A 172     -26.122 -43.357  15.468  1.00  0.78           C  
ATOM   1122  CG2 VAL A 172     -24.610 -41.329  15.579  1.00  0.78           C  
ATOM   1123  N   SER A 173     -21.777 -43.813  14.956  1.00  0.80           N  
ATOM   1124  CA  SER A 173     -20.435 -43.463  14.523  1.00  0.80           C  
ATOM   1125  C   SER A 173     -20.334 -42.035  14.005  1.00  0.80           C  
ATOM   1126  O   SER A 173     -21.288 -41.479  13.458  1.00  0.80           O  
ATOM   1127  CB  SER A 173     -19.834 -44.454  13.478  1.00  0.80           C  
ATOM   1128  OG  SER A 173     -20.521 -44.443  12.221  1.00  0.80           O  
ATOM   1129  N   TRP A 174     -19.142 -41.407  14.132  1.00  0.75           N  
ATOM   1130  CA  TRP A 174     -18.864 -40.086  13.584  1.00  0.75           C  
ATOM   1131  C   TRP A 174     -19.093 -40.014  12.088  1.00  0.75           C  
ATOM   1132  O   TRP A 174     -19.679 -39.063  11.587  1.00  0.75           O  
ATOM   1133  CB  TRP A 174     -17.397 -39.667  13.867  1.00  0.75           C  
ATOM   1134  CG  TRP A 174     -17.111 -39.284  15.309  1.00  0.75           C  
ATOM   1135  CD1 TRP A 174     -16.472 -39.978  16.300  1.00  0.75           C  
ATOM   1136  CD2 TRP A 174     -17.441 -37.997  15.862  1.00  0.75           C  
ATOM   1137  NE1 TRP A 174     -16.382 -39.196  17.427  1.00  0.75           N  
ATOM   1138  CE2 TRP A 174     -16.974 -37.986  17.193  1.00  0.75           C  
ATOM   1139  CE3 TRP A 174     -18.077 -36.887  15.326  1.00  0.75           C  
ATOM   1140  CZ2 TRP A 174     -17.136 -36.868  18.001  1.00  0.75           C  
ATOM   1141  CZ3 TRP A 174     -18.196 -35.740  16.126  1.00  0.75           C  
ATOM   1142  CH2 TRP A 174     -17.731 -35.729  17.447  1.00  0.75           C  
ATOM   1143  N   ASP A 175     -18.677 -41.051  11.339  1.00  0.80           N  
ATOM   1144  CA  ASP A 175     -18.897 -41.127   9.915  1.00  0.80           C  
ATOM   1145  C   ASP A 175     -20.378 -41.211   9.513  1.00  0.80           C  
ATOM   1146  O   ASP A 175     -20.817 -40.522   8.593  1.00  0.80           O  
ATOM   1147  CB  ASP A 175     -18.036 -42.272   9.333  1.00  0.80           C  
ATOM   1148  CG  ASP A 175     -17.488 -41.774   8.019  1.00  0.80           C  
ATOM   1149  OD1 ASP A 175     -16.424 -41.100   8.038  1.00  0.80           O  
ATOM   1150  OD2 ASP A 175     -18.184 -41.912   6.991  1.00  0.80           O  
ATOM   1151  N   THR A 176     -21.210 -41.994  10.253  1.00  0.79           N  
ATOM   1152  CA  THR A 176     -22.670 -42.052  10.053  1.00  0.79           C  
ATOM   1153  C   THR A 176     -23.298 -40.690  10.227  1.00  0.79           C  
ATOM   1154  O   THR A 176     -24.054 -40.207   9.384  1.00  0.79           O  
ATOM   1155  CB  THR A 176     -23.405 -42.943  11.073  1.00  0.79           C  
ATOM   1156  OG1 THR A 176     -23.033 -44.305  10.933  1.00  0.79           O  
ATOM   1157  CG2 THR A 176     -24.939 -42.913  10.900  1.00  0.79           C  
ATOM   1158  N   ALA A 177     -22.963 -40.027  11.344  1.00  0.86           N  
ATOM   1159  CA  ALA A 177     -23.477 -38.729  11.689  1.00  0.86           C  
ATOM   1160  C   ALA A 177     -22.967 -37.584  10.813  1.00  0.86           C  
ATOM   1161  O   ALA A 177     -23.750 -36.734  10.406  1.00  0.86           O  
ATOM   1162  CB  ALA A 177     -23.204 -38.504  13.178  1.00  0.86           C  
ATOM   1163  N   PHE A 178     -21.664 -37.527  10.453  1.00  0.79           N  
ATOM   1164  CA  PHE A 178     -21.132 -36.555   9.498  1.00  0.79           C  
ATOM   1165  C   PHE A 178     -21.691 -36.726   8.100  1.00  0.79           C  
ATOM   1166  O   PHE A 178     -22.027 -35.746   7.441  1.00  0.79           O  
ATOM   1167  CB  PHE A 178     -19.575 -36.566   9.402  1.00  0.79           C  
ATOM   1168  CG  PHE A 178     -18.854 -35.971  10.585  1.00  0.79           C  
ATOM   1169  CD1 PHE A 178     -19.513 -35.379  11.674  1.00  0.79           C  
ATOM   1170  CD2 PHE A 178     -17.448 -35.972  10.579  1.00  0.79           C  
ATOM   1171  CE1 PHE A 178     -18.799 -34.839  12.742  1.00  0.79           C  
ATOM   1172  CE2 PHE A 178     -16.722 -35.441  11.654  1.00  0.79           C  
ATOM   1173  CZ  PHE A 178     -17.404 -34.897  12.746  1.00  0.79           C  
ATOM   1174  N   THR A 179     -21.842 -37.976   7.616  1.00  0.79           N  
ATOM   1175  CA  THR A 179     -22.480 -38.264   6.331  1.00  0.79           C  
ATOM   1176  C   THR A 179     -23.924 -37.815   6.304  1.00  0.79           C  
ATOM   1177  O   THR A 179     -24.378 -37.159   5.369  1.00  0.79           O  
ATOM   1178  CB  THR A 179     -22.433 -39.750   5.984  1.00  0.79           C  
ATOM   1179  OG1 THR A 179     -21.090 -40.149   5.783  1.00  0.79           O  
ATOM   1180  CG2 THR A 179     -23.153 -40.071   4.665  1.00  0.79           C  
ATOM   1181  N   TYR A 180     -24.696 -38.112   7.365  1.00  0.70           N  
ATOM   1182  CA  TYR A 180     -26.055 -37.631   7.513  1.00  0.70           C  
ATOM   1183  C   TYR A 180     -26.154 -36.104   7.657  1.00  0.70           C  
ATOM   1184  O   TYR A 180     -26.975 -35.474   6.994  1.00  0.70           O  
ATOM   1185  CB  TYR A 180     -26.703 -38.401   8.687  1.00  0.70           C  
ATOM   1186  CG  TYR A 180     -28.156 -38.066   8.887  1.00  0.70           C  
ATOM   1187  CD1 TYR A 180     -28.512 -37.441  10.083  1.00  0.70           C  
ATOM   1188  CD2 TYR A 180     -29.159 -38.340   7.934  1.00  0.70           C  
ATOM   1189  CE1 TYR A 180     -29.834 -37.081  10.335  1.00  0.70           C  
ATOM   1190  CE2 TYR A 180     -30.496 -37.984   8.194  1.00  0.70           C  
ATOM   1191  CZ  TYR A 180     -30.830 -37.343   9.395  1.00  0.70           C  
ATOM   1192  OH  TYR A 180     -32.158 -36.958   9.677  1.00  0.70           O  
ATOM   1193  N   ALA A 181     -25.277 -35.469   8.464  1.00  0.79           N  
ATOM   1194  CA  ALA A 181     -25.191 -34.027   8.617  1.00  0.79           C  
ATOM   1195  C   ALA A 181     -24.875 -33.289   7.324  1.00  0.79           C  
ATOM   1196  O   ALA A 181     -25.527 -32.306   6.981  1.00  0.79           O  
ATOM   1197  CB  ALA A 181     -24.082 -33.694   9.637  1.00  0.79           C  
ATOM   1198  N   ALA A 182     -23.895 -33.779   6.540  1.00  0.76           N  
ATOM   1199  CA  ALA A 182     -23.572 -33.252   5.232  1.00  0.76           C  
ATOM   1200  C   ALA A 182     -24.725 -33.380   4.245  1.00  0.76           C  
ATOM   1201  O   ALA A 182     -25.064 -32.435   3.541  1.00  0.76           O  
ATOM   1202  CB  ALA A 182     -22.326 -33.966   4.688  1.00  0.76           C  
ATOM   1203  N   LYS A 183     -25.421 -34.535   4.222  1.00  0.70           N  
ATOM   1204  CA  LYS A 183     -26.636 -34.725   3.444  1.00  0.70           C  
ATOM   1205  C   LYS A 183     -27.773 -33.788   3.846  1.00  0.70           C  
ATOM   1206  O   LYS A 183     -28.474 -33.246   2.991  1.00  0.70           O  
ATOM   1207  CB  LYS A 183     -27.102 -36.200   3.517  1.00  0.70           C  
ATOM   1208  CG  LYS A 183     -26.197 -37.125   2.686  1.00  0.70           C  
ATOM   1209  CD  LYS A 183     -26.293 -38.611   3.074  1.00  0.70           C  
ATOM   1210  CE  LYS A 183     -27.663 -39.252   2.856  1.00  0.70           C  
ATOM   1211  NZ  LYS A 183     -27.586 -40.695   3.184  1.00  0.70           N  
ATOM   1212  N   ALA A 184     -27.976 -33.531   5.153  1.00  0.71           N  
ATOM   1213  CA  ALA A 184     -28.902 -32.518   5.618  1.00  0.71           C  
ATOM   1214  C   ALA A 184     -28.528 -31.111   5.144  1.00  0.71           C  
ATOM   1215  O   ALA A 184     -29.359 -30.393   4.594  1.00  0.71           O  
ATOM   1216  CB  ALA A 184     -28.994 -32.564   7.155  1.00  0.71           C  
ATOM   1217  N   MET A 185     -27.242 -30.711   5.250  1.00  0.62           N  
ATOM   1218  CA  MET A 185     -26.764 -29.444   4.715  1.00  0.62           C  
ATOM   1219  C   MET A 185     -26.904 -29.308   3.203  1.00  0.62           C  
ATOM   1220  O   MET A 185     -27.417 -28.304   2.718  1.00  0.62           O  
ATOM   1221  CB  MET A 185     -25.259 -29.237   4.996  1.00  0.62           C  
ATOM   1222  CG  MET A 185     -24.857 -29.100   6.469  1.00  0.62           C  
ATOM   1223  SD  MET A 185     -23.048 -29.089   6.641  1.00  0.62           S  
ATOM   1224  CE  MET A 185     -22.852 -27.301   6.388  1.00  0.62           C  
ATOM   1225  N   ILE A 186     -26.476 -30.323   2.417  1.00  0.59           N  
ATOM   1226  CA  ILE A 186     -26.568 -30.324   0.959  1.00  0.59           C  
ATOM   1227  C   ILE A 186     -28.004 -30.285   0.486  1.00  0.59           C  
ATOM   1228  O   ILE A 186     -28.371 -29.488  -0.373  1.00  0.59           O  
ATOM   1229  CB  ILE A 186     -25.862 -31.534   0.334  1.00  0.59           C  
ATOM   1230  CG1 ILE A 186     -24.335 -31.434   0.550  1.00  0.59           C  
ATOM   1231  CG2 ILE A 186     -26.167 -31.647  -1.183  1.00  0.59           C  
ATOM   1232  CD1 ILE A 186     -23.596 -32.743   0.241  1.00  0.59           C  
ATOM   1233  N   THR A 187     -28.896 -31.121   1.055  1.00  0.68           N  
ATOM   1234  CA  THR A 187     -30.299 -31.122   0.648  1.00  0.68           C  
ATOM   1235  C   THR A 187     -31.017 -29.833   0.986  1.00  0.68           C  
ATOM   1236  O   THR A 187     -31.815 -29.346   0.190  1.00  0.68           O  
ATOM   1237  CB  THR A 187     -31.139 -32.296   1.136  1.00  0.68           C  
ATOM   1238  OG1 THR A 187     -31.176 -32.390   2.551  1.00  0.68           O  
ATOM   1239  CG2 THR A 187     -30.591 -33.617   0.582  1.00  0.68           C  
ATOM   1240  N   ILE A 188     -30.775 -29.240   2.168  1.00  0.62           N  
ATOM   1241  CA  ILE A 188     -31.308 -27.934   2.537  1.00  0.62           C  
ATOM   1242  C   ILE A 188     -30.721 -26.802   1.696  1.00  0.62           C  
ATOM   1243  O   ILE A 188     -31.458 -25.968   1.175  1.00  0.62           O  
ATOM   1244  CB  ILE A 188     -31.170 -27.725   4.044  1.00  0.62           C  
ATOM   1245  CG1 ILE A 188     -32.108 -28.732   4.754  1.00  0.62           C  
ATOM   1246  CG2 ILE A 188     -31.500 -26.285   4.490  1.00  0.62           C  
ATOM   1247  CD1 ILE A 188     -31.968 -28.745   6.275  1.00  0.62           C  
ATOM   1248  N   ALA A 189     -29.392 -26.763   1.464  1.00  0.53           N  
ATOM   1249  CA  ALA A 189     -28.771 -25.763   0.612  1.00  0.53           C  
ATOM   1250  C   ALA A 189     -29.250 -25.813  -0.838  1.00  0.53           C  
ATOM   1251  O   ALA A 189     -29.600 -24.793  -1.420  1.00  0.53           O  
ATOM   1252  CB  ALA A 189     -27.236 -25.906   0.665  1.00  0.53           C  
ATOM   1253  N   THR A 190     -29.347 -27.016  -1.438  1.00  0.58           N  
ATOM   1254  CA  THR A 190     -29.868 -27.229  -2.792  1.00  0.58           C  
ATOM   1255  C   THR A 190     -31.317 -26.809  -2.956  1.00  0.58           C  
ATOM   1256  O   THR A 190     -31.682 -26.196  -3.954  1.00  0.58           O  
ATOM   1257  CB  THR A 190     -29.729 -28.682  -3.237  1.00  0.58           C  
ATOM   1258  OG1 THR A 190     -28.351 -29.012  -3.328  1.00  0.58           O  
ATOM   1259  CG2 THR A 190     -30.316 -28.940  -4.633  1.00  0.58           C  
ATOM   1260  N   ARG A 191     -32.201 -27.108  -1.978  1.00  0.51           N  
ATOM   1261  CA  ARG A 191     -33.588 -26.662  -2.033  1.00  0.51           C  
ATOM   1262  C   ARG A 191     -33.788 -25.154  -1.938  1.00  0.51           C  
ATOM   1263  O   ARG A 191     -34.721 -24.621  -2.532  1.00  0.51           O  
ATOM   1264  CB  ARG A 191     -34.485 -27.330  -0.953  1.00  0.51           C  
ATOM   1265  CG  ARG A 191     -34.704 -28.837  -1.193  1.00  0.51           C  
ATOM   1266  CD  ARG A 191     -35.830 -29.504  -0.382  1.00  0.51           C  
ATOM   1267  NE  ARG A 191     -35.787 -29.092   1.063  1.00  0.51           N  
ATOM   1268  CZ  ARG A 191     -35.136 -29.738   2.042  1.00  0.51           C  
ATOM   1269  NH1 ARG A 191     -35.525 -29.545   3.298  1.00  0.51           N  
ATOM   1270  NH2 ARG A 191     -34.079 -30.494   1.799  1.00  0.51           N  
ATOM   1271  N   TYR A 192     -32.968 -24.441  -1.139  1.00  0.40           N  
ATOM   1272  CA  TYR A 192     -33.275 -23.062  -0.784  1.00  0.40           C  
ATOM   1273  C   TYR A 192     -32.234 -22.040  -1.208  1.00  0.40           C  
ATOM   1274  O   TYR A 192     -32.335 -20.879  -0.821  1.00  0.40           O  
ATOM   1275  CB  TYR A 192     -33.445 -22.925   0.751  1.00  0.40           C  
ATOM   1276  CG  TYR A 192     -34.425 -23.936   1.294  1.00  0.40           C  
ATOM   1277  CD1 TYR A 192     -35.745 -24.047   0.821  1.00  0.40           C  
ATOM   1278  CD2 TYR A 192     -33.997 -24.807   2.302  1.00  0.40           C  
ATOM   1279  CE1 TYR A 192     -36.603 -25.037   1.331  1.00  0.40           C  
ATOM   1280  CE2 TYR A 192     -34.838 -25.808   2.797  1.00  0.40           C  
ATOM   1281  CZ  TYR A 192     -36.143 -25.917   2.317  1.00  0.40           C  
ATOM   1282  OH  TYR A 192     -36.969 -26.930   2.845  1.00  0.40           O  
ATOM   1283  N   SER A 193     -31.208 -22.408  -2.002  1.00  0.34           N  
ATOM   1284  CA  SER A 193     -30.218 -21.441  -2.474  1.00  0.34           C  
ATOM   1285  C   SER A 193     -30.761 -20.467  -3.498  1.00  0.34           C  
ATOM   1286  O   SER A 193     -31.048 -20.823  -4.640  1.00  0.34           O  
ATOM   1287  CB  SER A 193     -28.938 -22.079  -3.084  1.00  0.34           C  
ATOM   1288  OG  SER A 193     -27.869 -21.131  -3.160  1.00  0.34           O  
ATOM   1289  N   GLY A 194     -30.883 -19.179  -3.122  1.00  0.28           N  
ATOM   1290  CA  GLY A 194     -31.061 -18.118  -4.095  1.00  0.28           C  
ATOM   1291  C   GLY A 194     -29.733 -17.748  -4.689  1.00  0.28           C  
ATOM   1292  O   GLY A 194     -28.744 -17.627  -3.977  1.00  0.28           O  
ATOM   1293  N   GLU A 195     -29.660 -17.528  -6.013  1.00  0.27           N  
ATOM   1294  CA  GLU A 195     -28.537 -16.805  -6.581  1.00  0.27           C  
ATOM   1295  C   GLU A 195     -28.766 -15.308  -6.511  1.00  0.27           C  
ATOM   1296  O   GLU A 195     -27.871 -14.535  -6.191  1.00  0.27           O  
ATOM   1297  CB  GLU A 195     -28.261 -17.182  -8.049  1.00  0.27           C  
ATOM   1298  CG  GLU A 195     -27.794 -18.640  -8.240  1.00  0.27           C  
ATOM   1299  CD  GLU A 195     -27.128 -18.789  -9.603  1.00  0.27           C  
ATOM   1300  OE1 GLU A 195     -25.950 -19.226  -9.632  1.00  0.27           O  
ATOM   1301  OE2 GLU A 195     -27.775 -18.417 -10.616  1.00  0.27           O  
ATOM   1302  N   ALA A 196     -29.995 -14.856  -6.821  1.00  0.21           N  
ATOM   1303  CA  ALA A 196     -30.347 -13.459  -6.845  1.00  0.21           C  
ATOM   1304  C   ALA A 196     -31.570 -13.214  -5.997  1.00  0.21           C  
ATOM   1305  O   ALA A 196     -32.544 -13.963  -6.043  1.00  0.21           O  
ATOM   1306  CB  ALA A 196     -30.611 -12.989  -8.291  1.00  0.21           C  
ATOM   1307  N   GLY A 197     -31.547 -12.137  -5.182  1.00  0.25           N  
ATOM   1308  CA  GLY A 197     -32.743 -11.673  -4.488  1.00  0.25           C  
ATOM   1309  C   GLY A 197     -33.764 -11.050  -5.415  1.00  0.25           C  
ATOM   1310  O   GLY A 197     -33.527 -10.848  -6.604  1.00  0.25           O  
ATOM   1311  N   ALA A 198     -34.927 -10.638  -4.871  1.00  0.17           N  
ATOM   1312  CA  ALA A 198     -36.079 -10.205  -5.652  1.00  0.17           C  
ATOM   1313  C   ALA A 198     -35.887  -8.919  -6.465  1.00  0.17           C  
ATOM   1314  O   ALA A 198     -36.639  -8.621  -7.387  1.00  0.17           O  
ATOM   1315  CB  ALA A 198     -37.276 -10.031  -4.696  1.00  0.17           C  
ATOM   1316  N   ARG A 199     -34.832  -8.140  -6.161  1.00  0.15           N  
ATOM   1317  CA  ARG A 199     -34.477  -6.934  -6.890  1.00  0.15           C  
ATOM   1318  C   ARG A 199     -33.410  -7.195  -7.953  1.00  0.15           C  
ATOM   1319  O   ARG A 199     -32.851  -6.257  -8.511  1.00  0.15           O  
ATOM   1320  CB  ARG A 199     -33.965  -5.851  -5.905  1.00  0.15           C  
ATOM   1321  CG  ARG A 199     -35.060  -5.364  -4.935  1.00  0.15           C  
ATOM   1322  CD  ARG A 199     -34.565  -4.310  -3.938  1.00  0.15           C  
ATOM   1323  NE  ARG A 199     -35.752  -3.837  -3.144  1.00  0.15           N  
ATOM   1324  CZ  ARG A 199     -36.258  -4.447  -2.063  1.00  0.15           C  
ATOM   1325  NH1 ARG A 199     -37.322  -3.925  -1.456  1.00  0.15           N  
ATOM   1326  NH2 ARG A 199     -35.728  -5.561  -1.570  1.00  0.15           N  
ATOM   1327  N   ARG A 200     -33.100  -8.483  -8.233  1.00  0.17           N  
ATOM   1328  CA  ARG A 200     -32.193  -8.970  -9.271  1.00  0.17           C  
ATOM   1329  C   ARG A 200     -30.726  -8.869  -8.877  1.00  0.17           C  
ATOM   1330  O   ARG A 200     -29.821  -9.087  -9.680  1.00  0.17           O  
ATOM   1331  CB  ARG A 200     -32.414  -8.350 -10.680  1.00  0.17           C  
ATOM   1332  CG  ARG A 200     -33.837  -8.526 -11.242  1.00  0.17           C  
ATOM   1333  CD  ARG A 200     -34.018  -7.761 -12.554  1.00  0.17           C  
ATOM   1334  NE  ARG A 200     -35.409  -8.035 -13.034  1.00  0.17           N  
ATOM   1335  CZ  ARG A 200     -35.916  -7.549 -14.174  1.00  0.17           C  
ATOM   1336  NH1 ARG A 200     -37.154  -7.878 -14.534  1.00  0.17           N  
ATOM   1337  NH2 ARG A 200     -35.211  -6.740 -14.959  1.00  0.17           N  
ATOM   1338  N   LEU A 201     -30.444  -8.590  -7.593  1.00  0.23           N  
ATOM   1339  CA  LEU A 201     -29.092  -8.391  -7.114  1.00  0.23           C  
ATOM   1340  C   LEU A 201     -28.455  -9.719  -6.740  1.00  0.23           C  
ATOM   1341  O   LEU A 201     -28.575 -10.210  -5.618  1.00  0.23           O  
ATOM   1342  CB  LEU A 201     -29.054  -7.397  -5.926  1.00  0.23           C  
ATOM   1343  CG  LEU A 201     -29.624  -5.997  -6.251  1.00  0.23           C  
ATOM   1344  CD1 LEU A 201     -29.664  -5.131  -4.984  1.00  0.23           C  
ATOM   1345  CD2 LEU A 201     -28.830  -5.276  -7.353  1.00  0.23           C  
ATOM   1346  N   ARG A 202     -27.774 -10.343  -7.720  1.00  0.21           N  
ATOM   1347  CA  ARG A 202     -27.080 -11.609  -7.573  1.00  0.21           C  
ATOM   1348  C   ARG A 202     -25.881 -11.569  -6.629  1.00  0.21           C  
ATOM   1349  O   ARG A 202     -25.685 -12.457  -5.806  1.00  0.21           O  
ATOM   1350  CB  ARG A 202     -26.700 -12.175  -8.964  1.00  0.21           C  
ATOM   1351  CG  ARG A 202     -26.183 -13.633  -8.927  1.00  0.21           C  
ATOM   1352  CD  ARG A 202     -25.577 -14.139 -10.240  1.00  0.21           C  
ATOM   1353  NE  ARG A 202     -24.359 -13.302 -10.460  1.00  0.21           N  
ATOM   1354  CZ  ARG A 202     -23.641 -13.210 -11.580  1.00  0.21           C  
ATOM   1355  NH1 ARG A 202     -22.650 -12.323 -11.634  1.00  0.21           N  
ATOM   1356  NH2 ARG A 202     -23.896 -13.985 -12.626  1.00  0.21           N  
ATOM   1357  N   GLU A 203     -25.052 -10.507  -6.670  1.00  0.25           N  
ATOM   1358  CA  GLU A 203     -23.735 -10.540  -6.049  1.00  0.25           C  
ATOM   1359  C   GLU A 203     -23.746 -10.483  -4.521  1.00  0.25           C  
ATOM   1360  O   GLU A 203     -22.735 -10.732  -3.870  1.00  0.25           O  
ATOM   1361  CB  GLU A 203     -22.808  -9.419  -6.602  1.00  0.25           C  
ATOM   1362  CG  GLU A 203     -22.817  -9.187  -8.145  1.00  0.25           C  
ATOM   1363  CD  GLU A 203     -22.663 -10.429  -9.016  1.00  0.25           C  
ATOM   1364  OE1 GLU A 203     -21.668 -10.574  -9.765  1.00  0.25           O  
ATOM   1365  OE2 GLU A 203     -23.608 -11.254  -9.032  1.00  0.25           O  
ATOM   1366  N   GLN A 204     -24.902 -10.135  -3.913  1.00  0.22           N  
ATOM   1367  CA  GLN A 204     -25.144 -10.229  -2.478  1.00  0.22           C  
ATOM   1368  C   GLN A 204     -26.166 -11.327  -2.177  1.00  0.22           C  
ATOM   1369  O   GLN A 204     -26.491 -11.617  -1.029  1.00  0.22           O  
ATOM   1370  CB  GLN A 204     -25.751  -8.898  -1.942  1.00  0.22           C  
ATOM   1371  CG  GLN A 204     -25.052  -7.587  -2.388  1.00  0.22           C  
ATOM   1372  CD  GLN A 204     -23.638  -7.415  -1.835  1.00  0.22           C  
ATOM   1373  OE1 GLN A 204     -23.427  -6.772  -0.807  1.00  0.22           O  
ATOM   1374  NE2 GLN A 204     -22.629  -7.955  -2.549  1.00  0.22           N  
ATOM   1375  N   GLY A 205     -26.737 -11.954  -3.226  1.00  0.34           N  
ATOM   1376  CA  GLY A 205     -27.955 -12.750  -3.131  1.00  0.34           C  
ATOM   1377  C   GLY A 205     -27.723 -14.224  -3.052  1.00  0.34           C  
ATOM   1378  O   GLY A 205     -28.683 -14.981  -2.976  1.00  0.34           O  
ATOM   1379  N   TYR A 206     -26.444 -14.646  -3.079  1.00  0.32           N  
ATOM   1380  CA  TYR A 206     -25.970 -16.021  -3.133  1.00  0.32           C  
ATOM   1381  C   TYR A 206     -26.152 -16.761  -1.800  1.00  0.32           C  
ATOM   1382  O   TYR A 206     -25.194 -17.088  -1.100  1.00  0.32           O  
ATOM   1383  CB  TYR A 206     -24.482 -15.970  -3.595  1.00  0.32           C  
ATOM   1384  CG  TYR A 206     -23.885 -17.311  -3.941  1.00  0.32           C  
ATOM   1385  CD1 TYR A 206     -22.777 -17.792  -3.221  1.00  0.32           C  
ATOM   1386  CD2 TYR A 206     -24.383 -18.074  -5.012  1.00  0.32           C  
ATOM   1387  CE1 TYR A 206     -22.174 -19.010  -3.566  1.00  0.32           C  
ATOM   1388  CE2 TYR A 206     -23.775 -19.290  -5.363  1.00  0.32           C  
ATOM   1389  CZ  TYR A 206     -22.667 -19.752  -4.643  1.00  0.32           C  
ATOM   1390  OH  TYR A 206     -22.040 -20.958  -5.013  1.00  0.32           O  
ATOM   1391  N   ALA A 207     -27.418 -17.006  -1.409  1.00  0.43           N  
ATOM   1392  CA  ALA A 207     -27.789 -17.403  -0.069  1.00  0.43           C  
ATOM   1393  C   ALA A 207     -28.994 -18.341  -0.005  1.00  0.43           C  
ATOM   1394  O   ALA A 207     -30.103 -17.953  -0.380  1.00  0.43           O  
ATOM   1395  CB  ALA A 207     -28.160 -16.129   0.725  1.00  0.43           C  
ATOM   1396  N   PRO A 208     -28.894 -19.560   0.507  1.00  0.42           N  
ATOM   1397  CA  PRO A 208     -29.881 -20.103   1.434  1.00  0.42           C  
ATOM   1398  C   PRO A 208     -30.050 -19.258   2.703  1.00  0.42           C  
ATOM   1399  O   PRO A 208     -29.096 -19.152   3.460  1.00  0.42           O  
ATOM   1400  CB  PRO A 208     -29.320 -21.504   1.794  1.00  0.42           C  
ATOM   1401  CG  PRO A 208     -28.241 -21.808   0.746  1.00  0.42           C  
ATOM   1402  CD  PRO A 208     -27.723 -20.419   0.382  1.00  0.42           C  
ATOM   1403  N   GLU A 209     -31.255 -18.746   3.027  1.00  0.37           N  
ATOM   1404  CA  GLU A 209     -31.521 -18.058   4.296  1.00  0.37           C  
ATOM   1405  C   GLU A 209     -32.197 -19.008   5.285  1.00  0.37           C  
ATOM   1406  O   GLU A 209     -32.951 -18.612   6.167  1.00  0.37           O  
ATOM   1407  CB  GLU A 209     -32.425 -16.805   4.100  1.00  0.37           C  
ATOM   1408  CG  GLU A 209     -31.783 -15.678   3.244  1.00  0.37           C  
ATOM   1409  CD  GLU A 209     -32.552 -14.349   3.247  1.00  0.37           C  
ATOM   1410  OE1 GLU A 209     -33.579 -14.222   3.965  1.00  0.37           O  
ATOM   1411  OE2 GLU A 209     -32.090 -13.429   2.517  1.00  0.37           O  
ATOM   1412  N   MET A 210     -31.981 -20.329   5.111  1.00  0.42           N  
ATOM   1413  CA  MET A 210     -32.723 -21.362   5.816  1.00  0.42           C  
ATOM   1414  C   MET A 210     -31.844 -22.273   6.668  1.00  0.42           C  
ATOM   1415  O   MET A 210     -32.289 -23.351   7.070  1.00  0.42           O  
ATOM   1416  CB  MET A 210     -33.512 -22.243   4.808  1.00  0.42           C  
ATOM   1417  CG  MET A 210     -34.494 -21.462   3.906  1.00  0.42           C  
ATOM   1418  SD  MET A 210     -35.846 -20.585   4.744  1.00  0.42           S  
ATOM   1419  CE  MET A 210     -36.771 -22.047   5.286  1.00  0.42           C  
ATOM   1420  N   ILE A 211     -30.581 -21.890   6.949  1.00  0.49           N  
ATOM   1421  CA  ILE A 211     -29.699 -22.640   7.837  1.00  0.49           C  
ATOM   1422  C   ILE A 211     -29.052 -21.652   8.795  1.00  0.49           C  
ATOM   1423  O   ILE A 211     -28.141 -20.922   8.420  1.00  0.49           O  
ATOM   1424  CB  ILE A 211     -28.581 -23.398   7.097  1.00  0.49           C  
ATOM   1425  CG1 ILE A 211     -29.119 -24.471   6.126  1.00  0.49           C  
ATOM   1426  CG2 ILE A 211     -27.581 -24.016   8.112  1.00  0.49           C  
ATOM   1427  CD1 ILE A 211     -28.033 -25.126   5.257  1.00  0.49           C  
ATOM   1428  N   GLU A 212     -29.462 -21.643  10.073  1.00  0.51           N  
ATOM   1429  CA  GLU A 212     -28.911 -20.724  11.051  1.00  0.51           C  
ATOM   1430  C   GLU A 212     -27.752 -21.343  11.802  1.00  0.51           C  
ATOM   1431  O   GLU A 212     -27.711 -22.549  12.058  1.00  0.51           O  
ATOM   1432  CB  GLU A 212     -29.948 -20.360  12.137  1.00  0.51           C  
ATOM   1433  CG  GLU A 212     -31.281 -19.810  11.587  1.00  0.51           C  
ATOM   1434  CD  GLU A 212     -32.436 -20.291  12.437  1.00  0.51           C  
ATOM   1435  OE1 GLU A 212     -33.361 -19.514  12.756  1.00  0.51           O  
ATOM   1436  OE2 GLU A 212     -32.445 -21.501  12.800  1.00  0.51           O  
ATOM   1437  N   MET A 213     -26.792 -20.522  12.254  1.00  0.49           N  
ATOM   1438  CA  MET A 213     -25.795 -20.979  13.201  1.00  0.49           C  
ATOM   1439  C   MET A 213     -25.654 -20.040  14.382  1.00  0.49           C  
ATOM   1440  O   MET A 213     -25.529 -18.830  14.247  1.00  0.49           O  
ATOM   1441  CB  MET A 213     -24.446 -21.250  12.492  1.00  0.49           C  
ATOM   1442  CG  MET A 213     -23.411 -22.004  13.352  1.00  0.49           C  
ATOM   1443  SD  MET A 213     -22.287 -20.999  14.338  1.00  0.49           S  
ATOM   1444  CE  MET A 213     -21.160 -20.678  12.968  1.00  0.49           C  
ATOM   1445  N   MET A 214     -25.678 -20.577  15.612  1.00  0.38           N  
ATOM   1446  CA  MET A 214     -25.427 -19.790  16.800  1.00  0.38           C  
ATOM   1447  C   MET A 214     -24.146 -20.313  17.427  1.00  0.38           C  
ATOM   1448  O   MET A 214     -24.203 -21.435  17.923  1.00  0.38           O  
ATOM   1449  CB  MET A 214     -26.593 -19.930  17.817  1.00  0.38           C  
ATOM   1450  CG  MET A 214     -27.869 -19.154  17.425  1.00  0.38           C  
ATOM   1451  SD  MET A 214     -27.701 -17.338  17.443  1.00  0.38           S  
ATOM   1452  CE  MET A 214     -27.430 -17.098  19.225  1.00  0.38           C  
ATOM   1453  N   LYS A 215     -23.020 -19.521  17.404  1.00  0.42           N  
ATOM   1454  CA  LYS A 215     -21.693 -19.778  18.013  1.00  0.42           C  
ATOM   1455  C   LYS A 215     -20.493 -19.140  17.284  1.00  0.42           C  
ATOM   1456  O   LYS A 215     -20.395 -19.139  16.064  1.00  0.42           O  
ATOM   1457  CB  LYS A 215     -21.414 -21.281  18.204  1.00  0.42           C  
ATOM   1458  CG  LYS A 215     -20.094 -21.822  18.766  1.00  0.42           C  
ATOM   1459  CD  LYS A 215     -19.128 -22.353  17.707  1.00  0.42           C  
ATOM   1460  CE  LYS A 215     -18.298 -23.468  18.336  1.00  0.42           C  
ATOM   1461  NZ  LYS A 215     -17.445 -24.165  17.375  1.00  0.42           N  
ATOM   1462  N   GLY A 216     -19.488 -18.545  17.981  1.00  0.37           N  
ATOM   1463  CA  GLY A 216     -19.355 -18.389  19.426  1.00  0.37           C  
ATOM   1464  C   GLY A 216     -17.985 -18.065  19.923  1.00  0.37           C  
ATOM   1465  O   GLY A 216     -17.004 -17.943  19.194  1.00  0.37           O  
ATOM   1466  N   ALA A 217     -17.895 -17.918  21.251  1.00  0.38           N  
ATOM   1467  CA  ALA A 217     -16.657 -17.725  21.962  1.00  0.38           C  
ATOM   1468  C   ALA A 217     -16.292 -18.958  22.781  1.00  0.38           C  
ATOM   1469  O   ALA A 217     -15.218 -19.023  23.367  1.00  0.38           O  
ATOM   1470  CB  ALA A 217     -16.823 -16.510  22.889  1.00  0.38           C  
ATOM   1471  N   GLY A 218     -17.181 -19.979  22.851  1.00  0.38           N  
ATOM   1472  CA  GLY A 218     -17.033 -21.111  23.776  1.00  0.38           C  
ATOM   1473  C   GLY A 218     -17.452 -20.795  25.192  1.00  0.38           C  
ATOM   1474  O   GLY A 218     -17.349 -21.627  26.083  1.00  0.38           O  
ATOM   1475  N   THR A 219     -17.927 -19.554  25.361  1.00  0.29           N  
ATOM   1476  CA  THR A 219     -18.365 -18.810  26.533  1.00  0.29           C  
ATOM   1477  C   THR A 219     -17.972 -19.177  27.950  1.00  0.29           C  
ATOM   1478  O   THR A 219     -16.905 -18.743  28.366  1.00  0.29           O  
ATOM   1479  CB  THR A 219     -19.727 -18.177  26.464  1.00  0.29           C  
ATOM   1480  OG1 THR A 219     -20.794 -19.097  26.601  1.00  0.29           O  
ATOM   1481  CG2 THR A 219     -19.928 -17.419  25.150  1.00  0.29           C  
ATOM   1482  N   ARG A 220     -18.828 -19.862  28.750  1.00  0.24           N  
ATOM   1483  CA  ARG A 220     -18.461 -20.473  30.044  1.00  0.24           C  
ATOM   1484  C   ARG A 220     -18.531 -21.960  29.909  1.00  0.24           C  
ATOM   1485  O   ARG A 220     -17.681 -22.722  30.366  1.00  0.24           O  
ATOM   1486  CB  ARG A 220     -19.427 -20.150  31.234  1.00  0.24           C  
ATOM   1487  CG  ARG A 220     -19.209 -20.944  32.563  1.00  0.24           C  
ATOM   1488  CD  ARG A 220     -17.799 -20.865  33.166  1.00  0.24           C  
ATOM   1489  NE  ARG A 220     -17.610 -21.937  34.212  1.00  0.24           N  
ATOM   1490  CZ  ARG A 220     -16.872 -23.039  33.997  1.00  0.24           C  
ATOM   1491  NH1 ARG A 220     -16.378 -23.708  35.041  1.00  0.24           N  
ATOM   1492  NH2 ARG A 220     -16.609 -23.495  32.781  1.00  0.24           N  
ATOM   1493  N   CYS A 221     -19.601 -22.378  29.265  1.00  0.25           N  
ATOM   1494  CA  CYS A 221     -19.855 -23.699  28.825  1.00  0.25           C  
ATOM   1495  C   CYS A 221     -20.557 -23.323  27.550  1.00  0.25           C  
ATOM   1496  O   CYS A 221     -20.344 -22.265  26.971  1.00  0.25           O  
ATOM   1497  CB  CYS A 221     -20.833 -24.442  29.798  1.00  0.25           C  
ATOM   1498  SG  CYS A 221     -20.288 -24.471  31.539  1.00  0.25           S  
ATOM   1499  N   PHE A 222     -21.537 -24.115  27.177  1.00  0.24           N  
ATOM   1500  CA  PHE A 222     -22.644 -23.715  26.358  1.00  0.24           C  
ATOM   1501  C   PHE A 222     -23.552 -22.609  26.966  1.00  0.24           C  
ATOM   1502  O   PHE A 222     -24.230 -21.855  26.271  1.00  0.24           O  
ATOM   1503  CB  PHE A 222     -23.402 -25.044  26.105  1.00  0.24           C  
ATOM   1504  CG  PHE A 222     -23.554 -25.850  27.389  1.00  0.24           C  
ATOM   1505  CD1 PHE A 222     -22.746 -26.978  27.603  1.00  0.24           C  
ATOM   1506  CD2 PHE A 222     -24.422 -25.454  28.419  1.00  0.24           C  
ATOM   1507  CE1 PHE A 222     -22.830 -27.708  28.793  1.00  0.24           C  
ATOM   1508  CE2 PHE A 222     -24.503 -26.163  29.620  1.00  0.24           C  
ATOM   1509  CZ  PHE A 222     -23.709 -27.297  29.801  1.00  0.24           C  
ATOM   1510  N   LYS A 223     -23.617 -22.497  28.309  1.00  0.25           N  
ATOM   1511  CA  LYS A 223     -24.483 -21.578  29.032  1.00  0.25           C  
ATOM   1512  C   LYS A 223     -23.641 -20.428  29.549  1.00  0.25           C  
ATOM   1513  O   LYS A 223     -22.420 -20.534  29.624  1.00  0.25           O  
ATOM   1514  CB  LYS A 223     -25.256 -22.285  30.191  1.00  0.25           C  
ATOM   1515  CG  LYS A 223     -26.352 -21.421  30.847  1.00  0.25           C  
ATOM   1516  CD  LYS A 223     -27.199 -22.131  31.915  1.00  0.25           C  
ATOM   1517  CE  LYS A 223     -28.214 -21.153  32.531  1.00  0.25           C  
ATOM   1518  NZ  LYS A 223     -29.065 -21.807  33.554  1.00  0.25           N  
ATOM   1519  N   HIS A 224     -24.284 -19.295  29.889  1.00  0.22           N  
ATOM   1520  CA  HIS A 224     -23.680 -18.079  30.370  1.00  0.22           C  
ATOM   1521  C   HIS A 224     -23.039 -18.077  31.751  1.00  0.22           C  
ATOM   1522  O   HIS A 224     -22.425 -19.044  32.203  1.00  0.22           O  
ATOM   1523  CB  HIS A 224     -24.690 -16.916  30.225  1.00  0.22           C  
ATOM   1524  CG  HIS A 224     -25.926 -16.995  31.095  1.00  0.22           C  
ATOM   1525  ND1 HIS A 224     -26.936 -17.868  30.744  1.00  0.22           N  
ATOM   1526  CD2 HIS A 224     -26.317 -16.237  32.155  1.00  0.22           C  
ATOM   1527  CE1 HIS A 224     -27.925 -17.616  31.577  1.00  0.22           C  
ATOM   1528  NE2 HIS A 224     -27.600 -16.642  32.458  1.00  0.22           N  
ATOM   1529  N   ARG A 225     -23.132 -16.934  32.473  1.00  0.23           N  
ATOM   1530  CA  ARG A 225     -22.725 -16.802  33.860  1.00  0.23           C  
ATOM   1531  C   ARG A 225     -23.590 -17.635  34.786  1.00  0.23           C  
ATOM   1532  O   ARG A 225     -24.507 -17.160  35.445  1.00  0.23           O  
ATOM   1533  CB  ARG A 225     -22.720 -15.347  34.367  1.00  0.23           C  
ATOM   1534  CG  ARG A 225     -21.697 -14.441  33.662  1.00  0.23           C  
ATOM   1535  CD  ARG A 225     -21.256 -13.284  34.559  1.00  0.23           C  
ATOM   1536  NE  ARG A 225     -22.469 -12.466  34.890  1.00  0.23           N  
ATOM   1537  CZ  ARG A 225     -22.961 -11.547  34.051  1.00  0.23           C  
ATOM   1538  NH1 ARG A 225     -24.186 -11.056  34.208  1.00  0.23           N  
ATOM   1539  NH2 ARG A 225     -22.247 -11.113  33.028  1.00  0.23           N  
ATOM   1540  N   ALA A 226     -23.279 -18.937  34.808  1.00  0.23           N  
ATOM   1541  CA  ALA A 226     -24.024 -19.992  35.431  1.00  0.23           C  
ATOM   1542  C   ALA A 226     -24.189 -19.878  36.938  1.00  0.23           C  
ATOM   1543  O   ALA A 226     -25.186 -20.352  37.472  1.00  0.23           O  
ATOM   1544  CB  ALA A 226     -23.346 -21.319  35.033  1.00  0.23           C  
ATOM   1545  N   GLY A 227     -23.198 -19.274  37.640  1.00  0.25           N  
ATOM   1546  CA  GLY A 227     -23.248 -19.019  39.083  1.00  0.25           C  
ATOM   1547  C   GLY A 227     -23.315 -20.254  39.935  1.00  0.25           C  
ATOM   1548  O   GLY A 227     -23.896 -20.253  41.013  1.00  0.25           O  
ATOM   1549  N   MET A 228     -22.750 -21.368  39.429  1.00  0.21           N  
ATOM   1550  CA  MET A 228     -22.938 -22.676  40.016  1.00  0.21           C  
ATOM   1551  C   MET A 228     -22.420 -22.810  41.451  1.00  0.21           C  
ATOM   1552  O   MET A 228     -21.286 -22.399  41.708  1.00  0.21           O  
ATOM   1553  CB  MET A 228     -22.334 -23.791  39.132  1.00  0.21           C  
ATOM   1554  CG  MET A 228     -23.070 -23.960  37.787  1.00  0.21           C  
ATOM   1555  SD  MET A 228     -24.842 -24.365  37.963  1.00  0.21           S  
ATOM   1556  CE  MET A 228     -25.275 -24.766  36.246  1.00  0.21           C  
ATOM   1557  N   PRO A 229     -23.176 -23.373  42.405  1.00  0.19           N  
ATOM   1558  CA  PRO A 229     -22.747 -23.415  43.800  1.00  0.19           C  
ATOM   1559  C   PRO A 229     -21.623 -24.401  44.067  1.00  0.19           C  
ATOM   1560  O   PRO A 229     -21.103 -25.047  43.156  1.00  0.19           O  
ATOM   1561  CB  PRO A 229     -24.014 -23.861  44.566  1.00  0.19           C  
ATOM   1562  CG  PRO A 229     -25.181 -23.485  43.655  1.00  0.19           C  
ATOM   1563  CD  PRO A 229     -24.600 -23.707  42.266  1.00  0.19           C  
ATOM   1564  N   VAL A 230     -21.290 -24.612  45.357  1.00  0.19           N  
ATOM   1565  CA  VAL A 230     -20.320 -25.602  45.811  1.00  0.19           C  
ATOM   1566  C   VAL A 230     -20.893 -27.024  45.759  1.00  0.19           C  
ATOM   1567  O   VAL A 230     -20.912 -27.785  46.720  1.00  0.19           O  
ATOM   1568  CB  VAL A 230     -19.757 -25.281  47.195  1.00  0.19           C  
ATOM   1569  CG1 VAL A 230     -18.465 -26.090  47.449  1.00  0.19           C  
ATOM   1570  CG2 VAL A 230     -19.431 -23.776  47.288  1.00  0.19           C  
ATOM   1571  N   LEU A 231     -21.354 -27.417  44.563  1.00  0.24           N  
ATOM   1572  CA  LEU A 231     -21.695 -28.773  44.193  1.00  0.24           C  
ATOM   1573  C   LEU A 231     -20.517 -29.342  43.418  1.00  0.24           C  
ATOM   1574  O   LEU A 231     -20.374 -30.542  43.198  1.00  0.24           O  
ATOM   1575  CB  LEU A 231     -22.926 -28.737  43.248  1.00  0.24           C  
ATOM   1576  CG  LEU A 231     -24.185 -28.085  43.861  1.00  0.24           C  
ATOM   1577  CD1 LEU A 231     -25.289 -27.904  42.808  1.00  0.24           C  
ATOM   1578  CD2 LEU A 231     -24.720 -28.884  45.056  1.00  0.24           C  
ATOM   1579  N   GLY A 232     -19.599 -28.448  42.986  1.00  0.23           N  
ATOM   1580  CA  GLY A 232     -18.448 -28.779  42.165  1.00  0.23           C  
ATOM   1581  C   GLY A 232     -18.836 -29.023  40.737  1.00  0.23           C  
ATOM   1582  O   GLY A 232     -18.681 -28.174  39.858  1.00  0.23           O  
ATOM   1583  N   ILE A 233     -19.356 -30.225  40.483  1.00  0.21           N  
ATOM   1584  CA  ILE A 233     -19.732 -30.717  39.181  1.00  0.21           C  
ATOM   1585  C   ILE A 233     -21.216 -31.008  39.217  1.00  0.21           C  
ATOM   1586  O   ILE A 233     -21.723 -31.720  40.073  1.00  0.21           O  
ATOM   1587  CB  ILE A 233     -18.911 -31.941  38.801  1.00  0.21           C  
ATOM   1588  CG1 ILE A 233     -17.399 -31.613  38.720  1.00  0.21           C  
ATOM   1589  CG2 ILE A 233     -19.368 -32.545  37.465  1.00  0.21           C  
ATOM   1590  CD1 ILE A 233     -17.026 -30.475  37.760  1.00  0.21           C  
ATOM   1591  N   ILE A 234     -21.964 -30.447  38.251  1.00  0.25           N  
ATOM   1592  CA  ILE A 234     -23.426 -30.409  38.201  1.00  0.25           C  
ATOM   1593  C   ILE A 234     -23.932 -31.663  37.472  1.00  0.25           C  
ATOM   1594  O   ILE A 234     -25.085 -31.811  37.091  1.00  0.25           O  
ATOM   1595  CB  ILE A 234     -23.808 -29.102  37.468  1.00  0.25           C  
ATOM   1596  CG1 ILE A 234     -23.168 -27.854  38.138  1.00  0.25           C  
ATOM   1597  CG2 ILE A 234     -25.330 -28.881  37.322  1.00  0.25           C  
ATOM   1598  CD1 ILE A 234     -23.668 -27.597  39.563  1.00  0.25           C  
ATOM   1599  N   GLY A 235     -23.001 -32.608  37.231  1.00  0.21           N  
ATOM   1600  CA  GLY A 235     -23.022 -33.585  36.150  1.00  0.21           C  
ATOM   1601  C   GLY A 235     -22.289 -33.016  34.965  1.00  0.21           C  
ATOM   1602  O   GLY A 235     -21.869 -33.730  34.065  1.00  0.21           O  
ATOM   1603  N   LYS A 236     -22.060 -31.690  34.978  1.00  0.19           N  
ATOM   1604  CA  LYS A 236     -21.598 -30.976  33.816  1.00  0.19           C  
ATOM   1605  C   LYS A 236     -20.115 -30.769  33.727  1.00  0.19           C  
ATOM   1606  O   LYS A 236     -19.436 -30.262  34.631  1.00  0.19           O  
ATOM   1607  CB  LYS A 236     -22.293 -29.616  33.600  1.00  0.19           C  
ATOM   1608  CG  LYS A 236     -21.755 -28.363  34.290  1.00  0.19           C  
ATOM   1609  CD  LYS A 236     -22.589 -27.169  33.823  1.00  0.19           C  
ATOM   1610  CE  LYS A 236     -22.076 -25.848  34.368  1.00  0.19           C  
ATOM   1611  NZ  LYS A 236     -22.818 -24.750  33.723  1.00  0.19           N  
ATOM   1612  N   MET A 237     -19.585 -31.120  32.551  1.00  0.17           N  
ATOM   1613  CA  MET A 237     -18.202 -30.905  32.238  1.00  0.17           C  
ATOM   1614  C   MET A 237     -17.992 -29.580  31.557  1.00  0.17           C  
ATOM   1615  O   MET A 237     -16.905 -29.031  31.646  1.00  0.17           O  
ATOM   1616  CB  MET A 237     -17.660 -32.096  31.433  1.00  0.17           C  
ATOM   1617  CG  MET A 237     -17.373 -33.270  32.392  1.00  0.17           C  
ATOM   1618  SD  MET A 237     -18.791 -34.309  32.819  1.00  0.17           S  
ATOM   1619  CE  MET A 237     -18.570 -34.046  34.594  1.00  0.17           C  
ATOM   1620  N   GLY A 238     -19.048 -28.980  30.961  1.00  0.17           N  
ATOM   1621  CA  GLY A 238     -19.127 -27.597  30.476  1.00  0.17           C  
ATOM   1622  C   GLY A 238     -17.844 -26.869  30.122  1.00  0.17           C  
ATOM   1623  O   GLY A 238     -17.428 -25.948  30.826  1.00  0.17           O  
ATOM   1624  N   ASN A 239     -17.175 -27.286  29.040  1.00  0.16           N  
ATOM   1625  CA  ASN A 239     -15.827 -26.907  28.688  1.00  0.16           C  
ATOM   1626  C   ASN A 239     -15.773 -26.908  27.187  1.00  0.16           C  
ATOM   1627  O   ASN A 239     -16.445 -27.718  26.559  1.00  0.16           O  
ATOM   1628  CB  ASN A 239     -14.806 -27.998  29.114  1.00  0.16           C  
ATOM   1629  CG  ASN A 239     -14.340 -27.922  30.558  1.00  0.16           C  
ATOM   1630  OD1 ASN A 239     -13.491 -28.716  30.964  1.00  0.16           O  
ATOM   1631  ND2 ASN A 239     -14.803 -26.926  31.337  1.00  0.16           N  
ATOM   1632  N   THR A 240     -14.961 -26.016  26.592  1.00  0.16           N  
ATOM   1633  CA  THR A 240     -14.969 -25.852  25.149  1.00  0.16           C  
ATOM   1634  C   THR A 240     -13.554 -25.546  24.667  1.00  0.16           C  
ATOM   1635  O   THR A 240     -12.954 -24.563  25.097  1.00  0.16           O  
ATOM   1636  CB  THR A 240     -15.894 -24.692  24.767  1.00  0.16           C  
ATOM   1637  OG1 THR A 240     -17.243 -24.939  25.137  1.00  0.16           O  
ATOM   1638  CG2 THR A 240     -15.889 -24.483  23.262  1.00  0.16           C  
ATOM   1639  N   ARG A 241     -12.972 -26.347  23.736  1.00  0.17           N  
ATOM   1640  CA  ARG A 241     -11.705 -26.041  23.058  1.00  0.17           C  
ATOM   1641  C   ARG A 241     -12.052 -25.464  21.693  1.00  0.17           C  
ATOM   1642  O   ARG A 241     -11.718 -26.014  20.650  1.00  0.17           O  
ATOM   1643  CB  ARG A 241     -10.804 -27.308  22.881  1.00  0.17           C  
ATOM   1644  CG  ARG A 241      -9.297 -27.110  22.507  1.00  0.17           C  
ATOM   1645  CD  ARG A 241      -8.323 -27.384  23.677  1.00  0.17           C  
ATOM   1646  NE  ARG A 241      -6.867 -27.447  23.260  1.00  0.17           N  
ATOM   1647  CZ  ARG A 241      -5.821 -27.349  24.101  1.00  0.17           C  
ATOM   1648  NH1 ARG A 241      -4.580 -27.249  23.655  1.00  0.17           N  
ATOM   1649  NH2 ARG A 241      -5.906 -27.233  25.409  1.00  0.17           N  
ATOM   1650  N   MET A 242     -12.802 -24.339  21.672  1.00  0.36           N  
ATOM   1651  CA  MET A 242     -13.295 -23.785  20.421  1.00  0.36           C  
ATOM   1652  C   MET A 242     -12.222 -23.206  19.535  1.00  0.36           C  
ATOM   1653  O   MET A 242     -12.300 -23.382  18.334  1.00  0.36           O  
ATOM   1654  CB  MET A 242     -14.409 -22.708  20.563  1.00  0.36           C  
ATOM   1655  CG  MET A 242     -14.866 -22.148  19.199  1.00  0.36           C  
ATOM   1656  SD  MET A 242     -16.159 -20.908  19.261  1.00  0.36           S  
ATOM   1657  CE  MET A 242     -16.031 -20.696  17.461  1.00  0.36           C  
ATOM   1658  N   ASN A 243     -11.232 -22.462  20.068  1.00  0.47           N  
ATOM   1659  CA  ASN A 243     -10.175 -21.836  19.279  1.00  0.47           C  
ATOM   1660  C   ASN A 243     -10.647 -20.687  18.365  1.00  0.47           C  
ATOM   1661  O   ASN A 243     -11.785 -20.604  17.908  1.00  0.47           O  
ATOM   1662  CB  ASN A 243      -9.296 -22.807  18.418  1.00  0.47           C  
ATOM   1663  CG  ASN A 243      -8.972 -24.169  19.044  1.00  0.47           C  
ATOM   1664  OD1 ASN A 243      -9.292 -24.530  20.168  1.00  0.47           O  
ATOM   1665  ND2 ASN A 243      -8.230 -25.006  18.283  1.00  0.47           N  
ATOM   1666  N   GLY A 244      -9.765 -19.719  18.039  1.00  0.48           N  
ATOM   1667  CA  GLY A 244     -10.124 -18.672  17.072  1.00  0.48           C  
ATOM   1668  C   GLY A 244      -9.817 -19.044  15.647  1.00  0.48           C  
ATOM   1669  O   GLY A 244     -10.473 -18.573  14.728  1.00  0.48           O  
ATOM   1670  N   GLY A 245      -8.836 -19.946  15.417  1.00  0.53           N  
ATOM   1671  CA  GLY A 245      -8.500 -20.417  14.075  1.00  0.53           C  
ATOM   1672  C   GLY A 245      -9.557 -21.337  13.548  1.00  0.53           C  
ATOM   1673  O   GLY A 245      -9.922 -21.297  12.383  1.00  0.53           O  
ATOM   1674  N   ILE A 246     -10.148 -22.142  14.450  1.00  0.52           N  
ATOM   1675  CA  ILE A 246     -11.386 -22.866  14.217  1.00  0.52           C  
ATOM   1676  C   ILE A 246     -12.532 -21.920  13.973  1.00  0.52           C  
ATOM   1677  O   ILE A 246     -13.367 -22.183  13.127  1.00  0.52           O  
ATOM   1678  CB  ILE A 246     -11.745 -23.727  15.405  1.00  0.52           C  
ATOM   1679  CG1 ILE A 246     -10.707 -24.851  15.565  1.00  0.52           C  
ATOM   1680  CG2 ILE A 246     -13.181 -24.313  15.334  1.00  0.52           C  
ATOM   1681  CD1 ILE A 246     -10.934 -25.740  16.793  1.00  0.52           C  
ATOM   1682  N   ASN A 247     -12.632 -20.783  14.692  1.00  0.49           N  
ATOM   1683  CA  ASN A 247     -13.667 -19.801  14.410  1.00  0.49           C  
ATOM   1684  C   ASN A 247     -13.572 -19.199  13.010  1.00  0.49           C  
ATOM   1685  O   ASN A 247     -14.596 -19.065  12.352  1.00  0.49           O  
ATOM   1686  CB  ASN A 247     -13.689 -18.663  15.462  1.00  0.49           C  
ATOM   1687  CG  ASN A 247     -15.060 -18.006  15.651  1.00  0.49           C  
ATOM   1688  OD1 ASN A 247     -15.272 -17.397  16.700  1.00  0.49           O  
ATOM   1689  ND2 ASN A 247     -16.009 -18.139  14.705  1.00  0.49           N  
ATOM   1690  N   ALA A 248     -12.359 -18.858  12.535  1.00  0.50           N  
ATOM   1691  CA  ALA A 248     -12.095 -18.451  11.166  1.00  0.50           C  
ATOM   1692  C   ALA A 248     -12.380 -19.555  10.141  1.00  0.50           C  
ATOM   1693  O   ALA A 248     -12.996 -19.340   9.099  1.00  0.50           O  
ATOM   1694  CB  ALA A 248     -10.628 -17.986  11.074  1.00  0.50           C  
ATOM   1695  N   LEU A 249     -11.990 -20.816  10.431  1.00  0.51           N  
ATOM   1696  CA  LEU A 249     -12.413 -21.965   9.642  1.00  0.51           C  
ATOM   1697  C   LEU A 249     -13.925 -22.145   9.642  1.00  0.51           C  
ATOM   1698  O   LEU A 249     -14.529 -22.357   8.606  1.00  0.51           O  
ATOM   1699  CB  LEU A 249     -11.751 -23.280  10.130  1.00  0.51           C  
ATOM   1700  CG  LEU A 249     -10.231 -23.369   9.883  1.00  0.51           C  
ATOM   1701  CD1 LEU A 249      -9.635 -24.564  10.643  1.00  0.51           C  
ATOM   1702  CD2 LEU A 249      -9.895 -23.472   8.388  1.00  0.51           C  
ATOM   1703  N   LEU A 250     -14.600 -22.024  10.793  1.00  0.53           N  
ATOM   1704  CA  LEU A 250     -16.039 -22.097  10.927  1.00  0.53           C  
ATOM   1705  C   LEU A 250     -16.788 -20.997  10.194  1.00  0.53           C  
ATOM   1706  O   LEU A 250     -17.742 -21.286   9.480  1.00  0.53           O  
ATOM   1707  CB  LEU A 250     -16.410 -22.078  12.431  1.00  0.53           C  
ATOM   1708  CG  LEU A 250     -17.911 -22.149  12.766  1.00  0.53           C  
ATOM   1709  CD1 LEU A 250     -18.578 -23.382  12.148  1.00  0.53           C  
ATOM   1710  CD2 LEU A 250     -18.109 -22.149  14.287  1.00  0.53           C  
ATOM   1711  N   ASP A 251     -16.369 -19.715  10.303  1.00  0.53           N  
ATOM   1712  CA  ASP A 251     -16.999 -18.616   9.593  1.00  0.53           C  
ATOM   1713  C   ASP A 251     -16.828 -18.763   8.089  1.00  0.53           C  
ATOM   1714  O   ASP A 251     -17.776 -18.624   7.321  1.00  0.53           O  
ATOM   1715  CB  ASP A 251     -16.564 -17.231  10.177  1.00  0.53           C  
ATOM   1716  CG  ASP A 251     -15.641 -16.370   9.320  1.00  0.53           C  
ATOM   1717  OD1 ASP A 251     -16.170 -15.750   8.358  1.00  0.53           O  
ATOM   1718  OD2 ASP A 251     -14.431 -16.292   9.622  1.00  0.53           O  
ATOM   1719  N   THR A 252     -15.610 -19.118   7.639  1.00  0.54           N  
ATOM   1720  CA  THR A 252     -15.352 -19.427   6.240  1.00  0.54           C  
ATOM   1721  C   THR A 252     -16.051 -20.679   5.741  1.00  0.54           C  
ATOM   1722  O   THR A 252     -16.620 -20.654   4.658  1.00  0.54           O  
ATOM   1723  CB  THR A 252     -13.889 -19.423   5.822  1.00  0.54           C  
ATOM   1724  OG1 THR A 252     -13.101 -20.370   6.522  1.00  0.54           O  
ATOM   1725  CG2 THR A 252     -13.295 -18.033   6.087  1.00  0.54           C  
ATOM   1726  N   TRP A 253     -16.098 -21.795   6.500  1.00  0.46           N  
ATOM   1727  CA  TRP A 253     -16.874 -22.981   6.152  1.00  0.46           C  
ATOM   1728  C   TRP A 253     -18.368 -22.718   6.069  1.00  0.46           C  
ATOM   1729  O   TRP A 253     -19.028 -23.203   5.153  1.00  0.46           O  
ATOM   1730  CB  TRP A 253     -16.670 -24.189   7.113  1.00  0.46           C  
ATOM   1731  CG  TRP A 253     -15.333 -24.911   7.057  1.00  0.46           C  
ATOM   1732  CD1 TRP A 253     -14.562 -25.295   8.120  1.00  0.46           C  
ATOM   1733  CD2 TRP A 253     -14.679 -25.423   5.878  1.00  0.46           C  
ATOM   1734  NE1 TRP A 253     -13.449 -25.979   7.687  1.00  0.46           N  
ATOM   1735  CE2 TRP A 253     -13.503 -26.074   6.316  1.00  0.46           C  
ATOM   1736  CE3 TRP A 253     -15.019 -25.392   4.523  1.00  0.46           C  
ATOM   1737  CZ2 TRP A 253     -12.645 -26.683   5.411  1.00  0.46           C  
ATOM   1738  CZ3 TRP A 253     -14.155 -26.018   3.612  1.00  0.46           C  
ATOM   1739  CH2 TRP A 253     -12.983 -26.652   4.049  1.00  0.46           C  
ATOM   1740  N   ILE A 254     -18.938 -21.920   6.999  1.00  0.52           N  
ATOM   1741  CA  ILE A 254     -20.280 -21.362   6.854  1.00  0.52           C  
ATOM   1742  C   ILE A 254     -20.379 -20.503   5.597  1.00  0.52           C  
ATOM   1743  O   ILE A 254     -21.092 -20.845   4.665  1.00  0.52           O  
ATOM   1744  CB  ILE A 254     -20.696 -20.571   8.107  1.00  0.52           C  
ATOM   1745  CG1 ILE A 254     -20.911 -21.505   9.327  1.00  0.52           C  
ATOM   1746  CG2 ILE A 254     -21.934 -19.661   7.907  1.00  0.52           C  
ATOM   1747  CD1 ILE A 254     -22.163 -22.393   9.283  1.00  0.52           C  
ATOM   1748  N   ARG A 255     -19.597 -19.425   5.442  1.00  0.42           N  
ATOM   1749  CA  ARG A 255     -19.764 -18.505   4.327  1.00  0.42           C  
ATOM   1750  C   ARG A 255     -19.497 -19.103   2.931  1.00  0.42           C  
ATOM   1751  O   ARG A 255     -20.052 -18.635   1.946  1.00  0.42           O  
ATOM   1752  CB  ARG A 255     -18.974 -17.198   4.602  1.00  0.42           C  
ATOM   1753  CG  ARG A 255     -19.602 -16.361   5.749  1.00  0.42           C  
ATOM   1754  CD  ARG A 255     -18.718 -15.196   6.225  1.00  0.42           C  
ATOM   1755  NE  ARG A 255     -19.555 -14.291   7.099  1.00  0.42           N  
ATOM   1756  CZ  ARG A 255     -19.114 -13.652   8.193  1.00  0.42           C  
ATOM   1757  NH1 ARG A 255     -17.919 -13.847   8.731  1.00  0.42           N  
ATOM   1758  NH2 ARG A 255     -19.891 -12.746   8.791  1.00  0.42           N  
ATOM   1759  N   LYS A 256     -18.688 -20.181   2.818  1.00  0.53           N  
ATOM   1760  CA  LYS A 256     -18.535 -21.016   1.626  1.00  0.53           C  
ATOM   1761  C   LYS A 256     -19.749 -21.847   1.230  1.00  0.53           C  
ATOM   1762  O   LYS A 256     -20.029 -22.028   0.049  1.00  0.53           O  
ATOM   1763  CB  LYS A 256     -17.315 -21.957   1.792  1.00  0.53           C  
ATOM   1764  CG  LYS A 256     -16.025 -21.151   1.628  1.00  0.53           C  
ATOM   1765  CD  LYS A 256     -14.716 -21.865   1.994  1.00  0.53           C  
ATOM   1766  CE  LYS A 256     -13.590 -20.853   1.768  1.00  0.53           C  
ATOM   1767  NZ  LYS A 256     -12.229 -21.410   1.834  1.00  0.53           N  
ATOM   1768  N   VAL A 257     -20.491 -22.399   2.207  1.00  0.48           N  
ATOM   1769  CA  VAL A 257     -21.718 -23.156   1.961  1.00  0.48           C  
ATOM   1770  C   VAL A 257     -22.898 -22.199   1.763  1.00  0.48           C  
ATOM   1771  O   VAL A 257     -23.955 -22.555   1.241  1.00  0.48           O  
ATOM   1772  CB  VAL A 257     -21.957 -24.105   3.148  1.00  0.48           C  
ATOM   1773  CG1 VAL A 257     -23.333 -24.808   3.110  1.00  0.48           C  
ATOM   1774  CG2 VAL A 257     -20.835 -25.155   3.171  1.00  0.48           C  
ATOM   1775  N   SER A 258     -22.710 -20.946   2.216  1.00  0.43           N  
ATOM   1776  CA  SER A 258     -23.686 -19.875   2.300  1.00  0.43           C  
ATOM   1777  C   SER A 258     -24.822 -19.997   3.335  1.00  0.43           C  
ATOM   1778  O   SER A 258     -25.848 -19.375   3.072  1.00  0.43           O  
ATOM   1779  CB  SER A 258     -24.261 -19.445   0.917  1.00  0.43           C  
ATOM   1780  OG  SER A 258     -23.262 -18.880   0.072  1.00  0.43           O  
ATOM   1781  N   PRO A 259     -24.831 -20.644   4.519  1.00  0.40           N  
ATOM   1782  CA  PRO A 259     -25.671 -20.223   5.623  1.00  0.40           C  
ATOM   1783  C   PRO A 259     -25.187 -18.932   6.241  1.00  0.40           C  
ATOM   1784  O   PRO A 259     -24.305 -18.235   5.732  1.00  0.40           O  
ATOM   1785  CB  PRO A 259     -25.489 -21.349   6.681  1.00  0.40           C  
ATOM   1786  CG  PRO A 259     -24.664 -22.433   6.007  1.00  0.40           C  
ATOM   1787  CD  PRO A 259     -23.870 -21.587   5.038  1.00  0.40           C  
ATOM   1788  N   ASP A 260     -25.739 -18.667   7.418  1.00  0.33           N  
ATOM   1789  CA  ASP A 260     -25.620 -17.453   8.146  1.00  0.33           C  
ATOM   1790  C   ASP A 260     -25.273 -17.786   9.613  1.00  0.33           C  
ATOM   1791  O   ASP A 260     -25.200 -18.956   9.993  1.00  0.33           O  
ATOM   1792  CB  ASP A 260     -26.975 -16.769   7.866  1.00  0.33           C  
ATOM   1793  CG  ASP A 260     -28.145 -17.581   8.403  1.00  0.33           C  
ATOM   1794  OD1 ASP A 260     -28.219 -17.701   9.652  1.00  0.33           O  
ATOM   1795  OD2 ASP A 260     -28.964 -18.060   7.584  1.00  0.33           O  
ATOM   1796  N   GLN A 261     -24.966 -16.788  10.478  1.00  0.35           N  
ATOM   1797  CA  GLN A 261     -24.660 -17.086  11.868  1.00  0.35           C  
ATOM   1798  C   GLN A 261     -24.841 -15.887  12.795  1.00  0.35           C  
ATOM   1799  O   GLN A 261     -25.022 -14.758  12.353  1.00  0.35           O  
ATOM   1800  CB  GLN A 261     -23.227 -17.676  12.071  1.00  0.35           C  
ATOM   1801  CG  GLN A 261     -22.096 -16.645  11.892  1.00  0.35           C  
ATOM   1802  CD  GLN A 261     -20.671 -17.161  12.073  1.00  0.35           C  
ATOM   1803  OE1 GLN A 261     -19.876 -17.162  11.131  1.00  0.35           O  
ATOM   1804  NE2 GLN A 261     -20.291 -17.524  13.315  1.00  0.35           N  
ATOM   1805  N   ALA A 262     -24.789 -16.121  14.121  1.00  0.38           N  
ATOM   1806  CA  ALA A 262     -24.728 -15.111  15.156  1.00  0.38           C  
ATOM   1807  C   ALA A 262     -24.177 -15.782  16.409  1.00  0.38           C  
ATOM   1808  O   ALA A 262     -23.912 -16.980  16.402  1.00  0.38           O  
ATOM   1809  CB  ALA A 262     -26.110 -14.477  15.420  1.00  0.38           C  
ATOM   1810  N   GLN A 263     -23.937 -15.051  17.521  1.00  0.33           N  
ATOM   1811  CA  GLN A 263     -23.443 -15.688  18.734  1.00  0.33           C  
ATOM   1812  C   GLN A 263     -23.570 -14.827  19.979  1.00  0.33           C  
ATOM   1813  O   GLN A 263     -24.184 -13.764  19.962  1.00  0.33           O  
ATOM   1814  CB  GLN A 263     -21.990 -16.208  18.633  1.00  0.33           C  
ATOM   1815  CG  GLN A 263     -20.867 -15.163  18.455  1.00  0.33           C  
ATOM   1816  CD  GLN A 263     -20.588 -14.916  16.975  1.00  0.33           C  
ATOM   1817  OE1 GLN A 263     -20.294 -15.840  16.217  1.00  0.33           O  
ATOM   1818  NE2 GLN A 263     -20.638 -13.634  16.568  1.00  0.33           N  
ATOM   1819  N   GLY A 264     -22.956 -15.281  21.102  1.00  0.38           N  
ATOM   1820  CA  GLY A 264     -22.898 -14.626  22.412  1.00  0.38           C  
ATOM   1821  C   GLY A 264     -22.352 -13.220  22.444  1.00  0.38           C  
ATOM   1822  O   GLY A 264     -22.688 -12.438  23.321  1.00  0.38           O  
ATOM   1823  N   GLY A 265     -21.525 -12.837  21.449  1.00  0.35           N  
ATOM   1824  CA  GLY A 265     -21.073 -11.456  21.247  1.00  0.35           C  
ATOM   1825  C   GLY A 265     -22.132 -10.559  20.641  1.00  0.35           C  
ATOM   1826  O   GLY A 265     -21.895  -9.392  20.350  1.00  0.35           O  
ATOM   1827  N   ARG A 266     -23.336 -11.108  20.389  1.00  0.34           N  
ATOM   1828  CA  ARG A 266     -24.499 -10.330  20.032  1.00  0.34           C  
ATOM   1829  C   ARG A 266     -25.728 -10.653  20.883  1.00  0.34           C  
ATOM   1830  O   ARG A 266     -26.527  -9.755  21.152  1.00  0.34           O  
ATOM   1831  CB  ARG A 266     -24.853 -10.567  18.537  1.00  0.34           C  
ATOM   1832  CG  ARG A 266     -26.095  -9.800  18.030  1.00  0.34           C  
ATOM   1833  CD  ARG A 266     -25.992  -8.290  18.277  1.00  0.34           C  
ATOM   1834  NE  ARG A 266     -27.292  -7.631  17.941  1.00  0.34           N  
ATOM   1835  CZ  ARG A 266     -28.308  -7.500  18.803  1.00  0.34           C  
ATOM   1836  NH1 ARG A 266     -29.263  -6.605  18.561  1.00  0.34           N  
ATOM   1837  NH2 ARG A 266     -28.386  -8.203  19.928  1.00  0.34           N  
ATOM   1838  N   TYR A 267     -25.935 -11.908  21.330  1.00  0.26           N  
ATOM   1839  CA  TYR A 267     -27.074 -12.263  22.162  1.00  0.26           C  
ATOM   1840  C   TYR A 267     -26.676 -13.368  23.148  1.00  0.26           C  
ATOM   1841  O   TYR A 267     -26.201 -14.426  22.742  1.00  0.26           O  
ATOM   1842  CB  TYR A 267     -28.276 -12.706  21.261  1.00  0.26           C  
ATOM   1843  CG  TYR A 267     -29.514 -12.898  22.093  1.00  0.26           C  
ATOM   1844  CD1 TYR A 267     -29.659 -14.080  22.836  1.00  0.26           C  
ATOM   1845  CD2 TYR A 267     -30.425 -11.848  22.295  1.00  0.26           C  
ATOM   1846  CE1 TYR A 267     -30.590 -14.148  23.875  1.00  0.26           C  
ATOM   1847  CE2 TYR A 267     -31.412 -11.952  23.289  1.00  0.26           C  
ATOM   1848  CZ  TYR A 267     -31.459 -13.084  24.109  1.00  0.26           C  
ATOM   1849  OH  TYR A 267     -32.305 -13.103  25.233  1.00  0.26           O  
ATOM   1850  N   TRP A 268     -26.889 -13.149  24.463  1.00  0.24           N  
ATOM   1851  CA  TRP A 268     -26.525 -14.057  25.536  1.00  0.24           C  
ATOM   1852  C   TRP A 268     -27.283 -13.587  26.779  1.00  0.24           C  
ATOM   1853  O   TRP A 268     -28.026 -12.613  26.689  1.00  0.24           O  
ATOM   1854  CB  TRP A 268     -24.994 -13.989  25.781  1.00  0.24           C  
ATOM   1855  CG  TRP A 268     -24.244 -15.169  26.369  1.00  0.24           C  
ATOM   1856  CD1 TRP A 268     -24.377 -16.512  26.158  1.00  0.24           C  
ATOM   1857  CD2 TRP A 268     -23.120 -14.994  27.245  1.00  0.24           C  
ATOM   1858  NE1 TRP A 268     -23.415 -17.191  26.873  1.00  0.24           N  
ATOM   1859  CE2 TRP A 268     -22.624 -16.282  27.533  1.00  0.24           C  
ATOM   1860  CE3 TRP A 268     -22.528 -13.866  27.808  1.00  0.24           C  
ATOM   1861  CZ2 TRP A 268     -21.558 -16.434  28.400  1.00  0.24           C  
ATOM   1862  CZ3 TRP A 268     -21.429 -14.029  28.659  1.00  0.24           C  
ATOM   1863  CH2 TRP A 268     -20.946 -15.308  28.956  1.00  0.24           C  
ATOM   1864  N   SER A 269     -27.146 -14.292  27.931  1.00  0.26           N  
ATOM   1865  CA  SER A 269     -27.334 -13.814  29.320  1.00  0.26           C  
ATOM   1866  C   SER A 269     -28.396 -12.776  29.678  1.00  0.26           C  
ATOM   1867  O   SER A 269     -28.184 -11.946  30.560  1.00  0.26           O  
ATOM   1868  CB  SER A 269     -26.001 -13.431  30.049  1.00  0.26           C  
ATOM   1869  OG  SER A 269     -25.142 -12.642  29.235  1.00  0.26           O  
ATOM   1870  N   ASN A 270     -29.597 -12.829  29.063  1.00  0.26           N  
ATOM   1871  CA  ASN A 270     -30.636 -11.817  29.222  1.00  0.26           C  
ATOM   1872  C   ASN A 270     -30.225 -10.442  28.693  1.00  0.26           C  
ATOM   1873  O   ASN A 270     -30.512  -9.412  29.299  1.00  0.26           O  
ATOM   1874  CB  ASN A 270     -31.176 -11.725  30.684  1.00  0.26           C  
ATOM   1875  CG  ASN A 270     -32.489 -10.947  30.752  1.00  0.26           C  
ATOM   1876  OD1 ASN A 270     -33.308 -10.989  29.835  1.00  0.26           O  
ATOM   1877  ND2 ASN A 270     -32.734 -10.238  31.876  1.00  0.26           N  
ATOM   1878  N   TYR A 271     -29.571 -10.390  27.523  1.00  0.24           N  
ATOM   1879  CA  TYR A 271     -29.261  -9.130  26.904  1.00  0.24           C  
ATOM   1880  C   TYR A 271     -29.614  -9.122  25.436  1.00  0.24           C  
ATOM   1881  O   TYR A 271     -29.521 -10.118  24.722  1.00  0.24           O  
ATOM   1882  CB  TYR A 271     -27.800  -8.665  27.186  1.00  0.24           C  
ATOM   1883  CG  TYR A 271     -26.649  -9.555  26.796  1.00  0.24           C  
ATOM   1884  CD1 TYR A 271     -26.384  -9.909  25.459  1.00  0.24           C  
ATOM   1885  CD2 TYR A 271     -25.671  -9.831  27.763  1.00  0.24           C  
ATOM   1886  CE1 TYR A 271     -25.162 -10.503  25.099  1.00  0.24           C  
ATOM   1887  CE2 TYR A 271     -24.440 -10.379  27.394  1.00  0.24           C  
ATOM   1888  CZ  TYR A 271     -24.178 -10.711  26.071  1.00  0.24           C  
ATOM   1889  OH  TYR A 271     -22.921 -11.274  25.765  1.00  0.24           O  
ATOM   1890  N   THR A 272     -30.050  -7.952  24.934  1.00  0.26           N  
ATOM   1891  CA  THR A 272     -29.987  -7.620  23.514  1.00  0.26           C  
ATOM   1892  C   THR A 272     -28.763  -6.745  23.311  1.00  0.26           C  
ATOM   1893  O   THR A 272     -27.779  -7.016  23.982  1.00  0.26           O  
ATOM   1894  CB  THR A 272     -31.300  -7.136  22.912  1.00  0.26           C  
ATOM   1895  OG1 THR A 272     -31.797  -5.916  23.433  1.00  0.26           O  
ATOM   1896  CG2 THR A 272     -32.336  -8.232  23.179  1.00  0.26           C  
ATOM   1897  N   TRP A 273     -28.742  -5.755  22.380  1.00  0.22           N  
ATOM   1898  CA  TRP A 273     -27.679  -4.753  22.136  1.00  0.22           C  
ATOM   1899  C   TRP A 273     -26.322  -4.871  22.883  1.00  0.22           C  
ATOM   1900  O   TRP A 273     -25.972  -4.027  23.699  1.00  0.22           O  
ATOM   1901  CB  TRP A 273     -28.251  -3.304  22.250  1.00  0.22           C  
ATOM   1902  CG  TRP A 273     -29.492  -2.967  21.413  1.00  0.22           C  
ATOM   1903  CD1 TRP A 273     -30.802  -3.253  21.687  1.00  0.22           C  
ATOM   1904  CD2 TRP A 273     -29.514  -2.118  20.245  1.00  0.22           C  
ATOM   1905  NE1 TRP A 273     -31.633  -2.721  20.718  1.00  0.22           N  
ATOM   1906  CE2 TRP A 273     -30.860  -2.006  19.835  1.00  0.22           C  
ATOM   1907  CE3 TRP A 273     -28.511  -1.424  19.574  1.00  0.22           C  
ATOM   1908  CZ2 TRP A 273     -31.216  -1.214  18.749  1.00  0.22           C  
ATOM   1909  CZ3 TRP A 273     -28.867  -0.623  18.481  1.00  0.22           C  
ATOM   1910  CH2 TRP A 273     -30.202  -0.517  18.072  1.00  0.22           C  
ATOM   1911  N   HIS A 274     -25.535  -5.951  22.640  1.00  0.29           N  
ATOM   1912  CA  HIS A 274     -24.349  -6.249  23.443  1.00  0.29           C  
ATOM   1913  C   HIS A 274     -23.082  -5.782  22.787  1.00  0.29           C  
ATOM   1914  O   HIS A 274     -22.208  -5.168  23.394  1.00  0.29           O  
ATOM   1915  CB  HIS A 274     -24.222  -7.767  23.638  1.00  0.29           C  
ATOM   1916  CG  HIS A 274     -23.003  -8.189  24.400  1.00  0.29           C  
ATOM   1917  ND1 HIS A 274     -22.054  -8.967  23.765  1.00  0.29           N  
ATOM   1918  CD2 HIS A 274     -22.615  -7.904  25.669  1.00  0.29           C  
ATOM   1919  CE1 HIS A 274     -21.105  -9.138  24.662  1.00  0.29           C  
ATOM   1920  NE2 HIS A 274     -21.392  -8.518  25.832  1.00  0.29           N  
ATOM   1921  N   GLY A 275     -22.993  -5.994  21.462  1.00  0.42           N  
ATOM   1922  CA  GLY A 275     -21.952  -5.437  20.617  1.00  0.42           C  
ATOM   1923  C   GLY A 275     -22.208  -3.980  20.311  1.00  0.42           C  
ATOM   1924  O   GLY A 275     -22.099  -3.558  19.161  1.00  0.42           O  
ATOM   1925  N   ASP A 276     -22.571  -3.212  21.361  1.00  0.30           N  
ATOM   1926  CA  ASP A 276     -22.782  -1.782  21.437  1.00  0.30           C  
ATOM   1927  C   ASP A 276     -21.539  -1.124  22.011  1.00  0.30           C  
ATOM   1928  O   ASP A 276     -21.327   0.081  21.911  1.00  0.30           O  
ATOM   1929  CB  ASP A 276     -23.991  -1.483  22.330  1.00  0.30           C  
ATOM   1930  CG  ASP A 276     -25.184  -1.324  21.430  1.00  0.30           C  
ATOM   1931  OD1 ASP A 276     -25.462  -2.264  20.643  1.00  0.30           O  
ATOM   1932  OD2 ASP A 276     -25.807  -0.228  21.475  1.00  0.30           O  
ATOM   1933  N   GLN A 277     -20.601  -1.952  22.501  1.00  0.40           N  
ATOM   1934  CA  GLN A 277     -19.191  -1.628  22.602  1.00  0.40           C  
ATOM   1935  C   GLN A 277     -18.608  -1.326  21.216  1.00  0.40           C  
ATOM   1936  O   GLN A 277     -17.854  -0.376  21.008  1.00  0.40           O  
ATOM   1937  CB  GLN A 277     -18.466  -2.850  23.221  1.00  0.40           C  
ATOM   1938  CG  GLN A 277     -16.932  -2.710  23.339  1.00  0.40           C  
ATOM   1939  CD  GLN A 277     -16.331  -3.956  23.993  1.00  0.40           C  
ATOM   1940  OE1 GLN A 277     -16.968  -4.651  24.783  1.00  0.40           O  
ATOM   1941  NE2 GLN A 277     -15.044  -4.236  23.699  1.00  0.40           N  
ATOM   1942  N   ASN A 278     -19.005  -2.137  20.214  1.00  0.27           N  
ATOM   1943  CA  ASN A 278     -18.517  -2.089  18.846  1.00  0.27           C  
ATOM   1944  C   ASN A 278     -18.943  -0.900  17.973  1.00  0.27           C  
ATOM   1945  O   ASN A 278     -18.244  -0.658  16.998  1.00  0.27           O  
ATOM   1946  CB  ASN A 278     -18.758  -3.425  18.089  1.00  0.27           C  
ATOM   1947  CG  ASN A 278     -18.198  -4.593  18.899  1.00  0.27           C  
ATOM   1948  OD1 ASN A 278     -18.762  -4.978  19.924  1.00  0.27           O  
ATOM   1949  ND2 ASN A 278     -17.063  -5.172  18.448  1.00  0.27           N  
ATOM   1950  N   PRO A 279     -19.988  -0.115  18.200  1.00  0.31           N  
ATOM   1951  CA  PRO A 279     -20.115   1.201  17.575  1.00  0.31           C  
ATOM   1952  C   PRO A 279     -19.754   2.310  18.552  1.00  0.31           C  
ATOM   1953  O   PRO A 279     -19.295   3.354  18.091  1.00  0.31           O  
ATOM   1954  CB  PRO A 279     -21.601   1.284  17.175  1.00  0.31           C  
ATOM   1955  CG  PRO A 279     -22.309   0.382  18.183  1.00  0.31           C  
ATOM   1956  CD  PRO A 279     -21.289  -0.733  18.372  1.00  0.31           C  
ATOM   1957  N   ALA A 280     -19.950   2.161  19.884  1.00  0.50           N  
ATOM   1958  CA  ALA A 280     -19.669   3.231  20.832  1.00  0.50           C  
ATOM   1959  C   ALA A 280     -18.205   3.634  20.919  1.00  0.50           C  
ATOM   1960  O   ALA A 280     -17.866   4.818  20.847  1.00  0.50           O  
ATOM   1961  CB  ALA A 280     -20.137   2.839  22.245  1.00  0.50           C  
ATOM   1962  N   HIS A 281     -17.303   2.642  21.041  1.00  0.51           N  
ATOM   1963  CA  HIS A 281     -15.871   2.868  21.034  1.00  0.51           C  
ATOM   1964  C   HIS A 281     -15.321   3.302  19.669  1.00  0.51           C  
ATOM   1965  O   HIS A 281     -14.589   4.287  19.674  1.00  0.51           O  
ATOM   1966  CB  HIS A 281     -15.093   1.657  21.599  1.00  0.51           C  
ATOM   1967  CG  HIS A 281     -15.052   1.518  23.084  1.00  0.51           C  
ATOM   1968  ND1 HIS A 281     -16.177   1.688  23.871  1.00  0.51           N  
ATOM   1969  CD2 HIS A 281     -13.991   1.154  23.846  1.00  0.51           C  
ATOM   1970  CE1 HIS A 281     -15.768   1.432  25.097  1.00  0.51           C  
ATOM   1971  NE2 HIS A 281     -14.456   1.099  25.137  1.00  0.51           N  
ATOM   1972  N   PRO A 282     -15.613   2.758  18.473  1.00  0.46           N  
ATOM   1973  CA  PRO A 282     -15.027   3.257  17.228  1.00  0.46           C  
ATOM   1974  C   PRO A 282     -15.440   4.654  16.848  1.00  0.46           C  
ATOM   1975  O   PRO A 282     -14.665   5.349  16.199  1.00  0.46           O  
ATOM   1976  CB  PRO A 282     -15.465   2.255  16.163  1.00  0.46           C  
ATOM   1977  CG  PRO A 282     -15.504   0.955  16.947  1.00  0.46           C  
ATOM   1978  CD  PRO A 282     -16.115   1.400  18.280  1.00  0.46           C  
ATOM   1979  N   PHE A 283     -16.647   5.092  17.248  1.00  0.44           N  
ATOM   1980  CA  PHE A 283     -17.094   6.467  17.102  1.00  0.44           C  
ATOM   1981  C   PHE A 283     -16.230   7.428  17.929  1.00  0.44           C  
ATOM   1982  O   PHE A 283     -16.064   8.600  17.603  1.00  0.44           O  
ATOM   1983  CB  PHE A 283     -18.591   6.556  17.512  1.00  0.44           C  
ATOM   1984  CG  PHE A 283     -19.229   7.837  17.039  1.00  0.44           C  
ATOM   1985  CD1 PHE A 283     -19.156   9.007  17.812  1.00  0.44           C  
ATOM   1986  CD2 PHE A 283     -19.872   7.890  15.792  1.00  0.44           C  
ATOM   1987  CE1 PHE A 283     -19.709  10.208  17.352  1.00  0.44           C  
ATOM   1988  CE2 PHE A 283     -20.429   9.088  15.325  1.00  0.44           C  
ATOM   1989  CZ  PHE A 283     -20.350  10.247  16.107  1.00  0.44           C  
ATOM   1990  N   TRP A 284     -15.659   6.933  19.040  1.00  0.44           N  
ATOM   1991  CA  TRP A 284     -14.789   7.687  19.910  1.00  0.44           C  
ATOM   1992  C   TRP A 284     -13.292   7.543  19.587  1.00  0.44           C  
ATOM   1993  O   TRP A 284     -12.616   8.523  19.286  1.00  0.44           O  
ATOM   1994  CB  TRP A 284     -15.069   7.178  21.347  1.00  0.44           C  
ATOM   1995  CG  TRP A 284     -14.250   7.836  22.425  1.00  0.44           C  
ATOM   1996  CD1 TRP A 284     -14.089   9.166  22.671  1.00  0.44           C  
ATOM   1997  CD2 TRP A 284     -13.407   7.137  23.361  1.00  0.44           C  
ATOM   1998  NE1 TRP A 284     -13.236   9.349  23.728  1.00  0.44           N  
ATOM   1999  CE2 TRP A 284     -12.813   8.115  24.175  1.00  0.44           C  
ATOM   2000  CE3 TRP A 284     -13.161   5.777  23.561  1.00  0.44           C  
ATOM   2001  CZ2 TRP A 284     -11.964   7.761  25.218  1.00  0.44           C  
ATOM   2002  CZ3 TRP A 284     -12.303   5.419  24.612  1.00  0.44           C  
ATOM   2003  CH2 TRP A 284     -11.723   6.394  25.435  1.00  0.44           C  
ATOM   2004  N   SER A 285     -12.730   6.319  19.659  1.00  0.53           N  
ATOM   2005  CA  SER A 285     -11.290   6.081  19.603  1.00  0.53           C  
ATOM   2006  C   SER A 285     -10.851   5.393  18.325  1.00  0.53           C  
ATOM   2007  O   SER A 285      -9.661   5.239  18.059  1.00  0.53           O  
ATOM   2008  CB  SER A 285     -10.808   5.219  20.808  1.00  0.53           C  
ATOM   2009  OG  SER A 285     -11.487   3.963  20.889  1.00  0.53           O  
ATOM   2010  N   GLY A 286     -11.801   5.001  17.454  1.00  0.47           N  
ATOM   2011  CA  GLY A 286     -11.516   4.330  16.187  1.00  0.47           C  
ATOM   2012  C   GLY A 286     -11.302   2.836  16.249  1.00  0.47           C  
ATOM   2013  O   GLY A 286     -11.085   2.217  15.213  1.00  0.47           O  
ATOM   2014  N   VAL A 287     -11.386   2.211  17.439  1.00  0.46           N  
ATOM   2015  CA  VAL A 287     -11.299   0.763  17.608  1.00  0.46           C  
ATOM   2016  C   VAL A 287     -12.300   0.362  18.669  1.00  0.46           C  
ATOM   2017  O   VAL A 287     -12.778   1.205  19.419  1.00  0.46           O  
ATOM   2018  CB  VAL A 287      -9.921   0.242  18.030  1.00  0.46           C  
ATOM   2019  CG1 VAL A 287      -8.913   0.483  16.893  1.00  0.46           C  
ATOM   2020  CG2 VAL A 287      -9.447   0.907  19.339  1.00  0.46           C  
ATOM   2021  N   GLN A 288     -12.685  -0.930  18.752  1.00  0.47           N  
ATOM   2022  CA  GLN A 288     -13.710  -1.373  19.689  1.00  0.47           C  
ATOM   2023  C   GLN A 288     -13.237  -2.253  20.827  1.00  0.47           C  
ATOM   2024  O   GLN A 288     -14.034  -2.626  21.686  1.00  0.47           O  
ATOM   2025  CB  GLN A 288     -14.855  -2.104  18.956  1.00  0.47           C  
ATOM   2026  CG  GLN A 288     -14.452  -2.995  17.771  1.00  0.47           C  
ATOM   2027  CD  GLN A 288     -13.493  -4.119  18.135  1.00  0.47           C  
ATOM   2028  OE1 GLN A 288     -13.662  -4.836  19.121  1.00  0.47           O  
ATOM   2029  NE2 GLN A 288     -12.442  -4.279  17.306  1.00  0.47           N  
ATOM   2030  N   GLY A 289     -11.938  -2.601  20.908  1.00  0.55           N  
ATOM   2031  CA  GLY A 289     -11.420  -3.359  22.046  1.00  0.55           C  
ATOM   2032  C   GLY A 289     -11.451  -2.592  23.349  1.00  0.55           C  
ATOM   2033  O   GLY A 289     -11.810  -1.420  23.396  1.00  0.55           O  
ATOM   2034  N   SER A 290     -11.022  -3.219  24.462  1.00  0.59           N  
ATOM   2035  CA  SER A 290     -10.589  -2.444  25.624  1.00  0.59           C  
ATOM   2036  C   SER A 290      -9.323  -1.666  25.283  1.00  0.59           C  
ATOM   2037  O   SER A 290      -8.458  -2.178  24.572  1.00  0.59           O  
ATOM   2038  CB  SER A 290     -10.340  -3.326  26.880  1.00  0.59           C  
ATOM   2039  OG  SER A 290      -9.914  -2.548  28.001  1.00  0.59           O  
ATOM   2040  N   ASP A 291      -9.186  -0.413  25.766  1.00  0.37           N  
ATOM   2041  CA  ASP A 291      -8.037   0.422  25.457  1.00  0.37           C  
ATOM   2042  C   ASP A 291      -6.749  -0.037  26.150  1.00  0.37           C  
ATOM   2043  O   ASP A 291      -5.641   0.283  25.719  1.00  0.37           O  
ATOM   2044  CB  ASP A 291      -8.271   1.880  25.932  1.00  0.37           C  
ATOM   2045  CG  ASP A 291      -9.497   2.538  25.329  1.00  0.37           C  
ATOM   2046  OD1 ASP A 291     -10.328   3.011  26.149  1.00  0.37           O  
ATOM   2047  OD2 ASP A 291      -9.596   2.644  24.083  1.00  0.37           O  
ATOM   2048  N   ILE A 292      -6.880  -0.769  27.276  1.00  0.50           N  
ATOM   2049  CA  ILE A 292      -5.790  -1.057  28.195  1.00  0.50           C  
ATOM   2050  C   ILE A 292      -5.766  -2.528  28.581  1.00  0.50           C  
ATOM   2051  O   ILE A 292      -6.493  -3.362  28.040  1.00  0.50           O  
ATOM   2052  CB  ILE A 292      -5.829  -0.204  29.463  1.00  0.50           C  
ATOM   2053  CG1 ILE A 292      -7.126  -0.392  30.285  1.00  0.50           C  
ATOM   2054  CG2 ILE A 292      -5.603   1.275  29.083  1.00  0.50           C  
ATOM   2055  CD1 ILE A 292      -6.866  -0.202  31.784  1.00  0.50           C  
ATOM   2056  N   ASP A 293      -4.882  -2.900  29.529  1.00  0.48           N  
ATOM   2057  CA  ASP A 293      -4.731  -4.254  30.000  1.00  0.48           C  
ATOM   2058  C   ASP A 293      -5.209  -4.419  31.451  1.00  0.48           C  
ATOM   2059  O   ASP A 293      -5.584  -3.478  32.143  1.00  0.48           O  
ATOM   2060  CB  ASP A 293      -3.317  -4.809  29.609  1.00  0.48           C  
ATOM   2061  CG  ASP A 293      -2.478  -5.318  30.756  1.00  0.48           C  
ATOM   2062  OD1 ASP A 293      -1.802  -4.494  31.409  1.00  0.48           O  
ATOM   2063  OD2 ASP A 293      -2.611  -6.529  31.077  1.00  0.48           O  
ATOM   2064  N   LEU A 294      -5.259  -5.679  31.910  1.00  0.60           N  
ATOM   2065  CA  LEU A 294      -5.529  -6.120  33.262  1.00  0.60           C  
ATOM   2066  C   LEU A 294      -4.497  -5.611  34.255  1.00  0.60           C  
ATOM   2067  O   LEU A 294      -4.804  -5.089  35.322  1.00  0.60           O  
ATOM   2068  CB  LEU A 294      -5.378  -7.652  33.253  1.00  0.60           C  
ATOM   2069  CG  LEU A 294      -6.543  -8.465  32.664  1.00  0.60           C  
ATOM   2070  CD1 LEU A 294      -7.044  -8.120  31.250  1.00  0.60           C  
ATOM   2071  CD2 LEU A 294      -6.101  -9.920  32.716  1.00  0.60           C  
ATOM   2072  N   SER A 295      -3.197  -5.708  33.895  1.00  0.57           N  
ATOM   2073  CA  SER A 295      -2.111  -5.231  34.742  1.00  0.57           C  
ATOM   2074  C   SER A 295      -2.194  -3.749  34.960  1.00  0.57           C  
ATOM   2075  O   SER A 295      -2.031  -3.259  36.070  1.00  0.57           O  
ATOM   2076  CB  SER A 295      -0.696  -5.606  34.211  1.00  0.57           C  
ATOM   2077  OG  SER A 295      -0.070  -4.654  33.346  1.00  0.57           O  
ATOM   2078  N   ASP A 296      -2.523  -3.013  33.885  1.00  0.60           N  
ATOM   2079  CA  ASP A 296      -2.587  -1.577  33.830  1.00  0.60           C  
ATOM   2080  C   ASP A 296      -3.514  -0.963  34.883  1.00  0.60           C  
ATOM   2081  O   ASP A 296      -3.276   0.125  35.407  1.00  0.60           O  
ATOM   2082  CB  ASP A 296      -2.935  -1.180  32.380  1.00  0.60           C  
ATOM   2083  CG  ASP A 296      -2.623   0.279  32.187  1.00  0.60           C  
ATOM   2084  OD1 ASP A 296      -1.510   0.696  32.592  1.00  0.60           O  
ATOM   2085  OD2 ASP A 296      -3.495   1.033  31.695  1.00  0.60           O  
ATOM   2086  N   MET A 297      -4.539  -1.720  35.325  1.00  0.68           N  
ATOM   2087  CA  MET A 297      -5.379  -1.375  36.456  1.00  0.68           C  
ATOM   2088  C   MET A 297      -4.595  -1.042  37.738  1.00  0.68           C  
ATOM   2089  O   MET A 297      -4.994  -0.171  38.510  1.00  0.68           O  
ATOM   2090  CB  MET A 297      -6.363  -2.533  36.737  1.00  0.68           C  
ATOM   2091  CG  MET A 297      -7.519  -2.153  37.676  1.00  0.68           C  
ATOM   2092  SD  MET A 297      -8.377  -3.601  38.341  1.00  0.68           S  
ATOM   2093  CE  MET A 297     -10.060  -3.232  37.798  1.00  0.68           C  
ATOM   2094  N   ARG A 298      -3.424  -1.682  37.963  1.00  0.64           N  
ATOM   2095  CA  ARG A 298      -2.537  -1.429  39.089  1.00  0.64           C  
ATOM   2096  C   ARG A 298      -1.819  -0.077  39.065  1.00  0.64           C  
ATOM   2097  O   ARG A 298      -1.423   0.448  40.105  1.00  0.64           O  
ATOM   2098  CB  ARG A 298      -1.499  -2.564  39.236  1.00  0.64           C  
ATOM   2099  CG  ARG A 298      -0.241  -2.455  38.349  1.00  0.64           C  
ATOM   2100  CD  ARG A 298       0.409  -3.816  38.087  1.00  0.64           C  
ATOM   2101  NE  ARG A 298       1.585  -3.599  37.194  1.00  0.64           N  
ATOM   2102  CZ  ARG A 298       2.793  -3.255  37.650  1.00  0.64           C  
ATOM   2103  NH1 ARG A 298       3.827  -3.274  36.810  1.00  0.64           N  
ATOM   2104  NH2 ARG A 298       3.003  -2.953  38.930  1.00  0.64           N  
ATOM   2105  N   PHE A 299      -1.638   0.538  37.872  1.00  0.72           N  
ATOM   2106  CA  PHE A 299      -1.059   1.869  37.738  1.00  0.72           C  
ATOM   2107  C   PHE A 299      -2.089   2.957  37.991  1.00  0.72           C  
ATOM   2108  O   PHE A 299      -1.755   4.099  38.309  1.00  0.72           O  
ATOM   2109  CB  PHE A 299      -0.507   2.097  36.304  1.00  0.72           C  
ATOM   2110  CG  PHE A 299       0.798   1.384  36.111  1.00  0.72           C  
ATOM   2111  CD1 PHE A 299       1.973   1.893  36.689  1.00  0.72           C  
ATOM   2112  CD2 PHE A 299       0.878   0.239  35.306  1.00  0.72           C  
ATOM   2113  CE1 PHE A 299       3.206   1.264  36.469  1.00  0.72           C  
ATOM   2114  CE2 PHE A 299       2.105  -0.398  35.086  1.00  0.72           C  
ATOM   2115  CZ  PHE A 299       3.271   0.116  35.668  1.00  0.72           C  
ATOM   2116  N   SER A 300      -3.380   2.608  37.854  1.00  0.77           N  
ATOM   2117  CA  SER A 300      -4.506   3.511  38.009  1.00  0.77           C  
ATOM   2118  C   SER A 300      -4.647   4.090  39.405  1.00  0.77           C  
ATOM   2119  O   SER A 300      -4.351   3.441  40.404  1.00  0.77           O  
ATOM   2120  CB  SER A 300      -5.826   2.825  37.597  1.00  0.77           C  
ATOM   2121  OG  SER A 300      -6.881   3.769  37.413  1.00  0.77           O  
ATOM   2122  N   LYS A 301      -5.106   5.347  39.518  1.00  0.75           N  
ATOM   2123  CA  LYS A 301      -5.277   6.015  40.788  1.00  0.75           C  
ATOM   2124  C   LYS A 301      -6.746   6.154  41.145  1.00  0.75           C  
ATOM   2125  O   LYS A 301      -7.097   6.415  42.296  1.00  0.75           O  
ATOM   2126  CB  LYS A 301      -4.611   7.410  40.735  1.00  0.75           C  
ATOM   2127  CG  LYS A 301      -3.086   7.372  40.557  1.00  0.75           C  
ATOM   2128  CD  LYS A 301      -2.382   6.749  41.771  1.00  0.75           C  
ATOM   2129  CE  LYS A 301      -0.861   6.759  41.660  1.00  0.75           C  
ATOM   2130  NZ  LYS A 301      -0.291   6.172  42.887  1.00  0.75           N  
ATOM   2131  N   LEU A 302      -7.668   5.908  40.201  1.00  0.78           N  
ATOM   2132  CA  LEU A 302      -9.060   5.754  40.560  1.00  0.78           C  
ATOM   2133  C   LEU A 302      -9.742   4.797  39.627  1.00  0.78           C  
ATOM   2134  O   LEU A 302      -9.617   4.868  38.409  1.00  0.78           O  
ATOM   2135  CB  LEU A 302      -9.838   7.083  40.606  1.00  0.78           C  
ATOM   2136  CG  LEU A 302     -11.259   6.961  41.199  1.00  0.78           C  
ATOM   2137  CD1 LEU A 302     -11.539   8.178  42.072  1.00  0.78           C  
ATOM   2138  CD2 LEU A 302     -12.348   6.841  40.123  1.00  0.78           C  
ATOM   2139  N   ASN A 303     -10.502   3.848  40.196  1.00  0.77           N  
ATOM   2140  CA  ASN A 303     -11.142   2.828  39.406  1.00  0.77           C  
ATOM   2141  C   ASN A 303     -12.630   2.823  39.669  1.00  0.77           C  
ATOM   2142  O   ASN A 303     -13.102   2.364  40.710  1.00  0.77           O  
ATOM   2143  CB  ASN A 303     -10.549   1.445  39.737  1.00  0.77           C  
ATOM   2144  CG  ASN A 303      -9.133   1.350  39.189  1.00  0.77           C  
ATOM   2145  OD1 ASN A 303      -8.934   0.759  38.128  1.00  0.77           O  
ATOM   2146  ND2 ASN A 303      -8.142   1.903  39.915  1.00  0.77           N  
ATOM   2147  N   THR A 304     -13.402   3.296  38.676  1.00  0.79           N  
ATOM   2148  CA  THR A 304     -14.859   3.339  38.729  1.00  0.79           C  
ATOM   2149  C   THR A 304     -15.381   2.043  38.165  1.00  0.79           C  
ATOM   2150  O   THR A 304     -15.210   1.749  36.984  1.00  0.79           O  
ATOM   2151  CB  THR A 304     -15.468   4.483  37.919  1.00  0.79           C  
ATOM   2152  OG1 THR A 304     -15.085   5.739  38.462  1.00  0.79           O  
ATOM   2153  CG2 THR A 304     -17.002   4.458  37.969  1.00  0.79           C  
ATOM   2154  N   SER A 305     -16.030   1.213  38.997  1.00  0.82           N  
ATOM   2155  CA  SER A 305     -16.588  -0.062  38.579  1.00  0.82           C  
ATOM   2156  C   SER A 305     -18.079   0.079  38.462  1.00  0.82           C  
ATOM   2157  O   SER A 305     -18.777   0.252  39.457  1.00  0.82           O  
ATOM   2158  CB  SER A 305     -16.297  -1.183  39.601  1.00  0.82           C  
ATOM   2159  OG  SER A 305     -16.506  -2.477  39.036  1.00  0.82           O  
ATOM   2160  N   TRP A 306     -18.607   0.040  37.233  1.00  0.76           N  
ATOM   2161  CA  TRP A 306     -19.988   0.390  37.005  1.00  0.76           C  
ATOM   2162  C   TRP A 306     -20.516  -0.461  35.878  1.00  0.76           C  
ATOM   2163  O   TRP A 306     -19.930  -0.544  34.805  1.00  0.76           O  
ATOM   2164  CB  TRP A 306     -20.040   1.886  36.661  1.00  0.76           C  
ATOM   2165  CG  TRP A 306     -21.393   2.533  36.466  1.00  0.76           C  
ATOM   2166  CD1 TRP A 306     -22.663   2.033  36.350  1.00  0.76           C  
ATOM   2167  CD2 TRP A 306     -21.493   3.947  36.338  1.00  0.76           C  
ATOM   2168  NE1 TRP A 306     -23.544   3.050  36.099  1.00  0.76           N  
ATOM   2169  CE2 TRP A 306     -22.858   4.240  36.109  1.00  0.76           C  
ATOM   2170  CE3 TRP A 306     -20.535   4.950  36.390  1.00  0.76           C  
ATOM   2171  CZ2 TRP A 306     -23.267   5.546  35.938  1.00  0.76           C  
ATOM   2172  CZ3 TRP A 306     -20.958   6.267  36.219  1.00  0.76           C  
ATOM   2173  CH2 TRP A 306     -22.305   6.562  35.988  1.00  0.76           C  
ATOM   2174  N   GLY A 307     -21.623  -1.198  36.105  1.00  0.78           N  
ATOM   2175  CA  GLY A 307     -22.084  -2.188  35.132  1.00  0.78           C  
ATOM   2176  C   GLY A 307     -21.249  -3.446  35.187  1.00  0.78           C  
ATOM   2177  O   GLY A 307     -21.360  -4.344  34.353  1.00  0.78           O  
ATOM   2178  N   LYS A 308     -20.349  -3.518  36.184  1.00  0.74           N  
ATOM   2179  CA  LYS A 308     -19.436  -4.614  36.358  1.00  0.74           C  
ATOM   2180  C   LYS A 308     -19.289  -5.014  37.810  1.00  0.74           C  
ATOM   2181  O   LYS A 308     -18.812  -4.266  38.662  1.00  0.74           O  
ATOM   2182  CB  LYS A 308     -18.037  -4.272  35.794  1.00  0.74           C  
ATOM   2183  CG  LYS A 308     -17.148  -5.497  35.523  1.00  0.74           C  
ATOM   2184  CD  LYS A 308     -17.644  -6.301  34.306  1.00  0.74           C  
ATOM   2185  CE  LYS A 308     -16.834  -7.564  34.017  1.00  0.74           C  
ATOM   2186  NZ  LYS A 308     -17.216  -8.144  32.701  1.00  0.74           N  
ATOM   2187  N   ASN A 309     -19.650  -6.276  38.091  1.00  0.71           N  
ATOM   2188  CA  ASN A 309     -19.366  -6.972  39.323  1.00  0.71           C  
ATOM   2189  C   ASN A 309     -18.136  -7.827  39.016  1.00  0.71           C  
ATOM   2190  O   ASN A 309     -18.228  -9.012  38.702  1.00  0.71           O  
ATOM   2191  CB  ASN A 309     -20.639  -7.781  39.697  1.00  0.71           C  
ATOM   2192  CG  ASN A 309     -20.520  -8.613  40.969  1.00  0.71           C  
ATOM   2193  OD1 ASN A 309     -19.561  -8.512  41.737  1.00  0.71           O  
ATOM   2194  ND2 ASN A 309     -21.547  -9.464  41.178  1.00  0.71           N  
ATOM   2195  N   PHE A 310     -16.943  -7.193  38.998  1.00  0.67           N  
ATOM   2196  CA  PHE A 310     -15.689  -7.819  38.605  1.00  0.67           C  
ATOM   2197  C   PHE A 310     -15.204  -8.910  39.548  1.00  0.67           C  
ATOM   2198  O   PHE A 310     -14.675  -9.914  39.084  1.00  0.67           O  
ATOM   2199  CB  PHE A 310     -14.553  -6.809  38.245  1.00  0.67           C  
ATOM   2200  CG  PHE A 310     -14.010  -6.090  39.445  1.00  0.67           C  
ATOM   2201  CD1 PHE A 310     -14.718  -5.015  39.989  1.00  0.67           C  
ATOM   2202  CD2 PHE A 310     -12.838  -6.530  40.084  1.00  0.67           C  
ATOM   2203  CE1 PHE A 310     -14.311  -4.424  41.188  1.00  0.67           C  
ATOM   2204  CE2 PHE A 310     -12.442  -5.960  41.300  1.00  0.67           C  
ATOM   2205  CZ  PHE A 310     -13.201  -4.929  41.869  1.00  0.67           C  
ATOM   2206  N   VAL A 311     -15.388  -8.771  40.878  1.00  0.67           N  
ATOM   2207  CA  VAL A 311     -14.901  -9.736  41.858  1.00  0.67           C  
ATOM   2208  C   VAL A 311     -15.496 -11.122  41.664  1.00  0.67           C  
ATOM   2209  O   VAL A 311     -14.797 -12.120  41.752  1.00  0.67           O  
ATOM   2210  CB  VAL A 311     -15.071  -9.242  43.293  1.00  0.67           C  
ATOM   2211  CG1 VAL A 311     -14.568 -10.279  44.318  1.00  0.67           C  
ATOM   2212  CG2 VAL A 311     -14.253  -7.947  43.456  1.00  0.67           C  
ATOM   2213  N   GLU A 312     -16.791 -11.261  41.337  1.00  0.52           N  
ATOM   2214  CA  GLU A 312     -17.324 -12.558  40.947  1.00  0.52           C  
ATOM   2215  C   GLU A 312     -16.990 -12.949  39.506  1.00  0.52           C  
ATOM   2216  O   GLU A 312     -16.592 -14.076  39.178  1.00  0.52           O  
ATOM   2217  CB  GLU A 312     -18.855 -12.558  41.117  1.00  0.52           C  
ATOM   2218  CG  GLU A 312     -19.281 -12.198  42.557  1.00  0.52           C  
ATOM   2219  CD  GLU A 312     -20.773 -12.420  42.754  1.00  0.52           C  
ATOM   2220  OE1 GLU A 312     -21.210 -13.589  42.655  1.00  0.52           O  
ATOM   2221  OE2 GLU A 312     -21.481 -11.410  43.005  1.00  0.52           O  
ATOM   2222  N   ASN A 313     -17.146 -11.988  38.574  1.00  0.55           N  
ATOM   2223  CA  ASN A 313     -17.295 -12.309  37.165  1.00  0.55           C  
ATOM   2224  C   ASN A 313     -16.019 -12.177  36.356  1.00  0.55           C  
ATOM   2225  O   ASN A 313     -16.004 -12.524  35.173  1.00  0.55           O  
ATOM   2226  CB  ASN A 313     -18.378 -11.401  36.535  1.00  0.55           C  
ATOM   2227  CG  ASN A 313     -19.702 -11.729  37.215  1.00  0.55           C  
ATOM   2228  OD1 ASN A 313     -20.005 -12.900  37.437  1.00  0.55           O  
ATOM   2229  ND2 ASN A 313     -20.526 -10.709  37.519  1.00  0.55           N  
ATOM   2230  N   LYS A 314     -14.927 -11.702  36.978  1.00  0.47           N  
ATOM   2231  CA  LYS A 314     -13.590 -11.578  36.421  1.00  0.47           C  
ATOM   2232  C   LYS A 314     -12.575 -11.694  37.556  1.00  0.47           C  
ATOM   2233  O   LYS A 314     -11.495 -11.119  37.491  1.00  0.47           O  
ATOM   2234  CB  LYS A 314     -13.371 -10.223  35.682  1.00  0.47           C  
ATOM   2235  CG  LYS A 314     -14.199  -9.962  34.403  1.00  0.47           C  
ATOM   2236  CD  LYS A 314     -13.680 -10.663  33.134  1.00  0.47           C  
ATOM   2237  CE  LYS A 314     -13.951 -12.171  32.956  1.00  0.47           C  
ATOM   2238  NZ  LYS A 314     -15.290 -12.504  32.399  1.00  0.47           N  
ATOM   2239  N   MET A 315     -12.927 -12.451  38.622  1.00  0.55           N  
ATOM   2240  CA  MET A 315     -12.257 -12.565  39.918  1.00  0.55           C  
ATOM   2241  C   MET A 315     -10.750 -12.326  40.048  1.00  0.55           C  
ATOM   2242  O   MET A 315     -10.387 -11.548  40.932  1.00  0.55           O  
ATOM   2243  CB  MET A 315     -12.666 -13.899  40.604  1.00  0.55           C  
ATOM   2244  CG  MET A 315     -12.226 -14.039  42.078  1.00  0.55           C  
ATOM   2245  SD  MET A 315     -12.825 -15.548  42.906  1.00  0.55           S  
ATOM   2246  CE  MET A 315     -14.590 -15.123  42.971  1.00  0.55           C  
ATOM   2247  N   PRO A 316      -9.809 -12.865  39.271  1.00  0.54           N  
ATOM   2248  CA  PRO A 316      -8.384 -12.597  39.471  1.00  0.54           C  
ATOM   2249  C   PRO A 316      -7.977 -11.167  39.138  1.00  0.54           C  
ATOM   2250  O   PRO A 316      -6.878 -10.763  39.512  1.00  0.54           O  
ATOM   2251  CB  PRO A 316      -7.701 -13.642  38.578  1.00  0.54           C  
ATOM   2252  CG  PRO A 316      -8.727 -14.775  38.514  1.00  0.54           C  
ATOM   2253  CD  PRO A 316     -10.013 -13.988  38.357  1.00  0.54           C  
ATOM   2254  N   GLU A 317      -8.870 -10.357  38.525  1.00  0.47           N  
ATOM   2255  CA  GLU A 317      -8.698  -8.923  38.324  1.00  0.47           C  
ATOM   2256  C   GLU A 317      -8.736  -8.156  39.633  1.00  0.47           C  
ATOM   2257  O   GLU A 317      -8.223  -7.047  39.792  1.00  0.47           O  
ATOM   2258  CB  GLU A 317      -9.811  -8.374  37.393  1.00  0.47           C  
ATOM   2259  CG  GLU A 317      -9.581  -6.921  36.912  1.00  0.47           C  
ATOM   2260  CD  GLU A 317      -8.312  -6.761  36.074  1.00  0.47           C  
ATOM   2261  OE1 GLU A 317      -7.991  -5.596  35.732  1.00  0.47           O  
ATOM   2262  OE2 GLU A 317      -7.683  -7.791  35.722  1.00  0.47           O  
ATOM   2263  N   ALA A 318      -9.288  -8.792  40.683  1.00  0.57           N  
ATOM   2264  CA  ALA A 318      -9.202  -8.293  42.028  1.00  0.57           C  
ATOM   2265  C   ALA A 318      -7.766  -8.213  42.543  1.00  0.57           C  
ATOM   2266  O   ALA A 318      -7.477  -7.406  43.416  1.00  0.57           O  
ATOM   2267  CB  ALA A 318     -10.096  -9.125  42.964  1.00  0.57           C  
ATOM   2268  N   HIS A 319      -6.803  -8.988  41.990  1.00  0.61           N  
ATOM   2269  CA  HIS A 319      -5.395  -8.807  42.326  1.00  0.61           C  
ATOM   2270  C   HIS A 319      -4.854  -7.424  41.940  1.00  0.61           C  
ATOM   2271  O   HIS A 319      -4.355  -6.687  42.788  1.00  0.61           O  
ATOM   2272  CB  HIS A 319      -4.547  -9.926  41.665  1.00  0.61           C  
ATOM   2273  CG  HIS A 319      -3.087  -9.853  41.987  1.00  0.61           C  
ATOM   2274  ND1 HIS A 319      -2.307  -9.078  41.171  1.00  0.61           N  
ATOM   2275  CD2 HIS A 319      -2.364 -10.281  43.054  1.00  0.61           C  
ATOM   2276  CE1 HIS A 319      -1.127  -9.028  41.743  1.00  0.61           C  
ATOM   2277  NE2 HIS A 319      -1.102  -9.746  42.891  1.00  0.61           N  
ATOM   2278  N   TRP A 320      -5.040  -6.996  40.672  1.00  0.62           N  
ATOM   2279  CA  TRP A 320      -4.593  -5.700  40.179  1.00  0.62           C  
ATOM   2280  C   TRP A 320      -5.348  -4.548  40.808  1.00  0.62           C  
ATOM   2281  O   TRP A 320      -4.800  -3.487  41.106  1.00  0.62           O  
ATOM   2282  CB  TRP A 320      -4.673  -5.631  38.633  1.00  0.62           C  
ATOM   2283  CG  TRP A 320      -4.014  -6.825  37.984  1.00  0.62           C  
ATOM   2284  CD1 TRP A 320      -4.601  -7.830  37.270  1.00  0.62           C  
ATOM   2285  CD2 TRP A 320      -2.657  -7.244  38.228  1.00  0.62           C  
ATOM   2286  NE1 TRP A 320      -3.715  -8.872  37.098  1.00  0.62           N  
ATOM   2287  CE2 TRP A 320      -2.533  -8.537  37.708  1.00  0.62           C  
ATOM   2288  CE3 TRP A 320      -1.600  -6.630  38.897  1.00  0.62           C  
ATOM   2289  CZ2 TRP A 320      -1.365  -9.271  37.879  1.00  0.62           C  
ATOM   2290  CZ3 TRP A 320      -0.406  -7.352  39.028  1.00  0.62           C  
ATOM   2291  CH2 TRP A 320      -0.301  -8.662  38.552  1.00  0.62           C  
ATOM   2292  N   LYS A 321      -6.651  -4.764  41.064  1.00  0.69           N  
ATOM   2293  CA  LYS A 321      -7.490  -3.849  41.807  1.00  0.69           C  
ATOM   2294  C   LYS A 321      -7.057  -3.616  43.245  1.00  0.69           C  
ATOM   2295  O   LYS A 321      -7.059  -2.493  43.737  1.00  0.69           O  
ATOM   2296  CB  LYS A 321      -8.938  -4.382  41.834  1.00  0.69           C  
ATOM   2297  CG  LYS A 321      -9.975  -3.399  42.392  1.00  0.69           C  
ATOM   2298  CD  LYS A 321     -10.112  -2.116  41.559  1.00  0.69           C  
ATOM   2299  CE  LYS A 321     -11.558  -1.635  41.449  1.00  0.69           C  
ATOM   2300  NZ  LYS A 321     -12.247  -2.308  40.327  1.00  0.69           N  
ATOM   2301  N   LEU A 322      -6.678  -4.670  43.985  1.00  0.54           N  
ATOM   2302  CA  LEU A 322      -6.133  -4.494  45.315  1.00  0.54           C  
ATOM   2303  C   LEU A 322      -4.728  -3.888  45.287  1.00  0.54           C  
ATOM   2304  O   LEU A 322      -4.432  -3.010  46.093  1.00  0.54           O  
ATOM   2305  CB  LEU A 322      -6.280  -5.780  46.163  1.00  0.54           C  
ATOM   2306  CG  LEU A 322      -7.756  -6.230  46.368  1.00  0.54           C  
ATOM   2307  CD1 LEU A 322      -7.828  -7.545  47.156  1.00  0.54           C  
ATOM   2308  CD2 LEU A 322      -8.650  -5.167  47.028  1.00  0.54           C  
ATOM   2309  N   GLU A 323      -3.864  -4.244  44.300  1.00  0.58           N  
ATOM   2310  CA  GLU A 323      -2.562  -3.600  44.115  1.00  0.58           C  
ATOM   2311  C   GLU A 323      -2.666  -2.091  43.876  1.00  0.58           C  
ATOM   2312  O   GLU A 323      -1.896  -1.297  44.414  1.00  0.58           O  
ATOM   2313  CB  GLU A 323      -1.719  -4.208  42.956  1.00  0.58           C  
ATOM   2314  CG  GLU A 323      -0.234  -3.731  42.990  1.00  0.58           C  
ATOM   2315  CD  GLU A 323       0.576  -4.073  41.750  1.00  0.58           C  
ATOM   2316  OE1 GLU A 323       0.452  -5.192  41.215  1.00  0.58           O  
ATOM   2317  OE2 GLU A 323       1.388  -3.207  41.301  1.00  0.58           O  
ATOM   2318  N   CYS A 324      -3.651  -1.607  43.085  1.00  0.62           N  
ATOM   2319  CA  CYS A 324      -3.866  -0.169  42.966  1.00  0.62           C  
ATOM   2320  C   CYS A 324      -4.255   0.519  44.273  1.00  0.62           C  
ATOM   2321  O   CYS A 324      -3.748   1.601  44.563  1.00  0.62           O  
ATOM   2322  CB  CYS A 324      -4.772   0.268  41.783  1.00  0.62           C  
ATOM   2323  SG  CYS A 324      -6.534  -0.159  41.857  1.00  0.62           S  
ATOM   2324  N   ILE A 325      -5.100  -0.105  45.129  1.00  0.60           N  
ATOM   2325  CA  ILE A 325      -5.404   0.378  46.483  1.00  0.60           C  
ATOM   2326  C   ILE A 325      -4.144   0.467  47.345  1.00  0.60           C  
ATOM   2327  O   ILE A 325      -3.892   1.479  47.999  1.00  0.60           O  
ATOM   2328  CB  ILE A 325      -6.461  -0.478  47.191  1.00  0.60           C  
ATOM   2329  CG1 ILE A 325      -7.796  -0.435  46.413  1.00  0.60           C  
ATOM   2330  CG2 ILE A 325      -6.685   0.016  48.641  1.00  0.60           C  
ATOM   2331  CD1 ILE A 325      -8.864  -1.361  47.010  1.00  0.60           C  
ATOM   2332  N   GLU A 326      -3.258  -0.552  47.291  1.00  0.65           N  
ATOM   2333  CA  GLU A 326      -1.945  -0.541  47.932  1.00  0.65           C  
ATOM   2334  C   GLU A 326      -1.058   0.619  47.468  1.00  0.65           C  
ATOM   2335  O   GLU A 326      -0.283   1.193  48.231  1.00  0.65           O  
ATOM   2336  CB  GLU A 326      -1.188  -1.871  47.693  1.00  0.65           C  
ATOM   2337  CG  GLU A 326      -1.855  -3.119  48.323  1.00  0.65           C  
ATOM   2338  CD  GLU A 326      -1.119  -4.417  47.980  1.00  0.65           C  
ATOM   2339  OE1 GLU A 326      -0.111  -4.363  47.228  1.00  0.65           O  
ATOM   2340  OE2 GLU A 326      -1.571  -5.479  48.482  1.00  0.65           O  
ATOM   2341  N   ARG A 327      -1.186   1.032  46.191  1.00  0.60           N  
ATOM   2342  CA  ARG A 327      -0.490   2.172  45.623  1.00  0.60           C  
ATOM   2343  C   ARG A 327      -1.283   3.481  45.706  1.00  0.60           C  
ATOM   2344  O   ARG A 327      -0.966   4.457  45.013  1.00  0.60           O  
ATOM   2345  CB  ARG A 327      -0.119   1.898  44.145  1.00  0.60           C  
ATOM   2346  CG  ARG A 327       0.786   0.663  43.968  1.00  0.60           C  
ATOM   2347  CD  ARG A 327       1.274   0.482  42.526  1.00  0.60           C  
ATOM   2348  NE  ARG A 327       1.968  -0.838  42.403  1.00  0.60           N  
ATOM   2349  CZ  ARG A 327       3.127  -1.213  42.956  1.00  0.60           C  
ATOM   2350  NH1 ARG A 327       3.489  -2.483  42.799  1.00  0.60           N  
ATOM   2351  NH2 ARG A 327       3.895  -0.393  43.654  1.00  0.60           N  
ATOM   2352  N   GLY A 328      -2.318   3.544  46.572  1.00  0.76           N  
ATOM   2353  CA  GLY A 328      -3.037   4.767  46.921  1.00  0.76           C  
ATOM   2354  C   GLY A 328      -4.167   5.150  46.006  1.00  0.76           C  
ATOM   2355  O   GLY A 328      -4.572   6.313  45.963  1.00  0.76           O  
ATOM   2356  N   ALA A 329      -4.701   4.194  45.232  1.00  0.76           N  
ATOM   2357  CA  ALA A 329      -5.885   4.403  44.432  1.00  0.76           C  
ATOM   2358  C   ALA A 329      -7.175   4.370  45.232  1.00  0.76           C  
ATOM   2359  O   ALA A 329      -7.229   3.903  46.364  1.00  0.76           O  
ATOM   2360  CB  ALA A 329      -5.996   3.359  43.307  1.00  0.76           C  
ATOM   2361  N   ARG A 330      -8.260   4.877  44.624  1.00  0.70           N  
ATOM   2362  CA  ARG A 330      -9.593   4.801  45.185  1.00  0.70           C  
ATOM   2363  C   ARG A 330     -10.457   3.902  44.324  1.00  0.70           C  
ATOM   2364  O   ARG A 330     -10.410   3.932  43.090  1.00  0.70           O  
ATOM   2365  CB  ARG A 330     -10.261   6.192  45.204  1.00  0.70           C  
ATOM   2366  CG  ARG A 330      -9.613   7.191  46.176  1.00  0.70           C  
ATOM   2367  CD  ARG A 330     -10.008   8.621  45.807  1.00  0.70           C  
ATOM   2368  NE  ARG A 330      -9.550   9.575  46.860  1.00  0.70           N  
ATOM   2369  CZ  ARG A 330      -8.283   9.976  47.031  1.00  0.70           C  
ATOM   2370  NH1 ARG A 330      -8.008  10.904  47.944  1.00  0.70           N  
ATOM   2371  NH2 ARG A 330      -7.284   9.469  46.315  1.00  0.70           N  
ATOM   2372  N   VAL A 331     -11.286   3.072  44.965  1.00  0.77           N  
ATOM   2373  CA  VAL A 331     -12.203   2.169  44.311  1.00  0.77           C  
ATOM   2374  C   VAL A 331     -13.632   2.591  44.563  1.00  0.77           C  
ATOM   2375  O   VAL A 331     -14.101   2.725  45.693  1.00  0.77           O  
ATOM   2376  CB  VAL A 331     -11.973   0.743  44.778  1.00  0.77           C  
ATOM   2377  CG1 VAL A 331     -13.082  -0.206  44.278  1.00  0.77           C  
ATOM   2378  CG2 VAL A 331     -10.589   0.329  44.249  1.00  0.77           C  
ATOM   2379  N   VAL A 332     -14.381   2.800  43.463  1.00  0.77           N  
ATOM   2380  CA  VAL A 332     -15.777   3.173  43.527  1.00  0.77           C  
ATOM   2381  C   VAL A 332     -16.578   2.106  42.817  1.00  0.77           C  
ATOM   2382  O   VAL A 332     -16.249   1.706  41.701  1.00  0.77           O  
ATOM   2383  CB  VAL A 332     -16.052   4.538  42.904  1.00  0.77           C  
ATOM   2384  CG1 VAL A 332     -17.525   4.909  43.171  1.00  0.77           C  
ATOM   2385  CG2 VAL A 332     -15.083   5.566  43.525  1.00  0.77           C  
ATOM   2386  N   VAL A 333     -17.649   1.595  43.452  1.00  0.80           N  
ATOM   2387  CA  VAL A 333     -18.537   0.614  42.853  1.00  0.80           C  
ATOM   2388  C   VAL A 333     -19.923   1.219  42.750  1.00  0.80           C  
ATOM   2389  O   VAL A 333     -20.535   1.602  43.747  1.00  0.80           O  
ATOM   2390  CB  VAL A 333     -18.578  -0.692  43.639  1.00  0.80           C  
ATOM   2391  CG1 VAL A 333     -19.551  -1.697  42.989  1.00  0.80           C  
ATOM   2392  CG2 VAL A 333     -17.158  -1.286  43.661  1.00  0.80           C  
ATOM   2393  N   ILE A 334     -20.446   1.326  41.513  1.00  0.80           N  
ATOM   2394  CA  ILE A 334     -21.736   1.924  41.216  1.00  0.80           C  
ATOM   2395  C   ILE A 334     -22.611   0.821  40.650  1.00  0.80           C  
ATOM   2396  O   ILE A 334     -22.315   0.213  39.620  1.00  0.80           O  
ATOM   2397  CB  ILE A 334     -21.614   3.088  40.236  1.00  0.80           C  
ATOM   2398  CG1 ILE A 334     -20.719   4.198  40.839  1.00  0.80           C  
ATOM   2399  CG2 ILE A 334     -23.015   3.637  39.896  1.00  0.80           C  
ATOM   2400  CD1 ILE A 334     -20.367   5.333  39.871  1.00  0.80           C  
ATOM   2401  N   THR A 335     -23.695   0.474  41.365  1.00  0.79           N  
ATOM   2402  CA  THR A 335     -24.450  -0.739  41.079  1.00  0.79           C  
ATOM   2403  C   THR A 335     -25.802  -0.618  41.771  1.00  0.79           C  
ATOM   2404  O   THR A 335     -25.920   0.175  42.706  1.00  0.79           O  
ATOM   2405  CB  THR A 335     -23.691  -1.995  41.555  1.00  0.79           C  
ATOM   2406  OG1 THR A 335     -24.437  -3.203  41.443  1.00  0.79           O  
ATOM   2407  CG2 THR A 335     -23.288  -1.828  43.021  1.00  0.79           C  
ATOM   2408  N   PRO A 336     -26.857  -1.336  41.402  1.00  0.78           N  
ATOM   2409  CA  PRO A 336     -28.076  -1.407  42.205  1.00  0.78           C  
ATOM   2410  C   PRO A 336     -27.939  -2.330  43.410  1.00  0.78           C  
ATOM   2411  O   PRO A 336     -28.753  -2.226  44.325  1.00  0.78           O  
ATOM   2412  CB  PRO A 336     -29.129  -1.930  41.208  1.00  0.78           C  
ATOM   2413  CG  PRO A 336     -28.328  -2.685  40.144  1.00  0.78           C  
ATOM   2414  CD  PRO A 336     -27.048  -1.864  40.049  1.00  0.78           C  
ATOM   2415  N   GLU A 337     -26.959  -3.253  43.430  1.00  0.78           N  
ATOM   2416  CA  GLU A 337     -26.882  -4.321  44.415  1.00  0.78           C  
ATOM   2417  C   GLU A 337     -25.612  -4.258  45.249  1.00  0.78           C  
ATOM   2418  O   GLU A 337     -24.563  -3.792  44.815  1.00  0.78           O  
ATOM   2419  CB  GLU A 337     -26.868  -5.697  43.719  1.00  0.78           C  
ATOM   2420  CG  GLU A 337     -28.163  -6.063  42.961  1.00  0.78           C  
ATOM   2421  CD  GLU A 337     -28.012  -7.402  42.241  1.00  0.78           C  
ATOM   2422  OE1 GLU A 337     -26.883  -7.963  42.254  1.00  0.78           O  
ATOM   2423  OE2 GLU A 337     -29.028  -7.865  41.667  1.00  0.78           O  
ATOM   2424  N   TYR A 338     -25.640  -4.752  46.504  1.00  0.82           N  
ATOM   2425  CA  TYR A 338     -24.425  -4.859  47.297  1.00  0.82           C  
ATOM   2426  C   TYR A 338     -23.785  -6.236  47.079  1.00  0.82           C  
ATOM   2427  O   TYR A 338     -24.069  -7.209  47.774  1.00  0.82           O  
ATOM   2428  CB  TYR A 338     -24.707  -4.563  48.795  1.00  0.82           C  
ATOM   2429  CG  TYR A 338     -23.436  -4.169  49.502  1.00  0.82           C  
ATOM   2430  CD1 TYR A 338     -22.551  -5.143  49.988  1.00  0.82           C  
ATOM   2431  CD2 TYR A 338     -23.094  -2.814  49.645  1.00  0.82           C  
ATOM   2432  CE1 TYR A 338     -21.346  -4.763  50.592  1.00  0.82           C  
ATOM   2433  CE2 TYR A 338     -21.878  -2.434  50.234  1.00  0.82           C  
ATOM   2434  CZ  TYR A 338     -21.002  -3.416  50.706  1.00  0.82           C  
ATOM   2435  OH  TYR A 338     -19.761  -3.076  51.278  1.00  0.82           O  
ATOM   2436  N   ASN A 339     -22.903  -6.349  46.067  1.00  0.71           N  
ATOM   2437  CA  ASN A 339     -22.272  -7.601  45.669  1.00  0.71           C  
ATOM   2438  C   ASN A 339     -20.932  -7.835  46.392  1.00  0.71           C  
ATOM   2439  O   ASN A 339     -20.411  -6.891  46.986  1.00  0.71           O  
ATOM   2440  CB  ASN A 339     -22.016  -7.588  44.136  1.00  0.71           C  
ATOM   2441  CG  ASN A 339     -23.258  -7.155  43.352  1.00  0.71           C  
ATOM   2442  OD1 ASN A 339     -23.252  -6.060  42.781  1.00  0.71           O  
ATOM   2443  ND2 ASN A 339     -24.298  -8.016  43.322  1.00  0.71           N  
ATOM   2444  N   PRO A 340     -20.286  -9.012  46.360  1.00  0.67           N  
ATOM   2445  CA  PRO A 340     -18.859  -9.226  46.661  1.00  0.67           C  
ATOM   2446  C   PRO A 340     -17.886  -8.160  46.187  1.00  0.67           C  
ATOM   2447  O   PRO A 340     -16.922  -7.858  46.887  1.00  0.67           O  
ATOM   2448  CB  PRO A 340     -18.571 -10.612  46.081  1.00  0.67           C  
ATOM   2449  CG  PRO A 340     -19.886 -11.357  46.321  1.00  0.67           C  
ATOM   2450  CD  PRO A 340     -20.947 -10.283  46.057  1.00  0.67           C  
ATOM   2451  N   THR A 341     -18.135  -7.564  45.007  1.00  0.67           N  
ATOM   2452  CA  THR A 341     -17.418  -6.398  44.494  1.00  0.67           C  
ATOM   2453  C   THR A 341     -17.511  -5.170  45.392  1.00  0.67           C  
ATOM   2454  O   THR A 341     -16.523  -4.478  45.622  1.00  0.67           O  
ATOM   2455  CB  THR A 341     -17.888  -6.042  43.084  1.00  0.67           C  
ATOM   2456  OG1 THR A 341     -17.444  -7.023  42.159  1.00  0.67           O  
ATOM   2457  CG2 THR A 341     -17.309  -4.721  42.588  1.00  0.67           C  
ATOM   2458  N   ALA A 342     -18.699  -4.880  45.957  1.00  0.77           N  
ATOM   2459  CA  ALA A 342     -18.943  -3.759  46.844  1.00  0.77           C  
ATOM   2460  C   ALA A 342     -18.246  -3.874  48.200  1.00  0.77           C  
ATOM   2461  O   ALA A 342     -17.814  -2.879  48.777  1.00  0.77           O  
ATOM   2462  CB  ALA A 342     -20.461  -3.601  47.036  1.00  0.77           C  
ATOM   2463  N   TYR A 343     -18.087  -5.112  48.722  1.00  0.62           N  
ATOM   2464  CA  TYR A 343     -17.370  -5.415  49.958  1.00  0.62           C  
ATOM   2465  C   TYR A 343     -15.900  -4.993  49.943  1.00  0.62           C  
ATOM   2466  O   TYR A 343     -15.309  -4.680  50.978  1.00  0.62           O  
ATOM   2467  CB  TYR A 343     -17.414  -6.941  50.272  1.00  0.62           C  
ATOM   2468  CG  TYR A 343     -18.685  -7.334  50.973  1.00  0.62           C  
ATOM   2469  CD1 TYR A 343     -18.840  -7.053  52.342  1.00  0.62           C  
ATOM   2470  CD2 TYR A 343     -19.724  -7.998  50.298  1.00  0.62           C  
ATOM   2471  CE1 TYR A 343     -20.007  -7.435  53.021  1.00  0.62           C  
ATOM   2472  CE2 TYR A 343     -20.888  -8.388  50.976  1.00  0.62           C  
ATOM   2473  CZ  TYR A 343     -21.026  -8.106  52.339  1.00  0.62           C  
ATOM   2474  OH  TYR A 343     -22.196  -8.477  53.027  1.00  0.62           O  
ATOM   2475  N   ARG A 344     -15.256  -5.010  48.762  1.00  0.52           N  
ATOM   2476  CA  ARG A 344     -13.853  -4.679  48.581  1.00  0.52           C  
ATOM   2477  C   ARG A 344     -13.666  -3.339  47.887  1.00  0.52           C  
ATOM   2478  O   ARG A 344     -12.715  -3.139  47.133  1.00  0.52           O  
ATOM   2479  CB  ARG A 344     -13.108  -5.819  47.840  1.00  0.52           C  
ATOM   2480  CG  ARG A 344     -13.052  -7.170  48.599  1.00  0.52           C  
ATOM   2481  CD  ARG A 344     -12.063  -7.246  49.779  1.00  0.52           C  
ATOM   2482  NE  ARG A 344     -12.643  -6.505  50.952  1.00  0.52           N  
ATOM   2483  CZ  ARG A 344     -13.334  -7.035  51.969  1.00  0.52           C  
ATOM   2484  NH1 ARG A 344     -13.464  -8.345  52.138  1.00  0.52           N  
ATOM   2485  NH2 ARG A 344     -13.946  -6.215  52.820  1.00  0.52           N  
ATOM   2486  N   ALA A 345     -14.581  -2.389  48.144  1.00  0.72           N  
ATOM   2487  CA  ALA A 345     -14.517  -1.040  47.636  1.00  0.72           C  
ATOM   2488  C   ALA A 345     -14.505  -0.017  48.757  1.00  0.72           C  
ATOM   2489  O   ALA A 345     -15.187  -0.182  49.767  1.00  0.72           O  
ATOM   2490  CB  ALA A 345     -15.767  -0.793  46.778  1.00  0.72           C  
ATOM   2491  N   ASP A 346     -13.741   1.085  48.592  1.00  0.76           N  
ATOM   2492  CA  ASP A 346     -13.766   2.238  49.478  1.00  0.76           C  
ATOM   2493  C   ASP A 346     -15.126   2.930  49.465  1.00  0.76           C  
ATOM   2494  O   ASP A 346     -15.691   3.313  50.489  1.00  0.76           O  
ATOM   2495  CB  ASP A 346     -12.710   3.279  49.025  1.00  0.76           C  
ATOM   2496  CG  ASP A 346     -11.381   2.602  48.767  1.00  0.76           C  
ATOM   2497  OD1 ASP A 346     -10.760   2.103  49.732  1.00  0.76           O  
ATOM   2498  OD2 ASP A 346     -11.001   2.560  47.567  1.00  0.76           O  
ATOM   2499  N   TYR A 347     -15.693   3.083  48.253  1.00  0.74           N  
ATOM   2500  CA  TYR A 347     -16.982   3.699  48.048  1.00  0.74           C  
ATOM   2501  C   TYR A 347     -17.925   2.739  47.335  1.00  0.74           C  
ATOM   2502  O   TYR A 347     -17.654   2.253  46.237  1.00  0.74           O  
ATOM   2503  CB  TYR A 347     -16.872   4.964  47.158  1.00  0.74           C  
ATOM   2504  CG  TYR A 347     -15.992   6.042  47.735  1.00  0.74           C  
ATOM   2505  CD1 TYR A 347     -16.509   6.966  48.659  1.00  0.74           C  
ATOM   2506  CD2 TYR A 347     -14.679   6.221  47.262  1.00  0.74           C  
ATOM   2507  CE1 TYR A 347     -15.754   8.084  49.048  1.00  0.74           C  
ATOM   2508  CE2 TYR A 347     -13.933   7.351  47.629  1.00  0.74           C  
ATOM   2509  CZ  TYR A 347     -14.484   8.297  48.500  1.00  0.74           C  
ATOM   2510  OH  TYR A 347     -13.801   9.502  48.770  1.00  0.74           O  
ATOM   2511  N   TRP A 348     -19.110   2.493  47.921  1.00  0.76           N  
ATOM   2512  CA  TRP A 348     -20.213   1.847  47.240  1.00  0.76           C  
ATOM   2513  C   TRP A 348     -21.304   2.892  47.100  1.00  0.76           C  
ATOM   2514  O   TRP A 348     -21.601   3.638  48.033  1.00  0.76           O  
ATOM   2515  CB  TRP A 348     -20.740   0.604  48.012  1.00  0.76           C  
ATOM   2516  CG  TRP A 348     -22.037  -0.002  47.476  1.00  0.76           C  
ATOM   2517  CD1 TRP A 348     -22.249  -0.781  46.372  1.00  0.76           C  
ATOM   2518  CD2 TRP A 348     -23.333   0.231  48.059  1.00  0.76           C  
ATOM   2519  NE1 TRP A 348     -23.586  -1.106  46.265  1.00  0.76           N  
ATOM   2520  CE2 TRP A 348     -24.271  -0.475  47.276  1.00  0.76           C  
ATOM   2521  CE3 TRP A 348     -23.734   0.971  49.170  1.00  0.76           C  
ATOM   2522  CZ2 TRP A 348     -25.623  -0.460  47.595  1.00  0.76           C  
ATOM   2523  CZ3 TRP A 348     -25.097   0.975  49.500  1.00  0.76           C  
ATOM   2524  CH2 TRP A 348     -26.029   0.268  48.725  1.00  0.76           C  
ATOM   2525  N   MET A 349     -21.900   2.985  45.902  1.00  0.76           N  
ATOM   2526  CA  MET A 349     -22.962   3.916  45.611  1.00  0.76           C  
ATOM   2527  C   MET A 349     -24.144   3.148  45.048  1.00  0.76           C  
ATOM   2528  O   MET A 349     -23.976   2.471  44.030  1.00  0.76           O  
ATOM   2529  CB  MET A 349     -22.515   4.927  44.537  1.00  0.76           C  
ATOM   2530  CG  MET A 349     -21.366   5.831  45.006  1.00  0.76           C  
ATOM   2531  SD  MET A 349     -20.544   6.701  43.651  1.00  0.76           S  
ATOM   2532  CE  MET A 349     -21.878   7.818  43.150  1.00  0.76           C  
ATOM   2533  N   PRO A 350     -25.345   3.208  45.617  1.00  0.81           N  
ATOM   2534  CA  PRO A 350     -26.509   2.609  44.994  1.00  0.81           C  
ATOM   2535  C   PRO A 350     -26.973   3.444  43.813  1.00  0.81           C  
ATOM   2536  O   PRO A 350     -26.990   4.676  43.879  1.00  0.81           O  
ATOM   2537  CB  PRO A 350     -27.557   2.583  46.118  1.00  0.81           C  
ATOM   2538  CG  PRO A 350     -27.179   3.766  47.015  1.00  0.81           C  
ATOM   2539  CD  PRO A 350     -25.653   3.804  46.919  1.00  0.81           C  
ATOM   2540  N   LEU A 351     -27.350   2.778  42.715  1.00  0.77           N  
ATOM   2541  CA  LEU A 351     -27.861   3.413  41.527  1.00  0.77           C  
ATOM   2542  C   LEU A 351     -29.103   2.668  41.082  1.00  0.77           C  
ATOM   2543  O   LEU A 351     -29.108   1.447  40.958  1.00  0.77           O  
ATOM   2544  CB  LEU A 351     -26.789   3.370  40.412  1.00  0.77           C  
ATOM   2545  CG  LEU A 351     -27.224   3.916  39.039  1.00  0.77           C  
ATOM   2546  CD1 LEU A 351     -27.645   5.387  39.094  1.00  0.77           C  
ATOM   2547  CD2 LEU A 351     -26.095   3.750  38.025  1.00  0.77           C  
ATOM   2548  N   ARG A 352     -30.224   3.378  40.837  1.00  0.71           N  
ATOM   2549  CA  ARG A 352     -31.417   2.801  40.241  1.00  0.71           C  
ATOM   2550  C   ARG A 352     -31.128   2.242  38.837  1.00  0.71           C  
ATOM   2551  O   ARG A 352     -30.536   2.970  38.038  1.00  0.71           O  
ATOM   2552  CB  ARG A 352     -32.537   3.887  40.202  1.00  0.71           C  
ATOM   2553  CG  ARG A 352     -33.979   3.431  39.871  1.00  0.71           C  
ATOM   2554  CD  ARG A 352     -34.321   3.235  38.385  1.00  0.71           C  
ATOM   2555  NE  ARG A 352     -34.449   4.561  37.703  1.00  0.71           N  
ATOM   2556  CZ  ARG A 352     -34.730   4.677  36.395  1.00  0.71           C  
ATOM   2557  NH1 ARG A 352     -34.897   3.622  35.608  1.00  0.71           N  
ATOM   2558  NH2 ARG A 352     -34.785   5.888  35.849  1.00  0.71           N  
ATOM   2559  N   PRO A 353     -31.521   1.016  38.454  1.00  0.73           N  
ATOM   2560  CA  PRO A 353     -31.293   0.474  37.111  1.00  0.73           C  
ATOM   2561  C   PRO A 353     -31.789   1.361  35.982  1.00  0.73           C  
ATOM   2562  O   PRO A 353     -32.973   1.693  35.994  1.00  0.73           O  
ATOM   2563  CB  PRO A 353     -32.064  -0.860  37.126  1.00  0.73           C  
ATOM   2564  CG  PRO A 353     -32.013  -1.306  38.588  1.00  0.73           C  
ATOM   2565  CD  PRO A 353     -32.107   0.015  39.351  1.00  0.73           C  
ATOM   2566  N   GLU A 354     -30.918   1.758  35.025  1.00  0.65           N  
ATOM   2567  CA  GLU A 354     -31.270   2.502  33.819  1.00  0.65           C  
ATOM   2568  C   GLU A 354     -31.298   4.004  34.086  1.00  0.65           C  
ATOM   2569  O   GLU A 354     -31.846   4.798  33.321  1.00  0.65           O  
ATOM   2570  CB  GLU A 354     -32.564   2.032  33.094  1.00  0.65           C  
ATOM   2571  CG  GLU A 354     -32.668   0.500  32.861  1.00  0.65           C  
ATOM   2572  CD  GLU A 354     -34.114  -0.001  32.846  1.00  0.65           C  
ATOM   2573  OE1 GLU A 354     -35.045   0.841  32.803  1.00  0.65           O  
ATOM   2574  OE2 GLU A 354     -34.283  -1.250  32.914  1.00  0.65           O  
ATOM   2575  N   SER A 355     -30.650   4.449  35.181  1.00  0.68           N  
ATOM   2576  CA  SER A 355     -30.422   5.863  35.467  1.00  0.68           C  
ATOM   2577  C   SER A 355     -28.983   6.231  35.173  1.00  0.68           C  
ATOM   2578  O   SER A 355     -28.552   7.358  35.416  1.00  0.68           O  
ATOM   2579  CB  SER A 355     -30.682   6.249  36.947  1.00  0.68           C  
ATOM   2580  OG  SER A 355     -32.078   6.361  37.233  1.00  0.68           O  
ATOM   2581  N   ASP A 356     -28.203   5.285  34.622  1.00  0.77           N  
ATOM   2582  CA  ASP A 356     -26.770   5.330  34.449  1.00  0.77           C  
ATOM   2583  C   ASP A 356     -26.262   6.525  33.651  1.00  0.77           C  
ATOM   2584  O   ASP A 356     -25.367   7.257  34.077  1.00  0.77           O  
ATOM   2585  CB  ASP A 356     -26.335   4.013  33.755  1.00  0.77           C  
ATOM   2586  CG  ASP A 356     -26.869   2.805  34.510  1.00  0.77           C  
ATOM   2587  OD1 ASP A 356     -28.107   2.559  34.456  1.00  0.77           O  
ATOM   2588  OD2 ASP A 356     -26.041   2.131  35.165  1.00  0.77           O  
ATOM   2589  N   GLY A 357     -26.910   6.801  32.499  1.00  0.78           N  
ATOM   2590  CA  GLY A 357     -26.660   7.974  31.666  1.00  0.78           C  
ATOM   2591  C   GLY A 357     -26.656   9.289  32.406  1.00  0.78           C  
ATOM   2592  O   GLY A 357     -25.760  10.106  32.236  1.00  0.78           O  
ATOM   2593  N   ALA A 358     -27.656   9.514  33.284  1.00  0.79           N  
ATOM   2594  CA  ALA A 358     -27.800  10.730  34.066  1.00  0.79           C  
ATOM   2595  C   ALA A 358     -26.637  10.978  35.019  1.00  0.79           C  
ATOM   2596  O   ALA A 358     -26.151  12.098  35.153  1.00  0.79           O  
ATOM   2597  CB  ALA A 358     -29.116  10.695  34.870  1.00  0.79           C  
ATOM   2598  N   LEU A 359     -26.141   9.919  35.686  1.00  0.79           N  
ATOM   2599  CA  LEU A 359     -24.978   9.983  36.553  1.00  0.79           C  
ATOM   2600  C   LEU A 359     -23.682  10.310  35.799  1.00  0.79           C  
ATOM   2601  O   LEU A 359     -22.887  11.139  36.241  1.00  0.79           O  
ATOM   2602  CB  LEU A 359     -24.884   8.673  37.375  1.00  0.79           C  
ATOM   2603  CG  LEU A 359     -23.874   8.669  38.544  1.00  0.79           C  
ATOM   2604  CD1 LEU A 359     -24.163   9.754  39.593  1.00  0.79           C  
ATOM   2605  CD2 LEU A 359     -23.858   7.297  39.234  1.00  0.79           C  
ATOM   2606  N   PHE A 360     -23.454   9.716  34.602  1.00  0.77           N  
ATOM   2607  CA  PHE A 360     -22.350  10.094  33.719  1.00  0.77           C  
ATOM   2608  C   PHE A 360     -22.444  11.518  33.179  1.00  0.77           C  
ATOM   2609  O   PHE A 360     -21.465  12.261  33.161  1.00  0.77           O  
ATOM   2610  CB  PHE A 360     -22.228   9.136  32.495  1.00  0.77           C  
ATOM   2611  CG  PHE A 360     -21.350   7.955  32.793  1.00  0.77           C  
ATOM   2612  CD1 PHE A 360     -20.022   8.147  33.216  1.00  0.77           C  
ATOM   2613  CD2 PHE A 360     -21.813   6.645  32.594  1.00  0.77           C  
ATOM   2614  CE1 PHE A 360     -19.184   7.055  33.464  1.00  0.77           C  
ATOM   2615  CE2 PHE A 360     -20.975   5.547  32.832  1.00  0.77           C  
ATOM   2616  CZ  PHE A 360     -19.659   5.753  33.268  1.00  0.77           C  
ATOM   2617  N   LEU A 361     -23.639  11.945  32.740  1.00  0.78           N  
ATOM   2618  CA  LEU A 361     -23.921  13.286  32.254  1.00  0.78           C  
ATOM   2619  C   LEU A 361     -23.762  14.347  33.343  1.00  0.78           C  
ATOM   2620  O   LEU A 361     -23.241  15.435  33.101  1.00  0.78           O  
ATOM   2621  CB  LEU A 361     -25.325  13.308  31.597  1.00  0.78           C  
ATOM   2622  CG  LEU A 361     -25.399  12.831  30.116  1.00  0.78           C  
ATOM   2623  CD1 LEU A 361     -24.277  11.893  29.636  1.00  0.78           C  
ATOM   2624  CD2 LEU A 361     -26.756  12.191  29.788  1.00  0.78           C  
ATOM   2625  N   GLY A 362     -24.151  14.040  34.599  1.00  0.82           N  
ATOM   2626  CA  GLY A 362     -23.854  14.894  35.747  1.00  0.82           C  
ATOM   2627  C   GLY A 362     -22.387  14.975  36.100  1.00  0.82           C  
ATOM   2628  O   GLY A 362     -21.887  16.035  36.463  1.00  0.82           O  
ATOM   2629  N   ALA A 363     -21.628  13.868  35.959  1.00  0.78           N  
ATOM   2630  CA  ALA A 363     -20.179  13.876  36.093  1.00  0.78           C  
ATOM   2631  C   ALA A 363     -19.489  14.736  35.046  1.00  0.78           C  
ATOM   2632  O   ALA A 363     -18.588  15.514  35.346  1.00  0.78           O  
ATOM   2633  CB  ALA A 363     -19.628  12.442  36.008  1.00  0.78           C  
ATOM   2634  N   MET A 364     -19.956  14.652  33.786  1.00  0.71           N  
ATOM   2635  CA  MET A 364     -19.513  15.486  32.689  1.00  0.71           C  
ATOM   2636  C   MET A 364     -19.722  16.971  32.953  1.00  0.71           C  
ATOM   2637  O   MET A 364     -18.820  17.781  32.743  1.00  0.71           O  
ATOM   2638  CB  MET A 364     -20.276  15.060  31.414  1.00  0.71           C  
ATOM   2639  CG  MET A 364     -19.939  15.877  30.157  1.00  0.71           C  
ATOM   2640  SD  MET A 364     -18.186  15.912  29.714  1.00  0.71           S  
ATOM   2641  CE  MET A 364     -18.159  14.203  29.120  1.00  0.71           C  
ATOM   2642  N   LYS A 365     -20.895  17.359  33.499  1.00  0.72           N  
ATOM   2643  CA  LYS A 365     -21.138  18.719  33.946  1.00  0.72           C  
ATOM   2644  C   LYS A 365     -20.173  19.180  35.036  1.00  0.72           C  
ATOM   2645  O   LYS A 365     -19.573  20.241  34.918  1.00  0.72           O  
ATOM   2646  CB  LYS A 365     -22.590  18.880  34.454  1.00  0.72           C  
ATOM   2647  CG  LYS A 365     -22.946  20.333  34.814  1.00  0.72           C  
ATOM   2648  CD  LYS A 365     -24.380  20.476  35.338  1.00  0.72           C  
ATOM   2649  CE  LYS A 365     -24.817  21.920  35.604  1.00  0.72           C  
ATOM   2650  NZ  LYS A 365     -24.021  22.532  36.673  1.00  0.72           N  
ATOM   2651  N   ILE A 366     -19.924  18.361  36.084  1.00  0.75           N  
ATOM   2652  CA  ILE A 366     -18.980  18.689  37.157  1.00  0.75           C  
ATOM   2653  C   ILE A 366     -17.564  18.920  36.636  1.00  0.75           C  
ATOM   2654  O   ILE A 366     -16.891  19.885  36.996  1.00  0.75           O  
ATOM   2655  CB  ILE A 366     -18.973  17.594  38.235  1.00  0.75           C  
ATOM   2656  CG1 ILE A 366     -20.324  17.534  38.996  1.00  0.75           C  
ATOM   2657  CG2 ILE A 366     -17.788  17.758  39.221  1.00  0.75           C  
ATOM   2658  CD1 ILE A 366     -20.586  18.715  39.941  1.00  0.75           C  
ATOM   2659  N   ILE A 367     -17.078  18.060  35.722  1.00  0.71           N  
ATOM   2660  CA  ILE A 367     -15.767  18.211  35.107  1.00  0.71           C  
ATOM   2661  C   ILE A 367     -15.646  19.480  34.259  1.00  0.71           C  
ATOM   2662  O   ILE A 367     -14.626  20.173  34.303  1.00  0.71           O  
ATOM   2663  CB  ILE A 367     -15.389  16.966  34.307  1.00  0.71           C  
ATOM   2664  CG1 ILE A 367     -15.336  15.717  35.220  1.00  0.71           C  
ATOM   2665  CG2 ILE A 367     -14.011  17.155  33.638  1.00  0.71           C  
ATOM   2666  CD1 ILE A 367     -15.409  14.402  34.436  1.00  0.71           C  
ATOM   2667  N   ILE A 368     -16.684  19.827  33.467  1.00  0.69           N  
ATOM   2668  CA  ILE A 368     -16.725  21.071  32.705  1.00  0.69           C  
ATOM   2669  C   ILE A 368     -16.832  22.321  33.582  1.00  0.69           C  
ATOM   2670  O   ILE A 368     -16.025  23.239  33.429  1.00  0.69           O  
ATOM   2671  CB  ILE A 368     -17.835  21.037  31.648  1.00  0.69           C  
ATOM   2672  CG1 ILE A 368     -17.522  19.945  30.591  1.00  0.69           C  
ATOM   2673  CG2 ILE A 368     -17.988  22.418  30.969  1.00  0.69           C  
ATOM   2674  CD1 ILE A 368     -18.669  19.689  29.603  1.00  0.69           C  
ATOM   2675  N   ASP A 369     -17.772  22.368  34.555  1.00  0.77           N  
ATOM   2676  CA  ASP A 369     -18.025  23.522  35.412  1.00  0.77           C  
ATOM   2677  C   ASP A 369     -16.817  23.921  36.258  1.00  0.77           C  
ATOM   2678  O   ASP A 369     -16.428  25.087  36.327  1.00  0.77           O  
ATOM   2679  CB  ASP A 369     -19.186  23.219  36.402  1.00  0.77           C  
ATOM   2680  CG  ASP A 369     -20.564  23.165  35.772  1.00  0.77           C  
ATOM   2681  OD1 ASP A 369     -20.751  23.432  34.562  1.00  0.77           O  
ATOM   2682  OD2 ASP A 369     -21.510  22.864  36.550  1.00  0.77           O  
ATOM   2683  N   GLU A 370     -16.148  22.927  36.875  1.00  0.73           N  
ATOM   2684  CA  GLU A 370     -15.083  23.166  37.830  1.00  0.73           C  
ATOM   2685  C   GLU A 370     -13.723  23.236  37.139  1.00  0.73           C  
ATOM   2686  O   GLU A 370     -12.688  23.412  37.775  1.00  0.73           O  
ATOM   2687  CB  GLU A 370     -15.054  22.010  38.864  1.00  0.73           C  
ATOM   2688  CG  GLU A 370     -16.348  21.846  39.705  1.00  0.73           C  
ATOM   2689  CD  GLU A 370     -16.564  22.975  40.709  1.00  0.73           C  
ATOM   2690  OE1 GLU A 370     -15.667  23.171  41.569  1.00  0.73           O  
ATOM   2691  OE2 GLU A 370     -17.643  23.617  40.648  1.00  0.73           O  
ATOM   2692  N   ASN A 371     -13.694  23.126  35.789  1.00  0.74           N  
ATOM   2693  CA  ASN A 371     -12.492  23.143  34.962  1.00  0.74           C  
ATOM   2694  C   ASN A 371     -11.503  22.020  35.262  1.00  0.74           C  
ATOM   2695  O   ASN A 371     -10.295  22.224  35.324  1.00  0.74           O  
ATOM   2696  CB  ASN A 371     -11.758  24.511  34.962  1.00  0.74           C  
ATOM   2697  CG  ASN A 371     -12.651  25.569  34.339  1.00  0.74           C  
ATOM   2698  OD1 ASN A 371     -12.739  25.671  33.113  1.00  0.74           O  
ATOM   2699  ND2 ASN A 371     -13.327  26.380  35.182  1.00  0.74           N  
ATOM   2700  N   MET A 372     -11.996  20.775  35.394  1.00  0.68           N  
ATOM   2701  CA  MET A 372     -11.167  19.639  35.769  1.00  0.68           C  
ATOM   2702  C   MET A 372     -10.707  18.847  34.556  1.00  0.68           C  
ATOM   2703  O   MET A 372     -10.172  17.745  34.653  1.00  0.68           O  
ATOM   2704  CB  MET A 372     -11.935  18.709  36.739  1.00  0.68           C  
ATOM   2705  CG  MET A 372     -12.254  19.361  38.100  1.00  0.68           C  
ATOM   2706  SD  MET A 372     -10.833  20.082  38.988  1.00  0.68           S  
ATOM   2707  CE  MET A 372      -9.746  18.632  38.915  1.00  0.68           C  
ATOM   2708  N   HIS A 373     -10.911  19.403  33.352  1.00  0.70           N  
ATOM   2709  CA  HIS A 373     -10.445  18.814  32.116  1.00  0.70           C  
ATOM   2710  C   HIS A 373      -8.949  18.983  31.877  1.00  0.70           C  
ATOM   2711  O   HIS A 373      -8.320  19.947  32.309  1.00  0.70           O  
ATOM   2712  CB  HIS A 373     -11.283  19.293  30.909  1.00  0.70           C  
ATOM   2713  CG  HIS A 373     -11.416  20.769  30.711  1.00  0.70           C  
ATOM   2714  ND1 HIS A 373     -10.759  21.369  29.661  1.00  0.70           N  
ATOM   2715  CD2 HIS A 373     -12.246  21.660  31.317  1.00  0.70           C  
ATOM   2716  CE1 HIS A 373     -11.195  22.613  29.645  1.00  0.70           C  
ATOM   2717  NE2 HIS A 373     -12.096  22.844  30.629  1.00  0.70           N  
ATOM   2718  N   ASP A 374      -8.323  18.013  31.177  1.00  0.72           N  
ATOM   2719  CA  ASP A 374      -6.906  18.044  30.861  1.00  0.72           C  
ATOM   2720  C   ASP A 374      -6.736  18.909  29.602  1.00  0.72           C  
ATOM   2721  O   ASP A 374      -6.745  18.410  28.480  1.00  0.72           O  
ATOM   2722  CB  ASP A 374      -6.392  16.565  30.714  1.00  0.72           C  
ATOM   2723  CG  ASP A 374      -4.938  16.351  31.095  1.00  0.72           C  
ATOM   2724  OD1 ASP A 374      -4.251  17.333  31.457  1.00  0.72           O  
ATOM   2725  OD2 ASP A 374      -4.490  15.167  31.200  1.00  0.72           O  
ATOM   2726  N   ILE A 375      -6.647  20.254  29.769  1.00  0.74           N  
ATOM   2727  CA  ILE A 375      -6.882  21.256  28.720  1.00  0.74           C  
ATOM   2728  C   ILE A 375      -6.081  21.065  27.441  1.00  0.74           C  
ATOM   2729  O   ILE A 375      -6.634  21.047  26.342  1.00  0.74           O  
ATOM   2730  CB  ILE A 375      -6.646  22.678  29.261  1.00  0.74           C  
ATOM   2731  CG1 ILE A 375      -7.769  23.042  30.259  1.00  0.74           C  
ATOM   2732  CG2 ILE A 375      -6.575  23.727  28.118  1.00  0.74           C  
ATOM   2733  CD1 ILE A 375      -7.534  24.350  31.023  1.00  0.74           C  
ATOM   2734  N   ASP A 376      -4.756  20.892  27.545  1.00  0.72           N  
ATOM   2735  CA  ASP A 376      -3.889  20.742  26.396  1.00  0.72           C  
ATOM   2736  C   ASP A 376      -4.104  19.425  25.660  1.00  0.72           C  
ATOM   2737  O   ASP A 376      -4.098  19.388  24.433  1.00  0.72           O  
ATOM   2738  CB  ASP A 376      -2.428  20.982  26.828  1.00  0.72           C  
ATOM   2739  CG  ASP A 376      -2.251  22.442  27.236  1.00  0.72           C  
ATOM   2740  OD1 ASP A 376      -3.091  23.298  26.843  1.00  0.72           O  
ATOM   2741  OD2 ASP A 376      -1.261  22.707  27.957  1.00  0.72           O  
ATOM   2742  N   PHE A 377      -4.383  18.325  26.400  1.00  0.71           N  
ATOM   2743  CA  PHE A 377      -4.816  17.048  25.844  1.00  0.71           C  
ATOM   2744  C   PHE A 377      -6.146  17.187  25.104  1.00  0.71           C  
ATOM   2745  O   PHE A 377      -6.324  16.672  24.001  1.00  0.71           O  
ATOM   2746  CB  PHE A 377      -4.942  16.002  27.002  1.00  0.71           C  
ATOM   2747  CG  PHE A 377      -5.315  14.609  26.546  1.00  0.71           C  
ATOM   2748  CD1 PHE A 377      -6.657  14.282  26.272  1.00  0.71           C  
ATOM   2749  CD2 PHE A 377      -4.334  13.616  26.389  1.00  0.71           C  
ATOM   2750  CE1 PHE A 377      -7.003  13.013  25.795  1.00  0.71           C  
ATOM   2751  CE2 PHE A 377      -4.678  12.338  25.927  1.00  0.71           C  
ATOM   2752  CZ  PHE A 377      -6.011  12.042  25.618  1.00  0.71           C  
ATOM   2753  N   LEU A 378      -7.111  17.917  25.706  1.00  0.71           N  
ATOM   2754  CA  LEU A 378      -8.423  18.151  25.139  1.00  0.71           C  
ATOM   2755  C   LEU A 378      -8.364  18.887  23.805  1.00  0.71           C  
ATOM   2756  O   LEU A 378      -8.971  18.481  22.817  1.00  0.71           O  
ATOM   2757  CB  LEU A 378      -9.303  18.947  26.136  1.00  0.71           C  
ATOM   2758  CG  LEU A 378     -10.758  19.168  25.677  1.00  0.71           C  
ATOM   2759  CD1 LEU A 378     -11.508  17.843  25.524  1.00  0.71           C  
ATOM   2760  CD2 LEU A 378     -11.508  20.071  26.658  1.00  0.71           C  
ATOM   2761  N   LYS A 379      -7.570  19.963  23.728  1.00  0.70           N  
ATOM   2762  CA  LYS A 379      -7.361  20.714  22.505  1.00  0.70           C  
ATOM   2763  C   LYS A 379      -6.638  19.963  21.395  1.00  0.70           C  
ATOM   2764  O   LYS A 379      -6.999  20.054  20.225  1.00  0.70           O  
ATOM   2765  CB  LYS A 379      -6.547  21.984  22.825  1.00  0.70           C  
ATOM   2766  CG  LYS A 379      -7.361  22.995  23.637  1.00  0.70           C  
ATOM   2767  CD  LYS A 379      -6.518  24.206  24.044  1.00  0.70           C  
ATOM   2768  CE  LYS A 379      -7.352  25.319  24.671  1.00  0.70           C  
ATOM   2769  NZ  LYS A 379      -6.442  26.388  25.120  1.00  0.70           N  
ATOM   2770  N   SER A 380      -5.558  19.225  21.717  1.00  0.68           N  
ATOM   2771  CA  SER A 380      -4.750  18.561  20.703  1.00  0.68           C  
ATOM   2772  C   SER A 380      -5.282  17.234  20.189  1.00  0.68           C  
ATOM   2773  O   SER A 380      -5.166  16.941  19.001  1.00  0.68           O  
ATOM   2774  CB  SER A 380      -3.285  18.368  21.171  1.00  0.68           C  
ATOM   2775  OG  SER A 380      -3.207  17.557  22.341  1.00  0.68           O  
ATOM   2776  N   PHE A 381      -5.852  16.378  21.060  1.00  0.63           N  
ATOM   2777  CA  PHE A 381      -6.072  14.978  20.726  1.00  0.63           C  
ATOM   2778  C   PHE A 381      -7.538  14.584  20.663  1.00  0.63           C  
ATOM   2779  O   PHE A 381      -7.864  13.397  20.656  1.00  0.63           O  
ATOM   2780  CB  PHE A 381      -5.365  14.064  21.770  1.00  0.63           C  
ATOM   2781  CG  PHE A 381      -3.869  14.269  21.797  1.00  0.63           C  
ATOM   2782  CD1 PHE A 381      -3.098  14.255  20.620  1.00  0.63           C  
ATOM   2783  CD2 PHE A 381      -3.214  14.457  23.025  1.00  0.63           C  
ATOM   2784  CE1 PHE A 381      -1.710  14.448  20.670  1.00  0.63           C  
ATOM   2785  CE2 PHE A 381      -1.826  14.644  23.083  1.00  0.63           C  
ATOM   2786  CZ  PHE A 381      -1.074  14.643  21.902  1.00  0.63           C  
ATOM   2787  N   THR A 382      -8.477  15.550  20.613  1.00  0.69           N  
ATOM   2788  CA  THR A 382      -9.907  15.246  20.707  1.00  0.69           C  
ATOM   2789  C   THR A 382     -10.720  15.883  19.598  1.00  0.69           C  
ATOM   2790  O   THR A 382     -10.208  16.516  18.676  1.00  0.69           O  
ATOM   2791  CB  THR A 382     -10.549  15.537  22.072  1.00  0.69           C  
ATOM   2792  OG1 THR A 382     -10.971  16.881  22.251  1.00  0.69           O  
ATOM   2793  CG2 THR A 382      -9.566  15.205  23.201  1.00  0.69           C  
ATOM   2794  N   ASP A 383     -12.049  15.701  19.664  1.00  0.61           N  
ATOM   2795  CA  ASP A 383     -13.038  16.322  18.829  1.00  0.61           C  
ATOM   2796  C   ASP A 383     -13.317  17.777  19.218  1.00  0.61           C  
ATOM   2797  O   ASP A 383     -13.859  18.529  18.413  1.00  0.61           O  
ATOM   2798  CB  ASP A 383     -14.333  15.438  18.817  1.00  0.61           C  
ATOM   2799  CG  ASP A 383     -14.869  14.992  20.183  1.00  0.61           C  
ATOM   2800  OD1 ASP A 383     -14.057  14.715  21.102  1.00  0.61           O  
ATOM   2801  OD2 ASP A 383     -16.117  14.870  20.317  1.00  0.61           O  
ATOM   2802  N   ALA A 384     -12.901  18.228  20.425  1.00  0.73           N  
ATOM   2803  CA  ALA A 384     -13.202  19.532  21.006  1.00  0.73           C  
ATOM   2804  C   ALA A 384     -13.113  20.779  20.109  1.00  0.73           C  
ATOM   2805  O   ALA A 384     -14.136  21.467  20.025  1.00  0.73           O  
ATOM   2806  CB  ALA A 384     -12.395  19.730  22.305  1.00  0.73           C  
ATOM   2807  N   PRO A 385     -12.046  21.111  19.374  1.00  0.67           N  
ATOM   2808  CA  PRO A 385     -11.967  22.399  18.690  1.00  0.67           C  
ATOM   2809  C   PRO A 385     -12.651  22.362  17.339  1.00  0.67           C  
ATOM   2810  O   PRO A 385     -12.676  23.394  16.665  1.00  0.67           O  
ATOM   2811  CB  PRO A 385     -10.453  22.632  18.532  1.00  0.67           C  
ATOM   2812  CG  PRO A 385      -9.850  21.229  18.508  1.00  0.67           C  
ATOM   2813  CD  PRO A 385     -10.720  20.503  19.527  1.00  0.67           C  
ATOM   2814  N   ILE A 386     -13.178  21.201  16.888  1.00  0.57           N  
ATOM   2815  CA  ILE A 386     -13.861  21.054  15.607  1.00  0.57           C  
ATOM   2816  C   ILE A 386     -15.109  21.914  15.519  1.00  0.57           C  
ATOM   2817  O   ILE A 386     -15.993  21.828  16.367  1.00  0.57           O  
ATOM   2818  CB  ILE A 386     -14.267  19.608  15.319  1.00  0.57           C  
ATOM   2819  CG1 ILE A 386     -13.024  18.691  15.242  1.00  0.57           C  
ATOM   2820  CG2 ILE A 386     -15.116  19.533  14.026  1.00  0.57           C  
ATOM   2821  CD1 ILE A 386     -13.399  17.204  15.184  1.00  0.57           C  
ATOM   2822  N   LEU A 387     -15.240  22.735  14.455  1.00  0.52           N  
ATOM   2823  CA  LEU A 387     -16.423  23.540  14.246  1.00  0.52           C  
ATOM   2824  C   LEU A 387     -17.598  22.715  13.735  1.00  0.52           C  
ATOM   2825  O   LEU A 387     -17.603  22.168  12.628  1.00  0.52           O  
ATOM   2826  CB  LEU A 387     -16.159  24.719  13.277  1.00  0.52           C  
ATOM   2827  CG  LEU A 387     -17.268  25.795  13.286  1.00  0.52           C  
ATOM   2828  CD1 LEU A 387     -17.258  26.589  14.597  1.00  0.52           C  
ATOM   2829  CD2 LEU A 387     -17.123  26.778  12.119  1.00  0.52           C  
ATOM   2830  N   VAL A 388     -18.656  22.611  14.553  1.00  0.53           N  
ATOM   2831  CA  VAL A 388     -19.900  21.978  14.180  1.00  0.53           C  
ATOM   2832  C   VAL A 388     -20.684  22.898  13.253  1.00  0.53           C  
ATOM   2833  O   VAL A 388     -20.601  24.121  13.334  1.00  0.53           O  
ATOM   2834  CB  VAL A 388     -20.699  21.584  15.414  1.00  0.53           C  
ATOM   2835  CG1 VAL A 388     -21.938  20.767  15.023  1.00  0.53           C  
ATOM   2836  CG2 VAL A 388     -19.810  20.737  16.340  1.00  0.53           C  
ATOM   2837  N   ARG A 389     -21.447  22.349  12.289  1.00  0.40           N  
ATOM   2838  CA  ARG A 389     -22.283  23.163  11.432  1.00  0.40           C  
ATOM   2839  C   ARG A 389     -23.454  23.830  12.159  1.00  0.40           C  
ATOM   2840  O   ARG A 389     -23.961  23.322  13.153  1.00  0.40           O  
ATOM   2841  CB  ARG A 389     -22.761  22.319  10.236  1.00  0.40           C  
ATOM   2842  CG  ARG A 389     -23.307  23.130   9.049  1.00  0.40           C  
ATOM   2843  CD  ARG A 389     -23.743  22.257   7.875  1.00  0.40           C  
ATOM   2844  NE  ARG A 389     -22.479  21.638   7.347  1.00  0.40           N  
ATOM   2845  CZ  ARG A 389     -21.735  22.180   6.376  1.00  0.40           C  
ATOM   2846  NH1 ARG A 389     -20.488  21.744   6.221  1.00  0.40           N  
ATOM   2847  NH2 ARG A 389     -22.198  23.143   5.589  1.00  0.40           N  
ATOM   2848  N   THR A 390     -23.917  24.987  11.642  1.00  0.41           N  
ATOM   2849  CA  THR A 390     -25.039  25.811  12.091  1.00  0.41           C  
ATOM   2850  C   THR A 390     -26.350  25.077  12.231  1.00  0.41           C  
ATOM   2851  O   THR A 390     -27.171  25.386  13.089  1.00  0.41           O  
ATOM   2852  CB  THR A 390     -25.289  26.913  11.065  1.00  0.41           C  
ATOM   2853  OG1 THR A 390     -25.024  26.454   9.734  1.00  0.41           O  
ATOM   2854  CG2 THR A 390     -24.283  28.040  11.343  1.00  0.41           C  
ATOM   2855  N   ASP A 391     -26.550  24.102  11.344  1.00  0.36           N  
ATOM   2856  CA  ASP A 391     -27.651  23.197  11.172  1.00  0.36           C  
ATOM   2857  C   ASP A 391     -27.898  22.366  12.447  1.00  0.36           C  
ATOM   2858  O   ASP A 391     -29.033  22.107  12.844  1.00  0.36           O  
ATOM   2859  CB  ASP A 391     -27.302  22.310   9.927  1.00  0.36           C  
ATOM   2860  CG  ASP A 391     -26.876  23.058   8.651  1.00  0.36           C  
ATOM   2861  OD1 ASP A 391     -26.409  24.229   8.719  1.00  0.36           O  
ATOM   2862  OD2 ASP A 391     -26.875  22.399   7.578  1.00  0.36           O  
ATOM   2863  N   THR A 392     -26.812  21.965  13.145  1.00  0.39           N  
ATOM   2864  CA  THR A 392     -26.832  21.298  14.446  1.00  0.39           C  
ATOM   2865  C   THR A 392     -27.444  22.110  15.571  1.00  0.39           C  
ATOM   2866  O   THR A 392     -27.087  23.256  15.829  1.00  0.39           O  
ATOM   2867  CB  THR A 392     -25.445  20.912  14.942  1.00  0.39           C  
ATOM   2868  OG1 THR A 392     -24.794  20.138  13.952  1.00  0.39           O  
ATOM   2869  CG2 THR A 392     -25.493  20.031  16.205  1.00  0.39           C  
ATOM   2870  N   LEU A 393     -28.336  21.485  16.352  1.00  0.38           N  
ATOM   2871  CA  LEU A 393     -28.943  22.087  17.510  1.00  0.38           C  
ATOM   2872  C   LEU A 393     -29.327  20.948  18.428  1.00  0.38           C  
ATOM   2873  O   LEU A 393     -29.039  19.785  18.153  1.00  0.38           O  
ATOM   2874  CB  LEU A 393     -30.122  23.042  17.153  1.00  0.38           C  
ATOM   2875  CG  LEU A 393     -31.265  22.457  16.292  1.00  0.38           C  
ATOM   2876  CD1 LEU A 393     -32.309  21.674  17.103  1.00  0.38           C  
ATOM   2877  CD2 LEU A 393     -31.972  23.569  15.500  1.00  0.38           C  
ATOM   2878  N   GLN A 394     -29.961  21.245  19.565  1.00  0.38           N  
ATOM   2879  CA  GLN A 394     -30.535  20.238  20.422  1.00  0.38           C  
ATOM   2880  C   GLN A 394     -31.614  20.947  21.196  1.00  0.38           C  
ATOM   2881  O   GLN A 394     -31.533  22.164  21.352  1.00  0.38           O  
ATOM   2882  CB  GLN A 394     -29.519  19.590  21.405  1.00  0.38           C  
ATOM   2883  CG  GLN A 394     -28.832  20.545  22.419  1.00  0.38           C  
ATOM   2884  CD  GLN A 394     -27.819  21.480  21.757  1.00  0.38           C  
ATOM   2885  OE1 GLN A 394     -26.829  21.057  21.163  1.00  0.38           O  
ATOM   2886  NE2 GLN A 394     -28.065  22.808  21.838  1.00  0.38           N  
ATOM   2887  N   TYR A 395     -32.638  20.213  21.681  1.00  0.30           N  
ATOM   2888  CA  TYR A 395     -33.686  20.761  22.531  1.00  0.30           C  
ATOM   2889  C   TYR A 395     -34.535  21.841  21.861  1.00  0.30           C  
ATOM   2890  O   TYR A 395     -34.607  22.982  22.306  1.00  0.30           O  
ATOM   2891  CB  TYR A 395     -33.112  21.204  23.912  1.00  0.30           C  
ATOM   2892  CG  TYR A 395     -34.152  21.433  24.985  1.00  0.30           C  
ATOM   2893  CD1 TYR A 395     -35.176  20.504  25.242  1.00  0.30           C  
ATOM   2894  CD2 TYR A 395     -34.073  22.584  25.786  1.00  0.30           C  
ATOM   2895  CE1 TYR A 395     -36.103  20.724  26.271  1.00  0.30           C  
ATOM   2896  CE2 TYR A 395     -34.992  22.804  26.822  1.00  0.30           C  
ATOM   2897  CZ  TYR A 395     -36.006  21.871  27.063  1.00  0.30           C  
ATOM   2898  OH  TYR A 395     -36.916  22.082  28.117  1.00  0.30           O  
ATOM   2899  N   LEU A 396     -35.207  21.490  20.744  1.00  0.24           N  
ATOM   2900  CA  LEU A 396     -36.229  22.345  20.160  1.00  0.24           C  
ATOM   2901  C   LEU A 396     -37.392  22.631  21.099  1.00  0.24           C  
ATOM   2902  O   LEU A 396     -37.863  21.751  21.823  1.00  0.24           O  
ATOM   2903  CB  LEU A 396     -36.855  21.730  18.877  1.00  0.24           C  
ATOM   2904  CG  LEU A 396     -35.911  21.661  17.665  1.00  0.24           C  
ATOM   2905  CD1 LEU A 396     -36.522  20.809  16.543  1.00  0.24           C  
ATOM   2906  CD2 LEU A 396     -35.568  23.056  17.117  1.00  0.24           C  
ATOM   2907  N   ASP A 397     -37.898  23.876  21.041  1.00  0.24           N  
ATOM   2908  CA  ASP A 397     -39.120  24.336  21.665  1.00  0.24           C  
ATOM   2909  C   ASP A 397     -40.340  23.449  21.320  1.00  0.24           C  
ATOM   2910  O   ASP A 397     -40.406  22.857  20.246  1.00  0.24           O  
ATOM   2911  CB  ASP A 397     -39.377  25.810  21.244  1.00  0.24           C  
ATOM   2912  CG  ASP A 397     -38.235  26.751  21.599  1.00  0.24           C  
ATOM   2913  OD1 ASP A 397     -37.416  26.412  22.483  1.00  0.24           O  
ATOM   2914  OD2 ASP A 397     -38.200  27.843  20.977  1.00  0.24           O  
ATOM   2915  N   PRO A 398     -41.279  23.313  22.259  1.00  0.29           N  
ATOM   2916  CA  PRO A 398     -41.994  22.069  22.496  1.00  0.29           C  
ATOM   2917  C   PRO A 398     -41.485  20.656  22.216  1.00  0.29           C  
ATOM   2918  O   PRO A 398     -41.411  20.204  21.057  1.00  0.29           O  
ATOM   2919  CB  PRO A 398     -43.326  22.342  21.824  1.00  0.29           C  
ATOM   2920  CG  PRO A 398     -43.632  23.807  22.165  1.00  0.29           C  
ATOM   2921  CD  PRO A 398     -42.249  24.416  22.460  1.00  0.29           C  
ATOM   2922  N   ARG A 399     -41.262  19.863  23.255  1.00  0.30           N  
ATOM   2923  CA  ARG A 399     -40.722  18.520  23.264  1.00  0.30           C  
ATOM   2924  C   ARG A 399     -41.771  17.433  23.035  1.00  0.30           C  
ATOM   2925  O   ARG A 399     -42.972  17.665  23.160  1.00  0.30           O  
ATOM   2926  CB  ARG A 399     -39.998  18.221  24.605  1.00  0.30           C  
ATOM   2927  CG  ARG A 399     -40.909  18.185  25.855  1.00  0.30           C  
ATOM   2928  CD  ARG A 399     -40.160  17.749  27.120  1.00  0.30           C  
ATOM   2929  NE  ARG A 399     -41.161  17.635  28.235  1.00  0.30           N  
ATOM   2930  CZ  ARG A 399     -41.680  16.473  28.661  1.00  0.30           C  
ATOM   2931  NH1 ARG A 399     -42.673  16.503  29.550  1.00  0.30           N  
ATOM   2932  NH2 ARG A 399     -41.242  15.288  28.266  1.00  0.30           N  
ATOM   2933  N   ASP A 400     -41.326  16.190  22.732  1.00  0.28           N  
ATOM   2934  CA  ASP A 400     -42.194  15.023  22.681  1.00  0.28           C  
ATOM   2935  C   ASP A 400     -42.407  14.463  24.090  1.00  0.28           C  
ATOM   2936  O   ASP A 400     -41.669  14.758  25.025  1.00  0.28           O  
ATOM   2937  CB  ASP A 400     -41.587  13.850  21.845  1.00  0.28           C  
ATOM   2938  CG  ASP A 400     -41.617  14.059  20.347  1.00  0.28           C  
ATOM   2939  OD1 ASP A 400     -41.839  15.193  19.870  1.00  0.28           O  
ATOM   2940  OD2 ASP A 400     -41.402  13.043  19.632  1.00  0.28           O  
ATOM   2941  N   VAL A 401     -43.402  13.565  24.256  1.00  0.23           N  
ATOM   2942  CA  VAL A 401     -43.604  12.760  25.461  1.00  0.23           C  
ATOM   2943  C   VAL A 401     -42.410  11.860  25.783  1.00  0.23           C  
ATOM   2944  O   VAL A 401     -42.025  11.688  26.936  1.00  0.23           O  
ATOM   2945  CB  VAL A 401     -44.849  11.881  25.290  1.00  0.23           C  
ATOM   2946  CG1 VAL A 401     -45.056  10.924  26.484  1.00  0.23           C  
ATOM   2947  CG2 VAL A 401     -46.089  12.783  25.137  1.00  0.23           C  
ATOM   2948  N   ILE A 402     -41.809  11.257  24.739  1.00  0.29           N  
ATOM   2949  CA  ILE A 402     -40.843  10.174  24.854  1.00  0.29           C  
ATOM   2950  C   ILE A 402     -39.421  10.601  24.520  1.00  0.29           C  
ATOM   2951  O   ILE A 402     -38.543   9.761  24.321  1.00  0.29           O  
ATOM   2952  CB  ILE A 402     -41.229   9.006  23.945  1.00  0.29           C  
ATOM   2953  CG1 ILE A 402     -41.264   9.369  22.434  1.00  0.29           C  
ATOM   2954  CG2 ILE A 402     -42.576   8.443  24.443  1.00  0.29           C  
ATOM   2955  CD1 ILE A 402     -41.420   8.131  21.540  1.00  0.29           C  
ATOM   2956  N   ALA A 403     -39.153  11.918  24.447  1.00  0.26           N  
ATOM   2957  CA  ALA A 403     -37.874  12.416  23.984  1.00  0.26           C  
ATOM   2958  C   ALA A 403     -37.789  13.921  24.173  1.00  0.26           C  
ATOM   2959  O   ALA A 403     -38.173  14.708  23.307  1.00  0.26           O  
ATOM   2960  CB  ALA A 403     -37.627  12.095  22.487  1.00  0.26           C  
ATOM   2961  N   ASP A 404     -37.282  14.353  25.343  1.00  0.26           N  
ATOM   2962  CA  ASP A 404     -37.144  15.749  25.701  1.00  0.26           C  
ATOM   2963  C   ASP A 404     -36.157  16.520  24.831  1.00  0.26           C  
ATOM   2964  O   ASP A 404     -36.475  17.540  24.223  1.00  0.26           O  
ATOM   2965  CB  ASP A 404     -36.680  15.852  27.183  1.00  0.26           C  
ATOM   2966  CG  ASP A 404     -37.677  15.249  28.157  1.00  0.26           C  
ATOM   2967  OD1 ASP A 404     -38.757  14.789  27.708  1.00  0.26           O  
ATOM   2968  OD2 ASP A 404     -37.382  15.260  29.373  1.00  0.26           O  
ATOM   2969  N   TYR A 405     -34.928  15.994  24.695  1.00  0.35           N  
ATOM   2970  CA  TYR A 405     -33.802  16.706  24.120  1.00  0.35           C  
ATOM   2971  C   TYR A 405     -33.624  16.312  22.669  1.00  0.35           C  
ATOM   2972  O   TYR A 405     -32.608  15.752  22.268  1.00  0.35           O  
ATOM   2973  CB  TYR A 405     -32.492  16.436  24.912  1.00  0.35           C  
ATOM   2974  CG  TYR A 405     -32.688  16.822  26.352  1.00  0.35           C  
ATOM   2975  CD1 TYR A 405     -32.661  18.173  26.738  1.00  0.35           C  
ATOM   2976  CD2 TYR A 405     -32.958  15.843  27.325  1.00  0.35           C  
ATOM   2977  CE1 TYR A 405     -32.927  18.542  28.064  1.00  0.35           C  
ATOM   2978  CE2 TYR A 405     -33.248  16.213  28.646  1.00  0.35           C  
ATOM   2979  CZ  TYR A 405     -33.238  17.563  29.012  1.00  0.35           C  
ATOM   2980  OH  TYR A 405     -33.571  17.929  30.329  1.00  0.35           O  
ATOM   2981  N   LYS A 406     -34.642  16.583  21.829  1.00  0.39           N  
ATOM   2982  CA  LYS A 406     -34.605  16.238  20.418  1.00  0.39           C  
ATOM   2983  C   LYS A 406     -33.505  16.934  19.619  1.00  0.39           C  
ATOM   2984  O   LYS A 406     -33.445  18.161  19.527  1.00  0.39           O  
ATOM   2985  CB  LYS A 406     -35.968  16.472  19.714  1.00  0.39           C  
ATOM   2986  CG  LYS A 406     -37.129  15.707  20.369  1.00  0.39           C  
ATOM   2987  CD  LYS A 406     -38.438  15.732  19.555  1.00  0.39           C  
ATOM   2988  CE  LYS A 406     -39.102  17.113  19.433  1.00  0.39           C  
ATOM   2989  NZ  LYS A 406     -40.403  17.009  18.741  1.00  0.39           N  
ATOM   2990  N   PHE A 407     -32.604  16.128  19.024  1.00  0.36           N  
ATOM   2991  CA  PHE A 407     -31.683  16.513  17.973  1.00  0.36           C  
ATOM   2992  C   PHE A 407     -32.422  16.818  16.661  1.00  0.36           C  
ATOM   2993  O   PHE A 407     -33.524  16.300  16.460  1.00  0.36           O  
ATOM   2994  CB  PHE A 407     -30.600  15.416  17.761  1.00  0.36           C  
ATOM   2995  CG  PHE A 407     -29.763  15.265  19.005  1.00  0.36           C  
ATOM   2996  CD1 PHE A 407     -28.907  16.299  19.430  1.00  0.36           C  
ATOM   2997  CD2 PHE A 407     -29.822  14.082  19.761  1.00  0.36           C  
ATOM   2998  CE1 PHE A 407     -28.128  16.152  20.587  1.00  0.36           C  
ATOM   2999  CE2 PHE A 407     -29.046  13.932  20.918  1.00  0.36           C  
ATOM   3000  CZ  PHE A 407     -28.197  14.967  21.329  1.00  0.36           C  
ATOM   3001  N   PRO A 408     -31.905  17.675  15.786  1.00  0.37           N  
ATOM   3002  CA  PRO A 408     -32.550  18.051  14.530  1.00  0.37           C  
ATOM   3003  C   PRO A 408     -32.454  16.966  13.466  1.00  0.37           C  
ATOM   3004  O   PRO A 408     -31.821  15.935  13.696  1.00  0.37           O  
ATOM   3005  CB  PRO A 408     -31.764  19.305  14.139  1.00  0.37           C  
ATOM   3006  CG  PRO A 408     -30.351  19.011  14.622  1.00  0.37           C  
ATOM   3007  CD  PRO A 408     -30.630  18.371  15.966  1.00  0.37           C  
ATOM   3008  N   ASP A 409     -33.150  17.176  12.325  1.00  0.35           N  
ATOM   3009  CA  ASP A 409     -33.315  16.270  11.193  1.00  0.35           C  
ATOM   3010  C   ASP A 409     -34.036  14.994  11.630  1.00  0.35           C  
ATOM   3011  O   ASP A 409     -33.851  13.891  11.115  1.00  0.35           O  
ATOM   3012  CB  ASP A 409     -31.990  16.045  10.384  1.00  0.35           C  
ATOM   3013  CG  ASP A 409     -32.133  16.445   8.916  1.00  0.35           C  
ATOM   3014  OD1 ASP A 409     -31.245  17.172   8.388  1.00  0.35           O  
ATOM   3015  OD2 ASP A 409     -33.145  16.031   8.298  1.00  0.35           O  
ATOM   3016  N   PHE A 410     -34.928  15.140  12.636  1.00  0.31           N  
ATOM   3017  CA  PHE A 410     -35.624  14.044  13.272  1.00  0.31           C  
ATOM   3018  C   PHE A 410     -36.969  13.819  12.605  1.00  0.31           C  
ATOM   3019  O   PHE A 410     -37.964  14.501  12.863  1.00  0.31           O  
ATOM   3020  CB  PHE A 410     -35.779  14.297  14.802  1.00  0.31           C  
ATOM   3021  CG  PHE A 410     -36.269  13.106  15.605  1.00  0.31           C  
ATOM   3022  CD1 PHE A 410     -35.777  11.804  15.408  1.00  0.31           C  
ATOM   3023  CD2 PHE A 410     -37.196  13.314  16.638  1.00  0.31           C  
ATOM   3024  CE1 PHE A 410     -36.176  10.746  16.236  1.00  0.31           C  
ATOM   3025  CE2 PHE A 410     -37.607  12.261  17.467  1.00  0.31           C  
ATOM   3026  CZ  PHE A 410     -37.084  10.978  17.274  1.00  0.31           C  
ATOM   3027  N   SER A 411     -37.026  12.797  11.735  1.00  0.38           N  
ATOM   3028  CA  SER A 411     -38.197  12.360  10.992  1.00  0.38           C  
ATOM   3029  C   SER A 411     -39.188  11.640  11.876  1.00  0.38           C  
ATOM   3030  O   SER A 411     -39.449  10.454  11.711  1.00  0.38           O  
ATOM   3031  CB  SER A 411     -37.833  11.411   9.822  1.00  0.38           C  
ATOM   3032  OG  SER A 411     -37.109  12.132   8.829  1.00  0.38           O  
ATOM   3033  N   LYS A 412     -39.772  12.376  12.838  1.00  0.22           N  
ATOM   3034  CA  LYS A 412     -40.767  11.932  13.795  1.00  0.22           C  
ATOM   3035  C   LYS A 412     -42.141  12.470  13.401  1.00  0.22           C  
ATOM   3036  O   LYS A 412     -43.126  12.422  14.137  1.00  0.22           O  
ATOM   3037  CB  LYS A 412     -40.296  12.378  15.207  1.00  0.22           C  
ATOM   3038  CG  LYS A 412     -41.205  12.073  16.416  1.00  0.22           C  
ATOM   3039  CD  LYS A 412     -41.626  10.599  16.542  1.00  0.22           C  
ATOM   3040  CE  LYS A 412     -42.725  10.359  17.580  1.00  0.22           C  
ATOM   3041  NZ  LYS A 412     -42.235  10.678  18.931  1.00  0.22           N  
ATOM   3042  N   SER A 413     -42.250  12.983  12.161  1.00  0.32           N  
ATOM   3043  CA  SER A 413     -43.510  13.432  11.591  1.00  0.32           C  
ATOM   3044  C   SER A 413     -44.386  12.246  11.239  1.00  0.32           C  
ATOM   3045  O   SER A 413     -44.142  11.532  10.269  1.00  0.32           O  
ATOM   3046  CB  SER A 413     -43.312  14.312  10.331  1.00  0.32           C  
ATOM   3047  OG  SER A 413     -44.484  15.081  10.058  1.00  0.32           O  
ATOM   3048  N   TYR A 414     -45.414  11.983  12.062  1.00  0.28           N  
ATOM   3049  CA  TYR A 414     -46.367  10.914  11.858  1.00  0.28           C  
ATOM   3050  C   TYR A 414     -47.319  11.173  10.688  1.00  0.28           C  
ATOM   3051  O   TYR A 414     -47.304  12.208  10.029  1.00  0.28           O  
ATOM   3052  CB  TYR A 414     -47.100  10.534  13.182  1.00  0.28           C  
ATOM   3053  CG  TYR A 414     -47.945  11.662  13.714  1.00  0.28           C  
ATOM   3054  CD1 TYR A 414     -47.402  12.625  14.583  1.00  0.28           C  
ATOM   3055  CD2 TYR A 414     -49.290  11.776  13.325  1.00  0.28           C  
ATOM   3056  CE1 TYR A 414     -48.187  13.696  15.033  1.00  0.28           C  
ATOM   3057  CE2 TYR A 414     -50.071  12.854  13.763  1.00  0.28           C  
ATOM   3058  CZ  TYR A 414     -49.517  13.813  14.617  1.00  0.28           C  
ATOM   3059  OH  TYR A 414     -50.294  14.903  15.050  1.00  0.28           O  
ATOM   3060  N   SER A 415     -48.179  10.192  10.380  1.00  0.23           N  
ATOM   3061  CA  SER A 415     -49.094  10.278   9.256  1.00  0.23           C  
ATOM   3062  C   SER A 415     -50.384   9.615   9.682  1.00  0.23           C  
ATOM   3063  O   SER A 415     -50.550   9.266  10.850  1.00  0.23           O  
ATOM   3064  CB  SER A 415     -48.501   9.655   7.960  1.00  0.23           C  
ATOM   3065  OG  SER A 415     -49.327   9.897   6.816  1.00  0.23           O  
ATOM   3066  N   GLY A 416     -51.363   9.460   8.769  1.00  0.20           N  
ATOM   3067  CA  GLY A 416     -52.693   8.931   9.073  1.00  0.20           C  
ATOM   3068  C   GLY A 416     -52.730   7.436   9.293  1.00  0.20           C  
ATOM   3069  O   GLY A 416     -53.326   6.689   8.525  1.00  0.20           O  
ATOM   3070  N   ARG A 417     -52.101   7.001  10.397  1.00  0.20           N  
ATOM   3071  CA  ARG A 417     -51.900   5.637  10.833  1.00  0.20           C  
ATOM   3072  C   ARG A 417     -50.867   5.680  11.940  1.00  0.20           C  
ATOM   3073  O   ARG A 417     -49.790   6.255  11.785  1.00  0.20           O  
ATOM   3074  CB  ARG A 417     -51.350   4.686   9.728  1.00  0.20           C  
ATOM   3075  CG  ARG A 417     -51.019   3.249  10.189  1.00  0.20           C  
ATOM   3076  CD  ARG A 417     -50.627   2.344   9.021  1.00  0.20           C  
ATOM   3077  NE  ARG A 417     -50.280   1.012   9.609  1.00  0.20           N  
ATOM   3078  CZ  ARG A 417     -49.954  -0.065   8.883  1.00  0.20           C  
ATOM   3079  NH1 ARG A 417     -49.666  -1.207   9.502  1.00  0.20           N  
ATOM   3080  NH2 ARG A 417     -49.915  -0.022   7.554  1.00  0.20           N  
ATOM   3081  N   ILE A 418     -51.148   5.039  13.094  1.00  0.29           N  
ATOM   3082  CA  ILE A 418     -50.157   4.833  14.141  1.00  0.29           C  
ATOM   3083  C   ILE A 418     -49.151   3.782  13.680  1.00  0.29           C  
ATOM   3084  O   ILE A 418     -49.302   2.585  13.911  1.00  0.29           O  
ATOM   3085  CB  ILE A 418     -50.766   4.443  15.491  1.00  0.29           C  
ATOM   3086  CG1 ILE A 418     -51.899   5.413  15.909  1.00  0.29           C  
ATOM   3087  CG2 ILE A 418     -49.645   4.432  16.556  1.00  0.29           C  
ATOM   3088  CD1 ILE A 418     -52.658   4.955  17.164  1.00  0.29           C  
ATOM   3089  N   GLN A 419     -48.118   4.207  12.921  1.00  0.31           N  
ATOM   3090  CA  GLN A 419     -47.025   3.338  12.524  1.00  0.31           C  
ATOM   3091  C   GLN A 419     -46.160   2.948  13.707  1.00  0.31           C  
ATOM   3092  O   GLN A 419     -45.868   1.776  13.914  1.00  0.31           O  
ATOM   3093  CB  GLN A 419     -46.128   4.001  11.448  1.00  0.31           C  
ATOM   3094  CG  GLN A 419     -46.856   4.258  10.108  1.00  0.31           C  
ATOM   3095  CD  GLN A 419     -45.873   4.752   9.044  1.00  0.31           C  
ATOM   3096  OE1 GLN A 419     -44.672   4.892   9.268  1.00  0.31           O  
ATOM   3097  NE2 GLN A 419     -46.389   5.008   7.820  1.00  0.31           N  
ATOM   3098  N   SER A 420     -45.784   3.940  14.535  1.00  0.31           N  
ATOM   3099  CA  SER A 420     -45.004   3.737  15.741  1.00  0.31           C  
ATOM   3100  C   SER A 420     -45.844   4.182  16.907  1.00  0.31           C  
ATOM   3101  O   SER A 420     -46.510   5.216  16.859  1.00  0.31           O  
ATOM   3102  CB  SER A 420     -43.673   4.532  15.764  1.00  0.31           C  
ATOM   3103  OG  SER A 420     -42.822   4.067  16.815  1.00  0.31           O  
ATOM   3104  N   LEU A 421     -45.857   3.375  17.976  1.00  0.32           N  
ATOM   3105  CA  LEU A 421     -46.641   3.609  19.165  1.00  0.32           C  
ATOM   3106  C   LEU A 421     -45.978   4.653  20.069  1.00  0.32           C  
ATOM   3107  O   LEU A 421     -44.842   5.074  19.859  1.00  0.32           O  
ATOM   3108  CB  LEU A 421     -46.849   2.266  19.916  1.00  0.32           C  
ATOM   3109  CG  LEU A 421     -47.652   1.194  19.142  1.00  0.32           C  
ATOM   3110  CD1 LEU A 421     -47.432  -0.195  19.762  1.00  0.32           C  
ATOM   3111  CD2 LEU A 421     -49.153   1.519  19.112  1.00  0.32           C  
ATOM   3112  N   LYS A 422     -46.699   5.154  21.098  1.00  0.31           N  
ATOM   3113  CA  LYS A 422     -46.056   5.918  22.162  1.00  0.31           C  
ATOM   3114  C   LYS A 422     -45.184   5.058  23.094  1.00  0.31           C  
ATOM   3115  O   LYS A 422     -44.075   5.497  23.394  1.00  0.31           O  
ATOM   3116  CB  LYS A 422     -47.042   6.792  22.985  1.00  0.31           C  
ATOM   3117  CG  LYS A 422     -47.852   7.812  22.168  1.00  0.31           C  
ATOM   3118  CD  LYS A 422     -48.854   8.553  23.073  1.00  0.31           C  
ATOM   3119  CE  LYS A 422     -49.756   9.544  22.330  1.00  0.31           C  
ATOM   3120  NZ  LYS A 422     -50.754  10.125  23.261  1.00  0.31           N  
ATOM   3121  N   PRO A 423     -45.555   3.860  23.577  1.00  0.35           N  
ATOM   3122  CA  PRO A 423     -44.592   2.884  24.077  1.00  0.35           C  
ATOM   3123  C   PRO A 423     -43.793   2.242  22.951  1.00  0.35           C  
ATOM   3124  O   PRO A 423     -44.056   2.511  21.785  1.00  0.35           O  
ATOM   3125  CB  PRO A 423     -45.462   1.825  24.793  1.00  0.35           C  
ATOM   3126  CG  PRO A 423     -46.808   2.515  25.021  1.00  0.35           C  
ATOM   3127  CD  PRO A 423     -46.925   3.392  23.781  1.00  0.35           C  
ATOM   3128  N   GLU A 424     -42.832   1.374  23.318  1.00  0.30           N  
ATOM   3129  CA  GLU A 424     -41.900   0.677  22.445  1.00  0.30           C  
ATOM   3130  C   GLU A 424     -40.694   1.514  22.078  1.00  0.30           C  
ATOM   3131  O   GLU A 424     -40.696   2.350  21.177  1.00  0.30           O  
ATOM   3132  CB  GLU A 424     -42.470  -0.102  21.222  1.00  0.30           C  
ATOM   3133  CG  GLU A 424     -42.670  -1.605  21.517  1.00  0.30           C  
ATOM   3134  CD  GLU A 424     -41.333  -2.272  21.844  1.00  0.30           C  
ATOM   3135  OE1 GLU A 424     -40.376  -2.177  21.020  1.00  0.30           O  
ATOM   3136  OE2 GLU A 424     -41.222  -2.831  22.962  1.00  0.30           O  
ATOM   3137  N   GLN A 425     -39.582   1.285  22.798  1.00  0.26           N  
ATOM   3138  CA  GLN A 425     -38.348   1.998  22.563  1.00  0.26           C  
ATOM   3139  C   GLN A 425     -37.197   1.038  22.368  1.00  0.26           C  
ATOM   3140  O   GLN A 425     -36.044   1.443  22.428  1.00  0.26           O  
ATOM   3141  CB  GLN A 425     -38.044   3.011  23.693  1.00  0.26           C  
ATOM   3142  CG  GLN A 425     -39.106   4.134  23.780  1.00  0.26           C  
ATOM   3143  CD  GLN A 425     -38.647   5.241  24.727  1.00  0.26           C  
ATOM   3144  OE1 GLN A 425     -38.417   5.017  25.914  1.00  0.26           O  
ATOM   3145  NE2 GLN A 425     -38.492   6.475  24.196  1.00  0.26           N  
ATOM   3146  N   ILE A 426     -37.462  -0.260  22.107  1.00  0.23           N  
ATOM   3147  CA  ILE A 426     -36.402  -1.235  21.870  1.00  0.23           C  
ATOM   3148  C   ILE A 426     -36.418  -1.673  20.425  1.00  0.23           C  
ATOM   3149  O   ILE A 426     -35.490  -1.372  19.676  1.00  0.23           O  
ATOM   3150  CB  ILE A 426     -36.447  -2.443  22.804  1.00  0.23           C  
ATOM   3151  CG1 ILE A 426     -36.257  -1.969  24.263  1.00  0.23           C  
ATOM   3152  CG2 ILE A 426     -35.330  -3.453  22.425  1.00  0.23           C  
ATOM   3153  CD1 ILE A 426     -36.520  -3.065  25.301  1.00  0.23           C  
ATOM   3154  N   GLN A 427     -37.440  -2.442  19.990  1.00  0.24           N  
ATOM   3155  CA  GLN A 427     -37.474  -2.937  18.625  1.00  0.24           C  
ATOM   3156  C   GLN A 427     -37.942  -1.909  17.628  1.00  0.24           C  
ATOM   3157  O   GLN A 427     -37.354  -1.795  16.556  1.00  0.24           O  
ATOM   3158  CB  GLN A 427     -38.309  -4.231  18.499  1.00  0.24           C  
ATOM   3159  CG  GLN A 427     -37.564  -5.396  19.181  1.00  0.24           C  
ATOM   3160  CD  GLN A 427     -38.169  -6.769  18.909  1.00  0.24           C  
ATOM   3161  OE1 GLN A 427     -37.649  -7.536  18.095  1.00  0.24           O  
ATOM   3162  NE2 GLN A 427     -39.245  -7.115  19.645  1.00  0.24           N  
ATOM   3163  N   ARG A 428     -38.998  -1.143  17.976  1.00  0.23           N  
ATOM   3164  CA  ARG A 428     -39.533  -0.066  17.154  1.00  0.23           C  
ATOM   3165  C   ARG A 428     -39.827  -0.420  15.703  1.00  0.23           C  
ATOM   3166  O   ARG A 428     -39.232   0.116  14.773  1.00  0.23           O  
ATOM   3167  CB  ARG A 428     -38.696   1.228  17.204  1.00  0.23           C  
ATOM   3168  CG  ARG A 428     -38.445   1.747  18.628  1.00  0.23           C  
ATOM   3169  CD  ARG A 428     -37.923   3.185  18.684  1.00  0.23           C  
ATOM   3170  NE  ARG A 428     -36.609   3.230  17.952  1.00  0.23           N  
ATOM   3171  CZ  ARG A 428     -36.433   3.735  16.722  1.00  0.23           C  
ATOM   3172  NH1 ARG A 428     -35.233   3.700  16.149  1.00  0.23           N  
ATOM   3173  NH2 ARG A 428     -37.426   4.265  16.023  1.00  0.23           N  
ATOM   3174  N   LEU A 429     -40.776  -1.347  15.480  1.00  0.25           N  
ATOM   3175  CA  LEU A 429     -41.143  -1.813  14.153  1.00  0.25           C  
ATOM   3176  C   LEU A 429     -41.841  -0.746  13.312  1.00  0.25           C  
ATOM   3177  O   LEU A 429     -41.916  -0.831  12.088  1.00  0.25           O  
ATOM   3178  CB  LEU A 429     -42.089  -3.034  14.287  1.00  0.25           C  
ATOM   3179  CG  LEU A 429     -41.491  -4.236  15.053  1.00  0.25           C  
ATOM   3180  CD1 LEU A 429     -42.567  -5.304  15.301  1.00  0.25           C  
ATOM   3181  CD2 LEU A 429     -40.293  -4.848  14.310  1.00  0.25           C  
ATOM   3182  N   GLY A 430     -42.369   0.295  13.980  1.00  0.25           N  
ATOM   3183  CA  GLY A 430     -42.907   1.481  13.347  1.00  0.25           C  
ATOM   3184  C   GLY A 430     -41.902   2.438  12.773  1.00  0.25           C  
ATOM   3185  O   GLY A 430     -40.912   2.808  13.399  1.00  0.25           O  
ATOM   3186  N   GLY A 431     -42.205   2.937  11.559  1.00  0.23           N  
ATOM   3187  CA  GLY A 431     -41.505   4.054  10.946  1.00  0.23           C  
ATOM   3188  C   GLY A 431     -41.803   5.384  11.596  1.00  0.23           C  
ATOM   3189  O   GLY A 431     -42.510   5.483  12.595  1.00  0.23           O  
ATOM   3190  N   MET A 432     -41.253   6.464  11.006  1.00  0.26           N  
ATOM   3191  CA  MET A 432     -41.381   7.827  11.499  1.00  0.26           C  
ATOM   3192  C   MET A 432     -40.814   8.060  12.894  1.00  0.26           C  
ATOM   3193  O   MET A 432     -41.466   8.594  13.790  1.00  0.26           O  
ATOM   3194  CB  MET A 432     -42.804   8.412  11.326  1.00  0.26           C  
ATOM   3195  CG  MET A 432     -43.335   8.306   9.881  1.00  0.26           C  
ATOM   3196  SD  MET A 432     -42.275   9.094   8.628  1.00  0.26           S  
ATOM   3197  CE  MET A 432     -43.324   8.601   7.232  1.00  0.26           C  
ATOM   3198  N   MET A 433     -39.535   7.671  13.073  1.00  0.25           N  
ATOM   3199  CA  MET A 433     -38.777   7.878  14.288  1.00  0.25           C  
ATOM   3200  C   MET A 433     -37.320   7.514  14.006  1.00  0.25           C  
ATOM   3201  O   MET A 433     -36.824   6.443  14.371  1.00  0.25           O  
ATOM   3202  CB  MET A 433     -39.369   7.064  15.471  1.00  0.25           C  
ATOM   3203  CG  MET A 433     -38.738   7.358  16.844  1.00  0.25           C  
ATOM   3204  SD  MET A 433     -39.658   6.592  18.212  1.00  0.25           S  
ATOM   3205  CE  MET A 433     -38.421   6.951  19.490  1.00  0.25           C  
ATOM   3206  N   VAL A 434     -36.610   8.405  13.284  1.00  0.32           N  
ATOM   3207  CA  VAL A 434     -35.243   8.215  12.821  1.00  0.32           C  
ATOM   3208  C   VAL A 434     -34.689   9.604  12.525  1.00  0.32           C  
ATOM   3209  O   VAL A 434     -35.465  10.545  12.390  1.00  0.32           O  
ATOM   3210  CB  VAL A 434     -35.183   7.295  11.590  1.00  0.32           C  
ATOM   3211  CG1 VAL A 434     -35.890   7.931  10.374  1.00  0.32           C  
ATOM   3212  CG2 VAL A 434     -33.739   6.878  11.242  1.00  0.32           C  
ATOM   3213  N   TRP A 435     -33.358   9.783  12.434  1.00  0.27           N  
ATOM   3214  CA  TRP A 435     -32.702  11.047  12.148  1.00  0.27           C  
ATOM   3215  C   TRP A 435     -31.921  10.905  10.848  1.00  0.27           C  
ATOM   3216  O   TRP A 435     -31.326   9.849  10.630  1.00  0.27           O  
ATOM   3217  CB  TRP A 435     -31.643  11.406  13.238  1.00  0.27           C  
ATOM   3218  CG  TRP A 435     -32.144  11.579  14.662  1.00  0.27           C  
ATOM   3219  CD1 TRP A 435     -32.415  12.743  15.326  1.00  0.27           C  
ATOM   3220  CD2 TRP A 435     -32.368  10.512  15.606  1.00  0.27           C  
ATOM   3221  NE1 TRP A 435     -32.824  12.475  16.618  1.00  0.27           N  
ATOM   3222  CE2 TRP A 435     -32.801  11.111  16.809  1.00  0.27           C  
ATOM   3223  CE3 TRP A 435     -32.230   9.127  15.503  1.00  0.27           C  
ATOM   3224  CZ2 TRP A 435     -33.123  10.337  17.917  1.00  0.27           C  
ATOM   3225  CZ3 TRP A 435     -32.558   8.346  16.621  1.00  0.27           C  
ATOM   3226  CH2 TRP A 435     -33.003   8.941  17.811  1.00  0.27           C  
ATOM   3227  N   ASP A 436     -31.845  11.943   9.970  1.00  0.34           N  
ATOM   3228  CA  ASP A 436     -30.656  12.081   9.127  1.00  0.34           C  
ATOM   3229  C   ASP A 436     -29.503  12.521  10.032  1.00  0.34           C  
ATOM   3230  O   ASP A 436     -29.653  13.227  11.028  1.00  0.34           O  
ATOM   3231  CB  ASP A 436     -30.818  12.969   7.842  1.00  0.34           C  
ATOM   3232  CG  ASP A 436     -29.694  12.819   6.802  1.00  0.34           C  
ATOM   3233  OD1 ASP A 436     -28.678  12.123   7.088  1.00  0.34           O  
ATOM   3234  OD2 ASP A 436     -29.814  13.405   5.694  1.00  0.34           O  
ATOM   3235  N   LEU A 437     -28.308  12.034   9.721  1.00  0.37           N  
ATOM   3236  CA  LEU A 437     -27.121  12.284  10.485  1.00  0.37           C  
ATOM   3237  C   LEU A 437     -26.152  13.096   9.662  1.00  0.37           C  
ATOM   3238  O   LEU A 437     -25.225  13.691  10.208  1.00  0.37           O  
ATOM   3239  CB  LEU A 437     -26.446  10.936  10.835  1.00  0.37           C  
ATOM   3240  CG  LEU A 437     -27.247  10.038  11.798  1.00  0.37           C  
ATOM   3241  CD1 LEU A 437     -26.610   8.641  11.869  1.00  0.37           C  
ATOM   3242  CD2 LEU A 437     -27.349  10.663  13.197  1.00  0.37           C  
ATOM   3243  N   ASN A 438     -26.328  13.168   8.325  1.00  0.35           N  
ATOM   3244  CA  ASN A 438     -25.352  13.813   7.475  1.00  0.35           C  
ATOM   3245  C   ASN A 438     -25.748  13.828   6.015  1.00  0.35           C  
ATOM   3246  O   ASN A 438     -25.570  12.861   5.274  1.00  0.35           O  
ATOM   3247  CB  ASN A 438     -23.873  13.313   7.602  1.00  0.35           C  
ATOM   3248  CG  ASN A 438     -23.719  11.796   7.551  1.00  0.35           C  
ATOM   3249  OD1 ASN A 438     -23.469  11.193   6.508  1.00  0.35           O  
ATOM   3250  ND2 ASN A 438     -23.804  11.140   8.727  1.00  0.35           N  
ATOM   3251  N   LYS A 439     -26.212  15.005   5.543  1.00  0.27           N  
ATOM   3252  CA  LYS A 439     -26.344  15.268   4.131  1.00  0.27           C  
ATOM   3253  C   LYS A 439     -25.012  15.190   3.386  1.00  0.27           C  
ATOM   3254  O   LYS A 439     -24.128  16.032   3.537  1.00  0.27           O  
ATOM   3255  CB  LYS A 439     -27.011  16.641   3.848  1.00  0.27           C  
ATOM   3256  CG  LYS A 439     -27.399  16.856   2.369  1.00  0.27           C  
ATOM   3257  CD  LYS A 439     -28.533  15.915   1.922  1.00  0.27           C  
ATOM   3258  CE  LYS A 439     -28.770  15.887   0.410  1.00  0.27           C  
ATOM   3259  NZ  LYS A 439     -29.765  14.836   0.096  1.00  0.27           N  
ATOM   3260  N   LYS A 440     -24.852  14.148   2.554  1.00  0.23           N  
ATOM   3261  CA  LYS A 440     -23.707  13.963   1.694  1.00  0.23           C  
ATOM   3262  C   LYS A 440     -23.969  14.699   0.395  1.00  0.23           C  
ATOM   3263  O   LYS A 440     -25.005  14.503  -0.240  1.00  0.23           O  
ATOM   3264  CB  LYS A 440     -23.484  12.457   1.416  1.00  0.23           C  
ATOM   3265  CG  LYS A 440     -23.242  11.643   2.698  1.00  0.23           C  
ATOM   3266  CD  LYS A 440     -23.215  10.131   2.421  1.00  0.23           C  
ATOM   3267  CE  LYS A 440     -23.031   9.256   3.665  1.00  0.23           C  
ATOM   3268  NZ  LYS A 440     -24.132   9.484   4.622  1.00  0.23           N  
ATOM   3269  N   GLN A 441     -23.059  15.606  -0.002  1.00  0.26           N  
ATOM   3270  CA  GLN A 441     -23.296  16.478  -1.127  1.00  0.26           C  
ATOM   3271  C   GLN A 441     -21.962  17.024  -1.613  1.00  0.26           C  
ATOM   3272  O   GLN A 441     -20.968  17.013  -0.891  1.00  0.26           O  
ATOM   3273  CB  GLN A 441     -24.229  17.645  -0.701  1.00  0.26           C  
ATOM   3274  CG  GLN A 441     -24.849  18.481  -1.846  1.00  0.26           C  
ATOM   3275  CD  GLN A 441     -25.904  17.715  -2.646  1.00  0.26           C  
ATOM   3276  OE1 GLN A 441     -26.861  17.144  -2.116  1.00  0.26           O  
ATOM   3277  NE2 GLN A 441     -25.751  17.737  -3.991  1.00  0.26           N  
ATOM   3278  N   VAL A 442     -21.914  17.517  -2.866  1.00  0.27           N  
ATOM   3279  CA  VAL A 442     -20.739  18.114  -3.479  1.00  0.27           C  
ATOM   3280  C   VAL A 442     -20.760  19.644  -3.426  1.00  0.27           C  
ATOM   3281  O   VAL A 442     -19.864  20.304  -3.946  1.00  0.27           O  
ATOM   3282  CB  VAL A 442     -20.596  17.648  -4.930  1.00  0.27           C  
ATOM   3283  CG1 VAL A 442     -20.344  16.126  -4.946  1.00  0.27           C  
ATOM   3284  CG2 VAL A 442     -21.841  18.002  -5.775  1.00  0.27           C  
ATOM   3285  N   VAL A 443     -21.771  20.252  -2.767  1.00  0.29           N  
ATOM   3286  CA  VAL A 443     -21.953  21.694  -2.652  1.00  0.29           C  
ATOM   3287  C   VAL A 443     -22.516  21.970  -1.260  1.00  0.29           C  
ATOM   3288  O   VAL A 443     -23.124  21.063  -0.683  1.00  0.29           O  
ATOM   3289  CB  VAL A 443     -22.899  22.322  -3.693  1.00  0.29           C  
ATOM   3290  CG1 VAL A 443     -22.261  22.248  -5.092  1.00  0.29           C  
ATOM   3291  CG2 VAL A 443     -24.293  21.662  -3.694  1.00  0.29           C  
ATOM   3292  N   PRO A 444     -22.341  23.146  -0.650  1.00  0.28           N  
ATOM   3293  CA  PRO A 444     -23.124  23.600   0.504  1.00  0.28           C  
ATOM   3294  C   PRO A 444     -24.641  23.508   0.361  1.00  0.28           C  
ATOM   3295  O   PRO A 444     -25.163  23.753  -0.723  1.00  0.28           O  
ATOM   3296  CB  PRO A 444     -22.670  25.058   0.712  1.00  0.28           C  
ATOM   3297  CG  PRO A 444     -21.278  25.116   0.077  1.00  0.28           C  
ATOM   3298  CD  PRO A 444     -21.433  24.191  -1.126  1.00  0.28           C  
ATOM   3299  N   LEU A 445     -25.371  23.201   1.452  1.00  0.31           N  
ATOM   3300  CA  LEU A 445     -26.819  23.174   1.471  1.00  0.31           C  
ATOM   3301  C   LEU A 445     -27.279  23.608   2.847  1.00  0.31           C  
ATOM   3302  O   LEU A 445     -26.538  23.479   3.816  1.00  0.31           O  
ATOM   3303  CB  LEU A 445     -27.395  21.751   1.242  1.00  0.31           C  
ATOM   3304  CG  LEU A 445     -27.252  21.207  -0.190  1.00  0.31           C  
ATOM   3305  CD1 LEU A 445     -27.692  19.741  -0.218  1.00  0.31           C  
ATOM   3306  CD2 LEU A 445     -28.048  22.021  -1.221  1.00  0.31           C  
ATOM   3307  N   HIS A 446     -28.530  24.110   2.944  1.00  0.32           N  
ATOM   3308  CA  HIS A 446     -29.194  24.436   4.199  1.00  0.32           C  
ATOM   3309  C   HIS A 446     -30.022  23.243   4.642  1.00  0.32           C  
ATOM   3310  O   HIS A 446     -30.936  22.820   3.926  1.00  0.32           O  
ATOM   3311  CB  HIS A 446     -30.179  25.616   4.022  1.00  0.32           C  
ATOM   3312  CG  HIS A 446     -29.561  26.807   3.365  1.00  0.32           C  
ATOM   3313  ND1 HIS A 446     -28.801  27.668   4.122  1.00  0.32           N  
ATOM   3314  CD2 HIS A 446     -29.599  27.224   2.071  1.00  0.32           C  
ATOM   3315  CE1 HIS A 446     -28.388  28.594   3.286  1.00  0.32           C  
ATOM   3316  NE2 HIS A 446     -28.842  28.375   2.027  1.00  0.32           N  
ATOM   3317  N   ARG A 447     -29.702  22.632   5.791  1.00  0.29           N  
ATOM   3318  CA  ARG A 447     -30.275  21.372   6.224  1.00  0.29           C  
ATOM   3319  C   ARG A 447     -30.319  21.370   7.752  1.00  0.29           C  
ATOM   3320  O   ARG A 447     -30.180  22.426   8.363  1.00  0.29           O  
ATOM   3321  CB  ARG A 447     -29.409  20.214   5.675  1.00  0.29           C  
ATOM   3322  CG  ARG A 447     -29.415  19.982   4.152  1.00  0.29           C  
ATOM   3323  CD  ARG A 447     -30.749  19.477   3.612  1.00  0.29           C  
ATOM   3324  NE  ARG A 447     -30.647  19.541   2.106  1.00  0.29           N  
ATOM   3325  CZ  ARG A 447     -31.320  20.412   1.339  1.00  0.29           C  
ATOM   3326  NH1 ARG A 447     -31.252  20.330   0.010  1.00  0.29           N  
ATOM   3327  NH2 ARG A 447     -32.027  21.408   1.856  1.00  0.29           N  
ATOM   3328  N   GLU A 448     -30.586  20.217   8.408  1.00  0.28           N  
ATOM   3329  CA  GLU A 448     -30.677  20.126   9.856  1.00  0.28           C  
ATOM   3330  C   GLU A 448     -29.670  19.108  10.429  1.00  0.28           C  
ATOM   3331  O   GLU A 448     -29.750  18.700  11.584  1.00  0.28           O  
ATOM   3332  CB  GLU A 448     -32.129  19.740  10.254  1.00  0.28           C  
ATOM   3333  CG  GLU A 448     -33.113  20.929  10.409  1.00  0.28           C  
ATOM   3334  CD  GLU A 448     -34.381  20.591  11.203  1.00  0.28           C  
ATOM   3335  OE1 GLU A 448     -34.387  19.589  11.970  1.00  0.28           O  
ATOM   3336  OE2 GLU A 448     -35.358  21.374  11.074  1.00  0.28           O  
ATOM   3337  N   GLN A 449     -28.665  18.648   9.655  1.00  0.35           N  
ATOM   3338  CA  GLN A 449     -27.788  17.552  10.053  1.00  0.35           C  
ATOM   3339  C   GLN A 449     -26.736  17.876  11.105  1.00  0.35           C  
ATOM   3340  O   GLN A 449     -26.312  19.013  11.282  1.00  0.35           O  
ATOM   3341  CB  GLN A 449     -27.068  16.863   8.850  1.00  0.35           C  
ATOM   3342  CG  GLN A 449     -25.792  17.554   8.270  1.00  0.35           C  
ATOM   3343  CD  GLN A 449     -26.146  18.744   7.395  1.00  0.35           C  
ATOM   3344  OE1 GLN A 449     -27.313  19.083   7.282  1.00  0.35           O  
ATOM   3345  NE2 GLN A 449     -25.162  19.367   6.714  1.00  0.35           N  
ATOM   3346  N   VAL A 450     -26.201  16.837  11.791  1.00  0.43           N  
ATOM   3347  CA  VAL A 450     -25.251  17.028  12.884  1.00  0.43           C  
ATOM   3348  C   VAL A 450     -23.795  17.112  12.421  1.00  0.43           C  
ATOM   3349  O   VAL A 450     -22.869  17.262  13.217  1.00  0.43           O  
ATOM   3350  CB  VAL A 450     -25.362  15.932  13.945  1.00  0.43           C  
ATOM   3351  CG1 VAL A 450     -26.769  15.984  14.571  1.00  0.43           C  
ATOM   3352  CG2 VAL A 450     -25.074  14.535  13.359  1.00  0.43           C  
ATOM   3353  N   GLY A 451     -23.560  17.009  11.096  1.00  0.51           N  
ATOM   3354  CA  GLY A 451     -22.248  17.101  10.453  1.00  0.51           C  
ATOM   3355  C   GLY A 451     -21.425  18.350  10.706  1.00  0.51           C  
ATOM   3356  O   GLY A 451     -21.919  19.427  11.022  1.00  0.51           O  
ATOM   3357  N   TRP A 452     -20.102  18.244  10.508  1.00  0.35           N  
ATOM   3358  CA  TRP A 452     -19.170  19.338  10.701  1.00  0.35           C  
ATOM   3359  C   TRP A 452     -19.216  20.440   9.640  1.00  0.35           C  
ATOM   3360  O   TRP A 452     -19.734  20.295   8.526  1.00  0.35           O  
ATOM   3361  CB  TRP A 452     -17.720  18.799  10.812  1.00  0.35           C  
ATOM   3362  CG  TRP A 452     -17.507  17.772  11.915  1.00  0.35           C  
ATOM   3363  CD1 TRP A 452     -17.929  17.811  13.217  1.00  0.35           C  
ATOM   3364  CD2 TRP A 452     -16.770  16.542  11.765  1.00  0.35           C  
ATOM   3365  NE1 TRP A 452     -17.489  16.694  13.896  1.00  0.35           N  
ATOM   3366  CE2 TRP A 452     -16.781  15.901  13.023  1.00  0.35           C  
ATOM   3367  CE3 TRP A 452     -16.127  15.965  10.670  1.00  0.35           C  
ATOM   3368  CZ2 TRP A 452     -16.149  14.679  13.207  1.00  0.35           C  
ATOM   3369  CZ3 TRP A 452     -15.502  14.722  10.854  1.00  0.35           C  
ATOM   3370  CH2 TRP A 452     -15.512  14.086  12.105  1.00  0.35           C  
ATOM   3371  N   HIS A 453     -18.650  21.615   9.983  1.00  0.35           N  
ATOM   3372  CA  HIS A 453     -18.246  22.610   9.008  1.00  0.35           C  
ATOM   3373  C   HIS A 453     -16.928  22.160   8.371  1.00  0.35           C  
ATOM   3374  O   HIS A 453     -16.071  21.601   9.052  1.00  0.35           O  
ATOM   3375  CB  HIS A 453     -18.129  24.007   9.659  1.00  0.35           C  
ATOM   3376  CG  HIS A 453     -18.046  25.132   8.674  1.00  0.35           C  
ATOM   3377  ND1 HIS A 453     -16.880  25.306   7.966  1.00  0.35           N  
ATOM   3378  CD2 HIS A 453     -18.979  26.035   8.273  1.00  0.35           C  
ATOM   3379  CE1 HIS A 453     -17.112  26.308   7.146  1.00  0.35           C  
ATOM   3380  NE2 HIS A 453     -18.371  26.789   7.290  1.00  0.35           N  
ATOM   3381  N   TYR A 454     -16.746  22.356   7.047  1.00  0.30           N  
ATOM   3382  CA  TYR A 454     -15.576  21.881   6.327  1.00  0.30           C  
ATOM   3383  C   TYR A 454     -14.863  23.036   5.639  1.00  0.30           C  
ATOM   3384  O   TYR A 454     -15.474  23.930   5.056  1.00  0.30           O  
ATOM   3385  CB  TYR A 454     -15.864  20.688   5.353  1.00  0.30           C  
ATOM   3386  CG  TYR A 454     -16.777  21.027   4.198  1.00  0.30           C  
ATOM   3387  CD1 TYR A 454     -18.137  20.675   4.224  1.00  0.30           C  
ATOM   3388  CD2 TYR A 454     -16.271  21.681   3.060  1.00  0.30           C  
ATOM   3389  CE1 TYR A 454     -18.988  21.035   3.167  1.00  0.30           C  
ATOM   3390  CE2 TYR A 454     -17.117  22.046   2.005  1.00  0.30           C  
ATOM   3391  CZ  TYR A 454     -18.478  21.735   2.068  1.00  0.30           C  
ATOM   3392  OH  TYR A 454     -19.336  22.122   1.025  1.00  0.30           O  
ATOM   3393  N   THR A 455     -13.521  23.040   5.710  1.00  0.39           N  
ATOM   3394  CA  THR A 455     -12.640  23.940   4.983  1.00  0.39           C  
ATOM   3395  C   THR A 455     -12.658  23.741   3.478  1.00  0.39           C  
ATOM   3396  O   THR A 455     -12.772  22.630   2.965  1.00  0.39           O  
ATOM   3397  CB  THR A 455     -11.202  23.830   5.474  1.00  0.39           C  
ATOM   3398  OG1 THR A 455     -10.867  22.476   5.752  1.00  0.39           O  
ATOM   3399  CG2 THR A 455     -11.116  24.568   6.814  1.00  0.39           C  
ATOM   3400  N   ASN A 456     -12.525  24.837   2.707  1.00  0.33           N  
ATOM   3401  CA  ASN A 456     -12.456  24.756   1.267  1.00  0.33           C  
ATOM   3402  C   ASN A 456     -11.595  25.917   0.780  1.00  0.33           C  
ATOM   3403  O   ASN A 456     -11.434  26.908   1.486  1.00  0.33           O  
ATOM   3404  CB  ASN A 456     -13.866  24.705   0.616  1.00  0.33           C  
ATOM   3405  CG  ASN A 456     -13.773  24.126  -0.791  1.00  0.33           C  
ATOM   3406  OD1 ASN A 456     -13.542  24.851  -1.757  1.00  0.33           O  
ATOM   3407  ND2 ASN A 456     -13.893  22.787  -0.926  1.00  0.33           N  
ATOM   3408  N   SER A 457     -10.990  25.763  -0.413  1.00  0.22           N  
ATOM   3409  CA  SER A 457      -9.962  26.605  -1.014  1.00  0.22           C  
ATOM   3410  C   SER A 457      -9.379  25.763  -2.133  1.00  0.22           C  
ATOM   3411  O   SER A 457      -9.184  24.556  -1.983  1.00  0.22           O  
ATOM   3412  CB  SER A 457      -8.795  27.074  -0.094  1.00  0.22           C  
ATOM   3413  OG  SER A 457      -7.776  27.767  -0.821  1.00  0.22           O  
ATOM   3414  N   GLY A 458      -9.138  26.369  -3.314  1.00  0.22           N  
ATOM   3415  CA  GLY A 458      -8.683  25.645  -4.499  1.00  0.22           C  
ATOM   3416  C   GLY A 458      -7.201  25.397  -4.584  1.00  0.22           C  
ATOM   3417  O   GLY A 458      -6.755  24.667  -5.462  1.00  0.22           O  
ATOM   3418  N   ILE A 459      -6.393  25.994  -3.688  1.00  0.24           N  
ATOM   3419  CA  ILE A 459      -4.946  25.809  -3.705  1.00  0.24           C  
ATOM   3420  C   ILE A 459      -4.502  24.865  -2.593  1.00  0.24           C  
ATOM   3421  O   ILE A 459      -3.562  24.087  -2.751  1.00  0.24           O  
ATOM   3422  CB  ILE A 459      -4.200  27.148  -3.642  1.00  0.24           C  
ATOM   3423  CG1 ILE A 459      -4.586  28.018  -2.419  1.00  0.24           C  
ATOM   3424  CG2 ILE A 459      -4.452  27.885  -4.978  1.00  0.24           C  
ATOM   3425  CD1 ILE A 459      -3.788  29.323  -2.303  1.00  0.24           C  
ATOM   3426  N   ASP A 460      -5.227  24.838  -1.459  1.00  0.23           N  
ATOM   3427  CA  ASP A 460      -4.853  24.111  -0.261  1.00  0.23           C  
ATOM   3428  C   ASP A 460      -5.383  22.682  -0.240  1.00  0.23           C  
ATOM   3429  O   ASP A 460      -5.951  22.246   0.756  1.00  0.23           O  
ATOM   3430  CB  ASP A 460      -5.398  24.851   0.985  1.00  0.23           C  
ATOM   3431  CG  ASP A 460      -4.912  26.282   0.968  1.00  0.23           C  
ATOM   3432  OD1 ASP A 460      -3.701  26.493   1.204  1.00  0.23           O  
ATOM   3433  OD2 ASP A 460      -5.755  27.170   0.675  1.00  0.23           O  
ATOM   3434  N   ALA A 461      -5.196  21.895  -1.323  1.00  0.27           N  
ATOM   3435  CA  ALA A 461      -5.896  20.634  -1.578  1.00  0.27           C  
ATOM   3436  C   ALA A 461      -5.890  19.610  -0.435  1.00  0.27           C  
ATOM   3437  O   ALA A 461      -6.898  18.977  -0.125  1.00  0.27           O  
ATOM   3438  CB  ALA A 461      -5.329  19.986  -2.858  1.00  0.27           C  
ATOM   3439  N   ALA A 462      -4.753  19.492   0.278  1.00  0.29           N  
ATOM   3440  CA  ALA A 462      -4.581  18.631   1.433  1.00  0.29           C  
ATOM   3441  C   ALA A 462      -5.382  19.055   2.673  1.00  0.29           C  
ATOM   3442  O   ALA A 462      -5.508  18.315   3.645  1.00  0.29           O  
ATOM   3443  CB  ALA A 462      -3.082  18.589   1.789  1.00  0.29           C  
ATOM   3444  N   LEU A 463      -5.949  20.273   2.687  1.00  0.23           N  
ATOM   3445  CA  LEU A 463      -6.818  20.731   3.751  1.00  0.23           C  
ATOM   3446  C   LEU A 463      -8.244  20.947   3.269  1.00  0.23           C  
ATOM   3447  O   LEU A 463      -9.086  21.410   4.036  1.00  0.23           O  
ATOM   3448  CB  LEU A 463      -6.304  22.075   4.324  1.00  0.23           C  
ATOM   3449  CG  LEU A 463      -4.900  22.015   4.958  1.00  0.23           C  
ATOM   3450  CD1 LEU A 463      -4.501  23.417   5.436  1.00  0.23           C  
ATOM   3451  CD2 LEU A 463      -4.819  21.015   6.124  1.00  0.23           C  
ATOM   3452  N   THR A 464      -8.573  20.647   1.992  1.00  0.32           N  
ATOM   3453  CA  THR A 464      -9.845  21.093   1.411  1.00  0.32           C  
ATOM   3454  C   THR A 464     -10.634  20.019   0.712  1.00  0.32           C  
ATOM   3455  O   THR A 464     -11.662  20.304   0.097  1.00  0.32           O  
ATOM   3456  CB  THR A 464      -9.690  22.264   0.449  1.00  0.32           C  
ATOM   3457  OG1 THR A 464      -8.833  21.997  -0.649  1.00  0.32           O  
ATOM   3458  CG2 THR A 464      -9.071  23.428   1.227  1.00  0.32           C  
ATOM   3459  N   GLY A 465     -10.216  18.740   0.820  1.00  0.28           N  
ATOM   3460  CA  GLY A 465     -10.954  17.606   0.266  1.00  0.28           C  
ATOM   3461  C   GLY A 465     -12.387  17.471   0.721  1.00  0.28           C  
ATOM   3462  O   GLY A 465     -12.667  17.167   1.881  1.00  0.28           O  
ATOM   3463  N   THR A 466     -13.321  17.684  -0.227  1.00  0.25           N  
ATOM   3464  CA  THR A 466     -14.778  17.637  -0.123  1.00  0.25           C  
ATOM   3465  C   THR A 466     -15.338  16.636   0.867  1.00  0.25           C  
ATOM   3466  O   THR A 466     -15.181  15.431   0.681  1.00  0.25           O  
ATOM   3467  CB  THR A 466     -15.418  17.361  -1.480  1.00  0.25           C  
ATOM   3468  OG1 THR A 466     -14.823  18.199  -2.461  1.00  0.25           O  
ATOM   3469  CG2 THR A 466     -16.919  17.687  -1.476  1.00  0.25           C  
ATOM   3470  N   TYR A 467     -16.000  17.115   1.950  1.00  0.23           N  
ATOM   3471  CA  TYR A 467     -16.675  16.304   2.964  1.00  0.23           C  
ATOM   3472  C   TYR A 467     -15.753  15.451   3.873  1.00  0.23           C  
ATOM   3473  O   TYR A 467     -16.144  14.977   4.939  1.00  0.23           O  
ATOM   3474  CB  TYR A 467     -17.831  15.500   2.282  1.00  0.23           C  
ATOM   3475  CG  TYR A 467     -18.685  14.731   3.246  1.00  0.23           C  
ATOM   3476  CD1 TYR A 467     -18.588  13.332   3.286  1.00  0.23           C  
ATOM   3477  CD2 TYR A 467     -19.562  15.385   4.128  1.00  0.23           C  
ATOM   3478  CE1 TYR A 467     -19.343  12.596   4.204  1.00  0.23           C  
ATOM   3479  CE2 TYR A 467     -20.294  14.650   5.072  1.00  0.23           C  
ATOM   3480  CZ  TYR A 467     -20.164  13.256   5.114  1.00  0.23           C  
ATOM   3481  OH  TYR A 467     -20.826  12.490   6.083  1.00  0.23           O  
ATOM   3482  N   ARG A 468     -14.479  15.244   3.501  1.00  0.19           N  
ATOM   3483  CA  ARG A 468     -13.520  14.467   4.262  1.00  0.19           C  
ATOM   3484  C   ARG A 468     -13.038  15.131   5.542  1.00  0.19           C  
ATOM   3485  O   ARG A 468     -12.879  14.485   6.587  1.00  0.19           O  
ATOM   3486  CB  ARG A 468     -12.303  14.153   3.368  1.00  0.19           C  
ATOM   3487  CG  ARG A 468     -12.703  13.302   2.150  1.00  0.19           C  
ATOM   3488  CD  ARG A 468     -11.528  13.001   1.225  1.00  0.19           C  
ATOM   3489  NE  ARG A 468     -12.070  12.195   0.083  1.00  0.19           N  
ATOM   3490  CZ  ARG A 468     -11.663  12.344  -1.184  1.00  0.19           C  
ATOM   3491  NH1 ARG A 468     -12.331  11.732  -2.158  1.00  0.19           N  
ATOM   3492  NH2 ARG A 468     -10.593  13.053  -1.512  1.00  0.19           N  
ATOM   3493  N   VAL A 469     -12.762  16.441   5.443  1.00  0.36           N  
ATOM   3494  CA  VAL A 469     -12.103  17.260   6.442  1.00  0.36           C  
ATOM   3495  C   VAL A 469     -13.077  18.045   7.317  1.00  0.36           C  
ATOM   3496  O   VAL A 469     -14.290  17.858   7.264  1.00  0.36           O  
ATOM   3497  CB  VAL A 469     -11.070  18.183   5.794  1.00  0.36           C  
ATOM   3498  CG1 VAL A 469     -10.133  17.346   4.896  1.00  0.36           C  
ATOM   3499  CG2 VAL A 469     -11.743  19.287   4.955  1.00  0.36           C  
ATOM   3500  N   LYS A 470     -12.556  18.932   8.190  1.00  0.42           N  
ATOM   3501  CA  LYS A 470     -13.377  19.774   9.032  1.00  0.42           C  
ATOM   3502  C   LYS A 470     -12.578  20.995   9.451  1.00  0.42           C  
ATOM   3503  O   LYS A 470     -11.348  20.954   9.479  1.00  0.42           O  
ATOM   3504  CB  LYS A 470     -13.940  19.060  10.291  1.00  0.42           C  
ATOM   3505  CG  LYS A 470     -12.914  18.567  11.326  1.00  0.42           C  
ATOM   3506  CD  LYS A 470     -12.268  17.213  11.006  1.00  0.42           C  
ATOM   3507  CE  LYS A 470     -11.296  16.801  12.109  1.00  0.42           C  
ATOM   3508  NZ  LYS A 470     -10.788  15.444  11.845  1.00  0.42           N  
ATOM   3509  N   LEU A 471     -13.262  22.107   9.784  1.00  0.43           N  
ATOM   3510  CA  LEU A 471     -12.646  23.302  10.339  1.00  0.43           C  
ATOM   3511  C   LEU A 471     -12.435  23.161  11.847  1.00  0.43           C  
ATOM   3512  O   LEU A 471     -13.197  22.484  12.534  1.00  0.43           O  
ATOM   3513  CB  LEU A 471     -13.518  24.544  10.009  1.00  0.43           C  
ATOM   3514  CG  LEU A 471     -13.001  25.914  10.508  1.00  0.43           C  
ATOM   3515  CD1 LEU A 471     -11.594  26.275  10.005  1.00  0.43           C  
ATOM   3516  CD2 LEU A 471     -13.977  27.021  10.091  1.00  0.43           C  
ATOM   3517  N   LEU A 472     -11.381  23.793  12.410  1.00  0.54           N  
ATOM   3518  CA  LEU A 472     -11.049  23.709  13.820  1.00  0.54           C  
ATOM   3519  C   LEU A 472     -10.630  25.081  14.331  1.00  0.54           C  
ATOM   3520  O   LEU A 472      -9.937  25.827  13.643  1.00  0.54           O  
ATOM   3521  CB  LEU A 472      -9.874  22.733  14.121  1.00  0.54           C  
ATOM   3522  CG  LEU A 472     -10.027  21.303  13.557  1.00  0.54           C  
ATOM   3523  CD1 LEU A 472      -9.276  21.131  12.227  1.00  0.54           C  
ATOM   3524  CD2 LEU A 472      -9.527  20.264  14.570  1.00  0.54           C  
ATOM   3525  N   ASN A 473     -11.026  25.452  15.567  1.00  0.50           N  
ATOM   3526  CA  ASN A 473     -10.561  26.666  16.218  1.00  0.50           C  
ATOM   3527  C   ASN A 473      -9.927  26.267  17.547  1.00  0.50           C  
ATOM   3528  O   ASN A 473     -10.606  26.108  18.557  1.00  0.50           O  
ATOM   3529  CB  ASN A 473     -11.764  27.637  16.434  1.00  0.50           C  
ATOM   3530  CG  ASN A 473     -11.379  29.018  16.965  1.00  0.50           C  
ATOM   3531  OD1 ASN A 473     -10.224  29.376  17.219  1.00  0.50           O  
ATOM   3532  ND2 ASN A 473     -12.411  29.878  17.140  1.00  0.50           N  
ATOM   3533  N   GLY A 474      -8.577  26.163  17.597  1.00  0.58           N  
ATOM   3534  CA  GLY A 474      -7.840  25.561  18.722  1.00  0.58           C  
ATOM   3535  C   GLY A 474      -7.744  26.419  19.957  1.00  0.58           C  
ATOM   3536  O   GLY A 474      -7.178  26.045  20.982  1.00  0.58           O  
ATOM   3537  N   ARG A 475      -8.306  27.631  19.881  1.00  0.44           N  
ATOM   3538  CA  ARG A 475      -8.500  28.497  21.018  1.00  0.44           C  
ATOM   3539  C   ARG A 475      -9.664  28.061  21.906  1.00  0.44           C  
ATOM   3540  O   ARG A 475      -9.648  28.365  23.097  1.00  0.44           O  
ATOM   3541  CB  ARG A 475      -8.761  29.936  20.516  1.00  0.44           C  
ATOM   3542  CG  ARG A 475      -7.569  30.543  19.748  1.00  0.44           C  
ATOM   3543  CD  ARG A 475      -7.849  31.930  19.160  1.00  0.44           C  
ATOM   3544  NE  ARG A 475      -8.854  31.737  18.065  1.00  0.44           N  
ATOM   3545  CZ  ARG A 475      -9.365  32.725  17.321  1.00  0.44           C  
ATOM   3546  NH1 ARG A 475     -10.213  32.415  16.344  1.00  0.44           N  
ATOM   3547  NH2 ARG A 475      -9.062  33.999  17.542  1.00  0.44           N  
ATOM   3548  N   GLU A 476     -10.674  27.360  21.327  1.00  0.45           N  
ATOM   3549  CA  GLU A 476     -11.896  26.878  21.975  1.00  0.45           C  
ATOM   3550  C   GLU A 476     -12.944  27.968  22.218  1.00  0.45           C  
ATOM   3551  O   GLU A 476     -13.867  27.811  23.011  1.00  0.45           O  
ATOM   3552  CB  GLU A 476     -11.660  26.050  23.271  1.00  0.45           C  
ATOM   3553  CG  GLU A 476     -10.729  24.824  23.098  1.00  0.45           C  
ATOM   3554  CD  GLU A 476     -11.338  23.669  22.306  1.00  0.45           C  
ATOM   3555  OE1 GLU A 476     -12.518  23.755  21.886  1.00  0.45           O  
ATOM   3556  OE2 GLU A 476     -10.591  22.674  22.126  1.00  0.45           O  
ATOM   3557  N   ILE A 477     -12.847  29.121  21.519  1.00  0.39           N  
ATOM   3558  CA  ILE A 477     -13.602  30.328  21.870  1.00  0.39           C  
ATOM   3559  C   ILE A 477     -14.799  30.605  20.977  1.00  0.39           C  
ATOM   3560  O   ILE A 477     -15.404  31.673  21.034  1.00  0.39           O  
ATOM   3561  CB  ILE A 477     -12.721  31.577  21.843  1.00  0.39           C  
ATOM   3562  CG1 ILE A 477     -12.151  31.894  20.435  1.00  0.39           C  
ATOM   3563  CG2 ILE A 477     -11.622  31.410  22.912  1.00  0.39           C  
ATOM   3564  CD1 ILE A 477     -11.528  33.292  20.364  1.00  0.39           C  
ATOM   3565  N   ASP A 478     -15.155  29.662  20.096  1.00  0.31           N  
ATOM   3566  CA  ASP A 478     -16.251  29.824  19.166  1.00  0.31           C  
ATOM   3567  C   ASP A 478     -17.585  29.452  19.842  1.00  0.31           C  
ATOM   3568  O   ASP A 478     -17.618  28.920  20.950  1.00  0.31           O  
ATOM   3569  CB  ASP A 478     -15.884  29.022  17.885  1.00  0.31           C  
ATOM   3570  CG  ASP A 478     -16.734  29.383  16.683  1.00  0.31           C  
ATOM   3571  OD1 ASP A 478     -17.956  29.083  16.697  1.00  0.31           O  
ATOM   3572  OD2 ASP A 478     -16.144  29.963  15.742  1.00  0.31           O  
ATOM   3573  N   ALA A 479     -18.732  29.719  19.191  1.00  0.36           N  
ATOM   3574  CA  ALA A 479     -20.040  29.339  19.685  1.00  0.36           C  
ATOM   3575  C   ALA A 479     -20.419  27.916  19.282  1.00  0.36           C  
ATOM   3576  O   ALA A 479     -21.154  27.240  20.000  1.00  0.36           O  
ATOM   3577  CB  ALA A 479     -21.108  30.322  19.162  1.00  0.36           C  
ATOM   3578  N   MET A 480     -19.880  27.410  18.149  1.00  0.51           N  
ATOM   3579  CA  MET A 480     -20.140  26.058  17.669  1.00  0.51           C  
ATOM   3580  C   MET A 480     -18.968  25.047  17.727  1.00  0.51           C  
ATOM   3581  O   MET A 480     -19.083  24.041  17.021  1.00  0.51           O  
ATOM   3582  CB  MET A 480     -20.653  26.137  16.205  1.00  0.51           C  
ATOM   3583  CG  MET A 480     -21.949  26.958  16.027  1.00  0.51           C  
ATOM   3584  SD  MET A 480     -23.396  26.349  16.952  1.00  0.51           S  
ATOM   3585  CE  MET A 480     -23.621  24.802  16.031  1.00  0.51           C  
ATOM   3586  N   PRO A 481     -17.833  25.116  18.448  1.00  0.61           N  
ATOM   3587  CA  PRO A 481     -16.940  23.982  18.585  1.00  0.61           C  
ATOM   3588  C   PRO A 481     -17.567  22.904  19.452  1.00  0.61           C  
ATOM   3589  O   PRO A 481     -18.492  23.167  20.224  1.00  0.61           O  
ATOM   3590  CB  PRO A 481     -15.691  24.594  19.237  1.00  0.61           C  
ATOM   3591  CG  PRO A 481     -16.265  25.633  20.195  1.00  0.61           C  
ATOM   3592  CD  PRO A 481     -17.536  26.100  19.475  1.00  0.61           C  
ATOM   3593  N   ILE A 482     -17.070  21.666  19.351  1.00  0.65           N  
ATOM   3594  CA  ILE A 482     -17.574  20.520  20.084  1.00  0.65           C  
ATOM   3595  C   ILE A 482     -17.539  20.718  21.601  1.00  0.65           C  
ATOM   3596  O   ILE A 482     -18.510  20.402  22.287  1.00  0.65           O  
ATOM   3597  CB  ILE A 482     -16.795  19.285  19.658  1.00  0.65           C  
ATOM   3598  CG1 ILE A 482     -17.129  18.843  18.209  1.00  0.65           C  
ATOM   3599  CG2 ILE A 482     -16.980  18.125  20.648  1.00  0.65           C  
ATOM   3600  CD1 ILE A 482     -18.460  18.096  18.059  1.00  0.65           C  
ATOM   3601  N   TRP A 483     -16.461  21.303  22.177  1.00  0.61           N  
ATOM   3602  CA  TRP A 483     -16.398  21.570  23.613  1.00  0.61           C  
ATOM   3603  C   TRP A 483     -17.498  22.508  24.131  1.00  0.61           C  
ATOM   3604  O   TRP A 483     -18.169  22.211  25.120  1.00  0.61           O  
ATOM   3605  CB  TRP A 483     -14.998  22.131  24.003  1.00  0.61           C  
ATOM   3606  CG  TRP A 483     -14.839  22.547  25.465  1.00  0.61           C  
ATOM   3607  CD1 TRP A 483     -14.772  21.771  26.590  1.00  0.61           C  
ATOM   3608  CD2 TRP A 483     -14.899  23.912  25.918  1.00  0.61           C  
ATOM   3609  NE1 TRP A 483     -14.759  22.564  27.721  1.00  0.61           N  
ATOM   3610  CE2 TRP A 483     -14.855  23.882  27.328  1.00  0.61           C  
ATOM   3611  CE3 TRP A 483     -15.008  25.116  25.225  1.00  0.61           C  
ATOM   3612  CZ2 TRP A 483     -14.921  25.056  28.069  1.00  0.61           C  
ATOM   3613  CZ3 TRP A 483     -15.084  26.299  25.973  1.00  0.61           C  
ATOM   3614  CH2 TRP A 483     -15.043  26.271  27.375  1.00  0.61           C  
ATOM   3615  N   GLN A 484     -17.749  23.644  23.451  1.00  0.61           N  
ATOM   3616  CA  GLN A 484     -18.792  24.581  23.840  1.00  0.61           C  
ATOM   3617  C   GLN A 484     -20.192  23.998  23.671  1.00  0.61           C  
ATOM   3618  O   GLN A 484     -21.062  24.172  24.523  1.00  0.61           O  
ATOM   3619  CB  GLN A 484     -18.658  25.910  23.065  1.00  0.61           C  
ATOM   3620  CG  GLN A 484     -19.574  27.068  23.534  1.00  0.61           C  
ATOM   3621  CD  GLN A 484     -19.328  27.430  24.999  1.00  0.61           C  
ATOM   3622  OE1 GLN A 484     -18.241  27.833  25.405  1.00  0.61           O  
ATOM   3623  NE2 GLN A 484     -20.375  27.283  25.843  1.00  0.61           N  
ATOM   3624  N   MET A 485     -20.430  23.237  22.581  1.00  0.61           N  
ATOM   3625  CA  MET A 485     -21.659  22.483  22.382  1.00  0.61           C  
ATOM   3626  C   MET A 485     -21.889  21.410  23.445  1.00  0.61           C  
ATOM   3627  O   MET A 485     -22.994  21.274  23.967  1.00  0.61           O  
ATOM   3628  CB  MET A 485     -21.715  21.860  20.964  1.00  0.61           C  
ATOM   3629  CG  MET A 485     -21.823  22.914  19.840  1.00  0.61           C  
ATOM   3630  SD  MET A 485     -23.289  23.992  19.932  1.00  0.61           S  
ATOM   3631  CE  MET A 485     -24.537  22.741  19.516  1.00  0.61           C  
ATOM   3632  N   TYR A 486     -20.840  20.661  23.858  1.00  0.60           N  
ATOM   3633  CA  TYR A 486     -20.903  19.776  25.014  1.00  0.60           C  
ATOM   3634  C   TYR A 486     -21.235  20.527  26.310  1.00  0.60           C  
ATOM   3635  O   TYR A 486     -22.106  20.107  27.068  1.00  0.60           O  
ATOM   3636  CB  TYR A 486     -19.577  18.969  25.215  1.00  0.60           C  
ATOM   3637  CG  TYR A 486     -19.301  17.851  24.218  1.00  0.60           C  
ATOM   3638  CD1 TYR A 486     -20.301  17.209  23.459  1.00  0.60           C  
ATOM   3639  CD2 TYR A 486     -17.979  17.375  24.102  1.00  0.60           C  
ATOM   3640  CE1 TYR A 486     -19.983  16.132  22.613  1.00  0.60           C  
ATOM   3641  CE2 TYR A 486     -17.661  16.300  23.255  1.00  0.60           C  
ATOM   3642  CZ  TYR A 486     -18.663  15.678  22.503  1.00  0.60           C  
ATOM   3643  OH  TYR A 486     -18.359  14.599  21.635  1.00  0.60           O  
ATOM   3644  N   MET A 487     -20.617  21.697  26.578  1.00  0.65           N  
ATOM   3645  CA  MET A 487     -20.949  22.524  27.733  1.00  0.65           C  
ATOM   3646  C   MET A 487     -22.409  22.981  27.769  1.00  0.65           C  
ATOM   3647  O   MET A 487     -23.075  22.903  28.799  1.00  0.65           O  
ATOM   3648  CB  MET A 487     -20.022  23.763  27.788  1.00  0.65           C  
ATOM   3649  CG  MET A 487     -20.257  24.669  29.012  1.00  0.65           C  
ATOM   3650  SD  MET A 487     -19.060  26.026  29.145  1.00  0.65           S  
ATOM   3651  CE  MET A 487     -19.696  26.593  30.748  1.00  0.65           C  
ATOM   3652  N   VAL A 488     -22.960  23.427  26.621  1.00  0.64           N  
ATOM   3653  CA  VAL A 488     -24.375  23.750  26.472  1.00  0.64           C  
ATOM   3654  C   VAL A 488     -25.289  22.542  26.665  1.00  0.64           C  
ATOM   3655  O   VAL A 488     -26.300  22.629  27.357  1.00  0.64           O  
ATOM   3656  CB  VAL A 488     -24.650  24.423  25.124  1.00  0.64           C  
ATOM   3657  CG1 VAL A 488     -26.159  24.636  24.873  1.00  0.64           C  
ATOM   3658  CG2 VAL A 488     -23.937  25.790  25.113  1.00  0.64           C  
ATOM   3659  N   HIS A 489     -24.951  21.373  26.083  1.00  0.60           N  
ATOM   3660  CA  HIS A 489     -25.735  20.148  26.208  1.00  0.60           C  
ATOM   3661  C   HIS A 489     -25.825  19.572  27.621  1.00  0.60           C  
ATOM   3662  O   HIS A 489     -26.858  19.058  28.037  1.00  0.60           O  
ATOM   3663  CB  HIS A 489     -25.198  19.041  25.268  1.00  0.60           C  
ATOM   3664  CG  HIS A 489     -26.151  17.888  25.108  1.00  0.60           C  
ATOM   3665  ND1 HIS A 489     -27.040  17.888  24.052  1.00  0.60           N  
ATOM   3666  CD2 HIS A 489     -26.395  16.829  25.922  1.00  0.60           C  
ATOM   3667  CE1 HIS A 489     -27.807  16.836  24.244  1.00  0.60           C  
ATOM   3668  NE2 HIS A 489     -27.461  16.157  25.362  1.00  0.60           N  
ATOM   3669  N   PHE A 490     -24.731  19.607  28.409  1.00  0.68           N  
ATOM   3670  CA  PHE A 490     -24.699  18.921  29.695  1.00  0.68           C  
ATOM   3671  C   PHE A 490     -25.040  19.820  30.876  1.00  0.68           C  
ATOM   3672  O   PHE A 490     -25.035  19.372  32.022  1.00  0.68           O  
ATOM   3673  CB  PHE A 490     -23.323  18.237  29.939  1.00  0.68           C  
ATOM   3674  CG  PHE A 490     -23.087  17.182  28.889  1.00  0.68           C  
ATOM   3675  CD1 PHE A 490     -23.965  16.093  28.762  1.00  0.68           C  
ATOM   3676  CD2 PHE A 490     -22.003  17.277  28.001  1.00  0.68           C  
ATOM   3677  CE1 PHE A 490     -23.788  15.149  27.741  1.00  0.68           C  
ATOM   3678  CE2 PHE A 490     -21.828  16.343  26.973  1.00  0.68           C  
ATOM   3679  CZ  PHE A 490     -22.728  15.281  26.841  1.00  0.68           C  
ATOM   3680  N   GLN A 491     -25.409  21.098  30.647  1.00  0.59           N  
ATOM   3681  CA  GLN A 491     -25.700  22.043  31.719  1.00  0.59           C  
ATOM   3682  C   GLN A 491     -26.969  21.733  32.514  1.00  0.59           C  
ATOM   3683  O   GLN A 491     -27.091  22.109  33.678  1.00  0.59           O  
ATOM   3684  CB  GLN A 491     -25.752  23.498  31.189  1.00  0.59           C  
ATOM   3685  CG  GLN A 491     -27.055  23.870  30.448  1.00  0.59           C  
ATOM   3686  CD  GLN A 491     -26.941  25.237  29.779  1.00  0.59           C  
ATOM   3687  OE1 GLN A 491     -26.663  26.265  30.397  1.00  0.59           O  
ATOM   3688  NE2 GLN A 491     -27.149  25.257  28.443  1.00  0.59           N  
ATOM   3689  N   ASP A 492     -27.914  20.984  31.915  1.00  0.62           N  
ATOM   3690  CA  ASP A 492     -29.204  20.644  32.486  1.00  0.62           C  
ATOM   3691  C   ASP A 492     -29.107  19.507  33.511  1.00  0.62           C  
ATOM   3692  O   ASP A 492     -30.045  19.196  34.240  1.00  0.62           O  
ATOM   3693  CB  ASP A 492     -30.167  20.250  31.333  1.00  0.62           C  
ATOM   3694  CG  ASP A 492     -30.393  21.401  30.357  1.00  0.62           C  
ATOM   3695  OD1 ASP A 492     -30.069  22.566  30.702  1.00  0.62           O  
ATOM   3696  OD2 ASP A 492     -30.887  21.115  29.238  1.00  0.62           O  
ATOM   3697  N   TYR A 493     -27.938  18.845  33.612  1.00  0.72           N  
ATOM   3698  CA  TYR A 493     -27.734  17.692  34.472  1.00  0.72           C  
ATOM   3699  C   TYR A 493     -27.106  18.089  35.799  1.00  0.72           C  
ATOM   3700  O   TYR A 493     -25.969  17.735  36.110  1.00  0.72           O  
ATOM   3701  CB  TYR A 493     -26.842  16.636  33.772  1.00  0.72           C  
ATOM   3702  CG  TYR A 493     -27.614  16.014  32.646  1.00  0.72           C  
ATOM   3703  CD1 TYR A 493     -27.593  16.575  31.358  1.00  0.72           C  
ATOM   3704  CD2 TYR A 493     -28.400  14.875  32.883  1.00  0.72           C  
ATOM   3705  CE1 TYR A 493     -28.355  16.015  30.324  1.00  0.72           C  
ATOM   3706  CE2 TYR A 493     -29.160  14.309  31.850  1.00  0.72           C  
ATOM   3707  CZ  TYR A 493     -29.139  14.884  30.572  1.00  0.72           C  
ATOM   3708  OH  TYR A 493     -29.888  14.301  29.533  1.00  0.72           O  
ATOM   3709  N   ASP A 494     -27.837  18.853  36.635  1.00  0.74           N  
ATOM   3710  CA  ASP A 494     -27.381  19.251  37.951  1.00  0.74           C  
ATOM   3711  C   ASP A 494     -27.365  18.102  38.976  1.00  0.74           C  
ATOM   3712  O   ASP A 494     -27.881  17.010  38.750  1.00  0.74           O  
ATOM   3713  CB  ASP A 494     -28.185  20.480  38.446  1.00  0.74           C  
ATOM   3714  CG  ASP A 494     -29.609  20.071  38.751  1.00  0.74           C  
ATOM   3715  OD1 ASP A 494     -29.845  19.619  39.898  1.00  0.74           O  
ATOM   3716  OD2 ASP A 494     -30.453  20.123  37.829  1.00  0.74           O  
ATOM   3717  N   LEU A 495     -26.747  18.327  40.151  1.00  0.71           N  
ATOM   3718  CA  LEU A 495     -26.644  17.330  41.201  1.00  0.71           C  
ATOM   3719  C   LEU A 495     -27.973  16.869  41.790  1.00  0.71           C  
ATOM   3720  O   LEU A 495     -28.164  15.679  42.033  1.00  0.71           O  
ATOM   3721  CB  LEU A 495     -25.771  17.874  42.356  1.00  0.71           C  
ATOM   3722  CG  LEU A 495     -24.273  18.019  42.023  1.00  0.71           C  
ATOM   3723  CD1 LEU A 495     -23.561  18.803  43.133  1.00  0.71           C  
ATOM   3724  CD2 LEU A 495     -23.605  16.647  41.848  1.00  0.71           C  
ATOM   3725  N   ASP A 496     -28.917  17.794  42.040  1.00  0.70           N  
ATOM   3726  CA  ASP A 496     -30.221  17.504  42.597  1.00  0.70           C  
ATOM   3727  C   ASP A 496     -31.111  16.751  41.610  1.00  0.70           C  
ATOM   3728  O   ASP A 496     -31.710  15.731  41.957  1.00  0.70           O  
ATOM   3729  CB  ASP A 496     -30.865  18.827  43.078  1.00  0.70           C  
ATOM   3730  CG  ASP A 496     -30.138  19.282  44.317  1.00  0.70           C  
ATOM   3731  OD1 ASP A 496     -30.579  18.894  45.435  1.00  0.70           O  
ATOM   3732  OD2 ASP A 496     -29.092  19.983  44.238  1.00  0.70           O  
ATOM   3733  N   THR A 497     -31.150  17.180  40.330  1.00  0.73           N  
ATOM   3734  CA  THR A 497     -31.854  16.477  39.249  1.00  0.73           C  
ATOM   3735  C   THR A 497     -31.306  15.080  39.028  1.00  0.73           C  
ATOM   3736  O   THR A 497     -32.050  14.102  38.914  1.00  0.73           O  
ATOM   3737  CB  THR A 497     -31.806  17.222  37.918  1.00  0.73           C  
ATOM   3738  OG1 THR A 497     -32.476  18.465  38.042  1.00  0.73           O  
ATOM   3739  CG2 THR A 497     -32.539  16.462  36.798  1.00  0.73           C  
ATOM   3740  N   VAL A 498     -29.962  14.928  39.016  1.00  0.78           N  
ATOM   3741  CA  VAL A 498     -29.306  13.628  38.953  1.00  0.78           C  
ATOM   3742  C   VAL A 498     -29.620  12.757  40.166  1.00  0.78           C  
ATOM   3743  O   VAL A 498     -30.010  11.608  39.991  1.00  0.78           O  
ATOM   3744  CB  VAL A 498     -27.804  13.757  38.703  1.00  0.78           C  
ATOM   3745  CG1 VAL A 498     -27.068  12.405  38.820  1.00  0.78           C  
ATOM   3746  CG2 VAL A 498     -27.612  14.294  37.270  1.00  0.78           C  
ATOM   3747  N   HIS A 499     -29.559  13.288  41.411  1.00  0.71           N  
ATOM   3748  CA  HIS A 499     -29.884  12.566  42.647  1.00  0.71           C  
ATOM   3749  C   HIS A 499     -31.299  12.003  42.646  1.00  0.71           C  
ATOM   3750  O   HIS A 499     -31.517  10.832  42.961  1.00  0.71           O  
ATOM   3751  CB  HIS A 499     -29.680  13.506  43.882  1.00  0.71           C  
ATOM   3752  CG  HIS A 499     -30.020  13.022  45.280  1.00  0.71           C  
ATOM   3753  ND1 HIS A 499     -29.802  13.914  46.320  1.00  0.71           N  
ATOM   3754  CD2 HIS A 499     -30.657  11.916  45.755  1.00  0.71           C  
ATOM   3755  CE1 HIS A 499     -30.319  13.345  47.388  1.00  0.71           C  
ATOM   3756  NE2 HIS A 499     -30.850  12.134  47.104  1.00  0.71           N  
ATOM   3757  N   GLN A 500     -32.307  12.795  42.228  1.00  0.67           N  
ATOM   3758  CA  GLN A 500     -33.682  12.329  42.136  1.00  0.67           C  
ATOM   3759  C   GLN A 500     -33.891  11.166  41.165  1.00  0.67           C  
ATOM   3760  O   GLN A 500     -34.544  10.166  41.479  1.00  0.67           O  
ATOM   3761  CB  GLN A 500     -34.607  13.495  41.719  1.00  0.67           C  
ATOM   3762  CG  GLN A 500     -34.729  14.588  42.805  1.00  0.67           C  
ATOM   3763  CD  GLN A 500     -35.616  15.734  42.323  1.00  0.67           C  
ATOM   3764  OE1 GLN A 500     -36.374  15.623  41.361  1.00  0.67           O  
ATOM   3765  NE2 GLN A 500     -35.542  16.884  43.031  1.00  0.67           N  
ATOM   3766  N   ILE A 501     -33.314  11.233  39.947  1.00  0.71           N  
ATOM   3767  CA  ILE A 501     -33.405  10.123  39.012  1.00  0.71           C  
ATOM   3768  C   ILE A 501     -32.561   8.909  39.415  1.00  0.71           C  
ATOM   3769  O   ILE A 501     -33.038   7.771  39.359  1.00  0.71           O  
ATOM   3770  CB  ILE A 501     -33.220  10.543  37.553  1.00  0.71           C  
ATOM   3771  CG1 ILE A 501     -33.726   9.439  36.592  1.00  0.71           C  
ATOM   3772  CG2 ILE A 501     -31.774  10.982  37.249  1.00  0.71           C  
ATOM   3773  CD1 ILE A 501     -33.861   9.902  35.138  1.00  0.71           C  
ATOM   3774  N   THR A 502     -31.302   9.098  39.868  1.00  0.79           N  
ATOM   3775  CA  THR A 502     -30.387   8.023  40.258  1.00  0.79           C  
ATOM   3776  C   THR A 502     -30.776   7.266  41.500  1.00  0.79           C  
ATOM   3777  O   THR A 502     -30.633   6.048  41.524  1.00  0.79           O  
ATOM   3778  CB  THR A 502     -28.920   8.421  40.421  1.00  0.79           C  
ATOM   3779  OG1 THR A 502     -28.731   9.425  41.404  1.00  0.79           O  
ATOM   3780  CG2 THR A 502     -28.381   8.957  39.089  1.00  0.79           C  
ATOM   3781  N   ARG A 503     -31.239   7.977  42.550  1.00  0.71           N  
ATOM   3782  CA  ARG A 503     -31.457   7.499  43.915  1.00  0.71           C  
ATOM   3783  C   ARG A 503     -30.137   7.482  44.670  1.00  0.71           C  
ATOM   3784  O   ARG A 503     -30.025   6.939  45.766  1.00  0.71           O  
ATOM   3785  CB  ARG A 503     -32.209   6.144  44.104  1.00  0.71           C  
ATOM   3786  CG  ARG A 503     -33.732   6.164  43.848  1.00  0.71           C  
ATOM   3787  CD  ARG A 503     -34.164   6.681  42.476  1.00  0.71           C  
ATOM   3788  NE  ARG A 503     -35.591   6.264  42.302  1.00  0.71           N  
ATOM   3789  CZ  ARG A 503     -36.347   6.623  41.258  1.00  0.71           C  
ATOM   3790  NH1 ARG A 503     -37.598   6.178  41.170  1.00  0.71           N  
ATOM   3791  NH2 ARG A 503     -35.878   7.423  40.309  1.00  0.71           N  
ATOM   3792  N   THR A 504     -29.104   8.141  44.120  1.00  0.76           N  
ATOM   3793  CA  THR A 504     -27.805   8.250  44.755  1.00  0.76           C  
ATOM   3794  C   THR A 504     -27.781   9.574  45.488  1.00  0.76           C  
ATOM   3795  O   THR A 504     -27.927  10.595  44.816  1.00  0.76           O  
ATOM   3796  CB  THR A 504     -26.641   8.279  43.772  1.00  0.76           C  
ATOM   3797  OG1 THR A 504     -26.715   7.221  42.826  1.00  0.76           O  
ATOM   3798  CG2 THR A 504     -25.299   8.159  44.501  1.00  0.76           C  
ATOM   3799  N   PRO A 505     -27.627   9.665  46.808  1.00  0.63           N  
ATOM   3800  CA  PRO A 505     -27.425  10.921  47.527  1.00  0.63           C  
ATOM   3801  C   PRO A 505     -26.447  11.907  46.920  1.00  0.63           C  
ATOM   3802  O   PRO A 505     -25.367  11.498  46.493  1.00  0.63           O  
ATOM   3803  CB  PRO A 505     -26.987  10.473  48.928  1.00  0.63           C  
ATOM   3804  CG  PRO A 505     -27.722   9.145  49.124  1.00  0.63           C  
ATOM   3805  CD  PRO A 505     -27.714   8.527  47.725  1.00  0.63           C  
ATOM   3806  N   LYS A 506     -26.780  13.213  46.933  1.00  0.71           N  
ATOM   3807  CA  LYS A 506     -25.945  14.296  46.445  1.00  0.71           C  
ATOM   3808  C   LYS A 506     -24.535  14.294  47.026  1.00  0.71           C  
ATOM   3809  O   LYS A 506     -23.566  14.426  46.283  1.00  0.71           O  
ATOM   3810  CB  LYS A 506     -26.665  15.641  46.704  1.00  0.71           C  
ATOM   3811  CG  LYS A 506     -25.912  16.888  46.215  1.00  0.71           C  
ATOM   3812  CD  LYS A 506     -26.852  18.083  45.966  1.00  0.71           C  
ATOM   3813  CE  LYS A 506     -27.584  18.591  47.214  1.00  0.71           C  
ATOM   3814  NZ  LYS A 506     -28.528  19.647  46.830  1.00  0.71           N  
ATOM   3815  N   ASP A 507     -24.371  14.034  48.339  1.00  0.77           N  
ATOM   3816  CA  ASP A 507     -23.100  13.792  48.997  1.00  0.77           C  
ATOM   3817  C   ASP A 507     -22.248  12.702  48.354  1.00  0.77           C  
ATOM   3818  O   ASP A 507     -21.055  12.875  48.113  1.00  0.77           O  
ATOM   3819  CB  ASP A 507     -23.376  13.287  50.433  1.00  0.77           C  
ATOM   3820  CG  ASP A 507     -24.076  14.344  51.256  1.00  0.77           C  
ATOM   3821  OD1 ASP A 507     -25.219  14.716  50.892  1.00  0.77           O  
ATOM   3822  OD2 ASP A 507     -23.461  14.755  52.270  1.00  0.77           O  
ATOM   3823  N   LEU A 508     -22.848  11.537  48.040  1.00  0.75           N  
ATOM   3824  CA  LEU A 508     -22.175  10.441  47.366  1.00  0.75           C  
ATOM   3825  C   LEU A 508     -21.797  10.782  45.934  1.00  0.75           C  
ATOM   3826  O   LEU A 508     -20.694  10.465  45.489  1.00  0.75           O  
ATOM   3827  CB  LEU A 508     -23.000   9.130  47.410  1.00  0.75           C  
ATOM   3828  CG  LEU A 508     -23.139   8.482  48.806  1.00  0.75           C  
ATOM   3829  CD1 LEU A 508     -23.940   7.177  48.700  1.00  0.75           C  
ATOM   3830  CD2 LEU A 508     -21.785   8.175  49.464  1.00  0.75           C  
ATOM   3831  N   ILE A 509     -22.682  11.484  45.190  1.00  0.74           N  
ATOM   3832  CA  ILE A 509     -22.375  11.998  43.859  1.00  0.74           C  
ATOM   3833  C   ILE A 509     -21.221  12.995  43.894  1.00  0.74           C  
ATOM   3834  O   ILE A 509     -20.290  12.892  43.102  1.00  0.74           O  
ATOM   3835  CB  ILE A 509     -23.579  12.641  43.163  1.00  0.74           C  
ATOM   3836  CG1 ILE A 509     -24.776  11.664  43.089  1.00  0.74           C  
ATOM   3837  CG2 ILE A 509     -23.172  13.087  41.736  1.00  0.74           C  
ATOM   3838  CD1 ILE A 509     -26.074  12.338  42.628  1.00  0.74           C  
ATOM   3839  N   VAL A 510     -21.213  13.948  44.850  1.00  0.78           N  
ATOM   3840  CA  VAL A 510     -20.126  14.902  45.053  1.00  0.78           C  
ATOM   3841  C   VAL A 510     -18.807  14.233  45.407  1.00  0.78           C  
ATOM   3842  O   VAL A 510     -17.771  14.574  44.843  1.00  0.78           O  
ATOM   3843  CB  VAL A 510     -20.492  15.960  46.097  1.00  0.78           C  
ATOM   3844  CG1 VAL A 510     -19.283  16.835  46.495  1.00  0.78           C  
ATOM   3845  CG2 VAL A 510     -21.581  16.871  45.500  1.00  0.78           C  
ATOM   3846  N   ARG A 511     -18.796  13.227  46.310  1.00  0.71           N  
ATOM   3847  CA  ARG A 511     -17.590  12.468  46.629  1.00  0.71           C  
ATOM   3848  C   ARG A 511     -17.014  11.732  45.426  1.00  0.71           C  
ATOM   3849  O   ARG A 511     -15.822  11.823  45.144  1.00  0.71           O  
ATOM   3850  CB  ARG A 511     -17.869  11.431  47.751  1.00  0.71           C  
ATOM   3851  CG  ARG A 511     -18.152  12.066  49.130  1.00  0.71           C  
ATOM   3852  CD  ARG A 511     -18.798  11.083  50.114  1.00  0.71           C  
ATOM   3853  NE  ARG A 511     -19.298  11.876  51.287  1.00  0.71           N  
ATOM   3854  CZ  ARG A 511     -19.935  11.345  52.339  1.00  0.71           C  
ATOM   3855  NH1 ARG A 511     -20.549  12.144  53.211  1.00  0.71           N  
ATOM   3856  NH2 ARG A 511     -19.984  10.030  52.533  1.00  0.71           N  
ATOM   3857  N   TRP A 512     -17.860  11.027  44.648  1.00  0.72           N  
ATOM   3858  CA  TRP A 512     -17.428  10.381  43.424  1.00  0.72           C  
ATOM   3859  C   TRP A 512     -17.013  11.341  42.321  1.00  0.72           C  
ATOM   3860  O   TRP A 512     -15.985  11.140  41.683  1.00  0.72           O  
ATOM   3861  CB  TRP A 512     -18.548   9.455  42.895  1.00  0.72           C  
ATOM   3862  CG  TRP A 512     -18.277   8.791  41.546  1.00  0.72           C  
ATOM   3863  CD1 TRP A 512     -17.265   7.944  41.191  1.00  0.72           C  
ATOM   3864  CD2 TRP A 512     -18.978   9.112  40.334  1.00  0.72           C  
ATOM   3865  NE1 TRP A 512     -17.320   7.660  39.846  1.00  0.72           N  
ATOM   3866  CE2 TRP A 512     -18.351   8.389  39.295  1.00  0.72           C  
ATOM   3867  CE3 TRP A 512     -20.052   9.962  40.078  1.00  0.72           C  
ATOM   3868  CZ2 TRP A 512     -18.792   8.499  37.986  1.00  0.72           C  
ATOM   3869  CZ3 TRP A 512     -20.499  10.067  38.754  1.00  0.72           C  
ATOM   3870  CH2 TRP A 512     -19.883   9.342  37.723  1.00  0.72           C  
ATOM   3871  N   ALA A 513     -17.790  12.405  42.054  1.00  0.73           N  
ATOM   3872  CA  ALA A 513     -17.494  13.379  41.025  1.00  0.73           C  
ATOM   3873  C   ALA A 513     -16.227  14.169  41.321  1.00  0.73           C  
ATOM   3874  O   ALA A 513     -15.410  14.412  40.434  1.00  0.73           O  
ATOM   3875  CB  ALA A 513     -18.701  14.313  40.817  1.00  0.73           C  
ATOM   3876  N   ARG A 514     -16.002  14.541  42.602  1.00  0.67           N  
ATOM   3877  CA  ARG A 514     -14.736  15.095  43.045  1.00  0.67           C  
ATOM   3878  C   ARG A 514     -13.585  14.129  42.855  1.00  0.67           C  
ATOM   3879  O   ARG A 514     -12.597  14.461  42.208  1.00  0.67           O  
ATOM   3880  CB  ARG A 514     -14.780  15.435  44.560  1.00  0.67           C  
ATOM   3881  CG  ARG A 514     -13.485  16.055  45.139  1.00  0.67           C  
ATOM   3882  CD  ARG A 514     -13.418  16.035  46.673  1.00  0.67           C  
ATOM   3883  NE  ARG A 514     -13.197  14.612  47.086  1.00  0.67           N  
ATOM   3884  CZ  ARG A 514     -13.380  14.087  48.303  1.00  0.67           C  
ATOM   3885  NH1 ARG A 514     -13.149  12.786  48.456  1.00  0.67           N  
ATOM   3886  NH2 ARG A 514     -13.749  14.821  49.342  1.00  0.67           N  
ATOM   3887  N   ASP A 515     -13.674  12.891  43.379  1.00  0.75           N  
ATOM   3888  CA  ASP A 515     -12.563  11.963  43.299  1.00  0.75           C  
ATOM   3889  C   ASP A 515     -12.289  11.504  41.864  1.00  0.75           C  
ATOM   3890  O   ASP A 515     -11.155  11.539  41.400  1.00  0.75           O  
ATOM   3891  CB  ASP A 515     -12.751  10.785  44.305  1.00  0.75           C  
ATOM   3892  CG  ASP A 515     -12.488  11.235  45.731  1.00  0.75           C  
ATOM   3893  OD1 ASP A 515     -12.200  12.434  45.957  1.00  0.75           O  
ATOM   3894  OD2 ASP A 515     -12.525  10.397  46.672  1.00  0.75           O  
ATOM   3895  N   SER A 516     -13.313  11.127  41.075  1.00  0.62           N  
ATOM   3896  CA  SER A 516     -13.146  10.736  39.672  1.00  0.62           C  
ATOM   3897  C   SER A 516     -12.658  11.845  38.754  1.00  0.62           C  
ATOM   3898  O   SER A 516     -11.899  11.593  37.821  1.00  0.62           O  
ATOM   3899  CB  SER A 516     -14.395  10.054  39.047  1.00  0.62           C  
ATOM   3900  OG  SER A 516     -15.536  10.911  39.014  1.00  0.62           O  
ATOM   3901  N   GLY A 517     -13.074  13.107  38.994  1.00  0.67           N  
ATOM   3902  CA  GLY A 517     -12.601  14.255  38.228  1.00  0.67           C  
ATOM   3903  C   GLY A 517     -11.273  14.833  38.660  1.00  0.67           C  
ATOM   3904  O   GLY A 517     -10.644  15.549  37.889  1.00  0.67           O  
ATOM   3905  N   THR A 518     -10.794  14.555  39.892  1.00  0.68           N  
ATOM   3906  CA  THR A 518      -9.523  15.109  40.387  1.00  0.68           C  
ATOM   3907  C   THR A 518      -8.383  14.123  40.321  1.00  0.68           C  
ATOM   3908  O   THR A 518      -7.218  14.516  40.257  1.00  0.68           O  
ATOM   3909  CB  THR A 518      -9.546  15.613  41.839  1.00  0.68           C  
ATOM   3910  OG1 THR A 518      -9.999  14.638  42.766  1.00  0.68           O  
ATOM   3911  CG2 THR A 518     -10.478  16.821  41.991  1.00  0.68           C  
ATOM   3912  N   ILE A 519      -8.670  12.813  40.308  1.00  0.72           N  
ATOM   3913  CA  ILE A 519      -7.644  11.801  40.424  1.00  0.72           C  
ATOM   3914  C   ILE A 519      -7.404  11.184  39.057  1.00  0.72           C  
ATOM   3915  O   ILE A 519      -8.203  10.401  38.555  1.00  0.72           O  
ATOM   3916  CB  ILE A 519      -8.047  10.741  41.451  1.00  0.72           C  
ATOM   3917  CG1 ILE A 519      -8.338  11.344  42.853  1.00  0.72           C  
ATOM   3918  CG2 ILE A 519      -6.975   9.647  41.544  1.00  0.72           C  
ATOM   3919  CD1 ILE A 519      -7.136  11.996  43.547  1.00  0.72           C  
ATOM   3920  N   LYS A 520      -6.266  11.517  38.413  1.00  0.67           N  
ATOM   3921  CA  LYS A 520      -5.842  10.912  37.163  1.00  0.67           C  
ATOM   3922  C   LYS A 520      -4.475  10.270  37.383  1.00  0.67           C  
ATOM   3923  O   LYS A 520      -3.696  10.829  38.160  1.00  0.67           O  
ATOM   3924  CB  LYS A 520      -5.802  11.928  35.981  1.00  0.67           C  
ATOM   3925  CG  LYS A 520      -4.773  13.069  36.103  1.00  0.67           C  
ATOM   3926  CD  LYS A 520      -4.836  14.044  34.910  1.00  0.67           C  
ATOM   3927  CE  LYS A 520      -3.764  15.141  34.957  1.00  0.67           C  
ATOM   3928  NZ  LYS A 520      -3.962  16.108  33.864  1.00  0.67           N  
ATOM   3929  N   PRO A 521      -4.066   9.148  36.792  1.00  0.75           N  
ATOM   3930  CA  PRO A 521      -4.826   8.189  35.983  1.00  0.75           C  
ATOM   3931  C   PRO A 521      -6.123   7.640  36.559  1.00  0.75           C  
ATOM   3932  O   PRO A 521      -6.109   7.122  37.672  1.00  0.75           O  
ATOM   3933  CB  PRO A 521      -3.820   7.041  35.792  1.00  0.75           C  
ATOM   3934  CG  PRO A 521      -2.462   7.734  35.780  1.00  0.75           C  
ATOM   3935  CD  PRO A 521      -2.647   8.791  36.861  1.00  0.75           C  
ATOM   3936  N   ALA A 522      -7.242   7.708  35.815  1.00  0.76           N  
ATOM   3937  CA  ALA A 522      -8.486   7.070  36.204  1.00  0.76           C  
ATOM   3938  C   ALA A 522      -8.969   6.138  35.112  1.00  0.76           C  
ATOM   3939  O   ALA A 522      -8.908   6.453  33.925  1.00  0.76           O  
ATOM   3940  CB  ALA A 522      -9.612   8.075  36.516  1.00  0.76           C  
ATOM   3941  N   ALA A 523      -9.467   4.957  35.513  1.00  0.81           N  
ATOM   3942  CA  ALA A 523      -9.979   3.945  34.620  1.00  0.81           C  
ATOM   3943  C   ALA A 523     -11.436   3.648  34.949  1.00  0.81           C  
ATOM   3944  O   ALA A 523     -11.850   3.586  36.111  1.00  0.81           O  
ATOM   3945  CB  ALA A 523      -9.132   2.662  34.737  1.00  0.81           C  
ATOM   3946  N   ILE A 524     -12.274   3.455  33.914  1.00  0.80           N  
ATOM   3947  CA  ILE A 524     -13.672   3.090  34.093  1.00  0.80           C  
ATOM   3948  C   ILE A 524     -13.819   1.658  33.632  1.00  0.80           C  
ATOM   3949  O   ILE A 524     -13.348   1.277  32.566  1.00  0.80           O  
ATOM   3950  CB  ILE A 524     -14.654   3.998  33.350  1.00  0.80           C  
ATOM   3951  CG1 ILE A 524     -14.508   5.463  33.828  1.00  0.80           C  
ATOM   3952  CG2 ILE A 524     -16.110   3.508  33.560  1.00  0.80           C  
ATOM   3953  CD1 ILE A 524     -15.303   6.457  32.974  1.00  0.80           C  
ATOM   3954  N   HIS A 525     -14.469   0.822  34.456  1.00  0.76           N  
ATOM   3955  CA  HIS A 525     -14.575  -0.605  34.253  1.00  0.76           C  
ATOM   3956  C   HIS A 525     -16.027  -0.992  34.120  1.00  0.76           C  
ATOM   3957  O   HIS A 525     -16.806  -0.836  35.061  1.00  0.76           O  
ATOM   3958  CB  HIS A 525     -13.997  -1.330  35.480  1.00  0.76           C  
ATOM   3959  CG  HIS A 525     -12.551  -1.010  35.644  1.00  0.76           C  
ATOM   3960  ND1 HIS A 525     -11.634  -1.831  35.036  1.00  0.76           N  
ATOM   3961  CD2 HIS A 525     -11.922   0.015  36.275  1.00  0.76           C  
ATOM   3962  CE1 HIS A 525     -10.458  -1.301  35.299  1.00  0.76           C  
ATOM   3963  NE2 HIS A 525     -10.577  -0.183  36.053  1.00  0.76           N  
ATOM   3964  N   ASN A 526     -16.426  -1.513  32.945  1.00  0.71           N  
ATOM   3965  CA  ASN A 526     -17.804  -1.867  32.669  1.00  0.71           C  
ATOM   3966  C   ASN A 526     -17.900  -3.197  31.936  1.00  0.71           C  
ATOM   3967  O   ASN A 526     -16.910  -3.816  31.561  1.00  0.71           O  
ATOM   3968  CB  ASN A 526     -18.616  -0.720  31.994  1.00  0.71           C  
ATOM   3969  CG  ASN A 526     -18.013  -0.190  30.700  1.00  0.71           C  
ATOM   3970  OD1 ASN A 526     -17.139  -0.776  30.068  1.00  0.71           O  
ATOM   3971  ND2 ASN A 526     -18.501   0.999  30.272  1.00  0.71           N  
ATOM   3972  N   GLY A 527     -19.122  -3.733  31.786  1.00  0.60           N  
ATOM   3973  CA  GLY A 527     -19.348  -4.946  31.021  1.00  0.60           C  
ATOM   3974  C   GLY A 527     -20.795  -5.031  30.667  1.00  0.60           C  
ATOM   3975  O   GLY A 527     -21.391  -4.053  30.241  1.00  0.60           O  
ATOM   3976  N   GLU A 528     -21.404  -6.211  30.866  1.00  0.49           N  
ATOM   3977  CA  GLU A 528     -22.758  -6.522  30.453  1.00  0.49           C  
ATOM   3978  C   GLU A 528     -23.859  -5.800  31.232  1.00  0.49           C  
ATOM   3979  O   GLU A 528     -24.950  -5.614  30.707  1.00  0.49           O  
ATOM   3980  CB  GLU A 528     -22.951  -8.051  30.590  1.00  0.49           C  
ATOM   3981  CG  GLU A 528     -21.978  -8.893  29.718  1.00  0.49           C  
ATOM   3982  CD  GLU A 528     -21.846 -10.303  30.266  1.00  0.49           C  
ATOM   3983  OE1 GLU A 528     -20.705 -10.701  30.630  1.00  0.49           O  
ATOM   3984  OE2 GLU A 528     -22.901 -10.961  30.496  1.00  0.49           O  
ATOM   3985  N   GLY A 529     -23.590  -5.344  32.485  1.00  0.66           N  
ATOM   3986  CA  GLY A 529     -24.490  -4.608  33.394  1.00  0.66           C  
ATOM   3987  C   GLY A 529     -25.992  -4.700  33.185  1.00  0.66           C  
ATOM   3988  O   GLY A 529     -26.592  -5.768  33.218  1.00  0.66           O  
ATOM   3989  N   THR A 530     -26.621  -3.532  32.954  1.00  0.31           N  
ATOM   3990  CA  THR A 530     -27.912  -3.355  32.281  1.00  0.31           C  
ATOM   3991  C   THR A 530     -27.634  -2.864  30.871  1.00  0.31           C  
ATOM   3992  O   THR A 530     -28.456  -2.238  30.200  1.00  0.31           O  
ATOM   3993  CB  THR A 530     -28.807  -2.326  32.963  1.00  0.31           C  
ATOM   3994  OG1 THR A 530     -28.027  -1.227  33.422  1.00  0.31           O  
ATOM   3995  CG2 THR A 530     -29.452  -2.999  34.180  1.00  0.31           C  
ATOM   3996  N   CYS A 531     -26.416  -3.147  30.378  1.00  0.49           N  
ATOM   3997  CA  CYS A 531     -25.880  -2.709  29.111  1.00  0.49           C  
ATOM   3998  C   CYS A 531     -26.452  -3.487  27.949  1.00  0.49           C  
ATOM   3999  O   CYS A 531     -25.768  -4.283  27.316  1.00  0.49           O  
ATOM   4000  CB  CYS A 531     -24.337  -2.828  29.070  1.00  0.49           C  
ATOM   4001  SG  CYS A 531     -23.514  -1.775  30.303  1.00  0.49           S  
ATOM   4002  N   HIS A 532     -27.732  -3.233  27.628  1.00  0.35           N  
ATOM   4003  CA  HIS A 532     -28.343  -3.826  26.457  1.00  0.35           C  
ATOM   4004  C   HIS A 532     -29.638  -3.192  25.999  1.00  0.35           C  
ATOM   4005  O   HIS A 532     -30.244  -3.627  25.019  1.00  0.35           O  
ATOM   4006  CB  HIS A 532     -28.628  -5.308  26.717  1.00  0.35           C  
ATOM   4007  CG  HIS A 532     -29.558  -5.609  27.848  1.00  0.35           C  
ATOM   4008  ND1 HIS A 532     -30.920  -5.580  27.620  1.00  0.35           N  
ATOM   4009  CD2 HIS A 532     -29.298  -5.925  29.142  1.00  0.35           C  
ATOM   4010  CE1 HIS A 532     -31.465  -5.867  28.787  1.00  0.35           C  
ATOM   4011  NE2 HIS A 532     -30.528  -6.090  29.740  1.00  0.35           N  
ATOM   4012  N   TYR A 533     -30.098  -2.126  26.672  1.00  0.27           N  
ATOM   4013  CA  TYR A 533     -31.221  -1.341  26.207  1.00  0.27           C  
ATOM   4014  C   TYR A 533     -30.788  -0.372  25.113  1.00  0.27           C  
ATOM   4015  O   TYR A 533     -29.604  -0.196  24.845  1.00  0.27           O  
ATOM   4016  CB  TYR A 533     -31.863  -0.549  27.367  1.00  0.27           C  
ATOM   4017  CG  TYR A 533     -32.378  -1.491  28.413  1.00  0.27           C  
ATOM   4018  CD1 TYR A 533     -33.532  -2.258  28.172  1.00  0.27           C  
ATOM   4019  CD2 TYR A 533     -31.765  -1.551  29.675  1.00  0.27           C  
ATOM   4020  CE1 TYR A 533     -34.107  -3.016  29.204  1.00  0.27           C  
ATOM   4021  CE2 TYR A 533     -32.342  -2.306  30.702  1.00  0.27           C  
ATOM   4022  CZ  TYR A 533     -33.529  -3.003  30.476  1.00  0.27           C  
ATOM   4023  OH  TYR A 533     -34.217  -3.522  31.584  1.00  0.27           O  
ATOM   4024  N   PHE A 534     -31.755   0.310  24.469  1.00  0.35           N  
ATOM   4025  CA  PHE A 534     -31.591   1.125  23.270  1.00  0.35           C  
ATOM   4026  C   PHE A 534     -30.485   2.185  23.337  1.00  0.35           C  
ATOM   4027  O   PHE A 534     -29.764   2.433  22.377  1.00  0.35           O  
ATOM   4028  CB  PHE A 534     -32.974   1.790  23.046  1.00  0.35           C  
ATOM   4029  CG  PHE A 534     -33.123   2.470  21.714  1.00  0.35           C  
ATOM   4030  CD1 PHE A 534     -33.036   3.867  21.621  1.00  0.35           C  
ATOM   4031  CD2 PHE A 534     -33.401   1.723  20.558  1.00  0.35           C  
ATOM   4032  CE1 PHE A 534     -33.218   4.511  20.392  1.00  0.35           C  
ATOM   4033  CE2 PHE A 534     -33.579   2.361  19.323  1.00  0.35           C  
ATOM   4034  CZ  PHE A 534     -33.487   3.758  19.242  1.00  0.35           C  
ATOM   4035  N   HIS A 535     -30.299   2.811  24.512  1.00  0.45           N  
ATOM   4036  CA  HIS A 535     -29.272   3.816  24.724  1.00  0.45           C  
ATOM   4037  C   HIS A 535     -28.003   3.246  25.350  1.00  0.45           C  
ATOM   4038  O   HIS A 535     -27.258   3.963  26.018  1.00  0.45           O  
ATOM   4039  CB  HIS A 535     -29.813   4.991  25.569  1.00  0.45           C  
ATOM   4040  CG  HIS A 535     -30.785   5.812  24.790  1.00  0.45           C  
ATOM   4041  ND1 HIS A 535     -30.304   6.537  23.720  1.00  0.45           N  
ATOM   4042  CD2 HIS A 535     -32.124   5.993  24.920  1.00  0.45           C  
ATOM   4043  CE1 HIS A 535     -31.354   7.147  23.216  1.00  0.45           C  
ATOM   4044  NE2 HIS A 535     -32.485   6.854  23.905  1.00  0.45           N  
ATOM   4045  N   GLN A 536     -27.678   1.943  25.150  1.00  0.42           N  
ATOM   4046  CA  GLN A 536     -26.404   1.374  25.598  1.00  0.42           C  
ATOM   4047  C   GLN A 536     -25.209   2.041  24.962  1.00  0.42           C  
ATOM   4048  O   GLN A 536     -24.268   2.436  25.654  1.00  0.42           O  
ATOM   4049  CB  GLN A 536     -26.256  -0.142  25.304  1.00  0.42           C  
ATOM   4050  CG  GLN A 536     -25.139  -0.884  26.115  1.00  0.42           C  
ATOM   4051  CD  GLN A 536     -23.688  -1.060  25.612  1.00  0.42           C  
ATOM   4052  OE1 GLN A 536     -23.199  -2.184  25.517  1.00  0.42           O  
ATOM   4053  NE2 GLN A 536     -22.927   0.019  25.365  1.00  0.42           N  
ATOM   4054  N   THR A 537     -25.243   2.236  23.629  1.00  0.51           N  
ATOM   4055  CA  THR A 537     -24.210   2.937  22.869  1.00  0.51           C  
ATOM   4056  C   THR A 537     -23.976   4.345  23.400  1.00  0.51           C  
ATOM   4057  O   THR A 537     -22.838   4.769  23.582  1.00  0.51           O  
ATOM   4058  CB  THR A 537     -24.534   2.973  21.374  1.00  0.51           C  
ATOM   4059  OG1 THR A 537     -24.242   1.728  20.765  1.00  0.51           O  
ATOM   4060  CG2 THR A 537     -23.644   3.947  20.596  1.00  0.51           C  
ATOM   4061  N   ALA A 538     -25.049   5.088  23.752  1.00  0.58           N  
ATOM   4062  CA  ALA A 538     -24.966   6.373  24.428  1.00  0.58           C  
ATOM   4063  C   ALA A 538     -24.319   6.313  25.820  1.00  0.58           C  
ATOM   4064  O   ALA A 538     -23.487   7.148  26.162  1.00  0.58           O  
ATOM   4065  CB  ALA A 538     -26.373   6.995  24.523  1.00  0.58           C  
ATOM   4066  N   ASN A 539     -24.655   5.297  26.647  1.00  0.61           N  
ATOM   4067  CA  ASN A 539     -24.072   5.085  27.970  1.00  0.61           C  
ATOM   4068  C   ASN A 539     -22.557   4.822  27.919  1.00  0.61           C  
ATOM   4069  O   ASN A 539     -21.765   5.433  28.634  1.00  0.61           O  
ATOM   4070  CB  ASN A 539     -24.821   3.897  28.652  1.00  0.61           C  
ATOM   4071  CG  ASN A 539     -24.636   3.871  30.168  1.00  0.61           C  
ATOM   4072  OD1 ASN A 539     -24.308   4.875  30.796  1.00  0.61           O  
ATOM   4073  ND2 ASN A 539     -24.894   2.698  30.792  1.00  0.61           N  
ATOM   4074  N   ALA A 540     -22.108   3.938  27.001  1.00  0.68           N  
ATOM   4075  CA  ALA A 540     -20.698   3.689  26.742  1.00  0.68           C  
ATOM   4076  C   ALA A 540     -19.967   4.897  26.158  1.00  0.68           C  
ATOM   4077  O   ALA A 540     -18.842   5.206  26.549  1.00  0.68           O  
ATOM   4078  CB  ALA A 540     -20.531   2.454  25.837  1.00  0.68           C  
ATOM   4079  N   ARG A 541     -20.618   5.650  25.242  1.00  0.60           N  
ATOM   4080  CA  ARG A 541     -20.131   6.931  24.753  1.00  0.60           C  
ATOM   4081  C   ARG A 541     -19.939   7.957  25.858  1.00  0.60           C  
ATOM   4082  O   ARG A 541     -18.924   8.642  25.876  1.00  0.60           O  
ATOM   4083  CB  ARG A 541     -21.096   7.541  23.699  1.00  0.60           C  
ATOM   4084  CG  ARG A 541     -20.945   6.956  22.279  1.00  0.60           C  
ATOM   4085  CD  ARG A 541     -19.784   7.543  21.464  1.00  0.60           C  
ATOM   4086  NE  ARG A 541     -20.126   8.990  21.195  1.00  0.60           N  
ATOM   4087  CZ  ARG A 541     -19.293  10.036  21.319  1.00  0.60           C  
ATOM   4088  NH1 ARG A 541     -18.017   9.891  21.648  1.00  0.60           N  
ATOM   4089  NH2 ARG A 541     -19.745  11.271  21.090  1.00  0.60           N  
ATOM   4090  N   GLY A 542     -20.877   8.075  26.821  1.00  0.70           N  
ATOM   4091  CA  GLY A 542     -20.749   9.012  27.936  1.00  0.70           C  
ATOM   4092  C   GLY A 542     -19.609   8.708  28.874  1.00  0.70           C  
ATOM   4093  O   GLY A 542     -18.911   9.613  29.326  1.00  0.70           O  
ATOM   4094  N   ALA A 543     -19.349   7.415  29.148  1.00  0.71           N  
ATOM   4095  CA  ALA A 543     -18.194   6.969  29.905  1.00  0.71           C  
ATOM   4096  C   ALA A 543     -16.865   7.283  29.215  1.00  0.71           C  
ATOM   4097  O   ALA A 543     -15.944   7.852  29.803  1.00  0.71           O  
ATOM   4098  CB  ALA A 543     -18.326   5.451  30.135  1.00  0.71           C  
ATOM   4099  N   ALA A 544     -16.791   6.997  27.901  1.00  0.71           N  
ATOM   4100  CA  ALA A 544     -15.678   7.315  27.033  1.00  0.71           C  
ATOM   4101  C   ALA A 544     -15.399   8.818  26.930  1.00  0.71           C  
ATOM   4102  O   ALA A 544     -14.261   9.286  26.993  1.00  0.71           O  
ATOM   4103  CB  ALA A 544     -16.010   6.731  25.649  1.00  0.71           C  
ATOM   4104  N   MET A 545     -16.465   9.633  26.826  1.00  0.57           N  
ATOM   4105  CA  MET A 545     -16.399  11.080  26.882  1.00  0.57           C  
ATOM   4106  C   MET A 545     -15.867  11.615  28.211  1.00  0.57           C  
ATOM   4107  O   MET A 545     -15.058  12.536  28.232  1.00  0.57           O  
ATOM   4108  CB  MET A 545     -17.763  11.712  26.520  1.00  0.57           C  
ATOM   4109  CG  MET A 545     -18.112  11.563  25.023  1.00  0.57           C  
ATOM   4110  SD  MET A 545     -19.876  11.771  24.625  1.00  0.57           S  
ATOM   4111  CE  MET A 545     -19.997  13.505  25.133  1.00  0.57           C  
ATOM   4112  N   VAL A 546     -16.234  11.040  29.373  1.00  0.70           N  
ATOM   4113  CA  VAL A 546     -15.623  11.411  30.653  1.00  0.70           C  
ATOM   4114  C   VAL A 546     -14.109  11.179  30.664  1.00  0.70           C  
ATOM   4115  O   VAL A 546     -13.328  12.023  31.113  1.00  0.70           O  
ATOM   4116  CB  VAL A 546     -16.312  10.689  31.813  1.00  0.70           C  
ATOM   4117  CG1 VAL A 546     -15.507  10.781  33.126  1.00  0.70           C  
ATOM   4118  CG2 VAL A 546     -17.701  11.327  32.013  1.00  0.70           C  
ATOM   4119  N   LEU A 547     -13.645  10.047  30.104  1.00  0.73           N  
ATOM   4120  CA  LEU A 547     -12.233   9.759  29.926  1.00  0.73           C  
ATOM   4121  C   LEU A 547     -11.488  10.697  28.983  1.00  0.73           C  
ATOM   4122  O   LEU A 547     -10.389  11.147  29.294  1.00  0.73           O  
ATOM   4123  CB  LEU A 547     -12.041   8.312  29.444  1.00  0.73           C  
ATOM   4124  CG  LEU A 547     -12.531   7.267  30.459  1.00  0.73           C  
ATOM   4125  CD1 LEU A 547     -12.640   5.920  29.757  1.00  0.73           C  
ATOM   4126  CD2 LEU A 547     -11.609   7.140  31.678  1.00  0.73           C  
ATOM   4127  N   ILE A 548     -12.052  11.057  27.811  1.00  0.71           N  
ATOM   4128  CA  ILE A 548     -11.394  11.973  26.877  1.00  0.71           C  
ATOM   4129  C   ILE A 548     -11.191  13.378  27.435  1.00  0.71           C  
ATOM   4130  O   ILE A 548     -10.127  13.979  27.295  1.00  0.71           O  
ATOM   4131  CB  ILE A 548     -12.065  11.975  25.503  1.00  0.71           C  
ATOM   4132  CG1 ILE A 548     -11.095  12.358  24.372  1.00  0.71           C  
ATOM   4133  CG2 ILE A 548     -13.300  12.891  25.396  1.00  0.71           C  
ATOM   4134  CD1 ILE A 548     -10.090  11.278  23.977  1.00  0.71           C  
ATOM   4135  N   ILE A 549     -12.202  13.901  28.156  1.00  0.67           N  
ATOM   4136  CA  ILE A 549     -12.179  15.176  28.855  1.00  0.67           C  
ATOM   4137  C   ILE A 549     -11.131  15.214  29.969  1.00  0.67           C  
ATOM   4138  O   ILE A 549     -10.423  16.201  30.162  1.00  0.67           O  
ATOM   4139  CB  ILE A 549     -13.575  15.475  29.398  1.00  0.67           C  
ATOM   4140  CG1 ILE A 549     -14.636  15.626  28.276  1.00  0.67           C  
ATOM   4141  CG2 ILE A 549     -13.581  16.739  30.271  1.00  0.67           C  
ATOM   4142  CD1 ILE A 549     -14.500  16.854  27.371  1.00  0.67           C  
ATOM   4143  N   THR A 550     -10.969  14.112  30.725  1.00  0.73           N  
ATOM   4144  CA  THR A 550     -10.054  14.053  31.868  1.00  0.73           C  
ATOM   4145  C   THR A 550      -8.669  13.585  31.463  1.00  0.73           C  
ATOM   4146  O   THR A 550      -7.772  13.453  32.294  1.00  0.73           O  
ATOM   4147  CB  THR A 550     -10.548  13.139  32.989  1.00  0.73           C  
ATOM   4148  OG1 THR A 550     -10.971  11.867  32.508  1.00  0.73           O  
ATOM   4149  CG2 THR A 550     -11.745  13.776  33.701  1.00  0.73           C  
ATOM   4150  N   GLY A 551      -8.432  13.368  30.151  1.00  0.78           N  
ATOM   4151  CA  GLY A 551      -7.130  12.971  29.634  1.00  0.78           C  
ATOM   4152  C   GLY A 551      -6.766  11.552  29.961  1.00  0.78           C  
ATOM   4153  O   GLY A 551      -5.603  11.241  30.194  1.00  0.78           O  
ATOM   4154  N   ASN A 552      -7.759  10.657  29.993  1.00  0.72           N  
ATOM   4155  CA  ASN A 552      -7.640   9.299  30.475  1.00  0.72           C  
ATOM   4156  C   ASN A 552      -7.916   8.282  29.366  1.00  0.72           C  
ATOM   4157  O   ASN A 552      -8.595   7.277  29.559  1.00  0.72           O  
ATOM   4158  CB  ASN A 552      -8.600   9.082  31.676  1.00  0.72           C  
ATOM   4159  CG  ASN A 552      -8.014   9.639  32.970  1.00  0.72           C  
ATOM   4160  OD1 ASN A 552      -6.873   9.371  33.352  1.00  0.72           O  
ATOM   4161  ND2 ASN A 552      -8.830  10.394  33.732  1.00  0.72           N  
ATOM   4162  N   VAL A 553      -7.342   8.489  28.170  1.00  0.72           N  
ATOM   4163  CA  VAL A 553      -7.186   7.430  27.182  1.00  0.72           C  
ATOM   4164  C   VAL A 553      -5.741   7.469  26.716  1.00  0.72           C  
ATOM   4165  O   VAL A 553      -5.136   8.537  26.625  1.00  0.72           O  
ATOM   4166  CB  VAL A 553      -8.174   7.523  26.017  1.00  0.72           C  
ATOM   4167  CG1 VAL A 553      -7.949   8.787  25.171  1.00  0.72           C  
ATOM   4168  CG2 VAL A 553      -8.127   6.262  25.131  1.00  0.72           C  
ATOM   4169  N   GLY A 554      -5.119   6.297  26.446  1.00  0.71           N  
ATOM   4170  CA  GLY A 554      -3.766   6.246  25.889  1.00  0.71           C  
ATOM   4171  C   GLY A 554      -2.649   6.499  26.870  1.00  0.71           C  
ATOM   4172  O   GLY A 554      -1.561   6.921  26.492  1.00  0.71           O  
ATOM   4173  N   LYS A 555      -2.885   6.250  28.164  1.00  0.70           N  
ATOM   4174  CA  LYS A 555      -1.888   6.419  29.203  1.00  0.70           C  
ATOM   4175  C   LYS A 555      -2.038   5.242  30.133  1.00  0.70           C  
ATOM   4176  O   LYS A 555      -3.144   4.719  30.268  1.00  0.70           O  
ATOM   4177  CB  LYS A 555      -2.121   7.691  30.068  1.00  0.70           C  
ATOM   4178  CG  LYS A 555      -2.060   9.028  29.309  1.00  0.70           C  
ATOM   4179  CD  LYS A 555      -2.464  10.203  30.221  1.00  0.70           C  
ATOM   4180  CE  LYS A 555      -2.531  11.568  29.513  1.00  0.70           C  
ATOM   4181  NZ  LYS A 555      -3.269  12.546  30.351  1.00  0.70           N  
ATOM   4182  N   PHE A 556      -0.952   4.819  30.815  1.00  0.69           N  
ATOM   4183  CA  PHE A 556      -1.007   3.771  31.822  1.00  0.69           C  
ATOM   4184  C   PHE A 556      -1.945   4.118  32.974  1.00  0.69           C  
ATOM   4185  O   PHE A 556      -1.970   5.244  33.473  1.00  0.69           O  
ATOM   4186  CB  PHE A 556       0.397   3.432  32.400  1.00  0.69           C  
ATOM   4187  CG  PHE A 556       1.316   2.958  31.308  1.00  0.69           C  
ATOM   4188  CD1 PHE A 556       1.250   1.628  30.861  1.00  0.69           C  
ATOM   4189  CD2 PHE A 556       2.246   3.827  30.712  1.00  0.69           C  
ATOM   4190  CE1 PHE A 556       2.082   1.175  29.830  1.00  0.69           C  
ATOM   4191  CE2 PHE A 556       3.080   3.381  29.678  1.00  0.69           C  
ATOM   4192  CZ  PHE A 556       2.996   2.054  29.235  1.00  0.69           C  
ATOM   4193  N   GLY A 557      -2.766   3.145  33.396  1.00  0.75           N  
ATOM   4194  CA  GLY A 557      -3.755   3.288  34.444  1.00  0.75           C  
ATOM   4195  C   GLY A 557      -5.044   3.931  34.020  1.00  0.75           C  
ATOM   4196  O   GLY A 557      -5.833   4.341  34.873  1.00  0.75           O  
ATOM   4197  N   THR A 558      -5.289   4.073  32.703  1.00  0.75           N  
ATOM   4198  CA  THR A 558      -6.448   4.812  32.198  1.00  0.75           C  
ATOM   4199  C   THR A 558      -7.364   3.954  31.340  1.00  0.75           C  
ATOM   4200  O   THR A 558      -7.638   2.805  31.667  1.00  0.75           O  
ATOM   4201  CB  THR A 558      -6.144   6.186  31.583  1.00  0.75           C  
ATOM   4202  OG1 THR A 558      -5.523   6.198  30.302  1.00  0.75           O  
ATOM   4203  CG2 THR A 558      -5.180   6.964  32.458  1.00  0.75           C  
ATOM   4204  N   GLY A 559      -7.907   4.493  30.230  1.00  0.72           N  
ATOM   4205  CA  GLY A 559      -8.748   3.764  29.292  1.00  0.72           C  
ATOM   4206  C   GLY A 559     -10.140   3.417  29.746  1.00  0.72           C  
ATOM   4207  O   GLY A 559     -10.521   3.475  30.917  1.00  0.72           O  
ATOM   4208  N   GLN A 560     -10.963   3.009  28.770  1.00  0.67           N  
ATOM   4209  CA  GLN A 560     -12.273   2.478  29.021  1.00  0.67           C  
ATOM   4210  C   GLN A 560     -12.167   0.974  29.011  1.00  0.67           C  
ATOM   4211  O   GLN A 560     -12.091   0.338  27.960  1.00  0.67           O  
ATOM   4212  CB  GLN A 560     -13.265   2.951  27.931  1.00  0.67           C  
ATOM   4213  CG  GLN A 560     -14.726   2.500  28.153  1.00  0.67           C  
ATOM   4214  CD  GLN A 560     -15.243   2.930  29.520  1.00  0.67           C  
ATOM   4215  OE1 GLN A 560     -15.493   4.103  29.783  1.00  0.67           O  
ATOM   4216  NE2 GLN A 560     -15.414   1.958  30.442  1.00  0.67           N  
ATOM   4217  N   HIS A 561     -12.171   0.348  30.204  1.00  0.59           N  
ATOM   4218  CA  HIS A 561     -12.006  -1.084  30.306  1.00  0.59           C  
ATOM   4219  C   HIS A 561     -13.343  -1.768  30.111  1.00  0.59           C  
ATOM   4220  O   HIS A 561     -14.143  -1.960  31.030  1.00  0.59           O  
ATOM   4221  CB  HIS A 561     -11.313  -1.529  31.614  1.00  0.59           C  
ATOM   4222  CG  HIS A 561     -10.311  -2.638  31.448  1.00  0.59           C  
ATOM   4223  ND1 HIS A 561     -10.512  -3.677  30.553  1.00  0.59           N  
ATOM   4224  CD2 HIS A 561      -9.140  -2.813  32.112  1.00  0.59           C  
ATOM   4225  CE1 HIS A 561      -9.460  -4.462  30.704  1.00  0.59           C  
ATOM   4226  NE2 HIS A 561      -8.599  -3.982  31.631  1.00  0.59           N  
ATOM   4227  N   THR A 562     -13.624  -2.108  28.845  1.00  0.63           N  
ATOM   4228  CA  THR A 562     -14.801  -2.826  28.410  1.00  0.63           C  
ATOM   4229  C   THR A 562     -14.534  -4.299  28.548  1.00  0.63           C  
ATOM   4230  O   THR A 562     -13.899  -4.959  27.725  1.00  0.63           O  
ATOM   4231  CB  THR A 562     -15.200  -2.512  26.977  1.00  0.63           C  
ATOM   4232  OG1 THR A 562     -14.063  -2.159  26.195  1.00  0.63           O  
ATOM   4233  CG2 THR A 562     -16.128  -1.293  27.003  1.00  0.63           C  
ATOM   4234  N   TRP A 563     -15.011  -4.862  29.663  1.00  0.49           N  
ATOM   4235  CA  TRP A 563     -14.627  -6.184  30.073  1.00  0.49           C  
ATOM   4236  C   TRP A 563     -15.482  -7.274  29.483  1.00  0.49           C  
ATOM   4237  O   TRP A 563     -16.600  -7.522  29.953  1.00  0.49           O  
ATOM   4238  CB  TRP A 563     -14.812  -6.325  31.586  1.00  0.49           C  
ATOM   4239  CG  TRP A 563     -13.793  -5.626  32.417  1.00  0.49           C  
ATOM   4240  CD1 TRP A 563     -13.870  -4.478  33.151  1.00  0.49           C  
ATOM   4241  CD2 TRP A 563     -12.479  -6.152  32.583  1.00  0.49           C  
ATOM   4242  NE1 TRP A 563     -12.680  -4.271  33.802  1.00  0.49           N  
ATOM   4243  CE2 TRP A 563     -11.806  -5.268  33.453  1.00  0.49           C  
ATOM   4244  CE3 TRP A 563     -11.849  -7.276  32.050  1.00  0.49           C  
ATOM   4245  CZ2 TRP A 563     -10.490  -5.484  33.782  1.00  0.49           C  
ATOM   4246  CZ3 TRP A 563     -10.512  -7.497  32.396  1.00  0.49           C  
ATOM   4247  CH2 TRP A 563      -9.841  -6.602  33.239  1.00  0.49           C  
ATOM   4248  N   ALA A 564     -14.915  -8.013  28.513  1.00  0.49           N  
ATOM   4249  CA  ALA A 564     -15.556  -9.108  27.825  1.00  0.49           C  
ATOM   4250  C   ALA A 564     -16.132 -10.213  28.730  1.00  0.49           C  
ATOM   4251  O   ALA A 564     -15.677 -10.512  29.846  1.00  0.49           O  
ATOM   4252  CB  ALA A 564     -14.609  -9.665  26.738  1.00  0.49           C  
ATOM   4253  N   GLY A 565     -17.239 -10.827  28.268  1.00  0.38           N  
ATOM   4254  CA  GLY A 565     -17.973 -11.816  29.048  1.00  0.38           C  
ATOM   4255  C   GLY A 565     -17.397 -13.205  28.991  1.00  0.38           C  
ATOM   4256  O   GLY A 565     -17.796 -14.077  29.754  1.00  0.38           O  
ATOM   4257  N   ASN A 566     -16.432 -13.450  28.089  1.00  0.43           N  
ATOM   4258  CA  ASN A 566     -16.040 -14.782  27.682  1.00  0.43           C  
ATOM   4259  C   ASN A 566     -14.571 -14.818  27.304  1.00  0.43           C  
ATOM   4260  O   ASN A 566     -14.009 -13.796  26.920  1.00  0.43           O  
ATOM   4261  CB  ASN A 566     -16.925 -15.244  26.500  1.00  0.43           C  
ATOM   4262  CG  ASN A 566     -17.015 -14.211  25.382  1.00  0.43           C  
ATOM   4263  OD1 ASN A 566     -16.081 -13.919  24.645  1.00  0.43           O  
ATOM   4264  ND2 ASN A 566     -18.218 -13.623  25.253  1.00  0.43           N  
ATOM   4265  N   TYR A 567     -13.906 -15.993  27.424  1.00  0.42           N  
ATOM   4266  CA  TYR A 567     -12.473 -16.140  27.184  1.00  0.42           C  
ATOM   4267  C   TYR A 567     -12.054 -15.703  25.793  1.00  0.42           C  
ATOM   4268  O   TYR A 567     -11.154 -14.885  25.621  1.00  0.42           O  
ATOM   4269  CB  TYR A 567     -12.052 -17.628  27.422  1.00  0.42           C  
ATOM   4270  CG  TYR A 567     -10.577 -17.934  27.209  1.00  0.42           C  
ATOM   4271  CD1 TYR A 567      -9.568 -17.074  27.682  1.00  0.42           C  
ATOM   4272  CD2 TYR A 567     -10.185 -19.107  26.533  1.00  0.42           C  
ATOM   4273  CE1 TYR A 567      -8.217 -17.350  27.423  1.00  0.42           C  
ATOM   4274  CE2 TYR A 567      -8.830 -19.398  26.319  1.00  0.42           C  
ATOM   4275  CZ  TYR A 567      -7.851 -18.493  26.719  1.00  0.42           C  
ATOM   4276  OH  TYR A 567      -6.503 -18.703  26.370  1.00  0.42           O  
ATOM   4277  N   LYS A 568     -12.756 -16.196  24.760  1.00  0.44           N  
ATOM   4278  CA  LYS A 568     -12.430 -15.852  23.405  1.00  0.44           C  
ATOM   4279  C   LYS A 568     -13.192 -14.650  22.903  1.00  0.44           C  
ATOM   4280  O   LYS A 568     -14.149 -14.757  22.132  1.00  0.44           O  
ATOM   4281  CB  LYS A 568     -12.628 -17.063  22.478  1.00  0.44           C  
ATOM   4282  CG  LYS A 568     -12.047 -16.837  21.079  1.00  0.44           C  
ATOM   4283  CD  LYS A 568     -12.104 -18.089  20.198  1.00  0.44           C  
ATOM   4284  CE  LYS A 568     -13.505 -18.607  19.874  1.00  0.44           C  
ATOM   4285  NZ  LYS A 568     -14.272 -17.571  19.176  1.00  0.44           N  
ATOM   4286  N   ALA A 569     -12.661 -13.455  23.234  1.00  0.42           N  
ATOM   4287  CA  ALA A 569     -13.056 -12.180  22.673  1.00  0.42           C  
ATOM   4288  C   ALA A 569     -12.866 -12.205  21.166  1.00  0.42           C  
ATOM   4289  O   ALA A 569     -13.697 -11.727  20.402  1.00  0.42           O  
ATOM   4290  CB  ALA A 569     -12.238 -11.040  23.309  1.00  0.42           C  
ATOM   4291  N   GLY A 570     -11.815 -12.925  20.713  1.00  0.48           N  
ATOM   4292  CA  GLY A 570     -11.565 -13.330  19.328  1.00  0.48           C  
ATOM   4293  C   GLY A 570     -12.641 -14.128  18.606  1.00  0.48           C  
ATOM   4294  O   GLY A 570     -12.404 -14.702  17.549  1.00  0.48           O  
ATOM   4295  N   THR A 571     -13.873 -14.197  19.151  1.00  0.48           N  
ATOM   4296  CA  THR A 571     -15.099 -14.389  18.383  1.00  0.48           C  
ATOM   4297  C   THR A 571     -15.381 -13.208  17.478  1.00  0.48           C  
ATOM   4298  O   THR A 571     -15.691 -13.391  16.304  1.00  0.48           O  
ATOM   4299  CB  THR A 571     -16.318 -14.721  19.254  1.00  0.48           C  
ATOM   4300  OG1 THR A 571     -17.455 -15.095  18.488  1.00  0.48           O  
ATOM   4301  CG2 THR A 571     -16.765 -13.576  20.174  1.00  0.48           C  
ATOM   4302  N   TRP A 572     -15.206 -11.959  17.970  1.00  0.37           N  
ATOM   4303  CA  TRP A 572     -15.432 -10.778  17.162  1.00  0.37           C  
ATOM   4304  C   TRP A 572     -14.321 -10.554  16.154  1.00  0.37           C  
ATOM   4305  O   TRP A 572     -14.544 -10.002  15.083  1.00  0.37           O  
ATOM   4306  CB  TRP A 572     -15.753  -9.491  17.998  1.00  0.37           C  
ATOM   4307  CG  TRP A 572     -14.622  -8.881  18.816  1.00  0.37           C  
ATOM   4308  CD1 TRP A 572     -14.402  -8.948  20.164  1.00  0.37           C  
ATOM   4309  CD2 TRP A 572     -13.495  -8.177  18.260  1.00  0.37           C  
ATOM   4310  NE1 TRP A 572     -13.155  -8.444  20.470  1.00  0.37           N  
ATOM   4311  CE2 TRP A 572     -12.572  -7.990  19.308  1.00  0.37           C  
ATOM   4312  CE3 TRP A 572     -13.206  -7.745  16.965  1.00  0.37           C  
ATOM   4313  CZ2 TRP A 572     -11.323  -7.435  19.067  1.00  0.37           C  
ATOM   4314  CZ3 TRP A 572     -11.924  -7.245  16.709  1.00  0.37           C  
ATOM   4315  CH2 TRP A 572     -10.989  -7.099  17.745  1.00  0.37           C  
ATOM   4316  N   THR A 573     -13.086 -11.012  16.438  1.00  0.47           N  
ATOM   4317  CA  THR A 573     -11.976 -10.910  15.490  1.00  0.47           C  
ATOM   4318  C   THR A 573     -12.239 -11.666  14.204  1.00  0.47           C  
ATOM   4319  O   THR A 573     -11.916 -11.186  13.121  1.00  0.47           O  
ATOM   4320  CB  THR A 573     -10.633 -11.373  16.045  1.00  0.47           C  
ATOM   4321  OG1 THR A 573     -10.405 -10.785  17.315  1.00  0.47           O  
ATOM   4322  CG2 THR A 573      -9.482 -10.898  15.146  1.00  0.47           C  
ATOM   4323  N   ALA A 574     -12.850 -12.866  14.293  1.00  0.49           N  
ATOM   4324  CA  ALA A 574     -13.286 -13.622  13.136  1.00  0.49           C  
ATOM   4325  C   ALA A 574     -14.675 -13.247  12.608  1.00  0.49           C  
ATOM   4326  O   ALA A 574     -14.869 -13.088  11.407  1.00  0.49           O  
ATOM   4327  CB  ALA A 574     -13.235 -15.129  13.458  1.00  0.49           C  
ATOM   4328  N   THR A 575     -15.710 -13.092  13.465  1.00  0.45           N  
ATOM   4329  CA  THR A 575     -17.076 -13.038  12.925  1.00  0.45           C  
ATOM   4330  C   THR A 575     -18.112 -12.467  13.909  1.00  0.45           C  
ATOM   4331  O   THR A 575     -18.696 -13.193  14.708  1.00  0.45           O  
ATOM   4332  CB  THR A 575     -17.495 -14.409  12.353  1.00  0.45           C  
ATOM   4333  OG1 THR A 575     -18.741 -14.390  11.670  1.00  0.45           O  
ATOM   4334  CG2 THR A 575     -17.510 -15.541  13.395  1.00  0.45           C  
ATOM   4335  N   PRO A 576     -18.397 -11.158  13.916  1.00  0.29           N  
ATOM   4336  CA  PRO A 576     -19.367 -10.580  14.847  1.00  0.29           C  
ATOM   4337  C   PRO A 576     -20.548  -9.904  14.178  1.00  0.29           C  
ATOM   4338  O   PRO A 576     -20.584  -9.688  12.967  1.00  0.29           O  
ATOM   4339  CB  PRO A 576     -18.561  -9.513  15.585  1.00  0.29           C  
ATOM   4340  CG  PRO A 576     -17.603  -8.981  14.518  1.00  0.29           C  
ATOM   4341  CD  PRO A 576     -17.360 -10.184  13.591  1.00  0.29           C  
ATOM   4342  N   TRP A 577     -21.552  -9.582  15.020  1.00  0.25           N  
ATOM   4343  CA  TRP A 577     -22.783  -8.907  14.671  1.00  0.25           C  
ATOM   4344  C   TRP A 577     -22.978  -7.774  15.661  1.00  0.25           C  
ATOM   4345  O   TRP A 577     -22.895  -7.976  16.871  1.00  0.25           O  
ATOM   4346  CB  TRP A 577     -24.029  -9.841  14.754  1.00  0.25           C  
ATOM   4347  CG  TRP A 577     -24.268 -10.661  13.507  1.00  0.25           C  
ATOM   4348  CD1 TRP A 577     -25.148 -10.407  12.494  1.00  0.25           C  
ATOM   4349  CD2 TRP A 577     -23.443 -11.752  13.067  1.00  0.25           C  
ATOM   4350  NE1 TRP A 577     -24.909 -11.250  11.437  1.00  0.25           N  
ATOM   4351  CE2 TRP A 577     -23.839 -12.059  11.750  1.00  0.25           C  
ATOM   4352  CE3 TRP A 577     -22.388 -12.421  13.673  1.00  0.25           C  
ATOM   4353  CZ2 TRP A 577     -23.129 -12.983  10.992  1.00  0.25           C  
ATOM   4354  CZ3 TRP A 577     -21.612 -13.268  12.877  1.00  0.25           C  
ATOM   4355  CH2 TRP A 577     -21.951 -13.504  11.539  1.00  0.25           C  
ATOM   4356  N   SER A 578     -23.245  -6.543  15.182  1.00  0.27           N  
ATOM   4357  CA  SER A 578     -23.453  -5.383  16.048  1.00  0.27           C  
ATOM   4358  C   SER A 578     -24.879  -5.284  16.566  1.00  0.27           C  
ATOM   4359  O   SER A 578     -25.790  -5.969  16.092  1.00  0.27           O  
ATOM   4360  CB  SER A 578     -23.053  -4.028  15.391  1.00  0.27           C  
ATOM   4361  OG  SER A 578     -23.956  -3.611  14.358  1.00  0.27           O  
ATOM   4362  N   GLY A 579     -25.129  -4.410  17.573  1.00  0.24           N  
ATOM   4363  CA  GLY A 579     -26.459  -4.107  18.112  1.00  0.24           C  
ATOM   4364  C   GLY A 579     -27.544  -3.864  17.088  1.00  0.24           C  
ATOM   4365  O   GLY A 579     -28.628  -4.439  17.155  1.00  0.24           O  
ATOM   4366  N   ALA A 580     -27.237  -3.057  16.062  1.00  0.24           N  
ATOM   4367  CA  ALA A 580     -28.148  -2.701  14.994  1.00  0.24           C  
ATOM   4368  C   ALA A 580     -28.437  -3.836  14.003  1.00  0.24           C  
ATOM   4369  O   ALA A 580     -29.441  -3.819  13.295  1.00  0.24           O  
ATOM   4370  CB  ALA A 580     -27.547  -1.494  14.247  1.00  0.24           C  
ATOM   4371  N   GLY A 581     -27.577  -4.878  13.958  1.00  0.35           N  
ATOM   4372  CA  GLY A 581     -27.750  -6.029  13.076  1.00  0.35           C  
ATOM   4373  C   GLY A 581     -26.790  -6.097  11.925  1.00  0.35           C  
ATOM   4374  O   GLY A 581     -26.917  -6.960  11.063  1.00  0.35           O  
ATOM   4375  N   LEU A 582     -25.782  -5.211  11.878  1.00  0.30           N  
ATOM   4376  CA  LEU A 582     -24.736  -5.276  10.875  1.00  0.30           C  
ATOM   4377  C   LEU A 582     -23.760  -6.408  11.161  1.00  0.30           C  
ATOM   4378  O   LEU A 582     -23.422  -6.673  12.312  1.00  0.30           O  
ATOM   4379  CB  LEU A 582     -23.948  -3.948  10.783  1.00  0.30           C  
ATOM   4380  CG  LEU A 582     -24.815  -2.712  10.465  1.00  0.30           C  
ATOM   4381  CD1 LEU A 582     -23.976  -1.431  10.568  1.00  0.30           C  
ATOM   4382  CD2 LEU A 582     -25.473  -2.804   9.079  1.00  0.30           C  
ATOM   4383  N   SER A 583     -23.279  -7.096  10.109  1.00  0.41           N  
ATOM   4384  CA  SER A 583     -22.389  -8.241  10.235  1.00  0.41           C  
ATOM   4385  C   SER A 583     -21.012  -7.937   9.709  1.00  0.41           C  
ATOM   4386  O   SER A 583     -20.810  -7.003   8.934  1.00  0.41           O  
ATOM   4387  CB  SER A 583     -22.905  -9.450   9.434  1.00  0.41           C  
ATOM   4388  OG  SER A 583     -22.146 -10.639   9.674  1.00  0.41           O  
ATOM   4389  N   VAL A 584     -20.023  -8.740  10.131  1.00  0.41           N  
ATOM   4390  CA  VAL A 584     -18.620  -8.502   9.910  1.00  0.41           C  
ATOM   4391  C   VAL A 584     -17.881  -9.814   9.628  1.00  0.41           C  
ATOM   4392  O   VAL A 584     -18.250 -10.889  10.105  1.00  0.41           O  
ATOM   4393  CB  VAL A 584     -18.085  -7.734  11.119  1.00  0.41           C  
ATOM   4394  CG1 VAL A 584     -16.560  -7.729  11.208  1.00  0.41           C  
ATOM   4395  CG2 VAL A 584     -18.562  -6.267  11.160  1.00  0.41           C  
ATOM   4396  N   HIS A 585     -16.840  -9.737   8.769  1.00  0.35           N  
ATOM   4397  CA  HIS A 585     -15.901 -10.774   8.371  1.00  0.35           C  
ATOM   4398  C   HIS A 585     -14.588 -10.545   9.120  1.00  0.35           C  
ATOM   4399  O   HIS A 585     -14.392  -9.507   9.749  1.00  0.35           O  
ATOM   4400  CB  HIS A 585     -15.686 -10.695   6.830  1.00  0.35           C  
ATOM   4401  CG  HIS A 585     -14.922 -11.803   6.152  1.00  0.35           C  
ATOM   4402  ND1 HIS A 585     -13.545 -11.799   6.189  1.00  0.35           N  
ATOM   4403  CD2 HIS A 585     -15.358 -12.816   5.358  1.00  0.35           C  
ATOM   4404  CE1 HIS A 585     -13.162 -12.798   5.427  1.00  0.35           C  
ATOM   4405  NE2 HIS A 585     -14.222 -13.451   4.896  1.00  0.35           N  
ATOM   4406  N   THR A 586     -13.674 -11.535   9.119  1.00  0.39           N  
ATOM   4407  CA  THR A 586     -12.396 -11.532   9.837  1.00  0.39           C  
ATOM   4408  C   THR A 586     -11.592 -10.235   9.737  1.00  0.39           C  
ATOM   4409  O   THR A 586     -11.246  -9.778   8.655  1.00  0.39           O  
ATOM   4410  CB  THR A 586     -11.495 -12.711   9.446  1.00  0.39           C  
ATOM   4411  OG1 THR A 586     -12.026 -13.949   9.912  1.00  0.39           O  
ATOM   4412  CG2 THR A 586     -10.108 -12.629  10.111  1.00  0.39           C  
ATOM   4413  N   GLY A 587     -11.235  -9.621  10.891  1.00  0.42           N  
ATOM   4414  CA  GLY A 587     -10.407  -8.409  10.953  1.00  0.42           C  
ATOM   4415  C   GLY A 587     -11.149  -7.140  11.263  1.00  0.42           C  
ATOM   4416  O   GLY A 587     -10.525  -6.133  11.580  1.00  0.42           O  
ATOM   4417  N   GLU A 588     -12.490  -7.211  11.224  1.00  0.42           N  
ATOM   4418  CA  GLU A 588     -13.447  -6.135  11.426  1.00  0.42           C  
ATOM   4419  C   GLU A 588     -13.905  -5.496  10.117  1.00  0.42           C  
ATOM   4420  O   GLU A 588     -14.511  -4.430  10.087  1.00  0.42           O  
ATOM   4421  CB  GLU A 588     -13.157  -5.119  12.570  1.00  0.42           C  
ATOM   4422  CG  GLU A 588     -14.443  -4.426  13.101  1.00  0.42           C  
ATOM   4423  CD  GLU A 588     -14.269  -3.612  14.372  1.00  0.42           C  
ATOM   4424  OE1 GLU A 588     -13.121  -3.405  14.845  1.00  0.42           O  
ATOM   4425  OE2 GLU A 588     -15.332  -3.215  14.921  1.00  0.42           O  
ATOM   4426  N   ASP A 589     -13.718  -6.197   8.985  1.00  0.39           N  
ATOM   4427  CA  ASP A 589     -14.212  -5.813   7.681  1.00  0.39           C  
ATOM   4428  C   ASP A 589     -15.720  -6.168   7.580  1.00  0.39           C  
ATOM   4429  O   ASP A 589     -16.038  -7.361   7.622  1.00  0.39           O  
ATOM   4430  CB  ASP A 589     -13.399  -6.594   6.597  1.00  0.39           C  
ATOM   4431  CG  ASP A 589     -11.901  -6.280   6.533  1.00  0.39           C  
ATOM   4432  OD1 ASP A 589     -11.320  -5.751   7.511  1.00  0.39           O  
ATOM   4433  OD2 ASP A 589     -11.313  -6.605   5.466  1.00  0.39           O  
ATOM   4434  N   PRO A 590     -16.727  -5.279   7.495  1.00  0.39           N  
ATOM   4435  CA  PRO A 590     -18.138  -5.679   7.427  1.00  0.39           C  
ATOM   4436  C   PRO A 590     -18.578  -6.593   6.270  1.00  0.39           C  
ATOM   4437  O   PRO A 590     -17.849  -6.813   5.312  1.00  0.39           O  
ATOM   4438  CB  PRO A 590     -18.951  -4.381   7.534  1.00  0.39           C  
ATOM   4439  CG  PRO A 590     -17.930  -3.248   7.484  1.00  0.39           C  
ATOM   4440  CD  PRO A 590     -16.589  -3.868   7.854  1.00  0.39           C  
ATOM   4441  N   PHE A 591     -19.805  -7.157   6.291  1.00  0.34           N  
ATOM   4442  CA  PHE A 591     -20.289  -8.045   5.232  1.00  0.34           C  
ATOM   4443  C   PHE A 591     -20.532  -7.371   3.878  1.00  0.34           C  
ATOM   4444  O   PHE A 591     -20.695  -8.037   2.863  1.00  0.34           O  
ATOM   4445  CB  PHE A 591     -21.539  -8.872   5.680  1.00  0.34           C  
ATOM   4446  CG  PHE A 591     -22.877  -8.146   5.729  1.00  0.34           C  
ATOM   4447  CD1 PHE A 591     -23.110  -7.014   6.535  1.00  0.34           C  
ATOM   4448  CD2 PHE A 591     -23.957  -8.669   4.994  1.00  0.34           C  
ATOM   4449  CE1 PHE A 591     -24.394  -6.458   6.646  1.00  0.34           C  
ATOM   4450  CE2 PHE A 591     -25.235  -8.104   5.082  1.00  0.34           C  
ATOM   4451  CZ  PHE A 591     -25.457  -7.008   5.922  1.00  0.34           C  
ATOM   4452  N   ASN A 592     -20.550  -6.025   3.850  1.00  0.31           N  
ATOM   4453  CA  ASN A 592     -20.920  -5.207   2.709  1.00  0.31           C  
ATOM   4454  C   ASN A 592     -19.806  -4.275   2.192  1.00  0.31           C  
ATOM   4455  O   ASN A 592     -20.066  -3.399   1.371  1.00  0.31           O  
ATOM   4456  CB  ASN A 592     -22.218  -4.415   3.059  1.00  0.31           C  
ATOM   4457  CG  ASN A 592     -22.137  -3.725   4.421  1.00  0.31           C  
ATOM   4458  OD1 ASN A 592     -21.093  -3.250   4.866  1.00  0.31           O  
ATOM   4459  ND2 ASN A 592     -23.279  -3.677   5.144  1.00  0.31           N  
ATOM   4460  N   ILE A 593     -18.530  -4.441   2.612  1.00  0.28           N  
ATOM   4461  CA  ILE A 593     -17.425  -3.556   2.208  1.00  0.28           C  
ATOM   4462  C   ILE A 593     -16.551  -4.091   1.095  1.00  0.28           C  
ATOM   4463  O   ILE A 593     -15.503  -3.539   0.787  1.00  0.28           O  
ATOM   4464  CB  ILE A 593     -16.515  -3.148   3.353  1.00  0.28           C  
ATOM   4465  CG1 ILE A 593     -16.160  -4.313   4.302  1.00  0.28           C  
ATOM   4466  CG2 ILE A 593     -17.211  -1.972   4.072  1.00  0.28           C  
ATOM   4467  CD1 ILE A 593     -15.521  -5.561   3.670  1.00  0.28           C  
ATOM   4468  N   THR A 594     -16.983  -5.142   0.368  1.00  0.31           N  
ATOM   4469  CA  THR A 594     -16.285  -5.541  -0.865  1.00  0.31           C  
ATOM   4470  C   THR A 594     -16.529  -4.516  -1.965  1.00  0.31           C  
ATOM   4471  O   THR A 594     -15.872  -4.460  -2.998  1.00  0.31           O  
ATOM   4472  CB  THR A 594     -16.617  -6.939  -1.367  1.00  0.31           C  
ATOM   4473  OG1 THR A 594     -17.943  -7.049  -1.868  1.00  0.31           O  
ATOM   4474  CG2 THR A 594     -16.504  -7.925  -0.196  1.00  0.31           C  
ATOM   4475  N   LEU A 595     -17.495  -3.625  -1.688  1.00  0.33           N  
ATOM   4476  CA  LEU A 595     -17.604  -2.282  -2.185  1.00  0.33           C  
ATOM   4477  C   LEU A 595     -16.500  -1.367  -1.626  1.00  0.33           C  
ATOM   4478  O   LEU A 595     -16.759  -0.540  -0.748  1.00  0.33           O  
ATOM   4479  CB  LEU A 595     -18.974  -1.708  -1.720  1.00  0.33           C  
ATOM   4480  CG  LEU A 595     -20.216  -2.573  -2.030  1.00  0.33           C  
ATOM   4481  CD1 LEU A 595     -21.469  -1.940  -1.402  1.00  0.33           C  
ATOM   4482  CD2 LEU A 595     -20.410  -2.792  -3.536  1.00  0.33           C  
ATOM   4483  N   ASP A 596     -15.254  -1.447  -2.156  1.00  0.27           N  
ATOM   4484  CA  ASP A 596     -14.127  -0.597  -1.764  1.00  0.27           C  
ATOM   4485  C   ASP A 596     -14.394   0.924  -1.682  1.00  0.27           C  
ATOM   4486  O   ASP A 596     -13.845   1.559  -0.778  1.00  0.27           O  
ATOM   4487  CB  ASP A 596     -12.909  -0.779  -2.711  1.00  0.27           C  
ATOM   4488  CG  ASP A 596     -12.526  -2.233  -2.891  1.00  0.27           C  
ATOM   4489  OD1 ASP A 596     -11.987  -2.829  -1.930  1.00  0.27           O  
ATOM   4490  OD2 ASP A 596     -12.739  -2.733  -4.024  1.00  0.27           O  
ATOM   4491  N   PRO A 597     -15.205   1.599  -2.523  1.00  0.33           N  
ATOM   4492  CA  PRO A 597     -15.440   3.040  -2.404  1.00  0.33           C  
ATOM   4493  C   PRO A 597     -16.152   3.516  -1.142  1.00  0.33           C  
ATOM   4494  O   PRO A 597     -16.301   4.725  -0.986  1.00  0.33           O  
ATOM   4495  CB  PRO A 597     -16.297   3.365  -3.643  1.00  0.33           C  
ATOM   4496  CG  PRO A 597     -15.863   2.332  -4.680  1.00  0.33           C  
ATOM   4497  CD  PRO A 597     -15.688   1.092  -3.815  1.00  0.33           C  
ATOM   4498  N   ASN A 598     -16.623   2.625  -0.244  1.00  0.35           N  
ATOM   4499  CA  ASN A 598     -17.355   3.020   0.952  1.00  0.35           C  
ATOM   4500  C   ASN A 598     -16.476   3.612   2.062  1.00  0.35           C  
ATOM   4501  O   ASN A 598     -16.976   4.294   2.957  1.00  0.35           O  
ATOM   4502  CB  ASN A 598     -18.119   1.802   1.545  1.00  0.35           C  
ATOM   4503  CG  ASN A 598     -19.290   1.393   0.657  1.00  0.35           C  
ATOM   4504  OD1 ASN A 598     -19.614   1.994  -0.366  1.00  0.35           O  
ATOM   4505  ND2 ASN A 598     -20.003   0.323   1.083  1.00  0.35           N  
ATOM   4506  N   ALA A 599     -15.150   3.364   2.047  1.00  0.33           N  
ATOM   4507  CA  ALA A 599     -14.228   3.860   3.057  1.00  0.33           C  
ATOM   4508  C   ALA A 599     -14.071   5.394   3.129  1.00  0.33           C  
ATOM   4509  O   ALA A 599     -13.850   6.090   2.138  1.00  0.33           O  
ATOM   4510  CB  ALA A 599     -12.856   3.178   2.888  1.00  0.33           C  
ATOM   4511  N   HIS A 600     -14.163   5.989   4.345  1.00  0.26           N  
ATOM   4512  CA  HIS A 600     -14.176   7.445   4.502  1.00  0.26           C  
ATOM   4513  C   HIS A 600     -12.778   8.061   4.565  1.00  0.26           C  
ATOM   4514  O   HIS A 600     -12.198   8.239   5.640  1.00  0.26           O  
ATOM   4515  CB  HIS A 600     -15.007   7.888   5.740  1.00  0.26           C  
ATOM   4516  CG  HIS A 600     -15.568   9.286   5.650  1.00  0.26           C  
ATOM   4517  ND1 HIS A 600     -14.752  10.407   5.682  1.00  0.26           N  
ATOM   4518  CD2 HIS A 600     -16.859   9.662   5.460  1.00  0.26           C  
ATOM   4519  CE1 HIS A 600     -15.566  11.431   5.495  1.00  0.26           C  
ATOM   4520  NE2 HIS A 600     -16.846  11.036   5.367  1.00  0.26           N  
ATOM   4521  N   GLY A 601     -12.200   8.384   3.386  1.00  0.29           N  
ATOM   4522  CA  GLY A 601     -10.903   9.050   3.216  1.00  0.29           C  
ATOM   4523  C   GLY A 601     -10.688  10.342   3.978  1.00  0.29           C  
ATOM   4524  O   GLY A 601     -11.629  11.066   4.293  1.00  0.29           O  
ATOM   4525  N   LYS A 602      -9.420  10.698   4.266  1.00  0.36           N  
ATOM   4526  CA  LYS A 602      -9.074  11.932   4.950  1.00  0.36           C  
ATOM   4527  C   LYS A 602      -7.876  12.570   4.273  1.00  0.36           C  
ATOM   4528  O   LYS A 602      -6.824  11.951   4.193  1.00  0.36           O  
ATOM   4529  CB  LYS A 602      -8.692  11.678   6.442  1.00  0.36           C  
ATOM   4530  CG  LYS A 602      -9.810  11.061   7.305  1.00  0.36           C  
ATOM   4531  CD  LYS A 602     -11.046  11.965   7.422  1.00  0.36           C  
ATOM   4532  CE  LYS A 602     -12.236  11.294   8.111  1.00  0.36           C  
ATOM   4533  NZ  LYS A 602     -13.481  11.940   7.663  1.00  0.36           N  
ATOM   4534  N   GLU A 603      -7.975  13.837   3.803  1.00  0.22           N  
ATOM   4535  CA  GLU A 603      -6.811  14.520   3.244  1.00  0.22           C  
ATOM   4536  C   GLU A 603      -5.905  15.111   4.315  1.00  0.22           C  
ATOM   4537  O   GLU A 603      -4.759  15.473   4.058  1.00  0.22           O  
ATOM   4538  CB  GLU A 603      -7.207  15.711   2.340  1.00  0.22           C  
ATOM   4539  CG  GLU A 603      -8.242  15.404   1.242  1.00  0.22           C  
ATOM   4540  CD  GLU A 603      -7.902  14.222   0.345  1.00  0.22           C  
ATOM   4541  OE1 GLU A 603      -6.882  14.260  -0.374  1.00  0.22           O  
ATOM   4542  OE2 GLU A 603      -8.754  13.292   0.309  1.00  0.22           O  
ATOM   4543  N   ILE A 604      -6.423  15.231   5.563  1.00  0.26           N  
ATOM   4544  CA  ILE A 604      -5.734  15.838   6.696  1.00  0.26           C  
ATOM   4545  C   ILE A 604      -4.415  15.138   6.963  1.00  0.26           C  
ATOM   4546  O   ILE A 604      -4.368  14.006   7.433  1.00  0.26           O  
ATOM   4547  CB  ILE A 604      -6.561  15.863   7.994  1.00  0.26           C  
ATOM   4548  CG1 ILE A 604      -7.900  16.612   7.797  1.00  0.26           C  
ATOM   4549  CG2 ILE A 604      -5.742  16.499   9.147  1.00  0.26           C  
ATOM   4550  CD1 ILE A 604      -8.859  16.488   8.991  1.00  0.26           C  
ATOM   4551  N   LYS A 605      -3.298  15.834   6.683  1.00  0.29           N  
ATOM   4552  CA  LYS A 605      -1.962  15.265   6.650  1.00  0.29           C  
ATOM   4553  C   LYS A 605      -1.418  14.791   7.998  1.00  0.29           C  
ATOM   4554  O   LYS A 605      -0.390  14.126   8.070  1.00  0.29           O  
ATOM   4555  CB  LYS A 605      -0.989  16.287   6.006  1.00  0.29           C  
ATOM   4556  CG  LYS A 605      -0.796  17.583   6.814  1.00  0.29           C  
ATOM   4557  CD  LYS A 605       0.120  18.592   6.099  1.00  0.29           C  
ATOM   4558  CE  LYS A 605       0.419  19.830   6.952  1.00  0.29           C  
ATOM   4559  NZ  LYS A 605       1.327  20.752   6.231  1.00  0.29           N  
ATOM   4560  N   THR A 606      -2.107  15.130   9.104  1.00  0.52           N  
ATOM   4561  CA  THR A 606      -1.820  14.668  10.456  1.00  0.52           C  
ATOM   4562  C   THR A 606      -2.781  13.577  10.911  1.00  0.52           C  
ATOM   4563  O   THR A 606      -2.748  13.145  12.061  1.00  0.52           O  
ATOM   4564  CB  THR A 606      -1.899  15.798  11.479  1.00  0.52           C  
ATOM   4565  OG1 THR A 606      -3.134  16.504  11.396  1.00  0.52           O  
ATOM   4566  CG2 THR A 606      -0.791  16.816  11.176  1.00  0.52           C  
ATOM   4567  N   ARG A 607      -3.668  13.078  10.027  1.00  0.27           N  
ATOM   4568  CA  ARG A 607      -4.610  12.024  10.350  1.00  0.27           C  
ATOM   4569  C   ARG A 607      -4.313  10.804   9.499  1.00  0.27           C  
ATOM   4570  O   ARG A 607      -4.611  10.766   8.314  1.00  0.27           O  
ATOM   4571  CB  ARG A 607      -6.063  12.499  10.064  1.00  0.27           C  
ATOM   4572  CG  ARG A 607      -7.189  11.460  10.287  1.00  0.27           C  
ATOM   4573  CD  ARG A 607      -7.351  10.976  11.732  1.00  0.27           C  
ATOM   4574  NE  ARG A 607      -8.517  10.024  11.738  1.00  0.27           N  
ATOM   4575  CZ  ARG A 607      -9.117   9.566  12.847  1.00  0.27           C  
ATOM   4576  NH1 ARG A 607     -10.136   8.713  12.744  1.00  0.27           N  
ATOM   4577  NH2 ARG A 607      -8.722   9.935  14.061  1.00  0.27           N  
ATOM   4578  N   SER A 608      -3.759   9.737  10.105  1.00  0.32           N  
ATOM   4579  CA  SER A 608      -3.275   8.554   9.400  1.00  0.32           C  
ATOM   4580  C   SER A 608      -4.281   7.726   8.618  1.00  0.32           C  
ATOM   4581  O   SER A 608      -3.915   7.031   7.681  1.00  0.32           O  
ATOM   4582  CB  SER A 608      -2.627   7.547  10.374  1.00  0.32           C  
ATOM   4583  OG  SER A 608      -1.806   8.205  11.336  1.00  0.32           O  
ATOM   4584  N   TYR A 609      -5.559   7.721   9.056  1.00  0.24           N  
ATOM   4585  CA  TYR A 609      -6.677   6.990   8.462  1.00  0.24           C  
ATOM   4586  C   TYR A 609      -6.439   5.504   8.127  1.00  0.24           C  
ATOM   4587  O   TYR A 609      -6.729   5.028   7.038  1.00  0.24           O  
ATOM   4588  CB  TYR A 609      -7.481   7.811   7.388  1.00  0.24           C  
ATOM   4589  CG  TYR A 609      -6.855   7.883   6.013  1.00  0.24           C  
ATOM   4590  CD1 TYR A 609      -5.831   8.799   5.722  1.00  0.24           C  
ATOM   4591  CD2 TYR A 609      -7.302   7.030   4.986  1.00  0.24           C  
ATOM   4592  CE1 TYR A 609      -5.204   8.800   4.469  1.00  0.24           C  
ATOM   4593  CE2 TYR A 609      -6.662   7.011   3.739  1.00  0.24           C  
ATOM   4594  CZ  TYR A 609      -5.599   7.885   3.490  1.00  0.24           C  
ATOM   4595  OH  TYR A 609      -4.905   7.822   2.266  1.00  0.24           O  
ATOM   4596  N   TYR A 610      -5.951   4.696   9.102  1.00  0.23           N  
ATOM   4597  CA  TYR A 610      -5.502   3.310   8.907  1.00  0.23           C  
ATOM   4598  C   TYR A 610      -6.506   2.297   8.339  1.00  0.23           C  
ATOM   4599  O   TYR A 610      -6.151   1.173   7.992  1.00  0.23           O  
ATOM   4600  CB  TYR A 610      -5.001   2.707  10.249  1.00  0.23           C  
ATOM   4601  CG  TYR A 610      -3.853   3.479  10.832  1.00  0.23           C  
ATOM   4602  CD1 TYR A 610      -2.647   3.610  10.123  1.00  0.23           C  
ATOM   4603  CD2 TYR A 610      -3.947   4.018  12.126  1.00  0.23           C  
ATOM   4604  CE1 TYR A 610      -1.556   4.277  10.696  1.00  0.23           C  
ATOM   4605  CE2 TYR A 610      -2.855   4.684  12.701  1.00  0.23           C  
ATOM   4606  CZ  TYR A 610      -1.664   4.819  11.981  1.00  0.23           C  
ATOM   4607  OH  TYR A 610      -0.590   5.547  12.528  1.00  0.23           O  
ATOM   4608  N   TYR A 611      -7.781   2.692   8.191  1.00  0.23           N  
ATOM   4609  CA  TYR A 611      -8.836   1.914   7.576  1.00  0.23           C  
ATOM   4610  C   TYR A 611      -8.939   2.236   6.082  1.00  0.23           C  
ATOM   4611  O   TYR A 611      -9.767   1.691   5.370  1.00  0.23           O  
ATOM   4612  CB  TYR A 611     -10.197   2.140   8.305  1.00  0.23           C  
ATOM   4613  CG  TYR A 611     -10.579   3.596   8.345  1.00  0.23           C  
ATOM   4614  CD1 TYR A 611     -10.117   4.444   9.367  1.00  0.23           C  
ATOM   4615  CD2 TYR A 611     -11.357   4.135   7.310  1.00  0.23           C  
ATOM   4616  CE1 TYR A 611     -10.371   5.823   9.314  1.00  0.23           C  
ATOM   4617  CE2 TYR A 611     -11.620   5.509   7.263  1.00  0.23           C  
ATOM   4618  CZ  TYR A 611     -11.109   6.357   8.253  1.00  0.23           C  
ATOM   4619  OH  TYR A 611     -11.305   7.749   8.153  1.00  0.23           O  
ATOM   4620  N   GLY A 612      -8.048   3.086   5.523  1.00  0.26           N  
ATOM   4621  CA  GLY A 612      -7.938   3.260   4.072  1.00  0.26           C  
ATOM   4622  C   GLY A 612      -7.236   2.107   3.400  1.00  0.26           C  
ATOM   4623  O   GLY A 612      -7.313   1.932   2.188  1.00  0.26           O  
ATOM   4624  N   GLU A 613      -6.613   1.238   4.214  1.00  0.32           N  
ATOM   4625  CA  GLU A 613      -5.897   0.054   3.793  1.00  0.32           C  
ATOM   4626  C   GLU A 613      -6.813  -1.168   3.779  1.00  0.32           C  
ATOM   4627  O   GLU A 613      -6.374  -2.301   3.590  1.00  0.32           O  
ATOM   4628  CB  GLU A 613      -4.717  -0.205   4.763  1.00  0.32           C  
ATOM   4629  CG  GLU A 613      -3.679   0.944   4.823  1.00  0.32           C  
ATOM   4630  CD  GLU A 613      -3.082   1.235   3.449  1.00  0.32           C  
ATOM   4631  OE1 GLU A 613      -2.506   0.292   2.848  1.00  0.32           O  
ATOM   4632  OE2 GLU A 613      -3.209   2.400   2.996  1.00  0.32           O  
ATOM   4633  N   GLU A 614      -8.143  -0.955   3.923  1.00  0.27           N  
ATOM   4634  CA  GLU A 614      -9.203  -1.959   3.952  1.00  0.27           C  
ATOM   4635  C   GLU A 614      -9.208  -2.854   2.717  1.00  0.27           C  
ATOM   4636  O   GLU A 614      -9.332  -4.072   2.798  1.00  0.27           O  
ATOM   4637  CB  GLU A 614     -10.546  -1.212   4.119  1.00  0.27           C  
ATOM   4638  CG  GLU A 614     -11.806  -2.072   4.384  1.00  0.27           C  
ATOM   4639  CD  GLU A 614     -13.012  -1.199   4.753  1.00  0.27           C  
ATOM   4640  OE1 GLU A 614     -14.018  -1.765   5.252  1.00  0.27           O  
ATOM   4641  OE2 GLU A 614     -12.943   0.045   4.557  1.00  0.27           O  
ATOM   4642  N   VAL A 615      -8.927  -2.264   1.535  1.00  0.35           N  
ATOM   4643  CA  VAL A 615      -8.721  -2.954   0.263  1.00  0.35           C  
ATOM   4644  C   VAL A 615      -7.616  -4.008   0.342  1.00  0.35           C  
ATOM   4645  O   VAL A 615      -7.725  -5.117  -0.177  1.00  0.35           O  
ATOM   4646  CB  VAL A 615      -8.356  -1.962  -0.846  1.00  0.35           C  
ATOM   4647  CG1 VAL A 615      -8.373  -2.674  -2.217  1.00  0.35           C  
ATOM   4648  CG2 VAL A 615      -9.380  -0.812  -0.846  1.00  0.35           C  
ATOM   4649  N   GLY A 616      -6.508  -3.694   1.051  1.00  0.32           N  
ATOM   4650  CA  GLY A 616      -5.404  -4.617   1.280  1.00  0.32           C  
ATOM   4651  C   GLY A 616      -5.748  -5.786   2.169  1.00  0.32           C  
ATOM   4652  O   GLY A 616      -5.229  -6.883   1.981  1.00  0.32           O  
ATOM   4653  N   TYR A 617      -6.639  -5.572   3.154  1.00  0.23           N  
ATOM   4654  CA  TYR A 617      -7.132  -6.587   4.078  1.00  0.23           C  
ATOM   4655  C   TYR A 617      -8.182  -7.491   3.442  1.00  0.23           C  
ATOM   4656  O   TYR A 617      -8.151  -8.712   3.596  1.00  0.23           O  
ATOM   4657  CB  TYR A 617      -7.681  -5.942   5.382  1.00  0.23           C  
ATOM   4658  CG  TYR A 617      -6.699  -4.976   6.019  1.00  0.23           C  
ATOM   4659  CD1 TYR A 617      -5.299  -5.154   5.978  1.00  0.23           C  
ATOM   4660  CD2 TYR A 617      -7.208  -3.841   6.672  1.00  0.23           C  
ATOM   4661  CE1 TYR A 617      -4.439  -4.193   6.532  1.00  0.23           C  
ATOM   4662  CE2 TYR A 617      -6.350  -2.880   7.227  1.00  0.23           C  
ATOM   4663  CZ  TYR A 617      -4.965  -3.058   7.153  1.00  0.23           C  
ATOM   4664  OH  TYR A 617      -4.092  -2.095   7.700  1.00  0.23           O  
ATOM   4665  N   TRP A 618      -9.086  -6.912   2.623  1.00  0.23           N  
ATOM   4666  CA  TRP A 618     -10.119  -7.609   1.874  1.00  0.23           C  
ATOM   4667  C   TRP A 618      -9.572  -8.728   0.971  1.00  0.23           C  
ATOM   4668  O   TRP A 618     -10.201  -9.774   0.804  1.00  0.23           O  
ATOM   4669  CB  TRP A 618     -10.959  -6.572   1.071  1.00  0.23           C  
ATOM   4670  CG  TRP A 618     -11.941  -7.166   0.073  1.00  0.23           C  
ATOM   4671  CD1 TRP A 618     -12.843  -8.175   0.260  1.00  0.23           C  
ATOM   4672  CD2 TRP A 618     -11.901  -6.910  -1.340  1.00  0.23           C  
ATOM   4673  NE1 TRP A 618     -13.359  -8.587  -0.953  1.00  0.23           N  
ATOM   4674  CE2 TRP A 618     -12.797  -7.815  -1.947  1.00  0.23           C  
ATOM   4675  CE3 TRP A 618     -11.164  -6.007  -2.099  1.00  0.23           C  
ATOM   4676  CZ2 TRP A 618     -12.971  -7.828  -3.324  1.00  0.23           C  
ATOM   4677  CZ3 TRP A 618     -11.349  -6.013  -3.488  1.00  0.23           C  
ATOM   4678  CH2 TRP A 618     -12.239  -6.911  -4.095  1.00  0.23           C  
ATOM   4679  N   ASN A 619      -8.347  -8.563   0.420  1.00  0.36           N  
ATOM   4680  CA  ASN A 619      -7.597  -9.590  -0.304  1.00  0.36           C  
ATOM   4681  C   ASN A 619      -7.333 -10.923   0.429  1.00  0.36           C  
ATOM   4682  O   ASN A 619      -6.705 -11.818  -0.129  1.00  0.36           O  
ATOM   4683  CB  ASN A 619      -6.210  -9.049  -0.745  1.00  0.36           C  
ATOM   4684  CG  ASN A 619      -6.361  -7.938  -1.774  1.00  0.36           C  
ATOM   4685  OD1 ASN A 619      -7.105  -8.041  -2.747  1.00  0.36           O  
ATOM   4686  ND2 ASN A 619      -5.590  -6.845  -1.591  1.00  0.36           N  
ATOM   4687  N   HIS A 620      -7.833 -11.114   1.667  1.00  0.23           N  
ATOM   4688  CA  HIS A 620      -7.786 -12.381   2.381  1.00  0.23           C  
ATOM   4689  C   HIS A 620      -9.034 -13.236   2.155  1.00  0.23           C  
ATOM   4690  O   HIS A 620      -9.182 -14.296   2.759  1.00  0.23           O  
ATOM   4691  CB  HIS A 620      -7.664 -12.145   3.909  1.00  0.23           C  
ATOM   4692  CG  HIS A 620      -6.313 -11.663   4.337  1.00  0.23           C  
ATOM   4693  ND1 HIS A 620      -5.233 -12.514   4.203  1.00  0.23           N  
ATOM   4694  CD2 HIS A 620      -5.921 -10.497   4.915  1.00  0.23           C  
ATOM   4695  CE1 HIS A 620      -4.208 -11.853   4.694  1.00  0.23           C  
ATOM   4696  NE2 HIS A 620      -4.567 -10.625   5.141  1.00  0.23           N  
ATOM   4697  N   GLY A 621      -9.976 -12.821   1.279  1.00  0.33           N  
ATOM   4698  CA  GLY A 621     -11.126 -13.646   0.900  1.00  0.33           C  
ATOM   4699  C   GLY A 621     -10.892 -14.440  -0.363  1.00  0.33           C  
ATOM   4700  O   GLY A 621     -10.242 -13.965  -1.289  1.00  0.33           O  
ATOM   4701  N   ASP A 622     -11.462 -15.665  -0.460  1.00  0.27           N  
ATOM   4702  CA  ASP A 622     -11.276 -16.581  -1.576  1.00  0.27           C  
ATOM   4703  C   ASP A 622     -11.705 -16.019  -2.947  1.00  0.27           C  
ATOM   4704  O   ASP A 622     -11.001 -16.160  -3.945  1.00  0.27           O  
ATOM   4705  CB  ASP A 622     -12.056 -17.908  -1.313  1.00  0.27           C  
ATOM   4706  CG  ASP A 622     -11.827 -18.504   0.067  1.00  0.27           C  
ATOM   4707  OD1 ASP A 622     -12.307 -17.909   1.065  1.00  0.27           O  
ATOM   4708  OD2 ASP A 622     -11.270 -19.633   0.162  1.00  0.27           O  
ATOM   4709  N   THR A 623     -12.871 -15.339  -3.010  1.00  0.26           N  
ATOM   4710  CA  THR A 623     -13.382 -14.629  -4.183  1.00  0.26           C  
ATOM   4711  C   THR A 623     -14.286 -13.521  -3.668  1.00  0.26           C  
ATOM   4712  O   THR A 623     -14.552 -13.418  -2.473  1.00  0.26           O  
ATOM   4713  CB  THR A 623     -14.182 -15.444  -5.222  1.00  0.26           C  
ATOM   4714  OG1 THR A 623     -15.288 -16.118  -4.640  1.00  0.26           O  
ATOM   4715  CG2 THR A 623     -13.311 -16.501  -5.913  1.00  0.26           C  
ATOM   4716  N   ALA A 624     -14.799 -12.637  -4.553  1.00  0.36           N  
ATOM   4717  CA  ALA A 624     -15.622 -11.501  -4.172  1.00  0.36           C  
ATOM   4718  C   ALA A 624     -17.118 -11.816  -4.044  1.00  0.36           C  
ATOM   4719  O   ALA A 624     -17.962 -10.929  -4.151  1.00  0.36           O  
ATOM   4720  CB  ALA A 624     -15.425 -10.378  -5.213  1.00  0.36           C  
ATOM   4721  N   LEU A 625     -17.493 -13.086  -3.800  1.00  0.34           N  
ATOM   4722  CA  LEU A 625     -18.879 -13.500  -3.661  1.00  0.34           C  
ATOM   4723  C   LEU A 625     -19.415 -13.221  -2.258  1.00  0.34           C  
ATOM   4724  O   LEU A 625     -18.842 -13.656  -1.261  1.00  0.34           O  
ATOM   4725  CB  LEU A 625     -19.030 -15.014  -3.969  1.00  0.34           C  
ATOM   4726  CG  LEU A 625     -18.658 -15.418  -5.414  1.00  0.34           C  
ATOM   4727  CD1 LEU A 625     -18.573 -16.947  -5.540  1.00  0.34           C  
ATOM   4728  CD2 LEU A 625     -19.650 -14.861  -6.446  1.00  0.34           C  
ATOM   4729  N   ILE A 626     -20.542 -12.485  -2.136  1.00  0.34           N  
ATOM   4730  CA  ILE A 626     -21.154 -12.200  -0.846  1.00  0.34           C  
ATOM   4731  C   ILE A 626     -22.417 -13.019  -0.682  1.00  0.34           C  
ATOM   4732  O   ILE A 626     -23.299 -13.070  -1.539  1.00  0.34           O  
ATOM   4733  CB  ILE A 626     -21.430 -10.708  -0.622  1.00  0.34           C  
ATOM   4734  CG1 ILE A 626     -20.088  -9.986  -0.360  1.00  0.34           C  
ATOM   4735  CG2 ILE A 626     -22.412 -10.455   0.555  1.00  0.34           C  
ATOM   4736  CD1 ILE A 626     -20.213  -8.461  -0.284  1.00  0.34           C  
ATOM   4737  N   VAL A 627     -22.520 -13.672   0.487  1.00  0.33           N  
ATOM   4738  CA  VAL A 627     -23.733 -14.250   1.011  1.00  0.33           C  
ATOM   4739  C   VAL A 627     -24.278 -13.273   2.046  1.00  0.33           C  
ATOM   4740  O   VAL A 627     -23.542 -12.775   2.901  1.00  0.33           O  
ATOM   4741  CB  VAL A 627     -23.476 -15.634   1.620  1.00  0.33           C  
ATOM   4742  CG1 VAL A 627     -22.302 -15.649   2.624  1.00  0.33           C  
ATOM   4743  CG2 VAL A 627     -24.751 -16.188   2.275  1.00  0.33           C  
ATOM   4744  N   ASN A 628     -25.586 -12.930   1.995  1.00  0.32           N  
ATOM   4745  CA  ASN A 628     -26.230 -12.199   3.078  1.00  0.32           C  
ATOM   4746  C   ASN A 628     -26.205 -12.943   4.409  1.00  0.32           C  
ATOM   4747  O   ASN A 628     -26.445 -14.140   4.516  1.00  0.32           O  
ATOM   4748  CB  ASN A 628     -27.706 -11.829   2.778  1.00  0.32           C  
ATOM   4749  CG  ASN A 628     -27.774 -10.656   1.812  1.00  0.32           C  
ATOM   4750  OD1 ASN A 628     -26.924  -9.765   1.804  1.00  0.32           O  
ATOM   4751  ND2 ASN A 628     -28.860 -10.605   1.008  1.00  0.32           N  
ATOM   4752  N   THR A 629     -25.909 -12.204   5.481  1.00  0.33           N  
ATOM   4753  CA  THR A 629     -25.851 -12.697   6.843  1.00  0.33           C  
ATOM   4754  C   THR A 629     -27.215 -12.530   7.472  1.00  0.33           C  
ATOM   4755  O   THR A 629     -27.997 -11.743   6.936  1.00  0.33           O  
ATOM   4756  CB  THR A 629     -24.814 -11.914   7.611  1.00  0.33           C  
ATOM   4757  OG1 THR A 629     -25.061 -10.517   7.510  1.00  0.33           O  
ATOM   4758  CG2 THR A 629     -23.448 -12.214   6.966  1.00  0.33           C  
ATOM   4759  N   PRO A 630     -27.608 -13.199   8.547  1.00  0.33           N  
ATOM   4760  CA  PRO A 630     -29.001 -13.233   8.911  1.00  0.33           C  
ATOM   4761  C   PRO A 630     -29.389 -11.988   9.656  1.00  0.33           C  
ATOM   4762  O   PRO A 630     -28.588 -11.090   9.921  1.00  0.33           O  
ATOM   4763  CB  PRO A 630     -29.060 -14.429   9.869  1.00  0.33           C  
ATOM   4764  CG  PRO A 630     -27.718 -14.401  10.611  1.00  0.33           C  
ATOM   4765  CD  PRO A 630     -26.766 -13.673   9.651  1.00  0.33           C  
ATOM   4766  N   LYS A 631     -30.655 -11.963  10.061  1.00  0.33           N  
ATOM   4767  CA  LYS A 631     -31.141 -11.105  11.100  1.00  0.33           C  
ATOM   4768  C   LYS A 631     -30.452 -11.442  12.425  1.00  0.33           C  
ATOM   4769  O   LYS A 631     -30.195 -12.601  12.728  1.00  0.33           O  
ATOM   4770  CB  LYS A 631     -32.670 -11.295  11.195  1.00  0.33           C  
ATOM   4771  CG  LYS A 631     -33.394 -11.190   9.841  1.00  0.33           C  
ATOM   4772  CD  LYS A 631     -34.857 -11.650   9.925  1.00  0.33           C  
ATOM   4773  CE  LYS A 631     -35.530 -11.668   8.548  1.00  0.33           C  
ATOM   4774  NZ  LYS A 631     -36.865 -12.296   8.631  1.00  0.33           N  
ATOM   4775  N   TYR A 632     -30.105 -10.436  13.246  1.00  0.35           N  
ATOM   4776  CA  TYR A 632     -29.450 -10.645  14.529  1.00  0.35           C  
ATOM   4777  C   TYR A 632     -30.187 -11.588  15.493  1.00  0.35           C  
ATOM   4778  O   TYR A 632     -31.406 -11.711  15.434  1.00  0.35           O  
ATOM   4779  CB  TYR A 632     -29.119  -9.288  15.208  1.00  0.35           C  
ATOM   4780  CG  TYR A 632     -30.361  -8.507  15.561  1.00  0.35           C  
ATOM   4781  CD1 TYR A 632     -30.907  -7.555  14.684  1.00  0.35           C  
ATOM   4782  CD2 TYR A 632     -30.985  -8.725  16.800  1.00  0.35           C  
ATOM   4783  CE1 TYR A 632     -32.063  -6.841  15.036  1.00  0.35           C  
ATOM   4784  CE2 TYR A 632     -32.129  -8.003  17.159  1.00  0.35           C  
ATOM   4785  CZ  TYR A 632     -32.673  -7.070  16.274  1.00  0.35           C  
ATOM   4786  OH  TYR A 632     -33.818  -6.342  16.652  1.00  0.35           O  
ATOM   4787  N   GLY A 633     -29.457 -12.249  16.426  1.00  0.44           N  
ATOM   4788  CA  GLY A 633     -29.901 -13.406  17.223  1.00  0.44           C  
ATOM   4789  C   GLY A 633     -31.313 -13.455  17.784  1.00  0.44           C  
ATOM   4790  O   GLY A 633     -31.952 -14.498  17.767  1.00  0.44           O  
ATOM   4791  N   ARG A 634     -31.876 -12.339  18.282  1.00  0.32           N  
ATOM   4792  CA  ARG A 634     -33.281 -12.270  18.676  1.00  0.32           C  
ATOM   4793  C   ARG A 634     -34.269 -12.540  17.534  1.00  0.32           C  
ATOM   4794  O   ARG A 634     -35.279 -13.212  17.712  1.00  0.32           O  
ATOM   4795  CB  ARG A 634     -33.577 -10.886  19.308  1.00  0.32           C  
ATOM   4796  CG  ARG A 634     -35.059 -10.652  19.680  1.00  0.32           C  
ATOM   4797  CD  ARG A 634     -35.344  -9.384  20.495  1.00  0.32           C  
ATOM   4798  NE  ARG A 634     -34.881  -8.202  19.696  1.00  0.32           N  
ATOM   4799  CZ  ARG A 634     -34.631  -6.998  20.225  1.00  0.32           C  
ATOM   4800  NH1 ARG A 634     -34.068  -6.055  19.474  1.00  0.32           N  
ATOM   4801  NH2 ARG A 634     -34.943  -6.715  21.484  1.00  0.32           N  
ATOM   4802  N   LYS A 635     -33.981 -12.042  16.317  1.00  0.36           N  
ATOM   4803  CA  LYS A 635     -34.802 -12.255  15.140  1.00  0.36           C  
ATOM   4804  C   LYS A 635     -34.573 -13.624  14.490  1.00  0.36           C  
ATOM   4805  O   LYS A 635     -35.382 -14.050  13.672  1.00  0.36           O  
ATOM   4806  CB  LYS A 635     -34.543 -11.153  14.081  1.00  0.36           C  
ATOM   4807  CG  LYS A 635     -35.147  -9.768  14.385  1.00  0.36           C  
ATOM   4808  CD  LYS A 635     -34.896  -8.764  13.236  1.00  0.36           C  
ATOM   4809  CE  LYS A 635     -35.613  -7.416  13.407  1.00  0.36           C  
ATOM   4810  NZ  LYS A 635     -35.299  -6.495  12.282  1.00  0.36           N  
ATOM   4811  N   VAL A 636     -33.483 -14.341  14.847  1.00  0.38           N  
ATOM   4812  CA  VAL A 636     -33.289 -15.776  14.605  1.00  0.38           C  
ATOM   4813  C   VAL A 636     -34.259 -16.610  15.442  1.00  0.38           C  
ATOM   4814  O   VAL A 636     -34.848 -17.596  15.004  1.00  0.38           O  
ATOM   4815  CB  VAL A 636     -31.823 -16.156  14.857  1.00  0.38           C  
ATOM   4816  CG1 VAL A 636     -31.594 -17.647  15.178  1.00  0.38           C  
ATOM   4817  CG2 VAL A 636     -31.016 -15.763  13.606  1.00  0.38           C
[truncated: 72,341 more chars]
