# Supplementary material for: Metabolic capacity is maintained despite shifts in microbial diversity in estuary sediments
Source: ISME Commun. 2025 Oct 11;5(1):ycaf182. doi: 10.1093/ismeco/ycaf182 (PMC12687941; doi:10.1093/ismeco/ycaf182)
Supplement: Supplementary_Data_1_ycaf182 [file supplementary_data_1_ycaf182.zip › SWISS-MODEL/8_1_May_SF_Bin5_scaffold_55982_c1/models/05/report.json]

{"modelling":{"id":"3863975efdff6ef737b6b7b44e5183d5e83635dd","trg_seq":"MFLSRRQFLKVSVGTVAAVAVADKVLALTALQPVIEVGNPLGDYPDRSWERVYHDQYRYDSSFTWVCSPNDTHACRVRAFVRNGVVMRVEQNYDH-QTYEDLYGNRGTFAHNPRMCLKGFTFHRRVYGPYRLKGPLMRKGW-KQWMDDNA---------PELTAETKRKYKF-DSRFLDDMLRVSWDTAFTYAAKAMITIATRYSGEAGARRLREQGYAPEMIEMMKGAGTRCFKHRAGMPVLGIIGKMGNTRMNGGINALLDTWIRKVSPDQAQGGRYWSNYTWHGDQNPAHPFWSGVQGSDIDLSDMRFSKLNTSWGKNFVENKMPEAHWKLECIERGARVVVITPEYNPTAYRADYWMPLRPESDGALFLGAMKIIIDENMHD------IDFLKSFTDAPILVRTD----------TLQYLDPRDVIADYKFPDFSK---SYSGRIQSLKPEQIQRLGGMMVWDLNKK----------QVVPLHRE----QVGW---------HYTNSGIDAALTGTYRVKLLNGREIDAMPIWQMYMVHFQDYDLDT---------------------VHQITRTPKDLIVRWARD-----SGTIKPAAIHNGEGTCHYFHQTANARGAAMVLIITGNVGKFGTGQHTWAGNYKAGTWTATPWSGAGLSVHTGEDPFNITLDPNAHGKEIKTRSYYYGEEVGYWNHGDTALIVNTPKYGRKVFTGKTHMPTPSKFRWVVNVNVVNNAKHHYDMVRNVDPNIECLITQDIEMTSDINHADIAFAANSWMEFTYPEMTVTVSNPWVQIWKGGIRPLYDTRNDLDTFAGVAAKLSDMTGDKRMRDYFAMVYQNRVDVYVQRMLDASSTFYGYSADVMLKSEKGWMVMVRTYPRHPFWEETNESKPMWTRSGRYENYRIEPEAIEYGENFISHREGPEATPYLPNAIFTTNPYVRPDDYGIPITAQHHDDKTVRNIKLSWHEIKRHSNPLWEKGYQFYCVTPKTRHRVHSQWSVNDWVQIYESNFGDPYRMDKRTPGVGEHQIHINPQAAKDRGINDGDYVYVDGNPVDRPYRGWKPSDPYYKVARLMIRAKYNPAYPYHVTMAKHAPFVATAKSVKGHETRPDGRAIAIDTGYQSNFRYGAQQSFTRNWLMPMHQTDSLPGKHAVAWKFKWGYQVDHHAINTVPKECLIRITKAEDGGIGARGPWEPVRTGFTPGQENEFMIKWLKGEHIKIKV","tpl_seq":"---------------------------------------------NRDWEDGYRQRWQHDKIVRSTHGVNCTGSCSWKIYVKNGLVTWETQQTDYPRTRPDLPN------HEPRGCPRGASYSWYLYSANRLKYPMMRKRLMKMWREAKALHSDPVEAWASIIEDADKAKSFKQARGRGGFVRSSWQEVNELIAASNVYTIKNYGPD------RVAGFSP-------------------IPAMSMVSYASGARYLSLI-----------------GGTCLSFYDWYCDLPPASPQTWGEQTDVPESADWYNSSYIIAWGSNVPQTRTPDAHFFTEVRYKGTKTVAVTPDYAEIAKLCDLWLAPKQGTDAAMALAMGHVMLREFHLDNPSQYFTDYVRRYTDMPMLVMLEERDGYYAAGRMLRAADLVDALGQENNPEWKTVAFNTNGEMVAPNGSIGFRWGEKGKWNLEQRDGKTGEETELQLSLLGSQDEIAEVGFPYFGGDGTEHFNKVELENVLLHKLPVKRLQLADGSTALVTTVYDLTLANYGLERGLNDVNCATSYDDVKAYTPAWAEQITGVSRSQIIRIAREFADNADKTHGRSMIIVGAGLNHWYHLDMNYRGLINMLIFCGCVGQSGGGWAHYVGQEK-------------LRPQTGWQPLAFALDWQRPARHMNSTSYFYNHSSQWRYETVTAEELLSPMADKSRYTG--------------------------------------------------------------------------------------------------------------------------------------------------------------------------------------------------------------------------------------------------------------------------------------------------------------------------------------------------------------------------------------------------------------------------------------------------------------------------------------------------------------------------","pdb_id":"1r27","chain":"A","method":"X-RAY DIFFRACTION","short_method":"X-ray","coverage":0.46550217270851135,"resolution":2.0,"description":"Respiratory nitrate reductase 1 alpha chain","seq_sim":0.34133800864219666,"assembly_id":4,"score":0.7205605506896973,"pred_lddt":0.2199726104736328,"seq_id":27.20450210571289,"found_by":"BLAST","oligo_state":"homo-dimer","comment":"e_value=2.06052e-22, bit_score=105.916, score=263, gmqe_dist_const=0.6116815209388733, gmqe_reduced=0.27236366271972656, gmqe_cb_packing=0.04342719167470932, gmqe_torsion=0.22840464115142822, gmqe_ss_agreement=0.23433443903923035, gmqe_coverage=0.46462881565093994, gmqe_seq_id=27.255640029907227, gmqe_seq_sim=0.3413533866405487, gmqe_n_insertions=5, gmqe_n_deletions=12, gmqe_seqres_length=1145, gmqe_seqres_coverage=0.46550218340611355, gmqe_profile_aln_score=445.6502380371094, gmqe_avg_entropy=2.1242809295654297","offset":27,"starttime":"29-03-23 (05:13:30)","QMean":{"global_scores":{"qmean4_norm_score":0.4931139280619322,"qmean4_z_score":-7.542111980700069,"qmean6_norm_score":0.4642435902404804,"qmean6_z_score":-6.930572251257476,"interaction_norm_score":-0.005365309405024286,"interaction_z_score":-3.8848503133867593,"cbeta_norm_score":-0.0023444665074707216,"cbeta_z_score":-3.181815498196911,"packing_norm_score":-0.23476436502284204,"packing_z_score":-2.4208964424285218,"torsion_norm_score":0.34119181584158487,"torsion_z_score":-6.153135148050159,"ss_agreement_norm_score":0.23051280240586394,"ss_agreement_z_score":-3.8270757893204137,"acc_agreement_norm_score":0.5581787521079258,"acc_agreement_z_score":-1.4117379425194116,"avg_local_score":0.4392805980709758,"avg_local_score_error":0.053},"local_scores":{"A":[null,null,null,null,null,null,null,null,null,null,null,null,null,null,null,null,null,null,null,null,null,null,null,null,null,null,null,null,null,null,null,null,null,null,null,null,null,null,null,null,null,null,null,null,null,null,0.4139471278053109,0.4642600225847415,0.4117822196044686,0.5383905893778134,0.47947670842112267,0.5844454945890626,0.6311509961519768,0.6211049503352831,0.6270273538473525,0.5934293590748738,0.5432667834836413,0.5231116498072552,0.6328224232333469,0.686096014706196,0.6838203113933877,0.7015302094127113,0.7224820383110574,0.6901887620990399,0.6075225791894531,0.5813281001224295,0.5678067844889363,0.4104879850561165,0.5059819333588887,0.5069205989238901,0.5882555189207759,0.5581609397632001,0.5111971263581246,0.5575704168870256,0.6353000354749029,0.5900928982494762,0.6767861850425183,0.6358237231754371,0.7272601065022805,0.710407001810287,0.7828842962184236,0.6726272332678281,0.729269640589259,0.782910749046679,0.7654003753409645,0.759523011237935,0.6965881956276313,0.6407944132506792,0.7199948339861313,0.6799501406952564,0.6502874129037229,0.6390559008645067,0.5741206672563528,0.43541716842178413,0.3053134631190574,0.3552553900461347,0.34323442811537974,0.2916666471257165,0.34155058570908237,0.3074649780046576,0.31541027336030686,0.3065861077970574,0.3275608439879999,0.31207396481664346,0.26255836023305945,0.31916852107380067,0.3453127709290715,0.37344525806263007,0.4605237466071222,0.45194109673892485,0.577287035619516,0.6050635691731566,0.6587055688793065,0.6938147717363802,0.7124721108003333,0.6938134425871215,0.5994030145414165,0.6389408529347628,0.6291348874132681,0.679005733771367,0.6241332837204483,0.6381438748219455,0.5894754248466272,0.5419820288181774,0.5543054750886613,0.5347303306911866,0.6963833634178701,0.7004435540114782,0.5335793058097454,0.5681020382157685,0.5986423375277778,0.6329047523272557,0.7303801874697989,0.745006532299639,0.6456570573951613,0.5647724780565085,0.4950072801788626,0.500459238629818,0.5195742308484785,0.42995554095015687,0.46885112632642056,0.4835341662518042,0.4150663298881785,0.39437146188706695,0.32640022600100155,0.48387400978123607,0.4108421074449983,0.42146823338945033,0.289979521594184,0.36079243772221314,0.3235029173937175,0.30810678473217756,0.3405108656580905,0.4011677462553309,0.2996629846730615,0.29613154586058293,0.2984293653028513,0.40900106368701233,0.29866178997103154,0.412407986278632,0.35221791880190517,0.3351086463593974,0.2980662209875899,0.33292923315373546,0.3494617358595464,0.4435736623157999,0.3787858127911529,0.5620850075564037,0.5729722172368392,0.6529370435971146,0.5915588359323138,0.7221203519566349,0.7240643184801705,0.7293597504718031,0.7605122717746942,0.6771544348603641,0.6847520999155934,0.5423902061967896,0.5710450824630391,0.49905446213463517,0.4943240531712063,0.4832151727139736,0.4825894838293722,0.45609590188596894,0.4194144177587172,0.41586627747578414,0.48527462021473716,0.354430152929493,0.41386905335535085,0.3997433531827004,0.31611757030813264,0.2709600885645751,0.2745488027594619,0.2952843121801467,0.23951370627058238,0.42766258729196027,0.395701254504537,0.24216383165857958,0.21354863407455424,0.21466679392563787,0.25908224877606806,0.23867340454013705,0.22742141201790703,0.24544109498630692,0.2577004931837805,0.24851289675959778,0.2588681973293624,0.28866243030380395,0.24228448934133487,0.19501062752610707,0.18429786186585387,0.20748453180694304,0.20741539906948472,0.20595195895624438,0.22044280599835697,0.3165133952974804,0.2163349565116684,0.21340087488253573,0.2149529530200603,0.20321224199573273,0.1766923988267024,0.16472177641115265,0.1938648989184031,0.2026287257607388,0.21901694073147276,0.2410711030876867,0.3239774604393234,0.3833896490633414,0.44280007912554475,0.38552958271167875,0.42728216191233864,0.43074567477663267,0.3820125590492145,0.3761064035420421,0.38344903319042284,0.37716485513504616,0.26158816942595664,0.30377505057146104,0.3098154620651654,0.3480022017656147,0.32299492152609277,0.28716587844241837,0.29605765485878166,0.344667901911339,0.2813493867983892,0.16950385574997318,0.23941929219356237,0.24288244188487887,0.23109420316572798,0.20397138822711786,0.21491539416547042,0.20490858274526602,0.20788037161781725,0.20869780246308145,0.24511944405913094,0.2269252373140575,0.27565344889347543,0.23176937281104848,0.2495611808654279,0.3710832600400051,0.23393192058384754,0.24696773929597013,0.25560412336460886,0.28023531014399794,0.36625212882371294,0.2874140408512894,0.30792774206839774,0.2631044110102021,0.3571895462979755,0.3265891311081141,0.3950180230817647,0.4575038790770687,0.32700414703602837,0.4398383067592496,0.5963316007535635,0.6189946267669907,0.48592253688234327,0.5101026468022876,0.4625028070396714,0.6023634566481666,0.5132009350044885,0.5174189332153528,0.5183789775451295,0.49723174307103996,0.5626458144209695,0.5173065670219443,0.4880480738189249,0.48261944092792636,0.592759338002735,0.44016656364077333,0.5351957529127587,0.47603609079482395,0.5038080005823767,0.6287716739615968,0.5901146439064214,0.6498524400311517,0.6669392469909171,0.6113122928555524,0.6742005745902028,0.7146571395428871,0.6878115406095079,0.7175840072053858,0.7595768001508101,0.8007064282469478,0.8224021078790628,0.7303019783592373,0.7886236595586753,0.7796812268408304,0.8058385027537232,0.7669969077361609,0.74121517630031,0.6182945010592474,0.674539377672638,0.6164719607167205,0.7059949614907556,0.7307523253591008,0.6213866716354693,0.7162677532864137,0.6721754110403367,0.6730163680781018,0.7114486395781974,0.6775761592511292,0.5826021972873324,0.5956911226072227,0.6278186285133877,0.637696517321279,0.6063721798117009,0.7080208552509735,0.723155805389009,0.6643817813210396,0.7581852736831043,0.7762978475331169,0.8040184049718462,0.77496081656749,0.7563139751268523,0.7256366177081922,0.6920841042531825,0.7589336096082564,0.7556215955686618,0.7833283456063236,0.7678343239355425,0.8205515044672413,0.7017676368091824,0.6018341248038123,0.7456558182766292,0.7302045739911242,0.661795763347814,0.678550010945541,0.7038087266710765,0.7036276376808466,0.7335078652154661,0.6742135713252002,0.7187126767111376,0.6953978058314145,0.7510739208838669,0.7845701880077027,0.7358149372671275,0.7003554664317769,0.7566633059609745,0.7120616120784377,0.6584360284447818,0.6522930729404822,0.7403080757710732,0.6213757287100957,0.6024089387637316,0.6336391554204284,0.62642136195198,0.5668695638414958,0.6232562995532925,0.6108791610957397,0.49028252940182265,0.26135443735463393,0.22416832430580036,0.22155452588034472,0.5658453795209246,0.5902461685744977,0.5480080275608818,0.5530222567952582,0.4196502881298424,0.4645394261287612,0.5183938394827066,0.5190634006029613,0.4185809583239392,0.40866632147736437,0.282071487137505,0.24606153818832988,0.2913036907404831,0.3075395259974791,0.25046547852186396,0.2612979208760065,0.2489248768251426,0.2986965781043952,0.27314900346382126,0.25798775065757235,0.2030651685782061,0.18345008644826793,0.22339069078931467,0.21727827625976287,0.2156275160751292,0.33086717057022796,0.2541735119441939,0.3002951290230733,0.3025353956659473,0.2740998201492848,0.20775611762194568,0.21429769272329746,0.25329679497179225,0.2323020803484645,0.27089236063190225,0.18963547840328326,0.2578738044718894,0.1869832171587605,0.2812986110989245,0.2713299636511115,0.17855126365685617,0.1618294717417734,0.22708679351055874,0.2612767461187867,0.24673397905162725,0.27405089155180895,0.2839918925002498,0.3072768505478023,0.350819470371084,0.3640151548492394,0.25882720053887387,0.2805409550615364,0.32250743770154816,0.2807748675456773,0.27686716333511296,0.2764052612136264,0.3041013370457064,0.19447104768643558,0.1656236637017219,0.17243656135019866,0.20174944259970318,0.18932411001168858,0.21366964188057946,0.15969919683017275,0.16115589385248602,0.15255963126218214,0.21255036610025452,0.1937653561356869,0.18533713441792604,0.19359435093204574,0.16643723622702097,0.19004308325273767,0.1692921879109866,0.1646710190760884,0.1836807712876579,0.1777260256520364,0.18034170349435197,0.17279787238907088,0.18678851014881315,0.18119031778582081,0.1755712507394971,0.2264404220502529,0.22167271708150688,0.33196070668505556,0.2923494408244832,0.28598503338904296,0.20044885524921383,0.22207662211457233,0.29981870487609374,0.30228876924953213,0.2839002267031357,0.28672009048391367,0.2133121079211976,0.20809283832190725,0.20245477980391344,0.2359252528112492,0.21204260634929467,0.26008475904218314,0.19908383236347352,0.24866077015438987,0.20032418196294244,0.20467122457545067,0.17233849010302546,0.21207605156393763,0.22545086230251443,0.2449477245019573,0.20832186934419034,0.2124394811893247,0.16888123845121686,0.22712100675745586,0.2591173806569313,0.2865904934118956,0.2447155053011783,0.3188311784893998,0.3470373437611841,0.36626421232915185,0.41852263079390245,0.3578434138508624,0.291871439706406,0.34760240441759366,0.30319341819387846,0.31676771286851324,0.3873632264014108,0.5881302318307765,0.5842161097819625,0.5175918615684404,0.5741068674756712,0.6941649363855532,0.6069891316060696,0.691654772724775,0.5403033919881775,0.5221876755410064,0.6137603795821204,0.5952195130610333,0.7081092560812909,0.6399393917294798,0.5285544828190852,0.6997821620325373,0.7969491365367267,0.6076962311914966,0.5995466732692475,0.6954403024259456,0.7280525198725385,0.6356498029004425,0.447821718808691,0.4708238326541928,0.7013769286719684,0.7378471328731988,0.7948615278169042,0.7708388580173366,0.7405318079816421,0.7508066839587209,0.758464304828294,0.6831476108355824,0.7970749477032245,0.7335159073929991,0.7515688226685977,0.6565161264300274,0.6212404013316739,0.5509552574480854,0.5400318801967776,0.6002067305243233,0.6018770894277085,0.5808935384870031,0.620791230620004,0.6524143396830846,0.5292443248498269,0.6112411267457065,0.6713441385131073,0.7072568030343772,0.5686385365180537,0.6403513904844919,0.6538893160619127,0.6405648329281936,0.5682678325400293,0.6363104743355473,0.6909625754396245,0.67958715871741,0.6565031429145971,0.6820053551576668,0.6352380483758878,0.6632227455308269,0.7326052516777429,0.7194329692491319,0.7658531700945862,0.6524733235496204,0.4922934511238775,0.5996997855006352,0.54848239419422,0.6345821557968303,0.6461285154846805,0.4887410633493625,0.4863122155581753,0.42172042691933515,0.36995013224947954,0.3591858009224759,0.275158286910693,0.18685232845593386,0.2171306569397561,0.30169001505205884,0.27643637277394617,0.27668470317979876,0.20123257881519693,0.24060170545241732,0.24336458430701932,0.2691465373599104,0.30865237716481386,0.30387789891959205,0.28240341779309763,0.2861339514950558,0.2415746972449072,0.23822774476003722,0.2756275210552918,0.2568223455346871,0.2872599964509962,0.2691980043217888,0.22277115762607572,0.25920609942201994,0.2509214790574845,0.2750030611356315,0.23477216527185907,0.24993738203975557,0.24416863770928365,0.2274853952043,0.23226381123228,0.19245197390789764,0.27802602903095847,0.25520780856951775,0.3001313115895934,0.2665894459700552,0.36029934409061354,0.21509705030463416,0.22624742778111112,0.2510003513800554,0.22423294090915666,0.19714351235131222,0.23222133915424265,0.2535332912779815,0.30269111415486166,0.23104914389191172,0.30616019762070085,0.24249720403649844,0.24453245219730277,0.21135019257195517,0.28898506752801656,0.3087482546705307,0.31214842788720076,0.23431740246865818,0.21455927160949217,0.25809055239628054,0.22974468715966936,0.223443658046241,0.22820207891791433,0.2743413479379901,0.32759672789352573,0.3266628486968455,0.4149623372381273,0.24754835800363095,0.19156402264014083,0.2225284062250653,0.22760651514968439,0.21499512552387637,0.21463023563675637,0.3116044424807757,0.2428814965113672,null,null,null,null,null,null,null,null,null,null,null,null,null,null,null,null,null,null,null,null,null,null,null,null,null,null,null,null,null,null,null,null,null,null,null,null,null,null,null,null,null,null,null,null,null,null,null,null,null,null,null,null,null,null,null,null,null,null,null,null,null,null,null,null,null,null,null,null,null,null,null,null,null,null,null,null,null,null,null,null,null,null,null,null,null,null,null,null,null,null,null,null,null,null,null,null,null,null,null,null,null,null,null,null,null,null,null,null,null,null,null,null,null,null,null,null,null,null,null,null,null,null,null,null,null,null,null,null,null,null,null,null,null,null,null,null,null,null,null,null,null,null,null,null,null,null,null,null,null,null,null,null,null,null,null,null,null,null,null,null,null,null,null,null,null,null,null,null,null,null,null,null,null,null,null,null,null,null,null,null,null,null,null,null,null,null,null,null,null,null,null,null,null,null,null,null,null,null,null,null,null,null,null,null,null,null,null,null,null,null,null,null,null,null,null,null,null,null,null,null,null,null,null,null,null,null,null,null,null,null,null,null,null,null,null,null,null,null,null,null,null,null,null,null,null,null,null,null,null,null,null,null,null,null,null,null,null,null,null,null,null,null,null,null,null,null,null,null,null,null,null,null,null,null,null,null,null,null,null,null,null,null,null,null,null,null,null,null,null,null,null,null,null,null,null,null,null,null,null,null,null,null,null,null,null,null,null,null,null,null,null,null,null,null,null,null,null,null,null,null,null,null,null,null,null,null,null,null,null,null,null,null,null,null,null,null,null,null,null,null,null,null,null,null,null,null,null,null,null,null,null,null,null,null,null,null,null,null,null,null,null,null,null,null,null,null,null,null,null,null,null,null,null,null,null,null,null,null,null,null,null,null,null,null,null,null,null,null,null,null,null,null,null,null,null,null,null,null,null,null,null,null,null,null,null,null,null,null,null,null,null,null,null,null,null,null,null,null,null,null,null,null,null,null,null,null,null,null,null,null,null,null,null,null,null,null,null,null,null,null,null,null,null,null,null,null,null,null,null,null,null,null,null,null,null,null,null,null,null,null,null,null,null,null,null,null,null,null,null,null,null,null,null,null,null,null,null,null,null,null,null,null,null,null,null,null,null,null,null,null,null,null,null,null,null,null,null,null,null,null,null,null,null,null,null,null]},"qmean_version":"4.3.0"},"title":"Modelling","endtime":"29-03-23 (05:19:21)","mod_engine":["ProMod3"],"ProMod3":{"version":"3.2.1"},"ProMod":null,"MODELLER":null,"SPDBV":null}}
