# Supplementary material for: Metabolic capacity is maintained despite shifts in microbial diversity in estuary sediments
Source: ISME Commun. 2025 Oct 11;5(1):ycaf182. doi: 10.1093/ismeco/ycaf182 (PMC12687941; doi:10.1093/ismeco/ycaf182)
Supplement: Supplementary_Data_1_ycaf182 [file supplementary_data_1_ycaf182.zip › SWISS-MODEL/8_1_May_SF_Bin5_scaffold_55982_c1/models/05/coords.js]

let model_05=`ATOM      1  N   ARG A  47     125.109 138.299  95.530  1.00  0.41           N  
ATOM      2  CA  ARG A  47     124.313 139.603  95.561  1.00  0.41           C  
ATOM      3  C   ARG A  47     122.852 139.339  95.179  1.00  0.41           C  
ATOM      4  O   ARG A  47     122.422 138.201  95.038  1.00  0.41           O  
ATOM      5  CB  ARG A  47     125.040 140.646  94.648  1.00  0.41           C  
ATOM      6  CG  ARG A  47     125.170 142.063  95.253  1.00  0.41           C  
ATOM      7  CD  ARG A  47     125.841 142.186  96.642  1.00  0.41           C  
ATOM      8  NE  ARG A  47     126.673 143.450  96.701  1.00  0.41           N  
ATOM      9  CZ  ARG A  47     127.955 143.529  96.308  1.00  0.41           C  
ATOM     10  NH1 ARG A  47     128.499 142.590  95.542  1.00  0.41           N  
ATOM     11  NH2 ARG A  47     128.715 144.556  96.683  1.00  0.41           N  
ATOM     12  N   SER A  48     122.043 140.387  94.999  1.00  0.46           N  
ATOM     13  CA  SER A  48     120.595 140.281  94.885  1.00  0.46           C  
ATOM     14  C   SER A  48     120.093 139.602  93.621  1.00  0.46           C  
ATOM     15  O   SER A  48     118.964 139.114  93.592  1.00  0.46           O  
ATOM     16  CB  SER A  48     119.954 141.685  95.001  1.00  0.46           C  
ATOM     17  OG  SER A  48     120.480 142.573  94.015  1.00  0.46           O  
ATOM     18  N   TRP A  49     120.951 139.521  92.585  1.00  0.41           N  
ATOM     19  CA  TRP A  49     120.773 138.759  91.362  1.00  0.41           C  
ATOM     20  C   TRP A  49     120.628 137.242  91.568  1.00  0.41           C  
ATOM     21  O   TRP A  49     119.898 136.581  90.835  1.00  0.41           O  
ATOM     22  CB  TRP A  49     121.914 139.097  90.351  1.00  0.41           C  
ATOM     23  CG  TRP A  49     123.249 138.396  90.570  1.00  0.41           C  
ATOM     24  CD1 TRP A  49     124.331 138.719  91.342  1.00  0.41           C  
ATOM     25  CD2 TRP A  49     123.522 137.105  90.006  1.00  0.41           C  
ATOM     26  NE1 TRP A  49     125.230 137.673  91.362  1.00  0.41           N  
ATOM     27  CE2 TRP A  49     124.743 136.667  90.552  1.00  0.41           C  
ATOM     28  CE3 TRP A  49     122.800 136.314  89.117  1.00  0.41           C  
ATOM     29  CZ2 TRP A  49     125.247 135.409  90.244  1.00  0.41           C  
ATOM     30  CZ3 TRP A  49     123.310 135.050  88.801  1.00  0.41           C  
ATOM     31  CH2 TRP A  49     124.508 134.593  89.368  1.00  0.41           C  
ATOM     32  N   GLU A  50     121.291 136.655  92.593  1.00  0.54           N  
ATOM     33  CA  GLU A  50     121.322 135.225  92.903  1.00  0.54           C  
ATOM     34  C   GLU A  50     119.945 134.632  93.174  1.00  0.54           C  
ATOM     35  O   GLU A  50     119.695 133.442  92.976  1.00  0.54           O  
ATOM     36  CB  GLU A  50     122.218 134.996  94.139  1.00  0.54           C  
ATOM     37  CG  GLU A  50     123.680 135.253  93.811  1.00  0.54           C  
ATOM     38  CD  GLU A  50     124.587 135.578  94.961  1.00  0.54           C  
ATOM     39  OE1 GLU A  50     124.210 135.761  96.165  1.00  0.54           O  
ATOM     40  OE2 GLU A  50     125.737 135.955  94.528  1.00  0.54           O  
ATOM     41  N   ARG A  51     118.981 135.494  93.560  1.00  0.48           N  
ATOM     42  CA  ARG A  51     117.572 135.169  93.687  1.00  0.48           C  
ATOM     43  C   ARG A  51     116.952 134.599  92.406  1.00  0.48           C  
ATOM     44  O   ARG A  51     116.112 133.712  92.483  1.00  0.48           O  
ATOM     45  CB  ARG A  51     116.761 136.395  94.179  1.00  0.48           C  
ATOM     46  CG  ARG A  51     117.156 136.860  95.600  1.00  0.48           C  
ATOM     47  CD  ARG A  51     116.313 138.019  96.145  1.00  0.48           C  
ATOM     48  NE  ARG A  51     116.632 139.219  95.309  1.00  0.48           N  
ATOM     49  CZ  ARG A  51     115.980 140.386  95.395  1.00  0.48           C  
ATOM     50  NH1 ARG A  51     116.258 141.348  94.519  1.00  0.48           N  
ATOM     51  NH2 ARG A  51     115.058 140.602  96.327  1.00  0.48           N  
ATOM     52  N   VAL A  52     117.396 135.021  91.198  1.00  0.58           N  
ATOM     53  CA  VAL A  52     116.890 134.528  89.914  1.00  0.58           C  
ATOM     54  C   VAL A  52     116.925 133.005  89.772  1.00  0.58           C  
ATOM     55  O   VAL A  52     115.931 132.378  89.414  1.00  0.58           O  
ATOM     56  CB  VAL A  52     117.707 135.133  88.763  1.00  0.58           C  
ATOM     57  CG1 VAL A  52     117.348 134.530  87.386  1.00  0.58           C  
ATOM     58  CG2 VAL A  52     117.494 136.659  88.713  1.00  0.58           C  
ATOM     59  N   TYR A  53     118.064 132.348  90.086  1.00  0.63           N  
ATOM     60  CA  TYR A  53     118.157 130.894  90.069  1.00  0.63           C  
ATOM     61  C   TYR A  53     117.332 130.236  91.173  1.00  0.63           C  
ATOM     62  O   TYR A  53     116.680 129.218  90.963  1.00  0.63           O  
ATOM     63  CB  TYR A  53     119.633 130.413  90.130  1.00  0.63           C  
ATOM     64  CG  TYR A  53     120.356 130.698  88.833  1.00  0.63           C  
ATOM     65  CD1 TYR A  53     119.914 130.103  87.638  1.00  0.63           C  
ATOM     66  CD2 TYR A  53     121.507 131.507  88.795  1.00  0.63           C  
ATOM     67  CE1 TYR A  53     120.608 130.298  86.436  1.00  0.63           C  
ATOM     68  CE2 TYR A  53     122.201 131.705  87.589  1.00  0.63           C  
ATOM     69  CZ  TYR A  53     121.749 131.101  86.411  1.00  0.63           C  
ATOM     70  OH  TYR A  53     122.435 131.295  85.194  1.00  0.63           O  
ATOM     71  N   HIS A  54     117.303 130.828  92.380  1.00  0.62           N  
ATOM     72  CA  HIS A  54     116.488 130.371  93.501  1.00  0.62           C  
ATOM     73  C   HIS A  54     114.982 130.326  93.211  1.00  0.62           C  
ATOM     74  O   HIS A  54     114.309 129.321  93.453  1.00  0.62           O  
ATOM     75  CB  HIS A  54     116.775 131.322  94.685  1.00  0.62           C  
ATOM     76  CG  HIS A  54     115.840 131.258  95.846  1.00  0.62           C  
ATOM     77  ND1 HIS A  54     115.907 130.206  96.735  1.00  0.62           N  
ATOM     78  CD2 HIS A  54     114.930 132.174  96.263  1.00  0.62           C  
ATOM     79  CE1 HIS A  54     115.047 130.503  97.681  1.00  0.62           C  
ATOM     80  NE2 HIS A  54     114.423 131.687  97.448  1.00  0.62           N  
ATOM     81  N   ASP A  55     114.435 131.395  92.606  1.00  0.63           N  
ATOM     82  CA  ASP A  55     113.059 131.503  92.161  1.00  0.63           C  
ATOM     83  C   ASP A  55     112.675 130.472  91.086  1.00  0.63           C  
ATOM     84  O   ASP A  55     111.537 130.008  91.020  1.00  0.63           O  
ATOM     85  CB  ASP A  55     112.806 132.948  91.659  1.00  0.63           C  
ATOM     86  CG  ASP A  55     112.850 133.958  92.803  1.00  0.63           C  
ATOM     87  OD1 ASP A  55     112.759 133.544  93.990  1.00  0.63           O  
ATOM     88  OD2 ASP A  55     112.949 135.171  92.486  1.00  0.63           O  
ATOM     89  N   GLN A  56     113.615 130.067  90.204  1.00  0.59           N  
ATOM     90  CA  GLN A  56     113.427 128.955  89.280  1.00  0.59           C  
ATOM     91  C   GLN A  56     113.247 127.584  89.930  1.00  0.59           C  
ATOM     92  O   GLN A  56     112.417 126.786  89.489  1.00  0.59           O  
ATOM     93  CB  GLN A  56     114.606 128.837  88.288  1.00  0.59           C  
ATOM     94  CG  GLN A  56     114.739 130.017  87.301  1.00  0.59           C  
ATOM     95  CD  GLN A  56     115.950 129.799  86.397  1.00  0.59           C  
ATOM     96  OE1 GLN A  56     116.834 128.987  86.664  1.00  0.59           O  
ATOM     97  NE2 GLN A  56     116.001 130.539  85.267  1.00  0.59           N  
ATOM     98  N   TYR A  57     114.031 127.260  90.979  1.00  0.54           N  
ATOM     99  CA  TYR A  57     113.899 126.009  91.708  1.00  0.54           C  
ATOM    100  C   TYR A  57     112.582 125.866  92.456  1.00  0.54           C  
ATOM    101  O   TYR A  57     112.011 124.773  92.468  1.00  0.54           O  
ATOM    102  CB  TYR A  57     115.074 125.781  92.697  1.00  0.54           C  
ATOM    103  CG  TYR A  57     116.325 125.445  91.930  1.00  0.54           C  
ATOM    104  CD1 TYR A  57     116.430 124.220  91.246  1.00  0.54           C  
ATOM    105  CD2 TYR A  57     117.400 126.345  91.869  1.00  0.54           C  
ATOM    106  CE1 TYR A  57     117.573 123.916  90.492  1.00  0.54           C  
ATOM    107  CE2 TYR A  57     118.541 126.051  91.107  1.00  0.54           C  
ATOM    108  CZ  TYR A  57     118.624 124.836  90.418  1.00  0.54           C  
ATOM    109  OH  TYR A  57     119.762 124.531  89.646  1.00  0.54           O  
ATOM    110  N   ARG A  58     112.092 126.968  93.072  1.00  0.52           N  
ATOM    111  CA  ARG A  58     110.861 127.046  93.846  1.00  0.52           C  
ATOM    112  C   ARG A  58     109.606 126.616  93.084  1.00  0.52           C  
ATOM    113  O   ARG A  58     109.448 126.845  91.885  1.00  0.52           O  
ATOM    114  CB  ARG A  58     110.680 128.482  94.414  1.00  0.52           C  
ATOM    115  CG  ARG A  58     109.517 128.659  95.422  1.00  0.52           C  
ATOM    116  CD  ARG A  58     109.358 130.078  95.988  1.00  0.52           C  
ATOM    117  NE  ARG A  58     110.567 130.376  96.823  1.00  0.52           N  
ATOM    118  CZ  ARG A  58     110.741 129.983  98.092  1.00  0.52           C  
ATOM    119  NH1 ARG A  58     111.917 130.211  98.670  1.00  0.52           N  
ATOM    120  NH2 ARG A  58     109.791 129.365  98.787  1.00  0.52           N  
ATOM    121  N   TYR A  59     108.676 125.943  93.785  1.00  0.63           N  
ATOM    122  CA  TYR A  59     107.584 125.248  93.150  1.00  0.63           C  
ATOM    123  C   TYR A  59     106.382 125.217  94.094  1.00  0.63           C  
ATOM    124  O   TYR A  59     106.534 125.430  95.296  1.00  0.63           O  
ATOM    125  CB  TYR A  59     108.070 123.836  92.701  1.00  0.63           C  
ATOM    126  CG  TYR A  59     108.448 122.938  93.854  1.00  0.63           C  
ATOM    127  CD1 TYR A  59     109.747 122.856  94.389  1.00  0.63           C  
ATOM    128  CD2 TYR A  59     107.445 122.138  94.406  1.00  0.63           C  
ATOM    129  CE1 TYR A  59     110.025 121.985  95.458  1.00  0.63           C  
ATOM    130  CE2 TYR A  59     107.711 121.274  95.469  1.00  0.63           C  
ATOM    131  CZ  TYR A  59     109.002 121.191  95.993  1.00  0.63           C  
ATOM    132  OH  TYR A  59     109.241 120.307  97.062  1.00  0.63           O  
ATOM    133  N   ASP A  60     105.164 124.997  93.559  1.00  0.69           N  
ATOM    134  CA  ASP A  60     103.928 124.945  94.320  1.00  0.69           C  
ATOM    135  C   ASP A  60     103.752 123.618  95.062  1.00  0.69           C  
ATOM    136  O   ASP A  60     103.482 123.573  96.262  1.00  0.69           O  
ATOM    137  CB  ASP A  60     102.751 125.128  93.328  1.00  0.69           C  
ATOM    138  CG  ASP A  60     102.708 126.554  92.811  1.00  0.69           C  
ATOM    139  OD1 ASP A  60     102.194 127.438  93.532  1.00  0.69           O  
ATOM    140  OD2 ASP A  60     103.161 126.774  91.658  1.00  0.69           O  
ATOM    141  N   SER A  61     103.939 122.478  94.369  1.00  0.68           N  
ATOM    142  CA  SER A  61     103.797 121.173  94.996  1.00  0.68           C  
ATOM    143  C   SER A  61     104.556 120.083  94.265  1.00  0.68           C  
ATOM    144  O   SER A  61     104.980 120.227  93.118  1.00  0.68           O  
ATOM    145  CB  SER A  61     102.323 120.710  95.156  1.00  0.68           C  
ATOM    146  OG  SER A  61     101.642 120.673  93.903  1.00  0.68           O  
ATOM    147  N   SER A  62     104.765 118.948  94.964  1.00  0.70           N  
ATOM    148  CA  SER A  62     105.445 117.778  94.434  1.00  0.70           C  
ATOM    149  C   SER A  62     104.519 116.604  94.549  1.00  0.70           C  
ATOM    150  O   SER A  62     103.992 116.333  95.625  1.00  0.70           O  
ATOM    151  CB  SER A  62     106.700 117.337  95.230  1.00  0.70           C  
ATOM    152  OG  SER A  62     107.794 118.217  95.003  1.00  0.70           O  
ATOM    153  N   PHE A  63     104.326 115.857  93.455  1.00  0.72           N  
ATOM    154  CA  PHE A  63     103.478 114.683  93.455  1.00  0.72           C  
ATOM    155  C   PHE A  63     104.288 113.442  93.134  1.00  0.72           C  
ATOM    156  O   PHE A  63     105.253 113.479  92.376  1.00  0.72           O  
ATOM    157  CB  PHE A  63     102.325 114.825  92.435  1.00  0.72           C  
ATOM    158  CG  PHE A  63     101.445 115.991  92.805  1.00  0.72           C  
ATOM    159  CD1 PHE A  63     100.683 115.975  93.988  1.00  0.72           C  
ATOM    160  CD2 PHE A  63     101.363 117.113  91.965  1.00  0.72           C  
ATOM    161  CE1 PHE A  63      99.832 117.042  94.305  1.00  0.72           C  
ATOM    162  CE2 PHE A  63     100.510 118.179  92.276  1.00  0.72           C  
ATOM    163  CZ  PHE A  63      99.736 118.139  93.441  1.00  0.72           C  
ATOM    164  N   THR A  64     103.921 112.291  93.727  1.00  0.69           N  
ATOM    165  CA  THR A  64     104.581 111.017  93.452  1.00  0.69           C  
ATOM    166  C   THR A  64     103.903 110.366  92.285  1.00  0.69           C  
ATOM    167  O   THR A  64     102.698 110.139  92.318  1.00  0.69           O  
ATOM    168  CB  THR A  64     104.511 110.018  94.606  1.00  0.69           C  
ATOM    169  OG1 THR A  64     105.281 110.492  95.696  1.00  0.69           O  
ATOM    170  CG2 THR A  64     105.075 108.631  94.238  1.00  0.69           C  
ATOM    171  N   TRP A  65     104.664 110.012  91.240  1.00  0.61           N  
ATOM    172  CA  TRP A  65     104.133 109.256  90.130  1.00  0.61           C  
ATOM    173  C   TRP A  65     105.214 108.291  89.696  1.00  0.61           C  
ATOM    174  O   TRP A  65     106.308 108.238  90.263  1.00  0.61           O  
ATOM    175  CB  TRP A  65     103.608 110.170  88.975  1.00  0.61           C  
ATOM    176  CG  TRP A  65     102.505 109.591  88.081  1.00  0.61           C  
ATOM    177  CD1 TRP A  65     102.526 109.316  86.739  1.00  0.61           C  
ATOM    178  CD2 TRP A  65     101.168 109.282  88.527  1.00  0.61           C  
ATOM    179  NE1 TRP A  65     101.318 108.780  86.339  1.00  0.61           N  
ATOM    180  CE2 TRP A  65     100.467 108.763  87.416  1.00  0.61           C  
ATOM    181  CE3 TRP A  65     100.543 109.417  89.764  1.00  0.61           C  
ATOM    182  CZ2 TRP A  65      99.144 108.354  87.532  1.00  0.61           C  
ATOM    183  CZ3 TRP A  65      99.204 109.013  89.879  1.00  0.61           C  
ATOM    184  CH2 TRP A  65      98.514 108.483  88.779  1.00  0.61           C  
ATOM    185  N   VAL A  66     104.904 107.459  88.705  1.00  0.58           N  
ATOM    186  CA  VAL A  66     105.823 106.509  88.123  1.00  0.58           C  
ATOM    187  C   VAL A  66     105.608 106.681  86.660  1.00  0.58           C  
ATOM    188  O   VAL A  66     104.799 107.486  86.210  1.00  0.58           O  
ATOM    189  CB  VAL A  66     105.648 105.027  88.485  1.00  0.58           C  
ATOM    190  CG1 VAL A  66     105.965 104.826  89.975  1.00  0.58           C  
ATOM    191  CG2 VAL A  66     104.259 104.474  88.100  1.00  0.58           C  
ATOM    192  N   CYS A  67     106.349 105.934  85.857  1.00  0.57           N  
ATOM    193  CA  CYS A  67     106.226 106.022  84.440  1.00  0.57           C  
ATOM    194  C   CYS A  67     105.640 104.721  83.964  1.00  0.57           C  
ATOM    195  O   CYS A  67     106.120 103.648  84.323  1.00  0.57           O  
ATOM    196  CB  CYS A  67     107.630 106.207  83.816  1.00  0.57           C  
ATOM    197  SG  CYS A  67     108.549 107.648  84.431  1.00  0.57           S  
ATOM    198  N   SER A  68     104.641 104.770  83.068  1.00  0.41           N  
ATOM    199  CA  SER A  68     104.152 103.575  82.404  1.00  0.41           C  
ATOM    200  C   SER A  68     104.908 103.087  81.143  1.00  0.41           C  
ATOM    201  O   SER A  68     104.154 102.724  80.244  1.00  0.41           O  
ATOM    202  CB  SER A  68     102.659 103.763  81.987  1.00  0.41           C  
ATOM    203  OG  SER A  68     101.869 104.154  83.108  1.00  0.41           O  
ATOM    204  N   PRO A  69     106.252 103.007  80.916  1.00  0.51           N  
ATOM    205  CA  PRO A  69     106.858 102.464  79.704  1.00  0.51           C  
ATOM    206  C   PRO A  69     107.579 101.135  79.919  1.00  0.51           C  
ATOM    207  O   PRO A  69     108.060 100.839  81.011  1.00  0.51           O  
ATOM    208  CB  PRO A  69     107.778 103.581  79.216  1.00  0.51           C  
ATOM    209  CG  PRO A  69     108.308 104.199  80.495  1.00  0.51           C  
ATOM    210  CD  PRO A  69     107.159 103.992  81.459  1.00  0.51           C  
ATOM    211  N   ASN A  70     107.590 100.258  78.885  1.00  0.51           N  
ATOM    212  CA  ASN A  70     108.068  98.879  78.966  1.00  0.51           C  
ATOM    213  C   ASN A  70     109.586  98.746  79.040  1.00  0.51           C  
ATOM    214  O   ASN A  70     110.243  98.240  78.135  1.00  0.51           O  
ATOM    215  CB  ASN A  70     107.462  97.990  77.833  1.00  0.51           C  
ATOM    216  CG  ASN A  70     107.855  96.521  78.004  1.00  0.51           C  
ATOM    217  OD1 ASN A  70     108.067  96.051  79.124  1.00  0.51           O  
ATOM    218  ND2 ASN A  70     107.944  95.781  76.876  1.00  0.51           N  
ATOM    219  N   ASP A  71     110.138  99.186  80.167  1.00  0.59           N  
ATOM    220  CA  ASP A  71     111.539  99.332  80.323  1.00  0.59           C  
ATOM    221  C   ASP A  71     112.104  98.492  81.396  1.00  0.59           C  
ATOM    222  O   ASP A  71     113.324  98.407  81.441  1.00  0.59           O  
ATOM    223  CB  ASP A  71     111.743 100.800  80.704  1.00  0.59           C  
ATOM    224  CG  ASP A  71     111.538 101.615  79.463  1.00  0.59           C  
ATOM    225  OD1 ASP A  71     111.937 101.181  78.353  1.00  0.59           O  
ATOM    226  OD2 ASP A  71     111.009 102.745  79.558  1.00  0.59           O  
ATOM    227  N   THR A  72     111.248  97.905  82.283  1.00  0.56           N  
ATOM    228  CA  THR A  72     111.516  97.157  83.521  1.00  0.56           C  
ATOM    229  C   THR A  72     111.797  98.010  84.731  1.00  0.56           C  
ATOM    230  O   THR A  72     111.759  97.547  85.865  1.00  0.56           O  
ATOM    231  CB  THR A  72     112.537  96.042  83.413  1.00  0.56           C  
ATOM    232  OG1 THR A  72     113.826  96.494  83.126  1.00  0.56           O  
ATOM    233  CG2 THR A  72     112.045  95.009  82.425  1.00  0.56           C  
ATOM    234  N   HIS A  73     112.006  99.311  84.508  1.00  0.51           N  
ATOM    235  CA  HIS A  73     112.466 100.270  85.481  1.00  0.51           C  
ATOM    236  C   HIS A  73     111.598 100.496  86.717  1.00  0.51           C  
ATOM    237  O   HIS A  73     112.135 100.551  87.818  1.00  0.51           O  
ATOM    238  CB  HIS A  73     112.665 101.614  84.750  1.00  0.51           C  
ATOM    239  CG  HIS A  73     113.644 101.586  83.612  1.00  0.51           C  
ATOM    240  ND1 HIS A  73     113.715 102.712  82.827  1.00  0.51           N  
ATOM    241  CD2 HIS A  73     114.452 100.613  83.108  1.00  0.51           C  
ATOM    242  CE1 HIS A  73     114.544 102.402  81.853  1.00  0.51           C  
ATOM    243  NE2 HIS A  73     115.028 101.147  81.975  1.00  0.51           N  
ATOM    244  N   ALA A  74     110.258 100.629  86.603  1.00  0.56           N  
ATOM    245  CA  ALA A  74     109.341 100.760  87.739  1.00  0.56           C  
ATOM    246  C   ALA A  74     109.733 101.811  88.802  1.00  0.56           C  
ATOM    247  O   ALA A  74     109.656 101.599  90.011  1.00  0.56           O  
ATOM    248  CB  ALA A  74     109.078  99.362  88.342  1.00  0.56           C  
ATOM    249  N   CYS A  75     110.192 102.993  88.343  1.00  0.64           N  
ATOM    250  CA  CYS A  75     110.870 103.972  89.178  1.00  0.64           C  
ATOM    251  C   CYS A  75     109.937 105.035  89.691  1.00  0.64           C  
ATOM    252  O   CYS A  75     109.208 105.666  88.931  1.00  0.64           O  
ATOM    253  CB  CYS A  75     111.979 104.738  88.412  1.00  0.64           C  
ATOM    254  SG  CYS A  75     113.182 103.622  87.661  1.00  0.64           S  
ATOM    255  N   ARG A  76     109.959 105.297  91.007  1.00  0.59           N  
ATOM    256  CA  ARG A  76     109.142 106.341  91.578  1.00  0.59           C  
ATOM    257  C   ARG A  76     109.801 107.704  91.458  1.00  0.59           C  
ATOM    258  O   ARG A  76     110.938 107.909  91.878  1.00  0.59           O  
ATOM    259  CB  ARG A  76     108.805 106.014  93.051  1.00  0.59           C  
ATOM    260  CG  ARG A  76     108.038 104.682  93.227  1.00  0.59           C  
ATOM    261  CD  ARG A  76     107.676 104.389  94.690  1.00  0.59           C  
ATOM    262  NE  ARG A  76     106.899 103.105  94.750  1.00  0.59           N  
ATOM    263  CZ  ARG A  76     106.459 102.567  95.898  1.00  0.59           C  
ATOM    264  NH1 ARG A  76     105.733 101.449  95.871  1.00  0.59           N  
ATOM    265  NH2 ARG A  76     106.732 103.118  97.077  1.00  0.59           N  
ATOM    266  N   VAL A  77     109.076 108.675  90.878  1.00  0.68           N  
ATOM    267  CA  VAL A  77     109.585 110.004  90.607  1.00  0.68           C  
ATOM    268  C   VAL A  77     108.817 111.048  91.375  1.00  0.68           C  
ATOM    269  O   VAL A  77     107.646 110.888  91.727  1.00  0.68           O  
ATOM    270  CB  VAL A  77     109.584 110.389  89.129  1.00  0.68           C  
ATOM    271  CG1 VAL A  77     110.422 109.349  88.373  1.00  0.68           C  
ATOM    272  CG2 VAL A  77     108.163 110.488  88.536  1.00  0.68           C  
ATOM    273  N   ARG A  78     109.494 112.163  91.661  1.00  0.64           N  
ATOM    274  CA  ARG A  78     108.918 113.344  92.230  1.00  0.64           C  
ATOM    275  C   ARG A  78     108.578 114.303  91.101  1.00  0.64           C  
ATOM    276  O   ARG A  78     109.462 114.801  90.407  1.00  0.64           O  
ATOM    277  CB  ARG A  78     109.971 113.990  93.154  1.00  0.64           C  
ATOM    278  CG  ARG A  78     109.458 115.209  93.930  1.00  0.64           C  
ATOM    279  CD  ARG A  78     110.503 115.800  94.874  1.00  0.64           C  
ATOM    280  NE  ARG A  78     110.675 114.826  96.000  1.00  0.64           N  
ATOM    281  CZ  ARG A  78     111.581 114.966  96.976  1.00  0.64           C  
ATOM    282  NH1 ARG A  78     111.681 114.033  97.918  1.00  0.64           N  
ATOM    283  NH2 ARG A  78     112.389 116.020  97.028  1.00  0.64           N  
ATOM    284  N   ALA A  79     107.283 114.573  90.872  1.00  0.73           N  
ATOM    285  CA  ALA A  79     106.831 115.446  89.814  1.00  0.73           C  
ATOM    286  C   ALA A  79     106.558 116.840  90.343  1.00  0.73           C  
ATOM    287  O   ALA A  79     105.662 117.046  91.162  1.00  0.73           O  
ATOM    288  CB  ALA A  79     105.564 114.859  89.160  1.00  0.73           C  
ATOM    289  N   PHE A  80     107.345 117.834  89.884  1.00  0.71           N  
ATOM    290  CA  PHE A  80     107.295 119.189  90.396  1.00  0.71           C  
ATOM    291  C   PHE A  80     106.349 120.052  89.598  1.00  0.71           C  
ATOM    292  O   PHE A  80     106.483 120.203  88.380  1.00  0.71           O  
ATOM    293  CB  PHE A  80     108.664 119.898  90.304  1.00  0.71           C  
ATOM    294  CG  PHE A  80     109.683 119.214  91.151  1.00  0.71           C  
ATOM    295  CD1 PHE A  80     109.855 119.557  92.502  1.00  0.71           C  
ATOM    296  CD2 PHE A  80     110.532 118.262  90.579  1.00  0.71           C  
ATOM    297  CE1 PHE A  80     110.908 119.008  93.247  1.00  0.71           C  
ATOM    298  CE2 PHE A  80     111.563 117.699  91.322  1.00  0.71           C  
ATOM    299  CZ  PHE A  80     111.775 118.089  92.648  1.00  0.71           C  
ATOM    300  N   VAL A  81     105.388 120.679  90.291  1.00  0.78           N  
ATOM    301  CA  VAL A  81     104.392 121.523  89.676  1.00  0.78           C  
ATOM    302  C   VAL A  81     104.649 122.957  90.075  1.00  0.78           C  
ATOM    303  O   VAL A  81     104.875 123.280  91.240  1.00  0.78           O  
ATOM    304  CB  VAL A  81     102.982 121.094  90.057  1.00  0.78           C  
ATOM    305  CG1 VAL A  81     101.922 121.935  89.321  1.00  0.78           C  
ATOM    306  CG2 VAL A  81     102.815 119.609  89.681  1.00  0.78           C  
ATOM    307  N   ARG A  82     104.645 123.858  89.078  1.00  0.67           N  
ATOM    308  CA  ARG A  82     104.753 125.286  89.270  1.00  0.67           C  
ATOM    309  C   ARG A  82     103.660 125.923  88.444  1.00  0.67           C  
ATOM    310  O   ARG A  82     103.518 125.629  87.263  1.00  0.67           O  
ATOM    311  CB  ARG A  82     106.125 125.825  88.804  1.00  0.67           C  
ATOM    312  CG  ARG A  82     106.341 127.338  89.003  1.00  0.67           C  
ATOM    313  CD  ARG A  82     107.695 127.829  88.485  1.00  0.67           C  
ATOM    314  NE  ARG A  82     107.686 129.321  88.594  1.00  0.67           N  
ATOM    315  CZ  ARG A  82     108.767 130.085  88.394  1.00  0.67           C  
ATOM    316  NH1 ARG A  82     108.687 131.400  88.575  1.00  0.67           N  
ATOM    317  NH2 ARG A  82     109.931 129.563  88.020  1.00  0.67           N  
ATOM    318  N   ASN A  83     102.823 126.781  89.046  1.00  0.73           N  
ATOM    319  CA  ASN A  83     101.791 127.564  88.383  1.00  0.73           C  
ATOM    320  C   ASN A  83     100.752 126.720  87.642  1.00  0.73           C  
ATOM    321  O   ASN A  83     100.197 127.121  86.623  1.00  0.73           O  
ATOM    322  CB  ASN A  83     102.416 128.642  87.448  1.00  0.73           C  
ATOM    323  CG  ASN A  83     103.366 129.583  88.189  1.00  0.73           C  
ATOM    324  OD1 ASN A  83     104.470 129.907  87.740  1.00  0.73           O  
ATOM    325  ND2 ASN A  83     102.939 130.072  89.375  1.00  0.73           N  
ATOM    326  N   GLY A  84     100.454 125.519  88.176  1.00  0.78           N  
ATOM    327  CA  GLY A  84      99.555 124.544  87.571  1.00  0.78           C  
ATOM    328  C   GLY A  84     100.172 123.671  86.506  1.00  0.78           C  
ATOM    329  O   GLY A  84      99.502 122.780  85.993  1.00  0.78           O  
ATOM    330  N   VAL A  85     101.464 123.855  86.166  1.00  0.77           N  
ATOM    331  CA  VAL A  85     102.123 123.091  85.116  1.00  0.77           C  
ATOM    332  C   VAL A  85     103.255 122.230  85.672  1.00  0.77           C  
ATOM    333  O   VAL A  85     104.077 122.657  86.483  1.00  0.77           O  
ATOM    334  CB  VAL A  85     102.618 123.941  83.929  1.00  0.77           C  
ATOM    335  CG1 VAL A  85     101.552 124.982  83.528  1.00  0.77           C  
ATOM    336  CG2 VAL A  85     103.978 124.632  84.154  1.00  0.77           C  
ATOM    337  N   VAL A  86     103.343 120.946  85.258  1.00  0.76           N  
ATOM    338  CA  VAL A  86     104.541 120.122  85.449  1.00  0.76           C  
ATOM    339  C   VAL A  86     105.778 120.748  84.797  1.00  0.76           C  
ATOM    340  O   VAL A  86     105.776 121.032  83.602  1.00  0.76           O  
ATOM    341  CB  VAL A  86     104.382 118.710  84.873  1.00  0.76           C  
ATOM    342  CG1 VAL A  86     105.650 117.856  85.111  1.00  0.76           C  
ATOM    343  CG2 VAL A  86     103.167 118.017  85.514  1.00  0.76           C  
ATOM    344  N   MET A  87     106.866 120.964  85.564  1.00  0.70           N  
ATOM    345  CA  MET A  87     108.056 121.633  85.050  1.00  0.70           C  
ATOM    346  C   MET A  87     109.246 120.705  84.871  1.00  0.70           C  
ATOM    347  O   MET A  87     110.000 120.818  83.908  1.00  0.70           O  
ATOM    348  CB  MET A  87     108.482 122.739  86.049  1.00  0.70           C  
ATOM    349  CG  MET A  87     107.550 123.962  86.033  1.00  0.70           C  
ATOM    350  SD  MET A  87     107.528 124.889  84.468  1.00  0.70           S  
ATOM    351  CE  MET A  87     109.129 125.724  84.639  1.00  0.70           C  
ATOM    352  N   ARG A  88     109.449 119.756  85.800  1.00  0.64           N  
ATOM    353  CA  ARG A  88     110.557 118.822  85.753  1.00  0.64           C  
ATOM    354  C   ARG A  88     110.242 117.676  86.685  1.00  0.64           C  
ATOM    355  O   ARG A  88     109.237 117.703  87.398  1.00  0.64           O  
ATOM    356  CB  ARG A  88     111.942 119.459  86.088  1.00  0.64           C  
ATOM    357  CG  ARG A  88     112.136 119.922  87.549  1.00  0.64           C  
ATOM    358  CD  ARG A  88     113.451 120.681  87.795  1.00  0.64           C  
ATOM    359  NE  ARG A  88     113.555 120.954  89.267  1.00  0.64           N  
ATOM    360  CZ  ARG A  88     113.026 122.014  89.895  1.00  0.64           C  
ATOM    361  NH1 ARG A  88     113.184 122.131  91.208  1.00  0.64           N  
ATOM    362  NH2 ARG A  88     112.349 122.964  89.251  1.00  0.64           N  
ATOM    363  N   VAL A  89     111.092 116.634  86.688  1.00  0.72           N  
ATOM    364  CA  VAL A  89     110.968 115.510  87.591  1.00  0.72           C  
ATOM    365  C   VAL A  89     112.354 115.204  88.128  1.00  0.72           C  
ATOM    366  O   VAL A  89     113.354 115.481  87.471  1.00  0.72           O  
ATOM    367  CB  VAL A  89     110.363 114.254  86.950  1.00  0.72           C  
ATOM    368  CG1 VAL A  89     108.921 114.540  86.492  1.00  0.72           C  
ATOM    369  CG2 VAL A  89     111.206 113.759  85.756  1.00  0.72           C  
ATOM    370  N   GLU A  90     112.441 114.639  89.344  1.00  0.68           N  
ATOM    371  CA  GLU A  90     113.676 114.167  89.954  1.00  0.68           C  
ATOM    372  C   GLU A  90     113.255 112.894  90.686  1.00  0.68           C  
ATOM    373  O   GLU A  90     112.068 112.668  90.906  1.00  0.68           O  
ATOM    374  CB  GLU A  90     114.322 115.195  90.944  1.00  0.68           C  
ATOM    375  CG  GLU A  90     114.812 116.537  90.296  1.00  0.68           C  
ATOM    376  CD  GLU A  90     114.819 117.769  91.220  1.00  0.68           C  
ATOM    377  OE1 GLU A  90     115.013 117.589  92.446  1.00  0.68           O  
ATOM    378  OE2 GLU A  90     114.569 118.907  90.710  1.00  0.68           O  
ATOM    379  N   GLN A  91     114.166 111.972  91.030  1.00  0.65           N  
ATOM    380  CA  GLN A  91     113.819 110.727  91.702  1.00  0.65           C  
ATOM    381  C   GLN A  91     113.256 110.814  93.132  1.00  0.65           C  
ATOM    382  O   GLN A  91     113.583 111.696  93.924  1.00  0.65           O  
ATOM    383  CB  GLN A  91     115.020 109.750  91.698  1.00  0.65           C  
ATOM    384  CG  GLN A  91     115.556 109.375  90.297  1.00  0.65           C  
ATOM    385  CD  GLN A  91     116.719 110.241  89.807  1.00  0.65           C  
ATOM    386  OE1 GLN A  91     116.593 111.453  89.650  1.00  0.65           O  
ATOM    387  NE2 GLN A  91     117.892 109.611  89.544  1.00  0.65           N  
ATOM    388  N   ASN A  92     112.395 109.839  93.514  1.00  0.64           N  
ATOM    389  CA  ASN A  92     112.136 109.517  94.909  1.00  0.64           C  
ATOM    390  C   ASN A  92     113.203 108.579  95.446  1.00  0.64           C  
ATOM    391  O   ASN A  92     113.758 107.751  94.730  1.00  0.64           O  
ATOM    392  CB  ASN A  92     110.765 108.833  95.119  1.00  0.64           C  
ATOM    393  CG  ASN A  92     109.679 109.853  94.828  1.00  0.64           C  
ATOM    394  OD1 ASN A  92     109.776 111.019  95.218  1.00  0.64           O  
ATOM    395  ND2 ASN A  92     108.603 109.414  94.145  1.00  0.64           N  
ATOM    396  N   TYR A  93     113.514 108.713  96.746  1.00  0.57           N  
ATOM    397  CA  TYR A  93     114.676 108.087  97.339  1.00  0.57           C  
ATOM    398  C   TYR A  93     114.374 107.227  98.568  1.00  0.57           C  
ATOM    399  O   TYR A  93     115.293 106.871  99.299  1.00  0.57           O  
ATOM    400  CB  TYR A  93     115.752 109.187  97.621  1.00  0.57           C  
ATOM    401  CG  TYR A  93     115.243 110.471  98.255  1.00  0.57           C  
ATOM    402  CD1 TYR A  93     115.076 111.635  97.479  1.00  0.57           C  
ATOM    403  CD2 TYR A  93     114.986 110.547  99.635  1.00  0.57           C  
ATOM    404  CE1 TYR A  93     114.641 112.832  98.063  1.00  0.57           C  
ATOM    405  CE2 TYR A  93     114.545 111.746 100.222  1.00  0.57           C  
ATOM    406  CZ  TYR A  93     114.361 112.888  99.431  1.00  0.57           C  
ATOM    407  OH  TYR A  93     113.865 114.096  99.972  1.00  0.57           O  
ATOM    408  N   ASP A  94     113.099 106.855  98.824  1.00  0.44           N  
ATOM    409  CA  ASP A  94     112.660 106.300 100.101  1.00  0.44           C  
ATOM    410  C   ASP A  94     112.210 104.817 100.086  1.00  0.44           C  
ATOM    411  O   ASP A  94     111.122 104.478  99.623  1.00  0.44           O  
ATOM    412  CB  ASP A  94     111.463 107.182 100.544  1.00  0.44           C  
ATOM    413  CG  ASP A  94     111.073 106.990 102.000  1.00  0.44           C  
ATOM    414  OD1 ASP A  94     111.833 106.323 102.742  1.00  0.44           O  
ATOM    415  OD2 ASP A  94     110.007 107.542 102.370  1.00  0.44           O  
ATOM    416  N   HIS A  95     113.026 103.913 100.665  1.00  0.31           N  
ATOM    417  CA  HIS A  95     112.757 102.496 100.880  1.00  0.31           C  
ATOM    418  C   HIS A  95     113.881 102.037 101.855  1.00  0.31           C  
ATOM    419  O   HIS A  95     114.111 102.685 102.865  1.00  0.31           O  
ATOM    420  CB  HIS A  95     112.720 101.522  99.643  1.00  0.31           C  
ATOM    421  CG  HIS A  95     111.717 101.540  98.481  1.00  0.31           C  
ATOM    422  ND1 HIS A  95     111.802 102.522  97.512  1.00  0.31           N  
ATOM    423  CD2 HIS A  95     110.982 100.499  97.989  1.00  0.31           C  
ATOM    424  CE1 HIS A  95     111.127 102.084  96.479  1.00  0.31           C  
ATOM    425  NE2 HIS A  95     110.623 100.858  96.704  1.00  0.31           N  
ATOM    426  N   GLN A  96     114.619 100.915 101.611  1.00  0.36           N  
ATOM    427  CA  GLN A  96     115.367 100.183 102.659  1.00  0.36           C  
ATOM    428  C   GLN A  96     115.576  98.696 102.289  1.00  0.36           C  
ATOM    429  O   GLN A  96     114.688  97.889 102.540  1.00  0.36           O  
ATOM    430  CB  GLN A  96     116.642 100.843 103.315  1.00  0.36           C  
ATOM    431  CG  GLN A  96     117.111 100.131 104.631  1.00  0.36           C  
ATOM    432  CD  GLN A  96     117.883 101.017 105.622  1.00  0.36           C  
ATOM    433  OE1 GLN A  96     118.143 102.195 105.390  1.00  0.36           O  
ATOM    434  NE2 GLN A  96     118.270 100.418 106.777  1.00  0.36           N  
ATOM    435  N   THR A  97     116.721  98.250 101.686  1.00  0.34           N  
ATOM    436  CA  THR A  97     117.068  96.802 101.562  1.00  0.34           C  
ATOM    437  C   THR A  97     117.866  96.367 102.796  1.00  0.34           C  
ATOM    438  O   THR A  97     118.135  97.197 103.646  1.00  0.34           O  
ATOM    439  CB  THR A  97     117.746  96.277 100.254  1.00  0.34           C  
ATOM    440  OG1 THR A  97     118.999  96.858  99.872  1.00  0.34           O  
ATOM    441  CG2 THR A  97     116.777  96.389  99.068  1.00  0.34           C  
ATOM    442  N   TYR A  98     118.260  95.083 103.013  1.00  0.29           N  
ATOM    443  CA  TYR A  98     119.150  94.727 104.145  1.00  0.29           C  
ATOM    444  C   TYR A  98     120.462  95.537 104.268  1.00  0.29           C  
ATOM    445  O   TYR A  98     120.955  96.063 103.278  1.00  0.29           O  
ATOM    446  CB  TYR A  98     119.532  93.218 104.197  1.00  0.29           C  
ATOM    447  CG  TYR A  98     118.350  92.305 104.408  1.00  0.29           C  
ATOM    448  CD1 TYR A  98     117.755  92.183 105.679  1.00  0.29           C  
ATOM    449  CD2 TYR A  98     117.884  91.484 103.366  1.00  0.29           C  
ATOM    450  CE1 TYR A  98     116.713  91.268 105.897  1.00  0.29           C  
ATOM    451  CE2 TYR A  98     116.840  90.573 103.581  1.00  0.29           C  
ATOM    452  CZ  TYR A  98     116.256  90.466 104.848  1.00  0.29           C  
ATOM    453  OH  TYR A  98     115.221  89.536 105.075  1.00  0.29           O  
ATOM    454  N   GLU A  99     121.067  95.657 105.474  1.00  0.34           N  
ATOM    455  CA  GLU A  99     122.295  96.409 105.769  1.00  0.34           C  
ATOM    456  C   GLU A  99     123.508  95.964 104.942  1.00  0.34           C  
ATOM    457  O   GLU A  99     124.267  96.766 104.397  1.00  0.34           O  
ATOM    458  CB  GLU A  99     122.600  96.301 107.287  1.00  0.34           C  
ATOM    459  CG  GLU A  99     123.796  97.150 107.793  1.00  0.34           C  
ATOM    460  CD  GLU A  99     123.482  98.644 107.797  1.00  0.34           C  
ATOM    461  OE1 GLU A  99     124.222  99.411 107.132  1.00  0.34           O  
ATOM    462  OE2 GLU A  99     122.495  99.014 108.483  1.00  0.34           O  
ATOM    463  N   ASP A 100     123.656  94.641 104.711  1.00  0.31           N  
ATOM    464  CA  ASP A 100     124.763  94.016 104.006  1.00  0.31           C  
ATOM    465  C   ASP A 100     124.550  94.035 102.495  1.00  0.31           C  
ATOM    466  O   ASP A 100     125.360  93.558 101.693  1.00  0.31           O  
ATOM    467  CB  ASP A 100     124.869  92.542 104.482  1.00  0.31           C  
ATOM    468  CG  ASP A 100     123.629  91.745 104.083  1.00  0.31           C  
ATOM    469  OD1 ASP A 100     122.515  92.153 104.507  1.00  0.31           O  
ATOM    470  OD2 ASP A 100     123.788  90.784 103.292  1.00  0.31           O  
ATOM    471  N   LEU A 101     123.429  94.652 102.101  1.00  0.32           N  
ATOM    472  CA  LEU A 101     123.009  94.902 100.759  1.00  0.32           C  
ATOM    473  C   LEU A 101     123.020  96.389 100.501  1.00  0.32           C  
ATOM    474  O   LEU A 101     123.852  96.873  99.734  1.00  0.32           O  
ATOM    475  CB  LEU A 101     121.604  94.313 100.505  1.00  0.32           C  
ATOM    476  CG  LEU A 101     121.559  92.780 100.465  1.00  0.32           C  
ATOM    477  CD1 LEU A 101     120.126  92.347 100.125  1.00  0.32           C  
ATOM    478  CD2 LEU A 101     122.561  92.169  99.470  1.00  0.32           C  
ATOM    479  N   TYR A 102     122.105  97.155 101.131  1.00  0.31           N  
ATOM    480  CA  TYR A 102     121.853  98.565 100.900  1.00  0.31           C  
ATOM    481  C   TYR A 102     123.106  99.423 101.034  1.00  0.31           C  
ATOM    482  O   TYR A 102     123.346 100.302 100.209  1.00  0.31           O  
ATOM    483  CB  TYR A 102     120.655  99.077 101.792  1.00  0.31           C  
ATOM    484  CG  TYR A 102     120.986  99.710 103.142  1.00  0.31           C  
ATOM    485  CD1 TYR A 102     120.617  99.167 104.381  1.00  0.31           C  
ATOM    486  CD2 TYR A 102     121.641 100.945 103.161  1.00  0.31           C  
ATOM    487  CE1 TYR A 102     120.906  99.843 105.576  1.00  0.31           C  
ATOM    488  CE2 TYR A 102     121.897 101.648 104.338  1.00  0.31           C  
ATOM    489  CZ  TYR A 102     121.481 101.113 105.549  1.00  0.31           C  
ATOM    490  OH  TYR A 102     121.590 101.888 106.715  1.00  0.31           O  
ATOM    491  N   GLY A 103     123.925  99.165 102.080  1.00  0.33           N  
ATOM    492  CA  GLY A 103     125.099  99.952 102.449  1.00  0.33           C  
ATOM    493  C   GLY A 103     126.237  99.905 101.467  1.00  0.33           C  
ATOM    494  O   GLY A 103     127.000 100.854 101.339  1.00  0.33           O  
ATOM    495  N   ASN A 104     126.342  98.815 100.679  1.00  0.31           N  
ATOM    496  CA  ASN A 104     127.245  98.730  99.532  1.00  0.31           C  
ATOM    497  C   ASN A 104     126.858  99.729  98.450  1.00  0.31           C  
ATOM    498  O   ASN A 104     127.696 100.226  97.715  1.00  0.31           O  
ATOM    499  CB  ASN A 104     127.209  97.353  98.818  1.00  0.31           C  
ATOM    500  CG  ASN A 104     127.550  96.190  99.715  1.00  0.31           C  
ATOM    501  OD1 ASN A 104     128.644  95.632  99.647  1.00  0.31           O  
ATOM    502  ND2 ASN A 104     126.550  95.717 100.479  1.00  0.31           N  
ATOM    503  N   ARG A 105     125.553 100.031  98.328  1.00  0.26           N  
ATOM    504  CA  ARG A 105     124.989 100.880  97.302  1.00  0.26           C  
ATOM    505  C   ARG A 105     124.768 102.285  97.857  1.00  0.26           C  
ATOM    506  O   ARG A 105     123.808 102.976  97.527  1.00  0.26           O  
ATOM    507  CB  ARG A 105     123.665 100.265  96.748  1.00  0.26           C  
ATOM    508  CG  ARG A 105     123.874  99.171  95.692  1.00  0.26           C  
ATOM    509  CD  ARG A 105     124.100  97.768  96.205  1.00  0.26           C  
ATOM    510  NE  ARG A 105     122.774  97.386  96.737  1.00  0.26           N  
ATOM    511  CZ  ARG A 105     122.417  96.192  97.197  1.00  0.26           C  
ATOM    512  NH1 ARG A 105     121.166  95.977  97.591  1.00  0.26           N  
ATOM    513  NH2 ARG A 105     123.258  95.185  97.251  1.00  0.26           N  
ATOM    514  N   GLY A 106     125.644 102.747  98.776  1.00  0.32           N  
ATOM    515  CA  GLY A 106     125.806 104.168  99.098  1.00  0.32           C  
ATOM    516  C   GLY A 106     124.728 104.841  99.915  1.00  0.32           C  
ATOM    517  O   GLY A 106     124.707 106.064 100.037  1.00  0.32           O  
ATOM    518  N   THR A 107     123.858 104.008 100.510  1.00  0.35           N  
ATOM    519  CA  THR A 107     122.799 104.251 101.498  1.00  0.35           C  
ATOM    520  C   THR A 107     121.514 103.564 101.050  1.00  0.35           C  
ATOM    521  O   THR A 107     120.650 103.286 101.874  1.00  0.35           O  
ATOM    522  CB  THR A 107     122.495 105.720 101.897  1.00  0.35           C  
ATOM    523  OG1 THR A 107     123.491 106.237 102.769  1.00  0.35           O  
ATOM    524  CG2 THR A 107     121.159 105.896 102.641  1.00  0.35           C  
ATOM    525  N   PHE A 108     121.378 103.111  99.779  1.00  0.37           N  
ATOM    526  CA  PHE A 108     120.121 102.502  99.339  1.00  0.37           C  
ATOM    527  C   PHE A 108     120.100 102.137  97.844  1.00  0.37           C  
ATOM    528  O   PHE A 108     120.212 102.971  96.964  1.00  0.37           O  
ATOM    529  CB  PHE A 108     118.930 103.472  99.616  1.00  0.37           C  
ATOM    530  CG  PHE A 108     117.580 102.952  99.316  1.00  0.37           C  
ATOM    531  CD1 PHE A 108     117.244 101.598  99.166  1.00  0.37           C  
ATOM    532  CD2 PHE A 108     116.652 103.935  98.994  1.00  0.37           C  
ATOM    533  CE1 PHE A 108     116.141 101.272  98.369  1.00  0.37           C  
ATOM    534  CE2 PHE A 108     115.532 103.619  98.243  1.00  0.37           C  
ATOM    535  CZ  PHE A 108     115.349 102.307  97.842  1.00  0.37           C  
ATOM    536  N   ALA A 109     119.911 100.837  97.537  1.00  0.46           N  
ATOM    537  CA  ALA A 109     119.958 100.244  96.217  1.00  0.46           C  
ATOM    538  C   ALA A 109     118.845 100.601  95.214  1.00  0.46           C  
ATOM    539  O   ALA A 109     119.089 100.818  94.039  1.00  0.46           O  
ATOM    540  CB  ALA A 109     120.014  98.736  96.466  1.00  0.46           C  
ATOM    541  N   HIS A 110     117.576 100.691  95.644  1.00  0.45           N  
ATOM    542  CA  HIS A 110     116.479 101.149  94.800  1.00  0.45           C  
ATOM    543  C   HIS A 110     116.365 102.678  94.923  1.00  0.45           C  
ATOM    544  O   HIS A 110     115.296 103.226  94.704  1.00  0.45           O  
ATOM    545  CB  HIS A 110     115.099 100.439  95.074  1.00  0.45           C  
ATOM    546  CG  HIS A 110     114.870  98.967  94.886  1.00  0.45           C  
ATOM    547  ND1 HIS A 110     114.155  98.565  93.772  1.00  0.45           N  
ATOM    548  CD2 HIS A 110     114.584  98.152  95.932  1.00  0.45           C  
ATOM    549  CE1 HIS A 110     113.437  97.529  94.168  1.00  0.45           C  
ATOM    550  NE2 HIS A 110     113.653  97.250  95.472  1.00  0.45           N  
ATOM    551  N   ASN A 111     117.439 103.429  95.243  1.00  0.58           N  
ATOM    552  CA  ASN A 111     117.556 104.876  95.215  1.00  0.58           C  
ATOM    553  C   ASN A 111     118.774 105.139  94.357  1.00  0.58           C  
ATOM    554  O   ASN A 111     119.832 104.582  94.632  1.00  0.58           O  
ATOM    555  CB  ASN A 111     117.791 105.591  96.598  1.00  0.58           C  
ATOM    556  CG  ASN A 111     118.276 107.058  96.620  1.00  0.58           C  
ATOM    557  OD1 ASN A 111     117.945 107.879  95.771  1.00  0.58           O  
ATOM    558  ND2 ASN A 111     119.061 107.441  97.655  1.00  0.58           N  
ATOM    559  N   PRO A 112     118.725 105.953  93.334  1.00  0.61           N  
ATOM    560  CA  PRO A 112     117.566 106.758  92.979  1.00  0.61           C  
ATOM    561  C   PRO A 112     116.778 106.020  91.927  1.00  0.61           C  
ATOM    562  O   PRO A 112     115.691 106.455  91.562  1.00  0.61           O  
ATOM    563  CB  PRO A 112     118.214 108.062  92.507  1.00  0.61           C  
ATOM    564  CG  PRO A 112     119.571 107.664  91.927  1.00  0.61           C  
ATOM    565  CD  PRO A 112     119.986 106.526  92.849  1.00  0.61           C  
ATOM    566  N   ARG A 113     117.306 104.896  91.405  1.00  0.66           N  
ATOM    567  CA  ARG A 113     116.878 104.322  90.142  1.00  0.66           C  
ATOM    568  C   ARG A 113     116.927 105.349  88.998  1.00  0.66           C  
ATOM    569  O   ARG A 113     117.908 106.082  88.902  1.00  0.66           O  
ATOM    570  CB  ARG A 113     115.533 103.563  90.265  1.00  0.66           C  
ATOM    571  CG  ARG A 113     115.571 102.335  91.190  1.00  0.66           C  
ATOM    572  CD  ARG A 113     114.225 101.600  91.319  1.00  0.66           C  
ATOM    573  NE  ARG A 113     113.968 100.804  90.071  1.00  0.66           N  
ATOM    574  CZ  ARG A 113     114.500  99.604  89.816  1.00  0.66           C  
ATOM    575  NH1 ARG A 113     115.483  99.081  90.525  1.00  0.66           N  
ATOM    576  NH2 ARG A 113     113.992  98.902  88.813  1.00  0.66           N  
ATOM    577  N   MET A 114     115.898 105.411  88.114  1.00  0.69           N  
ATOM    578  CA  MET A 114     115.809 106.326  86.978  1.00  0.69           C  
ATOM    579  C   MET A 114     116.652 105.916  85.765  1.00  0.69           C  
ATOM    580  O   MET A 114     117.458 104.995  85.797  1.00  0.69           O  
ATOM    581  CB  MET A 114     115.974 107.796  87.432  1.00  0.69           C  
ATOM    582  CG  MET A 114     115.776 108.939  86.427  1.00  0.69           C  
ATOM    583  SD  MET A 114     114.108 108.990  85.732  1.00  0.69           S  
ATOM    584  CE  MET A 114     113.456 109.947  87.116  1.00  0.69           C  
ATOM    585  N   CYS A 115     116.444 106.577  84.617  1.00  0.71           N  
ATOM    586  CA  CYS A 115     117.267 106.453  83.443  1.00  0.71           C  
ATOM    587  C   CYS A 115     117.110 107.772  82.728  1.00  0.71           C  
ATOM    588  O   CYS A 115     116.204 108.544  83.037  1.00  0.71           O  
ATOM    589  CB  CYS A 115     116.838 105.296  82.498  1.00  0.71           C  
ATOM    590  SG  CYS A 115     115.192 105.529  81.730  1.00  0.71           S  
ATOM    591  N   LEU A 116     117.943 108.056  81.717  1.00  0.69           N  
ATOM    592  CA  LEU A 116     117.846 109.277  80.946  1.00  0.69           C  
ATOM    593  C   LEU A 116     116.489 109.477  80.252  1.00  0.69           C  
ATOM    594  O   LEU A 116     115.960 110.581  80.210  1.00  0.69           O  
ATOM    595  CB  LEU A 116     119.023 109.300  79.941  1.00  0.69           C  
ATOM    596  CG  LEU A 116     120.412 109.403  80.618  1.00  0.69           C  
ATOM    597  CD1 LEU A 116     121.538 109.073  79.625  1.00  0.69           C  
ATOM    598  CD2 LEU A 116     120.636 110.791  81.237  1.00  0.69           C  
ATOM    599  N   LYS A 117     115.853 108.401  79.741  1.00  0.60           N  
ATOM    600  CA  LYS A 117     114.525 108.450  79.138  1.00  0.60           C  
ATOM    601  C   LYS A 117     113.380 108.856  80.076  1.00  0.60           C  
ATOM    602  O   LYS A 117     112.455 109.564  79.681  1.00  0.60           O  
ATOM    603  CB  LYS A 117     114.190 107.099  78.452  1.00  0.60           C  
ATOM    604  CG  LYS A 117     112.867 107.115  77.661  1.00  0.60           C  
ATOM    605  CD  LYS A 117     112.574 105.821  76.882  1.00  0.60           C  
ATOM    606  CE  LYS A 117     112.287 104.640  77.808  1.00  0.60           C  
ATOM    607  NZ  LYS A 117     111.961 103.422  77.043  1.00  0.60           N  
ATOM    608  N   GLY A 118     113.392 108.417  81.355  1.00  0.64           N  
ATOM    609  CA  GLY A 118     112.362 108.802  82.324  1.00  0.64           C  
ATOM    610  C   GLY A 118     112.500 110.230  82.773  1.00  0.64           C  
ATOM    611  O   GLY A 118     111.520 110.898  83.089  1.00  0.64           O  
ATOM    612  N   PHE A 119     113.742 110.747  82.754  1.00  0.63           N  
ATOM    613  CA  PHE A 119     114.067 112.112  83.119  1.00  0.63           C  
ATOM    614  C   PHE A 119     113.609 113.106  82.055  1.00  0.63           C  
ATOM    615  O   PHE A 119     113.427 114.293  82.308  1.00  0.63           O  
ATOM    616  CB  PHE A 119     115.605 112.196  83.334  1.00  0.63           C  
ATOM    617  CG  PHE A 119     116.021 113.490  83.981  1.00  0.63           C  
ATOM    618  CD1 PHE A 119     116.614 114.514  83.222  1.00  0.63           C  
ATOM    619  CD2 PHE A 119     115.794 113.701  85.350  1.00  0.63           C  
ATOM    620  CE1 PHE A 119     116.945 115.740  83.814  1.00  0.63           C  
ATOM    621  CE2 PHE A 119     116.126 114.924  85.946  1.00  0.63           C  
ATOM    622  CZ  PHE A 119     116.692 115.947  85.177  1.00  0.63           C  
ATOM    623  N   THR A 120     113.374 112.638  80.817  1.00  0.68           N  
ATOM    624  CA  THR A 120     112.901 113.490  79.738  1.00  0.68           C  
ATOM    625  C   THR A 120     111.406 113.372  79.497  1.00  0.68           C  
ATOM    626  O   THR A 120     110.891 113.944  78.536  1.00  0.68           O  
ATOM    627  CB  THR A 120     113.634 113.243  78.423  1.00  0.68           C  
ATOM    628  OG1 THR A 120     113.466 111.917  77.942  1.00  0.68           O  
ATOM    629  CG2 THR A 120     115.142 113.473  78.611  1.00  0.68           C  
ATOM    630  N   PHE A 121     110.642 112.668  80.367  1.00  0.62           N  
ATOM    631  CA  PHE A 121     109.202 112.487  80.204  1.00  0.62           C  
ATOM    632  C   PHE A 121     108.405 113.795  80.200  1.00  0.62           C  
ATOM    633  O   PHE A 121     107.467 113.940  79.416  1.00  0.62           O  
ATOM    634  CB  PHE A 121     108.613 111.415  81.184  1.00  0.62           C  
ATOM    635  CG  PHE A 121     107.123 111.198  80.972  1.00  0.62           C  
ATOM    636  CD1 PHE A 121     106.212 111.924  81.756  1.00  0.62           C  
ATOM    637  CD2 PHE A 121     106.620 110.363  79.955  1.00  0.62           C  
ATOM    638  CE1 PHE A 121     104.839 111.886  81.489  1.00  0.62           C  
ATOM    639  CE2 PHE A 121     105.241 110.307  79.694  1.00  0.62           C  
ATOM    640  CZ  PHE A 121     104.354 111.088  80.446  1.00  0.62           C  
ATOM    641  N   HIS A 122     108.779 114.799  81.021  1.00  0.64           N  
ATOM    642  CA  HIS A 122     108.046 116.052  81.155  1.00  0.64           C  
ATOM    643  C   HIS A 122     107.950 116.866  79.869  1.00  0.64           C  
ATOM    644  O   HIS A 122     106.989 117.602  79.655  1.00  0.64           O  
ATOM    645  CB  HIS A 122     108.639 116.923  82.283  1.00  0.64           C  
ATOM    646  CG  HIS A 122     110.024 117.406  82.000  1.00  0.64           C  
ATOM    647  ND1 HIS A 122     111.070 116.528  82.169  1.00  0.64           N  
ATOM    648  CD2 HIS A 122     110.478 118.608  81.565  1.00  0.64           C  
ATOM    649  CE1 HIS A 122     112.150 117.209  81.848  1.00  0.64           C  
ATOM    650  NE2 HIS A 122     111.848 118.478  81.470  1.00  0.64           N  
ATOM    651  N   ARG A 123     108.915 116.682  78.943  1.00  0.59           N  
ATOM    652  CA  ARG A 123     108.917 117.256  77.606  1.00  0.59           C  
ATOM    653  C   ARG A 123     107.683 116.893  76.778  1.00  0.59           C  
ATOM    654  O   ARG A 123     107.213 117.669  75.949  1.00  0.59           O  
ATOM    655  CB  ARG A 123     110.146 116.754  76.802  1.00  0.59           C  
ATOM    656  CG  ARG A 123     111.524 117.176  77.356  1.00  0.59           C  
ATOM    657  CD  ARG A 123     112.675 116.639  76.490  1.00  0.59           C  
ATOM    658  NE  ARG A 123     113.964 117.067  77.125  1.00  0.59           N  
ATOM    659  CZ  ARG A 123     115.179 116.637  76.756  1.00  0.59           C  
ATOM    660  NH1 ARG A 123     116.257 117.147  77.348  1.00  0.59           N  
ATOM    661  NH2 ARG A 123     115.348 115.713  75.816  1.00  0.59           N  
ATOM    662  N   ARG A 124     107.122 115.682  76.972  1.00  0.54           N  
ATOM    663  CA  ARG A 124     105.950 115.233  76.243  1.00  0.54           C  
ATOM    664  C   ARG A 124     104.672 115.980  76.592  1.00  0.54           C  
ATOM    665  O   ARG A 124     103.763 116.073  75.770  1.00  0.54           O  
ATOM    666  CB  ARG A 124     105.676 113.729  76.499  1.00  0.54           C  
ATOM    667  CG  ARG A 124     106.713 112.789  75.859  1.00  0.54           C  
ATOM    668  CD  ARG A 124     106.347 111.312  76.031  1.00  0.54           C  
ATOM    669  NE  ARG A 124     107.405 110.501  75.343  1.00  0.54           N  
ATOM    670  CZ  ARG A 124     108.549 110.097  75.914  1.00  0.54           C  
ATOM    671  NH1 ARG A 124     109.406 109.376  75.197  1.00  0.54           N  
ATOM    672  NH2 ARG A 124     108.853 110.403  77.169  1.00  0.54           N  
ATOM    673  N   VAL A 125     104.553 116.510  77.830  1.00  0.55           N  
ATOM    674  CA  VAL A 125     103.293 117.011  78.367  1.00  0.55           C  
ATOM    675  C   VAL A 125     102.718 118.181  77.578  1.00  0.55           C  
ATOM    676  O   VAL A 125     101.521 118.200  77.281  1.00  0.55           O  
ATOM    677  CB  VAL A 125     103.389 117.364  79.855  1.00  0.55           C  
ATOM    678  CG1 VAL A 125     102.020 117.795  80.428  1.00  0.55           C  
ATOM    679  CG2 VAL A 125     103.882 116.136  80.648  1.00  0.55           C  
ATOM    680  N   TYR A 126     103.561 119.154  77.182  1.00  0.53           N  
ATOM    681  CA  TYR A 126     103.117 120.318  76.423  1.00  0.53           C  
ATOM    682  C   TYR A 126     103.821 120.434  75.078  1.00  0.53           C  
ATOM    683  O   TYR A 126     103.717 121.460  74.409  1.00  0.53           O  
ATOM    684  CB  TYR A 126     103.360 121.645  77.195  1.00  0.53           C  
ATOM    685  CG  TYR A 126     102.891 121.547  78.618  1.00  0.53           C  
ATOM    686  CD1 TYR A 126     101.527 121.488  78.965  1.00  0.53           C  
ATOM    687  CD2 TYR A 126     103.853 121.478  79.634  1.00  0.53           C  
ATOM    688  CE1 TYR A 126     101.145 121.264  80.299  1.00  0.53           C  
ATOM    689  CE2 TYR A 126     103.475 121.251  80.958  1.00  0.53           C  
ATOM    690  CZ  TYR A 126     102.127 121.091  81.279  1.00  0.53           C  
ATOM    691  OH  TYR A 126     101.815 120.685  82.585  1.00  0.53           O  
ATOM    692  N   GLY A 127     104.568 119.394  74.647  1.00  0.70           N  
ATOM    693  CA  GLY A 127     105.304 119.400  73.382  1.00  0.70           C  
ATOM    694  C   GLY A 127     104.484 119.538  72.108  1.00  0.70           C  
ATOM    695  O   GLY A 127     103.259 119.396  72.121  1.00  0.70           O  
ATOM    696  N   PRO A 128     105.117 119.751  70.950  1.00  0.70           N  
ATOM    697  CA  PRO A 128     104.404 120.052  69.710  1.00  0.70           C  
ATOM    698  C   PRO A 128     103.825 118.789  69.097  1.00  0.70           C  
ATOM    699  O   PRO A 128     103.026 118.880  68.172  1.00  0.70           O  
ATOM    700  CB  PRO A 128     105.472 120.719  68.823  1.00  0.70           C  
ATOM    701  CG  PRO A 128     106.817 120.179  69.326  1.00  0.70           C  
ATOM    702  CD  PRO A 128     106.570 119.916  70.814  1.00  0.70           C  
ATOM    703  N   TYR A 129     104.205 117.607  69.613  1.00  0.53           N  
ATOM    704  CA  TYR A 129     103.694 116.319  69.183  1.00  0.53           C  
ATOM    705  C   TYR A 129     102.627 115.779  70.137  1.00  0.53           C  
ATOM    706  O   TYR A 129     102.192 114.635  70.030  1.00  0.53           O  
ATOM    707  CB  TYR A 129     104.850 115.286  69.117  1.00  0.53           C  
ATOM    708  CG  TYR A 129     105.909 115.713  68.133  1.00  0.53           C  
ATOM    709  CD1 TYR A 129     105.656 115.648  66.753  1.00  0.53           C  
ATOM    710  CD2 TYR A 129     107.168 116.162  68.572  1.00  0.53           C  
ATOM    711  CE1 TYR A 129     106.640 116.029  65.828  1.00  0.53           C  
ATOM    712  CE2 TYR A 129     108.154 116.544  67.648  1.00  0.53           C  
ATOM    713  CZ  TYR A 129     107.887 116.474  66.276  1.00  0.53           C  
ATOM    714  OH  TYR A 129     108.869 116.843  65.335  1.00  0.53           O  
ATOM    715  N   ARG A 130     102.172 116.586  71.119  1.00  0.57           N  
ATOM    716  CA  ARG A 130     101.095 116.210  72.019  1.00  0.57           C  
ATOM    717  C   ARG A 130      99.730 116.084  71.336  1.00  0.57           C  
ATOM    718  O   ARG A 130      99.225 117.022  70.722  1.00  0.57           O  
ATOM    719  CB  ARG A 130     100.961 117.239  73.175  1.00  0.57           C  
ATOM    720  CG  ARG A 130      99.939 116.873  74.276  1.00  0.57           C  
ATOM    721  CD  ARG A 130     100.373 115.761  75.237  1.00  0.57           C  
ATOM    722  NE  ARG A 130      99.127 115.342  75.964  1.00  0.57           N  
ATOM    723  CZ  ARG A 130      98.843 115.594  77.247  1.00  0.57           C  
ATOM    724  NH1 ARG A 130      99.553 116.425  78.000  1.00  0.57           N  
ATOM    725  NH2 ARG A 130      97.788 114.988  77.793  1.00  0.57           N  
ATOM    726  N   LEU A 131      99.053 114.927  71.490  1.00  0.60           N  
ATOM    727  CA  LEU A 131      97.657 114.778  71.112  1.00  0.60           C  
ATOM    728  C   LEU A 131      96.734 115.506  72.097  1.00  0.60           C  
ATOM    729  O   LEU A 131      96.762 115.244  73.302  1.00  0.60           O  
ATOM    730  CB  LEU A 131      97.252 113.285  71.004  1.00  0.60           C  
ATOM    731  CG  LEU A 131      98.046 112.476  69.952  1.00  0.60           C  
ATOM    732  CD1 LEU A 131      97.682 110.987  70.024  1.00  0.60           C  
ATOM    733  CD2 LEU A 131      97.828 112.994  68.521  1.00  0.60           C  
ATOM    734  N   LYS A 132      95.932 116.478  71.601  1.00  0.63           N  
ATOM    735  CA  LYS A 132      95.129 117.369  72.436  1.00  0.63           C  
ATOM    736  C   LYS A 132      93.628 117.226  72.257  1.00  0.63           C  
ATOM    737  O   LYS A 132      92.847 117.624  73.118  1.00  0.63           O  
ATOM    738  CB  LYS A 132      95.450 118.839  72.064  1.00  0.63           C  
ATOM    739  CG  LYS A 132      96.907 119.227  72.337  1.00  0.63           C  
ATOM    740  CD  LYS A 132      97.211 120.683  71.952  1.00  0.63           C  
ATOM    741  CE  LYS A 132      98.657 121.067  72.276  1.00  0.63           C  
ATOM    742  NZ  LYS A 132      98.933 122.453  71.840  1.00  0.63           N  
ATOM    743  N   GLY A 133      93.181 116.657  71.128  1.00  0.73           N  
ATOM    744  CA  GLY A 133      91.776 116.443  70.845  1.00  0.73           C  
ATOM    745  C   GLY A 133      91.639 115.096  70.204  1.00  0.73           C  
ATOM    746  O   GLY A 133      92.610 114.639  69.597  1.00  0.73           O  
ATOM    747  N   PRO A 134      90.495 114.424  70.266  1.00  0.75           N  
ATOM    748  CA  PRO A 134      90.120 113.379  69.318  1.00  0.75           C  
ATOM    749  C   PRO A 134      90.305 113.780  67.862  1.00  0.75           C  
ATOM    750  O   PRO A 134      89.908 114.881  67.477  1.00  0.75           O  
ATOM    751  CB  PRO A 134      88.652 113.067  69.660  1.00  0.75           C  
ATOM    752  CG  PRO A 134      88.517 113.534  71.108  1.00  0.75           C  
ATOM    753  CD  PRO A 134      89.369 114.795  71.119  1.00  0.75           C  
ATOM    754  N   LEU A 135      90.883 112.894  67.038  1.00  0.65           N  
ATOM    755  CA  LEU A 135      91.109 113.139  65.631  1.00  0.65           C  
ATOM    756  C   LEU A 135      90.439 112.046  64.824  1.00  0.65           C  
ATOM    757  O   LEU A 135      90.406 110.885  65.229  1.00  0.65           O  
ATOM    758  CB  LEU A 135      92.618 113.147  65.267  1.00  0.65           C  
ATOM    759  CG  LEU A 135      93.466 114.209  65.996  1.00  0.65           C  
ATOM    760  CD1 LEU A 135      94.964 113.997  65.721  1.00  0.65           C  
ATOM    761  CD2 LEU A 135      93.042 115.631  65.606  1.00  0.65           C  
ATOM    762  N   MET A 136      89.901 112.397  63.645  1.00  0.56           N  
ATOM    763  CA  MET A 136      89.366 111.453  62.686  1.00  0.56           C  
ATOM    764  C   MET A 136      89.936 111.834  61.328  1.00  0.56           C  
ATOM    765  O   MET A 136      90.294 112.984  61.096  1.00  0.56           O  
ATOM    766  CB  MET A 136      87.818 111.513  62.666  1.00  0.56           C  
ATOM    767  CG  MET A 136      87.115 110.377  61.897  1.00  0.56           C  
ATOM    768  SD  MET A 136      85.306 110.569  61.848  1.00  0.56           S  
ATOM    769  CE  MET A 136      84.980 110.138  63.581  1.00  0.56           C  
ATOM    770  N   ARG A 137      90.093 110.883  60.380  1.00  0.50           N  
ATOM    771  CA  ARG A 137      90.464 111.223  59.015  1.00  0.50           C  
ATOM    772  C   ARG A 137      89.347 111.992  58.315  1.00  0.50           C  
ATOM    773  O   ARG A 137      88.167 111.678  58.453  1.00  0.50           O  
ATOM    774  CB  ARG A 137      90.852 109.968  58.183  1.00  0.50           C  
ATOM    775  CG  ARG A 137      91.986 110.184  57.147  1.00  0.50           C  
ATOM    776  CD  ARG A 137      93.176 109.243  57.406  1.00  0.50           C  
ATOM    777  NE  ARG A 137      94.491 109.939  57.461  1.00  0.50           N  
ATOM    778  CZ  ARG A 137      95.587 109.410  58.024  1.00  0.50           C  
ATOM    779  NH1 ARG A 137      95.546 108.321  58.787  1.00  0.50           N  
ATOM    780  NH2 ARG A 137      96.756 110.013  57.852  1.00  0.50           N  
ATOM    781  N   LYS A 138      89.700 112.994  57.504  1.00  0.50           N  
ATOM    782  CA  LYS A 138      88.790 113.806  56.736  1.00  0.50           C  
ATOM    783  C   LYS A 138      87.928 113.046  55.736  1.00  0.50           C  
ATOM    784  O   LYS A 138      86.795 113.423  55.445  1.00  0.50           O  
ATOM    785  CB  LYS A 138      89.606 114.870  55.995  1.00  0.50           C  
ATOM    786  CG  LYS A 138      88.715 115.970  55.434  1.00  0.50           C  
ATOM    787  CD  LYS A 138      89.550 117.122  54.900  1.00  0.50           C  
ATOM    788  CE  LYS A 138      88.669 118.310  54.560  1.00  0.50           C  
ATOM    789  NZ  LYS A 138      89.549 119.414  54.159  1.00  0.50           N  
ATOM    790  N   GLY A 139      88.414 111.920  55.173  1.00  0.52           N  
ATOM    791  CA  GLY A 139      87.616 111.135  54.238  1.00  0.52           C  
ATOM    792  C   GLY A 139      86.538 110.321  54.908  1.00  0.52           C  
ATOM    793  O   GLY A 139      85.615 109.877  54.234  1.00  0.52           O  
ATOM    794  N   TRP A 140      86.555 110.239  56.259  1.00  0.43           N  
ATOM    795  CA  TRP A 140      85.449 109.714  57.046  1.00  0.43           C  
ATOM    796  C   TRP A 140      84.419 110.800  57.324  1.00  0.43           C  
ATOM    797  O   TRP A 140      83.505 110.607  58.116  1.00  0.43           O  
ATOM    798  CB  TRP A 140      85.865 109.137  58.429  1.00  0.43           C  
ATOM    799  CG  TRP A 140      86.552 107.791  58.422  1.00  0.43           C  
ATOM    800  CD1 TRP A 140      87.850 107.504  58.718  1.00  0.43           C  
ATOM    801  CD2 TRP A 140      85.912 106.530  58.136  1.00  0.43           C  
ATOM    802  NE1 TRP A 140      88.070 106.152  58.608  1.00  0.43           N  
ATOM    803  CE2 TRP A 140      86.905 105.538  58.230  1.00  0.43           C  
ATOM    804  CE3 TRP A 140      84.603 106.199  57.800  1.00  0.43           C  
ATOM    805  CZ2 TRP A 140      86.623 104.206  57.940  1.00  0.43           C  
ATOM    806  CZ3 TRP A 140      84.311 104.852  57.524  1.00  0.43           C  
ATOM    807  CH2 TRP A 140      85.310 103.870  57.576  1.00  0.43           C  
ATOM    808  N   LYS A 141      84.451 111.933  56.581  1.00  0.47           N  
ATOM    809  CA  LYS A 141      83.315 112.839  56.424  1.00  0.47           C  
ATOM    810  C   LYS A 141      82.032 112.117  56.019  1.00  0.47           C  
ATOM    811  O   LYS A 141      80.944 112.507  56.413  1.00  0.47           O  
ATOM    812  CB  LYS A 141      83.601 113.958  55.388  1.00  0.47           C  
ATOM    813  CG  LYS A 141      83.842 113.472  53.944  1.00  0.47           C  
ATOM    814  CD  LYS A 141      84.368 114.600  53.040  1.00  0.47           C  
ATOM    815  CE  LYS A 141      84.492 114.193  51.571  1.00  0.47           C  
ATOM    816  NZ  LYS A 141      84.958 115.341  50.758  1.00  0.47           N  
ATOM    817  N   GLN A 142      82.175 110.971  55.318  1.00  0.48           N  
ATOM    818  CA  GLN A 142      81.160 109.983  55.010  1.00  0.48           C  
ATOM    819  C   GLN A 142      80.290 109.556  56.191  1.00  0.48           C  
ATOM    820  O   GLN A 142      79.118 109.223  56.041  1.00  0.48           O  
ATOM    821  CB  GLN A 142      81.897 108.720  54.524  1.00  0.48           C  
ATOM    822  CG  GLN A 142      82.632 108.843  53.175  1.00  0.48           C  
ATOM    823  CD  GLN A 142      83.349 107.516  52.954  1.00  0.48           C  
ATOM    824  OE1 GLN A 142      83.773 106.852  53.896  1.00  0.48           O  
ATOM    825  NE2 GLN A 142      83.484 107.059  51.696  1.00  0.48           N  
ATOM    826  N   TRP A 143      80.847 109.576  57.415  1.00  0.42           N  
ATOM    827  CA  TRP A 143      80.133 109.384  58.661  1.00  0.42           C  
ATOM    828  C   TRP A 143      79.044 110.421  58.913  1.00  0.42           C  
ATOM    829  O   TRP A 143      78.020 110.143  59.525  1.00  0.42           O  
ATOM    830  CB  TRP A 143      81.168 109.403  59.819  1.00  0.42           C  
ATOM    831  CG  TRP A 143      80.574 109.226  61.194  1.00  0.42           C  
ATOM    832  CD1 TRP A 143      80.436 110.131  62.208  1.00  0.42           C  
ATOM    833  CD2 TRP A 143      79.821 108.067  61.567  1.00  0.42           C  
ATOM    834  NE1 TRP A 143      79.668 109.594  63.219  1.00  0.42           N  
ATOM    835  CE2 TRP A 143      79.273 108.331  62.837  1.00  0.42           C  
ATOM    836  CE3 TRP A 143      79.564 106.873  60.899  1.00  0.42           C  
ATOM    837  CZ2 TRP A 143      78.465 107.396  63.463  1.00  0.42           C  
ATOM    838  CZ3 TRP A 143      78.763 105.925  61.541  1.00  0.42           C  
ATOM    839  CH2 TRP A 143      78.218 106.180  62.806  1.00  0.42           C  
ATOM    840  N   MET A 144      79.252 111.660  58.448  1.00  0.39           N  
ATOM    841  CA  MET A 144      78.273 112.711  58.563  1.00  0.39           C  
ATOM    842  C   MET A 144      77.258 112.630  57.429  1.00  0.39           C  
ATOM    843  O   MET A 144      76.158 113.166  57.544  1.00  0.39           O  
ATOM    844  CB  MET A 144      78.992 114.085  58.535  1.00  0.39           C  
ATOM    845  CG  MET A 144      79.931 114.332  59.739  1.00  0.39           C  
ATOM    846  SD  MET A 144      79.136 114.273  61.380  1.00  0.39           S  
ATOM    847  CE  MET A 144      78.018 115.692  61.175  1.00  0.39           C  
ATOM    848  N   ASP A 145      77.598 111.930  56.326  1.00  0.33           N  
ATOM    849  CA  ASP A 145      76.716 111.708  55.201  1.00  0.33           C  
ATOM    850  C   ASP A 145      75.701 110.572  55.426  1.00  0.33           C  
ATOM    851  O   ASP A 145      74.526 110.707  55.085  1.00  0.33           O  
ATOM    852  CB  ASP A 145      77.531 111.379  53.910  1.00  0.33           C  
ATOM    853  CG  ASP A 145      78.496 112.477  53.475  1.00  0.33           C  
ATOM    854  OD1 ASP A 145      78.122 113.673  53.538  1.00  0.33           O  
ATOM    855  OD2 ASP A 145      79.617 112.118  53.011  1.00  0.33           O  
ATOM    856  N   ASP A 146      76.133 109.412  55.982  1.00  0.48           N  
ATOM    857  CA  ASP A 146      75.383 108.163  55.903  1.00  0.48           C  
ATOM    858  C   ASP A 146      75.520 107.266  57.153  1.00  0.48           C  
ATOM    859  O   ASP A 146      76.145 107.613  58.152  1.00  0.48           O  
ATOM    860  CB  ASP A 146      75.870 107.376  54.657  1.00  0.48           C  
ATOM    861  CG  ASP A 146      74.723 106.720  53.922  1.00  0.48           C  
ATOM    862  OD1 ASP A 146      73.850 106.132  54.604  1.00  0.48           O  
ATOM    863  OD2 ASP A 146      74.777 106.724  52.660  1.00  0.48           O  
ATOM    864  N   ASN A 147      74.895 106.066  57.153  1.00  0.41           N  
ATOM    865  CA  ASN A 147      74.954 105.115  58.263  1.00  0.41           C  
ATOM    866  C   ASN A 147      76.181 104.189  58.298  1.00  0.41           C  
ATOM    867  O   ASN A 147      76.801 103.886  57.285  1.00  0.41           O  
ATOM    868  CB  ASN A 147      73.740 104.159  58.263  1.00  0.41           C  
ATOM    869  CG  ASN A 147      72.441 104.929  58.417  1.00  0.41           C  
ATOM    870  OD1 ASN A 147      72.186 105.502  59.478  1.00  0.41           O  
ATOM    871  ND2 ASN A 147      71.576 104.887  57.382  1.00  0.41           N  
ATOM    872  N   ALA A 148      76.527 103.617  59.482  1.00  0.42           N  
ATOM    873  CA  ALA A 148      77.638 102.678  59.620  1.00  0.42           C  
ATOM    874  C   ALA A 148      77.650 101.456  58.676  1.00  0.42           C  
ATOM    875  O   ALA A 148      78.714 101.214  58.100  1.00  0.42           O  
ATOM    876  CB  ALA A 148      77.757 102.212  61.091  1.00  0.42           C  
ATOM    877  N   PRO A 149      76.594 100.676  58.409  1.00  0.29           N  
ATOM    878  CA  PRO A 149      76.645  99.642  57.377  1.00  0.29           C  
ATOM    879  C   PRO A 149      76.664 100.209  55.957  1.00  0.29           C  
ATOM    880  O   PRO A 149      77.298  99.594  55.105  1.00  0.29           O  
ATOM    881  CB  PRO A 149      75.421  98.755  57.672  1.00  0.29           C  
ATOM    882  CG  PRO A 149      74.444  99.686  58.393  1.00  0.29           C  
ATOM    883  CD  PRO A 149      75.368 100.590  59.209  1.00  0.29           C  
ATOM    884  N   GLU A 150      76.030 101.369  55.670  1.00  0.36           N  
ATOM    885  CA  GLU A 150      75.979 101.998  54.351  1.00  0.36           C  
ATOM    886  C   GLU A 150      77.337 102.544  53.900  1.00  0.36           C  
ATOM    887  O   GLU A 150      77.608 102.800  52.724  1.00  0.36           O  
ATOM    888  CB  GLU A 150      74.987 103.184  54.371  1.00  0.36           C  
ATOM    889  CG  GLU A 150      73.508 102.820  54.658  1.00  0.36           C  
ATOM    890  CD  GLU A 150      72.858 101.928  53.603  1.00  0.36           C  
ATOM    891  OE1 GLU A 150      73.048 102.183  52.389  1.00  0.36           O  
ATOM    892  OE2 GLU A 150      72.149 100.980  54.032  1.00  0.36           O  
ATOM    893  N   LEU A 151      78.259 102.756  54.850  1.00  0.32           N  
ATOM    894  CA  LEU A 151      79.654 102.994  54.546  1.00  0.32           C  
ATOM    895  C   LEU A 151      80.481 101.748  54.319  1.00  0.32           C  
ATOM    896  O   LEU A 151      81.204 101.652  53.330  1.00  0.32           O  
ATOM    897  CB  LEU A 151      80.311 103.773  55.698  1.00  0.32           C  
ATOM    898  CG  LEU A 151      79.656 105.138  55.944  1.00  0.32           C  
ATOM    899  CD1 LEU A 151      80.387 105.870  57.073  1.00  0.32           C  
ATOM    900  CD2 LEU A 151      79.538 105.965  54.657  1.00  0.32           C  
ATOM    901  N   THR A 152      80.423 100.749  55.222  1.00  0.31           N  
ATOM    902  CA  THR A 152      81.378  99.639  55.190  1.00  0.31           C  
ATOM    903  C   THR A 152      80.996  98.541  54.228  1.00  0.31           C  
ATOM    904  O   THR A 152      81.837  97.720  53.860  1.00  0.31           O  
ATOM    905  CB  THR A 152      81.632  99.005  56.552  1.00  0.31           C  
ATOM    906  OG1 THR A 152      80.423  98.598  57.179  1.00  0.31           O  
ATOM    907  CG2 THR A 152      82.314 100.034  57.466  1.00  0.31           C  
ATOM    908  N   ALA A 153      79.732  98.530  53.770  1.00  0.34           N  
ATOM    909  CA  ALA A 153      79.248  97.600  52.777  1.00  0.34           C  
ATOM    910  C   ALA A 153      79.380  98.139  51.360  1.00  0.34           C  
ATOM    911  O   ALA A 153      79.183  97.409  50.393  1.00  0.34           O  
ATOM    912  CB  ALA A 153      77.760  97.326  53.054  1.00  0.34           C  
ATOM    913  N   GLU A 154      79.771  99.418  51.205  1.00  0.40           N  
ATOM    914  CA  GLU A 154      80.053  99.991  49.908  1.00  0.40           C  
ATOM    915  C   GLU A 154      81.548  99.938  49.658  1.00  0.40           C  
ATOM    916  O   GLU A 154      82.358 100.565  50.346  1.00  0.40           O  
ATOM    917  CB  GLU A 154      79.492 101.425  49.794  1.00  0.40           C  
ATOM    918  CG  GLU A 154      79.905 102.221  48.526  1.00  0.40           C  
ATOM    919  CD  GLU A 154      79.864 101.460  47.201  1.00  0.40           C  
ATOM    920  OE1 GLU A 154      80.968 101.160  46.674  1.00  0.40           O  
ATOM    921  OE2 GLU A 154      78.758 101.220  46.676  1.00  0.40           O  
ATOM    922  N   THR A 155      81.958  99.157  48.640  1.00  0.30           N  
ATOM    923  CA  THR A 155      83.346  98.879  48.289  1.00  0.30           C  
ATOM    924  C   THR A 155      84.134 100.129  47.987  1.00  0.30           C  
ATOM    925  O   THR A 155      85.248 100.303  48.476  1.00  0.30           O  
ATOM    926  CB  THR A 155      83.438  97.942  47.084  1.00  0.30           C  
ATOM    927  OG1 THR A 155      82.895  96.677  47.432  1.00  0.30           O  
ATOM    928  CG2 THR A 155      84.881  97.679  46.620  1.00  0.30           C  
ATOM    929  N   LYS A 156      83.573 101.078  47.219  1.00  0.30           N  
ATOM    930  CA  LYS A 156      84.214 102.347  46.950  1.00  0.30           C  
ATOM    931  C   LYS A 156      84.353 103.236  48.175  1.00  0.30           C  
ATOM    932  O   LYS A 156      85.370 103.896  48.368  1.00  0.30           O  
ATOM    933  CB  LYS A 156      83.439 103.113  45.858  1.00  0.30           C  
ATOM    934  CG  LYS A 156      83.487 102.409  44.495  1.00  0.30           C  
ATOM    935  CD  LYS A 156      82.671 103.173  43.445  1.00  0.30           C  
ATOM    936  CE  LYS A 156      82.721 102.526  42.063  1.00  0.30           C  
ATOM    937  NZ  LYS A 156      81.863 103.295  41.138  1.00  0.30           N  
ATOM    938  N   ARG A 157      83.328 103.286  49.049  1.00  0.30           N  
ATOM    939  CA  ARG A 157      83.373 104.085  50.260  1.00  0.30           C  
ATOM    940  C   ARG A 157      84.386 103.565  51.262  1.00  0.30           C  
ATOM    941  O   ARG A 157      85.159 104.340  51.816  1.00  0.30           O  
ATOM    942  CB  ARG A 157      81.997 104.201  50.962  1.00  0.30           C  
ATOM    943  CG  ARG A 157      80.969 105.086  50.222  1.00  0.30           C  
ATOM    944  CD  ARG A 157      79.618 105.070  50.943  1.00  0.30           C  
ATOM    945  NE  ARG A 157      78.595 105.796  50.128  1.00  0.30           N  
ATOM    946  CZ  ARG A 157      77.394 106.083  50.650  1.00  0.30           C  
ATOM    947  NH1 ARG A 157      76.524 106.854  50.009  1.00  0.30           N  
ATOM    948  NH2 ARG A 157      77.021 105.604  51.828  1.00  0.30           N  
ATOM    949  N   LYS A 158      84.420 102.236  51.472  1.00  0.41           N  
ATOM    950  CA  LYS A 158      85.378 101.564  52.324  1.00  0.41           C  
ATOM    951  C   LYS A 158      86.806 101.693  51.826  1.00  0.41           C  
ATOM    952  O   LYS A 158      87.729 101.940  52.600  1.00  0.41           O  
ATOM    953  CB  LYS A 158      85.000 100.068  52.420  1.00  0.41           C  
ATOM    954  CG  LYS A 158      85.931  99.247  53.322  1.00  0.41           C  
ATOM    955  CD  LYS A 158      85.536  97.768  53.327  1.00  0.41           C  
ATOM    956  CE  LYS A 158      86.493  96.924  54.160  1.00  0.41           C  
ATOM    957  NZ  LYS A 158      86.039  95.522  54.126  1.00  0.41           N  
ATOM    958  N   TYR A 159      87.018 101.540  50.502  1.00  0.30           N  
ATOM    959  CA  TYR A 159      88.313 101.719  49.878  1.00  0.30           C  
ATOM    960  C   TYR A 159      88.825 103.142  49.981  1.00  0.30           C  
ATOM    961  O   TYR A 159      90.010 103.326  50.179  1.00  0.30           O  
ATOM    962  CB  TYR A 159      88.304 101.209  48.416  1.00  0.30           C  
ATOM    963  CG  TYR A 159      89.674 101.220  47.780  1.00  0.30           C  
ATOM    964  CD1 TYR A 159      90.057 102.294  46.959  1.00  0.30           C  
ATOM    965  CD2 TYR A 159      90.582 100.169  47.992  1.00  0.30           C  
ATOM    966  CE1 TYR A 159      91.302 102.293  46.316  1.00  0.30           C  
ATOM    967  CE2 TYR A 159      91.834 100.170  47.355  1.00  0.30           C  
ATOM    968  CZ  TYR A 159      92.184 101.225  46.504  1.00  0.30           C  
ATOM    969  OH  TYR A 159      93.428 101.197  45.843  1.00  0.30           O  
ATOM    970  N   LYS A 160      87.955 104.172  49.922  1.00  0.41           N  
ATOM    971  CA  LYS A 160      88.326 105.577  50.055  1.00  0.41           C  
ATOM    972  C   LYS A 160      88.984 105.950  51.390  1.00  0.41           C  
ATOM    973  O   LYS A 160      89.535 107.035  51.574  1.00  0.41           O  
ATOM    974  CB  LYS A 160      87.036 106.412  49.869  1.00  0.41           C  
ATOM    975  CG  LYS A 160      87.220 107.931  49.758  1.00  0.41           C  
ATOM    976  CD  LYS A 160      85.861 108.618  49.670  1.00  0.41           C  
ATOM    977  CE  LYS A 160      85.926 110.134  49.669  1.00  0.41           C  
ATOM    978  NZ  LYS A 160      84.533 110.602  49.568  1.00  0.41           N  
ATOM    979  N   PHE A 161      88.968 105.043  52.382  1.00  0.35           N  
ATOM    980  CA  PHE A 161      89.830 105.135  53.541  1.00  0.35           C  
ATOM    981  C   PHE A 161      91.103 104.289  53.332  1.00  0.35           C  
ATOM    982  O   PHE A 161      91.576 103.582  54.226  1.00  0.35           O  
ATOM    983  CB  PHE A 161      88.996 104.855  54.828  1.00  0.35           C  
ATOM    984  CG  PHE A 161      89.717 105.069  56.132  1.00  0.35           C  
ATOM    985  CD1 PHE A 161      89.895 103.975  56.988  1.00  0.35           C  
ATOM    986  CD2 PHE A 161      90.292 106.289  56.480  1.00  0.35           C  
ATOM    987  CE1 PHE A 161      90.512 104.129  58.233  1.00  0.35           C  
ATOM    988  CE2 PHE A 161      91.079 106.321  57.627  1.00  0.35           C  
ATOM    989  CZ  PHE A 161      91.113 105.320  58.579  1.00  0.35           C  
ATOM    990  N   ASP A 162      91.743 104.434  52.145  1.00  0.34           N  
ATOM    991  CA  ASP A 162      93.086 104.000  51.814  1.00  0.34           C  
ATOM    992  C   ASP A 162      94.040 105.152  52.130  1.00  0.34           C  
ATOM    993  O   ASP A 162      95.262 105.036  52.074  1.00  0.34           O  
ATOM    994  CB  ASP A 162      93.200 103.484  50.341  1.00  0.34           C  
ATOM    995  CG  ASP A 162      92.840 104.495  49.255  1.00  0.34           C  
ATOM    996  OD1 ASP A 162      92.067 105.445  49.537  1.00  0.34           O  
ATOM    997  OD2 ASP A 162      93.359 104.310  48.123  1.00  0.34           O  
ATOM    998  N   SER A 163      93.468 106.269  52.626  1.00  0.30           N  
ATOM    999  CA  SER A 163      94.070 107.473  53.182  1.00  0.30           C  
ATOM   1000  C   SER A 163      94.816 107.259  54.485  1.00  0.30           C  
ATOM   1001  O   SER A 163      95.317 108.181  55.120  1.00  0.30           O  
ATOM   1002  CB  SER A 163      92.971 108.531  53.467  1.00  0.30           C  
ATOM   1003  OG  SER A 163      92.106 108.626  52.340  1.00  0.30           O  
ATOM   1004  N   ARG A 164      94.916 106.007  54.955  1.00  0.33           N  
ATOM   1005  CA  ARG A 164      95.790 105.611  56.040  1.00  0.33           C  
ATOM   1006  C   ARG A 164      97.265 105.882  55.749  1.00  0.33           C  
ATOM   1007  O   ARG A 164      97.828 105.338  54.808  1.00  0.33           O  
ATOM   1008  CB  ARG A 164      95.625 104.100  56.329  1.00  0.33           C  
ATOM   1009  CG  ARG A 164      94.239 103.705  56.867  1.00  0.33           C  
ATOM   1010  CD  ARG A 164      94.043 102.189  56.921  1.00  0.33           C  
ATOM   1011  NE  ARG A 164      92.699 101.988  57.533  1.00  0.33           N  
ATOM   1012  CZ  ARG A 164      92.054 100.822  57.659  1.00  0.33           C  
ATOM   1013  NH1 ARG A 164      92.490  99.711  57.081  1.00  0.33           N  
ATOM   1014  NH2 ARG A 164      90.910 100.778  58.341  1.00  0.33           N  
ATOM   1015  N   PHE A 165      97.898 106.740  56.584  1.00  0.35           N  
ATOM   1016  CA  PHE A 165      99.314 107.105  56.538  1.00  0.35           C  
ATOM   1017  C   PHE A 165      99.589 108.201  55.505  1.00  0.35           C  
ATOM   1018  O   PHE A 165     100.734 108.510  55.196  1.00  0.35           O  
ATOM   1019  CB  PHE A 165     100.292 105.893  56.399  1.00  0.35           C  
ATOM   1020  CG  PHE A 165      99.988 104.801  57.405  1.00  0.35           C  
ATOM   1021  CD1 PHE A 165     100.218 104.997  58.778  1.00  0.35           C  
ATOM   1022  CD2 PHE A 165      99.460 103.566  56.984  1.00  0.35           C  
ATOM   1023  CE1 PHE A 165      99.891 104.002  59.710  1.00  0.35           C  
ATOM   1024  CE2 PHE A 165      99.138 102.564  57.910  1.00  0.35           C  
ATOM   1025  CZ  PHE A 165      99.343 102.786  59.278  1.00  0.35           C  
ATOM   1026  N   LEU A 166      98.521 108.862  55.016  1.00  0.44           N  
ATOM   1027  CA  LEU A 166      98.580 109.862  53.964  1.00  0.44           C  
ATOM   1028  C   LEU A 166      97.837 111.113  54.400  1.00  0.44           C  
ATOM   1029  O   LEU A 166      96.828 111.468  53.807  1.00  0.44           O  
ATOM   1030  CB  LEU A 166      97.905 109.308  52.673  1.00  0.44           C  
ATOM   1031  CG  LEU A 166      98.577 108.060  52.058  1.00  0.44           C  
ATOM   1032  CD1 LEU A 166      97.697 107.477  50.942  1.00  0.44           C  
ATOM   1033  CD2 LEU A 166      99.989 108.367  51.534  1.00  0.44           C  
ATOM   1034  N   ASP A 167      98.291 111.807  55.466  1.00  0.38           N  
ATOM   1035  CA  ASP A 167      97.699 113.041  55.991  1.00  0.38           C  
ATOM   1036  C   ASP A 167      96.162 113.114  56.120  1.00  0.38           C  
ATOM   1037  O   ASP A 167      95.535 112.095  56.384  1.00  0.38           O  
ATOM   1038  CB  ASP A 167      98.315 114.231  55.234  1.00  0.38           C  
ATOM   1039  CG  ASP A 167      99.824 114.149  55.385  1.00  0.38           C  
ATOM   1040  OD1 ASP A 167     100.265 113.952  56.547  1.00  0.38           O  
ATOM   1041  OD2 ASP A 167     100.532 114.228  54.355  1.00  0.38           O  
ATOM   1042  N   ASP A 168      95.512 114.297  56.049  1.00  0.56           N  
ATOM   1043  CA  ASP A 168      94.067 114.465  56.241  1.00  0.56           C  
ATOM   1044  C   ASP A 168      93.498 114.117  57.632  1.00  0.56           C  
ATOM   1045  O   ASP A 168      92.347 113.698  57.757  1.00  0.56           O  
ATOM   1046  CB  ASP A 168      93.243 113.703  55.163  1.00  0.56           C  
ATOM   1047  CG  ASP A 168      93.257 114.407  53.821  1.00  0.56           C  
ATOM   1048  OD1 ASP A 168      92.973 115.636  53.813  1.00  0.56           O  
ATOM   1049  OD2 ASP A 168      93.434 113.703  52.800  1.00  0.56           O  
ATOM   1050  N   MET A 169      94.216 114.340  58.751  1.00  0.57           N  
ATOM   1051  CA  MET A 169      93.573 114.280  60.063  1.00  0.57           C  
ATOM   1052  C   MET A 169      92.827 115.570  60.391  1.00  0.57           C  
ATOM   1053  O   MET A 169      93.348 116.672  60.241  1.00  0.57           O  
ATOM   1054  CB  MET A 169      94.549 113.934  61.215  1.00  0.57           C  
ATOM   1055  CG  MET A 169      95.252 112.569  61.048  1.00  0.57           C  
ATOM   1056  SD  MET A 169      94.151 111.145  60.734  1.00  0.57           S  
ATOM   1057  CE  MET A 169      93.196 111.158  62.274  1.00  0.57           C  
ATOM   1058  N   LEU A 170      91.564 115.447  60.844  1.00  0.65           N  
ATOM   1059  CA  LEU A 170      90.716 116.552  61.239  1.00  0.65           C  
ATOM   1060  C   LEU A 170      90.276 116.350  62.681  1.00  0.65           C  
ATOM   1061  O   LEU A 170      90.057 115.230  63.143  1.00  0.65           O  
ATOM   1062  CB  LEU A 170      89.474 116.659  60.310  1.00  0.65           C  
ATOM   1063  CG  LEU A 170      88.564 117.891  60.529  1.00  0.65           C  
ATOM   1064  CD1 LEU A 170      89.304 119.222  60.308  1.00  0.65           C  
ATOM   1065  CD2 LEU A 170      87.328 117.811  59.618  1.00  0.65           C  
ATOM   1066  N   ARG A 171      90.162 117.448  63.454  1.00  0.59           N  
ATOM   1067  CA  ARG A 171      89.632 117.431  64.804  1.00  0.59           C  
ATOM   1068  C   ARG A 171      88.178 116.988  64.876  1.00  0.59           C  
ATOM   1069  O   ARG A 171      87.316 117.513  64.174  1.00  0.59           O  
ATOM   1070  CB  ARG A 171      89.779 118.846  65.419  1.00  0.59           C  
ATOM   1071  CG  ARG A 171      89.263 119.018  66.865  1.00  0.59           C  
ATOM   1072  CD  ARG A 171      89.567 120.418  67.408  1.00  0.59           C  
ATOM   1073  NE  ARG A 171      88.988 120.519  68.786  1.00  0.59           N  
ATOM   1074  CZ  ARG A 171      89.080 121.620  69.545  1.00  0.59           C  
ATOM   1075  NH1 ARG A 171      89.711 122.710  69.118  1.00  0.59           N  
ATOM   1076  NH2 ARG A 171      88.528 121.635  70.756  1.00  0.59           N  
ATOM   1077  N   VAL A 172      87.876 116.020  65.757  1.00  0.72           N  
ATOM   1078  CA  VAL A 172      86.523 115.555  65.987  1.00  0.72           C  
ATOM   1079  C   VAL A 172      86.147 115.881  67.439  1.00  0.72           C  
ATOM   1080  O   VAL A 172      86.741 116.753  68.076  1.00  0.72           O  
ATOM   1081  CB  VAL A 172      86.366 114.100  65.519  1.00  0.72           C  
ATOM   1082  CG1 VAL A 172      86.929 113.054  66.498  1.00  0.72           C  
ATOM   1083  CG2 VAL A 172      84.912 113.818  65.106  1.00  0.72           C  
ATOM   1084  N   SER A 173      85.128 115.227  68.021  1.00  0.72           N  
ATOM   1085  CA  SER A 173      84.707 115.425  69.397  1.00  0.72           C  
ATOM   1086  C   SER A 173      84.578 114.050  70.001  1.00  0.72           C  
ATOM   1087  O   SER A 173      84.517 113.053  69.276  1.00  0.72           O  
ATOM   1088  CB  SER A 173      83.351 116.180  69.552  1.00  0.72           C  
ATOM   1089  OG  SER A 173      82.255 115.469  68.968  1.00  0.72           O  
ATOM   1090  N   TRP A 174      84.543 113.938  71.346  1.00  0.73           N  
ATOM   1091  CA  TRP A 174      84.397 112.648  71.998  1.00  0.73           C  
ATOM   1092  C   TRP A 174      83.098 111.939  71.643  1.00  0.73           C  
ATOM   1093  O   TRP A 174      83.120 110.766  71.278  1.00  0.73           O  
ATOM   1094  CB  TRP A 174      84.536 112.791  73.536  1.00  0.73           C  
ATOM   1095  CG  TRP A 174      85.966 113.016  74.000  1.00  0.73           C  
ATOM   1096  CD1 TRP A 174      86.570 114.113  74.555  1.00  0.73           C  
ATOM   1097  CD2 TRP A 174      86.969 111.986  73.941  1.00  0.73           C  
ATOM   1098  NE1 TRP A 174      87.897 113.839  74.829  1.00  0.73           N  
ATOM   1099  CE2 TRP A 174      88.158 112.536  74.465  1.00  0.73           C  
ATOM   1100  CE3 TRP A 174      86.918 110.667  73.497  1.00  0.73           C  
ATOM   1101  CZ2 TRP A 174      89.318 111.775  74.545  1.00  0.73           C  
ATOM   1102  CZ3 TRP A 174      88.087 109.899  73.580  1.00  0.73           C  
ATOM   1103  CH2 TRP A 174      89.273 110.445  74.093  1.00  0.73           C  
ATOM   1104  N   ASP A 175      81.964 112.661  71.645  1.00  0.76           N  
ATOM   1105  CA  ASP A 175      80.644 112.171  71.302  1.00  0.76           C  
ATOM   1106  C   ASP A 175      80.560 111.580  69.895  1.00  0.76           C  
ATOM   1107  O   ASP A 175      80.061 110.474  69.682  1.00  0.76           O  
ATOM   1108  CB  ASP A 175      79.673 113.376  71.398  1.00  0.76           C  
ATOM   1109  CG  ASP A 175      79.617 113.952  72.807  1.00  0.76           C  
ATOM   1110  OD1 ASP A 175      80.153 113.319  73.749  1.00  0.76           O  
ATOM   1111  OD2 ASP A 175      79.076 115.079  72.925  1.00  0.76           O  
ATOM   1112  N   THR A 176      81.110 112.284  68.883  1.00  0.68           N  
ATOM   1113  CA  THR A 176      81.177 111.794  67.507  1.00  0.68           C  
ATOM   1114  C   THR A 176      82.026 110.544  67.351  1.00  0.68           C  
ATOM   1115  O   THR A 176      81.601 109.566  66.734  1.00  0.68           O  
ATOM   1116  CB  THR A 176      81.724 112.854  66.558  1.00  0.68           C  
ATOM   1117  OG1 THR A 176      80.859 113.978  66.547  1.00  0.68           O  
ATOM   1118  CG2 THR A 176      81.819 112.360  65.105  1.00  0.68           C  
ATOM   1119  N   ALA A 177      83.247 110.514  67.930  1.00  0.68           N  
ATOM   1120  CA  ALA A 177      84.103 109.341  67.866  1.00  0.68           C  
ATOM   1121  C   ALA A 177      83.576 108.143  68.646  1.00  0.68           C  
ATOM   1122  O   ALA A 177      83.620 107.015  68.158  1.00  0.68           O  
ATOM   1123  CB  ALA A 177      85.536 109.688  68.310  1.00  0.68           C  
ATOM   1124  N   PHE A 178      83.027 108.357  69.863  1.00  0.54           N  
ATOM   1125  CA  PHE A 178      82.396 107.317  70.658  1.00  0.54           C  
ATOM   1126  C   PHE A 178      81.199 106.687  69.956  1.00  0.54           C  
ATOM   1127  O   PHE A 178      81.109 105.463  69.863  1.00  0.54           O  
ATOM   1128  CB  PHE A 178      81.961 107.900  72.033  1.00  0.54           C  
ATOM   1129  CG  PHE A 178      81.467 106.830  72.972  1.00  0.54           C  
ATOM   1130  CD1 PHE A 178      80.092 106.667  73.212  1.00  0.54           C  
ATOM   1131  CD2 PHE A 178      82.375 105.960  73.594  1.00  0.54           C  
ATOM   1132  CE1 PHE A 178      79.632 105.636  74.042  1.00  0.54           C  
ATOM   1133  CE2 PHE A 178      81.920 104.932  74.430  1.00  0.54           C  
ATOM   1134  CZ  PHE A 178      80.546 104.763  74.646  1.00  0.54           C  
ATOM   1135  N   THR A 179      80.285 107.498  69.376  1.00  0.57           N  
ATOM   1136  CA  THR A 179      79.190 106.982  68.557  1.00  0.57           C  
ATOM   1137  C   THR A 179      79.678 106.197  67.349  1.00  0.57           C  
ATOM   1138  O   THR A 179      79.215 105.086  67.124  1.00  0.57           O  
ATOM   1139  CB  THR A 179      78.229 108.066  68.066  1.00  0.57           C  
ATOM   1140  OG1 THR A 179      77.594 108.703  69.164  1.00  0.57           O  
ATOM   1141  CG2 THR A 179      77.085 107.478  67.220  1.00  0.57           C  
ATOM   1142  N   TYR A 180      80.662 106.686  66.560  1.00  0.50           N  
ATOM   1143  CA  TYR A 180      81.221 105.919  65.446  1.00  0.50           C  
ATOM   1144  C   TYR A 180      81.851 104.589  65.878  1.00  0.50           C  
ATOM   1145  O   TYR A 180      81.571 103.542  65.293  1.00  0.50           O  
ATOM   1146  CB  TYR A 180      82.239 106.811  64.666  1.00  0.50           C  
ATOM   1147  CG  TYR A 180      83.070 106.048  63.659  1.00  0.50           C  
ATOM   1148  CD1 TYR A 180      84.374 105.645  63.992  1.00  0.50           C  
ATOM   1149  CD2 TYR A 180      82.530 105.639  62.432  1.00  0.50           C  
ATOM   1150  CE1 TYR A 180      85.112 104.828  63.124  1.00  0.50           C  
ATOM   1151  CE2 TYR A 180      83.274 104.845  61.545  1.00  0.50           C  
ATOM   1152  CZ  TYR A 180      84.564 104.436  61.898  1.00  0.50           C  
ATOM   1153  OH  TYR A 180      85.319 103.641  61.014  1.00  0.50           O  
ATOM   1154  N   ALA A 181      82.678 104.589  66.938  1.00  0.49           N  
ATOM   1155  CA  ALA A 181      83.311 103.391  67.448  1.00  0.49           C  
ATOM   1156  C   ALA A 181      82.313 102.369  67.976  1.00  0.49           C  
ATOM   1157  O   ALA A 181      82.351 101.198  67.606  1.00  0.49           O  
ATOM   1158  CB  ALA A 181      84.312 103.806  68.541  1.00  0.49           C  
ATOM   1159  N   ALA A 182      81.326 102.809  68.781  1.00  0.48           N  
ATOM   1160  CA  ALA A 182      80.239 101.978  69.252  1.00  0.48           C  
ATOM   1161  C   ALA A 182      79.385 101.399  68.131  1.00  0.48           C  
ATOM   1162  O   ALA A 182      79.045 100.219  68.165  1.00  0.48           O  
ATOM   1163  CB  ALA A 182      79.353 102.796  70.212  1.00  0.48           C  
ATOM   1164  N   LYS A 183      79.053 102.210  67.097  1.00  0.48           N  
ATOM   1165  CA  LYS A 183      78.345 101.788  65.897  1.00  0.48           C  
ATOM   1166  C   LYS A 183      79.120 100.793  65.036  1.00  0.48           C  
ATOM   1167  O   LYS A 183      78.538  99.868  64.467  1.00  0.48           O  
ATOM   1168  CB  LYS A 183      77.858 102.978  65.033  1.00  0.48           C  
ATOM   1169  CG  LYS A 183      76.781 103.856  65.702  1.00  0.48           C  
ATOM   1170  CD  LYS A 183      75.399 103.208  65.890  1.00  0.48           C  
ATOM   1171  CE  LYS A 183      74.396 104.255  66.395  1.00  0.48           C  
ATOM   1172  NZ  LYS A 183      73.064 103.665  66.652  1.00  0.48           N  
ATOM   1173  N   ALA A 184      80.453 100.935  64.909  1.00  0.46           N  
ATOM   1174  CA  ALA A 184      81.282  99.939  64.259  1.00  0.46           C  
ATOM   1175  C   ALA A 184      81.295  98.602  65.001  1.00  0.46           C  
ATOM   1176  O   ALA A 184      81.068  97.557  64.393  1.00  0.46           O  
ATOM   1177  CB  ALA A 184      82.708 100.494  64.068  1.00  0.46           C  
ATOM   1178  N   MET A 185      81.477  98.612  66.341  1.00  0.42           N  
ATOM   1179  CA  MET A 185      81.465  97.410  67.170  1.00  0.42           C  
ATOM   1180  C   MET A 185      80.143  96.636  67.145  1.00  0.42           C  
ATOM   1181  O   MET A 185      80.137  95.428  66.953  1.00  0.42           O  
ATOM   1182  CB  MET A 185      81.854  97.724  68.637  1.00  0.42           C  
ATOM   1183  CG  MET A 185      83.276  98.301  68.843  1.00  0.42           C  
ATOM   1184  SD  MET A 185      84.665  97.223  68.383  1.00  0.42           S  
ATOM   1185  CE  MET A 185      85.028  97.989  66.779  1.00  0.42           C  
ATOM   1186  N   ILE A 186      78.960  97.292  67.247  1.00  0.42           N  
ATOM   1187  CA  ILE A 186      77.670  96.611  67.042  1.00  0.42           C  
ATOM   1188  C   ILE A 186      77.515  96.002  65.658  1.00  0.42           C  
ATOM   1189  O   ILE A 186      77.073  94.864  65.511  1.00  0.42           O  
ATOM   1190  CB  ILE A 186      76.437  97.484  67.337  1.00  0.42           C  
ATOM   1191  CG1 ILE A 186      75.083  96.819  66.992  1.00  0.42           C  
ATOM   1192  CG2 ILE A 186      76.524  98.845  66.631  1.00  0.42           C  
ATOM   1193  CD1 ILE A 186      74.837  95.512  67.733  1.00  0.42           C  
ATOM   1194  N   THR A 187      77.894  96.718  64.584  1.00  0.49           N  
ATOM   1195  CA  THR A 187      77.800  96.198  63.223  1.00  0.49           C  
ATOM   1196  C   THR A 187      78.690  94.983  63.027  1.00  0.49           C  
ATOM   1197  O   THR A 187      78.266  93.975  62.466  1.00  0.49           O  
ATOM   1198  CB  THR A 187      78.128  97.265  62.185  1.00  0.49           C  
ATOM   1199  OG1 THR A 187      77.156  98.304  62.212  1.00  0.49           O  
ATOM   1200  CG2 THR A 187      78.125  96.715  60.751  1.00  0.49           C  
ATOM   1201  N   ILE A 188      79.938  95.015  63.532  1.00  0.35           N  
ATOM   1202  CA  ILE A 188      80.812  93.850  63.568  1.00  0.35           C  
ATOM   1203  C   ILE A 188      80.307  92.709  64.463  1.00  0.35           C  
ATOM   1204  O   ILE A 188      80.290  91.547  64.043  1.00  0.35           O  
ATOM   1205  CB  ILE A 188      82.238  94.248  63.945  1.00  0.35           C  
ATOM   1206  CG1 ILE A 188      82.841  95.249  62.925  1.00  0.35           C  
ATOM   1207  CG2 ILE A 188      83.130  92.992  64.023  1.00  0.35           C  
ATOM   1208  CD1 ILE A 188      84.116  95.932  63.442  1.00  0.35           C  
ATOM   1209  N   ALA A 189      79.834  92.992  65.696  1.00  0.41           N  
ATOM   1210  CA  ALA A 189      79.320  91.993  66.608  1.00  0.41           C  
ATOM   1211  C   ALA A 189      78.092  91.268  66.068  1.00  0.41           C  
ATOM   1212  O   ALA A 189      78.007  90.040  66.089  1.00  0.41           O  
ATOM   1213  CB  ALA A 189      78.993  92.640  67.969  1.00  0.41           C  
ATOM   1214  N   THR A 190      77.128  92.034  65.522  1.00  0.40           N  
ATOM   1215  CA  THR A 190      75.915  91.536  64.876  1.00  0.40           C  
ATOM   1216  C   THR A 190      76.214  90.792  63.591  1.00  0.40           C  
ATOM   1217  O   THR A 190      75.807  89.642  63.455  1.00  0.40           O  
ATOM   1218  CB  THR A 190      74.900  92.660  64.620  1.00  0.40           C  
ATOM   1219  OG1 THR A 190      74.436  93.181  65.853  1.00  0.40           O  
ATOM   1220  CG2 THR A 190      73.627  92.225  63.882  1.00  0.40           C  
ATOM   1221  N   ARG A 191      76.998  91.358  62.643  1.00  0.32           N  
ATOM   1222  CA  ARG A 191      77.115  90.744  61.328  1.00  0.32           C  
ATOM   1223  C   ARG A 191      78.337  89.884  61.071  1.00  0.32           C  
ATOM   1224  O   ARG A 191      78.427  89.253  60.025  1.00  0.32           O  
ATOM   1225  CB  ARG A 191      77.111  91.806  60.210  1.00  0.32           C  
ATOM   1226  CG  ARG A 191      75.761  92.531  60.064  1.00  0.32           C  
ATOM   1227  CD  ARG A 191      75.599  93.138  58.675  1.00  0.32           C  
ATOM   1228  NE  ARG A 191      75.433  91.962  57.767  1.00  0.32           N  
ATOM   1229  CZ  ARG A 191      75.602  91.993  56.443  1.00  0.32           C  
ATOM   1230  NH1 ARG A 191      75.535  90.853  55.764  1.00  0.32           N  
ATOM   1231  NH2 ARG A 191      75.834  93.141  55.803  1.00  0.32           N  
ATOM   1232  N   TYR A 192      79.317  89.775  61.980  1.00  0.27           N  
ATOM   1233  CA  TYR A 192      80.417  88.864  61.687  1.00  0.27           C  
ATOM   1234  C   TYR A 192      80.797  88.066  62.888  1.00  0.27           C  
ATOM   1235  O   TYR A 192      81.237  86.926  62.779  1.00  0.27           O  
ATOM   1236  CB  TYR A 192      81.700  89.610  61.260  1.00  0.27           C  
ATOM   1237  CG  TYR A 192      81.485  90.340  59.974  1.00  0.27           C  
ATOM   1238  CD1 TYR A 192      81.414  89.631  58.763  1.00  0.27           C  
ATOM   1239  CD2 TYR A 192      81.337  91.733  59.962  1.00  0.27           C  
ATOM   1240  CE1 TYR A 192      81.209  90.311  57.555  1.00  0.27           C  
ATOM   1241  CE2 TYR A 192      81.125  92.416  58.757  1.00  0.27           C  
ATOM   1242  CZ  TYR A 192      81.072  91.703  57.553  1.00  0.27           C  
ATOM   1243  OH  TYR A 192      80.884  92.395  56.341  1.00  0.27           O  
ATOM   1244  N   SER A 193      80.630  88.622  64.088  1.00  0.27           N  
ATOM   1245  CA  SER A 193      80.914  87.865  65.282  1.00  0.27           C  
ATOM   1246  C   SER A 193      79.788  86.916  65.647  1.00  0.27           C  
ATOM   1247  O   SER A 193      80.024  85.759  65.975  1.00  0.27           O  
ATOM   1248  CB  SER A 193      81.203  88.770  66.486  1.00  0.27           C  
ATOM   1249  OG  SER A 193      82.261  89.704  66.233  1.00  0.27           O  
ATOM   1250  N   GLY A 194      78.518  87.371  65.592  1.00  0.30           N  
ATOM   1251  CA  GLY A 194      77.375  86.516  65.893  1.00  0.30           C  
ATOM   1252  C   GLY A 194      76.797  85.845  64.676  1.00  0.30           C  
ATOM   1253  O   GLY A 194      76.500  84.657  64.728  1.00  0.30           O  
ATOM   1254  N   GLU A 195      76.685  86.565  63.534  1.00  0.24           N  
ATOM   1255  CA  GLU A 195      76.231  86.039  62.240  1.00  0.24           C  
ATOM   1256  C   GLU A 195      77.117  84.900  61.719  1.00  0.24           C  
ATOM   1257  O   GLU A 195      76.625  83.931  61.149  1.00  0.24           O  
ATOM   1258  CB  GLU A 195      76.045  87.197  61.206  1.00  0.24           C  
ATOM   1259  CG  GLU A 195      75.381  86.894  59.824  1.00  0.24           C  
ATOM   1260  CD  GLU A 195      75.271  88.121  58.881  1.00  0.24           C  
ATOM   1261  OE1 GLU A 195      74.928  89.243  59.346  1.00  0.24           O  
ATOM   1262  OE2 GLU A 195      75.499  87.973  57.650  1.00  0.24           O  
ATOM   1263  N   ALA A 196      78.448  84.916  61.975  1.00  0.43           N  
ATOM   1264  CA  ALA A 196      79.311  83.826  61.537  1.00  0.43           C  
ATOM   1265  C   ALA A 196      79.409  82.671  62.530  1.00  0.43           C  
ATOM   1266  O   ALA A 196      80.111  81.691  62.284  1.00  0.43           O  
ATOM   1267  CB  ALA A 196      80.742  84.352  61.309  1.00  0.43           C  
ATOM   1268  N   GLY A 197      78.715  82.756  63.689  1.00  0.40           N  
ATOM   1269  CA  GLY A 197      78.752  81.735  64.736  1.00  0.40           C  
ATOM   1270  C   GLY A 197      80.082  81.611  65.432  1.00  0.40           C  
ATOM   1271  O   GLY A 197      80.427  80.570  65.989  1.00  0.40           O  
ATOM   1272  N   ALA A 198      80.897  82.677  65.414  1.00  0.24           N  
ATOM   1273  CA  ALA A 198      82.251  82.601  65.893  1.00  0.24           C  
ATOM   1274  C   ALA A 198      82.337  82.796  67.403  1.00  0.24           C  
ATOM   1275  O   ALA A 198      81.678  83.631  68.019  1.00  0.24           O  
ATOM   1276  CB  ALA A 198      83.155  83.596  65.136  1.00  0.24           C  
ATOM   1277  N   ARG A 199      83.202  82.002  68.068  1.00  0.21           N  
ATOM   1278  CA  ARG A 199      83.507  82.163  69.479  1.00  0.21           C  
ATOM   1279  C   ARG A 199      84.252  83.461  69.737  1.00  0.21           C  
ATOM   1280  O   ARG A 199      84.094  84.162  70.728  1.00  0.21           O  
ATOM   1281  CB  ARG A 199      84.422  80.992  69.925  1.00  0.21           C  
ATOM   1282  CG  ARG A 199      83.618  79.689  70.074  1.00  0.21           C  
ATOM   1283  CD  ARG A 199      84.394  78.464  70.572  1.00  0.21           C  
ATOM   1284  NE  ARG A 199      84.689  78.642  72.035  1.00  0.21           N  
ATOM   1285  CZ  ARG A 199      85.689  77.993  72.651  1.00  0.21           C  
ATOM   1286  NH1 ARG A 199      85.949  78.238  73.932  1.00  0.21           N  
ATOM   1287  NH2 ARG A 199      86.420  77.085  72.007  1.00  0.21           N  
ATOM   1288  N   ARG A 200      85.150  83.718  68.792  1.00  0.21           N  
ATOM   1289  CA  ARG A 200      86.178  84.704  68.700  1.00  0.21           C  
ATOM   1290  C   ARG A 200      85.597  85.874  67.910  1.00  0.21           C  
ATOM   1291  O   ARG A 200      85.294  85.731  66.730  1.00  0.21           O  
ATOM   1292  CB  ARG A 200      87.367  83.956  68.013  1.00  0.21           C  
ATOM   1293  CG  ARG A 200      88.479  83.489  68.980  1.00  0.21           C  
ATOM   1294  CD  ARG A 200      88.249  82.067  69.487  1.00  0.21           C  
ATOM   1295  NE  ARG A 200      89.388  81.620  70.357  1.00  0.21           N  
ATOM   1296  CZ  ARG A 200      89.545  80.342  70.731  1.00  0.21           C  
ATOM   1297  NH1 ARG A 200      90.640  79.946  71.373  1.00  0.21           N  
ATOM   1298  NH2 ARG A 200      88.613  79.433  70.449  1.00  0.21           N  
ATOM   1299  N   LEU A 201      85.385  87.051  68.555  1.00  0.26           N  
ATOM   1300  CA  LEU A 201      84.891  88.247  67.881  1.00  0.26           C  
ATOM   1301  C   LEU A 201      85.789  88.752  66.773  1.00  0.26           C  
ATOM   1302  O   LEU A 201      87.003  88.593  66.803  1.00  0.26           O  
ATOM   1303  CB  LEU A 201      84.673  89.474  68.800  1.00  0.26           C  
ATOM   1304  CG  LEU A 201      83.683  89.314  69.958  1.00  0.26           C  
ATOM   1305  CD1 LEU A 201      83.286  90.659  70.520  1.00  0.26           C  
ATOM   1306  CD2 LEU A 201      82.372  88.638  69.585  1.00  0.26           C  
ATOM   1307  N   ARG A 202      85.215  89.445  65.781  1.00  0.24           N  
ATOM   1308  CA  ARG A 202      85.984  90.053  64.710  1.00  0.24           C  
ATOM   1309  C   ARG A 202      86.334  91.492  65.084  1.00  0.24           C  
ATOM   1310  O   ARG A 202      86.741  92.315  64.267  1.00  0.24           O  
ATOM   1311  CB  ARG A 202      85.168  89.948  63.408  1.00  0.24           C  
ATOM   1312  CG  ARG A 202      84.908  88.485  62.978  1.00  0.24           C  
ATOM   1313  CD  ARG A 202      86.130  87.733  62.440  1.00  0.24           C  
ATOM   1314  NE  ARG A 202      85.613  86.419  61.932  1.00  0.24           N  
ATOM   1315  CZ  ARG A 202      86.380  85.477  61.365  1.00  0.24           C  
ATOM   1316  NH1 ARG A 202      85.817  84.349  60.936  1.00  0.24           N  
ATOM   1317  NH2 ARG A 202      87.691  85.643  61.216  1.00  0.24           N  
ATOM   1318  N   GLU A 203      86.193  91.766  66.391  1.00  0.23           N  
ATOM   1319  CA  GLU A 203      86.592  92.935  67.122  1.00  0.23           C  
ATOM   1320  C   GLU A 203      87.729  92.527  68.044  1.00  0.23           C  
ATOM   1321  O   GLU A 203      87.739  91.431  68.612  1.00  0.23           O  
ATOM   1322  CB  GLU A 203      85.454  93.400  68.062  1.00  0.23           C  
ATOM   1323  CG  GLU A 203      84.101  93.677  67.369  1.00  0.23           C  
ATOM   1324  CD  GLU A 203      82.881  93.348  68.224  1.00  0.23           C  
ATOM   1325  OE1 GLU A 203      82.519  94.160  69.109  1.00  0.23           O  
ATOM   1326  OE2 GLU A 203      82.293  92.254  67.963  1.00  0.23           O  
ATOM   1327  N   GLN A 204      88.736  93.393  68.231  1.00  0.25           N  
ATOM   1328  CA  GLN A 204      89.942  92.965  68.890  1.00  0.25           C  
ATOM   1329  C   GLN A 204      90.759  94.123  69.416  1.00  0.25           C  
ATOM   1330  O   GLN A 204      90.559  95.269  69.025  1.00  0.25           O  
ATOM   1331  CB  GLN A 204      90.810  92.099  67.966  1.00  0.25           C  
ATOM   1332  CG  GLN A 204      91.330  92.707  66.635  1.00  0.25           C  
ATOM   1333  CD  GLN A 204      90.287  92.560  65.527  1.00  0.25           C  
ATOM   1334  OE1 GLN A 204      89.706  91.487  65.333  1.00  0.25           O  
ATOM   1335  NE2 GLN A 204      90.024  93.667  64.797  1.00  0.25           N  
ATOM   1336  N   GLY A 205      91.688  93.861  70.368  1.00  0.26           N  
ATOM   1337  CA  GLY A 205      92.447  94.939  70.997  1.00  0.26           C  
ATOM   1338  C   GLY A 205      93.849  94.576  71.347  1.00  0.26           C  
ATOM   1339  O   GLY A 205      94.108  93.561  71.994  1.00  0.26           O  
ATOM   1340  N   TYR A 206      94.798  95.456  70.968  1.00  0.25           N  
ATOM   1341  CA  TYR A 206      96.211  95.265  71.192  1.00  0.25           C  
ATOM   1342  C   TYR A 206      96.577  96.262  72.258  1.00  0.25           C  
ATOM   1343  O   TYR A 206      96.506  97.479  72.115  1.00  0.25           O  
ATOM   1344  CB  TYR A 206      97.186  95.430  69.972  1.00  0.25           C  
ATOM   1345  CG  TYR A 206      96.721  94.759  68.704  1.00  0.25           C  
ATOM   1346  CD1 TYR A 206      95.621  95.271  67.997  1.00  0.25           C  
ATOM   1347  CD2 TYR A 206      97.322  93.568  68.247  1.00  0.25           C  
ATOM   1348  CE1 TYR A 206      95.042  94.548  66.949  1.00  0.25           C  
ATOM   1349  CE2 TYR A 206      96.718  92.819  67.230  1.00  0.25           C  
ATOM   1350  CZ  TYR A 206      95.580  93.314  66.595  1.00  0.25           C  
ATOM   1351  OH  TYR A 206      94.910  92.495  65.690  1.00  0.25           O  
ATOM   1352  N   ALA A 207      96.950  95.726  73.399  1.00  0.26           N  
ATOM   1353  CA  ALA A 207      97.567  96.438  74.454  1.00  0.26           C  
ATOM   1354  C   ALA A 207      98.432  95.454  75.177  1.00  0.26           C  
ATOM   1355  O   ALA A 207      98.506  95.598  76.398  1.00  0.26           O  
ATOM   1356  CB  ALA A 207      96.584  97.070  75.459  1.00  0.26           C  
ATOM   1357  N   PRO A 208      99.135  94.492  74.534  1.00  0.29           N  
ATOM   1358  CA  PRO A 208     100.298  94.035  75.240  1.00  0.29           C  
ATOM   1359  C   PRO A 208     101.606  94.146  74.479  1.00  0.29           C  
ATOM   1360  O   PRO A 208     102.607  93.814  75.107  1.00  0.29           O  
ATOM   1361  CB  PRO A 208      99.885  92.717  75.813  1.00  0.29           C  
ATOM   1362  CG  PRO A 208      98.966  92.104  74.776  1.00  0.29           C  
ATOM   1363  CD  PRO A 208      98.501  93.291  73.925  1.00  0.29           C  
ATOM   1364  N   GLU A 209     101.700  94.621  73.227  1.00  0.24           N  
ATOM   1365  CA  GLU A 209     102.936  94.571  72.430  1.00  0.24           C  
ATOM   1366  C   GLU A 209     103.477  95.865  71.780  1.00  0.24           C  
ATOM   1367  O   GLU A 209     102.671  96.727  71.500  1.00  0.24           O  
ATOM   1368  CB  GLU A 209     102.651  93.566  71.314  1.00  0.24           C  
ATOM   1369  CG  GLU A 209     101.272  93.715  70.588  1.00  0.24           C  
ATOM   1370  CD  GLU A 209     101.259  94.437  69.234  1.00  0.24           C  
ATOM   1371  OE1 GLU A 209     100.428  95.362  69.088  1.00  0.24           O  
ATOM   1372  OE2 GLU A 209     101.972  93.986  68.304  1.00  0.24           O  
ATOM   1373  N   MET A 210     104.834  96.024  71.537  1.00  0.20           N  
ATOM   1374  CA  MET A 210     105.549  97.224  70.992  1.00  0.20           C  
ATOM   1375  C   MET A 210     105.193  97.664  69.556  1.00  0.20           C  
ATOM   1376  O   MET A 210     104.033  97.861  69.233  1.00  0.20           O  
ATOM   1377  CB  MET A 210     107.107  97.217  71.179  1.00  0.20           C  
ATOM   1378  CG  MET A 210     107.557  97.275  72.654  1.00  0.20           C  
ATOM   1379  SD  MET A 210     106.926  98.709  73.599  1.00  0.20           S  
ATOM   1380  CE  MET A 210     107.787 100.059  72.733  1.00  0.20           C  
ATOM   1381  N   ILE A 211     106.173  97.947  68.648  1.00  0.18           N  
ATOM   1382  CA  ILE A 211     105.973  98.063  67.197  1.00  0.18           C  
ATOM   1383  C   ILE A 211     104.953  97.063  66.648  1.00  0.18           C  
ATOM   1384  O   ILE A 211     105.104  95.866  66.883  1.00  0.18           O  
ATOM   1385  CB  ILE A 211     107.316  97.876  66.470  1.00  0.18           C  
ATOM   1386  CG1 ILE A 211     108.331  98.965  66.904  1.00  0.18           C  
ATOM   1387  CG2 ILE A 211     107.154  97.841  64.928  1.00  0.18           C  
ATOM   1388  CD1 ILE A 211     109.768  98.640  66.481  1.00  0.18           C  
ATOM   1389  N   GLU A 212     103.920  97.500  65.889  1.00  0.21           N  
ATOM   1390  CA  GLU A 212     103.082  96.611  65.093  1.00  0.21           C  
ATOM   1391  C   GLU A 212     103.921  95.731  64.149  1.00  0.21           C  
ATOM   1392  O   GLU A 212     104.658  96.169  63.272  1.00  0.21           O  
ATOM   1393  CB  GLU A 212     101.917  97.380  64.377  1.00  0.21           C  
ATOM   1394  CG  GLU A 212     100.795  96.505  63.733  1.00  0.21           C  
ATOM   1395  CD  GLU A 212      99.857  97.196  62.723  1.00  0.21           C  
ATOM   1396  OE1 GLU A 212      99.725  98.441  62.682  1.00  0.21           O  
ATOM   1397  OE2 GLU A 212      99.257  96.437  61.914  1.00  0.21           O  
ATOM   1398  N   MET A 213     103.895  94.407  64.378  1.00  0.21           N  
ATOM   1399  CA  MET A 213     104.655  93.476  63.550  1.00  0.21           C  
ATOM   1400  C   MET A 213     103.841  93.093  62.301  1.00  0.21           C  
ATOM   1401  O   MET A 213     104.403  92.586  61.342  1.00  0.21           O  
ATOM   1402  CB  MET A 213     104.966  92.229  64.385  1.00  0.21           C  
ATOM   1403  CG  MET A 213     105.966  91.167  63.915  1.00  0.21           C  
ATOM   1404  SD  MET A 213     107.653  91.630  64.369  1.00  0.21           S  
ATOM   1405  CE  MET A 213     107.672  91.320  66.165  1.00  0.21           C  
ATOM   1406  N   MET A 214     102.502  93.375  62.303  1.00  0.21           N  
ATOM   1407  CA  MET A 214     101.574  93.204  61.176  1.00  0.21           C  
ATOM   1408  C   MET A 214     101.855  94.209  60.079  1.00  0.21           C  
ATOM   1409  O   MET A 214     102.442  93.923  59.041  1.00  0.21           O  
ATOM   1410  CB  MET A 214     100.084  93.354  61.642  1.00  0.21           C  
ATOM   1411  CG  MET A 214      98.938  93.529  60.609  1.00  0.21           C  
ATOM   1412  SD  MET A 214      97.270  93.851  61.260  1.00  0.21           S  
ATOM   1413  CE  MET A 214      96.552  93.704  59.604  1.00  0.21           C  
ATOM   1414  N   LYS A 215     101.447  95.470  60.269  1.00  0.22           N  
ATOM   1415  CA  LYS A 215     101.939  96.547  59.455  1.00  0.22           C  
ATOM   1416  C   LYS A 215     103.108  97.157  60.158  1.00  0.22           C  
ATOM   1417  O   LYS A 215     103.065  97.353  61.359  1.00  0.22           O  
ATOM   1418  CB  LYS A 215     100.885  97.654  59.275  1.00  0.22           C  
ATOM   1419  CG  LYS A 215      99.601  97.081  58.685  1.00  0.22           C  
ATOM   1420  CD  LYS A 215      98.475  98.102  58.636  1.00  0.22           C  
ATOM   1421  CE  LYS A 215      97.229  97.479  58.037  1.00  0.22           C  
ATOM   1422  NZ  LYS A 215      96.175  98.499  58.051  1.00  0.22           N  
ATOM   1423  N   GLY A 216     104.159  97.588  59.436  1.00  0.32           N  
ATOM   1424  CA  GLY A 216     105.359  98.102  60.103  1.00  0.32           C  
ATOM   1425  C   GLY A 216     105.154  99.465  60.734  1.00  0.32           C  
ATOM   1426  O   GLY A 216     106.057 100.030  61.340  1.00  0.32           O  
ATOM   1427  N   ALA A 217     103.943 100.030  60.588  1.00  0.22           N  
ATOM   1428  CA  ALA A 217     103.524 101.265  61.190  1.00  0.22           C  
ATOM   1429  C   ALA A 217     102.653 101.082  62.443  1.00  0.22           C  
ATOM   1430  O   ALA A 217     103.136 100.738  63.517  1.00  0.22           O  
ATOM   1431  CB  ALA A 217     102.798 102.082  60.107  1.00  0.22           C  
ATOM   1432  N   GLY A 218     101.342 101.405  62.365  1.00  0.21           N  
ATOM   1433  CA  GLY A 218     100.373 101.282  63.462  1.00  0.21           C  
ATOM   1434  C   GLY A 218     100.429 102.358  64.510  1.00  0.21           C  
ATOM   1435  O   GLY A 218      99.576 102.438  65.391  1.00  0.21           O  
ATOM   1436  N   THR A 219     101.412 103.267  64.394  1.00  0.21           N  
ATOM   1437  CA  THR A 219     101.584 104.508  65.139  1.00  0.21           C  
ATOM   1438  C   THR A 219     100.307 105.286  65.400  1.00  0.21           C  
ATOM   1439  O   THR A 219      99.574 105.631  64.474  1.00  0.21           O  
ATOM   1440  CB  THR A 219     102.546 105.447  64.433  1.00  0.21           C  
ATOM   1441  OG1 THR A 219     103.725 104.744  64.074  1.00  0.21           O  
ATOM   1442  CG2 THR A 219     102.974 106.593  65.359  1.00  0.21           C  
ATOM   1443  N   ARG A 220     100.012 105.588  66.678  1.00  0.20           N  
ATOM   1444  CA  ARG A 220      98.757 106.209  67.045  1.00  0.20           C  
ATOM   1445  C   ARG A 220      98.916 107.110  68.263  1.00  0.20           C  
ATOM   1446  O   ARG A 220      99.198 108.300  68.163  1.00  0.20           O  
ATOM   1447  CB  ARG A 220      97.734 105.073  67.315  1.00  0.20           C  
ATOM   1448  CG  ARG A 220      96.300 105.559  67.606  1.00  0.20           C  
ATOM   1449  CD  ARG A 220      95.323 104.426  67.928  1.00  0.20           C  
ATOM   1450  NE  ARG A 220      94.058 105.099  68.362  1.00  0.20           N  
ATOM   1451  CZ  ARG A 220      92.938 104.462  68.721  1.00  0.20           C  
ATOM   1452  NH1 ARG A 220      91.878 105.173  69.100  1.00  0.20           N  
ATOM   1453  NH2 ARG A 220      92.854 103.135  68.713  1.00  0.20           N  
ATOM   1454  N   CYS A 221      98.714 106.563  69.475  1.00  0.18           N  
ATOM   1455  CA  CYS A 221      98.895 107.255  70.727  1.00  0.18           C  
ATOM   1456  C   CYS A 221     100.364 107.542  71.000  1.00  0.18           C  
ATOM   1457  O   CYS A 221     101.238 106.800  70.568  1.00  0.18           O  
ATOM   1458  CB  CYS A 221      98.316 106.415  71.895  1.00  0.18           C  
ATOM   1459  SG  CYS A 221      96.531 106.094  71.679  1.00  0.18           S  
ATOM   1460  N   PHE A 222     100.676 108.602  71.778  1.00  0.16           N  
ATOM   1461  CA  PHE A 222     102.034 108.946  72.197  1.00  0.16           C  
ATOM   1462  C   PHE A 222     102.668 107.927  73.158  1.00  0.16           C  
ATOM   1463  O   PHE A 222     103.840 108.024  73.520  1.00  0.16           O  
ATOM   1464  CB  PHE A 222     102.076 110.388  72.809  1.00  0.16           C  
ATOM   1465  CG  PHE A 222     101.357 110.486  74.135  1.00  0.16           C  
ATOM   1466  CD1 PHE A 222     100.018 110.901  74.216  1.00  0.16           C  
ATOM   1467  CD2 PHE A 222     102.021 110.107  75.315  1.00  0.16           C  
ATOM   1468  CE1 PHE A 222      99.336 110.866  75.440  1.00  0.16           C  
ATOM   1469  CE2 PHE A 222     101.342 110.051  76.535  1.00  0.16           C  
ATOM   1470  CZ  PHE A 222      99.994 110.423  76.596  1.00  0.16           C  
ATOM   1471  N   LYS A 223     101.868 106.950  73.631  1.00  0.19           N  
ATOM   1472  CA  LYS A 223     102.286 105.842  74.458  1.00  0.19           C  
ATOM   1473  C   LYS A 223     103.351 104.971  73.784  1.00  0.19           C  
ATOM   1474  O   LYS A 223     103.051 104.029  73.061  1.00  0.19           O  
ATOM   1475  CB  LYS A 223     101.054 104.965  74.854  1.00  0.19           C  
ATOM   1476  CG  LYS A 223     100.002 105.673  75.739  1.00  0.19           C  
ATOM   1477  CD  LYS A 223      98.815 104.753  76.116  1.00  0.19           C  
ATOM   1478  CE  LYS A 223      97.753 105.439  76.995  1.00  0.19           C  
ATOM   1479  NZ  LYS A 223      96.596 104.544  77.265  1.00  0.19           N  
ATOM   1480  N   HIS A 224     104.645 105.196  74.127  1.00  0.20           N  
ATOM   1481  CA  HIS A 224     105.809 104.416  73.691  1.00  0.20           C  
ATOM   1482  C   HIS A 224     105.985 103.238  74.618  1.00  0.20           C  
ATOM   1483  O   HIS A 224     107.067 102.716  74.875  1.00  0.20           O  
ATOM   1484  CB  HIS A 224     107.118 105.228  73.739  1.00  0.20           C  
ATOM   1485  CG  HIS A 224     107.043 106.440  72.883  1.00  0.20           C  
ATOM   1486  ND1 HIS A 224     107.173 106.290  71.524  1.00  0.20           N  
ATOM   1487  CD2 HIS A 224     106.783 107.735  73.196  1.00  0.20           C  
ATOM   1488  CE1 HIS A 224     106.985 107.489  71.023  1.00  0.20           C  
ATOM   1489  NE2 HIS A 224     106.746 108.408  71.993  1.00  0.20           N  
ATOM   1490  N   ARG A 225     104.844 102.843  75.166  1.00  0.22           N  
ATOM   1491  CA  ARG A 225     104.605 101.665  75.906  1.00  0.22           C  
ATOM   1492  C   ARG A 225     103.417 101.110  75.242  1.00  0.22           C  
ATOM   1493  O   ARG A 225     102.301 101.622  75.336  1.00  0.22           O  
ATOM   1494  CB  ARG A 225     104.223 101.846  77.373  1.00  0.22           C  
ATOM   1495  CG  ARG A 225     104.423 100.535  78.176  1.00  0.22           C  
ATOM   1496  CD  ARG A 225     103.142  99.774  78.484  1.00  0.22           C  
ATOM   1497  NE  ARG A 225     102.229 100.689  79.242  1.00  0.22           N  
ATOM   1498  CZ  ARG A 225     101.045 101.125  78.796  1.00  0.22           C  
ATOM   1499  NH1 ARG A 225     100.279 101.853  79.605  1.00  0.22           N  
ATOM   1500  NH2 ARG A 225     100.653 100.864  77.556  1.00  0.22           N  
ATOM   1501  N   ALA A 226     103.617  99.986  74.607  1.00  0.24           N  
ATOM   1502  CA  ALA A 226     102.545  99.252  74.072  1.00  0.24           C  
ATOM   1503  C   ALA A 226     102.792  98.007  74.876  1.00  0.24           C  
ATOM   1504  O   ALA A 226     103.867  97.410  74.872  1.00  0.24           O  
ATOM   1505  CB  ALA A 226     102.584  99.296  72.538  1.00  0.24           C  
ATOM   1506  N   GLY A 227     101.841  97.733  75.783  1.00  0.32           N  
ATOM   1507  CA  GLY A 227     101.820  96.516  76.530  1.00  0.32           C  
ATOM   1508  C   GLY A 227     101.925  96.341  77.994  1.00  0.32           C  
ATOM   1509  O   GLY A 227     101.564  97.222  78.751  1.00  0.32           O  
ATOM   1510  N   MET A 228     102.368  95.133  78.413  1.00  0.38           N  
ATOM   1511  CA  MET A 228     102.904  94.785  79.719  1.00  0.38           C  
ATOM   1512  C   MET A 228     102.144  95.317  80.911  1.00  0.38           C  
ATOM   1513  O   MET A 228     102.562  96.333  81.469  1.00  0.38           O  
ATOM   1514  CB  MET A 228     104.394  95.128  79.803  1.00  0.38           C  
ATOM   1515  CG  MET A 228     105.253  94.296  78.841  1.00  0.38           C  
ATOM   1516  SD  MET A 228     105.244  92.522  79.176  1.00  0.38           S  
ATOM   1517  CE  MET A 228     106.530  92.185  77.948  1.00  0.38           C  
ATOM   1518  N   PRO A 229     101.016  94.683  81.298  1.00  0.44           N  
ATOM   1519  CA  PRO A 229      99.962  95.255  82.139  1.00  0.44           C  
ATOM   1520  C   PRO A 229     100.457  95.830  83.440  1.00  0.44           C  
ATOM   1521  O   PRO A 229      99.813  96.691  84.002  1.00  0.44           O  
ATOM   1522  CB  PRO A 229      98.974  94.082  82.310  1.00  0.44           C  
ATOM   1523  CG  PRO A 229      99.770  92.816  82.000  1.00  0.44           C  
ATOM   1524  CD  PRO A 229     100.660  93.322  80.879  1.00  0.44           C  
ATOM   1525  N   VAL A 230     101.619  95.394  83.898  1.00  0.39           N  
ATOM   1526  CA  VAL A 230     102.379  95.796  85.048  1.00  0.39           C  
ATOM   1527  C   VAL A 230     102.719  97.280  85.114  1.00  0.39           C  
ATOM   1528  O   VAL A 230     102.575  97.916  86.156  1.00  0.39           O  
ATOM   1529  CB  VAL A 230     103.685  95.035  84.931  1.00  0.39           C  
ATOM   1530  CG1 VAL A 230     104.384  95.024  86.296  1.00  0.39           C  
ATOM   1531  CG2 VAL A 230     103.478  93.621  84.365  1.00  0.39           C  
ATOM   1532  N   LEU A 231     103.125  97.896  83.982  1.00  0.43           N  
ATOM   1533  CA  LEU A 231     103.472  99.306  83.914  1.00  0.43           C  
ATOM   1534  C   LEU A 231     102.263 100.206  84.109  1.00  0.43           C  
ATOM   1535  O   LEU A 231     102.385 101.385  84.419  1.00  0.43           O  
ATOM   1536  CB  LEU A 231     104.061  99.689  82.526  1.00  0.43           C  
ATOM   1537  CG  LEU A 231     105.494  99.232  82.194  1.00  0.43           C  
ATOM   1538  CD1 LEU A 231     106.462  99.397  83.373  1.00  0.43           C  
ATOM   1539  CD2 LEU A 231     105.504  97.837  81.574  1.00  0.43           C  
ATOM   1540  N   GLY A 232     101.041  99.690  83.908  1.00  0.43           N  
ATOM   1541  CA  GLY A 232      99.864 100.506  84.127  1.00  0.43           C  
ATOM   1542  C   GLY A 232      98.634  99.673  84.112  1.00  0.43           C  
ATOM   1543  O   GLY A 232      97.842  99.743  83.174  1.00  0.43           O  
ATOM   1544  N   ILE A 233      98.463  98.878  85.182  1.00  0.38           N  
ATOM   1545  CA  ILE A 233      97.468  97.829  85.385  1.00  0.38           C  
ATOM   1546  C   ILE A 233      96.069  98.201  84.960  1.00  0.38           C  
ATOM   1547  O   ILE A 233      95.483  97.592  84.065  1.00  0.38           O  
ATOM   1548  CB  ILE A 233      97.547  97.387  86.844  1.00  0.38           C  
ATOM   1549  CG1 ILE A 233      98.826  96.538  87.086  1.00  0.38           C  
ATOM   1550  CG2 ILE A 233      96.297  96.606  87.273  1.00  0.38           C  
ATOM   1551  CD1 ILE A 233      99.112  96.251  88.567  1.00  0.38           C  
ATOM   1552  N   ILE A 234      95.533  99.281  85.544  1.00  0.38           N  
ATOM   1553  CA  ILE A 234      94.224  99.814  85.230  1.00  0.38           C  
ATOM   1554  C   ILE A 234      94.106 100.282  83.778  1.00  0.38           C  
ATOM   1555  O   ILE A 234      93.099 100.069  83.108  1.00  0.38           O  
ATOM   1556  CB  ILE A 234      93.864 100.907  86.233  1.00  0.38           C  
ATOM   1557  CG1 ILE A 234      93.735 100.287  87.650  1.00  0.38           C  
ATOM   1558  CG2 ILE A 234      92.558 101.616  85.816  1.00  0.38           C  
ATOM   1559  CD1 ILE A 234      93.536 101.308  88.778  1.00  0.38           C  
ATOM   1560  N   GLY A 235      95.165 100.902  83.221  1.00  0.38           N  
ATOM   1561  CA  GLY A 235      95.178 101.365  81.835  1.00  0.38           C  
ATOM   1562  C   GLY A 235      95.219 100.292  80.765  1.00  0.38           C  
ATOM   1563  O   GLY A 235      94.749 100.513  79.652  1.00  0.38           O  
ATOM   1564  N   LYS A 236      95.799  99.115  81.063  1.00  0.38           N  
ATOM   1565  CA  LYS A 236      95.645  97.918  80.273  1.00  0.38           C  
ATOM   1566  C   LYS A 236      94.292  97.336  80.550  1.00  0.38           C  
ATOM   1567  O   LYS A 236      93.620  96.936  79.604  1.00  0.38           O  
ATOM   1568  CB  LYS A 236      96.770  96.898  80.536  1.00  0.38           C  
ATOM   1569  CG  LYS A 236      96.607  95.498  79.890  1.00  0.38           C  
ATOM   1570  CD  LYS A 236      95.786  94.530  80.757  1.00  0.38           C  
ATOM   1571  CE  LYS A 236      95.913  93.047  80.430  1.00  0.38           C  
ATOM   1572  NZ  LYS A 236      95.093  92.717  79.253  1.00  0.38           N  
ATOM   1573  N   MET A 237      93.785  97.295  81.787  1.00  0.26           N  
ATOM   1574  CA  MET A 237      92.495  96.740  82.146  1.00  0.26           C  
ATOM   1575  C   MET A 237      91.354  97.386  81.423  1.00  0.26           C  
ATOM   1576  O   MET A 237      90.566  96.657  80.849  1.00  0.26           O  
ATOM   1577  CB  MET A 237      92.236  96.849  83.669  1.00  0.26           C  
ATOM   1578  CG  MET A 237      90.836  96.417  84.159  1.00  0.26           C  
ATOM   1579  SD  MET A 237      89.666  97.797  84.399  1.00  0.26           S  
ATOM   1580  CE  MET A 237      90.408  98.426  85.930  1.00  0.26           C  
ATOM   1581  N   GLY A 238      91.268  98.731  81.367  1.00  0.30           N  
ATOM   1582  CA  GLY A 238      90.161  99.457  80.740  1.00  0.30           C  
ATOM   1583  C   GLY A 238      89.702  98.917  79.409  1.00  0.30           C  
ATOM   1584  O   GLY A 238      88.577  98.449  79.287  1.00  0.30           O  
ATOM   1585  N   ASN A 239      90.588  98.873  78.400  1.00  0.31           N  
ATOM   1586  CA  ASN A 239      90.271  98.249  77.123  1.00  0.31           C  
ATOM   1587  C   ASN A 239      90.076  96.745  77.185  1.00  0.31           C  
ATOM   1588  O   ASN A 239      89.191  96.180  76.564  1.00  0.31           O  
ATOM   1589  CB  ASN A 239      91.362  98.513  76.061  1.00  0.31           C  
ATOM   1590  CG  ASN A 239      91.460  99.998  75.750  1.00  0.31           C  
ATOM   1591  OD1 ASN A 239      90.569 100.803  76.007  1.00  0.31           O  
ATOM   1592  ND2 ASN A 239      92.600 100.408  75.148  1.00  0.31           N  
ATOM   1593  N   THR A 240      90.891  96.017  77.946  1.00  0.35           N  
ATOM   1594  CA  THR A 240      90.692  94.559  78.060  1.00  0.35           C  
ATOM   1595  C   THR A 240      89.413  94.132  78.692  1.00  0.35           C  
ATOM   1596  O   THR A 240      88.756  93.229  78.192  1.00  0.35           O  
ATOM   1597  CB  THR A 240      91.714  93.900  78.882  1.00  0.35           C  
ATOM   1598  OG1 THR A 240      92.915  94.445  78.395  1.00  0.35           O  
ATOM   1599  CG2 THR A 240      91.840  92.349  78.621  1.00  0.35           C  
ATOM   1600  N   ARG A 241      89.023  94.800  79.796  1.00  0.32           N  
ATOM   1601  CA  ARG A 241      87.769  94.664  80.519  1.00  0.32           C  
ATOM   1602  C   ARG A 241      86.591  95.017  79.643  1.00  0.32           C  
ATOM   1603  O   ARG A 241      85.545  94.370  79.696  1.00  0.32           O  
ATOM   1604  CB  ARG A 241      87.730  95.509  81.830  1.00  0.32           C  
ATOM   1605  CG  ARG A 241      86.460  95.265  82.680  1.00  0.32           C  
ATOM   1606  CD  ARG A 241      86.359  96.028  84.007  1.00  0.32           C  
ATOM   1607  NE  ARG A 241      85.115  95.547  84.695  1.00  0.32           N  
ATOM   1608  CZ  ARG A 241      85.036  94.421  85.417  1.00  0.32           C  
ATOM   1609  NH1 ARG A 241      86.023  93.540  85.495  1.00  0.32           N  
ATOM   1610  NH2 ARG A 241      83.919  94.182  86.096  1.00  0.32           N  
ATOM   1611  N   MET A 242      86.754  96.026  78.762  1.00  0.29           N  
ATOM   1612  CA  MET A 242      85.868  96.197  77.636  1.00  0.29           C  
ATOM   1613  C   MET A 242      85.896  94.951  76.728  1.00  0.29           C  
ATOM   1614  O   MET A 242      85.015  94.111  76.833  1.00  0.29           O  
ATOM   1615  CB  MET A 242      86.185  97.518  76.892  1.00  0.29           C  
ATOM   1616  CG  MET A 242      85.869  98.775  77.737  1.00  0.29           C  
ATOM   1617  SD  MET A 242      86.664 100.310  77.166  1.00  0.29           S  
ATOM   1618  CE  MET A 242      85.703 100.503  75.647  1.00  0.29           C  
ATOM   1619  N   ASN A 243      86.921  94.713  75.893  1.00  0.30           N  
ATOM   1620  CA  ASN A 243      87.071  93.538  75.021  1.00  0.30           C  
ATOM   1621  C   ASN A 243      86.514  92.194  75.546  1.00  0.30           C  
ATOM   1622  O   ASN A 243      85.731  91.551  74.861  1.00  0.30           O  
ATOM   1623  CB  ASN A 243      88.527  93.382  74.471  1.00  0.30           C  
ATOM   1624  CG  ASN A 243      88.893  94.557  73.565  1.00  0.30           C  
ATOM   1625  OD1 ASN A 243      88.657  95.728  73.843  1.00  0.30           O  
ATOM   1626  ND2 ASN A 243      89.500  94.284  72.393  1.00  0.30           N  
ATOM   1627  N   GLY A 244      86.798  91.753  76.793  1.00  0.34           N  
ATOM   1628  CA  GLY A 244      86.175  90.538  77.336  1.00  0.34           C  
ATOM   1629  C   GLY A 244      84.690  90.567  77.648  1.00  0.34           C  
ATOM   1630  O   GLY A 244      84.063  89.516  77.733  1.00  0.34           O  
ATOM   1631  N   GLY A 245      84.066  91.745  77.836  1.00  0.28           N  
ATOM   1632  CA  GLY A 245      82.647  91.843  78.174  1.00  0.28           C  
ATOM   1633  C   GLY A 245      81.732  91.856  76.970  1.00  0.28           C  
ATOM   1634  O   GLY A 245      80.555  91.521  77.083  1.00  0.28           O  
ATOM   1635  N   ILE A 246      82.241  92.210  75.766  1.00  0.17           N  
ATOM   1636  CA  ILE A 246      81.529  91.970  74.503  1.00  0.17           C  
ATOM   1637  C   ILE A 246      82.039  90.678  73.945  1.00  0.17           C  
ATOM   1638  O   ILE A 246      83.130  90.596  73.399  1.00  0.17           O  
ATOM   1639  CB  ILE A 246      81.720  92.988  73.372  1.00  0.17           C  
ATOM   1640  CG1 ILE A 246      81.487  94.410  73.817  1.00  0.17           C  
ATOM   1641  CG2 ILE A 246      80.826  92.736  72.136  1.00  0.17           C  
ATOM   1642  CD1 ILE A 246      80.310  94.533  74.755  1.00  0.17           C  
ATOM   1643  N   ASN A 247      81.250  89.610  74.051  1.00  0.24           N  
ATOM   1644  CA  ASN A 247      81.646  88.308  73.593  1.00  0.24           C  
ATOM   1645  C   ASN A 247      80.508  87.360  73.963  1.00  0.24           C  
ATOM   1646  O   ASN A 247      79.569  87.730  74.655  1.00  0.24           O  
ATOM   1647  CB  ASN A 247      83.040  87.811  74.107  1.00  0.24           C  
ATOM   1648  CG  ASN A 247      83.621  86.783  73.165  1.00  0.24           C  
ATOM   1649  OD1 ASN A 247      83.131  85.657  73.112  1.00  0.24           O  
ATOM   1650  ND2 ASN A 247      84.627  87.130  72.351  1.00  0.24           N  
ATOM   1651  N   ALA A 248      80.555  86.138  73.413  1.00  0.24           N  
ATOM   1652  CA  ALA A 248      79.718  84.981  73.636  1.00  0.24           C  
ATOM   1653  C   ALA A 248      80.304  84.044  74.687  1.00  0.24           C  
ATOM   1654  O   ALA A 248      79.647  83.128  75.161  1.00  0.24           O  
ATOM   1655  CB  ALA A 248      79.770  84.199  72.311  1.00  0.24           C  
ATOM   1656  N   LEU A 249      81.578  84.272  75.064  1.00  0.23           N  
ATOM   1657  CA  LEU A 249      82.250  83.685  76.214  1.00  0.23           C  
ATOM   1658  C   LEU A 249      82.095  82.178  76.367  1.00  0.23           C  
ATOM   1659  O   LEU A 249      82.546  81.431  75.484  1.00  0.23           O  
ATOM   1660  CB  LEU A 249      81.903  84.512  77.475  1.00  0.23           C  
ATOM   1661  CG  LEU A 249      82.245  86.012  77.297  1.00  0.23           C  
ATOM   1662  CD1 LEU A 249      81.799  86.876  78.478  1.00  0.23           C  
ATOM   1663  CD2 LEU A 249      83.747  86.185  77.027  1.00  0.23           C  
ATOM   1664  N   LEU A 250      81.492  81.747  77.498  1.00  0.20           N  
ATOM   1665  CA  LEU A 250      80.782  80.490  77.683  1.00  0.20           C  
ATOM   1666  C   LEU A 250      79.329  80.716  78.126  1.00  0.20           C  
ATOM   1667  O   LEU A 250      78.558  79.761  78.189  1.00  0.20           O  
ATOM   1668  CB  LEU A 250      81.433  79.596  78.773  1.00  0.20           C  
ATOM   1669  CG  LEU A 250      82.941  79.339  78.608  1.00  0.20           C  
ATOM   1670  CD1 LEU A 250      83.475  78.561  79.821  1.00  0.20           C  
ATOM   1671  CD2 LEU A 250      83.278  78.622  77.295  1.00  0.20           C  
ATOM   1672  N   ASP A 251      78.913  81.973  78.409  1.00  0.21           N  
ATOM   1673  CA  ASP A 251      77.539  82.311  78.736  1.00  0.21           C  
ATOM   1674  C   ASP A 251      76.876  82.847  77.472  1.00  0.21           C  
ATOM   1675  O   ASP A 251      77.372  83.772  76.823  1.00  0.21           O  
ATOM   1676  CB  ASP A 251      77.469  83.316  79.921  1.00  0.21           C  
ATOM   1677  CG  ASP A 251      76.075  83.378  80.540  1.00  0.21           C  
ATOM   1678  OD1 ASP A 251      75.234  82.508  80.193  1.00  0.21           O  
ATOM   1679  OD2 ASP A 251      75.856  84.265  81.399  1.00  0.21           O  
ATOM   1680  N   THR A 252      75.759  82.214  77.050  1.00  0.20           N  
ATOM   1681  CA  THR A 252      74.999  82.580  75.858  1.00  0.20           C  
ATOM   1682  C   THR A 252      74.549  84.031  75.841  1.00  0.20           C  
ATOM   1683  O   THR A 252      74.470  84.723  76.850  1.00  0.20           O  
ATOM   1684  CB  THR A 252      73.800  81.694  75.513  1.00  0.20           C  
ATOM   1685  OG1 THR A 252      72.795  81.737  76.513  1.00  0.20           O  
ATOM   1686  CG2 THR A 252      74.258  80.236  75.376  1.00  0.20           C  
ATOM   1687  N   TRP A 253      74.262  84.564  74.642  1.00  0.21           N  
ATOM   1688  CA  TRP A 253      73.948  85.965  74.508  1.00  0.21           C  
ATOM   1689  C   TRP A 253      72.625  86.184  73.798  1.00  0.21           C  
ATOM   1690  O   TRP A 253      72.352  85.648  72.724  1.00  0.21           O  
ATOM   1691  CB  TRP A 253      75.117  86.713  73.816  1.00  0.21           C  
ATOM   1692  CG  TRP A 253      75.283  86.482  72.318  1.00  0.21           C  
ATOM   1693  CD1 TRP A 253      74.777  87.266  71.323  1.00  0.21           C  
ATOM   1694  CD2 TRP A 253      75.898  85.356  71.667  1.00  0.21           C  
ATOM   1695  NE1 TRP A 253      75.110  86.761  70.088  1.00  0.21           N  
ATOM   1696  CE2 TRP A 253      75.799  85.588  70.275  1.00  0.21           C  
ATOM   1697  CE3 TRP A 253      76.477  84.188  72.159  1.00  0.21           C  
ATOM   1698  CZ2 TRP A 253      76.310  84.682  69.362  1.00  0.21           C  
ATOM   1699  CZ3 TRP A 253      76.936  83.244  71.226  1.00  0.21           C  
ATOM   1700  CH2 TRP A 253      76.875  83.497  69.849  1.00  0.21           C  
ATOM   1701  N   ILE A 254      71.753  87.024  74.378  1.00  0.21           N  
ATOM   1702  CA  ILE A 254      70.486  87.390  73.773  1.00  0.21           C  
ATOM   1703  C   ILE A 254      70.684  88.629  72.909  1.00  0.21           C  
ATOM   1704  O   ILE A 254      70.259  89.726  73.255  1.00  0.21           O  
ATOM   1705  CB  ILE A 254      69.389  87.599  74.814  1.00  0.21           C  
ATOM   1706  CG1 ILE A 254      69.310  86.406  75.805  1.00  0.21           C  
ATOM   1707  CG2 ILE A 254      68.041  87.786  74.081  1.00  0.21           C  
ATOM   1708  CD1 ILE A 254      68.374  86.673  76.990  1.00  0.21           C  
ATOM   1709  N   ARG A 255      71.375  88.456  71.757  1.00  0.25           N  
ATOM   1710  CA  ARG A 255      71.729  89.512  70.809  1.00  0.25           C  
ATOM   1711  C   ARG A 255      72.698  90.562  71.387  1.00  0.25           C  
ATOM   1712  O   ARG A 255      72.353  91.362  72.248  1.00  0.25           O  
ATOM   1713  CB  ARG A 255      70.482  90.205  70.192  1.00  0.25           C  
ATOM   1714  CG  ARG A 255      69.482  89.242  69.508  1.00  0.25           C  
ATOM   1715  CD  ARG A 255      68.164  89.929  69.128  1.00  0.25           C  
ATOM   1716  NE  ARG A 255      67.295  88.915  68.438  1.00  0.25           N  
ATOM   1717  CZ  ARG A 255      66.068  89.183  67.967  1.00  0.25           C  
ATOM   1718  NH1 ARG A 255      65.374  88.231  67.349  1.00  0.25           N  
ATOM   1719  NH2 ARG A 255      65.522  90.387  68.102  1.00  0.25           N  
ATOM   1720  N   LYS A 256      73.971  90.621  70.938  1.00  0.23           N  
ATOM   1721  CA  LYS A 256      74.910  91.597  71.484  1.00  0.23           C  
ATOM   1722  C   LYS A 256      74.632  93.007  70.947  1.00  0.23           C  
ATOM   1723  O   LYS A 256      75.040  93.333  69.841  1.00  0.23           O  
ATOM   1724  CB  LYS A 256      76.383  91.139  71.226  1.00  0.23           C  
ATOM   1725  CG  LYS A 256      76.861  90.078  72.242  1.00  0.23           C  
ATOM   1726  CD  LYS A 256      78.181  89.341  71.909  1.00  0.23           C  
ATOM   1727  CE  LYS A 256      78.115  88.424  70.679  1.00  0.23           C  
ATOM   1728  NZ  LYS A 256      79.367  87.661  70.473  1.00  0.23           N  
ATOM   1729  N   VAL A 257      73.923  93.876  71.715  1.00  0.28           N  
ATOM   1730  CA  VAL A 257      73.508  95.203  71.250  1.00  0.28           C  
ATOM   1731  C   VAL A 257      74.382  96.323  71.832  1.00  0.28           C  
ATOM   1732  O   VAL A 257      74.339  96.597  73.023  1.00  0.28           O  
ATOM   1733  CB  VAL A 257      72.016  95.492  71.441  1.00  0.28           C  
ATOM   1734  CG1 VAL A 257      71.174  94.451  70.665  1.00  0.28           C  
ATOM   1735  CG2 VAL A 257      71.607  95.563  72.927  1.00  0.28           C  
ATOM   1736  N   SER A 258      75.246  96.972  71.002  1.00  0.23           N  
ATOM   1737  CA  SER A 258      76.378  97.875  71.364  1.00  0.23           C  
ATOM   1738  C   SER A 258      76.836  97.985  72.830  1.00  0.23           C  
ATOM   1739  O   SER A 258      76.914  99.100  73.344  1.00  0.23           O  
ATOM   1740  CB  SER A 258      76.343  99.322  70.761  1.00  0.23           C  
ATOM   1741  OG  SER A 258      75.074  99.967  70.833  1.00  0.23           O  
ATOM   1742  N   PRO A 259      77.158  96.926  73.558  1.00  0.25           N  
ATOM   1743  CA  PRO A 259      76.845  96.853  74.982  1.00  0.25           C  
ATOM   1744  C   PRO A 259      77.722  97.702  75.868  1.00  0.25           C  
ATOM   1745  O   PRO A 259      78.923  97.795  75.659  1.00  0.25           O  
ATOM   1746  CB  PRO A 259      76.912  95.347  75.315  1.00  0.25           C  
ATOM   1747  CG  PRO A 259      76.815  94.629  73.963  1.00  0.25           C  
ATOM   1748  CD  PRO A 259      77.472  95.618  73.009  1.00  0.25           C  
ATOM   1749  N   ASP A 260      77.143  98.324  76.904  1.00  0.37           N  
ATOM   1750  CA  ASP A 260      77.740  99.358  77.726  1.00  0.37           C  
ATOM   1751  C   ASP A 260      78.725  98.780  78.711  1.00  0.37           C  
ATOM   1752  O   ASP A 260      79.529  99.462  79.338  1.00  0.37           O  
ATOM   1753  CB  ASP A 260      76.638 100.164  78.448  1.00  0.37           C  
ATOM   1754  CG  ASP A 260      75.704  99.315  79.305  1.00  0.37           C  
ATOM   1755  OD1 ASP A 260      75.782  98.055  79.257  1.00  0.37           O  
ATOM   1756  OD2 ASP A 260      74.886  99.937  80.021  1.00  0.37           O  
ATOM   1757  N   GLN A 261      78.743  97.451  78.761  1.00  0.23           N  
ATOM   1758  CA  GLN A 261      79.800  96.638  79.272  1.00  0.23           C  
ATOM   1759  C   GLN A 261      81.153  96.990  78.632  1.00  0.23           C  
ATOM   1760  O   GLN A 261      82.176  96.986  79.311  1.00  0.23           O  
ATOM   1761  CB  GLN A 261      79.401  95.140  79.081  1.00  0.23           C  
ATOM   1762  CG  GLN A 261      77.936  94.852  79.519  1.00  0.23           C  
ATOM   1763  CD  GLN A 261      77.697  95.295  80.968  1.00  0.23           C  
ATOM   1764  OE1 GLN A 261      78.233  94.690  81.899  1.00  0.23           O  
ATOM   1765  NE2 GLN A 261      76.900  96.369  81.174  1.00  0.23           N  
ATOM   1766  N   ALA A 262      81.213  97.319  77.314  1.00  0.25           N  
ATOM   1767  CA  ALA A 262      82.420  97.064  76.569  1.00  0.25           C  
ATOM   1768  C   ALA A 262      82.386  97.397  75.068  1.00  0.25           C  
ATOM   1769  O   ALA A 262      81.351  97.686  74.489  1.00  0.25           O  
ATOM   1770  CB  ALA A 262      82.675  95.585  76.700  1.00  0.25           C  
ATOM   1771  N   GLN A 263      83.540  97.365  74.361  1.00  0.26           N  
ATOM   1772  CA  GLN A 263      83.612  97.758  72.956  1.00  0.26           C  
ATOM   1773  C   GLN A 263      84.803  97.099  72.270  1.00  0.26           C  
ATOM   1774  O   GLN A 263      85.706  97.775  71.790  1.00  0.26           O  
ATOM   1775  CB  GLN A 263      83.825  99.294  72.749  1.00  0.26           C  
ATOM   1776  CG  GLN A 263      82.695 100.199  73.281  1.00  0.26           C  
ATOM   1777  CD  GLN A 263      82.941 101.677  72.985  1.00  0.26           C  
ATOM   1778  OE1 GLN A 263      83.981 102.264  73.280  1.00  0.26           O  
ATOM   1779  NE2 GLN A 263      81.918 102.331  72.392  1.00  0.26           N  
ATOM   1780  N   GLY A 264      84.893  95.771  72.176  1.00  0.28           N  
ATOM   1781  CA  GLY A 264      85.981  95.150  71.457  1.00  0.28           C  
ATOM   1782  C   GLY A 264      85.779  93.689  71.661  1.00  0.28           C  
ATOM   1783  O   GLY A 264      84.673  93.340  72.018  1.00  0.28           O  
ATOM   1784  N   GLY A 265      86.749  92.759  71.498  1.00  0.37           N  
ATOM   1785  CA  GLY A 265      86.384  91.355  71.712  1.00  0.37           C  
ATOM   1786  C   GLY A 265      87.459  90.382  72.066  1.00  0.37           C  
ATOM   1787  O   GLY A 265      87.527  89.860  73.172  1.00  0.37           O  
ATOM   1788  N   ARG A 266      88.346  90.053  71.118  1.00  0.29           N  
ATOM   1789  CA  ARG A 266      89.439  89.150  71.422  1.00  0.29           C  
ATOM   1790  C   ARG A 266      90.615  89.930  72.023  1.00  0.29           C  
ATOM   1791  O   ARG A 266      90.871  91.080  71.654  1.00  0.29           O  
ATOM   1792  CB  ARG A 266      89.883  88.362  70.176  1.00  0.29           C  
ATOM   1793  CG  ARG A 266      88.863  87.453  69.464  1.00  0.29           C  
ATOM   1794  CD  ARG A 266      89.604  86.797  68.272  1.00  0.29           C  
ATOM   1795  NE  ARG A 266      89.517  87.643  67.027  1.00  0.29           N  
ATOM   1796  CZ  ARG A 266      89.916  87.339  65.781  1.00  0.29           C  
ATOM   1797  NH1 ARG A 266      89.863  88.268  64.816  1.00  0.29           N  
ATOM   1798  NH2 ARG A 266      90.419  86.158  65.436  1.00  0.29           N  
ATOM   1799  N   TYR A 267      91.339  89.330  72.994  1.00  0.31           N  
ATOM   1800  CA  TYR A 267      92.415  89.988  73.717  1.00  0.31           C  
ATOM   1801  C   TYR A 267      93.732  89.356  73.314  1.00  0.31           C  
ATOM   1802  O   TYR A 267      93.953  88.150  73.402  1.00  0.31           O  
ATOM   1803  CB  TYR A 267      92.227  89.916  75.271  1.00  0.31           C  
ATOM   1804  CG  TYR A 267      93.460  90.336  76.065  1.00  0.31           C  
ATOM   1805  CD1 TYR A 267      94.133  91.553  75.831  1.00  0.31           C  
ATOM   1806  CD2 TYR A 267      94.015  89.428  76.981  1.00  0.31           C  
ATOM   1807  CE1 TYR A 267      95.397  91.784  76.400  1.00  0.31           C  
ATOM   1808  CE2 TYR A 267      95.272  89.656  77.553  1.00  0.31           C  
ATOM   1809  CZ  TYR A 267      95.980  90.814  77.231  1.00  0.31           C  
ATOM   1810  OH  TYR A 267      97.217  91.051  77.864  1.00  0.31           O  
ATOM   1811  N   TRP A 268      94.648  90.201  72.838  1.00  0.26           N  
ATOM   1812  CA  TRP A 268      95.956  89.788  72.409  1.00  0.26           C  
ATOM   1813  C   TRP A 268      96.963  89.334  73.455  1.00  0.26           C  
ATOM   1814  O   TRP A 268      96.875  89.639  74.635  1.00  0.26           O  
ATOM   1815  CB  TRP A 268      96.373  90.752  71.303  1.00  0.26           C  
ATOM   1816  CG  TRP A 268      95.222  90.842  70.224  1.00  0.26           C  
ATOM   1817  CD1 TRP A 268      94.901  91.992  69.593  1.00  0.26           C  
ATOM   1818  CD2 TRP A 268      94.284  89.832  69.678  1.00  0.26           C  
ATOM   1819  NE1 TRP A 268      94.014  91.735  68.557  1.00  0.26           N  
ATOM   1820  CE2 TRP A 268      93.607  90.402  68.588  1.00  0.26           C  
ATOM   1821  CE3 TRP A 268      93.992  88.521  70.011  1.00  0.26           C  
ATOM   1822  CZ2 TRP A 268      92.794  89.615  67.737  1.00  0.26           C  
ATOM   1823  CZ3 TRP A 268      93.128  87.790  69.236  1.00  0.26           C  
ATOM   1824  CH2 TRP A 268      92.696  88.263  68.056  1.00  0.26           C  
ATOM   1825  N   SER A 269      97.966  88.549  73.066  1.00  0.36           N  
ATOM   1826  CA  SER A 269      99.137  88.239  73.864  1.00  0.36           C  
ATOM   1827  C   SER A 269     100.341  89.031  73.378  1.00  0.36           C  
ATOM   1828  O   SER A 269     100.317  89.706  72.351  1.00  0.36           O  
ATOM   1829  CB  SER A 269      99.473  86.730  73.938  1.00  0.36           C  
ATOM   1830  OG  SER A 269     100.200  86.249  72.800  1.00  0.36           O  
ATOM   1831  N   ASN A 270     101.440  89.035  74.138  1.00  0.33           N  
ATOM   1832  CA  ASN A 270     102.632  89.757  73.742  1.00  0.33           C  
ATOM   1833  C   ASN A 270     103.946  89.069  73.961  1.00  0.33           C  
ATOM   1834  O   ASN A 270     104.918  89.323  73.262  1.00  0.33           O  
ATOM   1835  CB  ASN A 270     102.758  90.999  74.621  1.00  0.33           C  
ATOM   1836  CG  ASN A 270     102.744  90.739  76.137  1.00  0.33           C  
ATOM   1837  OD1 ASN A 270     102.290  89.721  76.662  1.00  0.33           O  
ATOM   1838  ND2 ASN A 270     103.306  91.698  76.887  1.00  0.33           N  
ATOM   1839  N   TYR A 271     104.036  88.227  74.992  1.00  0.40           N  
ATOM   1840  CA  TYR A 271     105.312  87.864  75.552  1.00  0.40           C  
ATOM   1841  C   TYR A 271     106.046  86.939  74.593  1.00  0.40           C  
ATOM   1842  O   TYR A 271     107.176  87.182  74.183  1.00  0.40           O  
ATOM   1843  CB  TYR A 271     105.005  87.312  76.966  1.00  0.40           C  
ATOM   1844  CG  TYR A 271     106.213  87.169  77.835  1.00  0.40           C  
ATOM   1845  CD1 TYR A 271     106.371  86.005  78.598  1.00  0.40           C  
ATOM   1846  CD2 TYR A 271     107.178  88.184  77.939  1.00  0.40           C  
ATOM   1847  CE1 TYR A 271     107.506  85.822  79.397  1.00  0.40           C  
ATOM   1848  CE2 TYR A 271     108.314  87.998  78.736  1.00  0.40           C  
ATOM   1849  CZ  TYR A 271     108.487  86.810  79.448  1.00  0.40           C  
ATOM   1850  OH  TYR A 271     109.636  86.591  80.222  1.00  0.40           O  
ATOM   1851  N   THR A 272     105.300  85.948  74.075  1.00  0.46           N  
ATOM   1852  CA  THR A 272     105.612  85.094  72.932  1.00  0.46           C  
ATOM   1853  C   THR A 272     105.887  85.861  71.660  1.00  0.46           C  
ATOM   1854  O   THR A 272     106.736  85.536  70.827  1.00  0.46           O  
ATOM   1855  CB  THR A 272     104.407  84.209  72.643  1.00  0.46           C  
ATOM   1856  OG1 THR A 272     104.046  83.472  73.799  1.00  0.46           O  
ATOM   1857  CG2 THR A 272     104.713  83.207  71.530  1.00  0.46           C  
ATOM   1858  N   TRP A 273     105.098  86.912  71.452  1.00  0.33           N  
ATOM   1859  CA  TRP A 273     105.039  87.682  70.242  1.00  0.33           C  
ATOM   1860  C   TRP A 273     106.236  88.592  70.039  1.00  0.33           C  
ATOM   1861  O   TRP A 273     106.889  88.559  69.002  1.00  0.33           O  
ATOM   1862  CB  TRP A 273     103.727  88.484  70.348  1.00  0.33           C  
ATOM   1863  CG  TRP A 273     103.438  89.573  69.384  1.00  0.33           C  
ATOM   1864  CD1 TRP A 273     102.865  90.772  69.644  1.00  0.33           C  
ATOM   1865  CD2 TRP A 273     103.536  89.520  67.959  1.00  0.33           C  
ATOM   1866  NE1 TRP A 273     102.587  91.486  68.497  1.00  0.33           N  
ATOM   1867  CE2 TRP A 273     102.975  90.642  67.462  1.00  0.33           C  
ATOM   1868  CE3 TRP A 273     104.023  88.492  67.125  1.00  0.33           C  
ATOM   1869  CZ2 TRP A 273     102.791  90.848  66.120  1.00  0.33           C  
ATOM   1870  CZ3 TRP A 273     103.760  88.632  65.755  1.00  0.33           C  
ATOM   1871  CH2 TRP A 273     103.123  89.756  65.260  1.00  0.33           C  
ATOM   1872  N   HIS A 274     106.587  89.377  71.066  1.00  0.44           N  
ATOM   1873  CA  HIS A 274     107.721  90.277  71.064  1.00  0.44           C  
ATOM   1874  C   HIS A 274     109.023  89.482  71.103  1.00  0.44           C  
ATOM   1875  O   HIS A 274     110.042  89.893  70.562  1.00  0.44           O  
ATOM   1876  CB  HIS A 274     107.549  91.248  72.262  1.00  0.44           C  
ATOM   1877  CG  HIS A 274     108.509  92.394  72.320  1.00  0.44           C  
ATOM   1878  ND1 HIS A 274     109.714  92.147  72.909  1.00  0.44           N  
ATOM   1879  CD2 HIS A 274     108.443  93.691  71.918  1.00  0.44           C  
ATOM   1880  CE1 HIS A 274     110.379  93.276  72.871  1.00  0.44           C  
ATOM   1881  NE2 HIS A 274     109.654  94.255  72.274  1.00  0.44           N  
ATOM   1882  N   GLY A 275     108.954  88.252  71.664  1.00  0.60           N  
ATOM   1883  CA  GLY A 275     110.041  87.277  71.694  1.00  0.60           C  
ATOM   1884  C   GLY A 275     110.753  87.297  73.015  1.00  0.60           C  
ATOM   1885  O   GLY A 275     111.812  86.702  73.180  1.00  0.60           O  
ATOM   1886  N   ASP A 276     110.159  87.998  73.992  1.00  0.62           N  
ATOM   1887  CA  ASP A 276     110.619  88.088  75.358  1.00  0.62           C  
ATOM   1888  C   ASP A 276     110.275  86.828  76.153  1.00  0.62           C  
ATOM   1889  O   ASP A 276     110.981  86.434  77.080  1.00  0.62           O  
ATOM   1890  CB  ASP A 276     109.960  89.297  76.066  1.00  0.62           C  
ATOM   1891  CG  ASP A 276     110.624  90.629  75.785  1.00  0.62           C  
ATOM   1892  OD1 ASP A 276     111.548  90.707  74.946  1.00  0.62           O  
ATOM   1893  OD2 ASP A 276     110.293  91.562  76.568  1.00  0.62           O  
ATOM   1894  N   GLN A 277     109.164  86.138  75.802  1.00  0.49           N  
ATOM   1895  CA  GLN A 277     108.902  84.780  76.247  1.00  0.49           C  
ATOM   1896  C   GLN A 277     109.958  83.861  75.719  1.00  0.49           C  
ATOM   1897  O   GLN A 277     110.178  83.773  74.517  1.00  0.49           O  
ATOM   1898  CB  GLN A 277     107.566  84.200  75.730  1.00  0.49           C  
ATOM   1899  CG  GLN A 277     107.255  82.704  76.006  1.00  0.49           C  
ATOM   1900  CD  GLN A 277     107.034  82.428  77.489  1.00  0.49           C  
ATOM   1901  OE1 GLN A 277     106.009  82.823  78.044  1.00  0.49           O  
ATOM   1902  NE2 GLN A 277     107.994  81.747  78.156  1.00  0.49           N  
ATOM   1903  N   ASN A 278     110.583  83.118  76.630  1.00  0.51           N  
ATOM   1904  CA  ASN A 278     111.613  82.178  76.305  1.00  0.51           C  
ATOM   1905  C   ASN A 278     110.990  80.786  76.399  1.00  0.51           C  
ATOM   1906  O   ASN A 278     110.703  80.361  77.521  1.00  0.51           O  
ATOM   1907  CB  ASN A 278     112.739  82.457  77.328  1.00  0.51           C  
ATOM   1908  CG  ASN A 278     113.961  81.588  77.123  1.00  0.51           C  
ATOM   1909  OD1 ASN A 278     113.934  80.543  76.474  1.00  0.51           O  
ATOM   1910  ND2 ASN A 278     115.083  82.014  77.747  1.00  0.51           N  
ATOM   1911  N   PRO A 279     110.736  80.036  75.308  1.00  0.46           N  
ATOM   1912  CA  PRO A 279     110.094  78.724  75.349  1.00  0.46           C  
ATOM   1913  C   PRO A 279     110.845  77.698  76.164  1.00  0.46           C  
ATOM   1914  O   PRO A 279     110.241  76.728  76.614  1.00  0.46           O  
ATOM   1915  CB  PRO A 279     109.924  78.331  73.873  1.00  0.46           C  
ATOM   1916  CG  PRO A 279     109.753  79.676  73.175  1.00  0.46           C  
ATOM   1917  CD  PRO A 279     110.739  80.555  73.938  1.00  0.46           C  
ATOM   1918  N   ALA A 280     112.155  77.896  76.395  1.00  0.60           N  
ATOM   1919  CA  ALA A 280     112.927  77.077  77.296  1.00  0.60           C  
ATOM   1920  C   ALA A 280     112.434  77.111  78.745  1.00  0.60           C  
ATOM   1921  O   ALA A 280     112.478  76.090  79.425  1.00  0.60           O  
ATOM   1922  CB  ALA A 280     114.412  77.459  77.193  1.00  0.60           C  
ATOM   1923  N   HIS A 281     111.918  78.256  79.257  1.00  0.51           N  
ATOM   1924  CA  HIS A 281     111.301  78.291  80.585  1.00  0.51           C  
ATOM   1925  C   HIS A 281     110.040  77.399  80.715  1.00  0.51           C  
ATOM   1926  O   HIS A 281     110.049  76.570  81.623  1.00  0.51           O  
ATOM   1927  CB  HIS A 281     110.995  79.743  81.073  1.00  0.51           C  
ATOM   1928  CG  HIS A 281     112.130  80.565  81.654  1.00  0.51           C  
ATOM   1929  ND1 HIS A 281     112.079  80.840  83.009  1.00  0.51           N  
ATOM   1930  CD2 HIS A 281     113.102  81.321  81.068  1.00  0.51           C  
ATOM   1931  CE1 HIS A 281     113.008  81.754  83.221  1.00  0.51           C  
ATOM   1932  NE2 HIS A 281     113.654  82.083  82.080  1.00  0.51           N  
ATOM   1933  N   PRO A 282     108.981  77.385  79.878  1.00  0.52           N  
ATOM   1934  CA  PRO A 282     107.884  76.428  80.033  1.00  0.52           C  
ATOM   1935  C   PRO A 282     108.306  74.999  79.809  1.00  0.52           C  
ATOM   1936  O   PRO A 282     107.756  74.103  80.440  1.00  0.52           O  
ATOM   1937  CB  PRO A 282     106.835  76.870  79.002  1.00  0.52           C  
ATOM   1938  CG  PRO A 282     107.041  78.379  78.924  1.00  0.52           C  
ATOM   1939  CD  PRO A 282     108.557  78.527  79.072  1.00  0.52           C  
ATOM   1940  N   PHE A 283     109.274  74.773  78.905  1.00  0.52           N  
ATOM   1941  CA  PHE A 283     109.839  73.468  78.649  1.00  0.52           C  
ATOM   1942  C   PHE A 283     110.585  72.878  79.850  1.00  0.52           C  
ATOM   1943  O   PHE A 283     110.397  71.717  80.198  1.00  0.52           O  
ATOM   1944  CB  PHE A 283     110.769  73.599  77.413  1.00  0.52           C  
ATOM   1945  CG  PHE A 283     111.110  72.261  76.834  1.00  0.52           C  
ATOM   1946  CD1 PHE A 283     112.296  71.602  77.194  1.00  0.52           C  
ATOM   1947  CD2 PHE A 283     110.208  71.625  75.968  1.00  0.52           C  
ATOM   1948  CE1 PHE A 283     112.557  70.310  76.724  1.00  0.52           C  
ATOM   1949  CE2 PHE A 283     110.473  70.340  75.483  1.00  0.52           C  
ATOM   1950  CZ  PHE A 283     111.647  69.678  75.866  1.00  0.52           C  
ATOM   1951  N   TRP A 284     111.446  73.668  80.525  1.00  0.50           N  
ATOM   1952  CA  TRP A 284     112.169  73.203  81.694  1.00  0.50           C  
ATOM   1953  C   TRP A 284     111.407  73.264  83.012  1.00  0.50           C  
ATOM   1954  O   TRP A 284     111.516  72.348  83.824  1.00  0.50           O  
ATOM   1955  CB  TRP A 284     113.528  73.942  81.858  1.00  0.50           C  
ATOM   1956  CG  TRP A 284     114.644  73.491  80.922  1.00  0.50           C  
ATOM   1957  CD1 TRP A 284     115.459  74.263  80.143  1.00  0.50           C  
ATOM   1958  CD2 TRP A 284     115.119  72.136  80.781  1.00  0.50           C  
ATOM   1959  NE1 TRP A 284     116.422  73.479  79.537  1.00  0.50           N  
ATOM   1960  CE2 TRP A 284     116.205  72.169  79.880  1.00  0.50           C  
ATOM   1961  CE3 TRP A 284     114.716  70.935  81.364  1.00  0.50           C  
ATOM   1962  CZ2 TRP A 284     116.872  71.005  79.516  1.00  0.50           C  
ATOM   1963  CZ3 TRP A 284     115.375  69.758  80.984  1.00  0.50           C  
ATOM   1964  CH2 TRP A 284     116.437  69.790  80.070  1.00  0.50           C  
ATOM   1965  N   SER A 285     110.657  74.346  83.307  1.00  0.56           N  
ATOM   1966  CA  SER A 285     110.093  74.535  84.643  1.00  0.56           C  
ATOM   1967  C   SER A 285     108.582  74.554  84.693  1.00  0.56           C  
ATOM   1968  O   SER A 285     107.998  74.488  85.772  1.00  0.56           O  
ATOM   1969  CB  SER A 285     110.625  75.851  85.281  1.00  0.56           C  
ATOM   1970  OG  SER A 285     110.231  77.015  84.549  1.00  0.56           O  
ATOM   1971  N   GLY A 286     107.890  74.621  83.537  1.00  0.52           N  
ATOM   1972  CA  GLY A 286     106.431  74.735  83.500  1.00  0.52           C  
ATOM   1973  C   GLY A 286     105.918  76.123  83.804  1.00  0.52           C  
ATOM   1974  O   GLY A 286     104.725  76.329  84.016  1.00  0.52           O  
ATOM   1975  N   VAL A 287     106.822  77.116  83.851  1.00  0.49           N  
ATOM   1976  CA  VAL A 287     106.545  78.469  84.299  1.00  0.49           C  
ATOM   1977  C   VAL A 287     106.800  79.439  83.152  1.00  0.49           C  
ATOM   1978  O   VAL A 287     107.684  79.241  82.325  1.00  0.49           O  
ATOM   1979  CB  VAL A 287     107.411  78.819  85.513  1.00  0.49           C  
ATOM   1980  CG1 VAL A 287     107.183  80.253  86.019  1.00  0.49           C  
ATOM   1981  CG2 VAL A 287     107.110  77.834  86.662  1.00  0.49           C  
ATOM   1982  N   GLN A 288     105.997  80.525  83.039  1.00  0.48           N  
ATOM   1983  CA  GLN A 288     106.153  81.540  82.002  1.00  0.48           C  
ATOM   1984  C   GLN A 288     107.502  82.267  82.038  1.00  0.48           C  
ATOM   1985  O   GLN A 288     108.187  82.405  81.025  1.00  0.48           O  
ATOM   1986  CB  GLN A 288     105.011  82.587  82.158  1.00  0.48           C  
ATOM   1987  CG  GLN A 288     105.041  83.724  81.109  1.00  0.48           C  
ATOM   1988  CD  GLN A 288     104.011  84.823  81.364  1.00  0.48           C  
ATOM   1989  OE1 GLN A 288     102.837  84.600  81.653  1.00  0.48           O  
ATOM   1990  NE2 GLN A 288     104.465  86.093  81.237  1.00  0.48           N  
ATOM   1991  N   GLY A 289     107.902  82.718  83.239  1.00  0.59           N  
ATOM   1992  CA  GLY A 289     109.146  83.417  83.508  1.00  0.59           C  
ATOM   1993  C   GLY A 289     109.103  83.818  84.951  1.00  0.59           C  
ATOM   1994  O   GLY A 289     108.184  84.511  85.376  1.00  0.59           O  
ATOM   1995  N   SER A 290     110.074  83.339  85.739  1.00  0.44           N  
ATOM   1996  CA  SER A 290     110.186  83.632  87.158  1.00  0.44           C  
ATOM   1997  C   SER A 290     111.649  83.729  87.444  1.00  0.44           C  
ATOM   1998  O   SER A 290     112.331  82.709  87.514  1.00  0.44           O  
ATOM   1999  CB  SER A 290     109.708  82.495  88.103  1.00  0.44           C  
ATOM   2000  OG  SER A 290     108.290  82.446  88.182  1.00  0.44           O  
ATOM   2001  N   ASP A 291     112.161  84.946  87.634  1.00  0.54           N  
ATOM   2002  CA  ASP A 291     113.583  85.178  87.721  1.00  0.54           C  
ATOM   2003  C   ASP A 291     113.931  85.755  89.070  1.00  0.54           C  
ATOM   2004  O   ASP A 291     113.088  86.165  89.857  1.00  0.54           O  
ATOM   2005  CB  ASP A 291     114.049  86.183  86.649  1.00  0.54           C  
ATOM   2006  CG  ASP A 291     113.536  85.711  85.310  1.00  0.54           C  
ATOM   2007  OD1 ASP A 291     114.195  84.833  84.701  1.00  0.54           O  
ATOM   2008  OD2 ASP A 291     112.450  86.203  84.902  1.00  0.54           O  
ATOM   2009  N   ILE A 292     115.214  85.816  89.393  1.00  0.48           N  
ATOM   2010  CA  ILE A 292     115.685  86.524  90.562  1.00  0.48           C  
ATOM   2011  C   ILE A 292     115.497  88.050  90.512  1.00  0.48           C  
ATOM   2012  O   ILE A 292     115.850  88.679  89.514  1.00  0.48           O  
ATOM   2013  CB  ILE A 292     117.143  86.122  90.689  1.00  0.48           C  
ATOM   2014  CG1 ILE A 292     117.279  84.647  91.132  1.00  0.48           C  
ATOM   2015  CG2 ILE A 292     117.926  87.069  91.587  1.00  0.48           C  
ATOM   2016  CD1 ILE A 292     116.775  84.355  92.549  1.00  0.48           C  
ATOM   2017  N   ASP A 293     115.000  88.714  91.601  1.00  0.50           N  
ATOM   2018  CA  ASP A 293     115.132  90.166  91.760  1.00  0.50           C  
ATOM   2019  C   ASP A 293     116.594  90.604  91.754  1.00  0.50           C  
ATOM   2020  O   ASP A 293     117.486  89.947  92.281  1.00  0.50           O  
ATOM   2021  CB  ASP A 293     114.562  90.801  93.068  1.00  0.50           C  
ATOM   2022  CG  ASP A 293     113.051  90.754  93.202  1.00  0.50           C  
ATOM   2023  OD1 ASP A 293     112.369  90.558  92.169  1.00  0.50           O  
ATOM   2024  OD2 ASP A 293     112.583  91.007  94.341  1.00  0.50           O  
ATOM   2025  N   LEU A 294     116.899  91.783  91.193  1.00  0.63           N  
ATOM   2026  CA  LEU A 294     118.266  92.235  91.008  1.00  0.63           C  
ATOM   2027  C   LEU A 294     119.081  92.416  92.285  1.00  0.63           C  
ATOM   2028  O   LEU A 294     120.303  92.269  92.293  1.00  0.63           O  
ATOM   2029  CB  LEU A 294     118.291  93.562  90.236  1.00  0.63           C  
ATOM   2030  CG  LEU A 294     119.679  93.965  89.726  1.00  0.63           C  
ATOM   2031  CD1 LEU A 294     120.247  92.982  88.705  1.00  0.63           C  
ATOM   2032  CD2 LEU A 294     119.529  95.305  89.082  1.00  0.63           C  
ATOM   2033  N   SER A 295     118.439  92.703  93.437  1.00  0.59           N  
ATOM   2034  CA  SER A 295     119.122  92.856  94.717  1.00  0.59           C  
ATOM   2035  C   SER A 295     119.897  91.651  95.193  1.00  0.59           C  
ATOM   2036  O   SER A 295     120.869  91.789  95.938  1.00  0.59           O  
ATOM   2037  CB  SER A 295     118.201  93.368  95.858  1.00  0.59           C  
ATOM   2038  OG  SER A 295     117.073  92.517  96.017  1.00  0.59           O  
ATOM   2039  N   ASP A 296     119.506  90.475  94.697  1.00  0.65           N  
ATOM   2040  CA  ASP A 296     120.148  89.198  94.835  1.00  0.65           C  
ATOM   2041  C   ASP A 296     121.343  88.983  93.876  1.00  0.65           C  
ATOM   2042  O   ASP A 296     122.210  88.153  94.121  1.00  0.65           O  
ATOM   2043  CB  ASP A 296     119.003  88.205  94.623  1.00  0.65           C  
ATOM   2044  CG  ASP A 296     119.412  86.789  94.917  1.00  0.65           C  
ATOM   2045  OD1 ASP A 296     119.474  86.438  96.116  1.00  0.65           O  
ATOM   2046  OD2 ASP A 296     119.730  86.040  93.965  1.00  0.65           O  
ATOM   2047  N   MET A 297     121.537  89.808  92.815  1.00  0.67           N  
ATOM   2048  CA  MET A 297     122.780  89.826  92.027  1.00  0.67           C  
ATOM   2049  C   MET A 297     123.982  90.151  92.903  1.00  0.67           C  
ATOM   2050  O   MET A 297     125.099  89.683  92.704  1.00  0.67           O  
ATOM   2051  CB  MET A 297     122.747  90.849  90.855  1.00  0.67           C  
ATOM   2052  CG  MET A 297     124.038  90.854  89.999  1.00  0.67           C  
ATOM   2053  SD  MET A 297     123.996  91.872  88.498  1.00  0.67           S  
ATOM   2054  CE  MET A 297     125.605  91.261  87.909  1.00  0.67           C  
ATOM   2055  N   ARG A 298     123.754  90.944  93.957  1.00  0.61           N  
ATOM   2056  CA  ARG A 298     124.734  91.179  94.986  1.00  0.61           C  
ATOM   2057  C   ARG A 298     125.080  89.971  95.870  1.00  0.61           C  
ATOM   2058  O   ARG A 298     126.166  89.923  96.457  1.00  0.61           O  
ATOM   2059  CB  ARG A 298     124.223  92.331  95.878  1.00  0.61           C  
ATOM   2060  CG  ARG A 298     125.200  92.718  97.001  1.00  0.61           C  
ATOM   2061  CD  ARG A 298     126.579  93.167  96.484  1.00  0.61           C  
ATOM   2062  NE  ARG A 298     127.475  93.489  97.643  1.00  0.61           N  
ATOM   2063  CZ  ARG A 298     127.749  92.637  98.645  1.00  0.61           C  
ATOM   2064  NH1 ARG A 298     128.432  93.059  99.702  1.00  0.61           N  
ATOM   2065  NH2 ARG A 298     127.394  91.360  98.630  1.00  0.61           N  
ATOM   2066  N   PHE A 299     124.177  88.981  95.999  1.00  0.67           N  
ATOM   2067  CA  PHE A 299     124.424  87.757  96.744  1.00  0.67           C  
ATOM   2068  C   PHE A 299     125.250  86.775  95.906  1.00  0.67           C  
ATOM   2069  O   PHE A 299     125.854  85.838  96.427  1.00  0.67           O  
ATOM   2070  CB  PHE A 299     123.083  87.109  97.222  1.00  0.67           C  
ATOM   2071  CG  PHE A 299     122.468  87.817  98.414  1.00  0.67           C  
ATOM   2072  CD1 PHE A 299     123.207  88.020  99.594  1.00  0.67           C  
ATOM   2073  CD2 PHE A 299     121.109  88.182  98.416  1.00  0.67           C  
ATOM   2074  CE1 PHE A 299     122.610  88.584 100.731  1.00  0.67           C  
ATOM   2075  CE2 PHE A 299     120.506  88.749  99.545  1.00  0.67           C  
ATOM   2076  CZ  PHE A 299     121.261  88.949 100.705  1.00  0.67           C  
ATOM   2077  N   SER A 300     125.338  87.004  94.580  1.00  0.71           N  
ATOM   2078  CA  SER A 300     126.212  86.275  93.669  1.00  0.71           C  
ATOM   2079  C   SER A 300     127.686  86.622  93.823  1.00  0.71           C  
ATOM   2080  O   SER A 300     128.061  87.764  94.086  1.00  0.71           O  
ATOM   2081  CB  SER A 300     125.796  86.475  92.188  1.00  0.71           C  
ATOM   2082  OG  SER A 300     126.549  85.650  91.296  1.00  0.71           O  
ATOM   2083  N   LYS A 301     128.575  85.627  93.636  1.00  0.69           N  
ATOM   2084  CA  LYS A 301     130.013  85.831  93.653  1.00  0.69           C  
ATOM   2085  C   LYS A 301     130.626  85.522  92.292  1.00  0.69           C  
ATOM   2086  O   LYS A 301     131.838  85.644  92.086  1.00  0.69           O  
ATOM   2087  CB  LYS A 301     130.673  84.941  94.736  1.00  0.69           C  
ATOM   2088  CG  LYS A 301     130.187  85.229  96.170  1.00  0.69           C  
ATOM   2089  CD  LYS A 301     130.919  84.349  97.199  1.00  0.69           C  
ATOM   2090  CE  LYS A 301     130.534  84.623  98.655  1.00  0.69           C  
ATOM   2091  NZ  LYS A 301     131.248  83.678  99.547  1.00  0.69           N  
ATOM   2092  N   LEU A 302     129.793  85.145  91.305  1.00  0.72           N  
ATOM   2093  CA  LEU A 302     130.243  84.952  89.946  1.00  0.72           C  
ATOM   2094  C   LEU A 302     129.116  85.260  88.984  1.00  0.72           C  
ATOM   2095  O   LEU A 302     128.068  84.620  88.994  1.00  0.72           O  
ATOM   2096  CB  LEU A 302     130.769  83.514  89.755  1.00  0.72           C  
ATOM   2097  CG  LEU A 302     131.503  83.280  88.424  1.00  0.72           C  
ATOM   2098  CD1 LEU A 302     132.774  82.466  88.679  1.00  0.72           C  
ATOM   2099  CD2 LEU A 302     130.608  82.597  87.380  1.00  0.72           C  
ATOM   2100  N   ASN A 303     129.281  86.268  88.110  1.00  0.76           N  
ATOM   2101  CA  ASN A 303     128.195  86.681  87.239  1.00  0.76           C  
ATOM   2102  C   ASN A 303     128.617  86.682  85.792  1.00  0.76           C  
ATOM   2103  O   ASN A 303     129.581  87.335  85.397  1.00  0.76           O  
ATOM   2104  CB  ASN A 303     127.670  88.099  87.561  1.00  0.76           C  
ATOM   2105  CG  ASN A 303     126.961  88.108  88.906  1.00  0.76           C  
ATOM   2106  OD1 ASN A 303     125.768  87.805  88.990  1.00  0.76           O  
ATOM   2107  ND2 ASN A 303     127.676  88.507  89.978  1.00  0.76           N  
ATOM   2108  N   THR A 304     127.847  85.993  84.939  1.00  0.80           N  
ATOM   2109  CA  THR A 304     128.049  86.087  83.499  1.00  0.80           C  
ATOM   2110  C   THR A 304     126.926  86.899  82.900  1.00  0.80           C  
ATOM   2111  O   THR A 304     125.749  86.596  83.081  1.00  0.80           O  
ATOM   2112  CB  THR A 304     128.127  84.753  82.780  1.00  0.80           C  
ATOM   2113  OG1 THR A 304     129.169  83.973  83.332  1.00  0.80           O  
ATOM   2114  CG2 THR A 304     128.504  84.961  81.309  1.00  0.80           C  
ATOM   2115  N   SER A 305     127.263  87.975  82.160  1.00  0.82           N  
ATOM   2116  CA  SER A 305     126.301  88.787  81.427  1.00  0.82           C  
ATOM   2117  C   SER A 305     126.333  88.357  79.989  1.00  0.82           C  
ATOM   2118  O   SER A 305     127.276  88.665  79.259  1.00  0.82           O  
ATOM   2119  CB  SER A 305     126.691  90.287  81.481  1.00  0.82           C  
ATOM   2120  OG  SER A 305     125.718  91.166  80.927  1.00  0.82           O  
ATOM   2121  N   TRP A 306     125.301  87.622  79.554  1.00  0.73           N  
ATOM   2122  CA  TRP A 306     125.314  86.942  78.282  1.00  0.73           C  
ATOM   2123  C   TRP A 306     124.222  87.486  77.394  1.00  0.73           C  
ATOM   2124  O   TRP A 306     123.033  87.285  77.629  1.00  0.73           O  
ATOM   2125  CB  TRP A 306     125.100  85.438  78.546  1.00  0.73           C  
ATOM   2126  CG  TRP A 306     125.576  84.533  77.431  1.00  0.73           C  
ATOM   2127  CD1 TRP A 306     125.434  84.647  76.076  1.00  0.73           C  
ATOM   2128  CD2 TRP A 306     126.416  83.394  77.659  1.00  0.73           C  
ATOM   2129  NE1 TRP A 306     126.138  83.657  75.439  1.00  0.73           N  
ATOM   2130  CE2 TRP A 306     126.749  82.873  76.393  1.00  0.73           C  
ATOM   2131  CE3 TRP A 306     126.908  82.828  78.832  1.00  0.73           C  
ATOM   2132  CZ2 TRP A 306     127.568  81.760  76.284  1.00  0.73           C  
ATOM   2133  CZ3 TRP A 306     127.799  81.756  78.708  1.00  0.73           C  
ATOM   2134  CH2 TRP A 306     128.105  81.204  77.458  1.00  0.73           C  
ATOM   2135  N   GLY A 307     124.603  88.247  76.348  1.00  0.79           N  
ATOM   2136  CA  GLY A 307     123.639  88.895  75.463  1.00  0.79           C  
ATOM   2137  C   GLY A 307     122.760  89.931  76.130  1.00  0.79           C  
ATOM   2138  O   GLY A 307     121.692  90.268  75.628  1.00  0.79           O  
ATOM   2139  N   LYS A 308     123.191  90.463  77.289  1.00  0.78           N  
ATOM   2140  CA  LYS A 308     122.417  91.384  78.090  1.00  0.78           C  
ATOM   2141  C   LYS A 308     123.171  92.691  78.258  1.00  0.78           C  
ATOM   2142  O   LYS A 308     124.251  92.762  78.853  1.00  0.78           O  
ATOM   2143  CB  LYS A 308     122.091  90.753  79.473  1.00  0.78           C  
ATOM   2144  CG  LYS A 308     121.192  91.599  80.401  1.00  0.78           C  
ATOM   2145  CD  LYS A 308     119.807  91.873  79.785  1.00  0.78           C  
ATOM   2146  CE  LYS A 308     118.895  92.797  80.596  1.00  0.78           C  
ATOM   2147  NZ  LYS A 308     117.622  92.996  79.858  1.00  0.78           N  
ATOM   2148  N   ASN A 309     122.623  93.799  77.717  1.00  0.81           N  
ATOM   2149  CA  ASN A 309     123.284  95.091  77.766  1.00  0.81           C  
ATOM   2150  C   ASN A 309     122.861  95.894  78.990  1.00  0.81           C  
ATOM   2151  O   ASN A 309     122.201  96.915  78.882  1.00  0.81           O  
ATOM   2152  CB  ASN A 309     123.081  95.882  76.449  1.00  0.81           C  
ATOM   2153  CG  ASN A 309     124.270  96.806  76.181  1.00  0.81           C  
ATOM   2154  OD1 ASN A 309     125.335  96.702  76.800  1.00  0.81           O  
ATOM   2155  ND2 ASN A 309     124.082  97.720  75.211  1.00  0.81           N  
ATOM   2156  N   PHE A 310     123.242  95.437  80.199  1.00  0.77           N  
ATOM   2157  CA  PHE A 310     122.850  95.970  81.494  1.00  0.77           C  
ATOM   2158  C   PHE A 310     122.948  97.451  81.706  1.00  0.77           C  
ATOM   2159  O   PHE A 310     122.028  98.070  82.214  1.00  0.77           O  
ATOM   2160  CB  PHE A 310     123.774  95.415  82.607  1.00  0.77           C  
ATOM   2161  CG  PHE A 310     123.225  94.142  83.120  1.00  0.77           C  
ATOM   2162  CD1 PHE A 310     122.096  94.170  83.942  1.00  0.77           C  
ATOM   2163  CD2 PHE A 310     123.819  92.924  82.816  1.00  0.77           C  
ATOM   2164  CE1 PHE A 310     121.509  92.986  84.389  1.00  0.77           C  
ATOM   2165  CE2 PHE A 310     123.278  91.731  83.297  1.00  0.77           C  
ATOM   2166  CZ  PHE A 310     122.097  91.772  84.053  1.00  0.77           C  
ATOM   2167  N   VAL A 311     124.075  98.081  81.369  1.00  0.74           N  
ATOM   2168  CA  VAL A 311     124.222  99.496  81.642  1.00  0.74           C  
ATOM   2169  C   VAL A 311     123.204 100.315  80.858  1.00  0.74           C  
ATOM   2170  O   VAL A 311     122.607 101.257  81.365  1.00  0.74           O  
ATOM   2171  CB  VAL A 311     125.665  99.892  81.407  1.00  0.74           C  
ATOM   2172  CG1 VAL A 311     125.835 101.414  81.521  1.00  0.74           C  
ATOM   2173  CG2 VAL A 311     126.525  99.181  82.470  1.00  0.74           C  
ATOM   2174  N   GLU A 312     122.929  99.899  79.616  1.00  0.62           N  
ATOM   2175  CA  GLU A 312     121.937 100.516  78.767  1.00  0.62           C  
ATOM   2176  C   GLU A 312     120.488 100.043  79.011  1.00  0.62           C  
ATOM   2177  O   GLU A 312     119.602 100.829  79.345  1.00  0.62           O  
ATOM   2178  CB  GLU A 312     122.419 100.217  77.333  1.00  0.62           C  
ATOM   2179  CG  GLU A 312     121.668 100.957  76.206  1.00  0.62           C  
ATOM   2180  CD  GLU A 312     122.386 100.866  74.859  1.00  0.62           C  
ATOM   2181  OE1 GLU A 312     123.542 100.366  74.823  1.00  0.62           O  
ATOM   2182  OE2 GLU A 312     121.784 101.305  73.851  1.00  0.62           O  
ATOM   2183  N   ASN A 313     120.212  98.722  78.955  1.00  0.67           N  
ATOM   2184  CA  ASN A 313     118.874  98.132  78.969  1.00  0.67           C  
ATOM   2185  C   ASN A 313     118.460  97.694  80.360  1.00  0.67           C  
ATOM   2186  O   ASN A 313     117.523  96.920  80.559  1.00  0.67           O  
ATOM   2187  CB  ASN A 313     118.791  96.871  78.058  1.00  0.67           C  
ATOM   2188  CG  ASN A 313     118.986  97.293  76.615  1.00  0.67           C  
ATOM   2189  OD1 ASN A 313     118.690  98.428  76.246  1.00  0.67           O  
ATOM   2190  ND2 ASN A 313     119.488  96.386  75.751  1.00  0.67           N  
ATOM   2191  N   LYS A 314     119.185  98.161  81.377  1.00  0.62           N  
ATOM   2192  CA  LYS A 314     118.903  97.856  82.758  1.00  0.62           C  
ATOM   2193  C   LYS A 314     119.497  98.962  83.620  1.00  0.62           C  
ATOM   2194  O   LYS A 314     119.972  98.753  84.727  1.00  0.62           O  
ATOM   2195  CB  LYS A 314     119.447  96.438  83.083  1.00  0.62           C  
ATOM   2196  CG  LYS A 314     119.044  95.790  84.402  1.00  0.62           C  
ATOM   2197  CD  LYS A 314     117.536  95.617  84.552  1.00  0.62           C  
ATOM   2198  CE  LYS A 314     116.941  94.332  84.013  1.00  0.62           C  
ATOM   2199  NZ  LYS A 314     115.498  94.332  84.320  1.00  0.62           N  
ATOM   2200  N   MET A 315     119.469 100.208  83.114  1.00  0.71           N  
ATOM   2201  CA  MET A 315     120.017 101.394  83.761  1.00  0.71           C  
ATOM   2202  C   MET A 315     119.679 101.670  85.241  1.00  0.71           C  
ATOM   2203  O   MET A 315     120.641 101.816  85.995  1.00  0.71           O  
ATOM   2204  CB  MET A 315     119.646 102.631  82.907  1.00  0.71           C  
ATOM   2205  CG  MET A 315     120.152 103.980  83.461  1.00  0.71           C  
ATOM   2206  SD  MET A 315     121.956 104.102  83.615  1.00  0.71           S  
ATOM   2207  CE  MET A 315     122.225 104.401  81.846  1.00  0.71           C  
ATOM   2208  N   PRO A 316     118.447 101.701  85.787  1.00  0.73           N  
ATOM   2209  CA  PRO A 316     118.165 102.014  87.207  1.00  0.73           C  
ATOM   2210  C   PRO A 316     118.636 100.933  88.158  1.00  0.73           C  
ATOM   2211  O   PRO A 316     118.425 100.999  89.369  1.00  0.73           O  
ATOM   2212  CB  PRO A 316     116.631 102.079  87.234  1.00  0.73           C  
ATOM   2213  CG  PRO A 316     116.182 101.168  86.104  1.00  0.73           C  
ATOM   2214  CD  PRO A 316     117.207 101.488  85.033  1.00  0.73           C  
ATOM   2215  N   GLU A 317     119.171  99.887  87.556  1.00  0.62           N  
ATOM   2216  CA  GLU A 317     119.472  98.613  88.076  1.00  0.62           C  
ATOM   2217  C   GLU A 317     120.965  98.333  87.896  1.00  0.62           C  
ATOM   2218  O   GLU A 317     121.581  97.523  88.582  1.00  0.62           O  
ATOM   2219  CB  GLU A 317     118.457  97.727  87.316  1.00  0.62           C  
ATOM   2220  CG  GLU A 317     117.172  97.607  88.172  1.00  0.62           C  
ATOM   2221  CD  GLU A 317     116.197  96.479  87.836  1.00  0.62           C  
ATOM   2222  OE1 GLU A 317     114.974  96.756  87.782  1.00  0.62           O  
ATOM   2223  OE2 GLU A 317     116.626  95.318  87.650  1.00  0.62           O  
ATOM   2224  N   ALA A 318     121.666  99.083  87.037  1.00  0.72           N  
ATOM   2225  CA  ALA A 318     123.014  98.740  86.643  1.00  0.72           C  
ATOM   2226  C   ALA A 318     124.078  98.924  87.715  1.00  0.72           C  
ATOM   2227  O   ALA A 318     125.191  98.413  87.590  1.00  0.72           O  
ATOM   2228  CB  ALA A 318     123.423  99.586  85.428  1.00  0.72           C  
ATOM   2229  N   HIS A 319     123.784  99.653  88.798  1.00  0.67           N  
ATOM   2230  CA  HIS A 319     124.705  99.818  89.899  1.00  0.67           C  
ATOM   2231  C   HIS A 319     124.924  98.544  90.708  1.00  0.67           C  
ATOM   2232  O   HIS A 319     126.067  98.185  90.957  1.00  0.67           O  
ATOM   2233  CB  HIS A 319     124.280 100.989  90.795  1.00  0.67           C  
ATOM   2234  CG  HIS A 319     123.061 100.677  91.572  1.00  0.67           C  
ATOM   2235  ND1 HIS A 319     121.907 100.354  90.889  1.00  0.67           N  
ATOM   2236  CD2 HIS A 319     122.866 100.605  92.904  1.00  0.67           C  
ATOM   2237  CE1 HIS A 319     121.030 100.101  91.817  1.00  0.67           C  
ATOM   2238  NE2 HIS A 319     121.557 100.231  93.049  1.00  0.67           N  
ATOM   2239  N   TRP A 320     123.863  97.763  91.040  1.00  0.67           N  
ATOM   2240  CA  TRP A 320     123.948  96.501  91.783  1.00  0.67           C  
ATOM   2241  C   TRP A 320     124.978  95.527  91.221  1.00  0.67           C  
ATOM   2242  O   TRP A 320     125.672  94.825  91.957  1.00  0.67           O  
ATOM   2243  CB  TRP A 320     122.589  95.740  91.769  1.00  0.67           C  
ATOM   2244  CG  TRP A 320     121.608  96.057  92.876  1.00  0.67           C  
ATOM   2245  CD1 TRP A 320     121.613  95.503  94.116  1.00  0.67           C  
ATOM   2246  CD2 TRP A 320     120.348  96.744  92.754  1.00  0.67           C  
ATOM   2247  NE1 TRP A 320     120.449  95.809  94.773  1.00  0.67           N  
ATOM   2248  CE2 TRP A 320     119.637  96.512  93.946  1.00  0.67           C  
ATOM   2249  CE3 TRP A 320     119.779  97.479  91.732  1.00  0.67           C  
ATOM   2250  CZ2 TRP A 320     118.338  96.954  94.114  1.00  0.67           C  
ATOM   2251  CZ3 TRP A 320     118.497  98.012  91.933  1.00  0.67           C  
ATOM   2252  CH2 TRP A 320     117.767  97.716  93.092  1.00  0.67           C  
ATOM   2253  N   LYS A 321     125.088  95.481  89.887  1.00  0.71           N  
ATOM   2254  CA  LYS A 321     126.174  94.856  89.179  1.00  0.71           C  
ATOM   2255  C   LYS A 321     127.563  95.464  89.377  1.00  0.71           C  
ATOM   2256  O   LYS A 321     128.545  94.752  89.560  1.00  0.71           O  
ATOM   2257  CB  LYS A 321     125.823  94.967  87.690  1.00  0.71           C  
ATOM   2258  CG  LYS A 321     126.951  94.481  86.789  1.00  0.71           C  
ATOM   2259  CD  LYS A 321     126.476  94.324  85.359  1.00  0.71           C  
ATOM   2260  CE  LYS A 321     127.604  93.777  84.512  1.00  0.71           C  
ATOM   2261  NZ  LYS A 321     127.103  93.642  83.152  1.00  0.71           N  
ATOM   2262  N   LEU A 322     127.695  96.799  89.316  1.00  0.68           N  
ATOM   2263  CA  LEU A 322     128.957  97.494  89.492  1.00  0.68           C  
ATOM   2264  C   LEU A 322     129.509  97.339  90.907  1.00  0.68           C  
ATOM   2265  O   LEU A 322     130.681  97.038  91.108  1.00  0.68           O  
ATOM   2266  CB  LEU A 322     128.806  98.993  89.104  1.00  0.68           C  
ATOM   2267  CG  LEU A 322     130.109  99.826  89.147  1.00  0.68           C  
ATOM   2268  CD1 LEU A 322     131.252  99.183  88.346  1.00  0.68           C  
ATOM   2269  CD2 LEU A 322     129.869 101.277  88.697  1.00  0.68           C  
ATOM   2270  N   GLU A 323     128.652  97.471  91.932  1.00  0.58           N  
ATOM   2271  CA  GLU A 323     129.040  97.386  93.326  1.00  0.58           C  
ATOM   2272  C   GLU A 323     129.147  95.944  93.845  1.00  0.58           C  
ATOM   2273  O   GLU A 323     129.686  95.690  94.923  1.00  0.58           O  
ATOM   2274  CB  GLU A 323     128.011  98.175  94.179  1.00  0.58           C  
ATOM   2275  CG  GLU A 323     127.974  99.711  93.885  1.00  0.58           C  
ATOM   2276  CD  GLU A 323     126.583 100.293  93.651  1.00  0.58           C  
ATOM   2277  OE1 GLU A 323     125.682  99.508  93.268  1.00  0.58           O  
ATOM   2278  OE2 GLU A 323     126.381 101.516  93.848  1.00  0.58           O  
ATOM   2279  N   CYS A 324     128.670  94.906  93.113  1.00  0.60           N  
ATOM   2280  CA  CYS A 324     128.960  93.525  93.500  1.00  0.60           C  
ATOM   2281  C   CYS A 324     130.404  93.128  93.216  1.00  0.60           C  
ATOM   2282  O   CYS A 324     130.973  92.287  93.908  1.00  0.60           O  
ATOM   2283  CB  CYS A 324     127.921  92.477  92.992  1.00  0.60           C  
ATOM   2284  SG  CYS A 324     127.939  92.052  91.222  1.00  0.60           S  
ATOM   2285  N   ILE A 325     131.066  93.817  92.267  1.00  0.63           N  
ATOM   2286  CA  ILE A 325     132.492  93.705  91.976  1.00  0.63           C  
ATOM   2287  C   ILE A 325     133.355  94.048  93.188  1.00  0.63           C  
ATOM   2288  O   ILE A 325     134.304  93.344  93.525  1.00  0.63           O  
ATOM   2289  CB  ILE A 325     132.841  94.597  90.787  1.00  0.63           C  
ATOM   2290  CG1 ILE A 325     132.054  94.120  89.540  1.00  0.63           C  
ATOM   2291  CG2 ILE A 325     134.362  94.621  90.517  1.00  0.63           C  
ATOM   2292  CD1 ILE A 325     132.095  95.093  88.357  1.00  0.63           C  
ATOM   2293  N   GLU A 326     132.993  95.098  93.955  1.00  0.64           N  
ATOM   2294  CA  GLU A 326     133.699  95.507  95.163  1.00  0.64           C  
ATOM   2295  C   GLU A 326     133.591  94.522  96.328  1.00  0.64           C  
ATOM   2296  O   GLU A 326     134.343  94.575  97.298  1.00  0.64           O  
ATOM   2297  CB  GLU A 326     133.197  96.889  95.627  1.00  0.64           C  
ATOM   2298  CG  GLU A 326     133.457  98.006  94.587  1.00  0.64           C  
ATOM   2299  CD  GLU A 326     133.063  99.391  95.100  1.00  0.64           C  
ATOM   2300  OE1 GLU A 326     132.521  99.486  96.228  1.00  0.64           O  
ATOM   2301  OE2 GLU A 326     133.327 100.362  94.346  1.00  0.64           O  
ATOM   2302  N   ARG A 327     132.675  93.538  96.242  1.00  0.61           N  
ATOM   2303  CA  ARG A 327     132.597  92.442  97.190  1.00  0.61           C  
ATOM   2304  C   ARG A 327     133.520  91.284  96.800  1.00  0.61           C  
ATOM   2305  O   ARG A 327     133.712  90.339  97.565  1.00  0.61           O  
ATOM   2306  CB  ARG A 327     131.123  91.964  97.246  1.00  0.61           C  
ATOM   2307  CG  ARG A 327     130.805  90.760  98.160  1.00  0.61           C  
ATOM   2308  CD  ARG A 327     131.220  90.957  99.621  1.00  0.61           C  
ATOM   2309  NE  ARG A 327     130.551  89.863 100.402  1.00  0.61           N  
ATOM   2310  CZ  ARG A 327     130.694  89.686 101.723  1.00  0.61           C  
ATOM   2311  NH1 ARG A 327     130.148  88.618 102.305  1.00  0.61           N  
ATOM   2312  NH2 ARG A 327     131.360  90.554 102.476  1.00  0.61           N  
ATOM   2313  N   GLY A 328     134.137  91.341  95.601  1.00  0.71           N  
ATOM   2314  CA  GLY A 328     135.002  90.288  95.081  1.00  0.71           C  
ATOM   2315  C   GLY A 328     134.310  89.381  94.102  1.00  0.71           C  
ATOM   2316  O   GLY A 328     134.841  88.340  93.719  1.00  0.71           O  
ATOM   2317  N   ALA A 329     133.088  89.740  93.664  1.00  0.72           N  
ATOM   2318  CA  ALA A 329     132.409  89.030  92.602  1.00  0.72           C  
ATOM   2319  C   ALA A 329     133.044  89.266  91.237  1.00  0.72           C  
ATOM   2320  O   ALA A 329     133.235  90.398  90.807  1.00  0.72           O  
ATOM   2321  CB  ALA A 329     130.917  89.401  92.537  1.00  0.72           C  
ATOM   2322  N   ARG A 330     133.366  88.179  90.513  1.00  0.66           N  
ATOM   2323  CA  ARG A 330     133.950  88.273  89.187  1.00  0.66           C  
ATOM   2324  C   ARG A 330     132.851  88.351  88.134  1.00  0.66           C  
ATOM   2325  O   ARG A 330     131.870  87.603  88.175  1.00  0.66           O  
ATOM   2326  CB  ARG A 330     134.831  87.034  88.883  1.00  0.66           C  
ATOM   2327  CG  ARG A 330     136.107  86.943  89.750  1.00  0.66           C  
ATOM   2328  CD  ARG A 330     136.748  85.545  89.771  1.00  0.66           C  
ATOM   2329  NE  ARG A 330     135.808  84.674  90.555  1.00  0.66           N  
ATOM   2330  CZ  ARG A 330     135.903  83.344  90.702  1.00  0.66           C  
ATOM   2331  NH1 ARG A 330     135.048  82.726  91.516  1.00  0.66           N  
ATOM   2332  NH2 ARG A 330     136.845  82.623  90.108  1.00  0.66           N  
ATOM   2333  N   VAL A 331     132.986  89.264  87.161  1.00  0.76           N  
ATOM   2334  CA  VAL A 331     132.005  89.515  86.132  1.00  0.76           C  
ATOM   2335  C   VAL A 331     132.574  89.290  84.743  1.00  0.76           C  
ATOM   2336  O   VAL A 331     133.599  89.830  84.338  1.00  0.76           O  
ATOM   2337  CB  VAL A 331     131.389  90.906  86.231  1.00  0.76           C  
ATOM   2338  CG1 VAL A 331     130.305  91.086  85.151  1.00  0.76           C  
ATOM   2339  CG2 VAL A 331     130.757  91.074  87.628  1.00  0.76           C  
ATOM   2340  N   VAL A 332     131.872  88.479  83.935  1.00  0.78           N  
ATOM   2341  CA  VAL A 332     132.219  88.219  82.548  1.00  0.78           C  
ATOM   2342  C   VAL A 332     131.155  88.827  81.652  1.00  0.78           C  
ATOM   2343  O   VAL A 332     129.963  88.829  81.969  1.00  0.78           O  
ATOM   2344  CB  VAL A 332     132.394  86.724  82.281  1.00  0.78           C  
ATOM   2345  CG1 VAL A 332     132.763  86.415  80.813  1.00  0.78           C  
ATOM   2346  CG2 VAL A 332     133.521  86.232  83.206  1.00  0.78           C  
ATOM   2347  N   VAL A 333     131.566  89.393  80.500  1.00  0.80           N  
ATOM   2348  CA  VAL A 333     130.659  89.846  79.459  1.00  0.80           C  
ATOM   2349  C   VAL A 333     130.831  88.950  78.256  1.00  0.80           C  
ATOM   2350  O   VAL A 333     131.938  88.611  77.832  1.00  0.80           O  
ATOM   2351  CB  VAL A 333     130.842  91.307  79.033  1.00  0.80           C  
ATOM   2352  CG1 VAL A 333     132.290  91.575  78.627  1.00  0.80           C  
ATOM   2353  CG2 VAL A 333     129.913  91.682  77.853  1.00  0.80           C  
ATOM   2354  N   ILE A 334     129.702  88.521  77.676  1.00  0.77           N  
ATOM   2355  CA  ILE A 334     129.703  87.799  76.425  1.00  0.77           C  
ATOM   2356  C   ILE A 334     128.810  88.547  75.462  1.00  0.77           C  
ATOM   2357  O   ILE A 334     127.581  88.551  75.583  1.00  0.77           O  
ATOM   2358  CB  ILE A 334     129.242  86.372  76.633  1.00  0.77           C  
ATOM   2359  CG1 ILE A 334     130.256  85.658  77.557  1.00  0.77           C  
ATOM   2360  CG2 ILE A 334     129.097  85.658  75.275  1.00  0.77           C  
ATOM   2361  CD1 ILE A 334     129.782  84.304  78.052  1.00  0.77           C  
ATOM   2362  N   THR A 335     129.450  89.245  74.496  1.00  0.76           N  
ATOM   2363  CA  THR A 335     128.799  90.075  73.486  1.00  0.76           C  
ATOM   2364  C   THR A 335     129.686  90.102  72.253  1.00  0.76           C  
ATOM   2365  O   THR A 335     130.896  90.204  72.440  1.00  0.76           O  
ATOM   2366  CB  THR A 335     128.444  91.536  73.862  1.00  0.76           C  
ATOM   2367  OG1 THR A 335     129.544  92.355  74.271  1.00  0.76           O  
ATOM   2368  CG2 THR A 335     127.317  91.507  74.926  1.00  0.76           C  
ATOM   2369  N   PRO A 336     129.211  90.042  71.003  1.00  0.73           N  
ATOM   2370  CA  PRO A 336     130.075  90.003  69.811  1.00  0.73           C  
ATOM   2371  C   PRO A 336     130.790  91.319  69.574  1.00  0.73           C  
ATOM   2372  O   PRO A 336     131.905  91.336  69.055  1.00  0.73           O  
ATOM   2373  CB  PRO A 336     129.090  89.701  68.665  1.00  0.73           C  
ATOM   2374  CG  PRO A 336     127.738  90.197  69.180  1.00  0.73           C  
ATOM   2375  CD  PRO A 336     127.806  89.822  70.654  1.00  0.73           C  
ATOM   2376  N   GLU A 337     130.129  92.427  69.928  1.00  0.69           N  
ATOM   2377  CA  GLU A 337     130.616  93.779  69.827  1.00  0.69           C  
ATOM   2378  C   GLU A 337     130.992  94.284  71.209  1.00  0.69           C  
ATOM   2379  O   GLU A 337     130.575  93.735  72.230  1.00  0.69           O  
ATOM   2380  CB  GLU A 337     129.517  94.705  69.260  1.00  0.69           C  
ATOM   2381  CG  GLU A 337     129.009  94.322  67.848  1.00  0.69           C  
ATOM   2382  CD  GLU A 337     127.899  95.247  67.349  1.00  0.69           C  
ATOM   2383  OE1 GLU A 337     127.556  96.226  68.054  1.00  0.69           O  
ATOM   2384  OE2 GLU A 337     127.384  94.954  66.239  1.00  0.69           O  
ATOM   2385  N   TYR A 338     131.823  95.347  71.274  1.00  0.76           N  
ATOM   2386  CA  TYR A 338     132.221  95.986  72.517  1.00  0.76           C  
ATOM   2387  C   TYR A 338     131.111  96.858  73.104  1.00  0.76           C  
ATOM   2388  O   TYR A 338     131.087  98.082  72.979  1.00  0.76           O  
ATOM   2389  CB  TYR A 338     133.543  96.777  72.351  1.00  0.76           C  
ATOM   2390  CG  TYR A 338     134.191  96.997  73.695  1.00  0.76           C  
ATOM   2391  CD1 TYR A 338     134.953  95.961  74.250  1.00  0.76           C  
ATOM   2392  CD2 TYR A 338     134.035  98.190  74.422  1.00  0.76           C  
ATOM   2393  CE1 TYR A 338     135.587  96.118  75.487  1.00  0.76           C  
ATOM   2394  CE2 TYR A 338     134.663  98.350  75.669  1.00  0.76           C  
ATOM   2395  CZ  TYR A 338     135.453  97.315  76.191  1.00  0.76           C  
ATOM   2396  OH  TYR A 338     136.126  97.459  77.417  1.00  0.76           O  
ATOM   2397  N   ASN A 339     130.140  96.201  73.754  1.00  0.76           N  
ATOM   2398  CA  ASN A 339     128.939  96.815  74.272  1.00  0.76           C  
ATOM   2399  C   ASN A 339     129.182  97.553  75.592  1.00  0.76           C  
ATOM   2400  O   ASN A 339     130.155  97.246  76.281  1.00  0.76           O  
ATOM   2401  CB  ASN A 339     127.833  95.734  74.468  1.00  0.76           C  
ATOM   2402  CG  ASN A 339     127.381  95.199  73.113  1.00  0.76           C  
ATOM   2403  OD1 ASN A 339     127.815  95.646  72.059  1.00  0.76           O  
ATOM   2404  ND2 ASN A 339     126.453  94.214  73.108  1.00  0.76           N  
ATOM   2405  N   PRO A 340     128.333  98.494  76.028  1.00  0.78           N  
ATOM   2406  CA  PRO A 340     128.447  99.190  77.312  1.00  0.78           C  
ATOM   2407  C   PRO A 340     128.564  98.278  78.522  1.00  0.78           C  
ATOM   2408  O   PRO A 340     129.181  98.651  79.518  1.00  0.78           O  
ATOM   2409  CB  PRO A 340     127.169 100.035  77.398  1.00  0.78           C  
ATOM   2410  CG  PRO A 340     126.769 100.310  75.946  1.00  0.78           C  
ATOM   2411  CD  PRO A 340     127.375  99.157  75.141  1.00  0.78           C  
ATOM   2412  N   THR A 341     127.989  97.059  78.458  1.00  0.77           N  
ATOM   2413  CA  THR A 341     128.233  95.993  79.429  1.00  0.77           C  
ATOM   2414  C   THR A 341     129.705  95.624  79.570  1.00  0.77           C  
ATOM   2415  O   THR A 341     130.147  95.348  80.685  1.00  0.77           O  
ATOM   2416  CB  THR A 341     127.428  94.720  79.122  1.00  0.77           C  
ATOM   2417  OG1 THR A 341     126.089  94.866  79.560  1.00  0.77           O  
ATOM   2418  CG2 THR A 341     127.898  93.460  79.849  1.00  0.77           C  
ATOM   2419  N   ALA A 342     130.507  95.611  78.477  1.00  0.82           N  
ATOM   2420  CA  ALA A 342     131.899  95.191  78.472  1.00  0.82           C  
ATOM   2421  C   ALA A 342     132.807  96.056  79.320  1.00  0.82           C  
ATOM   2422  O   ALA A 342     133.694  95.568  80.013  1.00  0.82           O  
ATOM   2423  CB  ALA A 342     132.428  95.050  77.024  1.00  0.82           C  
ATOM   2424  N   TYR A 343     132.512  97.363  79.355  1.00  0.70           N  
ATOM   2425  CA  TYR A 343     133.138  98.362  80.198  1.00  0.70           C  
ATOM   2426  C   TYR A 343     133.035  98.065  81.711  1.00  0.70           C  
ATOM   2427  O   TYR A 343     133.796  98.591  82.519  1.00  0.70           O  
ATOM   2428  CB  TYR A 343     132.458  99.714  79.828  1.00  0.70           C  
ATOM   2429  CG  TYR A 343     133.103 100.896  80.493  1.00  0.70           C  
ATOM   2430  CD1 TYR A 343     132.491 101.470  81.617  1.00  0.70           C  
ATOM   2431  CD2 TYR A 343     134.335 101.406  80.049  1.00  0.70           C  
ATOM   2432  CE1 TYR A 343     133.123 102.498  82.324  1.00  0.70           C  
ATOM   2433  CE2 TYR A 343     134.963 102.448  80.749  1.00  0.70           C  
ATOM   2434  CZ  TYR A 343     134.362 102.980  81.895  1.00  0.70           C  
ATOM   2435  OH  TYR A 343     134.989 103.998  82.634  1.00  0.70           O  
ATOM   2436  N   ARG A 344     132.082  97.210  82.140  1.00  0.60           N  
ATOM   2437  CA  ARG A 344     131.874  96.868  83.539  1.00  0.60           C  
ATOM   2438  C   ARG A 344     132.250  95.439  83.906  1.00  0.60           C  
ATOM   2439  O   ARG A 344     131.829  94.962  84.958  1.00  0.60           O  
ATOM   2440  CB  ARG A 344     130.376  97.006  83.921  1.00  0.60           C  
ATOM   2441  CG  ARG A 344     129.753  98.387  83.659  1.00  0.60           C  
ATOM   2442  CD  ARG A 344     130.540  99.539  84.281  1.00  0.60           C  
ATOM   2443  NE  ARG A 344     129.703 100.773  84.169  1.00  0.60           N  
ATOM   2444  CZ  ARG A 344     130.094 101.961  84.645  1.00  0.60           C  
ATOM   2445  NH1 ARG A 344     129.332 103.032  84.445  1.00  0.60           N  
ATOM   2446  NH2 ARG A 344     131.232 102.092  85.318  1.00  0.60           N  
ATOM   2447  N   ALA A 345     133.006  94.706  83.074  1.00  0.75           N  
ATOM   2448  CA  ALA A 345     133.346  93.325  83.360  1.00  0.75           C  
ATOM   2449  C   ALA A 345     134.849  93.108  83.375  1.00  0.75           C  
ATOM   2450  O   ALA A 345     135.609  93.816  82.721  1.00  0.75           O  
ATOM   2451  CB  ALA A 345     132.707  92.397  82.309  1.00  0.75           C  
ATOM   2452  N   ASP A 346     135.311  92.099  84.135  1.00  0.73           N  
ATOM   2453  CA  ASP A 346     136.699  91.708  84.246  1.00  0.73           C  
ATOM   2454  C   ASP A 346     137.253  91.086  82.958  1.00  0.73           C  
ATOM   2455  O   ASP A 346     138.439  91.167  82.647  1.00  0.73           O  
ATOM   2456  CB  ASP A 346     136.834  90.658  85.375  1.00  0.73           C  
ATOM   2457  CG  ASP A 346     136.249  91.174  86.673  1.00  0.73           C  
ATOM   2458  OD1 ASP A 346     136.839  92.087  87.289  1.00  0.73           O  
ATOM   2459  OD2 ASP A 346     135.200  90.621  87.078  1.00  0.73           O  
ATOM   2460  N   TYR A 347     136.378  90.411  82.182  1.00  0.66           N  
ATOM   2461  CA  TYR A 347     136.748  89.689  80.976  1.00  0.66           C  
ATOM   2462  C   TYR A 347     135.690  89.844  79.899  1.00  0.66           C  
ATOM   2463  O   TYR A 347     134.493  89.735  80.165  1.00  0.66           O  
ATOM   2464  CB  TYR A 347     136.876  88.158  81.221  1.00  0.66           C  
ATOM   2465  CG  TYR A 347     138.132  87.828  81.975  1.00  0.66           C  
ATOM   2466  CD1 TYR A 347     139.335  87.586  81.290  1.00  0.66           C  
ATOM   2467  CD2 TYR A 347     138.119  87.749  83.375  1.00  0.66           C  
ATOM   2468  CE1 TYR A 347     140.506  87.270  81.997  1.00  0.66           C  
ATOM   2469  CE2 TYR A 347     139.290  87.457  84.085  1.00  0.66           C  
ATOM   2470  CZ  TYR A 347     140.487  87.219  83.396  1.00  0.66           C  
ATOM   2471  OH  TYR A 347     141.668  86.973  84.128  1.00  0.66           O  
ATOM   2472  N   TRP A 348     136.124  90.050  78.633  1.00  0.68           N  
ATOM   2473  CA  TRP A 348     135.247  90.106  77.475  1.00  0.68           C  
ATOM   2474  C   TRP A 348     135.493  88.952  76.524  1.00  0.68           C  
ATOM   2475  O   TRP A 348     136.620  88.661  76.132  1.00  0.68           O  
ATOM   2476  CB  TRP A 348     135.380  91.473  76.727  1.00  0.68           C  
ATOM   2477  CG  TRP A 348     134.588  91.679  75.425  1.00  0.68           C  
ATOM   2478  CD1 TRP A 348     133.285  91.380  75.118  1.00  0.68           C  
ATOM   2479  CD2 TRP A 348     135.161  92.237  74.224  1.00  0.68           C  
ATOM   2480  NE1 TRP A 348     133.010  91.712  73.810  1.00  0.68           N  
ATOM   2481  CE2 TRP A 348     134.144  92.243  73.244  1.00  0.68           C  
ATOM   2482  CE3 TRP A 348     136.442  92.706  73.929  1.00  0.68           C  
ATOM   2483  CZ2 TRP A 348     134.392  92.704  71.959  1.00  0.68           C  
ATOM   2484  CZ3 TRP A 348     136.696  93.156  72.623  1.00  0.68           C  
ATOM   2485  CH2 TRP A 348     135.686  93.149  71.649  1.00  0.68           C  
ATOM   2486  N   MET A 349     134.403  88.259  76.132  1.00  0.70           N  
ATOM   2487  CA  MET A 349     134.450  87.195  75.152  1.00  0.70           C  
ATOM   2488  C   MET A 349     133.576  87.504  73.939  1.00  0.70           C  
ATOM   2489  O   MET A 349     132.346  87.451  74.052  1.00  0.70           O  
ATOM   2490  CB  MET A 349     133.925  85.871  75.751  1.00  0.70           C  
ATOM   2491  CG  MET A 349     134.770  85.315  76.905  1.00  0.70           C  
ATOM   2492  SD  MET A 349     134.154  83.707  77.480  1.00  0.70           S  
ATOM   2493  CE  MET A 349     135.379  83.560  78.805  1.00  0.70           C  
ATOM   2494  N   PRO A 350     134.129  87.756  72.754  1.00  0.70           N  
ATOM   2495  CA  PRO A 350     133.310  88.063  71.600  1.00  0.70           C  
ATOM   2496  C   PRO A 350     133.266  86.861  70.678  1.00  0.70           C  
ATOM   2497  O   PRO A 350     134.069  86.710  69.752  1.00  0.70           O  
ATOM   2498  CB  PRO A 350     134.025  89.274  70.994  1.00  0.70           C  
ATOM   2499  CG  PRO A 350     135.513  89.019  71.256  1.00  0.70           C  
ATOM   2500  CD  PRO A 350     135.518  88.193  72.552  1.00  0.70           C  
ATOM   2501  N   LEU A 351     132.268  85.998  70.930  1.00  0.73           N  
ATOM   2502  CA  LEU A 351     131.745  85.017  70.003  1.00  0.73           C  
ATOM   2503  C   LEU A 351     131.097  85.645  68.767  1.00  0.73           C  
ATOM   2504  O   LEU A 351     130.654  86.791  68.783  1.00  0.73           O  
ATOM   2505  CB  LEU A 351     130.761  84.036  70.704  1.00  0.73           C  
ATOM   2506  CG  LEU A 351     129.612  84.644  71.548  1.00  0.73           C  
ATOM   2507  CD1 LEU A 351     128.387  85.063  70.730  1.00  0.73           C  
ATOM   2508  CD2 LEU A 351     129.144  83.619  72.585  1.00  0.73           C  
ATOM   2509  N   ARG A 352     131.022  84.908  67.638  1.00  0.67           N  
ATOM   2510  CA  ARG A 352     130.145  85.235  66.516  1.00  0.67           C  
ATOM   2511  C   ARG A 352     128.684  85.371  66.976  1.00  0.67           C  
ATOM   2512  O   ARG A 352     128.206  84.435  67.611  1.00  0.67           O  
ATOM   2513  CB  ARG A 352     130.203  84.112  65.430  1.00  0.67           C  
ATOM   2514  CG  ARG A 352     129.460  84.426  64.106  1.00  0.67           C  
ATOM   2515  CD  ARG A 352     129.194  83.220  63.187  1.00  0.67           C  
ATOM   2516  NE  ARG A 352     128.107  82.379  63.805  1.00  0.67           N  
ATOM   2517  CZ  ARG A 352     126.794  82.460  63.534  1.00  0.67           C  
ATOM   2518  NH1 ARG A 352     125.950  81.583  64.071  1.00  0.67           N  
ATOM   2519  NH2 ARG A 352     126.254  83.356  62.720  1.00  0.67           N  
ATOM   2520  N   PRO A 353     127.912  86.435  66.727  1.00  0.72           N  
ATOM   2521  CA  PRO A 353     126.492  86.469  67.091  1.00  0.72           C  
ATOM   2522  C   PRO A 353     125.721  85.284  66.541  1.00  0.72           C  
ATOM   2523  O   PRO A 353     125.978  84.967  65.380  1.00  0.72           O  
ATOM   2524  CB  PRO A 353     125.984  87.802  66.522  1.00  0.72           C  
ATOM   2525  CG  PRO A 353     126.946  88.171  65.386  1.00  0.72           C  
ATOM   2526  CD  PRO A 353     128.260  87.480  65.758  1.00  0.72           C  
ATOM   2527  N   GLU A 354     124.876  84.617  67.384  1.00  0.70           N  
ATOM   2528  CA  GLU A 354     123.936  83.534  67.067  1.00  0.70           C  
ATOM   2529  C   GLU A 354     124.542  82.172  67.372  1.00  0.70           C  
ATOM   2530  O   GLU A 354     123.884  81.134  67.343  1.00  0.70           O  
ATOM   2531  CB  GLU A 354     123.427  83.622  65.601  1.00  0.70           C  
ATOM   2532  CG  GLU A 354     122.452  82.580  65.013  1.00  0.70           C  
ATOM   2533  CD  GLU A 354     122.542  82.690  63.494  1.00  0.70           C  
ATOM   2534  OE1 GLU A 354     123.695  82.553  62.986  1.00  0.70           O  
ATOM   2535  OE2 GLU A 354     121.501  82.914  62.838  1.00  0.70           O  
ATOM   2536  N   SER A 355     125.838  82.117  67.735  1.00  0.75           N  
ATOM   2537  CA  SER A 355     126.498  80.853  68.032  1.00  0.75           C  
ATOM   2538  C   SER A 355     126.636  80.539  69.511  1.00  0.75           C  
ATOM   2539  O   SER A 355     127.253  79.539  69.876  1.00  0.75           O  
ATOM   2540  CB  SER A 355     127.875  80.724  67.338  1.00  0.75           C  
ATOM   2541  OG  SER A 355     128.837  81.643  67.841  1.00  0.75           O  
ATOM   2542  N   ASP A 356     126.014  81.335  70.399  1.00  0.78           N  
ATOM   2543  CA  ASP A 356     126.056  81.256  71.847  1.00  0.78           C  
ATOM   2544  C   ASP A 356     125.785  79.877  72.442  1.00  0.78           C  
ATOM   2545  O   ASP A 356     126.496  79.411  73.334  1.00  0.78           O  
ATOM   2546  CB  ASP A 356     125.011  82.246  72.413  1.00  0.78           C  
ATOM   2547  CG  ASP A 356     125.242  83.642  71.859  1.00  0.78           C  
ATOM   2548  OD1 ASP A 356     125.668  84.503  72.668  1.00  0.78           O  
ATOM   2549  OD2 ASP A 356     125.003  83.859  70.639  1.00  0.78           O  
ATOM   2550  N   GLY A 357     124.778  79.148  71.916  1.00  0.74           N  
ATOM   2551  CA  GLY A 357     124.501  77.759  72.276  1.00  0.74           C  
ATOM   2552  C   GLY A 357     125.641  76.777  72.097  1.00  0.74           C  
ATOM   2553  O   GLY A 357     125.776  75.839  72.877  1.00  0.74           O  
ATOM   2554  N   ALA A 358     126.532  76.975  71.103  1.00  0.70           N  
ATOM   2555  CA  ALA A 358     127.752  76.196  70.971  1.00  0.70           C  
ATOM   2556  C   ALA A 358     128.736  76.458  72.108  1.00  0.70           C  
ATOM   2557  O   ALA A 358     129.340  75.541  72.662  1.00  0.70           O  
ATOM   2558  CB  ALA A 358     128.429  76.498  69.620  1.00  0.70           C  
ATOM   2559  N   LEU A 359     128.890  77.740  72.517  1.00  0.76           N  
ATOM   2560  CA  LEU A 359     129.713  78.131  73.656  1.00  0.76           C  
ATOM   2561  C   LEU A 359     129.225  77.541  74.966  1.00  0.76           C  
ATOM   2562  O   LEU A 359     129.999  76.991  75.752  1.00  0.76           O  
ATOM   2563  CB  LEU A 359     129.859  79.671  73.785  1.00  0.76           C  
ATOM   2564  CG  LEU A 359     130.717  80.140  74.987  1.00  0.76           C  
ATOM   2565  CD1 LEU A 359     132.102  79.493  75.026  1.00  0.76           C  
ATOM   2566  CD2 LEU A 359     130.868  81.665  75.037  1.00  0.76           C  
ATOM   2567  N   PHE A 360     127.904  77.572  75.200  1.00  0.71           N  
ATOM   2568  CA  PHE A 360     127.288  76.878  76.308  1.00  0.71           C  
ATOM   2569  C   PHE A 360     127.540  75.368  76.312  1.00  0.71           C  
ATOM   2570  O   PHE A 360     127.921  74.808  77.338  1.00  0.71           O  
ATOM   2571  CB  PHE A 360     125.762  77.129  76.274  1.00  0.71           C  
ATOM   2572  CG  PHE A 360     125.402  78.445  76.897  1.00  0.71           C  
ATOM   2573  CD1 PHE A 360     125.725  78.666  78.242  1.00  0.71           C  
ATOM   2574  CD2 PHE A 360     124.685  79.434  76.203  1.00  0.71           C  
ATOM   2575  CE1 PHE A 360     125.381  79.861  78.873  1.00  0.71           C  
ATOM   2576  CE2 PHE A 360     124.268  80.602  76.854  1.00  0.71           C  
ATOM   2577  CZ  PHE A 360     124.633  80.821  78.185  1.00  0.71           C  
ATOM   2578  N   LEU A 361     127.401  74.680  75.157  1.00  0.66           N  
ATOM   2579  CA  LEU A 361     127.671  73.254  75.018  1.00  0.66           C  
ATOM   2580  C   LEU A 361     129.085  72.823  75.389  1.00  0.66           C  
ATOM   2581  O   LEU A 361     129.262  71.851  76.124  1.00  0.66           O  
ATOM   2582  CB  LEU A 361     127.295  72.767  73.594  1.00  0.66           C  
ATOM   2583  CG  LEU A 361     125.776  72.570  73.377  1.00  0.66           C  
ATOM   2584  CD1 LEU A 361     125.417  72.558  71.886  1.00  0.66           C  
ATOM   2585  CD2 LEU A 361     125.271  71.275  74.025  1.00  0.66           C  
ATOM   2586  N   GLY A 362     130.141  73.551  74.964  1.00  0.65           N  
ATOM   2587  CA  GLY A 362     131.500  73.215  75.398  1.00  0.65           C  
ATOM   2588  C   GLY A 362     131.779  73.511  76.843  1.00  0.65           C  
ATOM   2589  O   GLY A 362     132.512  72.780  77.498  1.00  0.65           O  
ATOM   2590  N   ALA A 363     131.181  74.574  77.405  1.00  0.74           N  
ATOM   2591  CA  ALA A 363     131.283  74.864  78.818  1.00  0.74           C  
ATOM   2592  C   ALA A 363     130.664  73.794  79.715  1.00  0.74           C  
ATOM   2593  O   ALA A 363     131.285  73.327  80.667  1.00  0.74           O  
ATOM   2594  CB  ALA A 363     130.595  76.205  79.072  1.00  0.74           C  
ATOM   2595  N   MET A 364     129.444  73.322  79.378  1.00  0.62           N  
ATOM   2596  CA  MET A 364     128.780  72.207  80.037  1.00  0.62           C  
ATOM   2597  C   MET A 364     129.562  70.928  79.982  1.00  0.62           C  
ATOM   2598  O   MET A 364     129.679  70.228  80.980  1.00  0.62           O  
ATOM   2599  CB  MET A 364     127.422  71.897  79.387  1.00  0.62           C  
ATOM   2600  CG  MET A 364     126.402  72.984  79.691  1.00  0.62           C  
ATOM   2601  SD  MET A 364     124.767  72.542  79.130  1.00  0.62           S  
ATOM   2602  CE  MET A 364     124.797  73.102  77.425  1.00  0.62           C  
ATOM   2603  N   LYS A 365     130.156  70.618  78.821  1.00  0.60           N  
ATOM   2604  CA  LYS A 365     131.012  69.470  78.636  1.00  0.60           C  
ATOM   2605  C   LYS A 365     132.192  69.461  79.608  1.00  0.60           C  
ATOM   2606  O   LYS A 365     132.438  68.467  80.280  1.00  0.60           O  
ATOM   2607  CB  LYS A 365     131.452  69.497  77.153  1.00  0.60           C  
ATOM   2608  CG  LYS A 365     132.273  68.304  76.656  1.00  0.60           C  
ATOM   2609  CD  LYS A 365     133.769  68.402  76.987  1.00  0.60           C  
ATOM   2610  CE  LYS A 365     134.600  67.305  76.325  1.00  0.60           C  
ATOM   2611  NZ  LYS A 365     134.176  66.000  76.860  1.00  0.60           N  
ATOM   2612  N   ILE A 366     132.898  70.599  79.778  1.00  0.63           N  
ATOM   2613  CA  ILE A 366     133.933  70.759  80.801  1.00  0.63           C  
ATOM   2614  C   ILE A 366     133.396  70.615  82.220  1.00  0.63           C  
ATOM   2615  O   ILE A 366     133.976  69.924  83.056  1.00  0.63           O  
ATOM   2616  CB  ILE A 366     134.625  72.116  80.655  1.00  0.63           C  
ATOM   2617  CG1 ILE A 366     135.303  72.254  79.272  1.00  0.63           C  
ATOM   2618  CG2 ILE A 366     135.636  72.389  81.797  1.00  0.63           C  
ATOM   2619  CD1 ILE A 366     136.381  71.202  78.983  1.00  0.63           C  
ATOM   2620  N   ILE A 367     132.234  71.230  82.534  1.00  0.63           N  
ATOM   2621  CA  ILE A 367     131.602  71.086  83.844  1.00  0.63           C  
ATOM   2622  C   ILE A 367     131.237  69.643  84.169  1.00  0.63           C  
ATOM   2623  O   ILE A 367     131.548  69.164  85.256  1.00  0.63           O  
ATOM   2624  CB  ILE A 367     130.371  71.979  84.020  1.00  0.63           C  
ATOM   2625  CG1 ILE A 367     130.755  73.469  83.887  1.00  0.63           C  
ATOM   2626  CG2 ILE A 367     129.703  71.730  85.396  1.00  0.63           C  
ATOM   2627  CD1 ILE A 367     129.554  74.373  83.590  1.00  0.63           C  
ATOM   2628  N   ILE A 368     130.618  68.902  83.230  1.00  0.57           N  
ATOM   2629  CA  ILE A 368     130.287  67.491  83.386  1.00  0.57           C  
ATOM   2630  C   ILE A 368     131.508  66.606  83.547  1.00  0.57           C  
ATOM   2631  O   ILE A 368     131.550  65.784  84.457  1.00  0.57           O  
ATOM   2632  CB  ILE A 368     129.448  67.002  82.207  1.00  0.57           C  
ATOM   2633  CG1 ILE A 368     128.069  67.691  82.232  1.00  0.57           C  
ATOM   2634  CG2 ILE A 368     129.255  65.470  82.237  1.00  0.57           C  
ATOM   2635  CD1 ILE A 368     127.291  67.505  80.937  1.00  0.57           C  
ATOM   2636  N   ASP A 369     132.546  66.779  82.707  1.00  0.62           N  
ATOM   2637  CA  ASP A 369     133.769  66.008  82.787  1.00  0.62           C  
ATOM   2638  C   ASP A 369     134.530  66.193  84.117  1.00  0.62           C  
ATOM   2639  O   ASP A 369     135.037  65.230  84.690  1.00  0.62           O  
ATOM   2640  CB  ASP A 369     134.678  66.382  81.591  1.00  0.62           C  
ATOM   2641  CG  ASP A 369     134.219  65.854  80.246  1.00  0.62           C  
ATOM   2642  OD1 ASP A 369     133.197  65.148  80.086  1.00  0.62           O  
ATOM   2643  OD2 ASP A 369     134.970  66.175  79.283  1.00  0.62           O  
ATOM   2644  N   GLU A 370     134.624  67.432  84.661  1.00  0.61           N  
ATOM   2645  CA  GLU A 370     135.411  67.693  85.865  1.00  0.61           C  
ATOM   2646  C   GLU A 370     134.622  67.725  87.180  1.00  0.61           C  
ATOM   2647  O   GLU A 370     135.143  67.353  88.232  1.00  0.61           O  
ATOM   2648  CB  GLU A 370     136.222  69.007  85.686  1.00  0.61           C  
ATOM   2649  CG  GLU A 370     137.206  68.904  84.496  1.00  0.61           C  
ATOM   2650  CD  GLU A 370     138.069  70.118  84.256  1.00  0.61           C  
ATOM   2651  OE1 GLU A 370     138.040  71.128  84.997  1.00  0.61           O  
ATOM   2652  OE2 GLU A 370     138.824  70.058  83.253  1.00  0.61           O  
ATOM   2653  N   ASN A 371     133.330  68.121  87.196  1.00  0.49           N  
ATOM   2654  CA  ASN A 371     132.582  68.308  88.441  1.00  0.49           C  
ATOM   2655  C   ASN A 371     131.567  67.203  88.714  1.00  0.49           C  
ATOM   2656  O   ASN A 371     130.372  67.443  88.851  1.00  0.49           O  
ATOM   2657  CB  ASN A 371     131.856  69.676  88.470  1.00  0.49           C  
ATOM   2658  CG  ASN A 371     132.887  70.792  88.402  1.00  0.49           C  
ATOM   2659  OD1 ASN A 371     133.556  71.104  89.386  1.00  0.49           O  
ATOM   2660  ND2 ASN A 371     133.038  71.417  87.214  1.00  0.49           N  
ATOM   2661  N   MET A 372     132.025  65.949  88.865  1.00  0.26           N  
ATOM   2662  CA  MET A 372     131.138  64.808  89.056  1.00  0.26           C  
ATOM   2663  C   MET A 372     130.909  64.439  90.521  1.00  0.26           C  
ATOM   2664  O   MET A 372     130.179  63.502  90.834  1.00  0.26           O  
ATOM   2665  CB  MET A 372     131.738  63.573  88.339  1.00  0.26           C  
ATOM   2666  CG  MET A 372     131.861  63.762  86.814  1.00  0.26           C  
ATOM   2667  SD  MET A 372     132.553  62.334  85.923  1.00  0.26           S  
ATOM   2668  CE  MET A 372     131.131  61.222  86.111  1.00  0.26           C  
ATOM   2669  N   HIS A 373     131.519  65.173  91.471  1.00  0.22           N  
ATOM   2670  CA  HIS A 373     131.614  64.720  92.855  1.00  0.22           C  
ATOM   2671  C   HIS A 373     130.601  65.335  93.815  1.00  0.22           C  
ATOM   2672  O   HIS A 373     130.554  64.962  94.983  1.00  0.22           O  
ATOM   2673  CB  HIS A 373     133.026  65.031  93.401  1.00  0.22           C  
ATOM   2674  CG  HIS A 373     134.117  64.359  92.617  1.00  0.22           C  
ATOM   2675  ND1 HIS A 373     134.258  62.993  92.733  1.00  0.22           N  
ATOM   2676  CD2 HIS A 373     135.060  64.859  91.774  1.00  0.22           C  
ATOM   2677  CE1 HIS A 373     135.281  62.682  91.965  1.00  0.22           C  
ATOM   2678  NE2 HIS A 373     135.805  63.775  91.359  1.00  0.22           N  
ATOM   2679  N   ASP A 374     129.750  66.264  93.343  1.00  0.22           N  
ATOM   2680  CA  ASP A 374     128.641  66.824  94.099  1.00  0.22           C  
ATOM   2681  C   ASP A 374     127.450  66.750  93.153  1.00  0.22           C  
ATOM   2682  O   ASP A 374     127.340  67.514  92.196  1.00  0.22           O  
ATOM   2683  CB  ASP A 374     128.961  68.280  94.560  1.00  0.22           C  
ATOM   2684  CG  ASP A 374     127.866  68.928  95.409  1.00  0.22           C  
ATOM   2685  OD1 ASP A 374     126.804  68.288  95.628  1.00  0.22           O  
ATOM   2686  OD2 ASP A 374     128.070  70.095  95.836  1.00  0.22           O  
ATOM   2687  N   ILE A 375     126.553  65.761  93.355  1.00  0.57           N  
ATOM   2688  CA  ILE A 375     125.481  65.492  92.402  1.00  0.57           C  
ATOM   2689  C   ILE A 375     124.119  65.369  93.057  1.00  0.57           C  
ATOM   2690  O   ILE A 375     123.123  65.080  92.389  1.00  0.57           O  
ATOM   2691  CB  ILE A 375     125.749  64.264  91.521  1.00  0.57           C  
ATOM   2692  CG1 ILE A 375     126.093  62.981  92.319  1.00  0.57           C  
ATOM   2693  CG2 ILE A 375     126.870  64.640  90.531  1.00  0.57           C  
ATOM   2694  CD1 ILE A 375     126.247  61.740  91.423  1.00  0.57           C  
ATOM   2695  N   ASP A 376     124.011  65.648  94.369  1.00  0.59           N  
ATOM   2696  CA  ASP A 376     122.783  65.544  95.144  1.00  0.59           C  
ATOM   2697  C   ASP A 376     121.669  66.454  94.644  1.00  0.59           C  
ATOM   2698  O   ASP A 376     120.503  66.066  94.600  1.00  0.59           O  
ATOM   2699  CB  ASP A 376     123.074  65.778  96.645  1.00  0.59           C  
ATOM   2700  CG  ASP A 376     123.794  64.572  97.239  1.00  0.59           C  
ATOM   2701  OD1 ASP A 376     123.932  63.532  96.532  1.00  0.59           O  
ATOM   2702  OD2 ASP A 376     124.173  64.674  98.429  1.00  0.59           O  
ATOM   2703  N   PHE A 377     122.011  67.671  94.179  1.00  0.55           N  
ATOM   2704  CA  PHE A 377     121.074  68.564  93.515  1.00  0.55           C  
ATOM   2705  C   PHE A 377     120.420  67.980  92.251  1.00  0.55           C  
ATOM   2706  O   PHE A 377     119.205  68.035  92.082  1.00  0.55           O  
ATOM   2707  CB  PHE A 377     121.841  69.868  93.153  1.00  0.55           C  
ATOM   2708  CG  PHE A 377     120.951  70.871  92.467  1.00  0.55           C  
ATOM   2709  CD1 PHE A 377     120.910  70.910  91.063  1.00  0.55           C  
ATOM   2710  CD2 PHE A 377     120.103  71.713  93.199  1.00  0.55           C  
ATOM   2711  CE1 PHE A 377     120.039  71.780  90.400  1.00  0.55           C  
ATOM   2712  CE2 PHE A 377     119.233  72.591  92.537  1.00  0.55           C  
ATOM   2713  CZ  PHE A 377     119.203  72.624  91.138  1.00  0.55           C  
ATOM   2714  N   LEU A 378     121.206  67.391  91.326  1.00  0.55           N  
ATOM   2715  CA  LEU A 378     120.683  66.843  90.081  1.00  0.55           C  
ATOM   2716  C   LEU A 378     119.863  65.615  90.312  1.00  0.55           C  
ATOM   2717  O   LEU A 378     118.879  65.337  89.638  1.00  0.55           O  
ATOM   2718  CB  LEU A 378     121.803  66.461  89.094  1.00  0.55           C  
ATOM   2719  CG  LEU A 378     122.647  67.655  88.645  1.00  0.55           C  
ATOM   2720  CD1 LEU A 378     123.811  67.165  87.778  1.00  0.55           C  
ATOM   2721  CD2 LEU A 378     121.760  68.660  87.906  1.00  0.55           C  
ATOM   2722  N   LYS A 379     120.256  64.843  91.325  1.00  0.42           N  
ATOM   2723  CA  LYS A 379     119.465  63.746  91.795  1.00  0.42           C  
ATOM   2724  C   LYS A 379     118.077  64.139  92.283  1.00  0.42           C  
ATOM   2725  O   LYS A 379     117.103  63.492  91.923  1.00  0.42           O  
ATOM   2726  CB  LYS A 379     120.261  63.055  92.922  1.00  0.42           C  
ATOM   2727  CG  LYS A 379     121.360  62.142  92.362  1.00  0.42           C  
ATOM   2728  CD  LYS A 379     122.040  61.320  93.462  1.00  0.42           C  
ATOM   2729  CE  LYS A 379     123.140  60.396  92.943  1.00  0.42           C  
ATOM   2730  NZ  LYS A 379     123.861  59.822  94.097  1.00  0.42           N  
ATOM   2731  N   SER A 380     117.901  65.182  93.111  1.00  0.46           N  
ATOM   2732  CA  SER A 380     116.573  65.522  93.615  1.00  0.46           C  
ATOM   2733  C   SER A 380     115.780  66.536  92.829  1.00  0.46           C  
ATOM   2734  O   SER A 380     114.555  66.519  92.912  1.00  0.46           O  
ATOM   2735  CB  SER A 380     116.645  66.013  95.078  1.00  0.46           C  
ATOM   2736  OG  SER A 380     117.619  67.037  95.234  1.00  0.46           O  
ATOM   2737  N   PHE A 381     116.414  67.410  92.034  1.00  0.52           N  
ATOM   2738  CA  PHE A 381     115.701  68.511  91.403  1.00  0.52           C  
ATOM   2739  C   PHE A 381     115.678  68.463  89.884  1.00  0.52           C  
ATOM   2740  O   PHE A 381     115.269  69.432  89.248  1.00  0.52           O  
ATOM   2741  CB  PHE A 381     116.321  69.866  91.837  1.00  0.52           C  
ATOM   2742  CG  PHE A 381     116.120  70.100  93.311  1.00  0.52           C  
ATOM   2743  CD1 PHE A 381     114.853  70.435  93.814  1.00  0.52           C  
ATOM   2744  CD2 PHE A 381     117.195  69.984  94.205  1.00  0.52           C  
ATOM   2745  CE1 PHE A 381     114.660  70.632  95.188  1.00  0.52           C  
ATOM   2746  CE2 PHE A 381     117.011  70.184  95.580  1.00  0.52           C  
ATOM   2747  CZ  PHE A 381     115.740  70.504  96.071  1.00  0.52           C  
ATOM   2748  N   THR A 382     116.075  67.348  89.234  1.00  0.52           N  
ATOM   2749  CA  THR A 382     115.994  67.244  87.772  1.00  0.52           C  
ATOM   2750  C   THR A 382     115.363  65.939  87.356  1.00  0.52           C  
ATOM   2751  O   THR A 382     115.079  65.060  88.166  1.00  0.52           O  
ATOM   2752  CB  THR A 382     117.299  67.436  86.974  1.00  0.52           C  
ATOM   2753  OG1 THR A 382     118.165  66.309  86.982  1.00  0.52           O  
ATOM   2754  CG2 THR A 382     118.113  68.598  87.539  1.00  0.52           C  
ATOM   2755  N   ASP A 383     115.124  65.777  86.043  1.00  0.42           N  
ATOM   2756  CA  ASP A 383     114.594  64.572  85.470  1.00  0.42           C  
ATOM   2757  C   ASP A 383     115.716  63.654  84.996  1.00  0.42           C  
ATOM   2758  O   ASP A 383     115.470  62.599  84.430  1.00  0.42           O  
ATOM   2759  CB  ASP A 383     113.576  64.921  84.349  1.00  0.42           C  
ATOM   2760  CG  ASP A 383     114.162  65.699  83.179  1.00  0.42           C  
ATOM   2761  OD1 ASP A 383     115.268  66.285  83.319  1.00  0.42           O  
ATOM   2762  OD2 ASP A 383     113.484  65.703  82.120  1.00  0.42           O  
ATOM   2763  N   ALA A 384     116.992  63.960  85.307  1.00  0.41           N  
ATOM   2764  CA  ALA A 384     118.133  63.112  85.005  1.00  0.41           C  
ATOM   2765  C   ALA A 384     118.039  61.646  85.473  1.00  0.41           C  
ATOM   2766  O   ALA A 384     118.468  60.764  84.725  1.00  0.41           O  
ATOM   2767  CB  ALA A 384     119.428  63.748  85.547  1.00  0.41           C  
ATOM   2768  N   PRO A 385     117.506  61.261  86.627  1.00  0.28           N  
ATOM   2769  CA  PRO A 385     117.392  59.848  86.975  1.00  0.28           C  
ATOM   2770  C   PRO A 385     116.233  59.160  86.235  1.00  0.28           C  
ATOM   2771  O   PRO A 385     116.176  57.930  86.252  1.00  0.28           O  
ATOM   2772  CB  PRO A 385     117.219  59.889  88.510  1.00  0.28           C  
ATOM   2773  CG  PRO A 385     117.684  61.287  88.937  1.00  0.28           C  
ATOM   2774  CD  PRO A 385     117.225  62.131  87.770  1.00  0.28           C  
ATOM   2775  N   ILE A 386     115.300  59.919  85.601  1.00  0.25           N  
ATOM   2776  CA  ILE A 386     114.150  59.427  84.831  1.00  0.25           C  
ATOM   2777  C   ILE A 386     114.530  58.608  83.621  1.00  0.25           C  
ATOM   2778  O   ILE A 386     115.478  58.902  82.897  1.00  0.25           O  
ATOM   2779  CB  ILE A 386     113.197  60.540  84.352  1.00  0.25           C  
ATOM   2780  CG1 ILE A 386     112.581  61.343  85.517  1.00  0.25           C  
ATOM   2781  CG2 ILE A 386     112.068  60.058  83.416  1.00  0.25           C  
ATOM   2782  CD1 ILE A 386     111.613  60.547  86.393  1.00  0.25           C  
ATOM   2783  N   LEU A 387     113.748  57.548  83.365  1.00  0.29           N  
ATOM   2784  CA  LEU A 387     113.907  56.667  82.239  1.00  0.29           C  
ATOM   2785  C   LEU A 387     113.253  57.069  80.929  1.00  0.29           C  
ATOM   2786  O   LEU A 387     112.160  57.618  80.862  1.00  0.29           O  
ATOM   2787  CB  LEU A 387     113.333  55.291  82.575  1.00  0.29           C  
ATOM   2788  CG  LEU A 387     113.789  54.692  83.904  1.00  0.29           C  
ATOM   2789  CD1 LEU A 387     112.966  53.403  84.039  1.00  0.29           C  
ATOM   2790  CD2 LEU A 387     115.321  54.598  83.955  1.00  0.29           C  
ATOM   2791  N   VAL A 388     113.930  56.723  79.831  1.00  0.31           N  
ATOM   2792  CA  VAL A 388     113.575  56.995  78.460  1.00  0.31           C  
ATOM   2793  C   VAL A 388     113.632  55.710  77.656  1.00  0.31           C  
ATOM   2794  O   VAL A 388     114.557  54.912  77.799  1.00  0.31           O  
ATOM   2795  CB  VAL A 388     114.575  57.980  77.881  1.00  0.31           C  
ATOM   2796  CG1 VAL A 388     114.255  58.323  76.416  1.00  0.31           C  
ATOM   2797  CG2 VAL A 388     114.565  59.247  78.746  1.00  0.31           C  
ATOM   2798  N   ARG A 389     112.618  55.483  76.799  1.00  0.25           N  
ATOM   2799  CA  ARG A 389     112.616  54.519  75.719  1.00  0.25           C  
ATOM   2800  C   ARG A 389     112.620  55.339  74.422  1.00  0.25           C  
ATOM   2801  O   ARG A 389     113.597  55.987  74.070  1.00  0.25           O  
ATOM   2802  CB  ARG A 389     111.342  53.637  75.878  1.00  0.25           C  
ATOM   2803  CG  ARG A 389     111.103  52.519  74.836  1.00  0.25           C  
ATOM   2804  CD  ARG A 389     109.749  51.800  74.990  1.00  0.25           C  
ATOM   2805  NE  ARG A 389     108.618  52.796  75.006  1.00  0.25           N  
ATOM   2806  CZ  ARG A 389     107.398  52.519  75.489  1.00  0.25           C  
ATOM   2807  NH1 ARG A 389     106.562  53.524  75.728  1.00  0.25           N  
ATOM   2808  NH2 ARG A 389     106.994  51.278  75.732  1.00  0.25           N  
ATOM   2809  N   THR A 390     111.500  55.386  73.678  1.00  0.26           N  
ATOM   2810  CA  THR A 390     111.271  56.338  72.590  1.00  0.26           C  
ATOM   2811  C   THR A 390     110.819  57.638  73.200  1.00  0.26           C  
ATOM   2812  O   THR A 390     111.212  58.742  72.833  1.00  0.26           O  
ATOM   2813  CB  THR A 390     110.157  55.871  71.658  1.00  0.26           C  
ATOM   2814  OG1 THR A 390     110.509  54.628  71.077  1.00  0.26           O  
ATOM   2815  CG2 THR A 390     109.918  56.853  70.501  1.00  0.26           C  
ATOM   2816  N   ASP A 391     109.957  57.464  74.200  1.00  0.25           N  
ATOM   2817  CA  ASP A 391     109.344  58.408  75.065  1.00  0.25           C  
ATOM   2818  C   ASP A 391     109.741  58.059  76.490  1.00  0.25           C  
ATOM   2819  O   ASP A 391     110.302  57.003  76.782  1.00  0.25           O  
ATOM   2820  CB  ASP A 391     107.800  58.302  74.911  1.00  0.25           C  
ATOM   2821  CG  ASP A 391     107.225  56.875  74.812  1.00  0.25           C  
ATOM   2822  OD1 ASP A 391     105.988  56.804  74.642  1.00  0.25           O  
ATOM   2823  OD2 ASP A 391     107.953  55.837  74.879  1.00  0.25           O  
ATOM   2824  N   THR A 392     109.490  58.971  77.438  1.00  0.30           N  
ATOM   2825  CA  THR A 392     109.696  58.713  78.855  1.00  0.30           C  
ATOM   2826  C   THR A 392     108.831  57.581  79.391  1.00  0.30           C  
ATOM   2827  O   THR A 392     107.615  57.624  79.227  1.00  0.30           O  
ATOM   2828  CB  THR A 392     109.411  59.966  79.670  1.00  0.30           C  
ATOM   2829  OG1 THR A 392     110.254  61.021  79.225  1.00  0.30           O  
ATOM   2830  CG2 THR A 392     109.678  59.738  81.155  1.00  0.30           C  
ATOM   2831  N   LEU A 393     109.431  56.573  80.073  1.00  0.27           N  
ATOM   2832  CA  LEU A 393     108.733  55.432  80.665  1.00  0.27           C  
ATOM   2833  C   LEU A 393     107.713  55.848  81.704  1.00  0.27           C  
ATOM   2834  O   LEU A 393     108.031  56.583  82.644  1.00  0.27           O  
ATOM   2835  CB  LEU A 393     109.720  54.440  81.357  1.00  0.27           C  
ATOM   2836  CG  LEU A 393     109.107  53.073  81.762  1.00  0.27           C  
ATOM   2837  CD1 LEU A 393     108.724  52.241  80.538  1.00  0.27           C  
ATOM   2838  CD2 LEU A 393     110.041  52.208  82.617  1.00  0.27           C  
ATOM   2839  N   GLN A 394     106.462  55.379  81.555  1.00  0.26           N  
ATOM   2840  CA  GLN A 394     105.376  55.737  82.429  1.00  0.26           C  
ATOM   2841  C   GLN A 394     105.060  54.602  83.394  1.00  0.26           C  
ATOM   2842  O   GLN A 394     105.490  53.468  83.206  1.00  0.26           O  
ATOM   2843  CB  GLN A 394     104.128  56.176  81.633  1.00  0.26           C  
ATOM   2844  CG  GLN A 394     104.416  57.308  80.608  1.00  0.26           C  
ATOM   2845  CD  GLN A 394     104.892  58.606  81.255  1.00  0.26           C  
ATOM   2846  OE1 GLN A 394     104.345  59.115  82.222  1.00  0.26           O  
ATOM   2847  NE2 GLN A 394     105.952  59.241  80.719  1.00  0.26           N  
ATOM   2848  N   TYR A 395     104.301  54.833  84.491  1.00  0.20           N  
ATOM   2849  CA  TYR A 395     103.923  53.743  85.390  1.00  0.20           C  
ATOM   2850  C   TYR A 395     102.888  52.832  84.746  1.00  0.20           C  
ATOM   2851  O   TYR A 395     102.789  51.656  85.069  1.00  0.20           O  
ATOM   2852  CB  TYR A 395     103.322  54.215  86.744  1.00  0.20           C  
ATOM   2853  CG  TYR A 395     104.190  55.139  87.571  1.00  0.20           C  
ATOM   2854  CD1 TYR A 395     105.555  55.352  87.342  1.00  0.20           C  
ATOM   2855  CD2 TYR A 395     103.553  55.952  88.523  1.00  0.20           C  
ATOM   2856  CE1 TYR A 395     106.216  56.421  87.954  1.00  0.20           C  
ATOM   2857  CE2 TYR A 395     104.215  57.027  89.142  1.00  0.20           C  
ATOM   2858  CZ  TYR A 395     105.553  57.285  88.825  1.00  0.20           C  
ATOM   2859  OH  TYR A 395     106.283  58.384  89.339  1.00  0.20           O  
ATOM   2860  N   LEU A 396     102.103  53.330  83.774  1.00  0.18           N  
ATOM   2861  CA  LEU A 396     101.197  52.511  82.989  1.00  0.18           C  
ATOM   2862  C   LEU A 396     101.906  51.436  82.168  1.00  0.18           C  
ATOM   2863  O   LEU A 396     101.378  50.332  82.031  1.00  0.18           O  
ATOM   2864  CB  LEU A 396     100.247  53.384  82.133  1.00  0.18           C  
ATOM   2865  CG  LEU A 396      99.129  52.650  81.354  1.00  0.18           C  
ATOM   2866  CD1 LEU A 396      98.231  51.762  82.227  1.00  0.18           C  
ATOM   2867  CD2 LEU A 396      98.254  53.692  80.653  1.00  0.18           C  
ATOM   2868  N   ASP A 397     103.126  51.713  81.641  1.00  0.22           N  
ATOM   2869  CA  ASP A 397     103.912  50.724  80.917  1.00  0.22           C  
ATOM   2870  C   ASP A 397     104.266  49.440  81.732  1.00  0.22           C  
ATOM   2871  O   ASP A 397     104.046  48.377  81.155  1.00  0.22           O  
ATOM   2872  CB  ASP A 397     105.224  51.309  80.288  1.00  0.22           C  
ATOM   2873  CG  ASP A 397     105.077  52.457  79.293  1.00  0.22           C  
ATOM   2874  OD1 ASP A 397     104.861  52.203  78.078  1.00  0.22           O  
ATOM   2875  OD2 ASP A 397     105.326  53.611  79.731  1.00  0.22           O  
ATOM   2876  N   PRO A 398     104.771  49.350  82.986  1.00  0.22           N  
ATOM   2877  CA  PRO A 398     104.924  48.090  83.730  1.00  0.22           C  
ATOM   2878  C   PRO A 398     103.651  47.370  84.163  1.00  0.22           C  
ATOM   2879  O   PRO A 398     102.563  47.942  84.206  1.00  0.22           O  
ATOM   2880  CB  PRO A 398     105.693  48.488  85.005  1.00  0.22           C  
ATOM   2881  CG  PRO A 398     106.475  49.734  84.606  1.00  0.22           C  
ATOM   2882  CD  PRO A 398     105.514  50.421  83.640  1.00  0.22           C  
ATOM   2883  N   ARG A 399     103.768  46.084  84.554  1.00  0.22           N  
ATOM   2884  CA  ARG A 399     102.703  45.332  85.208  1.00  0.22           C  
ATOM   2885  C   ARG A 399     102.171  45.956  86.513  1.00  0.22           C  
ATOM   2886  O   ARG A 399     102.909  46.585  87.269  1.00  0.22           O  
ATOM   2887  CB  ARG A 399     103.164  43.869  85.439  1.00  0.22           C  
ATOM   2888  CG  ARG A 399     102.054  42.898  85.888  1.00  0.22           C  
ATOM   2889  CD  ARG A 399     102.540  41.481  86.192  1.00  0.22           C  
ATOM   2890  NE  ARG A 399     101.356  40.724  86.701  1.00  0.22           N  
ATOM   2891  CZ  ARG A 399     101.364  39.401  86.906  1.00  0.22           C  
ATOM   2892  NH1 ARG A 399     100.270  38.793  87.351  1.00  0.22           N  
ATOM   2893  NH2 ARG A 399     102.456  38.677  86.679  1.00  0.22           N  
ATOM   2894  N   ASP A 400     100.838  45.842  86.759  1.00  0.33           N  
ATOM   2895  CA  ASP A 400     100.112  46.330  87.929  1.00  0.33           C  
ATOM   2896  C   ASP A 400     100.249  47.840  88.171  1.00  0.33           C  
ATOM   2897  O   ASP A 400      99.977  48.374  89.244  1.00  0.33           O  
ATOM   2898  CB  ASP A 400     100.400  45.416  89.150  1.00  0.33           C  
ATOM   2899  CG  ASP A 400     100.185  43.961  88.741  1.00  0.33           C  
ATOM   2900  OD1 ASP A 400      99.221  43.690  87.973  1.00  0.33           O  
ATOM   2901  OD2 ASP A 400     101.037  43.103  89.083  1.00  0.33           O  
ATOM   2902  N   VAL A 401     100.655  48.556  87.102  1.00  0.25           N  
ATOM   2903  CA  VAL A 401     100.889  49.985  86.968  1.00  0.25           C  
ATOM   2904  C   VAL A 401     101.722  50.630  88.073  1.00  0.25           C  
ATOM   2905  O   VAL A 401     101.493  51.772  88.458  1.00  0.25           O  
ATOM   2906  CB  VAL A 401      99.646  50.809  86.600  1.00  0.25           C  
ATOM   2907  CG1 VAL A 401      98.981  50.233  85.340  1.00  0.25           C  
ATOM   2908  CG2 VAL A 401      98.622  50.887  87.749  1.00  0.25           C  
ATOM   2909  N   ILE A 402     102.726  49.901  88.627  1.00  0.30           N  
ATOM   2910  CA  ILE A 402     103.617  50.344  89.712  1.00  0.30           C  
ATOM   2911  C   ILE A 402     102.852  50.590  91.043  1.00  0.30           C  
ATOM   2912  O   ILE A 402     103.404  50.982  92.069  1.00  0.30           O  
ATOM   2913  CB  ILE A 402     104.582  51.446  89.218  1.00  0.30           C  
ATOM   2914  CG1 ILE A 402     105.463  50.981  88.025  1.00  0.30           C  
ATOM   2915  CG2 ILE A 402     105.504  51.956  90.335  1.00  0.30           C  
ATOM   2916  CD1 ILE A 402     106.428  49.831  88.360  1.00  0.30           C  
ATOM   2917  N   ALA A 403     101.551  50.217  91.036  1.00  0.30           N  
ATOM   2918  CA  ALA A 403     100.501  50.345  92.033  1.00  0.30           C  
ATOM   2919  C   ALA A 403      99.743  51.666  91.969  1.00  0.30           C  
ATOM   2920  O   ALA A 403      98.884  51.965  92.803  1.00  0.30           O  
ATOM   2921  CB  ALA A 403     100.977  50.014  93.458  1.00  0.30           C  
ATOM   2922  N   ASP A 404      99.971  52.462  90.917  1.00  0.27           N  
ATOM   2923  CA  ASP A 404      99.379  53.765  90.749  1.00  0.27           C  
ATOM   2924  C   ASP A 404      98.022  53.740  90.021  1.00  0.27           C  
ATOM   2925  O   ASP A 404      97.912  53.791  88.799  1.00  0.27           O  
ATOM   2926  CB  ASP A 404     100.417  54.652  90.030  1.00  0.27           C  
ATOM   2927  CG  ASP A 404     101.492  55.103  91.013  1.00  0.27           C  
ATOM   2928  OD1 ASP A 404     102.557  54.444  91.116  1.00  0.27           O  
ATOM   2929  OD2 ASP A 404     101.280  56.172  91.641  1.00  0.27           O  
ATOM   2930  N   TYR A 405      96.902  53.704  90.778  1.00  0.21           N  
ATOM   2931  CA  TYR A 405      95.551  53.708  90.215  1.00  0.21           C  
ATOM   2932  C   TYR A 405      95.086  55.029  89.631  1.00  0.21           C  
ATOM   2933  O   TYR A 405      94.113  55.079  88.880  1.00  0.21           O  
ATOM   2934  CB  TYR A 405      94.478  53.383  91.284  1.00  0.21           C  
ATOM   2935  CG  TYR A 405      94.652  51.989  91.770  1.00  0.21           C  
ATOM   2936  CD1 TYR A 405      94.217  50.920  90.973  1.00  0.21           C  
ATOM   2937  CD2 TYR A 405      95.239  51.732  93.017  1.00  0.21           C  
ATOM   2938  CE1 TYR A 405      94.349  49.603  91.430  1.00  0.21           C  
ATOM   2939  CE2 TYR A 405      95.374  50.414  93.474  1.00  0.21           C  
ATOM   2940  CZ  TYR A 405      94.920  49.353  92.681  1.00  0.21           C  
ATOM   2941  OH  TYR A 405      95.030  48.030  93.142  1.00  0.21           O  
ATOM   2942  N   LYS A 406      95.726  56.155  89.980  1.00  0.21           N  
ATOM   2943  CA  LYS A 406      95.301  57.449  89.483  1.00  0.21           C  
ATOM   2944  C   LYS A 406      96.115  57.894  88.284  1.00  0.21           C  
ATOM   2945  O   LYS A 406      97.268  58.283  88.412  1.00  0.21           O  
ATOM   2946  CB  LYS A 406      95.264  58.513  90.615  1.00  0.21           C  
ATOM   2947  CG  LYS A 406      94.167  58.267  91.678  1.00  0.21           C  
ATOM   2948  CD  LYS A 406      92.745  58.254  91.081  1.00  0.21           C  
ATOM   2949  CE  LYS A 406      91.641  58.043  92.119  1.00  0.21           C  
ATOM   2950  NZ  LYS A 406      90.326  58.017  91.440  1.00  0.21           N  
ATOM   2951  N   PHE A 407      95.502  57.829  87.078  1.00  0.25           N  
ATOM   2952  CA  PHE A 407      95.997  58.367  85.816  1.00  0.25           C  
ATOM   2953  C   PHE A 407      97.377  57.796  85.393  1.00  0.25           C  
ATOM   2954  O   PHE A 407      98.136  58.615  84.879  1.00  0.25           O  
ATOM   2955  CB  PHE A 407      96.052  59.943  85.870  1.00  0.25           C  
ATOM   2956  CG  PHE A 407      94.773  60.745  85.899  1.00  0.25           C  
ATOM   2957  CD1 PHE A 407      94.226  61.242  84.709  1.00  0.25           C  
ATOM   2958  CD2 PHE A 407      94.351  61.315  87.112  1.00  0.25           C  
ATOM   2959  CE1 PHE A 407      93.410  62.385  84.715  1.00  0.25           C  
ATOM   2960  CE2 PHE A 407      93.554  62.464  87.127  1.00  0.25           C  
ATOM   2961  CZ  PHE A 407      93.122  63.027  85.924  1.00  0.25           C  
ATOM   2962  N   PRO A 408      97.814  56.495  85.512  1.00  0.23           N  
ATOM   2963  CA  PRO A 408      99.238  56.069  85.562  1.00  0.23           C  
ATOM   2964  C   PRO A 408     100.114  56.421  84.354  1.00  0.23           C  
ATOM   2965  O   PRO A 408     101.322  56.170  84.382  1.00  0.23           O  
ATOM   2966  CB  PRO A 408      99.155  54.527  85.723  1.00  0.23           C  
ATOM   2967  CG  PRO A 408      97.758  54.163  85.217  1.00  0.23           C  
ATOM   2968  CD  PRO A 408      96.936  55.337  85.738  1.00  0.23           C  
ATOM   2969  N   ASP A 409      99.525  56.952  83.281  1.00  0.27           N  
ATOM   2970  CA  ASP A 409     100.084  57.346  82.021  1.00  0.27           C  
ATOM   2971  C   ASP A 409     100.800  58.694  82.003  1.00  0.27           C  
ATOM   2972  O   ASP A 409     101.590  58.943  81.098  1.00  0.27           O  
ATOM   2973  CB  ASP A 409      98.934  57.302  80.973  1.00  0.27           C  
ATOM   2974  CG  ASP A 409      97.634  58.040  81.306  1.00  0.27           C  
ATOM   2975  OD1 ASP A 409      97.075  57.827  82.414  1.00  0.27           O  
ATOM   2976  OD2 ASP A 409      97.134  58.739  80.392  1.00  0.27           O  
ATOM   2977  N   PHE A 410     100.609  59.585  82.997  1.00  0.19           N  
ATOM   2978  CA  PHE A 410     101.374  60.838  83.062  1.00  0.19           C  
ATOM   2979  C   PHE A 410     102.475  60.844  84.116  1.00  0.19           C  
ATOM   2980  O   PHE A 410     102.876  61.894  84.612  1.00  0.19           O  
ATOM   2981  CB  PHE A 410     100.492  62.095  83.253  1.00  0.19           C  
ATOM   2982  CG  PHE A 410      99.471  62.175  82.145  1.00  0.19           C  
ATOM   2983  CD1 PHE A 410      99.845  62.530  80.834  1.00  0.19           C  
ATOM   2984  CD2 PHE A 410      98.135  61.828  82.393  1.00  0.19           C  
ATOM   2985  CE1 PHE A 410      98.905  62.517  79.793  1.00  0.19           C  
ATOM   2986  CE2 PHE A 410      97.194  61.815  81.356  1.00  0.19           C  
ATOM   2987  CZ  PHE A 410      97.578  62.159  80.056  1.00  0.19           C  
ATOM   2988  N   SER A 411     102.972  59.665  84.502  1.00  0.26           N  
ATOM   2989  CA  SER A 411     103.908  59.440  85.585  1.00  0.26           C  
ATOM   2990  C   SER A 411     105.269  58.846  85.260  1.00  0.26           C  
ATOM   2991  O   SER A 411     105.394  57.706  84.841  1.00  0.26           O  
ATOM   2992  CB  SER A 411     103.290  58.446  86.559  1.00  0.26           C  
ATOM   2993  OG  SER A 411     101.874  58.535  86.575  1.00  0.26           O  
ATOM   2994  N   LYS A 412     106.366  59.571  85.523  1.00  0.19           N  
ATOM   2995  CA  LYS A 412     107.686  59.152  85.111  1.00  0.19           C  
ATOM   2996  C   LYS A 412     108.501  58.408  86.164  1.00  0.19           C  
ATOM   2997  O   LYS A 412     108.484  58.731  87.346  1.00  0.19           O  
ATOM   2998  CB  LYS A 412     108.498  60.376  84.686  1.00  0.19           C  
ATOM   2999  CG  LYS A 412     107.873  61.418  83.760  1.00  0.19           C  
ATOM   3000  CD  LYS A 412     108.893  62.579  83.744  1.00  0.19           C  
ATOM   3001  CE  LYS A 412     108.602  63.781  82.863  1.00  0.19           C  
ATOM   3002  NZ  LYS A 412     108.081  63.265  81.595  1.00  0.19           N  
ATOM   3003  N   SER A 413     109.251  57.368  85.760  1.00  0.28           N  
ATOM   3004  CA  SER A 413     109.886  56.413  86.660  1.00  0.28           C  
ATOM   3005  C   SER A 413     111.405  56.285  86.694  1.00  0.28           C  
ATOM   3006  O   SER A 413     112.132  56.756  85.822  1.00  0.28           O  
ATOM   3007  CB  SER A 413     109.297  55.026  86.344  1.00  0.28           C  
ATOM   3008  OG  SER A 413     109.718  54.556  85.064  1.00  0.28           O  
ATOM   3009  N   TYR A 414     111.910  55.623  87.767  1.00  0.27           N  
ATOM   3010  CA  TYR A 414     113.314  55.322  88.017  1.00  0.27           C  
ATOM   3011  C   TYR A 414     113.536  53.810  87.968  1.00  0.27           C  
ATOM   3012  O   TYR A 414     112.964  53.056  88.753  1.00  0.27           O  
ATOM   3013  CB  TYR A 414     113.755  55.834  89.430  1.00  0.27           C  
ATOM   3014  CG  TYR A 414     113.608  57.336  89.614  1.00  0.27           C  
ATOM   3015  CD1 TYR A 414     113.764  58.230  88.540  1.00  0.27           C  
ATOM   3016  CD2 TYR A 414     113.374  57.884  90.892  1.00  0.27           C  
ATOM   3017  CE1 TYR A 414     113.757  59.615  88.746  1.00  0.27           C  
ATOM   3018  CE2 TYR A 414     113.341  59.275  91.083  1.00  0.27           C  
ATOM   3019  CZ  TYR A 414     113.586  60.136  90.019  1.00  0.27           C  
ATOM   3020  OH  TYR A 414     113.735  61.518  90.213  1.00  0.27           O  
ATOM   3021  N   SER A 415     114.382  53.307  87.037  1.00  0.18           N  
ATOM   3022  CA  SER A 415     114.631  51.866  86.863  1.00  0.18           C  
ATOM   3023  C   SER A 415     115.298  51.191  88.035  1.00  0.18           C  
ATOM   3024  O   SER A 415     114.871  50.128  88.465  1.00  0.18           O  
ATOM   3025  CB  SER A 415     115.522  51.568  85.629  1.00  0.18           C  
ATOM   3026  OG  SER A 415     115.707  50.176  85.353  1.00  0.18           O  
ATOM   3027  N   GLY A 416     116.356  51.806  88.614  1.00  0.16           N  
ATOM   3028  CA  GLY A 416     117.228  51.162  89.598  1.00  0.16           C  
ATOM   3029  C   GLY A 416     116.549  50.706  90.859  1.00  0.16           C  
ATOM   3030  O   GLY A 416     117.066  49.859  91.579  1.00  0.16           O  
ATOM   3031  N   ARG A 417     115.388  51.299  91.169  1.00  0.23           N  
ATOM   3032  CA  ARG A 417     114.534  50.902  92.264  1.00  0.23           C  
ATOM   3033  C   ARG A 417     113.111  50.511  91.860  1.00  0.23           C  
ATOM   3034  O   ARG A 417     112.325  50.165  92.735  1.00  0.23           O  
ATOM   3035  CB  ARG A 417     114.478  52.085  93.265  1.00  0.23           C  
ATOM   3036  CG  ARG A 417     115.855  52.355  93.904  1.00  0.23           C  
ATOM   3037  CD  ARG A 417     115.829  53.348  95.066  1.00  0.23           C  
ATOM   3038  NE  ARG A 417     117.228  53.408  95.617  1.00  0.23           N  
ATOM   3039  CZ  ARG A 417     117.744  52.565  96.525  1.00  0.23           C  
ATOM   3040  NH1 ARG A 417     119.008  52.722  96.917  1.00  0.23           N  
ATOM   3041  NH2 ARG A 417     117.030  51.575  97.051  1.00  0.23           N  
ATOM   3042  N   ILE A 418     112.737  50.551  90.552  1.00  0.26           N  
ATOM   3043  CA  ILE A 418     111.378  50.286  90.038  1.00  0.26           C  
ATOM   3044  C   ILE A 418     110.350  51.166  90.742  1.00  0.26           C  
ATOM   3045  O   ILE A 418     109.293  50.754  91.213  1.00  0.26           O  
ATOM   3046  CB  ILE A 418     111.025  48.788  89.956  1.00  0.26           C  
ATOM   3047  CG1 ILE A 418     112.052  48.094  89.030  1.00  0.26           C  
ATOM   3048  CG2 ILE A 418     109.592  48.513  89.422  1.00  0.26           C  
ATOM   3049  CD1 ILE A 418     112.066  46.567  89.137  1.00  0.26           C  
ATOM   3050  N   GLN A 419     110.664  52.466  90.857  1.00  0.25           N  
ATOM   3051  CA  GLN A 419     109.852  53.335  91.689  1.00  0.25           C  
ATOM   3052  C   GLN A 419     109.094  54.371  90.918  1.00  0.25           C  
ATOM   3053  O   GLN A 419     109.616  55.093  90.066  1.00  0.25           O  
ATOM   3054  CB  GLN A 419     110.552  53.926  92.951  1.00  0.25           C  
ATOM   3055  CG  GLN A 419     110.488  52.883  94.099  1.00  0.25           C  
ATOM   3056  CD  GLN A 419     110.959  53.371  95.471  1.00  0.25           C  
ATOM   3057  OE1 GLN A 419     112.127  53.682  95.730  1.00  0.25           O  
ATOM   3058  NE2 GLN A 419     110.004  53.406  96.433  1.00  0.25           N  
ATOM   3059  N   SER A 420     107.802  54.487  91.278  1.00  0.27           N  
ATOM   3060  CA  SER A 420     107.095  55.732  91.294  1.00  0.27           C  
ATOM   3061  C   SER A 420     107.761  56.680  92.276  1.00  0.27           C  
ATOM   3062  O   SER A 420     107.655  56.555  93.493  1.00  0.27           O  
ATOM   3063  CB  SER A 420     105.576  55.504  91.563  1.00  0.27           C  
ATOM   3064  OG  SER A 420     105.381  54.539  92.595  1.00  0.27           O  
ATOM   3065  N   LEU A 421     108.527  57.674  91.778  1.00  0.28           N  
ATOM   3066  CA  LEU A 421     108.810  58.877  92.543  1.00  0.28           C  
ATOM   3067  C   LEU A 421     107.537  59.704  92.737  1.00  0.28           C  
ATOM   3068  O   LEU A 421     106.552  59.606  92.002  1.00  0.28           O  
ATOM   3069  CB  LEU A 421     109.952  59.803  92.004  1.00  0.28           C  
ATOM   3070  CG  LEU A 421     110.542  60.769  93.085  1.00  0.28           C  
ATOM   3071  CD1 LEU A 421     111.257  60.044  94.237  1.00  0.28           C  
ATOM   3072  CD2 LEU A 421     111.382  61.946  92.573  1.00  0.28           C  
ATOM   3073  N   LYS A 422     107.541  60.538  93.782  1.00  0.31           N  
ATOM   3074  CA  LYS A 422     106.634  61.621  94.032  1.00  0.31           C  
ATOM   3075  C   LYS A 422     106.807  62.795  93.021  1.00  0.31           C  
ATOM   3076  O   LYS A 422     106.969  62.451  91.855  1.00  0.31           O  
ATOM   3077  CB  LYS A 422     106.750  61.941  95.525  1.00  0.31           C  
ATOM   3078  CG  LYS A 422     106.463  60.741  96.448  1.00  0.31           C  
ATOM   3079  CD  LYS A 422     105.038  60.144  96.521  1.00  0.31           C  
ATOM   3080  CE  LYS A 422     104.816  59.302  97.796  1.00  0.31           C  
ATOM   3081  NZ  LYS A 422     103.505  58.599  97.783  1.00  0.31           N  
ATOM   3082  N   PRO A 423     106.753  64.117  93.292  1.00  0.35           N  
ATOM   3083  CA  PRO A 423     106.432  65.190  92.334  1.00  0.35           C  
ATOM   3084  C   PRO A 423     105.778  65.130  90.950  1.00  0.35           C  
ATOM   3085  O   PRO A 423     105.317  66.202  90.566  1.00  0.35           O  
ATOM   3086  CB  PRO A 423     107.756  65.930  92.190  1.00  0.35           C  
ATOM   3087  CG  PRO A 423     108.313  65.926  93.612  1.00  0.35           C  
ATOM   3088  CD  PRO A 423     107.666  64.708  94.296  1.00  0.35           C  
ATOM   3089  N   GLU A 424     105.766  64.050  90.132  1.00  0.36           N  
ATOM   3090  CA  GLU A 424     105.349  64.111  88.725  1.00  0.36           C  
ATOM   3091  C   GLU A 424     103.952  64.708  88.542  1.00  0.36           C  
ATOM   3092  O   GLU A 424     103.117  64.686  89.450  1.00  0.36           O  
ATOM   3093  CB  GLU A 424     105.616  62.792  87.914  1.00  0.36           C  
ATOM   3094  CG  GLU A 424     105.319  62.848  86.387  1.00  0.36           C  
ATOM   3095  CD  GLU A 424     106.177  63.849  85.624  1.00  0.36           C  
ATOM   3096  OE1 GLU A 424     107.190  64.328  86.180  1.00  0.36           O  
ATOM   3097  OE2 GLU A 424     105.852  64.104  84.435  1.00  0.36           O  
ATOM   3098  N   GLN A 425     103.661  65.302  87.355  1.00  0.26           N  
ATOM   3099  CA  GLN A 425     102.490  66.125  87.074  1.00  0.26           C  
ATOM   3100  C   GLN A 425     101.192  65.419  87.368  1.00  0.26           C  
ATOM   3101  O   GLN A 425     100.185  66.010  87.740  1.00  0.26           O  
ATOM   3102  CB  GLN A 425     102.445  66.541  85.574  1.00  0.26           C  
ATOM   3103  CG  GLN A 425     101.301  67.524  85.150  1.00  0.26           C  
ATOM   3104  CD  GLN A 425     101.264  68.886  85.867  1.00  0.26           C  
ATOM   3105  OE1 GLN A 425     100.328  69.686  85.779  1.00  0.26           O  
ATOM   3106  NE2 GLN A 425     102.325  69.189  86.646  1.00  0.26           N  
ATOM   3107  N   ILE A 426     101.259  64.097  87.222  1.00  0.28           N  
ATOM   3108  CA  ILE A 426     100.321  63.098  87.657  1.00  0.28           C  
ATOM   3109  C   ILE A 426      99.653  63.347  89.030  1.00  0.28           C  
ATOM   3110  O   ILE A 426      98.433  63.453  89.120  1.00  0.28           O  
ATOM   3111  CB  ILE A 426     100.991  61.710  87.600  1.00  0.28           C  
ATOM   3112  CG1 ILE A 426      99.947  60.653  87.912  1.00  0.28           C  
ATOM   3113  CG2 ILE A 426     102.149  61.585  88.569  1.00  0.28           C  
ATOM   3114  CD1 ILE A 426      99.087  60.580  86.689  1.00  0.28           C  
ATOM   3115  N   GLN A 427     100.422  63.499  90.135  1.00  0.32           N  
ATOM   3116  CA  GLN A 427      99.965  63.500  91.525  1.00  0.32           C  
ATOM   3117  C   GLN A 427      99.302  64.816  91.897  1.00  0.32           C  
ATOM   3118  O   GLN A 427      98.689  64.976  92.950  1.00  0.32           O  
ATOM   3119  CB  GLN A 427     101.170  63.190  92.473  1.00  0.32           C  
ATOM   3120  CG  GLN A 427     101.683  61.733  92.308  1.00  0.32           C  
ATOM   3121  CD  GLN A 427     102.871  61.309  93.178  1.00  0.32           C  
ATOM   3122  OE1 GLN A 427     103.357  62.000  94.073  1.00  0.32           O  
ATOM   3123  NE2 GLN A 427     103.378  60.082  92.889  1.00  0.32           N  
ATOM   3124  N   ARG A 428      99.408  65.789  90.983  1.00  0.28           N  
ATOM   3125  CA  ARG A 428      98.725  67.059  91.001  1.00  0.28           C  
ATOM   3126  C   ARG A 428      97.204  66.994  90.869  1.00  0.28           C  
ATOM   3127  O   ARG A 428      96.503  67.817  91.453  1.00  0.28           O  
ATOM   3128  CB  ARG A 428      99.274  67.918  89.846  1.00  0.28           C  
ATOM   3129  CG  ARG A 428      99.021  69.417  90.010  1.00  0.28           C  
ATOM   3130  CD  ARG A 428      99.504  70.188  88.793  1.00  0.28           C  
ATOM   3131  NE  ARG A 428      99.279  71.624  89.103  1.00  0.28           N  
ATOM   3132  CZ  ARG A 428      99.538  72.602  88.230  1.00  0.28           C  
ATOM   3133  NH1 ARG A 428      99.919  72.333  86.983  1.00  0.28           N  
ATOM   3134  NH2 ARG A 428      99.414  73.868  88.623  1.00  0.28           N  
ATOM   3135  N   LEU A 429      96.651  66.059  90.061  1.00  0.28           N  
ATOM   3136  CA  LEU A 429      95.214  65.993  89.815  1.00  0.28           C  
ATOM   3137  C   LEU A 429      94.644  64.615  90.118  1.00  0.28           C  
ATOM   3138  O   LEU A 429      95.263  63.580  89.893  1.00  0.28           O  
ATOM   3139  CB  LEU A 429      94.818  66.377  88.358  1.00  0.28           C  
ATOM   3140  CG  LEU A 429      95.190  67.815  87.926  1.00  0.28           C  
ATOM   3141  CD1 LEU A 429      94.887  68.042  86.434  1.00  0.28           C  
ATOM   3142  CD2 LEU A 429      94.484  68.890  88.767  1.00  0.28           C  
ATOM   3143  N   GLY A 430      93.404  64.550  90.655  1.00  0.28           N  
ATOM   3144  CA  GLY A 430      92.719  63.280  90.923  1.00  0.28           C  
ATOM   3145  C   GLY A 430      93.128  62.577  92.192  1.00  0.28           C  
ATOM   3146  O   GLY A 430      92.628  61.494  92.499  1.00  0.28           O  
ATOM   3147  N   GLY A 431      94.034  63.203  92.956  1.00  0.30           N  
ATOM   3148  CA  GLY A 431      94.444  62.810  94.286  1.00  0.30           C  
ATOM   3149  C   GLY A 431      94.954  64.036  94.976  1.00  0.30           C  
ATOM   3150  O   GLY A 431      94.855  65.141  94.449  1.00  0.30           O  
ATOM   3151  N   MET A 432      95.516  63.862  96.178  1.00  0.19           N  
ATOM   3152  CA  MET A 432      96.092  64.931  96.964  1.00  0.19           C  
ATOM   3153  C   MET A 432      97.256  64.331  97.731  1.00  0.19           C  
ATOM   3154  O   MET A 432      97.321  63.112  97.872  1.00  0.19           O  
ATOM   3155  CB  MET A 432      95.088  65.517  98.002  1.00  0.19           C  
ATOM   3156  CG  MET A 432      93.858  66.230  97.400  1.00  0.19           C  
ATOM   3157  SD  MET A 432      92.688  66.873  98.640  1.00  0.19           S  
ATOM   3158  CE  MET A 432      93.710  68.232  99.280  1.00  0.19           C  
ATOM   3159  N   MET A 433      98.168  65.188  98.254  1.00  0.17           N  
ATOM   3160  CA  MET A 433      99.202  64.831  99.223  1.00  0.17           C  
ATOM   3161  C   MET A 433     100.489  64.225  98.664  1.00  0.17           C  
ATOM   3162  O   MET A 433     100.500  63.313  97.841  1.00  0.17           O  
ATOM   3163  CB  MET A 433      98.654  64.003 100.414  1.00  0.17           C  
ATOM   3164  CG  MET A 433      99.622  63.869 101.603  1.00  0.17           C  
ATOM   3165  SD  MET A 433      99.032  62.793 102.944  1.00  0.17           S  
ATOM   3166  CE  MET A 433      97.609  63.791 103.465  1.00  0.17           C  
ATOM   3167  N   VAL A 434     101.651  64.735  99.131  1.00  0.17           N  
ATOM   3168  CA  VAL A 434     102.940  64.266  98.665  1.00  0.17           C  
ATOM   3169  C   VAL A 434     103.979  64.212  99.783  1.00  0.17           C  
ATOM   3170  O   VAL A 434     104.144  65.136 100.572  1.00  0.17           O  
ATOM   3171  CB  VAL A 434     103.377  65.053  97.435  1.00  0.17           C  
ATOM   3172  CG1 VAL A 434     103.672  66.537  97.713  1.00  0.17           C  
ATOM   3173  CG2 VAL A 434     104.544  64.354  96.746  1.00  0.17           C  
ATOM   3174  N   TRP A 435     104.698  63.076  99.893  1.00  0.20           N  
ATOM   3175  CA  TRP A 435     105.736  62.869 100.890  1.00  0.20           C  
ATOM   3176  C   TRP A 435     106.961  62.427 100.142  1.00  0.20           C  
ATOM   3177  O   TRP A 435     106.991  61.303  99.649  1.00  0.20           O  
ATOM   3178  CB  TRP A 435     105.404  61.740 101.911  1.00  0.20           C  
ATOM   3179  CG  TRP A 435     104.379  62.116 102.971  1.00  0.20           C  
ATOM   3180  CD1 TRP A 435     103.022  61.932 102.996  1.00  0.20           C  
ATOM   3181  CD2 TRP A 435     104.727  62.725 104.229  1.00  0.20           C  
ATOM   3182  NE1 TRP A 435     102.501  62.377 104.194  1.00  0.20           N  
ATOM   3183  CE2 TRP A 435     103.533  62.862 104.968  1.00  0.20           C  
ATOM   3184  CE3 TRP A 435     105.951  63.139 104.757  1.00  0.20           C  
ATOM   3185  CZ2 TRP A 435     103.544  63.403 106.249  1.00  0.20           C  
ATOM   3186  CZ3 TRP A 435     105.959  63.692 106.047  1.00  0.20           C  
ATOM   3187  CH2 TRP A 435     104.774  63.820 106.785  1.00  0.20           C  
ATOM   3188  N   ASP A 436     107.996  63.270 100.009  1.00  0.19           N  
ATOM   3189  CA  ASP A 436     109.174  62.887  99.261  1.00  0.19           C  
ATOM   3190  C   ASP A 436     110.121  61.889  99.962  1.00  0.19           C  
ATOM   3191  O   ASP A 436     110.617  62.100 101.067  1.00  0.19           O  
ATOM   3192  CB  ASP A 436     109.895  64.147  98.730  1.00  0.19           C  
ATOM   3193  CG  ASP A 436     110.819  63.811  97.566  1.00  0.19           C  
ATOM   3194  OD1 ASP A 436     110.850  62.623  97.137  1.00  0.19           O  
ATOM   3195  OD2 ASP A 436     111.515  64.732  97.085  1.00  0.19           O  
ATOM   3196  N   LEU A 437     110.409  60.763  99.272  1.00  0.21           N  
ATOM   3197  CA  LEU A 437     111.421  59.791  99.645  1.00  0.21           C  
ATOM   3198  C   LEU A 437     112.822  60.273  99.305  1.00  0.21           C  
ATOM   3199  O   LEU A 437     113.807  59.746  99.819  1.00  0.21           O  
ATOM   3200  CB  LEU A 437     111.252  58.471  98.838  1.00  0.21           C  
ATOM   3201  CG  LEU A 437     110.000  57.637  99.166  1.00  0.21           C  
ATOM   3202  CD1 LEU A 437     109.855  56.475  98.170  1.00  0.21           C  
ATOM   3203  CD2 LEU A 437     110.045  57.114 100.609  1.00  0.21           C  
ATOM   3204  N   ASN A 438     112.938  61.255  98.387  1.00  0.16           N  
ATOM   3205  CA  ASN A 438     114.161  61.917  97.991  1.00  0.16           C  
ATOM   3206  C   ASN A 438     115.289  60.975  97.529  1.00  0.16           C  
ATOM   3207  O   ASN A 438     116.480  61.248  97.655  1.00  0.16           O  
ATOM   3208  CB  ASN A 438     114.586  62.910  99.107  1.00  0.16           C  
ATOM   3209  CG  ASN A 438     115.707  63.830  98.645  1.00  0.16           C  
ATOM   3210  OD1 ASN A 438     115.960  63.974  97.444  1.00  0.16           O  
ATOM   3211  ND2 ASN A 438     116.429  64.447  99.605  1.00  0.16           N  
ATOM   3212  N   LYS A 439     114.980  59.860  96.857  1.00  0.16           N  
ATOM   3213  CA  LYS A 439     116.024  58.909  96.526  1.00  0.16           C  
ATOM   3214  C   LYS A 439     115.791  58.290  95.186  1.00  0.16           C  
ATOM   3215  O   LYS A 439     114.670  58.226  94.690  1.00  0.16           O  
ATOM   3216  CB  LYS A 439     116.131  57.773  97.558  1.00  0.16           C  
ATOM   3217  CG  LYS A 439     114.901  56.857  97.561  1.00  0.16           C  
ATOM   3218  CD  LYS A 439     114.991  55.728  98.583  1.00  0.16           C  
ATOM   3219  CE  LYS A 439     113.742  54.856  98.507  1.00  0.16           C  
ATOM   3220  NZ  LYS A 439     113.806  53.808  99.539  1.00  0.16           N  
ATOM   3221  N   LYS A 440     116.893  57.838  94.569  1.00  0.15           N  
ATOM   3222  CA  LYS A 440     116.912  57.444  93.190  1.00  0.15           C  
ATOM   3223  C   LYS A 440     118.325  57.052  92.872  1.00  0.15           C  
ATOM   3224  O   LYS A 440     119.266  57.522  93.513  1.00  0.15           O  
ATOM   3225  CB  LYS A 440     116.370  58.509  92.205  1.00  0.15           C  
ATOM   3226  CG  LYS A 440     117.073  59.869  92.074  1.00  0.15           C  
ATOM   3227  CD  LYS A 440     117.259  60.750  93.330  1.00  0.15           C  
ATOM   3228  CE  LYS A 440     116.012  61.486  93.869  1.00  0.15           C  
ATOM   3229  NZ  LYS A 440     116.380  62.426  94.967  1.00  0.15           N  
ATOM   3230  N   GLN A 441     118.497  56.101  91.947  1.00  0.21           N  
ATOM   3231  CA  GLN A 441     119.780  55.584  91.539  1.00  0.21           C  
ATOM   3232  C   GLN A 441     119.693  55.478  90.041  1.00  0.21           C  
ATOM   3233  O   GLN A 441     118.604  55.333  89.486  1.00  0.21           O  
ATOM   3234  CB  GLN A 441     120.087  54.172  92.096  1.00  0.21           C  
ATOM   3235  CG  GLN A 441     120.076  54.075  93.636  1.00  0.21           C  
ATOM   3236  CD  GLN A 441     121.149  54.950  94.286  1.00  0.21           C  
ATOM   3237  OE1 GLN A 441     122.311  54.990  93.892  1.00  0.21           O  
ATOM   3238  NE2 GLN A 441     120.751  55.677  95.355  1.00  0.21           N  
ATOM   3239  N   VAL A 442     120.833  55.569  89.349  1.00  0.19           N  
ATOM   3240  CA  VAL A 442     120.863  55.592  87.904  1.00  0.19           C  
ATOM   3241  C   VAL A 442     120.778  54.198  87.286  1.00  0.19           C  
ATOM   3242  O   VAL A 442     120.981  53.175  87.936  1.00  0.19           O  
ATOM   3243  CB  VAL A 442     122.095  56.327  87.386  1.00  0.19           C  
ATOM   3244  CG1 VAL A 442     122.097  57.778  87.907  1.00  0.19           C  
ATOM   3245  CG2 VAL A 442     123.393  55.593  87.774  1.00  0.19           C  
ATOM   3246  N   VAL A 443     120.478  54.112  85.974  1.00  0.19           N  
ATOM   3247  CA  VAL A 443     120.664  52.895  85.189  1.00  0.19           C  
ATOM   3248  C   VAL A 443     122.162  52.426  85.175  1.00  0.19           C  
ATOM   3249  O   VAL A 443     123.015  53.223  84.770  1.00  0.19           O  
ATOM   3250  CB  VAL A 443     120.035  53.071  83.798  1.00  0.19           C  
ATOM   3251  CG1 VAL A 443     120.236  51.826  82.929  1.00  0.19           C  
ATOM   3252  CG2 VAL A 443     118.522  53.363  83.935  1.00  0.19           C  
ATOM   3253  N   PRO A 444     122.577  51.217  85.644  1.00  0.19           N  
ATOM   3254  CA  PRO A 444     123.912  50.610  85.464  1.00  0.19           C  
ATOM   3255  C   PRO A 444     124.327  50.429  84.004  1.00  0.19           C  
ATOM   3256  O   PRO A 444     123.466  50.515  83.139  1.00  0.19           O  
ATOM   3257  CB  PRO A 444     123.837  49.235  86.173  1.00  0.19           C  
ATOM   3258  CG  PRO A 444     122.534  49.246  86.979  1.00  0.19           C  
ATOM   3259  CD  PRO A 444     121.664  50.256  86.230  1.00  0.19           C  
ATOM   3260  N   LEU A 445     125.633  50.211  83.704  1.00  0.17           N  
ATOM   3261  CA  LEU A 445     126.191  50.034  82.361  1.00  0.17           C  
ATOM   3262  C   LEU A 445     125.703  48.815  81.560  1.00  0.17           C  
ATOM   3263  O   LEU A 445     125.439  47.748  82.102  1.00  0.17           O  
ATOM   3264  CB  LEU A 445     127.737  50.120  82.391  1.00  0.17           C  
ATOM   3265  CG  LEU A 445     128.489  50.394  81.056  1.00  0.17           C  
ATOM   3266  CD1 LEU A 445     128.343  51.840  80.563  1.00  0.17           C  
ATOM   3267  CD2 LEU A 445     129.979  50.049  81.204  1.00  0.17           C  
ATOM   3268  N   HIS A 446     125.586  48.972  80.226  1.00  0.19           N  
ATOM   3269  CA  HIS A 446     125.162  47.993  79.236  1.00  0.19           C  
ATOM   3270  C   HIS A 446     125.673  48.607  77.941  1.00  0.19           C  
ATOM   3271  O   HIS A 446     126.331  49.648  78.003  1.00  0.19           O  
ATOM   3272  CB  HIS A 446     123.641  47.655  79.274  1.00  0.19           C  
ATOM   3273  CG  HIS A 446     123.006  46.809  78.192  1.00  0.19           C  
ATOM   3274  ND1 HIS A 446     122.681  47.397  76.992  1.00  0.19           N  
ATOM   3275  CD2 HIS A 446     122.557  45.527  78.210  1.00  0.19           C  
ATOM   3276  CE1 HIS A 446     122.044  46.477  76.290  1.00  0.19           C  
ATOM   3277  NE2 HIS A 446     121.937  45.326  76.992  1.00  0.19           N  
ATOM   3278  N   ARG A 447     125.473  47.964  76.778  1.00  0.17           N  
ATOM   3279  CA  ARG A 447     125.988  48.392  75.493  1.00  0.17           C  
ATOM   3280  C   ARG A 447     124.888  48.417  74.444  1.00  0.17           C  
ATOM   3281  O   ARG A 447     124.463  47.372  73.957  1.00  0.17           O  
ATOM   3282  CB  ARG A 447     127.072  47.399  74.994  1.00  0.17           C  
ATOM   3283  CG  ARG A 447     127.679  47.724  73.609  1.00  0.17           C  
ATOM   3284  CD  ARG A 447     128.713  46.690  73.167  1.00  0.17           C  
ATOM   3285  NE  ARG A 447     129.209  47.142  71.832  1.00  0.17           N  
ATOM   3286  CZ  ARG A 447     130.130  46.477  71.124  1.00  0.17           C  
ATOM   3287  NH1 ARG A 447     130.515  46.950  69.943  1.00  0.17           N  
ATOM   3288  NH2 ARG A 447     130.666  45.350  71.585  1.00  0.17           N  
ATOM   3289  N   GLU A 448     124.488  49.625  74.018  1.00  0.16           N  
ATOM   3290  CA  GLU A 448     123.527  49.868  72.961  1.00  0.16           C  
ATOM   3291  C   GLU A 448     124.067  50.937  72.042  1.00  0.16           C  
ATOM   3292  O   GLU A 448     125.067  51.586  72.349  1.00  0.16           O  
ATOM   3293  CB  GLU A 448     122.194  50.419  73.513  1.00  0.16           C  
ATOM   3294  CG  GLU A 448     121.324  49.331  74.169  1.00  0.16           C  
ATOM   3295  CD  GLU A 448     120.752  48.330  73.171  1.00  0.16           C  
ATOM   3296  OE1 GLU A 448     120.911  48.544  71.940  1.00  0.16           O  
ATOM   3297  OE2 GLU A 448     120.114  47.358  73.653  1.00  0.16           O  
ATOM   3298  N   GLN A 449     123.408  51.159  70.890  1.00  0.18           N  
ATOM   3299  CA  GLN A 449     123.758  52.215  69.958  1.00  0.18           C  
ATOM   3300  C   GLN A 449     122.583  53.173  69.775  1.00  0.18           C  
ATOM   3301  O   GLN A 449     121.581  52.835  69.151  1.00  0.18           O  
ATOM   3302  CB  GLN A 449     124.149  51.591  68.596  1.00  0.18           C  
ATOM   3303  CG  GLN A 449     125.460  50.775  68.681  1.00  0.18           C  
ATOM   3304  CD  GLN A 449     125.886  50.247  67.314  1.00  0.18           C  
ATOM   3305  OE1 GLN A 449     126.208  51.002  66.397  1.00  0.18           O  
ATOM   3306  NE2 GLN A 449     125.918  48.903  67.156  1.00  0.18           N  
ATOM   3307  N   VAL A 450     122.675  54.418  70.298  1.00  0.18           N  
ATOM   3308  CA  VAL A 450     121.579  55.390  70.216  1.00  0.18           C  
ATOM   3309  C   VAL A 450     122.020  56.543  69.339  1.00  0.18           C  
ATOM   3310  O   VAL A 450     123.138  57.042  69.460  1.00  0.18           O  
ATOM   3311  CB  VAL A 450     121.133  55.941  71.571  1.00  0.18           C  
ATOM   3312  CG1 VAL A 450     119.977  56.958  71.463  1.00  0.18           C  
ATOM   3313  CG2 VAL A 450     120.725  54.792  72.513  1.00  0.18           C  
ATOM   3314  N   GLY A 451     121.145  56.966  68.399  1.00  0.18           N  
ATOM   3315  CA  GLY A 451     121.453  57.993  67.414  1.00  0.18           C  
ATOM   3316  C   GLY A 451     120.952  59.365  67.761  1.00  0.18           C  
ATOM   3317  O   GLY A 451     119.775  59.556  68.052  1.00  0.18           O  
ATOM   3318  N   TRP A 452     121.830  60.371  67.662  1.00  0.17           N  
ATOM   3319  CA  TRP A 452     121.517  61.746  68.001  1.00  0.17           C  
ATOM   3320  C   TRP A 452     121.443  62.706  66.864  1.00  0.17           C  
ATOM   3321  O   TRP A 452     121.841  62.442  65.732  1.00  0.17           O  
ATOM   3322  CB  TRP A 452     122.559  62.330  68.965  1.00  0.17           C  
ATOM   3323  CG  TRP A 452     122.288  61.786  70.313  1.00  0.17           C  
ATOM   3324  CD1 TRP A 452     122.689  60.602  70.840  1.00  0.17           C  
ATOM   3325  CD2 TRP A 452     121.337  62.323  71.218  1.00  0.17           C  
ATOM   3326  NE1 TRP A 452     122.110  60.396  72.063  1.00  0.17           N  
ATOM   3327  CE2 TRP A 452     121.302  61.509  72.318  1.00  0.17           C  
ATOM   3328  CE3 TRP A 452     120.521  63.476  71.148  1.00  0.17           C  
ATOM   3329  CZ2 TRP A 452     120.573  61.821  73.445  1.00  0.17           C  
ATOM   3330  CZ3 TRP A 452     119.779  63.818  72.283  1.00  0.17           C  
ATOM   3331  CH2 TRP A 452     119.795  63.020  73.431  1.00  0.17           C  
ATOM   3332  N   HIS A 453     120.925  63.902  67.191  1.00  0.19           N  
ATOM   3333  CA  HIS A 453     121.116  65.086  66.393  1.00  0.19           C  
ATOM   3334  C   HIS A 453     122.584  65.461  66.318  1.00  0.19           C  
ATOM   3335  O   HIS A 453     123.361  65.297  67.255  1.00  0.19           O  
ATOM   3336  CB  HIS A 453     120.267  66.283  66.901  1.00  0.19           C  
ATOM   3337  CG  HIS A 453     120.203  67.433  65.933  1.00  0.19           C  
ATOM   3338  ND1 HIS A 453     121.264  68.305  65.891  1.00  0.19           N  
ATOM   3339  CD2 HIS A 453     119.328  67.719  64.932  1.00  0.19           C  
ATOM   3340  CE1 HIS A 453     121.037  69.098  64.868  1.00  0.19           C  
ATOM   3341  NE2 HIS A 453     119.872  68.791  64.252  1.00  0.19           N  
ATOM   3342  N   TYR A 454     122.987  65.953  65.150  1.00  0.18           N  
ATOM   3343  CA  TYR A 454     124.318  66.401  64.888  1.00  0.18           C  
ATOM   3344  C   TYR A 454     124.352  67.933  64.734  1.00  0.18           C  
ATOM   3345  O   TYR A 454     123.754  68.501  63.822  1.00  0.18           O  
ATOM   3346  CB  TYR A 454     124.794  65.701  63.615  1.00  0.18           C  
ATOM   3347  CG  TYR A 454     126.121  66.237  63.189  1.00  0.18           C  
ATOM   3348  CD1 TYR A 454     126.221  66.671  61.866  1.00  0.18           C  
ATOM   3349  CD2 TYR A 454     127.176  66.510  64.081  1.00  0.18           C  
ATOM   3350  CE1 TYR A 454     127.273  67.468  61.463  1.00  0.18           C  
ATOM   3351  CE2 TYR A 454     128.279  67.206  63.620  1.00  0.18           C  
ATOM   3352  CZ  TYR A 454     128.339  67.633  62.317  1.00  0.18           C  
ATOM   3353  OH  TYR A 454     129.453  68.333  61.906  1.00  0.18           O  
ATOM   3354  N   THR A 455     125.092  68.619  65.631  1.00  0.18           N  
ATOM   3355  CA  THR A 455     125.148  70.073  65.745  1.00  0.18           C  
ATOM   3356  C   THR A 455     126.028  70.769  64.720  1.00  0.18           C  
ATOM   3357  O   THR A 455     125.624  71.757  64.117  1.00  0.18           O  
ATOM   3358  CB  THR A 455     125.693  70.434  67.134  1.00  0.18           C  
ATOM   3359  OG1 THR A 455     124.866  69.870  68.137  1.00  0.18           O  
ATOM   3360  CG2 THR A 455     125.761  71.942  67.401  1.00  0.18           C  
ATOM   3361  N   ASN A 456     127.286  70.303  64.532  1.00  0.23           N  
ATOM   3362  CA  ASN A 456     128.342  71.080  63.847  1.00  0.23           C  
ATOM   3363  C   ASN A 456     128.253  70.995  62.367  1.00  0.23           C  
ATOM   3364  O   ASN A 456     127.279  70.400  61.936  1.00  0.23           O  
ATOM   3365  CB  ASN A 456     129.765  70.740  64.315  1.00  0.23           C  
ATOM   3366  CG  ASN A 456     129.812  71.184  65.756  1.00  0.23           C  
ATOM   3367  OD1 ASN A 456     129.403  72.286  66.114  1.00  0.23           O  
ATOM   3368  ND2 ASN A 456     130.282  70.281  66.633  1.00  0.23           N  
ATOM   3369  N   SER A 457     129.243  71.504  61.538  1.00  0.22           N  
ATOM   3370  CA  SER A 457     129.222  71.149  60.079  1.00  0.22           C  
ATOM   3371  C   SER A 457     130.359  70.202  59.886  1.00  0.22           C  
ATOM   3372  O   SER A 457     131.420  70.406  60.467  1.00  0.22           O  
ATOM   3373  CB  SER A 457     129.357  72.286  59.039  1.00  0.22           C  
ATOM   3374  OG  SER A 457     129.354  71.865  57.668  1.00  0.22           O  
ATOM   3375  N   GLY A 458     130.157  69.109  59.106  1.00  0.33           N  
ATOM   3376  CA  GLY A 458     131.227  68.168  58.758  1.00  0.33           C  
ATOM   3377  C   GLY A 458     131.573  66.963  59.622  1.00  0.33           C  
ATOM   3378  O   GLY A 458     132.667  66.431  59.504  1.00  0.33           O  
ATOM   3379  N   ILE A 459     130.690  66.462  60.499  1.00  0.29           N  
ATOM   3380  CA  ILE A 459     130.894  65.207  61.238  1.00  0.29           C  
ATOM   3381  C   ILE A 459     130.027  64.105  60.613  1.00  0.29           C  
ATOM   3382  O   ILE A 459     130.467  63.452  59.678  1.00  0.29           O  
ATOM   3383  CB  ILE A 459     130.703  65.291  62.751  1.00  0.29           C  
ATOM   3384  CG1 ILE A 459     131.526  66.464  63.381  1.00  0.29           C  
ATOM   3385  CG2 ILE A 459     130.972  63.960  63.477  1.00  0.29           C  
ATOM   3386  CD1 ILE A 459     133.026  66.292  63.587  1.00  0.29           C  
ATOM   3387  N   ASP A 460     128.778  63.875  61.096  1.00  0.29           N  
ATOM   3388  CA  ASP A 460     127.793  62.979  60.489  1.00  0.29           C  
ATOM   3389  C   ASP A 460     126.418  63.397  61.004  1.00  0.29           C  
ATOM   3390  O   ASP A 460     126.271  63.537  62.212  1.00  0.29           O  
ATOM   3391  CB  ASP A 460     128.038  61.478  60.850  1.00  0.29           C  
ATOM   3392  CG  ASP A 460     127.169  60.501  60.055  1.00  0.29           C  
ATOM   3393  OD1 ASP A 460     125.932  60.731  59.964  1.00  0.29           O  
ATOM   3394  OD2 ASP A 460     127.740  59.517  59.526  1.00  0.29           O  
ATOM   3395  N   ALA A 461     125.390  63.579  60.124  1.00  0.20           N  
ATOM   3396  CA  ALA A 461     124.006  63.954  60.437  1.00  0.20           C  
ATOM   3397  C   ALA A 461     123.344  63.181  61.562  1.00  0.20           C  
ATOM   3398  O   ALA A 461     122.485  63.731  62.248  1.00  0.20           O  
ATOM   3399  CB  ALA A 461     123.051  63.949  59.216  1.00  0.20           C  
ATOM   3400  N   ALA A 462     123.729  61.920  61.814  1.00  0.22           N  
ATOM   3401  CA  ALA A 462     123.298  61.264  63.023  1.00  0.22           C  
ATOM   3402  C   ALA A 462     124.459  60.707  63.814  1.00  0.22           C  
ATOM   3403  O   ALA A 462     125.212  59.862  63.342  1.00  0.22           O  
ATOM   3404  CB  ALA A 462     122.334  60.129  62.681  1.00  0.22           C  
ATOM   3405  N   LEU A 463     124.623  61.119  65.085  1.00  0.30           N  
ATOM   3406  CA  LEU A 463     125.725  60.596  65.872  1.00  0.30           C  
ATOM   3407  C   LEU A 463     125.322  59.389  66.688  1.00  0.30           C  
ATOM   3408  O   LEU A 463     124.421  59.446  67.517  1.00  0.30           O  
ATOM   3409  CB  LEU A 463     126.347  61.650  66.809  1.00  0.30           C  
ATOM   3410  CG  LEU A 463     126.936  62.876  66.086  1.00  0.30           C  
ATOM   3411  CD1 LEU A 463     127.429  63.868  67.141  1.00  0.30           C  
ATOM   3412  CD2 LEU A 463     128.071  62.532  65.107  1.00  0.30           C  
ATOM   3413  N   THR A 464     126.001  58.249  66.475  1.00  0.30           N  
ATOM   3414  CA  THR A 464     125.779  57.031  67.246  1.00  0.30           C  
ATOM   3415  C   THR A 464     126.637  57.029  68.492  1.00  0.30           C  
ATOM   3416  O   THR A 464     127.862  57.042  68.401  1.00  0.30           O  
ATOM   3417  CB  THR A 464     126.103  55.762  66.467  1.00  0.30           C  
ATOM   3418  OG1 THR A 464     125.260  55.657  65.328  1.00  0.30           O  
ATOM   3419  CG2 THR A 464     125.843  54.512  67.313  1.00  0.30           C  
ATOM   3420  N   GLY A 465     126.013  56.990  69.691  1.00  0.28           N  
ATOM   3421  CA  GLY A 465     126.711  56.879  70.974  1.00  0.28           C  
ATOM   3422  C   GLY A 465     126.525  55.536  71.636  1.00  0.28           C  
ATOM   3423  O   GLY A 465     125.595  54.795  71.323  1.00  0.28           O  
ATOM   3424  N   THR A 466     127.391  55.207  72.620  1.00  0.29           N  
ATOM   3425  CA  THR A 466     127.364  53.934  73.350  1.00  0.29           C  
ATOM   3426  C   THR A 466     126.577  54.089  74.639  1.00  0.29           C  
ATOM   3427  O   THR A 466     127.025  54.717  75.597  1.00  0.29           O  
ATOM   3428  CB  THR A 466     128.759  53.397  73.708  1.00  0.29           C  
ATOM   3429  OG1 THR A 466     129.462  53.021  72.531  1.00  0.29           O  
ATOM   3430  CG2 THR A 466     128.710  52.136  74.597  1.00  0.29           C  
ATOM   3431  N   TYR A 467     125.365  53.504  74.717  1.00  0.21           N  
ATOM   3432  CA  TYR A 467     124.461  53.724  75.843  1.00  0.21           C  
ATOM   3433  C   TYR A 467     124.332  52.574  76.803  1.00  0.21           C  
ATOM   3434  O   TYR A 467     124.326  51.408  76.433  1.00  0.21           O  
ATOM   3435  CB  TYR A 467     123.037  54.116  75.395  1.00  0.21           C  
ATOM   3436  CG  TYR A 467     123.106  55.565  75.103  1.00  0.21           C  
ATOM   3437  CD1 TYR A 467     123.527  56.054  73.865  1.00  0.21           C  
ATOM   3438  CD2 TYR A 467     122.789  56.459  76.122  1.00  0.21           C  
ATOM   3439  CE1 TYR A 467     123.610  57.433  73.644  1.00  0.21           C  
ATOM   3440  CE2 TYR A 467     122.820  57.823  75.877  1.00  0.21           C  
ATOM   3441  CZ  TYR A 467     123.223  58.319  74.644  1.00  0.21           C  
ATOM   3442  OH  TYR A 467     123.151  59.699  74.392  1.00  0.21           O  
ATOM   3443  N   ARG A 468     124.184  52.896  78.100  1.00  0.21           N  
ATOM   3444  CA  ARG A 468     123.812  51.923  79.088  1.00  0.21           C  
ATOM   3445  C   ARG A 468     122.318  51.807  79.204  1.00  0.21           C  
ATOM   3446  O   ARG A 468     121.617  52.812  79.218  1.00  0.21           O  
ATOM   3447  CB  ARG A 468     124.358  52.270  80.464  1.00  0.21           C  
ATOM   3448  CG  ARG A 468     123.997  53.602  81.120  1.00  0.21           C  
ATOM   3449  CD  ARG A 468     124.715  53.734  82.465  1.00  0.21           C  
ATOM   3450  NE  ARG A 468     126.164  53.998  82.219  1.00  0.21           N  
ATOM   3451  CZ  ARG A 468     127.036  54.238  83.205  1.00  0.21           C  
ATOM   3452  NH1 ARG A 468     128.288  54.580  82.910  1.00  0.21           N  
ATOM   3453  NH2 ARG A 468     126.678  54.146  84.482  1.00  0.21           N  
ATOM   3454  N   VAL A 469     121.797  50.585  79.279  1.00  0.20           N  
ATOM   3455  CA  VAL A 469     120.407  50.276  79.090  1.00  0.20           C  
ATOM   3456  C   VAL A 469     120.055  49.138  80.037  1.00  0.20           C  
ATOM   3457  O   VAL A 469     120.916  48.398  80.510  1.00  0.20           O  
ATOM   3458  CB  VAL A 469     120.163  49.932  77.611  1.00  0.20           C  
ATOM   3459  CG1 VAL A 469     118.925  49.070  77.312  1.00  0.20           C  
ATOM   3460  CG2 VAL A 469     120.031  51.248  76.825  1.00  0.20           C  
ATOM   3461  N   LYS A 470     118.767  48.973  80.378  1.00  0.24           N  
ATOM   3462  CA  LYS A 470     118.248  47.776  81.016  1.00  0.24           C  
ATOM   3463  C   LYS A 470     117.185  47.185  80.122  1.00  0.24           C  
ATOM   3464  O   LYS A 470     116.457  47.907  79.447  1.00  0.24           O  
ATOM   3465  CB  LYS A 470     117.534  48.085  82.351  1.00  0.24           C  
ATOM   3466  CG  LYS A 470     118.468  48.379  83.526  1.00  0.24           C  
ATOM   3467  CD  LYS A 470     118.633  47.202  84.500  1.00  0.24           C  
ATOM   3468  CE  LYS A 470     119.304  47.674  85.785  1.00  0.24           C  
ATOM   3469  NZ  LYS A 470     119.371  46.608  86.797  1.00  0.24           N  
ATOM   3470  N   LEU A 471     117.041  45.848  80.131  1.00  0.21           N  
ATOM   3471  CA  LEU A 471     115.923  45.186  79.494  1.00  0.21           C  
ATOM   3472  C   LEU A 471     114.750  45.086  80.459  1.00  0.21           C  
ATOM   3473  O   LEU A 471     114.885  44.573  81.569  1.00  0.21           O  
ATOM   3474  CB  LEU A 471     116.362  43.771  79.047  1.00  0.21           C  
ATOM   3475  CG  LEU A 471     115.344  42.986  78.197  1.00  0.21           C  
ATOM   3476  CD1 LEU A 471     115.110  43.672  76.842  1.00  0.21           C  
ATOM   3477  CD2 LEU A 471     115.828  41.542  77.996  1.00  0.21           C  
ATOM   3478  N   LEU A 472     113.569  45.592  80.060  1.00  0.26           N  
ATOM   3479  CA  LEU A 472     112.361  45.494  80.856  1.00  0.26           C  
ATOM   3480  C   LEU A 472     111.318  44.697  80.108  1.00  0.26           C  
ATOM   3481  O   LEU A 472     111.213  44.797  78.889  1.00  0.26           O  
ATOM   3482  CB  LEU A 472     111.717  46.875  81.139  1.00  0.26           C  
ATOM   3483  CG  LEU A 472     112.576  47.871  81.937  1.00  0.26           C  
ATOM   3484  CD1 LEU A 472     111.785  49.173  82.131  1.00  0.26           C  
ATOM   3485  CD2 LEU A 472     113.037  47.324  83.296  1.00  0.26           C  
ATOM   3486  N   ASN A 473     110.500  43.913  80.839  1.00  0.20           N  
ATOM   3487  CA  ASN A 473     109.265  43.349  80.322  1.00  0.20           C  
ATOM   3488  C   ASN A 473     108.139  44.325  80.665  1.00  0.20           C  
ATOM   3489  O   ASN A 473     107.964  44.697  81.827  1.00  0.20           O  
ATOM   3490  CB  ASN A 473     109.043  41.927  80.924  1.00  0.20           C  
ATOM   3491  CG  ASN A 473     107.871  41.156  80.314  1.00  0.20           C  
ATOM   3492  OD1 ASN A 473     106.879  41.685  79.827  1.00  0.20           O  
ATOM   3493  ND2 ASN A 473     107.958  39.806  80.363  1.00  0.20           N  
ATOM   3494  N   GLY A 474     107.387  44.803  79.653  1.00  0.25           N  
ATOM   3495  CA  GLY A 474     106.236  45.677  79.838  1.00  0.25           C  
ATOM   3496  C   GLY A 474     105.000  44.981  80.365  1.00  0.25           C  
ATOM   3497  O   GLY A 474     104.941  43.777  80.590  1.00  0.25           O  
ATOM   3498  N   ARG A 475     103.904  45.730  80.556  1.00  0.20           N  
ATOM   3499  CA  ARG A 475     102.616  45.182  80.942  1.00  0.20           C  
ATOM   3500  C   ARG A 475     101.994  44.292  79.876  1.00  0.20           C  
ATOM   3501  O   ARG A 475     101.240  43.365  80.173  1.00  0.20           O  
ATOM   3502  CB  ARG A 475     101.640  46.331  81.283  1.00  0.20           C  
ATOM   3503  CG  ARG A 475     100.337  45.861  81.948  1.00  0.20           C  
ATOM   3504  CD  ARG A 475      99.526  47.004  82.549  1.00  0.20           C  
ATOM   3505  NE  ARG A 475      98.304  46.346  83.111  1.00  0.20           N  
ATOM   3506  CZ  ARG A 475      97.245  47.010  83.586  1.00  0.20           C  
ATOM   3507  NH1 ARG A 475      96.215  46.335  84.089  1.00  0.20           N  
ATOM   3508  NH2 ARG A 475      97.209  48.336  83.574  1.00  0.20           N  
ATOM   3509  N   GLU A 476     102.322  44.562  78.601  1.00  0.20           N  
ATOM   3510  CA  GLU A 476     101.757  43.906  77.445  1.00  0.20           C  
ATOM   3511  C   GLU A 476     102.574  42.699  76.976  1.00  0.20           C  
ATOM   3512  O   GLU A 476     102.285  42.162  75.911  1.00  0.20           O  
ATOM   3513  CB  GLU A 476     101.643  44.930  76.281  1.00  0.20           C  
ATOM   3514  CG  GLU A 476     100.643  46.092  76.534  1.00  0.20           C  
ATOM   3515  CD  GLU A 476     100.333  46.926  75.285  1.00  0.20           C  
ATOM   3516  OE1 GLU A 476     100.793  46.573  74.172  1.00  0.20           O  
ATOM   3517  OE2 GLU A 476      99.584  47.923  75.457  1.00  0.20           O  
ATOM   3518  N   ILE A 477     103.593  42.242  77.761  1.00  0.17           N  
ATOM   3519  CA  ILE A 477     104.443  41.054  77.536  1.00  0.17           C  
ATOM   3520  C   ILE A 477     105.677  41.411  76.705  1.00  0.17           C  
ATOM   3521  O   ILE A 477     106.662  40.671  76.624  1.00  0.17           O  
ATOM   3522  CB  ILE A 477     103.685  39.794  77.034  1.00  0.17           C  
ATOM   3523  CG1 ILE A 477     102.759  39.254  78.148  1.00  0.17           C  
ATOM   3524  CG2 ILE A 477     104.611  38.656  76.548  1.00  0.17           C  
ATOM   3525  CD1 ILE A 477     101.604  38.391  77.626  1.00  0.17           C  
ATOM   3526  N   ASP A 478     105.687  42.606  76.093  1.00  0.21           N  
ATOM   3527  CA  ASP A 478     106.771  43.074  75.263  1.00  0.21           C  
ATOM   3528  C   ASP A 478     108.064  43.390  76.013  1.00  0.21           C  
ATOM   3529  O   ASP A 478     108.119  43.530  77.234  1.00  0.21           O  
ATOM   3530  CB  ASP A 478     106.330  44.215  74.301  1.00  0.21           C  
ATOM   3531  CG  ASP A 478     106.163  45.584  74.961  1.00  0.21           C  
ATOM   3532  OD1 ASP A 478     106.202  46.589  74.204  1.00  0.21           O  
ATOM   3533  OD2 ASP A 478     106.040  45.656  76.210  1.00  0.21           O  
ATOM   3534  N   ALA A 479     109.178  43.489  75.267  1.00  0.23           N  
ATOM   3535  CA  ALA A 479     110.460  43.804  75.841  1.00  0.23           C  
ATOM   3536  C   ALA A 479     110.911  45.138  75.302  1.00  0.23           C  
ATOM   3537  O   ALA A 479     110.821  45.416  74.107  1.00  0.23           O  
ATOM   3538  CB  ALA A 479     111.527  42.731  75.553  1.00  0.23           C  
ATOM   3539  N   MET A 480     111.413  46.005  76.192  1.00  0.24           N  
ATOM   3540  CA  MET A 480     111.841  47.330  75.816  1.00  0.24           C  
ATOM   3541  C   MET A 480     113.188  47.627  76.453  1.00  0.24           C  
ATOM   3542  O   MET A 480     113.429  47.231  77.599  1.00  0.24           O  
ATOM   3543  CB  MET A 480     110.807  48.417  76.201  1.00  0.24           C  
ATOM   3544  CG  MET A 480     110.506  48.507  77.708  1.00  0.24           C  
ATOM   3545  SD  MET A 480     109.138  49.619  78.134  1.00  0.24           S  
ATOM   3546  CE  MET A 480     107.788  48.525  77.601  1.00  0.24           C  
ATOM   3547  N   PRO A 481     114.112  48.281  75.759  1.00  0.21           N  
ATOM   3548  CA  PRO A 481     115.275  48.871  76.378  1.00  0.21           C  
ATOM   3549  C   PRO A 481     114.934  50.236  76.958  1.00  0.21           C  
ATOM   3550  O   PRO A 481     114.144  50.983  76.380  1.00  0.21           O  
ATOM   3551  CB  PRO A 481     116.255  48.945  75.202  1.00  0.21           C  
ATOM   3552  CG  PRO A 481     115.396  49.183  73.954  1.00  0.21           C  
ATOM   3553  CD  PRO A 481     114.020  48.636  74.339  1.00  0.21           C  
ATOM   3554  N   ILE A 482     115.511  50.572  78.121  1.00  0.21           N  
ATOM   3555  CA  ILE A 482     115.375  51.878  78.745  1.00  0.21           C  
ATOM   3556  C   ILE A 482     116.724  52.336  79.204  1.00  0.21           C  
ATOM   3557  O   ILE A 482     117.568  51.535  79.598  1.00  0.21           O  
ATOM   3558  CB  ILE A 482     114.462  51.933  79.967  1.00  0.21           C  
ATOM   3559  CG1 ILE A 482     114.831  50.876  81.039  1.00  0.21           C  
ATOM   3560  CG2 ILE A 482     113.014  51.793  79.461  1.00  0.21           C  
ATOM   3561  CD1 ILE A 482     115.704  51.389  82.186  1.00  0.21           C  
ATOM   3562  N   TRP A 483     116.946  53.651  79.198  1.00  0.17           N  
ATOM   3563  CA  TRP A 483     118.121  54.273  79.756  1.00  0.17           C  
ATOM   3564  C   TRP A 483     117.651  55.507  80.493  1.00  0.17           C  
ATOM   3565  O   TRP A 483     116.502  55.914  80.375  1.00  0.17           O  
ATOM   3566  CB  TRP A 483     119.170  54.652  78.685  1.00  0.17           C  
ATOM   3567  CG  TRP A 483     118.663  55.516  77.556  1.00  0.17           C  
ATOM   3568  CD1 TRP A 483     118.784  56.868  77.450  1.00  0.17           C  
ATOM   3569  CD2 TRP A 483     117.898  55.083  76.411  1.00  0.17           C  
ATOM   3570  NE1 TRP A 483     118.134  57.305  76.326  1.00  0.17           N  
ATOM   3571  CE2 TRP A 483     117.588  56.240  75.674  1.00  0.17           C  
ATOM   3572  CE3 TRP A 483     117.456  53.830  75.987  1.00  0.17           C  
ATOM   3573  CZ2 TRP A 483     116.844  56.180  74.511  1.00  0.17           C  
ATOM   3574  CZ3 TRP A 483     116.685  53.765  74.815  1.00  0.17           C  
ATOM   3575  CH2 TRP A 483     116.393  54.924  74.084  1.00  0.17           C  
ATOM   3576  N   GLN A 484     118.509  56.124  81.310  1.00  0.23           N  
ATOM   3577  CA  GLN A 484     118.178  57.321  82.048  1.00  0.23           C  
ATOM   3578  C   GLN A 484     118.536  58.594  81.299  1.00  0.23           C  
ATOM   3579  O   GLN A 484     119.491  58.646  80.518  1.00  0.23           O  
ATOM   3580  CB  GLN A 484     118.839  57.336  83.451  1.00  0.23           C  
ATOM   3581  CG  GLN A 484     120.372  57.556  83.486  1.00  0.23           C  
ATOM   3582  CD  GLN A 484     121.204  56.357  83.032  1.00  0.23           C  
ATOM   3583  OE1 GLN A 484     121.113  55.814  81.934  1.00  0.23           O  
ATOM   3584  NE2 GLN A 484     122.105  55.891  83.916  1.00  0.23           N  
ATOM   3585  N   MET A 485     117.810  59.694  81.589  1.00  0.26           N  
ATOM   3586  CA  MET A 485     118.069  61.030  81.080  1.00  0.26           C  
ATOM   3587  C   MET A 485     119.511  61.478  81.362  1.00  0.26           C  
ATOM   3588  O   MET A 485     120.178  62.021  80.497  1.00  0.26           O  
ATOM   3589  CB  MET A 485     117.057  62.050  81.662  1.00  0.26           C  
ATOM   3590  CG  MET A 485     115.612  61.945  81.126  1.00  0.26           C  
ATOM   3591  SD  MET A 485     115.418  62.427  79.384  1.00  0.26           S  
ATOM   3592  CE  MET A 485     115.482  64.216  79.615  1.00  0.26           C  
ATOM   3593  N   TYR A 486     120.081  61.174  82.545  1.00  0.29           N  
ATOM   3594  CA  TYR A 486     121.456  61.463  82.947  1.00  0.29           C  
ATOM   3595  C   TYR A 486     122.530  60.988  81.954  1.00  0.29           C  
ATOM   3596  O   TYR A 486     123.436  61.732  81.581  1.00  0.29           O  
ATOM   3597  CB  TYR A 486     121.687  60.805  84.345  1.00  0.29           C  
ATOM   3598  CG  TYR A 486     123.040  61.066  84.934  1.00  0.29           C  
ATOM   3599  CD1 TYR A 486     123.322  62.296  85.541  1.00  0.29           C  
ATOM   3600  CD2 TYR A 486     124.042  60.081  84.869  1.00  0.29           C  
ATOM   3601  CE1 TYR A 486     124.593  62.543  86.076  1.00  0.29           C  
ATOM   3602  CE2 TYR A 486     125.316  60.330  85.394  1.00  0.29           C  
ATOM   3603  CZ  TYR A 486     125.587  61.561  86.003  1.00  0.29           C  
ATOM   3604  OH  TYR A 486     126.861  61.824  86.538  1.00  0.29           O  
ATOM   3605  N   MET A 487     122.440  59.737  81.455  1.00  0.24           N  
ATOM   3606  CA  MET A 487     123.339  59.275  80.419  1.00  0.24           C  
ATOM   3607  C   MET A 487     122.879  59.678  79.030  1.00  0.24           C  
ATOM   3608  O   MET A 487     123.731  59.844  78.160  1.00  0.24           O  
ATOM   3609  CB  MET A 487     123.557  57.754  80.485  1.00  0.24           C  
ATOM   3610  CG  MET A 487     124.286  57.328  81.774  1.00  0.24           C  
ATOM   3611  SD  MET A 487     125.936  58.032  82.073  1.00  0.24           S  
ATOM   3612  CE  MET A 487     126.814  57.288  80.672  1.00  0.24           C  
ATOM   3613  N   VAL A 488     121.558  59.929  78.795  1.00  0.32           N  
ATOM   3614  CA  VAL A 488     121.046  60.622  77.591  1.00  0.32           C  
ATOM   3615  C   VAL A 488     121.729  61.954  77.403  1.00  0.32           C  
ATOM   3616  O   VAL A 488     122.290  62.208  76.345  1.00  0.32           O  
ATOM   3617  CB  VAL A 488     119.500  60.673  77.466  1.00  0.32           C  
ATOM   3618  CG1 VAL A 488     118.808  62.050  77.606  1.00  0.32           C  
ATOM   3619  CG2 VAL A 488     119.071  60.154  76.084  1.00  0.32           C  
ATOM   3620  N   HIS A 489     121.824  62.760  78.468  1.00  0.35           N  
ATOM   3621  CA  HIS A 489     122.652  63.941  78.547  1.00  0.35           C  
ATOM   3622  C   HIS A 489     124.157  63.743  78.425  1.00  0.35           C  
ATOM   3623  O   HIS A 489     124.744  64.339  77.535  1.00  0.35           O  
ATOM   3624  CB  HIS A 489     122.360  64.660  79.879  1.00  0.35           C  
ATOM   3625  CG  HIS A 489     120.927  65.063  79.996  1.00  0.35           C  
ATOM   3626  ND1 HIS A 489     120.438  65.472  81.221  1.00  0.35           N  
ATOM   3627  CD2 HIS A 489     119.933  65.051  79.070  1.00  0.35           C  
ATOM   3628  CE1 HIS A 489     119.153  65.692  81.019  1.00  0.35           C  
ATOM   3629  NE2 HIS A 489     118.798  65.451  79.734  1.00  0.35           N  
ATOM   3630  N   PHE A 490     124.846  62.898  79.235  1.00  0.37           N  
ATOM   3631  CA  PHE A 490     126.317  62.800  79.228  1.00  0.37           C  
ATOM   3632  C   PHE A 490     126.910  62.507  77.834  1.00  0.37           C  
ATOM   3633  O   PHE A 490     127.820  63.185  77.368  1.00  0.37           O  
ATOM   3634  CB  PHE A 490     126.751  61.716  80.275  1.00  0.37           C  
ATOM   3635  CG  PHE A 490     128.203  61.296  80.186  1.00  0.37           C  
ATOM   3636  CD1 PHE A 490     128.530  60.095  79.541  1.00  0.37           C  
ATOM   3637  CD2 PHE A 490     129.246  62.114  80.648  1.00  0.37           C  
ATOM   3638  CE1 PHE A 490     129.863  59.733  79.319  1.00  0.37           C  
ATOM   3639  CE2 PHE A 490     130.586  61.768  80.419  1.00  0.37           C  
ATOM   3640  CZ  PHE A 490     130.892  60.580  79.745  1.00  0.37           C  
ATOM   3641  N   GLN A 491     126.341  61.518  77.132  1.00  0.42           N  
ATOM   3642  CA  GLN A 491     126.665  61.132  75.769  1.00  0.42           C  
ATOM   3643  C   GLN A 491     126.271  62.175  74.699  1.00  0.42           C  
ATOM   3644  O   GLN A 491     126.959  62.315  73.695  1.00  0.42           O  
ATOM   3645  CB  GLN A 491     125.951  59.800  75.499  1.00  0.42           C  
ATOM   3646  CG  GLN A 491     126.275  58.578  76.403  1.00  0.42           C  
ATOM   3647  CD  GLN A 491     127.632  57.916  76.180  1.00  0.42           C  
ATOM   3648  OE1 GLN A 491     128.116  57.767  75.061  1.00  0.42           O  
ATOM   3649  NE2 GLN A 491     128.245  57.398  77.272  1.00  0.42           N  
ATOM   3650  N   ASP A 492     125.183  62.970  74.866  1.00  0.36           N  
ATOM   3651  CA  ASP A 492     124.850  64.090  73.975  1.00  0.36           C  
ATOM   3652  C   ASP A 492     125.954  65.160  74.013  1.00  0.36           C  
ATOM   3653  O   ASP A 492     126.357  65.749  73.011  1.00  0.36           O  
ATOM   3654  CB  ASP A 492     123.445  64.639  74.364  1.00  0.36           C  
ATOM   3655  CG  ASP A 492     122.887  65.703  73.424  1.00  0.36           C  
ATOM   3656  OD1 ASP A 492     122.562  66.808  73.933  1.00  0.36           O  
ATOM   3657  OD2 ASP A 492     122.733  65.409  72.214  1.00  0.36           O  
ATOM   3658  N   TYR A 493     126.555  65.368  75.201  1.00  0.29           N  
ATOM   3659  CA  TYR A 493     127.742  66.189  75.366  1.00  0.29           C  
ATOM   3660  C   TYR A 493     129.052  65.605  74.816  1.00  0.29           C  
ATOM   3661  O   TYR A 493     130.121  66.172  75.051  1.00  0.29           O  
ATOM   3662  CB  TYR A 493     127.945  66.562  76.862  1.00  0.29           C  
ATOM   3663  CG  TYR A 493     126.791  67.405  77.344  1.00  0.29           C  
ATOM   3664  CD1 TYR A 493     126.588  68.710  76.863  1.00  0.29           C  
ATOM   3665  CD2 TYR A 493     125.875  66.887  78.269  1.00  0.29           C  
ATOM   3666  CE1 TYR A 493     125.454  69.438  77.261  1.00  0.29           C  
ATOM   3667  CE2 TYR A 493     124.739  67.610  78.653  1.00  0.29           C  
ATOM   3668  CZ  TYR A 493     124.517  68.879  78.131  1.00  0.29           C  
ATOM   3669  OH  TYR A 493     123.347  69.572  78.496  1.00  0.29           O  
ATOM   3670  N   ASP A 494     129.032  64.520  74.008  1.00  0.35           N  
ATOM   3671  CA  ASP A 494     130.193  64.035  73.273  1.00  0.35           C  
ATOM   3672  C   ASP A 494     130.432  64.869  71.999  1.00  0.35           C  
ATOM   3673  O   ASP A 494     130.427  64.402  70.861  1.00  0.35           O  
ATOM   3674  CB  ASP A 494     130.037  62.516  73.000  1.00  0.35           C  
ATOM   3675  CG  ASP A 494     131.366  61.816  72.756  1.00  0.35           C  
ATOM   3676  OD1 ASP A 494     131.345  60.732  72.118  1.00  0.35           O  
ATOM   3677  OD2 ASP A 494     132.407  62.330  73.250  1.00  0.35           O  
ATOM   3678  N   LEU A 495     130.638  66.186  72.196  1.00  0.30           N  
ATOM   3679  CA  LEU A 495     130.956  67.160  71.174  1.00  0.30           C  
ATOM   3680  C   LEU A 495     131.994  68.093  71.764  1.00  0.30           C  
ATOM   3681  O   LEU A 495     131.860  68.593  72.881  1.00  0.30           O  
ATOM   3682  CB  LEU A 495     129.748  68.036  70.728  1.00  0.30           C  
ATOM   3683  CG  LEU A 495     128.586  67.270  70.065  1.00  0.30           C  
ATOM   3684  CD1 LEU A 495     127.358  68.168  69.843  1.00  0.30           C  
ATOM   3685  CD2 LEU A 495     128.995  66.620  68.737  1.00  0.30           C  
ATOM   3686  N   ASP A 496     133.081  68.339  71.028  1.00  0.32           N  
ATOM   3687  CA  ASP A 496     134.272  69.003  71.490  1.00  0.32           C  
ATOM   3688  C   ASP A 496     134.562  70.305  70.736  1.00  0.32           C  
ATOM   3689  O   ASP A 496     135.461  71.077  71.085  1.00  0.32           O  
ATOM   3690  CB  ASP A 496     135.414  67.972  71.282  1.00  0.32           C  
ATOM   3691  CG  ASP A 496     135.591  67.521  69.826  1.00  0.32           C  
ATOM   3692  OD1 ASP A 496     134.612  67.560  69.031  1.00  0.32           O  
ATOM   3693  OD2 ASP A 496     136.749  67.165  69.507  1.00  0.32           O  
ATOM   3694  N   THR A 497     133.768  70.597  69.687  1.00  0.39           N  
ATOM   3695  CA  THR A 497     134.043  71.675  68.743  1.00  0.39           C  
ATOM   3696  C   THR A 497     133.193  72.876  69.048  1.00  0.39           C  
ATOM   3697  O   THR A 497     132.008  72.943  68.732  1.00  0.39           O  
ATOM   3698  CB  THR A 497     133.832  71.292  67.278  1.00  0.39           C  
ATOM   3699  OG1 THR A 497     134.856  70.413  66.837  1.00  0.39           O  
ATOM   3700  CG2 THR A 497     133.935  72.493  66.326  1.00  0.39           C  
ATOM   3701  N   VAL A 498     133.825  73.893  69.656  1.00  0.59           N  
ATOM   3702  CA  VAL A 498     133.184  75.162  69.951  1.00  0.59           C  
ATOM   3703  C   VAL A 498     133.988  76.302  69.381  1.00  0.59           C  
ATOM   3704  O   VAL A 498     133.442  77.172  68.715  1.00  0.59           O  
ATOM   3705  CB  VAL A 498     133.032  75.335  71.444  1.00  0.59           C  
ATOM   3706  CG1 VAL A 498     132.387  76.689  71.764  1.00  0.59           C  
ATOM   3707  CG2 VAL A 498     132.127  74.199  71.941  1.00  0.59           C  
ATOM   3708  N   HIS A 499     135.329  76.269  69.543  1.00  0.58           N  
ATOM   3709  CA  HIS A 499     136.274  77.276  69.064  1.00  0.58           C  
ATOM   3710  C   HIS A 499     136.124  77.613  67.584  1.00  0.58           C  
ATOM   3711  O   HIS A 499     136.080  78.773  67.186  1.00  0.58           O  
ATOM   3712  CB  HIS A 499     137.705  76.730  69.318  1.00  0.58           C  
ATOM   3713  CG  HIS A 499     138.812  77.624  68.862  1.00  0.58           C  
ATOM   3714  ND1 HIS A 499     138.991  78.792  69.549  1.00  0.58           N  
ATOM   3715  CD2 HIS A 499     139.681  77.551  67.821  1.00  0.58           C  
ATOM   3716  CE1 HIS A 499     139.955  79.428  68.923  1.00  0.58           C  
ATOM   3717  NE2 HIS A 499     140.415  78.718  67.867  1.00  0.58           N  
ATOM   3718  N   GLN A 500     135.973  76.579  66.735  1.00  0.52           N  
ATOM   3719  CA  GLN A 500     135.681  76.724  65.320  1.00  0.52           C  
ATOM   3720  C   GLN A 500     134.326  77.381  65.008  1.00  0.52           C  
ATOM   3721  O   GLN A 500     134.221  78.222  64.121  1.00  0.52           O  
ATOM   3722  CB  GLN A 500     135.734  75.328  64.644  1.00  0.52           C  
ATOM   3723  CG  GLN A 500     137.104  74.605  64.747  1.00  0.52           C  
ATOM   3724  CD  GLN A 500     137.103  73.329  63.894  1.00  0.52           C  
ATOM   3725  OE1 GLN A 500     136.792  73.368  62.706  1.00  0.52           O  
ATOM   3726  NE2 GLN A 500     137.460  72.167  64.488  1.00  0.52           N  
ATOM   3727  N   ILE A 501     133.247  77.010  65.732  1.00  0.57           N  
ATOM   3728  CA  ILE A 501     131.905  77.566  65.558  1.00  0.57           C  
ATOM   3729  C   ILE A 501     131.767  78.999  66.068  1.00  0.57           C  
ATOM   3730  O   ILE A 501     131.115  79.853  65.460  1.00  0.57           O  
ATOM   3731  CB  ILE A 501     130.855  76.701  66.270  1.00  0.57           C  
ATOM   3732  CG1 ILE A 501     130.851  75.234  65.783  1.00  0.57           C  
ATOM   3733  CG2 ILE A 501     129.439  77.300  66.136  1.00  0.57           C  
ATOM   3734  CD1 ILE A 501     130.432  75.022  64.320  1.00  0.57           C  
ATOM   3735  N   THR A 502     132.339  79.293  67.253  1.00  0.69           N  
ATOM   3736  CA  THR A 502     132.098  80.555  67.936  1.00  0.69           C  
ATOM   3737  C   THR A 502     133.132  81.605  67.660  1.00  0.69           C  
ATOM   3738  O   THR A 502     132.748  82.770  67.637  1.00  0.69           O  
ATOM   3739  CB  THR A 502     131.927  80.451  69.454  1.00  0.69           C  
ATOM   3740  OG1 THR A 502     133.103  79.999  70.112  1.00  0.69           O  
ATOM   3741  CG2 THR A 502     130.811  79.453  69.786  1.00  0.69           C  
ATOM   3742  N   ARG A 503     134.420  81.220  67.459  1.00  0.61           N  
ATOM   3743  CA  ARG A 503     135.602  82.072  67.314  1.00  0.61           C  
ATOM   3744  C   ARG A 503     136.250  82.350  68.676  1.00  0.61           C  
ATOM   3745  O   ARG A 503     137.301  82.982  68.781  1.00  0.61           O  
ATOM   3746  CB  ARG A 503     135.304  83.380  66.518  1.00  0.61           C  
ATOM   3747  CG  ARG A 503     136.479  84.276  66.099  1.00  0.61           C  
ATOM   3748  CD  ARG A 503     135.948  85.545  65.424  1.00  0.61           C  
ATOM   3749  NE  ARG A 503     137.105  86.465  65.187  1.00  0.61           N  
ATOM   3750  CZ  ARG A 503     137.569  87.336  66.093  1.00  0.61           C  
ATOM   3751  NH1 ARG A 503     138.655  88.049  65.799  1.00  0.61           N  
ATOM   3752  NH2 ARG A 503     136.982  87.513  67.274  1.00  0.61           N  
ATOM   3753  N   THR A 504     135.655  81.842  69.777  1.00  0.69           N  
ATOM   3754  CA  THR A 504     136.125  82.097  71.141  1.00  0.69           C  
ATOM   3755  C   THR A 504     137.180  81.080  71.546  1.00  0.69           C  
ATOM   3756  O   THR A 504     136.834  79.897  71.556  1.00  0.69           O  
ATOM   3757  CB  THR A 504     135.007  82.015  72.190  1.00  0.69           C  
ATOM   3758  OG1 THR A 504     134.025  83.009  71.947  1.00  0.69           O  
ATOM   3759  CG2 THR A 504     135.499  82.254  73.629  1.00  0.69           C  
ATOM   3760  N   PRO A 505     138.432  81.448  71.914  1.00  0.54           N  
ATOM   3761  CA  PRO A 505     139.494  80.522  72.295  1.00  0.54           C  
ATOM   3762  C   PRO A 505     139.106  79.394  73.227  1.00  0.54           C  
ATOM   3763  O   PRO A 505     138.542  79.665  74.284  1.00  0.54           O  
ATOM   3764  CB  PRO A 505     140.573  81.406  72.923  1.00  0.54           C  
ATOM   3765  CG  PRO A 505     140.423  82.769  72.242  1.00  0.54           C  
ATOM   3766  CD  PRO A 505     138.962  82.809  71.772  1.00  0.54           C  
ATOM   3767  N   LYS A 506     139.456  78.133  72.901  1.00  0.52           N  
ATOM   3768  CA  LYS A 506     139.099  76.956  73.685  1.00  0.52           C  
ATOM   3769  C   LYS A 506     139.497  77.044  75.157  1.00  0.52           C  
ATOM   3770  O   LYS A 506     138.708  76.739  76.047  1.00  0.52           O  
ATOM   3771  CB  LYS A 506     139.709  75.688  73.030  1.00  0.52           C  
ATOM   3772  CG  LYS A 506     139.277  74.360  73.681  1.00  0.52           C  
ATOM   3773  CD  LYS A 506     139.842  73.127  72.953  1.00  0.52           C  
ATOM   3774  CE  LYS A 506     139.459  71.808  73.637  1.00  0.52           C  
ATOM   3775  NZ  LYS A 506     140.016  70.654  72.894  1.00  0.52           N  
ATOM   3776  N   ASP A 507     140.699  77.551  75.449  1.00  0.61           N  
ATOM   3777  CA  ASP A 507     141.189  77.846  76.778  1.00  0.61           C  
ATOM   3778  C   ASP A 507     140.340  78.856  77.572  1.00  0.61           C  
ATOM   3779  O   ASP A 507     140.125  78.689  78.772  1.00  0.61           O  
ATOM   3780  CB  ASP A 507     142.656  78.314  76.645  1.00  0.61           C  
ATOM   3781  CG  ASP A 507     143.521  77.226  76.013  1.00  0.61           C  
ATOM   3782  OD1 ASP A 507     143.054  76.065  75.881  1.00  0.61           O  
ATOM   3783  OD2 ASP A 507     144.657  77.581  75.622  1.00  0.61           O  
ATOM   3784  N   LEU A 508     139.778  79.913  76.933  1.00  0.60           N  
ATOM   3785  CA  LEU A 508     138.821  80.821  77.568  1.00  0.60           C  
ATOM   3786  C   LEU A 508     137.533  80.115  77.992  1.00  0.60           C  
ATOM   3787  O   LEU A 508     137.016  80.346  79.086  1.00  0.60           O  
ATOM   3788  CB  LEU A 508     138.426  82.014  76.651  1.00  0.60           C  
ATOM   3789  CG  LEU A 508     139.534  83.034  76.312  1.00  0.60           C  
ATOM   3790  CD1 LEU A 508     138.929  84.147  75.438  1.00  0.60           C  
ATOM   3791  CD2 LEU A 508     140.222  83.634  77.547  1.00  0.60           C  
ATOM   3792  N   ILE A 509     137.009  79.207  77.138  1.00  0.71           N  
ATOM   3793  CA  ILE A 509     135.843  78.370  77.414  1.00  0.71           C  
ATOM   3794  C   ILE A 509     136.089  77.453  78.600  1.00  0.71           C  
ATOM   3795  O   ILE A 509     135.304  77.403  79.547  1.00  0.71           O  
ATOM   3796  CB  ILE A 509     135.494  77.509  76.191  1.00  0.71           C  
ATOM   3797  CG1 ILE A 509     135.374  78.402  74.929  1.00  0.71           C  
ATOM   3798  CG2 ILE A 509     134.249  76.623  76.476  1.00  0.71           C  
ATOM   3799  CD1 ILE A 509     135.027  77.661  73.637  1.00  0.71           C  
ATOM   3800  N   VAL A 510     137.240  76.747  78.594  1.00  0.64           N  
ATOM   3801  CA  VAL A 510     137.658  75.850  79.658  1.00  0.64           C  
ATOM   3802  C   VAL A 510     137.869  76.569  80.979  1.00  0.64           C  
ATOM   3803  O   VAL A 510     137.378  76.136  82.020  1.00  0.64           O  
ATOM   3804  CB  VAL A 510     138.932  75.107  79.254  1.00  0.64           C  
ATOM   3805  CG1 VAL A 510     139.494  74.259  80.413  1.00  0.64           C  
ATOM   3806  CG2 VAL A 510     138.621  74.180  78.062  1.00  0.64           C  
ATOM   3807  N   ARG A 511     138.573  77.720  80.985  1.00  0.53           N  
ATOM   3808  CA  ARG A 511     138.809  78.470  82.203  1.00  0.53           C  
ATOM   3809  C   ARG A 511     137.549  79.009  82.860  1.00  0.53           C  
ATOM   3810  O   ARG A 511     137.326  78.809  84.050  1.00  0.53           O  
ATOM   3811  CB  ARG A 511     139.759  79.656  81.921  1.00  0.53           C  
ATOM   3812  CG  ARG A 511     140.074  80.476  83.187  1.00  0.53           C  
ATOM   3813  CD  ARG A 511     141.013  81.653  82.959  1.00  0.53           C  
ATOM   3814  NE  ARG A 511     141.046  82.361  84.272  1.00  0.53           N  
ATOM   3815  CZ  ARG A 511     141.874  83.370  84.566  1.00  0.53           C  
ATOM   3816  NH1 ARG A 511     142.769  83.826  83.697  1.00  0.53           N  
ATOM   3817  NH2 ARG A 511     141.790  83.928  85.768  1.00  0.53           N  
ATOM   3818  N   TRP A 512     136.664  79.665  82.091  1.00  0.70           N  
ATOM   3819  CA  TRP A 512     135.423  80.197  82.615  1.00  0.70           C  
ATOM   3820  C   TRP A 512     134.475  79.114  83.139  1.00  0.70           C  
ATOM   3821  O   TRP A 512     133.877  79.265  84.201  1.00  0.70           O  
ATOM   3822  CB  TRP A 512     134.775  81.094  81.532  1.00  0.70           C  
ATOM   3823  CG  TRP A 512     133.399  81.621  81.882  1.00  0.70           C  
ATOM   3824  CD1 TRP A 512     133.030  82.577  82.782  1.00  0.70           C  
ATOM   3825  CD2 TRP A 512     132.197  80.960  81.469  1.00  0.70           C  
ATOM   3826  NE1 TRP A 512     131.660  82.580  82.938  1.00  0.70           N  
ATOM   3827  CE2 TRP A 512     131.137  81.556  82.183  1.00  0.70           C  
ATOM   3828  CE3 TRP A 512     131.981  79.899  80.598  1.00  0.70           C  
ATOM   3829  CZ2 TRP A 512     129.842  81.064  82.070  1.00  0.70           C  
ATOM   3830  CZ3 TRP A 512     130.671  79.433  80.467  1.00  0.70           C  
ATOM   3831  CH2 TRP A 512     129.621  79.980  81.212  1.00  0.70           C  
ATOM   3832  N   ALA A 513     134.351  77.978  82.426  1.00  0.80           N  
ATOM   3833  CA  ALA A 513     133.568  76.831  82.846  1.00  0.80           C  
ATOM   3834  C   ALA A 513     134.036  76.198  84.160  1.00  0.80           C  
ATOM   3835  O   ALA A 513     133.239  75.780  84.997  1.00  0.80           O  
ATOM   3836  CB  ALA A 513     133.566  75.806  81.700  1.00  0.80           C  
ATOM   3837  N   ARG A 514     135.360  76.130  84.390  1.00  0.61           N  
ATOM   3838  CA  ARG A 514     135.914  75.786  85.686  1.00  0.61           C  
ATOM   3839  C   ARG A 514     135.704  76.841  86.765  1.00  0.61           C  
ATOM   3840  O   ARG A 514     135.233  76.527  87.858  1.00  0.61           O  
ATOM   3841  CB  ARG A 514     137.431  75.582  85.555  1.00  0.61           C  
ATOM   3842  CG  ARG A 514     137.814  74.353  84.724  1.00  0.61           C  
ATOM   3843  CD  ARG A 514     139.329  74.270  84.569  1.00  0.61           C  
ATOM   3844  NE  ARG A 514     139.615  72.989  83.885  1.00  0.61           N  
ATOM   3845  CZ  ARG A 514     140.764  72.668  83.283  1.00  0.61           C  
ATOM   3846  NH1 ARG A 514     141.785  73.512  83.223  1.00  0.61           N  
ATOM   3847  NH2 ARG A 514     140.890  71.465  82.750  1.00  0.61           N  
ATOM   3848  N   ASP A 515     135.998  78.133  86.478  1.00  0.60           N  
ATOM   3849  CA  ASP A 515     135.848  79.229  87.419  1.00  0.60           C  
ATOM   3850  C   ASP A 515     134.378  79.332  87.861  1.00  0.60           C  
ATOM   3851  O   ASP A 515     134.070  79.560  89.009  1.00  0.60           O  
ATOM   3852  CB  ASP A 515     136.378  80.599  86.862  1.00  0.60           C  
ATOM   3853  CG  ASP A 515     137.901  80.765  86.931  1.00  0.60           C  
ATOM   3854  OD1 ASP A 515     138.545  79.996  87.680  1.00  0.60           O  
ATOM   3855  OD2 ASP A 515     138.435  81.729  86.309  1.00  0.60           O  
ATOM   3856  N   SER A 516     133.386  79.087  86.995  1.00  0.70           N  
ATOM   3857  CA  SER A 516     131.949  79.085  87.289  1.00  0.70           C  
ATOM   3858  C   SER A 516     131.470  77.899  88.106  1.00  0.70           C  
ATOM   3859  O   SER A 516     130.418  77.954  88.740  1.00  0.70           O  
ATOM   3860  CB  SER A 516     131.070  79.227  86.004  1.00  0.70           C  
ATOM   3861  OG  SER A 516     131.033  78.055  85.187  1.00  0.70           O  
ATOM   3862  N   GLY A 517     132.275  76.822  88.176  1.00  0.73           N  
ATOM   3863  CA  GLY A 517     132.060  75.679  89.058  1.00  0.73           C  
ATOM   3864  C   GLY A 517     132.472  75.897  90.501  1.00  0.73           C  
ATOM   3865  O   GLY A 517     132.284  75.011  91.327  1.00  0.73           O  
ATOM   3866  N   THR A 518     133.036  77.084  90.839  1.00  0.64           N  
ATOM   3867  CA  THR A 518     133.555  77.473  92.163  1.00  0.64           C  
ATOM   3868  C   THR A 518     132.560  77.201  93.305  1.00  0.64           C  
ATOM   3869  O   THR A 518     132.941  76.674  94.347  1.00  0.64           O  
ATOM   3870  CB  THR A 518     133.870  78.991  92.205  1.00  0.64           C  
ATOM   3871  OG1 THR A 518     134.935  79.334  91.340  1.00  0.64           O  
ATOM   3872  CG2 THR A 518     134.074  79.536  93.658  1.00  0.64           C  
ATOM   3873  N   ILE A 519     131.257  77.554  93.162  1.00  0.45           N  
ATOM   3874  CA  ILE A 519     130.217  77.412  94.193  1.00  0.45           C  
ATOM   3875  C   ILE A 519     128.851  77.525  93.524  1.00  0.45           C  
ATOM   3876  O   ILE A 519     128.761  77.975  92.385  1.00  0.45           O  
ATOM   3877  CB  ILE A 519     130.220  78.507  95.275  1.00  0.45           C  
ATOM   3878  CG1 ILE A 519     130.226  79.918  94.634  1.00  0.45           C  
ATOM   3879  CG2 ILE A 519     131.337  78.295  96.317  1.00  0.45           C  
ATOM   3880  CD1 ILE A 519     130.244  81.062  95.641  1.00  0.45           C  
ATOM   3881  N   LYS A 520     127.738  77.202  94.235  1.00  0.47           N  
ATOM   3882  CA  LYS A 520     126.404  77.554  93.775  1.00  0.47           C  
ATOM   3883  C   LYS A 520     126.175  79.065  93.578  1.00  0.47           C  
ATOM   3884  O   LYS A 520     125.615  79.332  92.522  1.00  0.47           O  
ATOM   3885  CB  LYS A 520     125.263  76.910  94.629  1.00  0.47           C  
ATOM   3886  CG  LYS A 520     125.391  75.385  94.813  1.00  0.47           C  
ATOM   3887  CD  LYS A 520     124.414  74.789  95.853  1.00  0.47           C  
ATOM   3888  CE  LYS A 520     124.619  73.273  96.034  1.00  0.47           C  
ATOM   3889  NZ  LYS A 520     123.795  72.726  97.142  1.00  0.47           N  
ATOM   3890  N   PRO A 521     126.557  80.085  94.412  1.00  0.70           N  
ATOM   3891  CA  PRO A 521     126.479  81.532  94.102  1.00  0.70           C  
ATOM   3892  C   PRO A 521     127.263  81.990  92.877  1.00  0.70           C  
ATOM   3893  O   PRO A 521     128.223  82.754  92.994  1.00  0.70           O  
ATOM   3894  CB  PRO A 521     126.862  82.241  95.399  1.00  0.70           C  
ATOM   3895  CG  PRO A 521     126.399  81.252  96.465  1.00  0.70           C  
ATOM   3896  CD  PRO A 521     126.725  79.898  95.849  1.00  0.70           C  
ATOM   3897  N   ALA A 522     126.836  81.495  91.710  1.00  0.74           N  
ATOM   3898  CA  ALA A 522     127.154  81.791  90.344  1.00  0.74           C  
ATOM   3899  C   ALA A 522     125.820  82.021  89.606  1.00  0.74           C  
ATOM   3900  O   ALA A 522     124.868  81.245  89.715  1.00  0.74           O  
ATOM   3901  CB  ALA A 522     127.924  80.617  89.692  1.00  0.74           C  
ATOM   3902  N   ALA A 523     125.692  83.114  88.836  1.00  0.79           N  
ATOM   3903  CA  ALA A 523     124.456  83.484  88.163  1.00  0.79           C  
ATOM   3904  C   ALA A 523     124.708  83.794  86.689  1.00  0.79           C  
ATOM   3905  O   ALA A 523     125.753  84.331  86.321  1.00  0.79           O  
ATOM   3906  CB  ALA A 523     123.828  84.713  88.855  1.00  0.79           C  
ATOM   3907  N   ILE A 524     123.750  83.469  85.787  1.00  0.77           N  
ATOM   3908  CA  ILE A 524     123.833  83.901  84.393  1.00  0.77           C  
ATOM   3909  C   ILE A 524     122.662  84.810  84.110  1.00  0.77           C  
ATOM   3910  O   ILE A 524     121.491  84.432  84.171  1.00  0.77           O  
ATOM   3911  CB  ILE A 524     123.884  82.798  83.328  1.00  0.77           C  
ATOM   3912  CG1 ILE A 524     125.068  81.831  83.570  1.00  0.77           C  
ATOM   3913  CG2 ILE A 524     123.975  83.425  81.908  1.00  0.77           C  
ATOM   3914  CD1 ILE A 524     124.994  80.593  82.672  1.00  0.77           C  
ATOM   3915  N   HIS A 525     122.991  86.053  83.733  1.00  0.74           N  
ATOM   3916  CA  HIS A 525     122.045  87.050  83.321  1.00  0.74           C  
ATOM   3917  C   HIS A 525     121.963  87.001  81.828  1.00  0.74           C  
ATOM   3918  O   HIS A 525     122.984  86.986  81.141  1.00  0.74           O  
ATOM   3919  CB  HIS A 525     122.508  88.448  83.725  1.00  0.74           C  
ATOM   3920  CG  HIS A 525     122.601  88.638  85.213  1.00  0.74           C  
ATOM   3921  ND1 HIS A 525     121.498  89.047  85.936  1.00  0.74           N  
ATOM   3922  CD2 HIS A 525     123.667  88.492  86.038  1.00  0.74           C  
ATOM   3923  CE1 HIS A 525     121.912  89.141  87.181  1.00  0.74           C  
ATOM   3924  NE2 HIS A 525     123.218  88.817  87.296  1.00  0.74           N  
ATOM   3925  N   ASN A 526     120.742  86.960  81.284  1.00  0.75           N  
ATOM   3926  CA  ASN A 526     120.558  86.843  79.861  1.00  0.75           C  
ATOM   3927  C   ASN A 526     119.414  87.730  79.405  1.00  0.75           C  
ATOM   3928  O   ASN A 526     118.585  88.178  80.198  1.00  0.75           O  
ATOM   3929  CB  ASN A 526     120.426  85.354  79.422  1.00  0.75           C  
ATOM   3930  CG  ASN A 526     119.188  84.658  79.987  1.00  0.75           C  
ATOM   3931  OD1 ASN A 526     118.184  84.491  79.291  1.00  0.75           O  
ATOM   3932  ND2 ASN A 526     119.237  84.222  81.265  1.00  0.75           N  
ATOM   3933  N   GLY A 527     119.383  88.057  78.102  1.00  0.76           N  
ATOM   3934  CA  GLY A 527     118.357  88.919  77.548  1.00  0.76           C  
ATOM   3935  C   GLY A 527     118.098  88.627  76.103  1.00  0.76           C  
ATOM   3936  O   GLY A 527     118.341  87.539  75.586  1.00  0.76           O  
ATOM   3937  N   GLU A 528     117.611  89.644  75.393  1.00  0.68           N  
ATOM   3938  CA  GLU A 528     117.155  89.635  74.028  1.00  0.68           C  
ATOM   3939  C   GLU A 528     118.241  89.301  73.016  1.00  0.68           C  
ATOM   3940  O   GLU A 528     117.979  88.719  71.963  1.00  0.68           O  
ATOM   3941  CB  GLU A 528     116.472  91.001  73.757  1.00  0.68           C  
ATOM   3942  CG  GLU A 528     117.339  92.301  73.947  1.00  0.68           C  
ATOM   3943  CD  GLU A 528     117.825  92.732  75.356  1.00  0.68           C  
ATOM   3944  OE1 GLU A 528     118.655  93.679  75.447  1.00  0.68           O  
ATOM   3945  OE2 GLU A 528     117.419  92.122  76.382  1.00  0.68           O  
ATOM   3946  N   GLY A 529     119.516  89.573  73.361  1.00  0.80           N  
ATOM   3947  CA  GLY A 529     120.682  89.229  72.554  1.00  0.80           C  
ATOM   3948  C   GLY A 529     120.890  87.757  72.322  1.00  0.80           C  
ATOM   3949  O   GLY A 529     121.552  87.379  71.365  1.00  0.80           O  
ATOM   3950  N   THR A 530     120.332  86.883  73.180  1.00  0.73           N  
ATOM   3951  CA  THR A 530     120.285  85.445  72.926  1.00  0.73           C  
ATOM   3952  C   THR A 530     118.868  84.964  72.649  1.00  0.73           C  
ATOM   3953  O   THR A 530     118.671  84.001  71.902  1.00  0.73           O  
ATOM   3954  CB  THR A 530     120.828  84.631  74.096  1.00  0.73           C  
ATOM   3955  OG1 THR A 530     120.193  84.975  75.320  1.00  0.73           O  
ATOM   3956  CG2 THR A 530     122.322  84.918  74.271  1.00  0.73           C  
ATOM   3957  N   CYS A 531     117.838  85.628  73.218  1.00  0.75           N  
ATOM   3958  CA  CYS A 531     116.447  85.201  73.109  1.00  0.75           C  
ATOM   3959  C   CYS A 531     115.724  85.628  71.838  1.00  0.75           C  
ATOM   3960  O   CYS A 531     114.722  85.027  71.474  1.00  0.75           O  
ATOM   3961  CB  CYS A 531     115.606  85.662  74.331  1.00  0.75           C  
ATOM   3962  SG  CYS A 531     116.163  84.877  75.885  1.00  0.75           S  
ATOM   3963  N   HIS A 532     116.210  86.621  71.066  1.00  0.66           N  
ATOM   3964  CA  HIS A 532     115.513  87.026  69.844  1.00  0.66           C  
ATOM   3965  C   HIS A 532     116.000  86.288  68.595  1.00  0.66           C  
ATOM   3966  O   HIS A 532     115.620  86.608  67.473  1.00  0.66           O  
ATOM   3967  CB  HIS A 532     115.580  88.558  69.623  1.00  0.66           C  
ATOM   3968  CG  HIS A 532     114.633  89.329  70.508  1.00  0.66           C  
ATOM   3969  ND1 HIS A 532     114.235  90.590  70.107  1.00  0.66           N  
ATOM   3970  CD2 HIS A 532     113.974  88.971  71.647  1.00  0.66           C  
ATOM   3971  CE1 HIS A 532     113.337  90.968  71.000  1.00  0.66           C  
ATOM   3972  NE2 HIS A 532     113.145  90.029  71.956  1.00  0.66           N  
ATOM   3973  N   TYR A 533     116.822  85.232  68.749  1.00  0.62           N  
ATOM   3974  CA  TYR A 533     117.137  84.315  67.660  1.00  0.62           C  
ATOM   3975  C   TYR A 533     116.048  83.276  67.431  1.00  0.62           C  
ATOM   3976  O   TYR A 533     115.265  82.949  68.317  1.00  0.62           O  
ATOM   3977  CB  TYR A 533     118.478  83.568  67.902  1.00  0.62           C  
ATOM   3978  CG  TYR A 533     119.617  84.530  67.723  1.00  0.62           C  
ATOM   3979  CD1 TYR A 533     119.846  85.115  66.464  1.00  0.62           C  
ATOM   3980  CD2 TYR A 533     120.451  84.880  68.796  1.00  0.62           C  
ATOM   3981  CE1 TYR A 533     120.852  86.078  66.298  1.00  0.62           C  
ATOM   3982  CE2 TYR A 533     121.486  85.807  68.617  1.00  0.62           C  
ATOM   3983  CZ  TYR A 533     121.670  86.422  67.377  1.00  0.62           C  
ATOM   3984  OH  TYR A 533     122.686  87.382  67.235  1.00  0.62           O  
ATOM   3985  N   PHE A 534     115.986  82.681  66.213  1.00  0.55           N  
ATOM   3986  CA  PHE A 534     115.035  81.620  65.895  1.00  0.55           C  
ATOM   3987  C   PHE A 534     115.222  80.412  66.819  1.00  0.55           C  
ATOM   3988  O   PHE A 534     114.290  79.925  67.452  1.00  0.55           O  
ATOM   3989  CB  PHE A 534     115.220  81.221  64.399  1.00  0.55           C  
ATOM   3990  CG  PHE A 534     114.232  80.174  63.947  1.00  0.55           C  
ATOM   3991  CD1 PHE A 534     114.618  78.824  63.896  1.00  0.55           C  
ATOM   3992  CD2 PHE A 534     112.923  80.520  63.579  1.00  0.55           C  
ATOM   3993  CE1 PHE A 534     113.707  77.832  63.514  1.00  0.55           C  
ATOM   3994  CE2 PHE A 534     112.007  79.532  63.193  1.00  0.55           C  
ATOM   3995  CZ  PHE A 534     112.397  78.186  63.169  1.00  0.55           C  
ATOM   3996  N   HIS A 535     116.483  79.980  67.007  1.00  0.54           N  
ATOM   3997  CA  HIS A 535     116.826  78.931  67.947  1.00  0.54           C  
ATOM   3998  C   HIS A 535     117.117  79.444  69.354  1.00  0.54           C  
ATOM   3999  O   HIS A 535     118.044  78.983  70.018  1.00  0.54           O  
ATOM   4000  CB  HIS A 535     118.014  78.081  67.441  1.00  0.54           C  
ATOM   4001  CG  HIS A 535     117.692  77.391  66.148  1.00  0.54           C  
ATOM   4002  ND1 HIS A 535     116.650  76.485  66.140  1.00  0.54           N  
ATOM   4003  CD2 HIS A 535     118.238  77.491  64.907  1.00  0.54           C  
ATOM   4004  CE1 HIS A 535     116.579  76.047  64.900  1.00  0.54           C  
ATOM   4005  NE2 HIS A 535     117.518  76.624  64.109  1.00  0.54           N  
ATOM   4006  N   GLN A 536     116.278  80.366  69.883  1.00  0.60           N  
ATOM   4007  CA  GLN A 536     116.340  80.874  71.251  1.00  0.60           C  
ATOM   4008  C   GLN A 536     116.287  79.770  72.293  1.00  0.60           C  
ATOM   4009  O   GLN A 536     116.991  79.793  73.301  1.00  0.60           O  
ATOM   4010  CB  GLN A 536     115.196  81.876  71.528  1.00  0.60           C  
ATOM   4011  CG  GLN A 536     113.760  81.304  71.490  1.00  0.60           C  
ATOM   4012  CD  GLN A 536     112.751  82.383  71.871  1.00  0.60           C  
ATOM   4013  OE1 GLN A 536     112.742  82.827  73.017  1.00  0.60           O  
ATOM   4014  NE2 GLN A 536     111.851  82.754  70.937  1.00  0.60           N  
ATOM   4015  N   THR A 537     115.491  78.721  72.000  1.00  0.60           N  
ATOM   4016  CA  THR A 537     115.386  77.475  72.729  1.00  0.60           C  
ATOM   4017  C   THR A 537     116.738  76.851  72.994  1.00  0.60           C  
ATOM   4018  O   THR A 537     117.078  76.566  74.134  1.00  0.60           O  
ATOM   4019  CB  THR A 537     114.540  76.481  71.932  1.00  0.60           C  
ATOM   4020  OG1 THR A 537     113.256  77.036  71.695  1.00  0.60           O  
ATOM   4021  CG2 THR A 537     114.326  75.149  72.664  1.00  0.60           C  
ATOM   4022  N   ALA A 538     117.597  76.666  71.973  1.00  0.58           N  
ATOM   4023  CA  ALA A 538     118.923  76.115  72.173  1.00  0.58           C  
ATOM   4024  C   ALA A 538     119.854  77.007  73.002  1.00  0.58           C  
ATOM   4025  O   ALA A 538     120.533  76.526  73.908  1.00  0.58           O  
ATOM   4026  CB  ALA A 538     119.523  75.719  70.812  1.00  0.58           C  
ATOM   4027  N   ASN A 539     119.850  78.337  72.759  1.00  0.62           N  
ATOM   4028  CA  ASN A 539     120.643  79.303  73.514  1.00  0.62           C  
ATOM   4029  C   ASN A 539     120.320  79.335  75.009  1.00  0.62           C  
ATOM   4030  O   ASN A 539     121.201  79.267  75.865  1.00  0.62           O  
ATOM   4031  CB  ASN A 539     120.393  80.737  72.971  1.00  0.62           C  
ATOM   4032  CG  ASN A 539     120.980  80.908  71.577  1.00  0.62           C  
ATOM   4033  OD1 ASN A 539     121.918  80.220  71.173  1.00  0.62           O  
ATOM   4034  ND2 ASN A 539     120.433  81.886  70.820  1.00  0.62           N  
ATOM   4035  N   ALA A 540     119.025  79.412  75.360  1.00  0.65           N  
ATOM   4036  CA  ALA A 540     118.569  79.391  76.729  1.00  0.65           C  
ATOM   4037  C   ALA A 540     118.744  78.052  77.428  1.00  0.65           C  
ATOM   4038  O   ALA A 540     119.140  78.000  78.590  1.00  0.65           O  
ATOM   4039  CB  ALA A 540     117.098  79.806  76.748  1.00  0.65           C  
ATOM   4040  N   ARG A 541     118.467  76.922  76.734  1.00  0.53           N  
ATOM   4041  CA  ARG A 541     118.669  75.594  77.291  1.00  0.53           C  
ATOM   4042  C   ARG A 541     120.127  75.324  77.601  1.00  0.53           C  
ATOM   4043  O   ARG A 541     120.428  74.804  78.672  1.00  0.53           O  
ATOM   4044  CB  ARG A 541     118.074  74.455  76.422  1.00  0.53           C  
ATOM   4045  CG  ARG A 541     116.533  74.491  76.345  1.00  0.53           C  
ATOM   4046  CD  ARG A 541     115.889  73.454  75.420  1.00  0.53           C  
ATOM   4047  NE  ARG A 541     116.077  72.094  76.015  1.00  0.53           N  
ATOM   4048  CZ  ARG A 541     115.689  70.963  75.410  1.00  0.53           C  
ATOM   4049  NH1 ARG A 541     115.007  70.974  74.268  1.00  0.53           N  
ATOM   4050  NH2 ARG A 541     115.977  69.791  75.969  1.00  0.53           N  
ATOM   4051  N   GLY A 542     121.059  75.738  76.713  1.00  0.61           N  
ATOM   4052  CA  GLY A 542     122.487  75.832  77.011  1.00  0.61           C  
ATOM   4053  C   GLY A 542     122.844  76.482  78.331  1.00  0.61           C  
ATOM   4054  O   GLY A 542     123.524  75.889  79.161  1.00  0.61           O  
ATOM   4055  N   ALA A 543     122.366  77.715  78.579  1.00  0.67           N  
ATOM   4056  CA  ALA A 543     122.555  78.410  79.842  1.00  0.67           C  
ATOM   4057  C   ALA A 543     121.945  77.743  81.056  1.00  0.67           C  
ATOM   4058  O   ALA A 543     122.569  77.611  82.108  1.00  0.67           O  
ATOM   4059  CB  ALA A 543     121.913  79.808  79.749  1.00  0.67           C  
ATOM   4060  N   ALA A 544     120.688  77.300  80.916  1.00  0.71           N  
ATOM   4061  CA  ALA A 544     119.903  76.700  81.964  1.00  0.71           C  
ATOM   4062  C   ALA A 544     120.522  75.416  82.475  1.00  0.71           C  
ATOM   4063  O   ALA A 544     120.672  75.215  83.674  1.00  0.71           O  
ATOM   4064  CB  ALA A 544     118.500  76.430  81.402  1.00  0.71           C  
ATOM   4065  N   MET A 545     120.984  74.551  81.557  1.00  0.57           N  
ATOM   4066  CA  MET A 545     121.747  73.365  81.875  1.00  0.57           C  
ATOM   4067  C   MET A 545     123.077  73.666  82.591  1.00  0.57           C  
ATOM   4068  O   MET A 545     123.389  72.962  83.547  1.00  0.57           O  
ATOM   4069  CB  MET A 545     121.975  72.507  80.614  1.00  0.57           C  
ATOM   4070  CG  MET A 545     120.771  71.759  80.009  1.00  0.57           C  
ATOM   4071  SD  MET A 545     119.979  70.539  81.106  1.00  0.57           S  
ATOM   4072  CE  MET A 545     121.411  69.509  81.553  1.00  0.57           C  
ATOM   4073  N   VAL A 546     123.854  74.734  82.230  1.00  0.64           N  
ATOM   4074  CA  VAL A 546     125.040  75.179  82.998  1.00  0.64           C  
ATOM   4075  C   VAL A 546     124.693  75.508  84.447  1.00  0.64           C  
ATOM   4076  O   VAL A 546     125.396  75.130  85.378  1.00  0.64           O  
ATOM   4077  CB  VAL A 546     125.749  76.421  82.414  1.00  0.64           C  
ATOM   4078  CG1 VAL A 546     126.856  76.982  83.342  1.00  0.64           C  
ATOM   4079  CG2 VAL A 546     126.401  76.082  81.066  1.00  0.64           C  
ATOM   4080  N   LEU A 547     123.577  76.211  84.672  1.00  0.65           N  
ATOM   4081  CA  LEU A 547     123.061  76.530  85.988  1.00  0.65           C  
ATOM   4082  C   LEU A 547     122.506  75.334  86.753  1.00  0.65           C  
ATOM   4083  O   LEU A 547     122.643  75.217  87.966  1.00  0.65           O  
ATOM   4084  CB  LEU A 547     121.980  77.612  85.823  1.00  0.65           C  
ATOM   4085  CG  LEU A 547     122.537  78.921  85.239  1.00  0.65           C  
ATOM   4086  CD1 LEU A 547     121.377  79.758  84.705  1.00  0.65           C  
ATOM   4087  CD2 LEU A 547     123.382  79.684  86.269  1.00  0.65           C  
ATOM   4088  N   ILE A 548     121.827  74.405  86.072  1.00  0.64           N  
ATOM   4089  CA  ILE A 548     121.333  73.182  86.675  1.00  0.64           C  
ATOM   4090  C   ILE A 548     122.454  72.241  87.126  1.00  0.64           C  
ATOM   4091  O   ILE A 548     122.435  71.775  88.262  1.00  0.64           O  
ATOM   4092  CB  ILE A 548     120.312  72.536  85.739  1.00  0.64           C  
ATOM   4093  CG1 ILE A 548     119.013  73.386  85.730  1.00  0.64           C  
ATOM   4094  CG2 ILE A 548     120.027  71.079  86.139  1.00  0.64           C  
ATOM   4095  CD1 ILE A 548     117.982  72.959  84.677  1.00  0.64           C  
ATOM   4096  N   ILE A 549     123.494  71.992  86.295  1.00  0.57           N  
ATOM   4097  CA  ILE A 549     124.627  71.101  86.591  1.00  0.57           C  
ATOM   4098  C   ILE A 549     125.446  71.524  87.818  1.00  0.57           C  
ATOM   4099  O   ILE A 549     125.970  70.691  88.551  1.00  0.57           O  
ATOM   4100  CB  ILE A 549     125.477  70.855  85.331  1.00  0.57           C  
ATOM   4101  CG1 ILE A 549     126.480  69.679  85.418  1.00  0.57           C  
ATOM   4102  CG2 ILE A 549     126.198  72.138  84.888  1.00  0.57           C  
ATOM   4103  CD1 ILE A 549     125.904  68.319  85.010  1.00  0.57           C  
ATOM   4104  N   THR A 550     125.537  72.837  88.102  1.00  0.64           N  
ATOM   4105  CA  THR A 550     126.240  73.409  89.251  1.00  0.64           C  
ATOM   4106  C   THR A 550     125.364  73.637  90.474  1.00  0.64           C  
ATOM   4107  O   THR A 550     125.851  73.970  91.553  1.00  0.64           O  
ATOM   4108  CB  THR A 550     126.784  74.776  88.871  1.00  0.64           C  
ATOM   4109  OG1 THR A 550     125.768  75.516  88.205  1.00  0.64           O  
ATOM   4110  CG2 THR A 550     127.937  74.593  87.875  1.00  0.64           C  
ATOM   4111  N   GLY A 551     124.038  73.433  90.364  1.00  0.69           N  
ATOM   4112  CA  GLY A 551     123.112  73.543  91.486  1.00  0.69           C  
ATOM   4113  C   GLY A 551     122.640  74.935  91.759  1.00  0.69           C  
ATOM   4114  O   GLY A 551     122.313  75.290  92.893  1.00  0.69           O  
ATOM   4115  N   ASN A 552     122.603  75.759  90.705  1.00  0.68           N  
ATOM   4116  CA  ASN A 552     122.340  77.176  90.805  1.00  0.68           C  
ATOM   4117  C   ASN A 552     120.873  77.540  90.703  1.00  0.68           C  
ATOM   4118  O   ASN A 552     120.506  78.651  91.064  1.00  0.68           O  
ATOM   4119  CB  ASN A 552     123.044  77.977  89.681  1.00  0.68           C  
ATOM   4120  CG  ASN A 552     124.553  77.860  89.795  1.00  0.68           C  
ATOM   4121  OD1 ASN A 552     125.107  77.224  90.685  1.00  0.68           O  
ATOM   4122  ND2 ASN A 552     125.276  78.485  88.839  1.00  0.68           N  
ATOM   4123  N   VAL A 553     119.954  76.675  90.238  1.00  0.66           N  
ATOM   4124  CA  VAL A 553     118.539  77.054  90.217  1.00  0.66           C  
ATOM   4125  C   VAL A 553     117.914  76.890  91.607  1.00  0.66           C  
ATOM   4126  O   VAL A 553     117.925  75.819  92.208  1.00  0.66           O  
ATOM   4127  CB  VAL A 553     117.731  76.418  89.077  1.00  0.66           C  
ATOM   4128  CG1 VAL A 553     116.275  76.933  89.092  1.00  0.66           C  
ATOM   4129  CG2 VAL A 553     118.394  76.822  87.742  1.00  0.66           C  
ATOM   4130  N   GLY A 554     117.380  77.999  92.177  1.00  0.68           N  
ATOM   4131  CA  GLY A 554     116.714  77.995  93.482  1.00  0.68           C  
ATOM   4132  C   GLY A 554     117.588  78.225  94.690  1.00  0.68           C  
ATOM   4133  O   GLY A 554     117.268  77.781  95.793  1.00  0.68           O  
ATOM   4134  N   LYS A 555     118.710  78.941  94.531  1.00  0.64           N  
ATOM   4135  CA  LYS A 555     119.505  79.432  95.643  1.00  0.64           C  
ATOM   4136  C   LYS A 555     119.466  80.967  95.596  1.00  0.64           C  
ATOM   4137  O   LYS A 555     119.120  81.571  94.584  1.00  0.64           O  
ATOM   4138  CB  LYS A 555     120.928  78.765  95.688  1.00  0.64           C  
ATOM   4139  CG  LYS A 555     120.895  77.214  95.661  1.00  0.64           C  
ATOM   4140  CD  LYS A 555     120.362  76.629  96.983  1.00  0.64           C  
ATOM   4141  CE  LYS A 555     120.224  75.105  97.028  1.00  0.64           C  
ATOM   4142  NZ  LYS A 555     119.650  74.717  98.341  1.00  0.64           N  
ATOM   4143  N   PHE A 556     119.715  81.668  96.716  1.00  0.66           N  
ATOM   4144  CA  PHE A 556     119.989  83.098  96.667  1.00  0.66           C  
ATOM   4145  C   PHE A 556     121.378  83.385  96.095  1.00  0.66           C  
ATOM   4146  O   PHE A 556     122.339  82.658  96.352  1.00  0.66           O  
ATOM   4147  CB  PHE A 556     119.801  83.758  98.054  1.00  0.66           C  
ATOM   4148  CG  PHE A 556     118.354  83.655  98.473  1.00  0.66           C  
ATOM   4149  CD1 PHE A 556     117.399  84.503  97.889  1.00  0.66           C  
ATOM   4150  CD2 PHE A 556     117.927  82.726  99.439  1.00  0.66           C  
ATOM   4151  CE1 PHE A 556     116.060  84.467  98.289  1.00  0.66           C  
ATOM   4152  CE2 PHE A 556     116.583  82.677  99.838  1.00  0.66           C  
ATOM   4153  CZ  PHE A 556     115.652  83.559  99.272  1.00  0.66           C  
ATOM   4154  N   GLY A 557     121.513  84.448  95.282  1.00  0.73           N  
ATOM   4155  CA  GLY A 557     122.727  84.795  94.563  1.00  0.73           C  
ATOM   4156  C   GLY A 557     122.950  84.020  93.303  1.00  0.73           C  
ATOM   4157  O   GLY A 557     124.067  83.964  92.798  1.00  0.73           O  
ATOM   4158  N   THR A 558     121.931  83.336  92.772  1.00  0.72           N  
ATOM   4159  CA  THR A 558     122.159  82.284  91.788  1.00  0.72           C  
ATOM   4160  C   THR A 558     121.106  82.232  90.738  1.00  0.72           C  
ATOM   4161  O   THR A 558     120.017  82.770  90.880  1.00  0.72           O  
ATOM   4162  CB  THR A 558     122.187  80.861  92.344  1.00  0.72           C  
ATOM   4163  OG1 THR A 558     120.993  80.454  92.977  1.00  0.72           O  
ATOM   4164  CG2 THR A 558     123.294  80.764  93.358  1.00  0.72           C  
ATOM   4165  N   GLY A 559     121.390  81.532  89.630  1.00  0.77           N  
ATOM   4166  CA  GLY A 559     120.328  81.003  88.795  1.00  0.77           C  
ATOM   4167  C   GLY A 559     120.264  81.623  87.448  1.00  0.77           C  
ATOM   4168  O   GLY A 559     121.266  82.050  86.875  1.00  0.77           O  
ATOM   4169  N   GLN A 560     119.051  81.602  86.885  1.00  0.65           N  
ATOM   4170  CA  GLN A 560     118.769  82.049  85.554  1.00  0.65           C  
ATOM   4171  C   GLN A 560     118.093  83.382  85.696  1.00  0.65           C  
ATOM   4172  O   GLN A 560     116.958  83.487  86.148  1.00  0.65           O  
ATOM   4173  CB  GLN A 560     117.840  81.011  84.885  1.00  0.65           C  
ATOM   4174  CG  GLN A 560     117.488  81.280  83.409  1.00  0.65           C  
ATOM   4175  CD  GLN A 560     116.664  80.115  82.856  1.00  0.65           C  
ATOM   4176  OE1 GLN A 560     116.397  79.112  83.518  1.00  0.65           O  
ATOM   4177  NE2 GLN A 560     116.257  80.233  81.574  1.00  0.65           N  
ATOM   4178  N   HIS A 561     118.821  84.448  85.352  1.00  0.49           N  
ATOM   4179  CA  HIS A 561     118.362  85.796  85.564  1.00  0.49           C  
ATOM   4180  C   HIS A 561     117.956  86.321  84.203  1.00  0.49           C  
ATOM   4181  O   HIS A 561     118.693  87.051  83.536  1.00  0.49           O  
ATOM   4182  CB  HIS A 561     119.461  86.676  86.208  1.00  0.49           C  
ATOM   4183  CG  HIS A 561     119.841  86.358  87.628  1.00  0.49           C  
ATOM   4184  ND1 HIS A 561     120.239  85.081  87.953  1.00  0.49           N  
ATOM   4185  CD2 HIS A 561     119.934  87.166  88.722  1.00  0.49           C  
ATOM   4186  CE1 HIS A 561     120.552  85.132  89.227  1.00  0.49           C  
ATOM   4187  NE2 HIS A 561     120.394  86.367  89.744  1.00  0.49           N  
ATOM   4188  N   THR A 562     116.771  85.902  83.712  1.00  0.60           N  
ATOM   4189  CA  THR A 562     116.298  86.250  82.376  1.00  0.60           C  
ATOM   4190  C   THR A 562     115.570  87.576  82.472  1.00  0.60           C  
ATOM   4191  O   THR A 562     114.575  87.719  83.165  1.00  0.60           O  
ATOM   4192  CB  THR A 562     115.332  85.220  81.759  1.00  0.60           C  
ATOM   4193  OG1 THR A 562     115.933  83.962  81.470  1.00  0.60           O  
ATOM   4194  CG2 THR A 562     114.792  85.681  80.404  1.00  0.60           C  
ATOM   4195  N   TRP A 563     116.033  88.631  81.777  1.00  0.55           N  
ATOM   4196  CA  TRP A 563     115.380  89.925  81.890  1.00  0.55           C  
ATOM   4197  C   TRP A 563     115.155  90.528  80.529  1.00  0.55           C  
ATOM   4198  O   TRP A 563     116.102  90.768  79.784  1.00  0.55           O  
ATOM   4199  CB  TRP A 563     116.247  90.924  82.689  1.00  0.55           C  
ATOM   4200  CG  TRP A 563     116.423  90.607  84.161  1.00  0.55           C  
ATOM   4201  CD1 TRP A 563     117.464  89.983  84.792  1.00  0.55           C  
ATOM   4202  CD2 TRP A 563     115.554  91.093  85.199  1.00  0.55           C  
ATOM   4203  NE1 TRP A 563     117.321  90.088  86.160  1.00  0.55           N  
ATOM   4204  CE2 TRP A 563     116.175  90.792  86.430  1.00  0.55           C  
ATOM   4205  CE3 TRP A 563     114.353  91.788  85.154  1.00  0.55           C  
ATOM   4206  CZ2 TRP A 563     115.628  91.222  87.631  1.00  0.55           C  
ATOM   4207  CZ3 TRP A 563     113.876  92.319  86.357  1.00  0.55           C  
ATOM   4208  CH2 TRP A 563     114.490  92.037  87.584  1.00  0.55           C  
ATOM   4209  N   ALA A 564     113.899  90.858  80.207  1.00  0.63           N  
ATOM   4210  CA  ALA A 564     113.530  91.444  78.941  1.00  0.63           C  
ATOM   4211  C   ALA A 564     112.666  92.678  79.190  1.00  0.63           C  
ATOM   4212  O   ALA A 564     113.106  93.564  79.919  1.00  0.63           O  
ATOM   4213  CB  ALA A 564     112.814  90.349  78.167  1.00  0.63           C  
ATOM   4214  N   GLY A 565     111.442  92.794  78.632  1.00  0.65           N  
ATOM   4215  CA  GLY A 565     110.354  93.645  79.135  1.00  0.65           C  
ATOM   4216  C   GLY A 565     109.902  93.456  80.579  1.00  0.65           C  
ATOM   4217  O   GLY A 565     110.538  92.782  81.377  1.00  0.65           O  
ATOM   4218  N   ASN A 566     108.806  94.117  81.011  1.00  0.49           N  
ATOM   4219  CA  ASN A 566     108.270  94.070  82.382  1.00  0.49           C  
ATOM   4220  C   ASN A 566     107.074  93.082  82.418  1.00  0.49           C  
ATOM   4221  O   ASN A 566     105.907  93.454  82.347  1.00  0.49           O  
ATOM   4222  CB  ASN A 566     107.983  95.559  82.798  1.00  0.49           C  
ATOM   4223  CG  ASN A 566     107.645  95.965  84.241  1.00  0.49           C  
ATOM   4224  OD1 ASN A 566     106.507  96.353  84.479  1.00  0.49           O  
ATOM   4225  ND2 ASN A 566     108.578  96.059  85.214  1.00  0.49           N  
ATOM   4226  N   TYR A 567     107.397  91.764  82.441  1.00  0.49           N  
ATOM   4227  CA  TYR A 567     106.584  90.606  82.055  1.00  0.49           C  
ATOM   4228  C   TYR A 567     105.587  90.095  83.094  1.00  0.49           C  
ATOM   4229  O   TYR A 567     104.726  90.830  83.572  1.00  0.49           O  
ATOM   4230  CB  TYR A 567     107.475  89.501  81.399  1.00  0.49           C  
ATOM   4231  CG  TYR A 567     108.725  89.169  82.175  1.00  0.49           C  
ATOM   4232  CD1 TYR A 567     109.831  90.005  82.037  1.00  0.49           C  
ATOM   4233  CD2 TYR A 567     108.846  88.057  83.014  1.00  0.49           C  
ATOM   4234  CE1 TYR A 567     110.954  89.891  82.866  1.00  0.49           C  
ATOM   4235  CE2 TYR A 567     109.972  87.903  83.838  1.00  0.49           C  
ATOM   4236  CZ  TYR A 567     111.008  88.846  83.788  1.00  0.49           C  
ATOM   4237  OH  TYR A 567     112.115  88.742  84.641  1.00  0.49           O  
ATOM   4238  N   LYS A 568     105.575  88.816  83.490  1.00  0.42           N  
ATOM   4239  CA  LYS A 568     104.795  88.455  84.653  1.00  0.42           C  
ATOM   4240  C   LYS A 568     105.801  87.861  85.568  1.00  0.42           C  
ATOM   4241  O   LYS A 568     106.895  87.538  85.136  1.00  0.42           O  
ATOM   4242  CB  LYS A 568     103.640  87.472  84.431  1.00  0.42           C  
ATOM   4243  CG  LYS A 568     102.420  88.070  83.711  1.00  0.42           C  
ATOM   4244  CD  LYS A 568     101.313  87.008  83.619  1.00  0.42           C  
ATOM   4245  CE  LYS A 568     100.018  87.409  82.896  1.00  0.42           C  
ATOM   4246  NZ  LYS A 568      99.198  88.302  83.745  1.00  0.42           N  
ATOM   4247  N   ALA A 569     105.500  87.737  86.862  1.00  0.37           N  
ATOM   4248  CA  ALA A 569     106.551  87.328  87.762  1.00  0.37           C  
ATOM   4249  C   ALA A 569     106.536  85.846  88.019  1.00  0.37           C  
ATOM   4250  O   ALA A 569     107.433  85.303  88.656  1.00  0.37           O  
ATOM   4251  CB  ALA A 569     106.306  88.038  89.095  1.00  0.37           C  
ATOM   4252  N   GLY A 570     105.446  85.168  87.594  1.00  0.36           N  
ATOM   4253  CA  GLY A 570     105.238  83.747  87.845  1.00  0.36           C  
ATOM   4254  C   GLY A 570     104.979  83.478  89.310  1.00  0.36           C  
ATOM   4255  O   GLY A 570     105.035  82.348  89.786  1.00  0.36           O  
ATOM   4256  N   THR A 571     104.709  84.566  90.054  1.00  0.28           N  
ATOM   4257  CA  THR A 571     104.426  84.610  91.472  1.00  0.28           C  
ATOM   4258  C   THR A 571     102.947  84.412  91.734  1.00  0.28           C  
ATOM   4259  O   THR A 571     102.094  84.639  90.881  1.00  0.28           O  
ATOM   4260  CB  THR A 571     104.896  85.892  92.181  1.00  0.28           C  
ATOM   4261  OG1 THR A 571     104.301  87.084  91.672  1.00  0.28           O  
ATOM   4262  CG2 THR A 571     106.410  86.023  91.985  1.00  0.28           C  
ATOM   4263  N   TRP A 572     102.611  83.956  92.958  1.00  0.19           N  
ATOM   4264  CA  TRP A 572     101.242  83.671  93.365  1.00  0.19           C  
ATOM   4265  C   TRP A 572     100.906  84.368  94.678  1.00  0.19           C  
ATOM   4266  O   TRP A 572      99.900  84.092  95.326  1.00  0.19           O  
ATOM   4267  CB  TRP A 572     101.063  82.148  93.551  1.00  0.19           C  
ATOM   4268  CG  TRP A 572     101.362  81.355  92.294  1.00  0.19           C  
ATOM   4269  CD1 TRP A 572     102.479  80.636  91.966  1.00  0.19           C  
ATOM   4270  CD2 TRP A 572     100.474  81.266  91.168  1.00  0.19           C  
ATOM   4271  NE1 TRP A 572     102.329  80.064  90.721  1.00  0.19           N  
ATOM   4272  CE2 TRP A 572     101.098  80.429  90.220  1.00  0.19           C  
ATOM   4273  CE3 TRP A 572      99.225  81.833  90.919  1.00  0.19           C  
ATOM   4274  CZ2 TRP A 572     100.470  80.119  89.021  1.00  0.19           C  
ATOM   4275  CZ3 TRP A 572      98.599  81.535  89.701  1.00  0.19           C  
ATOM   4276  CH2 TRP A 572      99.206  80.678  88.770  1.00  0.19           C  
ATOM   4277  N   THR A 573     101.779  85.297  95.103  1.00  0.22           N  
ATOM   4278  CA  THR A 573     101.636  86.139  96.283  1.00  0.22           C  
ATOM   4279  C   THR A 573     100.944  87.431  95.908  1.00  0.22           C  
ATOM   4280  O   THR A 573     100.745  87.742  94.740  1.00  0.22           O  
ATOM   4281  CB  THR A 573     102.968  86.529  96.925  1.00  0.22           C  
ATOM   4282  OG1 THR A 573     103.834  87.150  95.983  1.00  0.22           O  
ATOM   4283  CG2 THR A 573     103.667  85.260  97.418  1.00  0.22           C  
ATOM   4284  N   ALA A 574     100.583  88.274  96.886  1.00  0.30           N  
ATOM   4285  CA  ALA A 574      99.940  89.533  96.574  1.00  0.30           C  
ATOM   4286  C   ALA A 574     100.843  90.711  96.126  1.00  0.30           C  
ATOM   4287  O   ALA A 574     100.418  91.859  96.196  1.00  0.30           O  
ATOM   4288  CB  ALA A 574      99.156  89.928  97.842  1.00  0.30           C  
ATOM   4289  N   THR A 575     102.096  90.497  95.645  1.00  0.28           N  
ATOM   4290  CA  THR A 575     103.066  91.573  95.359  1.00  0.28           C  
ATOM   4291  C   THR A 575     104.310  90.910  94.736  1.00  0.28           C  
ATOM   4292  O   THR A 575     104.444  89.724  95.039  1.00  0.28           O  
ATOM   4293  CB  THR A 575     103.433  92.412  96.584  1.00  0.28           C  
ATOM   4294  OG1 THR A 575     104.246  93.520  96.228  1.00  0.28           O  
ATOM   4295  CG2 THR A 575     104.147  91.610  97.684  1.00  0.28           C  
ATOM   4296  N   PRO A 576     105.225  91.389  93.855  1.00  0.28           N  
ATOM   4297  CA  PRO A 576     106.255  90.542  93.258  1.00  0.28           C  
ATOM   4298  C   PRO A 576     107.373  90.207  94.234  1.00  0.28           C  
ATOM   4299  O   PRO A 576     107.740  91.039  95.058  1.00  0.28           O  
ATOM   4300  CB  PRO A 576     106.781  91.354  92.050  1.00  0.28           C  
ATOM   4301  CG  PRO A 576     106.397  92.816  92.302  1.00  0.28           C  
ATOM   4302  CD  PRO A 576     105.514  92.774  93.543  1.00  0.28           C  
ATOM   4303  N   TRP A 577     107.892  88.962  94.158  1.00  0.20           N  
ATOM   4304  CA  TRP A 577     109.089  88.490  94.859  1.00  0.20           C  
ATOM   4305  C   TRP A 577     110.122  87.932  93.873  1.00  0.20           C  
ATOM   4306  O   TRP A 577     111.229  87.549  94.234  1.00  0.20           O  
ATOM   4307  CB  TRP A 577     108.707  87.403  95.932  1.00  0.20           C  
ATOM   4308  CG  TRP A 577     108.159  86.048  95.447  1.00  0.20           C  
ATOM   4309  CD1 TRP A 577     106.858  85.624  95.455  1.00  0.20           C  
ATOM   4310  CD2 TRP A 577     108.924  84.951  94.888  1.00  0.20           C  
ATOM   4311  NE1 TRP A 577     106.750  84.358  94.913  1.00  0.20           N  
ATOM   4312  CE2 TRP A 577     108.003  83.951  94.510  1.00  0.20           C  
ATOM   4313  CE3 TRP A 577     110.291  84.757  94.687  1.00  0.20           C  
ATOM   4314  CZ2 TRP A 577     108.427  82.793  93.862  1.00  0.20           C  
ATOM   4315  CZ3 TRP A 577     110.715  83.616  93.997  1.00  0.20           C  
ATOM   4316  CH2 TRP A 577     109.796  82.650  93.575  1.00  0.20           C  
ATOM   4317  N   SER A 578     109.751  87.879  92.587  1.00  0.24           N  
ATOM   4318  CA  SER A 578     110.421  87.210  91.484  1.00  0.24           C  
ATOM   4319  C   SER A 578     110.266  88.116  90.286  1.00  0.24           C  
ATOM   4320  O   SER A 578     109.488  89.066  90.378  1.00  0.24           O  
ATOM   4321  CB  SER A 578     109.710  85.875  91.123  1.00  0.24           C  
ATOM   4322  OG  SER A 578     110.543  84.937  90.451  1.00  0.24           O  
ATOM   4323  N   GLY A 579     110.968  87.811  89.160  1.00  0.24           N  
ATOM   4324  CA  GLY A 579     111.118  88.543  87.886  1.00  0.24           C  
ATOM   4325  C   GLY A 579     110.104  89.621  87.552  1.00  0.24           C  
ATOM   4326  O   GLY A 579     108.919  89.451  87.790  1.00  0.24           O  
ATOM   4327  N   ALA A 580     110.522  90.785  86.998  1.00  0.27           N  
ATOM   4328  CA  ALA A 580     109.759  92.037  87.129  1.00  0.27           C  
ATOM   4329  C   ALA A 580     108.330  92.081  86.569  1.00  0.27           C  
ATOM   4330  O   ALA A 580     108.117  92.523  85.444  1.00  0.27           O  
ATOM   4331  CB  ALA A 580     110.539  93.260  86.593  1.00  0.27           C  
ATOM   4332  N   GLY A 581     107.298  91.635  87.319  1.00  0.31           N  
ATOM   4333  CA  GLY A 581     106.077  91.210  86.653  1.00  0.31           C  
ATOM   4334  C   GLY A 581     104.767  91.704  87.150  1.00  0.31           C  
ATOM   4335  O   GLY A 581     104.652  92.324  88.202  1.00  0.31           O  
ATOM   4336  N   LEU A 582     103.672  91.331  86.442  1.00  0.30           N  
ATOM   4337  CA  LEU A 582     102.366  91.320  87.061  1.00  0.30           C  
ATOM   4338  C   LEU A 582     102.332  90.260  88.151  1.00  0.30           C  
ATOM   4339  O   LEU A 582     102.434  89.057  87.930  1.00  0.30           O  
ATOM   4340  CB  LEU A 582     101.153  91.316  86.092  1.00  0.30           C  
ATOM   4341  CG  LEU A 582     100.107  92.375  86.523  1.00  0.30           C  
ATOM   4342  CD1 LEU A 582      99.064  92.694  85.459  1.00  0.30           C  
ATOM   4343  CD2 LEU A 582      99.392  92.041  87.820  1.00  0.30           C  
ATOM   4344  N   SER A 583     102.330  90.781  89.365  1.00  0.28           N  
ATOM   4345  CA  SER A 583     102.601  90.246  90.647  1.00  0.28           C  
ATOM   4346  C   SER A 583     101.322  89.931  91.365  1.00  0.28           C  
ATOM   4347  O   SER A 583     101.069  88.812  91.792  1.00  0.28           O  
ATOM   4348  CB  SER A 583     103.318  91.418  91.332  1.00  0.28           C  
ATOM   4349  OG  SER A 583     102.718  92.705  91.135  1.00  0.28           O  
ATOM   4350  N   VAL A 584     100.426  90.928  91.412  1.00  0.29           N  
ATOM   4351  CA  VAL A 584      99.076  90.889  91.949  1.00  0.29           C  
ATOM   4352  C   VAL A 584      98.144  90.263  90.911  1.00  0.29           C  
ATOM   4353  O   VAL A 584      96.998  90.643  90.713  1.00  0.29           O  
ATOM   4354  CB  VAL A 584      98.631  92.292  92.381  1.00  0.29           C  
ATOM   4355  CG1 VAL A 584      97.512  92.224  93.438  1.00  0.29           C  
ATOM   4356  CG2 VAL A 584      99.819  93.051  93.006  1.00  0.29           C  
ATOM   4357  N   HIS A 585      98.662  89.233  90.215  1.00  0.24           N  
ATOM   4358  CA  HIS A 585      98.194  88.597  88.995  1.00  0.24           C  
ATOM   4359  C   HIS A 585      96.786  88.059  89.113  1.00  0.24           C  
ATOM   4360  O   HIS A 585      95.944  88.278  88.253  1.00  0.24           O  
ATOM   4361  CB  HIS A 585      99.224  87.481  88.654  1.00  0.24           C  
ATOM   4362  CG  HIS A 585      98.888  86.597  87.495  1.00  0.24           C  
ATOM   4363  ND1 HIS A 585      98.910  87.065  86.197  1.00  0.24           N  
ATOM   4364  CD2 HIS A 585      98.260  85.400  87.556  1.00  0.24           C  
ATOM   4365  CE1 HIS A 585      98.263  86.138  85.503  1.00  0.24           C  
ATOM   4366  NE2 HIS A 585      97.848  85.118  86.277  1.00  0.24           N  
ATOM   4367  N   THR A 586      96.467  87.406  90.236  1.00  0.24           N  
ATOM   4368  CA  THR A 586      95.135  86.901  90.532  1.00  0.24           C  
ATOM   4369  C   THR A 586      94.181  87.953  91.066  1.00  0.24           C  
ATOM   4370  O   THR A 586      92.974  87.728  91.090  1.00  0.24           O  
ATOM   4371  CB  THR A 586      95.176  85.765  91.542  1.00  0.24           C  
ATOM   4372  OG1 THR A 586      95.925  86.135  92.695  1.00  0.24           O  
ATOM   4373  CG2 THR A 586      95.890  84.564  90.906  1.00  0.24           C  
ATOM   4374  N   GLY A 587      94.680  89.135  91.489  1.00  0.28           N  
ATOM   4375  CA  GLY A 587      93.833  90.287  91.783  1.00  0.28           C  
ATOM   4376  C   GLY A 587      93.450  91.006  90.530  1.00  0.28           C  
ATOM   4377  O   GLY A 587      92.287  91.342  90.332  1.00  0.28           O  
ATOM   4378  N   GLU A 588      94.424  91.231  89.633  1.00  0.26           N  
ATOM   4379  CA  GLU A 588      94.171  91.948  88.406  1.00  0.26           C  
ATOM   4380  C   GLU A 588      93.436  91.143  87.335  1.00  0.26           C  
ATOM   4381  O   GLU A 588      92.385  91.577  86.878  1.00  0.26           O  
ATOM   4382  CB  GLU A 588      95.477  92.570  87.863  1.00  0.26           C  
ATOM   4383  CG  GLU A 588      96.214  93.466  88.895  1.00  0.26           C  
ATOM   4384  CD  GLU A 588      95.362  94.513  89.620  1.00  0.26           C  
ATOM   4385  OE1 GLU A 588      94.349  94.993  89.054  1.00  0.26           O  
ATOM   4386  OE2 GLU A 588      95.801  94.903  90.733  1.00  0.26           O  
ATOM   4387  N   ASP A 589      93.873  89.911  86.951  1.00  0.29           N  
ATOM   4388  CA  ASP A 589      93.207  89.030  85.978  1.00  0.29           C  
ATOM   4389  C   ASP A 589      91.657  89.015  85.987  1.00  0.29           C  
ATOM   4390  O   ASP A 589      91.098  89.200  84.904  1.00  0.29           O  
ATOM   4391  CB  ASP A 589      93.734  87.558  86.051  1.00  0.29           C  
ATOM   4392  CG  ASP A 589      95.059  87.289  85.330  1.00  0.29           C  
ATOM   4393  OD1 ASP A 589      95.744  88.225  84.832  1.00  0.29           O  
ATOM   4394  OD2 ASP A 589      95.395  86.077  85.241  1.00  0.29           O  
ATOM   4395  N   PRO A 590      90.862  88.862  87.058  1.00  0.27           N  
ATOM   4396  CA  PRO A 590      89.419  89.090  87.005  1.00  0.27           C  
ATOM   4397  C   PRO A 590      88.989  90.465  86.526  1.00  0.27           C  
ATOM   4398  O   PRO A 590      88.121  90.522  85.658  1.00  0.27           O  
ATOM   4399  CB  PRO A 590      88.924  88.764  88.422  1.00  0.27           C  
ATOM   4400  CG  PRO A 590      90.144  89.011  89.310  1.00  0.27           C  
ATOM   4401  CD  PRO A 590      91.310  88.573  88.421  1.00  0.27           C  
ATOM   4402  N   PHE A 591      89.584  91.575  87.012  1.00  0.22           N  
ATOM   4403  CA  PHE A 591      89.268  92.920  86.564  1.00  0.22           C  
ATOM   4404  C   PHE A 591      89.570  93.100  85.094  1.00  0.22           C  
ATOM   4405  O   PHE A 591      88.768  93.654  84.346  1.00  0.22           O  
ATOM   4406  CB  PHE A 591      90.085  94.009  87.314  1.00  0.22           C  
ATOM   4407  CG  PHE A 591      89.801  94.095  88.789  1.00  0.22           C  
ATOM   4408  CD1 PHE A 591      88.566  93.735  89.365  1.00  0.22           C  
ATOM   4409  CD2 PHE A 591      90.808  94.611  89.622  1.00  0.22           C  
ATOM   4410  CE1 PHE A 591      88.354  93.879  90.741  1.00  0.22           C  
ATOM   4411  CE2 PHE A 591      90.597  94.761  90.997  1.00  0.22           C  
ATOM   4412  CZ  PHE A 591      89.367  94.397  91.558  1.00  0.22           C  
ATOM   4413  N   ASN A 592      90.743  92.608  84.659  1.00  0.26           N  
ATOM   4414  CA  ASN A 592      91.246  92.726  83.310  1.00  0.26           C  
ATOM   4415  C   ASN A 592      90.460  92.011  82.224  1.00  0.26           C  
ATOM   4416  O   ASN A 592      90.310  92.589  81.166  1.00  0.26           O  
ATOM   4417  CB  ASN A 592      92.732  92.303  83.224  1.00  0.26           C  
ATOM   4418  CG  ASN A 592      93.579  93.308  83.992  1.00  0.26           C  
ATOM   4419  OD1 ASN A 592      93.659  93.270  85.206  1.00  0.26           O  
ATOM   4420  ND2 ASN A 592      94.270  94.252  83.335  1.00  0.26           N  
ATOM   4421  N   ILE A 593      89.975  90.769  82.400  1.00  0.25           N  
ATOM   4422  CA  ILE A 593      89.303  89.992  81.341  1.00  0.25           C  
ATOM   4423  C   ILE A 593      87.848  89.680  81.712  1.00  0.25           C  
ATOM   4424  O   ILE A 593      87.127  88.958  81.025  1.00  0.25           O  
ATOM   4425  CB  ILE A 593      90.167  88.771  80.947  1.00  0.25           C  
ATOM   4426  CG1 ILE A 593      89.564  87.773  79.913  1.00  0.25           C  
ATOM   4427  CG2 ILE A 593      90.775  88.110  82.201  1.00  0.25           C  
ATOM   4428  CD1 ILE A 593      90.542  86.682  79.446  1.00  0.25           C  
ATOM   4429  N   THR A 594      87.348  90.321  82.787  1.00  0.28           N  
ATOM   4430  CA  THR A 594      85.924  90.391  83.147  1.00  0.28           C  
ATOM   4431  C   THR A 594      85.431  89.081  83.723  1.00  0.28           C  
ATOM   4432  O   THR A 594      84.322  88.619  83.461  1.00  0.28           O  
ATOM   4433  CB  THR A 594      85.029  90.966  82.034  1.00  0.28           C  
ATOM   4434  OG1 THR A 594      85.640  92.149  81.539  1.00  0.28           O  
ATOM   4435  CG2 THR A 594      83.638  91.410  82.513  1.00  0.28           C  
ATOM   4436  N   LEU A 595      86.270  88.461  84.587  1.00  0.23           N  
ATOM   4437  CA  LEU A 595      86.002  87.159  85.174  1.00  0.23           C  
ATOM   4438  C   LEU A 595      85.124  87.305  86.386  1.00  0.23           C  
ATOM   4439  O   LEU A 595      84.500  86.352  86.837  1.00  0.23           O  
ATOM   4440  CB  LEU A 595      87.264  86.310  85.500  1.00  0.23           C  
ATOM   4441  CG  LEU A 595      88.304  86.241  84.358  1.00  0.23           C  
ATOM   4442  CD1 LEU A 595      89.618  85.581  84.813  1.00  0.23           C  
ATOM   4443  CD2 LEU A 595      87.768  85.514  83.114  1.00  0.23           C  
ATOM   4444  N   ASP A 596      84.995  88.531  86.924  1.00  0.25           N  
ATOM   4445  CA  ASP A 596      83.991  88.850  87.895  1.00  0.25           C  
ATOM   4446  C   ASP A 596      82.546  88.704  87.334  1.00  0.25           C  
ATOM   4447  O   ASP A 596      81.793  87.974  87.976  1.00  0.25           O  
ATOM   4448  CB  ASP A 596      84.401  90.173  88.617  1.00  0.25           C  
ATOM   4449  CG  ASP A 596      84.723  91.335  87.695  1.00  0.25           C  
ATOM   4450  OD1 ASP A 596      85.420  91.192  86.658  1.00  0.25           O  
ATOM   4451  OD2 ASP A 596      84.224  92.448  87.986  1.00  0.25           O  
ATOM   4452  N   PRO A 597      82.076  89.213  86.174  1.00  0.24           N  
ATOM   4453  CA  PRO A 597      80.798  88.753  85.634  1.00  0.24           C  
ATOM   4454  C   PRO A 597      80.792  87.386  84.949  1.00  0.24           C  
ATOM   4455  O   PRO A 597      79.816  86.659  85.110  1.00  0.24           O  
ATOM   4456  CB  PRO A 597      80.434  89.811  84.580  1.00  0.24           C  
ATOM   4457  CG  PRO A 597      81.037  91.102  85.110  1.00  0.24           C  
ATOM   4458  CD  PRO A 597      82.315  90.609  85.792  1.00  0.24           C  
ATOM   4459  N   ASN A 598      81.801  87.053  84.109  1.00  0.23           N  
ATOM   4460  CA  ASN A 598      81.696  85.984  83.116  1.00  0.23           C  
ATOM   4461  C   ASN A 598      83.020  85.255  82.887  1.00  0.23           C  
ATOM   4462  O   ASN A 598      84.095  85.832  82.898  1.00  0.23           O  
ATOM   4463  CB  ASN A 598      81.333  86.509  81.704  1.00  0.23           C  
ATOM   4464  CG  ASN A 598      79.957  87.150  81.614  1.00  0.23           C  
ATOM   4465  OD1 ASN A 598      78.936  86.474  81.622  1.00  0.23           O  
ATOM   4466  ND2 ASN A 598      79.921  88.489  81.440  1.00  0.23           N  
ATOM   4467  N   ALA A 599      82.983  83.952  82.577  1.00  0.23           N  
ATOM   4468  CA  ALA A 599      84.172  83.175  82.284  1.00  0.23           C  
ATOM   4469  C   ALA A 599      83.839  82.200  81.157  1.00  0.23           C  
ATOM   4470  O   ALA A 599      82.693  81.783  81.023  1.00  0.23           O  
ATOM   4471  CB  ALA A 599      84.595  82.413  83.560  1.00  0.23           C  
ATOM   4472  N   HIS A 600      84.764  81.784  80.264  1.00  0.19           N  
ATOM   4473  CA  HIS A 600      86.096  82.295  79.988  1.00  0.19           C  
ATOM   4474  C   HIS A 600      86.078  83.384  78.939  1.00  0.19           C  
ATOM   4475  O   HIS A 600      85.243  83.384  78.035  1.00  0.19           O  
ATOM   4476  CB  HIS A 600      87.040  81.214  79.395  1.00  0.19           C  
ATOM   4477  CG  HIS A 600      87.168  79.992  80.241  1.00  0.19           C  
ATOM   4478  ND1 HIS A 600      87.447  80.158  81.577  1.00  0.19           N  
ATOM   4479  CD2 HIS A 600      87.053  78.670  79.939  1.00  0.19           C  
ATOM   4480  CE1 HIS A 600      87.494  78.939  82.072  1.00  0.19           C  
ATOM   4481  NE2 HIS A 600      87.260  77.999  81.124  1.00  0.19           N  
ATOM   4482  N   GLY A 601      87.054  84.311  78.990  1.00  0.28           N  
ATOM   4483  CA  GLY A 601      87.285  85.284  77.928  1.00  0.28           C  
ATOM   4484  C   GLY A 601      87.778  84.716  76.613  1.00  0.28           C  
ATOM   4485  O   GLY A 601      87.660  83.527  76.320  1.00  0.28           O  
ATOM   4486  N   LYS A 602      88.348  85.578  75.747  1.00  0.26           N  
ATOM   4487  CA  LYS A 602      88.959  85.139  74.501  1.00  0.26           C  
ATOM   4488  C   LYS A 602      90.366  85.667  74.347  1.00  0.26           C  
ATOM   4489  O   LYS A 602      90.614  86.682  73.699  1.00  0.26           O  
ATOM   4490  CB  LYS A 602      88.176  85.561  73.234  1.00  0.26           C  
ATOM   4491  CG  LYS A 602      86.740  85.034  73.159  1.00  0.26           C  
ATOM   4492  CD  LYS A 602      86.487  83.519  73.274  1.00  0.26           C  
ATOM   4493  CE  LYS A 602      85.025  83.284  73.683  1.00  0.26           C  
ATOM   4494  NZ  LYS A 602      84.586  81.879  73.697  1.00  0.26           N  
ATOM   4495  N   GLU A 603      91.323  84.919  74.908  1.00  0.30           N  
ATOM   4496  CA  GLU A 603      92.736  85.065  74.665  1.00  0.30           C  
ATOM   4497  C   GLU A 603      93.193  84.307  73.423  1.00  0.30           C  
ATOM   4498  O   GLU A 603      92.600  83.307  73.002  1.00  0.30           O  
ATOM   4499  CB  GLU A 603      93.518  84.533  75.875  1.00  0.30           C  
ATOM   4500  CG  GLU A 603      93.126  85.210  77.206  1.00  0.30           C  
ATOM   4501  CD  GLU A 603      94.009  84.736  78.354  1.00  0.30           C  
ATOM   4502  OE1 GLU A 603      94.761  83.745  78.169  1.00  0.30           O  
ATOM   4503  OE2 GLU A 603      93.932  85.395  79.421  1.00  0.30           O  
ATOM   4504  N   ILE A 604      94.268  84.801  72.787  1.00  0.27           N  
ATOM   4505  CA  ILE A 604      94.826  84.266  71.557  1.00  0.27           C  
ATOM   4506  C   ILE A 604      96.310  84.597  71.589  1.00  0.27           C  
ATOM   4507  O   ILE A 604      96.741  85.582  72.184  1.00  0.27           O  
ATOM   4508  CB  ILE A 604      94.167  84.910  70.334  1.00  0.27           C  
ATOM   4509  CG1 ILE A 604      92.745  84.364  69.986  1.00  0.27           C  
ATOM   4510  CG2 ILE A 604      95.052  84.965  69.065  1.00  0.27           C  
ATOM   4511  CD1 ILE A 604      92.662  82.928  69.471  1.00  0.27           C  
ATOM   4512  N   LYS A 605      97.152  83.778  70.930  1.00  0.36           N  
ATOM   4513  CA  LYS A 605      98.556  84.064  70.763  1.00  0.36           C  
ATOM   4514  C   LYS A 605      98.839  84.866  69.494  1.00  0.36           C  
ATOM   4515  O   LYS A 605      98.645  84.410  68.367  1.00  0.36           O  
ATOM   4516  CB  LYS A 605      99.351  82.743  70.801  1.00  0.36           C  
ATOM   4517  CG  LYS A 605      99.184  82.024  72.153  1.00  0.36           C  
ATOM   4518  CD  LYS A 605      99.913  80.674  72.197  1.00  0.36           C  
ATOM   4519  CE  LYS A 605      99.779  79.954  73.544  1.00  0.36           C  
ATOM   4520  NZ  LYS A 605     100.482  78.652  73.488  1.00  0.36           N  
ATOM   4521  N   THR A 606      99.326  86.110  69.672  1.00  0.22           N  
ATOM   4522  CA  THR A 606      99.492  87.132  68.636  1.00  0.22           C  
ATOM   4523  C   THR A 606     100.385  86.764  67.474  1.00  0.22           C  
ATOM   4524  O   THR A 606     100.140  87.154  66.335  1.00  0.22           O  
ATOM   4525  CB  THR A 606      99.977  88.428  69.236  1.00  0.22           C  
ATOM   4526  OG1 THR A 606      99.061  88.787  70.250  1.00  0.22           O  
ATOM   4527  CG2 THR A 606     100.009  89.579  68.228  1.00  0.22           C  
ATOM   4528  N   ARG A 607     101.449  85.968  67.704  1.00  0.23           N  
ATOM   4529  CA  ARG A 607     102.320  85.548  66.617  1.00  0.23           C  
ATOM   4530  C   ARG A 607     101.635  84.738  65.526  1.00  0.23           C  
ATOM   4531  O   ARG A 607     101.772  85.038  64.344  1.00  0.23           O  
ATOM   4532  CB  ARG A 607     103.561  84.789  67.151  1.00  0.23           C  
ATOM   4533  CG  ARG A 607     104.626  84.531  66.060  1.00  0.23           C  
ATOM   4534  CD  ARG A 607     105.864  83.750  66.518  1.00  0.23           C  
ATOM   4535  NE  ARG A 607     106.591  84.568  67.546  1.00  0.23           N  
ATOM   4536  CZ  ARG A 607     107.483  85.533  67.281  1.00  0.23           C  
ATOM   4537  NH1 ARG A 607     108.056  86.151  68.308  1.00  0.23           N  
ATOM   4538  NH2 ARG A 607     107.810  85.895  66.045  1.00  0.23           N  
ATOM   4539  N   SER A 608     100.824  83.734  65.905  1.00  0.25           N  
ATOM   4540  CA  SER A 608      99.987  82.963  65.000  1.00  0.25           C  
ATOM   4541  C   SER A 608      98.911  83.802  64.362  1.00  0.25           C  
ATOM   4542  O   SER A 608      98.616  83.678  63.176  1.00  0.25           O  
ATOM   4543  CB  SER A 608      99.258  81.830  65.758  1.00  0.25           C  
ATOM   4544  OG  SER A 608     100.196  81.052  66.500  1.00  0.25           O  
ATOM   4545  N   TYR A 609      98.306  84.691  65.174  1.00  0.22           N  
ATOM   4546  CA  TYR A 609      97.234  85.576  64.775  1.00  0.22           C  
ATOM   4547  C   TYR A 609      97.590  86.451  63.581  1.00  0.22           C  
ATOM   4548  O   TYR A 609      96.928  86.415  62.545  1.00  0.22           O  
ATOM   4549  CB  TYR A 609      96.892  86.485  65.989  1.00  0.22           C  
ATOM   4550  CG  TYR A 609      95.774  87.429  65.676  1.00  0.22           C  
ATOM   4551  CD1 TYR A 609      94.460  87.000  65.784  1.00  0.22           C  
ATOM   4552  CD2 TYR A 609      96.030  88.689  65.114  1.00  0.22           C  
ATOM   4553  CE1 TYR A 609      93.439  87.815  65.263  1.00  0.22           C  
ATOM   4554  CE2 TYR A 609      94.991  89.524  64.693  1.00  0.22           C  
ATOM   4555  CZ  TYR A 609      93.680  89.106  64.787  1.00  0.22           C  
ATOM   4556  OH  TYR A 609      92.660  89.983  64.357  1.00  0.22           O  
ATOM   4557  N   TYR A 610      98.671  87.251  63.698  1.00  0.20           N  
ATOM   4558  CA  TYR A 610      99.098  88.097  62.613  1.00  0.20           C  
ATOM   4559  C   TYR A 610      99.695  87.279  61.494  1.00  0.20           C  
ATOM   4560  O   TYR A 610      99.261  87.477  60.371  1.00  0.20           O  
ATOM   4561  CB  TYR A 610     100.059  89.227  63.065  1.00  0.20           C  
ATOM   4562  CG  TYR A 610      99.401  90.463  63.649  1.00  0.20           C  
ATOM   4563  CD1 TYR A 610      98.063  90.840  63.502  1.00  0.20           C  
ATOM   4564  CD2 TYR A 610     100.239  91.378  64.290  1.00  0.20           C  
ATOM   4565  CE1 TYR A 610      97.607  92.081  63.962  1.00  0.20           C  
ATOM   4566  CE2 TYR A 610      99.814  92.624  64.775  1.00  0.20           C  
ATOM   4567  CZ  TYR A 610      98.487  92.980  64.578  1.00  0.20           C  
ATOM   4568  OH  TYR A 610      98.024  94.243  64.982  1.00  0.20           O  
ATOM   4569  N   TYR A 611     100.588  86.280  61.744  1.00  0.23           N  
ATOM   4570  CA  TYR A 611     101.137  85.368  60.721  1.00  0.23           C  
ATOM   4571  C   TYR A 611     100.088  84.905  59.710  1.00  0.23           C  
ATOM   4572  O   TYR A 611     100.339  84.934  58.506  1.00  0.23           O  
ATOM   4573  CB  TYR A 611     101.847  84.122  61.353  1.00  0.23           C  
ATOM   4574  CG  TYR A 611     102.578  83.234  60.355  1.00  0.23           C  
ATOM   4575  CD1 TYR A 611     103.701  83.722  59.665  1.00  0.23           C  
ATOM   4576  CD2 TYR A 611     102.168  81.906  60.114  1.00  0.23           C  
ATOM   4577  CE1 TYR A 611     104.393  82.910  58.752  1.00  0.23           C  
ATOM   4578  CE2 TYR A 611     102.864  81.090  59.207  1.00  0.23           C  
ATOM   4579  CZ  TYR A 611     103.980  81.594  58.531  1.00  0.23           C  
ATOM   4580  OH  TYR A 611     104.688  80.797  57.607  1.00  0.23           O  
ATOM   4581  N   GLY A 612      98.870  84.551  60.196  1.00  0.25           N  
ATOM   4582  CA  GLY A 612      97.648  84.504  59.391  1.00  0.25           C  
ATOM   4583  C   GLY A 612      97.087  85.810  58.837  1.00  0.25           C  
ATOM   4584  O   GLY A 612      97.023  85.981  57.623  1.00  0.25           O  
ATOM   4585  N   GLU A 613      96.635  86.768  59.683  1.00  0.30           N  
ATOM   4586  CA  GLU A 613      95.845  87.918  59.231  1.00  0.30           C  
ATOM   4587  C   GLU A 613      96.632  89.044  58.518  1.00  0.30           C  
ATOM   4588  O   GLU A 613      96.047  89.819  57.766  1.00  0.30           O  
ATOM   4589  CB  GLU A 613      94.937  88.517  60.366  1.00  0.30           C  
ATOM   4590  CG  GLU A 613      93.729  87.624  60.817  1.00  0.30           C  
ATOM   4591  CD  GLU A 613      92.718  88.283  61.775  1.00  0.30           C  
ATOM   4592  OE1 GLU A 613      92.717  89.536  61.882  1.00  0.30           O  
ATOM   4593  OE2 GLU A 613      91.909  87.552  62.427  1.00  0.30           O  
ATOM   4594  N   GLU A 614      97.977  89.141  58.662  1.00  0.23           N  
ATOM   4595  CA  GLU A 614      98.816  90.060  57.886  1.00  0.23           C  
ATOM   4596  C   GLU A 614      99.295  89.396  56.600  1.00  0.23           C  
ATOM   4597  O   GLU A 614      99.849  90.034  55.708  1.00  0.23           O  
ATOM   4598  CB  GLU A 614     100.084  90.542  58.658  1.00  0.23           C  
ATOM   4599  CG  GLU A 614     101.170  89.475  58.930  1.00  0.23           C  
ATOM   4600  CD  GLU A 614     102.499  90.040  59.409  1.00  0.23           C  
ATOM   4601  OE1 GLU A 614     102.759  89.895  60.632  1.00  0.23           O  
ATOM   4602  OE2 GLU A 614     103.268  90.521  58.545  1.00  0.23           O  
ATOM   4603  N   VAL A 615      99.048  88.073  56.474  1.00  0.31           N  
ATOM   4604  CA  VAL A 615      99.312  87.263  55.294  1.00  0.31           C  
ATOM   4605  C   VAL A 615     100.812  87.004  55.086  1.00  0.31           C  
ATOM   4606  O   VAL A 615     101.321  86.769  53.988  1.00  0.31           O  
ATOM   4607  CB  VAL A 615      98.555  87.738  54.044  1.00  0.31           C  
ATOM   4608  CG1 VAL A 615      98.412  86.591  53.028  1.00  0.31           C  
ATOM   4609  CG2 VAL A 615      97.126  88.195  54.414  1.00  0.31           C  
ATOM   4610  N   GLY A 616     101.581  86.954  56.197  1.00  0.24           N  
ATOM   4611  CA  GLY A 616     103.025  86.709  56.186  1.00  0.24           C  
ATOM   4612  C   GLY A 616     103.368  85.286  55.846  1.00  0.24           C  
ATOM   4613  O   GLY A 616     104.445  84.986  55.336  1.00  0.24           O  
ATOM   4614  N   TYR A 617     102.400  84.375  56.046  1.00  0.24           N  
ATOM   4615  CA  TYR A 617     102.445  82.998  55.593  1.00  0.24           C  
ATOM   4616  C   TYR A 617     102.590  82.827  54.079  1.00  0.24           C  
ATOM   4617  O   TYR A 617     103.207  81.877  53.609  1.00  0.24           O  
ATOM   4618  CB  TYR A 617     101.240  82.188  56.166  1.00  0.24           C  
ATOM   4619  CG  TYR A 617      99.924  82.409  55.454  1.00  0.24           C  
ATOM   4620  CD1 TYR A 617      99.006  83.377  55.889  1.00  0.24           C  
ATOM   4621  CD2 TYR A 617      99.594  81.628  54.333  1.00  0.24           C  
ATOM   4622  CE1 TYR A 617      97.806  83.591  55.203  1.00  0.24           C  
ATOM   4623  CE2 TYR A 617      98.401  81.849  53.630  1.00  0.24           C  
ATOM   4624  CZ  TYR A 617      97.514  82.842  54.063  1.00  0.24           C  
ATOM   4625  OH  TYR A 617      96.322  83.099  53.361  1.00  0.24           O  
ATOM   4626  N   TRP A 618     102.034  83.748  53.263  1.00  0.21           N  
ATOM   4627  CA  TRP A 618     102.023  83.629  51.813  1.00  0.21           C  
ATOM   4628  C   TRP A 618     103.401  83.858  51.207  1.00  0.21           C  
ATOM   4629  O   TRP A 618     103.709  83.420  50.103  1.00  0.21           O  
ATOM   4630  CB  TRP A 618     100.995  84.650  51.260  1.00  0.21           C  
ATOM   4631  CG  TRP A 618     100.728  84.627  49.765  1.00  0.21           C  
ATOM   4632  CD1 TRP A 618     101.100  85.525  48.800  1.00  0.21           C  
ATOM   4633  CD2 TRP A 618     100.026  83.570  49.092  1.00  0.21           C  
ATOM   4634  NE1 TRP A 618     100.678  85.092  47.560  1.00  0.21           N  
ATOM   4635  CE2 TRP A 618     100.028  83.887  47.716  1.00  0.21           C  
ATOM   4636  CE3 TRP A 618      99.435  82.401  49.563  1.00  0.21           C  
ATOM   4637  CZ2 TRP A 618      99.451  83.030  46.789  1.00  0.21           C  
ATOM   4638  CZ3 TRP A 618      98.869  81.527  48.624  1.00  0.21           C  
ATOM   4639  CH2 TRP A 618      98.881  81.833  47.254  1.00  0.21           C  
ATOM   4640  N   ASN A 619     104.285  84.508  51.980  1.00  0.29           N  
ATOM   4641  CA  ASN A 619     105.657  84.772  51.615  1.00  0.29           C  
ATOM   4642  C   ASN A 619     106.613  83.887  52.405  1.00  0.29           C  
ATOM   4643  O   ASN A 619     107.788  84.215  52.550  1.00  0.29           O  
ATOM   4644  CB  ASN A 619     106.011  86.248  51.917  1.00  0.29           C  
ATOM   4645  CG  ASN A 619     105.104  87.169  51.113  1.00  0.29           C  
ATOM   4646  OD1 ASN A 619     105.070  87.136  49.884  1.00  0.29           O  
ATOM   4647  ND2 ASN A 619     104.342  88.042  51.810  1.00  0.29           N  
ATOM   4648  N   HIS A 620     106.143  82.755  52.976  1.00  0.31           N  
ATOM   4649  CA  HIS A 620     107.016  81.859  53.722  1.00  0.31           C  
ATOM   4650  C   HIS A 620     108.114  81.206  52.880  1.00  0.31           C  
ATOM   4651  O   HIS A 620     107.879  80.754  51.760  1.00  0.31           O  
ATOM   4652  CB  HIS A 620     106.241  80.796  54.550  1.00  0.31           C  
ATOM   4653  CG  HIS A 620     105.885  79.513  53.849  1.00  0.31           C  
ATOM   4654  ND1 HIS A 620     106.799  78.482  53.926  1.00  0.31           N  
ATOM   4655  CD2 HIS A 620     104.790  79.116  53.145  1.00  0.31           C  
ATOM   4656  CE1 HIS A 620     106.254  77.483  53.271  1.00  0.31           C  
ATOM   4657  NE2 HIS A 620     105.038  77.809  52.776  1.00  0.31           N  
ATOM   4658  N   GLY A 621     109.358  81.157  53.406  1.00  0.31           N  
ATOM   4659  CA  GLY A 621     110.465  80.478  52.733  1.00  0.31           C  
ATOM   4660  C   GLY A 621     110.981  79.285  53.487  1.00  0.31           C  
ATOM   4661  O   GLY A 621     111.599  78.392  52.909  1.00  0.31           O  
ATOM   4662  N   ASP A 622     110.729  79.237  54.805  1.00  0.23           N  
ATOM   4663  CA  ASP A 622     111.235  78.209  55.684  1.00  0.23           C  
ATOM   4664  C   ASP A 622     110.226  77.081  55.801  1.00  0.23           C  
ATOM   4665  O   ASP A 622     109.066  77.280  56.152  1.00  0.23           O  
ATOM   4666  CB  ASP A 622     111.486  78.755  57.109  1.00  0.23           C  
ATOM   4667  CG  ASP A 622     112.606  79.776  57.116  1.00  0.23           C  
ATOM   4668  OD1 ASP A 622     113.645  79.514  56.460  1.00  0.23           O  
ATOM   4669  OD2 ASP A 622     112.434  80.818  57.800  1.00  0.23           O  
ATOM   4670  N   THR A 623     110.642  75.834  55.522  1.00  0.21           N  
ATOM   4671  CA  THR A 623     109.728  74.701  55.555  1.00  0.21           C  
ATOM   4672  C   THR A 623     109.834  73.973  56.877  1.00  0.21           C  
ATOM   4673  O   THR A 623     110.858  74.000  57.556  1.00  0.21           O  
ATOM   4674  CB  THR A 623     109.917  73.711  54.401  1.00  0.21           C  
ATOM   4675  OG1 THR A 623     111.147  72.998  54.457  1.00  0.21           O  
ATOM   4676  CG2 THR A 623     109.923  74.473  53.070  1.00  0.21           C  
ATOM   4677  N   ALA A 624     108.779  73.240  57.291  1.00  0.26           N  
ATOM   4678  CA  ALA A 624     108.874  72.353  58.438  1.00  0.26           C  
ATOM   4679  C   ALA A 624     109.879  71.221  58.207  1.00  0.26           C  
ATOM   4680  O   ALA A 624     110.597  70.792  59.108  1.00  0.26           O  
ATOM   4681  CB  ALA A 624     107.480  71.820  58.826  1.00  0.26           C  
ATOM   4682  N   LEU A 625     110.004  70.754  56.948  1.00  0.23           N  
ATOM   4683  CA  LEU A 625     110.906  69.702  56.530  1.00  0.23           C  
ATOM   4684  C   LEU A 625     112.385  69.936  56.827  1.00  0.23           C  
ATOM   4685  O   LEU A 625     113.078  68.998  57.219  1.00  0.23           O  
ATOM   4686  CB  LEU A 625     110.708  69.391  55.027  1.00  0.23           C  
ATOM   4687  CG  LEU A 625     109.350  68.744  54.664  1.00  0.23           C  
ATOM   4688  CD1 LEU A 625     109.180  68.644  53.138  1.00  0.23           C  
ATOM   4689  CD2 LEU A 625     109.180  67.357  55.307  1.00  0.23           C  
ATOM   4690  N   ILE A 626     112.906  71.172  56.692  1.00  0.22           N  
ATOM   4691  CA  ILE A 626     114.300  71.482  57.005  1.00  0.22           C  
ATOM   4692  C   ILE A 626     114.589  71.593  58.501  1.00  0.22           C  
ATOM   4693  O   ILE A 626     115.742  71.588  58.922  1.00  0.22           O  
ATOM   4694  CB  ILE A 626     114.782  72.738  56.278  1.00  0.22           C  
ATOM   4695  CG1 ILE A 626     113.988  74.007  56.672  1.00  0.22           C  
ATOM   4696  CG2 ILE A 626     114.727  72.447  54.761  1.00  0.22           C  
ATOM   4697  CD1 ILE A 626     114.585  75.307  56.119  1.00  0.22           C  
ATOM   4698  N   VAL A 627     113.544  71.678  59.349  1.00  0.23           N  
ATOM   4699  CA  VAL A 627     113.685  71.782  60.798  1.00  0.23           C  
ATOM   4700  C   VAL A 627     113.645  70.411  61.476  1.00  0.23           C  
ATOM   4701  O   VAL A 627     114.086  70.235  62.610  1.00  0.23           O  
ATOM   4702  CB  VAL A 627     112.563  72.670  61.351  1.00  0.23           C  
ATOM   4703  CG1 VAL A 627     112.653  72.856  62.881  1.00  0.23           C  
ATOM   4704  CG2 VAL A 627     112.629  74.053  60.672  1.00  0.23           C  
ATOM   4705  N   ASN A 628     113.143  69.367  60.788  1.00  0.27           N  
ATOM   4706  CA  ASN A 628     113.087  68.021  61.336  1.00  0.27           C  
ATOM   4707  C   ASN A 628     114.426  67.364  61.675  1.00  0.27           C  
ATOM   4708  O   ASN A 628     115.421  67.454  60.959  1.00  0.27           O  
ATOM   4709  CB  ASN A 628     112.330  67.044  60.401  1.00  0.27           C  
ATOM   4710  CG  ASN A 628     110.834  67.317  60.446  1.00  0.27           C  
ATOM   4711  OD1 ASN A 628     110.183  67.087  61.462  1.00  0.27           O  
ATOM   4712  ND2 ASN A 628     110.244  67.781  59.329  1.00  0.27           N  
ATOM   4713  N   THR A 629     114.441  66.588  62.777  1.00  0.33           N  
ATOM   4714  CA  THR A 629     115.502  65.648  63.118  1.00  0.33           C  
ATOM   4715  C   THR A 629     115.728  64.625  62.000  1.00  0.33           C  
ATOM   4716  O   THR A 629     114.743  64.149  61.430  1.00  0.33           O  
ATOM   4717  CB  THR A 629     115.152  64.882  64.400  1.00  0.33           C  
ATOM   4718  OG1 THR A 629     114.856  65.796  65.444  1.00  0.33           O  
ATOM   4719  CG2 THR A 629     116.282  63.982  64.921  1.00  0.33           C  
ATOM   4720  N   PRO A 630     116.946  64.194  61.640  1.00  0.33           N  
ATOM   4721  CA  PRO A 630     117.197  63.261  60.527  1.00  0.33           C  
ATOM   4722  C   PRO A 630     116.637  61.871  60.765  1.00  0.33           C  
ATOM   4723  O   PRO A 630     116.613  61.053  59.851  1.00  0.33           O  
ATOM   4724  CB  PRO A 630     118.739  63.198  60.460  1.00  0.33           C  
ATOM   4725  CG  PRO A 630     119.200  63.680  61.837  1.00  0.33           C  
ATOM   4726  CD  PRO A 630     118.192  64.773  62.134  1.00  0.33           C  
ATOM   4727  N   LYS A 631     116.188  61.587  61.993  1.00  0.41           N  
ATOM   4728  CA  LYS A 631     115.554  60.349  62.376  1.00  0.41           C  
ATOM   4729  C   LYS A 631     114.040  60.475  62.425  1.00  0.41           C  
ATOM   4730  O   LYS A 631     113.356  59.574  62.902  1.00  0.41           O  
ATOM   4731  CB  LYS A 631     116.064  59.927  63.777  1.00  0.41           C  
ATOM   4732  CG  LYS A 631     117.577  59.654  63.848  1.00  0.41           C  
ATOM   4733  CD  LYS A 631     118.013  58.492  62.935  1.00  0.41           C  
ATOM   4734  CE  LYS A 631     119.492  58.143  63.092  1.00  0.41           C  
ATOM   4735  NZ  LYS A 631     119.908  57.102  62.126  1.00  0.41           N  
ATOM   4736  N   TYR A 632     113.463  61.590  61.938  1.00  0.25           N  
ATOM   4737  CA  TYR A 632     112.022  61.763  61.910  1.00  0.25           C  
ATOM   4738  C   TYR A 632     111.399  61.331  60.597  1.00  0.25           C  
ATOM   4739  O   TYR A 632     111.939  61.488  59.502  1.00  0.25           O  
ATOM   4740  CB  TYR A 632     111.577  63.222  62.197  1.00  0.25           C  
ATOM   4741  CG  TYR A 632     111.678  63.647  63.642  1.00  0.25           C  
ATOM   4742  CD1 TYR A 632     112.067  62.809  64.709  1.00  0.25           C  
ATOM   4743  CD2 TYR A 632     111.340  64.979  63.932  1.00  0.25           C  
ATOM   4744  CE1 TYR A 632     112.160  63.315  66.014  1.00  0.25           C  
ATOM   4745  CE2 TYR A 632     111.419  65.484  65.233  1.00  0.25           C  
ATOM   4746  CZ  TYR A 632     111.843  64.652  66.271  1.00  0.25           C  
ATOM   4747  OH  TYR A 632     111.973  65.166  67.572  1.00  0.25           O  
ATOM   4748  N   GLY A 633     110.174  60.780  60.696  1.00  0.19           N  
ATOM   4749  CA  GLY A 633     109.393  60.338  59.553  1.00  0.19           C  
ATOM   4750  C   GLY A 633     108.788  61.476  58.784  1.00  0.19           C  
ATOM   4751  O   GLY A 633     107.677  61.901  59.071  1.00  0.19           O  
ATOM   4752  N   ARG A 634     109.491  61.963  57.741  1.00  0.22           N  
ATOM   4753  CA  ARG A 634     109.135  63.134  56.943  1.00  0.22           C  
ATOM   4754  C   ARG A 634     107.703  63.155  56.408  1.00  0.22           C  
ATOM   4755  O   ARG A 634     107.080  64.206  56.306  1.00  0.22           O  
ATOM   4756  CB  ARG A 634     110.083  63.249  55.721  1.00  0.22           C  
ATOM   4757  CG  ARG A 634     111.535  63.655  56.048  1.00  0.22           C  
ATOM   4758  CD  ARG A 634     112.407  63.688  54.785  1.00  0.22           C  
ATOM   4759  NE  ARG A 634     113.768  64.167  55.176  1.00  0.22           N  
ATOM   4760  CZ  ARG A 634     114.827  64.166  54.353  1.00  0.22           C  
ATOM   4761  NH1 ARG A 634     116.000  64.609  54.800  1.00  0.22           N  
ATOM   4762  NH2 ARG A 634     114.739  63.734  53.099  1.00  0.22           N  
ATOM   4763  N   LYS A 635     107.133  61.981  56.086  1.00  0.23           N  
ATOM   4764  CA  LYS A 635     105.775  61.842  55.593  1.00  0.23           C  
ATOM   4765  C   LYS A 635     104.694  62.133  56.635  1.00  0.23           C  
ATOM   4766  O   LYS A 635     103.533  62.313  56.286  1.00  0.23           O  
ATOM   4767  CB  LYS A 635     105.567  60.404  55.051  1.00  0.23           C  
ATOM   4768  CG  LYS A 635     106.379  60.088  53.781  1.00  0.23           C  
ATOM   4769  CD  LYS A 635     106.105  58.662  53.264  1.00  0.23           C  
ATOM   4770  CE  LYS A 635     106.823  58.335  51.949  1.00  0.23           C  
ATOM   4771  NZ  LYS A 635     106.523  56.945  51.529  1.00  0.23           N  
ATOM   4772  N   VAL A 636     105.047  62.203  57.934  1.00  0.21           N  
ATOM   4773  CA  VAL A 636     104.111  62.530  59.004  1.00  0.21           C  
ATOM   4774  C   VAL A 636     104.098  64.041  59.259  1.00  0.21           C  
ATOM   4775  O   VAL A 636     103.222  64.584  59.930  1.00  0.21           O  
ATOM   4776  CB  VAL A 636     104.512  61.759  60.268  1.00  0.21           C  
ATOM   4777  CG1 VAL A 636     103.576  62.048  61.460  1.00  0.21           C  
ATOM   4778  CG2 VAL A 636     104.486  60.246  59.966  1.00  0.21           C  
ATOM   4779  N   PHE A 637     105.051  64.783  58.659  1.00  0.21           N  
ATOM   4780  CA  PHE A 637     105.262  66.197  58.928  1.00  0.21           C  
ATOM   4781  C   PHE A 637     105.328  66.978  57.627  1.00  0.21           C  
ATOM   4782  O   PHE A 637     106.279  67.716  57.360  1.00  0.21           O  
ATOM   4783  CB  PHE A 637     106.576  66.440  59.720  1.00  0.21           C  
ATOM   4784  CG  PHE A 637     106.547  65.730  61.046  1.00  0.21           C  
ATOM   4785  CD1 PHE A 637     105.774  66.230  62.107  1.00  0.21           C  
ATOM   4786  CD2 PHE A 637     107.291  64.554  61.241  1.00  0.21           C  
ATOM   4787  CE1 PHE A 637     105.737  65.563  63.339  1.00  0.21           C  
ATOM   4788  CE2 PHE A 637     107.254  63.881  62.469  1.00  0.21           C  
ATOM   4789  CZ  PHE A 637     106.476  64.386  63.518  1.00  0.21           C  
ATOM   4790  N   THR A 638     104.296  66.819  56.779  1.00  0.31           N  
ATOM   4791  CA  THR A 638     104.143  67.531  55.516  1.00  0.31           C  
ATOM   4792  C   THR A 638     103.208  68.722  55.658  1.00  0.31           C  
ATOM   4793  O   THR A 638     102.285  68.725  56.471  1.00  0.31           O  
ATOM   4794  CB  THR A 638     103.628  66.652  54.373  1.00  0.31           C  
ATOM   4795  OG1 THR A 638     102.348  66.098  54.654  1.00  0.31           O  
ATOM   4796  CG2 THR A 638     104.576  65.461  54.168  1.00  0.31           C  
ATOM   4797  N   GLY A 639     103.447  69.780  54.858  1.00  0.24           N  
ATOM   4798  CA  GLY A 639     102.667  71.006  54.857  1.00  0.24           C  
ATOM   4799  C   GLY A 639     103.594  72.225  54.973  1.00  0.24           C  
ATOM   4800  O   GLY A 639     104.845  72.051  54.980  1.00  0.24           O  
ATOM   4801  OXT GLY A 639     103.045  73.356  55.034  1.00  0.24           O  
TER    4802      GLY A 639                                                      
HETATM 4803 MO    MO _   1     110.587  93.359  75.416  1.00 49.89          MO  
END   
`;
