# Supplementary material for: Metabolic capacity is maintained despite shifts in microbial diversity in estuary sediments
Source: ISME Commun. 2025 Oct 11;5(1):ycaf182. doi: 10.1093/ismeco/ycaf182 (PMC12687941; doi:10.1093/ismeco/ycaf182)
Supplement: Supplementary_Data_1_ycaf182 [file supplementary_data_1_ycaf182.zip › SWISS-MODEL/8_1_May_SF_Bin5_scaffold_55982_c1/models/05/model.pdb]

TITLE     SWISS-MODEL SERVER (https://swissmodel.expasy.org)
TITLE    2 Untitled Project
EXPDTA    THEORETICAL MODEL (SWISS-MODEL SERVER)
AUTHOR    SWISS-MODEL SERVER (SEE REFERENCE IN JRNL Records)
REVDAT   1   29-MAR-23 1MOD    1       05:19
JRNL        AUTH   A.WATERHOUSE,M.BERTONI,S.BIENERT,G.STUDER,G.TAURIELLO,
JRNL        AUTH 2 R.GUMIENNY,F.T.HEER,T.A.P.DE BEER,C.REMPFER,L.BORDOLI,
JRNL        AUTH 3 R.LEPORE,T.SCHWEDE
JRNL        TITL   SWISS-MODEL: HOMOLOGY MODELLING OF PROTEIN STRUCTURES AND
JRNL        TITL 2 COMPLEXES
JRNL        REF    NUCLEIC.ACIDS.RES..           V.  46 W296  2018
JRNL        PMID   29788355
JRNL        DOI    10.1093/nar/gky427
REMARK   1
REMARK   1 REFERENCE 1
REMARK   1  AUTH   S.BIENERT,A.WATERHOUSE,T.A.P.DE BEER,G.TAURIELLO,G.STUDER,
REMARK   1  AUTH 2 L.BORDOLI,T.SCHWEDE
REMARK   1  TITL   THE SWISS-MODEL REPOSITORY - NEW FEATURES AND FUNCTIONALITY
REMARK   1  REF    NUCLEIC.ACIDS.RES..           V.  45       2017
REMARK   1  REFN                   ISSN 0305-1048
REMARK   1  PMID   27899672
REMARK   1  DOI    10.1093/nar/gkw1132
REMARK   1
REMARK   1 REFERENCE 2
REMARK   1  AUTH   N.GUEX,M.C.PEITSCH,T.SCHWEDE
REMARK   1  TITL   AUTOMATED COMPARATIVE PROTEIN STRUCTURE MODELING WITH
REMARK   1  TITL 2 SWISS-MODEL AND SWISS-PDBVIEWER: A HISTORICAL PERSPECTIVE
REMARK   1  REF    ELECTROPHORESIS               V.  30       2009
REMARK   1  REFN                   ISSN 0173-0835
REMARK   1  PMID   19517507
REMARK   1  DOI    10.1002/elps.200900140
REMARK   1
REMARK   1 REFERENCE 3
REMARK   1  AUTH   G.STUDER,G.TAURIELLO,S.BIENERT,M.BIASINI,N.JOHNER,T.SCHWEDE
REMARK   1  TITL   PROMOD3 - A VERSATILE HOMOLOGY MODELLING TOOLBOX
REMARK   1  REF    PLOS COMP. BIOL.              V.  17       2021
REMARK   1  REFN                   ISSN 
REMARK   1  PMID   33507980
REMARK   1  DOI    https://doi.org/10.1371/journal.pcbi.1008667
REMARK   1
REMARK   1 REFERENCE 4
REMARK   1  AUTH   G.STUDER,C.REMPFER,A.WATERHOUSE,R.GUMIENNY,J.HAAS,T.SCHWEDE
REMARK   1  TITL   QMEANDISCO - DISTANCE CONSTRAINTS APPLIED ON MODEL QUALITY 
REMARK   1  TITL 2 ESTIMATION
REMARK   1  REF    BIOINFORMATICS                V.  36       2020
REMARK   1  REFN                   ISSN 
REMARK   1  PMID   31697312
REMARK   1  DOI    https://doi.org/10.1093/bioinformatics/btz828
REMARK   1
REMARK   1 REFERENCE 5
REMARK   1  AUTH   P.BENKERT,M.BIASINI,T.SCHWEDE
REMARK   1  TITL   TOWARD THE ESTIMATION OF THE ABSOLUTE QUALITY OF INDIVIDUAL
REMARK   1  TITL 2 PROTEIN STRUCTURE MODELS
REMARK   1  REF    BIOINFORMATICS                V.  27       2011
REMARK   1  REFN                   ISSN 1367-4803
REMARK   1  PMID   21134891
REMARK   1  DOI    10.1093/bioinformatics/btq662
REMARK   1
REMARK   1 REFERENCE 6
REMARK   1  AUTH   M.BERTONI,F.KIEFER,M.BIASINI,L.BORDOLI,T.SCHWEDE
REMARK   1  TITL   MODELING PROTEIN QUATERNARY STRUCTURE OF HOMO- AND
REMARK   1  TITL 2 HETERO-OLIGOMERS BEYOND BINARY INTERACTIONS BY HOMOLOGY
REMARK   1  REF    SCI.REP.                      V.   7       2017
REMARK   1  REFN                   ISSN
REMARK   1  PMID   28874689
REMARK   1  DOI    10.1038/s41598-017-09654-8
REMARK   1
REMARK   1 DISCLAIMER
REMARK   1 The SWISS-MODEL SERVER produces theoretical models for proteins.
REMARK   1 The results of any theoretical modelling procedure is
REMARK   1 NON-EXPERIMENTAL and MUST be considered with care. These models may
REMARK   1 contain significant errors. This is especially true for automated
REMARK   1 modeling since there is no human intervention during model
REMARK   1 building. Please read the header section and the logfile carefully
REMARK   1 to know what templates and alignments were used during the model
REMARK   1 building process. All information by the SWISS-MODEL SERVER is
REMARK   1 provided "AS-IS", without any warranty, expressed or implied.
REMARK   2
REMARK   2 COPYRIGHT NOTICE
REMARK   2 This SWISS-MODEL protein model is copyright. It is produced by the
REMARK   2 SWISS-MODEL server, developed by the Computational Structural
REMARK   2 Biology Group at the SIB Swiss Institute of Bioinformatics at the
REMARK   2 Biozentrum, University of Basel (https://swissmodel.expasy.org). This
REMARK   2 model is licensed under the CC BY-SA 4.0 Creative Commons
REMARK   2 Attribution-ShareAlike 4.0 International License
REMARK   2 (https://creativecommons.org/licenses/by-sa/4.0/legalcode), i.e. you
REMARK   2 can copy and redistribute the model in any medium or format,
REMARK   2 transform and build upon the model for any purpose, even
REMARK   2 commercially, under the following terms:
REMARK   2 Attribution - You must give appropriate credit, provide a link to
REMARK   2 the license, and indicate if changes were made. You may do so in any
REMARK   2 reasonable manner, but not in any way that suggests the licensor
REMARK   2 endorses you or your use. When you publish, patent or distribute
REMARK   2 results that were fully or partially based on the model, please cite
REMARK   2 the corresponding papers mentioned under JRNL.
REMARK   2 ShareAlike - If you remix, transform, or build upon the material,
REMARK   2 you must distribute your contributions under the same license as the
REMARK   2 original.
REMARK   2 No additional restrictions - you may not apply legal terms or
REMARK   2 technological measures that legally restrict others from doing
REMARK   2 anything the license permits.
REMARK   2 Find a human-readable summary of (and not a substitute for) the
REMARK   2 CC BY-SA 4.0 license at this link:
REMARK   2 https://creativecommons.org/licenses/by-sa/4.0/
REMARK   3 
REMARK   3 MODEL INFORMATION
REMARK   3  ENGIN   PROMOD3
REMARK   3  VERSN   3.2.1
REMARK   3  OSTAT   monomer
REMARK   3  OSRSN   PREDICTION
REMARK   3  QSPRD   0.074
REMARK   3  GMQE    0.21
REMARK   3  QMNV    4.3.0
REMARK   3  QMNDG   0.44
REMARK   3  MODT    FALSE
REMARK   3 
REMARK   3 MODEL LIGAND 1
REMARK   3  NAME    MO
REMARK   3  BIND    A.70
REMARK   3  BIND 2  A.274
REMARK   3  BIND 3  A.276
REMARK   3  BIND 4  A.565
REMARK   3  BIND 5  _.1
REMARK   3 
REMARK   3 TEMPLATE 1
REMARK   3  PDBID   1r27
REMARK   3  CHAIN   A
REMARK   3  MMCIF   A
REMARK   3  PDBV    2023-03-17
REMARK   3  SMTLE   1r27.4.A
REMARK   3  SMTLV   2023-03-23
REMARK   3  MTHD    X-RAY DIFFRACTION 2.00 A
REMARK   3  FOUND   BLAST
REMARK   3  GMQE    0.22
REMARK   3  SIM     0.34
REMARK   3  SID     27.20
REMARK   3  OSTAT   homo-dimer
REMARK   3  LIGND   MO
REMARK   3  LIGND 2 MO
REMARK   3  LIGND 3 MO
REMARK   3  LIGND 4 MO
REMARK   3  LIGND 5 SF4
REMARK   3  LIGND 6 SF4
REMARK   3  LIGND 7 SF4
REMARK   3  LIGND 8 SF4
REMARK   3  LIGND 9 SF4
REMARK   3  LIGND 10 SF4
REMARK   3  LIGND 11 SF4
REMARK   3  LIGND 12 SF4
REMARK   3  LIGND 13 SF4
REMARK   3  LIGND 14 SF4
REMARK   3  LIGND 15 SF4
REMARK   3  LIGND 16 SF4
REMARK   3  LIGND 17 SF4
REMARK   3  LIGND 18 SF4
REMARK   3  LIGND 19 SF4
REMARK   3  LIGND 20 SF4
REMARK   3  LIGND 21 MGD
REMARK   3  LIGND 22 MGD
REMARK   3  LIGND 23 MGD
REMARK   3  LIGND 24 MGD
REMARK   3  LIGND 25 MGD
REMARK   3  LIGND 26 MGD
REMARK   3  LIGND 27 MGD
REMARK   3  LIGND 28 MGD
REMARK   3  LIGND 29 F3S
REMARK   3  LIGND 30 F3S
REMARK   3  LIGND 31 F3S
REMARK   3  LIGND 32 F3S
REMARK   3  ALN A TRG MFLSRRQFLKVSVGTVAAVAVADKVLALTALQPVIEVGNPLGDYPDRSWERVYHDQYR
REMARK   3  ALN A TRG YDSSFTWVCSPNDTHACRVRAFVRNGVVMRVEQNYDH-QTYEDLYGNRGTFAHNPRMC
REMARK   3  ALN A TRG LKGFTFHRRVYGPYRLKGPLMRKGW-KQWMDDNA---------PELTAETKRKYKF-D
REMARK   3  ALN A TRG SRFLDDMLRVSWDTAFTYAAKAMITIATRYSGEAGARRLREQGYAPEMIEMMKGAGTR
REMARK   3  ALN A TRG CFKHRAGMPVLGIIGKMGNTRMNGGINALLDTWIRKVSPDQAQGGRYWSNYTWHGDQN
REMARK   3  ALN A TRG PAHPFWSGVQGSDIDLSDMRFSKLNTSWGKNFVENKMPEAHWKLECIERGARVVVITP
REMARK   3  ALN A TRG EYNPTAYRADYWMPLRPESDGALFLGAMKIIIDENMHD------IDFLKSFTDAPILV
REMARK   3  ALN A TRG RTD----------TLQYLDPRDVIADYKFPDFSK---SYSGRIQSLKPEQIQRLGGMM
REMARK   3  ALN A TRG VWDLNKK----------QVVPLHRE----QVGW---------HYTNSGIDAALTGTYR
REMARK   3  ALN A TRG VKLLNGREIDAMPIWQMYMVHFQDYDLDT---------------------VHQITRTP
REMARK   3  ALN A TRG KDLIVRWARD-----SGTIKPAAIHNGEGTCHYFHQTANARGAAMVLIITGNVGKFGT
REMARK   3  ALN A TRG GQHTWAGNYKAGTWTATPWSGAGLSVHTGEDPFNITLDPNAHGKEIKTRSYYYGEEVG
REMARK   3  ALN A TRG YWNHGDTALIVNTPKYGRKVFTGKTHMPTPSKFRWVVNVNVVNNAKHHYDMVRNVDPN
REMARK   3  ALN A TRG IECLITQDIEMTSDINHADIAFAANSWMEFTYPEMTVTVSNPWVQIWKGGIRPLYDTR
REMARK   3  ALN A TRG NDLDTFAGVAAKLSDMTGDKRMRDYFAMVYQNRVDVYVQRMLDASSTFYGYSADVMLK
REMARK   3  ALN A TRG SEKGWMVMVRTYPRHPFWEETNESKPMWTRSGRYENYRIEPEAIEYGENFISHREGPE
REMARK   3  ALN A TRG ATPYLPNAIFTTNPYVRPDDYGIPITAQHHDDKTVRNIKLSWHEIKRHSNPLWEKGYQ
REMARK   3  ALN A TRG FYCVTPKTRHRVHSQWSVNDWVQIYESNFGDPYRMDKRTPGVGEHQIHINPQAAKDRG
REMARK   3  ALN A TRG INDGDYVYVDGNPVDRPYRGWKPSDPYYKVARLMIRAKYNPAYPYHVTMAKHAPFVAT
REMARK   3  ALN A TRG AKSVKGHETRPDGRAIAIDTGYQSNFRYGAQQSFTRNWLMPMHQTDSLPGKHAVAWKF
REMARK   3  ALN A TRG KWGYQVDHHAINTVPKECLIRITKAEDGGIGARGPWEPVRTGFTPGQENEFMIKWLKG
REMARK   3  ALN A TRG EHIKIKV
REMARK   3  ALN A TPL ---------------------------------------------NRDWEDGYRQRWQ
REMARK   3  ALN A TPL HDKIVRSTHGVNCTGSCSWKIYVKNGLVTWETQQTDYPRTRPDLPN------HEPRGC
REMARK   3  ALN A TPL PRGASYSWYLYSANRLKYPMMRKRLMKMWREAKALHSDPVEAWASIIEDADKAKSFKQ
REMARK   3  ALN A TPL ARGRGGFVRSSWQEVNELIAASNVYTIKNYGPD------RVAGFSP------------
REMARK   3  ALN A TPL -------IPAMSMVSYASGARYLSLI-----------------GGTCLSFYDWYCDLP
REMARK   3  ALN A TPL PASPQTWGEQTDVPESADWYNSSYIIAWGSNVPQTRTPDAHFFTEVRYKGTKTVAVTP
REMARK   3  ALN A TPL DYAEIAKLCDLWLAPKQGTDAAMALAMGHVMLREFHLDNPSQYFTDYVRRYTDMPMLV
REMARK   3  ALN A TPL MLEERDGYYAAGRMLRAADLVDALGQENNPEWKTVAFNTNGEMVAPNGSIGFRWGEKG
REMARK   3  ALN A TPL KWNLEQRDGKTGEETELQLSLLGSQDEIAEVGFPYFGGDGTEHFNKVELENVLLHKLP
REMARK   3  ALN A TPL VKRLQLADGSTALVTTVYDLTLANYGLERGLNDVNCATSYDDVKAYTPAWAEQITGVS
REMARK   3  ALN A TPL RSQIIRIAREFADNADKTHGRSMIIVGAGLNHWYHLDMNYRGLINMLIFCGCVGQSGG
REMARK   3  ALN A TPL GWAHYVGQEK-------------LRPQTGWQPLAFALDWQRPARHMNSTSYFYNHSSQ
REMARK   3  ALN A TPL WRYETVTAEELLSPMADKSRYTG-----------------------------------
REMARK   3  ALN A TPL ----------------------------------------------------------
REMARK   3  ALN A TPL ----------------------------------------------------------
REMARK   3  ALN A TPL ----------------------------------------------------------
REMARK   3  ALN A TPL ----------------------------------------------------------
REMARK   3  ALN A TPL ----------------------------------------------------------
REMARK   3  ALN A TPL ----------------------------------------------------------
REMARK   3  ALN A TPL ----------------------------------------------------------
REMARK   3  ALN A TPL ----------------------------------------------------------
REMARK   3  ALN A TPL -------
REMARK   3  ALN A OFF 27
ATOM      1  N   ARG A  47       4.240 136.462 114.570  1.00  0.41           N  
ATOM      2  CA  ARG A  47       3.557 137.799 114.287  1.00  0.41           C  
ATOM      3  C   ARG A  47       2.747 137.714 112.988  1.00  0.41           C  
ATOM      4  O   ARG A  47       2.589 136.651 112.400  1.00  0.41           O  
ATOM      5  CB  ARG A  47       4.647 138.922 114.295  1.00  0.41           C  
ATOM      6  CG  ARG A  47       4.257 140.204 115.066  1.00  0.41           C  
ATOM      7  CD  ARG A  47       3.815 140.042 116.540  1.00  0.41           C  
ATOM      8  NE  ARG A  47       4.319 141.212 117.359  1.00  0.41           N  
ATOM      9  CZ  ARG A  47       5.526 141.258 117.947  1.00  0.41           C  
ATOM     10  NH1 ARG A  47       6.495 140.422 117.593  1.00  0.41           N  
ATOM     11  NH2 ARG A  47       5.778 142.148 118.905  1.00  0.41           N  
ATOM     12  N   SER A  48       2.210 138.835 112.499  1.00  0.46           N  
ATOM     13  CA  SER A  48       1.222 138.860 111.430  1.00  0.46           C  
ATOM     14  C   SER A  48       1.737 138.441 110.063  1.00  0.46           C  
ATOM     15  O   SER A  48       0.949 138.052 109.201  1.00  0.46           O  
ATOM     16  CB  SER A  48       0.590 140.269 111.330  1.00  0.46           C  
ATOM     17  OG  SER A  48       1.590 141.267 111.123  1.00  0.46           O  
ATOM     18  N   TRP A  49       3.071 138.470 109.873  1.00  0.41           N  
ATOM     19  CA  TRP A  49       3.803 137.938 108.738  1.00  0.41           C  
ATOM     20  C   TRP A  49       3.644 136.423 108.525  1.00  0.41           C  
ATOM     21  O   TRP A  49       3.633 135.951 107.392  1.00  0.41           O  
ATOM     22  CB  TRP A  49       5.306 138.353 108.829  1.00  0.41           C  
ATOM     23  CG  TRP A  49       6.186 137.526 109.758  1.00  0.41           C  
ATOM     24  CD1 TRP A  49       6.450 137.633 111.096  1.00  0.41           C  
ATOM     25  CD2 TRP A  49       6.840 136.330 109.308  1.00  0.41           C  
ATOM     26  NE1 TRP A  49       7.161 136.533 111.529  1.00  0.41           N  
ATOM     27  CE2 TRP A  49       7.401 135.716 110.443  1.00  0.41           C  
ATOM     28  CE3 TRP A  49       6.947 135.755 108.045  1.00  0.41           C  
ATOM     29  CZ2 TRP A  49       8.052 134.493 110.338  1.00  0.41           C  
ATOM     30  CZ3 TRP A  49       7.608 134.527 107.937  1.00  0.41           C  
ATOM     31  CH2 TRP A  49       8.140 133.893 109.069  1.00  0.41           C  
ATOM     32  N   GLU A  50       3.480 135.625 109.608  1.00  0.54           N  
ATOM     33  CA  GLU A  50       3.376 134.165 109.603  1.00  0.54           C  
ATOM     34  C   GLU A  50       2.210 133.641 108.774  1.00  0.54           C  
ATOM     35  O   GLU A  50       2.226 132.523 108.257  1.00  0.54           O  
ATOM     36  CB  GLU A  50       3.223 133.666 111.056  1.00  0.54           C  
ATOM     37  CG  GLU A  50       4.510 133.863 111.841  1.00  0.54           C  
ATOM     38  CD  GLU A  50       4.391 133.922 113.336  1.00  0.54           C  
ATOM     39  OE1 GLU A  50       3.294 133.929 113.985  1.00  0.54           O  
ATOM     40  OE2 GLU A  50       5.510 134.277 113.857  1.00  0.54           O  
ATOM     41  N   ARG A  51       1.189 134.497 108.559  1.00  0.48           N  
ATOM     42  CA  ARG A  51       0.081 134.263 107.652  1.00  0.48           C  
ATOM     43  C   ARG A  51       0.513 133.963 106.212  1.00  0.48           C  
ATOM     44  O   ARG A  51      -0.109 133.142 105.551  1.00  0.48           O  
ATOM     45  CB  ARG A  51      -0.919 135.448 107.679  1.00  0.48           C  
ATOM     46  CG  ARG A  51      -1.606 135.638 109.051  1.00  0.48           C  
ATOM     47  CD  ARG A  51      -2.661 136.750 109.083  1.00  0.48           C  
ATOM     48  NE  ARG A  51      -1.933 138.045 108.901  1.00  0.48           N  
ATOM     49  CZ  ARG A  51      -2.539 139.227 108.730  1.00  0.48           C  
ATOM     50  NH1 ARG A  51      -1.801 140.298 108.450  1.00  0.48           N  
ATOM     51  NH2 ARG A  51      -3.859 139.354 108.825  1.00  0.48           N  
ATOM     52  N   VAL A  52       1.628 134.546 105.710  1.00  0.58           N  
ATOM     53  CA  VAL A  52       2.143 134.314 104.357  1.00  0.58           C  
ATOM     54  C   VAL A  52       2.351 132.838 104.013  1.00  0.58           C  
ATOM     55  O   VAL A  52       1.891 132.356 102.980  1.00  0.58           O  
ATOM     56  CB  VAL A  52       3.485 135.039 104.177  1.00  0.58           C  
ATOM     57  CG1 VAL A  52       4.177 134.703 102.837  1.00  0.58           C  
ATOM     58  CG2 VAL A  52       3.274 136.564 104.264  1.00  0.58           C  
ATOM     59  N   TYR A  53       3.020 132.053 104.887  1.00  0.63           N  
ATOM     60  CA  TYR A  53       3.183 130.620 104.684  1.00  0.63           C  
ATOM     61  C   TYR A  53       1.870 129.851 104.815  1.00  0.63           C  
ATOM     62  O   TYR A  53       1.586 128.935 104.050  1.00  0.63           O  
ATOM     63  CB  TYR A  53       4.261 130.025 105.631  1.00  0.63           C  
ATOM     64  CG  TYR A  53       5.649 130.467 105.227  1.00  0.63           C  
ATOM     65  CD1 TYR A  53       6.158 130.115 103.964  1.00  0.63           C  
ATOM     66  CD2 TYR A  53       6.480 131.181 106.110  1.00  0.63           C  
ATOM     67  CE1 TYR A  53       7.466 130.455 103.593  1.00  0.63           C  
ATOM     68  CE2 TYR A  53       7.791 131.525 105.737  1.00  0.63           C  
ATOM     69  CZ  TYR A  53       8.281 131.162 104.478  1.00  0.63           C  
ATOM     70  OH  TYR A  53       9.593 131.504 104.091  1.00  0.63           O  
ATOM     71  N   HIS A  54       1.005 130.234 105.772  1.00  0.62           N  
ATOM     72  CA  HIS A  54      -0.324 129.659 105.957  1.00  0.62           C  
ATOM     73  C   HIS A  54      -1.240 129.778 104.732  1.00  0.62           C  
ATOM     74  O   HIS A  54      -1.843 128.800 104.282  1.00  0.62           O  
ATOM     75  CB  HIS A  54      -0.960 130.375 107.170  1.00  0.62           C  
ATOM     76  CG  HIS A  54      -2.426 130.189 107.373  1.00  0.62           C  
ATOM     77  ND1 HIS A  54      -2.913 129.002 107.877  1.00  0.62           N  
ATOM     78  CD2 HIS A  54      -3.431 131.089 107.225  1.00  0.62           C  
ATOM     79  CE1 HIS A  54      -4.200 129.201 108.037  1.00  0.62           C  
ATOM     80  NE2 HIS A  54      -4.573 130.451 107.658  1.00  0.62           N  
ATOM     81  N   ASP A  55      -1.300 130.971 104.115  1.00  0.63           N  
ATOM     82  CA  ASP A  55      -2.025 131.255 102.892  1.00  0.63           C  
ATOM     83  C   ASP A  55      -1.530 130.450 101.679  1.00  0.63           C  
ATOM     84  O   ASP A  55      -2.301 130.091 100.789  1.00  0.63           O  
ATOM     85  CB  ASP A  55      -1.958 132.779 102.612  1.00  0.63           C  
ATOM     86  CG  ASP A  55      -2.750 133.577 103.644  1.00  0.63           C  
ATOM     87  OD1 ASP A  55      -3.590 132.979 104.369  1.00  0.63           O  
ATOM     88  OD2 ASP A  55      -2.533 134.815 103.692  1.00  0.63           O  
ATOM     89  N   GLN A  56      -0.220 130.128 101.599  1.00  0.59           N  
ATOM     90  CA  GLN A  56       0.324 129.203 100.612  1.00  0.59           C  
ATOM     91  C   GLN A  56      -0.167 127.761 100.723  1.00  0.59           C  
ATOM     92  O   GLN A  56      -0.440 127.113  99.710  1.00  0.59           O  
ATOM     93  CB  GLN A  56       1.868 129.164 100.664  1.00  0.59           C  
ATOM     94  CG  GLN A  56       2.561 130.478 100.244  1.00  0.59           C  
ATOM     95  CD  GLN A  56       4.076 130.323 100.363  1.00  0.59           C  
ATOM     96  OE1 GLN A  56       4.596 129.413 101.006  1.00  0.59           O  
ATOM     97  NE2 GLN A  56       4.829 131.235  99.709  1.00  0.59           N  
ATOM     98  N   TYR A  57      -0.273 127.208 101.949  1.00  0.54           N  
ATOM     99  CA  TYR A  57      -0.788 125.866 102.170  1.00  0.54           C  
ATOM    100  C   TYR A  57      -2.255 125.701 101.805  1.00  0.54           C  
ATOM    101  O   TYR A  57      -2.624 124.667 101.241  1.00  0.54           O  
ATOM    102  CB  TYR A  57      -0.569 125.388 103.630  1.00  0.54           C  
ATOM    103  CG  TYR A  57       0.890 125.091 103.854  1.00  0.54           C  
ATOM    104  CD1 TYR A  57       1.496 123.993 103.217  1.00  0.54           C  
ATOM    105  CD2 TYR A  57       1.674 125.905 104.686  1.00  0.54           C  
ATOM    106  CE1 TYR A  57       2.864 123.734 103.384  1.00  0.54           C  
ATOM    107  CE2 TYR A  57       3.046 125.657 104.847  1.00  0.54           C  
ATOM    108  CZ  TYR A  57       3.639 124.571 104.193  1.00  0.54           C  
ATOM    109  OH  TYR A  57       5.015 124.314 104.343  1.00  0.54           O  
ATOM    110  N   ARG A  58      -3.094 126.718 102.114  1.00  0.52           N  
ATOM    111  CA  ARG A  58      -4.527 126.759 101.864  1.00  0.52           C  
ATOM    112  C   ARG A  58      -4.920 126.558 100.399  1.00  0.52           C  
ATOM    113  O   ARG A  58      -4.246 126.996  99.466  1.00  0.52           O  
ATOM    114  CB  ARG A  58      -5.124 128.090 102.404  1.00  0.52           C  
ATOM    115  CG  ARG A  58      -6.670 128.183 102.385  1.00  0.52           C  
ATOM    116  CD  ARG A  58      -7.248 129.496 102.935  1.00  0.52           C  
ATOM    117  NE  ARG A  58      -6.931 129.558 104.399  1.00  0.52           N  
ATOM    118  CZ  ARG A  58      -7.631 128.947 105.364  1.00  0.52           C  
ATOM    119  NH1 ARG A  58      -7.162 128.986 106.608  1.00  0.52           N  
ATOM    120  NH2 ARG A  58      -8.764 128.295 105.123  1.00  0.52           N  
ATOM    121  N   TYR A  59      -6.040 125.850 100.166  1.00  0.63           N  
ATOM    122  CA  TYR A  59      -6.382 125.356  98.856  1.00  0.63           C  
ATOM    123  C   TYR A  59      -7.902 125.259  98.729  1.00  0.63           C  
ATOM    124  O   TYR A  59      -8.608 125.256  99.737  1.00  0.63           O  
ATOM    125  CB  TYR A  59      -5.641 124.006  98.610  1.00  0.63           C  
ATOM    126  CG  TYR A  59      -6.084 122.902  99.540  1.00  0.63           C  
ATOM    127  CD1 TYR A  59      -5.477 122.634 100.782  1.00  0.63           C  
ATOM    128  CD2 TYR A  59      -7.150 122.099  99.129  1.00  0.63           C  
ATOM    129  CE1 TYR A  59      -5.939 121.578 101.588  1.00  0.63           C  
ATOM    130  CE2 TYR A  59      -7.617 121.052  99.925  1.00  0.63           C  
ATOM    131  CZ  TYR A  59      -7.009 120.786 101.152  1.00  0.63           C  
ATOM    132  OH  TYR A  59      -7.499 119.720 101.931  1.00  0.63           O  
ATOM    133  N   ASP A  60      -8.432 125.224  97.489  1.00  0.69           N  
ATOM    134  CA  ASP A  60      -9.853 125.139  97.204  1.00  0.69           C  
ATOM    135  C   ASP A  60     -10.406 123.724  97.391  1.00  0.69           C  
ATOM    136  O   ASP A  60     -11.407 123.500  98.070  1.00  0.69           O  
ATOM    137  CB  ASP A  60     -10.069 125.574  95.731  1.00  0.69           C  
ATOM    138  CG  ASP A  60      -9.835 127.065  95.577  1.00  0.69           C  
ATOM    139  OD1 ASP A  60     -10.749 127.853  95.909  1.00  0.69           O  
ATOM    140  OD2 ASP A  60      -8.739 127.440  95.085  1.00  0.69           O  
ATOM    141  N   SER A  61      -9.738 122.705  96.817  1.00  0.68           N  
ATOM    142  CA  SER A  61     -10.189 121.328  96.948  1.00  0.68           C  
ATOM    143  C   SER A  61      -9.076 120.321  96.737  1.00  0.68           C  
ATOM    144  O   SER A  61      -8.001 120.622  96.217  1.00  0.68           O  
ATOM    145  CB  SER A  61     -11.360 120.958  95.997  1.00  0.68           C  
ATOM    146  OG  SER A  61     -11.021 121.182  94.629  1.00  0.68           O  
ATOM    147  N   SER A  62      -9.325 119.073  97.185  1.00  0.70           N  
ATOM    148  CA  SER A  62      -8.400 117.960  97.052  1.00  0.70           C  
ATOM    149  C   SER A  62      -9.095 116.857  96.312  1.00  0.70           C  
ATOM    150  O   SER A  62     -10.191 116.450  96.690  1.00  0.70           O  
ATOM    151  CB  SER A  62      -7.980 117.298  98.390  1.00  0.70           C  
ATOM    152  OG  SER A  62      -7.069 118.119  99.111  1.00  0.70           O  
ATOM    153  N   PHE A  63      -8.462 116.319  95.262  1.00  0.72           N  
ATOM    154  CA  PHE A  63      -9.022 115.229  94.490  1.00  0.72           C  
ATOM    155  C   PHE A  63      -8.137 114.002  94.584  1.00  0.72           C  
ATOM    156  O   PHE A  63      -6.917 114.091  94.688  1.00  0.72           O  
ATOM    157  CB  PHE A  63      -9.199 115.627  93.006  1.00  0.72           C  
ATOM    158  CG  PHE A  63     -10.164 116.778  92.889  1.00  0.72           C  
ATOM    159  CD1 PHE A  63     -11.520 116.622  93.231  1.00  0.72           C  
ATOM    160  CD2 PHE A  63      -9.725 118.027  92.422  1.00  0.72           C  
ATOM    161  CE1 PHE A  63     -12.423 117.683  93.077  1.00  0.72           C  
ATOM    162  CE2 PHE A  63     -10.625 119.088  92.262  1.00  0.72           C  
ATOM    163  CZ  PHE A  63     -11.977 118.913  92.579  1.00  0.72           C  
ATOM    164  N   THR A  64      -8.741 112.799  94.566  1.00  0.69           N  
ATOM    165  CA  THR A  64      -7.996 111.543  94.587  1.00  0.69           C  
ATOM    166  C   THR A  64      -7.678 111.148  93.177  1.00  0.69           C  
ATOM    167  O   THR A  64      -8.578 111.011  92.355  1.00  0.69           O  
ATOM    168  CB  THR A  64      -8.765 110.373  95.200  1.00  0.69           C  
ATOM    169  OG1 THR A  64      -8.953 110.599  96.586  1.00  0.69           O  
ATOM    170  CG2 THR A  64      -8.022 109.028  95.070  1.00  0.69           C  
ATOM    171  N   TRP A  65      -6.394 110.917  92.869  1.00  0.61           N  
ATOM    172  CA  TRP A  65      -5.999 110.399  91.580  1.00  0.61           C  
ATOM    173  C   TRP A  65      -4.854 109.441  91.821  1.00  0.61           C  
ATOM    174  O   TRP A  65      -4.422 109.212  92.953  1.00  0.61           O  
ATOM    175  CB  TRP A  65      -5.665 111.531  90.553  1.00  0.61           C  
ATOM    176  CG  TRP A  65      -5.848 111.194  89.069  1.00  0.61           C  
ATOM    177  CD1 TRP A  65      -4.917 111.146  88.065  1.00  0.61           C  
ATOM    178  CD2 TRP A  65      -7.118 110.917  88.443  1.00  0.61           C  
ATOM    179  NE1 TRP A  65      -5.511 110.777  86.874  1.00  0.61           N  
ATOM    180  CE2 TRP A  65      -6.862 110.645  87.081  1.00  0.61           C  
ATOM    181  CE3 TRP A  65      -8.418 110.891  88.942  1.00  0.61           C  
ATOM    182  CZ2 TRP A  65      -7.895 110.324  86.208  1.00  0.61           C  
ATOM    183  CZ3 TRP A  65      -9.462 110.576  88.060  1.00  0.61           C  
ATOM    184  CH2 TRP A  65      -9.205 110.290  86.711  1.00  0.61           C  
ATOM    185  N   VAL A  66      -4.371 108.812  90.752  1.00  0.58           N  
ATOM    186  CA  VAL A  66      -3.247 107.906  90.781  1.00  0.58           C  
ATOM    187  C   VAL A  66      -2.434 108.335  89.610  1.00  0.58           C  
ATOM    188  O   VAL A  66      -2.777 109.263  88.884  1.00  0.58           O  
ATOM    189  CB  VAL A  66      -3.535 106.402  90.668  1.00  0.58           C  
ATOM    190  CG1 VAL A  66      -4.288 105.932  91.922  1.00  0.58           C  
ATOM    191  CG2 VAL A  66      -4.272 106.028  89.364  1.00  0.58           C  
ATOM    192  N   CYS A  67      -1.306 107.679  89.395  1.00  0.57           N  
ATOM    193  CA  CYS A  67      -0.451 108.011  88.304  1.00  0.57           C  
ATOM    194  C   CYS A  67      -0.491 106.856  87.341  1.00  0.57           C  
ATOM    195  O   CYS A  67      -0.316 105.705  87.735  1.00  0.57           O  
ATOM    196  CB  CYS A  67       0.995 108.191  88.824  1.00  0.57           C  
ATOM    197  SG  CYS A  67       1.180 109.435  90.134  1.00  0.57           S  
ATOM    198  N   SER A  68      -0.632 107.129  86.034  1.00  0.41           N  
ATOM    199  CA  SER A  68      -0.480 106.102  85.019  1.00  0.41           C  
ATOM    200  C   SER A  68       0.952 105.776  84.528  1.00  0.41           C  
ATOM    201  O   SER A  68       1.018 105.626  83.311  1.00  0.41           O  
ATOM    202  CB  SER A  68      -1.315 106.470  83.752  1.00  0.41           C  
ATOM    203  OG  SER A  68      -2.674 106.727  84.102  1.00  0.41           O  
ATOM    204  N   PRO A  69       2.103 105.633  85.249  1.00  0.51           N  
ATOM    205  CA  PRO A  69       3.395 105.256  84.684  1.00  0.51           C  
ATOM    206  C   PRO A  69       3.860 103.859  85.090  1.00  0.51           C  
ATOM    207  O   PRO A  69       3.500 103.349  86.149  1.00  0.51           O  
ATOM    208  CB  PRO A  69       4.339 106.366  85.141  1.00  0.51           C  
ATOM    209  CG  PRO A  69       3.838 106.720  86.528  1.00  0.51           C  
ATOM    210  CD  PRO A  69       2.354 106.442  86.420  1.00  0.51           C  
ATOM    211  N   ASN A  70       4.611 103.169  84.197  1.00  0.51           N  
ATOM    212  CA  ASN A  70       4.989 101.763  84.335  1.00  0.51           C  
ATOM    213  C   ASN A  70       6.070 101.505  85.381  1.00  0.51           C  
ATOM    214  O   ASN A  70       7.191 101.109  85.078  1.00  0.51           O  
ATOM    215  CB  ASN A  70       5.351 101.124  82.957  1.00  0.51           C  
ATOM    216  CG  ASN A  70       5.610  99.622  83.087  1.00  0.51           C  
ATOM    217  OD1 ASN A  70       5.043  98.957  83.957  1.00  0.51           O  
ATOM    218  ND2 ASN A  70       6.475  99.076  82.202  1.00  0.51           N  
ATOM    219  N   ASP A  71       5.697 101.708  86.641  1.00  0.59           N  
ATOM    220  CA  ASP A  71       6.620 101.719  87.717  1.00  0.59           C  
ATOM    221  C   ASP A  71       6.366 100.672  88.724  1.00  0.59           C  
ATOM    222  O   ASP A  71       7.243 100.488  89.557  1.00  0.59           O  
ATOM    223  CB  ASP A  71       6.432 103.083  88.384  1.00  0.59           C  
ATOM    224  CG  ASP A  71       7.066 104.107  87.492  1.00  0.59           C  
ATOM    225  OD1 ASP A  71       8.130 103.836  86.881  1.00  0.59           O  
ATOM    226  OD2 ASP A  71       6.547 105.242  87.404  1.00  0.59           O  
ATOM    227  N   THR A  72       5.171 100.011  88.690  1.00  0.56           N  
ATOM    228  CA  THR A  72       4.582  99.049  89.634  1.00  0.56           C  
ATOM    229  C   THR A  72       3.930  99.665  90.845  1.00  0.56           C  
ATOM    230  O   THR A  72       3.168  99.023  91.558  1.00  0.56           O  
ATOM    231  CB  THR A  72       5.473  97.894  90.044  1.00  0.56           C  
ATOM    232  OG1 THR A  72       6.593  98.288  90.778  1.00  0.56           O  
ATOM    233  CG2 THR A  72       5.830  97.081  88.821  1.00  0.56           C  
ATOM    234  N   HIS A  73       4.160 100.965  91.050  1.00  0.51           N  
ATOM    235  CA  HIS A  73       3.793 101.711  92.228  1.00  0.51           C  
ATOM    236  C   HIS A  73       2.309 101.792  92.580  1.00  0.51           C  
ATOM    237  O   HIS A  73       1.965 101.622  93.745  1.00  0.51           O  
ATOM    238  CB  HIS A  73       4.354 103.139  92.067  1.00  0.51           C  
ATOM    239  CG  HIS A  73       5.843 103.227  91.894  1.00  0.51           C  
ATOM    240  ND1 HIS A  73       6.358 104.460  91.570  1.00  0.51           N  
ATOM    241  CD2 HIS A  73       6.834 102.293  91.901  1.00  0.51           C  
ATOM    242  CE1 HIS A  73       7.642 104.255  91.367  1.00  0.51           C  
ATOM    243  NE2 HIS A  73       7.989 102.964  91.560  1.00  0.51           N  
ATOM    244  N   ALA A  74       1.387 102.044  91.624  1.00  0.56           N  
ATOM    245  CA  ALA A  74      -0.060 102.052  91.855  1.00  0.56           C  
ATOM    246  C   ALA A  74      -0.543 102.878  93.069  1.00  0.56           C  
ATOM    247  O   ALA A  74      -1.399 102.474  93.854  1.00  0.56           O  
ATOM    248  CB  ALA A  74      -0.580 100.597  91.871  1.00  0.56           C  
ATOM    249  N   CYS A  75       0.037 104.082  93.250  1.00  0.64           N  
ATOM    250  CA  CYS A  75      -0.077 104.854  94.477  1.00  0.64           C  
ATOM    251  C   CYS A  75      -1.172 105.884  94.409  1.00  0.64           C  
ATOM    252  O   CYS A  75      -1.237 106.686  93.482  1.00  0.64           O  
ATOM    253  CB  CYS A  75       1.213 105.651  94.799  1.00  0.64           C  
ATOM    254  SG  CYS A  75       2.670 104.588  94.866  1.00  0.64           S  
ATOM    255  N   ARG A  76      -2.053 105.920  95.421  1.00  0.59           N  
ATOM    256  CA  ARG A  76      -3.100 106.913  95.469  1.00  0.59           C  
ATOM    257  C   ARG A  76      -2.610 108.223  96.060  1.00  0.59           C  
ATOM    258  O   ARG A  76      -2.062 108.269  97.160  1.00  0.59           O  
ATOM    259  CB  ARG A  76      -4.318 106.371  96.251  1.00  0.59           C  
ATOM    260  CG  ARG A  76      -4.928 105.091  95.633  1.00  0.59           C  
ATOM    261  CD  ARG A  76      -6.160 104.586  96.397  1.00  0.59           C  
ATOM    262  NE  ARG A  76      -6.702 103.372  95.697  1.00  0.59           N  
ATOM    263  CZ  ARG A  76      -7.767 102.685  96.139  1.00  0.59           C  
ATOM    264  NH1 ARG A  76      -8.222 101.646  95.440  1.00  0.59           N  
ATOM    265  NH2 ARG A  76      -8.387 103.009  97.270  1.00  0.59           N  
ATOM    266  N   VAL A  77      -2.812 109.329  95.325  1.00  0.68           N  
ATOM    267  CA  VAL A  77      -2.329 110.643  95.701  1.00  0.68           C  
ATOM    268  C   VAL A  77      -3.472 111.599  95.924  1.00  0.68           C  
ATOM    269  O   VAL A  77      -4.565 111.471  95.368  1.00  0.68           O  
ATOM    270  CB  VAL A  77      -1.361 111.268  94.699  1.00  0.68           C  
ATOM    271  CG1 VAL A  77      -0.175 110.308  94.532  1.00  0.68           C  
ATOM    272  CG2 VAL A  77      -2.020 111.572  93.338  1.00  0.68           C  
ATOM    273  N   ARG A  78      -3.226 112.596  96.778  1.00  0.64           N  
ATOM    274  CA  ARG A  78      -4.101 113.706  97.010  1.00  0.64           C  
ATOM    275  C   ARG A  78      -3.650 114.862  96.134  1.00  0.64           C  
ATOM    276  O   ARG A  78      -2.559 115.401  96.310  1.00  0.64           O  
ATOM    277  CB  ARG A  78      -3.979 114.107  98.494  1.00  0.64           C  
ATOM    278  CG  ARG A  78      -4.948 115.215  98.925  1.00  0.64           C  
ATOM    279  CD  ARG A  78      -4.842 115.559 100.409  1.00  0.64           C  
ATOM    280  NE  ARG A  78      -5.415 114.401 101.168  1.00  0.64           N  
ATOM    281  CZ  ARG A  78      -5.407 114.307 102.504  1.00  0.64           C  
ATOM    282  NH1 ARG A  78      -5.912 113.225 103.089  1.00  0.64           N  
ATOM    283  NH2 ARG A  78      -4.904 115.273 103.265  1.00  0.64           N  
ATOM    284  N   ALA A  79      -4.469 115.264  95.149  1.00  0.73           N  
ATOM    285  CA  ALA A  79      -4.144 116.333  94.234  1.00  0.73           C  
ATOM    286  C   ALA A  79      -4.780 117.636  94.677  1.00  0.73           C  
ATOM    287  O   ALA A  79      -6.003 117.770  94.705  1.00  0.73           O  
ATOM    288  CB  ALA A  79      -4.609 115.961  92.812  1.00  0.73           C  
ATOM    289  N   PHE A  80      -3.947 118.630  95.044  1.00  0.71           N  
ATOM    290  CA  PHE A  80      -4.404 119.881  95.617  1.00  0.71           C  
ATOM    291  C   PHE A  80      -4.618 120.934  94.558  1.00  0.71           C  
ATOM    292  O   PHE A  80      -3.710 121.275  93.793  1.00  0.71           O  
ATOM    293  CB  PHE A  80      -3.370 120.489  96.589  1.00  0.71           C  
ATOM    294  CG  PHE A  80      -3.146 119.598  97.764  1.00  0.71           C  
ATOM    295  CD1 PHE A  80      -3.944 119.697  98.915  1.00  0.71           C  
ATOM    296  CD2 PHE A  80      -2.080 118.694  97.752  1.00  0.71           C  
ATOM    297  CE1 PHE A  80      -3.634 118.954 100.062  1.00  0.71           C  
ATOM    298  CE2 PHE A  80      -1.784 117.938  98.881  1.00  0.71           C  
ATOM    299  CZ  PHE A  80      -2.538 118.084 100.049  1.00  0.71           C  
ATOM    300  N   VAL A  81      -5.829 121.507  94.525  1.00  0.78           N  
ATOM    301  CA  VAL A  81      -6.201 122.515  93.561  1.00  0.78           C  
ATOM    302  C   VAL A  81      -6.360 123.839  94.271  1.00  0.78           C  
ATOM    303  O   VAL A  81      -6.993 123.945  95.321  1.00  0.78           O  
ATOM    304  CB  VAL A  81      -7.475 122.136  92.819  1.00  0.78           C  
ATOM    305  CG1 VAL A  81      -7.813 123.166  91.724  1.00  0.78           C  
ATOM    306  CG2 VAL A  81      -7.261 120.752  92.177  1.00  0.78           C  
ATOM    307  N   ARG A  82      -5.746 124.891  93.705  1.00  0.67           N  
ATOM    308  CA  ARG A  82      -5.876 126.255  94.165  1.00  0.67           C  
ATOM    309  C   ARG A  82      -6.166 127.101  92.948  1.00  0.67           C  
ATOM    310  O   ARG A  82      -5.463 127.020  91.948  1.00  0.67           O  
ATOM    311  CB  ARG A  82      -4.579 126.758  94.840  1.00  0.67           C  
ATOM    312  CG  ARG A  82      -4.639 128.196  95.391  1.00  0.67           C  
ATOM    313  CD  ARG A  82      -3.318 128.663  96.008  1.00  0.67           C  
ATOM    314  NE  ARG A  82      -3.483 130.112  96.341  1.00  0.67           N  
ATOM    315  CZ  ARG A  82      -2.592 130.815  97.052  1.00  0.67           C  
ATOM    316  NH1 ARG A  82      -2.848 132.084  97.358  1.00  0.67           N  
ATOM    317  NH2 ARG A  82      -1.451 130.276  97.469  1.00  0.67           N  
ATOM    318  N   ASN A  83      -7.238 127.908  92.973  1.00  0.73           N  
ATOM    319  CA  ASN A  83      -7.601 128.866  91.940  1.00  0.73           C  
ATOM    320  C   ASN A  83      -7.824 128.239  90.562  1.00  0.73           C  
ATOM    321  O   ASN A  83      -7.574 128.845  89.524  1.00  0.73           O  
ATOM    322  CB  ASN A  83      -6.573 130.035  91.869  1.00  0.73           C  
ATOM    323  CG  ASN A  83      -6.421 130.764  93.204  1.00  0.73           C  
ATOM    324  OD1 ASN A  83      -5.322 131.074  93.675  1.00  0.73           O  
ATOM    325  ND2 ASN A  83      -7.560 131.080  93.861  1.00  0.73           N  
ATOM    326  N   GLY A  84      -8.335 126.992  90.540  1.00  0.78           N  
ATOM    327  CA  GLY A  84      -8.538 126.202  89.331  1.00  0.78           C  
ATOM    328  C   GLY A  84      -7.318 125.475  88.822  1.00  0.78           C  
ATOM    329  O   GLY A  84      -7.419 124.735  87.848  1.00  0.78           O  
ATOM    330  N   VAL A  85      -6.145 125.615  89.473  1.00  0.77           N  
ATOM    331  CA  VAL A  85      -4.910 124.989  89.021  1.00  0.77           C  
ATOM    332  C   VAL A  85      -4.397 123.964  90.030  1.00  0.77           C  
ATOM    333  O   VAL A  85      -4.357 124.187  91.240  1.00  0.77           O  
ATOM    334  CB  VAL A  85      -3.796 125.985  88.642  1.00  0.77           C  
ATOM    335  CG1 VAL A  85      -4.375 127.156  87.821  1.00  0.77           C  
ATOM    336  CG2 VAL A  85      -2.981 126.524  89.835  1.00  0.77           C  
ATOM    337  N   VAL A  86      -3.981 122.764  89.566  1.00  0.76           N  
ATOM    338  CA  VAL A  86      -3.176 121.832  90.362  1.00  0.76           C  
ATOM    339  C   VAL A  86      -1.860 122.462  90.827  1.00  0.76           C  
ATOM    340  O   VAL A  86      -1.076 122.941  90.012  1.00  0.76           O  
ATOM    341  CB  VAL A  86      -2.827 120.552  89.594  1.00  0.76           C  
ATOM    342  CG1 VAL A  86      -2.000 119.577  90.465  1.00  0.76           C  
ATOM    343  CG2 VAL A  86      -4.116 119.856  89.123  1.00  0.76           C  
ATOM    344  N   MET A  87      -1.582 122.464  92.147  1.00  0.70           N  
ATOM    345  CA  MET A  87      -0.395 123.118  92.688  1.00  0.70           C  
ATOM    346  C   MET A  87       0.658 122.145  93.192  1.00  0.70           C  
ATOM    347  O   MET A  87       1.855 122.360  93.021  1.00  0.70           O  
ATOM    348  CB  MET A  87      -0.813 124.006  93.887  1.00  0.70           C  
ATOM    349  CG  MET A  87      -1.561 125.282  93.465  1.00  0.70           C  
ATOM    350  SD  MET A  87      -0.580 126.456  92.481  1.00  0.70           S  
ATOM    351  CE  MET A  87       0.442 127.127  93.821  1.00  0.70           C  
ATOM    352  N   ARG A  88       0.239 121.042  93.835  1.00  0.64           N  
ATOM    353  CA  ARG A  88       1.143 120.048  94.379  1.00  0.64           C  
ATOM    354  C   ARG A  88       0.351 118.789  94.642  1.00  0.64           C  
ATOM    355  O   ARG A  88      -0.873 118.773  94.490  1.00  0.64           O  
ATOM    356  CB  ARG A  88       1.907 120.513  95.658  1.00  0.64           C  
ATOM    357  CG  ARG A  88       1.044 120.710  96.925  1.00  0.64           C  
ATOM    358  CD  ARG A  88       1.808 121.315  98.114  1.00  0.64           C  
ATOM    359  NE  ARG A  88       0.883 121.330  99.295  1.00  0.64           N  
ATOM    360  CZ  ARG A  88       0.010 122.308  99.580  1.00  0.64           C  
ATOM    361  NH1 ARG A  88      -0.761 122.192 100.655  1.00  0.64           N  
ATOM    362  NH2 ARG A  88      -0.113 123.400  98.827  1.00  0.64           N  
ATOM    363  N   VAL A  89       1.036 117.700  95.031  1.00  0.72           N  
ATOM    364  CA  VAL A  89       0.403 116.454  95.406  1.00  0.72           C  
ATOM    365  C   VAL A  89       1.085 115.959  96.667  1.00  0.72           C  
ATOM    366  O   VAL A  89       2.250 116.265  96.909  1.00  0.72           O  
ATOM    367  CB  VAL A  89       0.457 115.372  94.319  1.00  0.72           C  
ATOM    368  CG1 VAL A  89      -0.319 115.839  93.073  1.00  0.72           C  
ATOM    369  CG2 VAL A  89       1.909 115.021  93.933  1.00  0.72           C  
ATOM    370  N   GLU A  90       0.366 115.194  97.506  1.00  0.68           N  
ATOM    371  CA  GLU A  90       0.897 114.534  98.690  1.00  0.68           C  
ATOM    372  C   GLU A  90       0.168 113.193  98.716  1.00  0.68           C  
ATOM    373  O   GLU A  90      -0.845 113.024  98.042  1.00  0.68           O  
ATOM    374  CB  GLU A  90       0.652 115.331 100.017  1.00  0.68           C  
ATOM    375  CG  GLU A  90       1.373 116.721 100.110  1.00  0.68           C  
ATOM    376  CD  GLU A  90       0.689 117.778 100.997  1.00  0.68           C  
ATOM    377  OE1 GLU A  90       0.020 117.381 101.982  1.00  0.68           O  
ATOM    378  OE2 GLU A  90       0.781 119.000 100.659  1.00  0.68           O  
ATOM    379  N   GLN A  91       0.663 112.160  99.414  1.00  0.65           N  
ATOM    380  CA  GLN A  91       0.027 110.850  99.450  1.00  0.65           C  
ATOM    381  C   GLN A  91      -1.354 110.740 100.122  1.00  0.65           C  
ATOM    382  O   GLN A  91      -1.693 111.450 101.067  1.00  0.65           O  
ATOM    383  CB  GLN A  91       0.973 109.800 100.080  1.00  0.65           C  
ATOM    384  CG  GLN A  91       2.330 109.624  99.361  1.00  0.65           C  
ATOM    385  CD  GLN A  91       3.470 110.469  99.935  1.00  0.65           C  
ATOM    386  OE1 GLN A  91       3.413 111.696  99.949  1.00  0.65           O  
ATOM    387  NE2 GLN A  91       4.550 109.805 100.420  1.00  0.65           N  
ATOM    388  N   ASN A  92      -2.191 109.783  99.653  1.00  0.64           N  
ATOM    389  CA  ASN A  92      -3.300 109.253 100.432  1.00  0.64           C  
ATOM    390  C   ASN A  92      -2.818 108.160 101.370  1.00  0.64           C  
ATOM    391  O   ASN A  92      -1.880 107.424 101.079  1.00  0.64           O  
ATOM    392  CB  ASN A  92      -4.416 108.649  99.548  1.00  0.64           C  
ATOM    393  CG  ASN A  92      -5.082 109.783  98.789  1.00  0.64           C  
ATOM    394  OD1 ASN A  92      -5.338 110.857  99.338  1.00  0.64           O  
ATOM    395  ND2 ASN A  92      -5.395 109.546  97.499  1.00  0.64           N  
ATOM    396  N   TYR A  93      -3.467 108.052 102.541  1.00  0.57           N  
ATOM    397  CA  TYR A  93      -2.970 107.249 103.637  1.00  0.57           C  
ATOM    398  C   TYR A  93      -3.969 106.222 104.174  1.00  0.57           C  
ATOM    399  O   TYR A  93      -3.759 105.680 105.255  1.00  0.57           O  
ATOM    400  CB  TYR A  93      -2.426 108.202 104.753  1.00  0.57           C  
ATOM    401  CG  TYR A  93      -3.301 109.397 105.094  1.00  0.57           C  
ATOM    402  CD1 TYR A  93      -2.970 110.684 104.624  1.00  0.57           C  
ATOM    403  CD2 TYR A  93      -4.420 109.261 105.933  1.00  0.57           C  
ATOM    404  CE1 TYR A  93      -3.752 111.796 104.964  1.00  0.57           C  
ATOM    405  CE2 TYR A  93      -5.209 110.375 106.271  1.00  0.57           C  
ATOM    406  CZ  TYR A  93      -4.879 111.644 105.775  1.00  0.57           C  
ATOM    407  OH  TYR A  93      -5.677 112.779 106.045  1.00  0.57           O  
ATOM    408  N   ASP A  94      -5.062 105.910 103.442  1.00  0.44           N  
ATOM    409  CA  ASP A  94      -6.212 105.184 103.974  1.00  0.44           C  
ATOM    410  C   ASP A  94      -6.450 103.763 103.404  1.00  0.44           C  
ATOM    411  O   ASP A  94      -6.925 103.589 102.283  1.00  0.44           O  
ATOM    412  CB  ASP A  94      -7.444 106.068 103.648  1.00  0.44           C  
ATOM    413  CG  ASP A  94      -8.698 105.666 104.406  1.00  0.44           C  
ATOM    414  OD1 ASP A  94      -8.596 104.829 105.334  1.00  0.44           O  
ATOM    415  OD2 ASP A  94      -9.766 106.228 104.056  1.00  0.44           O  
ATOM    416  N   HIS A  95      -6.183 102.716 104.211  1.00  0.31           N  
ATOM    417  CA  HIS A  95      -6.446 101.307 103.940  1.00  0.31           C  
ATOM    418  C   HIS A  95      -6.243 100.608 105.316  1.00  0.31           C  
ATOM    419  O   HIS A  95      -6.786 101.060 106.313  1.00  0.31           O  
ATOM    420  CB  HIS A  95      -5.588 100.559 102.851  1.00  0.31           C  
ATOM    421  CG  HIS A  95      -5.552 100.847 101.344  1.00  0.31           C  
ATOM    422  ND1 HIS A  95      -4.895 101.967 100.871  1.00  0.31           N  
ATOM    423  CD2 HIS A  95      -5.706  99.961 100.315  1.00  0.31           C  
ATOM    424  CE1 HIS A  95      -4.676 101.760  99.597  1.00  0.31           C  
ATOM    425  NE2 HIS A  95      -5.131 100.555  99.209  1.00  0.31           N  
ATOM    426  N   GLN A  96      -5.469  99.490 105.438  1.00  0.36           N  
ATOM    427  CA  GLN A  96      -5.577  98.539 106.568  1.00  0.36           C  
ATOM    428  C   GLN A  96      -5.090  97.123 106.181  1.00  0.36           C  
ATOM    429  O   GLN A  96      -5.869  96.355 105.628  1.00  0.36           O  
ATOM    430  CB  GLN A  96      -5.112  98.982 108.010  1.00  0.36           C  
ATOM    431  CG  GLN A  96      -5.607  98.027 109.151  1.00  0.36           C  
ATOM    432  CD  GLN A  96      -5.751  98.674 110.538  1.00  0.36           C  
ATOM    433  OE1 GLN A  96      -5.470  99.851 110.749  1.00  0.36           O  
ATOM    434  NE2 GLN A  96      -6.205  97.863 111.527  1.00  0.36           N  
ATOM    435  N   THR A  97      -3.814  96.699 106.434  1.00  0.34           N  
ATOM    436  CA  THR A  97      -3.391  95.270 106.324  1.00  0.34           C  
ATOM    437  C   THR A  97      -3.604  94.576 107.674  1.00  0.34           C  
ATOM    438  O   THR A  97      -4.022  95.229 108.613  1.00  0.34           O  
ATOM    439  CB  THR A  97      -1.983  94.920 105.741  1.00  0.34           C  
ATOM    440  OG1 THR A  97      -0.833  95.461 106.404  1.00  0.34           O  
ATOM    441  CG2 THR A  97      -1.910  95.302 104.255  1.00  0.34           C  
ATOM    442  N   TYR A  98      -3.385  93.247 107.871  1.00  0.29           N  
ATOM    443  CA  TYR A  98      -3.465  92.641 109.222  1.00  0.29           C  
ATOM    444  C   TYR A  98      -2.624  93.318 110.329  1.00  0.29           C  
ATOM    445  O   TYR A  98      -1.625  93.963 110.035  1.00  0.29           O  
ATOM    446  CB  TYR A  98      -3.132  91.120 109.252  1.00  0.29           C  
ATOM    447  CG  TYR A  98      -4.096  90.277 108.455  1.00  0.29           C  
ATOM    448  CD1 TYR A  98      -5.381  89.990 108.955  1.00  0.29           C  
ATOM    449  CD2 TYR A  98      -3.695  89.679 107.248  1.00  0.29           C  
ATOM    450  CE1 TYR A  98      -6.246  89.133 108.256  1.00  0.29           C  
ATOM    451  CE2 TYR A  98      -4.560  88.826 106.546  1.00  0.29           C  
ATOM    452  CZ  TYR A  98      -5.835  88.554 107.052  1.00  0.29           C  
ATOM    453  OH  TYR A  98      -6.700  87.680 106.362  1.00  0.29           O  
ATOM    454  N   GLU A  99      -2.992  93.189 111.627  1.00  0.34           N  
ATOM    455  CA  GLU A  99      -2.325  93.786 112.792  1.00  0.34           C  
ATOM    456  C   GLU A  99      -0.847  93.394 112.928  1.00  0.34           C  
ATOM    457  O   GLU A  99       0.034  94.216 113.182  1.00  0.34           O  
ATOM    458  CB  GLU A  99      -3.111  93.403 114.074  1.00  0.34           C  
ATOM    459  CG  GLU A  99      -2.614  94.063 115.388  1.00  0.34           C  
ATOM    460  CD  GLU A  99      -2.934  95.555 115.441  1.00  0.34           C  
ATOM    461  OE1 GLU A  99      -1.984  96.364 115.589  1.00  0.34           O  
ATOM    462  OE2 GLU A  99      -4.145  95.879 115.341  1.00  0.34           O  
ATOM    463  N   ASP A 100      -0.508  92.121 112.630  1.00  0.31           N  
ATOM    464  CA  ASP A 100       0.819  91.541 112.752  1.00  0.31           C  
ATOM    465  C   ASP A 100       1.674  91.828 111.520  1.00  0.31           C  
ATOM    466  O   ASP A 100       2.838  91.431 111.399  1.00  0.31           O  
ATOM    467  CB  ASP A 100       0.662  90.004 112.910  1.00  0.31           C  
ATOM    468  CG  ASP A 100       0.058  89.381 111.653  1.00  0.31           C  
ATOM    469  OD1 ASP A 100      -1.073  89.796 111.286  1.00  0.31           O  
ATOM    470  OD2 ASP A 100       0.761  88.556 111.021  1.00  0.31           O  
ATOM    471  N   LEU A 101       1.074  92.585 110.593  1.00  0.32           N  
ATOM    472  CA  LEU A 101       1.649  93.086 109.386  1.00  0.32           C  
ATOM    473  C   LEU A 101       1.746  94.590 109.466  1.00  0.32           C  
ATOM    474  O   LEU A 101       2.848  95.131 109.553  1.00  0.32           O  
ATOM    475  CB  LEU A 101       0.814  92.656 108.161  1.00  0.32           C  
ATOM    476  CG  LEU A 101       0.895  91.159 107.834  1.00  0.32           C  
ATOM    477  CD1 LEU A 101       0.088  90.898 106.555  1.00  0.32           C  
ATOM    478  CD2 LEU A 101       2.338  90.648 107.679  1.00  0.32           C  
ATOM    479  N   TYR A 102       0.603  95.307 109.443  1.00  0.31           N  
ATOM    480  CA  TYR A 102       0.492  96.751 109.353  1.00  0.31           C  
ATOM    481  C   TYR A 102       1.280  97.477 110.437  1.00  0.31           C  
ATOM    482  O   TYR A 102       1.960  98.461 110.155  1.00  0.31           O  
ATOM    483  CB  TYR A 102      -1.022  97.196 109.286  1.00  0.31           C  
ATOM    484  CG  TYR A 102      -1.719  97.568 110.593  1.00  0.31           C  
ATOM    485  CD1 TYR A 102      -2.792  96.856 111.147  1.00  0.31           C  
ATOM    486  CD2 TYR A 102      -1.317  98.730 111.260  1.00  0.31           C  
ATOM    487  CE1 TYR A 102      -3.418  97.299 112.322  1.00  0.31           C  
ATOM    488  CE2 TYR A 102      -1.957  99.205 112.404  1.00  0.31           C  
ATOM    489  CZ  TYR A 102      -3.046  98.508 112.908  1.00  0.31           C  
ATOM    490  OH  TYR A 102      -3.792  99.067 113.959  1.00  0.31           O  
ATOM    491  N   GLY A 103       1.199  96.987 111.696  1.00  0.33           N  
ATOM    492  CA  GLY A 103       1.774  97.610 112.885  1.00  0.33           C  
ATOM    493  C   GLY A 103       3.277  97.642 112.928  1.00  0.33           C  
ATOM    494  O   GLY A 103       3.873  98.539 113.511  1.00  0.33           O  
ATOM    495  N   ASN A 104       3.946  96.694 112.239  1.00  0.31           N  
ATOM    496  CA  ASN A 104       5.387  96.733 111.999  1.00  0.31           C  
ATOM    497  C   ASN A 104       5.770  97.925 111.132  1.00  0.31           C  
ATOM    498  O   ASN A 104       6.854  98.473 111.248  1.00  0.31           O  
ATOM    499  CB  ASN A 104       5.918  95.502 111.219  1.00  0.31           C  
ATOM    500  CG  ASN A 104       5.634  94.183 111.893  1.00  0.31           C  
ATOM    501  OD1 ASN A 104       6.521  93.563 112.479  1.00  0.31           O  
ATOM    502  ND2 ASN A 104       4.409  93.666 111.694  1.00  0.31           N  
ATOM    503  N   ARG A 105       4.869  98.341 110.224  1.00  0.26           N  
ATOM    504  CA  ARG A 105       5.092  99.390 109.253  1.00  0.26           C  
ATOM    505  C   ARG A 105       4.477 100.695 109.751  1.00  0.26           C  
ATOM    506  O   ARG A 105       3.949 101.502 108.991  1.00  0.26           O  
ATOM    507  CB  ARG A 105       4.520  98.978 107.860  1.00  0.26           C  
ATOM    508  CG  ARG A 105       5.445  98.063 107.046  1.00  0.26           C  
ATOM    509  CD  ARG A 105       5.347  96.581 107.324  1.00  0.26           C  
ATOM    510  NE  ARG A 105       4.032  96.217 106.755  1.00  0.26           N  
ATOM    511  CZ  ARG A 105       3.527  94.994 106.640  1.00  0.26           C  
ATOM    512  NH1 ARG A 105       2.350  94.811 106.051  1.00  0.26           N  
ATOM    513  NH2 ARG A 105       4.170  93.931 107.067  1.00  0.26           N  
ATOM    514  N   GLY A 106       4.482 100.930 111.082  1.00  0.32           N  
ATOM    515  CA  GLY A 106       4.305 102.261 111.670  1.00  0.32           C  
ATOM    516  C   GLY A 106       2.921 102.868 111.657  1.00  0.32           C  
ATOM    517  O   GLY A 106       2.755 104.051 111.944  1.00  0.32           O  
ATOM    518  N   THR A 107       1.926 102.015 111.360  1.00  0.35           N  
ATOM    519  CA  THR A 107       0.466 102.169 111.408  1.00  0.35           C  
ATOM    520  C   THR A 107      -0.144 101.666 110.105  1.00  0.35           C  
ATOM    521  O   THR A 107      -1.320 101.321 110.075  1.00  0.35           O  
ATOM    522  CB  THR A 107      -0.110 103.570 111.749  1.00  0.35           C  
ATOM    523  OG1 THR A 107       0.013 103.857 113.136  1.00  0.35           O  
ATOM    524  CG2 THR A 107      -1.606 103.720 111.424  1.00  0.35           C  
ATOM    525  N   PHE A 108       0.633 101.443 109.017  1.00  0.37           N  
ATOM    526  CA  PHE A 108       0.033 101.013 107.752  1.00  0.37           C  
ATOM    527  C   PHE A 108       1.041 100.905 106.594  1.00  0.37           C  
ATOM    528  O   PHE A 108       1.667 101.864 106.178  1.00  0.37           O  
ATOM    529  CB  PHE A 108      -1.088 102.011 107.325  1.00  0.37           C  
ATOM    530  CG  PHE A 108      -1.856 101.652 106.115  1.00  0.37           C  
ATOM    531  CD1 PHE A 108      -1.927 100.371 105.545  1.00  0.37           C  
ATOM    532  CD2 PHE A 108      -2.382 102.742 105.432  1.00  0.37           C  
ATOM    533  CE1 PHE A 108      -2.189 100.267 104.175  1.00  0.37           C  
ATOM    534  CE2 PHE A 108      -2.689 102.641 104.086  1.00  0.37           C  
ATOM    535  CZ  PHE A 108      -2.481 101.432 103.445  1.00  0.37           C  
ATOM    536  N   ALA A 109       1.181  99.693 106.019  1.00  0.46           N  
ATOM    537  CA  ALA A 109       2.135  99.327 104.993  1.00  0.46           C  
ATOM    538  C   ALA A 109       1.964  99.929 103.586  1.00  0.46           C  
ATOM    539  O   ALA A 109       2.920 100.320 102.938  1.00  0.46           O  
ATOM    540  CB  ALA A 109       2.095  97.798 104.948  1.00  0.46           C  
ATOM    541  N   HIS A 110       0.733 100.042 103.064  1.00  0.45           N  
ATOM    542  CA  HIS A 110       0.461 100.716 101.800  1.00  0.45           C  
ATOM    543  C   HIS A 110       0.207 102.207 102.079  1.00  0.45           C  
ATOM    544  O   HIS A 110      -0.468 102.863 101.301  1.00  0.45           O  
ATOM    545  CB  HIS A 110      -0.703 100.077 100.952  1.00  0.45           C  
ATOM    546  CG  HIS A 110      -0.663  98.678 100.406  1.00  0.45           C  
ATOM    547  ND1 HIS A 110      -0.421  98.523  99.053  1.00  0.45           N  
ATOM    548  CD2 HIS A 110      -1.529  97.724 100.829  1.00  0.45           C  
ATOM    549  CE1 HIS A 110      -1.159  97.493  98.678  1.00  0.45           C  
ATOM    550  NE2 HIS A 110      -1.858  96.985  99.717  1.00  0.45           N  
ATOM    551  N   ASN A 111       0.744 102.811 103.159  1.00  0.58           N  
ATOM    552  CA  ASN A 111       0.767 104.229 103.470  1.00  0.58           C  
ATOM    553  C   ASN A 111       2.228 104.539 103.710  1.00  0.58           C  
ATOM    554  O   ASN A 111       2.858 103.865 104.519  1.00  0.58           O  
ATOM    555  CB  ASN A 111      -0.027 104.683 104.751  1.00  0.58           C  
ATOM    556  CG  ASN A 111       0.233 106.085 105.346  1.00  0.58           C  
ATOM    557  OD1 ASN A 111       0.511 107.059 104.655  1.00  0.58           O  
ATOM    558  ND2 ASN A 111       0.098 106.230 106.686  1.00  0.58           N  
ATOM    559  N   PRO A 112       2.832 105.513 103.080  1.00  0.61           N  
ATOM    560  CA  PRO A 112       2.167 106.452 102.188  1.00  0.61           C  
ATOM    561  C   PRO A 112       2.332 105.961 100.772  1.00  0.61           C  
ATOM    562  O   PRO A 112       1.748 106.532  99.857  1.00  0.61           O  
ATOM    563  CB  PRO A 112       2.889 107.763 102.507  1.00  0.61           C  
ATOM    564  CG  PRO A 112       4.304 107.366 102.926  1.00  0.61           C  
ATOM    565  CD  PRO A 112       4.057 106.062 103.672  1.00  0.61           C  
ATOM    566  N   ARG A 113       3.136 104.903 100.552  1.00  0.66           N  
ATOM    567  CA  ARG A 113       3.699 104.582  99.253  1.00  0.66           C  
ATOM    568  C   ARG A 113       4.445 105.779  98.638  1.00  0.66           C  
ATOM    569  O   ARG A 113       5.193 106.442  99.352  1.00  0.66           O  
ATOM    570  CB  ARG A 113       2.665 103.917  98.310  1.00  0.66           C  
ATOM    571  CG  ARG A 113       2.143 102.553  98.790  1.00  0.66           C  
ATOM    572  CD  ARG A 113       1.103 101.911  97.855  1.00  0.66           C  
ATOM    573  NE  ARG A 113       1.795 101.356  96.643  1.00  0.66           N  
ATOM    574  CZ  ARG A 113       2.428 100.179  96.605  1.00  0.66           C  
ATOM    575  NH1 ARG A 113       2.709  99.472  97.684  1.00  0.66           N  
ATOM    576  NH2 ARG A 113       2.765  99.694  95.418  1.00  0.66           N  
ATOM    577  N   MET A 114       4.273 106.065  97.322  1.00  0.69           N  
ATOM    578  CA  MET A 114       4.917 107.161  96.600  1.00  0.69           C  
ATOM    579  C   MET A 114       6.377 106.897  96.216  1.00  0.69           C  
ATOM    580  O   MET A 114       7.004 105.925  96.618  1.00  0.69           O  
ATOM    581  CB  MET A 114       4.651 108.518  97.295  1.00  0.69           C  
ATOM    582  CG  MET A 114       5.113 109.824  96.635  1.00  0.69           C  
ATOM    583  SD  MET A 114       4.343 110.117  95.026  1.00  0.69           S  
ATOM    584  CE  MET A 114       2.878 110.876  95.757  1.00  0.69           C  
ATOM    585  N   CYS A 115       6.956 107.754  95.362  1.00  0.71           N  
ATOM    586  CA  CYS A 115       8.359 107.766  95.043  1.00  0.71           C  
ATOM    587  C   CYS A 115       8.647 109.193  94.651  1.00  0.71           C  
ATOM    588  O   CYS A 115       7.726 109.969  94.402  1.00  0.71           O  
ATOM    589  CB  CYS A 115       8.741 106.818  93.871  1.00  0.71           C  
ATOM    590  SG  CYS A 115       8.025 107.300  92.256  1.00  0.71           S  
ATOM    591  N   LEU A 116       9.925 109.578  94.527  1.00  0.69           N  
ATOM    592  CA  LEU A 116      10.301 110.915  94.117  1.00  0.69           C  
ATOM    593  C   LEU A 116       9.751 111.330  92.743  1.00  0.69           C  
ATOM    594  O   LEU A 116       9.326 112.462  92.551  1.00  0.69           O  
ATOM    595  CB  LEU A 116      11.844 111.016  94.182  1.00  0.69           C  
ATOM    596  CG  LEU A 116      12.412 110.899  95.618  1.00  0.69           C  
ATOM    597  CD1 LEU A 116      13.929 110.655  95.596  1.00  0.69           C  
ATOM    598  CD2 LEU A 116      12.083 112.143  96.457  1.00  0.69           C  
ATOM    599  N   LYS A 117       9.685 110.405  91.761  1.00  0.60           N  
ATOM    600  CA  LYS A 117       9.104 110.655  90.445  1.00  0.60           C  
ATOM    601  C   LYS A 117       7.605 110.984  90.428  1.00  0.60           C  
ATOM    602  O   LYS A 117       7.146 111.816  89.647  1.00  0.60           O  
ATOM    603  CB  LYS A 117       9.393 109.466  89.490  1.00  0.60           C  
ATOM    604  CG  LYS A 117       8.945 109.714  88.036  1.00  0.60           C  
ATOM    605  CD  LYS A 117       9.324 108.594  87.052  1.00  0.60           C  
ATOM    606  CE  LYS A 117       8.558 107.301  87.323  1.00  0.60           C  
ATOM    607  NZ  LYS A 117       8.899 106.256  86.340  1.00  0.60           N  
ATOM    608  N   GLY A 118       6.781 110.338  91.284  1.00  0.64           N  
ATOM    609  CA  GLY A 118       5.348 110.633  91.363  1.00  0.64           C  
ATOM    610  C   GLY A 118       5.067 111.951  92.028  1.00  0.64           C  
ATOM    611  O   GLY A 118       4.093 112.630  91.717  1.00  0.64           O  
ATOM    612  N   PHE A 119       5.969 112.369  92.935  1.00  0.63           N  
ATOM    613  CA  PHE A 119       5.887 113.625  93.654  1.00  0.63           C  
ATOM    614  C   PHE A 119       6.206 114.814  92.752  1.00  0.63           C  
ATOM    615  O   PHE A 119       5.834 115.953  93.020  1.00  0.63           O  
ATOM    616  CB  PHE A 119       6.876 113.555  94.852  1.00  0.63           C  
ATOM    617  CG  PHE A 119       6.676 114.688  95.824  1.00  0.63           C  
ATOM    618  CD1 PHE A 119       7.565 115.776  95.850  1.00  0.63           C  
ATOM    619  CD2 PHE A 119       5.578 114.684  96.698  1.00  0.63           C  
ATOM    620  CE1 PHE A 119       7.343 116.858  96.713  1.00  0.63           C  
ATOM    621  CE2 PHE A 119       5.354 115.762  97.564  1.00  0.63           C  
ATOM    622  CZ  PHE A 119       6.231 116.853  97.565  1.00  0.63           C  
ATOM    623  N   THR A 120       6.889 114.579  91.618  1.00  0.68           N  
ATOM    624  CA  THR A 120       7.214 115.632  90.670  1.00  0.68           C  
ATOM    625  C   THR A 120       6.277 115.670  89.476  1.00  0.68           C  
ATOM    626  O   THR A 120       6.508 116.431  88.536  1.00  0.68           O  
ATOM    627  CB  THR A 120       8.652 115.553  90.167  1.00  0.68           C  
ATOM    628  OG1 THR A 120       8.926 114.343  89.476  1.00  0.68           O  
ATOM    629  CG2 THR A 120       9.628 115.634  91.352  1.00  0.68           C  
ATOM    630  N   PHE A 121       5.168 114.890  89.471  1.00  0.62           N  
ATOM    631  CA  PHE A 121       4.223 114.848  88.359  1.00  0.62           C  
ATOM    632  C   PHE A 121       3.562 116.195  88.051  1.00  0.62           C  
ATOM    633  O   PHE A 121       3.385 116.540  86.882  1.00  0.62           O  
ATOM    634  CB  PHE A 121       3.191 113.676  88.486  1.00  0.62           C  
ATOM    635  CG  PHE A 121       2.244 113.610  87.299  1.00  0.62           C  
ATOM    636  CD1 PHE A 121       1.003 114.262  87.383  1.00  0.62           C  
ATOM    637  CD2 PHE A 121       2.601 112.997  86.082  1.00  0.62           C  
ATOM    638  CE1 PHE A 121       0.169 114.373  86.265  1.00  0.62           C  
ATOM    639  CE2 PHE A 121       1.760 113.090  84.961  1.00  0.62           C  
ATOM    640  CZ  PHE A 121       0.555 113.800  85.048  1.00  0.62           C  
ATOM    641  N   HIS A 122       3.231 117.017  89.069  1.00  0.64           N  
ATOM    642  CA  HIS A 122       2.527 118.282  88.894  1.00  0.64           C  
ATOM    643  C   HIS A 122       3.272 119.304  88.042  1.00  0.64           C  
ATOM    644  O   HIS A 122       2.664 120.136  87.373  1.00  0.64           O  
ATOM    645  CB  HIS A 122       2.160 118.905  90.258  1.00  0.64           C  
ATOM    646  CG  HIS A 122       3.347 119.322  91.063  1.00  0.64           C  
ATOM    647  ND1 HIS A 122       4.057 118.352  91.732  1.00  0.64           N  
ATOM    648  CD2 HIS A 122       3.906 120.542  91.262  1.00  0.64           C  
ATOM    649  CE1 HIS A 122       5.032 118.993  92.341  1.00  0.64           C  
ATOM    650  NE2 HIS A 122       4.990 120.326  92.087  1.00  0.64           N  
ATOM    651  N   ARG A 123       4.618 119.205  87.986  1.00  0.59           N  
ATOM    652  CA  ARG A 123       5.483 119.992  87.121  1.00  0.59           C  
ATOM    653  C   ARG A 123       5.147 119.866  85.634  1.00  0.59           C  
ATOM    654  O   ARG A 123       5.311 120.803  84.856  1.00  0.59           O  
ATOM    655  CB  ARG A 123       6.960 119.539  87.275  1.00  0.59           C  
ATOM    656  CG  ARG A 123       7.584 119.757  88.670  1.00  0.59           C  
ATOM    657  CD  ARG A 123       9.046 119.287  88.720  1.00  0.59           C  
ATOM    658  NE  ARG A 123       9.549 119.504  90.116  1.00  0.59           N  
ATOM    659  CZ  ARG A 123      10.720 119.051  90.587  1.00  0.59           C  
ATOM    660  NH1 ARG A 123      11.091 119.372  91.825  1.00  0.59           N  
ATOM    661  NH2 ARG A 123      11.528 118.287  89.860  1.00  0.59           N  
ATOM    662  N   ARG A 124       4.670 118.686  85.188  1.00  0.54           N  
ATOM    663  CA  ARG A 124       4.318 118.455  83.799  1.00  0.54           C  
ATOM    664  C   ARG A 124       3.096 119.228  83.327  1.00  0.54           C  
ATOM    665  O   ARG A 124       2.970 119.525  82.141  1.00  0.54           O  
ATOM    666  CB  ARG A 124       4.030 116.955  83.539  1.00  0.54           C  
ATOM    667  CG  ARG A 124       5.279 116.059  83.606  1.00  0.54           C  
ATOM    668  CD  ARG A 124       4.977 114.606  83.228  1.00  0.54           C  
ATOM    669  NE  ARG A 124       6.267 113.843  83.298  1.00  0.54           N  
ATOM    670  CZ  ARG A 124       6.753 113.264  84.405  1.00  0.54           C  
ATOM    671  NH1 ARG A 124       7.909 112.610  84.334  1.00  0.54           N  
ATOM    672  NH2 ARG A 124       6.119 113.332  85.569  1.00  0.54           N  
ATOM    673  N   VAL A 125       2.148 119.551  84.234  1.00  0.55           N  
ATOM    674  CA  VAL A 125       0.827 120.050  83.867  1.00  0.55           C  
ATOM    675  C   VAL A 125       0.865 121.375  83.116  1.00  0.55           C  
ATOM    676  O   VAL A 125       0.178 121.534  82.104  1.00  0.55           O  
ATOM    677  CB  VAL A 125      -0.120 120.141  85.068  1.00  0.55           C  
ATOM    678  CG1 VAL A 125      -1.541 120.573  84.642  1.00  0.55           C  
ATOM    679  CG2 VAL A 125      -0.217 118.764  85.757  1.00  0.55           C  
ATOM    680  N   TYR A 126       1.698 122.334  83.563  1.00  0.53           N  
ATOM    681  CA  TYR A 126       1.813 123.638  82.920  1.00  0.53           C  
ATOM    682  C   TYR A 126       3.229 123.924  82.439  1.00  0.53           C  
ATOM    683  O   TYR A 126       3.543 125.052  82.065  1.00  0.53           O  
ATOM    684  CB  TYR A 126       1.400 124.796  83.872  1.00  0.53           C  
ATOM    685  CG  TYR A 126       0.104 124.497  84.569  1.00  0.53           C  
ATOM    686  CD1 TYR A 126      -1.134 124.485  83.898  1.00  0.53           C  
ATOM    687  CD2 TYR A 126       0.138 124.187  85.935  1.00  0.53           C  
ATOM    688  CE1 TYR A 126      -2.299 124.071  84.568  1.00  0.53           C  
ATOM    689  CE2 TYR A 126      -1.017 123.772  86.600  1.00  0.53           C  
ATOM    690  CZ  TYR A 126      -2.220 123.663  85.903  1.00  0.53           C  
ATOM    691  OH  TYR A 126      -3.304 123.069  86.567  1.00  0.53           O  
ATOM    692  N   GLY A 127       4.130 122.917  82.446  1.00  0.70           N  
ATOM    693  CA  GLY A 127       5.522 123.078  82.025  1.00  0.70           C  
ATOM    694  C   GLY A 127       5.762 123.488  80.580  1.00  0.70           C  
ATOM    695  O   GLY A 127       4.856 123.439  79.745  1.00  0.70           O  
ATOM    696  N   PRO A 128       6.995 123.843  80.204  1.00  0.70           N  
ATOM    697  CA  PRO A 128       7.282 124.399  78.883  1.00  0.70           C  
ATOM    698  C   PRO A 128       7.337 123.304  77.833  1.00  0.70           C  
ATOM    699  O   PRO A 128       7.361 123.608  76.646  1.00  0.70           O  
ATOM    700  CB  PRO A 128       8.629 125.122  79.072  1.00  0.70           C  
ATOM    701  CG  PRO A 128       9.317 124.406  80.241  1.00  0.70           C  
ATOM    702  CD  PRO A 128       8.151 123.918  81.106  1.00  0.70           C  
ATOM    703  N   TYR A 129       7.339 122.027  78.254  1.00  0.53           N  
ATOM    704  CA  TYR A 129       7.323 120.871  77.377  1.00  0.53           C  
ATOM    705  C   TYR A 129       5.925 120.262  77.259  1.00  0.53           C  
ATOM    706  O   TYR A 129       5.740 119.188  76.691  1.00  0.53           O  
ATOM    707  CB  TYR A 129       8.281 119.779  77.922  1.00  0.53           C  
ATOM    708  CG  TYR A 129       9.700 120.283  77.994  1.00  0.53           C  
ATOM    709  CD1 TYR A 129      10.442 120.469  76.816  1.00  0.53           C  
ATOM    710  CD2 TYR A 129      10.311 120.556  79.231  1.00  0.53           C  
ATOM    711  CE1 TYR A 129      11.768 120.923  76.872  1.00  0.53           C  
ATOM    712  CE2 TYR A 129      11.638 121.011  79.289  1.00  0.53           C  
ATOM    713  CZ  TYR A 129      12.365 121.192  78.107  1.00  0.53           C  
ATOM    714  OH  TYR A 129      13.701 121.637  78.148  1.00  0.53           O  
ATOM    715  N   ARG A 130       4.884 120.926  77.805  1.00  0.57           N  
ATOM    716  CA  ARG A 130       3.505 120.488  77.669  1.00  0.57           C  
ATOM    717  C   ARG A 130       2.961 120.581  76.241  1.00  0.57           C  
ATOM    718  O   ARG A 130       2.946 121.644  75.623  1.00  0.57           O  
ATOM    719  CB  ARG A 130       2.572 121.317  78.595  1.00  0.57           C  
ATOM    720  CG  ARG A 130       1.099 120.850  78.643  1.00  0.57           C  
ATOM    721  CD  ARG A 130       0.838 119.564  79.434  1.00  0.57           C  
ATOM    722  NE  ARG A 130      -0.547 119.125  79.053  1.00  0.57           N  
ATOM    723  CZ  ARG A 130      -1.632 119.180  79.835  1.00  0.57           C  
ATOM    724  NH1 ARG A 130      -1.659 119.818  80.998  1.00  0.57           N  
ATOM    725  NH2 ARG A 130      -2.744 118.573  79.418  1.00  0.57           N  
ATOM    726  N   LEU A 131       2.422 119.469  75.698  1.00  0.60           N  
ATOM    727  CA  LEU A 131       1.652 119.492  74.465  1.00  0.60           C  
ATOM    728  C   LEU A 131       0.267 120.113  74.687  1.00  0.60           C  
ATOM    729  O   LEU A 131      -0.505 119.652  75.531  1.00  0.60           O  
ATOM    730  CB  LEU A 131       1.510 118.073  73.856  1.00  0.60           C  
ATOM    731  CG  LEU A 131       2.849 117.393  73.486  1.00  0.60           C  
ATOM    732  CD1 LEU A 131       2.616 115.944  73.035  1.00  0.60           C  
ATOM    733  CD2 LEU A 131       3.618 118.157  72.396  1.00  0.60           C  
ATOM    734  N   LYS A 132      -0.049 121.212  73.961  1.00  0.63           N  
ATOM    735  CA  LYS A 132      -1.253 122.009  74.183  1.00  0.63           C  
ATOM    736  C   LYS A 132      -2.235 122.012  73.025  1.00  0.63           C  
ATOM    737  O   LYS A 132      -3.413 122.319  73.194  1.00  0.63           O  
ATOM    738  CB  LYS A 132      -0.850 123.492  74.384  1.00  0.63           C  
ATOM    739  CG  LYS A 132       0.023 123.718  75.624  1.00  0.63           C  
ATOM    740  CD  LYS A 132       0.423 125.190  75.802  1.00  0.63           C  
ATOM    741  CE  LYS A 132       1.253 125.404  77.071  1.00  0.63           C  
ATOM    742  NZ  LYS A 132       1.671 126.819  77.182  1.00  0.63           N  
ATOM    743  N   GLY A 133      -1.776 121.675  71.811  1.00  0.73           N  
ATOM    744  CA  GLY A 133      -2.613 121.618  70.629  1.00  0.73           C  
ATOM    745  C   GLY A 133      -2.208 120.411  69.839  1.00  0.73           C  
ATOM    746  O   GLY A 133      -1.057 119.990  69.971  1.00  0.73           O  
ATOM    747  N   PRO A 134      -3.057 119.827  69.002  1.00  0.75           N  
ATOM    748  CA  PRO A 134      -2.639 118.986  67.884  1.00  0.75           C  
ATOM    749  C   PRO A 134      -1.549 119.609  67.025  1.00  0.75           C  
ATOM    750  O   PRO A 134      -1.647 120.786  66.673  1.00  0.75           O  
ATOM    751  CB  PRO A 134      -3.937 118.733  67.095  1.00  0.75           C  
ATOM    752  CG  PRO A 134      -5.034 118.961  68.133  1.00  0.75           C  
ATOM    753  CD  PRO A 134      -4.483 120.134  68.930  1.00  0.75           C  
ATOM    754  N   LEU A 135      -0.519 118.832  66.662  1.00  0.65           N  
ATOM    755  CA  LEU A 135       0.578 119.291  65.839  1.00  0.65           C  
ATOM    756  C   LEU A 135       0.686 118.401  64.617  1.00  0.65           C  
ATOM    757  O   LEU A 135       0.456 117.195  64.686  1.00  0.65           O  
ATOM    758  CB  LEU A 135       1.938 119.245  66.586  1.00  0.65           C  
ATOM    759  CG  LEU A 135       2.016 120.103  67.865  1.00  0.65           C  
ATOM    760  CD1 LEU A 135       3.320 119.827  68.632  1.00  0.65           C  
ATOM    761  CD2 LEU A 135       1.883 121.598  67.548  1.00  0.65           C  
ATOM    762  N   MET A 136       1.059 118.984  63.466  1.00  0.56           N  
ATOM    763  CA  MET A 136       1.361 118.256  62.251  1.00  0.56           C  
ATOM    764  C   MET A 136       2.671 118.814  61.717  1.00  0.56           C  
ATOM    765  O   MET A 136       3.026 119.957  61.989  1.00  0.56           O  
ATOM    766  CB  MET A 136       0.225 118.436  61.212  1.00  0.56           C  
ATOM    767  CG  MET A 136       0.286 117.501  59.988  1.00  0.56           C  
ATOM    768  SD  MET A 136      -1.030 117.835  58.776  1.00  0.56           S  
ATOM    769  CE  MET A 136      -2.409 117.146  59.736  1.00  0.56           C  
ATOM    770  N   ARG A 137       3.477 118.026  60.972  1.00  0.50           N  
ATOM    771  CA  ARG A 137       4.647 118.560  60.292  1.00  0.50           C  
ATOM    772  C   ARG A 137       4.247 119.517  59.173  1.00  0.50           C  
ATOM    773  O   ARG A 137       3.300 119.275  58.429  1.00  0.50           O  
ATOM    774  CB  ARG A 137       5.564 117.435  59.732  1.00  0.50           C  
ATOM    775  CG  ARG A 137       7.085 117.735  59.779  1.00  0.50           C  
ATOM    776  CD  ARG A 137       7.845 116.676  60.598  1.00  0.50           C  
ATOM    777  NE  ARG A 137       8.741 117.252  61.639  1.00  0.50           N  
ATOM    778  CZ  ARG A 137       9.204 116.555  62.686  1.00  0.50           C  
ATOM    779  NH1 ARG A 137       8.724 115.360  63.021  1.00  0.50           N  
ATOM    780  NH2 ARG A 137      10.149 117.088  63.449  1.00  0.50           N  
ATOM    781  N   LYS A 138       4.995 120.611  58.998  1.00  0.50           N  
ATOM    782  CA  LYS A 138       4.791 121.606  57.975  1.00  0.50           C  
ATOM    783  C   LYS A 138       4.867 121.091  56.544  1.00  0.50           C  
ATOM    784  O   LYS A 138       4.203 121.596  55.641  1.00  0.50           O  
ATOM    785  CB  LYS A 138       5.831 122.714  58.171  1.00  0.50           C  
ATOM    786  CG  LYS A 138       5.485 123.956  57.361  1.00  0.50           C  
ATOM    787  CD  LYS A 138       6.396 125.115  57.734  1.00  0.50           C  
ATOM    788  CE  LYS A 138       5.905 126.406  57.106  1.00  0.50           C  
ATOM    789  NZ  LYS A 138       6.761 127.492  57.597  1.00  0.50           N  
ATOM    790  N   GLY A 139       5.668 120.041  56.266  1.00  0.52           N  
ATOM    791  CA  GLY A 139       5.750 119.486  54.920  1.00  0.52           C  
ATOM    792  C   GLY A 139       4.550 118.656  54.541  1.00  0.52           C  
ATOM    793  O   GLY A 139       4.344 118.401  53.359  1.00  0.52           O  
ATOM    794  N   TRP A 140       3.661 118.348  55.515  1.00  0.43           N  
ATOM    795  CA  TRP A 140       2.345 117.784  55.252  1.00  0.43           C  
ATOM    796  C   TRP A 140       1.335 118.884  54.954  1.00  0.43           C  
ATOM    797  O   TRP A 140       0.138 118.631  54.881  1.00  0.43           O  
ATOM    798  CB  TRP A 140       1.758 116.955  56.430  1.00  0.43           C  
ATOM    799  CG  TRP A 140       2.347 115.581  56.650  1.00  0.43           C  
ATOM    800  CD1 TRP A 140       3.125 115.151  57.681  1.00  0.43           C  
ATOM    801  CD2 TRP A 140       2.138 114.437  55.795  1.00  0.43           C  
ATOM    802  NE1 TRP A 140       3.438 113.824  57.514  1.00  0.43           N  
ATOM    803  CE2 TRP A 140       2.865 113.371  56.354  1.00  0.43           C  
ATOM    804  CE3 TRP A 140       1.413 114.267  54.619  1.00  0.43           C  
ATOM    805  CZ2 TRP A 140       2.927 112.132  55.724  1.00  0.43           C  
ATOM    806  CZ3 TRP A 140       1.459 113.011  53.990  1.00  0.43           C  
ATOM    807  CH2 TRP A 140       2.219 111.961  54.525  1.00  0.43           C  
ATOM    808  N   LYS A 141       1.792 120.119  54.635  1.00  0.47           N  
ATOM    809  CA  LYS A 141       1.006 121.122  53.920  1.00  0.47           C  
ATOM    810  C   LYS A 141       0.370 120.577  52.643  1.00  0.47           C  
ATOM    811  O   LYS A 141      -0.721 120.977  52.268  1.00  0.47           O  
ATOM    812  CB  LYS A 141       1.849 122.373  53.557  1.00  0.47           C  
ATOM    813  CG  LYS A 141       3.023 122.118  52.590  1.00  0.47           C  
ATOM    814  CD  LYS A 141       3.954 123.338  52.485  1.00  0.47           C  
ATOM    815  CE  LYS A 141       5.054 123.174  51.435  1.00  0.47           C  
ATOM    816  NZ  LYS A 141       5.879 124.403  51.359  1.00  0.47           N  
ATOM    817  N   GLN A 142       1.011 119.556  52.032  1.00  0.48           N  
ATOM    818  CA  GLN A 142       0.523 118.713  50.959  1.00  0.48           C  
ATOM    819  C   GLN A 142      -0.888 118.162  51.156  1.00  0.48           C  
ATOM    820  O   GLN A 142      -1.635 117.949  50.206  1.00  0.48           O  
ATOM    821  CB  GLN A 142       1.466 117.497  50.881  1.00  0.48           C  
ATOM    822  CG  GLN A 142       2.907 117.787  50.419  1.00  0.48           C  
ATOM    823  CD  GLN A 142       3.661 116.465  50.507  1.00  0.48           C  
ATOM    824  OE1 GLN A 142       3.381 115.623  51.356  1.00  0.48           O  
ATOM    825  NE2 GLN A 142       4.631 116.216  49.609  1.00  0.48           N  
ATOM    826  N   TRP A 143      -1.298 117.936  52.417  1.00  0.42           N  
ATOM    827  CA  TRP A 143      -2.651 117.593  52.807  1.00  0.42           C  
ATOM    828  C   TRP A 143      -3.684 118.653  52.441  1.00  0.42           C  
ATOM    829  O   TRP A 143      -4.837 118.355  52.150  1.00  0.42           O  
ATOM    830  CB  TRP A 143      -2.663 117.340  54.339  1.00  0.42           C  
ATOM    831  CG  TRP A 143      -4.015 116.981  54.905  1.00  0.42           C  
ATOM    832  CD1 TRP A 143      -4.848 117.713  55.703  1.00  0.42           C  
ATOM    833  CD2 TRP A 143      -4.756 115.837  54.469  1.00  0.42           C  
ATOM    834  NE1 TRP A 143      -6.064 117.074  55.827  1.00  0.42           N  
ATOM    835  CE2 TRP A 143      -6.028 115.926  55.066  1.00  0.42           C  
ATOM    836  CE3 TRP A 143      -4.430 114.794  53.606  1.00  0.42           C  
ATOM    837  CZ2 TRP A 143      -6.992 114.963  54.816  1.00  0.42           C  
ATOM    838  CZ3 TRP A 143      -5.399 113.816  53.370  1.00  0.42           C  
ATOM    839  CH2 TRP A 143      -6.665 113.896  53.964  1.00  0.42           C  
ATOM    840  N   MET A 144      -3.289 119.933  52.460  1.00  0.39           N  
ATOM    841  CA  MET A 144      -4.150 121.021  52.071  1.00  0.39           C  
ATOM    842  C   MET A 144      -4.136 121.207  50.559  1.00  0.39           C  
ATOM    843  O   MET A 144      -5.057 121.798  50.000  1.00  0.39           O  
ATOM    844  CB  MET A 144      -3.678 122.322  52.771  1.00  0.39           C  
ATOM    845  CG  MET A 144      -3.805 122.293  54.312  1.00  0.39           C  
ATOM    846  SD  MET A 144      -5.490 122.021  54.956  1.00  0.39           S  
ATOM    847  CE  MET A 144      -6.260 123.535  54.308  1.00  0.39           C  
ATOM    848  N   ASP A 145      -3.105 120.677  49.867  1.00  0.33           N  
ATOM    849  CA  ASP A 145      -2.990 120.714  48.425  1.00  0.33           C  
ATOM    850  C   ASP A 145      -3.827 119.636  47.711  1.00  0.33           C  
ATOM    851  O   ASP A 145      -4.475 119.915  46.702  1.00  0.33           O  
ATOM    852  CB  ASP A 145      -1.503 120.544  47.980  1.00  0.33           C  
ATOM    853  CG  ASP A 145      -0.560 121.623  48.502  1.00  0.33           C  
ATOM    854  OD1 ASP A 145      -0.946 122.816  48.506  1.00  0.33           O  
ATOM    855  OD2 ASP A 145       0.601 121.262  48.854  1.00  0.33           O  
ATOM    856  N   ASP A 146      -3.814 118.370  48.200  1.00  0.48           N  
ATOM    857  CA  ASP A 146      -4.245 117.212  47.424  1.00  0.48           C  
ATOM    858  C   ASP A 146      -4.931 116.111  48.263  1.00  0.48           C  
ATOM    859  O   ASP A 146      -5.158 116.239  49.463  1.00  0.48           O  
ATOM    860  CB  ASP A 146      -3.004 116.610  46.712  1.00  0.48           C  
ATOM    861  CG  ASP A 146      -3.322 116.174  45.299  1.00  0.48           C  
ATOM    862  OD1 ASP A 146      -4.392 115.549  45.106  1.00  0.48           O  
ATOM    863  OD2 ASP A 146      -2.436 116.385  44.424  1.00  0.48           O  
ATOM    864  N   ASN A 147      -5.325 114.979  47.636  1.00  0.41           N  
ATOM    865  CA  ASN A 147      -5.972 113.855  48.312  1.00  0.41           C  
ATOM    866  C   ASN A 147      -5.035 112.846  48.996  1.00  0.41           C  
ATOM    867  O   ASN A 147      -3.880 112.670  48.626  1.00  0.41           O  
ATOM    868  CB  ASN A 147      -6.815 113.007  47.333  1.00  0.41           C  
ATOM    869  CG  ASN A 147      -7.923 113.836  46.710  1.00  0.41           C  
ATOM    870  OD1 ASN A 147      -8.855 114.242  47.406  1.00  0.41           O  
ATOM    871  ND2 ASN A 147      -7.866 114.033  45.376  1.00  0.41           N  
ATOM    872  N   ALA A 148      -5.540 112.060  49.984  1.00  0.42           N  
ATOM    873  CA  ALA A 148      -4.758 111.029  50.663  1.00  0.42           C  
ATOM    874  C   ALA A 148      -4.046 109.985  49.776  1.00  0.42           C  
ATOM    875  O   ALA A 148      -2.860 109.762  50.029  1.00  0.42           O  
ATOM    876  CB  ALA A 148      -5.630 110.317  51.725  1.00  0.42           C  
ATOM    877  N   PRO A 149      -4.604 109.342  48.741  1.00  0.29           N  
ATOM    878  CA  PRO A 149      -3.815 108.494  47.849  1.00  0.29           C  
ATOM    879  C   PRO A 149      -2.881 109.287  46.934  1.00  0.29           C  
ATOM    880  O   PRO A 149      -1.806 108.777  46.635  1.00  0.29           O  
ATOM    881  CB  PRO A 149      -4.868 107.666  47.089  1.00  0.29           C  
ATOM    882  CG  PRO A 149      -6.127 108.534  47.119  1.00  0.29           C  
ATOM    883  CD  PRO A 149      -6.042 109.217  48.484  1.00  0.29           C  
ATOM    884  N   GLU A 150      -3.224 110.523  46.505  1.00  0.36           N  
ATOM    885  CA  GLU A 150      -2.412 111.366  45.627  1.00  0.36           C  
ATOM    886  C   GLU A 150      -1.137 111.875  46.304  1.00  0.36           C  
ATOM    887  O   GLU A 150      -0.162 112.302  45.680  1.00  0.36           O  
ATOM    888  CB  GLU A 150      -3.227 112.603  45.184  1.00  0.36           C  
ATOM    889  CG  GLU A 150      -4.493 112.309  44.339  1.00  0.36           C  
ATOM    890  CD  GLU A 150      -4.215 111.658  42.987  1.00  0.36           C  
ATOM    891  OE1 GLU A 150      -3.275 112.097  42.281  1.00  0.36           O  
ATOM    892  OE2 GLU A 150      -4.973 110.708  42.658  1.00  0.36           O  
ATOM    893  N   LEU A 151      -1.104 111.855  47.644  1.00  0.32           N  
ATOM    894  CA  LEU A 151       0.118 112.034  48.399  1.00  0.32           C  
ATOM    895  C   LEU A 151       0.953 110.784  48.571  1.00  0.32           C  
ATOM    896  O   LEU A 151       2.156 110.800  48.323  1.00  0.32           O  
ATOM    897  CB  LEU A 151      -0.213 112.558  49.807  1.00  0.32           C  
ATOM    898  CG  LEU A 151      -0.940 113.908  49.784  1.00  0.32           C  
ATOM    899  CD1 LEU A 151      -1.198 114.384  51.217  1.00  0.32           C  
ATOM    900  CD2 LEU A 151      -0.211 114.945  48.919  1.00  0.32           C  
ATOM    901  N   THR A 152       0.361 109.656  49.011  1.00  0.31           N  
ATOM    902  CA  THR A 152       1.152 108.498  49.433  1.00  0.31           C  
ATOM    903  C   THR A 152       1.577 107.608  48.292  1.00  0.31           C  
ATOM    904  O   THR A 152       2.493 106.798  48.445  1.00  0.31           O  
ATOM    905  CB  THR A 152       0.462 107.628  50.477  1.00  0.31           C  
ATOM    906  OG1 THR A 152      -0.829 107.215  50.051  1.00  0.31           O  
ATOM    907  CG2 THR A 152       0.295 108.436  51.773  1.00  0.31           C  
ATOM    908  N   ALA A 153       0.950 107.769  47.113  1.00  0.34           N  
ATOM    909  CA  ALA A 153       1.311 107.057  45.909  1.00  0.34           C  
ATOM    910  C   ALA A 153       2.328 107.813  45.068  1.00  0.34           C  
ATOM    911  O   ALA A 153       2.873 107.272  44.110  1.00  0.34           O  
ATOM    912  CB  ALA A 153       0.040 106.854  45.067  1.00  0.34           C  
ATOM    913  N   GLU A 154       2.648 109.067  45.440  1.00  0.40           N  
ATOM    914  CA  GLU A 154       3.695 109.826  44.791  1.00  0.40           C  
ATOM    915  C   GLU A 154       4.971 109.702  45.601  1.00  0.40           C  
ATOM    916  O   GLU A 154       5.073 110.142  46.749  1.00  0.40           O  
ATOM    917  CB  GLU A 154       3.274 111.297  44.583  1.00  0.40           C  
ATOM    918  CG  GLU A 154       4.385 112.260  44.081  1.00  0.40           C  
ATOM    919  CD  GLU A 154       5.286 111.736  42.964  1.00  0.40           C  
ATOM    920  OE1 GLU A 154       6.473 111.445  43.269  1.00  0.40           O  
ATOM    921  OE2 GLU A 154       4.834 111.671  41.803  1.00  0.40           O  
ATOM    922  N   THR A 155       6.001 109.073  45.003  1.00  0.30           N  
ATOM    923  CA  THR A 155       7.279 108.753  45.629  1.00  0.30           C  
ATOM    924  C   THR A 155       7.993 109.973  46.156  1.00  0.30           C  
ATOM    925  O   THR A 155       8.479 109.978  47.285  1.00  0.30           O  
ATOM    926  CB  THR A 155       8.208 108.026  44.657  1.00  0.30           C  
ATOM    927  OG1 THR A 155       7.646 106.766  44.325  1.00  0.30           O  
ATOM    928  CG2 THR A 155       9.602 107.736  45.241  1.00  0.30           C  
ATOM    929  N   LYS A 156       8.039 111.076  45.391  1.00  0.30           N  
ATOM    930  CA  LYS A 156       8.622 112.320  45.846  1.00  0.30           C  
ATOM    931  C   LYS A 156       7.852 112.979  46.979  1.00  0.30           C  
ATOM    932  O   LYS A 156       8.437 113.519  47.914  1.00  0.30           O  
ATOM    933  CB  LYS A 156       8.737 113.314  44.672  1.00  0.30           C  
ATOM    934  CG  LYS A 156       9.727 112.846  43.596  1.00  0.30           C  
ATOM    935  CD  LYS A 156       9.784 113.834  42.425  1.00  0.30           C  
ATOM    936  CE  LYS A 156      10.785 113.425  41.347  1.00  0.30           C  
ATOM    937  NZ  LYS A 156      10.727 114.400  40.238  1.00  0.30           N  
ATOM    938  N   ARG A 157       6.505 112.960  46.934  1.00  0.30           N  
ATOM    939  CA  ARG A 157       5.681 113.540  47.979  1.00  0.30           C  
ATOM    940  C   ARG A 157       5.788 112.785  49.290  1.00  0.30           C  
ATOM    941  O   ARG A 157       5.944 113.396  50.342  1.00  0.30           O  
ATOM    942  CB  ARG A 157       4.186 113.641  47.586  1.00  0.30           C  
ATOM    943  CG  ARG A 157       3.872 114.713  46.518  1.00  0.30           C  
ATOM    944  CD  ARG A 157       2.390 114.679  46.133  1.00  0.30           C  
ATOM    945  NE  ARG A 157       2.138 115.606  44.986  1.00  0.30           N  
ATOM    946  CZ  ARG A 157       0.883 115.892  44.610  1.00  0.30           C  
ATOM    947  NH1 ARG A 157       0.626 116.823  43.699  1.00  0.30           N  
ATOM    948  NH2 ARG A 157      -0.155 115.253  45.129  1.00  0.30           N  
ATOM    949  N   LYS A 158       5.748 111.441  49.233  1.00  0.41           N  
ATOM    950  CA  LYS A 158       5.923 110.566  50.372  1.00  0.41           C  
ATOM    951  C   LYS A 158       7.306 110.668  50.990  1.00  0.41           C  
ATOM    952  O   LYS A 158       7.455 110.711  52.210  1.00  0.41           O  
ATOM    953  CB  LYS A 158       5.664 109.108  49.929  1.00  0.41           C  
ATOM    954  CG  LYS A 158       5.794 108.080  51.060  1.00  0.41           C  
ATOM    955  CD  LYS A 158       5.583 106.655  50.542  1.00  0.41           C  
ATOM    956  CE  LYS A 158       5.780 105.613  51.637  1.00  0.41           C  
ATOM    957  NZ  LYS A 158       5.547 104.275  51.064  1.00  0.41           N  
ATOM    958  N   TYR A 159       8.359 110.722  50.148  1.00  0.30           N  
ATOM    959  CA  TYR A 159       9.725 110.904  50.595  1.00  0.30           C  
ATOM    960  C   TYR A 159       9.954 112.247  51.259  1.00  0.30           C  
ATOM    961  O   TYR A 159      10.687 112.305  52.227  1.00  0.30           O  
ATOM    962  CB  TYR A 159      10.728 110.647  49.443  1.00  0.30           C  
ATOM    963  CG  TYR A 159      12.167 110.661  49.901  1.00  0.30           C  
ATOM    964  CD1 TYR A 159      12.940 111.824  49.751  1.00  0.30           C  
ATOM    965  CD2 TYR A 159      12.756 109.523  50.479  1.00  0.30           C  
ATOM    966  CE1 TYR A 159      14.292 111.836  50.119  1.00  0.30           C  
ATOM    967  CE2 TYR A 159      14.109 109.536  50.856  1.00  0.30           C  
ATOM    968  CZ  TYR A 159      14.879 110.688  50.659  1.00  0.30           C  
ATOM    969  OH  TYR A 159      16.244 110.677  51.008  1.00  0.30           O  
ATOM    970  N   LYS A 160       9.291 113.335  50.814  1.00  0.41           N  
ATOM    971  CA  LYS A 160       9.396 114.666  51.403  1.00  0.41           C  
ATOM    972  C   LYS A 160       8.966 114.760  52.873  1.00  0.41           C  
ATOM    973  O   LYS A 160       9.189 115.755  53.563  1.00  0.41           O  
ATOM    974  CB  LYS A 160       8.520 115.616  50.551  1.00  0.41           C  
ATOM    975  CG  LYS A 160       8.644 117.114  50.859  1.00  0.41           C  
ATOM    976  CD  LYS A 160       7.658 117.907  50.006  1.00  0.41           C  
ATOM    977  CE  LYS A 160       7.621 119.392  50.313  1.00  0.41           C  
ATOM    978  NZ  LYS A 160       6.632 119.975  49.389  1.00  0.41           N  
ATOM    979  N   PHE A 161       8.341 113.704  53.421  1.00  0.35           N  
ATOM    980  CA  PHE A 161       8.196 113.536  54.852  1.00  0.35           C  
ATOM    981  C   PHE A 161       9.326 112.643  55.404  1.00  0.35           C  
ATOM    982  O   PHE A 161       9.116 111.763  56.244  1.00  0.35           O  
ATOM    983  CB  PHE A 161       6.732 113.109  55.175  1.00  0.35           C  
ATOM    984  CG  PHE A 161       6.378 113.047  56.637  1.00  0.35           C  
ATOM    985  CD1 PHE A 161       5.998 111.816  57.184  1.00  0.35           C  
ATOM    986  CD2 PHE A 161       6.501 114.145  57.486  1.00  0.35           C  
ATOM    987  CE1 PHE A 161       5.611 111.713  58.523  1.00  0.35           C  
ATOM    988  CE2 PHE A 161       6.312 113.926  58.847  1.00  0.35           C  
ATOM    989  CZ  PHE A 161       5.755 112.780  59.383  1.00  0.35           C  
ATOM    990  N   ASP A 162      10.587 112.935  55.000  1.00  0.34           N  
ATOM    991  CA  ASP A 162      11.827 112.462  55.583  1.00  0.34           C  
ATOM    992  C   ASP A 162      12.255 113.470  56.651  1.00  0.34           C  
ATOM    993  O   ASP A 162      13.203 113.272  57.407  1.00  0.34           O  
ATOM    994  CB  ASP A 162      12.928 112.192  54.505  1.00  0.34           C  
ATOM    995  CG  ASP A 162      13.333 113.394  53.655  1.00  0.34           C  
ATOM    996  OD1 ASP A 162      12.518 114.340  53.508  1.00  0.34           O  
ATOM    997  OD2 ASP A 162      14.487 113.362  53.152  1.00  0.34           O  
ATOM    998  N   SER A 163      11.436 114.528  56.821  1.00  0.30           N  
ATOM    999  CA  SER A 163      11.439 115.574  57.835  1.00  0.30           C  
ATOM   1000  C   SER A 163      11.130 115.089  59.238  1.00  0.30           C  
ATOM   1001  O   SER A 163      11.022 115.852  60.193  1.00  0.30           O  
ATOM   1002  CB  SER A 163      10.375 116.649  57.490  1.00  0.30           C  
ATOM   1003  OG  SER A 163      10.486 116.996  56.114  1.00  0.30           O  
ATOM   1004  N   ARG A 164      10.960 113.773  59.427  1.00  0.33           N  
ATOM   1005  CA  ARG A 164      10.901 113.136  60.726  1.00  0.33           C  
ATOM   1006  C   ARG A 164      12.171 113.339  61.550  1.00  0.33           C  
ATOM   1007  O   ARG A 164      13.250 112.919  61.152  1.00  0.33           O  
ATOM   1008  CB  ARG A 164      10.671 111.615  60.562  1.00  0.33           C  
ATOM   1009  CG  ARG A 164       9.307 111.242  59.955  1.00  0.33           C  
ATOM   1010  CD  ARG A 164       9.213 109.757  59.599  1.00  0.33           C  
ATOM   1011  NE  ARG A 164       7.820 109.559  59.107  1.00  0.33           N  
ATOM   1012  CZ  ARG A 164       7.324 108.441  58.564  1.00  0.33           C  
ATOM   1013  NH1 ARG A 164       8.098 107.412  58.244  1.00  0.33           N  
ATOM   1014  NH2 ARG A 164       6.024 108.370  58.284  1.00  0.33           N  
ATOM   1015  N   PHE A 165      12.031 113.996  62.726  1.00  0.35           N  
ATOM   1016  CA  PHE A 165      13.088 114.255  63.704  1.00  0.35           C  
ATOM   1017  C   PHE A 165      13.922 115.484  63.332  1.00  0.35           C  
ATOM   1018  O   PHE A 165      14.958 115.753  63.928  1.00  0.35           O  
ATOM   1019  CB  PHE A 165      13.974 113.013  64.046  1.00  0.35           C  
ATOM   1020  CG  PHE A 165      13.136 111.794  64.380  1.00  0.35           C  
ATOM   1021  CD1 PHE A 165      12.375 111.740  65.560  1.00  0.35           C  
ATOM   1022  CD2 PHE A 165      13.098 110.690  63.507  1.00  0.35           C  
ATOM   1023  CE1 PHE A 165      11.564 110.631  65.842  1.00  0.35           C  
ATOM   1024  CE2 PHE A 165      12.296 109.575  63.787  1.00  0.35           C  
ATOM   1025  CZ  PHE A 165      11.518 109.550  64.951  1.00  0.35           C  
ATOM   1026  N   LEU A 166      13.423 116.296  62.379  1.00  0.44           N  
ATOM   1027  CA  LEU A 166      14.115 117.450  61.832  1.00  0.44           C  
ATOM   1028  C   LEU A 166      13.202 118.664  61.869  1.00  0.44           C  
ATOM   1029  O   LEU A 166      12.833 119.188  60.827  1.00  0.44           O  
ATOM   1030  CB  LEU A 166      14.513 117.172  60.352  1.00  0.44           C  
ATOM   1031  CG  LEU A 166      15.493 115.997  60.139  1.00  0.44           C  
ATOM   1032  CD1 LEU A 166      15.624 115.677  58.642  1.00  0.44           C  
ATOM   1033  CD2 LEU A 166      16.872 116.279  60.758  1.00  0.44           C  
ATOM   1034  N   ASP A 167      12.783 119.134  63.064  1.00  0.38           N  
ATOM   1035  CA  ASP A 167      11.923 120.304  63.262  1.00  0.38           C  
ATOM   1036  C   ASP A 167      10.696 120.470  62.340  1.00  0.38           C  
ATOM   1037  O   ASP A 167      10.113 119.472  61.934  1.00  0.38           O  
ATOM   1038  CB  ASP A 167      12.818 121.553  63.334  1.00  0.38           C  
ATOM   1039  CG  ASP A 167      13.838 121.333  64.438  1.00  0.38           C  
ATOM   1040  OD1 ASP A 167      13.396 120.912  65.539  1.00  0.38           O  
ATOM   1041  OD2 ASP A 167      15.048 121.529  64.181  1.00  0.38           O  
ATOM   1042  N   ASP A 168      10.195 121.695  62.060  1.00  0.56           N  
ATOM   1043  CA  ASP A 168       8.988 121.937  61.262  1.00  0.56           C  
ATOM   1044  C   ASP A 168       7.654 121.406  61.826  1.00  0.56           C  
ATOM   1045  O   ASP A 168       6.743 121.060  61.074  1.00  0.56           O  
ATOM   1046  CB  ASP A 168       9.145 121.430  59.798  1.00  0.56           C  
ATOM   1047  CG  ASP A 168      10.015 122.345  58.961  1.00  0.56           C  
ATOM   1048  OD1 ASP A 168       9.741 123.576  58.979  1.00  0.56           O  
ATOM   1049  OD2 ASP A 168      10.871 121.810  58.219  1.00  0.56           O  
ATOM   1050  N   MET A 169       7.422 121.384  63.153  1.00  0.57           N  
ATOM   1051  CA  MET A 169       6.070 121.155  63.661  1.00  0.57           C  
ATOM   1052  C   MET A 169       5.225 122.425  63.624  1.00  0.57           C  
ATOM   1053  O   MET A 169       5.648 123.494  64.056  1.00  0.57           O  
ATOM   1054  CB  MET A 169       6.039 120.549  65.086  1.00  0.57           C  
ATOM   1055  CG  MET A 169       6.748 119.181  65.198  1.00  0.57           C  
ATOM   1056  SD  MET A 169       6.226 117.917  63.987  1.00  0.57           S  
ATOM   1057  CE  MET A 169       4.486 117.745  64.464  1.00  0.57           C  
ATOM   1058  N   LEU A 170       3.994 122.324  63.086  1.00  0.65           N  
ATOM   1059  CA  LEU A 170       3.039 123.408  62.996  1.00  0.65           C  
ATOM   1060  C   LEU A 170       1.758 123.002  63.709  1.00  0.65           C  
ATOM   1061  O   LEU A 170       1.350 121.841  63.702  1.00  0.65           O  
ATOM   1062  CB  LEU A 170       2.738 123.763  61.513  1.00  0.65           C  
ATOM   1063  CG  LEU A 170       1.848 125.006  61.277  1.00  0.65           C  
ATOM   1064  CD1 LEU A 170       2.467 126.295  61.844  1.00  0.65           C  
ATOM   1065  CD2 LEU A 170       1.549 125.173  59.778  1.00  0.65           C  
ATOM   1066  N   ARG A 171       1.093 123.961  64.383  1.00  0.59           N  
ATOM   1067  CA  ARG A 171      -0.204 123.760  65.001  1.00  0.59           C  
ATOM   1068  C   ARG A 171      -1.302 123.422  64.003  1.00  0.59           C  
ATOM   1069  O   ARG A 171      -1.499 124.121  63.011  1.00  0.59           O  
ATOM   1070  CB  ARG A 171      -0.588 125.037  65.790  1.00  0.59           C  
ATOM   1071  CG  ARG A 171      -1.949 125.004  66.520  1.00  0.59           C  
ATOM   1072  CD  ARG A 171      -2.168 126.266  67.360  1.00  0.59           C  
ATOM   1073  NE  ARG A 171      -3.526 126.180  67.986  1.00  0.59           N  
ATOM   1074  CZ  ARG A 171      -4.030 127.128  68.788  1.00  0.59           C  
ATOM   1075  NH1 ARG A 171      -3.339 128.223  69.091  1.00  0.59           N  
ATOM   1076  NH2 ARG A 171      -5.251 126.983  69.296  1.00  0.59           N  
ATOM   1077  N   VAL A 172      -2.061 122.346  64.270  1.00  0.72           N  
ATOM   1078  CA  VAL A 172      -3.189 121.953  63.450  1.00  0.72           C  
ATOM   1079  C   VAL A 172      -4.460 122.060  64.305  1.00  0.72           C  
ATOM   1080  O   VAL A 172      -4.497 122.766  65.314  1.00  0.72           O  
ATOM   1081  CB  VAL A 172      -2.909 120.613  62.753  1.00  0.72           C  
ATOM   1082  CG1 VAL A 172      -3.090 119.379  63.655  1.00  0.72           C  
ATOM   1083  CG2 VAL A 172      -3.691 120.515  61.433  1.00  0.72           C  
ATOM   1084  N   SER A 173      -5.567 121.397  63.930  1.00  0.72           N  
ATOM   1085  CA  SER A 173      -6.812 121.394  64.677  1.00  0.72           C  
ATOM   1086  C   SER A 173      -7.234 119.951  64.788  1.00  0.72           C  
ATOM   1087  O   SER A 173      -6.737 119.097  64.050  1.00  0.72           O  
ATOM   1088  CB  SER A 173      -7.962 122.213  64.014  1.00  0.72           C  
ATOM   1089  OG  SER A 173      -8.340 121.695  62.735  1.00  0.72           O  
ATOM   1090  N   TRP A 174      -8.156 119.619  65.717  1.00  0.73           N  
ATOM   1091  CA  TRP A 174      -8.628 118.254  65.866  1.00  0.73           C  
ATOM   1092  C   TRP A 174      -9.310 117.714  64.617  1.00  0.73           C  
ATOM   1093  O   TRP A 174      -8.982 116.620  64.164  1.00  0.73           O  
ATOM   1094  CB  TRP A 174      -9.565 118.127  67.096  1.00  0.73           C  
ATOM   1095  CG  TRP A 174      -8.831 118.162  68.427  1.00  0.73           C  
ATOM   1096  CD1 TRP A 174      -8.819 119.103  69.423  1.00  0.73           C  
ATOM   1097  CD2 TRP A 174      -7.991 117.084  68.876  1.00  0.73           C  
ATOM   1098  NE1 TRP A 174      -8.006 118.687  70.461  1.00  0.73           N  
ATOM   1099  CE2 TRP A 174      -7.494 117.447  70.145  1.00  0.73           C  
ATOM   1100  CE3 TRP A 174      -7.656 115.865  68.290  1.00  0.73           C  
ATOM   1101  CZ2 TRP A 174      -6.647 116.598  70.846  1.00  0.73           C  
ATOM   1102  CZ3 TRP A 174      -6.803 115.008  68.999  1.00  0.73           C  
ATOM   1103  CH2 TRP A 174      -6.301 115.369  70.258  1.00  0.73           C  
ATOM   1104  N   ASP A 175     -10.191 118.509  63.986  1.00  0.76           N  
ATOM   1105  CA  ASP A 175     -10.910 118.185  62.770  1.00  0.76           C  
ATOM   1106  C   ASP A 175      -9.994 117.845  61.594  1.00  0.76           C  
ATOM   1107  O   ASP A 175     -10.158 116.831  60.914  1.00  0.76           O  
ATOM   1108  CB  ASP A 175     -11.761 119.427  62.400  1.00  0.76           C  
ATOM   1109  CG  ASP A 175     -12.780 119.762  63.481  1.00  0.76           C  
ATOM   1110  OD1 ASP A 175     -12.979 118.942  64.410  1.00  0.76           O  
ATOM   1111  OD2 ASP A 175     -13.323 120.891  63.401  1.00  0.76           O  
ATOM   1112  N   THR A 176      -8.949 118.664  61.353  1.00  0.68           N  
ATOM   1113  CA  THR A 176      -7.949 118.407  60.318  1.00  0.68           C  
ATOM   1114  C   THR A 176      -7.145 117.140  60.555  1.00  0.68           C  
ATOM   1115  O   THR A 176      -6.990 116.314  59.655  1.00  0.68           O  
ATOM   1116  CB  THR A 176      -6.968 119.566  60.183  1.00  0.68           C  
ATOM   1117  OG1 THR A 176      -7.664 120.738  59.792  1.00  0.68           O  
ATOM   1118  CG2 THR A 176      -5.895 119.316  59.110  1.00  0.68           C  
ATOM   1119  N   ALA A 177      -6.629 116.921  61.785  1.00  0.68           N  
ATOM   1120  CA  ALA A 177      -5.886 115.714  62.107  1.00  0.68           C  
ATOM   1121  C   ALA A 177      -6.731 114.446  62.110  1.00  0.68           C  
ATOM   1122  O   ALA A 177      -6.307 113.415  61.590  1.00  0.68           O  
ATOM   1123  CB  ALA A 177      -5.144 115.873  63.447  1.00  0.68           C  
ATOM   1124  N   PHE A 178      -7.965 114.495  62.659  1.00  0.54           N  
ATOM   1125  CA  PHE A 178      -8.906 113.388  62.631  1.00  0.54           C  
ATOM   1126  C   PHE A 178      -9.284 112.976  61.213  1.00  0.54           C  
ATOM   1127  O   PHE A 178      -9.219 111.795  60.873  1.00  0.54           O  
ATOM   1128  CB  PHE A 178     -10.183 113.764  63.435  1.00  0.54           C  
ATOM   1129  CG  PHE A 178     -11.117 112.593  63.597  1.00  0.54           C  
ATOM   1130  CD1 PHE A 178     -12.286 112.497  62.823  1.00  0.54           C  
ATOM   1131  CD2 PHE A 178     -10.813 111.565  64.503  1.00  0.54           C  
ATOM   1132  CE1 PHE A 178     -13.124 111.380  62.935  1.00  0.54           C  
ATOM   1133  CE2 PHE A 178     -11.652 110.450  64.624  1.00  0.54           C  
ATOM   1134  CZ  PHE A 178     -12.803 110.352  63.831  1.00  0.54           C  
ATOM   1135  N   THR A 179      -9.617 113.939  60.324  1.00  0.57           N  
ATOM   1136  CA  THR A 179      -9.849 113.652  58.910  1.00  0.57           C  
ATOM   1137  C   THR A 179      -8.633 113.045  58.227  1.00  0.57           C  
ATOM   1138  O   THR A 179      -8.761 112.025  57.561  1.00  0.57           O  
ATOM   1139  CB  THR A 179     -10.292 114.872  58.101  1.00  0.57           C  
ATOM   1140  OG1 THR A 179     -11.534 115.363  58.581  1.00  0.57           O  
ATOM   1141  CG2 THR A 179     -10.537 114.522  56.622  1.00  0.57           C  
ATOM   1142  N   TYR A 180      -7.404 113.582  58.400  1.00  0.50           N  
ATOM   1143  CA  TYR A 180      -6.200 112.972  57.835  1.00  0.50           C  
ATOM   1144  C   TYR A 180      -5.948 111.545  58.336  1.00  0.50           C  
ATOM   1145  O   TYR A 180      -5.703 110.634  57.544  1.00  0.50           O  
ATOM   1146  CB  TYR A 180      -4.975 113.902  58.107  1.00  0.50           C  
ATOM   1147  CG  TYR A 180      -3.641 113.257  57.802  1.00  0.50           C  
ATOM   1148  CD1 TYR A 180      -2.877 112.707  58.845  1.00  0.50           C  
ATOM   1149  CD2 TYR A 180      -3.194 113.101  56.483  1.00  0.50           C  
ATOM   1150  CE1 TYR A 180      -1.703 111.992  58.569  1.00  0.50           C  
ATOM   1151  CE2 TYR A 180      -2.004 112.412  56.201  1.00  0.50           C  
ATOM   1152  CZ  TYR A 180      -1.263 111.853  57.248  1.00  0.50           C  
ATOM   1153  OH  TYR A 180      -0.067 111.162  56.975  1.00  0.50           O  
ATOM   1154  N   ALA A 181      -6.047 111.305  59.656  1.00  0.49           N  
ATOM   1155  CA  ALA A 181      -5.853 109.995  60.239  1.00  0.49           C  
ATOM   1156  C   ALA A 181      -6.887 108.977  59.775  1.00  0.49           C  
ATOM   1157  O   ALA A 181      -6.544 107.885  59.329  1.00  0.49           O  
ATOM   1158  CB  ALA A 181      -5.869 110.144  61.771  1.00  0.49           C  
ATOM   1159  N   ALA A 182      -8.182 109.350  59.773  1.00  0.48           N  
ATOM   1160  CA  ALA A 182      -9.254 108.537  59.242  1.00  0.48           C  
ATOM   1161  C   ALA A 182      -9.101 108.220  57.760  1.00  0.48           C  
ATOM   1162  O   ALA A 182      -9.308 107.080  57.352  1.00  0.48           O  
ATOM   1163  CB  ALA A 182     -10.600 109.248  59.486  1.00  0.48           C  
ATOM   1164  N   LYS A 183      -8.699 109.214  56.932  1.00  0.48           N  
ATOM   1165  CA  LYS A 183      -8.394 109.053  55.518  1.00  0.48           C  
ATOM   1166  C   LYS A 183      -7.187 108.160  55.240  1.00  0.48           C  
ATOM   1167  O   LYS A 183      -7.183 107.390  54.279  1.00  0.48           O  
ATOM   1168  CB  LYS A 183      -8.243 110.404  54.775  1.00  0.48           C  
ATOM   1169  CG  LYS A 183      -9.538 111.237  54.691  1.00  0.48           C  
ATOM   1170  CD  LYS A 183     -10.649 110.674  53.790  1.00  0.48           C  
ATOM   1171  CE  LYS A 183     -11.789 111.695  53.666  1.00  0.48           C  
ATOM   1172  NZ  LYS A 183     -12.913 111.172  52.858  1.00  0.48           N  
ATOM   1173  N   ALA A 184      -6.124 108.220  56.065  1.00  0.46           N  
ATOM   1174  CA  ALA A 184      -5.018 107.287  55.976  1.00  0.46           C  
ATOM   1175  C   ALA A 184      -5.430 105.848  56.288  1.00  0.46           C  
ATOM   1176  O   ALA A 184      -5.131 104.939  55.515  1.00  0.46           O  
ATOM   1177  CB  ALA A 184      -3.867 107.756  56.888  1.00  0.46           C  
ATOM   1178  N   MET A 185      -6.195 105.620  57.380  1.00  0.42           N  
ATOM   1179  CA  MET A 185      -6.691 104.301  57.762  1.00  0.42           C  
ATOM   1180  C   MET A 185      -7.608 103.644  56.725  1.00  0.42           C  
ATOM   1181  O   MET A 185      -7.415 102.489  56.372  1.00  0.42           O  
ATOM   1182  CB  MET A 185      -7.405 104.335  59.137  1.00  0.42           C  
ATOM   1183  CG  MET A 185      -6.525 104.761  60.337  1.00  0.42           C  
ATOM   1184  SD  MET A 185      -5.128 103.673  60.746  1.00  0.42           S  
ATOM   1185  CE  MET A 185      -3.827 104.666  59.963  1.00  0.42           C  
ATOM   1186  N   ILE A 186      -8.589 104.362  56.122  1.00  0.42           N  
ATOM   1187  CA  ILE A 186      -9.367 103.824  54.992  1.00  0.42           C  
ATOM   1188  C   ILE A 186      -8.518 103.468  53.782  1.00  0.42           C  
ATOM   1189  O   ILE A 186      -8.682 102.407  53.182  1.00  0.42           O  
ATOM   1190  CB  ILE A 186     -10.526 104.726  54.533  1.00  0.42           C  
ATOM   1191  CG1 ILE A 186     -11.259 104.233  53.262  1.00  0.42           C  
ATOM   1192  CG2 ILE A 186     -10.066 106.176  54.318  1.00  0.42           C  
ATOM   1193  CD1 ILE A 186     -11.863 102.843  53.406  1.00  0.42           C  
ATOM   1194  N   THR A 187      -7.559 104.323  53.384  1.00  0.49           N  
ATOM   1195  CA  THR A 187      -6.686 104.045  52.247  1.00  0.49           C  
ATOM   1196  C   THR A 187      -5.827 102.816  52.489  1.00  0.49           C  
ATOM   1197  O   THR A 187      -5.707 101.951  51.624  1.00  0.49           O  
ATOM   1198  CB  THR A 187      -5.808 105.243  51.902  1.00  0.49           C  
ATOM   1199  OG1 THR A 187      -6.604 106.333  51.452  1.00  0.49           O  
ATOM   1200  CG2 THR A 187      -4.817 104.942  50.768  1.00  0.49           C  
ATOM   1201  N   ILE A 188      -5.245 102.669  53.694  1.00  0.35           N  
ATOM   1202  CA  ILE A 188      -4.556 101.452  54.102  1.00  0.35           C  
ATOM   1203  C   ILE A 188      -5.465 100.219  54.212  1.00  0.35           C  
ATOM   1204  O   ILE A 188      -5.130  99.148  53.695  1.00  0.35           O  
ATOM   1205  CB  ILE A 188      -3.777 101.672  55.397  1.00  0.35           C  
ATOM   1206  CG1 ILE A 188      -2.704 102.781  55.238  1.00  0.35           C  
ATOM   1207  CG2 ILE A 188      -3.098 100.357  55.831  1.00  0.35           C  
ATOM   1208  CD1 ILE A 188      -2.146 103.269  56.583  1.00  0.35           C  
ATOM   1209  N   ALA A 189      -6.658 100.327  54.836  1.00  0.41           N  
ATOM   1210  CA  ALA A 189      -7.593  99.232  54.978  1.00  0.41           C  
ATOM   1211  C   ALA A 189      -8.098  98.702  53.640  1.00  0.41           C  
ATOM   1212  O   ALA A 189      -8.105  97.498  53.384  1.00  0.41           O  
ATOM   1213  CB  ALA A 189      -8.784  99.666  55.855  1.00  0.41           C  
ATOM   1214  N   THR A 190      -8.488  99.619  52.734  1.00  0.40           N  
ATOM   1215  CA  THR A 190      -8.924  99.329  51.369  1.00  0.40           C  
ATOM   1216  C   THR A 190      -7.798  98.790  50.511  1.00  0.40           C  
ATOM   1217  O   THR A 190      -7.943  97.713  49.940  1.00  0.40           O  
ATOM   1218  CB  THR A 190      -9.567 100.554  50.701  1.00  0.40           C  
ATOM   1219  OG1 THR A 190     -10.766 100.895  51.372  1.00  0.40           O  
ATOM   1220  CG2 THR A 190      -9.988 100.346  49.240  1.00  0.40           C  
ATOM   1221  N   ARG A 191      -6.615  99.445  50.448  1.00  0.32           N  
ATOM   1222  CA  ARG A 191      -5.611  99.052  49.469  1.00  0.32           C  
ATOM   1223  C   ARG A 191      -4.486  98.157  49.951  1.00  0.32           C  
ATOM   1224  O   ARG A 191      -3.682  97.704  49.145  1.00  0.32           O  
ATOM   1225  CB  ARG A 191      -4.925 100.283  48.843  1.00  0.32           C  
ATOM   1226  CG  ARG A 191      -5.867 101.122  47.961  1.00  0.32           C  
ATOM   1227  CD  ARG A 191      -5.090 101.963  46.955  1.00  0.32           C  
ATOM   1228  NE  ARG A 191      -4.536 100.971  45.983  1.00  0.32           N  
ATOM   1229  CZ  ARG A 191      -3.525 101.209  45.144  1.00  0.32           C  
ATOM   1230  NH1 ARG A 191      -3.054 100.207  44.410  1.00  0.32           N  
ATOM   1231  NH2 ARG A 191      -2.990 102.427  45.037  1.00  0.32           N  
ATOM   1232  N   TYR A 192      -4.365  97.824  51.244  1.00  0.27           N  
ATOM   1233  CA  TYR A 192      -3.303  96.894  51.610  1.00  0.27           C  
ATOM   1234  C   TYR A 192      -3.782  95.880  52.593  1.00  0.27           C  
ATOM   1235  O   TYR A 192      -3.319  94.744  52.610  1.00  0.27           O  
ATOM   1236  CB  TYR A 192      -2.110  97.601  52.289  1.00  0.27           C  
ATOM   1237  CG  TYR A 192      -1.448  98.550  51.343  1.00  0.27           C  
ATOM   1238  CD1 TYR A 192      -0.648  98.060  50.297  1.00  0.27           C  
ATOM   1239  CD2 TYR A 192      -1.629  99.933  51.478  1.00  0.27           C  
ATOM   1240  CE1 TYR A 192      -0.029  98.946  49.405  1.00  0.27           C  
ATOM   1241  CE2 TYR A 192      -1.016 100.821  50.584  1.00  0.27           C  
ATOM   1242  CZ  TYR A 192      -0.208 100.325  49.554  1.00  0.27           C  
ATOM   1243  OH  TYR A 192       0.427 101.222  48.673  1.00  0.27           O  
ATOM   1244  N   SER A 193      -4.742  96.239  53.445  1.00  0.27           N  
ATOM   1245  CA  SER A 193      -5.290  95.274  54.366  1.00  0.27           C  
ATOM   1246  C   SER A 193      -6.313  94.366  53.712  1.00  0.27           C  
ATOM   1247  O   SER A 193      -6.293  93.156  53.905  1.00  0.27           O  
ATOM   1248  CB  SER A 193      -5.935  95.941  55.587  1.00  0.27           C  
ATOM   1249  OG  SER A 193      -5.036  96.822  56.275  1.00  0.27           O  
ATOM   1250  N   GLY A 194      -7.242  94.918  52.902  1.00  0.30           N  
ATOM   1251  CA  GLY A 194      -8.240  94.114  52.206  1.00  0.30           C  
ATOM   1252  C   GLY A 194      -7.813  93.701  50.823  1.00  0.30           C  
ATOM   1253  O   GLY A 194      -8.000  92.547  50.455  1.00  0.30           O  
ATOM   1254  N   GLU A 195      -7.171  94.608  50.048  1.00  0.24           N  
ATOM   1255  CA  GLU A 195      -6.609  94.341  48.718  1.00  0.24           C  
ATOM   1256  C   GLU A 195      -5.540  93.241  48.735  1.00  0.24           C  
ATOM   1257  O   GLU A 195      -5.466  92.421  47.826  1.00  0.24           O  
ATOM   1258  CB  GLU A 195      -6.119  95.666  48.048  1.00  0.24           C  
ATOM   1259  CG  GLU A 195      -5.666  95.649  46.552  1.00  0.24           C  
ATOM   1260  CD  GLU A 195      -5.185  97.021  46.011  1.00  0.24           C  
ATOM   1261  OE1 GLU A 195      -5.814  98.073  46.313  1.00  0.24           O  
ATOM   1262  OE2 GLU A 195      -4.182  97.064  45.248  1.00  0.24           O  
ATOM   1263  N   ALA A 196      -4.728  93.114  49.813  1.00  0.43           N  
ATOM   1264  CA  ALA A 196      -3.734  92.050  49.884  1.00  0.43           C  
ATOM   1265  C   ALA A 196      -4.262  90.741  50.466  1.00  0.43           C  
ATOM   1266  O   ALA A 196      -3.522  89.766  50.587  1.00  0.43           O  
ATOM   1267  CB  ALA A 196      -2.552  92.497  50.768  1.00  0.43           C  
ATOM   1268  N   GLY A 197      -5.557  90.684  50.855  1.00  0.40           N  
ATOM   1269  CA  GLY A 197      -6.174  89.503  51.458  1.00  0.40           C  
ATOM   1270  C   GLY A 197      -5.650  89.164  52.829  1.00  0.40           C  
ATOM   1271  O   GLY A 197      -5.709  88.022  53.281  1.00  0.40           O  
ATOM   1272  N   ALA A 198      -5.096  90.153  53.547  1.00  0.24           N  
ATOM   1273  CA  ALA A 198      -4.411  89.896  54.785  1.00  0.24           C  
ATOM   1274  C   ALA A 198      -5.371  89.830  55.968  1.00  0.24           C  
ATOM   1275  O   ALA A 198      -6.319  90.598  56.118  1.00  0.24           O  
ATOM   1276  CB  ALA A 198      -3.291  90.932  55.016  1.00  0.24           C  
ATOM   1277  N   ARG A 199      -5.132  88.873  56.889  1.00  0.21           N  
ATOM   1278  CA  ARG A 199      -5.862  88.772  58.141  1.00  0.21           C  
ATOM   1279  C   ARG A 199      -5.558  89.949  59.052  1.00  0.21           C  
ATOM   1280  O   ARG A 199      -6.380  90.485  59.784  1.00  0.21           O  
ATOM   1281  CB  ARG A 199      -5.418  87.477  58.871  1.00  0.21           C  
ATOM   1282  CG  ARG A 199      -6.039  86.232  58.214  1.00  0.21           C  
ATOM   1283  CD  ARG A 199      -5.729  84.886  58.879  1.00  0.21           C  
ATOM   1284  NE  ARG A 199      -6.502  84.795  60.165  1.00  0.21           N  
ATOM   1285  CZ  ARG A 199      -6.139  83.978  61.166  1.00  0.21           C  
ATOM   1286  NH1 ARG A 199      -6.820  83.986  62.309  1.00  0.21           N  
ATOM   1287  NH2 ARG A 199      -5.115  83.138  61.032  1.00  0.21           N  
ATOM   1288  N   ARG A 200      -4.275  90.291  59.014  1.00  0.21           N  
ATOM   1289  CA  ARG A 200      -3.509  91.198  59.807  1.00  0.21           C  
ATOM   1290  C   ARG A 200      -3.475  92.524  59.051  1.00  0.21           C  
ATOM   1291  O   ARG A 200      -2.900  92.603  57.971  1.00  0.21           O  
ATOM   1292  CB  ARG A 200      -2.126  90.487  59.975  1.00  0.21           C  
ATOM   1293  CG  ARG A 200      -1.926  89.783  61.337  1.00  0.21           C  
ATOM   1294  CD  ARG A 200      -2.355  88.318  61.301  1.00  0.21           C  
ATOM   1295  NE  ARG A 200      -2.071  87.647  62.614  1.00  0.21           N  
ATOM   1296  CZ  ARG A 200      -2.133  86.316  62.767  1.00  0.21           C  
ATOM   1297  NH1 ARG A 200      -1.731  85.737  63.894  1.00  0.21           N  
ATOM   1298  NH2 ARG A 200      -2.581  85.540  61.781  1.00  0.21           N  
ATOM   1299  N   LEU A 201      -4.132  93.590  59.580  1.00  0.26           N  
ATOM   1300  CA  LEU A 201      -4.113  94.915  58.971  1.00  0.26           C  
ATOM   1301  C   LEU A 201      -2.735  95.528  58.859  1.00  0.26           C  
ATOM   1302  O   LEU A 201      -1.848  95.275  59.665  1.00  0.26           O  
ATOM   1303  CB  LEU A 201      -4.961  95.985  59.703  1.00  0.26           C  
ATOM   1304  CG  LEU A 201      -6.460  95.709  59.850  1.00  0.26           C  
ATOM   1305  CD1 LEU A 201      -7.207  96.968  60.225  1.00  0.26           C  
ATOM   1306  CD2 LEU A 201      -7.141  95.206  58.586  1.00  0.26           C  
ATOM   1307  N   ARG A 202      -2.533  96.419  57.879  1.00  0.24           N  
ATOM   1308  CA  ARG A 202      -1.281  97.137  57.725  1.00  0.24           C  
ATOM   1309  C   ARG A 202      -1.355  98.463  58.480  1.00  0.24           C  
ATOM   1310  O   ARG A 202      -0.553  99.377  58.305  1.00  0.24           O  
ATOM   1311  CB  ARG A 202      -1.005  97.313  56.220  1.00  0.24           C  
ATOM   1312  CG  ARG A 202      -0.826  95.966  55.480  1.00  0.24           C  
ATOM   1313  CD  ARG A 202       0.481  95.224  55.778  1.00  0.24           C  
ATOM   1314  NE  ARG A 202       0.515  94.056  54.836  1.00  0.24           N  
ATOM   1315  CZ  ARG A 202       1.516  93.167  54.775  1.00  0.24           C  
ATOM   1316  NH1 ARG A 202       1.451  92.172  53.892  1.00  0.24           N  
ATOM   1317  NH2 ARG A 202       2.576  93.255  55.573  1.00  0.24           N  
ATOM   1318  N   GLU A 203      -2.351  98.525  59.378  1.00  0.23           N  
ATOM   1319  CA  GLU A 203      -2.613  99.522  60.377  1.00  0.23           C  
ATOM   1320  C   GLU A 203      -2.367  98.881  61.732  1.00  0.23           C  
ATOM   1321  O   GLU A 203      -2.678  97.708  61.959  1.00  0.23           O  
ATOM   1322  CB  GLU A 203      -4.111  99.908  60.376  1.00  0.23           C  
ATOM   1323  CG  GLU A 203      -4.663 100.398  59.019  1.00  0.23           C  
ATOM   1324  CD  GLU A 203      -6.120 100.025  58.763  1.00  0.23           C  
ATOM   1325  OE1 GLU A 203      -7.027 100.703  59.302  1.00  0.23           O  
ATOM   1326  OE2 GLU A 203      -6.318  99.037  57.991  1.00  0.23           O  
ATOM   1327  N   GLN A 204      -1.797  99.625  62.692  1.00  0.25           N  
ATOM   1328  CA  GLN A 204      -1.323  99.003  63.900  1.00  0.25           C  
ATOM   1329  C   GLN A 204      -1.137  99.991  65.029  1.00  0.25           C  
ATOM   1330  O   GLN A 204      -1.088 101.198  64.811  1.00  0.25           O  
ATOM   1331  CB  GLN A 204      -0.012  98.240  63.662  1.00  0.25           C  
ATOM   1332  CG  GLN A 204       1.231  99.020  63.154  1.00  0.25           C  
ATOM   1333  CD  GLN A 204       1.211  99.139  61.630  1.00  0.25           C  
ATOM   1334  OE1 GLN A 204       0.972  98.161  60.914  1.00  0.25           O  
ATOM   1335  NE2 GLN A 204       1.443 100.369  61.119  1.00  0.25           N  
ATOM   1336  N   GLY A 205      -1.074  99.505  66.292  1.00  0.26           N  
ATOM   1337  CA  GLY A 205      -0.995 100.402  67.442  1.00  0.26           C  
ATOM   1338  C   GLY A 205      -0.173  99.881  68.570  1.00  0.26           C  
ATOM   1339  O   GLY A 205      -0.357  98.755  69.034  1.00  0.26           O  
ATOM   1340  N   TYR A 206       0.733 100.737  69.084  1.00  0.25           N  
ATOM   1341  CA  TYR A 206       1.639 100.405  70.158  1.00  0.25           C  
ATOM   1342  C   TYR A 206       1.138 101.180  71.346  1.00  0.25           C  
ATOM   1343  O   TYR A 206       1.112 102.405  71.407  1.00  0.25           O  
ATOM   1344  CB  TYR A 206       3.169 100.697  69.956  1.00  0.25           C  
ATOM   1345  CG  TYR A 206       3.714 100.284  68.612  1.00  0.25           C  
ATOM   1346  CD1 TYR A 206       3.345 100.989  67.454  1.00  0.25           C  
ATOM   1347  CD2 TYR A 206       4.532  99.144  68.476  1.00  0.25           C  
ATOM   1348  CE1 TYR A 206       3.661 100.497  66.184  1.00  0.25           C  
ATOM   1349  CE2 TYR A 206       4.810  98.623  67.207  1.00  0.25           C  
ATOM   1350  CZ  TYR A 206       4.367  99.302  66.073  1.00  0.25           C  
ATOM   1351  OH  TYR A 206       4.524  98.698  64.828  1.00  0.25           O  
ATOM   1352  N   ALA A 207       0.679 100.434  72.327  1.00  0.26           N  
ATOM   1353  CA  ALA A 207       0.388 100.911  73.626  1.00  0.26           C  
ATOM   1354  C   ALA A 207       0.598  99.758  74.556  1.00  0.26           C  
ATOM   1355  O   ALA A 207      -0.174  99.690  75.513  1.00  0.26           O  
ATOM   1356  CB  ALA A 207      -1.049 101.439  73.805  1.00  0.26           C  
ATOM   1357  N   PRO A 208       1.604  98.866  74.394  1.00  0.29           N  
ATOM   1358  CA  PRO A 208       2.017  98.211  75.602  1.00  0.29           C  
ATOM   1359  C   PRO A 208       3.488  98.348  75.946  1.00  0.29           C  
ATOM   1360  O   PRO A 208       3.826  97.841  77.012  1.00  0.29           O  
ATOM   1361  CB  PRO A 208       1.402  96.851  75.510  1.00  0.29           C  
ATOM   1362  CG  PRO A 208       1.453  96.491  74.040  1.00  0.29           C  
ATOM   1363  CD  PRO A 208       1.612  97.835  73.321  1.00  0.29           C  
ATOM   1364  N   GLU A 209       4.371  99.017  75.187  1.00  0.24           N  
ATOM   1365  CA  GLU A 209       5.822  99.007  75.429  1.00  0.24           C  
ATOM   1366  C   GLU A 209       6.584 100.347  75.546  1.00  0.24           C  
ATOM   1367  O   GLU A 209       6.127 101.302  74.955  1.00  0.24           O  
ATOM   1368  CB  GLU A 209       6.417  98.227  74.257  1.00  0.24           C  
ATOM   1369  CG  GLU A 209       5.875  98.599  72.836  1.00  0.24           C  
ATOM   1370  CD  GLU A 209       6.733  99.536  71.974  1.00  0.24           C  
ATOM   1371  OE1 GLU A 209       6.163 100.532  71.474  1.00  0.24           O  
ATOM   1372  OE2 GLU A 209       7.909  99.194  71.700  1.00  0.24           O  
ATOM   1373  N   MET A 210       7.742 100.441  76.306  1.00  0.20           N  
ATOM   1374  CA  MET A 210       8.568 101.657  76.599  1.00  0.20           C  
ATOM   1375  C   MET A 210       9.243 102.357  75.400  1.00  0.20           C  
ATOM   1376  O   MET A 210       8.590 102.692  74.425  1.00  0.20           O  
ATOM   1377  CB  MET A 210       9.595 101.501  77.775  1.00  0.20           C  
ATOM   1378  CG  MET A 210       8.935 101.278  79.152  1.00  0.20           C  
ATOM   1379  SD  MET A 210       7.754 102.578  79.663  1.00  0.20           S  
ATOM   1380  CE  MET A 210       8.894 103.985  79.848  1.00  0.20           C  
ATOM   1381  N   ILE A 211      10.560 102.712  75.448  1.00  0.18           N  
ATOM   1382  CA  ILE A 211      11.379 103.083  74.286  1.00  0.18           C  
ATOM   1383  C   ILE A 211      11.050 102.269  73.033  1.00  0.18           C  
ATOM   1384  O   ILE A 211      11.072 101.042  73.095  1.00  0.18           O  
ATOM   1385  CB  ILE A 211      12.870 102.919  74.626  1.00  0.18           C  
ATOM   1386  CG1 ILE A 211      13.268 103.841  75.808  1.00  0.18           C  
ATOM   1387  CG2 ILE A 211      13.787 103.154  73.397  1.00  0.18           C  
ATOM   1388  CD1 ILE A 211      14.633 103.483  76.407  1.00  0.18           C  
ATOM   1389  N   GLU A 212      10.770 102.903  71.870  1.00  0.21           N  
ATOM   1390  CA  GLU A 212      10.734 102.226  70.579  1.00  0.21           C  
ATOM   1391  C   GLU A 212      12.038 101.455  70.304  1.00  0.21           C  
ATOM   1392  O   GLU A 212      13.147 101.976  70.240  1.00  0.21           O  
ATOM   1393  CB  GLU A 212      10.309 103.190  69.416  1.00  0.21           C  
ATOM   1394  CG  GLU A 212       9.961 102.522  68.048  1.00  0.21           C  
ATOM   1395  CD  GLU A 212       9.905 103.440  66.811  1.00  0.21           C  
ATOM   1396  OE1 GLU A 212       9.764 104.681  66.910  1.00  0.21           O  
ATOM   1397  OE2 GLU A 212      10.048 102.875  65.693  1.00  0.21           O  
ATOM   1398  N   MET A 213      11.941 100.117  70.222  1.00  0.21           N  
ATOM   1399  CA  MET A 213      13.111  99.282  69.970  1.00  0.21           C  
ATOM   1400  C   MET A 213      13.369  99.176  68.456  1.00  0.21           C  
ATOM   1401  O   MET A 213      14.456  98.795  68.051  1.00  0.21           O  
ATOM   1402  CB  MET A 213      12.852  97.894  70.564  1.00  0.21           C  
ATOM   1403  CG  MET A 213      13.967  96.852  70.708  1.00  0.21           C  
ATOM   1404  SD  MET A 213      14.884  97.104  72.245  1.00  0.21           S  
ATOM   1405  CE  MET A 213      13.711  96.498  73.502  1.00  0.21           C  
ATOM   1406  N   MET A 214      12.361  99.554  67.611  1.00  0.21           N  
ATOM   1407  CA  MET A 214      12.440  99.644  66.146  1.00  0.21           C  
ATOM   1408  C   MET A 214      13.326 100.794  65.716  1.00  0.21           C  
ATOM   1409  O   MET A 214      14.473 100.642  65.309  1.00  0.21           O  
ATOM   1410  CB  MET A 214      11.017  99.827  65.513  1.00  0.21           C  
ATOM   1411  CG  MET A 214      10.852 100.258  64.030  1.00  0.21           C  
ATOM   1412  SD  MET A 214       9.164 100.592  63.441  1.00  0.21           S  
ATOM   1413  CE  MET A 214       9.752 100.778  61.738  1.00  0.21           C  
ATOM   1414  N   LYS A 215      12.825 102.033  65.800  1.00  0.22           N  
ATOM   1415  CA  LYS A 215      13.674 103.190  65.728  1.00  0.22           C  
ATOM   1416  C   LYS A 215      14.032 103.584  67.125  1.00  0.22           C  
ATOM   1417  O   LYS A 215      13.184 103.580  67.998  1.00  0.22           O  
ATOM   1418  CB  LYS A 215      12.952 104.388  65.086  1.00  0.22           C  
ATOM   1419  CG  LYS A 215      12.431 104.021  63.701  1.00  0.22           C  
ATOM   1420  CD  LYS A 215      11.573 105.118  63.091  1.00  0.22           C  
ATOM   1421  CE  LYS A 215      11.088 104.699  61.716  1.00  0.22           C  
ATOM   1422  NZ  LYS A 215      10.242 105.780  61.199  1.00  0.22           N  
ATOM   1423  N   GLY A 216      15.269 104.049  67.381  1.00  0.32           N  
ATOM   1424  CA  GLY A 216      15.680 104.352  68.755  1.00  0.32           C  
ATOM   1425  C   GLY A 216      15.028 105.602  69.311  1.00  0.32           C  
ATOM   1426  O   GLY A 216      15.257 105.988  70.452  1.00  0.32           O  
ATOM   1427  N   ALA A 217      14.198 106.274  68.494  1.00  0.22           N  
ATOM   1428  CA  ALA A 217      13.414 107.419  68.864  1.00  0.22           C  
ATOM   1429  C   ALA A 217      11.940 107.096  69.156  1.00  0.22           C  
ATOM   1430  O   ALA A 217      11.596 106.542  70.195  1.00  0.22           O  
ATOM   1431  CB  ALA A 217      13.557 108.458  67.739  1.00  0.22           C  
ATOM   1432  N   GLY A 218      11.004 107.526  68.279  1.00  0.21           N  
ATOM   1433  CA  GLY A 218       9.559 107.295  68.402  1.00  0.21           C  
ATOM   1434  C   GLY A 218       8.836 108.174  69.384  1.00  0.21           C  
ATOM   1435  O   GLY A 218       7.610 108.170  69.464  1.00  0.21           O  
ATOM   1436  N   THR A 219       9.589 109.012  70.116  1.00  0.21           N  
ATOM   1437  CA  THR A 219       9.146 110.095  70.986  1.00  0.21           C  
ATOM   1438  C   THR A 219       7.983 110.913  70.456  1.00  0.21           C  
ATOM   1439  O   THR A 219       8.042 111.462  69.357  1.00  0.21           O  
ATOM   1440  CB  THR A 219      10.278 111.063  71.283  1.00  0.21           C  
ATOM   1441  OG1 THR A 219      11.431 110.343  71.689  1.00  0.21           O  
ATOM   1442  CG2 THR A 219       9.908 112.003  72.438  1.00  0.21           C  
ATOM   1443  N   ARG A 220       6.890 111.019  71.235  1.00  0.20           N  
ATOM   1444  CA  ARG A 220       5.681 111.663  70.769  1.00  0.20           C  
ATOM   1445  C   ARG A 220       4.930 112.334  71.912  1.00  0.20           C  
ATOM   1446  O   ARG A 220       5.138 113.499  72.236  1.00  0.20           O  
ATOM   1447  CB  ARG A 220       4.808 110.579  70.082  1.00  0.20           C  
ATOM   1448  CG  ARG A 220       3.524 111.116  69.418  1.00  0.20           C  
ATOM   1449  CD  ARG A 220       2.650 110.023  68.800  1.00  0.20           C  
ATOM   1450  NE  ARG A 220       1.385 110.708  68.385  1.00  0.20           N  
ATOM   1451  CZ  ARG A 220       0.352 110.106  67.784  1.00  0.20           C  
ATOM   1452  NH1 ARG A 220      -0.726 110.822  67.473  1.00  0.20           N  
ATOM   1453  NH2 ARG A 220       0.371 108.810  67.491  1.00  0.20           N  
ATOM   1454  N   CYS A 221       3.999 111.609  72.558  1.00  0.18           N  
ATOM   1455  CA  CYS A 221       3.254 112.066  73.705  1.00  0.18           C  
ATOM   1456  C   CYS A 221       4.141 112.192  74.934  1.00  0.18           C  
ATOM   1457  O   CYS A 221       5.119 111.468  75.077  1.00  0.18           O  
ATOM   1458  CB  CYS A 221       2.090 111.090  74.015  1.00  0.18           C  
ATOM   1459  SG  CYS A 221       0.933 110.945  72.609  1.00  0.18           S  
ATOM   1460  N   PHE A 222       3.789 113.080  75.890  1.00  0.16           N  
ATOM   1461  CA  PHE A 222       4.493 113.246  77.161  1.00  0.16           C  
ATOM   1462  C   PHE A 222       4.375 112.036  78.102  1.00  0.16           C  
ATOM   1463  O   PHE A 222       4.994 111.982  79.165  1.00  0.16           O  
ATOM   1464  CB  PHE A 222       4.032 114.558  77.882  1.00  0.16           C  
ATOM   1465  CG  PHE A 222       2.605 114.488  78.377  1.00  0.16           C  
ATOM   1466  CD1 PHE A 222       1.537 114.984  77.612  1.00  0.16           C  
ATOM   1467  CD2 PHE A 222       2.327 113.868  79.608  1.00  0.16           C  
ATOM   1468  CE1 PHE A 222       0.214 114.797  78.035  1.00  0.16           C  
ATOM   1469  CE2 PHE A 222       1.009 113.661  80.026  1.00  0.16           C  
ATOM   1470  CZ  PHE A 222      -0.050 114.118  79.233  1.00  0.16           C  
ATOM   1471  N   LYS A 223       3.522 111.057  77.739  1.00  0.19           N  
ATOM   1472  CA  LYS A 223       3.340 109.798  78.423  1.00  0.19           C  
ATOM   1473  C   LYS A 223       4.629 108.974  78.497  1.00  0.19           C  
ATOM   1474  O   LYS A 223       4.946 108.191  77.609  1.00  0.19           O  
ATOM   1475  CB  LYS A 223       2.213 108.963  77.732  1.00  0.19           C  
ATOM   1476  CG  LYS A 223       0.801 109.591  77.792  1.00  0.19           C  
ATOM   1477  CD  LYS A 223      -0.277 108.714  77.110  1.00  0.19           C  
ATOM   1478  CE  LYS A 223      -1.691 109.322  77.155  1.00  0.19           C  
ATOM   1479  NZ  LYS A 223      -2.677 108.484  76.420  1.00  0.19           N  
ATOM   1480  N   HIS A 224       5.343 109.040  79.649  1.00  0.20           N  
ATOM   1481  CA  HIS A 224       6.541 108.258  79.977  1.00  0.20           C  
ATOM   1482  C   HIS A 224       6.116 106.932  80.559  1.00  0.20           C  
ATOM   1483  O   HIS A 224       6.774 106.294  81.377  1.00  0.20           O  
ATOM   1484  CB  HIS A 224       7.431 108.949  81.028  1.00  0.20           C  
ATOM   1485  CG  HIS A 224       7.880 110.289  80.570  1.00  0.20           C  
ATOM   1486  ND1 HIS A 224       8.896 110.358  79.649  1.00  0.20           N  
ATOM   1487  CD2 HIS A 224       7.404 111.529  80.848  1.00  0.20           C  
ATOM   1488  CE1 HIS A 224       9.025 111.635  79.370  1.00  0.20           C  
ATOM   1489  NE2 HIS A 224       8.146 112.394  80.071  1.00  0.20           N  
ATOM   1490  N   ARG A 225       4.927 106.538  80.123  1.00  0.22           N  
ATOM   1491  CA  ARG A 225       4.322 105.275  80.293  1.00  0.22           C  
ATOM   1492  C   ARG A 225       3.920 104.930  78.922  1.00  0.22           C  
ATOM   1493  O   ARG A 225       3.002 105.502  78.333  1.00  0.22           O  
ATOM   1494  CB  ARG A 225       3.045 105.237  81.129  1.00  0.22           C  
ATOM   1495  CG  ARG A 225       2.729 103.799  81.615  1.00  0.22           C  
ATOM   1496  CD  ARG A 225       1.618 103.096  80.849  1.00  0.22           C  
ATOM   1497  NE  ARG A 225       0.382 103.938  80.945  1.00  0.22           N  
ATOM   1498  CZ  ARG A 225      -0.219 104.531  79.907  1.00  0.22           C  
ATOM   1499  NH1 ARG A 225      -1.369 105.170  80.106  1.00  0.22           N  
ATOM   1500  NH2 ARG A 225       0.338 104.511  78.703  1.00  0.22           N  
ATOM   1501  N   ALA A 226       4.557 103.916  78.401  1.00  0.24           N  
ATOM   1502  CA  ALA A 226       4.165 103.365  77.169  1.00  0.24           C  
ATOM   1503  C   ALA A 226       3.879 101.988  77.699  1.00  0.24           C  
ATOM   1504  O   ALA A 226       4.711 101.320  78.311  1.00  0.24           O  
ATOM   1505  CB  ALA A 226       5.220 103.661  76.095  1.00  0.24           C  
ATOM   1506  N   GLY A 227       2.583 101.639  77.671  1.00  0.32           N  
ATOM   1507  CA  GLY A 227       2.136 100.320  77.984  1.00  0.32           C  
ATOM   1508  C   GLY A 227       1.242  99.895  79.082  1.00  0.32           C  
ATOM   1509  O   GLY A 227       0.417 100.663  79.541  1.00  0.32           O  
ATOM   1510  N   MET A 228       1.357  98.604  79.471  1.00  0.38           N  
ATOM   1511  CA  MET A 228       0.898  98.004  80.713  1.00  0.38           C  
ATOM   1512  C   MET A 228      -0.494  98.385  81.159  1.00  0.38           C  
ATOM   1513  O   MET A 228      -0.617  99.259  82.019  1.00  0.38           O  
ATOM   1514  CB  MET A 228       1.924  98.214  81.830  1.00  0.38           C  
ATOM   1515  CG  MET A 228       3.251  97.492  81.564  1.00  0.38           C  
ATOM   1516  SD  MET A 228       3.121  95.693  81.491  1.00  0.38           S  
ATOM   1517  CE  MET A 228       4.915  95.469  81.405  1.00  0.38           C  
ATOM   1518  N   PRO A 229      -1.552  97.783  80.574  1.00  0.44           N  
ATOM   1519  CA  PRO A 229      -2.928  98.285  80.576  1.00  0.44           C  
ATOM   1520  C   PRO A 229      -3.467  98.595  81.948  1.00  0.44           C  
ATOM   1521  O   PRO A 229      -4.369  99.397  82.073  1.00  0.44           O  
ATOM   1522  CB  PRO A 229      -3.707  97.178  79.835  1.00  0.44           C  
ATOM   1523  CG  PRO A 229      -2.838  95.925  79.923  1.00  0.44           C  
ATOM   1524  CD  PRO A 229      -1.457  96.542  79.796  1.00  0.44           C  
ATOM   1525  N   VAL A 230      -2.890  98.002  82.980  1.00  0.39           N  
ATOM   1526  CA  VAL A 230      -3.122  98.148  84.389  1.00  0.39           C  
ATOM   1527  C   VAL A 230      -3.000  99.570  84.923  1.00  0.39           C  
ATOM   1528  O   VAL A 230      -3.841 100.032  85.691  1.00  0.39           O  
ATOM   1529  CB  VAL A 230      -2.035  97.321  85.046  1.00  0.39           C  
ATOM   1530  CG1 VAL A 230      -2.432  97.029  86.498  1.00  0.39           C  
ATOM   1531  CG2 VAL A 230      -1.728  96.041  84.252  1.00  0.39           C  
ATOM   1532  N   LEU A 231      -1.975 100.334  84.483  1.00  0.43           N  
ATOM   1533  CA  LEU A 231      -1.753 101.705  84.912  1.00  0.43           C  
ATOM   1534  C   LEU A 231      -2.829 102.649  84.401  1.00  0.43           C  
ATOM   1535  O   LEU A 231      -3.014 103.747  84.912  1.00  0.43           O  
ATOM   1536  CB  LEU A 231      -0.408 102.269  84.370  1.00  0.43           C  
ATOM   1537  CG  LEU A 231       0.900 101.766  85.008  1.00  0.43           C  
ATOM   1538  CD1 LEU A 231       0.816 101.659  86.537  1.00  0.43           C  
ATOM   1539  CD2 LEU A 231       1.403 100.498  84.324  1.00  0.43           C  
ATOM   1540  N   GLY A 232      -3.569 102.268  83.349  1.00  0.43           N  
ATOM   1541  CA  GLY A 232      -4.633 103.122  82.862  1.00  0.43           C  
ATOM   1542  C   GLY A 232      -5.485 102.399  81.883  1.00  0.43           C  
ATOM   1543  O   GLY A 232      -5.446 102.684  80.688  1.00  0.43           O  
ATOM   1544  N   ILE A 233      -6.284 101.452  82.404  1.00  0.38           N  
ATOM   1545  CA  ILE A 233      -7.096 100.462  81.702  1.00  0.38           C  
ATOM   1546  C   ILE A 233      -7.867 101.005  80.525  1.00  0.38           C  
ATOM   1547  O   ILE A 233      -7.665 100.600  79.380  1.00  0.38           O  
ATOM   1548  CB  ILE A 233      -7.991  99.778  82.733  1.00  0.38           C  
ATOM   1549  CG1 ILE A 233      -7.159  98.807  83.615  1.00  0.38           C  
ATOM   1550  CG2 ILE A 233      -9.159  99.034  82.071  1.00  0.38           C  
ATOM   1551  CD1 ILE A 233      -7.924  98.256  84.827  1.00  0.38           C  
ATOM   1552  N   ILE A 234      -8.716 102.010  80.776  1.00  0.38           N  
ATOM   1553  CA  ILE A 234      -9.504 102.685  79.767  1.00  0.38           C  
ATOM   1554  C   ILE A 234      -8.644 103.396  78.720  1.00  0.38           C  
ATOM   1555  O   ILE A 234      -8.928 103.375  77.525  1.00  0.38           O  
ATOM   1556  CB  ILE A 234     -10.505 103.619  80.441  1.00  0.38           C  
ATOM   1557  CG1 ILE A 234     -11.516 102.783  81.271  1.00  0.38           C  
ATOM   1558  CG2 ILE A 234     -11.232 104.485  79.390  1.00  0.38           C  
ATOM   1559  CD1 ILE A 234     -12.478 103.614  82.131  1.00  0.38           C  
ATOM   1560  N   GLY A 235      -7.523 104.019  79.134  1.00  0.38           N  
ATOM   1561  CA  GLY A 235      -6.610 104.704  78.221  1.00  0.38           C  
ATOM   1562  C   GLY A 235      -5.801 103.825  77.289  1.00  0.38           C  
ATOM   1563  O   GLY A 235      -5.414 104.263  76.208  1.00  0.38           O  
ATOM   1564  N   LYS A 236      -5.505 102.574  77.687  1.00  0.38           N  
ATOM   1565  CA  LYS A 236      -5.021 101.541  76.804  1.00  0.38           C  
ATOM   1566  C   LYS A 236      -6.174 101.025  75.998  1.00  0.38           C  
ATOM   1567  O   LYS A 236      -6.014 100.840  74.795  1.00  0.38           O  
ATOM   1568  CB  LYS A 236      -4.307 100.409  77.569  1.00  0.38           C  
ATOM   1569  CG  LYS A 236      -3.915  99.153  76.749  1.00  0.38           C  
ATOM   1570  CD  LYS A 236      -5.048  98.119  76.658  1.00  0.38           C  
ATOM   1571  CE  LYS A 236      -4.651  96.706  76.248  1.00  0.38           C  
ATOM   1572  NZ  LYS A 236      -4.449  96.640  74.792  1.00  0.38           N  
ATOM   1573  N   MET A 237      -7.376 100.816  76.546  1.00  0.26           N  
ATOM   1574  CA  MET A 237      -8.540 100.308  75.846  1.00  0.26           C  
ATOM   1575  C   MET A 237      -8.935 101.151  74.673  1.00  0.26           C  
ATOM   1576  O   MET A 237      -9.092 100.589  73.604  1.00  0.26           O  
ATOM   1577  CB  MET A 237      -9.759 100.181  76.792  1.00  0.26           C  
ATOM   1578  CG  MET A 237     -11.098  99.781  76.135  1.00  0.26           C  
ATOM   1579  SD  MET A 237     -12.203 101.186  75.767  1.00  0.26           S  
ATOM   1580  CE  MET A 237     -12.717 101.493  77.479  1.00  0.26           C  
ATOM   1581  N   GLY A 238      -9.038 102.489  74.809  1.00  0.30           N  
ATOM   1582  CA  GLY A 238      -9.477 103.391  73.742  1.00  0.30           C  
ATOM   1583  C   GLY A 238      -8.894 103.117  72.379  1.00  0.30           C  
ATOM   1584  O   GLY A 238      -9.617 102.762  71.457  1.00  0.30           O  
ATOM   1585  N   ASN A 239      -7.559 103.175  72.235  1.00  0.31           N  
ATOM   1586  CA  ASN A 239      -6.901 102.799  70.991  1.00  0.31           C  
ATOM   1587  C   ASN A 239      -7.002 101.324  70.643  1.00  0.31           C  
ATOM   1588  O   ASN A 239      -7.208 100.940  69.504  1.00  0.31           O  
ATOM   1589  CB  ASN A 239      -5.397 103.153  70.999  1.00  0.31           C  
ATOM   1590  CG  ASN A 239      -5.201 104.657  71.098  1.00  0.31           C  
ATOM   1591  OD1 ASN A 239      -6.078 105.473  70.829  1.00  0.31           O  
ATOM   1592  ND2 ASN A 239      -3.977 105.074  71.497  1.00  0.31           N  
ATOM   1593  N   THR A 240      -6.868 100.420  71.612  1.00  0.35           N  
ATOM   1594  CA  THR A 240      -7.009  98.983  71.307  1.00  0.35           C  
ATOM   1595  C   THR A 240      -8.354  98.554  70.834  1.00  0.35           C  
ATOM   1596  O   THR A 240      -8.453  97.800  69.876  1.00  0.35           O  
ATOM   1597  CB  THR A 240      -6.767  98.120  72.470  1.00  0.35           C  
ATOM   1598  OG1 THR A 240      -5.583  98.646  73.016  1.00  0.35           O  
ATOM   1599  CG2 THR A 240      -6.410  96.630  72.096  1.00  0.35           C  
ATOM   1600  N   ARG A 241      -9.421  99.056  71.488  1.00  0.32           N  
ATOM   1601  CA  ARG A 241     -10.826  98.897  71.148  1.00  0.32           C  
ATOM   1602  C   ARG A 241     -11.129  99.479  69.788  1.00  0.32           C  
ATOM   1603  O   ARG A 241     -11.902  98.914  69.014  1.00  0.32           O  
ATOM   1604  CB  ARG A 241     -11.782  99.512  72.216  1.00  0.32           C  
ATOM   1605  CG  ARG A 241     -13.277  99.226  71.939  1.00  0.32           C  
ATOM   1606  CD  ARG A 241     -14.285  99.763  72.963  1.00  0.32           C  
ATOM   1607  NE  ARG A 241     -15.639  99.269  72.545  1.00  0.32           N  
ATOM   1608  CZ  ARG A 241     -16.118  98.047  72.818  1.00  0.32           C  
ATOM   1609  NH1 ARG A 241     -15.390  97.094  73.381  1.00  0.32           N  
ATOM   1610  NH2 ARG A 241     -17.386  97.784  72.520  1.00  0.32           N  
ATOM   1611  N   MET A 242     -10.475 100.606  69.436  1.00  0.29           N  
ATOM   1612  CA  MET A 242     -10.385 101.029  68.060  1.00  0.29           C  
ATOM   1613  C   MET A 242      -9.685  99.953  67.205  1.00  0.29           C  
ATOM   1614  O   MET A 242     -10.359  99.177  66.545  1.00  0.29           O  
ATOM   1615  CB  MET A 242      -9.727 102.428  67.964  1.00  0.29           C  
ATOM   1616  CG  MET A 242     -10.599 103.546  68.582  1.00  0.29           C  
ATOM   1617  SD  MET A 242      -9.715 105.090  68.969  1.00  0.29           S  
ATOM   1618  CE  MET A 242      -9.418 105.606  67.262  1.00  0.29           C  
ATOM   1619  N   ASN A 243      -8.353  99.781  67.246  1.00  0.30           N  
ATOM   1620  CA  ASN A 243      -7.590  98.760  66.511  1.00  0.30           C  
ATOM   1621  C   ASN A 243      -8.278  97.393  66.284  1.00  0.30           C  
ATOM   1622  O   ASN A 243      -8.361  96.935  65.153  1.00  0.30           O  
ATOM   1623  CB  ASN A 243      -6.136  98.588  67.060  1.00  0.30           C  
ATOM   1624  CG  ASN A 243      -5.325  99.867  66.855  1.00  0.30           C  
ATOM   1625  OD1 ASN A 243      -5.752 100.990  67.102  1.00  0.30           O  
ATOM   1626  ND2 ASN A 243      -4.074  99.748  66.366  1.00  0.30           N  
ATOM   1627  N   GLY A 244      -8.879  96.730  67.298  1.00  0.34           N  
ATOM   1628  CA  GLY A 244      -9.635  95.492  67.063  1.00  0.34           C  
ATOM   1629  C   GLY A 244     -10.944  95.581  66.300  1.00  0.34           C  
ATOM   1630  O   GLY A 244     -11.405  94.581  65.759  1.00  0.34           O  
ATOM   1631  N   GLY A 245     -11.599  96.755  66.224  1.00  0.28           N  
ATOM   1632  CA  GLY A 245     -12.880  96.903  65.536  1.00  0.28           C  
ATOM   1633  C   GLY A 245     -12.750  97.186  64.056  1.00  0.28           C  
ATOM   1634  O   GLY A 245     -13.678  96.927  63.292  1.00  0.28           O  
ATOM   1635  N   ILE A 246     -11.587  97.696  63.588  1.00  0.17           N  
ATOM   1636  CA  ILE A 246     -11.253  97.725  62.157  1.00  0.17           C  
ATOM   1637  C   ILE A 246     -10.428  96.509  61.870  1.00  0.17           C  
ATOM   1638  O   ILE A 246      -9.250  96.437  62.191  1.00  0.17           O  
ATOM   1639  CB  ILE A 246     -10.411  98.900  61.645  1.00  0.17           C  
ATOM   1640  CG1 ILE A 246     -10.962 100.241  62.058  1.00  0.17           C  
ATOM   1641  CG2 ILE A 246     -10.229  98.926  60.110  1.00  0.17           C  
ATOM   1642  CD1 ILE A 246     -12.469 100.295  61.970  1.00  0.17           C  
ATOM   1643  N   ASN A 247     -11.022  95.501  61.233  1.00  0.24           N  
ATOM   1644  CA  ASN A 247     -10.347  94.268  60.940  1.00  0.24           C  
ATOM   1645  C   ASN A 247     -11.383  93.360  60.281  1.00  0.24           C  
ATOM   1646  O   ASN A 247     -12.563  93.679  60.218  1.00  0.24           O  
ATOM   1647  CB  ASN A 247      -9.633  93.588  62.157  1.00  0.24           C  
ATOM   1648  CG  ASN A 247      -8.513  92.690  61.686  1.00  0.24           C  
ATOM   1649  OD1 ASN A 247      -8.776  91.629  61.124  1.00  0.24           O  
ATOM   1650  ND2 ASN A 247      -7.243  93.091  61.831  1.00  0.24           N  
ATOM   1651  N   ALA A 248     -10.910  92.247  59.702  1.00  0.24           N  
ATOM   1652  CA  ALA A 248     -11.613  91.136  59.102  1.00  0.24           C  
ATOM   1653  C   ALA A 248     -11.831  89.995  60.090  1.00  0.24           C  
ATOM   1654  O   ALA A 248     -12.583  89.065  59.834  1.00  0.24           O  
ATOM   1655  CB  ALA A 248     -10.641  90.584  58.043  1.00  0.24           C  
ATOM   1656  N   LEU A 249     -11.155  90.060  61.255  1.00  0.23           N  
ATOM   1657  CA  LEU A 249     -11.395  89.240  62.433  1.00  0.23           C  
ATOM   1658  C   LEU A 249     -11.527  87.745  62.177  1.00  0.23           C  
ATOM   1659  O   LEU A 249     -10.559  87.123  61.711  1.00  0.23           O  
ATOM   1660  CB  LEU A 249     -12.545  89.869  63.257  1.00  0.23           C  
ATOM   1661  CG  LEU A 249     -12.258  91.347  63.617  1.00  0.23           C  
ATOM   1662  CD1 LEU A 249     -13.429  92.033  64.324  1.00  0.23           C  
ATOM   1663  CD2 LEU A 249     -10.976  91.449  64.457  1.00  0.23           C  
ATOM   1664  N   LEU A 250     -12.707  87.178  62.516  1.00  0.20           N  
ATOM   1665  CA  LEU A 250     -13.285  85.965  61.956  1.00  0.20           C  
ATOM   1666  C   LEU A 250     -14.669  86.223  61.344  1.00  0.20           C  
ATOM   1667  O   LEU A 250     -15.227  85.332  60.708  1.00  0.20           O  
ATOM   1668  CB  LEU A 250     -13.484  84.855  63.024  1.00  0.20           C  
ATOM   1669  CG  LEU A 250     -12.243  84.516  63.869  1.00  0.20           C  
ATOM   1670  CD1 LEU A 250     -12.617  83.508  64.967  1.00  0.20           C  
ATOM   1671  CD2 LEU A 250     -11.072  84.004  63.020  1.00  0.20           C  
ATOM   1672  N   ASP A 251     -15.238  87.443  61.489  1.00  0.21           N  
ATOM   1673  CA  ASP A 251     -16.493  87.825  60.866  1.00  0.21           C  
ATOM   1674  C   ASP A 251     -16.166  88.613  59.602  1.00  0.21           C  
ATOM   1675  O   ASP A 251     -15.417  89.593  59.626  1.00  0.21           O  
ATOM   1676  CB  ASP A 251     -17.397  88.620  61.850  1.00  0.21           C  
ATOM   1677  CG  ASP A 251     -18.846  88.684  61.376  1.00  0.21           C  
ATOM   1678  OD1 ASP A 251     -19.186  87.950  60.411  1.00  0.21           O  
ATOM   1679  OD2 ASP A 251     -19.635  89.429  62.005  1.00  0.21           O  
ATOM   1680  N   THR A 252     -16.673  88.146  58.440  1.00  0.20           N  
ATOM   1681  CA  THR A 252     -16.457  88.762  57.134  1.00  0.20           C  
ATOM   1682  C   THR A 252     -16.861  90.225  57.073  1.00  0.20           C  
ATOM   1683  O   THR A 252     -17.635  90.743  57.870  1.00  0.20           O  
ATOM   1684  CB  THR A 252     -17.061  88.039  55.928  1.00  0.20           C  
ATOM   1685  OG1 THR A 252     -18.478  87.991  55.986  1.00  0.20           O  
ATOM   1686  CG2 THR A 252     -16.548  86.594  55.881  1.00  0.20           C  
ATOM   1687  N   TRP A 253     -16.299  90.971  56.108  1.00  0.21           N  
ATOM   1688  CA  TRP A 253     -16.521  92.394  56.045  1.00  0.21           C  
ATOM   1689  C   TRP A 253     -17.036  92.828  54.685  1.00  0.21           C  
ATOM   1690  O   TRP A 253     -16.487  92.501  53.633  1.00  0.21           O  
ATOM   1691  CB  TRP A 253     -15.235  93.157  56.457  1.00  0.21           C  
ATOM   1692  CG  TRP A 253     -14.094  93.167  55.445  1.00  0.21           C  
ATOM   1693  CD1 TRP A 253     -13.846  94.142  54.524  1.00  0.21           C  
ATOM   1694  CD2 TRP A 253     -13.139  92.122  55.189  1.00  0.21           C  
ATOM   1695  NE1 TRP A 253     -12.743  93.826  53.766  1.00  0.21           N  
ATOM   1696  CE2 TRP A 253     -12.292  92.590  54.158  1.00  0.21           C  
ATOM   1697  CE3 TRP A 253     -12.974  90.848  55.729  1.00  0.21           C  
ATOM   1698  CZ2 TRP A 253     -11.250  91.813  53.681  1.00  0.21           C  
ATOM   1699  CZ3 TRP A 253     -11.955  90.041  55.197  1.00  0.21           C  
ATOM   1700  CH2 TRP A 253     -11.091  90.524  54.205  1.00  0.21           C  
ATOM   1701  N   ILE A 254     -18.117  93.623  54.667  1.00  0.21           N  
ATOM   1702  CA  ILE A 254     -18.670  94.180  53.446  1.00  0.21           C  
ATOM   1703  C   ILE A 254     -18.014  95.527  53.170  1.00  0.21           C  
ATOM   1704  O   ILE A 254     -18.623  96.580  53.327  1.00  0.21           O  
ATOM   1705  CB  ILE A 254     -20.191  94.295  53.502  1.00  0.21           C  
ATOM   1706  CG1 ILE A 254     -20.846  92.963  53.957  1.00  0.21           C  
ATOM   1707  CG2 ILE A 254     -20.707  94.703  52.102  1.00  0.21           C  
ATOM   1708  CD1 ILE A 254     -22.349  93.098  54.234  1.00  0.21           C  
ATOM   1709  N   ARG A 255     -16.721  95.497  52.769  1.00  0.25           N  
ATOM   1710  CA  ARG A 255     -15.883  96.666  52.505  1.00  0.25           C  
ATOM   1711  C   ARG A 255     -15.614  97.529  53.754  1.00  0.25           C  
ATOM   1712  O   ARG A 255     -16.492  98.198  54.284  1.00  0.25           O  
ATOM   1713  CB  ARG A 255     -16.431  97.545  51.346  1.00  0.25           C  
ATOM   1714  CG  ARG A 255     -16.657  96.788  50.015  1.00  0.25           C  
ATOM   1715  CD  ARG A 255     -17.416  97.627  48.978  1.00  0.25           C  
ATOM   1716  NE  ARG A 255     -17.538  96.811  47.722  1.00  0.25           N  
ATOM   1717  CZ  ARG A 255     -18.145  97.246  46.608  1.00  0.25           C  
ATOM   1718  NH1 ARG A 255     -18.190  96.465  45.531  1.00  0.25           N  
ATOM   1719  NH2 ARG A 255     -18.708  98.448  46.549  1.00  0.25           N  
ATOM   1720  N   LYS A 256     -14.375  97.565  54.291  1.00  0.23           N  
ATOM   1721  CA  LYS A 256     -14.102  98.363  55.483  1.00  0.23           C  
ATOM   1722  C   LYS A 256     -14.028  99.859  55.155  1.00  0.23           C  
ATOM   1723  O   LYS A 256     -13.003 100.334  54.685  1.00  0.23           O  
ATOM   1724  CB  LYS A 256     -12.813  97.844  56.202  1.00  0.23           C  
ATOM   1725  CG  LYS A 256     -13.081  96.595  57.072  1.00  0.23           C  
ATOM   1726  CD  LYS A 256     -11.839  95.826  57.585  1.00  0.23           C  
ATOM   1727  CE  LYS A 256     -11.011  95.135  56.492  1.00  0.23           C  
ATOM   1728  NZ  LYS A 256      -9.903  94.325  57.048  1.00  0.23           N  
ATOM   1729  N   VAL A 257     -15.116 100.639  55.387  1.00  0.28           N  
ATOM   1730  CA  VAL A 257     -15.187 102.053  55.005  1.00  0.28           C  
ATOM   1731  C   VAL A 257     -14.995 102.991  56.205  1.00  0.28           C  
ATOM   1732  O   VAL A 257     -15.841 103.064  57.085  1.00  0.28           O  
ATOM   1733  CB  VAL A 257     -16.435 102.418  54.195  1.00  0.28           C  
ATOM   1734  CG1 VAL A 257     -16.478 101.588  52.890  1.00  0.28           C  
ATOM   1735  CG2 VAL A 257     -17.738 102.271  55.008  1.00  0.28           C  
ATOM   1736  N   SER A 258     -13.836 103.702  56.296  1.00  0.23           N  
ATOM   1737  CA  SER A 258     -13.293 104.443  57.472  1.00  0.23           C  
ATOM   1738  C   SER A 258     -13.944 104.272  58.857  1.00  0.23           C  
ATOM   1739  O   SER A 258     -14.294 105.277  59.475  1.00  0.23           O  
ATOM   1740  CB  SER A 258     -12.997 105.969  57.265  1.00  0.23           C  
ATOM   1741  OG  SER A 258     -14.020 106.687  56.580  1.00  0.23           O  
ATOM   1742  N   PRO A 259     -14.133 103.085  59.414  1.00  0.25           N  
ATOM   1743  CA  PRO A 259     -15.316 102.800  60.221  1.00  0.25           C  
ATOM   1744  C   PRO A 259     -15.310 103.420  61.596  1.00  0.25           C  
ATOM   1745  O   PRO A 259     -14.287 103.455  62.264  1.00  0.25           O  
ATOM   1746  CB  PRO A 259     -15.404 101.259  60.244  1.00  0.25           C  
ATOM   1747  CG  PRO A 259     -14.528 100.786  59.077  1.00  0.25           C  
ATOM   1748  CD  PRO A 259     -13.459 101.867  58.999  1.00  0.25           C  
ATOM   1749  N   ASP A 260     -16.468 103.902  62.066  1.00  0.37           N  
ATOM   1750  CA  ASP A 260     -16.637 104.737  63.239  1.00  0.37           C  
ATOM   1751  C   ASP A 260     -16.536 103.929  64.509  1.00  0.37           C  
ATOM   1752  O   ASP A 260     -16.401 104.434  65.619  1.00  0.37           O  
ATOM   1753  CB  ASP A 260     -17.982 105.492  63.164  1.00  0.37           C  
ATOM   1754  CG  ASP A 260     -19.199 104.585  63.012  1.00  0.37           C  
ATOM   1755  OD1 ASP A 260     -19.037 103.348  62.809  1.00  0.37           O  
ATOM   1756  OD2 ASP A 260     -20.320 105.139  63.090  1.00  0.37           O  
ATOM   1757  N   GLN A 261     -16.481 102.613  64.326  1.00  0.23           N  
ATOM   1758  CA  GLN A 261     -15.995 101.649  65.261  1.00  0.23           C  
ATOM   1759  C   GLN A 261     -14.585 101.999  65.764  1.00  0.23           C  
ATOM   1760  O   GLN A 261     -14.284 101.804  66.939  1.00  0.23           O  
ATOM   1761  CB  GLN A 261     -16.077 100.238  64.595  1.00  0.23           C  
ATOM   1762  CG  GLN A 261     -17.438  99.993  63.882  1.00  0.23           C  
ATOM   1763  CD  GLN A 261     -18.611 100.205  64.846  1.00  0.23           C  
ATOM   1764  OE1 GLN A 261     -18.805  99.414  65.772  1.00  0.23           O  
ATOM   1765  NE2 GLN A 261     -19.400 101.286  64.649  1.00  0.23           N  
ATOM   1766  N   ALA A 262     -13.676 102.538  64.909  1.00  0.25           N  
ATOM   1767  CA  ALA A 262     -12.269 102.320  65.133  1.00  0.25           C  
ATOM   1768  C   ALA A 262     -11.307 102.901  64.084  1.00  0.25           C  
ATOM   1769  O   ALA A 262     -11.700 103.360  63.023  1.00  0.25           O  
ATOM   1770  CB  ALA A 262     -12.084 100.825  65.141  1.00  0.25           C  
ATOM   1771  N   GLN A 263      -9.977 102.900  64.339  1.00  0.26           N  
ATOM   1772  CA  GLN A 263      -9.004 103.515  63.440  1.00  0.26           C  
ATOM   1773  C   GLN A 263      -7.625 102.892  63.626  1.00  0.26           C  
ATOM   1774  O   GLN A 263      -6.674 103.568  64.001  1.00  0.26           O  
ATOM   1775  CB  GLN A 263      -8.795 105.043  63.701  1.00  0.26           C  
ATOM   1776  CG  GLN A 263     -10.039 105.930  63.487  1.00  0.26           C  
ATOM   1777  CD  GLN A 263      -9.742 107.414  63.695  1.00  0.26           C  
ATOM   1778  OE1 GLN A 263      -9.204 107.863  64.706  1.00  0.26           O  
ATOM   1779  NE2 GLN A 263     -10.138 108.233  62.696  1.00  0.26           N  
ATOM   1780  N   GLY A 264      -7.420 101.595  63.387  1.00  0.28           N  
ATOM   1781  CA  GLY A 264      -6.098 101.022  63.487  1.00  0.28           C  
ATOM   1782  C   GLY A 264      -6.301  99.567  63.245  1.00  0.28           C  
ATOM   1783  O   GLY A 264      -7.339  99.248  62.702  1.00  0.28           O  
ATOM   1784  N   GLY A 265      -5.422  98.607  63.614  1.00  0.37           N  
ATOM   1785  CA  GLY A 265      -5.755  97.218  63.280  1.00  0.37           C  
ATOM   1786  C   GLY A 265      -5.142  96.121  64.085  1.00  0.37           C  
ATOM   1787  O   GLY A 265      -5.804  95.418  64.839  1.00  0.37           O  
ATOM   1788  N   ARG A 266      -3.832  95.889  63.936  1.00  0.29           N  
ATOM   1789  CA  ARG A 266      -3.176  94.868  64.729  1.00  0.29           C  
ATOM   1790  C   ARG A 266      -2.754  95.445  66.086  1.00  0.29           C  
ATOM   1791  O   ARG A 266      -2.382  96.618  66.191  1.00  0.29           O  
ATOM   1792  CB  ARG A 266      -1.967  94.267  63.988  1.00  0.29           C  
ATOM   1793  CG  ARG A 266      -2.192  93.570  62.634  1.00  0.29           C  
ATOM   1794  CD  ARG A 266      -0.807  93.068  62.153  1.00  0.29           C  
ATOM   1795  NE  ARG A 266      -0.085  94.114  61.343  1.00  0.29           N  
ATOM   1796  CZ  ARG A 266       1.063  93.993  60.656  1.00  0.29           C  
ATOM   1797  NH1 ARG A 266       1.618  95.071  60.085  1.00  0.29           N  
ATOM   1798  NH2 ARG A 266       1.734  92.851  60.537  1.00  0.29           N  
ATOM   1799  N   TYR A 267      -2.835  94.639  67.168  1.00  0.31           N  
ATOM   1800  CA  TYR A 267      -2.562  95.083  68.524  1.00  0.31           C  
ATOM   1801  C   TYR A 267      -1.282  94.430  69.004  1.00  0.31           C  
ATOM   1802  O   TYR A 267      -1.108  93.213  69.005  1.00  0.31           O  
ATOM   1803  CB  TYR A 267      -3.739  94.768  69.509  1.00  0.31           C  
ATOM   1804  CG  TYR A 267      -3.384  94.955  70.981  1.00  0.31           C  
ATOM   1805  CD1 TYR A 267      -2.798  96.139  71.474  1.00  0.31           C  
ATOM   1806  CD2 TYR A 267      -3.535  93.867  71.856  1.00  0.31           C  
ATOM   1807  CE1 TYR A 267      -2.258  96.176  72.771  1.00  0.31           C  
ATOM   1808  CE2 TYR A 267      -3.003  93.901  73.150  1.00  0.31           C  
ATOM   1809  CZ  TYR A 267      -2.329  95.039  73.592  1.00  0.31           C  
ATOM   1810  OH  TYR A 267      -1.852  95.073  74.919  1.00  0.31           O  
ATOM   1811  N   TRP A 268      -0.333  95.270  69.420  1.00  0.26           N  
ATOM   1812  CA  TRP A 268       0.946  94.837  69.912  1.00  0.26           C  
ATOM   1813  C   TRP A 268       1.015  94.140  71.263  1.00  0.26           C  
ATOM   1814  O   TRP A 268       0.141  94.250  72.110  1.00  0.26           O  
ATOM   1815  CB  TRP A 268       1.941  95.938  69.560  1.00  0.26           C  
ATOM   1816  CG  TRP A 268       1.808  96.293  68.026  1.00  0.26           C  
ATOM   1817  CD1 TRP A 268       1.929  97.553  67.555  1.00  0.26           C  
ATOM   1818  CD2 TRP A 268       1.538  95.462  66.828  1.00  0.26           C  
ATOM   1819  NE1 TRP A 268       1.982  97.541  66.169  1.00  0.26           N  
ATOM   1820  CE2 TRP A 268       1.736  96.256  65.687  1.00  0.26           C  
ATOM   1821  CE3 TRP A 268       1.174  94.140  66.645  1.00  0.26           C  
ATOM   1822  CZ2 TRP A 268       1.750  95.686  64.391  1.00  0.26           C  
ATOM   1823  CZ3 TRP A 268       1.096  93.616  65.380  1.00  0.26           C  
ATOM   1824  CH2 TRP A 268       1.541  94.311  64.320  1.00  0.26           C  
ATOM   1825  N   SER A 269       2.062  93.357  71.516  1.00  0.36           N  
ATOM   1826  CA  SER A 269       2.411  92.831  72.822  1.00  0.36           C  
ATOM   1827  C   SER A 269       3.582  93.599  73.413  1.00  0.36           C  
ATOM   1828  O   SER A 269       4.215  94.436  72.773  1.00  0.36           O  
ATOM   1829  CB  SER A 269       2.696  91.309  72.837  1.00  0.36           C  
ATOM   1830  OG  SER A 269       4.024  90.971  72.417  1.00  0.36           O  
ATOM   1831  N   ASN A 270       3.885  93.393  74.699  1.00  0.33           N  
ATOM   1832  CA  ASN A 270       4.991  94.079  75.336  1.00  0.33           C  
ATOM   1833  C   ASN A 270       5.855  93.266  76.253  1.00  0.33           C  
ATOM   1834  O   ASN A 270       7.028  93.559  76.442  1.00  0.33           O  
ATOM   1835  CB  ASN A 270       4.424  95.144  76.271  1.00  0.33           C  
ATOM   1836  CG  ASN A 270       3.412  94.636  77.312  1.00  0.33           C  
ATOM   1837  OD1 ASN A 270       2.782  93.582  77.211  1.00  0.33           O  
ATOM   1838  ND2 ASN A 270       3.270  95.411  78.397  1.00  0.33           N  
ATOM   1839  N   TYR A 271       5.278  92.260  76.912  1.00  0.40           N  
ATOM   1840  CA  TYR A 271       5.867  91.713  78.106  1.00  0.40           C  
ATOM   1841  C   TYR A 271       7.105  90.908  77.743  1.00  0.40           C  
ATOM   1842  O   TYR A 271       8.202  91.130  78.245  1.00  0.40           O  
ATOM   1843  CB  TYR A 271       4.723  90.958  78.827  1.00  0.40           C  
ATOM   1844  CG  TYR A 271       5.042  90.581  80.238  1.00  0.40           C  
ATOM   1845  CD1 TYR A 271       4.713  89.297  80.692  1.00  0.40           C  
ATOM   1846  CD2 TYR A 271       5.628  91.488  81.135  1.00  0.40           C  
ATOM   1847  CE1 TYR A 271       5.027  88.898  81.997  1.00  0.40           C  
ATOM   1848  CE2 TYR A 271       5.944  91.086  82.439  1.00  0.40           C  
ATOM   1849  CZ  TYR A 271       5.662  89.786  82.862  1.00  0.40           C  
ATOM   1850  OH  TYR A 271       6.005  89.355  84.152  1.00  0.40           O  
ATOM   1851  N   THR A 272       6.957  90.077  76.697  1.00  0.46           N  
ATOM   1852  CA  THR A 272       8.003  89.404  75.931  1.00  0.46           C  
ATOM   1853  C   THR A 272       9.016  90.350  75.329  1.00  0.46           C  
ATOM   1854  O   THR A 272      10.221  90.105  75.238  1.00  0.46           O  
ATOM   1855  CB  THR A 272       7.356  88.674  74.762  1.00  0.46           C  
ATOM   1856  OG1 THR A 272       6.356  87.784  75.227  1.00  0.46           O  
ATOM   1857  CG2 THR A 272       8.386  87.851  73.987  1.00  0.46           C  
ATOM   1858  N   TRP A 273       8.512  91.477  74.834  1.00  0.33           N  
ATOM   1859  CA  TRP A 273       9.236  92.441  74.054  1.00  0.33           C  
ATOM   1860  C   TRP A 273      10.206  93.279  74.866  1.00  0.33           C  
ATOM   1861  O   TRP A 273      11.387  93.370  74.548  1.00  0.33           O  
ATOM   1862  CB  TRP A 273       8.149  93.311  73.393  1.00  0.33           C  
ATOM   1863  CG  TRP A 273       8.520  94.564  72.693  1.00  0.33           C  
ATOM   1864  CD1 TRP A 273       7.854  95.743  72.706  1.00  0.33           C  
ATOM   1865  CD2 TRP A 273       9.551  94.742  71.719  1.00  0.33           C  
ATOM   1866  NE1 TRP A 273       8.377  96.657  71.815  1.00  0.33           N  
ATOM   1867  CE2 TRP A 273       9.406  95.971  71.180  1.00  0.33           C  
ATOM   1868  CE3 TRP A 273      10.530  93.834  71.263  1.00  0.33           C  
ATOM   1869  CZ2 TRP A 273      10.158  96.411  70.123  1.00  0.33           C  
ATOM   1870  CZ3 TRP A 273      11.246  94.220  70.121  1.00  0.33           C  
ATOM   1871  CH2 TRP A 273      11.043  95.456  69.533  1.00  0.33           C  
ATOM   1872  N   HIS A 274       9.732  93.852  75.980  1.00  0.44           N  
ATOM   1873  CA  HIS A 274      10.521  94.652  76.894  1.00  0.44           C  
ATOM   1874  C   HIS A 274      11.503  93.765  77.654  1.00  0.44           C  
ATOM   1875  O   HIS A 274      12.596  94.182  78.017  1.00  0.44           O  
ATOM   1876  CB  HIS A 274       9.535  95.419  77.814  1.00  0.44           C  
ATOM   1877  CG  HIS A 274      10.141  96.464  78.697  1.00  0.44           C  
ATOM   1878  ND1 HIS A 274      10.651  96.031  79.886  1.00  0.44           N  
ATOM   1879  CD2 HIS A 274      10.288  97.811  78.589  1.00  0.44           C  
ATOM   1880  CE1 HIS A 274      11.104  97.097  80.500  1.00  0.44           C  
ATOM   1881  NE2 HIS A 274      10.913  98.214  79.754  1.00  0.44           N  
ATOM   1882  N   GLY A 275      11.146  92.467  77.800  1.00  0.60           N  
ATOM   1883  CA  GLY A 275      11.985  91.422  78.379  1.00  0.60           C  
ATOM   1884  C   GLY A 275      11.625  91.167  79.813  1.00  0.60           C  
ATOM   1885  O   GLY A 275      12.331  90.474  80.537  1.00  0.60           O  
ATOM   1886  N   ASP A 276      10.490  91.738  80.244  1.00  0.62           N  
ATOM   1887  CA  ASP A 276       9.909  91.564  81.554  1.00  0.62           C  
ATOM   1888  C   ASP A 276       9.193  90.219  81.679  1.00  0.62           C  
ATOM   1889  O   ASP A 276       9.116  89.623  82.753  1.00  0.62           O  
ATOM   1890  CB  ASP A 276       8.878  92.684  81.836  1.00  0.62           C  
ATOM   1891  CG  ASP A 276       9.482  93.990  82.309  1.00  0.62           C  
ATOM   1892  OD1 ASP A 276      10.724  94.137  82.334  1.00  0.62           O  
ATOM   1893  OD2 ASP A 276       8.659  94.802  82.816  1.00  0.62           O  
ATOM   1894  N   GLN A 277       8.646  89.683  80.563  1.00  0.49           N  
ATOM   1895  CA  GLN A 277       8.231  88.294  80.472  1.00  0.49           C  
ATOM   1896  C   GLN A 277       9.418  87.398  80.637  1.00  0.49           C  
ATOM   1897  O   GLN A 277      10.392  87.496  79.900  1.00  0.49           O  
ATOM   1898  CB  GLN A 277       7.623  87.911  79.104  1.00  0.49           C  
ATOM   1899  CG  GLN A 277       7.293  86.417  78.835  1.00  0.49           C  
ATOM   1900  CD  GLN A 277       6.150  85.915  79.711  1.00  0.49           C  
ATOM   1901  OE1 GLN A 277       4.998  86.289  79.496  1.00  0.49           O  
ATOM   1902  NE2 GLN A 277       6.452  85.062  80.716  1.00  0.49           N  
ATOM   1903  N   ASN A 278       9.312  86.468  81.584  1.00  0.51           N  
ATOM   1904  CA  ASN A 278      10.345  85.521  81.874  1.00  0.51           C  
ATOM   1905  C   ASN A 278       9.901  84.184  81.283  1.00  0.51           C  
ATOM   1906  O   ASN A 278       8.960  83.600  81.828  1.00  0.51           O  
ATOM   1907  CB  ASN A 278      10.476  85.539  83.415  1.00  0.51           C  
ATOM   1908  CG  ASN A 278      11.567  84.626  83.933  1.00  0.51           C  
ATOM   1909  OD1 ASN A 278      12.042  83.709  83.264  1.00  0.51           O  
ATOM   1910  ND2 ASN A 278      11.954  84.856  85.209  1.00  0.51           N  
ATOM   1911  N   PRO A 279      10.487  83.648  80.194  1.00  0.46           N  
ATOM   1912  CA  PRO A 279      10.059  82.400  79.566  1.00  0.46           C  
ATOM   1913  C   PRO A 279      10.127  81.198  80.478  1.00  0.46           C  
ATOM   1914  O   PRO A 279       9.433  80.215  80.231  1.00  0.46           O  
ATOM   1915  CB  PRO A 279      10.946  82.272  78.317  1.00  0.46           C  
ATOM   1916  CG  PRO A 279      11.211  83.724  77.932  1.00  0.46           C  
ATOM   1917  CD  PRO A 279      11.379  84.386  79.296  1.00  0.46           C  
ATOM   1918  N   ALA A 280      10.929  81.255  81.556  1.00  0.60           N  
ATOM   1919  CA  ALA A 280      10.943  80.241  82.581  1.00  0.60           C  
ATOM   1920  C   ALA A 280       9.604  80.070  83.304  1.00  0.60           C  
ATOM   1921  O   ALA A 280       9.239  78.950  83.647  1.00  0.60           O  
ATOM   1922  CB  ALA A 280      12.088  80.521  83.566  1.00  0.60           C  
ATOM   1923  N   HIS A 281       8.814  81.149  83.529  1.00  0.51           N  
ATOM   1924  CA  HIS A 281       7.465  81.009  84.082  1.00  0.51           C  
ATOM   1925  C   HIS A 281       6.496  80.206  83.177  1.00  0.51           C  
ATOM   1926  O   HIS A 281       5.941  79.239  83.695  1.00  0.51           O  
ATOM   1927  CB  HIS A 281       6.829  82.378  84.483  1.00  0.51           C  
ATOM   1928  CG  HIS A 281       7.232  83.003  85.805  1.00  0.51           C  
ATOM   1929  ND1 HIS A 281       6.270  83.051  86.798  1.00  0.51           N  
ATOM   1930  CD2 HIS A 281       8.301  83.771  86.163  1.00  0.51           C  
ATOM   1931  CE1 HIS A 281       6.763  83.844  87.732  1.00  0.51           C  
ATOM   1932  NE2 HIS A 281       7.987  84.309  87.397  1.00  0.51           N  
ATOM   1933  N   PRO A 282       6.275  80.412  81.862  1.00  0.52           N  
ATOM   1934  CA  PRO A 282       5.414  79.528  81.073  1.00  0.52           C  
ATOM   1935  C   PRO A 282       5.958  78.129  80.945  1.00  0.52           C  
ATOM   1936  O   PRO A 282       5.179  77.184  80.877  1.00  0.52           O  
ATOM   1937  CB  PRO A 282       5.305  80.214  79.703  1.00  0.52           C  
ATOM   1938  CG  PRO A 282       5.424  81.695  80.048  1.00  0.52           C  
ATOM   1939  CD  PRO A 282       6.437  81.701  81.194  1.00  0.52           C  
ATOM   1940  N   PHE A 283       7.293  77.984  80.899  1.00  0.52           N  
ATOM   1941  CA  PHE A 283       7.957  76.701  80.865  1.00  0.52           C  
ATOM   1942  C   PHE A 283       7.737  75.864  82.129  1.00  0.52           C  
ATOM   1943  O   PHE A 283       7.430  74.679  82.053  1.00  0.52           O  
ATOM   1944  CB  PHE A 283       9.466  76.966  80.616  1.00  0.52           C  
ATOM   1945  CG  PHE A 283      10.183  75.721  80.193  1.00  0.52           C  
ATOM   1946  CD1 PHE A 283      10.856  74.924  81.132  1.00  0.52           C  
ATOM   1947  CD2 PHE A 283      10.133  75.309  78.853  1.00  0.52           C  
ATOM   1948  CE1 PHE A 283      11.438  73.712  80.741  1.00  0.52           C  
ATOM   1949  CE2 PHE A 283      10.727  74.106  78.456  1.00  0.52           C  
ATOM   1950  CZ  PHE A 283      11.376  73.303  79.403  1.00  0.52           C  
ATOM   1951  N   TRP A 284       7.876  76.463  83.330  1.00  0.50           N  
ATOM   1952  CA  TRP A 284       7.653  75.756  84.578  1.00  0.50           C  
ATOM   1953  C   TRP A 284       6.202  75.654  85.032  1.00  0.50           C  
ATOM   1954  O   TRP A 284       5.790  74.610  85.532  1.00  0.50           O  
ATOM   1955  CB  TRP A 284       8.506  76.353  85.734  1.00  0.50           C  
ATOM   1956  CG  TRP A 284       9.985  75.981  85.725  1.00  0.50           C  
ATOM   1957  CD1 TRP A 284      11.066  76.808  85.842  1.00  0.50           C  
ATOM   1958  CD2 TRP A 284      10.508  74.636  85.705  1.00  0.50           C  
ATOM   1959  NE1 TRP A 284      12.229  76.066  85.911  1.00  0.50           N  
ATOM   1960  CE2 TRP A 284      11.913  74.737  85.786  1.00  0.50           C  
ATOM   1961  CE3 TRP A 284       9.887  73.389  85.648  1.00  0.50           C  
ATOM   1962  CZ2 TRP A 284      12.717  73.603  85.766  1.00  0.50           C  
ATOM   1963  CZ3 TRP A 284      10.696  72.245  85.609  1.00  0.50           C  
ATOM   1964  CH2 TRP A 284      12.093  72.349  85.664  1.00  0.50           C  
ATOM   1965  N   SER A 285       5.388  76.725  84.931  1.00  0.56           N  
ATOM   1966  CA  SER A 285       4.064  76.731  85.553  1.00  0.56           C  
ATOM   1967  C   SER A 285       2.912  76.855  84.582  1.00  0.56           C  
ATOM   1968  O   SER A 285       1.760  76.655  84.960  1.00  0.56           O  
ATOM   1969  CB  SER A 285       3.954  77.878  86.599  1.00  0.56           C  
ATOM   1970  OG  SER A 285       4.088  79.174  86.009  1.00  0.56           O  
ATOM   1971  N   GLY A 286       3.171  77.167  83.295  1.00  0.52           N  
ATOM   1972  CA  GLY A 286       2.111  77.395  82.312  1.00  0.52           C  
ATOM   1973  C   GLY A 286       1.449  78.748  82.431  1.00  0.52           C  
ATOM   1974  O   GLY A 286       0.412  79.005  81.822  1.00  0.52           O  
ATOM   1975  N   VAL A 287       2.029  79.648  83.242  1.00  0.49           N  
ATOM   1976  CA  VAL A 287       1.447  80.924  83.617  1.00  0.49           C  
ATOM   1977  C   VAL A 287       2.349  82.050  83.127  1.00  0.49           C  
ATOM   1978  O   VAL A 287       3.569  81.926  83.086  1.00  0.49           O  
ATOM   1979  CB  VAL A 287       1.253  81.000  85.134  1.00  0.49           C  
ATOM   1980  CG1 VAL A 287       0.664  82.343  85.597  1.00  0.49           C  
ATOM   1981  CG2 VAL A 287       0.316  79.863  85.591  1.00  0.49           C  
ATOM   1982  N   GLN A 288       1.770  83.197  82.697  1.00  0.48           N  
ATOM   1983  CA  GLN A 288       2.523  84.356  82.229  1.00  0.48           C  
ATOM   1984  C   GLN A 288       3.455  84.963  83.284  1.00  0.48           C  
ATOM   1985  O   GLN A 288       4.633  85.215  83.034  1.00  0.48           O  
ATOM   1986  CB  GLN A 288       1.514  85.446  81.760  1.00  0.48           C  
ATOM   1987  CG  GLN A 288       2.175  86.736  81.220  1.00  0.48           C  
ATOM   1988  CD  GLN A 288       1.180  87.852  80.907  1.00  0.48           C  
ATOM   1989  OE1 GLN A 288       0.130  87.673  80.292  1.00  0.48           O  
ATOM   1990  NE2 GLN A 288       1.528  89.087  81.340  1.00  0.48           N  
ATOM   1991  N   GLY A 289       2.920  85.175  84.498  1.00  0.59           N  
ATOM   1992  CA  GLY A 289       3.620  85.724  85.646  1.00  0.59           C  
ATOM   1993  C   GLY A 289       2.597  85.880  86.730  1.00  0.59           C  
ATOM   1994  O   GLY A 289       1.593  86.560  86.544  1.00  0.59           O  
ATOM   1995  N   SER A 290       2.814  85.204  87.866  1.00  0.44           N  
ATOM   1996  CA  SER A 290       1.929  85.247  89.017  1.00  0.44           C  
ATOM   1997  C   SER A 290       2.813  85.184  90.219  1.00  0.44           C  
ATOM   1998  O   SER A 290       3.329  84.118  90.548  1.00  0.44           O  
ATOM   1999  CB  SER A 290       1.006  84.008  89.183  1.00  0.44           C  
ATOM   2000  OG  SER A 290      -0.093  84.054  88.283  1.00  0.44           O  
ATOM   2001  N   ASP A 291       2.995  86.310  90.911  1.00  0.54           N  
ATOM   2002  CA  ASP A 291       3.975  86.416  91.965  1.00  0.54           C  
ATOM   2003  C   ASP A 291       3.295  86.732  93.273  1.00  0.54           C  
ATOM   2004  O   ASP A 291       2.121  87.067  93.350  1.00  0.54           O  
ATOM   2005  CB  ASP A 291       4.982  87.547  91.677  1.00  0.54           C  
ATOM   2006  CG  ASP A 291       5.527  87.346  90.284  1.00  0.54           C  
ATOM   2007  OD1 ASP A 291       6.473  86.534  90.132  1.00  0.54           O  
ATOM   2008  OD2 ASP A 291       4.970  87.980  89.349  1.00  0.54           O  
ATOM   2009  N   ILE A 292       4.024  86.640  94.376  1.00  0.48           N  
ATOM   2010  CA  ILE A 292       3.548  87.106  95.659  1.00  0.48           C  
ATOM   2011  C   ILE A 292       3.356  88.629  95.763  1.00  0.48           C  
ATOM   2012  O   ILE A 292       4.250  89.387  95.387  1.00  0.48           O  
ATOM   2013  CB  ILE A 292       4.564  86.579  96.656  1.00  0.48           C  
ATOM   2014  CG1 ILE A 292       4.452  85.045  96.810  1.00  0.48           C  
ATOM   2015  CG2 ILE A 292       4.487  87.301  97.993  1.00  0.48           C  
ATOM   2016  CD1 ILE A 292       3.145  84.560  97.446  1.00  0.48           C  
ATOM   2017  N   ASP A 293       2.220  89.137  96.333  1.00  0.50           N  
ATOM   2018  CA  ASP A 293       2.128  90.528  96.789  1.00  0.50           C  
ATOM   2019  C   ASP A 293       3.189  90.849  97.839  1.00  0.50           C  
ATOM   2020  O   ASP A 293       3.533  90.048  98.702  1.00  0.50           O  
ATOM   2021  CB  ASP A 293       0.793  90.977  97.464  1.00  0.50           C  
ATOM   2022  CG  ASP A 293      -0.411  91.023  96.542  1.00  0.50           C  
ATOM   2023  OD1 ASP A 293      -0.211  91.054  95.305  1.00  0.50           O  
ATOM   2024  OD2 ASP A 293      -1.536  91.117  97.096  1.00  0.50           O  
ATOM   2025  N   LEU A 294       3.723  92.079  97.843  1.00  0.63           N  
ATOM   2026  CA  LEU A 294       4.833  92.450  98.702  1.00  0.63           C  
ATOM   2027  C   LEU A 294       4.569  92.354 100.202  1.00  0.63           C  
ATOM   2028  O   LEU A 294       5.475  92.115 100.999  1.00  0.63           O  
ATOM   2029  CB  LEU A 294       5.294  93.882  98.392  1.00  0.63           C  
ATOM   2030  CG  LEU A 294       6.639  94.258  99.022  1.00  0.63           C  
ATOM   2031  CD1 LEU A 294       7.800  93.419  98.492  1.00  0.63           C  
ATOM   2032  CD2 LEU A 294       6.884  95.694  98.689  1.00  0.63           C  
ATOM   2033  N   SER A 295       3.305  92.492 100.655  1.00  0.59           N  
ATOM   2034  CA  SER A 295       2.943  92.377 102.063  1.00  0.59           C  
ATOM   2035  C   SER A 295       3.266  91.054 102.716  1.00  0.59           C  
ATOM   2036  O   SER A 295       3.477  90.992 103.928  1.00  0.59           O  
ATOM   2037  CB  SER A 295       1.468  92.760 102.361  1.00  0.59           C  
ATOM   2038  OG  SER A 295       0.575  91.982 101.573  1.00  0.59           O  
ATOM   2039  N   ASP A 296       3.376  90.011 101.891  1.00  0.65           N  
ATOM   2040  CA  ASP A 296       3.831  88.684 102.198  1.00  0.65           C  
ATOM   2041  C   ASP A 296       5.370  88.542 102.266  1.00  0.65           C  
ATOM   2042  O   ASP A 296       5.894  87.619 102.879  1.00  0.65           O  
ATOM   2043  CB  ASP A 296       3.183  87.830 101.106  1.00  0.65           C  
ATOM   2044  CG  ASP A 296       3.369  86.358 101.345  1.00  0.65           C  
ATOM   2045  OD1 ASP A 296       2.630  85.808 102.192  1.00  0.65           O  
ATOM   2046  OD2 ASP A 296       4.285  85.756 100.739  1.00  0.65           O  
ATOM   2047  N   MET A 297       6.178  89.515 101.773  1.00  0.67           N  
ATOM   2048  CA  MET A 297       7.625  89.570 102.038  1.00  0.67           C  
ATOM   2049  C   MET A 297       7.908  89.653 103.531  1.00  0.67           C  
ATOM   2050  O   MET A 297       8.894  89.141 104.053  1.00  0.67           O  
ATOM   2051  CB  MET A 297       8.328  90.774 101.347  1.00  0.67           C  
ATOM   2052  CG  MET A 297       9.857  90.824 101.592  1.00  0.67           C  
ATOM   2053  SD  MET A 297      10.774  92.079 100.657  1.00  0.67           S  
ATOM   2054  CE  MET A 297      12.395  91.455 101.201  1.00  0.67           C  
ATOM   2055  N   ARG A 298       6.987  90.274 104.279  1.00  0.61           N  
ATOM   2056  CA  ARG A 298       7.009  90.259 105.719  1.00  0.61           C  
ATOM   2057  C   ARG A 298       6.741  88.898 106.379  1.00  0.61           C  
ATOM   2058  O   ARG A 298       7.153  88.670 107.521  1.00  0.61           O  
ATOM   2059  CB  ARG A 298       5.967  91.281 106.222  1.00  0.61           C  
ATOM   2060  CG  ARG A 298       5.915  91.400 107.755  1.00  0.61           C  
ATOM   2061  CD  ARG A 298       7.255  91.824 108.382  1.00  0.61           C  
ATOM   2062  NE  ARG A 298       7.123  91.879 109.875  1.00  0.61           N  
ATOM   2063  CZ  ARG A 298       6.702  90.853 110.634  1.00  0.61           C  
ATOM   2064  NH1 ARG A 298       6.474  91.040 111.928  1.00  0.61           N  
ATOM   2065  NH2 ARG A 298       6.522  89.628 110.163  1.00  0.61           N  
ATOM   2066  N   PHE A 299       6.042  87.971 105.696  1.00  0.67           N  
ATOM   2067  CA  PHE A 299       5.795  86.625 106.186  1.00  0.67           C  
ATOM   2068  C   PHE A 299       7.024  85.737 105.962  1.00  0.67           C  
ATOM   2069  O   PHE A 299       7.174  84.683 106.579  1.00  0.67           O  
ATOM   2070  CB  PHE A 299       4.520  86.010 105.522  1.00  0.67           C  
ATOM   2071  CG  PHE A 299       3.225  86.553 106.095  1.00  0.67           C  
ATOM   2072  CD1 PHE A 299       2.968  86.500 107.478  1.00  0.67           C  
ATOM   2073  CD2 PHE A 299       2.198  87.015 105.252  1.00  0.67           C  
ATOM   2074  CE1 PHE A 299       1.732  86.910 107.999  1.00  0.67           C  
ATOM   2075  CE2 PHE A 299       0.963  87.429 105.763  1.00  0.67           C  
ATOM   2076  CZ  PHE A 299       0.731  87.375 107.141  1.00  0.67           C  
ATOM   2077  N   SER A 300       7.965  86.177 105.102  1.00  0.71           N  
ATOM   2078  CA  SER A 300       9.264  85.546 104.902  1.00  0.71           C  
ATOM   2079  C   SER A 300      10.231  85.750 106.059  1.00  0.71           C  
ATOM   2080  O   SER A 300      10.267  86.800 106.699  1.00  0.71           O  
ATOM   2081  CB  SER A 300       9.938  86.021 103.588  1.00  0.71           C  
ATOM   2082  OG  SER A 300      11.140  85.302 103.303  1.00  0.71           O  
ATOM   2083  N   LYS A 301      11.071  84.735 106.345  1.00  0.69           N  
ATOM   2084  CA  LYS A 301      12.111  84.824 107.355  1.00  0.69           C  
ATOM   2085  C   LYS A 301      13.495  84.701 106.727  1.00  0.69           C  
ATOM   2086  O   LYS A 301      14.522  84.764 107.410  1.00  0.69           O  
ATOM   2087  CB  LYS A 301      11.924  83.719 108.424  1.00  0.69           C  
ATOM   2088  CG  LYS A 301      10.586  83.799 109.185  1.00  0.69           C  
ATOM   2089  CD  LYS A 301      10.487  82.707 110.265  1.00  0.69           C  
ATOM   2090  CE  LYS A 301       9.211  82.763 111.108  1.00  0.69           C  
ATOM   2091  NZ  LYS A 301       9.194  81.631 112.066  1.00  0.69           N  
ATOM   2092  N   LEU A 302      13.562  84.558 105.391  1.00  0.72           N  
ATOM   2093  CA  LEU A 302      14.817  84.561 104.676  1.00  0.72           C  
ATOM   2094  C   LEU A 302      14.612  85.110 103.281  1.00  0.72           C  
ATOM   2095  O   LEU A 302      13.866  84.558 102.476  1.00  0.72           O  
ATOM   2096  CB  LEU A 302      15.416  83.140 104.640  1.00  0.72           C  
ATOM   2097  CG  LEU A 302      16.865  83.076 104.128  1.00  0.72           C  
ATOM   2098  CD1 LEU A 302      17.680  82.137 105.020  1.00  0.72           C  
ATOM   2099  CD2 LEU A 302      16.942  82.647 102.656  1.00  0.72           C  
ATOM   2100  N   ASN A 303      15.263  86.234 102.935  1.00  0.76           N  
ATOM   2101  CA  ASN A 303      15.020  86.868 101.651  1.00  0.76           C  
ATOM   2102  C   ASN A 303      16.302  87.078 100.888  1.00  0.76           C  
ATOM   2103  O   ASN A 303      17.243  87.713 101.360  1.00  0.76           O  
ATOM   2104  CB  ASN A 303      14.335  88.248 101.780  1.00  0.76           C  
ATOM   2105  CG  ASN A 303      12.908  88.086 102.279  1.00  0.76           C  
ATOM   2106  OD1 ASN A 303      11.987  87.864 101.489  1.00  0.76           O  
ATOM   2107  ND2 ASN A 303      12.695  88.245 103.602  1.00  0.76           N  
ATOM   2108  N   THR A 304      16.344  86.602  99.636  1.00  0.80           N  
ATOM   2109  CA  THR A 304      17.454  86.919  98.747  1.00  0.80           C  
ATOM   2110  C   THR A 304      16.979  87.902  97.704  1.00  0.80           C  
ATOM   2111  O   THR A 304      16.004  87.663  96.995  1.00  0.80           O  
ATOM   2112  CB  THR A 304      18.070  85.722  98.047  1.00  0.80           C  
ATOM   2113  OG1 THR A 304      18.515  84.784  99.007  1.00  0.80           O  
ATOM   2114  CG2 THR A 304      19.323  86.143  97.272  1.00  0.80           C  
ATOM   2115  N   SER A 305      17.663  89.058  97.582  1.00  0.82           N  
ATOM   2116  CA  SER A 305      17.397  90.051  96.551  1.00  0.82           C  
ATOM   2117  C   SER A 305      18.410  89.866  95.458  1.00  0.82           C  
ATOM   2118  O   SER A 305      19.579  90.219  95.614  1.00  0.82           O  
ATOM   2119  CB  SER A 305      17.564  91.487  97.112  1.00  0.82           C  
ATOM   2120  OG  SER A 305      17.166  92.518  96.214  1.00  0.82           O  
ATOM   2121  N   TRP A 306      17.980  89.294  94.325  1.00  0.73           N  
ATOM   2122  CA  TRP A 306      18.881  88.837  93.296  1.00  0.73           C  
ATOM   2123  C   TRP A 306      18.638  89.603  92.019  1.00  0.73           C  
ATOM   2124  O   TRP A 306      17.613  89.456  91.358  1.00  0.73           O  
ATOM   2125  CB  TRP A 306      18.632  87.331  93.082  1.00  0.73           C  
ATOM   2126  CG  TRP A 306      19.783  86.591  92.437  1.00  0.73           C  
ATOM   2127  CD1 TRP A 306      20.580  86.940  91.382  1.00  0.73           C  
ATOM   2128  CD2 TRP A 306      20.316  85.370  92.965  1.00  0.73           C  
ATOM   2129  NE1 TRP A 306      21.584  86.020  91.220  1.00  0.73           N  
ATOM   2130  CE2 TRP A 306      21.441  85.043  92.182  1.00  0.73           C  
ATOM   2131  CE3 TRP A 306      19.926  84.580  94.043  1.00  0.73           C  
ATOM   2132  CZ2 TRP A 306      22.183  83.905  92.457  1.00  0.73           C  
ATOM   2133  CZ3 TRP A 306      20.729  83.480  94.363  1.00  0.73           C  
ATOM   2134  CH2 TRP A 306      21.825  83.122  93.568  1.00  0.73           C  
ATOM   2135  N   GLY A 307      19.579  90.496  91.650  1.00  0.79           N  
ATOM   2136  CA  GLY A 307      19.422  91.354  90.478  1.00  0.79           C  
ATOM   2137  C   GLY A 307      18.266  92.328  90.553  1.00  0.79           C  
ATOM   2138  O   GLY A 307      17.793  92.824  89.535  1.00  0.79           O  
ATOM   2139  N   LYS A 308      17.777  92.625  91.772  1.00  0.78           N  
ATOM   2140  CA  LYS A 308      16.615  93.455  91.993  1.00  0.78           C  
ATOM   2141  C   LYS A 308      16.986  94.655  92.847  1.00  0.78           C  
ATOM   2142  O   LYS A 308      17.381  94.544  94.012  1.00  0.78           O  
ATOM   2143  CB  LYS A 308      15.482  92.629  92.665  1.00  0.78           C  
ATOM   2144  CG  LYS A 308      14.147  93.374  92.882  1.00  0.78           C  
ATOM   2145  CD  LYS A 308      13.520  93.851  91.558  1.00  0.78           C  
ATOM   2146  CE  LYS A 308      12.249  94.693  91.695  1.00  0.78           C  
ATOM   2147  NZ  LYS A 308      11.791  95.108  90.345  1.00  0.78           N  
ATOM   2148  N   ASN A 309      16.880  95.876  92.283  1.00  0.81           N  
ATOM   2149  CA  ASN A 309      17.262  97.088  92.985  1.00  0.81           C  
ATOM   2150  C   ASN A 309      16.083  97.705  93.726  1.00  0.81           C  
ATOM   2151  O   ASN A 309      15.609  98.777  93.385  1.00  0.81           O  
ATOM   2152  CB  ASN A 309      17.951  98.101  92.035  1.00  0.81           C  
ATOM   2153  CG  ASN A 309      18.957  98.964  92.797  1.00  0.81           C  
ATOM   2154  OD1 ASN A 309      19.335  98.677  93.939  1.00  0.81           O  
ATOM   2155  ND2 ASN A 309      19.417 100.038  92.130  1.00  0.81           N  
ATOM   2156  N   PHE A 310      15.580  97.025  94.776  1.00  0.77           N  
ATOM   2157  CA  PHE A 310      14.391  97.363  95.542  1.00  0.77           C  
ATOM   2158  C   PHE A 310      14.237  98.776  96.019  1.00  0.77           C  
ATOM   2159  O   PHE A 310      13.181  99.369  95.878  1.00  0.77           O  
ATOM   2160  CB  PHE A 310      14.360  96.561  96.868  1.00  0.77           C  
ATOM   2161  CG  PHE A 310      13.682  95.266  96.650  1.00  0.77           C  
ATOM   2162  CD1 PHE A 310      12.294  95.242  96.494  1.00  0.77           C  
ATOM   2163  CD2 PHE A 310      14.395  94.074  96.615  1.00  0.77           C  
ATOM   2164  CE1 PHE A 310      11.628  94.048  96.218  1.00  0.77           C  
ATOM   2165  CE2 PHE A 310      13.740  92.862  96.393  1.00  0.77           C  
ATOM   2166  CZ  PHE A 310      12.357  92.866  96.157  1.00  0.77           C  
ATOM   2167  N   VAL A 311      15.261  99.366  96.638  1.00  0.74           N  
ATOM   2168  CA  VAL A 311      15.106 100.700  97.181  1.00  0.74           C  
ATOM   2169  C   VAL A 311      14.832 101.713  96.076  1.00  0.74           C  
ATOM   2170  O   VAL A 311      13.997 102.600  96.207  1.00  0.74           O  
ATOM   2171  CB  VAL A 311      16.308 101.020  98.045  1.00  0.74           C  
ATOM   2172  CG1 VAL A 311      16.271 102.484  98.506  1.00  0.74           C  
ATOM   2173  CG2 VAL A 311      16.272 100.078  99.265  1.00  0.74           C  
ATOM   2174  N   GLU A 312      15.486 101.533  94.922  1.00  0.62           N  
ATOM   2175  CA  GLU A 312      15.286 102.356  93.752  1.00  0.62           C  
ATOM   2176  C   GLU A 312      14.078 101.960  92.877  1.00  0.62           C  
ATOM   2177  O   GLU A 312      13.154 102.744  92.663  1.00  0.62           O  
ATOM   2178  CB  GLU A 312      16.622 102.265  92.986  1.00  0.62           C  
ATOM   2179  CG  GLU A 312      16.780 103.237  91.798  1.00  0.62           C  
ATOM   2180  CD  GLU A 312      18.220 103.318  91.289  1.00  0.62           C  
ATOM   2181  OE1 GLU A 312      19.127 102.745  91.949  1.00  0.62           O  
ATOM   2182  OE2 GLU A 312      18.425 103.963  90.234  1.00  0.62           O  
ATOM   2183  N   ASN A 313      13.987 100.692  92.422  1.00  0.67           N  
ATOM   2184  CA  ASN A 313      13.021 100.210  91.434  1.00  0.67           C  
ATOM   2185  C   ASN A 313      11.807  99.579  92.087  1.00  0.67           C  
ATOM   2186  O   ASN A 313      11.024  98.856  91.469  1.00  0.67           O  
ATOM   2187  CB  ASN A 313      13.643  99.129  90.501  1.00  0.67           C  
ATOM   2188  CG  ASN A 313      14.731  99.770  89.662  1.00  0.67           C  
ATOM   2189  OD1 ASN A 313      14.694 100.970  89.395  1.00  0.67           O  
ATOM   2190  ND2 ASN A 313      15.733  98.984  89.215  1.00  0.67           N  
ATOM   2191  N   LYS A 314      11.634  99.813  93.388  1.00  0.62           N  
ATOM   2192  CA  LYS A 314      10.517  99.305  94.144  1.00  0.62           C  
ATOM   2193  C   LYS A 314      10.315 100.203  95.357  1.00  0.62           C  
ATOM   2194  O   LYS A 314       9.936  99.777  96.439  1.00  0.62           O  
ATOM   2195  CB  LYS A 314      10.782  97.815  94.496  1.00  0.62           C  
ATOM   2196  CG  LYS A 314       9.637  96.989  95.067  1.00  0.62           C  
ATOM   2197  CD  LYS A 314       8.430  96.908  94.137  1.00  0.62           C  
ATOM   2198  CE  LYS A 314       8.425  95.779  93.125  1.00  0.62           C  
ATOM   2199  NZ  LYS A 314       7.152  95.837  92.382  1.00  0.62           N  
ATOM   2200  N   MET A 315      10.563 101.515  95.190  1.00  0.71           N  
ATOM   2201  CA  MET A 315      10.467 102.531  96.231  1.00  0.71           C  
ATOM   2202  C   MET A 315       9.209 102.581  97.122  1.00  0.71           C  
ATOM   2203  O   MET A 315       9.406 102.526  98.336  1.00  0.71           O  
ATOM   2204  CB  MET A 315      10.695 103.918  95.581  1.00  0.71           C  
ATOM   2205  CG  MET A 315      10.621 105.113  96.555  1.00  0.71           C  
ATOM   2206  SD  MET A 315      11.845 105.071  97.894  1.00  0.71           S  
ATOM   2207  CE  MET A 315      13.213 105.640  96.847  1.00  0.71           C  
ATOM   2208  N   PRO A 316       7.930 102.614  96.698  1.00  0.73           N  
ATOM   2209  CA  PRO A 316       6.751 102.706  97.590  1.00  0.73           C  
ATOM   2210  C   PRO A 316       6.523 101.449  98.405  1.00  0.73           C  
ATOM   2211  O   PRO A 316       5.551 101.328  99.150  1.00  0.73           O  
ATOM   2212  CB  PRO A 316       5.595 102.881  96.595  1.00  0.73           C  
ATOM   2213  CG  PRO A 316       6.072 102.208  95.320  1.00  0.73           C  
ATOM   2214  CD  PRO A 316       7.531 102.624  95.287  1.00  0.73           C  
ATOM   2215  N   GLU A 317       7.382 100.480  98.145  1.00  0.62           N  
ATOM   2216  CA  GLU A 317       7.328  99.118  98.500  1.00  0.62           C  
ATOM   2217  C   GLU A 317       8.569  98.760  99.320  1.00  0.62           C  
ATOM   2218  O   GLU A 317       8.611  97.803 100.087  1.00  0.62           O  
ATOM   2219  CB  GLU A 317       7.138  98.451  97.118  1.00  0.62           C  
ATOM   2220  CG  GLU A 317       5.620  98.288  96.856  1.00  0.62           C  
ATOM   2221  CD  GLU A 317       5.189  97.308  95.765  1.00  0.62           C  
ATOM   2222  OE1 GLU A 317       4.305  97.682  94.956  1.00  0.62           O  
ATOM   2223  OE2 GLU A 317       5.697  96.166  95.715  1.00  0.62           O  
ATOM   2224  N   ALA A 318       9.621  99.588  99.299  1.00  0.72           N  
ATOM   2225  CA  ALA A 318      10.902  99.214  99.856  1.00  0.72           C  
ATOM   2226  C   ALA A 318      10.959  99.136 101.374  1.00  0.72           C  
ATOM   2227  O   ALA A 318      11.895  98.570 101.939  1.00  0.72           O  
ATOM   2228  CB  ALA A 318      11.971 100.218  99.399  1.00  0.72           C  
ATOM   2229  N   HIS A 319       9.974  99.694 102.087  1.00  0.67           N  
ATOM   2230  CA  HIS A 319       9.907  99.603 103.528  1.00  0.67           C  
ATOM   2231  C   HIS A 319       9.599  98.199 104.037  1.00  0.67           C  
ATOM   2232  O   HIS A 319      10.298  97.718 104.919  1.00  0.67           O  
ATOM   2233  CB  HIS A 319       8.926 100.637 104.095  1.00  0.67           C  
ATOM   2234  CG  HIS A 319       7.521 100.292 103.787  1.00  0.67           C  
ATOM   2235  ND1 HIS A 319       7.144 100.176 102.465  1.00  0.67           N  
ATOM   2236  CD2 HIS A 319       6.487 100.014 104.607  1.00  0.67           C  
ATOM   2237  CE1 HIS A 319       5.887  99.839 102.505  1.00  0.67           C  
ATOM   2238  NE2 HIS A 319       5.443  99.721 103.771  1.00  0.67           N  
ATOM   2239  N   TRP A 320       8.636  97.456 103.431  1.00  0.67           N  
ATOM   2240  CA  TRP A 320       8.273  96.085 103.805  1.00  0.67           C  
ATOM   2241  C   TRP A 320       9.467  95.143 103.918  1.00  0.67           C  
ATOM   2242  O   TRP A 320       9.526  94.278 104.792  1.00  0.67           O  
ATOM   2243  CB  TRP A 320       7.320  95.442 102.754  1.00  0.67           C  
ATOM   2244  CG  TRP A 320       5.834  95.643 102.953  1.00  0.67           C  
ATOM   2245  CD1 TRP A 320       5.038  94.891 103.756  1.00  0.67           C  
ATOM   2246  CD2 TRP A 320       4.945  96.434 102.142  1.00  0.67           C  
ATOM   2247  NE1 TRP A 320       3.719  95.170 103.506  1.00  0.67           N  
ATOM   2248  CE2 TRP A 320       3.633  96.061 102.487  1.00  0.67           C  
ATOM   2249  CE3 TRP A 320       5.168  97.370 101.150  1.00  0.67           C  
ATOM   2250  CZ2 TRP A 320       2.535  96.566 101.817  1.00  0.67           C  
ATOM   2251  CZ3 TRP A 320       4.055  97.958 100.531  1.00  0.67           C  
ATOM   2252  CH2 TRP A 320       2.754  97.529 100.829  1.00  0.67           C  
ATOM   2253  N   LYS A 321      10.445  95.312 103.020  1.00  0.71           N  
ATOM   2254  CA  LYS A 321      11.759  94.734 103.125  1.00  0.71           C  
ATOM   2255  C   LYS A 321      12.619  95.193 104.303  1.00  0.71           C  
ATOM   2256  O   LYS A 321      13.263  94.388 104.969  1.00  0.71           O  
ATOM   2257  CB  LYS A 321      12.492  95.118 101.834  1.00  0.71           C  
ATOM   2258  CG  LYS A 321      13.958  94.705 101.852  1.00  0.71           C  
ATOM   2259  CD  LYS A 321      14.575  94.825 100.474  1.00  0.71           C  
ATOM   2260  CE  LYS A 321      16.008  94.343 100.521  1.00  0.71           C  
ATOM   2261  NZ  LYS A 321      16.557  94.476  99.179  1.00  0.71           N  
ATOM   2262  N   LEU A 322      12.681  96.506 104.580  1.00  0.68           N  
ATOM   2263  CA  LEU A 322      13.457  97.064 105.672  1.00  0.68           C  
ATOM   2264  C   LEU A 322      12.925  96.634 107.037  1.00  0.68           C  
ATOM   2265  O   LEU A 322      13.674  96.216 107.914  1.00  0.68           O  
ATOM   2266  CB  LEU A 322      13.521  98.614 105.552  1.00  0.68           C  
ATOM   2267  CG  LEU A 322      14.408  99.327 106.600  1.00  0.68           C  
ATOM   2268  CD1 LEU A 322      15.827  98.742 106.673  1.00  0.68           C  
ATOM   2269  CD2 LEU A 322      14.450 100.847 106.367  1.00  0.68           C  
ATOM   2270  N   GLU A 323      11.596  96.657 107.228  1.00  0.58           N  
ATOM   2271  CA  GLU A 323      10.953  96.312 108.480  1.00  0.58           C  
ATOM   2272  C   GLU A 323      10.766  94.800 108.676  1.00  0.58           C  
ATOM   2273  O   GLU A 323      10.457  94.329 109.771  1.00  0.58           O  
ATOM   2274  CB  GLU A 323       9.576  97.023 108.546  1.00  0.58           C  
ATOM   2275  CG  GLU A 323       9.658  98.585 108.576  1.00  0.58           C  
ATOM   2276  CD  GLU A 323       8.753  99.301 107.578  1.00  0.58           C  
ATOM   2277  OE1 GLU A 323       8.388  98.662 106.562  1.00  0.58           O  
ATOM   2278  OE2 GLU A 323       8.402 100.486 107.798  1.00  0.58           O  
ATOM   2279  N   CYS A 324      10.964  93.937 107.647  1.00  0.60           N  
ATOM   2280  CA  CYS A 324      10.997  92.493 107.880  1.00  0.60           C  
ATOM   2281  C   CYS A 324      12.278  92.041 108.571  1.00  0.60           C  
ATOM   2282  O   CYS A 324      12.283  91.056 109.306  1.00  0.60           O  
ATOM   2283  CB  CYS A 324      10.629  91.627 106.635  1.00  0.60           C  
ATOM   2284  SG  CYS A 324      11.854  91.503 105.294  1.00  0.60           S  
ATOM   2285  N   ILE A 325      13.365  92.827 108.448  1.00  0.63           N  
ATOM   2286  CA  ILE A 325      14.621  92.657 109.172  1.00  0.63           C  
ATOM   2287  C   ILE A 325      14.427  92.727 110.685  1.00  0.63           C  
ATOM   2288  O   ILE A 325      14.943  91.907 111.441  1.00  0.63           O  
ATOM   2289  CB  ILE A 325      15.626  93.706 108.702  1.00  0.63           C  
ATOM   2290  CG1 ILE A 325      15.907  93.505 107.191  1.00  0.63           C  
ATOM   2291  CG2 ILE A 325      16.931  93.660 109.528  1.00  0.63           C  
ATOM   2292  CD1 ILE A 325      16.676  94.656 106.533  1.00  0.63           C  
ATOM   2293  N   GLU A 326      13.585  93.658 111.180  1.00  0.64           N  
ATOM   2294  CA  GLU A 326      13.274  93.806 112.596  1.00  0.64           C  
ATOM   2295  C   GLU A 326      12.469  92.651 113.195  1.00  0.64           C  
ATOM   2296  O   GLU A 326      12.372  92.484 114.408  1.00  0.64           O  
ATOM   2297  CB  GLU A 326      12.513  95.125 112.837  1.00  0.64           C  
ATOM   2298  CG  GLU A 326      13.339  96.377 112.454  1.00  0.64           C  
ATOM   2299  CD  GLU A 326      12.625  97.682 112.802  1.00  0.64           C  
ATOM   2300  OE1 GLU A 326      11.462  97.629 113.272  1.00  0.64           O  
ATOM   2301  OE2 GLU A 326      13.271  98.743 112.603  1.00  0.64           O  
ATOM   2302  N   ARG A 327      11.905  91.767 112.349  1.00  0.61           N  
ATOM   2303  CA  ARG A 327      11.274  90.538 112.791  1.00  0.61           C  
ATOM   2304  C   ARG A 327      12.284  89.395 112.924  1.00  0.61           C  
ATOM   2305  O   ARG A 327      11.967  88.323 113.441  1.00  0.61           O  
ATOM   2306  CB  ARG A 327      10.173  90.170 111.762  1.00  0.61           C  
ATOM   2307  CG  ARG A 327       9.394  88.858 112.000  1.00  0.61           C  
ATOM   2308  CD  ARG A 327       8.710  88.776 113.368  1.00  0.61           C  
ATOM   2309  NE  ARG A 327       7.753  87.621 113.295  1.00  0.61           N  
ATOM   2310  CZ  ARG A 327       6.983  87.216 114.314  1.00  0.61           C  
ATOM   2311  NH1 ARG A 327       6.250  86.110 114.184  1.00  0.61           N  
ATOM   2312  NH2 ARG A 327       6.922  87.893 115.455  1.00  0.61           N  
ATOM   2313  N   GLY A 328      13.541  89.604 112.481  1.00  0.71           N  
ATOM   2314  CA  GLY A 328      14.590  88.590 112.500  1.00  0.71           C  
ATOM   2315  C   GLY A 328      14.786  87.914 111.172  1.00  0.71           C  
ATOM   2316  O   GLY A 328      15.495  86.914 111.068  1.00  0.71           O  
ATOM   2317  N   ALA A 329      14.156  88.433 110.100  1.00  0.72           N  
ATOM   2318  CA  ALA A 329      14.406  87.963 108.755  1.00  0.72           C  
ATOM   2319  C   ALA A 329      15.777  88.375 108.234  1.00  0.72           C  
ATOM   2320  O   ALA A 329      16.143  89.545 108.248  1.00  0.72           O  
ATOM   2321  CB  ALA A 329      13.325  88.452 107.774  1.00  0.72           C  
ATOM   2322  N   ARG A 330      16.563  87.403 107.737  1.00  0.66           N  
ATOM   2323  CA  ARG A 330      17.879  87.672 107.185  1.00  0.66           C  
ATOM   2324  C   ARG A 330      17.768  88.008 105.703  1.00  0.66           C  
ATOM   2325  O   ARG A 330      17.058  87.340 104.946  1.00  0.66           O  
ATOM   2326  CB  ARG A 330      18.805  86.438 107.339  1.00  0.66           C  
ATOM   2327  CG  ARG A 330      19.172  86.107 108.803  1.00  0.66           C  
ATOM   2328  CD  ARG A 330      19.712  84.681 109.004  1.00  0.66           C  
ATOM   2329  NE  ARG A 330      18.540  83.765 108.790  1.00  0.66           N  
ATOM   2330  CZ  ARG A 330      18.588  82.426 108.728  1.00  0.66           C  
ATOM   2331  NH1 ARG A 330      17.445  81.747 108.637  1.00  0.66           N  
ATOM   2332  NH2 ARG A 330      19.724  81.745 108.803  1.00  0.66           N  
ATOM   2333  N   VAL A 331      18.468  89.057 105.249  1.00  0.76           N  
ATOM   2334  CA  VAL A 331      18.419  89.550 103.893  1.00  0.76           C  
ATOM   2335  C   VAL A 331      19.784  89.518 103.230  1.00  0.76           C  
ATOM   2336  O   VAL A 331      20.783  90.039 103.717  1.00  0.76           O  
ATOM   2337  CB  VAL A 331      17.818  90.948 103.795  1.00  0.76           C  
ATOM   2338  CG1 VAL A 331      17.730  91.387 102.320  1.00  0.76           C  
ATOM   2339  CG2 VAL A 331      16.404  90.928 104.411  1.00  0.76           C  
ATOM   2340  N   VAL A 332      19.853  88.908 102.035  1.00  0.78           N  
ATOM   2341  CA  VAL A 332      21.055  88.858 101.220  1.00  0.78           C  
ATOM   2342  C   VAL A 332      20.834  89.686  99.967  1.00  0.78           C  
ATOM   2343  O   VAL A 332      19.739  89.725  99.399  1.00  0.78           O  
ATOM   2344  CB  VAL A 332      21.448  87.420 100.883  1.00  0.78           C  
ATOM   2345  CG1 VAL A 332      22.723  87.333 100.016  1.00  0.78           C  
ATOM   2346  CG2 VAL A 332      21.689  86.696 102.220  1.00  0.78           C  
ATOM   2347  N   VAL A 333      21.878  90.403  99.507  1.00  0.80           N  
ATOM   2348  CA  VAL A 333      21.880  91.091  98.227  1.00  0.80           C  
ATOM   2349  C   VAL A 333      22.865  90.398  97.317  1.00  0.80           C  
ATOM   2350  O   VAL A 333      23.987  90.051  97.692  1.00  0.80           O  
ATOM   2351  CB  VAL A 333      22.218  92.584  98.296  1.00  0.80           C  
ATOM   2352  CG1 VAL A 333      23.546  92.806  99.018  1.00  0.80           C  
ATOM   2353  CG2 VAL A 333      22.301  93.220  96.887  1.00  0.80           C  
ATOM   2354  N   ILE A 334      22.443  90.158  96.068  1.00  0.77           N  
ATOM   2355  CA  ILE A 334      23.324  89.657  95.038  1.00  0.77           C  
ATOM   2356  C   ILE A 334      23.267  90.621  93.876  1.00  0.77           C  
ATOM   2357  O   ILE A 334      22.277  90.698  93.142  1.00  0.77           O  
ATOM   2358  CB  ILE A 334      22.925  88.255  94.632  1.00  0.77           C  
ATOM   2359  CG1 ILE A 334      23.096  87.322  95.854  1.00  0.77           C  
ATOM   2360  CG2 ILE A 334      23.769  87.790  93.429  1.00  0.77           C  
ATOM   2361  CD1 ILE A 334      22.490  85.944  95.659  1.00  0.77           C  
ATOM   2362  N   THR A 335      24.348  91.420  93.727  1.00  0.76           N  
ATOM   2363  CA  THR A 335      24.497  92.453  92.706  1.00  0.76           C  
ATOM   2364  C   THR A 335      25.978  92.619  92.413  1.00  0.76           C  
ATOM   2365  O   THR A 335      26.742  92.596  93.375  1.00  0.76           O  
ATOM   2366  CB  THR A 335      23.899  93.854  92.995  1.00  0.76           C  
ATOM   2367  OG1 THR A 335      24.392  94.507  94.169  1.00  0.76           O  
ATOM   2368  CG2 THR A 335      22.354  93.733  93.005  1.00  0.76           C  
ATOM   2369  N   PRO A 336      26.469  92.804  91.181  1.00  0.73           N  
ATOM   2370  CA  PRO A 336      27.909  92.899  90.891  1.00  0.73           C  
ATOM   2371  C   PRO A 336      28.523  94.178  91.427  1.00  0.73           C  
ATOM   2372  O   PRO A 336      29.694  94.197  91.801  1.00  0.73           O  
ATOM   2373  CB  PRO A 336      27.967  92.868  89.351  1.00  0.73           C  
ATOM   2374  CG  PRO A 336      26.593  93.372  88.906  1.00  0.73           C  
ATOM   2375  CD  PRO A 336      25.676  92.752  89.951  1.00  0.73           C  
ATOM   2376  N   GLU A 337      27.733  95.259  91.434  1.00  0.69           N  
ATOM   2377  CA  GLU A 337      28.084  96.568  91.922  1.00  0.69           C  
ATOM   2378  C   GLU A 337      27.407  96.805  93.260  1.00  0.69           C  
ATOM   2379  O   GLU A 337      26.445  96.127  93.624  1.00  0.69           O  
ATOM   2380  CB  GLU A 337      27.599  97.656  90.939  1.00  0.69           C  
ATOM   2381  CG  GLU A 337      28.192  97.553  89.512  1.00  0.69           C  
ATOM   2382  CD  GLU A 337      27.653  98.630  88.569  1.00  0.69           C  
ATOM   2383  OE1 GLU A 337      26.871  99.501  89.020  1.00  0.69           O  
ATOM   2384  OE2 GLU A 337      28.033  98.566  87.372  1.00  0.69           O  
ATOM   2385  N   TYR A 338      27.917  97.776  94.048  1.00  0.76           N  
ATOM   2386  CA  TYR A 338      27.341  98.167  95.324  1.00  0.76           C  
ATOM   2387  C   TYR A 338      26.077  99.010  95.158  1.00  0.76           C  
ATOM   2388  O   TYR A 338      26.074 100.236  95.265  1.00  0.76           O  
ATOM   2389  CB  TYR A 338      28.385  98.872  96.226  1.00  0.76           C  
ATOM   2390  CG  TYR A 338      27.951  98.815  97.669  1.00  0.76           C  
ATOM   2391  CD1 TYR A 338      28.201  97.647  98.399  1.00  0.76           C  
ATOM   2392  CD2 TYR A 338      27.280  99.879  98.298  1.00  0.76           C  
ATOM   2393  CE1 TYR A 338      27.832  97.546  99.745  1.00  0.76           C  
ATOM   2394  CE2 TYR A 338      26.899  99.780  99.647  1.00  0.76           C  
ATOM   2395  CZ  TYR A 338      27.192  98.616 100.372  1.00  0.76           C  
ATOM   2396  OH  TYR A 338      26.859  98.502 101.734  1.00  0.76           O  
ATOM   2397  N   ASN A 339      24.961  98.329  94.864  1.00  0.76           N  
ATOM   2398  CA  ASN A 339      23.690  98.938  94.542  1.00  0.76           C  
ATOM   2399  C   ASN A 339      22.943  99.424  95.787  1.00  0.76           C  
ATOM   2400  O   ASN A 339      23.217  98.934  96.882  1.00  0.76           O  
ATOM   2401  CB  ASN A 339      22.802  97.926  93.755  1.00  0.76           C  
ATOM   2402  CG  ASN A 339      23.407  97.660  92.381  1.00  0.76           C  
ATOM   2403  OD1 ASN A 339      24.409  98.243  91.987  1.00  0.76           O  
ATOM   2404  ND2 ASN A 339      22.780  96.763  91.585  1.00  0.76           N  
ATOM   2405  N   PRO A 340      21.969 100.341  95.698  1.00  0.78           N  
ATOM   2406  CA  PRO A 340      21.152 100.802  96.824  1.00  0.78           C  
ATOM   2407  C   PRO A 340      20.479  99.695  97.617  1.00  0.78           C  
ATOM   2408  O   PRO A 340      20.246  99.849  98.815  1.00  0.78           O  
ATOM   2409  CB  PRO A 340      20.101 101.715  96.178  1.00  0.78           C  
ATOM   2410  CG  PRO A 340      20.764 102.258  94.909  1.00  0.78           C  
ATOM   2411  CD  PRO A 340      21.817 101.213  94.532  1.00  0.78           C  
ATOM   2412  N   THR A 341      20.166  98.551  96.974  1.00  0.77           N  
ATOM   2413  CA  THR A 341      19.756  97.322  97.654  1.00  0.77           C  
ATOM   2414  C   THR A 341      20.771  96.825  98.676  1.00  0.77           C  
ATOM   2415  O   THR A 341      20.366  96.334  99.729  1.00  0.77           O  
ATOM   2416  CB  THR A 341      19.439  96.183  96.672  1.00  0.77           C  
ATOM   2417  OG1 THR A 341      18.147  96.355  96.118  1.00  0.77           O  
ATOM   2418  CG2 THR A 341      19.371  94.788  97.292  1.00  0.77           C  
ATOM   2419  N   ALA A 342      22.098  96.934  98.420  1.00  0.82           N  
ATOM   2420  CA  ALA A 342      23.155  96.416  99.274  1.00  0.82           C  
ATOM   2421  C   ALA A 342      23.209  97.056 100.645  1.00  0.82           C  
ATOM   2422  O   ALA A 342      23.427  96.394 101.654  1.00  0.82           O  
ATOM   2423  CB  ALA A 342      24.525  96.479  98.557  1.00  0.82           C  
ATOM   2424  N   TYR A 343      22.892  98.358 100.701  1.00  0.70           N  
ATOM   2425  CA  TYR A 343      22.733  99.152 101.903  1.00  0.70           C  
ATOM   2426  C   TYR A 343      21.659  98.615 102.876  1.00  0.70           C  
ATOM   2427  O   TYR A 343      21.650  98.940 104.060  1.00  0.70           O  
ATOM   2428  CB  TYR A 343      22.402 100.594 101.416  1.00  0.70           C  
ATOM   2429  CG  TYR A 343      22.365 101.596 102.534  1.00  0.70           C  
ATOM   2430  CD1 TYR A 343      21.126 102.019 103.037  1.00  0.70           C  
ATOM   2431  CD2 TYR A 343      23.545 102.078 103.126  1.00  0.70           C  
ATOM   2432  CE1 TYR A 343      21.061 102.864 104.150  1.00  0.70           C  
ATOM   2433  CE2 TYR A 343      23.481 102.938 104.233  1.00  0.70           C  
ATOM   2434  CZ  TYR A 343      22.237 103.316 104.752  1.00  0.70           C  
ATOM   2435  OH  TYR A 343      22.148 104.146 105.883  1.00  0.70           O  
ATOM   2436  N   ARG A 344      20.715  97.775 102.399  1.00  0.60           N  
ATOM   2437  CA  ARG A 344      19.643  97.221 103.212  1.00  0.60           C  
ATOM   2438  C   ARG A 344      19.756  95.727 103.480  1.00  0.60           C  
ATOM   2439  O   ARG A 344      18.766  95.114 103.875  1.00  0.60           O  
ATOM   2440  CB  ARG A 344      18.271  97.407 102.510  1.00  0.60           C  
ATOM   2441  CG  ARG A 344      17.907  98.855 102.144  1.00  0.60           C  
ATOM   2442  CD  ARG A 344      18.007  99.824 103.321  1.00  0.60           C  
ATOM   2443  NE  ARG A 344      17.392 101.119 102.895  1.00  0.60           N  
ATOM   2444  CZ  ARG A 344      17.295 102.178 103.708  1.00  0.60           C  
ATOM   2445  NH1 ARG A 344      16.805 103.322 103.240  1.00  0.60           N  
ATOM   2446  NH2 ARG A 344      17.678 102.109 104.978  1.00  0.60           N  
ATOM   2447  N   ALA A 345      20.915  95.088 103.256  1.00  0.75           N  
ATOM   2448  CA  ALA A 345      21.053  93.657 103.450  1.00  0.75           C  
ATOM   2449  C   ALA A 345      22.167  93.327 104.428  1.00  0.75           C  
ATOM   2450  O   ALA A 345      23.127  94.075 104.587  1.00  0.75           O  
ATOM   2451  CB  ALA A 345      21.338  92.968 102.101  1.00  0.75           C  
ATOM   2452  N   ASP A 346      22.056  92.173 105.110  1.00  0.73           N  
ATOM   2453  CA  ASP A 346      23.031  91.665 106.051  1.00  0.73           C  
ATOM   2454  C   ASP A 346      24.339  91.227 105.382  1.00  0.73           C  
ATOM   2455  O   ASP A 346      25.421  91.269 105.965  1.00  0.73           O  
ATOM   2456  CB  ASP A 346      22.433  90.435 106.774  1.00  0.73           C  
ATOM   2457  CG  ASP A 346      21.100  90.770 107.411  1.00  0.73           C  
ATOM   2458  OD1 ASP A 346      21.072  91.520 108.410  1.00  0.73           O  
ATOM   2459  OD2 ASP A 346      20.085  90.238 106.906  1.00  0.73           O  
ATOM   2460  N   TYR A 347      24.251  90.759 104.119  1.00  0.66           N  
ATOM   2461  CA  TYR A 347      25.375  90.222 103.369  1.00  0.66           C  
ATOM   2462  C   TYR A 347      25.306  90.635 101.910  1.00  0.66           C  
ATOM   2463  O   TYR A 347      24.248  90.574 101.283  1.00  0.66           O  
ATOM   2464  CB  TYR A 347      25.392  88.667 103.365  1.00  0.66           C  
ATOM   2465  CG  TYR A 347      25.834  88.122 104.692  1.00  0.66           C  
ATOM   2466  CD1 TYR A 347      27.197  87.907 104.959  1.00  0.66           C  
ATOM   2467  CD2 TYR A 347      24.890  87.811 105.681  1.00  0.66           C  
ATOM   2468  CE1 TYR A 347      27.607  87.390 106.199  1.00  0.66           C  
ATOM   2469  CE2 TYR A 347      25.297  87.317 106.927  1.00  0.66           C  
ATOM   2470  CZ  TYR A 347      26.657  87.107 107.188  1.00  0.66           C  
ATOM   2471  OH  TYR A 347      27.054  86.654 108.464  1.00  0.66           O  
ATOM   2472  N   TRP A 348      26.464  91.016 101.321  1.00  0.68           N  
ATOM   2473  CA  TRP A 348      26.589  91.330  99.907  1.00  0.68           C  
ATOM   2474  C   TRP A 348      27.474  90.336  99.183  1.00  0.68           C  
ATOM   2475  O   TRP A 348      28.587  90.030  99.603  1.00  0.68           O  
ATOM   2476  CB  TRP A 348      27.111  92.789  99.693  1.00  0.68           C  
ATOM   2477  CG  TRP A 348      27.387  93.269  98.259  1.00  0.68           C  
ATOM   2478  CD1 TRP A 348      26.646  93.125  97.113  1.00  0.68           C  
ATOM   2479  CD2 TRP A 348      28.584  93.974  97.871  1.00  0.68           C  
ATOM   2480  NE1 TRP A 348      27.301  93.690  96.042  1.00  0.68           N  
ATOM   2481  CE2 TRP A 348      28.489  94.220  96.484  1.00  0.68           C  
ATOM   2482  CE3 TRP A 348      29.703  94.387  98.596  1.00  0.68           C  
ATOM   2483  CZ2 TRP A 348      29.508  94.869  95.801  1.00  0.68           C  
ATOM   2484  CZ3 TRP A 348      30.741  95.028  97.901  1.00  0.68           C  
ATOM   2485  CH2 TRP A 348      30.648  95.261  96.520  1.00  0.68           C  
ATOM   2486  N   MET A 349      26.970  89.802  98.050  1.00  0.70           N  
ATOM   2487  CA  MET A 349      27.723  88.916  97.188  1.00  0.70           C  
ATOM   2488  C   MET A 349      27.872  89.489  95.781  1.00  0.70           C  
ATOM   2489  O   MET A 349      26.890  89.511  95.031  1.00  0.70           O  
ATOM   2490  CB  MET A 349      27.008  87.555  97.039  1.00  0.70           C  
ATOM   2491  CG  MET A 349      26.891  86.752  98.342  1.00  0.70           C  
ATOM   2492  SD  MET A 349      26.141  85.121  98.065  1.00  0.70           S  
ATOM   2493  CE  MET A 349      26.167  84.663  99.816  1.00  0.70           C  
ATOM   2494  N   PRO A 350      29.062  89.892  95.338  1.00  0.70           N  
ATOM   2495  CA  PRO A 350      29.213  90.449  94.010  1.00  0.70           C  
ATOM   2496  C   PRO A 350      29.867  89.424  93.105  1.00  0.70           C  
ATOM   2497  O   PRO A 350      31.090  89.370  92.946  1.00  0.70           O  
ATOM   2498  CB  PRO A 350      30.079  91.686  94.261  1.00  0.70           C  
ATOM   2499  CG  PRO A 350      31.018  91.279  95.401  1.00  0.70           C  
ATOM   2500  CD  PRO A 350      30.200  90.251  96.197  1.00  0.70           C  
ATOM   2501  N   LEU A 351      29.009  88.609  92.469  1.00  0.73           N  
ATOM   2502  CA  LEU A 351      29.300  87.839  91.278  1.00  0.73           C  
ATOM   2503  C   LEU A 351      29.613  88.712  90.061  1.00  0.73           C  
ATOM   2504  O   LEU A 351      29.210  89.869  89.976  1.00  0.73           O  
ATOM   2505  CB  LEU A 351      28.157  86.832  90.956  1.00  0.73           C  
ATOM   2506  CG  LEU A 351      26.707  87.376  90.903  1.00  0.73           C  
ATOM   2507  CD1 LEU A 351      26.326  88.017  89.566  1.00  0.73           C  
ATOM   2508  CD2 LEU A 351      25.724  86.231  91.161  1.00  0.73           C  
ATOM   2509  N   ARG A 352      30.357  88.182  89.066  1.00  0.67           N  
ATOM   2510  CA  ARG A 352      30.443  88.757  87.726  1.00  0.67           C  
ATOM   2511  C   ARG A 352      29.046  88.924  87.105  1.00  0.67           C  
ATOM   2512  O   ARG A 352      28.319  87.934  87.081  1.00  0.67           O  
ATOM   2513  CB  ARG A 352      31.278  87.829  86.784  1.00  0.67           C  
ATOM   2514  CG  ARG A 352      31.598  88.415  85.385  1.00  0.67           C  
ATOM   2515  CD  ARG A 352      32.086  87.403  84.333  1.00  0.67           C  
ATOM   2516  NE  ARG A 352      30.916  86.556  83.906  1.00  0.67           N  
ATOM   2517  CZ  ARG A 352      30.122  86.780  82.846  1.00  0.67           C  
ATOM   2518  NH1 ARG A 352      29.187  85.892  82.517  1.00  0.67           N  
ATOM   2519  NH2 ARG A 352      30.217  87.837  82.053  1.00  0.67           N  
ATOM   2520  N   PRO A 353      28.581  90.070  86.594  1.00  0.72           N  
ATOM   2521  CA  PRO A 353      27.285  90.150  85.913  1.00  0.72           C  
ATOM   2522  C   PRO A 353      27.151  89.135  84.794  1.00  0.72           C  
ATOM   2523  O   PRO A 353      28.138  88.998  84.071  1.00  0.72           O  
ATOM   2524  CB  PRO A 353      27.215  91.594  85.394  1.00  0.72           C  
ATOM   2525  CG  PRO A 353      28.667  92.073  85.281  1.00  0.72           C  
ATOM   2526  CD  PRO A 353      29.429  91.233  86.309  1.00  0.72           C  
ATOM   2527  N   GLU A 354      25.999  88.403  84.722  1.00  0.70           N  
ATOM   2528  CA  GLU A 354      25.578  87.462  83.675  1.00  0.70           C  
ATOM   2529  C   GLU A 354      25.899  86.027  84.064  1.00  0.70           C  
ATOM   2530  O   GLU A 354      25.490  85.061  83.422  1.00  0.70           O  
ATOM   2531  CB  GLU A 354      26.179  87.832  82.291  1.00  0.70           C  
ATOM   2532  CG  GLU A 354      25.912  86.980  81.032  1.00  0.70           C  
ATOM   2533  CD  GLU A 354      26.991  87.334  80.013  1.00  0.70           C  
ATOM   2534  OE1 GLU A 354      28.192  87.197  80.394  1.00  0.70           O  
ATOM   2535  OE2 GLU A 354      26.648  87.743  78.882  1.00  0.70           O  
ATOM   2536  N   SER A 355      26.617  85.814  85.183  1.00  0.75           N  
ATOM   2537  CA  SER A 355      26.978  84.472  85.619  1.00  0.75           C  
ATOM   2538  C   SER A 355      26.106  83.906  86.726  1.00  0.75           C  
ATOM   2539  O   SER A 355      26.374  82.815  87.228  1.00  0.75           O  
ATOM   2540  CB  SER A 355      28.469  84.357  86.016  1.00  0.75           C  
ATOM   2541  OG  SER A 355      28.791  85.103  87.183  1.00  0.75           O  
ATOM   2542  N   ASP A 356      25.005  84.587  87.090  1.00  0.78           N  
ATOM   2543  CA  ASP A 356      24.069  84.265  88.151  1.00  0.78           C  
ATOM   2544  C   ASP A 356      23.548  82.830  88.160  1.00  0.78           C  
ATOM   2545  O   ASP A 356      23.502  82.170  89.199  1.00  0.78           O  
ATOM   2546  CB  ASP A 356      22.860  85.223  88.034  1.00  0.78           C  
ATOM   2547  CG  ASP A 356      23.323  86.670  88.031  1.00  0.78           C  
ATOM   2548  OD1 ASP A 356      23.047  87.349  89.050  1.00  0.78           O  
ATOM   2549  OD2 ASP A 356      23.953  87.105  87.027  1.00  0.78           O  
ATOM   2550  N   GLY A 357      23.198  82.278  86.979  1.00  0.74           N  
ATOM   2551  CA  GLY A 357      22.830  80.873  86.812  1.00  0.74           C  
ATOM   2552  C   GLY A 357      23.849  79.851  87.274  1.00  0.74           C  
ATOM   2553  O   GLY A 357      23.480  78.789  87.765  1.00  0.74           O  
ATOM   2554  N   ALA A 358      25.164  80.144  87.186  1.00  0.70           N  
ATOM   2555  CA  ALA A 358      26.199  79.308  87.771  1.00  0.70           C  
ATOM   2556  C   ALA A 358      26.149  79.302  89.297  1.00  0.70           C  
ATOM   2557  O   ALA A 358      26.277  78.262  89.941  1.00  0.70           O  
ATOM   2558  CB  ALA A 358      27.588  79.779  87.300  1.00  0.70           C  
ATOM   2559  N   LEU A 359      25.916  80.482  89.918  1.00  0.76           N  
ATOM   2560  CA  LEU A 359      25.738  80.614  91.360  1.00  0.76           C  
ATOM   2561  C   LEU A 359      24.533  79.852  91.878  1.00  0.76           C  
ATOM   2562  O   LEU A 359      24.609  79.122  92.868  1.00  0.76           O  
ATOM   2563  CB  LEU A 359      25.672  82.095  91.819  1.00  0.76           C  
ATOM   2564  CG  LEU A 359      25.474  82.291  93.343  1.00  0.76           C  
ATOM   2565  CD1 LEU A 359      26.509  81.544  94.185  1.00  0.76           C  
ATOM   2566  CD2 LEU A 359      25.466  83.770  93.746  1.00  0.76           C  
ATOM   2567  N   PHE A 360      23.397  79.944  91.169  1.00  0.71           N  
ATOM   2568  CA  PHE A 360      22.238  79.123  91.437  1.00  0.71           C  
ATOM   2569  C   PHE A 360      22.507  77.619  91.345  1.00  0.71           C  
ATOM   2570  O   PHE A 360      22.133  76.869  92.244  1.00  0.71           O  
ATOM   2571  CB  PHE A 360      21.118  79.491  90.435  1.00  0.71           C  
ATOM   2572  CG  PHE A 360      20.359  80.708  90.874  1.00  0.71           C  
ATOM   2573  CD1 PHE A 360      19.683  80.677  92.101  1.00  0.71           C  
ATOM   2574  CD2 PHE A 360      20.238  81.851  90.065  1.00  0.71           C  
ATOM   2575  CE1 PHE A 360      18.937  81.772  92.535  1.00  0.71           C  
ATOM   2576  CE2 PHE A 360      19.426  82.922  90.460  1.00  0.71           C  
ATOM   2577  CZ  PHE A 360      18.791  82.887  91.705  1.00  0.71           C  
ATOM   2578  N   LEU A 361      23.218  77.146  90.298  1.00  0.66           N  
ATOM   2579  CA  LEU A 361      23.592  75.747  90.129  1.00  0.66           C  
ATOM   2580  C   LEU A 361      24.414  75.154  91.268  1.00  0.66           C  
ATOM   2581  O   LEU A 361      24.107  74.063  91.748  1.00  0.66           O  
ATOM   2582  CB  LEU A 361      24.297  75.534  88.764  1.00  0.66           C  
ATOM   2583  CG  LEU A 361      23.330  75.492  87.557  1.00  0.66           C  
ATOM   2584  CD1 LEU A 361      24.065  75.756  86.237  1.00  0.66           C  
ATOM   2585  CD2 LEU A 361      22.596  74.149  87.462  1.00  0.66           C  
ATOM   2586  N   GLY A 362      25.438  75.861  91.794  1.00  0.65           N  
ATOM   2587  CA  GLY A 362      26.172  75.355  92.958  1.00  0.65           C  
ATOM   2588  C   GLY A 362      25.392  75.384  94.241  1.00  0.65           C  
ATOM   2589  O   GLY A 362      25.536  74.501  95.077  1.00  0.65           O  
ATOM   2590  N   ALA A 363      24.512  76.381  94.432  1.00  0.74           N  
ATOM   2591  CA  ALA A 363      23.623  76.422  95.572  1.00  0.74           C  
ATOM   2592  C   ALA A 363      22.625  75.268  95.620  1.00  0.74           C  
ATOM   2593  O   ALA A 363      22.473  74.603  96.642  1.00  0.74           O  
ATOM   2594  CB  ALA A 363      22.868  77.750  95.529  1.00  0.74           C  
ATOM   2595  N   MET A 364      21.976  74.952  94.478  1.00  0.62           N  
ATOM   2596  CA  MET A 364      21.106  73.796  94.316  1.00  0.62           C  
ATOM   2597  C   MET A 364      21.794  72.489  94.577  1.00  0.62           C  
ATOM   2598  O   MET A 364      21.251  71.625  95.254  1.00  0.62           O  
ATOM   2599  CB  MET A 364      20.555  73.703  92.884  1.00  0.62           C  
ATOM   2600  CG  MET A 364      19.535  74.798  92.611  1.00  0.62           C  
ATOM   2601  SD  MET A 364      18.727  74.581  91.035  1.00  0.62           S  
ATOM   2602  CE  MET A 364      19.861  75.414  89.920  1.00  0.62           C  
ATOM   2603  N   LYS A 365      23.030  72.333  94.081  1.00  0.60           N  
ATOM   2604  CA  LYS A 365      23.852  71.170  94.320  1.00  0.60           C  
ATOM   2605  C   LYS A 365      24.073  70.910  95.810  1.00  0.60           C  
ATOM   2606  O   LYS A 365      23.861  69.802  96.287  1.00  0.60           O  
ATOM   2607  CB  LYS A 365      25.170  71.411  93.547  1.00  0.60           C  
ATOM   2608  CG  LYS A 365      26.179  70.259  93.529  1.00  0.60           C  
ATOM   2609  CD  LYS A 365      27.058  70.187  94.786  1.00  0.60           C  
ATOM   2610  CE  LYS A 365      28.179  69.156  94.672  1.00  0.60           C  
ATOM   2611  NZ  LYS A 365      27.581  67.816  94.548  1.00  0.60           N  
ATOM   2612  N   ILE A 366      24.417  71.947  96.603  1.00  0.63           N  
ATOM   2613  CA  ILE A 366      24.487  71.855  98.063  1.00  0.63           C  
ATOM   2614  C   ILE A 366      23.146  71.518  98.704  1.00  0.63           C  
ATOM   2615  O   ILE A 366      23.054  70.655  99.576  1.00  0.63           O  
ATOM   2616  CB  ILE A 366      25.019  73.161  98.656  1.00  0.63           C  
ATOM   2617  CG1 ILE A 366      26.441  73.476  98.134  1.00  0.63           C  
ATOM   2618  CG2 ILE A 366      24.986  73.163 100.205  1.00  0.63           C  
ATOM   2619  CD1 ILE A 366      27.492  72.409  98.463  1.00  0.63           C  
ATOM   2620  N   ILE A 367      22.041  72.158  98.261  1.00  0.63           N  
ATOM   2621  CA  ILE A 367      20.704  71.845  98.760  1.00  0.63           C  
ATOM   2622  C   ILE A 367      20.298  70.400  98.499  1.00  0.63           C  
ATOM   2623  O   ILE A 367      19.826  69.724  99.409  1.00  0.63           O  
ATOM   2624  CB  ILE A 367      19.624  72.787  98.219  1.00  0.63           C  
ATOM   2625  CG1 ILE A 367      19.913  74.245  98.639  1.00  0.63           C  
ATOM   2626  CG2 ILE A 367      18.222  72.363  98.724  1.00  0.63           C  
ATOM   2627  CD1 ILE A 367      19.172  75.274  97.779  1.00  0.63           C  
ATOM   2628  N   ILE A 368      20.512  69.875  97.277  1.00  0.57           N  
ATOM   2629  CA  ILE A 368      20.243  68.487  96.923  1.00  0.57           C  
ATOM   2630  C   ILE A 368      21.088  67.498  97.702  1.00  0.57           C  
ATOM   2631  O   ILE A 368      20.556  66.535  98.245  1.00  0.57           O  
ATOM   2632  CB  ILE A 368      20.441  68.267  95.425  1.00  0.57           C  
ATOM   2633  CG1 ILE A 368      19.365  69.044  94.641  1.00  0.57           C  
ATOM   2634  CG2 ILE A 368      20.365  66.770  95.050  1.00  0.57           C  
ATOM   2635  CD1 ILE A 368      19.669  69.136  93.152  1.00  0.57           C  
ATOM   2636  N   ASP A 369      22.409  67.730  97.819  1.00  0.62           N  
ATOM   2637  CA  ASP A 369      23.304  66.866  98.561  1.00  0.62           C  
ATOM   2638  C   ASP A 369      22.964  66.768 100.063  1.00  0.62           C  
ATOM   2639  O   ASP A 369      23.010  65.687 100.649  1.00  0.62           O  
ATOM   2640  CB  ASP A 369      24.757  67.364  98.369  1.00  0.62           C  
ATOM   2641  CG  ASP A 369      25.350  67.104  96.998  1.00  0.62           C  
ATOM   2642  OD1 ASP A 369      24.741  66.514  96.076  1.00  0.62           O  
ATOM   2643  OD2 ASP A 369      26.533  67.524  96.861  1.00  0.62           O  
ATOM   2644  N   GLU A 370      22.599  67.888 100.735  1.00  0.61           N  
ATOM   2645  CA  GLU A 370      22.359  67.884 102.177  1.00  0.61           C  
ATOM   2646  C   GLU A 370      20.891  67.756 102.605  1.00  0.61           C  
ATOM   2647  O   GLU A 370      20.592  67.175 103.649  1.00  0.61           O  
ATOM   2648  CB  GLU A 370      23.004  69.145 102.819  1.00  0.61           C  
ATOM   2649  CG  GLU A 370      24.535  69.167 102.599  1.00  0.61           C  
ATOM   2650  CD  GLU A 370      25.265  70.336 103.214  1.00  0.61           C  
ATOM   2651  OE1 GLU A 370      24.689  71.207 103.906  1.00  0.61           O  
ATOM   2652  OE2 GLU A 370      26.500  70.387 102.984  1.00  0.61           O  
ATOM   2653  N   ASN A 371      19.902  68.240 101.822  1.00  0.49           N  
ATOM   2654  CA  ASN A 371      18.504  68.273 102.254  1.00  0.49           C  
ATOM   2655  C   ASN A 371      17.632  67.218 101.580  1.00  0.49           C  
ATOM   2656  O   ASN A 371      16.643  67.522 100.922  1.00  0.49           O  
ATOM   2657  CB  ASN A 371      17.869  69.668 102.028  1.00  0.49           C  
ATOM   2658  CG  ASN A 371      18.614  70.699 102.862  1.00  0.49           C  
ATOM   2659  OD1 ASN A 371      18.431  70.790 104.075  1.00  0.49           O  
ATOM   2660  ND2 ASN A 371      19.487  71.500 102.214  1.00  0.49           N  
ATOM   2661  N   MET A 372      17.941  65.925 101.777  1.00  0.26           N  
ATOM   2662  CA  MET A 372      17.222  64.839 101.123  1.00  0.26           C  
ATOM   2663  C   MET A 372      16.091  64.249 101.964  1.00  0.26           C  
ATOM   2664  O   MET A 372      15.395  63.331 101.539  1.00  0.26           O  
ATOM   2665  CB  MET A 372      18.217  63.699 100.791  1.00  0.26           C  
ATOM   2666  CG  MET A 372      19.320  64.130  99.804  1.00  0.26           C  
ATOM   2667  SD  MET A 372      20.511  62.823  99.374  1.00  0.26           S  
ATOM   2668  CE  MET A 372      19.396  61.806  98.365  1.00  0.26           C  
ATOM   2669  N   HIS A 373      15.864  64.766 103.187  1.00  0.22           N  
ATOM   2670  CA  HIS A 373      15.031  64.083 104.172  1.00  0.22           C  
ATOM   2671  C   HIS A 373      13.603  64.604 104.295  1.00  0.22           C  
ATOM   2672  O   HIS A 373      12.806  64.046 105.043  1.00  0.22           O  
ATOM   2673  CB  HIS A 373      15.692  64.190 105.565  1.00  0.22           C  
ATOM   2674  CG  HIS A 373      17.062  63.578 105.611  1.00  0.22           C  
ATOM   2675  ND1 HIS A 373      17.167  62.205 105.551  1.00  0.22           N  
ATOM   2676  CD2 HIS A 373      18.297  64.139 105.719  1.00  0.22           C  
ATOM   2677  CE1 HIS A 373      18.456  61.950 105.626  1.00  0.22           C  
ATOM   2678  NE2 HIS A 373      19.188  63.086 105.729  1.00  0.22           N  
ATOM   2679  N   ASP A 374      13.238  65.660 103.547  1.00  0.22           N  
ATOM   2680  CA  ASP A 374      11.878  66.168 103.449  1.00  0.22           C  
ATOM   2681  C   ASP A 374      11.636  66.344 101.956  1.00  0.22           C  
ATOM   2682  O   ASP A 374      12.153  67.263 101.324  1.00  0.22           O  
ATOM   2683  CB  ASP A 374      11.723  67.499 104.250  1.00  0.22           C  
ATOM   2684  CG  ASP A 374      10.307  68.077 104.244  1.00  0.22           C  
ATOM   2685  OD1 ASP A 374       9.411  67.492 103.581  1.00  0.22           O  
ATOM   2686  OD2 ASP A 374      10.105  69.138 104.892  1.00  0.22           O  
ATOM   2687  N   ILE A 375      10.894  65.406 101.330  1.00  0.57           N  
ATOM   2688  CA  ILE A 375      10.755  65.381  99.877  1.00  0.57           C  
ATOM   2689  C   ILE A 375       9.316  65.254  99.418  1.00  0.57           C  
ATOM   2690  O   ILE A 375       9.043  65.157  98.219  1.00  0.57           O  
ATOM   2691  CB  ILE A 375      11.614  64.301  99.206  1.00  0.57           C  
ATOM   2692  CG1 ILE A 375      11.406  62.880  99.789  1.00  0.57           C  
ATOM   2693  CG2 ILE A 375      13.086  64.751  99.305  1.00  0.57           C  
ATOM   2694  CD1 ILE A 375      12.192  61.798  99.029  1.00  0.57           C  
ATOM   2695  N   ASP A 376       8.340  65.318 100.343  1.00  0.59           N  
ATOM   2696  CA  ASP A 376       6.918  65.179 100.064  1.00  0.59           C  
ATOM   2697  C   ASP A 376       6.378  66.242  99.116  1.00  0.59           C  
ATOM   2698  O   ASP A 376       5.567  65.956  98.237  1.00  0.59           O  
ATOM   2699  CB  ASP A 376       6.113  65.137 101.384  1.00  0.59           C  
ATOM   2700  CG  ASP A 376       6.316  63.798 102.084  1.00  0.59           C  
ATOM   2701  OD1 ASP A 376       6.951  62.883 101.485  1.00  0.59           O  
ATOM   2702  OD2 ASP A 376       5.793  63.671 103.216  1.00  0.59           O  
ATOM   2703  N   PHE A 377       6.873  67.490  99.220  1.00  0.55           N  
ATOM   2704  CA  PHE A 377       6.575  68.549  98.269  1.00  0.55           C  
ATOM   2705  C   PHE A 377       6.972  68.236  96.816  1.00  0.55           C  
ATOM   2706  O   PHE A 377       6.184  68.410  95.891  1.00  0.55           O  
ATOM   2707  CB  PHE A 377       7.311  69.834  98.748  1.00  0.55           C  
ATOM   2708  CG  PHE A 377       7.056  71.001  97.831  1.00  0.55           C  
ATOM   2709  CD1 PHE A 377       7.965  71.277  96.796  1.00  0.55           C  
ATOM   2710  CD2 PHE A 377       5.890  71.771  97.940  1.00  0.55           C  
ATOM   2711  CE1 PHE A 377       7.716  72.309  95.886  1.00  0.55           C  
ATOM   2712  CE2 PHE A 377       5.640  72.811  97.033  1.00  0.55           C  
ATOM   2713  CZ  PHE A 377       6.555  73.079  96.007  1.00  0.55           C  
ATOM   2714  N   LEU A 378       8.207  67.751  96.571  1.00  0.55           N  
ATOM   2715  CA  LEU A 378       8.687  67.460  95.226  1.00  0.55           C  
ATOM   2716  C   LEU A 378       7.995  66.276  94.631  1.00  0.55           C  
ATOM   2717  O   LEU A 378       7.735  66.190  93.437  1.00  0.55           O  
ATOM   2718  CB  LEU A 378      10.199  67.164  95.195  1.00  0.55           C  
ATOM   2719  CG  LEU A 378      11.056  68.349  95.643  1.00  0.55           C  
ATOM   2720  CD1 LEU A 378      12.526  67.924  95.710  1.00  0.55           C  
ATOM   2721  CD2 LEU A 378      10.838  69.528  94.691  1.00  0.55           C  
ATOM   2722  N   LYS A 379       7.650  65.319  95.491  1.00  0.42           N  
ATOM   2723  CA  LYS A 379       6.813  64.222  95.111  1.00  0.42           C  
ATOM   2724  C   LYS A 379       5.436  64.632  94.604  1.00  0.42           C  
ATOM   2725  O   LYS A 379       4.994  64.129  93.579  1.00  0.42           O  
ATOM   2726  CB  LYS A 379       6.685  63.294  96.337  1.00  0.42           C  
ATOM   2727  CG  LYS A 379       7.925  62.407  96.508  1.00  0.42           C  
ATOM   2728  CD  LYS A 379       7.737  61.364  97.616  1.00  0.42           C  
ATOM   2729  CE  LYS A 379       8.951  60.459  97.815  1.00  0.42           C  
ATOM   2730  NZ  LYS A 379       8.743  59.647  99.031  1.00  0.42           N  
ATOM   2731  N   SER A 380       4.692  65.532  95.266  1.00  0.46           N  
ATOM   2732  CA  SER A 380       3.352  65.883  94.801  1.00  0.46           C  
ATOM   2733  C   SER A 380       3.235  67.071  93.879  1.00  0.46           C  
ATOM   2734  O   SER A 380       2.274  67.133  93.117  1.00  0.46           O  
ATOM   2735  CB  SER A 380       2.396  66.116  95.992  1.00  0.46           C  
ATOM   2736  OG  SER A 380       2.953  67.023  96.935  1.00  0.46           O  
ATOM   2737  N   PHE A 381       4.187  68.015  93.881  1.00  0.52           N  
ATOM   2738  CA  PHE A 381       4.020  69.256  93.140  1.00  0.52           C  
ATOM   2739  C   PHE A 381       5.025  69.464  92.018  1.00  0.52           C  
ATOM   2740  O   PHE A 381       5.094  70.554  91.454  1.00  0.52           O  
ATOM   2741  CB  PHE A 381       4.111  70.469  94.104  1.00  0.52           C  
ATOM   2742  CG  PHE A 381       2.961  70.468  95.076  1.00  0.52           C  
ATOM   2743  CD1 PHE A 381       1.667  70.810  94.650  1.00  0.52           C  
ATOM   2744  CD2 PHE A 381       3.162  70.124  96.421  1.00  0.52           C  
ATOM   2745  CE1 PHE A 381       0.592  70.789  95.549  1.00  0.52           C  
ATOM   2746  CE2 PHE A 381       2.093  70.105  97.326  1.00  0.52           C  
ATOM   2747  CZ  PHE A 381       0.805  70.434  96.887  1.00  0.52           C  
ATOM   2748  N   THR A 382       5.818  68.447  91.620  1.00  0.52           N  
ATOM   2749  CA  THR A 382       6.745  68.594  90.491  1.00  0.52           C  
ATOM   2750  C   THR A 382       6.631  67.429  89.541  1.00  0.52           C  
ATOM   2751  O   THR A 382       5.928  66.451  89.783  1.00  0.52           O  
ATOM   2752  CB  THR A 382       8.234  68.817  90.821  1.00  0.52           C  
ATOM   2753  OG1 THR A 382       8.933  67.643  91.209  1.00  0.52           O  
ATOM   2754  CG2 THR A 382       8.391  69.804  91.976  1.00  0.52           C  
ATOM   2755  N   ASP A 383       7.344  67.507  88.404  1.00  0.42           N  
ATOM   2756  CA  ASP A 383       7.405  66.458  87.425  1.00  0.42           C  
ATOM   2757  C   ASP A 383       8.605  65.549  87.674  1.00  0.42           C  
ATOM   2758  O   ASP A 383       8.862  64.625  86.916  1.00  0.42           O  
ATOM   2759  CB  ASP A 383       7.384  67.065  85.995  1.00  0.42           C  
ATOM   2760  CG  ASP A 383       8.558  67.981  85.677  1.00  0.42           C  
ATOM   2761  OD1 ASP A 383       9.249  68.450  86.620  1.00  0.42           O  
ATOM   2762  OD2 ASP A 383       8.767  68.213  84.459  1.00  0.42           O  
ATOM   2763  N   ALA A 384       9.323  65.702  88.805  1.00  0.41           N  
ATOM   2764  CA  ALA A 384      10.417  64.832  89.202  1.00  0.41           C  
ATOM   2765  C   ALA A 384      10.117  63.320  89.222  1.00  0.41           C  
ATOM   2766  O   ALA A 384      10.986  62.545  88.815  1.00  0.41           O  
ATOM   2767  CB  ALA A 384      10.975  65.269  90.571  1.00  0.41           C  
ATOM   2768  N   PRO A 385       8.971  62.789  89.632  1.00  0.28           N  
ATOM   2769  CA  PRO A 385       8.734  61.351  89.562  1.00  0.28           C  
ATOM   2770  C   PRO A 385       8.412  60.886  88.132  1.00  0.28           C  
ATOM   2771  O   PRO A 385       8.429  59.678  87.892  1.00  0.28           O  
ATOM   2772  CB  PRO A 385       7.574  61.148  90.562  1.00  0.28           C  
ATOM   2773  CG  PRO A 385       7.552  62.416  91.426  1.00  0.28           C  
ATOM   2774  CD  PRO A 385       7.947  63.475  90.422  1.00  0.28           C  
ATOM   2775  N   ILE A 386       8.104  61.808  87.182  1.00  0.25           N  
ATOM   2776  CA  ILE A 386       7.798  61.540  85.771  1.00  0.25           C  
ATOM   2777  C   ILE A 386       8.937  60.908  85.007  1.00  0.25           C  
ATOM   2778  O   ILE A 386      10.107  61.246  85.170  1.00  0.25           O  
ATOM   2779  CB  ILE A 386       7.351  62.786  84.981  1.00  0.25           C  
ATOM   2780  CG1 ILE A 386       6.068  63.428  85.551  1.00  0.25           C  
ATOM   2781  CG2 ILE A 386       7.171  62.554  83.465  1.00  0.25           C  
ATOM   2782  CD1 ILE A 386       4.810  62.572  85.398  1.00  0.25           C  
ATOM   2783  N   LEU A 387       8.591  59.968  84.115  1.00  0.29           N  
ATOM   2784  CA  LEU A 387       9.514  59.278  83.254  1.00  0.29           C  
ATOM   2785  C   LEU A 387       9.886  59.941  81.940  1.00  0.29           C  
ATOM   2786  O   LEU A 387       9.091  60.575  81.256  1.00  0.29           O  
ATOM   2787  CB  LEU A 387       8.942  57.912  82.873  1.00  0.29           C  
ATOM   2788  CG  LEU A 387       8.422  57.067  84.035  1.00  0.29           C  
ATOM   2789  CD1 LEU A 387       7.796  55.840  83.357  1.00  0.29           C  
ATOM   2790  CD2 LEU A 387       9.526  56.850  85.080  1.00  0.29           C  
ATOM   2791  N   VAL A 388      11.142  59.733  81.539  1.00  0.31           N  
ATOM   2792  CA  VAL A 388      11.784  60.256  80.358  1.00  0.31           C  
ATOM   2793  C   VAL A 388      12.438  59.122  79.591  1.00  0.31           C  
ATOM   2794  O   VAL A 388      13.072  58.244  80.174  1.00  0.31           O  
ATOM   2795  CB  VAL A 388      12.856  61.245  80.780  1.00  0.31           C  
ATOM   2796  CG1 VAL A 388      13.582  61.851  79.567  1.00  0.31           C  
ATOM   2797  CG2 VAL A 388      12.196  62.347  81.619  1.00  0.31           C  
ATOM   2798  N   ARG A 389      12.276  59.119  78.254  1.00  0.25           N  
ATOM   2799  CA  ARG A 389      13.054  58.352  77.304  1.00  0.25           C  
ATOM   2800  C   ARG A 389      13.880  59.374  76.512  1.00  0.25           C  
ATOM   2801  O   ARG A 389      14.802  59.996  77.024  1.00  0.25           O  
ATOM   2802  CB  ARG A 389      12.055  57.554  76.414  1.00  0.25           C  
ATOM   2803  CG  ARG A 389      12.641  56.647  75.306  1.00  0.25           C  
ATOM   2804  CD  ARG A 389      11.577  56.017  74.386  1.00  0.25           C  
ATOM   2805  NE  ARG A 389      10.673  57.079  73.815  1.00  0.25           N  
ATOM   2806  CZ  ARG A 389       9.463  56.819  73.300  1.00  0.25           C  
ATOM   2807  NH1 ARG A 389       8.627  57.830  73.088  1.00  0.25           N  
ATOM   2808  NH2 ARG A 389       9.071  55.589  72.989  1.00  0.25           N  
ATOM   2809  N   THR A 390      13.548  59.629  75.234  1.00  0.26           N  
ATOM   2810  CA  THR A 390      14.054  60.764  74.460  1.00  0.26           C  
ATOM   2811  C   THR A 390      13.236  61.974  74.825  1.00  0.26           C  
ATOM   2812  O   THR A 390      13.711  63.091  75.015  1.00  0.26           O  
ATOM   2813  CB  THR A 390      13.882  60.545  72.960  1.00  0.26           C  
ATOM   2814  OG1 THR A 390      14.603  59.393  72.559  1.00  0.26           O  
ATOM   2815  CG2 THR A 390      14.425  61.721  72.135  1.00  0.26           C  
ATOM   2816  N   ASP A 391      11.938  61.702  74.941  1.00  0.25           N  
ATOM   2817  CA  ASP A 391      10.851  62.532  75.321  1.00  0.25           C  
ATOM   2818  C   ASP A 391      10.209  61.921  76.555  1.00  0.25           C  
ATOM   2819  O   ASP A 391      10.488  60.792  76.957  1.00  0.25           O  
ATOM   2820  CB  ASP A 391       9.818  62.570  74.158  1.00  0.25           C  
ATOM   2821  CG  ASP A 391       9.541  61.227  73.453  1.00  0.25           C  
ATOM   2822  OD1 ASP A 391       8.744  61.279  72.491  1.00  0.25           O  
ATOM   2823  OD2 ASP A 391      10.094  60.141  73.808  1.00  0.25           O  
ATOM   2824  N   THR A 392       9.336  62.678  77.231  1.00  0.30           N  
ATOM   2825  CA  THR A 392       8.552  62.172  78.348  1.00  0.30           C  
ATOM   2826  C   THR A 392       7.617  61.036  77.960  1.00  0.30           C  
ATOM   2827  O   THR A 392       6.826  61.197  77.036  1.00  0.30           O  
ATOM   2828  CB  THR A 392       7.724  63.290  78.965  1.00  0.30           C  
ATOM   2829  OG1 THR A 392       8.586  64.337  79.391  1.00  0.30           O  
ATOM   2830  CG2 THR A 392       6.938  62.798  80.177  1.00  0.30           C  
ATOM   2831  N   LEU A 393       7.661  59.885  78.679  1.00  0.27           N  
ATOM   2832  CA  LEU A 393       6.813  58.718  78.441  1.00  0.27           C  
ATOM   2833  C   LEU A 393       5.338  59.031  78.582  1.00  0.27           C  
ATOM   2834  O   LEU A 393       4.901  59.572  79.602  1.00  0.27           O  
ATOM   2835  CB  LEU A 393       7.135  57.553  79.428  1.00  0.27           C  
ATOM   2836  CG  LEU A 393       6.488  56.187  79.073  1.00  0.27           C  
ATOM   2837  CD1 LEU A 393       7.073  55.603  77.788  1.00  0.27           C  
ATOM   2838  CD2 LEU A 393       6.654  55.124  80.165  1.00  0.27           C  
ATOM   2839  N   GLN A 394       4.540  58.689  77.556  1.00  0.26           N  
ATOM   2840  CA  GLN A 394       3.130  58.977  77.524  1.00  0.26           C  
ATOM   2841  C   GLN A 394       2.313  57.725  77.812  1.00  0.26           C  
ATOM   2842  O   GLN A 394       2.822  56.609  77.766  1.00  0.26           O  
ATOM   2843  CB  GLN A 394       2.716  59.636  76.190  1.00  0.26           C  
ATOM   2844  CG  GLN A 394       3.552  60.898  75.839  1.00  0.26           C  
ATOM   2845  CD  GLN A 394       3.396  62.031  76.851  1.00  0.26           C  
ATOM   2846  OE1 GLN A 394       2.314  62.411  77.273  1.00  0.26           O  
ATOM   2847  NE2 GLN A 394       4.503  62.664  77.284  1.00  0.26           N  
ATOM   2848  N   TYR A 395       1.003  57.826  78.138  1.00  0.20           N  
ATOM   2849  CA  TYR A 395       0.183  56.633  78.345  1.00  0.20           C  
ATOM   2850  C   TYR A 395      -0.099  55.923  77.028  1.00  0.20           C  
ATOM   2851  O   TYR A 395      -0.322  54.721  76.991  1.00  0.20           O  
ATOM   2852  CB  TYR A 395      -1.197  56.917  79.004  1.00  0.20           C  
ATOM   2853  CG  TYR A 395      -1.162  57.621  80.343  1.00  0.20           C  
ATOM   2854  CD1 TYR A 395      -0.011  57.766  81.128  1.00  0.20           C  
ATOM   2855  CD2 TYR A 395      -2.318  58.310  80.746  1.00  0.20           C  
ATOM   2856  CE1 TYR A 395       0.006  58.664  82.198  1.00  0.20           C  
ATOM   2857  CE2 TYR A 395      -2.305  59.213  81.824  1.00  0.20           C  
ATOM   2858  CZ  TYR A 395      -1.117  59.419  82.534  1.00  0.20           C  
ATOM   2859  OH  TYR A 395      -0.984  60.358  83.586  1.00  0.20           O  
ATOM   2860  N   LEU A 396      -0.056  56.634  75.888  1.00  0.18           N  
ATOM   2861  CA  LEU A 396      -0.153  56.029  74.572  1.00  0.18           C  
ATOM   2862  C   LEU A 396       0.983  55.056  74.265  1.00  0.18           C  
ATOM   2863  O   LEU A 396       0.747  54.033  73.621  1.00  0.18           O  
ATOM   2864  CB  LEU A 396      -0.331  57.102  73.470  1.00  0.18           C  
ATOM   2865  CG  LEU A 396      -0.594  56.595  72.031  1.00  0.18           C  
ATOM   2866  CD1 LEU A 396      -1.793  55.644  71.907  1.00  0.18           C  
ATOM   2867  CD2 LEU A 396      -0.830  57.802  71.121  1.00  0.18           C  
ATOM   2868  N   ASP A 397       2.223  55.323  74.749  1.00  0.22           N  
ATOM   2869  CA  ASP A 397       3.346  54.412  74.579  1.00  0.22           C  
ATOM   2870  C   ASP A 397       3.135  52.987  75.181  1.00  0.22           C  
ATOM   2871  O   ASP A 397       3.419  52.055  74.432  1.00  0.22           O  
ATOM   2872  CB  ASP A 397       4.705  54.993  75.103  1.00  0.22           C  
ATOM   2873  CG  ASP A 397       5.199  56.299  74.486  1.00  0.22           C  
ATOM   2874  OD1 ASP A 397       5.868  56.268  73.419  1.00  0.22           O  
ATOM   2875  OD2 ASP A 397       5.023  57.341  75.170  1.00  0.22           O  
ATOM   2876  N   PRO A 398       2.672  52.652  76.409  1.00  0.22           N  
ATOM   2877  CA  PRO A 398       2.358  51.277  76.830  1.00  0.22           C  
ATOM   2878  C   PRO A 398       1.167  50.593  76.166  1.00  0.22           C  
ATOM   2879  O   PRO A 398       0.301  51.231  75.569  1.00  0.22           O  
ATOM   2880  CB  PRO A 398       2.049  51.397  78.335  1.00  0.22           C  
ATOM   2881  CG  PRO A 398       2.824  52.630  78.787  1.00  0.22           C  
ATOM   2882  CD  PRO A 398       2.722  53.539  77.566  1.00  0.22           C  
ATOM   2883  N   ARG A 399       1.065  49.255  76.303  1.00  0.22           N  
ATOM   2884  CA  ARG A 399      -0.119  48.487  75.932  1.00  0.22           C  
ATOM   2885  C   ARG A 399      -1.423  48.923  76.628  1.00  0.22           C  
ATOM   2886  O   ARG A 399      -1.420  49.360  77.778  1.00  0.22           O  
ATOM   2887  CB  ARG A 399       0.150  46.976  76.153  1.00  0.22           C  
ATOM   2888  CG  ARG A 399      -0.917  46.030  75.566  1.00  0.22           C  
ATOM   2889  CD  ARG A 399      -0.680  44.550  75.864  1.00  0.22           C  
ATOM   2890  NE  ARG A 399      -1.855  43.810  75.308  1.00  0.22           N  
ATOM   2891  CZ  ARG A 399      -1.911  42.475  75.231  1.00  0.22           C  
ATOM   2892  NH1 ARG A 399      -2.984  41.886  74.715  1.00  0.22           N  
ATOM   2893  NH2 ARG A 399      -0.910  41.718  75.671  1.00  0.22           N  
ATOM   2894  N   ASP A 400      -2.567  48.871  75.895  1.00  0.33           N  
ATOM   2895  CA  ASP A 400      -3.917  49.210  76.340  1.00  0.33           C  
ATOM   2896  C   ASP A 400      -4.064  50.644  76.869  1.00  0.33           C  
ATOM   2897  O   ASP A 400      -5.015  51.011  77.556  1.00  0.33           O  
ATOM   2898  CB  ASP A 400      -4.471  48.086  77.256  1.00  0.33           C  
ATOM   2899  CG  ASP A 400      -4.273  46.741  76.563  1.00  0.33           C  
ATOM   2900  OD1 ASP A 400      -4.455  46.675  75.316  1.00  0.33           O  
ATOM   2901  OD2 ASP A 400      -3.823  45.775  77.231  1.00  0.33           O  
ATOM   2902  N   VAL A 401      -3.087  51.496  76.493  1.00  0.25           N  
ATOM   2903  CA  VAL A 401      -2.906  52.905  76.802  1.00  0.25           C  
ATOM   2904  C   VAL A 401      -3.067  53.292  78.270  1.00  0.25           C  
ATOM   2905  O   VAL A 401      -3.560  54.367  78.594  1.00  0.25           O  
ATOM   2906  CB  VAL A 401      -3.625  53.871  75.848  1.00  0.25           C  
ATOM   2907  CG1 VAL A 401      -3.239  53.565  74.392  1.00  0.25           C  
ATOM   2908  CG2 VAL A 401      -5.157  53.833  76.007  1.00  0.25           C  
ATOM   2909  N   ILE A 402      -2.655  52.407  79.215  1.00  0.30           N  
ATOM   2910  CA  ILE A 402      -2.749  52.594  80.672  1.00  0.30           C  
ATOM   2911  C   ILE A 402      -4.221  52.671  81.165  1.00  0.30           C  
ATOM   2912  O   ILE A 402      -4.523  52.844  82.344  1.00  0.30           O  
ATOM   2913  CB  ILE A 402      -1.767  53.686  81.152  1.00  0.30           C  
ATOM   2914  CG1 ILE A 402      -0.288  53.362  80.798  1.00  0.30           C  
ATOM   2915  CG2 ILE A 402      -1.863  53.932  82.665  1.00  0.30           C  
ATOM   2916  CD1 ILE A 402       0.266  52.102  81.485  1.00  0.30           C  
ATOM   2917  N   ALA A 403      -5.158  52.404  80.225  1.00  0.30           N  
ATOM   2918  CA  ALA A 403      -6.610  52.443  80.266  1.00  0.30           C  
ATOM   2919  C   ALA A 403      -7.203  53.810  79.942  1.00  0.30           C  
ATOM   2920  O   ALA A 403      -8.414  54.030  80.023  1.00  0.30           O  
ATOM   2921  CB  ALA A 403      -7.195  51.844  81.556  1.00  0.30           C  
ATOM   2922  N   ASP A 404      -6.374  54.751  79.474  1.00  0.27           N  
ATOM   2923  CA  ASP A 404      -6.773  56.104  79.183  1.00  0.27           C  
ATOM   2924  C   ASP A 404      -7.287  56.304  77.745  1.00  0.27           C  
ATOM   2925  O   ASP A 404      -6.552  56.566  76.797  1.00  0.27           O  
ATOM   2926  CB  ASP A 404      -5.574  57.018  79.512  1.00  0.27           C  
ATOM   2927  CG  ASP A 404      -5.464  57.216  81.020  1.00  0.27           C  
ATOM   2928  OD1 ASP A 404      -4.708  56.470  81.692  1.00  0.27           O  
ATOM   2929  OD2 ASP A 404      -6.103  58.178  81.518  1.00  0.27           O  
ATOM   2930  N   TYR A 405      -8.621  56.227  77.537  1.00  0.21           N  
ATOM   2931  CA  TYR A 405      -9.243  56.427  76.227  1.00  0.21           C  
ATOM   2932  C   TYR A 405      -9.270  57.859  75.724  1.00  0.21           C  
ATOM   2933  O   TYR A 405      -9.489  58.107  74.539  1.00  0.21           O  
ATOM   2934  CB  TYR A 405     -10.735  56.011  76.225  1.00  0.21           C  
ATOM   2935  CG  TYR A 405     -10.853  54.546  76.450  1.00  0.21           C  
ATOM   2936  CD1 TYR A 405     -10.579  53.661  75.397  1.00  0.21           C  
ATOM   2937  CD2 TYR A 405     -11.241  54.041  77.699  1.00  0.21           C  
ATOM   2938  CE1 TYR A 405     -10.713  52.280  75.586  1.00  0.21           C  
ATOM   2939  CE2 TYR A 405     -11.372  52.659  77.890  1.00  0.21           C  
ATOM   2940  CZ  TYR A 405     -11.116  51.782  76.829  1.00  0.21           C  
ATOM   2941  OH  TYR A 405     -11.268  50.396  77.005  1.00  0.21           O  
ATOM   2942  N   LYS A 406      -9.095  58.859  76.600  1.00  0.21           N  
ATOM   2943  CA  LYS A 406      -9.150  60.246  76.182  1.00  0.21           C  
ATOM   2944  C   LYS A 406      -7.769  60.822  75.937  1.00  0.21           C  
ATOM   2945  O   LYS A 406      -7.024  61.096  76.869  1.00  0.21           O  
ATOM   2946  CB  LYS A 406      -9.997  61.106  77.161  1.00  0.21           C  
ATOM   2947  CG  LYS A 406     -11.507  60.770  77.153  1.00  0.21           C  
ATOM   2948  CD  LYS A 406     -12.158  60.964  75.768  1.00  0.21           C  
ATOM   2949  CE  LYS A 406     -13.658  60.667  75.743  1.00  0.21           C  
ATOM   2950  NZ  LYS A 406     -14.174  60.855  74.368  1.00  0.21           N  
ATOM   2951  N   PHE A 407      -7.410  61.006  74.645  1.00  0.25           N  
ATOM   2952  CA  PHE A 407      -6.228  61.708  74.157  1.00  0.25           C  
ATOM   2953  C   PHE A 407      -4.891  61.112  74.675  1.00  0.25           C  
ATOM   2954  O   PHE A 407      -4.032  61.946  74.954  1.00  0.25           O  
ATOM   2955  CB  PHE A 407      -6.313  63.244  74.507  1.00  0.25           C  
ATOM   2956  CG  PHE A 407      -7.324  64.124  73.813  1.00  0.25           C  
ATOM   2957  CD1 PHE A 407      -6.959  64.853  72.673  1.00  0.25           C  
ATOM   2958  CD2 PHE A 407      -8.482  64.514  74.506  1.00  0.25           C  
ATOM   2959  CE1 PHE A 407      -7.631  66.037  72.331  1.00  0.25           C  
ATOM   2960  CE2 PHE A 407      -9.147  65.702  74.184  1.00  0.25           C  
ATOM   2961  CZ  PHE A 407      -8.692  66.488  73.124  1.00  0.25           C  
ATOM   2962  N   PRO A 408      -4.574  59.781  74.827  1.00  0.23           N  
ATOM   2963  CA  PRO A 408      -3.530  59.246  75.741  1.00  0.23           C  
ATOM   2964  C   PRO A 408      -2.092  59.727  75.515  1.00  0.23           C  
ATOM   2965  O   PRO A 408      -1.203  59.384  76.299  1.00  0.23           O  
ATOM   2966  CB  PRO A 408      -3.612  57.709  75.533  1.00  0.23           C  
ATOM   2967  CG  PRO A 408      -4.285  57.541  74.170  1.00  0.23           C  
ATOM   2968  CD  PRO A 408      -5.309  58.671  74.201  1.00  0.23           C  
ATOM   2969  N   ASP A 409      -1.838  60.473  74.438  1.00  0.27           N  
ATOM   2970  CA  ASP A 409      -0.602  61.028  73.970  1.00  0.27           C  
ATOM   2971  C   ASP A 409      -0.137  62.302  74.671  1.00  0.27           C  
ATOM   2972  O   ASP A 409       1.040  62.638  74.588  1.00  0.27           O  
ATOM   2973  CB  ASP A 409      -0.747  61.246  72.436  1.00  0.27           C  
ATOM   2974  CG  ASP A 409      -1.974  62.015  71.936  1.00  0.27           C  
ATOM   2975  OD1 ASP A 409      -3.118  61.663  72.325  1.00  0.27           O  
ATOM   2976  OD2 ASP A 409      -1.771  62.892  71.062  1.00  0.27           O  
ATOM   2977  N   PHE A 410      -0.996  63.026  75.416  1.00  0.19           N  
ATOM   2978  CA  PHE A 410      -0.545  64.189  76.193  1.00  0.19           C  
ATOM   2979  C   PHE A 410      -0.438  63.936  77.692  1.00  0.19           C  
ATOM   2980  O   PHE A 410      -0.533  64.855  78.502  1.00  0.19           O  
ATOM   2981  CB  PHE A 410      -1.397  65.460  75.960  1.00  0.19           C  
ATOM   2982  CG  PHE A 410      -1.413  65.801  74.491  1.00  0.19           C  
ATOM   2983  CD1 PHE A 410      -0.278  66.340  73.855  1.00  0.19           C  
ATOM   2984  CD2 PHE A 410      -2.548  65.519  73.716  1.00  0.19           C  
ATOM   2985  CE1 PHE A 410      -0.274  66.572  72.471  1.00  0.19           C  
ATOM   2986  CE2 PHE A 410      -2.548  65.751  72.335  1.00  0.19           C  
ATOM   2987  CZ  PHE A 410      -1.411  66.277  71.712  1.00  0.19           C  
ATOM   2988  N   SER A 411      -0.262  62.675  78.098  1.00  0.26           N  
ATOM   2989  CA  SER A 411      -0.283  62.202  79.468  1.00  0.26           C  
ATOM   2990  C   SER A 411       0.975  61.570  80.040  1.00  0.26           C  
ATOM   2991  O   SER A 411       1.414  60.509  79.622  1.00  0.26           O  
ATOM   2992  CB  SER A 411      -1.337  61.109  79.586  1.00  0.26           C  
ATOM   2993  OG  SER A 411      -2.400  61.301  78.666  1.00  0.26           O  
ATOM   2994  N   LYS A 412       1.569  62.155  81.090  1.00  0.19           N  
ATOM   2995  CA  LYS A 412       2.845  61.712  81.602  1.00  0.19           C  
ATOM   2996  C   LYS A 412       2.784  60.743  82.779  1.00  0.19           C  
ATOM   2997  O   LYS A 412       1.960  60.865  83.678  1.00  0.19           O  
ATOM   2998  CB  LYS A 412       3.661  62.925  82.051  1.00  0.19           C  
ATOM   2999  CG  LYS A 412       3.761  64.151  81.145  1.00  0.19           C  
ATOM   3000  CD  LYS A 412       4.460  65.218  82.018  1.00  0.19           C  
ATOM   3001  CE  LYS A 412       4.767  66.569  81.396  1.00  0.19           C  
ATOM   3002  NZ  LYS A 412       5.261  66.312  80.041  1.00  0.19           N  
ATOM   3003  N   SER A 413       3.669  59.732  82.807  1.00  0.28           N  
ATOM   3004  CA  SER A 413       3.589  58.595  83.716  1.00  0.28           C  
ATOM   3005  C   SER A 413       4.697  58.348  84.734  1.00  0.28           C  
ATOM   3006  O   SER A 413       5.793  58.902  84.672  1.00  0.28           O  
ATOM   3007  CB  SER A 413       3.444  57.328  82.852  1.00  0.28           C  
ATOM   3008  OG  SER A 413       4.641  57.048  82.127  1.00  0.28           O  
ATOM   3009  N   TYR A 414       4.389  57.480  85.732  1.00  0.27           N  
ATOM   3010  CA  TYR A 414       5.276  57.036  86.799  1.00  0.27           C  
ATOM   3011  C   TYR A 414       5.559  55.541  86.649  1.00  0.27           C  
ATOM   3012  O   TYR A 414       4.653  54.712  86.702  1.00  0.27           O  
ATOM   3013  CB  TYR A 414       4.626  57.270  88.205  1.00  0.27           C  
ATOM   3014  CG  TYR A 414       4.308  58.727  88.501  1.00  0.27           C  
ATOM   3015  CD1 TYR A 414       5.093  59.774  87.985  1.00  0.27           C  
ATOM   3016  CD2 TYR A 414       3.247  59.071  89.364  1.00  0.27           C  
ATOM   3017  CE1 TYR A 414       4.871  61.101  88.370  1.00  0.27           C  
ATOM   3018  CE2 TYR A 414       3.015  60.409  89.722  1.00  0.27           C  
ATOM   3019  CZ  TYR A 414       3.861  61.414  89.266  1.00  0.27           C  
ATOM   3020  OH  TYR A 414       3.762  62.729  89.747  1.00  0.27           O  
ATOM   3021  N   SER A 415       6.838  55.138  86.454  1.00  0.18           N  
ATOM   3022  CA  SER A 415       7.221  53.732  86.244  1.00  0.18           C  
ATOM   3023  C   SER A 415       6.967  52.822  87.420  1.00  0.18           C  
ATOM   3024  O   SER A 415       6.423  51.737  87.260  1.00  0.18           O  
ATOM   3025  CB  SER A 415       8.725  53.577  85.896  1.00  0.18           C  
ATOM   3026  OG  SER A 415       9.125  52.241  85.578  1.00  0.18           O  
ATOM   3027  N   GLY A 416       7.326  53.250  88.653  1.00  0.16           N  
ATOM   3028  CA  GLY A 416       7.347  52.387  89.835  1.00  0.16           C  
ATOM   3029  C   GLY A 416       6.026  51.779  90.213  1.00  0.16           C  
ATOM   3030  O   GLY A 416       5.973  50.787  90.931  1.00  0.16           O  
ATOM   3031  N   ARG A 417       4.925  52.398  89.764  1.00  0.23           N  
ATOM   3032  CA  ARG A 417       3.582  51.890  89.915  1.00  0.23           C  
ATOM   3033  C   ARG A 417       2.823  51.681  88.603  1.00  0.23           C  
ATOM   3034  O   ARG A 417       1.674  51.254  88.649  1.00  0.23           O  
ATOM   3035  CB  ARG A 417       2.802  52.890  90.807  1.00  0.23           C  
ATOM   3036  CG  ARG A 417       3.376  52.945  92.237  1.00  0.23           C  
ATOM   3037  CD  ARG A 417       2.521  53.729  93.232  1.00  0.23           C  
ATOM   3038  NE  ARG A 417       3.183  53.590  94.577  1.00  0.23           N  
ATOM   3039  CZ  ARG A 417       3.003  52.571  95.431  1.00  0.23           C  
ATOM   3040  NH1 ARG A 417       3.667  52.564  96.587  1.00  0.23           N  
ATOM   3041  NH2 ARG A 417       2.179  51.564  95.161  1.00  0.23           N  
ATOM   3042  N   ILE A 418       3.421  51.967  87.415  1.00  0.26           N  
ATOM   3043  CA  ILE A 418       2.776  51.895  86.088  1.00  0.26           C  
ATOM   3044  C   ILE A 418       1.493  52.720  86.062  1.00  0.26           C  
ATOM   3045  O   ILE A 418       0.419  52.317  85.625  1.00  0.26           O  
ATOM   3046  CB  ILE A 418       2.655  50.463  85.532  1.00  0.26           C  
ATOM   3047  CG1 ILE A 418       4.075  49.857  85.428  1.00  0.26           C  
ATOM   3048  CG2 ILE A 418       1.969  50.390  84.140  1.00  0.26           C  
ATOM   3049  CD1 ILE A 418       4.100  48.337  85.249  1.00  0.26           C  
ATOM   3050  N   GLN A 419       1.575  53.955  86.582  1.00  0.25           N  
ATOM   3051  CA  GLN A 419       0.366  54.732  86.792  1.00  0.25           C  
ATOM   3052  C   GLN A 419       0.264  55.937  85.908  1.00  0.25           C  
ATOM   3053  O   GLN A 419       1.180  56.749  85.767  1.00  0.25           O  
ATOM   3054  CB  GLN A 419       0.004  55.050  88.275  1.00  0.25           C  
ATOM   3055  CG  GLN A 419      -0.754  53.838  88.880  1.00  0.25           C  
ATOM   3056  CD  GLN A 419      -1.353  54.053  90.272  1.00  0.25           C  
ATOM   3057  OE1 GLN A 419      -0.681  54.227  91.294  1.00  0.25           O  
ATOM   3058  NE2 GLN A 419      -2.707  53.999  90.334  1.00  0.25           N  
ATOM   3059  N   SER A 420      -0.940  56.088  85.324  1.00  0.27           N  
ATOM   3060  CA  SER A 420      -1.544  57.363  85.080  1.00  0.27           C  
ATOM   3061  C   SER A 420      -1.764  58.081  86.400  1.00  0.27           C  
ATOM   3062  O   SER A 420      -2.651  57.763  87.187  1.00  0.27           O  
ATOM   3063  CB  SER A 420      -2.835  57.209  84.218  1.00  0.27           C  
ATOM   3064  OG  SER A 420      -3.617  56.103  84.666  1.00  0.27           O  
ATOM   3065  N   LEU A 421      -0.920  59.083  86.726  1.00  0.28           N  
ATOM   3066  CA  LEU A 421      -1.292  60.117  87.677  1.00  0.28           C  
ATOM   3067  C   LEU A 421      -2.411  60.994  87.110  1.00  0.28           C  
ATOM   3068  O   LEU A 421      -2.641  61.095  85.903  1.00  0.28           O  
ATOM   3069  CB  LEU A 421      -0.139  61.031  88.213  1.00  0.28           C  
ATOM   3070  CG  LEU A 421      -0.483  61.755  89.557  1.00  0.28           C  
ATOM   3071  CD1 LEU A 421      -0.685  60.796  90.742  1.00  0.28           C  
ATOM   3072  CD2 LEU A 421       0.415  62.934  89.954  1.00  0.28           C  
ATOM   3073  N   LYS A 422      -3.156  61.639  88.013  1.00  0.31           N  
ATOM   3074  CA  LYS A 422      -4.056  62.731  87.776  1.00  0.31           C  
ATOM   3075  C   LYS A 422      -3.317  64.040  87.366  1.00  0.31           C  
ATOM   3076  O   LYS A 422      -2.396  63.884  86.571  1.00  0.31           O  
ATOM   3077  CB  LYS A 422      -4.990  62.787  88.988  1.00  0.31           C  
ATOM   3078  CG  LYS A 422      -5.753  61.475  89.254  1.00  0.31           C  
ATOM   3079  CD  LYS A 422      -6.822  60.984  88.250  1.00  0.31           C  
ATOM   3080  CE  LYS A 422      -7.793  59.960  88.877  1.00  0.31           C  
ATOM   3081  NZ  LYS A 422      -8.714  59.371  87.868  1.00  0.31           N  
ATOM   3082  N   PRO A 423      -3.614  65.299  87.756  1.00  0.35           N  
ATOM   3083  CA  PRO A 423      -3.270  66.538  87.036  1.00  0.35           C  
ATOM   3084  C   PRO A 423      -2.822  66.759  85.587  1.00  0.35           C  
ATOM   3085  O   PRO A 423      -2.966  67.912  85.188  1.00  0.35           O  
ATOM   3086  CB  PRO A 423      -2.236  67.189  87.946  1.00  0.35           C  
ATOM   3087  CG  PRO A 423      -2.778  66.906  89.345  1.00  0.35           C  
ATOM   3088  CD  PRO A 423      -3.646  65.643  89.195  1.00  0.35           C  
ATOM   3089  N   GLU A 424      -2.221  65.835  84.800  1.00  0.36           N  
ATOM   3090  CA  GLU A 424      -1.589  66.161  83.515  1.00  0.36           C  
ATOM   3091  C   GLU A 424      -2.533  66.884  82.552  1.00  0.36           C  
ATOM   3092  O   GLU A 424      -3.759  66.774  82.646  1.00  0.36           O  
ATOM   3093  CB  GLU A 424      -0.773  64.980  82.877  1.00  0.36           C  
ATOM   3094  CG  GLU A 424       0.028  65.312  81.585  1.00  0.36           C  
ATOM   3095  CD  GLU A 424       1.118  66.358  81.782  1.00  0.36           C  
ATOM   3096  OE1 GLU A 424       1.467  66.660  82.945  1.00  0.36           O  
ATOM   3097  OE2 GLU A 424       1.660  66.832  80.749  1.00  0.36           O  
ATOM   3098  N   GLN A 425      -1.987  67.688  81.603  1.00  0.26           N  
ATOM   3099  CA  GLN A 425      -2.711  68.633  80.760  1.00  0.26           C  
ATOM   3100  C   GLN A 425      -3.828  67.988  79.982  1.00  0.26           C  
ATOM   3101  O   GLN A 425      -4.856  68.583  79.680  1.00  0.26           O  
ATOM   3102  CB  GLN A 425      -1.762  69.296  79.718  1.00  0.26           C  
ATOM   3103  CG  GLN A 425      -2.380  70.419  78.818  1.00  0.26           C  
ATOM   3104  CD  GLN A 425      -2.965  71.641  79.549  1.00  0.26           C  
ATOM   3105  OE1 GLN A 425      -3.644  72.513  78.998  1.00  0.26           O  
ATOM   3106  NE2 GLN A 425      -2.720  71.729  80.874  1.00  0.26           N  
ATOM   3107  N   ILE A 426      -3.605  66.708  79.691  1.00  0.28           N  
ATOM   3108  CA  ILE A 426      -4.534  65.724  79.204  1.00  0.28           C  
ATOM   3109  C   ILE A 426      -5.963  65.790  79.792  1.00  0.28           C  
ATOM   3110  O   ILE A 426      -6.932  65.972  79.060  1.00  0.28           O  
ATOM   3111  CB  ILE A 426      -3.921  64.318  79.369  1.00  0.28           C  
ATOM   3112  CG1 ILE A 426      -4.843  63.306  78.712  1.00  0.28           C  
ATOM   3113  CG2 ILE A 426      -3.708  63.946  80.822  1.00  0.28           C  
ATOM   3114  CD1 ILE A 426      -4.654  63.504  77.240  1.00  0.28           C  
ATOM   3115  N   GLN A 427      -6.144  65.697  81.132  1.00  0.32           N  
ATOM   3116  CA  GLN A 427      -7.414  65.501  81.831  1.00  0.32           C  
ATOM   3117  C   GLN A 427      -8.229  66.783  81.886  1.00  0.32           C  
ATOM   3118  O   GLN A 427      -9.397  66.811  82.265  1.00  0.32           O  
ATOM   3119  CB  GLN A 427      -7.141  64.947  83.268  1.00  0.32           C  
ATOM   3120  CG  GLN A 427      -6.568  63.503  83.238  1.00  0.32           C  
ATOM   3121  CD  GLN A 427      -6.249  62.851  84.588  1.00  0.32           C  
ATOM   3122  OE1 GLN A 427      -6.529  63.344  85.680  1.00  0.32           O  
ATOM   3123  NE2 GLN A 427      -5.610  61.655  84.504  1.00  0.32           N  
ATOM   3124  N   ARG A 428      -7.593  67.884  81.466  1.00  0.28           N  
ATOM   3125  CA  ARG A 428      -8.182  69.181  81.243  1.00  0.28           C  
ATOM   3126  C   ARG A 428      -9.215  69.254  80.119  1.00  0.28           C  
ATOM   3127  O   ARG A 428     -10.172  70.019  80.216  1.00  0.28           O  
ATOM   3128  CB  ARG A 428      -7.051  70.176  80.925  1.00  0.28           C  
ATOM   3129  CG  ARG A 428      -7.433  71.642  81.135  1.00  0.28           C  
ATOM   3130  CD  ARG A 428      -6.303  72.566  80.713  1.00  0.28           C  
ATOM   3131  NE  ARG A 428      -6.759  73.943  81.037  1.00  0.28           N  
ATOM   3132  CZ  ARG A 428      -6.038  75.031  80.749  1.00  0.28           C  
ATOM   3133  NH1 ARG A 428      -4.905  74.946  80.056  1.00  0.28           N  
ATOM   3134  NH2 ARG A 428      -6.465  76.219  81.171  1.00  0.28           N  
ATOM   3135  N   LEU A 429      -9.029  68.512  79.002  1.00  0.28           N  
ATOM   3136  CA  LEU A 429      -9.923  68.597  77.852  1.00  0.28           C  
ATOM   3137  C   LEU A 429     -10.469  67.234  77.450  1.00  0.28           C  
ATOM   3138  O   LEU A 429      -9.802  66.208  77.521  1.00  0.28           O  
ATOM   3139  CB  LEU A 429      -9.260  69.247  76.601  1.00  0.28           C  
ATOM   3140  CG  LEU A 429      -8.777  70.705  76.788  1.00  0.28           C  
ATOM   3141  CD1 LEU A 429      -8.014  71.200  75.547  1.00  0.28           C  
ATOM   3142  CD2 LEU A 429      -9.925  71.675  77.111  1.00  0.28           C  
ATOM   3143  N   GLY A 430     -11.743  67.175  76.997  1.00  0.28           N  
ATOM   3144  CA  GLY A 430     -12.357  65.933  76.512  1.00  0.28           C  
ATOM   3145  C   GLY A 430     -12.865  65.000  77.580  1.00  0.28           C  
ATOM   3146  O   GLY A 430     -13.380  63.922  77.279  1.00  0.28           O  
ATOM   3147  N   GLY A 431     -12.744  65.419  78.847  1.00  0.30           N  
ATOM   3148  CA  GLY A 431     -13.310  64.780  80.014  1.00  0.30           C  
ATOM   3149  C   GLY A 431     -13.465  65.831  81.067  1.00  0.30           C  
ATOM   3150  O   GLY A 431     -13.248  67.013  80.813  1.00  0.30           O  
ATOM   3151  N   MET A 432     -13.846  65.417  82.282  1.00  0.19           N  
ATOM   3152  CA  MET A 432     -14.008  66.293  83.421  1.00  0.19           C  
ATOM   3153  C   MET A 432     -13.627  65.487  84.650  1.00  0.19           C  
ATOM   3154  O   MET A 432     -13.604  64.260  84.583  1.00  0.19           O  
ATOM   3155  CB  MET A 432     -15.480  66.772  83.602  1.00  0.19           C  
ATOM   3156  CG  MET A 432     -16.026  67.667  82.469  1.00  0.19           C  
ATOM   3157  SD  MET A 432     -17.760  68.180  82.694  1.00  0.19           S  
ATOM   3158  CE  MET A 432     -17.510  69.332  84.077  1.00  0.19           C  
ATOM   3159  N   MET A 433     -13.352  66.173  85.787  1.00  0.17           N  
ATOM   3160  CA  MET A 433     -13.217  65.583  87.116  1.00  0.17           C  
ATOM   3161  C   MET A 433     -11.856  64.983  87.468  1.00  0.17           C  
ATOM   3162  O   MET A 433     -11.244  64.223  86.721  1.00  0.17           O  
ATOM   3163  CB  MET A 433     -14.374  64.611  87.466  1.00  0.17           C  
ATOM   3164  CG  MET A 433     -14.448  64.208  88.950  1.00  0.17           C  
ATOM   3165  SD  MET A 433     -15.722  62.971  89.337  1.00  0.17           S  
ATOM   3166  CE  MET A 433     -17.181  63.973  88.936  1.00  0.17           C  
ATOM   3167  N   VAL A 434     -11.338  65.318  88.671  1.00  0.17           N  
ATOM   3168  CA  VAL A 434     -10.046  64.837  89.115  1.00  0.17           C  
ATOM   3169  C   VAL A 434     -10.024  64.519  90.608  1.00  0.17           C  
ATOM   3170  O   VAL A 434     -10.484  65.283  91.450  1.00  0.17           O  
ATOM   3171  CB  VAL A 434      -8.942  65.783  88.655  1.00  0.17           C  
ATOM   3172  CG1 VAL A 434      -8.995  67.173  89.312  1.00  0.17           C  
ATOM   3173  CG2 VAL A 434      -7.578  65.123  88.816  1.00  0.17           C  
ATOM   3174  N   TRP A 435      -9.502  63.329  90.971  1.00  0.20           N  
ATOM   3175  CA  TRP A 435      -9.391  62.881  92.349  1.00  0.20           C  
ATOM   3176  C   TRP A 435      -7.958  62.479  92.551  1.00  0.20           C  
ATOM   3177  O   TRP A 435      -7.541  61.454  92.019  1.00  0.20           O  
ATOM   3178  CB  TRP A 435     -10.257  61.626  92.669  1.00  0.20           C  
ATOM   3179  CG  TRP A 435     -11.747  61.896  92.815  1.00  0.20           C  
ATOM   3180  CD1 TRP A 435     -12.757  61.814  91.893  1.00  0.20           C  
ATOM   3181  CD2 TRP A 435     -12.368  62.259  94.063  1.00  0.20           C  
ATOM   3182  NE1 TRP A 435     -13.971  62.091  92.488  1.00  0.20           N  
ATOM   3183  CE2 TRP A 435     -13.755  62.361  93.822  1.00  0.20           C  
ATOM   3184  CE3 TRP A 435     -11.841  62.485  95.335  1.00  0.20           C  
ATOM   3185  CZ2 TRP A 435     -14.637  62.678  94.850  1.00  0.20           C  
ATOM   3186  CZ3 TRP A 435     -12.731  62.813  96.369  1.00  0.20           C  
ATOM   3187  CH2 TRP A 435     -14.110  62.905  96.132  1.00  0.20           C  
ATOM   3188  N   ASP A 436      -7.151  63.251  93.294  1.00  0.19           N  
ATOM   3189  CA  ASP A 436      -5.757  62.910  93.475  1.00  0.19           C  
ATOM   3190  C   ASP A 436      -5.470  61.741  94.441  1.00  0.19           C  
ATOM   3191  O   ASP A 436      -5.856  61.726  95.608  1.00  0.19           O  
ATOM   3192  CB  ASP A 436      -4.939  64.183  93.792  1.00  0.19           C  
ATOM   3193  CG  ASP A 436      -3.456  63.977  93.510  1.00  0.19           C  
ATOM   3194  OD1 ASP A 436      -3.078  62.878  93.014  1.00  0.19           O  
ATOM   3195  OD2 ASP A 436      -2.671  64.910  93.789  1.00  0.19           O  
ATOM   3196  N   LEU A 437      -4.730  60.727  93.938  1.00  0.21           N  
ATOM   3197  CA  LEU A 437      -4.176  59.633  94.716  1.00  0.21           C  
ATOM   3198  C   LEU A 437      -2.940  60.057  95.491  1.00  0.21           C  
ATOM   3199  O   LEU A 437      -2.526  59.379  96.430  1.00  0.21           O  
ATOM   3200  CB  LEU A 437      -3.685  58.482  93.789  1.00  0.21           C  
ATOM   3201  CG  LEU A 437      -4.784  57.703  93.044  1.00  0.21           C  
ATOM   3202  CD1 LEU A 437      -4.157  56.737  92.025  1.00  0.21           C  
ATOM   3203  CD2 LEU A 437      -5.688  56.944  94.026  1.00  0.21           C  
ATOM   3204  N   ASN A 438      -2.294  61.167  95.076  1.00  0.16           N  
ATOM   3205  CA  ASN A 438      -1.162  61.791  95.723  1.00  0.16           C  
ATOM   3206  C   ASN A 438       0.036  60.857  95.979  1.00  0.16           C  
ATOM   3207  O   ASN A 438       0.817  61.014  96.915  1.00  0.16           O  
ATOM   3208  CB  ASN A 438      -1.652  62.549  96.987  1.00  0.16           C  
ATOM   3209  CG  ASN A 438      -0.566  63.446  97.563  1.00  0.16           C  
ATOM   3210  OD1 ASN A 438       0.419  63.769  96.889  1.00  0.16           O  
ATOM   3211  ND2 ASN A 438      -0.711  63.837  98.847  1.00  0.16           N  
ATOM   3212  N   LYS A 439       0.322  59.896  95.093  1.00  0.16           N  
ATOM   3213  CA  LYS A 439       1.370  58.938  95.386  1.00  0.16           C  
ATOM   3214  C   LYS A 439       2.132  58.570  94.154  1.00  0.16           C  
ATOM   3215  O   LYS A 439       1.639  58.675  93.035  1.00  0.16           O  
ATOM   3216  CB  LYS A 439       0.822  57.640  96.006  1.00  0.16           C  
ATOM   3217  CG  LYS A 439      -0.038  56.833  95.026  1.00  0.16           C  
ATOM   3218  CD  LYS A 439      -0.592  55.545  95.628  1.00  0.16           C  
ATOM   3219  CE  LYS A 439      -1.416  54.795  94.586  1.00  0.16           C  
ATOM   3220  NZ  LYS A 439      -2.001  53.588  95.192  1.00  0.16           N  
ATOM   3221  N   LYS A 440       3.386  58.146  94.366  1.00  0.15           N  
ATOM   3222  CA  LYS A 440       4.347  57.987  93.314  1.00  0.15           C  
ATOM   3223  C   LYS A 440       5.628  57.548  93.961  1.00  0.15           C  
ATOM   3224  O   LYS A 440       5.867  57.831  95.135  1.00  0.15           O  
ATOM   3225  CB  LYS A 440       4.547  59.239  92.425  1.00  0.15           C  
ATOM   3226  CG  LYS A 440       5.077  60.545  93.038  1.00  0.15           C  
ATOM   3227  CD  LYS A 440       4.322  61.187  94.223  1.00  0.15           C  
ATOM   3228  CE  LYS A 440       2.996  61.915  93.907  1.00  0.15           C  
ATOM   3229  NZ  LYS A 440       2.479  62.628  95.110  1.00  0.15           N  
ATOM   3230  N   GLN A 441       6.430  56.754  93.242  1.00  0.21           N  
ATOM   3231  CA  GLN A 441       7.681  56.217  93.715  1.00  0.21           C  
ATOM   3232  C   GLN A 441       8.628  56.369  92.556  1.00  0.21           C  
ATOM   3233  O   GLN A 441       8.203  56.401  91.401  1.00  0.21           O  
ATOM   3234  CB  GLN A 441       7.615  54.712  94.077  1.00  0.21           C  
ATOM   3235  CG  GLN A 441       6.580  54.361  95.166  1.00  0.21           C  
ATOM   3236  CD  GLN A 441       6.888  55.031  96.505  1.00  0.21           C  
ATOM   3237  OE1 GLN A 441       8.009  55.048  97.005  1.00  0.21           O  
ATOM   3238  NE2 GLN A 441       5.835  55.598  97.139  1.00  0.21           N  
ATOM   3239  N   VAL A 442       9.930  56.488  92.834  1.00  0.19           N  
ATOM   3240  CA  VAL A 442      10.920  56.749  91.813  1.00  0.19           C  
ATOM   3241  C   VAL A 442      11.351  55.488  91.067  1.00  0.19           C  
ATOM   3242  O   VAL A 442      11.123  54.359  91.494  1.00  0.19           O  
ATOM   3243  CB  VAL A 442      12.137  57.465  92.391  1.00  0.19           C  
ATOM   3244  CG1 VAL A 442      11.706  58.804  93.021  1.00  0.19           C  
ATOM   3245  CG2 VAL A 442      12.878  56.580  93.412  1.00  0.19           C  
ATOM   3246  N   VAL A 443      12.014  55.645  89.903  1.00  0.19           N  
ATOM   3247  CA  VAL A 443      12.747  54.566  89.248  1.00  0.19           C  
ATOM   3248  C   VAL A 443      13.891  53.994  90.159  1.00  0.19           C  
ATOM   3249  O   VAL A 443      14.748  54.780  90.575  1.00  0.19           O  
ATOM   3250  CB  VAL A 443      13.204  55.019  87.853  1.00  0.19           C  
ATOM   3251  CG1 VAL A 443      14.007  53.924  87.143  1.00  0.19           C  
ATOM   3252  CG2 VAL A 443      11.977  55.397  86.991  1.00  0.19           C  
ATOM   3253  N   PRO A 444      13.952  52.696  90.564  1.00  0.19           N  
ATOM   3254  CA  PRO A 444      15.095  52.028  91.221  1.00  0.19           C  
ATOM   3255  C   PRO A 444      16.391  52.062  90.412  1.00  0.19           C  
ATOM   3256  O   PRO A 444      16.330  52.356  89.226  1.00  0.19           O  
ATOM   3257  CB  PRO A 444      14.642  50.563  91.444  1.00  0.19           C  
ATOM   3258  CG  PRO A 444      13.137  50.538  91.157  1.00  0.19           C  
ATOM   3259  CD  PRO A 444      12.938  51.722  90.210  1.00  0.19           C  
ATOM   3260  N   LEU A 445      17.571  51.799  91.031  1.00  0.17           N  
ATOM   3261  CA  LEU A 445      18.894  51.807  90.403  1.00  0.17           C  
ATOM   3262  C   LEU A 445      19.140  50.779  89.285  1.00  0.17           C  
ATOM   3263  O   LEU A 445      18.642  49.660  89.314  1.00  0.17           O  
ATOM   3264  CB  LEU A 445      20.013  51.769  91.473  1.00  0.17           C  
ATOM   3265  CG  LEU A 445      21.448  52.204  91.059  1.00  0.17           C  
ATOM   3266  CD1 LEU A 445      21.589  53.719  90.857  1.00  0.17           C  
ATOM   3267  CD2 LEU A 445      22.471  51.728  92.102  1.00  0.17           C  
ATOM   3268  N   HIS A 446      19.939  51.165  88.270  1.00  0.19           N  
ATOM   3269  CA  HIS A 446      20.345  50.400  87.100  1.00  0.19           C  
ATOM   3270  C   HIS A 446      21.557  51.181  86.613  1.00  0.19           C  
ATOM   3271  O   HIS A 446      21.942  52.144  87.279  1.00  0.19           O  
ATOM   3272  CB  HIS A 446      19.214  50.176  86.052  1.00  0.19           C  
ATOM   3273  CG  HIS A 446      19.518  49.573  84.698  1.00  0.19           C  
ATOM   3274  ND1 HIS A 446      20.049  50.376  83.715  1.00  0.19           N  
ATOM   3275  CD2 HIS A 446      19.247  48.344  84.187  1.00  0.19           C  
ATOM   3276  CE1 HIS A 446      20.101  49.637  82.622  1.00  0.19           C  
ATOM   3277  NE2 HIS A 446      19.617  48.396  82.857  1.00  0.19           N  
ATOM   3278  N   ARG A 447      22.225  50.758  85.527  1.00  0.17           N  
ATOM   3279  CA  ARG A 447      23.443  51.354  85.017  1.00  0.17           C  
ATOM   3280  C   ARG A 447      23.332  51.637  83.527  1.00  0.17           C  
ATOM   3281  O   ARG A 447      23.404  50.723  82.709  1.00  0.17           O  
ATOM   3282  CB  ARG A 447      24.636  50.379  85.208  1.00  0.17           C  
ATOM   3283  CG  ARG A 447      25.995  50.884  84.670  1.00  0.17           C  
ATOM   3284  CD  ARG A 447      27.115  49.863  84.862  1.00  0.17           C  
ATOM   3285  NE  ARG A 447      28.352  50.492  84.308  1.00  0.17           N  
ATOM   3286  CZ  ARG A 447      29.546  49.887  84.296  1.00  0.17           C  
ATOM   3287  NH1 ARG A 447      30.596  50.520  83.782  1.00  0.17           N  
ATOM   3288  NH2 ARG A 447      29.697  48.662  84.791  1.00  0.17           N  
ATOM   3289  N   GLU A 448      23.253  52.926  83.162  1.00  0.16           N  
ATOM   3290  CA  GLU A 448      23.237  53.414  81.798  1.00  0.16           C  
ATOM   3291  C   GLU A 448      24.192  54.577  81.681  1.00  0.16           C  
ATOM   3292  O   GLU A 448      24.689  55.088  82.685  1.00  0.16           O  
ATOM   3293  CB  GLU A 448      21.850  53.964  81.402  1.00  0.16           C  
ATOM   3294  CG  GLU A 448      20.829  52.851  81.104  1.00  0.16           C  
ATOM   3295  CD  GLU A 448      21.132  52.077  79.826  1.00  0.16           C  
ATOM   3296  OE1 GLU A 448      22.063  52.481  79.080  1.00  0.16           O  
ATOM   3297  OE2 GLU A 448      20.392  51.089  79.578  1.00  0.16           O  
ATOM   3298  N   GLN A 449      24.465  55.038  80.446  1.00  0.18           N  
ATOM   3299  CA  GLN A 449      25.289  56.205  80.191  1.00  0.18           C  
ATOM   3300  C   GLN A 449      24.488  57.266  79.440  1.00  0.18           C  
ATOM   3301  O   GLN A 449      24.185  57.114  78.260  1.00  0.18           O  
ATOM   3302  CB  GLN A 449      26.527  55.789  79.359  1.00  0.18           C  
ATOM   3303  CG  GLN A 449      27.486  54.873  80.155  1.00  0.18           C  
ATOM   3304  CD  GLN A 449      28.748  54.550  79.360  1.00  0.18           C  
ATOM   3305  OE1 GLN A 449      29.558  55.421  79.044  1.00  0.18           O  
ATOM   3306  NE2 GLN A 449      28.954  53.253  79.034  1.00  0.18           N  
ATOM   3307  N   VAL A 450      24.135  58.396  80.096  1.00  0.18           N  
ATOM   3308  CA  VAL A 450      23.324  59.448  79.473  1.00  0.18           C  
ATOM   3309  C   VAL A 450      24.172  60.694  79.335  1.00  0.18           C  
ATOM   3310  O   VAL A 450      24.889  61.080  80.257  1.00  0.18           O  
ATOM   3311  CB  VAL A 450      22.054  59.797  80.250  1.00  0.18           C  
ATOM   3312  CG1 VAL A 450      21.213  60.902  79.576  1.00  0.18           C  
ATOM   3313  CG2 VAL A 450      21.186  58.541  80.458  1.00  0.18           C  
ATOM   3314  N   GLY A 451      24.132  61.333  78.144  1.00  0.18           N  
ATOM   3315  CA  GLY A 451      24.962  62.484  77.817  1.00  0.18           C  
ATOM   3316  C   GLY A 451      24.280  63.813  77.972  1.00  0.18           C  
ATOM   3317  O   GLY A 451      23.204  64.041  77.428  1.00  0.18           O  
ATOM   3318  N   TRP A 452      24.939  64.752  78.663  1.00  0.17           N  
ATOM   3319  CA  TRP A 452      24.402  66.070  78.938  1.00  0.17           C  
ATOM   3320  C   TRP A 452      25.055  67.209  78.234  1.00  0.17           C  
ATOM   3321  O   TRP A 452      26.123  67.109  77.636  1.00  0.17           O  
ATOM   3322  CB  TRP A 452      24.492  66.405  80.433  1.00  0.17           C  
ATOM   3323  CG  TRP A 452      23.419  65.666  81.132  1.00  0.17           C  
ATOM   3324  CD1 TRP A 452      23.430  64.383  81.574  1.00  0.17           C  
ATOM   3325  CD2 TRP A 452      22.078  66.114  81.243  1.00  0.17           C  
ATOM   3326  NE1 TRP A 452      22.193  64.021  82.035  1.00  0.17           N  
ATOM   3327  CE2 TRP A 452      21.361  65.133  81.873  1.00  0.17           C  
ATOM   3328  CE3 TRP A 452      21.456  67.321  80.847  1.00  0.17           C  
ATOM   3329  CZ2 TRP A 452      20.048  65.307  82.254  1.00  0.17           C  
ATOM   3330  CZ3 TRP A 452      20.126  67.524  81.231  1.00  0.17           C  
ATOM   3331  CH2 TRP A 452      19.414  66.547  81.933  1.00  0.17           C  
ATOM   3332  N   HIS A 453      24.384  68.370  78.332  1.00  0.19           N  
ATOM   3333  CA  HIS A 453      24.993  69.653  78.089  1.00  0.19           C  
ATOM   3334  C   HIS A 453      26.108  69.923  79.082  1.00  0.19           C  
ATOM   3335  O   HIS A 453      26.064  69.546  80.250  1.00  0.19           O  
ATOM   3336  CB  HIS A 453      23.957  70.809  78.097  1.00  0.19           C  
ATOM   3337  CG  HIS A 453      24.493  72.106  77.555  1.00  0.19           C  
ATOM   3338  ND1 HIS A 453      25.256  72.890  78.386  1.00  0.19           N  
ATOM   3339  CD2 HIS A 453      24.501  72.620  76.296  1.00  0.19           C  
ATOM   3340  CE1 HIS A 453      25.730  73.857  77.633  1.00  0.19           C  
ATOM   3341  NE2 HIS A 453      25.298  73.746  76.355  1.00  0.19           N  
ATOM   3342  N   TYR A 454      27.161  70.571  78.593  1.00  0.18           N  
ATOM   3343  CA  TYR A 454      28.296  70.954  79.372  1.00  0.18           C  
ATOM   3344  C   TYR A 454      28.338  72.483  79.550  1.00  0.18           C  
ATOM   3345  O   TYR A 454      28.475  73.239  78.590  1.00  0.18           O  
ATOM   3346  CB  TYR A 454      29.542  70.442  78.648  1.00  0.18           C  
ATOM   3347  CG  TYR A 454      30.778  70.940  79.321  1.00  0.18           C  
ATOM   3348  CD1 TYR A 454      31.715  71.580  78.507  1.00  0.18           C  
ATOM   3349  CD2 TYR A 454      30.945  70.980  80.719  1.00  0.18           C  
ATOM   3350  CE1 TYR A 454      32.718  72.351  79.058  1.00  0.18           C  
ATOM   3351  CE2 TYR A 454      32.030  71.657  81.245  1.00  0.18           C  
ATOM   3352  CZ  TYR A 454      32.924  72.290  80.417  1.00  0.18           C  
ATOM   3353  OH  TYR A 454      33.984  72.962  80.988  1.00  0.18           O  
ATOM   3354  N   THR A 455      28.244  72.952  80.813  1.00  0.18           N  
ATOM   3355  CA  THR A 455      28.126  74.358  81.186  1.00  0.18           C  
ATOM   3356  C   THR A 455      29.425  75.147  81.155  1.00  0.18           C  
ATOM   3357  O   THR A 455      29.475  76.249  80.621  1.00  0.18           O  
ATOM   3358  CB  THR A 455      27.577  74.440  82.617  1.00  0.18           C  
ATOM   3359  OG1 THR A 455      26.325  73.781  82.691  1.00  0.18           O  
ATOM   3360  CG2 THR A 455      27.363  75.873  83.118  1.00  0.18           C  
ATOM   3361  N   ASN A 456      30.508  74.625  81.779  1.00  0.23           N  
ATOM   3362  CA  ASN A 456      31.704  75.423  82.126  1.00  0.23           C  
ATOM   3363  C   ASN A 456      32.636  75.593  80.982  1.00  0.23           C  
ATOM   3364  O   ASN A 456      32.238  75.154  79.915  1.00  0.23           O  
ATOM   3365  CB  ASN A 456      32.462  74.903  83.357  1.00  0.23           C  
ATOM   3366  CG  ASN A 456      31.505  75.095  84.507  1.00  0.23           C  
ATOM   3367  OD1 ASN A 456      30.900  76.150  84.684  1.00  0.23           O  
ATOM   3368  ND2 ASN A 456      31.316  74.026  85.297  1.00  0.23           N  
ATOM   3369  N   SER A 457      33.895  76.157  81.133  1.00  0.22           N  
ATOM   3370  CA  SER A 457      34.878  76.053  80.003  1.00  0.22           C  
ATOM   3371  C   SER A 457      35.902  75.068  80.459  1.00  0.22           C  
ATOM   3372  O   SER A 457      36.286  75.091  81.624  1.00  0.22           O  
ATOM   3373  CB  SER A 457      35.611  77.334  79.540  1.00  0.22           C  
ATOM   3374  OG  SER A 457      36.552  77.149  78.473  1.00  0.22           O  
ATOM   3375  N   GLY A 458      36.338  74.139  79.570  1.00  0.33           N  
ATOM   3376  CA  GLY A 458      37.416  73.191  79.870  1.00  0.33           C  
ATOM   3377  C   GLY A 458      37.161  71.836  80.516  1.00  0.33           C  
ATOM   3378  O   GLY A 458      38.080  71.250  81.070  1.00  0.33           O  
ATOM   3379  N   ILE A 459      35.949  71.264  80.472  1.00  0.29           N  
ATOM   3380  CA  ILE A 459      35.675  69.892  80.924  1.00  0.29           C  
ATOM   3381  C   ILE A 459      35.516  68.978  79.700  1.00  0.29           C  
ATOM   3382  O   ILE A 459      36.506  68.459  79.205  1.00  0.29           O  
ATOM   3383  CB  ILE A 459      34.515  69.736  81.904  1.00  0.29           C  
ATOM   3384  CG1 ILE A 459      34.634  70.722  83.114  1.00  0.29           C  
ATOM   3385  CG2 ILE A 459      34.302  68.286  82.377  1.00  0.29           C  
ATOM   3386  CD1 ILE A 459      35.615  70.405  84.237  1.00  0.29           C  
ATOM   3387  N   ASP A 460      34.282  68.766  79.174  1.00  0.29           N  
ATOM   3388  CA  ASP A 460      34.011  68.061  77.921  1.00  0.29           C  
ATOM   3389  C   ASP A 460      32.625  68.490  77.446  1.00  0.29           C  
ATOM   3390  O   ASP A 460      31.698  68.437  78.245  1.00  0.29           O  
ATOM   3391  CB  ASP A 460      34.035  66.507  78.084  1.00  0.29           C  
ATOM   3392  CG  ASP A 460      33.982  65.745  76.758  1.00  0.29           C  
ATOM   3393  OD1 ASP A 460      33.115  66.080  75.905  1.00  0.29           O  
ATOM   3394  OD2 ASP A 460      34.815  64.822  76.586  1.00  0.29           O  
ATOM   3395  N   ALA A 461      32.445  68.894  76.154  1.00  0.20           N  
ATOM   3396  CA  ALA A 461      31.190  69.315  75.520  1.00  0.20           C  
ATOM   3397  C   ALA A 461      29.990  68.417  75.756  1.00  0.20           C  
ATOM   3398  O   ALA A 461      28.863  68.909  75.773  1.00  0.20           O  
ATOM   3399  CB  ALA A 461      31.303  69.586  73.998  1.00  0.20           C  
ATOM   3400  N   ALA A 462      30.177  67.106  75.976  1.00  0.22           N  
ATOM   3401  CA  ALA A 462      29.085  66.292  76.447  1.00  0.22           C  
ATOM   3402  C   ALA A 462      29.445  65.525  77.698  1.00  0.22           C  
ATOM   3403  O   ALA A 462      30.366  64.716  77.713  1.00  0.22           O  
ATOM   3404  CB  ALA A 462      28.666  65.307  75.357  1.00  0.22           C  
ATOM   3405  N   LEU A 463      28.690  65.706  78.798  1.00  0.30           N  
ATOM   3406  CA  LEU A 463      29.007  64.977  80.013  1.00  0.30           C  
ATOM   3407  C   LEU A 463      28.231  63.684  80.123  1.00  0.30           C  
ATOM   3408  O   LEU A 463      27.005  63.670  80.129  1.00  0.30           O  
ATOM   3409  CB  LEU A 463      28.779  65.809  81.290  1.00  0.30           C  
ATOM   3410  CG  LEU A 463      29.629  67.091  81.375  1.00  0.30           C  
ATOM   3411  CD1 LEU A 463      29.230  67.852  82.640  1.00  0.30           C  
ATOM   3412  CD2 LEU A 463      31.145  66.830  81.366  1.00  0.30           C  
ATOM   3413  N   THR A 464      28.940  62.548  80.225  1.00  0.30           N  
ATOM   3414  CA  THR A 464      28.328  61.239  80.421  1.00  0.30           C  
ATOM   3415  C   THR A 464      28.127  60.964  81.895  1.00  0.30           C  
ATOM   3416  O   THR A 464      29.093  60.899  82.651  1.00  0.30           O  
ATOM   3417  CB  THR A 464      29.163  60.097  79.854  1.00  0.30           C  
ATOM   3418  OG1 THR A 464      29.309  60.247  78.449  1.00  0.30           O  
ATOM   3419  CG2 THR A 464      28.474  58.746  80.074  1.00  0.30           C  
ATOM   3420  N   GLY A 465      26.864  60.773  82.338  1.00  0.28           N  
ATOM   3421  CA  GLY A 465      26.526  60.397  83.713  1.00  0.28           C  
ATOM   3422  C   GLY A 465      26.021  58.980  83.833  1.00  0.28           C  
ATOM   3423  O   GLY A 465      25.585  58.374  82.855  1.00  0.28           O  
ATOM   3424  N   THR A 466      26.020  58.427  85.066  1.00  0.29           N  
ATOM   3425  CA  THR A 466      25.583  57.055  85.354  1.00  0.29           C  
ATOM   3426  C   THR A 466      24.128  57.052  85.786  1.00  0.29           C  
ATOM   3427  O   THR A 466      23.781  57.476  86.887  1.00  0.29           O  
ATOM   3428  CB  THR A 466      26.405  56.362  86.452  1.00  0.29           C  
ATOM   3429  OG1 THR A 466      27.736  56.136  86.006  1.00  0.29           O  
ATOM   3430  CG2 THR A 466      25.845  54.978  86.842  1.00  0.29           C  
ATOM   3431  N   TYR A 467      23.212  56.556  84.930  1.00  0.21           N  
ATOM   3432  CA  TYR A 467      21.776  56.653  85.177  1.00  0.21           C  
ATOM   3433  C   TYR A 467      21.102  55.372  85.585  1.00  0.21           C  
ATOM   3434  O   TYR A 467      21.412  54.288  85.110  1.00  0.21           O  
ATOM   3435  CB  TYR A 467      21.001  57.221  83.969  1.00  0.21           C  
ATOM   3436  CG  TYR A 467      21.165  58.689  84.057  1.00  0.21           C  
ATOM   3437  CD1 TYR A 467      22.279  59.344  83.529  1.00  0.21           C  
ATOM   3438  CD2 TYR A 467      20.197  59.422  84.737  1.00  0.21           C  
ATOM   3439  CE1 TYR A 467      22.410  60.730  83.665  1.00  0.21           C  
ATOM   3440  CE2 TYR A 467      20.306  60.801  84.818  1.00  0.21           C  
ATOM   3441  CZ  TYR A 467      21.403  61.464  84.283  1.00  0.21           C  
ATOM   3442  OH  TYR A 467      21.441  62.868  84.293  1.00  0.21           O  
ATOM   3443  N   ARG A 468      20.104  55.483  86.479  1.00  0.21           N  
ATOM   3444  CA  ARG A 468      19.222  54.390  86.775  1.00  0.21           C  
ATOM   3445  C   ARG A 468      18.046  54.370  85.840  1.00  0.21           C  
ATOM   3446  O   ARG A 468      17.461  55.408  85.556  1.00  0.21           O  
ATOM   3447  CB  ARG A 468      18.684  54.460  88.195  1.00  0.21           C  
ATOM   3448  CG  ARG A 468      17.901  55.688  88.660  1.00  0.21           C  
ATOM   3449  CD  ARG A 468      17.522  55.539  90.135  1.00  0.21           C  
ATOM   3450  NE  ARG A 468      18.744  55.730  90.972  1.00  0.21           N  
ATOM   3451  CZ  ARG A 468      18.714  55.735  92.310  1.00  0.21           C  
ATOM   3452  NH1 ARG A 468      19.818  56.026  92.993  1.00  0.21           N  
ATOM   3453  NH2 ARG A 468      17.598  55.459  92.977  1.00  0.21           N  
ATOM   3454  N   VAL A 469      17.680  53.195  85.332  1.00  0.20           N  
ATOM   3455  CA  VAL A 469      16.796  53.028  84.212  1.00  0.20           C  
ATOM   3456  C   VAL A 469      15.966  51.778  84.463  1.00  0.20           C  
ATOM   3457  O   VAL A 469      16.327  50.907  85.252  1.00  0.20           O  
ATOM   3458  CB  VAL A 469      17.627  52.955  82.920  1.00  0.20           C  
ATOM   3459  CG1 VAL A 469      16.961  52.252  81.726  1.00  0.20           C  
ATOM   3460  CG2 VAL A 469      17.982  54.390  82.493  1.00  0.20           C  
ATOM   3461  N   LYS A 470      14.794  51.657  83.819  1.00  0.24           N  
ATOM   3462  CA  LYS A 470      14.050  50.413  83.725  1.00  0.24           C  
ATOM   3463  C   LYS A 470      13.897  50.061  82.265  1.00  0.24           C  
ATOM   3464  O   LYS A 470      13.770  50.939  81.416  1.00  0.24           O  
ATOM   3465  CB  LYS A 470      12.609  50.548  84.266  1.00  0.24           C  
ATOM   3466  CG  LYS A 470      12.495  50.570  85.791  1.00  0.24           C  
ATOM   3467  CD  LYS A 470      12.031  49.238  86.401  1.00  0.24           C  
ATOM   3468  CE  LYS A 470      11.638  49.437  87.860  1.00  0.24           C  
ATOM   3469  NZ  LYS A 470      11.070  48.215  88.451  1.00  0.24           N  
ATOM   3470  N   LEU A 471      13.861  48.756  81.942  1.00  0.21           N  
ATOM   3471  CA  LEU A 471      13.499  48.296  80.619  1.00  0.21           C  
ATOM   3472  C   LEU A 471      11.990  48.126  80.514  1.00  0.21           C  
ATOM   3473  O   LEU A 471      11.374  47.426  81.317  1.00  0.21           O  
ATOM   3474  CB  LEU A 471      14.204  46.947  80.343  1.00  0.21           C  
ATOM   3475  CG  LEU A 471      14.066  46.394  78.911  1.00  0.21           C  
ATOM   3476  CD1 LEU A 471      14.762  47.312  77.895  1.00  0.21           C  
ATOM   3477  CD2 LEU A 471      14.640  44.971  78.838  1.00  0.21           C  
ATOM   3478  N   LEU A 472      11.355  48.779  79.524  1.00  0.26           N  
ATOM   3479  CA  LEU A 472       9.933  48.642  79.275  1.00  0.26           C  
ATOM   3480  C   LEU A 472       9.709  48.062  77.898  1.00  0.26           C  
ATOM   3481  O   LEU A 472      10.443  48.371  76.964  1.00  0.26           O  
ATOM   3482  CB  LEU A 472       9.189  50.001  79.289  1.00  0.26           C  
ATOM   3483  CG  LEU A 472       9.232  50.782  80.614  1.00  0.26           C  
ATOM   3484  CD1 LEU A 472       8.443  52.089  80.452  1.00  0.26           C  
ATOM   3485  CD2 LEU A 472       8.693  49.982  81.809  1.00  0.26           C  
ATOM   3486  N   ASN A 473       8.658  47.231  77.742  1.00  0.20           N  
ATOM   3487  CA  ASN A 473       8.124  46.856  76.444  1.00  0.20           C  
ATOM   3488  C   ASN A 473       7.005  47.844  76.109  1.00  0.20           C  
ATOM   3489  O   ASN A 473       6.075  48.029  76.897  1.00  0.20           O  
ATOM   3490  CB  ASN A 473       7.637  45.375  76.483  1.00  0.20           C  
ATOM   3491  CG  ASN A 473       7.223  44.807  75.124  1.00  0.20           C  
ATOM   3492  OD1 ASN A 473       6.786  45.484  74.201  1.00  0.20           O  
ATOM   3493  ND2 ASN A 473       7.331  43.465  74.983  1.00  0.20           N  
ATOM   3494  N   GLY A 474       7.101  48.540  74.958  1.00  0.25           N  
ATOM   3495  CA  GLY A 474       6.076  49.455  74.474  1.00  0.25           C  
ATOM   3496  C   GLY A 474       4.848  48.776  73.907  1.00  0.25           C  
ATOM   3497  O   GLY A 474       4.722  47.560  73.821  1.00  0.25           O  
ATOM   3498  N   ARG A 475       3.866  49.564  73.443  1.00  0.20           N  
ATOM   3499  CA  ARG A 475       2.686  49.058  72.765  1.00  0.20           C  
ATOM   3500  C   ARG A 475       2.992  48.408  71.423  1.00  0.20           C  
ATOM   3501  O   ARG A 475       2.288  47.504  70.972  1.00  0.20           O  
ATOM   3502  CB  ARG A 475       1.670  50.205  72.559  1.00  0.20           C  
ATOM   3503  CG  ARG A 475       0.288  49.730  72.086  1.00  0.20           C  
ATOM   3504  CD  ARG A 475      -0.780  50.815  72.177  1.00  0.20           C  
ATOM   3505  NE  ARG A 475      -2.024  50.167  71.651  1.00  0.20           N  
ATOM   3506  CZ  ARG A 475      -3.163  50.821  71.402  1.00  0.20           C  
ATOM   3507  NH1 ARG A 475      -4.224  50.151  70.959  1.00  0.20           N  
ATOM   3508  NH2 ARG A 475      -3.257  52.129  71.600  1.00  0.20           N  
ATOM   3509  N   GLU A 476       4.074  48.862  70.768  1.00  0.20           N  
ATOM   3510  CA  GLU A 476       4.469  48.452  69.441  1.00  0.20           C  
ATOM   3511  C   GLU A 476       5.456  47.282  69.438  1.00  0.20           C  
ATOM   3512  O   GLU A 476       5.987  46.954  68.381  1.00  0.20           O  
ATOM   3513  CB  GLU A 476       5.107  49.662  68.701  1.00  0.20           C  
ATOM   3514  CG  GLU A 476       4.132  50.838  68.418  1.00  0.20           C  
ATOM   3515  CD  GLU A 476       4.692  51.889  67.453  1.00  0.20           C  
ATOM   3516  OE1 GLU A 476       5.799  51.693  66.895  1.00  0.20           O  
ATOM   3517  OE2 GLU A 476       3.966  52.898  67.250  1.00  0.20           O  
ATOM   3518  N   ILE A 477       5.709  46.625  70.607  1.00  0.17           N  
ATOM   3519  CA  ILE A 477       6.557  45.430  70.806  1.00  0.17           C  
ATOM   3520  C   ILE A 477       8.006  45.826  71.093  1.00  0.17           C  
ATOM   3521  O   ILE A 477       8.831  45.038  71.564  1.00  0.17           O  
ATOM   3522  CB  ILE A 477       6.404  44.333  69.717  1.00  0.17           C  
ATOM   3523  CG1 ILE A 477       5.003  43.686  69.809  1.00  0.17           C  
ATOM   3524  CG2 ILE A 477       7.480  43.225  69.787  1.00  0.17           C  
ATOM   3525  CD1 ILE A 477       4.548  43.012  68.509  1.00  0.17           C  
ATOM   3526  N   ASP A 478       8.356  47.103  70.865  1.00  0.21           N  
ATOM   3527  CA  ASP A 478       9.688  47.619  71.072  1.00  0.21           C  
ATOM   3528  C   ASP A 478      10.123  47.707  72.534  1.00  0.21           C  
ATOM   3529  O   ASP A 478       9.337  47.636  73.477  1.00  0.21           O  
ATOM   3530  CB  ASP A 478       9.942  48.934  70.281  1.00  0.21           C  
ATOM   3531  CG  ASP A 478       9.298  50.183  70.884  1.00  0.21           C  
ATOM   3532  OD1 ASP A 478       9.777  51.294  70.538  1.00  0.21           O  
ATOM   3533  OD2 ASP A 478       8.365  50.055  71.717  1.00  0.21           O  
ATOM   3534  N   ALA A 479      11.441  47.844  72.757  1.00  0.23           N  
ATOM   3535  CA  ALA A 479      11.987  47.961  74.084  1.00  0.23           C  
ATOM   3536  C   ALA A 479      12.606  49.328  74.228  1.00  0.23           C  
ATOM   3537  O   ALA A 479      13.325  49.808  73.353  1.00  0.23           O  
ATOM   3538  CB  ALA A 479      13.030  46.873  74.403  1.00  0.23           C  
ATOM   3539  N   MET A 480      12.331  49.994  75.358  1.00  0.24           N  
ATOM   3540  CA  MET A 480      12.824  51.327  75.604  1.00  0.24           C  
ATOM   3541  C   MET A 480      13.377  51.411  77.017  1.00  0.24           C  
ATOM   3542  O   MET A 480      12.809  50.812  77.937  1.00  0.24           O  
ATOM   3543  CB  MET A 480      11.740  52.410  75.380  1.00  0.24           C  
ATOM   3544  CG  MET A 480      10.501  52.269  76.283  1.00  0.24           C  
ATOM   3545  SD  MET A 480       9.140  53.395  75.870  1.00  0.24           S  
ATOM   3546  CE  MET A 480       8.562  52.511  74.392  1.00  0.24           C  
ATOM   3547  N   PRO A 481      14.488  52.099  77.247  1.00  0.21           N  
ATOM   3548  CA  PRO A 481      14.899  52.488  78.575  1.00  0.21           C  
ATOM   3549  C   PRO A 481      14.181  53.759  79.004  1.00  0.21           C  
ATOM   3550  O   PRO A 481      13.942  54.650  78.188  1.00  0.21           O  
ATOM   3551  CB  PRO A 481      16.409  52.683  78.394  1.00  0.21           C  
ATOM   3552  CG  PRO A 481      16.597  53.190  76.959  1.00  0.21           C  
ATOM   3553  CD  PRO A 481      15.352  52.692  76.221  1.00  0.21           C  
ATOM   3554  N   ILE A 482      13.809  53.852  80.289  1.00  0.21           N  
ATOM   3555  CA  ILE A 482      13.215  55.042  80.877  1.00  0.21           C  
ATOM   3556  C   ILE A 482      13.879  55.313  82.190  1.00  0.21           C  
ATOM   3557  O   ILE A 482      14.284  54.396  82.900  1.00  0.21           O  
ATOM   3558  CB  ILE A 482      11.717  54.961  81.159  1.00  0.21           C  
ATOM   3559  CG1 ILE A 482      11.331  53.715  81.996  1.00  0.21           C  
ATOM   3560  CG2 ILE A 482      10.994  55.017  79.800  1.00  0.21           C  
ATOM   3561  CD1 ILE A 482      11.178  53.962  83.498  1.00  0.21           C  
ATOM   3562  N   TRP A 483      13.972  56.590  82.563  1.00  0.17           N  
ATOM   3563  CA  TRP A 483      14.431  57.020  83.861  1.00  0.17           C  
ATOM   3564  C   TRP A 483      13.520  58.145  84.294  1.00  0.17           C  
ATOM   3565  O   TRP A 483      12.726  58.652  83.511  1.00  0.17           O  
ATOM   3566  CB  TRP A 483      15.904  57.492  83.854  1.00  0.17           C  
ATOM   3567  CG  TRP A 483      16.237  58.568  82.850  1.00  0.17           C  
ATOM   3568  CD1 TRP A 483      16.321  59.905  83.090  1.00  0.17           C  
ATOM   3569  CD2 TRP A 483      16.464  58.391  81.435  1.00  0.17           C  
ATOM   3570  NE1 TRP A 483      16.569  60.571  81.919  1.00  0.17           N  
ATOM   3571  CE2 TRP A 483      16.663  59.675  80.897  1.00  0.17           C  
ATOM   3572  CE3 TRP A 483      16.493  57.263  80.615  1.00  0.17           C  
ATOM   3573  CZ2 TRP A 483      16.896  59.866  79.548  1.00  0.17           C  
ATOM   3574  CZ3 TRP A 483      16.712  57.453  79.241  1.00  0.17           C  
ATOM   3575  CH2 TRP A 483      16.921  58.737  78.719  1.00  0.17           C  
ATOM   3576  N   GLN A 484      13.571  58.551  85.566  1.00  0.23           N  
ATOM   3577  CA  GLN A 484      12.763  59.629  86.086  1.00  0.23           C  
ATOM   3578  C   GLN A 484      13.458  60.979  86.006  1.00  0.23           C  
ATOM   3579  O   GLN A 484      14.685  61.088  86.090  1.00  0.23           O  
ATOM   3580  CB  GLN A 484      12.310  59.360  87.545  1.00  0.23           C  
ATOM   3581  CG  GLN A 484      13.408  59.454  88.634  1.00  0.23           C  
ATOM   3582  CD  GLN A 484      14.396  58.288  88.653  1.00  0.23           C  
ATOM   3583  OE1 GLN A 484      15.096  57.945  87.704  1.00  0.23           O  
ATOM   3584  NE2 GLN A 484      14.496  57.614  89.814  1.00  0.23           N  
ATOM   3585  N   MET A 485      12.664  62.066  85.922  1.00  0.26           N  
ATOM   3586  CA  MET A 485      13.121  63.445  85.960  1.00  0.26           C  
ATOM   3587  C   MET A 485      13.972  63.729  87.206  1.00  0.26           C  
ATOM   3588  O   MET A 485      15.015  64.357  87.121  1.00  0.26           O  
ATOM   3589  CB  MET A 485      11.924  64.427  85.881  1.00  0.26           C  
ATOM   3590  CG  MET A 485      11.221  64.523  84.509  1.00  0.26           C  
ATOM   3591  SD  MET A 485      12.218  65.302  83.204  1.00  0.26           S  
ATOM   3592  CE  MET A 485      12.009  67.017  83.726  1.00  0.26           C  
ATOM   3593  N   TYR A 486      13.618  63.190  88.389  1.00  0.29           N  
ATOM   3594  CA  TYR A 486      14.349  63.303  89.650  1.00  0.29           C  
ATOM   3595  C   TYR A 486      15.836  62.920  89.568  1.00  0.29           C  
ATOM   3596  O   TYR A 486      16.714  63.645  90.034  1.00  0.29           O  
ATOM   3597  CB  TYR A 486      13.620  62.405  90.700  1.00  0.29           C  
ATOM   3598  CG  TYR A 486      14.210  62.461  92.076  1.00  0.29           C  
ATOM   3599  CD1 TYR A 486      13.942  63.548  92.918  1.00  0.29           C  
ATOM   3600  CD2 TYR A 486      15.051  61.428  92.528  1.00  0.29           C  
ATOM   3601  CE1 TYR A 486      14.509  63.605  94.198  1.00  0.29           C  
ATOM   3602  CE2 TYR A 486      15.627  61.489  93.803  1.00  0.29           C  
ATOM   3603  CZ  TYR A 486      15.349  62.577  94.638  1.00  0.29           C  
ATOM   3604  OH  TYR A 486      15.917  62.649  95.923  1.00  0.29           O  
ATOM   3605  N   MET A 487      16.175  61.781  88.929  1.00  0.24           N  
ATOM   3606  CA  MET A 487      17.561  61.431  88.701  1.00  0.24           C  
ATOM   3607  C   MET A 487      18.130  62.094  87.460  1.00  0.24           C  
ATOM   3608  O   MET A 487      19.334  62.338  87.429  1.00  0.24           O  
ATOM   3609  CB  MET A 487      17.765  59.908  88.630  1.00  0.24           C  
ATOM   3610  CG  MET A 487      17.464  59.219  89.975  1.00  0.24           C  
ATOM   3611  SD  MET A 487      18.444  59.737  91.417  1.00  0.24           S  
ATOM   3612  CE  MET A 487      20.075  59.173  90.862  1.00  0.24           C  
ATOM   3613  N   VAL A 488      17.296  62.480  86.450  1.00  0.32           N  
ATOM   3614  CA  VAL A 488      17.686  63.401  85.358  1.00  0.32           C  
ATOM   3615  C   VAL A 488      18.241  64.690  85.911  1.00  0.32           C  
ATOM   3616  O   VAL A 488      19.351  65.074  85.566  1.00  0.32           O  
ATOM   3617  CB  VAL A 488      16.623  63.589  84.243  1.00  0.32           C  
ATOM   3618  CG1 VAL A 488      15.939  64.972  84.121  1.00  0.32           C  
ATOM   3619  CG2 VAL A 488      17.262  63.342  82.867  1.00  0.32           C  
ATOM   3620  N   HIS A 489      17.551  65.297  86.885  1.00  0.35           N  
ATOM   3621  CA  HIS A 489      18.043  66.383  87.701  1.00  0.35           C  
ATOM   3622  C   HIS A 489      19.250  66.095  88.585  1.00  0.35           C  
ATOM   3623  O   HIS A 489      20.247  66.785  88.438  1.00  0.35           O  
ATOM   3624  CB  HIS A 489      16.893  66.889  88.594  1.00  0.35           C  
ATOM   3625  CG  HIS A 489      15.732  67.375  87.790  1.00  0.35           C  
ATOM   3626  ND1 HIS A 489      14.526  67.609  88.420  1.00  0.35           N  
ATOM   3627  CD2 HIS A 489      15.619  67.592  86.454  1.00  0.35           C  
ATOM   3628  CE1 HIS A 489      13.698  67.956  87.453  1.00  0.35           C  
ATOM   3629  NE2 HIS A 489      14.311  67.961  86.245  1.00  0.35           N  
ATOM   3630  N   PHE A 490      19.264  65.076  89.484  1.00  0.37           N  
ATOM   3631  CA  PHE A 490      20.362  64.870  90.446  1.00  0.37           C  
ATOM   3632  C   PHE A 490      21.752  64.770  89.784  1.00  0.37           C  
ATOM   3633  O   PHE A 490      22.699  65.445  90.174  1.00  0.37           O  
ATOM   3634  CB  PHE A 490      20.042  63.597  91.304  1.00  0.37           C  
ATOM   3635  CG  PHE A 490      21.200  63.089  92.138  1.00  0.37           C  
ATOM   3636  CD1 PHE A 490      21.943  61.991  91.681  1.00  0.37           C  
ATOM   3637  CD2 PHE A 490      21.615  63.737  93.311  1.00  0.37           C  
ATOM   3638  CE1 PHE A 490      23.098  61.571  92.349  1.00  0.37           C  
ATOM   3639  CE2 PHE A 490      22.779  63.334  93.982  1.00  0.37           C  
ATOM   3640  CZ  PHE A 490      23.525  62.255  93.493  1.00  0.37           C  
ATOM   3641  N   GLN A 491      21.859  63.958  88.724  1.00  0.42           N  
ATOM   3642  CA  GLN A 491      23.034  63.781  87.888  1.00  0.42           C  
ATOM   3643  C   GLN A 491      23.401  65.015  87.033  1.00  0.42           C  
ATOM   3644  O   GLN A 491      24.575  65.268  86.792  1.00  0.42           O  
ATOM   3645  CB  GLN A 491      22.763  62.571  86.983  1.00  0.42           C  
ATOM   3646  CG  GLN A 491      22.466  61.194  87.641  1.00  0.42           C  
ATOM   3647  CD  GLN A 491      23.657  60.478  88.272  1.00  0.42           C  
ATOM   3648  OE1 GLN A 491      24.774  60.481  87.761  1.00  0.42           O  
ATOM   3649  NE2 GLN A 491      23.407  59.740  89.381  1.00  0.42           N  
ATOM   3650  N   ASP A 492      22.439  65.851  86.564  1.00  0.36           N  
ATOM   3651  CA  ASP A 492      22.727  67.126  85.893  1.00  0.36           C  
ATOM   3652  C   ASP A 492      23.457  68.088  86.845  1.00  0.36           C  
ATOM   3653  O   ASP A 492      24.394  68.803  86.493  1.00  0.36           O  
ATOM   3654  CB  ASP A 492      21.396  67.707  85.330  1.00  0.36           C  
ATOM   3655  CG  ASP A 492      21.553  68.952  84.463  1.00  0.36           C  
ATOM   3656  OD1 ASP A 492      20.908  69.978  84.806  1.00  0.36           O  
ATOM   3657  OD2 ASP A 492      22.267  68.876  83.434  1.00  0.36           O  
ATOM   3658  N   TYR A 493      23.093  68.048  88.142  1.00  0.29           N  
ATOM   3659  CA  TYR A 493      23.813  68.738  89.198  1.00  0.29           C  
ATOM   3660  C   TYR A 493      25.184  68.157  89.575  1.00  0.29           C  
ATOM   3661  O   TYR A 493      25.785  68.594  90.559  1.00  0.29           O  
ATOM   3662  CB  TYR A 493      22.939  68.840  90.480  1.00  0.29           C  
ATOM   3663  CG  TYR A 493      21.714  69.675  90.203  1.00  0.29           C  
ATOM   3664  CD1 TYR A 493      21.812  71.054  89.947  1.00  0.29           C  
ATOM   3665  CD2 TYR A 493      20.446  69.081  90.169  1.00  0.29           C  
ATOM   3666  CE1 TYR A 493      20.666  71.789  89.603  1.00  0.29           C  
ATOM   3667  CE2 TYR A 493      19.307  69.814  89.813  1.00  0.29           C  
ATOM   3668  CZ  TYR A 493      19.421  71.165  89.508  1.00  0.29           C  
ATOM   3669  OH  TYR A 493      18.271  71.874  89.110  1.00  0.29           O  
ATOM   3670  N   ASP A 494      25.773  67.226  88.788  1.00  0.35           N  
ATOM   3671  CA  ASP A 494      27.152  66.784  88.949  1.00  0.35           C  
ATOM   3672  C   ASP A 494      28.136  67.799  88.333  1.00  0.35           C  
ATOM   3673  O   ASP A 494      28.922  67.530  87.426  1.00  0.35           O  
ATOM   3674  CB  ASP A 494      27.307  65.348  88.383  1.00  0.35           C  
ATOM   3675  CG  ASP A 494      28.493  64.600  88.974  1.00  0.35           C  
ATOM   3676  OD1 ASP A 494      28.967  63.643  88.310  1.00  0.35           O  
ATOM   3677  OD2 ASP A 494      28.902  64.944  90.116  1.00  0.35           O  
ATOM   3678  N   LEU A 495      28.081  69.045  88.843  1.00  0.30           N  
ATOM   3679  CA  LEU A 495      28.946  70.149  88.487  1.00  0.30           C  
ATOM   3680  C   LEU A 495      29.265  70.889  89.770  1.00  0.30           C  
ATOM   3681  O   LEU A 495      28.389  71.204  90.575  1.00  0.30           O  
ATOM   3682  CB  LEU A 495      28.302  71.176  87.509  1.00  0.30           C  
ATOM   3683  CG  LEU A 495      27.931  70.621  86.119  1.00  0.30           C  
ATOM   3684  CD1 LEU A 495      27.121  71.634  85.294  1.00  0.30           C  
ATOM   3685  CD2 LEU A 495      29.161  70.173  85.320  1.00  0.30           C  
ATOM   3686  N   ASP A 496      30.549  71.171  90.008  1.00  0.32           N  
ATOM   3687  CA  ASP A 496      31.082  71.657  91.254  1.00  0.32           C  
ATOM   3688  C   ASP A 496      31.728  73.041  91.130  1.00  0.32           C  
ATOM   3689  O   ASP A 496      32.115  73.673  92.118  1.00  0.32           O  
ATOM   3690  CB  ASP A 496      32.125  70.592  91.688  1.00  0.32           C  
ATOM   3691  CG  ASP A 496      33.258  70.378  90.676  1.00  0.32           C  
ATOM   3692  OD1 ASP A 496      33.065  70.623  89.453  1.00  0.32           O  
ATOM   3693  OD2 ASP A 496      34.349  69.994  91.157  1.00  0.32           O  
ATOM   3694  N   THR A 497      31.828  73.563  89.892  1.00  0.39           N  
ATOM   3695  CA  THR A 497      32.603  74.759  89.581  1.00  0.39           C  
ATOM   3696  C   THR A 497      31.702  75.954  89.442  1.00  0.39           C  
ATOM   3697  O   THR A 497      31.033  76.162  88.433  1.00  0.39           O  
ATOM   3698  CB  THR A 497      33.452  74.643  88.314  1.00  0.39           C  
ATOM   3699  OG1 THR A 497      34.555  73.775  88.527  1.00  0.39           O  
ATOM   3700  CG2 THR A 497      34.098  75.975  87.904  1.00  0.39           C  
ATOM   3701  N   VAL A 498      31.703  76.804  90.481  1.00  0.59           N  
ATOM   3702  CA  VAL A 498      30.959  78.051  90.487  1.00  0.59           C  
ATOM   3703  C   VAL A 498      31.871  79.206  90.811  1.00  0.59           C  
ATOM   3704  O   VAL A 498      31.865  80.214  90.116  1.00  0.59           O  
ATOM   3705  CB  VAL A 498      29.836  77.983  91.494  1.00  0.59           C  
ATOM   3706  CG1 VAL A 498      29.067  79.310  91.530  1.00  0.59           C  
ATOM   3707  CG2 VAL A 498      28.898  76.852  91.050  1.00  0.59           C  
ATOM   3708  N   HIS A 499      32.756  79.045  91.819  1.00  0.58           N  
ATOM   3709  CA  HIS A 499      33.719  80.043  92.280  1.00  0.58           C  
ATOM   3710  C   HIS A 499      34.582  80.633  91.169  1.00  0.58           C  
ATOM   3711  O   HIS A 499      34.750  81.843  91.054  1.00  0.58           O  
ATOM   3712  CB  HIS A 499      34.638  79.356  93.326  1.00  0.58           C  
ATOM   3713  CG  HIS A 499      35.712  80.227  93.892  1.00  0.58           C  
ATOM   3714  ND1 HIS A 499      35.317  81.247  94.712  1.00  0.58           N  
ATOM   3715  CD2 HIS A 499      37.057  80.263  93.708  1.00  0.58           C  
ATOM   3716  CE1 HIS A 499      36.414  81.904  95.015  1.00  0.58           C  
ATOM   3717  NE2 HIS A 499      37.502  81.347  94.436  1.00  0.58           N  
ATOM   3718  N   GLN A 500      35.098  79.769  90.274  1.00  0.52           N  
ATOM   3719  CA  GLN A 500      35.823  80.170  89.081  1.00  0.52           C  
ATOM   3720  C   GLN A 500      34.993  80.971  88.064  1.00  0.52           C  
ATOM   3721  O   GLN A 500      35.462  81.953  87.499  1.00  0.52           O  
ATOM   3722  CB  GLN A 500      36.395  78.907  88.385  1.00  0.52           C  
ATOM   3723  CG  GLN A 500      37.380  78.075  89.250  1.00  0.52           C  
ATOM   3724  CD  GLN A 500      38.024  76.963  88.411  1.00  0.52           C  
ATOM   3725  OE1 GLN A 500      38.589  77.223  87.351  1.00  0.52           O  
ATOM   3726  NE2 GLN A 500      37.956  75.695  88.876  1.00  0.52           N  
ATOM   3727  N   ILE A 501      33.730  80.567  87.801  1.00  0.57           N  
ATOM   3728  CA  ILE A 501      32.823  81.244  86.875  1.00  0.57           C  
ATOM   3729  C   ILE A 501      32.297  82.578  87.401  1.00  0.57           C  
ATOM   3730  O   ILE A 501      32.174  83.568  86.674  1.00  0.57           O  
ATOM   3731  CB  ILE A 501      31.618  80.354  86.537  1.00  0.57           C  
ATOM   3732  CG1 ILE A 501      32.025  78.994  85.926  1.00  0.57           C  
ATOM   3733  CG2 ILE A 501      30.626  81.073  85.597  1.00  0.57           C  
ATOM   3734  CD1 ILE A 501      32.708  79.061  84.552  1.00  0.57           C  
ATOM   3735  N   THR A 502      31.909  82.626  88.691  1.00  0.69           N  
ATOM   3736  CA  THR A 502      31.201  83.771  89.243  1.00  0.69           C  
ATOM   3737  C   THR A 502      32.091  84.771  89.918  1.00  0.69           C  
ATOM   3738  O   THR A 502      31.756  85.949  89.848  1.00  0.69           O  
ATOM   3739  CB  THR A 502      30.062  83.428  90.208  1.00  0.69           C  
ATOM   3740  OG1 THR A 502      30.516  82.785  91.391  1.00  0.69           O  
ATOM   3741  CG2 THR A 502      29.071  82.476  89.528  1.00  0.69           C  
ATOM   3742  N   ARG A 503      33.200  84.329  90.567  1.00  0.61           N  
ATOM   3743  CA  ARG A 503      34.123  85.101  91.401  1.00  0.61           C  
ATOM   3744  C   ARG A 503      33.673  85.098  92.868  1.00  0.61           C  
ATOM   3745  O   ARG A 503      34.344  85.622  93.757  1.00  0.61           O  
ATOM   3746  CB  ARG A 503      34.362  86.542  90.855  1.00  0.61           C  
ATOM   3747  CG  ARG A 503      35.461  87.404  91.494  1.00  0.61           C  
ATOM   3748  CD  ARG A 503      35.449  88.804  90.872  1.00  0.61           C  
ATOM   3749  NE  ARG A 503      36.411  89.661  91.634  1.00  0.61           N  
ATOM   3750  CZ  ARG A 503      36.097  90.331  92.751  1.00  0.61           C  
ATOM   3751  NH1 ARG A 503      37.057  90.998  93.389  1.00  0.61           N  
ATOM   3752  NH2 ARG A 503      34.861  90.352  93.243  1.00  0.61           N  
ATOM   3753  N   THR A 504      32.524  84.460  93.177  1.00  0.69           N  
ATOM   3754  CA  THR A 504      31.942  84.447  94.521  1.00  0.69           C  
ATOM   3755  C   THR A 504      32.508  83.300  95.343  1.00  0.69           C  
ATOM   3756  O   THR A 504      32.313  82.161  94.913  1.00  0.69           O  
ATOM   3757  CB  THR A 504      30.416  84.276  94.518  1.00  0.69           C  
ATOM   3758  OG1 THR A 504      29.796  85.368  93.858  1.00  0.69           O  
ATOM   3759  CG2 THR A 504      29.801  84.234  95.928  1.00  0.69           C  
ATOM   3760  N   PRO A 505      33.166  83.506  96.510  1.00  0.54           N  
ATOM   3761  CA  PRO A 505      33.749  82.451  97.334  1.00  0.54           C  
ATOM   3762  C   PRO A 505      32.901  81.216  97.552  1.00  0.54           C  
ATOM   3763  O   PRO A 505      31.760  81.349  97.986  1.00  0.54           O  
ATOM   3764  CB  PRO A 505      34.076  83.134  98.664  1.00  0.54           C  
ATOM   3765  CG  PRO A 505      34.344  84.599  98.309  1.00  0.54           C  
ATOM   3766  CD  PRO A 505      33.576  84.827  96.999  1.00  0.54           C  
ATOM   3767  N   LYS A 506      33.450  80.005  97.331  1.00  0.52           N  
ATOM   3768  CA  LYS A 506      32.728  78.744  97.454  1.00  0.52           C  
ATOM   3769  C   LYS A 506      32.030  78.555  98.799  1.00  0.52           C  
ATOM   3770  O   LYS A 506      30.867  78.166  98.862  1.00  0.52           O  
ATOM   3771  CB  LYS A 506      33.690  77.560  97.168  1.00  0.52           C  
ATOM   3772  CG  LYS A 506      33.009  76.179  97.118  1.00  0.52           C  
ATOM   3773  CD  LYS A 506      33.986  75.045  96.755  1.00  0.52           C  
ATOM   3774  CE  LYS A 506      33.319  73.664  96.763  1.00  0.52           C  
ATOM   3775  NZ  LYS A 506      34.295  72.611  96.398  1.00  0.52           N  
ATOM   3776  N   ASP A 507      32.694  78.913  99.902  1.00  0.61           N  
ATOM   3777  CA  ASP A 507      32.149  78.944 101.242  1.00  0.61           C  
ATOM   3778  C   ASP A 507      30.931  79.869 101.424  1.00  0.61           C  
ATOM   3779  O   ASP A 507      29.976  79.521 102.119  1.00  0.61           O  
ATOM   3780  CB  ASP A 507      33.296  79.315 102.209  1.00  0.61           C  
ATOM   3781  CG  ASP A 507      34.421  78.286 102.141  1.00  0.61           C  
ATOM   3782  OD1 ASP A 507      34.231  77.202 101.531  1.00  0.61           O  
ATOM   3783  OD2 ASP A 507      35.504  78.614 102.680  1.00  0.61           O  
ATOM   3784  N   LEU A 508      30.883  81.057 100.770  1.00  0.60           N  
ATOM   3785  CA  LEU A 508      29.698  81.916 100.747  1.00  0.60           C  
ATOM   3786  C   LEU A 508      28.501  81.249 100.070  1.00  0.60           C  
ATOM   3787  O   LEU A 508      27.372  81.333 100.555  1.00  0.60           O  
ATOM   3788  CB  LEU A 508      29.953  83.272 100.028  1.00  0.60           C  
ATOM   3789  CG  LEU A 508      30.942  84.248 100.702  1.00  0.60           C  
ATOM   3790  CD1 LEU A 508      31.017  85.533  99.860  1.00  0.60           C  
ATOM   3791  CD2 LEU A 508      30.588  84.579 102.159  1.00  0.60           C  
ATOM   3792  N   ILE A 509      28.738  80.539  98.944  1.00  0.71           N  
ATOM   3793  CA  ILE A 509      27.738  79.758  98.218  1.00  0.71           C  
ATOM   3794  C   ILE A 509      27.177  78.640  99.080  1.00  0.71           C  
ATOM   3795  O   ILE A 509      25.964  78.492  99.230  1.00  0.71           O  
ATOM   3796  CB  ILE A 509      28.349  79.142  96.950  1.00  0.71           C  
ATOM   3797  CG1 ILE A 509      29.056  80.240  96.113  1.00  0.71           C  
ATOM   3798  CG2 ILE A 509      27.288  78.318  96.169  1.00  0.71           C  
ATOM   3799  CD1 ILE A 509      29.708  79.753  94.818  1.00  0.71           C  
ATOM   3800  N   VAL A 510      28.072  77.860  99.722  1.00  0.64           N  
ATOM   3801  CA  VAL A 510      27.719  76.769 100.615  1.00  0.64           C  
ATOM   3802  C   VAL A 510      26.948  77.239 101.836  1.00  0.64           C  
ATOM   3803  O   VAL A 510      25.911  76.677 102.184  1.00  0.64           O  
ATOM   3804  CB  VAL A 510      28.975  76.009 101.045  1.00  0.64           C  
ATOM   3805  CG1 VAL A 510      28.661  74.940 102.111  1.00  0.64           C  
ATOM   3806  CG2 VAL A 510      29.596  75.321  99.814  1.00  0.64           C  
ATOM   3807  N   ARG A 511      27.399  78.316 102.511  1.00  0.53           N  
ATOM   3808  CA  ARG A 511      26.714  78.833 103.680  1.00  0.53           C  
ATOM   3809  C   ARG A 511      25.311  79.348 103.406  1.00  0.53           C  
ATOM   3810  O   ARG A 511      24.360  78.970 104.082  1.00  0.53           O  
ATOM   3811  CB  ARG A 511      27.539  79.974 104.318  1.00  0.53           C  
ATOM   3812  CG  ARG A 511      26.876  80.545 105.587  1.00  0.53           C  
ATOM   3813  CD  ARG A 511      27.656  81.669 106.255  1.00  0.53           C  
ATOM   3814  NE  ARG A 511      26.760  82.143 107.349  1.00  0.53           N  
ATOM   3815  CZ  ARG A 511      27.117  83.023 108.291  1.00  0.53           C  
ATOM   3816  NH1 ARG A 511      28.337  83.549 108.341  1.00  0.53           N  
ATOM   3817  NH2 ARG A 511      26.218  83.378 109.201  1.00  0.53           N  
ATOM   3818  N   TRP A 512      25.135  80.189 102.372  1.00  0.70           N  
ATOM   3819  CA  TRP A 512      23.835  80.718 102.014  1.00  0.70           C  
ATOM   3820  C   TRP A 512      22.844  79.638 101.570  1.00  0.70           C  
ATOM   3821  O   TRP A 512      21.681  79.654 101.964  1.00  0.70           O  
ATOM   3822  CB  TRP A 512      24.031  81.830 100.954  1.00  0.70           C  
ATOM   3823  CG  TRP A 512      22.749  82.393 100.378  1.00  0.70           C  
ATOM   3824  CD1 TRP A 512      21.818  83.211 100.949  1.00  0.70           C  
ATOM   3825  CD2 TRP A 512      22.175  81.904  99.161  1.00  0.70           C  
ATOM   3826  NE1 TRP A 512      20.700  83.292 100.146  1.00  0.70           N  
ATOM   3827  CE2 TRP A 512      20.878  82.450  99.072  1.00  0.70           C  
ATOM   3828  CE3 TRP A 512      22.660  81.022  98.202  1.00  0.70           C  
ATOM   3829  CZ2 TRP A 512      20.024  82.084  98.039  1.00  0.70           C  
ATOM   3830  CZ3 TRP A 512      21.805  80.685  97.150  1.00  0.70           C  
ATOM   3831  CH2 TRP A 512      20.498  81.178  97.082  1.00  0.70           C  
ATOM   3832  N   ALA A 513      23.296  78.649 100.774  1.00  0.80           N  
ATOM   3833  CA  ALA A 513      22.500  77.511 100.354  1.00  0.80           C  
ATOM   3834  C   ALA A 513      22.001  76.634 101.507  1.00  0.80           C  
ATOM   3835  O   ALA A 513      20.874  76.144 101.505  1.00  0.80           O  
ATOM   3836  CB  ALA A 513      23.326  76.695  99.346  1.00  0.80           C  
ATOM   3837  N   ARG A 514      22.830  76.428 102.546  1.00  0.61           N  
ATOM   3838  CA  ARG A 514      22.390  75.832 103.794  1.00  0.61           C  
ATOM   3839  C   ARG A 514      21.451  76.705 104.617  1.00  0.61           C  
ATOM   3840  O   ARG A 514      20.388  76.250 105.037  1.00  0.61           O  
ATOM   3841  CB  ARG A 514      23.612  75.539 104.678  1.00  0.61           C  
ATOM   3842  CG  ARG A 514      24.522  74.440 104.120  1.00  0.61           C  
ATOM   3843  CD  ARG A 514      25.751  74.270 105.006  1.00  0.61           C  
ATOM   3844  NE  ARG A 514      26.494  73.103 104.480  1.00  0.61           N  
ATOM   3845  CZ  ARG A 514      27.766  72.801 104.758  1.00  0.61           C  
ATOM   3846  NH1 ARG A 514      28.513  73.563 105.544  1.00  0.61           N  
ATOM   3847  NH2 ARG A 514      28.285  71.697 104.247  1.00  0.61           N  
ATOM   3848  N   ASP A 515      21.788  78.001 104.831  1.00  0.60           N  
ATOM   3849  CA  ASP A 515      20.983  78.933 105.602  1.00  0.60           C  
ATOM   3850  C   ASP A 515      19.594  79.071 104.956  1.00  0.60           C  
ATOM   3851  O   ASP A 515      18.583  79.127 105.619  1.00  0.60           O  
ATOM   3852  CB  ASP A 515      21.671  80.332 105.792  1.00  0.60           C  
ATOM   3853  CG  ASP A 515      22.741  80.369 106.890  1.00  0.60           C  
ATOM   3854  OD1 ASP A 515      22.759  79.439 107.728  1.00  0.60           O  
ATOM   3855  OD2 ASP A 515      23.499  81.380 106.965  1.00  0.60           O  
ATOM   3856  N   SER A 516      19.454  79.050 103.624  1.00  0.70           N  
ATOM   3857  CA  SER A 516      18.195  79.108 102.875  1.00  0.70           C  
ATOM   3858  C   SER A 516      17.360  77.842 102.939  1.00  0.70           C  
ATOM   3859  O   SER A 516      16.154  77.870 102.703  1.00  0.70           O  
ATOM   3860  CB  SER A 516      18.399  79.528 101.383  1.00  0.70           C  
ATOM   3861  OG  SER A 516      18.986  78.515 100.564  1.00  0.70           O  
ATOM   3862  N   GLY A 517      17.970  76.710 103.340  1.00  0.73           N  
ATOM   3863  CA  GLY A 517      17.284  75.456 103.635  1.00  0.73           C  
ATOM   3864  C   GLY A 517      16.609  75.398 104.991  1.00  0.73           C  
ATOM   3865  O   GLY A 517      15.966  74.404 105.308  1.00  0.73           O  
ATOM   3866  N   THR A 518      16.732  76.466 105.819  1.00  0.64           N  
ATOM   3867  CA  THR A 518      16.206  76.588 107.191  1.00  0.64           C  
ATOM   3868  C   THR A 518      14.719  76.206 107.304  1.00  0.64           C  
ATOM   3869  O   THR A 518      14.332  75.485 108.220  1.00  0.64           O  
ATOM   3870  CB  THR A 518      16.324  78.050 107.696  1.00  0.64           C  
ATOM   3871  OG1 THR A 518      17.672  78.451 107.843  1.00  0.64           O  
ATOM   3872  CG2 THR A 518      15.469  78.328 108.978  1.00  0.64           C  
ATOM   3873  N   ILE A 519      13.831  76.675 106.390  1.00  0.45           N  
ATOM   3874  CA  ILE A 519      12.379  76.442 106.415  1.00  0.45           C  
ATOM   3875  C   ILE A 519      11.811  76.768 105.038  1.00  0.45           C  
ATOM   3876  O   ILE A 519      12.482  77.408 104.233  1.00  0.45           O  
ATOM   3877  CB  ILE A 519      11.593  77.338 107.390  1.00  0.45           C  
ATOM   3878  CG1 ILE A 519      11.947  78.832 107.176  1.00  0.45           C  
ATOM   3879  CG2 ILE A 519      11.733  76.871 108.853  1.00  0.45           C  
ATOM   3880  CD1 ILE A 519      11.220  79.787 108.115  1.00  0.45           C  
ATOM   3881  N   LYS A 520      10.529  76.416 104.751  1.00  0.47           N  
ATOM   3882  CA  LYS A 520       9.831  76.940 103.587  1.00  0.47           C  
ATOM   3883  C   LYS A 520       9.708  78.476 103.555  1.00  0.47           C  
ATOM   3884  O   LYS A 520       9.986  78.957 102.464  1.00  0.47           O  
ATOM   3885  CB  LYS A 520       8.451  76.251 103.330  1.00  0.47           C  
ATOM   3886  CG  LYS A 520       8.509  74.711 103.283  1.00  0.47           C  
ATOM   3887  CD  LYS A 520       7.123  74.026 103.277  1.00  0.47           C  
ATOM   3888  CE  LYS A 520       7.239  72.490 103.281  1.00  0.47           C  
ATOM   3889  NZ  LYS A 520       5.918  71.830 103.435  1.00  0.47           N  
ATOM   3890  N   PRO A 521       9.373  79.311 104.591  1.00  0.70           N  
ATOM   3891  CA  PRO A 521       9.441  80.791 104.567  1.00  0.70           C  
ATOM   3892  C   PRO A 521      10.816  81.386 104.286  1.00  0.70           C  
ATOM   3893  O   PRO A 521      11.404  82.045 105.145  1.00  0.70           O  
ATOM   3894  CB  PRO A 521       8.814  81.242 105.884  1.00  0.70           C  
ATOM   3895  CG  PRO A 521       7.813  80.127 106.172  1.00  0.70           C  
ATOM   3896  CD  PRO A 521       8.544  78.874 105.710  1.00  0.70           C  
ATOM   3897  N   ALA A 522      11.311  81.126 103.070  1.00  0.74           N  
ATOM   3898  CA  ALA A 522      12.446  81.621 102.347  1.00  0.74           C  
ATOM   3899  C   ALA A 522      11.941  82.071 100.962  1.00  0.74           C  
ATOM   3900  O   ALA A 522      11.208  81.362 100.269  1.00  0.74           O  
ATOM   3901  CB  ALA A 522      13.519  80.518 102.187  1.00  0.74           C  
ATOM   3902  N   ALA A 523      12.300  83.284 100.510  1.00  0.79           N  
ATOM   3903  CA  ALA A 523      11.817  83.854  99.262  1.00  0.79           C  
ATOM   3904  C   ALA A 523      12.974  84.385  98.418  1.00  0.79           C  
ATOM   3905  O   ALA A 523      13.963  84.896  98.945  1.00  0.79           O  
ATOM   3906  CB  ALA A 523      10.818  84.994  99.556  1.00  0.79           C  
ATOM   3907  N   ILE A 524      12.889  84.289  97.069  1.00  0.77           N  
ATOM   3908  CA  ILE A 524      13.861  84.940  96.193  1.00  0.77           C  
ATOM   3909  C   ILE A 524      13.133  85.969  95.363  1.00  0.77           C  
ATOM   3910  O   ILE A 524      12.247  85.676  94.558  1.00  0.77           O  
ATOM   3911  CB  ILE A 524      14.675  84.029  95.265  1.00  0.77           C  
ATOM   3912  CG1 ILE A 524      15.444  82.949  96.063  1.00  0.77           C  
ATOM   3913  CG2 ILE A 524      15.659  84.876  94.409  1.00  0.77           C  
ATOM   3914  CD1 ILE A 524      16.062  81.887  95.149  1.00  0.77           C  
ATOM   3915  N   HIS A 525      13.558  87.229  95.527  1.00  0.74           N  
ATOM   3916  CA  HIS A 525      13.078  88.350  94.771  1.00  0.74           C  
ATOM   3917  C   HIS A 525      14.021  88.557  93.628  1.00  0.74           C  
ATOM   3918  O   HIS A 525      15.238  88.580  93.812  1.00  0.74           O  
ATOM   3919  CB  HIS A 525      13.070  89.622  95.616  1.00  0.74           C  
ATOM   3920  CG  HIS A 525      12.130  89.553  96.787  1.00  0.74           C  
ATOM   3921  ND1 HIS A 525      10.806  89.918  96.643  1.00  0.74           N  
ATOM   3922  CD2 HIS A 525      12.373  89.191  98.070  1.00  0.74           C  
ATOM   3923  CE1 HIS A 525      10.272  89.771  97.836  1.00  0.74           C  
ATOM   3924  NE2 HIS A 525      11.179  89.335  98.736  1.00  0.74           N  
ATOM   3925  N   ASN A 526      13.486  88.700  92.411  1.00  0.75           N  
ATOM   3926  CA  ASN A 526      14.311  88.836  91.239  1.00  0.75           C  
ATOM   3927  C   ASN A 526      13.720  89.871  90.299  1.00  0.75           C  
ATOM   3928  O   ASN A 526      12.549  90.242  90.396  1.00  0.75           O  
ATOM   3929  CB  ASN A 526      14.592  87.456  90.575  1.00  0.75           C  
ATOM   3930  CG  ASN A 526      13.337  86.771  90.033  1.00  0.75           C  
ATOM   3931  OD1 ASN A 526      13.071  86.799  88.830  1.00  0.75           O  
ATOM   3932  ND2 ASN A 526      12.541  86.125  90.914  1.00  0.75           N  
ATOM   3933  N   GLY A 527      14.552  90.412  89.394  1.00  0.76           N  
ATOM   3934  CA  GLY A 527      14.116  91.430  88.457  1.00  0.76           C  
ATOM   3935  C   GLY A 527      14.910  91.403  87.188  1.00  0.76           C  
ATOM   3936  O   GLY A 527      15.498  90.402  86.788  1.00  0.76           O  
ATOM   3937  N   GLU A 528      14.968  92.558  86.527  1.00  0.68           N  
ATOM   3938  CA  GLU A 528      15.547  92.812  85.234  1.00  0.68           C  
ATOM   3939  C   GLU A 528      17.048  92.570  85.170  1.00  0.68           C  
ATOM   3940  O   GLU A 528      17.594  92.194  84.133  1.00  0.68           O  
ATOM   3941  CB  GLU A 528      15.146  94.252  84.819  1.00  0.68           C  
ATOM   3942  CG  GLU A 528      15.586  95.432  85.763  1.00  0.68           C  
ATOM   3943  CD  GLU A 528      14.976  95.584  87.181  1.00  0.68           C  
ATOM   3944  OE1 GLU A 528      15.475  96.437  87.967  1.00  0.68           O  
ATOM   3945  OE2 GLU A 528      14.022  94.844  87.545  1.00  0.68           O  
ATOM   3946  N   GLY A 529      17.744  92.683  86.320  1.00  0.80           N  
ATOM   3947  CA  GLY A 529      19.167  92.392  86.457  1.00  0.80           C  
ATOM   3948  C   GLY A 529      19.560  90.967  86.172  1.00  0.80           C  
ATOM   3949  O   GLY A 529      20.713  90.706  85.857  1.00  0.80           O  
ATOM   3950  N   THR A 530      18.622  90.007  86.266  1.00  0.73           N  
ATOM   3951  CA  THR A 530      18.839  88.640  85.801  1.00  0.73           C  
ATOM   3952  C   THR A 530      18.004  88.320  84.569  1.00  0.73           C  
ATOM   3953  O   THR A 530      18.415  87.513  83.730  1.00  0.73           O  
ATOM   3954  CB  THR A 530      18.502  87.603  86.868  1.00  0.73           C  
ATOM   3955  OG1 THR A 530      17.192  87.785  87.388  1.00  0.73           O  
ATOM   3956  CG2 THR A 530      19.474  87.743  88.044  1.00  0.73           C  
ATOM   3957  N   CYS A 531      16.823  88.956  84.407  1.00  0.75           N  
ATOM   3958  CA  CYS A 531      15.892  88.660  83.324  1.00  0.75           C  
ATOM   3959  C   CYS A 531      16.186  89.346  81.996  1.00  0.75           C  
ATOM   3960  O   CYS A 531      15.723  88.892  80.958  1.00  0.75           O  
ATOM   3961  CB  CYS A 531      14.424  88.973  83.725  1.00  0.75           C  
ATOM   3962  SG  CYS A 531      13.838  87.900  85.084  1.00  0.75           S  
ATOM   3963  N   HIS A 532      17.006  90.415  81.936  1.00  0.66           N  
ATOM   3964  CA  HIS A 532      17.287  91.069  80.657  1.00  0.66           C  
ATOM   3965  C   HIS A 532      18.527  90.515  79.952  1.00  0.66           C  
ATOM   3966  O   HIS A 532      18.980  91.046  78.942  1.00  0.66           O  
ATOM   3967  CB  HIS A 532      17.398  92.607  80.809  1.00  0.66           C  
ATOM   3968  CG  HIS A 532      16.060  93.289  80.950  1.00  0.66           C  
ATOM   3969  ND1 HIS A 532      15.963  94.626  80.613  1.00  0.66           N  
ATOM   3970  CD2 HIS A 532      14.829  92.797  81.270  1.00  0.66           C  
ATOM   3971  CE1 HIS A 532      14.678  94.916  80.724  1.00  0.66           C  
ATOM   3972  NE2 HIS A 532      13.948  93.848  81.123  1.00  0.66           N  
ATOM   3973  N   TYR A 533      19.092  89.389  80.429  1.00  0.62           N  
ATOM   3974  CA  TYR A 533      20.107  88.646  79.693  1.00  0.62           C  
ATOM   3975  C   TYR A 533      19.514  87.745  78.618  1.00  0.62           C  
ATOM   3976  O   TYR A 533      18.360  87.335  78.678  1.00  0.62           O  
ATOM   3977  CB  TYR A 533      20.979  87.770  80.634  1.00  0.62           C  
ATOM   3978  CG  TYR A 533      21.887  88.659  81.434  1.00  0.62           C  
ATOM   3979  CD1 TYR A 533      22.867  89.427  80.780  1.00  0.62           C  
ATOM   3980  CD2 TYR A 533      21.764  88.761  82.829  1.00  0.62           C  
ATOM   3981  CE1 TYR A 533      23.668  90.325  81.500  1.00  0.62           C  
ATOM   3982  CE2 TYR A 533      22.597  89.624  83.553  1.00  0.62           C  
ATOM   3983  CZ  TYR A 533      23.530  90.421  82.887  1.00  0.62           C  
ATOM   3984  OH  TYR A 533      24.322  91.312  83.631  1.00  0.62           O  
ATOM   3985  N   PHE A 534      20.319  87.368  77.593  1.00  0.55           N  
ATOM   3986  CA  PHE A 534      19.890  86.450  76.542  1.00  0.55           C  
ATOM   3987  C   PHE A 534      19.477  85.094  77.124  1.00  0.55           C  
ATOM   3988  O   PHE A 534      18.391  84.580  76.874  1.00  0.55           O  
ATOM   3989  CB  PHE A 534      21.052  86.293  75.515  1.00  0.55           C  
ATOM   3990  CG  PHE A 534      20.685  85.414  74.345  1.00  0.55           C  
ATOM   3991  CD1 PHE A 534      21.081  84.067  74.331  1.00  0.55           C  
ATOM   3992  CD2 PHE A 534      19.943  85.915  73.264  1.00  0.55           C  
ATOM   3993  CE1 PHE A 534      20.720  83.224  73.273  1.00  0.55           C  
ATOM   3994  CE2 PHE A 534      19.581  85.077  72.200  1.00  0.55           C  
ATOM   3995  CZ  PHE A 534      19.962  83.729  72.209  1.00  0.55           C  
ATOM   3996  N   HIS A 535      20.308  84.543  78.028  1.00  0.54           N  
ATOM   3997  CA  HIS A 535      19.991  83.329  78.755  1.00  0.54           C  
ATOM   3998  C   HIS A 535      19.233  83.576  80.055  1.00  0.54           C  
ATOM   3999  O   HIS A 535      19.500  82.942  81.075  1.00  0.54           O  
ATOM   4000  CB  HIS A 535      21.257  82.488  79.035  1.00  0.54           C  
ATOM   4001  CG  HIS A 535      21.925  82.049  77.765  1.00  0.54           C  
ATOM   4002  ND1 HIS A 535      21.212  81.239  76.905  1.00  0.54           N  
ATOM   4003  CD2 HIS A 535      23.156  82.313  77.251  1.00  0.54           C  
ATOM   4004  CE1 HIS A 535      22.016  81.021  75.885  1.00  0.54           C  
ATOM   4005  NE2 HIS A 535      23.208  81.649  76.042  1.00  0.54           N  
ATOM   4006  N   GLN A 536      18.206  84.458  80.037  1.00  0.60           N  
ATOM   4007  CA  GLN A 536      17.305  84.724  81.156  1.00  0.60           C  
ATOM   4008  C   GLN A 536      16.630  83.469  81.681  1.00  0.60           C  
ATOM   4009  O   GLN A 536      16.473  83.270  82.885  1.00  0.60           O  
ATOM   4010  CB  GLN A 536      16.216  85.750  80.765  1.00  0.60           C  
ATOM   4011  CG  GLN A 536      15.212  85.302  79.678  1.00  0.60           C  
ATOM   4012  CD  GLN A 536      14.149  86.376  79.466  1.00  0.60           C  
ATOM   4013  OE1 GLN A 536      13.348  86.622  80.366  1.00  0.60           O  
ATOM   4014  NE2 GLN A 536      14.089  86.965  78.254  1.00  0.60           N  
ATOM   4015  N   THR A 537      16.297  82.547  80.754  1.00  0.60           N  
ATOM   4016  CA  THR A 537      15.801  81.208  80.994  1.00  0.60           C  
ATOM   4017  C   THR A 537      16.659  80.448  81.981  1.00  0.60           C  
ATOM   4018  O   THR A 537      16.162  79.952  82.983  1.00  0.60           O  
ATOM   4019  CB  THR A 537      15.767  80.428  79.679  1.00  0.60           C  
ATOM   4020  OG1 THR A 537      14.945  81.110  78.746  1.00  0.60           O  
ATOM   4021  CG2 THR A 537      15.193  79.013  79.833  1.00  0.60           C  
ATOM   4022  N   ALA A 538      17.990  80.372  81.786  1.00  0.58           N  
ATOM   4023  CA  ALA A 538      18.868  79.696  82.721  1.00  0.58           C  
ATOM   4024  C   ALA A 538      18.950  80.365  84.098  1.00  0.58           C  
ATOM   4025  O   ALA A 538      18.872  79.689  85.123  1.00  0.58           O  
ATOM   4026  CB  ALA A 538      20.247  79.489  82.069  1.00  0.58           C  
ATOM   4027  N   ASN A 539      19.034  81.713  84.151  1.00  0.62           N  
ATOM   4028  CA  ASN A 539      19.059  82.476  85.396  1.00  0.62           C  
ATOM   4029  C   ASN A 539      17.816  82.283  86.266  1.00  0.62           C  
ATOM   4030  O   ASN A 539      17.897  82.006  87.462  1.00  0.62           O  
ATOM   4031  CB  ASN A 539      19.157  83.996  85.086  1.00  0.62           C  
ATOM   4032  CG  ASN A 539      20.516  84.352  84.500  1.00  0.62           C  
ATOM   4033  OD1 ASN A 539      21.520  83.672  84.716  1.00  0.62           O  
ATOM   4034  ND2 ASN A 539      20.563  85.481  83.758  1.00  0.62           N  
ATOM   4035  N   ALA A 540      16.618  82.398  85.667  1.00  0.65           N  
ATOM   4036  CA  ALA A 540      15.364  82.183  86.348  1.00  0.65           C  
ATOM   4037  C   ALA A 540      15.101  80.737  86.736  1.00  0.65           C  
ATOM   4038  O   ALA A 540      14.617  80.462  87.832  1.00  0.65           O  
ATOM   4039  CB  ALA A 540      14.240  82.700  85.450  1.00  0.65           C  
ATOM   4040  N   ARG A 541      15.426  79.763  85.853  1.00  0.53           N  
ATOM   4041  CA  ARG A 541      15.277  78.349  86.159  1.00  0.53           C  
ATOM   4042  C   ARG A 541      16.163  77.922  87.311  1.00  0.53           C  
ATOM   4043  O   ARG A 541      15.697  77.209  88.196  1.00  0.53           O  
ATOM   4044  CB  ARG A 541      15.485  77.420  84.935  1.00  0.53           C  
ATOM   4045  CG  ARG A 541      14.394  77.585  83.855  1.00  0.53           C  
ATOM   4046  CD  ARG A 541      14.597  76.768  82.575  1.00  0.53           C  
ATOM   4047  NE  ARG A 541      14.415  75.318  82.894  1.00  0.53           N  
ATOM   4048  CZ  ARG A 541      14.598  74.336  82.000  1.00  0.53           C  
ATOM   4049  NH1 ARG A 541      14.859  74.589  80.721  1.00  0.53           N  
ATOM   4050  NH2 ARG A 541      14.503  73.069  82.393  1.00  0.53           N  
ATOM   4051  N   GLY A 542      17.424  78.407  87.365  1.00  0.61           N  
ATOM   4052  CA  GLY A 542      18.275  78.341  88.552  1.00  0.61           C  
ATOM   4053  C   GLY A 542      17.617  78.733  89.858  1.00  0.61           C  
ATOM   4054  O   GLY A 542      17.597  77.960  90.809  1.00  0.61           O  
ATOM   4055  N   ALA A 543      17.027  79.940  89.932  1.00  0.67           N  
ATOM   4056  CA  ALA A 543      16.280  80.398  91.093  1.00  0.67           C  
ATOM   4057  C   ALA A 543      15.053  79.586  91.446  1.00  0.67           C  
ATOM   4058  O   ALA A 543      14.816  79.233  92.600  1.00  0.67           O  
ATOM   4059  CB  ALA A 543      15.788  81.836  90.839  1.00  0.67           C  
ATOM   4060  N   ALA A 544      14.242  79.269  90.426  1.00  0.71           N  
ATOM   4061  CA  ALA A 544      12.993  78.564  90.555  1.00  0.71           C  
ATOM   4062  C   ALA A 544      13.181  77.169  91.114  1.00  0.71           C  
ATOM   4063  O   ALA A 544      12.499  76.760  92.046  1.00  0.71           O  
ATOM   4064  CB  ALA A 544      12.348  78.498  89.163  1.00  0.71           C  
ATOM   4065  N   MET A 545      14.188  76.437  90.609  1.00  0.57           N  
ATOM   4066  CA  MET A 545      14.606  75.160  91.143  1.00  0.57           C  
ATOM   4067  C   MET A 545      15.092  75.236  92.602  1.00  0.57           C  
ATOM   4068  O   MET A 545      14.722  74.361  93.379  1.00  0.57           O  
ATOM   4069  CB  MET A 545      15.669  74.510  90.234  1.00  0.57           C  
ATOM   4070  CG  MET A 545      15.227  73.967  88.861  1.00  0.57           C  
ATOM   4071  SD  MET A 545      13.975  72.644  88.912  1.00  0.57           S  
ATOM   4072  CE  MET A 545      14.793  71.449  90.014  1.00  0.57           C  
ATOM   4073  N   VAL A 546      15.848  76.287  93.047  1.00  0.64           N  
ATOM   4074  CA  VAL A 546      16.185  76.507  94.472  1.00  0.64           C  
ATOM   4075  C   VAL A 546      14.938  76.615  95.345  1.00  0.64           C  
ATOM   4076  O   VAL A 546      14.855  76.035  96.422  1.00  0.64           O  
ATOM   4077  CB  VAL A 546      17.031  77.772  94.741  1.00  0.64           C  
ATOM   4078  CG1 VAL A 546      17.195  78.085  96.250  1.00  0.64           C  
ATOM   4079  CG2 VAL A 546      18.436  77.614  94.144  1.00  0.64           C  
ATOM   4080  N   LEU A 547      13.922  77.353  94.884  1.00  0.65           N  
ATOM   4081  CA  LEU A 547      12.639  77.486  95.545  1.00  0.65           C  
ATOM   4082  C   LEU A 547      11.784  76.225  95.519  1.00  0.65           C  
ATOM   4083  O   LEU A 547      11.078  75.897  96.467  1.00  0.65           O  
ATOM   4084  CB  LEU A 547      11.889  78.659  94.891  1.00  0.65           C  
ATOM   4085  CG  LEU A 547      12.618  80.001  95.070  1.00  0.65           C  
ATOM   4086  CD1 LEU A 547      12.071  81.001  94.054  1.00  0.65           C  
ATOM   4087  CD2 LEU A 547      12.509  80.515  96.512  1.00  0.65           C  
ATOM   4088  N   ILE A 548      11.791  75.476  94.411  1.00  0.64           N  
ATOM   4089  CA  ILE A 548      11.091  74.211  94.303  1.00  0.64           C  
ATOM   4090  C   ILE A 548      11.671  73.126  95.215  1.00  0.64           C  
ATOM   4091  O   ILE A 548      10.922  72.479  95.942  1.00  0.64           O  
ATOM   4092  CB  ILE A 548      11.000  73.809  92.831  1.00  0.64           C  
ATOM   4093  CG1 ILE A 548       9.997  74.745  92.104  1.00  0.64           C  
ATOM   4094  CG2 ILE A 548      10.604  72.332  92.676  1.00  0.64           C  
ATOM   4095  CD1 ILE A 548       9.965  74.579  90.579  1.00  0.64           C  
ATOM   4096  N   ILE A 549      13.012  72.941  95.267  1.00  0.57           N  
ATOM   4097  CA  ILE A 549      13.702  71.930  96.083  1.00  0.57           C  
ATOM   4098  C   ILE A 549      13.461  72.079  97.591  1.00  0.57           C  
ATOM   4099  O   ILE A 549      13.404  71.098  98.326  1.00  0.57           O  
ATOM   4100  CB  ILE A 549      15.189  71.834  95.698  1.00  0.57           C  
ATOM   4101  CG1 ILE A 549      15.940  70.587  96.227  1.00  0.57           C  
ATOM   4102  CG2 ILE A 549      15.947  73.114  96.084  1.00  0.57           C  
ATOM   4103  CD1 ILE A 549      15.865  69.362  95.310  1.00  0.57           C  
ATOM   4104  N   THR A 550      13.263  73.315  98.086  1.00  0.64           N  
ATOM   4105  CA  THR A 550      12.980  73.633  99.486  1.00  0.64           C  
ATOM   4106  C   THR A 550      11.498  73.719  99.824  1.00  0.64           C  
ATOM   4107  O   THR A 550      11.116  73.829 100.988  1.00  0.64           O  
ATOM   4108  CB  THR A 550      13.559  74.999  99.813  1.00  0.64           C  
ATOM   4109  OG1 THR A 550      13.212  75.914  98.781  1.00  0.64           O  
ATOM   4110  CG2 THR A 550      15.090  74.898  99.833  1.00  0.64           C  
ATOM   4111  N   GLY A 551      10.603  73.637  98.822  1.00  0.69           N  
ATOM   4112  CA  GLY A 551       9.160  73.628  99.033  1.00  0.69           C  
ATOM   4113  C   GLY A 551       8.548  74.987  99.157  1.00  0.69           C  
ATOM   4114  O   GLY A 551       7.526  75.171  99.820  1.00  0.69           O  
ATOM   4115  N   ASN A 552       9.181  75.976  98.514  1.00  0.68           N  
ATOM   4116  CA  ASN A 552       8.839  77.372  98.657  1.00  0.68           C  
ATOM   4117  C   ASN A 552       7.801  77.858  97.666  1.00  0.68           C  
ATOM   4118  O   ASN A 552       7.225  78.917  97.875  1.00  0.68           O  
ATOM   4119  CB  ASN A 552      10.068  78.294  98.455  1.00  0.68           C  
ATOM   4120  CG  ASN A 552      11.114  78.045  99.526  1.00  0.68           C  
ATOM   4121  OD1 ASN A 552      10.963  77.230 100.429  1.00  0.68           O  
ATOM   4122  ND2 ASN A 552      12.254  78.764  99.428  1.00  0.68           N  
ATOM   4123  N   VAL A 553       7.483  77.155  96.564  1.00  0.66           N  
ATOM   4124  CA  VAL A 553       6.429  77.638  95.669  1.00  0.66           C  
ATOM   4125  C   VAL A 553       5.044  77.292  96.227  1.00  0.66           C  
ATOM   4126  O   VAL A 553       4.710  76.138  96.482  1.00  0.66           O  
ATOM   4127  CB  VAL A 553       6.632  77.264  94.194  1.00  0.66           C  
ATOM   4128  CG1 VAL A 553       5.516  77.878  93.320  1.00  0.66           C  
ATOM   4129  CG2 VAL A 553       7.995  77.834  93.743  1.00  0.66           C  
ATOM   4130  N   GLY A 554       4.203  78.327  96.475  1.00  0.68           N  
ATOM   4131  CA  GLY A 554       2.836  78.156  96.972  1.00  0.68           C  
ATOM   4132  C   GLY A 554       2.659  78.114  98.470  1.00  0.68           C  
ATOM   4133  O   GLY A 554       1.708  77.518  98.976  1.00  0.68           O  
ATOM   4134  N   LYS A 555       3.555  78.760  99.230  1.00  0.64           N  
ATOM   4135  CA  LYS A 555       3.369  78.997 100.651  1.00  0.64           C  
ATOM   4136  C   LYS A 555       3.285  80.517 100.858  1.00  0.64           C  
ATOM   4137  O   LYS A 555       3.673  81.306 100.000  1.00  0.64           O  
ATOM   4138  CB  LYS A 555       4.429  78.226 101.519  1.00  0.64           C  
ATOM   4139  CG  LYS A 555       4.511  76.708 101.207  1.00  0.64           C  
ATOM   4140  CD  LYS A 555       3.264  75.953 101.704  1.00  0.64           C  
ATOM   4141  CE  LYS A 555       3.218  74.458 101.379  1.00  0.64           C  
ATOM   4142  NZ  LYS A 555       1.935  73.901 101.876  1.00  0.64           N  
ATOM   4143  N   PHE A 556       2.677  81.000 101.956  1.00  0.66           N  
ATOM   4144  CA  PHE A 556       2.831  82.393 102.353  1.00  0.66           C  
ATOM   4145  C   PHE A 556       4.226  82.666 102.919  1.00  0.66           C  
ATOM   4146  O   PHE A 556       4.806  81.835 103.621  1.00  0.66           O  
ATOM   4147  CB  PHE A 556       1.725  82.825 103.345  1.00  0.66           C  
ATOM   4148  CG  PHE A 556       0.380  82.763 102.662  1.00  0.66           C  
ATOM   4149  CD1 PHE A 556       0.017  83.767 101.749  1.00  0.66           C  
ATOM   4150  CD2 PHE A 556      -0.531  81.721 102.913  1.00  0.66           C  
ATOM   4151  CE1 PHE A 556      -1.240  83.766 101.136  1.00  0.66           C  
ATOM   4152  CE2 PHE A 556      -1.790  81.708 102.293  1.00  0.66           C  
ATOM   4153  CZ  PHE A 556      -2.149  82.740 101.415  1.00  0.66           C  
ATOM   4154  N   GLY A 557       4.811  83.836 102.606  1.00  0.73           N  
ATOM   4155  CA  GLY A 557       6.171  84.206 102.959  1.00  0.73           C  
ATOM   4156  C   GLY A 557       7.225  83.637 102.063  1.00  0.73           C  
ATOM   4157  O   GLY A 557       8.393  83.582 102.435  1.00  0.73           O  
ATOM   4158  N   THR A 558       6.867  83.130 100.878  1.00  0.72           N  
ATOM   4159  CA  THR A 558       7.755  82.243 100.136  1.00  0.72           C  
ATOM   4160  C   THR A 558       7.683  82.447  98.664  1.00  0.72           C  
ATOM   4161  O   THR A 558       6.752  83.034  98.132  1.00  0.72           O  
ATOM   4162  CB  THR A 558       7.484  80.749 100.309  1.00  0.72           C  
ATOM   4163  OG1 THR A 558       6.200  80.334  99.897  1.00  0.72           O  
ATOM   4164  CG2 THR A 558       7.628  80.401 101.765  1.00  0.72           C  
ATOM   4165  N   GLY A 559       8.676  81.922  97.931  1.00  0.77           N  
ATOM   4166  CA  GLY A 559       8.481  81.622  96.525  1.00  0.77           C  
ATOM   4167  C   GLY A 559       9.302  82.461  95.617  1.00  0.77           C  
ATOM   4168  O   GLY A 559      10.403  82.900  95.947  1.00  0.77           O  
ATOM   4169  N   GLN A 560       8.783  82.626  94.395  1.00  0.65           N  
ATOM   4170  CA  GLN A 560       9.442  83.309  93.322  1.00  0.65           C  
ATOM   4171  C   GLN A 560       8.771  84.647  93.205  1.00  0.65           C  
ATOM   4172  O   GLN A 560       7.622  84.760  92.791  1.00  0.65           O  
ATOM   4173  CB  GLN A 560       9.263  82.470  92.037  1.00  0.65           C  
ATOM   4174  CG  GLN A 560       9.977  83.008  90.781  1.00  0.65           C  
ATOM   4175  CD  GLN A 560       9.805  82.017  89.628  1.00  0.65           C  
ATOM   4176  OE1 GLN A 560       9.220  80.941  89.753  1.00  0.65           O  
ATOM   4177  NE2 GLN A 560      10.357  82.378  88.450  1.00  0.65           N  
ATOM   4178  N   HIS A 561       9.480  85.697  93.629  1.00  0.49           N  
ATOM   4179  CA  HIS A 561       8.921  87.022  93.710  1.00  0.49           C  
ATOM   4180  C   HIS A 561       9.504  87.796  92.546  1.00  0.49           C  
ATOM   4181  O   HIS A 561      10.455  88.569  92.684  1.00  0.49           O  
ATOM   4182  CB  HIS A 561       9.252  87.696  95.064  1.00  0.49           C  
ATOM   4183  CG  HIS A 561       8.599  87.118  96.289  1.00  0.49           C  
ATOM   4184  ND1 HIS A 561       8.748  85.778  96.568  1.00  0.49           N  
ATOM   4185  CD2 HIS A 561       7.888  87.722  97.282  1.00  0.49           C  
ATOM   4186  CE1 HIS A 561       8.122  85.592  97.707  1.00  0.49           C  
ATOM   4187  NE2 HIS A 561       7.588  86.731  98.190  1.00  0.49           N  
ATOM   4188  N   THR A 562       8.981  87.555  91.326  1.00  0.60           N  
ATOM   4189  CA  THR A 562       9.507  88.156  90.105  1.00  0.60           C  
ATOM   4190  C   THR A 562       8.829  89.499  89.918  1.00  0.60           C  
ATOM   4191  O   THR A 562       7.620  89.599  89.779  1.00  0.60           O  
ATOM   4192  CB  THR A 562       9.265  87.320  88.833  1.00  0.60           C  
ATOM   4193  OG1 THR A 562       9.975  86.086  88.807  1.00  0.60           O  
ATOM   4194  CG2 THR A 562       9.748  88.040  87.573  1.00  0.60           C  
ATOM   4195  N   TRP A 563       9.577  90.617  89.909  1.00  0.55           N  
ATOM   4196  CA  TRP A 563       8.945  91.919  89.780  1.00  0.55           C  
ATOM   4197  C   TRP A 563       9.657  92.756  88.750  1.00  0.55           C  
ATOM   4198  O   TRP A 563      10.844  93.045  88.887  1.00  0.55           O  
ATOM   4199  CB  TRP A 563       8.994  92.703  91.111  1.00  0.55           C  
ATOM   4200  CG  TRP A 563       8.154  92.132  92.237  1.00  0.55           C  
ATOM   4201  CD1 TRP A 563       8.537  91.334  93.281  1.00  0.55           C  
ATOM   4202  CD2 TRP A 563       6.788  92.502  92.491  1.00  0.55           C  
ATOM   4203  NE1 TRP A 563       7.508  91.220  94.192  1.00  0.55           N  
ATOM   4204  CE2 TRP A 563       6.439  91.954  93.744  1.00  0.55           C  
ATOM   4205  CE3 TRP A 563       5.890  93.284  91.776  1.00  0.55           C  
ATOM   4206  CZ2 TRP A 563       5.204  92.218  94.321  1.00  0.55           C  
ATOM   4207  CZ3 TRP A 563       4.700  93.641  92.419  1.00  0.55           C  
ATOM   4208  CH2 TRP A 563       4.348  93.113  93.667  1.00  0.55           C  
ATOM   4209  N   ALA A 564       8.925  93.230  87.735  1.00  0.63           N  
ATOM   4210  CA  ALA A 564       9.468  94.045  86.675  1.00  0.63           C  
ATOM   4211  C   ALA A 564       8.592  95.282  86.493  1.00  0.63           C  
ATOM   4212  O   ALA A 564       8.378  95.998  87.468  1.00  0.63           O  
ATOM   4213  CB  ALA A 564       9.520  93.152  85.447  1.00  0.63           C  
ATOM   4214  N   GLY A 565       8.054  95.581  85.291  1.00  0.65           N  
ATOM   4215  CA  GLY A 565       6.864  96.417  85.075  1.00  0.65           C  
ATOM   4216  C   GLY A 565       5.572  96.024  85.783  1.00  0.65           C  
ATOM   4217  O   GLY A 565       5.546  95.180  86.668  1.00  0.65           O  
ATOM   4218  N   ASN A 566       4.434  96.685  85.477  1.00  0.49           N  
ATOM   4219  CA  ASN A 566       3.121  96.450  86.102  1.00  0.49           C  
ATOM   4220  C   ASN A 566       2.268  95.564  85.156  1.00  0.49           C  
ATOM   4221  O   ASN A 566       1.432  96.029  84.389  1.00  0.49           O  
ATOM   4222  CB  ASN A 566       2.545  97.866  86.470  1.00  0.49           C  
ATOM   4223  CG  ASN A 566       1.304  98.050  87.358  1.00  0.49           C  
ATOM   4224  OD1 ASN A 566       0.281  98.478  86.836  1.00  0.49           O  
ATOM   4225  ND2 ASN A 566       1.336  97.910  88.701  1.00  0.49           N  
ATOM   4226  N   TYR A 567       2.567  94.240  85.159  1.00  0.49           N  
ATOM   4227  CA  TYR A 567       2.290  93.227  84.135  1.00  0.49           C  
ATOM   4228  C   TYR A 567       0.885  92.627  84.130  1.00  0.49           C  
ATOM   4229  O   TYR A 567      -0.114  93.335  84.027  1.00  0.49           O  
ATOM   4230  CB  TYR A 567       3.452  92.183  84.064  1.00  0.49           C  
ATOM   4231  CG  TYR A 567       3.875  91.632  85.403  1.00  0.49           C  
ATOM   4232  CD1 TYR A 567       4.738  92.393  86.189  1.00  0.49           C  
ATOM   4233  CD2 TYR A 567       3.465  90.390  85.896  1.00  0.49           C  
ATOM   4234  CE1 TYR A 567       5.019  92.058  87.519  1.00  0.49           C  
ATOM   4235  CE2 TYR A 567       3.754  90.016  87.219  1.00  0.49           C  
ATOM   4236  CZ  TYR A 567       4.500  90.873  88.039  1.00  0.49           C  
ATOM   4237  OH  TYR A 567       4.753  90.545  89.378  1.00  0.49           O  
ATOM   4238  N   LYS A 568       0.684  91.304  84.185  1.00  0.42           N  
ATOM   4239  CA  LYS A 568      -0.653  90.814  84.441  1.00  0.42           C  
ATOM   4240  C   LYS A 568      -0.489  90.002  85.672  1.00  0.42           C  
ATOM   4241  O   LYS A 568       0.628  89.673  86.035  1.00  0.42           O  
ATOM   4242  CB  LYS A 568      -1.302  89.973  83.337  1.00  0.42           C  
ATOM   4243  CG  LYS A 568      -1.756  90.773  82.105  1.00  0.42           C  
ATOM   4244  CD  LYS A 568      -2.452  89.828  81.113  1.00  0.42           C  
ATOM   4245  CE  LYS A 568      -2.948  90.441  79.794  1.00  0.42           C  
ATOM   4246  NZ  LYS A 568      -4.175  91.239  80.015  1.00  0.42           N  
ATOM   4247  N   ALA A 569      -1.572  89.687  86.384  1.00  0.37           N  
ATOM   4248  CA  ALA A 569      -1.375  89.055  87.666  1.00  0.37           C  
ATOM   4249  C   ALA A 569      -1.474  87.556  87.584  1.00  0.37           C  
ATOM   4250  O   ALA A 569      -1.207  86.848  88.550  1.00  0.37           O  
ATOM   4251  CB  ALA A 569      -2.491  89.549  88.590  1.00  0.37           C  
ATOM   4252  N   GLY A 570      -1.957  87.043  86.430  1.00  0.36           N  
ATOM   4253  CA  GLY A 570      -2.198  85.620  86.225  1.00  0.36           C  
ATOM   4254  C   GLY A 570      -3.357  85.131  87.063  1.00  0.36           C  
ATOM   4255  O   GLY A 570      -3.571  83.936  87.248  1.00  0.36           O  
ATOM   4256  N   THR A 571      -4.117  86.097  87.610  1.00  0.28           N  
ATOM   4257  CA  THR A 571      -5.280  85.925  88.453  1.00  0.28           C  
ATOM   4258  C   THR A 571      -6.539  85.798  87.619  1.00  0.28           C  
ATOM   4259  O   THR A 571      -6.610  86.228  86.471  1.00  0.28           O  
ATOM   4260  CB  THR A 571      -5.481  87.031  89.503  1.00  0.28           C  
ATOM   4261  OG1 THR A 571      -5.648  88.333  88.945  1.00  0.28           O  
ATOM   4262  CG2 THR A 571      -4.238  87.078  90.397  1.00  0.28           C  
ATOM   4263  N   TRP A 572      -7.582  85.171  88.199  1.00  0.19           N  
ATOM   4264  CA  TRP A 572      -8.851  84.927  87.528  1.00  0.19           C  
ATOM   4265  C   TRP A 572     -10.020  85.418  88.374  1.00  0.19           C  
ATOM   4266  O   TRP A 572     -11.183  85.115  88.122  1.00  0.19           O  
ATOM   4267  CB  TRP A 572      -9.022  83.412  87.278  1.00  0.19           C  
ATOM   4268  CG  TRP A 572      -7.912  82.820  86.431  1.00  0.19           C  
ATOM   4269  CD1 TRP A 572      -6.826  82.083  86.816  1.00  0.19           C  
ATOM   4270  CD2 TRP A 572      -7.809  82.987  85.008  1.00  0.19           C  
ATOM   4271  NE1 TRP A 572      -6.069  81.740  85.716  1.00  0.19           N  
ATOM   4272  CE2 TRP A 572      -6.664  82.275  84.594  1.00  0.19           C  
ATOM   4273  CE3 TRP A 572      -8.598  83.681  84.092  1.00  0.19           C  
ATOM   4274  CZ2 TRP A 572      -6.307  82.218  83.254  1.00  0.19           C  
ATOM   4275  CZ3 TRP A 572      -8.227  83.638  82.740  1.00  0.19           C  
ATOM   4276  CH2 TRP A 572      -7.105  82.905  82.324  1.00  0.19           C  
ATOM   4277  N   THR A 573      -9.712  86.194  89.427  1.00  0.22           N  
ATOM   4278  CA  THR A 573     -10.657  86.836  90.331  1.00  0.22           C  
ATOM   4279  C   THR A 573     -10.991  88.221  89.822  1.00  0.22           C  
ATOM   4280  O   THR A 573     -10.373  88.737  88.899  1.00  0.22           O  
ATOM   4281  CB  THR A 573     -10.125  87.012  91.753  1.00  0.22           C  
ATOM   4282  OG1 THR A 573      -8.888  87.714  91.760  1.00  0.22           O  
ATOM   4283  CG2 THR A 573      -9.866  85.629  92.356  1.00  0.22           C  
ATOM   4284  N   ALA A 574     -11.962  88.914  90.434  1.00  0.30           N  
ATOM   4285  CA  ALA A 574     -12.300  90.252  89.998  1.00  0.30           C  
ATOM   4286  C   ALA A 574     -11.398  91.417  90.483  1.00  0.30           C  
ATOM   4287  O   ALA A 574     -11.825  92.566  90.449  1.00  0.30           O  
ATOM   4288  CB  ALA A 574     -13.753  90.489  90.459  1.00  0.30           C  
ATOM   4289  N   THR A 575     -10.137  91.192  90.936  1.00  0.28           N  
ATOM   4290  CA  THR A 575      -9.289  92.224  91.566  1.00  0.28           C  
ATOM   4291  C   THR A 575      -7.914  91.582  91.832  1.00  0.28           C  
ATOM   4292  O   THR A 575      -7.950  90.356  91.934  1.00  0.28           O  
ATOM   4293  CB  THR A 575      -9.887  92.817  92.843  1.00  0.28           C  
ATOM   4294  OG1 THR A 575      -9.110  93.904  93.322  1.00  0.28           O  
ATOM   4295  CG2 THR A 575     -10.051  91.791  93.976  1.00  0.28           C  
ATOM   4296  N   PRO A 576      -6.673  92.131  91.891  1.00  0.28           N  
ATOM   4297  CA  PRO A 576      -5.463  91.320  92.001  1.00  0.28           C  
ATOM   4298  C   PRO A 576      -5.271  90.743  93.395  1.00  0.28           C  
ATOM   4299  O   PRO A 576      -5.600  91.396  94.381  1.00  0.28           O  
ATOM   4300  CB  PRO A 576      -4.310  92.280  91.621  1.00  0.28           C  
ATOM   4301  CG  PRO A 576      -4.846  93.704  91.801  1.00  0.28           C  
ATOM   4302  CD  PRO A 576      -6.329  93.523  92.099  1.00  0.28           C  
ATOM   4303  N   TRP A 577      -4.766  89.493  93.470  1.00  0.20           N  
ATOM   4304  CA  TRP A 577      -4.324  88.821  94.695  1.00  0.20           C  
ATOM   4305  C   TRP A 577      -2.867  88.359  94.576  1.00  0.20           C  
ATOM   4306  O   TRP A 577      -2.268  87.838  95.511  1.00  0.20           O  
ATOM   4307  CB  TRP A 577      -5.264  87.602  95.026  1.00  0.20           C  
ATOM   4308  CG  TRP A 577      -5.267  86.392  94.073  1.00  0.20           C  
ATOM   4309  CD1 TRP A 577      -6.210  86.073  93.135  1.00  0.20           C  
ATOM   4310  CD2 TRP A 577      -4.264  85.349  93.990  1.00  0.20           C  
ATOM   4311  NE1 TRP A 577      -5.855  84.927  92.451  1.00  0.20           N  
ATOM   4312  CE2 TRP A 577      -4.635  84.499  92.926  1.00  0.20           C  
ATOM   4313  CE3 TRP A 577      -3.107  85.089  94.725  1.00  0.20           C  
ATOM   4314  CZ2 TRP A 577      -3.821  83.437  92.540  1.00  0.20           C  
ATOM   4315  CZ3 TRP A 577      -2.266  84.050  94.311  1.00  0.20           C  
ATOM   4316  CH2 TRP A 577      -2.608  83.240  93.223  1.00  0.20           C  
ATOM   4317  N   SER A 578      -2.276  88.549  93.390  1.00  0.24           N  
ATOM   4318  CA  SER A 578      -1.002  88.025  92.924  1.00  0.24           C  
ATOM   4319  C   SER A 578      -0.365  89.127  92.112  1.00  0.24           C  
ATOM   4320  O   SER A 578      -1.056  90.105  91.824  1.00  0.24           O  
ATOM   4321  CB  SER A 578      -1.210  86.827  91.955  1.00  0.24           C  
ATOM   4322  OG  SER A 578      -0.090  85.954  91.863  1.00  0.24           O  
ATOM   4323  N   GLY A 579       0.926  88.962  91.715  1.00  0.24           N  
ATOM   4324  CA  GLY A 579       1.850  89.883  91.022  1.00  0.24           C  
ATOM   4325  C   GLY A 579       1.263  91.075  90.290  1.00  0.24           C  
ATOM   4326  O   GLY A 579       0.236  90.958  89.640  1.00  0.24           O  
ATOM   4327  N   ALA A 580       1.877  92.280  90.372  1.00  0.27           N  
ATOM   4328  CA  ALA A 580       1.154  93.547  90.174  1.00  0.27           C  
ATOM   4329  C   ALA A 580       0.470  93.792  88.822  1.00  0.27           C  
ATOM   4330  O   ALA A 580       1.042  94.430  87.943  1.00  0.27           O  
ATOM   4331  CB  ALA A 580       2.021  94.780  90.522  1.00  0.27           C  
ATOM   4332  N   GLY A 581      -0.771  93.306  88.596  1.00  0.31           N  
ATOM   4333  CA  GLY A 581      -1.203  93.092  87.224  1.00  0.31           C  
ATOM   4334  C   GLY A 581      -2.533  93.594  86.793  1.00  0.31           C  
ATOM   4335  O   GLY A 581      -3.359  94.037  87.584  1.00  0.31           O  
ATOM   4336  N   LEU A 582      -2.847  93.428  85.484  1.00  0.30           N  
ATOM   4337  CA  LEU A 582      -4.227  93.413  85.056  1.00  0.30           C  
ATOM   4338  C   LEU A 582      -4.923  92.192  85.636  1.00  0.30           C  
ATOM   4339  O   LEU A 582      -4.631  91.038  85.335  1.00  0.30           O  
ATOM   4340  CB  LEU A 582      -4.474  93.663  83.544  1.00  0.30           C  
ATOM   4341  CG  LEU A 582      -5.597  94.711  83.340  1.00  0.30           C  
ATOM   4342  CD1 LEU A 582      -5.673  95.281  81.929  1.00  0.30           C  
ATOM   4343  CD2 LEU A 582      -6.977  94.220  83.741  1.00  0.30           C  
ATOM   4344  N   SER A 583      -5.768  92.501  86.603  1.00  0.28           N  
ATOM   4345  CA  SER A 583      -6.398  91.741  87.618  1.00  0.28           C  
ATOM   4346  C   SER A 583      -7.807  91.408  87.227  1.00  0.28           C  
ATOM   4347  O   SER A 583      -8.217  90.256  87.171  1.00  0.28           O  
ATOM   4348  CB  SER A 583      -6.393  92.725  88.797  1.00  0.28           C  
ATOM   4349  OG  SER A 583      -6.778  94.068  88.477  1.00  0.28           O  
ATOM   4350  N   VAL A 584      -8.558  92.448  86.835  1.00  0.29           N  
ATOM   4351  CA  VAL A 584      -9.914  92.423  86.314  1.00  0.29           C  
ATOM   4352  C   VAL A 584      -9.872  92.051  84.831  1.00  0.29           C  
ATOM   4353  O   VAL A 584     -10.608  92.544  83.988  1.00  0.29           O  
ATOM   4354  CB  VAL A 584     -10.613  93.764  86.572  1.00  0.29           C  
ATOM   4355  CG1 VAL A 584     -12.146  93.605  86.576  1.00  0.29           C  
ATOM   4356  CG2 VAL A 584     -10.196  94.316  87.951  1.00  0.29           C  
ATOM   4357  N   HIS A 585      -8.963  91.115  84.495  1.00  0.24           N  
ATOM   4358  CA  HIS A 585      -8.455  90.729  83.189  1.00  0.24           C  
ATOM   4359  C   HIS A 585      -9.545  90.287  82.239  1.00  0.24           C  
ATOM   4360  O   HIS A 585      -9.603  90.710  81.093  1.00  0.24           O  
ATOM   4361  CB  HIS A 585      -7.401  89.611  83.437  1.00  0.24           C  
ATOM   4362  CG  HIS A 585      -6.822  88.961  82.221  1.00  0.24           C  
ATOM   4363  ND1 HIS A 585      -5.962  89.636  81.379  1.00  0.24           N  
ATOM   4364  CD2 HIS A 585      -7.259  87.821  81.637  1.00  0.24           C  
ATOM   4365  CE1 HIS A 585      -5.922  88.889  80.283  1.00  0.24           C  
ATOM   4366  NE2 HIS A 585      -6.690  87.789  80.388  1.00  0.24           N  
ATOM   4367  N   THR A 586     -10.497  89.482  82.724  1.00  0.24           N  
ATOM   4368  CA  THR A 586     -11.652  89.037  81.959  1.00  0.24           C  
ATOM   4369  C   THR A 586     -12.775  90.054  81.890  1.00  0.24           C  
ATOM   4370  O   THR A 586     -13.671  89.920  81.061  1.00  0.24           O  
ATOM   4371  CB  THR A 586     -12.234  87.748  82.519  1.00  0.24           C  
ATOM   4372  OG1 THR A 586     -12.474  87.863  83.917  1.00  0.24           O  
ATOM   4373  CG2 THR A 586     -11.211  86.620  82.327  1.00  0.24           C  
ATOM   4374  N   GLY A 587     -12.757  91.108  82.735  1.00  0.28           N  
ATOM   4375  CA  GLY A 587     -13.646  92.255  82.582  1.00  0.28           C  
ATOM   4376  C   GLY A 587     -13.130  93.200  81.545  1.00  0.28           C  
ATOM   4377  O   GLY A 587     -13.876  93.652  80.683  1.00  0.28           O  
ATOM   4378  N   GLU A 588     -11.821  93.497  81.588  1.00  0.26           N  
ATOM   4379  CA  GLU A 588     -11.226  94.426  80.657  1.00  0.26           C  
ATOM   4380  C   GLU A 588     -11.005  93.869  79.251  1.00  0.26           C  
ATOM   4381  O   GLU A 588     -11.501  94.452  78.293  1.00  0.26           O  
ATOM   4382  CB  GLU A 588      -9.931  95.029  81.246  1.00  0.26           C  
ATOM   4383  CG  GLU A 588     -10.129  95.682  82.641  1.00  0.26           C  
ATOM   4384  CD  GLU A 588     -11.305  96.655  82.777  1.00  0.26           C  
ATOM   4385  OE1 GLU A 588     -11.702  97.298  81.774  1.00  0.26           O  
ATOM   4386  OE2 GLU A 588     -11.749  96.820  83.943  1.00  0.26           O  
ATOM   4387  N   ASP A 589     -10.355  92.689  79.051  1.00  0.29           N  
ATOM   4388  CA  ASP A 589     -10.145  92.036  77.749  1.00  0.29           C  
ATOM   4389  C   ASP A 589     -11.296  92.137  76.716  1.00  0.29           C  
ATOM   4390  O   ASP A 589     -10.994  92.542  75.592  1.00  0.29           O  
ATOM   4391  CB  ASP A 589      -9.720  90.537  77.898  1.00  0.29           C  
ATOM   4392  CG  ASP A 589      -8.241  90.292  78.216  1.00  0.29           C  
ATOM   4393  OD1 ASP A 589      -7.454  91.244  78.477  1.00  0.29           O  
ATOM   4394  OD2 ASP A 589      -7.864  89.090  78.165  1.00  0.29           O  
ATOM   4395  N   PRO A 590     -12.593  91.868  76.932  1.00  0.27           N  
ATOM   4396  CA  PRO A 590     -13.638  92.210  75.968  1.00  0.27           C  
ATOM   4397  C   PRO A 590     -13.713  93.674  75.574  1.00  0.27           C  
ATOM   4398  O   PRO A 590     -13.776  93.941  74.376  1.00  0.27           O  
ATOM   4399  CB  PRO A 590     -14.936  91.691  76.605  1.00  0.27           C  
ATOM   4400  CG  PRO A 590     -14.643  91.693  78.105  1.00  0.27           C  
ATOM   4401  CD  PRO A 590     -13.160  91.322  78.166  1.00  0.27           C  
ATOM   4402  N   PHE A 591     -13.662  94.639  76.516  1.00  0.22           N  
ATOM   4403  CA  PHE A 591     -13.672  96.060  76.215  1.00  0.22           C  
ATOM   4404  C   PHE A 591     -12.473  96.460  75.387  1.00  0.22           C  
ATOM   4405  O   PHE A 591     -12.596  97.190  74.406  1.00  0.22           O  
ATOM   4406  CB  PHE A 591     -13.633  96.944  77.494  1.00  0.22           C  
ATOM   4407  CG  PHE A 591     -14.837  96.804  78.385  1.00  0.22           C  
ATOM   4408  CD1 PHE A 591     -16.116  96.447  77.912  1.00  0.22           C  
ATOM   4409  CD2 PHE A 591     -14.680  97.096  79.750  1.00  0.22           C  
ATOM   4410  CE1 PHE A 591     -17.204  96.375  78.790  1.00  0.22           C  
ATOM   4411  CE2 PHE A 591     -15.767  97.030  80.629  1.00  0.22           C  
ATOM   4412  CZ  PHE A 591     -17.032  96.672  80.148  1.00  0.22           C  
ATOM   4413  N   ASN A 592     -11.286  95.960  75.771  1.00  0.26           N  
ATOM   4414  CA  ASN A 592     -10.016  96.263  75.153  1.00  0.26           C  
ATOM   4415  C   ASN A 592      -9.828  95.801  73.718  1.00  0.26           C  
ATOM   4416  O   ASN A 592      -9.262  96.557  72.953  1.00  0.26           O  
ATOM   4417  CB  ASN A 592      -8.835  95.749  76.011  1.00  0.26           C  
ATOM   4418  CG  ASN A 592      -8.781  96.545  77.307  1.00  0.26           C  
ATOM   4419  OD1 ASN A 592      -9.534  96.299  78.232  1.00  0.26           O  
ATOM   4420  ND2 ASN A 592      -7.883  97.530  77.459  1.00  0.26           N  
ATOM   4421  N   ILE A 593     -10.234  94.587  73.304  1.00  0.25           N  
ATOM   4422  CA  ILE A 593      -9.977  94.051  71.954  1.00  0.25           C  
ATOM   4423  C   ILE A 593     -11.284  93.792  71.195  1.00  0.25           C  
ATOM   4424  O   ILE A 593     -11.315  93.252  70.090  1.00  0.25           O  
ATOM   4425  CB  ILE A 593      -9.004  92.851  72.035  1.00  0.25           C  
ATOM   4426  CG1 ILE A 593      -8.699  92.088  70.710  1.00  0.25           C  
ATOM   4427  CG2 ILE A 593      -9.358  91.946  73.232  1.00  0.25           C  
ATOM   4428  CD1 ILE A 593      -7.601  91.019  70.837  1.00  0.25           C  
ATOM   4429  N   THR A 594     -12.411  94.281  71.749  1.00  0.28           N  
ATOM   4430  CA  THR A 594     -13.709  94.397  71.069  1.00  0.28           C  
ATOM   4431  C   THR A 594     -14.386  93.051  70.927  1.00  0.28           C  
ATOM   4432  O   THR A 594     -15.004  92.724  69.916  1.00  0.28           O  
ATOM   4433  CB  THR A 594     -13.658  95.216  69.766  1.00  0.28           C  
ATOM   4434  OG1 THR A 594     -12.941  96.415  70.023  1.00  0.28           O  
ATOM   4435  CG2 THR A 594     -15.033  95.678  69.260  1.00  0.28           C  
ATOM   4436  N   LEU A 595     -14.310  92.234  72.005  1.00  0.23           N  
ATOM   4437  CA  LEU A 595     -14.827  90.876  72.023  1.00  0.23           C  
ATOM   4438  C   LEU A 595     -16.298  90.884  72.338  1.00  0.23           C  
ATOM   4439  O   LEU A 595     -17.008  89.919  72.080  1.00  0.23           O  
ATOM   4440  CB  LEU A 595     -14.064  89.891  72.955  1.00  0.23           C  
ATOM   4441  CG  LEU A 595     -12.525  89.935  72.813  1.00  0.23           C  
ATOM   4442  CD1 LEU A 595     -11.821  89.111  73.906  1.00  0.23           C  
ATOM   4443  CD2 LEU A 595     -12.046  89.469  71.429  1.00  0.23           C  
ATOM   4444  N   ASP A 596     -16.824  92.009  72.854  1.00  0.25           N  
ATOM   4445  CA  ASP A 596     -18.236  92.237  72.939  1.00  0.25           C  
ATOM   4446  C   ASP A 596     -18.920  92.296  71.542  1.00  0.25           C  
ATOM   4447  O   ASP A 596     -19.866  91.528  71.375  1.00  0.25           O  
ATOM   4448  CB  ASP A 596     -18.492  93.386  73.966  1.00  0.25           C  
ATOM   4449  CG  ASP A 596     -17.702  94.657  73.717  1.00  0.25           C  
ATOM   4450  OD1 ASP A 596     -16.483  94.637  73.409  1.00  0.25           O  
ATOM   4451  OD2 ASP A 596     -18.329  95.741  73.788  1.00  0.25           O  
ATOM   4452  N   PRO A 597     -18.518  93.026  70.478  1.00  0.24           N  
ATOM   4453  CA  PRO A 597     -19.075  92.760  69.153  1.00  0.24           C  
ATOM   4454  C   PRO A 597     -18.543  91.531  68.416  1.00  0.24           C  
ATOM   4455  O   PRO A 597     -19.331  90.863  67.753  1.00  0.24           O  
ATOM   4456  CB  PRO A 597     -18.698  94.004  68.332  1.00  0.24           C  
ATOM   4457  CG  PRO A 597     -18.681  95.139  69.343  1.00  0.24           C  
ATOM   4458  CD  PRO A 597     -18.165  94.443  70.605  1.00  0.24           C  
ATOM   4459  N   ASN A 598     -17.214  91.268  68.425  1.00  0.23           N  
ATOM   4460  CA  ASN A 598     -16.565  90.390  67.451  1.00  0.23           C  
ATOM   4461  C   ASN A 598     -15.391  89.612  68.044  1.00  0.23           C  
ATOM   4462  O   ASN A 598     -14.636  90.095  68.872  1.00  0.23           O  
ATOM   4463  CB  ASN A 598     -15.916  91.169  66.279  1.00  0.23           C  
ATOM   4464  CG  ASN A 598     -16.910  91.919  65.406  1.00  0.23           C  
ATOM   4465  OD1 ASN A 598     -17.632  91.330  64.611  1.00  0.23           O  
ATOM   4466  ND2 ASN A 598     -16.896  93.267  65.489  1.00  0.23           N  
ATOM   4467  N   ALA A 599     -15.136  88.385  67.568  1.00  0.23           N  
ATOM   4468  CA  ALA A 599     -14.016  87.580  68.017  1.00  0.23           C  
ATOM   4469  C   ALA A 599     -13.451  86.835  66.809  1.00  0.23           C  
ATOM   4470  O   ALA A 599     -14.185  86.534  65.874  1.00  0.23           O  
ATOM   4471  CB  ALA A 599     -14.515  86.586  69.089  1.00  0.23           C  
ATOM   4472  N   HIS A 600     -12.144  86.505  66.710  1.00  0.19           N  
ATOM   4473  CA  HIS A 600     -11.003  86.952  67.491  1.00  0.19           C  
ATOM   4474  C   HIS A 600     -10.375  88.200  66.910  1.00  0.19           C  
ATOM   4475  O   HIS A 600     -10.386  88.414  65.698  1.00  0.19           O  
ATOM   4476  CB  HIS A 600      -9.846  85.917  67.505  1.00  0.19           C  
ATOM   4477  CG  HIS A 600     -10.249  84.565  67.989  1.00  0.19           C  
ATOM   4478  ND1 HIS A 600     -10.948  84.484  69.171  1.00  0.19           N  
ATOM   4479  CD2 HIS A 600     -10.056  83.325  67.464  1.00  0.19           C  
ATOM   4480  CE1 HIS A 600     -11.176  83.200  69.348  1.00  0.19           C  
ATOM   4481  NE2 HIS A 600     -10.660  82.452  68.342  1.00  0.19           N  
ATOM   4482  N   GLY A 601      -9.740  89.028  67.761  1.00  0.28           N  
ATOM   4483  CA  GLY A 601      -8.912  90.145  67.318  1.00  0.28           C  
ATOM   4484  C   GLY A 601      -7.633  89.768  66.598  1.00  0.28           C  
ATOM   4485  O   GLY A 601      -7.457  88.657  66.100  1.00  0.28           O  
ATOM   4486  N   LYS A 602      -6.680  90.717  66.504  1.00  0.26           N  
ATOM   4487  CA  LYS A 602      -5.367  90.447  65.935  1.00  0.26           C  
ATOM   4488  C   LYS A 602      -4.254  90.885  66.857  1.00  0.26           C  
ATOM   4489  O   LYS A 602      -3.694  91.973  66.731  1.00  0.26           O  
ATOM   4490  CB  LYS A 602      -5.121  91.133  64.569  1.00  0.26           C  
ATOM   4491  CG  LYS A 602      -6.103  90.736  63.463  1.00  0.26           C  
ATOM   4492  CD  LYS A 602      -6.281  89.246  63.113  1.00  0.26           C  
ATOM   4493  CE  LYS A 602      -7.623  89.058  62.390  1.00  0.26           C  
ATOM   4494  NZ  LYS A 602      -7.877  87.707  61.862  1.00  0.26           N  
ATOM   4495  N   GLU A 603      -3.880  89.984  67.772  1.00  0.30           N  
ATOM   4496  CA  GLU A 603      -2.680  90.061  68.567  1.00  0.30           C  
ATOM   4497  C   GLU A 603      -1.466  89.489  67.843  1.00  0.30           C  
ATOM   4498  O   GLU A 603      -1.565  88.621  66.968  1.00  0.30           O  
ATOM   4499  CB  GLU A 603      -2.883  89.277  69.872  1.00  0.30           C  
ATOM   4500  CG  GLU A 603      -4.104  89.750  70.689  1.00  0.30           C  
ATOM   4501  CD  GLU A 603      -4.194  89.026  72.027  1.00  0.30           C  
ATOM   4502  OE1 GLU A 603      -3.457  88.026  72.224  1.00  0.30           O  
ATOM   4503  OE2 GLU A 603      -5.004  89.502  72.861  1.00  0.30           O  
ATOM   4504  N   ILE A 604      -0.272  89.999  68.188  1.00  0.27           N  
ATOM   4505  CA  ILE A 604       0.996  89.636  67.579  1.00  0.27           C  
ATOM   4506  C   ILE A 604       2.053  89.844  68.652  1.00  0.27           C  
ATOM   4507  O   ILE A 604       1.917  90.680  69.542  1.00  0.27           O  
ATOM   4508  CB  ILE A 604       1.292  90.523  66.367  1.00  0.27           C  
ATOM   4509  CG1 ILE A 604       0.505  90.152  65.069  1.00  0.27           C  
ATOM   4510  CG2 ILE A 604       2.794  90.722  66.051  1.00  0.27           C  
ATOM   4511  CD1 ILE A 604       0.870  88.833  64.391  1.00  0.27           C  
ATOM   4512  N   LYS A 605       3.164  89.085  68.597  1.00  0.36           N  
ATOM   4513  CA  LYS A 605       4.298  89.288  69.465  1.00  0.36           C  
ATOM   4514  C   LYS A 605       5.313  90.267  68.876  1.00  0.36           C  
ATOM   4515  O   LYS A 605       5.951  90.021  67.853  1.00  0.36           O  
ATOM   4516  CB  LYS A 605       4.936  87.923  69.794  1.00  0.36           C  
ATOM   4517  CG  LYS A 605       3.946  87.003  70.534  1.00  0.36           C  
ATOM   4518  CD  LYS A 605       4.533  85.613  70.818  1.00  0.36           C  
ATOM   4519  CE  LYS A 605       3.571  84.691  71.577  1.00  0.36           C  
ATOM   4520  NZ  LYS A 605       4.203  83.367  71.780  1.00  0.36           N  
ATOM   4521  N   THR A 606       5.483  91.423  69.547  1.00  0.22           N  
ATOM   4522  CA  THR A 606       6.242  92.588  69.088  1.00  0.22           C  
ATOM   4523  C   THR A 606       7.703  92.352  68.781  1.00  0.22           C  
ATOM   4524  O   THR A 606       8.264  92.944  67.862  1.00  0.22           O  
ATOM   4525  CB  THR A 606       6.125  93.725  70.071  1.00  0.22           C  
ATOM   4526  OG1 THR A 606       4.747  93.978  70.254  1.00  0.22           O  
ATOM   4527  CG2 THR A 606       6.759  95.022  69.565  1.00  0.22           C  
ATOM   4528  N   ARG A 607       8.381  91.451  69.520  1.00  0.23           N  
ATOM   4529  CA  ARG A 607       9.778  91.153  69.244  1.00  0.23           C  
ATOM   4530  C   ARG A 607      10.049  90.591  67.856  1.00  0.23           C  
ATOM   4531  O   ARG A 607      10.926  91.073  67.146  1.00  0.23           O  
ATOM   4532  CB  ARG A 607      10.381  90.224  70.328  1.00  0.23           C  
ATOM   4533  CG  ARG A 607      11.915  90.072  70.206  1.00  0.23           C  
ATOM   4534  CD  ARG A 607      12.568  89.134  71.229  1.00  0.23           C  
ATOM   4535  NE  ARG A 607      12.370  89.712  72.601  1.00  0.23           N  
ATOM   4536  CZ  ARG A 607      13.152  90.637  73.174  1.00  0.23           C  
ATOM   4537  NH1 ARG A 607      12.852  91.030  74.408  1.00  0.23           N  
ATOM   4538  NH2 ARG A 607      14.202  91.174  72.563  1.00  0.23           N  
ATOM   4539  N   SER A 608       9.253  89.602  67.413  1.00  0.25           N  
ATOM   4540  CA  SER A 608       9.284  89.059  66.065  1.00  0.25           C  
ATOM   4541  C   SER A 608       8.869  90.071  65.030  1.00  0.25           C  
ATOM   4542  O   SER A 608       9.453  90.170  63.954  1.00  0.25           O  
ATOM   4543  CB  SER A 608       8.301  87.873  65.928  1.00  0.25           C  
ATOM   4544  OG  SER A 608       8.542  86.914  66.956  1.00  0.25           O  
ATOM   4545  N   TYR A 609       7.826  90.856  65.367  1.00  0.22           N  
ATOM   4546  CA  TYR A 609       7.251  91.873  64.516  1.00  0.22           C  
ATOM   4547  C   TYR A 609       8.265  92.906  64.044  1.00  0.22           C  
ATOM   4548  O   TYR A 609       8.472  93.093  62.846  1.00  0.22           O  
ATOM   4549  CB  TYR A 609       6.131  92.590  65.323  1.00  0.22           C  
ATOM   4550  CG  TYR A 609       5.461  93.655  64.513  1.00  0.22           C  
ATOM   4551  CD1 TYR A 609       4.441  93.315  63.638  1.00  0.22           C  
ATOM   4552  CD2 TYR A 609       5.956  94.968  64.498  1.00  0.22           C  
ATOM   4553  CE1 TYR A 609       3.989  94.280  62.721  1.00  0.22           C  
ATOM   4554  CE2 TYR A 609       5.422  95.938  63.644  1.00  0.22           C  
ATOM   4555  CZ  TYR A 609       4.413  95.611  62.763  1.00  0.22           C  
ATOM   4556  OH  TYR A 609       3.897  96.622  61.923  1.00  0.22           O  
ATOM   4557  N   TYR A 610       8.940  93.591  64.991  1.00  0.20           N  
ATOM   4558  CA  TYR A 610       9.936  94.571  64.639  1.00  0.20           C  
ATOM   4559  C   TYR A 610      11.174  93.909  64.087  1.00  0.20           C  
ATOM   4560  O   TYR A 610      11.595  94.324  63.020  1.00  0.20           O  
ATOM   4561  CB  TYR A 610      10.279  95.534  65.805  1.00  0.20           C  
ATOM   4562  CG  TYR A 610       9.330  96.701  66.003  1.00  0.20           C  
ATOM   4563  CD1 TYR A 610       8.418  97.198  65.067  1.00  0.20           C  
ATOM   4564  CD2 TYR A 610       9.468  97.431  67.186  1.00  0.20           C  
ATOM   4565  CE1 TYR A 610       7.702  98.376  65.311  1.00  0.20           C  
ATOM   4566  CE2 TYR A 610       8.758  98.607  67.469  1.00  0.20           C  
ATOM   4567  CZ  TYR A 610       7.888  99.090  66.501  1.00  0.20           C  
ATOM   4568  OH  TYR A 610       7.203 100.299  66.704  1.00  0.20           O  
ATOM   4569  N   TYR A 611      11.724  92.817  64.691  1.00  0.23           N  
ATOM   4570  CA  TYR A 611      12.868  92.050  64.160  1.00  0.23           C  
ATOM   4571  C   TYR A 611      12.796  91.843  62.647  1.00  0.23           C  
ATOM   4572  O   TYR A 611      13.788  92.053  61.950  1.00  0.23           O  
ATOM   4573  CB  TYR A 611      13.040  90.666  64.875  1.00  0.23           C  
ATOM   4574  CG  TYR A 611      14.300  89.904  64.488  1.00  0.23           C  
ATOM   4575  CD1 TYR A 611      15.566  90.414  64.825  1.00  0.23           C  
ATOM   4576  CD2 TYR A 611      14.234  88.670  63.808  1.00  0.23           C  
ATOM   4577  CE1 TYR A 611      16.736  89.716  64.487  1.00  0.23           C  
ATOM   4578  CE2 TYR A 611      15.404  87.966  63.476  1.00  0.23           C  
ATOM   4579  CZ  TYR A 611      16.654  88.490  63.821  1.00  0.23           C  
ATOM   4580  OH  TYR A 611      17.842  87.807  63.488  1.00  0.23           O  
ATOM   4581  N   GLY A 612      11.590  91.506  62.122  1.00  0.25           N  
ATOM   4582  CA  GLY A 612      11.229  91.687  60.715  1.00  0.25           C  
ATOM   4583  C   GLY A 612      11.111  93.105  60.167  1.00  0.25           C  
ATOM   4584  O   GLY A 612      11.868  93.481  59.277  1.00  0.25           O  
ATOM   4585  N   GLU A 613      10.155  93.940  60.643  1.00  0.30           N  
ATOM   4586  CA  GLU A 613       9.808  95.206  59.988  1.00  0.30           C  
ATOM   4587  C   GLU A 613      10.804  96.372  60.195  1.00  0.30           C  
ATOM   4588  O   GLU A 613      10.832  97.304  59.395  1.00  0.30           O  
ATOM   4589  CB  GLU A 613       8.341  95.674  60.305  1.00  0.30           C  
ATOM   4590  CG  GLU A 613       7.196  94.812  59.668  1.00  0.30           C  
ATOM   4591  CD  GLU A 613       5.769  95.377  59.799  1.00  0.30           C  
ATOM   4592  OE1 GLU A 613       5.625  96.591  60.094  1.00  0.30           O  
ATOM   4593  OE2 GLU A 613       4.774  94.611  59.602  1.00  0.30           O  
ATOM   4594  N   GLU A 614      11.697  96.342  61.216  1.00  0.23           N  
ATOM   4595  CA  GLU A 614      12.785  97.311  61.376  1.00  0.23           C  
ATOM   4596  C   GLU A 614      14.040  96.837  60.652  1.00  0.23           C  
ATOM   4597  O   GLU A 614      15.012  97.571  60.488  1.00  0.23           O  
ATOM   4598  CB  GLU A 614      13.178  97.560  62.866  1.00  0.23           C  
ATOM   4599  CG  GLU A 614      13.860  96.384  63.603  1.00  0.23           C  
ATOM   4600  CD  GLU A 614      14.489  96.759  64.936  1.00  0.23           C  
ATOM   4601  OE1 GLU A 614      13.869  96.392  65.969  1.00  0.23           O  
ATOM   4602  OE2 GLU A 614      15.610  97.317  64.910  1.00  0.23           O  
ATOM   4603  N   VAL A 615      14.017  95.576  60.165  1.00  0.31           N  
ATOM   4604  CA  VAL A 615      15.050  94.957  59.347  1.00  0.31           C  
ATOM   4605  C   VAL A 615      16.313  94.623  60.155  1.00  0.31           C  
ATOM   4606  O   VAL A 615      17.439  94.537  59.661  1.00  0.31           O  
ATOM   4607  CB  VAL A 615      15.301  95.689  58.020  1.00  0.31           C  
ATOM   4608  CG1 VAL A 615      15.942  94.742  56.991  1.00  0.31           C  
ATOM   4609  CG2 VAL A 615      13.970  96.185  57.412  1.00  0.31           C  
ATOM   4610  N   GLY A 616      16.140  94.330  61.464  1.00  0.24           N  
ATOM   4611  CA  GLY A 616      17.229  93.982  62.379  1.00  0.24           C  
ATOM   4612  C   GLY A 616      17.792  92.614  62.115  1.00  0.24           C  
ATOM   4613  O   GLY A 616      18.947  92.323  62.414  1.00  0.24           O  
ATOM   4614  N   TYR A 617      16.994  91.758  61.453  1.00  0.24           N  
ATOM   4615  CA  TYR A 617      17.409  90.477  60.916  1.00  0.24           C  
ATOM   4616  C   TYR A 617      18.541  90.550  59.889  1.00  0.24           C  
ATOM   4617  O   TYR A 617      19.367  89.648  59.796  1.00  0.24           O  
ATOM   4618  CB  TYR A 617      16.179  89.676  60.383  1.00  0.24           C  
ATOM   4619  CG  TYR A 617      15.671  90.112  59.027  1.00  0.24           C  
ATOM   4620  CD1 TYR A 617      14.646  91.060  58.896  1.00  0.24           C  
ATOM   4621  CD2 TYR A 617      16.224  89.556  57.860  1.00  0.24           C  
ATOM   4622  CE1 TYR A 617      14.206  91.476  57.635  1.00  0.24           C  
ATOM   4623  CE2 TYR A 617      15.800  89.981  56.593  1.00  0.24           C  
ATOM   4624  CZ  TYR A 617      14.797  90.952  56.485  1.00  0.24           C  
ATOM   4625  OH  TYR A 617      14.372  91.412  55.225  1.00  0.24           O  
ATOM   4626  N   TRP A 618      18.625  91.634  59.088  1.00  0.21           N  
ATOM   4627  CA  TRP A 618      19.596  91.760  58.011  1.00  0.21           C  
ATOM   4628  C   TRP A 618      21.009  91.982  58.535  1.00  0.21           C  
ATOM   4629  O   TRP A 618      22.002  91.712  57.867  1.00  0.21           O  
ATOM   4630  CB  TRP A 618      19.149  92.934  57.102  1.00  0.21           C  
ATOM   4631  CG  TRP A 618      19.955  93.181  55.839  1.00  0.21           C  
ATOM   4632  CD1 TRP A 618      20.826  94.196  55.547  1.00  0.21           C  
ATOM   4633  CD2 TRP A 618      19.948  92.307  54.699  1.00  0.21           C  
ATOM   4634  NE1 TRP A 618      21.371  94.009  54.293  1.00  0.21           N  
ATOM   4635  CE2 TRP A 618      20.854  92.848  53.761  1.00  0.21           C  
ATOM   4636  CE3 TRP A 618      19.261  91.124  54.441  1.00  0.21           C  
ATOM   4637  CZ2 TRP A 618      21.098  92.204  52.556  1.00  0.21           C  
ATOM   4638  CZ3 TRP A 618      19.522  90.464  53.231  1.00  0.21           C  
ATOM   4639  CH2 TRP A 618      20.432  90.993  52.303  1.00  0.21           C  
ATOM   4640  N   ASN A 619      21.107  92.425  59.798  1.00  0.29           N  
ATOM   4641  CA  ASN A 619      22.352  92.641  60.498  1.00  0.29           C  
ATOM   4642  C   ASN A 619      22.579  91.567  61.554  1.00  0.29           C  
ATOM   4643  O   ASN A 619      23.332  91.776  62.502  1.00  0.29           O  
ATOM   4644  CB  ASN A 619      22.327  94.015  61.210  1.00  0.29           C  
ATOM   4645  CG  ASN A 619      22.143  95.123  60.183  1.00  0.29           C  
ATOM   4646  OD1 ASN A 619      22.944  95.299  59.266  1.00  0.29           O  
ATOM   4647  ND2 ASN A 619      21.062  95.923  60.329  1.00  0.29           N  
ATOM   4648  N   HIS A 620      21.913  90.395  61.455  1.00  0.31           N  
ATOM   4649  CA  HIS A 620      22.109  89.323  62.422  1.00  0.31           C  
ATOM   4650  C   HIS A 620      23.523  88.739  62.434  1.00  0.31           C  
ATOM   4651  O   HIS A 620      24.126  88.499  61.389  1.00  0.31           O  
ATOM   4652  CB  HIS A 620      21.041  88.199  62.317  1.00  0.31           C  
ATOM   4653  CG  HIS A 620      21.321  87.081  61.349  1.00  0.31           C  
ATOM   4654  ND1 HIS A 620      22.004  85.986  61.836  1.00  0.31           N  
ATOM   4655  CD2 HIS A 620      21.006  86.891  60.039  1.00  0.31           C  
ATOM   4656  CE1 HIS A 620      22.097  85.154  60.825  1.00  0.31           C  
ATOM   4657  NE2 HIS A 620      21.511  85.649  59.710  1.00  0.31           N  
ATOM   4658  N   GLY A 621      24.093  88.508  63.638  1.00  0.31           N  
ATOM   4659  CA  GLY A 621      25.402  87.869  63.774  1.00  0.31           C  
ATOM   4660  C   GLY A 621      25.346  86.532  64.456  1.00  0.31           C  
ATOM   4661  O   GLY A 621      26.241  85.704  64.296  1.00  0.31           O  
ATOM   4662  N   ASP A 622      24.278  86.284  65.232  1.00  0.23           N  
ATOM   4663  CA  ASP A 622      24.121  85.088  66.026  1.00  0.23           C  
ATOM   4664  C   ASP A 622      23.361  84.036  65.240  1.00  0.23           C  
ATOM   4665  O   ASP A 622      22.256  84.261  64.752  1.00  0.23           O  
ATOM   4666  CB  ASP A 622      23.320  85.368  67.319  1.00  0.23           C  
ATOM   4667  CG  ASP A 622      24.086  86.286  68.251  1.00  0.23           C  
ATOM   4668  OD1 ASP A 622      25.309  86.059  68.426  1.00  0.23           O  
ATOM   4669  OD2 ASP A 622      23.441  87.209  68.812  1.00  0.23           O  
ATOM   4670  N   THR A 623      23.926  82.825  65.099  1.00  0.21           N  
ATOM   4671  CA  THR A 623      23.293  81.775  64.314  1.00  0.21           C  
ATOM   4672  C   THR A 623      22.526  80.831  65.214  1.00  0.21           C  
ATOM   4673  O   THR A 623      22.827  80.667  66.394  1.00  0.21           O  
ATOM   4674  CB  THR A 623      24.263  80.980  63.434  1.00  0.21           C  
ATOM   4675  OG1 THR A 623      25.175  80.177  64.173  1.00  0.21           O  
ATOM   4676  CG2 THR A 623      25.117  81.951  62.609  1.00  0.21           C  
ATOM   4677  N   ALA A 624      21.510  80.121  64.680  1.00  0.26           N  
ATOM   4678  CA  ALA A 624      20.861  79.050  65.418  1.00  0.26           C  
ATOM   4679  C   ALA A 624      21.824  77.900  65.726  1.00  0.26           C  
ATOM   4680  O   ALA A 624      21.775  77.274  66.782  1.00  0.26           O  
ATOM   4681  CB  ALA A 624      19.600  78.567  64.673  1.00  0.26           C  
ATOM   4682  N   LEU A 625      22.787  77.642  64.818  1.00  0.23           N  
ATOM   4683  CA  LEU A 625      23.794  76.609  64.936  1.00  0.23           C  
ATOM   4684  C   LEU A 625      24.676  76.677  66.181  1.00  0.23           C  
ATOM   4685  O   LEU A 625      24.979  75.638  66.764  1.00  0.23           O  
ATOM   4686  CB  LEU A 625      24.674  76.569  63.663  1.00  0.23           C  
ATOM   4687  CG  LEU A 625      23.950  76.096  62.380  1.00  0.23           C  
ATOM   4688  CD1 LEU A 625      24.853  76.266  61.146  1.00  0.23           C  
ATOM   4689  CD2 LEU A 625      23.472  74.638  62.489  1.00  0.23           C  
ATOM   4690  N   ILE A 626      25.081  77.876  66.647  1.00  0.22           N  
ATOM   4691  CA  ILE A 626      25.885  78.023  67.859  1.00  0.22           C  
ATOM   4692  C   ILE A 626      25.089  77.860  69.153  1.00  0.22           C  
ATOM   4693  O   ILE A 626      25.660  77.698  70.228  1.00  0.22           O  
ATOM   4694  CB  ILE A 626      26.658  79.342  67.875  1.00  0.22           C  
ATOM   4695  CG1 ILE A 626      25.734  80.584  67.850  1.00  0.22           C  
ATOM   4696  CG2 ILE A 626      27.651  79.314  66.691  1.00  0.22           C  
ATOM   4697  CD1 ILE A 626      26.472  81.909  68.076  1.00  0.22           C  
ATOM   4698  N   VAL A 627      23.743  77.881  69.082  1.00  0.23           N  
ATOM   4699  CA  VAL A 627      22.869  77.731  70.242  1.00  0.23           C  
ATOM   4700  C   VAL A 627      22.463  76.273  70.466  1.00  0.23           C  
ATOM   4701  O   VAL A 627      22.038  75.878  71.550  1.00  0.23           O  
ATOM   4702  CB  VAL A 627      21.618  78.597  70.046  1.00  0.23           C  
ATOM   4703  CG1 VAL A 627      20.648  78.518  71.244  1.00  0.23           C  
ATOM   4704  CG2 VAL A 627      22.044  80.065  69.840  1.00  0.23           C  
ATOM   4705  N   ASN A 628      22.612  75.400  69.451  1.00  0.27           N  
ATOM   4706  CA  ASN A 628      22.280  73.989  69.576  1.00  0.27           C  
ATOM   4707  C   ASN A 628      23.080  73.186  70.602  1.00  0.27           C  
ATOM   4708  O   ASN A 628      24.291  73.318  70.765  1.00  0.27           O  
ATOM   4709  CB  ASN A 628      22.403  73.242  68.223  1.00  0.27           C  
ATOM   4710  CG  ASN A 628      21.251  73.616  67.303  1.00  0.27           C  
ATOM   4711  OD1 ASN A 628      20.101  73.270  67.562  1.00  0.27           O  
ATOM   4712  ND2 ASN A 628      21.537  74.304  66.182  1.00  0.27           N  
ATOM   4713  N   THR A 629      22.396  72.238  71.273  1.00  0.33           N  
ATOM   4714  CA  THR A 629      23.006  71.177  72.065  1.00  0.33           C  
ATOM   4715  C   THR A 629      23.981  70.340  71.230  1.00  0.33           C  
ATOM   4716  O   THR A 629      23.662  70.042  70.077  1.00  0.33           O  
ATOM   4717  CB  THR A 629      21.931  70.236  72.624  1.00  0.33           C  
ATOM   4718  OG1 THR A 629      20.960  70.983  73.340  1.00  0.33           O  
ATOM   4719  CG2 THR A 629      22.469  69.179  73.600  1.00  0.33           C  
ATOM   4720  N   PRO A 630      25.148  69.884  71.710  1.00  0.33           N  
ATOM   4721  CA  PRO A 630      26.133  69.134  70.910  1.00  0.33           C  
ATOM   4722  C   PRO A 630      25.638  67.770  70.466  1.00  0.33           C  
ATOM   4723  O   PRO A 630      26.280  67.120  69.647  1.00  0.33           O  
ATOM   4724  CB  PRO A 630      27.322  68.966  71.883  1.00  0.33           C  
ATOM   4725  CG  PRO A 630      26.712  69.176  73.270  1.00  0.33           C  
ATOM   4726  CD  PRO A 630      25.705  70.277  73.001  1.00  0.33           C  
ATOM   4727  N   LYS A 631      24.499  67.320  71.004  1.00  0.41           N  
ATOM   4728  CA  LYS A 631      23.843  66.087  70.641  1.00  0.41           C  
ATOM   4729  C   LYS A 631      22.684  66.317  69.686  1.00  0.41           C  
ATOM   4730  O   LYS A 631      21.909  65.404  69.416  1.00  0.41           O  
ATOM   4731  CB  LYS A 631      23.305  65.400  71.921  1.00  0.41           C  
ATOM   4732  CG  LYS A 631      24.392  65.005  72.936  1.00  0.41           C  
ATOM   4733  CD  LYS A 631      25.393  63.982  72.366  1.00  0.41           C  
ATOM   4734  CE  LYS A 631      26.401  63.501  73.408  1.00  0.41           C  
ATOM   4735  NZ  LYS A 631      27.416  62.607  72.806  1.00  0.41           N  
ATOM   4736  N   TYR A 632      22.520  67.538  69.142  1.00  0.25           N  
ATOM   4737  CA  TYR A 632      21.463  67.822  68.188  1.00  0.25           C  
ATOM   4738  C   TYR A 632      21.908  67.664  66.747  1.00  0.25           C  
ATOM   4739  O   TYR A 632      23.033  67.960  66.344  1.00  0.25           O  
ATOM   4740  CB  TYR A 632      20.859  69.242  68.352  1.00  0.25           C  
ATOM   4741  CG  TYR A 632      19.940  69.411  69.538  1.00  0.25           C  
ATOM   4742  CD1 TYR A 632      19.560  68.380  70.424  1.00  0.25           C  
ATOM   4743  CD2 TYR A 632      19.420  70.698  69.753  1.00  0.25           C  
ATOM   4744  CE1 TYR A 632      18.725  68.653  71.517  1.00  0.25           C  
ATOM   4745  CE2 TYR A 632      18.577  70.971  70.835  1.00  0.25           C  
ATOM   4746  CZ  TYR A 632      18.242  69.948  71.724  1.00  0.25           C  
ATOM   4747  OH  TYR A 632      17.436  70.227  72.840  1.00  0.25           O  
ATOM   4748  N   GLY A 633      20.967  67.198  65.903  1.00  0.19           N  
ATOM   4749  CA  GLY A 633      21.181  67.014  64.478  1.00  0.19           C  
ATOM   4750  C   GLY A 633      21.184  68.306  63.716  1.00  0.19           C  
ATOM   4751  O   GLY A 633      20.146  68.761  63.254  1.00  0.19           O  
ATOM   4752  N   ARG A 634      22.376  68.906  63.517  1.00  0.22           N  
ATOM   4753  CA  ARG A 634      22.581  70.217  62.906  1.00  0.22           C  
ATOM   4754  C   ARG A 634      21.880  70.436  61.566  1.00  0.22           C  
ATOM   4755  O   ARG A 634      21.428  71.533  61.258  1.00  0.22           O  
ATOM   4756  CB  ARG A 634      24.096  70.463  62.677  1.00  0.22           C  
ATOM   4757  CG  ARG A 634      24.927  70.697  63.955  1.00  0.22           C  
ATOM   4758  CD  ARG A 634      26.417  70.874  63.631  1.00  0.22           C  
ATOM   4759  NE  ARG A 634      27.134  71.177  64.908  1.00  0.22           N  
ATOM   4760  CZ  ARG A 634      28.469  71.233  65.021  1.00  0.22           C  
ATOM   4761  NH1 ARG A 634      29.012  71.505  66.205  1.00  0.22           N  
ATOM   4762  NH2 ARG A 634      29.270  71.024  63.980  1.00  0.22           N  
ATOM   4763  N   LYS A 635      21.741  69.378  60.747  1.00  0.23           N  
ATOM   4764  CA  LYS A 635      21.075  69.427  59.458  1.00  0.23           C  
ATOM   4765  C   LYS A 635      19.560  69.621  59.539  1.00  0.23           C  
ATOM   4766  O   LYS A 635      18.926  69.944  58.542  1.00  0.23           O  
ATOM   4767  CB  LYS A 635      21.367  68.119  58.677  1.00  0.23           C  
ATOM   4768  CG  LYS A 635      22.837  67.959  58.247  1.00  0.23           C  
ATOM   4769  CD  LYS A 635      23.062  66.664  57.442  1.00  0.23           C  
ATOM   4770  CE  LYS A 635      24.494  66.508  56.915  1.00  0.23           C  
ATOM   4771  NZ  LYS A 635      24.633  65.234  56.168  1.00  0.23           N  
ATOM   4772  N   VAL A 636      18.946  69.446  60.726  1.00  0.21           N  
ATOM   4773  CA  VAL A 636      17.518  69.660  60.930  1.00  0.21           C  
ATOM   4774  C   VAL A 636      17.251  71.104  61.369  1.00  0.21           C  
ATOM   4775  O   VAL A 636      16.123  71.592  61.363  1.00  0.21           O  
ATOM   4776  CB  VAL A 636      17.010  68.661  61.978  1.00  0.21           C  
ATOM   4777  CG1 VAL A 636      15.503  68.817  62.264  1.00  0.21           C  
ATOM   4778  CG2 VAL A 636      17.280  67.226  61.479  1.00  0.21           C  
ATOM   4779  N   PHE A 637      18.316  71.861  61.702  1.00  0.21           N  
ATOM   4780  CA  PHE A 637      18.212  73.190  62.284  1.00  0.21           C  
ATOM   4781  C   PHE A 637      19.089  74.170  61.524  1.00  0.21           C  
ATOM   4782  O   PHE A 637      19.929  74.868  62.095  1.00  0.21           O  
ATOM   4783  CB  PHE A 637      18.638  73.198  63.778  1.00  0.21           C  
ATOM   4784  CG  PHE A 637      17.768  72.281  64.593  1.00  0.21           C  
ATOM   4785  CD1 PHE A 637      16.456  72.654  64.930  1.00  0.21           C  
ATOM   4786  CD2 PHE A 637      18.254  71.036  65.027  1.00  0.21           C  
ATOM   4787  CE1 PHE A 637      15.641  71.795  65.679  1.00  0.21           C  
ATOM   4788  CE2 PHE A 637      17.442  70.172  65.772  1.00  0.21           C  
ATOM   4789  CZ  PHE A 637      16.134  70.552  66.098  1.00  0.21           C  
ATOM   4790  N   THR A 638      18.903  74.234  60.193  1.00  0.31           N  
ATOM   4791  CA  THR A 638      19.596  75.156  59.302  1.00  0.31           C  
ATOM   4792  C   THR A 638      18.742  76.374  58.987  1.00  0.31           C  
ATOM   4793  O   THR A 638      17.514  76.311  58.958  1.00  0.31           O  
ATOM   4794  CB  THR A 638      20.032  74.521  57.978  1.00  0.31           C  
ATOM   4795  OG1 THR A 638      18.928  74.027  57.229  1.00  0.31           O  
ATOM   4796  CG2 THR A 638      20.938  73.313  58.257  1.00  0.31           C  
ATOM   4797  N   GLY A 639      19.395  77.529  58.753  1.00  0.24           N  
ATOM   4798  CA  GLY A 639      18.749  78.794  58.444  1.00  0.24           C  
ATOM   4799  C   GLY A 639      19.287  79.903  59.360  1.00  0.24           C  
ATOM   4800  O   GLY A 639      20.218  79.636  60.171  1.00  0.24           O  
ATOM   4801  OXT GLY A 639      18.776  81.046  59.234  1.00  0.24           O  
TER    4802      GLY A 639                                                      
HETATM 4803 MO    MO _   1       9.547  96.738  82.493  1.00 49.89          MO  
END   
