# Supplementary material for: Metabolic capacity is maintained despite shifts in microbial diversity in estuary sediments
Source: ISME Commun. 2025 Oct 11;5(1):ycaf182. doi: 10.1093/ismeco/ycaf182 (PMC12687941; doi:10.1093/ismeco/ycaf182)
Supplement: Supplementary_Data_1_ycaf182 [file supplementary_data_1_ycaf182.zip › SWISS-MODEL/8_1_May_SF_Bin5_scaffold_55982_c1/models/02/coords.js]

let model_02=`ATOM      1  N   ARG A  47      80.273 138.003  71.920  1.00  0.46           N  
ATOM      2  CA  ARG A  47      81.725 138.288  72.084  1.00  0.46           C  
ATOM      3  C   ARG A  47      82.420 137.262  72.979  1.00  0.46           C  
ATOM      4  O   ARG A  47      81.895 136.184  73.224  1.00  0.46           O  
ATOM      5  CB  ARG A  47      81.926 139.769  72.561  1.00  0.46           C  
ATOM      6  CG  ARG A  47      83.010 140.602  71.826  1.00  0.46           C  
ATOM      7  CD  ARG A  47      82.735 140.796  70.324  1.00  0.46           C  
ATOM      8  NE  ARG A  47      83.437 142.037  69.847  1.00  0.46           N  
ATOM      9  CZ  ARG A  47      82.852 143.241  69.758  1.00  0.46           C  
ATOM     10  NH1 ARG A  47      81.693 143.506  70.354  1.00  0.46           N  
ATOM     11  NH2 ARG A  47      83.439 144.205  69.052  1.00  0.46           N  
ATOM     12  N   SER A  48      83.649 137.519  73.470  1.00  0.51           N  
ATOM     13  CA  SER A  48      84.462 136.489  74.112  1.00  0.51           C  
ATOM     14  C   SER A  48      84.130 136.220  75.575  1.00  0.51           C  
ATOM     15  O   SER A  48      84.546 135.197  76.126  1.00  0.51           O  
ATOM     16  CB  SER A  48      85.964 136.857  74.008  1.00  0.51           C  
ATOM     17  OG  SER A  48      86.173 138.204  74.436  1.00  0.51           O  
ATOM     18  N   TRP A  49      83.357 137.114  76.227  1.00  0.43           N  
ATOM     19  CA  TRP A  49      82.905 136.972  77.603  1.00  0.43           C  
ATOM     20  C   TRP A  49      81.798 135.927  77.789  1.00  0.43           C  
ATOM     21  O   TRP A  49      81.687 135.311  78.846  1.00  0.43           O  
ATOM     22  CB  TRP A  49      82.466 138.350  78.191  1.00  0.43           C  
ATOM     23  CG  TRP A  49      81.125 138.879  77.703  1.00  0.43           C  
ATOM     24  CD1 TRP A  49      80.817 139.544  76.551  1.00  0.43           C  
ATOM     25  CD2 TRP A  49      79.872 138.586  78.348  1.00  0.43           C  
ATOM     26  NE1 TRP A  49      79.451 139.642  76.406  1.00  0.43           N  
ATOM     27  CE2 TRP A  49      78.856 139.090  77.516  1.00  0.43           C  
ATOM     28  CE3 TRP A  49      79.571 137.908  79.527  1.00  0.43           C  
ATOM     29  CZ2 TRP A  49      77.515 138.921  77.844  1.00  0.43           C  
ATOM     30  CZ3 TRP A  49      78.220 137.739  79.858  1.00  0.43           C  
ATOM     31  CH2 TRP A  49      77.203 138.235  79.029  1.00  0.43           C  
ATOM     32  N   GLU A  50      80.980 135.657  76.746  1.00  0.57           N  
ATOM     33  CA  GLU A  50      79.801 134.797  76.812  1.00  0.57           C  
ATOM     34  C   GLU A  50      80.115 133.330  77.087  1.00  0.57           C  
ATOM     35  O   GLU A  50      79.266 132.551  77.522  1.00  0.57           O  
ATOM     36  CB  GLU A  50      79.005 134.917  75.492  1.00  0.57           C  
ATOM     37  CG  GLU A  50      78.238 136.260  75.371  1.00  0.57           C  
ATOM     38  CD  GLU A  50      78.540 136.992  74.081  1.00  0.57           C  
ATOM     39  OE1 GLU A  50      78.555 136.352  72.997  1.00  0.57           O  
ATOM     40  OE2 GLU A  50      78.865 138.216  74.113  1.00  0.57           O  
ATOM     41  N   ARG A  51      81.396 132.947  76.924  1.00  0.53           N  
ATOM     42  CA  ARG A  51      81.947 131.670  77.332  1.00  0.53           C  
ATOM     43  C   ARG A  51      81.773 131.382  78.821  1.00  0.53           C  
ATOM     44  O   ARG A  51      81.568 130.241  79.215  1.00  0.53           O  
ATOM     45  CB  ARG A  51      83.442 131.584  76.953  1.00  0.53           C  
ATOM     46  CG  ARG A  51      83.671 131.631  75.429  1.00  0.53           C  
ATOM     47  CD  ARG A  51      85.139 131.488  75.019  1.00  0.53           C  
ATOM     48  NE  ARG A  51      85.826 132.741  75.467  1.00  0.53           N  
ATOM     49  CZ  ARG A  51      87.152 132.908  75.494  1.00  0.53           C  
ATOM     50  NH1 ARG A  51      87.649 133.991  76.087  1.00  0.53           N  
ATOM     51  NH2 ARG A  51      87.981 132.024  74.952  1.00  0.53           N  
ATOM     52  N   VAL A  52      81.775 132.415  79.693  1.00  0.60           N  
ATOM     53  CA  VAL A  52      81.630 132.258  81.138  1.00  0.60           C  
ATOM     54  C   VAL A  52      80.366 131.495  81.540  1.00  0.60           C  
ATOM     55  O   VAL A  52      80.415 130.579  82.355  1.00  0.60           O  
ATOM     56  CB  VAL A  52      81.666 133.630  81.820  1.00  0.60           C  
ATOM     57  CG1 VAL A  52      81.351 133.543  83.329  1.00  0.60           C  
ATOM     58  CG2 VAL A  52      83.067 134.246  81.624  1.00  0.60           C  
ATOM     59  N   TYR A  53      79.200 131.806  80.935  1.00  0.66           N  
ATOM     60  CA  TYR A  53      77.978 131.035  81.138  1.00  0.66           C  
ATOM     61  C   TYR A  53      78.022 129.633  80.528  1.00  0.66           C  
ATOM     62  O   TYR A  53      77.595 128.659  81.144  1.00  0.66           O  
ATOM     63  CB  TYR A  53      76.736 131.804  80.616  1.00  0.66           C  
ATOM     64  CG  TYR A  53      76.433 132.986  81.502  1.00  0.66           C  
ATOM     65  CD1 TYR A  53      76.157 132.789  82.867  1.00  0.66           C  
ATOM     66  CD2 TYR A  53      76.376 134.293  80.984  1.00  0.66           C  
ATOM     67  CE1 TYR A  53      75.869 133.874  83.705  1.00  0.66           C  
ATOM     68  CE2 TYR A  53      76.056 135.377  81.818  1.00  0.66           C  
ATOM     69  CZ  TYR A  53      75.819 135.166  83.180  1.00  0.66           C  
ATOM     70  OH  TYR A  53      75.520 136.248  84.032  1.00  0.66           O  
ATOM     71  N   HIS A  54      78.586 129.478  79.315  1.00  0.66           N  
ATOM     72  CA  HIS A  54      78.761 128.197  78.626  1.00  0.66           C  
ATOM     73  C   HIS A  54      79.584 127.196  79.431  1.00  0.66           C  
ATOM     74  O   HIS A  54      79.219 126.030  79.599  1.00  0.66           O  
ATOM     75  CB  HIS A  54      79.466 128.497  77.281  1.00  0.66           C  
ATOM     76  CG  HIS A  54      80.030 127.364  76.485  1.00  0.66           C  
ATOM     77  ND1 HIS A  54      79.218 126.650  75.627  1.00  0.66           N  
ATOM     78  CD2 HIS A  54      81.335 127.084  76.240  1.00  0.66           C  
ATOM     79  CE1 HIS A  54      80.041 125.962  74.868  1.00  0.66           C  
ATOM     80  NE2 HIS A  54      81.338 126.188  75.194  1.00  0.66           N  
ATOM     81  N   ASP A  55      80.691 127.670  80.021  1.00  0.65           N  
ATOM     82  CA  ASP A  55      81.574 126.872  80.827  1.00  0.65           C  
ATOM     83  C   ASP A  55      81.078 126.699  82.258  1.00  0.65           C  
ATOM     84  O   ASP A  55      81.596 125.851  82.978  1.00  0.65           O  
ATOM     85  CB  ASP A  55      83.005 127.449  80.743  1.00  0.65           C  
ATOM     86  CG  ASP A  55      83.496 127.258  79.311  1.00  0.65           C  
ATOM     87  OD1 ASP A  55      83.387 126.100  78.808  1.00  0.65           O  
ATOM     88  OD2 ASP A  55      83.957 128.253  78.695  1.00  0.65           O  
ATOM     89  N   GLN A  56      80.036 127.431  82.721  1.00  0.61           N  
ATOM     90  CA  GLN A  56      79.228 127.034  83.875  1.00  0.61           C  
ATOM     91  C   GLN A  56      78.314 125.840  83.607  1.00  0.61           C  
ATOM     92  O   GLN A  56      78.224 124.927  84.428  1.00  0.61           O  
ATOM     93  CB  GLN A  56      78.347 128.187  84.410  1.00  0.61           C  
ATOM     94  CG  GLN A  56      79.155 129.277  85.144  1.00  0.61           C  
ATOM     95  CD  GLN A  56      78.246 130.428  85.563  1.00  0.61           C  
ATOM     96  OE1 GLN A  56      77.044 130.454  85.303  1.00  0.61           O  
ATOM     97  NE2 GLN A  56      78.834 131.431  86.253  1.00  0.61           N  
ATOM     98  N   TYR A  57      77.616 125.814  82.448  1.00  0.58           N  
ATOM     99  CA  TYR A  57      76.706 124.737  82.074  1.00  0.58           C  
ATOM    100  C   TYR A  57      77.383 123.388  81.903  1.00  0.58           C  
ATOM    101  O   TYR A  57      76.832 122.365  82.323  1.00  0.58           O  
ATOM    102  CB  TYR A  57      75.913 125.059  80.775  1.00  0.58           C  
ATOM    103  CG  TYR A  57      74.827 126.055  81.072  1.00  0.58           C  
ATOM    104  CD1 TYR A  57      73.738 125.689  81.881  1.00  0.58           C  
ATOM    105  CD2 TYR A  57      74.881 127.358  80.555  1.00  0.58           C  
ATOM    106  CE1 TYR A  57      72.747 126.625  82.206  1.00  0.58           C  
ATOM    107  CE2 TYR A  57      73.902 128.303  80.893  1.00  0.58           C  
ATOM    108  CZ  TYR A  57      72.840 127.934  81.725  1.00  0.58           C  
ATOM    109  OH  TYR A  57      71.860 128.878  82.087  1.00  0.58           O  
ATOM    110  N   ARG A  58      78.589 123.389  81.295  1.00  0.62           N  
ATOM    111  CA  ARG A  58      79.437 122.241  81.017  1.00  0.62           C  
ATOM    112  C   ARG A  58      79.777 121.363  82.229  1.00  0.62           C  
ATOM    113  O   ARG A  58      79.970 121.833  83.352  1.00  0.62           O  
ATOM    114  CB  ARG A  58      80.734 122.750  80.330  1.00  0.62           C  
ATOM    115  CG  ARG A  58      81.686 121.665  79.783  1.00  0.62           C  
ATOM    116  CD  ARG A  58      82.945 122.221  79.093  1.00  0.62           C  
ATOM    117  NE  ARG A  58      82.515 122.994  77.885  1.00  0.62           N  
ATOM    118  CZ  ARG A  58      82.102 122.439  76.737  1.00  0.62           C  
ATOM    119  NH1 ARG A  58      81.526 123.200  75.814  1.00  0.62           N  
ATOM    120  NH2 ARG A  58      82.232 121.136  76.492  1.00  0.62           N  
ATOM    121  N   TYR A  59      79.840 120.033  82.012  1.00  0.66           N  
ATOM    122  CA  TYR A  59      79.921 119.048  83.065  1.00  0.66           C  
ATOM    123  C   TYR A  59      80.670 117.821  82.542  1.00  0.66           C  
ATOM    124  O   TYR A  59      80.699 117.586  81.335  1.00  0.66           O  
ATOM    125  CB  TYR A  59      78.484 118.692  83.564  1.00  0.66           C  
ATOM    126  CG  TYR A  59      77.622 118.085  82.476  1.00  0.66           C  
ATOM    127  CD1 TYR A  59      76.829 118.850  81.599  1.00  0.66           C  
ATOM    128  CD2 TYR A  59      77.628 116.694  82.327  1.00  0.66           C  
ATOM    129  CE1 TYR A  59      76.061 118.222  80.603  1.00  0.66           C  
ATOM    130  CE2 TYR A  59      76.900 116.062  81.313  1.00  0.66           C  
ATOM    131  CZ  TYR A  59      76.106 116.831  80.458  1.00  0.66           C  
ATOM    132  OH  TYR A  59      75.358 116.204  79.445  1.00  0.66           O  
ATOM    133  N   ASP A  60      81.313 117.037  83.432  1.00  0.70           N  
ATOM    134  CA  ASP A  60      82.030 115.818  83.110  1.00  0.70           C  
ATOM    135  C   ASP A  60      81.120 114.637  82.750  1.00  0.70           C  
ATOM    136  O   ASP A  60      81.355 113.929  81.774  1.00  0.70           O  
ATOM    137  CB  ASP A  60      82.936 115.407  84.305  1.00  0.70           C  
ATOM    138  CG  ASP A  60      83.965 116.477  84.637  1.00  0.70           C  
ATOM    139  OD1 ASP A  60      85.178 116.228  84.437  1.00  0.70           O  
ATOM    140  OD2 ASP A  60      83.562 117.544  85.173  1.00  0.70           O  
ATOM    141  N   SER A  61      80.034 114.386  83.520  1.00  0.71           N  
ATOM    142  CA  SER A  61      79.134 113.273  83.214  1.00  0.71           C  
ATOM    143  C   SER A  61      77.728 113.464  83.777  1.00  0.71           C  
ATOM    144  O   SER A  61      77.464 114.318  84.622  1.00  0.71           O  
ATOM    145  CB  SER A  61      79.693 111.892  83.667  1.00  0.71           C  
ATOM    146  OG  SER A  61      78.946 110.798  83.120  1.00  0.71           O  
ATOM    147  N   SER A  62      76.776 112.664  83.258  1.00  0.74           N  
ATOM    148  CA  SER A  62      75.359 112.666  83.582  1.00  0.74           C  
ATOM    149  C   SER A  62      74.987 111.300  84.099  1.00  0.74           C  
ATOM    150  O   SER A  62      75.151 110.304  83.397  1.00  0.74           O  
ATOM    151  CB  SER A  62      74.452 112.830  82.334  1.00  0.74           C  
ATOM    152  OG  SER A  62      74.131 114.191  82.052  1.00  0.74           O  
ATOM    153  N   PHE A  63      74.410 111.213  85.307  1.00  0.69           N  
ATOM    154  CA  PHE A  63      73.968 109.945  85.862  1.00  0.69           C  
ATOM    155  C   PHE A  63      72.470 109.996  86.071  1.00  0.69           C  
ATOM    156  O   PHE A  63      71.916 111.032  86.425  1.00  0.69           O  
ATOM    157  CB  PHE A  63      74.669 109.608  87.198  1.00  0.69           C  
ATOM    158  CG  PHE A  63      76.147 109.471  86.964  1.00  0.69           C  
ATOM    159  CD1 PHE A  63      76.711 108.221  86.662  1.00  0.69           C  
ATOM    160  CD2 PHE A  63      76.988 110.591  87.061  1.00  0.69           C  
ATOM    161  CE1 PHE A  63      78.092 108.091  86.465  1.00  0.69           C  
ATOM    162  CE2 PHE A  63      78.369 110.464  86.872  1.00  0.69           C  
ATOM    163  CZ  PHE A  63      78.921 109.214  86.574  1.00  0.69           C  
ATOM    164  N   THR A  64      71.759 108.875  85.828  1.00  0.65           N  
ATOM    165  CA  THR A  64      70.316 108.813  86.041  1.00  0.65           C  
ATOM    166  C   THR A  64      70.030 108.284  87.425  1.00  0.65           C  
ATOM    167  O   THR A  64      70.596 107.277  87.843  1.00  0.65           O  
ATOM    168  CB  THR A  64      69.508 108.015  85.011  1.00  0.65           C  
ATOM    169  OG1 THR A  64      69.857 106.640  84.896  1.00  0.65           O  
ATOM    170  CG2 THR A  64      69.705 108.618  83.619  1.00  0.65           C  
ATOM    171  N   TRP A  65      69.163 108.979  88.172  1.00  0.60           N  
ATOM    172  CA  TRP A  65      68.806 108.618  89.526  1.00  0.60           C  
ATOM    173  C   TRP A  65      67.368 109.060  89.747  1.00  0.60           C  
ATOM    174  O   TRP A  65      66.725 109.584  88.838  1.00  0.60           O  
ATOM    175  CB  TRP A  65      69.807 109.177  90.594  1.00  0.60           C  
ATOM    176  CG  TRP A  65      69.917 110.698  90.733  1.00  0.60           C  
ATOM    177  CD1 TRP A  65      70.379 111.619  89.835  1.00  0.60           C  
ATOM    178  CD2 TRP A  65      69.465 111.438  91.877  1.00  0.60           C  
ATOM    179  NE1 TRP A  65      70.240 112.893  90.352  1.00  0.60           N  
ATOM    180  CE2 TRP A  65      69.670 112.813  91.598  1.00  0.60           C  
ATOM    181  CE3 TRP A  65      68.879 111.039  93.065  1.00  0.60           C  
ATOM    182  CZ2 TRP A  65      69.256 113.785  92.503  1.00  0.60           C  
ATOM    183  CZ3 TRP A  65      68.351 112.023  93.906  1.00  0.60           C  
ATOM    184  CH2 TRP A  65      68.537 113.383  93.634  1.00  0.60           C  
ATOM    185  N   VAL A  66      66.802 108.808  90.935  1.00  0.60           N  
ATOM    186  CA  VAL A  66      65.437 109.149  91.297  1.00  0.60           C  
ATOM    187  C   VAL A  66      65.503 109.598  92.742  1.00  0.60           C  
ATOM    188  O   VAL A  66      66.496 109.392  93.423  1.00  0.60           O  
ATOM    189  CB  VAL A  66      64.455 107.978  91.197  1.00  0.60           C  
ATOM    190  CG1 VAL A  66      64.116 107.638  89.738  1.00  0.60           C  
ATOM    191  CG2 VAL A  66      65.086 106.760  91.868  1.00  0.60           C  
ATOM    192  N   CYS A  67      64.465 110.240  93.293  1.00  0.64           N  
ATOM    193  CA  CYS A  67      64.535 110.770  94.648  1.00  0.64           C  
ATOM    194  C   CYS A  67      63.861 109.851  95.668  1.00  0.64           C  
ATOM    195  O   CYS A  67      62.796 109.303  95.402  1.00  0.64           O  
ATOM    196  CB  CYS A  67      63.894 112.182  94.688  1.00  0.64           C  
ATOM    197  SG  CYS A  67      64.712 113.338  93.537  1.00  0.64           S  
ATOM    198  N   SER A  68      64.447 109.681  96.887  1.00  0.43           N  
ATOM    199  CA  SER A  68      63.872 108.860  97.965  1.00  0.43           C  
ATOM    200  C   SER A  68      62.982 109.542  99.028  1.00  0.43           C  
ATOM    201  O   SER A  68      62.874 108.951 100.112  1.00  0.43           O  
ATOM    202  CB  SER A  68      64.939 108.116  98.826  1.00  0.43           C  
ATOM    203  OG  SER A  68      66.015 107.564  98.079  1.00  0.43           O  
ATOM    204  N   PRO A  69      62.313 110.702  98.937  1.00  0.64           N  
ATOM    205  CA  PRO A  69      61.297 111.062  99.896  1.00  0.64           C  
ATOM    206  C   PRO A  69      60.001 110.363  99.497  1.00  0.64           C  
ATOM    207  O   PRO A  69      60.011 109.192  99.151  1.00  0.64           O  
ATOM    208  CB  PRO A  69      61.267 112.590  99.756  1.00  0.64           C  
ATOM    209  CG  PRO A  69      61.456 112.829  98.257  1.00  0.64           C  
ATOM    210  CD  PRO A  69      62.240 111.597  97.793  1.00  0.64           C  
ATOM    211  N   ASN A  70      58.835 110.991  99.603  1.00  0.52           N  
ATOM    212  CA  ASN A  70      57.807 110.315 100.355  1.00  0.52           C  
ATOM    213  C   ASN A  70      56.432 110.664  99.809  1.00  0.52           C  
ATOM    214  O   ASN A  70      55.391 110.416 100.409  1.00  0.52           O  
ATOM    215  CB  ASN A  70      58.071 110.865 101.775  1.00  0.52           C  
ATOM    216  CG  ASN A  70      57.530 109.991 102.866  1.00  0.52           C  
ATOM    217  OD1 ASN A  70      58.073 108.928 103.190  1.00  0.52           O  
ATOM    218  ND2 ASN A  70      56.465 110.478 103.514  1.00  0.52           N  
ATOM    219  N   ASP A  71      56.444 111.241  98.602  1.00  0.57           N  
ATOM    220  CA  ASP A  71      55.444 112.170  98.142  1.00  0.57           C  
ATOM    221  C   ASP A  71      54.594 111.649  96.994  1.00  0.57           C  
ATOM    222  O   ASP A  71      53.852 112.403  96.378  1.00  0.57           O  
ATOM    223  CB  ASP A  71      56.237 113.398  97.638  1.00  0.57           C  
ATOM    224  CG  ASP A  71      57.037 114.038  98.745  1.00  0.57           C  
ATOM    225  OD1 ASP A  71      56.560 115.039  99.331  1.00  0.57           O  
ATOM    226  OD2 ASP A  71      58.185 113.604  99.037  1.00  0.57           O  
ATOM    227  N   THR A  72      54.705 110.346  96.639  1.00  0.55           N  
ATOM    228  CA  THR A  72      54.208 109.702  95.399  1.00  0.55           C  
ATOM    229  C   THR A  72      54.957 110.080  94.146  1.00  0.55           C  
ATOM    230  O   THR A  72      54.834 109.426  93.114  1.00  0.55           O  
ATOM    231  CB  THR A  72      52.707 109.768  95.067  1.00  0.55           C  
ATOM    232  OG1 THR A  72      52.187 111.046  94.782  1.00  0.55           O  
ATOM    233  CG2 THR A  72      51.881 109.284  96.230  1.00  0.55           C  
ATOM    234  N   HIS A  73      55.788 111.127  94.227  1.00  0.48           N  
ATOM    235  CA  HIS A  73      56.331 111.835  93.093  1.00  0.48           C  
ATOM    236  C   HIS A  73      57.146 111.032  92.118  1.00  0.48           C  
ATOM    237  O   HIS A  73      57.004 111.266  90.926  1.00  0.48           O  
ATOM    238  CB  HIS A  73      57.179 113.029  93.556  1.00  0.48           C  
ATOM    239  CG  HIS A  73      56.352 114.089  94.199  1.00  0.48           C  
ATOM    240  ND1 HIS A  73      57.015 115.110  94.837  1.00  0.48           N  
ATOM    241  CD2 HIS A  73      55.007 114.269  94.287  1.00  0.48           C  
ATOM    242  CE1 HIS A  73      56.066 115.894  95.310  1.00  0.48           C  
ATOM    243  NE2 HIS A  73      54.831 115.431  95.004  1.00  0.48           N  
ATOM    244  N   ALA A  74      57.998 110.084  92.576  1.00  0.58           N  
ATOM    245  CA  ALA A  74      58.891 109.257  91.766  1.00  0.58           C  
ATOM    246  C   ALA A  74      59.353 109.858  90.429  1.00  0.58           C  
ATOM    247  O   ALA A  74      58.716 109.724  89.383  1.00  0.58           O  
ATOM    248  CB  ALA A  74      58.286 107.857  91.576  1.00  0.58           C  
ATOM    249  N   CYS A  75      60.448 110.632  90.462  1.00  0.68           N  
ATOM    250  CA  CYS A  75      60.857 111.449  89.341  1.00  0.68           C  
ATOM    251  C   CYS A  75      62.248 111.050  88.955  1.00  0.68           C  
ATOM    252  O   CYS A  75      63.138 111.038  89.801  1.00  0.68           O  
ATOM    253  CB  CYS A  75      60.880 112.953  89.709  1.00  0.68           C  
ATOM    254  SG  CYS A  75      59.247 113.523  90.268  1.00  0.68           S  
ATOM    255  N   ARG A  76      62.469 110.707  87.674  1.00  0.64           N  
ATOM    256  CA  ARG A  76      63.782 110.338  87.197  1.00  0.64           C  
ATOM    257  C   ARG A  76      64.552 111.578  86.793  1.00  0.64           C  
ATOM    258  O   ARG A  76      64.053 112.448  86.077  1.00  0.64           O  
ATOM    259  CB  ARG A  76      63.698 109.317  86.045  1.00  0.64           C  
ATOM    260  CG  ARG A  76      64.979 108.477  85.883  1.00  0.64           C  
ATOM    261  CD  ARG A  76      65.030 107.762  84.536  1.00  0.64           C  
ATOM    262  NE  ARG A  76      66.174 106.805  84.583  1.00  0.64           N  
ATOM    263  CZ  ARG A  76      66.501 106.047  83.530  1.00  0.64           C  
ATOM    264  NH1 ARG A  76      67.602 105.306  83.577  1.00  0.64           N  
ATOM    265  NH2 ARG A  76      65.750 106.051  82.438  1.00  0.64           N  
ATOM    266  N   VAL A  77      65.777 111.715  87.311  1.00  0.75           N  
ATOM    267  CA  VAL A  77      66.511 112.958  87.292  1.00  0.75           C  
ATOM    268  C   VAL A  77      67.939 112.735  86.848  1.00  0.75           C  
ATOM    269  O   VAL A  77      68.518 111.654  86.957  1.00  0.75           O  
ATOM    270  CB  VAL A  77      66.478 113.661  88.649  1.00  0.75           C  
ATOM    271  CG1 VAL A  77      65.060 114.204  88.892  1.00  0.75           C  
ATOM    272  CG2 VAL A  77      66.833 112.686  89.781  1.00  0.75           C  
ATOM    273  N   ARG A  78      68.537 113.797  86.282  1.00  0.67           N  
ATOM    274  CA  ARG A  78      69.855 113.795  85.701  1.00  0.67           C  
ATOM    275  C   ARG A  78      70.827 114.451  86.660  1.00  0.67           C  
ATOM    276  O   ARG A  78      70.778 115.657  86.875  1.00  0.67           O  
ATOM    277  CB  ARG A  78      69.803 114.605  84.378  1.00  0.67           C  
ATOM    278  CG  ARG A  78      71.045 114.496  83.480  1.00  0.67           C  
ATOM    279  CD  ARG A  78      70.841 115.110  82.084  1.00  0.67           C  
ATOM    280  NE  ARG A  78      69.951 114.198  81.283  1.00  0.67           N  
ATOM    281  CZ  ARG A  78      70.386 113.127  80.604  1.00  0.67           C  
ATOM    282  NH1 ARG A  78      69.515 112.373  79.934  1.00  0.67           N  
ATOM    283  NH2 ARG A  78      71.671 112.796  80.573  1.00  0.67           N  
ATOM    284  N   ALA A  79      71.747 113.678  87.268  1.00  0.68           N  
ATOM    285  CA  ALA A  79      72.806 114.229  88.088  1.00  0.68           C  
ATOM    286  C   ALA A  79      73.920 114.756  87.220  1.00  0.68           C  
ATOM    287  O   ALA A  79      74.622 113.987  86.563  1.00  0.68           O  
ATOM    288  CB  ALA A  79      73.428 113.177  89.031  1.00  0.68           C  
ATOM    289  N   PHE A  80      74.129 116.082  87.225  1.00  0.72           N  
ATOM    290  CA  PHE A  80      75.234 116.677  86.510  1.00  0.72           C  
ATOM    291  C   PHE A  80      76.435 116.711  87.419  1.00  0.72           C  
ATOM    292  O   PHE A  80      76.492 117.472  88.387  1.00  0.72           O  
ATOM    293  CB  PHE A  80      74.938 118.118  86.053  1.00  0.72           C  
ATOM    294  CG  PHE A  80      73.841 118.096  85.041  1.00  0.72           C  
ATOM    295  CD1 PHE A  80      74.121 117.877  83.684  1.00  0.72           C  
ATOM    296  CD2 PHE A  80      72.514 118.290  85.440  1.00  0.72           C  
ATOM    297  CE1 PHE A  80      73.099 117.928  82.726  1.00  0.72           C  
ATOM    298  CE2 PHE A  80      71.493 118.308  84.496  1.00  0.72           C  
ATOM    299  CZ  PHE A  80      71.784 118.166  83.135  1.00  0.72           C  
ATOM    300  N   VAL A  81      77.430 115.866  87.111  1.00  0.76           N  
ATOM    301  CA  VAL A  81      78.658 115.784  87.866  1.00  0.76           C  
ATOM    302  C   VAL A  81      79.692 116.599  87.141  1.00  0.76           C  
ATOM    303  O   VAL A  81      79.930 116.415  85.948  1.00  0.76           O  
ATOM    304  CB  VAL A  81      79.146 114.355  88.046  1.00  0.76           C  
ATOM    305  CG1 VAL A  81      80.453 114.318  88.866  1.00  0.76           C  
ATOM    306  CG2 VAL A  81      78.055 113.576  88.798  1.00  0.76           C  
ATOM    307  N   ARG A  82      80.316 117.542  87.855  1.00  0.68           N  
ATOM    308  CA  ARG A  82      81.368 118.370  87.330  1.00  0.68           C  
ATOM    309  C   ARG A  82      82.532 118.318  88.292  1.00  0.68           C  
ATOM    310  O   ARG A  82      82.365 118.549  89.484  1.00  0.68           O  
ATOM    311  CB  ARG A  82      80.895 119.826  87.192  1.00  0.68           C  
ATOM    312  CG  ARG A  82      82.009 120.787  86.762  1.00  0.68           C  
ATOM    313  CD  ARG A  82      81.547 122.230  86.675  1.00  0.68           C  
ATOM    314  NE  ARG A  82      82.800 123.016  86.481  1.00  0.68           N  
ATOM    315  CZ  ARG A  82      82.836 124.155  85.785  1.00  0.68           C  
ATOM    316  NH1 ARG A  82      83.997 124.743  85.517  1.00  0.68           N  
ATOM    317  NH2 ARG A  82      81.716 124.702  85.335  1.00  0.68           N  
ATOM    318  N   ASN A  83      83.746 117.991  87.812  1.00  0.75           N  
ATOM    319  CA  ASN A  83      84.980 117.984  88.589  1.00  0.75           C  
ATOM    320  C   ASN A  83      84.911 117.084  89.828  1.00  0.75           C  
ATOM    321  O   ASN A  83      85.500 117.357  90.870  1.00  0.75           O  
ATOM    322  CB  ASN A  83      85.455 119.432  88.939  1.00  0.75           C  
ATOM    323  CG  ASN A  83      85.625 120.306  87.694  1.00  0.75           C  
ATOM    324  OD1 ASN A  83      85.133 121.436  87.591  1.00  0.75           O  
ATOM    325  ND2 ASN A  83      86.362 119.779  86.689  1.00  0.75           N  
ATOM    326  N   GLY A  84      84.179 115.957  89.703  1.00  0.80           N  
ATOM    327  CA  GLY A  84      83.929 114.999  90.773  1.00  0.80           C  
ATOM    328  C   GLY A  84      82.808 115.339  91.728  1.00  0.80           C  
ATOM    329  O   GLY A  84      82.530 114.554  92.629  1.00  0.80           O  
ATOM    330  N   VAL A  85      82.110 116.482  91.558  1.00  0.75           N  
ATOM    331  CA  VAL A  85      81.039 116.893  92.457  1.00  0.75           C  
ATOM    332  C   VAL A  85      79.722 117.028  91.696  1.00  0.75           C  
ATOM    333  O   VAL A  85      79.653 117.562  90.590  1.00  0.75           O  
ATOM    334  CB  VAL A  85      81.362 118.162  93.269  1.00  0.75           C  
ATOM    335  CG1 VAL A  85      82.750 118.013  93.922  1.00  0.75           C  
ATOM    336  CG2 VAL A  85      81.287 119.475  92.466  1.00  0.75           C  
ATOM    337  N   VAL A  86      78.600 116.514  92.248  1.00  0.74           N  
ATOM    338  CA  VAL A  86      77.259 116.813  91.742  1.00  0.74           C  
ATOM    339  C   VAL A  86      76.923 118.288  91.933  1.00  0.74           C  
ATOM    340  O   VAL A  86      77.024 118.804  93.044  1.00  0.74           O  
ATOM    341  CB  VAL A  86      76.163 115.975  92.404  1.00  0.74           C  
ATOM    342  CG1 VAL A  86      74.780 116.307  91.792  1.00  0.74           C  
ATOM    343  CG2 VAL A  86      76.473 114.478  92.218  1.00  0.74           C  
ATOM    344  N   MET A  87      76.524 118.993  90.853  1.00  0.69           N  
ATOM    345  CA  MET A  87      76.289 120.430  90.894  1.00  0.69           C  
ATOM    346  C   MET A  87      74.824 120.822  90.853  1.00  0.69           C  
ATOM    347  O   MET A  87      74.410 121.793  91.480  1.00  0.69           O  
ATOM    348  CB  MET A  87      76.938 121.086  89.650  1.00  0.69           C  
ATOM    349  CG  MET A  87      78.473 121.079  89.689  1.00  0.69           C  
ATOM    350  SD  MET A  87      79.211 122.156  90.954  1.00  0.69           S  
ATOM    351  CE  MET A  87      78.858 123.743  90.144  1.00  0.69           C  
ATOM    352  N   ARG A  88      73.993 120.093  90.090  1.00  0.63           N  
ATOM    353  CA  ARG A  88      72.598 120.437  89.922  1.00  0.63           C  
ATOM    354  C   ARG A  88      71.887 119.229  89.364  1.00  0.63           C  
ATOM    355  O   ARG A  88      72.534 118.249  88.982  1.00  0.63           O  
ATOM    356  CB  ARG A  88      72.373 121.670  88.994  1.00  0.63           C  
ATOM    357  CG  ARG A  88      72.739 121.463  87.507  1.00  0.63           C  
ATOM    358  CD  ARG A  88      72.565 122.726  86.653  1.00  0.63           C  
ATOM    359  NE  ARG A  88      72.629 122.310  85.221  1.00  0.63           N  
ATOM    360  CZ  ARG A  88      73.700 122.166  84.434  1.00  0.63           C  
ATOM    361  NH1 ARG A  88      73.486 121.648  83.229  1.00  0.63           N  
ATOM    362  NH2 ARG A  88      74.928 122.527  84.787  1.00  0.63           N  
ATOM    363  N   VAL A  89      70.542 119.282  89.287  1.00  0.73           N  
ATOM    364  CA  VAL A  89      69.762 118.295  88.568  1.00  0.73           C  
ATOM    365  C   VAL A  89      68.765 118.952  87.649  1.00  0.73           C  
ATOM    366  O   VAL A  89      68.340 120.084  87.864  1.00  0.73           O  
ATOM    367  CB  VAL A  89      69.014 117.310  89.456  1.00  0.73           C  
ATOM    368  CG1 VAL A  89      70.054 116.425  90.149  1.00  0.73           C  
ATOM    369  CG2 VAL A  89      68.101 118.015  90.480  1.00  0.73           C  
ATOM    370  N   GLU A  90      68.377 118.216  86.594  1.00  0.72           N  
ATOM    371  CA  GLU A  90      67.324 118.556  85.659  1.00  0.72           C  
ATOM    372  C   GLU A  90      66.638 117.225  85.379  1.00  0.72           C  
ATOM    373  O   GLU A  90      67.194 116.157  85.641  1.00  0.72           O  
ATOM    374  CB  GLU A  90      67.863 119.161  84.330  1.00  0.72           C  
ATOM    375  CG  GLU A  90      68.589 120.532  84.475  1.00  0.72           C  
ATOM    376  CD  GLU A  90      69.633 120.780  83.383  1.00  0.72           C  
ATOM    377  OE1 GLU A  90      69.431 120.325  82.234  1.00  0.72           O  
ATOM    378  OE2 GLU A  90      70.692 121.387  83.714  1.00  0.72           O  
ATOM    379  N   GLN A  91      65.388 117.227  84.894  1.00  0.69           N  
ATOM    380  CA  GLN A  91      64.617 116.025  84.630  1.00  0.69           C  
ATOM    381  C   GLN A  91      65.144 115.067  83.562  1.00  0.69           C  
ATOM    382  O   GLN A  91      65.829 115.424  82.603  1.00  0.69           O  
ATOM    383  CB  GLN A  91      63.141 116.356  84.316  1.00  0.69           C  
ATOM    384  CG  GLN A  91      62.444 117.127  85.463  1.00  0.69           C  
ATOM    385  CD  GLN A  91      62.443 118.647  85.294  1.00  0.69           C  
ATOM    386  OE1 GLN A  91      63.488 119.286  85.178  1.00  0.69           O  
ATOM    387  NE2 GLN A  91      61.235 119.256  85.305  1.00  0.69           N  
ATOM    388  N   ASN A  92      64.812 113.770  83.693  1.00  0.65           N  
ATOM    389  CA  ASN A  92      64.849 112.853  82.570  1.00  0.65           C  
ATOM    390  C   ASN A  92      63.487 112.808  81.903  1.00  0.65           C  
ATOM    391  O   ASN A  92      62.438 112.860  82.538  1.00  0.65           O  
ATOM    392  CB  ASN A  92      65.238 111.414  82.983  1.00  0.65           C  
ATOM    393  CG  ASN A  92      66.673 111.282  83.477  1.00  0.65           C  
ATOM    394  OD1 ASN A  92      67.043 110.274  84.073  1.00  0.65           O  
ATOM    395  ND2 ASN A  92      67.533 112.289  83.224  1.00  0.65           N  
ATOM    396  N   TYR A  93      63.490 112.716  80.567  1.00  0.56           N  
ATOM    397  CA  TYR A  93      62.290 112.694  79.765  1.00  0.56           C  
ATOM    398  C   TYR A  93      62.157 111.356  79.046  1.00  0.56           C  
ATOM    399  O   TYR A  93      61.298 111.181  78.188  1.00  0.56           O  
ATOM    400  CB  TYR A  93      62.268 113.913  78.792  1.00  0.56           C  
ATOM    401  CG  TYR A  93      63.500 113.994  77.927  1.00  0.56           C  
ATOM    402  CD1 TYR A  93      64.636 114.711  78.348  1.00  0.56           C  
ATOM    403  CD2 TYR A  93      63.522 113.357  76.676  1.00  0.56           C  
ATOM    404  CE1 TYR A  93      65.783 114.757  77.544  1.00  0.56           C  
ATOM    405  CE2 TYR A  93      64.666 113.408  75.869  1.00  0.56           C  
ATOM    406  CZ  TYR A  93      65.799 114.101  76.309  1.00  0.56           C  
ATOM    407  OH  TYR A  93      66.958 114.145  75.514  1.00  0.56           O  
ATOM    408  N   ASP A  94      62.973 110.340  79.414  1.00  0.58           N  
ATOM    409  CA  ASP A  94      63.099 109.089  78.689  1.00  0.58           C  
ATOM    410  C   ASP A  94      62.063 108.047  79.117  1.00  0.58           C  
ATOM    411  O   ASP A  94      62.222 106.836  78.963  1.00  0.58           O  
ATOM    412  CB  ASP A  94      64.570 108.575  78.744  1.00  0.58           C  
ATOM    413  CG  ASP A  94      65.022 107.957  80.059  1.00  0.58           C  
ATOM    414  OD1 ASP A  94      64.586 108.394  81.159  1.00  0.58           O  
ATOM    415  OD2 ASP A  94      65.847 107.006  79.991  1.00  0.58           O  
ATOM    416  N   HIS A  95      60.907 108.519  79.627  1.00  0.48           N  
ATOM    417  CA  HIS A  95      59.817 107.679  80.083  1.00  0.48           C  
ATOM    418  C   HIS A  95      59.117 106.964  78.949  1.00  0.48           C  
ATOM    419  O   HIS A  95      58.489 105.941  79.184  1.00  0.48           O  
ATOM    420  CB  HIS A  95      58.814 108.445  80.983  1.00  0.48           C  
ATOM    421  CG  HIS A  95      59.332 108.576  82.387  1.00  0.48           C  
ATOM    422  ND1 HIS A  95      58.489 108.993  83.403  1.00  0.48           N  
ATOM    423  CD2 HIS A  95      60.499 108.107  82.909  1.00  0.48           C  
ATOM    424  CE1 HIS A  95      59.160 108.754  84.514  1.00  0.48           C  
ATOM    425  NE2 HIS A  95      60.378 108.216  84.275  1.00  0.48           N  
ATOM    426  N   GLN A  96      59.326 107.412  77.693  1.00  0.45           N  
ATOM    427  CA  GLN A  96      58.883 106.755  76.476  1.00  0.45           C  
ATOM    428  C   GLN A  96      59.366 105.315  76.322  1.00  0.45           C  
ATOM    429  O   GLN A  96      58.703 104.452  75.757  1.00  0.45           O  
ATOM    430  CB  GLN A  96      59.281 107.586  75.235  1.00  0.45           C  
ATOM    431  CG  GLN A  96      58.642 108.994  75.255  1.00  0.45           C  
ATOM    432  CD  GLN A  96      59.057 109.813  74.036  1.00  0.45           C  
ATOM    433  OE1 GLN A  96      60.239 110.009  73.746  1.00  0.45           O  
ATOM    434  NE2 GLN A  96      58.055 110.341  73.298  1.00  0.45           N  
ATOM    435  N   THR A  97      60.545 104.996  76.882  1.00  0.45           N  
ATOM    436  CA  THR A  97      61.068 103.638  76.991  1.00  0.45           C  
ATOM    437  C   THR A  97      60.206 102.709  77.847  1.00  0.45           C  
ATOM    438  O   THR A  97      60.177 101.500  77.636  1.00  0.45           O  
ATOM    439  CB  THR A  97      62.475 103.663  77.577  1.00  0.45           C  
ATOM    440  OG1 THR A  97      63.300 104.524  76.808  1.00  0.45           O  
ATOM    441  CG2 THR A  97      63.141 102.279  77.554  1.00  0.45           C  
ATOM    442  N   TYR A  98      59.495 103.249  78.860  1.00  0.39           N  
ATOM    443  CA  TYR A  98      58.804 102.468  79.878  1.00  0.39           C  
ATOM    444  C   TYR A  98      57.339 102.878  80.025  1.00  0.39           C  
ATOM    445  O   TYR A  98      56.749 102.712  81.092  1.00  0.39           O  
ATOM    446  CB  TYR A  98      59.464 102.665  81.274  1.00  0.39           C  
ATOM    447  CG  TYR A  98      60.910 102.263  81.278  1.00  0.39           C  
ATOM    448  CD1 TYR A  98      61.271 100.917  81.441  1.00  0.39           C  
ATOM    449  CD2 TYR A  98      61.920 103.229  81.141  1.00  0.39           C  
ATOM    450  CE1 TYR A  98      62.622 100.544  81.479  1.00  0.39           C  
ATOM    451  CE2 TYR A  98      63.273 102.859  81.174  1.00  0.39           C  
ATOM    452  CZ  TYR A  98      63.620 101.513  81.346  1.00  0.39           C  
ATOM    453  OH  TYR A  98      64.972 101.127  81.367  1.00  0.39           O  
ATOM    454  N   GLU A  99      56.719 103.486  78.992  1.00  0.26           N  
ATOM    455  CA  GLU A  99      55.392 104.068  79.139  1.00  0.26           C  
ATOM    456  C   GLU A  99      54.243 103.135  78.786  1.00  0.26           C  
ATOM    457  O   GLU A  99      53.115 103.353  79.236  1.00  0.26           O  
ATOM    458  CB  GLU A  99      55.268 105.359  78.288  1.00  0.26           C  
ATOM    459  CG  GLU A  99      55.425 105.176  76.755  1.00  0.26           C  
ATOM    460  CD  GLU A  99      55.463 106.511  76.002  1.00  0.26           C  
ATOM    461  OE1 GLU A  99      55.400 107.582  76.659  1.00  0.26           O  
ATOM    462  OE2 GLU A  99      55.602 106.468  74.754  1.00  0.26           O  
ATOM    463  N   ASP A 100      54.506 102.055  78.016  1.00  0.28           N  
ATOM    464  CA  ASP A 100      53.545 101.078  77.517  1.00  0.28           C  
ATOM    465  C   ASP A 100      52.167 101.625  77.121  1.00  0.28           C  
ATOM    466  O   ASP A 100      52.003 102.424  76.201  1.00  0.28           O  
ATOM    467  CB  ASP A 100      53.442  99.867  78.480  1.00  0.28           C  
ATOM    468  CG  ASP A 100      54.795  99.182  78.531  1.00  0.28           C  
ATOM    469  OD1 ASP A 100      55.235  98.722  77.448  1.00  0.28           O  
ATOM    470  OD2 ASP A 100      55.386  99.116  79.635  1.00  0.28           O  
ATOM    471  N   LEU A 101      51.116 101.190  77.840  1.00  0.30           N  
ATOM    472  CA  LEU A 101      49.737 101.616  77.680  1.00  0.30           C  
ATOM    473  C   LEU A 101      49.521 103.118  77.868  1.00  0.30           C  
ATOM    474  O   LEU A 101      48.624 103.715  77.275  1.00  0.30           O  
ATOM    475  CB  LEU A 101      48.861 100.827  78.693  1.00  0.30           C  
ATOM    476  CG  LEU A 101      47.350 101.158  78.709  1.00  0.30           C  
ATOM    477  CD1 LEU A 101      46.676 100.905  77.351  1.00  0.30           C  
ATOM    478  CD2 LEU A 101      46.634 100.370  79.816  1.00  0.30           C  
ATOM    479  N   TYR A 102      50.335 103.786  78.711  1.00  0.26           N  
ATOM    480  CA  TYR A 102      50.058 105.143  79.153  1.00  0.26           C  
ATOM    481  C   TYR A 102      50.716 106.159  78.226  1.00  0.26           C  
ATOM    482  O   TYR A 102      50.495 107.359  78.357  1.00  0.26           O  
ATOM    483  CB  TYR A 102      50.582 105.397  80.598  1.00  0.26           C  
ATOM    484  CG  TYR A 102      50.011 104.524  81.698  1.00  0.26           C  
ATOM    485  CD1 TYR A 102      49.072 103.487  81.515  1.00  0.26           C  
ATOM    486  CD2 TYR A 102      50.483 104.755  83.002  1.00  0.26           C  
ATOM    487  CE1 TYR A 102      48.723 102.638  82.572  1.00  0.26           C  
ATOM    488  CE2 TYR A 102      50.079 103.948  84.074  1.00  0.26           C  
ATOM    489  CZ  TYR A 102      49.247 102.852  83.844  1.00  0.26           C  
ATOM    490  OH  TYR A 102      48.954 101.923  84.856  1.00  0.26           O  
ATOM    491  N   GLY A 103      51.478 105.663  77.228  1.00  0.28           N  
ATOM    492  CA  GLY A 103      52.074 106.417  76.128  1.00  0.28           C  
ATOM    493  C   GLY A 103      51.225 106.401  74.895  1.00  0.28           C  
ATOM    494  O   GLY A 103      51.681 106.613  73.775  1.00  0.28           O  
ATOM    495  N   ASN A 104      49.930 106.087  75.055  1.00  0.36           N  
ATOM    496  CA  ASN A 104      48.967 106.106  73.978  1.00  0.36           C  
ATOM    497  C   ASN A 104      48.869 107.489  73.324  1.00  0.36           C  
ATOM    498  O   ASN A 104      48.952 108.527  73.970  1.00  0.36           O  
ATOM    499  CB  ASN A 104      47.590 105.625  74.519  1.00  0.36           C  
ATOM    500  CG  ASN A 104      46.616 105.278  73.401  1.00  0.36           C  
ATOM    501  OD1 ASN A 104      46.134 106.143  72.667  1.00  0.36           O  
ATOM    502  ND2 ASN A 104      46.319 103.970  73.238  1.00  0.36           N  
ATOM    503  N   ARG A 105      48.661 107.544  71.995  1.00  0.34           N  
ATOM    504  CA  ARG A 105      48.632 108.792  71.254  1.00  0.34           C  
ATOM    505  C   ARG A 105      47.411 109.654  71.586  1.00  0.34           C  
ATOM    506  O   ARG A 105      47.381 110.852  71.322  1.00  0.34           O  
ATOM    507  CB  ARG A 105      48.646 108.488  69.734  1.00  0.34           C  
ATOM    508  CG  ARG A 105      49.912 107.740  69.259  1.00  0.34           C  
ATOM    509  CD  ARG A 105      49.821 107.312  67.791  1.00  0.34           C  
ATOM    510  NE  ARG A 105      51.103 106.616  67.445  1.00  0.34           N  
ATOM    511  CZ  ARG A 105      51.325 105.986  66.282  1.00  0.34           C  
ATOM    512  NH1 ARG A 105      52.517 105.447  66.039  1.00  0.34           N  
ATOM    513  NH2 ARG A 105      50.378 105.883  65.354  1.00  0.34           N  
ATOM    514  N   GLY A 106      46.371 109.045  72.196  1.00  0.45           N  
ATOM    515  CA  GLY A 106      45.225 109.743  72.762  1.00  0.45           C  
ATOM    516  C   GLY A 106      45.406 110.258  74.171  1.00  0.45           C  
ATOM    517  O   GLY A 106      44.486 110.878  74.711  1.00  0.45           O  
ATOM    518  N   THR A 107      46.565 110.009  74.813  1.00  0.43           N  
ATOM    519  CA  THR A 107      46.874 110.418  76.181  1.00  0.43           C  
ATOM    520  C   THR A 107      48.120 111.273  76.201  1.00  0.43           C  
ATOM    521  O   THR A 107      48.908 111.310  75.263  1.00  0.43           O  
ATOM    522  CB  THR A 107      47.065 109.275  77.188  1.00  0.43           C  
ATOM    523  OG1 THR A 107      47.932 108.250  76.729  1.00  0.43           O  
ATOM    524  CG2 THR A 107      45.712 108.600  77.439  1.00  0.43           C  
ATOM    525  N   PHE A 108      48.316 112.043  77.285  1.00  0.34           N  
ATOM    526  CA  PHE A 108      49.502 112.854  77.486  1.00  0.34           C  
ATOM    527  C   PHE A 108      50.655 111.997  77.992  1.00  0.34           C  
ATOM    528  O   PHE A 108      50.457 110.877  78.446  1.00  0.34           O  
ATOM    529  CB  PHE A 108      49.195 114.016  78.465  1.00  0.34           C  
ATOM    530  CG  PHE A 108      48.021 114.800  77.938  1.00  0.34           C  
ATOM    531  CD1 PHE A 108      48.134 115.528  76.741  1.00  0.34           C  
ATOM    532  CD2 PHE A 108      46.802 114.826  78.634  1.00  0.34           C  
ATOM    533  CE1 PHE A 108      47.048 116.259  76.241  1.00  0.34           C  
ATOM    534  CE2 PHE A 108      45.720 115.564  78.138  1.00  0.34           C  
ATOM    535  CZ  PHE A 108      45.836 116.276  76.939  1.00  0.34           C  
ATOM    536  N   ALA A 109      51.907 112.479  77.899  1.00  0.58           N  
ATOM    537  CA  ALA A 109      53.052 111.722  78.366  1.00  0.58           C  
ATOM    538  C   ALA A 109      53.409 112.101  79.804  1.00  0.58           C  
ATOM    539  O   ALA A 109      53.019 113.148  80.319  1.00  0.58           O  
ATOM    540  CB  ALA A 109      54.246 111.941  77.418  1.00  0.58           C  
ATOM    541  N   HIS A 110      54.159 111.246  80.529  1.00  0.55           N  
ATOM    542  CA  HIS A 110      54.550 111.556  81.898  1.00  0.55           C  
ATOM    543  C   HIS A 110      55.668 112.574  82.036  1.00  0.55           C  
ATOM    544  O   HIS A 110      55.827 113.157  83.105  1.00  0.55           O  
ATOM    545  CB  HIS A 110      55.021 110.304  82.676  1.00  0.55           C  
ATOM    546  CG  HIS A 110      53.916 109.350  82.974  1.00  0.55           C  
ATOM    547  ND1 HIS A 110      53.545 108.438  82.017  1.00  0.55           N  
ATOM    548  CD2 HIS A 110      53.150 109.205  84.087  1.00  0.55           C  
ATOM    549  CE1 HIS A 110      52.564 107.749  82.554  1.00  0.55           C  
ATOM    550  NE2 HIS A 110      52.281 108.171  83.811  1.00  0.55           N  
ATOM    551  N   ASN A 111      56.497 112.801  80.997  1.00  0.59           N  
ATOM    552  CA  ASN A 111      57.605 113.739  81.080  1.00  0.59           C  
ATOM    553  C   ASN A 111      57.177 115.207  81.253  1.00  0.59           C  
ATOM    554  O   ASN A 111      56.259 115.650  80.569  1.00  0.59           O  
ATOM    555  CB  ASN A 111      58.593 113.570  79.894  1.00  0.59           C  
ATOM    556  CG  ASN A 111      57.900 113.720  78.545  1.00  0.59           C  
ATOM    557  OD1 ASN A 111      57.238 112.794  78.082  1.00  0.59           O  
ATOM    558  ND2 ASN A 111      58.051 114.892  77.891  1.00  0.59           N  
ATOM    559  N   PRO A 112      57.793 116.014  82.110  1.00  0.61           N  
ATOM    560  CA  PRO A 112      59.126 115.794  82.664  1.00  0.61           C  
ATOM    561  C   PRO A 112      59.028 115.332  84.100  1.00  0.61           C  
ATOM    562  O   PRO A 112      60.054 114.985  84.677  1.00  0.61           O  
ATOM    563  CB  PRO A 112      59.750 117.195  82.585  1.00  0.61           C  
ATOM    564  CG  PRO A 112      58.574 118.138  82.845  1.00  0.61           C  
ATOM    565  CD  PRO A 112      57.430 117.439  82.111  1.00  0.61           C  
ATOM    566  N   ARG A 113      57.825 115.330  84.709  1.00  0.71           N  
ATOM    567  CA  ARG A 113      57.644 115.202  86.148  1.00  0.71           C  
ATOM    568  C   ARG A 113      58.358 116.310  86.941  1.00  0.71           C  
ATOM    569  O   ARG A 113      58.442 117.445  86.474  1.00  0.71           O  
ATOM    570  CB  ARG A 113      57.971 113.758  86.644  1.00  0.71           C  
ATOM    571  CG  ARG A 113      57.279 112.690  85.773  1.00  0.71           C  
ATOM    572  CD  ARG A 113      57.425 111.229  86.214  1.00  0.71           C  
ATOM    573  NE  ARG A 113      56.856 111.048  87.587  1.00  0.71           N  
ATOM    574  CZ  ARG A 113      55.550 111.041  87.881  1.00  0.71           C  
ATOM    575  NH1 ARG A 113      54.615 111.411  87.018  1.00  0.71           N  
ATOM    576  NH2 ARG A 113      55.193 110.674  89.100  1.00  0.71           N  
ATOM    577  N   MET A 114      58.865 115.995  88.157  1.00  0.76           N  
ATOM    578  CA  MET A 114      59.538 116.901  89.087  1.00  0.76           C  
ATOM    579  C   MET A 114      58.627 117.765  89.954  1.00  0.76           C  
ATOM    580  O   MET A 114      57.487 118.082  89.639  1.00  0.76           O  
ATOM    581  CB  MET A 114      60.681 117.713  88.420  1.00  0.76           C  
ATOM    582  CG  MET A 114      61.649 118.535  89.294  1.00  0.76           C  
ATOM    583  SD  MET A 114      62.614 117.558  90.475  1.00  0.76           S  
ATOM    584  CE  MET A 114      64.037 117.415  89.364  1.00  0.76           C  
ATOM    585  N   CYS A 115      59.144 118.140  91.136  1.00  0.75           N  
ATOM    586  CA  CYS A 115      58.544 119.107  92.020  1.00  0.75           C  
ATOM    587  C   CYS A 115      59.664 120.014  92.491  1.00  0.75           C  
ATOM    588  O   CYS A 115      60.841 119.682  92.358  1.00  0.75           O  
ATOM    589  CB  CYS A 115      57.852 118.431  93.238  1.00  0.75           C  
ATOM    590  SG  CYS A 115      59.002 117.586  94.388  1.00  0.75           S  
ATOM    591  N   LEU A 116      59.341 121.170  93.095  1.00  0.68           N  
ATOM    592  CA  LEU A 116      60.331 122.108  93.603  1.00  0.68           C  
ATOM    593  C   LEU A 116      61.268 121.525  94.665  1.00  0.68           C  
ATOM    594  O   LEU A 116      62.461 121.803  94.675  1.00  0.68           O  
ATOM    595  CB  LEU A 116      59.616 123.369  94.150  1.00  0.68           C  
ATOM    596  CG  LEU A 116      58.858 124.176  93.072  1.00  0.68           C  
ATOM    597  CD1 LEU A 116      57.924 125.208  93.720  1.00  0.68           C  
ATOM    598  CD2 LEU A 116      59.822 124.879  92.103  1.00  0.68           C  
ATOM    599  N   LYS A 117      60.760 120.658  95.564  1.00  0.61           N  
ATOM    600  CA  LYS A 117      61.557 119.948  96.558  1.00  0.61           C  
ATOM    601  C   LYS A 117      62.597 118.980  95.987  1.00  0.61           C  
ATOM    602  O   LYS A 117      63.695 118.826  96.514  1.00  0.61           O  
ATOM    603  CB  LYS A 117      60.618 119.194  97.532  1.00  0.61           C  
ATOM    604  CG  LYS A 117      61.343 118.538  98.721  1.00  0.61           C  
ATOM    605  CD  LYS A 117      60.384 117.896  99.739  1.00  0.61           C  
ATOM    606  CE  LYS A 117      59.608 116.693  99.188  1.00  0.61           C  
ATOM    607  NZ  LYS A 117      58.722 116.147 100.227  1.00  0.61           N  
ATOM    608  N   GLY A 118      62.291 118.282  94.872  1.00  0.67           N  
ATOM    609  CA  GLY A 118      63.247 117.362  94.258  1.00  0.67           C  
ATOM    610  C   GLY A 118      64.331 118.059  93.477  1.00  0.67           C  
ATOM    611  O   GLY A 118      65.387 117.492  93.214  1.00  0.67           O  
ATOM    612  N   PHE A 119      64.097 119.336  93.127  1.00  0.61           N  
ATOM    613  CA  PHE A 119      65.013 120.185  92.397  1.00  0.61           C  
ATOM    614  C   PHE A 119      65.989 120.888  93.343  1.00  0.61           C  
ATOM    615  O   PHE A 119      66.979 121.481  92.926  1.00  0.61           O  
ATOM    616  CB  PHE A 119      64.151 121.218  91.615  1.00  0.61           C  
ATOM    617  CG  PHE A 119      64.947 122.019  90.620  1.00  0.61           C  
ATOM    618  CD1 PHE A 119      65.331 123.339  90.913  1.00  0.61           C  
ATOM    619  CD2 PHE A 119      65.322 121.460  89.389  1.00  0.61           C  
ATOM    620  CE1 PHE A 119      66.086 124.083  89.996  1.00  0.61           C  
ATOM    621  CE2 PHE A 119      66.068 122.204  88.465  1.00  0.61           C  
ATOM    622  CZ  PHE A 119      66.454 123.514  88.771  1.00  0.61           C  
ATOM    623  N   THR A 120      65.751 120.827  94.669  1.00  0.68           N  
ATOM    624  CA  THR A 120      66.602 121.481  95.660  1.00  0.68           C  
ATOM    625  C   THR A 120      67.416 120.492  96.465  1.00  0.68           C  
ATOM    626  O   THR A 120      68.166 120.877  97.362  1.00  0.68           O  
ATOM    627  CB  THR A 120      65.821 122.367  96.626  1.00  0.68           C  
ATOM    628  OG1 THR A 120      64.773 121.667  97.276  1.00  0.68           O  
ATOM    629  CG2 THR A 120      65.177 123.516  95.840  1.00  0.68           C  
ATOM    630  N   PHE A 121      67.341 119.186  96.138  1.00  0.70           N  
ATOM    631  CA  PHE A 121      68.024 118.122  96.857  1.00  0.70           C  
ATOM    632  C   PHE A 121      69.554 118.227  96.838  1.00  0.70           C  
ATOM    633  O   PHE A 121      70.226 117.908  97.817  1.00  0.70           O  
ATOM    634  CB  PHE A 121      67.535 116.731  96.371  1.00  0.70           C  
ATOM    635  CG  PHE A 121      68.046 115.641  97.278  1.00  0.70           C  
ATOM    636  CD1 PHE A 121      67.553 115.496  98.584  1.00  0.70           C  
ATOM    637  CD2 PHE A 121      69.078 114.796  96.848  1.00  0.70           C  
ATOM    638  CE1 PHE A 121      68.061 114.497  99.425  1.00  0.70           C  
ATOM    639  CE2 PHE A 121      69.596 113.804  97.687  1.00  0.70           C  
ATOM    640  CZ  PHE A 121      69.079 113.651  98.976  1.00  0.70           C  
ATOM    641  N   HIS A 122      70.158 118.725  95.739  1.00  0.66           N  
ATOM    642  CA  HIS A 122      71.600 118.896  95.615  1.00  0.66           C  
ATOM    643  C   HIS A 122      72.190 119.958  96.536  1.00  0.66           C  
ATOM    644  O   HIS A 122      73.401 120.073  96.667  1.00  0.66           O  
ATOM    645  CB  HIS A 122      72.020 119.218  94.163  1.00  0.66           C  
ATOM    646  CG  HIS A 122      71.462 120.510  93.663  1.00  0.66           C  
ATOM    647  ND1 HIS A 122      70.125 120.567  93.333  1.00  0.66           N  
ATOM    648  CD2 HIS A 122      72.045 121.723  93.491  1.00  0.66           C  
ATOM    649  CE1 HIS A 122      69.916 121.814  92.959  1.00  0.66           C  
ATOM    650  NE2 HIS A 122      71.048 122.557  93.035  1.00  0.66           N  
ATOM    651  N   ARG A 123      71.359 120.758  97.230  1.00  0.62           N  
ATOM    652  CA  ARG A 123      71.806 121.605  98.325  1.00  0.62           C  
ATOM    653  C   ARG A 123      72.329 120.825  99.532  1.00  0.62           C  
ATOM    654  O   ARG A 123      73.277 121.235 100.197  1.00  0.62           O  
ATOM    655  CB  ARG A 123      70.655 122.521  98.797  1.00  0.62           C  
ATOM    656  CG  ARG A 123      70.159 123.487  97.704  1.00  0.62           C  
ATOM    657  CD  ARG A 123      68.993 124.352  98.184  1.00  0.62           C  
ATOM    658  NE  ARG A 123      68.592 125.221  97.031  1.00  0.62           N  
ATOM    659  CZ  ARG A 123      67.526 126.032  97.033  1.00  0.62           C  
ATOM    660  NH1 ARG A 123      67.285 126.804  95.975  1.00  0.62           N  
ATOM    661  NH2 ARG A 123      66.693 126.085  98.068  1.00  0.62           N  
ATOM    662  N   ARG A 124      71.702 119.673  99.848  1.00  0.57           N  
ATOM    663  CA  ARG A 124      72.047 118.835 100.984  1.00  0.57           C  
ATOM    664  C   ARG A 124      73.429 118.217 100.914  1.00  0.57           C  
ATOM    665  O   ARG A 124      74.136 118.096 101.909  1.00  0.57           O  
ATOM    666  CB  ARG A 124      71.041 117.676 101.111  1.00  0.57           C  
ATOM    667  CG  ARG A 124      69.653 118.131 101.585  1.00  0.57           C  
ATOM    668  CD  ARG A 124      68.815 116.923 101.987  1.00  0.57           C  
ATOM    669  NE  ARG A 124      67.493 117.419 102.477  1.00  0.57           N  
ATOM    670  CZ  ARG A 124      66.594 116.647 103.101  1.00  0.57           C  
ATOM    671  NH1 ARG A 124      65.437 117.176 103.490  1.00  0.57           N  
ATOM    672  NH2 ARG A 124      66.835 115.366 103.362  1.00  0.57           N  
ATOM    673  N   VAL A 125      73.855 117.800  99.710  1.00  0.71           N  
ATOM    674  CA  VAL A 125      74.963 116.881  99.505  1.00  0.71           C  
ATOM    675  C   VAL A 125      76.296 117.327 100.132  1.00  0.71           C  
ATOM    676  O   VAL A 125      76.991 116.517 100.751  1.00  0.71           O  
ATOM    677  CB  VAL A 125      75.053 116.515  98.023  1.00  0.71           C  
ATOM    678  CG1 VAL A 125      75.545 117.689  97.175  1.00  0.71           C  
ATOM    679  CG2 VAL A 125      75.971 115.309  97.811  1.00  0.71           C  
ATOM    680  N   TYR A 126      76.631 118.638 100.068  1.00  0.63           N  
ATOM    681  CA  TYR A 126      77.795 119.226 100.732  1.00  0.63           C  
ATOM    682  C   TYR A 126      77.399 120.161 101.865  1.00  0.63           C  
ATOM    683  O   TYR A 126      78.252 120.854 102.421  1.00  0.63           O  
ATOM    684  CB  TYR A 126      78.654 120.098  99.766  1.00  0.63           C  
ATOM    685  CG  TYR A 126      78.941 119.363  98.497  1.00  0.63           C  
ATOM    686  CD1 TYR A 126      79.612 118.129  98.511  1.00  0.63           C  
ATOM    687  CD2 TYR A 126      78.437 119.860  97.285  1.00  0.63           C  
ATOM    688  CE1 TYR A 126      79.675 117.350  97.347  1.00  0.63           C  
ATOM    689  CE2 TYR A 126      78.482 119.074  96.130  1.00  0.63           C  
ATOM    690  CZ  TYR A 126      79.040 117.796  96.186  1.00  0.63           C  
ATOM    691  OH  TYR A 126      78.838 116.945  95.093  1.00  0.63           O  
ATOM    692  N   GLY A 127      76.093 120.227 102.202  1.00  0.75           N  
ATOM    693  CA  GLY A 127      75.499 121.230 103.079  1.00  0.75           C  
ATOM    694  C   GLY A 127      76.030 121.318 104.499  1.00  0.75           C  
ATOM    695  O   GLY A 127      76.721 120.420 104.983  1.00  0.75           O  
ATOM    696  N   PRO A 128      75.686 122.364 105.249  1.00  0.73           N  
ATOM    697  CA  PRO A 128      76.224 122.568 106.591  1.00  0.73           C  
ATOM    698  C   PRO A 128      75.511 121.694 107.606  1.00  0.73           C  
ATOM    699  O   PRO A 128      75.999 121.566 108.723  1.00  0.73           O  
ATOM    700  CB  PRO A 128      75.983 124.065 106.848  1.00  0.73           C  
ATOM    701  CG  PRO A 128      74.743 124.399 106.012  1.00  0.73           C  
ATOM    702  CD  PRO A 128      74.925 123.524 104.771  1.00  0.73           C  
ATOM    703  N   TYR A 129      74.367 121.090 107.236  1.00  0.72           N  
ATOM    704  CA  TYR A 129      73.613 120.193 108.092  1.00  0.72           C  
ATOM    705  C   TYR A 129      73.899 118.742 107.749  1.00  0.72           C  
ATOM    706  O   TYR A 129      73.402 117.834 108.412  1.00  0.72           O  
ATOM    707  CB  TYR A 129      72.089 120.429 107.915  1.00  0.72           C  
ATOM    708  CG  TYR A 129      71.729 121.823 108.344  1.00  0.72           C  
ATOM    709  CD1 TYR A 129      71.780 122.173 109.704  1.00  0.72           C  
ATOM    710  CD2 TYR A 129      71.346 122.795 107.405  1.00  0.72           C  
ATOM    711  CE1 TYR A 129      71.463 123.473 110.117  1.00  0.72           C  
ATOM    712  CE2 TYR A 129      71.029 124.099 107.815  1.00  0.72           C  
ATOM    713  CZ  TYR A 129      71.089 124.435 109.173  1.00  0.72           C  
ATOM    714  OH  TYR A 129      70.769 125.738 109.601  1.00  0.72           O  
ATOM    715  N   ARG A 130      74.737 118.488 106.720  1.00  0.72           N  
ATOM    716  CA  ARG A 130      75.103 117.157 106.280  1.00  0.72           C  
ATOM    717  C   ARG A 130      75.851 116.358 107.345  1.00  0.72           C  
ATOM    718  O   ARG A 130      76.840 116.811 107.923  1.00  0.72           O  
ATOM    719  CB  ARG A 130      75.974 117.240 104.991  1.00  0.72           C  
ATOM    720  CG  ARG A 130      76.342 115.887 104.341  1.00  0.72           C  
ATOM    721  CD  ARG A 130      75.161 115.194 103.648  1.00  0.72           C  
ATOM    722  NE  ARG A 130      75.524 113.736 103.511  1.00  0.72           N  
ATOM    723  CZ  ARG A 130      75.824 113.125 102.358  1.00  0.72           C  
ATOM    724  NH1 ARG A 130      76.116 113.795 101.253  1.00  0.72           N  
ATOM    725  NH2 ARG A 130      75.820 111.795 102.292  1.00  0.72           N  
ATOM    726  N   LEU A 131      75.425 115.108 107.606  1.00  0.79           N  
ATOM    727  CA  LEU A 131      76.147 114.198 108.468  1.00  0.79           C  
ATOM    728  C   LEU A 131      77.328 113.598 107.733  1.00  0.79           C  
ATOM    729  O   LEU A 131      77.194 112.960 106.691  1.00  0.79           O  
ATOM    730  CB  LEU A 131      75.251 113.067 109.015  1.00  0.79           C  
ATOM    731  CG  LEU A 131      74.117 113.569 109.924  1.00  0.79           C  
ATOM    732  CD1 LEU A 131      73.145 112.425 110.223  1.00  0.79           C  
ATOM    733  CD2 LEU A 131      74.627 114.202 111.230  1.00  0.79           C  
ATOM    734  N   LYS A 132      78.540 113.834 108.263  1.00  0.75           N  
ATOM    735  CA  LYS A 132      79.772 113.486 107.583  1.00  0.75           C  
ATOM    736  C   LYS A 132      80.512 112.347 108.250  1.00  0.75           C  
ATOM    737  O   LYS A 132      81.429 111.772 107.670  1.00  0.75           O  
ATOM    738  CB  LYS A 132      80.696 114.727 107.573  1.00  0.75           C  
ATOM    739  CG  LYS A 132      80.031 115.931 106.891  1.00  0.75           C  
ATOM    740  CD  LYS A 132      80.953 117.151 106.773  1.00  0.75           C  
ATOM    741  CE  LYS A 132      80.266 118.309 106.038  1.00  0.75           C  
ATOM    742  NZ  LYS A 132      81.261 119.326 105.638  1.00  0.75           N  
ATOM    743  N   GLY A 133      80.114 111.968 109.477  1.00  0.80           N  
ATOM    744  CA  GLY A 133      80.748 110.879 110.190  1.00  0.80           C  
ATOM    745  C   GLY A 133      79.797 110.346 111.210  1.00  0.80           C  
ATOM    746  O   GLY A 133      78.875 111.073 111.582  1.00  0.80           O  
ATOM    747  N   PRO A 134      79.940 109.115 111.686  1.00  0.81           N  
ATOM    748  CA  PRO A 134      79.306 108.646 112.913  1.00  0.81           C  
ATOM    749  C   PRO A 134      79.455 109.581 114.110  1.00  0.81           C  
ATOM    750  O   PRO A 134      80.551 110.072 114.386  1.00  0.81           O  
ATOM    751  CB  PRO A 134      79.937 107.263 113.157  1.00  0.81           C  
ATOM    752  CG  PRO A 134      80.403 106.808 111.775  1.00  0.81           C  
ATOM    753  CD  PRO A 134      80.868 108.117 111.144  1.00  0.81           C  
ATOM    754  N   LEU A 135      78.365 109.815 114.853  1.00  0.77           N  
ATOM    755  CA  LEU A 135      78.367 110.636 116.043  1.00  0.77           C  
ATOM    756  C   LEU A 135      77.792 109.828 117.180  1.00  0.77           C  
ATOM    757  O   LEU A 135      76.966 108.937 116.993  1.00  0.77           O  
ATOM    758  CB  LEU A 135      77.496 111.909 115.902  1.00  0.77           C  
ATOM    759  CG  LEU A 135      77.844 112.824 114.713  1.00  0.77           C  
ATOM    760  CD1 LEU A 135      76.764 113.904 114.557  1.00  0.77           C  
ATOM    761  CD2 LEU A 135      79.230 113.465 114.867  1.00  0.77           C  
ATOM    762  N   MET A 136      78.203 110.129 118.414  1.00  0.71           N  
ATOM    763  CA  MET A 136      77.695 109.454 119.583  1.00  0.71           C  
ATOM    764  C   MET A 136      77.629 110.497 120.667  1.00  0.71           C  
ATOM    765  O   MET A 136      78.469 111.395 120.725  1.00  0.71           O  
ATOM    766  CB  MET A 136      78.656 108.303 119.979  1.00  0.71           C  
ATOM    767  CG  MET A 136      78.327 107.541 121.278  1.00  0.71           C  
ATOM    768  SD  MET A 136      79.613 106.350 121.767  1.00  0.71           S  
ATOM    769  CE  MET A 136      79.281 105.091 120.502  1.00  0.71           C  
ATOM    770  N   ARG A 137      76.615 110.428 121.551  1.00  0.64           N  
ATOM    771  CA  ARG A 137      76.508 111.318 122.690  1.00  0.64           C  
ATOM    772  C   ARG A 137      77.742 111.242 123.587  1.00  0.64           C  
ATOM    773  O   ARG A 137      78.247 110.159 123.879  1.00  0.64           O  
ATOM    774  CB  ARG A 137      75.221 111.013 123.502  1.00  0.64           C  
ATOM    775  CG  ARG A 137      74.470 112.273 123.985  1.00  0.64           C  
ATOM    776  CD  ARG A 137      73.025 112.345 123.461  1.00  0.64           C  
ATOM    777  NE  ARG A 137      72.716 113.784 123.183  1.00  0.64           N  
ATOM    778  CZ  ARG A 137      71.824 114.205 122.282  1.00  0.64           C  
ATOM    779  NH1 ARG A 137      71.061 113.386 121.570  1.00  0.64           N  
ATOM    780  NH2 ARG A 137      71.718 115.509 122.047  1.00  0.64           N  
ATOM    781  N   LYS A 138      78.291 112.385 124.031  1.00  0.56           N  
ATOM    782  CA  LYS A 138      79.559 112.443 124.741  1.00  0.56           C  
ATOM    783  C   LYS A 138      79.545 111.677 126.048  1.00  0.56           C  
ATOM    784  O   LYS A 138      80.465 110.924 126.364  1.00  0.56           O  
ATOM    785  CB  LYS A 138      79.950 113.904 124.996  1.00  0.56           C  
ATOM    786  CG  LYS A 138      81.363 114.102 125.564  1.00  0.56           C  
ATOM    787  CD  LYS A 138      81.590 115.605 125.720  1.00  0.56           C  
ATOM    788  CE  LYS A 138      82.939 116.051 126.253  1.00  0.56           C  
ATOM    789  NZ  LYS A 138      82.894 117.526 126.300  1.00  0.56           N  
ATOM    790  N   GLY A 139      78.429 111.778 126.797  1.00  0.50           N  
ATOM    791  CA  GLY A 139      78.182 110.962 127.975  1.00  0.50           C  
ATOM    792  C   GLY A 139      78.120 109.478 127.703  1.00  0.50           C  
ATOM    793  O   GLY A 139      78.452 108.677 128.567  1.00  0.50           O  
ATOM    794  N   TRP A 140      77.745 109.036 126.482  1.00  0.46           N  
ATOM    795  CA  TRP A 140      77.733 107.625 126.114  1.00  0.46           C  
ATOM    796  C   TRP A 140      79.121 107.074 125.860  1.00  0.46           C  
ATOM    797  O   TRP A 140      79.328 105.864 125.845  1.00  0.46           O  
ATOM    798  CB  TRP A 140      76.799 107.291 124.919  1.00  0.46           C  
ATOM    799  CG  TRP A 140      75.365 107.033 125.338  1.00  0.46           C  
ATOM    800  CD1 TRP A 140      74.219 107.672 124.957  1.00  0.46           C  
ATOM    801  CD2 TRP A 140      74.974 106.023 126.286  1.00  0.46           C  
ATOM    802  NE1 TRP A 140      73.139 107.149 125.624  1.00  0.46           N  
ATOM    803  CE2 TRP A 140      73.576 106.148 126.460  1.00  0.46           C  
ATOM    804  CE3 TRP A 140      75.700 105.056 126.987  1.00  0.46           C  
ATOM    805  CZ2 TRP A 140      72.906 105.343 127.364  1.00  0.46           C  
ATOM    806  CZ3 TRP A 140      75.011 104.233 127.889  1.00  0.46           C  
ATOM    807  CH2 TRP A 140      73.630 104.382 128.085  1.00  0.46           C  
ATOM    808  N   LYS A 141      80.147 107.941 125.770  1.00  0.49           N  
ATOM    809  CA  LYS A 141      81.517 107.489 125.661  1.00  0.49           C  
ATOM    810  C   LYS A 141      82.116 107.142 127.016  1.00  0.49           C  
ATOM    811  O   LYS A 141      83.278 106.773 127.106  1.00  0.49           O  
ATOM    812  CB  LYS A 141      82.397 108.530 124.949  1.00  0.49           C  
ATOM    813  CG  LYS A 141      81.909 108.818 123.525  1.00  0.49           C  
ATOM    814  CD  LYS A 141      82.889 109.743 122.800  1.00  0.49           C  
ATOM    815  CE  LYS A 141      82.383 110.282 121.465  1.00  0.49           C  
ATOM    816  NZ  LYS A 141      82.272 109.211 120.469  1.00  0.49           N  
ATOM    817  N   GLN A 142      81.267 107.079 128.068  1.00  0.43           N  
ATOM    818  CA  GLN A 142      81.488 106.275 129.263  1.00  0.43           C  
ATOM    819  C   GLN A 142      81.658 104.797 128.935  1.00  0.43           C  
ATOM    820  O   GLN A 142      82.263 104.056 129.690  1.00  0.43           O  
ATOM    821  CB  GLN A 142      80.293 106.414 130.238  1.00  0.43           C  
ATOM    822  CG  GLN A 142      80.257 107.772 130.975  1.00  0.43           C  
ATOM    823  CD  GLN A 142      81.157 107.743 132.211  1.00  0.43           C  
ATOM    824  OE1 GLN A 142      80.709 107.276 133.263  1.00  0.43           O  
ATOM    825  NE2 GLN A 142      82.405 108.226 132.059  1.00  0.43           N  
ATOM    826  N   TRP A 143      81.198 104.349 127.746  1.00  0.35           N  
ATOM    827  CA  TRP A 143      81.545 103.062 127.179  1.00  0.35           C  
ATOM    828  C   TRP A 143      83.059 102.832 127.046  1.00  0.35           C  
ATOM    829  O   TRP A 143      83.525 101.704 127.154  1.00  0.35           O  
ATOM    830  CB  TRP A 143      80.843 102.913 125.801  1.00  0.35           C  
ATOM    831  CG  TRP A 143      80.958 101.541 125.157  1.00  0.35           C  
ATOM    832  CD1 TRP A 143      81.627 101.167 124.023  1.00  0.35           C  
ATOM    833  CD2 TRP A 143      80.385 100.343 125.709  1.00  0.35           C  
ATOM    834  NE1 TRP A 143      81.499  99.808 123.820  1.00  0.35           N  
ATOM    835  CE2 TRP A 143      80.749  99.283 124.851  1.00  0.35           C  
ATOM    836  CE3 TRP A 143      79.602 100.120 126.841  1.00  0.35           C  
ATOM    837  CZ2 TRP A 143      80.349  97.981 125.120  1.00  0.35           C  
ATOM    838  CZ3 TRP A 143      79.186  98.807 127.101  1.00  0.35           C  
ATOM    839  CH2 TRP A 143      79.561  97.752 126.260  1.00  0.35           C  
ATOM    840  N   MET A 144      83.868 103.894 126.830  1.00  0.36           N  
ATOM    841  CA  MET A 144      85.321 103.820 126.890  1.00  0.36           C  
ATOM    842  C   MET A 144      85.868 103.555 128.286  1.00  0.36           C  
ATOM    843  O   MET A 144      86.802 102.772 128.447  1.00  0.36           O  
ATOM    844  CB  MET A 144      85.978 105.117 126.354  1.00  0.36           C  
ATOM    845  CG  MET A 144      85.678 105.411 124.870  1.00  0.36           C  
ATOM    846  SD  MET A 144      86.132 104.087 123.701  1.00  0.36           S  
ATOM    847  CE  MET A 144      87.898 103.961 124.118  1.00  0.36           C  
ATOM    848  N   ASP A 145      85.303 104.204 129.325  1.00  0.33           N  
ATOM    849  CA  ASP A 145      85.626 103.955 130.718  1.00  0.33           C  
ATOM    850  C   ASP A 145      85.215 102.551 131.151  1.00  0.33           C  
ATOM    851  O   ASP A 145      85.984 101.830 131.788  1.00  0.33           O  
ATOM    852  CB  ASP A 145      84.914 104.966 131.665  1.00  0.33           C  
ATOM    853  CG  ASP A 145      85.314 106.419 131.466  1.00  0.33           C  
ATOM    854  OD1 ASP A 145      85.932 106.771 130.433  1.00  0.33           O  
ATOM    855  OD2 ASP A 145      84.950 107.218 132.372  1.00  0.33           O  
ATOM    856  N   ASP A 146      83.983 102.130 130.786  1.00  0.40           N  
ATOM    857  CA  ASP A 146      83.451 100.811 131.058  1.00  0.40           C  
ATOM    858  C   ASP A 146      84.256  99.714 130.335  1.00  0.40           C  
ATOM    859  O   ASP A 146      84.873  98.862 130.980  1.00  0.40           O  
ATOM    860  CB  ASP A 146      81.936 100.771 130.664  1.00  0.40           C  
ATOM    861  CG  ASP A 146      81.062 101.705 131.503  1.00  0.40           C  
ATOM    862  OD1 ASP A 146      81.483 102.108 132.619  1.00  0.40           O  
ATOM    863  OD2 ASP A 146      79.911 101.998 131.071  1.00  0.40           O  
ATOM    864  N   ASN A 147      84.305  99.738 128.976  1.00  0.52           N  
ATOM    865  CA  ASN A 147      85.213  99.016 128.086  1.00  0.52           C  
ATOM    866  C   ASN A 147      84.914  97.522 127.972  1.00  0.52           C  
ATOM    867  O   ASN A 147      84.726  96.948 126.902  1.00  0.52           O  
ATOM    868  CB  ASN A 147      86.700  99.305 128.426  1.00  0.52           C  
ATOM    869  CG  ASN A 147      87.647  98.908 127.301  1.00  0.52           C  
ATOM    870  OD1 ASN A 147      87.357  98.980 126.108  1.00  0.52           O  
ATOM    871  ND2 ASN A 147      88.866  98.470 127.693  1.00  0.52           N  
ATOM    872  N   ALA A 148      84.884  96.861 129.132  1.00  0.34           N  
ATOM    873  CA  ALA A 148      84.736  95.450 129.339  1.00  0.34           C  
ATOM    874  C   ALA A 148      83.368  95.213 130.003  1.00  0.34           C  
ATOM    875  O   ALA A 148      82.677  96.190 130.284  1.00  0.34           O  
ATOM    876  CB  ALA A 148      85.980  95.005 130.140  1.00  0.34           C  
ATOM    877  N   PRO A 149      82.886  93.981 130.231  1.00  0.27           N  
ATOM    878  CA  PRO A 149      81.455  93.691 130.378  1.00  0.27           C  
ATOM    879  C   PRO A 149      80.349  94.536 129.750  1.00  0.27           C  
ATOM    880  O   PRO A 149      80.158  94.440 128.543  1.00  0.27           O  
ATOM    881  CB  PRO A 149      81.355  93.570 131.898  1.00  0.27           C  
ATOM    882  CG  PRO A 149      82.566  92.686 132.223  1.00  0.27           C  
ATOM    883  CD  PRO A 149      83.610  93.106 131.171  1.00  0.27           C  
ATOM    884  N   GLU A 150      79.573  95.257 130.577  1.00  0.32           N  
ATOM    885  CA  GLU A 150      78.281  95.867 130.316  1.00  0.32           C  
ATOM    886  C   GLU A 150      77.757  96.245 131.689  1.00  0.32           C  
ATOM    887  O   GLU A 150      77.812  95.423 132.607  1.00  0.32           O  
ATOM    888  CB  GLU A 150      77.245  94.884 129.712  1.00  0.32           C  
ATOM    889  CG  GLU A 150      75.868  95.511 129.380  1.00  0.32           C  
ATOM    890  CD  GLU A 150      75.857  96.140 127.994  1.00  0.32           C  
ATOM    891  OE1 GLU A 150      75.843  97.389 127.908  1.00  0.32           O  
ATOM    892  OE2 GLU A 150      75.836  95.349 127.013  1.00  0.32           O  
ATOM    893  N   LEU A 151      77.257  97.476 131.913  1.00  0.30           N  
ATOM    894  CA  LEU A 151      76.905  97.911 133.255  1.00  0.30           C  
ATOM    895  C   LEU A 151      75.439  98.259 133.416  1.00  0.30           C  
ATOM    896  O   LEU A 151      74.924  99.250 132.904  1.00  0.30           O  
ATOM    897  CB  LEU A 151      77.746  99.124 133.709  1.00  0.30           C  
ATOM    898  CG  LEU A 151      79.259  98.842 133.831  1.00  0.30           C  
ATOM    899  CD1 LEU A 151      79.956 100.088 134.371  1.00  0.30           C  
ATOM    900  CD2 LEU A 151      79.611  97.652 134.736  1.00  0.30           C  
ATOM    901  N   THR A 152      74.720  97.456 134.227  1.00  0.41           N  
ATOM    902  CA  THR A 152      73.335  97.750 134.584  1.00  0.41           C  
ATOM    903  C   THR A 152      73.320  98.575 135.845  1.00  0.41           C  
ATOM    904  O   THR A 152      73.326  98.049 136.953  1.00  0.41           O  
ATOM    905  CB  THR A 152      72.482  96.513 134.827  1.00  0.41           C  
ATOM    906  OG1 THR A 152      72.576  95.651 133.704  1.00  0.41           O  
ATOM    907  CG2 THR A 152      70.998  96.882 134.975  1.00  0.41           C  
ATOM    908  N   ALA A 153      73.305  99.910 135.714  1.00  0.57           N  
ATOM    909  CA  ALA A 153      73.263 100.789 136.859  1.00  0.57           C  
ATOM    910  C   ALA A 153      72.362 101.963 136.536  1.00  0.57           C  
ATOM    911  O   ALA A 153      72.475 102.567 135.469  1.00  0.57           O  
ATOM    912  CB  ALA A 153      74.683 101.279 137.208  1.00  0.57           C  
ATOM    913  N   GLU A 154      71.421 102.308 137.440  1.00  0.53           N  
ATOM    914  CA  GLU A 154      70.412 103.327 137.200  1.00  0.53           C  
ATOM    915  C   GLU A 154      70.973 104.713 136.930  1.00  0.53           C  
ATOM    916  O   GLU A 154      70.657 105.332 135.917  1.00  0.53           O  
ATOM    917  CB  GLU A 154      69.450 103.388 138.399  1.00  0.53           C  
ATOM    918  CG  GLU A 154      68.293 104.399 138.222  1.00  0.53           C  
ATOM    919  CD  GLU A 154      67.304 104.356 139.383  1.00  0.53           C  
ATOM    920  OE1 GLU A 154      66.350 105.173 139.332  1.00  0.53           O  
ATOM    921  OE2 GLU A 154      67.490 103.514 140.296  1.00  0.53           O  
ATOM    922  N   THR A 155      71.914 105.180 137.778  1.00  0.40           N  
ATOM    923  CA  THR A 155      72.616 106.451 137.622  1.00  0.40           C  
ATOM    924  C   THR A 155      73.387 106.532 136.327  1.00  0.40           C  
ATOM    925  O   THR A 155      73.343 107.532 135.616  1.00  0.40           O  
ATOM    926  CB  THR A 155      73.606 106.705 138.753  1.00  0.40           C  
ATOM    927  OG1 THR A 155      72.955 106.498 139.994  1.00  0.40           O  
ATOM    928  CG2 THR A 155      74.111 108.154 138.740  1.00  0.40           C  
ATOM    929  N   LYS A 156      74.093 105.444 135.945  1.00  0.34           N  
ATOM    930  CA  LYS A 156      74.791 105.390 134.673  1.00  0.34           C  
ATOM    931  C   LYS A 156      73.873 105.447 133.467  1.00  0.34           C  
ATOM    932  O   LYS A 156      74.219 106.109 132.494  1.00  0.34           O  
ATOM    933  CB  LYS A 156      75.722 104.160 134.504  1.00  0.34           C  
ATOM    934  CG  LYS A 156      77.082 104.287 135.217  1.00  0.34           C  
ATOM    935  CD  LYS A 156      78.161 103.448 134.502  1.00  0.34           C  
ATOM    936  CE  LYS A 156      79.618 103.726 134.911  1.00  0.34           C  
ATOM    937  NZ  LYS A 156      79.959 103.034 136.171  1.00  0.34           N  
ATOM    938  N   ARG A 157      72.721 104.754 133.472  1.00  0.40           N  
ATOM    939  CA  ARG A 157      71.735 104.838 132.405  1.00  0.40           C  
ATOM    940  C   ARG A 157      71.077 106.212 132.303  1.00  0.40           C  
ATOM    941  O   ARG A 157      71.067 106.839 131.245  1.00  0.40           O  
ATOM    942  CB  ARG A 157      70.637 103.782 132.664  1.00  0.40           C  
ATOM    943  CG  ARG A 157      71.106 102.329 132.456  1.00  0.40           C  
ATOM    944  CD  ARG A 157      70.190 101.273 133.090  1.00  0.40           C  
ATOM    945  NE  ARG A 157      68.858 101.342 132.412  1.00  0.40           N  
ATOM    946  CZ  ARG A 157      67.728 101.883 132.882  1.00  0.40           C  
ATOM    947  NH1 ARG A 157      66.667 101.910 132.079  1.00  0.40           N  
ATOM    948  NH2 ARG A 157      67.638 102.411 134.096  1.00  0.40           N  
ATOM    949  N   LYS A 158      70.599 106.748 133.447  1.00  0.38           N  
ATOM    950  CA  LYS A 158      69.893 108.017 133.548  1.00  0.38           C  
ATOM    951  C   LYS A 158      70.712 109.186 133.042  1.00  0.38           C  
ATOM    952  O   LYS A 158      70.224 110.037 132.306  1.00  0.38           O  
ATOM    953  CB  LYS A 158      69.533 108.289 135.031  1.00  0.38           C  
ATOM    954  CG  LYS A 158      68.760 109.598 135.256  1.00  0.38           C  
ATOM    955  CD  LYS A 158      68.728 110.043 136.725  1.00  0.38           C  
ATOM    956  CE  LYS A 158      68.339 111.516 136.898  1.00  0.38           C  
ATOM    957  NZ  LYS A 158      67.121 111.818 136.129  1.00  0.38           N  
ATOM    958  N   TYR A 159      72.014 109.209 133.389  1.00  0.36           N  
ATOM    959  CA  TYR A 159      72.960 110.254 133.054  1.00  0.36           C  
ATOM    960  C   TYR A 159      73.002 110.609 131.568  1.00  0.36           C  
ATOM    961  O   TYR A 159      73.242 111.757 131.217  1.00  0.36           O  
ATOM    962  CB  TYR A 159      74.356 109.802 133.574  1.00  0.36           C  
ATOM    963  CG  TYR A 159      75.447 110.815 133.362  1.00  0.36           C  
ATOM    964  CD1 TYR A 159      76.260 110.754 132.216  1.00  0.36           C  
ATOM    965  CD2 TYR A 159      75.666 111.837 134.300  1.00  0.36           C  
ATOM    966  CE1 TYR A 159      77.275 111.696 132.012  1.00  0.36           C  
ATOM    967  CE2 TYR A 159      76.680 112.785 134.095  1.00  0.36           C  
ATOM    968  CZ  TYR A 159      77.484 112.709 132.951  1.00  0.36           C  
ATOM    969  OH  TYR A 159      78.501 113.654 132.724  1.00  0.36           O  
ATOM    970  N   LYS A 160      72.769 109.643 130.657  1.00  0.51           N  
ATOM    971  CA  LYS A 160      72.797 109.928 129.235  1.00  0.51           C  
ATOM    972  C   LYS A 160      71.413 110.033 128.623  1.00  0.51           C  
ATOM    973  O   LYS A 160      71.245 110.717 127.617  1.00  0.51           O  
ATOM    974  CB  LYS A 160      73.549 108.841 128.445  1.00  0.51           C  
ATOM    975  CG  LYS A 160      75.000 108.594 128.870  1.00  0.51           C  
ATOM    976  CD  LYS A 160      75.133 107.518 129.952  1.00  0.51           C  
ATOM    977  CE  LYS A 160      76.580 107.145 130.249  1.00  0.51           C  
ATOM    978  NZ  LYS A 160      76.633 106.076 131.255  1.00  0.51           N  
ATOM    979  N   PHE A 161      70.374 109.411 129.227  1.00  0.53           N  
ATOM    980  CA  PHE A 161      68.987 109.593 128.806  1.00  0.53           C  
ATOM    981  C   PHE A 161      68.521 111.017 129.053  1.00  0.53           C  
ATOM    982  O   PHE A 161      67.924 111.651 128.189  1.00  0.53           O  
ATOM    983  CB  PHE A 161      67.998 108.632 129.519  1.00  0.53           C  
ATOM    984  CG  PHE A 161      68.319 107.168 129.362  1.00  0.53           C  
ATOM    985  CD1 PHE A 161      69.045 106.638 128.278  1.00  0.53           C  
ATOM    986  CD2 PHE A 161      67.823 106.282 130.333  1.00  0.53           C  
ATOM    987  CE1 PHE A 161      69.307 105.266 128.202  1.00  0.53           C  
ATOM    988  CE2 PHE A 161      68.087 104.911 130.257  1.00  0.53           C  
ATOM    989  CZ  PHE A 161      68.859 104.407 129.209  1.00  0.53           C  
ATOM    990  N   ASP A 162      68.881 111.589 130.220  1.00  0.37           N  
ATOM    991  CA  ASP A 162      68.631 112.974 130.551  1.00  0.37           C  
ATOM    992  C   ASP A 162      69.456 113.945 129.680  1.00  0.37           C  
ATOM    993  O   ASP A 162      69.125 115.121 129.568  1.00  0.37           O  
ATOM    994  CB  ASP A 162      68.967 113.237 132.049  1.00  0.37           C  
ATOM    995  CG  ASP A 162      68.031 112.629 133.084  1.00  0.37           C  
ATOM    996  OD1 ASP A 162      67.477 111.513 132.943  1.00  0.37           O  
ATOM    997  OD2 ASP A 162      67.902 113.280 134.160  1.00  0.37           O  
ATOM    998  N   SER A 163      70.534 113.473 129.003  1.00  0.37           N  
ATOM    999  CA  SER A 163      71.311 114.286 128.065  1.00  0.37           C  
ATOM   1000  C   SER A 163      70.801 114.155 126.647  1.00  0.37           C  
ATOM   1001  O   SER A 163      71.300 114.817 125.736  1.00  0.37           O  
ATOM   1002  CB  SER A 163      72.808 113.878 127.939  1.00  0.37           C  
ATOM   1003  OG  SER A 163      73.514 114.002 129.169  1.00  0.37           O  
ATOM   1004  N   ARG A 164      69.783 113.312 126.378  1.00  0.52           N  
ATOM   1005  CA  ARG A 164      69.114 113.326 125.093  1.00  0.52           C  
ATOM   1006  C   ARG A 164      68.424 114.658 124.859  1.00  0.52           C  
ATOM   1007  O   ARG A 164      67.871 115.269 125.767  1.00  0.52           O  
ATOM   1008  CB  ARG A 164      68.079 112.198 124.928  1.00  0.52           C  
ATOM   1009  CG  ARG A 164      68.679 110.788 124.825  1.00  0.52           C  
ATOM   1010  CD  ARG A 164      67.576 109.737 124.925  1.00  0.52           C  
ATOM   1011  NE  ARG A 164      68.203 108.394 124.764  1.00  0.52           N  
ATOM   1012  CZ  ARG A 164      67.620 107.277 125.213  1.00  0.52           C  
ATOM   1013  NH1 ARG A 164      66.469 107.275 125.873  1.00  0.52           N  
ATOM   1014  NH2 ARG A 164      68.227 106.115 125.013  1.00  0.52           N  
ATOM   1015  N   PHE A 165      68.501 115.161 123.613  1.00  0.50           N  
ATOM   1016  CA  PHE A 165      67.828 116.374 123.160  1.00  0.50           C  
ATOM   1017  C   PHE A 165      68.592 117.628 123.580  1.00  0.50           C  
ATOM   1018  O   PHE A 165      68.223 118.739 123.210  1.00  0.50           O  
ATOM   1019  CB  PHE A 165      66.301 116.506 123.546  1.00  0.50           C  
ATOM   1020  CG  PHE A 165      65.488 115.219 123.546  1.00  0.50           C  
ATOM   1021  CD1 PHE A 165      65.817 114.148 122.707  1.00  0.50           C  
ATOM   1022  CD2 PHE A 165      64.428 115.030 124.454  1.00  0.50           C  
ATOM   1023  CE1 PHE A 165      65.183 112.907 122.800  1.00  0.50           C  
ATOM   1024  CE2 PHE A 165      63.778 113.787 124.546  1.00  0.50           C  
ATOM   1025  CZ  PHE A 165      64.156 112.724 123.721  1.00  0.50           C  
ATOM   1026  N   LEU A 166      69.712 117.456 124.311  1.00  0.52           N  
ATOM   1027  CA  LEU A 166      70.503 118.525 124.880  1.00  0.52           C  
ATOM   1028  C   LEU A 166      71.952 118.304 124.474  1.00  0.52           C  
ATOM   1029  O   LEU A 166      72.712 117.635 125.170  1.00  0.52           O  
ATOM   1030  CB  LEU A 166      70.422 118.493 126.434  1.00  0.52           C  
ATOM   1031  CG  LEU A 166      69.000 118.550 127.035  1.00  0.52           C  
ATOM   1032  CD1 LEU A 166      69.061 118.353 128.557  1.00  0.52           C  
ATOM   1033  CD2 LEU A 166      68.269 119.856 126.696  1.00  0.52           C  
ATOM   1034  N   ASP A 167      72.354 118.852 123.310  1.00  0.43           N  
ATOM   1035  CA  ASP A 167      73.694 118.850 122.735  1.00  0.43           C  
ATOM   1036  C   ASP A 167      74.607 117.640 122.983  1.00  0.43           C  
ATOM   1037  O   ASP A 167      74.179 116.490 122.858  1.00  0.43           O  
ATOM   1038  CB  ASP A 167      74.377 120.221 122.955  1.00  0.43           C  
ATOM   1039  CG  ASP A 167      73.432 121.281 122.416  1.00  0.43           C  
ATOM   1040  OD1 ASP A 167      73.011 121.117 121.242  1.00  0.43           O  
ATOM   1041  OD2 ASP A 167      73.085 122.215 123.177  1.00  0.43           O  
ATOM   1042  N   ASP A 168      75.909 117.897 123.249  1.00  0.66           N  
ATOM   1043  CA  ASP A 168      76.972 116.935 123.500  1.00  0.66           C  
ATOM   1044  C   ASP A 168      77.051 115.747 122.533  1.00  0.66           C  
ATOM   1045  O   ASP A 168      77.090 114.582 122.928  1.00  0.66           O  
ATOM   1046  CB  ASP A 168      77.061 116.532 125.007  1.00  0.66           C  
ATOM   1047  CG  ASP A 168      78.193 117.258 125.729  1.00  0.66           C  
ATOM   1048  OD1 ASP A 168      79.285 117.424 125.117  1.00  0.66           O  
ATOM   1049  OD2 ASP A 168      78.018 117.600 126.922  1.00  0.66           O  
ATOM   1050  N   MET A 169      77.118 116.018 121.215  1.00  0.69           N  
ATOM   1051  CA  MET A 169      77.379 115.000 120.211  1.00  0.69           C  
ATOM   1052  C   MET A 169      78.838 115.070 119.808  1.00  0.69           C  
ATOM   1053  O   MET A 169      79.336 116.110 119.382  1.00  0.69           O  
ATOM   1054  CB  MET A 169      76.501 115.166 118.943  1.00  0.69           C  
ATOM   1055  CG  MET A 169      74.988 114.996 119.194  1.00  0.69           C  
ATOM   1056  SD  MET A 169      74.496 113.441 120.010  1.00  0.69           S  
ATOM   1057  CE  MET A 169      74.994 112.267 118.719  1.00  0.69           C  
ATOM   1058  N   LEU A 170      79.576 113.955 119.945  1.00  0.71           N  
ATOM   1059  CA  LEU A 170      80.993 113.916 119.654  1.00  0.71           C  
ATOM   1060  C   LEU A 170      81.287 112.759 118.708  1.00  0.71           C  
ATOM   1061  O   LEU A 170      80.731 111.663 118.834  1.00  0.71           O  
ATOM   1062  CB  LEU A 170      81.802 113.826 120.976  1.00  0.71           C  
ATOM   1063  CG  LEU A 170      83.342 113.803 120.843  1.00  0.71           C  
ATOM   1064  CD1 LEU A 170      83.899 115.104 120.249  1.00  0.71           C  
ATOM   1065  CD2 LEU A 170      84.005 113.552 122.208  1.00  0.71           C  
ATOM   1066  N   ARG A 171      82.171 112.985 117.709  1.00  0.66           N  
ATOM   1067  CA  ARG A 171      82.518 112.041 116.652  1.00  0.66           C  
ATOM   1068  C   ARG A 171      82.915 110.653 117.152  1.00  0.66           C  
ATOM   1069  O   ARG A 171      83.450 110.466 118.248  1.00  0.66           O  
ATOM   1070  CB  ARG A 171      83.623 112.637 115.725  1.00  0.66           C  
ATOM   1071  CG  ARG A 171      83.916 111.860 114.412  1.00  0.66           C  
ATOM   1072  CD  ARG A 171      84.931 112.569 113.499  1.00  0.66           C  
ATOM   1073  NE  ARG A 171      85.122 111.760 112.242  1.00  0.66           N  
ATOM   1074  CZ  ARG A 171      86.078 111.997 111.333  1.00  0.66           C  
ATOM   1075  NH1 ARG A 171      86.950 112.991 111.486  1.00  0.66           N  
ATOM   1076  NH2 ARG A 171      86.175 111.240 110.247  1.00  0.66           N  
ATOM   1077  N   VAL A 172      82.601 109.611 116.375  1.00  0.74           N  
ATOM   1078  CA  VAL A 172      82.974 108.255 116.695  1.00  0.74           C  
ATOM   1079  C   VAL A 172      83.357 107.575 115.397  1.00  0.74           C  
ATOM   1080  O   VAL A 172      83.130 108.106 114.313  1.00  0.74           O  
ATOM   1081  CB  VAL A 172      81.871 107.549 117.495  1.00  0.74           C  
ATOM   1082  CG1 VAL A 172      80.695 107.083 116.623  1.00  0.74           C  
ATOM   1083  CG2 VAL A 172      82.452 106.392 118.328  1.00  0.74           C  
ATOM   1084  N   SER A 173      84.007 106.403 115.465  1.00  0.75           N  
ATOM   1085  CA  SER A 173      84.293 105.577 114.309  1.00  0.75           C  
ATOM   1086  C   SER A 173      83.194 104.550 114.143  1.00  0.75           C  
ATOM   1087  O   SER A 173      82.431 104.263 115.070  1.00  0.75           O  
ATOM   1088  CB  SER A 173      85.654 104.838 114.438  1.00  0.75           C  
ATOM   1089  OG  SER A 173      85.730 104.084 115.653  1.00  0.75           O  
ATOM   1090  N   TRP A 174      83.089 103.949 112.939  1.00  0.76           N  
ATOM   1091  CA  TRP A 174      82.144 102.884 112.658  1.00  0.76           C  
ATOM   1092  C   TRP A 174      82.349 101.672 113.555  1.00  0.76           C  
ATOM   1093  O   TRP A 174      81.398 101.158 114.135  1.00  0.76           O  
ATOM   1094  CB  TRP A 174      82.245 102.447 111.173  1.00  0.76           C  
ATOM   1095  CG  TRP A 174      81.708 103.467 110.180  1.00  0.76           C  
ATOM   1096  CD1 TRP A 174      82.360 104.242 109.257  1.00  0.76           C  
ATOM   1097  CD2 TRP A 174      80.305 103.744 110.019  1.00  0.76           C  
ATOM   1098  NE1 TRP A 174      81.445 104.971 108.521  1.00  0.76           N  
ATOM   1099  CE2 TRP A 174      80.183 104.674 108.967  1.00  0.76           C  
ATOM   1100  CE3 TRP A 174      79.183 103.261 110.680  1.00  0.76           C  
ATOM   1101  CZ2 TRP A 174      78.937 105.130 108.554  1.00  0.76           C  
ATOM   1102  CZ3 TRP A 174      77.927 103.707 110.253  1.00  0.76           C  
ATOM   1103  CH2 TRP A 174      77.799 104.627 109.203  1.00  0.76           C  
ATOM   1104  N   ASP A 175      83.608 101.240 113.751  1.00  0.82           N  
ATOM   1105  CA  ASP A 175      83.986 100.074 114.529  1.00  0.82           C  
ATOM   1106  C   ASP A 175      83.539 100.126 115.986  1.00  0.82           C  
ATOM   1107  O   ASP A 175      82.950  99.186 116.523  1.00  0.82           O  
ATOM   1108  CB  ASP A 175      85.528  99.929 114.500  1.00  0.82           C  
ATOM   1109  CG  ASP A 175      86.018 100.163 113.081  1.00  0.82           C  
ATOM   1110  OD1 ASP A 175      85.513  99.477 112.157  1.00  0.82           O  
ATOM   1111  OD2 ASP A 175      86.825 101.122 112.910  1.00  0.82           O  
ATOM   1112  N   THR A 176      83.769 101.271 116.659  1.00  0.74           N  
ATOM   1113  CA  THR A 176      83.353 101.524 118.037  1.00  0.74           C  
ATOM   1114  C   THR A 176      81.848 101.550 118.190  1.00  0.74           C  
ATOM   1115  O   THR A 176      81.273 100.912 119.073  1.00  0.74           O  
ATOM   1116  CB  THR A 176      83.904 102.857 118.528  1.00  0.74           C  
ATOM   1117  OG1 THR A 176      85.319 102.783 118.563  1.00  0.74           O  
ATOM   1118  CG2 THR A 176      83.449 103.213 119.953  1.00  0.74           C  
ATOM   1119  N   ALA A 177      81.150 102.268 117.292  1.00  0.79           N  
ATOM   1120  CA  ALA A 177      79.707 102.355 117.299  1.00  0.79           C  
ATOM   1121  C   ALA A 177      79.004 101.049 116.939  1.00  0.79           C  
ATOM   1122  O   ALA A 177      78.031 100.665 117.583  1.00  0.79           O  
ATOM   1123  CB  ALA A 177      79.289 103.494 116.367  1.00  0.79           C  
ATOM   1124  N   PHE A 178      79.506 100.301 115.934  1.00  0.78           N  
ATOM   1125  CA  PHE A 178      79.055  98.959 115.602  1.00  0.78           C  
ATOM   1126  C   PHE A 178      79.282  97.976 116.731  1.00  0.78           C  
ATOM   1127  O   PHE A 178      78.419  97.151 117.011  1.00  0.78           O  
ATOM   1128  CB  PHE A 178      79.747  98.401 114.327  1.00  0.78           C  
ATOM   1129  CG  PHE A 178      79.272  99.000 113.024  1.00  0.78           C  
ATOM   1130  CD1 PHE A 178      78.168  99.867 112.896  1.00  0.78           C  
ATOM   1131  CD2 PHE A 178      79.959  98.618 111.858  1.00  0.78           C  
ATOM   1132  CE1 PHE A 178      77.752 100.313 111.636  1.00  0.78           C  
ATOM   1133  CE2 PHE A 178      79.563  99.085 110.601  1.00  0.78           C  
ATOM   1134  CZ  PHE A 178      78.452  99.925 110.490  1.00  0.78           C  
ATOM   1135  N   THR A 179      80.428  98.055 117.442  1.00  0.74           N  
ATOM   1136  CA  THR A 179      80.692  97.229 118.624  1.00  0.74           C  
ATOM   1137  C   THR A 179      79.680  97.467 119.723  1.00  0.74           C  
ATOM   1138  O   THR A 179      79.116  96.519 120.261  1.00  0.74           O  
ATOM   1139  CB  THR A 179      82.085  97.431 119.213  1.00  0.74           C  
ATOM   1140  OG1 THR A 179      83.067  97.092 118.244  1.00  0.74           O  
ATOM   1141  CG2 THR A 179      82.339  96.504 120.412  1.00  0.74           C  
ATOM   1142  N   TYR A 180      79.366  98.741 120.038  1.00  0.62           N  
ATOM   1143  CA  TYR A 180      78.317  99.100 120.980  1.00  0.62           C  
ATOM   1144  C   TYR A 180      76.916  98.676 120.524  1.00  0.62           C  
ATOM   1145  O   TYR A 180      76.154  98.079 121.281  1.00  0.62           O  
ATOM   1146  CB  TYR A 180      78.381 100.631 121.222  1.00  0.62           C  
ATOM   1147  CG  TYR A 180      77.393 101.088 122.263  1.00  0.62           C  
ATOM   1148  CD1 TYR A 180      76.193 101.699 121.876  1.00  0.62           C  
ATOM   1149  CD2 TYR A 180      77.635 100.872 123.628  1.00  0.62           C  
ATOM   1150  CE1 TYR A 180      75.279 102.145 122.838  1.00  0.62           C  
ATOM   1151  CE2 TYR A 180      76.703 101.279 124.595  1.00  0.62           C  
ATOM   1152  CZ  TYR A 180      75.528 101.925 124.192  1.00  0.62           C  
ATOM   1153  OH  TYR A 180      74.564 102.333 125.130  1.00  0.62           O  
ATOM   1154  N   ALA A 181      76.549  98.934 119.252  1.00  0.65           N  
ATOM   1155  CA  ALA A 181      75.265  98.565 118.687  1.00  0.65           C  
ATOM   1156  C   ALA A 181      75.021  97.059 118.650  1.00  0.65           C  
ATOM   1157  O   ALA A 181      73.948  96.571 119.002  1.00  0.65           O  
ATOM   1158  CB  ALA A 181      75.154  99.149 117.265  1.00  0.65           C  
ATOM   1159  N   ALA A 182      76.047  96.278 118.257  1.00  0.67           N  
ATOM   1160  CA  ALA A 182      76.051  94.836 118.336  1.00  0.67           C  
ATOM   1161  C   ALA A 182      75.949  94.321 119.762  1.00  0.67           C  
ATOM   1162  O   ALA A 182      75.142  93.446 120.063  1.00  0.67           O  
ATOM   1163  CB  ALA A 182      77.364  94.323 117.722  1.00  0.67           C  
ATOM   1164  N   LYS A 183      76.738  94.888 120.693  1.00  0.62           N  
ATOM   1165  CA  LYS A 183      76.735  94.507 122.090  1.00  0.62           C  
ATOM   1166  C   LYS A 183      75.409  94.749 122.792  1.00  0.62           C  
ATOM   1167  O   LYS A 183      74.876  93.858 123.453  1.00  0.62           O  
ATOM   1168  CB  LYS A 183      77.865  95.264 122.820  1.00  0.62           C  
ATOM   1169  CG  LYS A 183      78.005  94.949 124.311  1.00  0.62           C  
ATOM   1170  CD  LYS A 183      78.243  93.464 124.611  1.00  0.62           C  
ATOM   1171  CE  LYS A 183      78.371  93.242 126.112  1.00  0.62           C  
ATOM   1172  NZ  LYS A 183      78.606  91.814 126.391  1.00  0.62           N  
ATOM   1173  N   ALA A 184      74.804  95.937 122.581  1.00  0.62           N  
ATOM   1174  CA  ALA A 184      73.503  96.295 123.102  1.00  0.62           C  
ATOM   1175  C   ALA A 184      72.411  95.351 122.615  1.00  0.62           C  
ATOM   1176  O   ALA A 184      71.565  94.903 123.385  1.00  0.62           O  
ATOM   1177  CB  ALA A 184      73.170  97.747 122.698  1.00  0.62           C  
ATOM   1178  N   MET A 185      72.454  94.959 121.324  1.00  0.56           N  
ATOM   1179  CA  MET A 185      71.540  93.988 120.749  1.00  0.56           C  
ATOM   1180  C   MET A 185      71.573  92.632 121.442  1.00  0.56           C  
ATOM   1181  O   MET A 185      70.545  92.051 121.781  1.00  0.56           O  
ATOM   1182  CB  MET A 185      71.897  93.769 119.254  1.00  0.56           C  
ATOM   1183  CG  MET A 185      70.856  92.958 118.465  1.00  0.56           C  
ATOM   1184  SD  MET A 185      69.227  93.744 118.459  1.00  0.56           S  
ATOM   1185  CE  MET A 185      69.555  94.831 117.053  1.00  0.56           C  
ATOM   1186  N   ILE A 186      72.783  92.113 121.712  1.00  0.53           N  
ATOM   1187  CA  ILE A 186      73.012  90.851 122.402  1.00  0.53           C  
ATOM   1188  C   ILE A 186      72.558  90.879 123.840  1.00  0.53           C  
ATOM   1189  O   ILE A 186      71.909  89.950 124.319  1.00  0.53           O  
ATOM   1190  CB  ILE A 186      74.483  90.493 122.364  1.00  0.53           C  
ATOM   1191  CG1 ILE A 186      74.918  90.351 120.899  1.00  0.53           C  
ATOM   1192  CG2 ILE A 186      74.778  89.180 123.128  1.00  0.53           C  
ATOM   1193  CD1 ILE A 186      76.413  90.567 120.731  1.00  0.53           C  
ATOM   1194  N   THR A 187      72.877  91.970 124.561  1.00  0.56           N  
ATOM   1195  CA  THR A 187      72.467  92.182 125.943  1.00  0.56           C  
ATOM   1196  C   THR A 187      70.963  92.256 126.084  1.00  0.56           C  
ATOM   1197  O   THR A 187      70.382  91.619 126.963  1.00  0.56           O  
ATOM   1198  CB  THR A 187      73.134  93.415 126.536  1.00  0.56           C  
ATOM   1199  OG1 THR A 187      74.523  93.146 126.677  1.00  0.56           O  
ATOM   1200  CG2 THR A 187      72.617  93.750 127.945  1.00  0.56           C  
ATOM   1201  N   ILE A 188      70.272  92.990 125.188  1.00  0.51           N  
ATOM   1202  CA  ILE A 188      68.817  93.017 125.142  1.00  0.51           C  
ATOM   1203  C   ILE A 188      68.196  91.682 124.749  1.00  0.51           C  
ATOM   1204  O   ILE A 188      67.295  91.189 125.433  1.00  0.51           O  
ATOM   1205  CB  ILE A 188      68.335  94.158 124.244  1.00  0.51           C  
ATOM   1206  CG1 ILE A 188      68.723  95.545 124.825  1.00  0.51           C  
ATOM   1207  CG2 ILE A 188      66.814  94.097 124.001  1.00  0.51           C  
ATOM   1208  CD1 ILE A 188      68.316  95.790 126.285  1.00  0.51           C  
ATOM   1209  N   ALA A 189      68.696  91.021 123.683  1.00  0.51           N  
ATOM   1210  CA  ALA A 189      68.168  89.753 123.223  1.00  0.51           C  
ATOM   1211  C   ALA A 189      68.305  88.614 124.225  1.00  0.51           C  
ATOM   1212  O   ALA A 189      67.358  87.874 124.477  1.00  0.51           O  
ATOM   1213  CB  ALA A 189      68.843  89.359 121.893  1.00  0.51           C  
ATOM   1214  N   THR A 190      69.497  88.487 124.843  1.00  0.53           N  
ATOM   1215  CA  THR A 190      69.817  87.483 125.858  1.00  0.53           C  
ATOM   1216  C   THR A 190      69.045  87.662 127.155  1.00  0.53           C  
ATOM   1217  O   THR A 190      68.540  86.698 127.724  1.00  0.53           O  
ATOM   1218  CB  THR A 190      71.309  87.475 126.212  1.00  0.53           C  
ATOM   1219  OG1 THR A 190      72.096  87.210 125.060  1.00  0.53           O  
ATOM   1220  CG2 THR A 190      71.658  86.392 127.247  1.00  0.53           C  
ATOM   1221  N   ARG A 191      68.932  88.903 127.680  1.00  0.37           N  
ATOM   1222  CA  ARG A 191      68.404  89.096 129.025  1.00  0.37           C  
ATOM   1223  C   ARG A 191      66.954  89.515 129.105  1.00  0.37           C  
ATOM   1224  O   ARG A 191      66.323  89.311 130.139  1.00  0.37           O  
ATOM   1225  CB  ARG A 191      69.153  90.242 129.742  1.00  0.37           C  
ATOM   1226  CG  ARG A 191      70.581  89.884 130.182  1.00  0.37           C  
ATOM   1227  CD  ARG A 191      71.323  91.071 130.800  1.00  0.37           C  
ATOM   1228  NE  ARG A 191      70.480  91.556 131.944  1.00  0.37           N  
ATOM   1229  CZ  ARG A 191      70.588  92.771 132.493  1.00  0.37           C  
ATOM   1230  NH1 ARG A 191      69.705  93.172 133.402  1.00  0.37           N  
ATOM   1231  NH2 ARG A 191      71.566  93.594 132.141  1.00  0.37           N  
ATOM   1232  N   TYR A 192      66.398  90.136 128.054  1.00  0.38           N  
ATOM   1233  CA  TYR A 192      65.023  90.599 128.107  1.00  0.38           C  
ATOM   1234  C   TYR A 192      64.209  89.819 127.132  1.00  0.38           C  
ATOM   1235  O   TYR A 192      63.207  89.238 127.540  1.00  0.38           O  
ATOM   1236  CB  TYR A 192      64.899  92.104 127.767  1.00  0.38           C  
ATOM   1237  CG  TYR A 192      65.458  92.885 128.914  1.00  0.38           C  
ATOM   1238  CD1 TYR A 192      64.753  92.951 130.127  1.00  0.38           C  
ATOM   1239  CD2 TYR A 192      66.716  93.496 128.819  1.00  0.38           C  
ATOM   1240  CE1 TYR A 192      65.305  93.611 131.234  1.00  0.38           C  
ATOM   1241  CE2 TYR A 192      67.265  94.169 129.919  1.00  0.38           C  
ATOM   1242  CZ  TYR A 192      66.559  94.223 131.125  1.00  0.38           C  
ATOM   1243  OH  TYR A 192      67.115  94.904 132.223  1.00  0.38           O  
ATOM   1244  N   SER A 193      64.686  89.776 125.867  1.00  0.42           N  
ATOM   1245  CA  SER A 193      64.140  89.069 124.721  1.00  0.42           C  
ATOM   1246  C   SER A 193      64.447  89.861 123.452  1.00  0.42           C  
ATOM   1247  O   SER A 193      64.576  91.082 123.481  1.00  0.42           O  
ATOM   1248  CB  SER A 193      62.634  88.671 124.794  1.00  0.42           C  
ATOM   1249  OG  SER A 193      61.725  89.761 124.613  1.00  0.42           O  
ATOM   1250  N   GLY A 194      64.630  89.186 122.287  1.00  0.49           N  
ATOM   1251  CA  GLY A 194      64.914  89.807 120.979  1.00  0.49           C  
ATOM   1252  C   GLY A 194      64.035  90.968 120.569  1.00  0.49           C  
ATOM   1253  O   GLY A 194      64.516  92.028 120.213  1.00  0.49           O  
ATOM   1254  N   GLU A 195      62.708  90.821 120.674  1.00  0.44           N  
ATOM   1255  CA  GLU A 195      61.675  91.788 120.333  1.00  0.44           C  
ATOM   1256  C   GLU A 195      61.708  93.058 121.200  1.00  0.44           C  
ATOM   1257  O   GLU A 195      61.127  94.101 120.887  1.00  0.44           O  
ATOM   1258  CB  GLU A 195      60.338  91.025 120.501  1.00  0.44           C  
ATOM   1259  CG  GLU A 195      59.014  91.812 120.398  1.00  0.44           C  
ATOM   1260  CD  GLU A 195      58.201  91.742 119.110  1.00  0.44           C  
ATOM   1261  OE1 GLU A 195      57.386  92.700 118.991  1.00  0.44           O  
ATOM   1262  OE2 GLU A 195      58.330  90.823 118.261  1.00  0.44           O  
ATOM   1263  N   ALA A 196      62.445  93.061 122.327  1.00  0.45           N  
ATOM   1264  CA  ALA A 196      62.792  94.295 122.999  1.00  0.45           C  
ATOM   1265  C   ALA A 196      63.714  95.181 122.139  1.00  0.45           C  
ATOM   1266  O   ALA A 196      63.677  96.409 122.231  1.00  0.45           O  
ATOM   1267  CB  ALA A 196      63.368  93.992 124.395  1.00  0.45           C  
ATOM   1268  N   GLY A 197      64.520  94.592 121.233  1.00  0.50           N  
ATOM   1269  CA  GLY A 197      65.156  95.302 120.129  1.00  0.50           C  
ATOM   1270  C   GLY A 197      64.225  95.555 118.974  1.00  0.50           C  
ATOM   1271  O   GLY A 197      63.364  94.747 118.635  1.00  0.50           O  
ATOM   1272  N   ALA A 198      64.361  96.723 118.322  1.00  0.51           N  
ATOM   1273  CA  ALA A 198      63.382  97.138 117.355  1.00  0.51           C  
ATOM   1274  C   ALA A 198      63.843  98.224 116.389  1.00  0.51           C  
ATOM   1275  O   ALA A 198      64.878  98.857 116.563  1.00  0.51           O  
ATOM   1276  CB  ALA A 198      62.149  97.624 118.127  1.00  0.51           C  
ATOM   1277  N   ARG A 199      63.067  98.468 115.314  1.00  0.47           N  
ATOM   1278  CA  ARG A 199      63.394  99.416 114.269  1.00  0.47           C  
ATOM   1279  C   ARG A 199      62.161 100.032 113.651  1.00  0.47           C  
ATOM   1280  O   ARG A 199      61.141  99.372 113.468  1.00  0.47           O  
ATOM   1281  CB  ARG A 199      64.210  98.728 113.150  1.00  0.47           C  
ATOM   1282  CG  ARG A 199      64.625  99.575 111.920  1.00  0.47           C  
ATOM   1283  CD  ARG A 199      65.683  98.843 111.086  1.00  0.47           C  
ATOM   1284  NE  ARG A 199      65.899  99.553 109.781  1.00  0.47           N  
ATOM   1285  CZ  ARG A 199      65.384  99.116 108.626  1.00  0.47           C  
ATOM   1286  NH1 ARG A 199      65.947  99.434 107.465  1.00  0.47           N  
ATOM   1287  NH2 ARG A 199      64.305  98.352 108.620  1.00  0.47           N  
ATOM   1288  N   ARG A 200      62.242 101.331 113.298  1.00  0.49           N  
ATOM   1289  CA  ARG A 200      61.228 102.013 112.524  1.00  0.49           C  
ATOM   1290  C   ARG A 200      61.825 102.510 111.237  1.00  0.49           C  
ATOM   1291  O   ARG A 200      62.914 103.082 111.214  1.00  0.49           O  
ATOM   1292  CB  ARG A 200      60.622 103.230 113.255  1.00  0.49           C  
ATOM   1293  CG  ARG A 200      59.186 103.561 112.785  1.00  0.49           C  
ATOM   1294  CD  ARG A 200      58.474 104.699 113.535  1.00  0.49           C  
ATOM   1295  NE  ARG A 200      57.994 104.223 114.884  1.00  0.49           N  
ATOM   1296  CZ  ARG A 200      58.702 104.062 116.006  1.00  0.49           C  
ATOM   1297  NH1 ARG A 200      58.156 103.426 117.040  1.00  0.49           N  
ATOM   1298  NH2 ARG A 200      59.938 104.518 116.142  1.00  0.49           N  
ATOM   1299  N   LEU A 201      61.089 102.302 110.141  1.00  0.50           N  
ATOM   1300  CA  LEU A 201      61.444 102.826 108.849  1.00  0.50           C  
ATOM   1301  C   LEU A 201      60.192 102.755 107.998  1.00  0.50           C  
ATOM   1302  O   LEU A 201      59.726 103.787 107.508  1.00  0.50           O  
ATOM   1303  CB  LEU A 201      62.696 102.094 108.265  1.00  0.50           C  
ATOM   1304  CG  LEU A 201      62.994 102.272 106.760  1.00  0.50           C  
ATOM   1305  CD1 LEU A 201      64.465 102.506 106.406  1.00  0.50           C  
ATOM   1306  CD2 LEU A 201      62.579 101.007 106.041  1.00  0.50           C  
ATOM   1307  N   ARG A 202      59.591 101.547 107.817  1.00  0.29           N  
ATOM   1308  CA  ARG A 202      58.513 101.330 106.866  1.00  0.29           C  
ATOM   1309  C   ARG A 202      57.584 100.157 107.308  1.00  0.29           C  
ATOM   1310  O   ARG A 202      57.810  99.596 108.366  1.00  0.29           O  
ATOM   1311  CB  ARG A 202      59.087 101.220 105.409  1.00  0.29           C  
ATOM   1312  CG  ARG A 202      59.700 102.538 104.834  1.00  0.29           C  
ATOM   1313  CD  ARG A 202      60.179 102.528 103.378  1.00  0.29           C  
ATOM   1314  NE  ARG A 202      60.928 103.794 103.081  1.00  0.29           N  
ATOM   1315  CZ  ARG A 202      62.258 103.905 102.985  1.00  0.29           C  
ATOM   1316  NH1 ARG A 202      62.801 105.084 102.706  1.00  0.29           N  
ATOM   1317  NH2 ARG A 202      63.093 102.895 103.152  1.00  0.29           N  
ATOM   1318  N   GLU A 203      56.487  99.774 106.594  1.00  0.26           N  
ATOM   1319  CA  GLU A 203      55.631  98.611 106.892  1.00  0.26           C  
ATOM   1320  C   GLU A 203      55.951  97.427 106.008  1.00  0.26           C  
ATOM   1321  O   GLU A 203      55.516  97.419 104.857  1.00  0.26           O  
ATOM   1322  CB  GLU A 203      54.137  98.786 106.488  1.00  0.26           C  
ATOM   1323  CG  GLU A 203      53.361  99.782 107.340  1.00  0.26           C  
ATOM   1324  CD  GLU A 203      51.849  99.570 107.364  1.00  0.26           C  
ATOM   1325  OE1 GLU A 203      51.206 100.397 108.068  1.00  0.26           O  
ATOM   1326  OE2 GLU A 203      51.321  98.601 106.770  1.00  0.26           O  
ATOM   1327  N   GLN A 204      56.691  96.395 106.459  1.00  0.26           N  
ATOM   1328  CA  GLN A 204      57.152  95.330 105.572  1.00  0.26           C  
ATOM   1329  C   GLN A 204      58.074  95.834 104.469  1.00  0.26           C  
ATOM   1330  O   GLN A 204      59.274  95.581 104.508  1.00  0.26           O  
ATOM   1331  CB  GLN A 204      56.063  94.400 105.009  1.00  0.26           C  
ATOM   1332  CG  GLN A 204      55.750  93.224 105.946  1.00  0.26           C  
ATOM   1333  CD  GLN A 204      54.806  92.226 105.281  1.00  0.26           C  
ATOM   1334  OE1 GLN A 204      55.197  91.495 104.372  1.00  0.26           O  
ATOM   1335  NE2 GLN A 204      53.545  92.176 105.753  1.00  0.26           N  
ATOM   1336  N   GLY A 205      57.537  96.563 103.481  1.00  0.27           N  
ATOM   1337  CA  GLY A 205      58.071  96.982 102.203  1.00  0.27           C  
ATOM   1338  C   GLY A 205      57.253  96.404 101.107  1.00  0.27           C  
ATOM   1339  O   GLY A 205      57.722  96.234  99.995  1.00  0.27           O  
ATOM   1340  N   TYR A 206      55.994  96.048 101.398  1.00  0.25           N  
ATOM   1341  CA  TYR A 206      55.286  95.084 100.598  1.00  0.25           C  
ATOM   1342  C   TYR A 206      53.973  95.651 100.135  1.00  0.25           C  
ATOM   1343  O   TYR A 206      52.995  95.583 100.852  1.00  0.25           O  
ATOM   1344  CB  TYR A 206      55.053  93.846 101.506  1.00  0.25           C  
ATOM   1345  CG  TYR A 206      54.409  92.670 100.859  1.00  0.25           C  
ATOM   1346  CD1 TYR A 206      54.633  92.388  99.505  1.00  0.25           C  
ATOM   1347  CD2 TYR A 206      53.495  91.894 101.591  1.00  0.25           C  
ATOM   1348  CE1 TYR A 206      53.826  91.455  98.856  1.00  0.25           C  
ATOM   1349  CE2 TYR A 206      52.716  90.933 100.941  1.00  0.25           C  
ATOM   1350  CZ  TYR A 206      52.829  90.795  99.564  1.00  0.25           C  
ATOM   1351  OH  TYR A 206      51.849  90.114  98.855  1.00  0.25           O  
ATOM   1352  N   ALA A 207      53.911  96.232  98.930  1.00  0.31           N  
ATOM   1353  CA  ALA A 207      52.750  96.969  98.460  1.00  0.31           C  
ATOM   1354  C   ALA A 207      51.388  96.306  98.260  1.00  0.31           C  
ATOM   1355  O   ALA A 207      50.394  96.930  98.638  1.00  0.31           O  
ATOM   1356  CB  ALA A 207      53.099  97.678  97.163  1.00  0.31           C  
ATOM   1357  N   PRO A 208      51.191  95.127  97.686  1.00  0.25           N  
ATOM   1358  CA  PRO A 208      49.957  94.394  97.900  1.00  0.25           C  
ATOM   1359  C   PRO A 208      49.996  93.836  99.314  1.00  0.25           C  
ATOM   1360  O   PRO A 208      51.071  93.500  99.794  1.00  0.25           O  
ATOM   1361  CB  PRO A 208      50.002  93.330  96.799  1.00  0.25           C  
ATOM   1362  CG  PRO A 208      51.494  93.008  96.671  1.00  0.25           C  
ATOM   1363  CD  PRO A 208      52.180  94.346  96.942  1.00  0.25           C  
ATOM   1364  N   GLU A 209      48.855  93.843 100.029  1.00  0.21           N  
ATOM   1365  CA  GLU A 209      48.804  93.596 101.468  1.00  0.21           C  
ATOM   1366  C   GLU A 209      49.461  94.724 102.269  1.00  0.21           C  
ATOM   1367  O   GLU A 209      49.986  94.568 103.371  1.00  0.21           O  
ATOM   1368  CB  GLU A 209      49.256  92.177 101.877  1.00  0.21           C  
ATOM   1369  CG  GLU A 209      48.490  91.077 101.107  1.00  0.21           C  
ATOM   1370  CD  GLU A 209      49.052  89.689 101.381  1.00  0.21           C  
ATOM   1371  OE1 GLU A 209      49.861  89.222 100.528  1.00  0.21           O  
ATOM   1372  OE2 GLU A 209      48.670  89.080 102.412  1.00  0.21           O  
ATOM   1373  N   MET A 210      49.327  95.943 101.718  1.00  0.21           N  
ATOM   1374  CA  MET A 210      49.681  97.215 102.294  1.00  0.21           C  
ATOM   1375  C   MET A 210      48.747  98.206 101.634  1.00  0.21           C  
ATOM   1376  O   MET A 210      48.124  97.902 100.617  1.00  0.21           O  
ATOM   1377  CB  MET A 210      51.152  97.538 102.019  1.00  0.21           C  
ATOM   1378  CG  MET A 210      51.816  98.710 102.744  1.00  0.21           C  
ATOM   1379  SD  MET A 210      53.605  98.766 102.378  1.00  0.21           S  
ATOM   1380  CE  MET A 210      53.437  99.642 100.801  1.00  0.21           C  
ATOM   1381  N   ILE A 211      48.557  99.390 102.233  1.00  0.19           N  
ATOM   1382  CA  ILE A 211      47.597 100.387 101.767  1.00  0.19           C  
ATOM   1383  C   ILE A 211      48.440 101.663 101.470  1.00  0.19           C  
ATOM   1384  O   ILE A 211      49.643 101.677 101.721  1.00  0.19           O  
ATOM   1385  CB  ILE A 211      46.422 100.683 102.762  1.00  0.19           C  
ATOM   1386  CG1 ILE A 211      46.177  99.826 104.053  1.00  0.19           C  
ATOM   1387  CG2 ILE A 211      45.176 101.278 102.075  1.00  0.19           C  
ATOM   1388  CD1 ILE A 211      44.752  99.384 104.423  1.00  0.19           C  
ATOM   1389  N   GLU A 212      47.867 102.759 100.912  1.00  0.15           N  
ATOM   1390  CA  GLU A 212      48.595 103.908 100.365  1.00  0.15           C  
ATOM   1391  C   GLU A 212      49.337 104.912 101.273  1.00  0.15           C  
ATOM   1392  O   GLU A 212      48.916 106.053 101.459  1.00  0.15           O  
ATOM   1393  CB  GLU A 212      47.723 104.700  99.381  1.00  0.15           C  
ATOM   1394  CG  GLU A 212      48.574 105.690  98.545  1.00  0.15           C  
ATOM   1395  CD  GLU A 212      47.751 106.660  97.760  1.00  0.15           C  
ATOM   1396  OE1 GLU A 212      48.303 107.323  96.839  1.00  0.15           O  
ATOM   1397  OE2 GLU A 212      46.603 106.879  98.212  1.00  0.15           O  
ATOM   1398  N   MET A 213      50.501 104.581 101.851  1.00  0.16           N  
ATOM   1399  CA  MET A 213      51.148 105.489 102.797  1.00  0.16           C  
ATOM   1400  C   MET A 213      52.264 106.380 102.360  1.00  0.16           C  
ATOM   1401  O   MET A 213      52.981 106.135 101.399  1.00  0.16           O  
ATOM   1402  CB  MET A 213      51.683 104.747 104.025  1.00  0.16           C  
ATOM   1403  CG  MET A 213      53.027 104.055 103.938  1.00  0.16           C  
ATOM   1404  SD  MET A 213      52.964 102.537 102.974  1.00  0.16           S  
ATOM   1405  CE  MET A 213      52.436 101.495 104.353  1.00  0.16           C  
ATOM   1406  N   MET A 214      52.467 107.442 103.162  1.00  0.22           N  
ATOM   1407  CA  MET A 214      53.590 108.340 103.086  1.00  0.22           C  
ATOM   1408  C   MET A 214      54.882 107.697 103.589  1.00  0.22           C  
ATOM   1409  O   MET A 214      55.615 107.047 102.840  1.00  0.22           O  
ATOM   1410  CB  MET A 214      53.205 109.612 103.874  1.00  0.22           C  
ATOM   1411  CG  MET A 214      52.220 110.503 103.098  1.00  0.22           C  
ATOM   1412  SD  MET A 214      52.246 112.227 103.659  1.00  0.22           S  
ATOM   1413  CE  MET A 214      51.037 112.756 102.419  1.00  0.22           C  
ATOM   1414  N   LYS A 215      55.246 107.846 104.881  1.00  0.30           N  
ATOM   1415  CA  LYS A 215      56.395 107.120 105.399  1.00  0.30           C  
ATOM   1416  C   LYS A 215      55.939 105.683 105.632  1.00  0.30           C  
ATOM   1417  O   LYS A 215      54.939 105.473 106.304  1.00  0.30           O  
ATOM   1418  CB  LYS A 215      56.972 107.775 106.692  1.00  0.30           C  
ATOM   1419  CG  LYS A 215      57.472 109.227 106.487  1.00  0.30           C  
ATOM   1420  CD  LYS A 215      57.915 109.966 107.772  1.00  0.30           C  
ATOM   1421  CE  LYS A 215      58.229 111.464 107.572  1.00  0.30           C  
ATOM   1422  NZ  LYS A 215      58.183 112.247 108.841  1.00  0.30           N  
ATOM   1423  N   GLY A 216      56.597 104.654 105.038  1.00  0.39           N  
ATOM   1424  CA  GLY A 216      56.079 103.295 105.165  1.00  0.39           C  
ATOM   1425  C   GLY A 216      56.233 102.257 104.083  1.00  0.39           C  
ATOM   1426  O   GLY A 216      55.995 101.091 104.345  1.00  0.39           O  
ATOM   1427  N   ALA A 217      56.585 102.571 102.835  1.00  0.37           N  
ATOM   1428  CA  ALA A 217      56.219 101.643 101.779  1.00  0.37           C  
ATOM   1429  C   ALA A 217      57.184 100.664 101.088  1.00  0.37           C  
ATOM   1430  O   ALA A 217      56.757  99.822 100.304  1.00  0.37           O  
ATOM   1431  CB  ALA A 217      55.802 102.601 100.693  1.00  0.37           C  
ATOM   1432  N   GLY A 218      58.507 100.717 101.287  1.00  0.39           N  
ATOM   1433  CA  GLY A 218      59.501 100.038 100.438  1.00  0.39           C  
ATOM   1434  C   GLY A 218      59.828 100.727  99.132  1.00  0.39           C  
ATOM   1435  O   GLY A 218      60.979 100.786  98.716  1.00  0.39           O  
ATOM   1436  N   THR A 219      58.818 101.308  98.473  1.00  0.36           N  
ATOM   1437  CA  THR A 219      58.802 101.828  97.104  1.00  0.36           C  
ATOM   1438  C   THR A 219      59.543 103.109  96.875  1.00  0.36           C  
ATOM   1439  O   THR A 219      59.853 103.491  95.748  1.00  0.36           O  
ATOM   1440  CB  THR A 219      57.380 102.142  96.714  1.00  0.36           C  
ATOM   1441  OG1 THR A 219      56.778 102.984  97.686  1.00  0.36           O  
ATOM   1442  CG2 THR A 219      56.612 100.833  96.734  1.00  0.36           C  
ATOM   1443  N   ARG A 220      59.838 103.819  97.968  1.00  0.33           N  
ATOM   1444  CA  ARG A 220      60.625 105.020  97.918  1.00  0.33           C  
ATOM   1445  C   ARG A 220      62.083 104.745  98.198  1.00  0.33           C  
ATOM   1446  O   ARG A 220      62.850 105.698  98.259  1.00  0.33           O  
ATOM   1447  CB  ARG A 220      60.100 106.102  98.885  1.00  0.33           C  
ATOM   1448  CG  ARG A 220      60.096 105.743 100.384  1.00  0.33           C  
ATOM   1449  CD  ARG A 220      59.934 107.000 101.246  1.00  0.33           C  
ATOM   1450  NE  ARG A 220      59.773 106.619 102.702  1.00  0.33           N  
ATOM   1451  CZ  ARG A 220      60.544 107.124 103.673  1.00  0.33           C  
ATOM   1452  NH1 ARG A 220      60.376 106.744 104.937  1.00  0.33           N  
ATOM   1453  NH2 ARG A 220      61.548 107.954 103.417  1.00  0.33           N  
ATOM   1454  N   CYS A 221      62.467 103.450  98.327  1.00  0.41           N  
ATOM   1455  CA  CYS A 221      63.820 102.909  98.262  1.00  0.41           C  
ATOM   1456  C   CYS A 221      63.940 101.599  99.007  1.00  0.41           C  
ATOM   1457  O   CYS A 221      63.765 101.511 100.227  1.00  0.41           O  
ATOM   1458  CB  CYS A 221      65.021 103.830  98.641  1.00  0.41           C  
ATOM   1459  SG  CYS A 221      64.871 104.647 100.268  1.00  0.41           S  
ATOM   1460  N   PHE A 222      64.314 100.511  98.287  1.00  0.34           N  
ATOM   1461  CA  PHE A 222      64.458  99.196  98.895  1.00  0.34           C  
ATOM   1462  C   PHE A 222      65.656  99.066  99.828  1.00  0.34           C  
ATOM   1463  O   PHE A 222      65.862  98.026 100.437  1.00  0.34           O  
ATOM   1464  CB  PHE A 222      64.352  98.003  97.897  1.00  0.34           C  
ATOM   1465  CG  PHE A 222      65.631  97.457  97.333  1.00  0.34           C  
ATOM   1466  CD1 PHE A 222      66.336  98.190  96.377  1.00  0.34           C  
ATOM   1467  CD2 PHE A 222      66.061  96.155  97.644  1.00  0.34           C  
ATOM   1468  CE1 PHE A 222      67.462  97.637  95.762  1.00  0.34           C  
ATOM   1469  CE2 PHE A 222      67.187  95.601  97.020  1.00  0.34           C  
ATOM   1470  CZ  PHE A 222      67.898  96.351  96.082  1.00  0.34           C  
ATOM   1471  N   LYS A 223      66.409 100.161 100.071  1.00  0.46           N  
ATOM   1472  CA  LYS A 223      67.399 100.267 101.132  1.00  0.46           C  
ATOM   1473  C   LYS A 223      66.781 100.185 102.514  1.00  0.46           C  
ATOM   1474  O   LYS A 223      67.433  99.956 103.528  1.00  0.46           O  
ATOM   1475  CB  LYS A 223      68.212 101.555 100.981  1.00  0.46           C  
ATOM   1476  CG  LYS A 223      67.613 102.856 101.512  1.00  0.46           C  
ATOM   1477  CD  LYS A 223      68.319 104.051 100.843  1.00  0.46           C  
ATOM   1478  CE  LYS A 223      68.067 105.404 101.524  1.00  0.46           C  
ATOM   1479  NZ  LYS A 223      69.266 105.885 102.237  1.00  0.46           N  
ATOM   1480  N   HIS A 224      65.436 100.226 102.547  1.00  0.34           N  
ATOM   1481  CA  HIS A 224      64.609  99.547 103.525  1.00  0.34           C  
ATOM   1482  C   HIS A 224      65.152  98.192 103.998  1.00  0.34           C  
ATOM   1483  O   HIS A 224      65.226  97.941 105.203  1.00  0.34           O  
ATOM   1484  CB  HIS A 224      63.212  99.335 102.890  1.00  0.34           C  
ATOM   1485  CG  HIS A 224      62.089  98.949 103.802  1.00  0.34           C  
ATOM   1486  ND1 HIS A 224      60.830  99.123 103.293  1.00  0.34           N  
ATOM   1487  CD2 HIS A 224      62.029  98.229 104.950  1.00  0.34           C  
ATOM   1488  CE1 HIS A 224      60.029  98.492 104.116  1.00  0.34           C  
ATOM   1489  NE2 HIS A 224      60.701  97.927 105.140  1.00  0.34           N  
ATOM   1490  N   ARG A 225      65.605  97.322 103.056  1.00  0.30           N  
ATOM   1491  CA  ARG A 225      66.064  95.964 103.297  1.00  0.30           C  
ATOM   1492  C   ARG A 225      67.518  95.882 103.661  1.00  0.30           C  
ATOM   1493  O   ARG A 225      68.140  94.822 103.655  1.00  0.30           O  
ATOM   1494  CB  ARG A 225      65.770  94.970 102.131  1.00  0.30           C  
ATOM   1495  CG  ARG A 225      66.750  94.970 100.931  1.00  0.30           C  
ATOM   1496  CD  ARG A 225      66.745  93.685 100.092  1.00  0.30           C  
ATOM   1497  NE  ARG A 225      67.223  92.576 100.970  1.00  0.30           N  
ATOM   1498  CZ  ARG A 225      68.496  92.296 101.275  1.00  0.30           C  
ATOM   1499  NH1 ARG A 225      68.733  91.295 102.119  1.00  0.30           N  
ATOM   1500  NH2 ARG A 225      69.518  92.981 100.781  1.00  0.30           N  
ATOM   1501  N   ALA A 226      68.109  97.000 104.050  1.00  0.36           N  
ATOM   1502  CA  ALA A 226      69.349  96.991 104.747  1.00  0.36           C  
ATOM   1503  C   ALA A 226      69.254  96.427 106.149  1.00  0.36           C  
ATOM   1504  O   ALA A 226      69.883  95.434 106.489  1.00  0.36           O  
ATOM   1505  CB  ALA A 226      69.701  98.465 104.867  1.00  0.36           C  
ATOM   1506  N   GLY A 227      68.400  97.044 106.989  1.00  0.45           N  
ATOM   1507  CA  GLY A 227      68.376  96.756 108.420  1.00  0.45           C  
ATOM   1508  C   GLY A 227      67.247  95.913 108.813  1.00  0.45           C  
ATOM   1509  O   GLY A 227      67.161  95.420 109.926  1.00  0.45           O  
ATOM   1510  N   MET A 228      66.322  95.731 107.884  1.00  0.34           N  
ATOM   1511  CA  MET A 228      65.211  94.850 108.068  1.00  0.34           C  
ATOM   1512  C   MET A 228      65.600  93.359 108.142  1.00  0.34           C  
ATOM   1513  O   MET A 228      65.123  92.707 109.065  1.00  0.34           O  
ATOM   1514  CB  MET A 228      64.115  95.305 107.078  1.00  0.34           C  
ATOM   1515  CG  MET A 228      63.703  94.377 105.941  1.00  0.34           C  
ATOM   1516  SD  MET A 228      62.138  94.954 105.251  1.00  0.34           S  
ATOM   1517  CE  MET A 228      62.627  95.555 103.634  1.00  0.34           C  
ATOM   1518  N   PRO A 229      66.483  92.750 107.333  1.00  0.39           N  
ATOM   1519  CA  PRO A 229      66.867  91.346 107.479  1.00  0.39           C  
ATOM   1520  C   PRO A 229      67.784  91.111 108.653  1.00  0.39           C  
ATOM   1521  O   PRO A 229      67.745  90.031 109.223  1.00  0.39           O  
ATOM   1522  CB  PRO A 229      67.569  90.999 106.152  1.00  0.39           C  
ATOM   1523  CG  PRO A 229      67.065  92.077 105.198  1.00  0.39           C  
ATOM   1524  CD  PRO A 229      67.030  93.295 106.102  1.00  0.39           C  
ATOM   1525  N   VAL A 230      68.597  92.110 109.053  1.00  0.45           N  
ATOM   1526  CA  VAL A 230      69.498  92.079 110.206  1.00  0.45           C  
ATOM   1527  C   VAL A 230      68.749  91.795 111.488  1.00  0.45           C  
ATOM   1528  O   VAL A 230      69.225  91.179 112.441  1.00  0.45           O  
ATOM   1529  CB  VAL A 230      70.190  93.432 110.337  1.00  0.45           C  
ATOM   1530  CG1 VAL A 230      71.071  93.521 111.601  1.00  0.45           C  
ATOM   1531  CG2 VAL A 230      71.048  93.643 109.082  1.00  0.45           C  
ATOM   1532  N   LEU A 231      67.502  92.257 111.512  1.00  0.43           N  
ATOM   1533  CA  LEU A 231      66.638  92.178 112.638  1.00  0.43           C  
ATOM   1534  C   LEU A 231      65.737  90.957 112.580  1.00  0.43           C  
ATOM   1535  O   LEU A 231      64.805  90.831 113.366  1.00  0.43           O  
ATOM   1536  CB  LEU A 231      65.911  93.528 112.713  1.00  0.43           C  
ATOM   1537  CG  LEU A 231      66.885  94.687 113.024  1.00  0.43           C  
ATOM   1538  CD1 LEU A 231      66.151  96.014 112.975  1.00  0.43           C  
ATOM   1539  CD2 LEU A 231      67.586  94.585 114.380  1.00  0.43           C  
ATOM   1540  N   GLY A 232      66.024  89.959 111.722  1.00  0.36           N  
ATOM   1541  CA  GLY A 232      65.494  88.629 111.978  1.00  0.36           C  
ATOM   1542  C   GLY A 232      65.926  87.600 110.985  1.00  0.36           C  
ATOM   1543  O   GLY A 232      67.082  87.516 110.601  1.00  0.36           O  
ATOM   1544  N   ILE A 233      64.991  86.720 110.597  1.00  0.27           N  
ATOM   1545  CA  ILE A 233      65.312  85.518 109.858  1.00  0.27           C  
ATOM   1546  C   ILE A 233      63.997  85.014 109.264  1.00  0.27           C  
ATOM   1547  O   ILE A 233      62.937  85.583 109.516  1.00  0.27           O  
ATOM   1548  CB  ILE A 233      66.033  84.518 110.778  1.00  0.27           C  
ATOM   1549  CG1 ILE A 233      66.542  83.216 110.107  1.00  0.27           C  
ATOM   1550  CG2 ILE A 233      65.153  84.259 112.009  1.00  0.27           C  
ATOM   1551  CD1 ILE A 233      67.424  82.367 111.034  1.00  0.27           C  
ATOM   1552  N   ILE A 234      64.017  83.987 108.392  1.00  0.21           N  
ATOM   1553  CA  ILE A 234      62.842  83.302 107.854  1.00  0.21           C  
ATOM   1554  C   ILE A 234      62.114  82.422 108.883  1.00  0.21           C  
ATOM   1555  O   ILE A 234      60.888  82.317 108.884  1.00  0.21           O  
ATOM   1556  CB  ILE A 234      63.234  82.489 106.609  1.00  0.21           C  
ATOM   1557  CG1 ILE A 234      63.833  83.414 105.515  1.00  0.21           C  
ATOM   1558  CG2 ILE A 234      62.012  81.724 106.046  1.00  0.21           C  
ATOM   1559  CD1 ILE A 234      64.511  82.670 104.358  1.00  0.21           C  
ATOM   1560  N   GLY A 235      62.854  81.725 109.780  1.00  0.22           N  
ATOM   1561  CA  GLY A 235      62.278  80.643 110.590  1.00  0.22           C  
ATOM   1562  C   GLY A 235      62.188  80.837 112.085  1.00  0.22           C  
ATOM   1563  O   GLY A 235      61.451  80.110 112.754  1.00  0.22           O  
ATOM   1564  N   LYS A 236      62.915  81.807 112.672  1.00  0.23           N  
ATOM   1565  CA  LYS A 236      63.069  81.947 114.114  1.00  0.23           C  
ATOM   1566  C   LYS A 236      62.923  83.376 114.606  1.00  0.23           C  
ATOM   1567  O   LYS A 236      62.827  84.330 113.847  1.00  0.23           O  
ATOM   1568  CB  LYS A 236      64.443  81.451 114.600  1.00  0.23           C  
ATOM   1569  CG  LYS A 236      64.730  79.994 114.238  1.00  0.23           C  
ATOM   1570  CD  LYS A 236      66.082  79.580 114.816  1.00  0.23           C  
ATOM   1571  CE  LYS A 236      66.469  78.151 114.456  1.00  0.23           C  
ATOM   1572  NZ  LYS A 236      67.800  77.878 115.025  1.00  0.23           N  
ATOM   1573  N   MET A 237      62.869  83.565 115.931  1.00  0.25           N  
ATOM   1574  CA  MET A 237      62.589  84.848 116.532  1.00  0.25           C  
ATOM   1575  C   MET A 237      63.824  85.736 116.701  1.00  0.25           C  
ATOM   1576  O   MET A 237      64.713  85.449 117.497  1.00  0.25           O  
ATOM   1577  CB  MET A 237      61.927  84.608 117.906  1.00  0.25           C  
ATOM   1578  CG  MET A 237      60.715  83.654 117.842  1.00  0.25           C  
ATOM   1579  SD  MET A 237      59.823  83.460 119.412  1.00  0.25           S  
ATOM   1580  CE  MET A 237      60.477  81.826 119.837  1.00  0.25           C  
ATOM   1581  N   GLY A 238      63.893  86.848 115.934  1.00  0.39           N  
ATOM   1582  CA  GLY A 238      64.882  87.912 116.091  1.00  0.39           C  
ATOM   1583  C   GLY A 238      64.301  89.142 116.747  1.00  0.39           C  
ATOM   1584  O   GLY A 238      63.892  89.112 117.900  1.00  0.39           O  
ATOM   1585  N   ASN A 239      64.268  90.268 116.007  1.00  0.34           N  
ATOM   1586  CA  ASN A 239      63.825  91.566 116.483  1.00  0.34           C  
ATOM   1587  C   ASN A 239      62.615  92.027 115.661  1.00  0.34           C  
ATOM   1588  O   ASN A 239      61.477  91.790 116.038  1.00  0.34           O  
ATOM   1589  CB  ASN A 239      64.963  92.616 116.360  1.00  0.34           C  
ATOM   1590  CG  ASN A 239      66.223  92.205 117.115  1.00  0.34           C  
ATOM   1591  OD1 ASN A 239      66.402  92.474 118.297  1.00  0.34           O  
ATOM   1592  ND2 ASN A 239      67.189  91.589 116.397  1.00  0.34           N  
ATOM   1593  N   THR A 240      62.828  92.682 114.492  1.00  0.30           N  
ATOM   1594  CA  THR A 240      61.795  93.230 113.609  1.00  0.30           C  
ATOM   1595  C   THR A 240      61.813  92.651 112.194  1.00  0.30           C  
ATOM   1596  O   THR A 240      62.324  93.301 111.290  1.00  0.30           O  
ATOM   1597  CB  THR A 240      61.863  94.748 113.402  1.00  0.30           C  
ATOM   1598  OG1 THR A 240      63.118  95.211 112.982  1.00  0.30           O  
ATOM   1599  CG2 THR A 240      61.572  95.502 114.678  1.00  0.30           C  
ATOM   1600  N   ARG A 241      61.269  91.451 111.931  1.00  0.24           N  
ATOM   1601  CA  ARG A 241      61.338  90.825 110.612  1.00  0.24           C  
ATOM   1602  C   ARG A 241      60.588  89.517 110.410  1.00  0.24           C  
ATOM   1603  O   ARG A 241      59.935  89.320 109.386  1.00  0.24           O  
ATOM   1604  CB  ARG A 241      62.811  90.535 110.251  1.00  0.24           C  
ATOM   1605  CG  ARG A 241      63.129  90.207 108.785  1.00  0.24           C  
ATOM   1606  CD  ARG A 241      62.983  88.775 108.270  1.00  0.24           C  
ATOM   1607  NE  ARG A 241      63.625  88.833 106.930  1.00  0.24           N  
ATOM   1608  CZ  ARG A 241      63.742  87.831 106.057  1.00  0.24           C  
ATOM   1609  NH1 ARG A 241      64.224  88.114 104.849  1.00  0.24           N  
ATOM   1610  NH2 ARG A 241      63.331  86.611 106.352  1.00  0.24           N  
ATOM   1611  N   MET A 242      60.739  88.568 111.347  1.00  0.25           N  
ATOM   1612  CA  MET A 242      60.359  87.167 111.266  1.00  0.25           C  
ATOM   1613  C   MET A 242      58.936  86.838 110.861  1.00  0.25           C  
ATOM   1614  O   MET A 242      57.982  87.299 111.466  1.00  0.25           O  
ATOM   1615  CB  MET A 242      60.598  86.547 112.660  1.00  0.25           C  
ATOM   1616  CG  MET A 242      60.024  85.149 112.909  1.00  0.25           C  
ATOM   1617  SD  MET A 242      60.535  83.959 111.654  1.00  0.25           S  
ATOM   1618  CE  MET A 242      59.533  82.689 112.427  1.00  0.25           C  
ATOM   1619  N   ASN A 243      58.789  85.951 109.856  1.00  0.23           N  
ATOM   1620  CA  ASN A 243      57.535  85.449 109.353  1.00  0.23           C  
ATOM   1621  C   ASN A 243      57.197  83.983 109.680  1.00  0.23           C  
ATOM   1622  O   ASN A 243      57.066  83.536 110.818  1.00  0.23           O  
ATOM   1623  CB  ASN A 243      57.500  85.749 107.831  1.00  0.23           C  
ATOM   1624  CG  ASN A 243      58.652  85.115 107.036  1.00  0.23           C  
ATOM   1625  OD1 ASN A 243      59.839  85.241 107.334  1.00  0.23           O  
ATOM   1626  ND2 ASN A 243      58.278  84.409 105.942  1.00  0.23           N  
ATOM   1627  N   GLY A 244      56.944  83.178 108.628  1.00  0.19           N  
ATOM   1628  CA  GLY A 244      56.333  81.863 108.719  1.00  0.19           C  
ATOM   1629  C   GLY A 244      54.835  81.910 108.855  1.00  0.19           C  
ATOM   1630  O   GLY A 244      54.210  80.877 109.054  1.00  0.19           O  
ATOM   1631  N   GLY A 245      54.239  83.114 108.751  1.00  0.19           N  
ATOM   1632  CA  GLY A 245      52.796  83.338 108.764  1.00  0.19           C  
ATOM   1633  C   GLY A 245      52.101  83.147 107.446  1.00  0.19           C  
ATOM   1634  O   GLY A 245      50.884  83.250 107.364  1.00  0.19           O  
ATOM   1635  N   ILE A 246      52.869  82.855 106.371  1.00  0.16           N  
ATOM   1636  CA  ILE A 246      52.367  82.566 105.025  1.00  0.16           C  
ATOM   1637  C   ILE A 246      51.494  83.717 104.491  1.00  0.16           C  
ATOM   1638  O   ILE A 246      51.648  84.861 104.903  1.00  0.16           O  
ATOM   1639  CB  ILE A 246      51.767  81.134 104.998  1.00  0.16           C  
ATOM   1640  CG1 ILE A 246      52.771  80.105 105.592  1.00  0.16           C  
ATOM   1641  CG2 ILE A 246      51.311  80.601 103.615  1.00  0.16           C  
ATOM   1642  CD1 ILE A 246      54.086  79.959 104.813  1.00  0.16           C  
ATOM   1643  N   ASN A 247      50.593  83.473 103.529  1.00  0.17           N  
ATOM   1644  CA  ASN A 247      49.587  84.420 103.090  1.00  0.17           C  
ATOM   1645  C   ASN A 247      48.207  83.892 103.452  1.00  0.17           C  
ATOM   1646  O   ASN A 247      47.184  84.303 102.910  1.00  0.17           O  
ATOM   1647  CB  ASN A 247      49.708  84.685 101.565  1.00  0.17           C  
ATOM   1648  CG  ASN A 247      49.747  83.448 100.665  1.00  0.17           C  
ATOM   1649  OD1 ASN A 247      50.668  83.258  99.868  1.00  0.17           O  
ATOM   1650  ND2 ASN A 247      48.715  82.579 100.740  1.00  0.17           N  
ATOM   1651  N   ALA A 248      48.156  82.881 104.327  1.00  0.18           N  
ATOM   1652  CA  ALA A 248      46.933  82.240 104.713  1.00  0.18           C  
ATOM   1653  C   ALA A 248      47.203  81.550 106.024  1.00  0.18           C  
ATOM   1654  O   ALA A 248      48.295  81.031 106.245  1.00  0.18           O  
ATOM   1655  CB  ALA A 248      46.476  81.192 103.671  1.00  0.18           C  
ATOM   1656  N   LEU A 249      46.201  81.516 106.915  1.00  0.16           N  
ATOM   1657  CA  LEU A 249      46.257  80.749 108.138  1.00  0.16           C  
ATOM   1658  C   LEU A 249      46.251  79.245 107.867  1.00  0.16           C  
ATOM   1659  O   LEU A 249      45.619  78.766 106.925  1.00  0.16           O  
ATOM   1660  CB  LEU A 249      45.085  81.131 109.076  1.00  0.16           C  
ATOM   1661  CG  LEU A 249      45.014  82.636 109.429  1.00  0.16           C  
ATOM   1662  CD1 LEU A 249      43.708  82.958 110.171  1.00  0.16           C  
ATOM   1663  CD2 LEU A 249      46.220  83.095 110.263  1.00  0.16           C  
ATOM   1664  N   LEU A 250      46.971  78.472 108.696  1.00  0.12           N  
ATOM   1665  CA  LEU A 250      47.072  77.029 108.586  1.00  0.12           C  
ATOM   1666  C   LEU A 250      46.425  76.407 109.819  1.00  0.12           C  
ATOM   1667  O   LEU A 250      45.703  77.080 110.553  1.00  0.12           O  
ATOM   1668  CB  LEU A 250      48.563  76.603 108.460  1.00  0.12           C  
ATOM   1669  CG  LEU A 250      49.305  77.202 107.240  1.00  0.12           C  
ATOM   1670  CD1 LEU A 250      50.793  76.818 107.268  1.00  0.12           C  
ATOM   1671  CD2 LEU A 250      48.678  76.769 105.905  1.00  0.12           C  
ATOM   1672  N   ASP A 251      46.651  75.097 110.089  1.00  0.12           N  
ATOM   1673  CA  ASP A 251      46.436  74.476 111.393  1.00  0.12           C  
ATOM   1674  C   ASP A 251      47.017  75.282 112.571  1.00  0.12           C  
ATOM   1675  O   ASP A 251      47.856  76.170 112.416  1.00  0.12           O  
ATOM   1676  CB  ASP A 251      47.012  73.028 111.444  1.00  0.12           C  
ATOM   1677  CG  ASP A 251      46.061  71.960 110.926  1.00  0.12           C  
ATOM   1678  OD1 ASP A 251      45.224  72.240 110.032  1.00  0.12           O  
ATOM   1679  OD2 ASP A 251      46.126  70.819 111.463  1.00  0.12           O  
ATOM   1680  N   THR A 252      46.594  74.971 113.818  1.00  0.19           N  
ATOM   1681  CA  THR A 252      46.937  75.721 115.029  1.00  0.19           C  
ATOM   1682  C   THR A 252      48.355  75.482 115.532  1.00  0.19           C  
ATOM   1683  O   THR A 252      48.612  75.247 116.712  1.00  0.19           O  
ATOM   1684  CB  THR A 252      45.959  75.472 116.177  1.00  0.19           C  
ATOM   1685  OG1 THR A 252      45.676  74.085 116.340  1.00  0.19           O  
ATOM   1686  CG2 THR A 252      44.628  76.164 115.851  1.00  0.19           C  
ATOM   1687  N   TRP A 253      49.344  75.621 114.635  1.00  0.16           N  
ATOM   1688  CA  TRP A 253      50.761  75.462 114.876  1.00  0.16           C  
ATOM   1689  C   TRP A 253      51.365  76.736 115.439  1.00  0.16           C  
ATOM   1690  O   TRP A 253      52.333  77.295 114.922  1.00  0.16           O  
ATOM   1691  CB  TRP A 253      51.493  75.042 113.576  1.00  0.16           C  
ATOM   1692  CG  TRP A 253      50.997  73.745 112.954  1.00  0.16           C  
ATOM   1693  CD1 TRP A 253      50.320  72.699 113.527  1.00  0.16           C  
ATOM   1694  CD2 TRP A 253      51.148  73.413 111.563  1.00  0.16           C  
ATOM   1695  NE1 TRP A 253      50.034  71.740 112.581  1.00  0.16           N  
ATOM   1696  CE2 TRP A 253      50.537  72.156 111.370  1.00  0.16           C  
ATOM   1697  CE3 TRP A 253      51.740  74.094 110.501  1.00  0.16           C  
ATOM   1698  CZ2 TRP A 253      50.500  71.563 110.116  1.00  0.16           C  
ATOM   1699  CZ3 TRP A 253      51.712  73.490 109.235  1.00  0.16           C  
ATOM   1700  CH2 TRP A 253      51.098  72.243 109.044  1.00  0.16           C  
ATOM   1701  N   ILE A 254      50.786  77.223 116.554  1.00  0.20           N  
ATOM   1702  CA  ILE A 254      51.296  78.334 117.334  1.00  0.20           C  
ATOM   1703  C   ILE A 254      52.619  77.933 117.970  1.00  0.20           C  
ATOM   1704  O   ILE A 254      52.687  77.141 118.904  1.00  0.20           O  
ATOM   1705  CB  ILE A 254      50.286  78.821 118.375  1.00  0.20           C  
ATOM   1706  CG1 ILE A 254      48.984  79.282 117.670  1.00  0.20           C  
ATOM   1707  CG2 ILE A 254      50.893  79.975 119.202  1.00  0.20           C  
ATOM   1708  CD1 ILE A 254      47.869  79.705 118.636  1.00  0.20           C  
ATOM   1709  N   ARG A 255      53.737  78.471 117.450  1.00  0.19           N  
ATOM   1710  CA  ARG A 255      55.066  78.018 117.824  1.00  0.19           C  
ATOM   1711  C   ARG A 255      55.636  78.849 118.964  1.00  0.19           C  
ATOM   1712  O   ARG A 255      56.798  78.688 119.323  1.00  0.19           O  
ATOM   1713  CB  ARG A 255      56.033  78.136 116.606  1.00  0.19           C  
ATOM   1714  CG  ARG A 255      55.741  77.163 115.443  1.00  0.19           C  
ATOM   1715  CD  ARG A 255      56.643  77.331 114.207  1.00  0.19           C  
ATOM   1716  NE  ARG A 255      56.241  78.612 113.517  1.00  0.19           N  
ATOM   1717  CZ  ARG A 255      57.024  79.337 112.701  1.00  0.19           C  
ATOM   1718  NH1 ARG A 255      56.534  80.438 112.131  1.00  0.19           N  
ATOM   1719  NH2 ARG A 255      58.296  79.011 112.490  1.00  0.19           N  
ATOM   1720  N   LYS A 256      54.825  79.776 119.513  1.00  0.22           N  
ATOM   1721  CA  LYS A 256      55.252  80.921 120.294  1.00  0.22           C  
ATOM   1722  C   LYS A 256      54.050  81.857 120.443  1.00  0.22           C  
ATOM   1723  O   LYS A 256      53.224  81.967 119.541  1.00  0.22           O  
ATOM   1724  CB  LYS A 256      56.447  81.678 119.649  1.00  0.22           C  
ATOM   1725  CG  LYS A 256      56.276  82.002 118.153  1.00  0.22           C  
ATOM   1726  CD  LYS A 256      57.434  81.465 117.318  1.00  0.22           C  
ATOM   1727  CE  LYS A 256      57.245  81.772 115.850  1.00  0.22           C  
ATOM   1728  NZ  LYS A 256      58.480  81.401 115.157  1.00  0.22           N  
ATOM   1729  N   VAL A 257      53.866  82.479 121.630  1.00  0.24           N  
ATOM   1730  CA  VAL A 257      52.654  83.214 122.008  1.00  0.24           C  
ATOM   1731  C   VAL A 257      52.502  84.638 121.432  1.00  0.24           C  
ATOM   1732  O   VAL A 257      52.694  85.644 122.114  1.00  0.24           O  
ATOM   1733  CB  VAL A 257      52.498  83.248 123.531  1.00  0.24           C  
ATOM   1734  CG1 VAL A 257      51.099  83.773 123.926  1.00  0.24           C  
ATOM   1735  CG2 VAL A 257      52.695  81.832 124.116  1.00  0.24           C  
ATOM   1736  N   SER A 258      52.138  84.780 120.146  1.00  0.24           N  
ATOM   1737  CA  SER A 258      51.787  86.055 119.522  1.00  0.24           C  
ATOM   1738  C   SER A 258      51.106  85.672 118.220  1.00  0.24           C  
ATOM   1739  O   SER A 258      51.146  84.483 117.900  1.00  0.24           O  
ATOM   1740  CB  SER A 258      53.054  86.917 119.249  1.00  0.24           C  
ATOM   1741  OG  SER A 258      52.836  88.299 118.944  1.00  0.24           O  
ATOM   1742  N   PRO A 259      50.468  86.533 117.429  1.00  0.25           N  
ATOM   1743  CA  PRO A 259      50.081  86.220 116.050  1.00  0.25           C  
ATOM   1744  C   PRO A 259      51.216  85.789 115.124  1.00  0.25           C  
ATOM   1745  O   PRO A 259      52.378  85.751 115.527  1.00  0.25           O  
ATOM   1746  CB  PRO A 259      49.493  87.540 115.524  1.00  0.25           C  
ATOM   1747  CG  PRO A 259      49.055  88.339 116.754  1.00  0.25           C  
ATOM   1748  CD  PRO A 259      49.861  87.772 117.916  1.00  0.25           C  
ATOM   1749  N   ASP A 260      50.905  85.573 113.832  1.00  0.24           N  
ATOM   1750  CA  ASP A 260      51.782  85.317 112.694  1.00  0.24           C  
ATOM   1751  C   ASP A 260      52.913  86.319 112.452  1.00  0.24           C  
ATOM   1752  O   ASP A 260      53.826  86.083 111.664  1.00  0.24           O  
ATOM   1753  CB  ASP A 260      50.871  85.282 111.452  1.00  0.24           C  
ATOM   1754  CG  ASP A 260      49.839  84.207 111.713  1.00  0.24           C  
ATOM   1755  OD1 ASP A 260      50.146  83.022 111.445  1.00  0.24           O  
ATOM   1756  OD2 ASP A 260      48.787  84.574 112.300  1.00  0.24           O  
ATOM   1757  N   GLN A 261      52.915  87.420 113.232  1.00  0.25           N  
ATOM   1758  CA  GLN A 261      54.027  88.315 113.498  1.00  0.25           C  
ATOM   1759  C   GLN A 261      55.218  87.566 114.077  1.00  0.25           C  
ATOM   1760  O   GLN A 261      56.373  87.887 113.826  1.00  0.25           O  
ATOM   1761  CB  GLN A 261      53.579  89.361 114.549  1.00  0.25           C  
ATOM   1762  CG  GLN A 261      54.678  90.384 114.929  1.00  0.25           C  
ATOM   1763  CD  GLN A 261      54.376  91.226 116.168  1.00  0.25           C  
ATOM   1764  OE1 GLN A 261      55.241  91.951 116.647  1.00  0.25           O  
ATOM   1765  NE2 GLN A 261      53.147  91.149 116.717  1.00  0.25           N  
ATOM   1766  N   ALA A 262      54.956  86.549 114.915  1.00  0.26           N  
ATOM   1767  CA  ALA A 262      55.888  85.475 115.164  1.00  0.26           C  
ATOM   1768  C   ALA A 262      57.105  85.827 115.999  1.00  0.26           C  
ATOM   1769  O   ALA A 262      58.055  85.043 116.061  1.00  0.26           O  
ATOM   1770  CB  ALA A 262      56.278  84.796 113.832  1.00  0.26           C  
ATOM   1771  N   GLN A 263      57.075  86.989 116.688  1.00  0.26           N  
ATOM   1772  CA  GLN A 263      57.929  87.348 117.812  1.00  0.26           C  
ATOM   1773  C   GLN A 263      59.392  87.511 117.469  1.00  0.26           C  
ATOM   1774  O   GLN A 263      60.289  87.559 118.297  1.00  0.26           O  
ATOM   1775  CB  GLN A 263      57.716  86.382 118.992  1.00  0.26           C  
ATOM   1776  CG  GLN A 263      56.347  86.566 119.657  1.00  0.26           C  
ATOM   1777  CD  GLN A 263      55.812  85.267 120.225  1.00  0.26           C  
ATOM   1778  OE1 GLN A 263      55.160  84.547 119.470  1.00  0.26           O  
ATOM   1779  NE2 GLN A 263      56.024  84.962 121.521  1.00  0.26           N  
ATOM   1780  N   GLY A 264      59.685  87.677 116.190  1.00  0.32           N  
ATOM   1781  CA  GLY A 264      60.874  88.385 115.794  1.00  0.32           C  
ATOM   1782  C   GLY A 264      60.418  89.352 114.786  1.00  0.32           C  
ATOM   1783  O   GLY A 264      61.140  89.606 113.834  1.00  0.32           O  
ATOM   1784  N   GLY A 265      59.176  89.840 114.934  1.00  0.23           N  
ATOM   1785  CA  GLY A 265      58.387  90.475 113.896  1.00  0.23           C  
ATOM   1786  C   GLY A 265      57.918  91.832 114.279  1.00  0.23           C  
ATOM   1787  O   GLY A 265      57.125  92.408 113.540  1.00  0.23           O  
ATOM   1788  N   ARG A 266      58.415  92.363 115.421  1.00  0.26           N  
ATOM   1789  CA  ARG A 266      58.203  93.653 116.086  1.00  0.26           C  
ATOM   1790  C   ARG A 266      57.951  94.894 115.231  1.00  0.26           C  
ATOM   1791  O   ARG A 266      57.590  95.957 115.727  1.00  0.26           O  
ATOM   1792  CB  ARG A 266      59.468  93.923 116.968  1.00  0.26           C  
ATOM   1793  CG  ARG A 266      59.618  95.252 117.751  1.00  0.26           C  
ATOM   1794  CD  ARG A 266      58.450  95.651 118.662  1.00  0.26           C  
ATOM   1795  NE  ARG A 266      58.858  95.424 120.088  1.00  0.26           N  
ATOM   1796  CZ  ARG A 266      57.992  95.056 121.042  1.00  0.26           C  
ATOM   1797  NH1 ARG A 266      58.434  94.860 122.283  1.00  0.26           N  
ATOM   1798  NH2 ARG A 266      56.769  94.664 120.735  1.00  0.26           N  
ATOM   1799  N   TYR A 267      58.206  94.830 113.915  1.00  0.30           N  
ATOM   1800  CA  TYR A 267      58.331  95.957 113.026  1.00  0.30           C  
ATOM   1801  C   TYR A 267      57.116  96.828 112.984  1.00  0.30           C  
ATOM   1802  O   TYR A 267      56.038  96.432 112.549  1.00  0.30           O  
ATOM   1803  CB  TYR A 267      58.647  95.502 111.592  1.00  0.30           C  
ATOM   1804  CG  TYR A 267      59.263  96.578 110.727  1.00  0.30           C  
ATOM   1805  CD1 TYR A 267      60.429  97.260 111.113  1.00  0.30           C  
ATOM   1806  CD2 TYR A 267      58.774  96.779 109.426  1.00  0.30           C  
ATOM   1807  CE1 TYR A 267      61.133  98.048 110.201  1.00  0.30           C  
ATOM   1808  CE2 TYR A 267      59.548  97.452 108.474  1.00  0.30           C  
ATOM   1809  CZ  TYR A 267      60.717  98.100 108.875  1.00  0.30           C  
ATOM   1810  OH  TYR A 267      61.491  98.790 107.939  1.00  0.30           O  
ATOM   1811  N   TRP A 268      57.302  98.052 113.465  1.00  0.37           N  
ATOM   1812  CA  TRP A 268      56.288  99.043 113.606  1.00  0.37           C  
ATOM   1813  C   TRP A 268      55.640  99.435 112.297  1.00  0.37           C  
ATOM   1814  O   TRP A 268      56.288  99.956 111.391  1.00  0.37           O  
ATOM   1815  CB  TRP A 268      56.968 100.227 114.315  1.00  0.37           C  
ATOM   1816  CG  TRP A 268      57.380  99.855 115.730  1.00  0.37           C  
ATOM   1817  CD1 TRP A 268      56.669  99.174 116.676  1.00  0.37           C  
ATOM   1818  CD2 TRP A 268      58.637 100.180 116.334  1.00  0.37           C  
ATOM   1819  NE1 TRP A 268      57.410  99.053 117.829  1.00  0.37           N  
ATOM   1820  CE2 TRP A 268      58.611  99.680 117.648  1.00  0.37           C  
ATOM   1821  CE3 TRP A 268      59.744 100.842 115.846  1.00  0.37           C  
ATOM   1822  CZ2 TRP A 268      59.688  99.870 118.502  1.00  0.37           C  
ATOM   1823  CZ3 TRP A 268      60.841 101.029 116.693  1.00  0.37           C  
ATOM   1824  CH2 TRP A 268      60.812 100.555 118.011  1.00  0.37           C  
ATOM   1825  N   SER A 269      54.323  99.156 112.164  1.00  0.38           N  
ATOM   1826  CA  SER A 269      53.479  99.707 111.112  1.00  0.38           C  
ATOM   1827  C   SER A 269      53.592 101.210 110.912  1.00  0.38           C  
ATOM   1828  O   SER A 269      54.128 101.941 111.735  1.00  0.38           O  
ATOM   1829  CB  SER A 269      51.986  99.253 111.099  1.00  0.38           C  
ATOM   1830  OG  SER A 269      51.118  99.994 111.964  1.00  0.38           O  
ATOM   1831  N   ASN A 270      53.120 101.734 109.778  1.00  0.44           N  
ATOM   1832  CA  ASN A 270      53.399 103.112 109.453  1.00  0.44           C  
ATOM   1833  C   ASN A 270      52.240 103.758 108.705  1.00  0.44           C  
ATOM   1834  O   ASN A 270      52.054 104.963 108.762  1.00  0.44           O  
ATOM   1835  CB  ASN A 270      54.740 103.247 108.678  1.00  0.44           C  
ATOM   1836  CG  ASN A 270      55.951 103.445 109.596  1.00  0.44           C  
ATOM   1837  OD1 ASN A 270      56.254 104.566 110.015  1.00  0.44           O  
ATOM   1838  ND2 ASN A 270      56.705 102.366 109.899  1.00  0.44           N  
ATOM   1839  N   TYR A 271      51.332 103.025 108.047  1.00  0.42           N  
ATOM   1840  CA  TYR A 271      50.159 103.663 107.498  1.00  0.42           C  
ATOM   1841  C   TYR A 271      49.062 103.811 108.515  1.00  0.42           C  
ATOM   1842  O   TYR A 271      48.493 104.892 108.645  1.00  0.42           O  
ATOM   1843  CB  TYR A 271      49.588 102.882 106.309  1.00  0.42           C  
ATOM   1844  CG  TYR A 271      48.703 103.750 105.455  1.00  0.42           C  
ATOM   1845  CD1 TYR A 271      47.661 103.161 104.772  1.00  0.42           C  
ATOM   1846  CD2 TYR A 271      48.914 105.113 105.229  1.00  0.42           C  
ATOM   1847  CE1 TYR A 271      46.885 103.895 103.856  1.00  0.42           C  
ATOM   1848  CE2 TYR A 271      48.217 105.810 104.249  1.00  0.42           C  
ATOM   1849  CZ  TYR A 271      47.165 105.214 103.618  1.00  0.42           C  
ATOM   1850  OH  TYR A 271      46.457 105.878 102.623  1.00  0.42           O  
ATOM   1851  N   THR A 272      48.762 102.733 109.292  1.00  0.49           N  
ATOM   1852  CA  THR A 272      47.737 102.721 110.350  1.00  0.49           C  
ATOM   1853  C   THR A 272      48.053 103.801 111.341  1.00  0.49           C  
ATOM   1854  O   THR A 272      47.210 104.568 111.782  1.00  0.49           O  
ATOM   1855  CB  THR A 272      47.637 101.422 111.155  1.00  0.49           C  
ATOM   1856  OG1 THR A 272      47.682 100.281 110.319  1.00  0.49           O  
ATOM   1857  CG2 THR A 272      46.301 101.350 111.899  1.00  0.49           C  
ATOM   1858  N   TRP A 273      49.357 103.882 111.618  1.00  0.40           N  
ATOM   1859  CA  TRP A 273      50.044 104.901 112.353  1.00  0.40           C  
ATOM   1860  C   TRP A 273      50.078 106.327 111.775  1.00  0.40           C  
ATOM   1861  O   TRP A 273      49.829 107.289 112.493  1.00  0.40           O  
ATOM   1862  CB  TRP A 273      51.463 104.313 112.499  1.00  0.40           C  
ATOM   1863  CG  TRP A 273      52.496 105.228 113.081  1.00  0.40           C  
ATOM   1864  CD1 TRP A 273      53.703 105.627 112.576  1.00  0.40           C  
ATOM   1865  CD2 TRP A 273      52.309 105.927 114.313  1.00  0.40           C  
ATOM   1866  NE1 TRP A 273      54.267 106.571 113.394  1.00  0.40           N  
ATOM   1867  CE2 TRP A 273      53.428 106.754 114.465  1.00  0.40           C  
ATOM   1868  CE3 TRP A 273      51.285 105.908 115.260  1.00  0.40           C  
ATOM   1869  CZ2 TRP A 273      53.539 107.579 115.553  1.00  0.40           C  
ATOM   1870  CZ3 TRP A 273      51.388 106.779 116.348  1.00  0.40           C  
ATOM   1871  CH2 TRP A 273      52.498 107.620 116.494  1.00  0.40           C  
ATOM   1872  N   HIS A 274      50.376 106.541 110.471  1.00  0.46           N  
ATOM   1873  CA  HIS A 274      50.428 107.895 109.909  1.00  0.46           C  
ATOM   1874  C   HIS A 274      49.046 108.499 109.727  1.00  0.46           C  
ATOM   1875  O   HIS A 274      48.892 109.705 109.574  1.00  0.46           O  
ATOM   1876  CB  HIS A 274      51.240 107.973 108.590  1.00  0.46           C  
ATOM   1877  CG  HIS A 274      52.719 108.027 108.866  1.00  0.46           C  
ATOM   1878  ND1 HIS A 274      53.450 109.133 108.474  1.00  0.46           N  
ATOM   1879  CD2 HIS A 274      53.503 107.202 109.605  1.00  0.46           C  
ATOM   1880  CE1 HIS A 274      54.640 108.955 108.991  1.00  0.46           C  
ATOM   1881  NE2 HIS A 274      54.738 107.797 109.678  1.00  0.46           N  
ATOM   1882  N   GLY A 275      47.989 107.666 109.797  1.00  0.53           N  
ATOM   1883  CA  GLY A 275      46.613 108.112 110.006  1.00  0.53           C  
ATOM   1884  C   GLY A 275      45.903 108.523 108.758  1.00  0.53           C  
ATOM   1885  O   GLY A 275      44.704 108.768 108.763  1.00  0.53           O  
ATOM   1886  N   ASP A 276      46.621 108.486 107.630  1.00  0.38           N  
ATOM   1887  CA  ASP A 276      46.089 108.497 106.296  1.00  0.38           C  
ATOM   1888  C   ASP A 276      45.314 107.197 106.012  1.00  0.38           C  
ATOM   1889  O   ASP A 276      44.463 107.135 105.126  1.00  0.38           O  
ATOM   1890  CB  ASP A 276      47.286 108.502 105.322  1.00  0.38           C  
ATOM   1891  CG  ASP A 276      48.250 109.666 105.262  1.00  0.38           C  
ATOM   1892  OD1 ASP A 276      47.853 110.736 104.749  1.00  0.38           O  
ATOM   1893  OD2 ASP A 276      49.430 109.448 105.646  1.00  0.38           O  
ATOM   1894  N   GLN A 277      45.645 106.103 106.748  1.00  0.43           N  
ATOM   1895  CA  GLN A 277      45.115 104.765 106.531  1.00  0.43           C  
ATOM   1896  C   GLN A 277      43.641 104.638 106.578  1.00  0.43           C  
ATOM   1897  O   GLN A 277      43.036 104.957 107.583  1.00  0.43           O  
ATOM   1898  CB  GLN A 277      45.715 103.698 107.471  1.00  0.43           C  
ATOM   1899  CG  GLN A 277      45.408 102.207 107.159  1.00  0.43           C  
ATOM   1900  CD  GLN A 277      44.219 101.597 107.902  1.00  0.43           C  
ATOM   1901  OE1 GLN A 277      44.152 101.565 109.133  1.00  0.43           O  
ATOM   1902  NE2 GLN A 277      43.270 101.014 107.146  1.00  0.43           N  
ATOM   1903  N   ASN A 278      43.063 104.111 105.486  1.00  0.50           N  
ATOM   1904  CA  ASN A 278      41.647 104.121 105.239  1.00  0.50           C  
ATOM   1905  C   ASN A 278      41.021 102.751 105.535  1.00  0.50           C  
ATOM   1906  O   ASN A 278      41.221 101.829 104.738  1.00  0.50           O  
ATOM   1907  CB  ASN A 278      41.504 104.538 103.748  1.00  0.50           C  
ATOM   1908  CG  ASN A 278      40.085 104.954 103.408  1.00  0.50           C  
ATOM   1909  OD1 ASN A 278      39.116 104.439 103.966  1.00  0.50           O  
ATOM   1910  ND2 ASN A 278      39.946 105.889 102.439  1.00  0.50           N  
ATOM   1911  N   PRO A 279      40.259 102.539 106.625  1.00  0.47           N  
ATOM   1912  CA  PRO A 279      39.545 101.292 106.893  1.00  0.47           C  
ATOM   1913  C   PRO A 279      38.513 100.917 105.859  1.00  0.47           C  
ATOM   1914  O   PRO A 279      38.167  99.742 105.773  1.00  0.47           O  
ATOM   1915  CB  PRO A 279      38.887 101.521 108.263  1.00  0.47           C  
ATOM   1916  CG  PRO A 279      39.859 102.449 108.980  1.00  0.47           C  
ATOM   1917  CD  PRO A 279      40.363 103.341 107.847  1.00  0.47           C  
ATOM   1918  N   ALA A 280      37.975 101.879 105.082  1.00  0.59           N  
ATOM   1919  CA  ALA A 280      36.974 101.609 104.072  1.00  0.59           C  
ATOM   1920  C   ALA A 280      37.466 100.711 102.944  1.00  0.59           C  
ATOM   1921  O   ALA A 280      36.704  99.886 102.448  1.00  0.59           O  
ATOM   1922  CB  ALA A 280      36.394 102.918 103.507  1.00  0.59           C  
ATOM   1923  N   HIS A 281      38.751 100.821 102.526  1.00  0.56           N  
ATOM   1924  CA  HIS A 281      39.326  99.887 101.556  1.00  0.56           C  
ATOM   1925  C   HIS A 281      39.330  98.424 102.048  1.00  0.56           C  
ATOM   1926  O   HIS A 281      38.685  97.619 101.373  1.00  0.56           O  
ATOM   1927  CB  HIS A 281      40.746 100.315 101.088  1.00  0.56           C  
ATOM   1928  CG  HIS A 281      40.817 101.350 100.007  1.00  0.56           C  
ATOM   1929  ND1 HIS A 281      41.059 100.925  98.716  1.00  0.56           N  
ATOM   1930  CD2 HIS A 281      40.927 102.703 100.088  1.00  0.56           C  
ATOM   1931  CE1 HIS A 281      41.322 102.026  98.035  1.00  0.56           C  
ATOM   1932  NE2 HIS A 281      41.254 103.128  98.818  1.00  0.56           N  
ATOM   1933  N   PRO A 282      39.877  97.992 103.203  1.00  0.55           N  
ATOM   1934  CA  PRO A 282      39.734  96.605 103.642  1.00  0.55           C  
ATOM   1935  C   PRO A 282      38.312  96.194 103.949  1.00  0.55           C  
ATOM   1936  O   PRO A 282      37.967  95.040 103.716  1.00  0.55           O  
ATOM   1937  CB  PRO A 282      40.608  96.506 104.901  1.00  0.55           C  
ATOM   1938  CG  PRO A 282      41.712  97.525 104.644  1.00  0.55           C  
ATOM   1939  CD  PRO A 282      40.969  98.653 103.928  1.00  0.55           C  
ATOM   1940  N   PHE A 283      37.480  97.105 104.498  1.00  0.53           N  
ATOM   1941  CA  PHE A 283      36.088  96.828 104.809  1.00  0.53           C  
ATOM   1942  C   PHE A 283      35.234  96.541 103.572  1.00  0.53           C  
ATOM   1943  O   PHE A 283      34.443  95.602 103.560  1.00  0.53           O  
ATOM   1944  CB  PHE A 283      35.499  98.022 105.618  1.00  0.53           C  
ATOM   1945  CG  PHE A 283      34.181  97.685 106.266  1.00  0.53           C  
ATOM   1946  CD1 PHE A 283      32.972  97.883 105.579  1.00  0.53           C  
ATOM   1947  CD2 PHE A 283      34.149  97.122 107.552  1.00  0.53           C  
ATOM   1948  CE1 PHE A 283      31.756  97.492 106.153  1.00  0.53           C  
ATOM   1949  CE2 PHE A 283      32.933  96.756 108.141  1.00  0.53           C  
ATOM   1950  CZ  PHE A 283      31.735  96.938 107.439  1.00  0.53           C  
ATOM   1951  N   TRP A 284      35.365  97.346 102.495  1.00  0.52           N  
ATOM   1952  CA  TRP A 284      34.586  97.131 101.290  1.00  0.52           C  
ATOM   1953  C   TRP A 284      35.143  96.081 100.342  1.00  0.52           C  
ATOM   1954  O   TRP A 284      34.388  95.271  99.810  1.00  0.52           O  
ATOM   1955  CB  TRP A 284      34.410  98.438 100.470  1.00  0.52           C  
ATOM   1956  CG  TRP A 284      33.417  99.452 101.013  1.00  0.52           C  
ATOM   1957  CD1 TRP A 284      33.608 100.793 101.193  1.00  0.52           C  
ATOM   1958  CD2 TRP A 284      32.015  99.209 101.260  1.00  0.52           C  
ATOM   1959  NE1 TRP A 284      32.418 101.407 101.535  1.00  0.52           N  
ATOM   1960  CE2 TRP A 284      31.436 100.450 101.591  1.00  0.52           C  
ATOM   1961  CE3 TRP A 284      31.236  98.053 101.184  1.00  0.52           C  
ATOM   1962  CZ2 TRP A 284      30.080 100.561 101.868  1.00  0.52           C  
ATOM   1963  CZ3 TRP A 284      29.865  98.165 101.457  1.00  0.52           C  
ATOM   1964  CH2 TRP A 284      29.295  99.401 101.794  1.00  0.52           C  
ATOM   1965  N   SER A 285      36.461  96.081 100.050  1.00  0.57           N  
ATOM   1966  CA  SER A 285      36.970  95.256  98.958  1.00  0.57           C  
ATOM   1967  C   SER A 285      37.746  94.046  99.422  1.00  0.57           C  
ATOM   1968  O   SER A 285      37.950  93.104  98.658  1.00  0.57           O  
ATOM   1969  CB  SER A 285      37.882  96.082  98.001  1.00  0.57           C  
ATOM   1970  OG  SER A 285      39.063  96.552  98.652  1.00  0.57           O  
ATOM   1971  N   GLY A 286      38.228  94.037 100.683  1.00  0.50           N  
ATOM   1972  CA  GLY A 286      39.083  92.975 101.213  1.00  0.50           C  
ATOM   1973  C   GLY A 286      40.506  93.061 100.723  1.00  0.50           C  
ATOM   1974  O   GLY A 286      41.366  92.267 101.091  1.00  0.50           O  
ATOM   1975  N   VAL A 287      40.795  94.067  99.885  1.00  0.45           N  
ATOM   1976  CA  VAL A 287      42.111  94.374  99.381  1.00  0.45           C  
ATOM   1977  C   VAL A 287      42.666  95.381 100.342  1.00  0.45           C  
ATOM   1978  O   VAL A 287      41.948  96.250 100.832  1.00  0.45           O  
ATOM   1979  CB  VAL A 287      42.065  94.972  97.976  1.00  0.45           C  
ATOM   1980  CG1 VAL A 287      43.459  95.401  97.478  1.00  0.45           C  
ATOM   1981  CG2 VAL A 287      41.453  93.941  97.012  1.00  0.45           C  
ATOM   1982  N   GLN A 288      43.963  95.285 100.693  1.00  0.31           N  
ATOM   1983  CA  GLN A 288      44.522  96.264 101.589  1.00  0.31           C  
ATOM   1984  C   GLN A 288      44.550  97.661 100.959  1.00  0.31           C  
ATOM   1985  O   GLN A 288      43.862  98.540 101.454  1.00  0.31           O  
ATOM   1986  CB  GLN A 288      45.843  95.738 102.189  1.00  0.31           C  
ATOM   1987  CG  GLN A 288      46.182  96.385 103.548  1.00  0.31           C  
ATOM   1988  CD  GLN A 288      47.086  95.553 104.459  1.00  0.31           C  
ATOM   1989  OE1 GLN A 288      46.938  94.335 104.517  1.00  0.31           O  
ATOM   1990  NE2 GLN A 288      48.012  96.170 105.222  1.00  0.31           N  
ATOM   1991  N   GLY A 289      45.176  97.868  99.782  1.00  0.46           N  
ATOM   1992  CA  GLY A 289      44.921  99.050  98.956  1.00  0.46           C  
ATOM   1993  C   GLY A 289      45.189  98.721  97.515  1.00  0.46           C  
ATOM   1994  O   GLY A 289      45.941  97.787  97.244  1.00  0.46           O  
ATOM   1995  N   SER A 290      44.604  99.478  96.559  1.00  0.36           N  
ATOM   1996  CA  SER A 290      44.773  99.235  95.124  1.00  0.36           C  
ATOM   1997  C   SER A 290      43.962 100.229  94.308  1.00  0.36           C  
ATOM   1998  O   SER A 290      42.819  99.976  93.928  1.00  0.36           O  
ATOM   1999  CB  SER A 290      44.368  97.813  94.635  1.00  0.36           C  
ATOM   2000  OG  SER A 290      44.692  97.607  93.255  1.00  0.36           O  
ATOM   2001  N   ASP A 291      44.574 101.376  93.991  1.00  0.55           N  
ATOM   2002  CA  ASP A 291      43.934 102.556  93.465  1.00  0.55           C  
ATOM   2003  C   ASP A 291      44.480 102.842  92.074  1.00  0.55           C  
ATOM   2004  O   ASP A 291      45.562 102.397  91.698  1.00  0.55           O  
ATOM   2005  CB  ASP A 291      44.184 103.771  94.399  1.00  0.55           C  
ATOM   2006  CG  ASP A 291      43.741 103.447  95.816  1.00  0.55           C  
ATOM   2007  OD1 ASP A 291      42.601 103.847  96.171  1.00  0.55           O  
ATOM   2008  OD2 ASP A 291      44.517 102.769  96.550  1.00  0.55           O  
ATOM   2009  N   ILE A 292      43.685 103.550  91.256  1.00  0.57           N  
ATOM   2010  CA  ILE A 292      43.982 103.915  89.880  1.00  0.57           C  
ATOM   2011  C   ILE A 292      45.181 104.867  89.693  1.00  0.57           C  
ATOM   2012  O   ILE A 292      45.331 105.863  90.401  1.00  0.57           O  
ATOM   2013  CB  ILE A 292      42.713 104.536  89.296  1.00  0.57           C  
ATOM   2014  CG1 ILE A 292      41.521 103.553  89.155  1.00  0.57           C  
ATOM   2015  CG2 ILE A 292      42.982 105.206  87.946  1.00  0.57           C  
ATOM   2016  CD1 ILE A 292      41.658 102.547  88.004  1.00  0.57           C  
ATOM   2017  N   ASP A 293      46.046 104.603  88.686  1.00  0.57           N  
ATOM   2018  CA  ASP A 293      47.095 105.458  88.163  1.00  0.57           C  
ATOM   2019  C   ASP A 293      46.634 106.815  87.614  1.00  0.57           C  
ATOM   2020  O   ASP A 293      45.543 106.997  87.081  1.00  0.57           O  
ATOM   2021  CB  ASP A 293      47.854 104.751  87.012  1.00  0.57           C  
ATOM   2022  CG  ASP A 293      48.404 103.389  87.402  1.00  0.57           C  
ATOM   2023  OD1 ASP A 293      47.626 102.518  87.858  1.00  0.57           O  
ATOM   2024  OD2 ASP A 293      49.607 103.168  87.102  1.00  0.57           O  
ATOM   2025  N   LEU A 294      47.488 107.854  87.685  1.00  0.69           N  
ATOM   2026  CA  LEU A 294      47.090 109.211  87.322  1.00  0.69           C  
ATOM   2027  C   LEU A 294      46.920 109.485  85.836  1.00  0.69           C  
ATOM   2028  O   LEU A 294      46.276 110.456  85.446  1.00  0.69           O  
ATOM   2029  CB  LEU A 294      48.089 110.215  87.916  1.00  0.69           C  
ATOM   2030  CG  LEU A 294      47.881 110.347  89.432  1.00  0.69           C  
ATOM   2031  CD1 LEU A 294      49.159 110.738  90.132  1.00  0.69           C  
ATOM   2032  CD2 LEU A 294      46.837 111.403  89.788  1.00  0.69           C  
ATOM   2033  N   SER A 295      47.430 108.603  84.961  1.00  0.69           N  
ATOM   2034  CA  SER A 295      47.162 108.629  83.530  1.00  0.69           C  
ATOM   2035  C   SER A 295      45.691 108.443  83.197  1.00  0.69           C  
ATOM   2036  O   SER A 295      45.144 109.066  82.291  1.00  0.69           O  
ATOM   2037  CB  SER A 295      47.964 107.527  82.800  1.00  0.69           C  
ATOM   2038  OG  SER A 295      47.839 106.290  83.504  1.00  0.69           O  
ATOM   2039  N   ASP A 296      44.997 107.592  83.971  1.00  0.68           N  
ATOM   2040  CA  ASP A 296      43.620 107.218  83.763  1.00  0.68           C  
ATOM   2041  C   ASP A 296      42.636 108.351  84.110  1.00  0.68           C  
ATOM   2042  O   ASP A 296      41.508 108.400  83.621  1.00  0.68           O  
ATOM   2043  CB  ASP A 296      43.405 105.915  84.556  1.00  0.68           C  
ATOM   2044  CG  ASP A 296      42.020 105.348  84.363  1.00  0.68           C  
ATOM   2045  OD1 ASP A 296      41.776 104.708  83.313  1.00  0.68           O  
ATOM   2046  OD2 ASP A 296      41.161 105.574  85.250  1.00  0.68           O  
ATOM   2047  N   MET A 297      43.089 109.404  84.837  1.00  0.70           N  
ATOM   2048  CA  MET A 297      42.323 110.637  85.018  1.00  0.70           C  
ATOM   2049  C   MET A 297      41.982 111.337  83.703  1.00  0.70           C  
ATOM   2050  O   MET A 297      41.089 112.179  83.634  1.00  0.70           O  
ATOM   2051  CB  MET A 297      43.079 111.698  85.856  1.00  0.70           C  
ATOM   2052  CG  MET A 297      43.342 111.315  87.319  1.00  0.70           C  
ATOM   2053  SD  MET A 297      43.745 112.751  88.372  1.00  0.70           S  
ATOM   2054  CE  MET A 297      45.202 113.315  87.446  1.00  0.70           C  
ATOM   2055  N   ARG A 298      42.683 110.981  82.613  1.00  0.62           N  
ATOM   2056  CA  ARG A 298      42.453 111.511  81.296  1.00  0.62           C  
ATOM   2057  C   ARG A 298      41.495 110.651  80.457  1.00  0.62           C  
ATOM   2058  O   ARG A 298      41.102 111.044  79.354  1.00  0.62           O  
ATOM   2059  CB  ARG A 298      43.850 111.661  80.642  1.00  0.62           C  
ATOM   2060  CG  ARG A 298      43.895 112.213  79.209  1.00  0.62           C  
ATOM   2061  CD  ARG A 298      43.030 113.463  78.984  1.00  0.62           C  
ATOM   2062  NE  ARG A 298      43.100 113.799  77.528  1.00  0.62           N  
ATOM   2063  CZ  ARG A 298      42.627 112.992  76.569  1.00  0.62           C  
ATOM   2064  NH1 ARG A 298      43.080 113.139  75.329  1.00  0.62           N  
ATOM   2065  NH2 ARG A 298      41.786 111.992  76.821  1.00  0.62           N  
ATOM   2066  N   PHE A 299      41.024 109.496  80.972  1.00  0.67           N  
ATOM   2067  CA  PHE A 299      39.905 108.781  80.366  1.00  0.67           C  
ATOM   2068  C   PHE A 299      38.595 109.172  81.051  1.00  0.67           C  
ATOM   2069  O   PHE A 299      37.511 109.021  80.489  1.00  0.67           O  
ATOM   2070  CB  PHE A 299      40.101 107.243  80.453  1.00  0.67           C  
ATOM   2071  CG  PHE A 299      41.273 106.794  79.620  1.00  0.67           C  
ATOM   2072  CD1 PHE A 299      41.284 106.935  78.221  1.00  0.67           C  
ATOM   2073  CD2 PHE A 299      42.373 106.186  80.242  1.00  0.67           C  
ATOM   2074  CE1 PHE A 299      42.386 106.501  77.468  1.00  0.67           C  
ATOM   2075  CE2 PHE A 299      43.483 105.767  79.501  1.00  0.67           C  
ATOM   2076  CZ  PHE A 299      43.489 105.924  78.110  1.00  0.67           C  
ATOM   2077  N   SER A 300      38.684 109.755  82.267  1.00  0.75           N  
ATOM   2078  CA  SER A 300      37.579 110.376  82.994  1.00  0.75           C  
ATOM   2079  C   SER A 300      36.964 111.572  82.284  1.00  0.75           C  
ATOM   2080  O   SER A 300      37.651 112.353  81.625  1.00  0.75           O  
ATOM   2081  CB  SER A 300      38.011 110.837  84.416  1.00  0.75           C  
ATOM   2082  OG  SER A 300      36.919 111.342  85.192  1.00  0.75           O  
ATOM   2083  N   LYS A 301      35.635 111.762  82.426  1.00  0.71           N  
ATOM   2084  CA  LYS A 301      34.959 112.954  81.944  1.00  0.71           C  
ATOM   2085  C   LYS A 301      34.356 113.759  83.087  1.00  0.71           C  
ATOM   2086  O   LYS A 301      33.736 114.798  82.867  1.00  0.71           O  
ATOM   2087  CB  LYS A 301      33.847 112.600  80.932  1.00  0.71           C  
ATOM   2088  CG  LYS A 301      34.384 111.924  79.660  1.00  0.71           C  
ATOM   2089  CD  LYS A 301      33.248 111.584  78.682  1.00  0.71           C  
ATOM   2090  CE  LYS A 301      33.719 110.801  77.456  1.00  0.71           C  
ATOM   2091  NZ  LYS A 301      32.561 110.481  76.591  1.00  0.71           N  
ATOM   2092  N   LEU A 302      34.544 113.326  84.348  1.00  0.75           N  
ATOM   2093  CA  LEU A 302      34.105 114.105  85.487  1.00  0.75           C  
ATOM   2094  C   LEU A 302      34.953 113.774  86.696  1.00  0.75           C  
ATOM   2095  O   LEU A 302      35.047 112.625  87.121  1.00  0.75           O  
ATOM   2096  CB  LEU A 302      32.620 113.838  85.807  1.00  0.75           C  
ATOM   2097  CG  LEU A 302      32.047 114.595  87.020  1.00  0.75           C  
ATOM   2098  CD1 LEU A 302      32.021 116.111  86.820  1.00  0.75           C  
ATOM   2099  CD2 LEU A 302      30.621 114.119  87.266  1.00  0.75           C  
ATOM   2100  N   ASN A 303      35.610 114.781  87.295  1.00  0.77           N  
ATOM   2101  CA  ASN A 303      36.560 114.540  88.364  1.00  0.77           C  
ATOM   2102  C   ASN A 303      36.252 115.381  89.588  1.00  0.77           C  
ATOM   2103  O   ASN A 303      36.319 116.609  89.558  1.00  0.77           O  
ATOM   2104  CB  ASN A 303      37.994 114.878  87.892  1.00  0.77           C  
ATOM   2105  CG  ASN A 303      38.409 113.920  86.783  1.00  0.77           C  
ATOM   2106  OD1 ASN A 303      38.774 112.771  87.046  1.00  0.77           O  
ATOM   2107  ND2 ASN A 303      38.363 114.377  85.513  1.00  0.77           N  
ATOM   2108  N   THR A 304      35.955 114.735  90.730  1.00  0.81           N  
ATOM   2109  CA  THR A 304      35.746 115.455  91.983  1.00  0.81           C  
ATOM   2110  C   THR A 304      36.966 115.340  92.850  1.00  0.81           C  
ATOM   2111  O   THR A 304      37.365 114.266  93.290  1.00  0.81           O  
ATOM   2112  CB  THR A 304      34.538 115.022  92.784  1.00  0.81           C  
ATOM   2113  OG1 THR A 304      33.392 115.159  91.969  1.00  0.81           O  
ATOM   2114  CG2 THR A 304      34.309 115.947  93.989  1.00  0.81           C  
ATOM   2115  N   SER A 305      37.601 116.489  93.114  1.00  0.82           N  
ATOM   2116  CA  SER A 305      38.816 116.607  93.885  1.00  0.82           C  
ATOM   2117  C   SER A 305      38.486 116.921  95.328  1.00  0.82           C  
ATOM   2118  O   SER A 305      38.309 118.082  95.702  1.00  0.82           O  
ATOM   2119  CB  SER A 305      39.661 117.751  93.288  1.00  0.82           C  
ATOM   2120  OG  SER A 305      40.989 117.783  93.810  1.00  0.82           O  
ATOM   2121  N   TRP A 306      38.397 115.889  96.183  1.00  0.75           N  
ATOM   2122  CA  TRP A 306      37.786 116.009  97.489  1.00  0.75           C  
ATOM   2123  C   TRP A 306      38.823 115.859  98.583  1.00  0.75           C  
ATOM   2124  O   TRP A 306      39.368 114.784  98.825  1.00  0.75           O  
ATOM   2125  CB  TRP A 306      36.705 114.913  97.633  1.00  0.75           C  
ATOM   2126  CG  TRP A 306      35.674 115.179  98.712  1.00  0.75           C  
ATOM   2127  CD1 TRP A 306      35.834 115.630  99.993  1.00  0.75           C  
ATOM   2128  CD2 TRP A 306      34.262 115.042  98.505  1.00  0.75           C  
ATOM   2129  NE1 TRP A 306      34.619 115.757 100.612  1.00  0.75           N  
ATOM   2130  CE2 TRP A 306      33.634 115.401  99.717  1.00  0.75           C  
ATOM   2131  CE3 TRP A 306      33.523 114.647  97.393  1.00  0.75           C  
ATOM   2132  CZ2 TRP A 306      32.255 115.355  99.836  1.00  0.75           C  
ATOM   2133  CZ3 TRP A 306      32.128 114.642  97.507  1.00  0.75           C  
ATOM   2134  CH2 TRP A 306      31.499 114.973  98.715  1.00  0.75           C  
ATOM   2135  N   GLY A 307      39.165 116.966  99.274  1.00  0.77           N  
ATOM   2136  CA  GLY A 307      40.171 116.926 100.335  1.00  0.77           C  
ATOM   2137  C   GLY A 307      41.589 116.849  99.823  1.00  0.77           C  
ATOM   2138  O   GLY A 307      42.539 116.767 100.596  1.00  0.77           O  
ATOM   2139  N   LYS A 308      41.770 116.872  98.488  1.00  0.76           N  
ATOM   2140  CA  LYS A 308      43.037 116.592  97.847  1.00  0.76           C  
ATOM   2141  C   LYS A 308      43.579 117.816  97.126  1.00  0.76           C  
ATOM   2142  O   LYS A 308      43.009 118.342  96.166  1.00  0.76           O  
ATOM   2143  CB  LYS A 308      42.923 115.390  96.870  1.00  0.76           C  
ATOM   2144  CG  LYS A 308      44.272 114.837  96.361  1.00  0.76           C  
ATOM   2145  CD  LYS A 308      45.098 114.174  97.480  1.00  0.76           C  
ATOM   2146  CE  LYS A 308      46.553 113.842  97.118  1.00  0.76           C  
ATOM   2147  NZ  LYS A 308      47.302 113.452  98.336  1.00  0.76           N  
ATOM   2148  N   ASN A 309      44.735 118.311  97.598  1.00  0.81           N  
ATOM   2149  CA  ASN A 309      45.369 119.529  97.143  1.00  0.81           C  
ATOM   2150  C   ASN A 309      46.403 119.290  96.032  1.00  0.81           C  
ATOM   2151  O   ASN A 309      47.563 119.680  96.153  1.00  0.81           O  
ATOM   2152  CB  ASN A 309      46.012 120.206  98.382  1.00  0.81           C  
ATOM   2153  CG  ASN A 309      46.291 121.676  98.100  1.00  0.81           C  
ATOM   2154  OD1 ASN A 309      45.722 122.249  97.166  1.00  0.81           O  
ATOM   2155  ND2 ASN A 309      47.155 122.283  98.939  1.00  0.81           N  
ATOM   2156  N   PHE A 310      45.986 118.641  94.920  1.00  0.77           N  
ATOM   2157  CA  PHE A 310      46.788 118.166  93.793  1.00  0.77           C  
ATOM   2158  C   PHE A 310      47.978 118.979  93.352  1.00  0.77           C  
ATOM   2159  O   PHE A 310      49.062 118.450  93.157  1.00  0.77           O  
ATOM   2160  CB  PHE A 310      45.917 118.085  92.517  1.00  0.77           C  
ATOM   2161  CG  PHE A 310      45.232 116.774  92.450  1.00  0.77           C  
ATOM   2162  CD1 PHE A 310      45.817 115.726  91.723  1.00  0.77           C  
ATOM   2163  CD2 PHE A 310      43.989 116.586  93.063  1.00  0.77           C  
ATOM   2164  CE1 PHE A 310      45.139 114.516  91.563  1.00  0.77           C  
ATOM   2165  CE2 PHE A 310      43.294 115.390  92.881  1.00  0.77           C  
ATOM   2166  CZ  PHE A 310      43.868 114.364  92.123  1.00  0.77           C  
ATOM   2167  N   VAL A 311      47.812 120.291  93.149  1.00  0.74           N  
ATOM   2168  CA  VAL A 311      48.869 121.144  92.631  1.00  0.74           C  
ATOM   2169  C   VAL A 311      50.076 121.166  93.560  1.00  0.74           C  
ATOM   2170  O   VAL A 311      51.223 121.173  93.129  1.00  0.74           O  
ATOM   2171  CB  VAL A 311      48.330 122.542  92.357  1.00  0.74           C  
ATOM   2172  CG1 VAL A 311      49.429 123.457  91.781  1.00  0.74           C  
ATOM   2173  CG2 VAL A 311      47.168 122.431  91.351  1.00  0.74           C  
ATOM   2174  N   GLU A 312      49.825 121.129  94.875  1.00  0.59           N  
ATOM   2175  CA  GLU A 312      50.846 121.077  95.892  1.00  0.59           C  
ATOM   2176  C   GLU A 312      51.316 119.656  96.215  1.00  0.59           C  
ATOM   2177  O   GLU A 312      52.510 119.355  96.205  1.00  0.59           O  
ATOM   2178  CB  GLU A 312      50.219 121.759  97.120  1.00  0.59           C  
ATOM   2179  CG  GLU A 312      51.163 122.040  98.307  1.00  0.59           C  
ATOM   2180  CD  GLU A 312      50.445 122.875  99.364  1.00  0.59           C  
ATOM   2181  OE1 GLU A 312      49.557 123.687  98.985  1.00  0.59           O  
ATOM   2182  OE2 GLU A 312      50.748 122.676 100.566  1.00  0.59           O  
ATOM   2183  N   ASN A 313      50.382 118.708  96.468  1.00  0.64           N  
ATOM   2184  CA  ASN A 313      50.714 117.395  97.019  1.00  0.64           C  
ATOM   2185  C   ASN A 313      50.780 116.277  95.975  1.00  0.64           C  
ATOM   2186  O   ASN A 313      50.958 115.104  96.301  1.00  0.64           O  
ATOM   2187  CB  ASN A 313      49.756 117.033  98.195  1.00  0.64           C  
ATOM   2188  CG  ASN A 313      48.301 116.879  97.773  1.00  0.64           C  
ATOM   2189  OD1 ASN A 313      47.935 116.799  96.602  1.00  0.64           O  
ATOM   2190  ND2 ASN A 313      47.398 116.758  98.769  1.00  0.64           N  
ATOM   2191  N   LYS A 314      50.637 116.628  94.687  1.00  0.66           N  
ATOM   2192  CA  LYS A 314      50.640 115.703  93.570  1.00  0.66           C  
ATOM   2193  C   LYS A 314      51.162 116.459  92.344  1.00  0.66           C  
ATOM   2194  O   LYS A 314      50.733 116.287  91.205  1.00  0.66           O  
ATOM   2195  CB  LYS A 314      49.213 115.116  93.366  1.00  0.66           C  
ATOM   2196  CG  LYS A 314      49.136 113.885  92.455  1.00  0.66           C  
ATOM   2197  CD  LYS A 314      49.842 112.644  93.018  1.00  0.66           C  
ATOM   2198  CE  LYS A 314      48.942 111.747  93.852  1.00  0.66           C  
ATOM   2199  NZ  LYS A 314      49.613 110.454  94.046  1.00  0.66           N  
ATOM   2200  N   MET A 315      52.129 117.371  92.592  1.00  0.73           N  
ATOM   2201  CA  MET A 315      52.739 118.268  91.620  1.00  0.73           C  
ATOM   2202  C   MET A 315      53.253 117.647  90.306  1.00  0.73           C  
ATOM   2203  O   MET A 315      52.853 118.158  89.255  1.00  0.73           O  
ATOM   2204  CB  MET A 315      53.872 119.059  92.340  1.00  0.73           C  
ATOM   2205  CG  MET A 315      54.722 119.997  91.454  1.00  0.73           C  
ATOM   2206  SD  MET A 315      53.813 121.386  90.712  1.00  0.73           S  
ATOM   2207  CE  MET A 315      53.962 122.476  92.157  1.00  0.73           C  
ATOM   2208  N   PRO A 316      54.063 116.579  90.215  1.00  0.78           N  
ATOM   2209  CA  PRO A 316      54.580 116.077  88.941  1.00  0.78           C  
ATOM   2210  C   PRO A 316      53.539 115.380  88.095  1.00  0.78           C  
ATOM   2211  O   PRO A 316      53.878 114.915  87.004  1.00  0.78           O  
ATOM   2212  CB  PRO A 316      55.690 115.099  89.348  1.00  0.78           C  
ATOM   2213  CG  PRO A 316      55.312 114.628  90.744  1.00  0.78           C  
ATOM   2214  CD  PRO A 316      54.625 115.845  91.351  1.00  0.78           C  
ATOM   2215  N   GLU A 317      52.303 115.221  88.591  1.00  0.73           N  
ATOM   2216  CA  GLU A 317      51.210 114.629  87.859  1.00  0.73           C  
ATOM   2217  C   GLU A 317      50.013 115.549  87.764  1.00  0.73           C  
ATOM   2218  O   GLU A 317      48.925 115.149  87.344  1.00  0.73           O  
ATOM   2219  CB  GLU A 317      50.770 113.346  88.577  1.00  0.73           C  
ATOM   2220  CG  GLU A 317      51.958 112.390  88.833  1.00  0.73           C  
ATOM   2221  CD  GLU A 317      52.439 112.327  90.281  1.00  0.73           C  
ATOM   2222  OE1 GLU A 317      52.164 113.231  91.096  1.00  0.73           O  
ATOM   2223  OE2 GLU A 317      53.165 111.336  90.561  1.00  0.73           O  
ATOM   2224  N   ALA A 318      50.178 116.832  88.131  1.00  0.78           N  
ATOM   2225  CA  ALA A 318      49.096 117.789  88.146  1.00  0.78           C  
ATOM   2226  C   ALA A 318      48.713 118.261  86.747  1.00  0.78           C  
ATOM   2227  O   ALA A 318      47.627 118.806  86.536  1.00  0.78           O  
ATOM   2228  CB  ALA A 318      49.502 118.978  89.036  1.00  0.78           C  
ATOM   2229  N   HIS A 319      49.584 118.013  85.743  1.00  0.72           N  
ATOM   2230  CA  HIS A 319      49.309 118.272  84.341  1.00  0.72           C  
ATOM   2231  C   HIS A 319      48.158 117.432  83.816  1.00  0.72           C  
ATOM   2232  O   HIS A 319      47.215 117.972  83.252  1.00  0.72           O  
ATOM   2233  CB  HIS A 319      50.569 118.094  83.460  1.00  0.72           C  
ATOM   2234  CG  HIS A 319      51.038 116.692  83.226  1.00  0.72           C  
ATOM   2235  ND1 HIS A 319      51.371 115.866  84.289  1.00  0.72           N  
ATOM   2236  CD2 HIS A 319      51.289 116.072  82.045  1.00  0.72           C  
ATOM   2237  CE1 HIS A 319      51.826 114.763  83.719  1.00  0.72           C  
ATOM   2238  NE2 HIS A 319      51.797 114.834  82.366  1.00  0.72           N  
ATOM   2239  N   TRP A 320      48.133 116.117  84.131  1.00  0.73           N  
ATOM   2240  CA  TRP A 320      47.086 115.181  83.736  1.00  0.73           C  
ATOM   2241  C   TRP A 320      45.675 115.643  84.105  1.00  0.73           C  
ATOM   2242  O   TRP A 320      44.726 115.502  83.334  1.00  0.73           O  
ATOM   2243  CB  TRP A 320      47.297 113.812  84.447  1.00  0.73           C  
ATOM   2244  CG  TRP A 320      48.458 112.960  83.967  1.00  0.73           C  
ATOM   2245  CD1 TRP A 320      49.649 112.676  84.579  1.00  0.73           C  
ATOM   2246  CD2 TRP A 320      48.405 112.144  82.788  1.00  0.73           C  
ATOM   2247  NE1 TRP A 320      50.352 111.736  83.847  1.00  0.73           N  
ATOM   2248  CE2 TRP A 320      49.598 111.392  82.748  1.00  0.73           C  
ATOM   2249  CE3 TRP A 320      47.428 111.999  81.808  1.00  0.73           C  
ATOM   2250  CZ2 TRP A 320      49.830 110.480  81.728  1.00  0.73           C  
ATOM   2251  CZ3 TRP A 320      47.639 111.044  80.805  1.00  0.73           C  
ATOM   2252  CH2 TRP A 320      48.818 110.286  80.773  1.00  0.73           C  
ATOM   2253  N   LYS A 321      45.521 116.217  85.315  1.00  0.75           N  
ATOM   2254  CA  LYS A 321      44.300 116.850  85.781  1.00  0.75           C  
ATOM   2255  C   LYS A 321      43.943 118.141  85.050  1.00  0.75           C  
ATOM   2256  O   LYS A 321      42.791 118.377  84.697  1.00  0.75           O  
ATOM   2257  CB  LYS A 321      44.425 117.140  87.295  1.00  0.75           C  
ATOM   2258  CG  LYS A 321      43.195 117.833  87.903  1.00  0.75           C  
ATOM   2259  CD  LYS A 321      43.305 117.994  89.423  1.00  0.75           C  
ATOM   2260  CE  LYS A 321      42.138 118.799  89.995  1.00  0.75           C  
ATOM   2261  NZ  LYS A 321      42.260 118.895  91.459  1.00  0.75           N  
ATOM   2262  N   LEU A 322      44.921 119.032  84.805  1.00  0.74           N  
ATOM   2263  CA  LEU A 322      44.702 120.270  84.073  1.00  0.74           C  
ATOM   2264  C   LEU A 322      44.346 120.041  82.609  1.00  0.74           C  
ATOM   2265  O   LEU A 322      43.401 120.612  82.071  1.00  0.74           O  
ATOM   2266  CB  LEU A 322      45.969 121.155  84.201  1.00  0.74           C  
ATOM   2267  CG  LEU A 322      45.907 122.543  83.525  1.00  0.74           C  
ATOM   2268  CD1 LEU A 322      44.671 123.357  83.937  1.00  0.74           C  
ATOM   2269  CD2 LEU A 322      47.192 123.327  83.828  1.00  0.74           C  
ATOM   2270  N   GLU A 323      45.068 119.133  81.943  1.00  0.64           N  
ATOM   2271  CA  GLU A 323      44.935 118.851  80.533  1.00  0.64           C  
ATOM   2272  C   GLU A 323      43.726 117.965  80.215  1.00  0.64           C  
ATOM   2273  O   GLU A 323      43.286 117.857  79.070  1.00  0.64           O  
ATOM   2274  CB  GLU A 323      46.235 118.164  80.070  1.00  0.64           C  
ATOM   2275  CG  GLU A 323      47.528 119.006  80.245  1.00  0.64           C  
ATOM   2276  CD  GLU A 323      48.799 118.155  80.225  1.00  0.64           C  
ATOM   2277  OE1 GLU A 323      48.706 116.907  80.363  1.00  0.64           O  
ATOM   2278  OE2 GLU A 323      49.895 118.765  80.136  1.00  0.64           O  
ATOM   2279  N   CYS A 324      43.096 117.304  81.219  1.00  0.63           N  
ATOM   2280  CA  CYS A 324      41.835 116.605  80.986  1.00  0.63           C  
ATOM   2281  C   CYS A 324      40.638 117.544  80.870  1.00  0.63           C  
ATOM   2282  O   CYS A 324      39.645 117.209  80.226  1.00  0.63           O  
ATOM   2283  CB  CYS A 324      41.563 115.429  81.975  1.00  0.63           C  
ATOM   2284  SG  CYS A 324      41.080 115.858  83.679  1.00  0.63           S  
ATOM   2285  N   ILE A 325      40.742 118.782  81.398  1.00  0.66           N  
ATOM   2286  CA  ILE A 325      39.752 119.846  81.236  1.00  0.66           C  
ATOM   2287  C   ILE A 325      39.586 120.215  79.763  1.00  0.66           C  
ATOM   2288  O   ILE A 325      38.480 120.394  79.255  1.00  0.66           O  
ATOM   2289  CB  ILE A 325      40.109 121.068  82.084  1.00  0.66           C  
ATOM   2290  CG1 ILE A 325      40.155 120.672  83.582  1.00  0.66           C  
ATOM   2291  CG2 ILE A 325      39.080 122.201  81.860  1.00  0.66           C  
ATOM   2292  CD1 ILE A 325      40.758 121.748  84.496  1.00  0.66           C  
ATOM   2293  N   GLU A 326      40.696 120.230  78.996  1.00  0.70           N  
ATOM   2294  CA  GLU A 326      40.706 120.477  77.563  1.00  0.70           C  
ATOM   2295  C   GLU A 326      40.058 119.368  76.731  1.00  0.70           C  
ATOM   2296  O   GLU A 326      39.757 119.531  75.552  1.00  0.70           O  
ATOM   2297  CB  GLU A 326      42.152 120.706  77.076  1.00  0.70           C  
ATOM   2298  CG  GLU A 326      42.834 121.920  77.753  1.00  0.70           C  
ATOM   2299  CD  GLU A 326      44.187 122.262  77.129  1.00  0.70           C  
ATOM   2300  OE1 GLU A 326      44.626 121.536  76.202  1.00  0.70           O  
ATOM   2301  OE2 GLU A 326      44.776 123.278  77.582  1.00  0.70           O  
ATOM   2302  N   ARG A 327      39.764 118.203  77.347  1.00  0.64           N  
ATOM   2303  CA  ARG A 327      39.012 117.133  76.717  1.00  0.64           C  
ATOM   2304  C   ARG A 327      37.519 117.254  77.042  1.00  0.64           C  
ATOM   2305  O   ARG A 327      36.697 116.459  76.587  1.00  0.64           O  
ATOM   2306  CB  ARG A 327      39.596 115.771  77.201  1.00  0.64           C  
ATOM   2307  CG  ARG A 327      38.967 114.481  76.625  1.00  0.64           C  
ATOM   2308  CD  ARG A 327      38.933 114.418  75.096  1.00  0.64           C  
ATOM   2309  NE  ARG A 327      38.431 113.052  74.738  1.00  0.64           N  
ATOM   2310  CZ  ARG A 327      38.266 112.619  73.481  1.00  0.64           C  
ATOM   2311  NH1 ARG A 327      37.849 111.373  73.262  1.00  0.64           N  
ATOM   2312  NH2 ARG A 327      38.504 113.406  72.438  1.00  0.64           N  
ATOM   2313  N   GLY A 328      37.120 118.297  77.801  1.00  0.73           N  
ATOM   2314  CA  GLY A 328      35.735 118.535  78.191  1.00  0.73           C  
ATOM   2315  C   GLY A 328      35.351 117.884  79.490  1.00  0.73           C  
ATOM   2316  O   GLY A 328      34.172 117.817  79.831  1.00  0.73           O  
ATOM   2317  N   ALA A 329      36.333 117.381  80.261  1.00  0.75           N  
ATOM   2318  CA  ALA A 329      36.074 116.802  81.560  1.00  0.75           C  
ATOM   2319  C   ALA A 329      35.866 117.863  82.634  1.00  0.75           C  
ATOM   2320  O   ALA A 329      36.770 118.634  82.945  1.00  0.75           O  
ATOM   2321  CB  ALA A 329      37.236 115.878  81.982  1.00  0.75           C  
ATOM   2322  N   ARG A 330      34.659 117.924  83.237  1.00  0.69           N  
ATOM   2323  CA  ARG A 330      34.382 118.835  84.339  1.00  0.69           C  
ATOM   2324  C   ARG A 330      35.157 118.478  85.609  1.00  0.69           C  
ATOM   2325  O   ARG A 330      35.351 117.305  85.944  1.00  0.69           O  
ATOM   2326  CB  ARG A 330      32.867 118.927  84.675  1.00  0.69           C  
ATOM   2327  CG  ARG A 330      31.970 119.455  83.535  1.00  0.69           C  
ATOM   2328  CD  ARG A 330      30.477 119.503  83.912  1.00  0.69           C  
ATOM   2329  NE  ARG A 330      29.756 119.996  82.695  1.00  0.69           N  
ATOM   2330  CZ  ARG A 330      28.427 119.964  82.521  1.00  0.69           C  
ATOM   2331  NH1 ARG A 330      27.937 120.306  81.327  1.00  0.69           N  
ATOM   2332  NH2 ARG A 330      27.562 119.626  83.472  1.00  0.69           N  
ATOM   2333  N   VAL A 331      35.613 119.494  86.360  1.00  0.77           N  
ATOM   2334  CA  VAL A 331      36.399 119.312  87.569  1.00  0.77           C  
ATOM   2335  C   VAL A 331      35.793 120.103  88.717  1.00  0.77           C  
ATOM   2336  O   VAL A 331      35.551 121.304  88.633  1.00  0.77           O  
ATOM   2337  CB  VAL A 331      37.867 119.691  87.382  1.00  0.77           C  
ATOM   2338  CG1 VAL A 331      38.667 119.460  88.682  1.00  0.77           C  
ATOM   2339  CG2 VAL A 331      38.475 118.837  86.251  1.00  0.77           C  
ATOM   2340  N   VAL A 332      35.533 119.443  89.861  1.00  0.79           N  
ATOM   2341  CA  VAL A 332      34.968 120.086  91.042  1.00  0.79           C  
ATOM   2342  C   VAL A 332      35.963 119.991  92.182  1.00  0.79           C  
ATOM   2343  O   VAL A 332      36.610 118.963  92.380  1.00  0.79           O  
ATOM   2344  CB  VAL A 332      33.625 119.472  91.441  1.00  0.79           C  
ATOM   2345  CG1 VAL A 332      33.044 120.128  92.713  1.00  0.79           C  
ATOM   2346  CG2 VAL A 332      32.644 119.661  90.267  1.00  0.79           C  
ATOM   2347  N   VAL A 333      36.133 121.075  92.968  1.00  0.82           N  
ATOM   2348  CA  VAL A 333      36.934 121.065  94.182  1.00  0.82           C  
ATOM   2349  C   VAL A 333      36.032 121.120  95.398  1.00  0.82           C  
ATOM   2350  O   VAL A 333      35.121 121.942  95.522  1.00  0.82           O  
ATOM   2351  CB  VAL A 333      37.975 122.186  94.255  1.00  0.82           C  
ATOM   2352  CG1 VAL A 333      37.332 123.547  93.976  1.00  0.82           C  
ATOM   2353  CG2 VAL A 333      38.671 122.221  95.637  1.00  0.82           C  
ATOM   2354  N   ILE A 334      36.289 120.213  96.355  1.00  0.80           N  
ATOM   2355  CA  ILE A 334      35.665 120.267  97.657  1.00  0.80           C  
ATOM   2356  C   ILE A 334      36.793 120.369  98.666  1.00  0.80           C  
ATOM   2357  O   ILE A 334      37.511 119.407  98.957  1.00  0.80           O  
ATOM   2358  CB  ILE A 334      34.748 119.076  97.882  1.00  0.80           C  
ATOM   2359  CG1 ILE A 334      33.611 119.129  96.827  1.00  0.80           C  
ATOM   2360  CG2 ILE A 334      34.185 119.115  99.317  1.00  0.80           C  
ATOM   2361  CD1 ILE A 334      32.729 117.888  96.782  1.00  0.80           C  
ATOM   2362  N   THR A 335      36.988 121.593  99.194  1.00  0.77           N  
ATOM   2363  CA  THR A 335      37.969 121.932 100.215  1.00  0.77           C  
ATOM   2364  C   THR A 335      37.376 123.083 101.007  1.00  0.77           C  
ATOM   2365  O   THR A 335      36.715 123.921 100.395  1.00  0.77           O  
ATOM   2366  CB  THR A 335      39.362 122.383  99.733  1.00  0.77           C  
ATOM   2367  OG1 THR A 335      39.321 123.397  98.739  1.00  0.77           O  
ATOM   2368  CG2 THR A 335      40.122 121.212  99.099  1.00  0.77           C  
ATOM   2369  N   PRO A 336      37.555 123.211 102.324  1.00  0.75           N  
ATOM   2370  CA  PRO A 336      36.948 124.296 103.101  1.00  0.75           C  
ATOM   2371  C   PRO A 336      37.557 125.648 102.781  1.00  0.75           C  
ATOM   2372  O   PRO A 336      36.855 126.656 102.773  1.00  0.75           O  
ATOM   2373  CB  PRO A 336      37.231 123.886 104.558  1.00  0.75           C  
ATOM   2374  CG  PRO A 336      38.474 122.994 104.483  1.00  0.75           C  
ATOM   2375  CD  PRO A 336      38.246 122.241 103.178  1.00  0.75           C  
ATOM   2376  N   GLU A 337      38.873 125.678 102.535  1.00  0.74           N  
ATOM   2377  CA  GLU A 337      39.642 126.858 102.234  1.00  0.74           C  
ATOM   2378  C   GLU A 337      39.918 126.891 100.739  1.00  0.74           C  
ATOM   2379  O   GLU A 337      39.722 125.902 100.023  1.00  0.74           O  
ATOM   2380  CB  GLU A 337      40.953 126.852 103.056  1.00  0.74           C  
ATOM   2381  CG  GLU A 337      40.694 126.801 104.585  1.00  0.74           C  
ATOM   2382  CD  GLU A 337      41.963 126.651 105.421  1.00  0.74           C  
ATOM   2383  OE1 GLU A 337      43.080 126.772 104.862  1.00  0.74           O  
ATOM   2384  OE2 GLU A 337      41.799 126.395 106.642  1.00  0.74           O  
ATOM   2385  N   TYR A 338      40.337 128.056 100.203  1.00  0.76           N  
ATOM   2386  CA  TYR A 338      40.638 128.229  98.791  1.00  0.76           C  
ATOM   2387  C   TYR A 338      42.022 127.675  98.433  1.00  0.76           C  
ATOM   2388  O   TYR A 338      42.990 128.400  98.214  1.00  0.76           O  
ATOM   2389  CB  TYR A 338      40.483 129.718  98.381  1.00  0.76           C  
ATOM   2390  CG  TYR A 338      40.322 129.837  96.890  1.00  0.76           C  
ATOM   2391  CD1 TYR A 338      39.080 129.551  96.302  1.00  0.76           C  
ATOM   2392  CD2 TYR A 338      41.403 130.190  96.065  1.00  0.76           C  
ATOM   2393  CE1 TYR A 338      38.912 129.632  94.914  1.00  0.76           C  
ATOM   2394  CE2 TYR A 338      41.241 130.259  94.673  1.00  0.76           C  
ATOM   2395  CZ  TYR A 338      39.993 129.986  94.103  1.00  0.76           C  
ATOM   2396  OH  TYR A 338      39.811 130.060  92.710  1.00  0.76           O  
ATOM   2397  N   ASN A 339      42.139 126.339  98.408  1.00  0.78           N  
ATOM   2398  CA  ASN A 339      43.393 125.626  98.239  1.00  0.78           C  
ATOM   2399  C   ASN A 339      43.940 125.693  96.804  1.00  0.78           C  
ATOM   2400  O   ASN A 339      43.162 125.917  95.879  1.00  0.78           O  
ATOM   2401  CB  ASN A 339      43.221 124.133  98.644  1.00  0.78           C  
ATOM   2402  CG  ASN A 339      42.947 123.999 100.137  1.00  0.78           C  
ATOM   2403  OD1 ASN A 339      42.681 124.951 100.860  1.00  0.78           O  
ATOM   2404  ND2 ASN A 339      43.010 122.751 100.654  1.00  0.78           N  
ATOM   2405  N   PRO A 340      45.232 125.470  96.532  1.00  0.76           N  
ATOM   2406  CA  PRO A 340      45.800 125.410  95.177  1.00  0.76           C  
ATOM   2407  C   PRO A 340      45.104 124.504  94.166  1.00  0.76           C  
ATOM   2408  O   PRO A 340      45.179 124.768  92.966  1.00  0.76           O  
ATOM   2409  CB  PRO A 340      47.248 124.977  95.431  1.00  0.76           C  
ATOM   2410  CG  PRO A 340      47.597 125.660  96.754  1.00  0.76           C  
ATOM   2411  CD  PRO A 340      46.289 125.581  97.545  1.00  0.76           C  
ATOM   2412  N   THR A 341      44.402 123.440  94.607  1.00  0.76           N  
ATOM   2413  CA  THR A 341      43.469 122.670  93.771  1.00  0.76           C  
ATOM   2414  C   THR A 341      42.333 123.508  93.192  1.00  0.76           C  
ATOM   2415  O   THR A 341      41.918 123.276  92.059  1.00  0.76           O  
ATOM   2416  CB  THR A 341      42.873 121.457  94.509  1.00  0.76           C  
ATOM   2417  OG1 THR A 341      43.615 120.277  94.251  1.00  0.76           O  
ATOM   2418  CG2 THR A 341      41.455 121.068  94.088  1.00  0.76           C  
ATOM   2419  N   ALA A 342      41.782 124.487  93.944  1.00  0.85           N  
ATOM   2420  CA  ALA A 342      40.612 125.268  93.577  1.00  0.85           C  
ATOM   2421  C   ALA A 342      40.813 126.138  92.352  1.00  0.85           C  
ATOM   2422  O   ALA A 342      39.916 126.334  91.541  1.00  0.85           O  
ATOM   2423  CB  ALA A 342      40.140 126.120  94.774  1.00  0.85           C  
ATOM   2424  N   TYR A 343      42.056 126.604  92.154  1.00  0.69           N  
ATOM   2425  CA  TYR A 343      42.520 127.299  90.969  1.00  0.69           C  
ATOM   2426  C   TYR A 343      42.506 126.422  89.698  1.00  0.69           C  
ATOM   2427  O   TYR A 343      42.729 126.891  88.583  1.00  0.69           O  
ATOM   2428  CB  TYR A 343      43.945 127.818  91.316  1.00  0.69           C  
ATOM   2429  CG  TYR A 343      44.532 128.717  90.264  1.00  0.69           C  
ATOM   2430  CD1 TYR A 343      45.567 128.243  89.443  1.00  0.69           C  
ATOM   2431  CD2 TYR A 343      44.061 130.026  90.084  1.00  0.69           C  
ATOM   2432  CE1 TYR A 343      46.110 129.058  88.442  1.00  0.69           C  
ATOM   2433  CE2 TYR A 343      44.606 130.847  89.083  1.00  0.69           C  
ATOM   2434  CZ  TYR A 343      45.627 130.355  88.260  1.00  0.69           C  
ATOM   2435  OH  TYR A 343      46.180 131.148  87.239  1.00  0.69           O  
ATOM   2436  N   ARG A 344      42.237 125.106  89.832  1.00  0.60           N  
ATOM   2437  CA  ARG A 344      42.182 124.151  88.743  1.00  0.60           C  
ATOM   2438  C   ARG A 344      40.858 123.390  88.752  1.00  0.60           C  
ATOM   2439  O   ARG A 344      40.839 122.168  88.579  1.00  0.60           O  
ATOM   2440  CB  ARG A 344      43.331 123.110  88.856  1.00  0.60           C  
ATOM   2441  CG  ARG A 344      44.752 123.690  89.019  1.00  0.60           C  
ATOM   2442  CD  ARG A 344      45.202 124.614  87.887  1.00  0.60           C  
ATOM   2443  NE  ARG A 344      46.657 124.887  88.116  1.00  0.60           N  
ATOM   2444  CZ  ARG A 344      47.413 125.630  87.298  1.00  0.60           C  
ATOM   2445  NH1 ARG A 344      48.714 125.758  87.547  1.00  0.60           N  
ATOM   2446  NH2 ARG A 344      46.892 126.255  86.248  1.00  0.60           N  
ATOM   2447  N   ALA A 345      39.723 124.082  88.974  1.00  0.77           N  
ATOM   2448  CA  ALA A 345      38.413 123.462  88.965  1.00  0.77           C  
ATOM   2449  C   ALA A 345      37.339 124.449  88.517  1.00  0.77           C  
ATOM   2450  O   ALA A 345      37.455 125.650  88.740  1.00  0.77           O  
ATOM   2451  CB  ALA A 345      38.072 122.944  90.378  1.00  0.77           C  
ATOM   2452  N   ASP A 346      36.265 123.949  87.867  1.00  0.74           N  
ATOM   2453  CA  ASP A 346      35.110 124.718  87.434  1.00  0.74           C  
ATOM   2454  C   ASP A 346      34.276 125.270  88.594  1.00  0.74           C  
ATOM   2455  O   ASP A 346      33.799 126.403  88.581  1.00  0.74           O  
ATOM   2456  CB  ASP A 346      34.167 123.809  86.600  1.00  0.74           C  
ATOM   2457  CG  ASP A 346      34.866 123.197  85.404  1.00  0.74           C  
ATOM   2458  OD1 ASP A 346      35.234 123.953  84.476  1.00  0.74           O  
ATOM   2459  OD2 ASP A 346      34.992 121.943  85.401  1.00  0.74           O  
ATOM   2460  N   TYR A 347      34.055 124.436  89.633  1.00  0.70           N  
ATOM   2461  CA  TYR A 347      33.177 124.743  90.749  1.00  0.70           C  
ATOM   2462  C   TYR A 347      33.871 124.450  92.068  1.00  0.70           C  
ATOM   2463  O   TYR A 347      34.537 123.426  92.224  1.00  0.70           O  
ATOM   2464  CB  TYR A 347      31.862 123.909  90.724  1.00  0.70           C  
ATOM   2465  CG  TYR A 347      30.949 124.350  89.612  1.00  0.70           C  
ATOM   2466  CD1 TYR A 347      29.999 125.363  89.828  1.00  0.70           C  
ATOM   2467  CD2 TYR A 347      31.029 123.758  88.341  1.00  0.70           C  
ATOM   2468  CE1 TYR A 347      29.157 125.788  88.788  1.00  0.70           C  
ATOM   2469  CE2 TYR A 347      30.212 124.200  87.292  1.00  0.70           C  
ATOM   2470  CZ  TYR A 347      29.274 125.214  87.516  1.00  0.70           C  
ATOM   2471  OH  TYR A 347      28.499 125.695  86.440  1.00  0.70           O  
ATOM   2472  N   TRP A 348      33.692 125.345  93.066  1.00  0.70           N  
ATOM   2473  CA  TRP A 348      34.221 125.192  94.410  1.00  0.70           C  
ATOM   2474  C   TRP A 348      33.094 125.115  95.420  1.00  0.70           C  
ATOM   2475  O   TRP A 348      32.169 125.924  95.413  1.00  0.70           O  
ATOM   2476  CB  TRP A 348      35.187 126.367  94.775  1.00  0.70           C  
ATOM   2477  CG  TRP A 348      35.766 126.418  96.197  1.00  0.70           C  
ATOM   2478  CD1 TRP A 348      36.274 125.415  96.983  1.00  0.70           C  
ATOM   2479  CD2 TRP A 348      35.834 127.619  96.996  1.00  0.70           C  
ATOM   2480  NE1 TRP A 348      36.663 125.912  98.208  1.00  0.70           N  
ATOM   2481  CE2 TRP A 348      36.418 127.263  98.231  1.00  0.70           C  
ATOM   2482  CE3 TRP A 348      35.434 128.931  96.745  1.00  0.70           C  
ATOM   2483  CZ2 TRP A 348      36.625 128.212  99.226  1.00  0.70           C  
ATOM   2484  CZ3 TRP A 348      35.624 129.885  97.758  1.00  0.70           C  
ATOM   2485  CH2 TRP A 348      36.214 129.531  98.981  1.00  0.70           C  
ATOM   2486  N   MET A 349      33.158 124.115  96.322  1.00  0.71           N  
ATOM   2487  CA  MET A 349      32.220 123.975  97.416  1.00  0.71           C  
ATOM   2488  C   MET A 349      32.949 124.017  98.759  1.00  0.71           C  
ATOM   2489  O   MET A 349      33.670 123.069  99.081  1.00  0.71           O  
ATOM   2490  CB  MET A 349      31.461 122.631  97.332  1.00  0.71           C  
ATOM   2491  CG  MET A 349      30.691 122.445  96.013  1.00  0.71           C  
ATOM   2492  SD  MET A 349      29.624 120.976  95.998  1.00  0.71           S  
ATOM   2493  CE  MET A 349      29.080 121.268  94.293  1.00  0.71           C  
ATOM   2494  N   PRO A 350      32.766 125.042  99.593  1.00  0.70           N  
ATOM   2495  CA  PRO A 350      33.507 125.108 100.848  1.00  0.70           C  
ATOM   2496  C   PRO A 350      32.611 124.718 102.007  1.00  0.70           C  
ATOM   2497  O   PRO A 350      32.014 125.561 102.684  1.00  0.70           O  
ATOM   2498  CB  PRO A 350      33.942 126.576 100.938  1.00  0.70           C  
ATOM   2499  CG  PRO A 350      32.850 127.349 100.198  1.00  0.70           C  
ATOM   2500  CD  PRO A 350      32.446 126.383  99.086  1.00  0.70           C  
ATOM   2501  N   LEU A 351      32.551 123.398 102.259  1.00  0.75           N  
ATOM   2502  CA  LEU A 351      31.984 122.793 103.445  1.00  0.75           C  
ATOM   2503  C   LEU A 351      32.766 123.111 104.717  1.00  0.75           C  
ATOM   2504  O   LEU A 351      33.935 123.489 104.688  1.00  0.75           O  
ATOM   2505  CB  LEU A 351      31.781 121.257 103.272  1.00  0.75           C  
ATOM   2506  CG  LEU A 351      32.989 120.403 102.809  1.00  0.75           C  
ATOM   2507  CD1 LEU A 351      34.047 120.136 103.886  1.00  0.75           C  
ATOM   2508  CD2 LEU A 351      32.480 119.042 102.316  1.00  0.75           C  
ATOM   2509  N   ARG A 352      32.136 122.974 105.902  1.00  0.71           N  
ATOM   2510  CA  ARG A 352      32.849 122.931 107.169  1.00  0.71           C  
ATOM   2511  C   ARG A 352      33.841 121.761 107.201  1.00  0.71           C  
ATOM   2512  O   ARG A 352      33.388 120.639 106.979  1.00  0.71           O  
ATOM   2513  CB  ARG A 352      31.868 122.719 108.362  1.00  0.71           C  
ATOM   2514  CG  ARG A 352      32.536 122.741 109.760  1.00  0.71           C  
ATOM   2515  CD  ARG A 352      31.688 122.184 110.915  1.00  0.71           C  
ATOM   2516  NE  ARG A 352      31.630 120.678 110.810  1.00  0.71           N  
ATOM   2517  CZ  ARG A 352      32.349 119.854 111.588  1.00  0.71           C  
ATOM   2518  NH1 ARG A 352      32.036 118.568 111.704  1.00  0.71           N  
ATOM   2519  NH2 ARG A 352      33.435 120.237 112.245  1.00  0.71           N  
ATOM   2520  N   PRO A 353      35.141 121.896 107.482  1.00  0.71           N  
ATOM   2521  CA  PRO A 353      36.037 120.746 107.625  1.00  0.71           C  
ATOM   2522  C   PRO A 353      35.525 119.737 108.644  1.00  0.71           C  
ATOM   2523  O   PRO A 353      35.163 120.186 109.734  1.00  0.71           O  
ATOM   2524  CB  PRO A 353      37.379 121.368 108.055  1.00  0.71           C  
ATOM   2525  CG  PRO A 353      37.003 122.695 108.721  1.00  0.71           C  
ATOM   2526  CD  PRO A 353      35.760 123.140 107.952  1.00  0.71           C  
ATOM   2527  N   GLU A 354      35.437 118.431 108.254  1.00  0.72           N  
ATOM   2528  CA  GLU A 354      35.061 117.265 109.056  1.00  0.72           C  
ATOM   2529  C   GLU A 354      33.618 116.838 108.772  1.00  0.72           C  
ATOM   2530  O   GLU A 354      33.130 115.813 109.246  1.00  0.72           O  
ATOM   2531  CB  GLU A 354      35.323 117.465 110.578  1.00  0.72           C  
ATOM   2532  CG  GLU A 354      35.119 116.281 111.550  1.00  0.72           C  
ATOM   2533  CD  GLU A 354      34.974 116.815 112.969  1.00  0.72           C  
ATOM   2534  OE1 GLU A 354      34.100 117.714 113.152  1.00  0.72           O  
ATOM   2535  OE2 GLU A 354      35.707 116.341 113.866  1.00  0.72           O  
ATOM   2536  N   SER A 355      32.864 117.574 107.929  1.00  0.77           N  
ATOM   2537  CA  SER A 355      31.472 117.229 107.634  1.00  0.77           C  
ATOM   2538  C   SER A 355      31.293 116.546 106.291  1.00  0.77           C  
ATOM   2539  O   SER A 355      30.170 116.313 105.843  1.00  0.77           O  
ATOM   2540  CB  SER A 355      30.516 118.443 107.734  1.00  0.77           C  
ATOM   2541  OG  SER A 355      30.761 119.412 106.717  1.00  0.77           O  
ATOM   2542  N   ASP A 356      32.403 116.147 105.648  1.00  0.80           N  
ATOM   2543  CA  ASP A 356      32.497 115.572 104.323  1.00  0.80           C  
ATOM   2544  C   ASP A 356      31.576 114.379 104.074  1.00  0.80           C  
ATOM   2545  O   ASP A 356      30.867 114.318 103.067  1.00  0.80           O  
ATOM   2546  CB  ASP A 356      33.971 115.147 104.116  1.00  0.80           C  
ATOM   2547  CG  ASP A 356      34.873 116.360 104.276  1.00  0.80           C  
ATOM   2548  OD1 ASP A 356      35.311 116.875 103.219  1.00  0.80           O  
ATOM   2549  OD2 ASP A 356      35.115 116.780 105.442  1.00  0.80           O  
ATOM   2550  N   GLY A 357      31.499 113.430 105.033  1.00  0.78           N  
ATOM   2551  CA  GLY A 357      30.581 112.292 104.992  1.00  0.78           C  
ATOM   2552  C   GLY A 357      29.115 112.634 104.885  1.00  0.78           C  
ATOM   2553  O   GLY A 357      28.354 111.917 104.242  1.00  0.78           O  
ATOM   2554  N   ALA A 358      28.671 113.768 105.464  1.00  0.76           N  
ATOM   2555  CA  ALA A 358      27.313 114.257 105.305  1.00  0.76           C  
ATOM   2556  C   ALA A 358      27.021 114.700 103.875  1.00  0.76           C  
ATOM   2557  O   ALA A 358      25.979 114.380 103.306  1.00  0.76           O  
ATOM   2558  CB  ALA A 358      27.037 115.405 106.298  1.00  0.76           C  
ATOM   2559  N   LEU A 359      27.974 115.405 103.226  1.00  0.78           N  
ATOM   2560  CA  LEU A 359      27.861 115.798 101.830  1.00  0.78           C  
ATOM   2561  C   LEU A 359      27.776 114.602 100.889  1.00  0.78           C  
ATOM   2562  O   LEU A 359      26.962 114.572  99.964  1.00  0.78           O  
ATOM   2563  CB  LEU A 359      29.000 116.767 101.422  1.00  0.78           C  
ATOM   2564  CG  LEU A 359      28.915 117.299  99.973  1.00  0.78           C  
ATOM   2565  CD1 LEU A 359      27.595 118.014  99.690  1.00  0.78           C  
ATOM   2566  CD2 LEU A 359      30.063 118.260  99.648  1.00  0.78           C  
ATOM   2567  N   PHE A 360      28.567 113.545 101.154  1.00  0.73           N  
ATOM   2568  CA  PHE A 360      28.432 112.270 100.471  1.00  0.73           C  
ATOM   2569  C   PHE A 360      27.075 111.601 100.643  1.00  0.73           C  
ATOM   2570  O   PHE A 360      26.492 111.135  99.668  1.00  0.73           O  
ATOM   2571  CB  PHE A 360      29.493 111.265 100.971  1.00  0.73           C  
ATOM   2572  CG  PHE A 360      30.838 111.563 100.390  1.00  0.73           C  
ATOM   2573  CD1 PHE A 360      31.025 111.460  99.004  1.00  0.73           C  
ATOM   2574  CD2 PHE A 360      31.939 111.878 101.203  1.00  0.73           C  
ATOM   2575  CE1 PHE A 360      32.286 111.672  98.441  1.00  0.73           C  
ATOM   2576  CE2 PHE A 360      33.203 112.094 100.644  1.00  0.73           C  
ATOM   2577  CZ  PHE A 360      33.376 111.989  99.260  1.00  0.73           C  
ATOM   2578  N   LEU A 361      26.516 111.559 101.869  1.00  0.70           N  
ATOM   2579  CA  LEU A 361      25.205 110.981 102.133  1.00  0.70           C  
ATOM   2580  C   LEU A 361      24.065 111.677 101.398  1.00  0.70           C  
ATOM   2581  O   LEU A 361      23.228 111.016 100.786  1.00  0.70           O  
ATOM   2582  CB  LEU A 361      24.927 110.963 103.655  1.00  0.70           C  
ATOM   2583  CG  LEU A 361      25.725 109.871 104.398  1.00  0.70           C  
ATOM   2584  CD1 LEU A 361      25.895 110.222 105.882  1.00  0.70           C  
ATOM   2585  CD2 LEU A 361      25.060 108.494 104.247  1.00  0.70           C  
ATOM   2586  N   GLY A 362      24.042 113.028 101.377  1.00  0.72           N  
ATOM   2587  CA  GLY A 362      23.036 113.786 100.625  1.00  0.72           C  
ATOM   2588  C   GLY A 362      23.158 113.678  99.128  1.00  0.72           C  
ATOM   2589  O   GLY A 362      22.167 113.680  98.402  1.00  0.72           O  
ATOM   2590  N   ALA A 363      24.391 113.556  98.609  1.00  0.77           N  
ATOM   2591  CA  ALA A 363      24.626 113.243  97.216  1.00  0.77           C  
ATOM   2592  C   ALA A 363      24.205 111.827  96.830  1.00  0.77           C  
ATOM   2593  O   ALA A 363      23.544 111.609  95.815  1.00  0.77           O  
ATOM   2594  CB  ALA A 363      26.116 113.440  96.914  1.00  0.77           C  
ATOM   2595  N   MET A 364      24.541 110.828  97.673  1.00  0.65           N  
ATOM   2596  CA  MET A 364      24.160 109.435  97.522  1.00  0.65           C  
ATOM   2597  C   MET A 364      22.653 109.251  97.516  1.00  0.65           C  
ATOM   2598  O   MET A 364      22.119 108.503  96.700  1.00  0.65           O  
ATOM   2599  CB  MET A 364      24.766 108.593  98.672  1.00  0.65           C  
ATOM   2600  CG  MET A 364      24.526 107.073  98.567  1.00  0.65           C  
ATOM   2601  SD  MET A 364      24.816 106.169 100.120  1.00  0.65           S  
ATOM   2602  CE  MET A 364      23.330 106.744 100.997  1.00  0.65           C  
ATOM   2603  N   LYS A 365      21.932 109.977  98.395  1.00  0.63           N  
ATOM   2604  CA  LYS A 365      20.483 110.005  98.452  1.00  0.63           C  
ATOM   2605  C   LYS A 365      19.834 110.359  97.121  1.00  0.63           C  
ATOM   2606  O   LYS A 365      19.037 109.587  96.603  1.00  0.63           O  
ATOM   2607  CB  LYS A 365      20.065 111.028  99.536  1.00  0.63           C  
ATOM   2608  CG  LYS A 365      18.556 111.230  99.727  1.00  0.63           C  
ATOM   2609  CD  LYS A 365      17.822 109.967 100.199  1.00  0.63           C  
ATOM   2610  CE  LYS A 365      16.366 110.214 100.607  1.00  0.63           C  
ATOM   2611  NZ  LYS A 365      15.642 110.830  99.490  1.00  0.63           N  
ATOM   2612  N   ILE A 366      20.250 111.470  96.476  1.00  0.69           N  
ATOM   2613  CA  ILE A 366      19.764 111.873  95.157  1.00  0.69           C  
ATOM   2614  C   ILE A 366      20.088 110.872  94.065  1.00  0.69           C  
ATOM   2615  O   ILE A 366      19.265 110.566  93.202  1.00  0.69           O  
ATOM   2616  CB  ILE A 366      20.286 113.264  94.801  1.00  0.69           C  
ATOM   2617  CG1 ILE A 366      19.616 114.320  95.710  1.00  0.69           C  
ATOM   2618  CG2 ILE A 366      20.095 113.629  93.308  1.00  0.69           C  
ATOM   2619  CD1 ILE A 366      18.086 114.404  95.590  1.00  0.69           C  
ATOM   2620  N   ILE A 367      21.298 110.281  94.078  1.00  0.69           N  
ATOM   2621  CA  ILE A 367      21.632 109.230  93.129  1.00  0.69           C  
ATOM   2622  C   ILE A 367      20.738 107.997  93.297  1.00  0.69           C  
ATOM   2623  O   ILE A 367      20.230 107.465  92.313  1.00  0.69           O  
ATOM   2624  CB  ILE A 367      23.116 108.872  93.137  1.00  0.69           C  
ATOM   2625  CG1 ILE A 367      23.994 110.123  92.881  1.00  0.69           C  
ATOM   2626  CG2 ILE A 367      23.388 107.834  92.028  1.00  0.69           C  
ATOM   2627  CD1 ILE A 367      25.458 109.924  93.294  1.00  0.69           C  
ATOM   2628  N   ILE A 368      20.454 107.555  94.543  1.00  0.63           N  
ATOM   2629  CA  ILE A 368      19.478 106.501  94.825  1.00  0.63           C  
ATOM   2630  C   ILE A 368      18.056 106.875  94.416  1.00  0.63           C  
ATOM   2631  O   ILE A 368      17.378 106.078  93.772  1.00  0.63           O  
ATOM   2632  CB  ILE A 368      19.504 106.078  96.301  1.00  0.63           C  
ATOM   2633  CG1 ILE A 368      20.866 105.428  96.643  1.00  0.63           C  
ATOM   2634  CG2 ILE A 368      18.347 105.097  96.624  1.00  0.63           C  
ATOM   2635  CD1 ILE A 368      21.083 105.230  98.148  1.00  0.63           C  
ATOM   2636  N   ASP A 369      17.580 108.100  94.740  1.00  0.66           N  
ATOM   2637  CA  ASP A 369      16.251 108.571  94.391  1.00  0.66           C  
ATOM   2638  C   ASP A 369      16.007 108.606  92.872  1.00  0.66           C  
ATOM   2639  O   ASP A 369      14.966 108.173  92.380  1.00  0.66           O  
ATOM   2640  CB  ASP A 369      16.014 110.016  94.935  1.00  0.66           C  
ATOM   2641  CG  ASP A 369      15.995 110.179  96.447  1.00  0.66           C  
ATOM   2642  OD1 ASP A 369      15.641 109.250  97.218  1.00  0.66           O  
ATOM   2643  OD2 ASP A 369      16.276 111.322  96.898  1.00  0.66           O  
ATOM   2644  N   GLU A 370      16.975 109.125  92.082  1.00  0.65           N  
ATOM   2645  CA  GLU A 370      16.742 109.430  90.679  1.00  0.65           C  
ATOM   2646  C   GLU A 370      17.354 108.435  89.690  1.00  0.65           C  
ATOM   2647  O   GLU A 370      16.886 108.308  88.560  1.00  0.65           O  
ATOM   2648  CB  GLU A 370      17.273 110.861  90.382  1.00  0.65           C  
ATOM   2649  CG  GLU A 370      16.554 111.936  91.243  1.00  0.65           C  
ATOM   2650  CD  GLU A 370      16.964 113.376  90.978  1.00  0.65           C  
ATOM   2651  OE1 GLU A 370      17.856 113.666  90.141  1.00  0.65           O  
ATOM   2652  OE2 GLU A 370      16.358 114.269  91.627  1.00  0.65           O  
ATOM   2653  N   ASN A 371      18.391 107.651  90.063  1.00  0.50           N  
ATOM   2654  CA  ASN A 371      19.091 106.791  89.107  1.00  0.50           C  
ATOM   2655  C   ASN A 371      18.754 105.319  89.309  1.00  0.50           C  
ATOM   2656  O   ASN A 371      19.635 104.472  89.405  1.00  0.50           O  
ATOM   2657  CB  ASN A 371      20.639 106.952  89.159  1.00  0.50           C  
ATOM   2658  CG  ASN A 371      21.099 108.312  88.648  1.00  0.50           C  
ATOM   2659  OD1 ASN A 371      21.686 108.394  87.569  1.00  0.50           O  
ATOM   2660  ND2 ASN A 371      20.868 109.395  89.422  1.00  0.50           N  
ATOM   2661  N   MET A 372      17.460 104.949  89.313  1.00  0.24           N  
ATOM   2662  CA  MET A 372      17.057 103.588  89.643  1.00  0.24           C  
ATOM   2663  C   MET A 372      16.947 102.661  88.435  1.00  0.24           C  
ATOM   2664  O   MET A 372      16.666 101.473  88.569  1.00  0.24           O  
ATOM   2665  CB  MET A 372      15.673 103.600  90.337  1.00  0.24           C  
ATOM   2666  CG  MET A 372      15.646 104.383  91.663  1.00  0.24           C  
ATOM   2667  SD  MET A 372      14.044 104.335  92.525  1.00  0.24           S  
ATOM   2668  CE  MET A 372      14.135 102.609  93.086  1.00  0.24           C  
ATOM   2669  N   HIS A 373      17.190 103.174  87.214  1.00  0.18           N  
ATOM   2670  CA  HIS A 373      16.907 102.441  85.985  1.00  0.18           C  
ATOM   2671  C   HIS A 373      18.121 101.726  85.417  1.00  0.18           C  
ATOM   2672  O   HIS A 373      18.038 101.046  84.401  1.00  0.18           O  
ATOM   2673  CB  HIS A 373      16.385 103.411  84.904  1.00  0.18           C  
ATOM   2674  CG  HIS A 373      15.193 104.174  85.386  1.00  0.18           C  
ATOM   2675  ND1 HIS A 373      14.005 103.499  85.559  1.00  0.18           N  
ATOM   2676  CD2 HIS A 373      15.064 105.466  85.787  1.00  0.18           C  
ATOM   2677  CE1 HIS A 373      13.172 104.386  86.057  1.00  0.18           C  
ATOM   2678  NE2 HIS A 373      13.762 105.596  86.217  1.00  0.18           N  
ATOM   2679  N   ASP A 374      19.279 101.862  86.078  1.00  0.25           N  
ATOM   2680  CA  ASP A 374      20.506 101.199  85.713  1.00  0.25           C  
ATOM   2681  C   ASP A 374      21.037 100.618  87.014  1.00  0.25           C  
ATOM   2682  O   ASP A 374      21.457 101.353  87.907  1.00  0.25           O  
ATOM   2683  CB  ASP A 374      21.456 102.251  85.084  1.00  0.25           C  
ATOM   2684  CG  ASP A 374      22.825 101.705  84.712  1.00  0.25           C  
ATOM   2685  OD1 ASP A 374      23.052 100.479  84.812  1.00  0.25           O  
ATOM   2686  OD2 ASP A 374      23.676 102.570  84.362  1.00  0.25           O  
ATOM   2687  N   ILE A 375      20.988  99.281  87.170  1.00  0.62           N  
ATOM   2688  CA  ILE A 375      21.327  98.644  88.433  1.00  0.62           C  
ATOM   2689  C   ILE A 375      22.039  97.326  88.203  1.00  0.62           C  
ATOM   2690  O   ILE A 375      22.276  96.567  89.141  1.00  0.62           O  
ATOM   2691  CB  ILE A 375      20.104  98.383  89.332  1.00  0.62           C  
ATOM   2692  CG1 ILE A 375      18.987  97.585  88.615  1.00  0.62           C  
ATOM   2693  CG2 ILE A 375      19.569  99.730  89.867  1.00  0.62           C  
ATOM   2694  CD1 ILE A 375      17.902  97.081  89.574  1.00  0.62           C  
ATOM   2695  N   ASP A 376      22.446  97.005  86.957  1.00  0.58           N  
ATOM   2696  CA  ASP A 376      23.068  95.731  86.617  1.00  0.58           C  
ATOM   2697  C   ASP A 376      24.402  95.503  87.302  1.00  0.58           C  
ATOM   2698  O   ASP A 376      24.670  94.410  87.791  1.00  0.58           O  
ATOM   2699  CB  ASP A 376      23.078  95.479  85.087  1.00  0.58           C  
ATOM   2700  CG  ASP A 376      21.687  95.031  84.650  1.00  0.58           C  
ATOM   2701  OD1 ASP A 376      20.675  95.423  85.299  1.00  0.58           O  
ATOM   2702  OD2 ASP A 376      21.600  94.162  83.747  1.00  0.58           O  
ATOM   2703  N   PHE A 377      25.214  96.566  87.460  1.00  0.58           N  
ATOM   2704  CA  PHE A 377      26.430  96.571  88.263  1.00  0.58           C  
ATOM   2705  C   PHE A 377      26.176  96.196  89.734  1.00  0.58           C  
ATOM   2706  O   PHE A 377      26.909  95.427  90.355  1.00  0.58           O  
ATOM   2707  CB  PHE A 377      27.051  97.997  88.143  1.00  0.58           C  
ATOM   2708  CG  PHE A 377      28.350  98.155  88.890  1.00  0.58           C  
ATOM   2709  CD1 PHE A 377      28.353  98.637  90.210  1.00  0.58           C  
ATOM   2710  CD2 PHE A 377      29.574  97.839  88.280  1.00  0.58           C  
ATOM   2711  CE1 PHE A 377      29.553  98.780  90.918  1.00  0.58           C  
ATOM   2712  CE2 PHE A 377      30.778  97.981  88.984  1.00  0.58           C  
ATOM   2713  CZ  PHE A 377      30.766  98.447  90.305  1.00  0.58           C  
ATOM   2714  N   LEU A 378      25.084  96.706  90.327  1.00  0.55           N  
ATOM   2715  CA  LEU A 378      24.760  96.519  91.730  1.00  0.55           C  
ATOM   2716  C   LEU A 378      24.100  95.180  92.014  1.00  0.55           C  
ATOM   2717  O   LEU A 378      23.944  94.774  93.163  1.00  0.55           O  
ATOM   2718  CB  LEU A 378      23.817  97.649  92.198  1.00  0.55           C  
ATOM   2719  CG  LEU A 378      24.454  99.048  92.094  1.00  0.55           C  
ATOM   2720  CD1 LEU A 378      23.415 100.150  92.308  1.00  0.55           C  
ATOM   2721  CD2 LEU A 378      25.597  99.215  93.100  1.00  0.55           C  
ATOM   2722  N   LYS A 379      23.717  94.440  90.962  1.00  0.49           N  
ATOM   2723  CA  LYS A 379      23.198  93.096  91.092  1.00  0.49           C  
ATOM   2724  C   LYS A 379      24.267  92.048  90.835  1.00  0.49           C  
ATOM   2725  O   LYS A 379      23.969  90.856  90.849  1.00  0.49           O  
ATOM   2726  CB  LYS A 379      22.068  92.855  90.068  1.00  0.49           C  
ATOM   2727  CG  LYS A 379      20.796  93.682  90.313  1.00  0.49           C  
ATOM   2728  CD  LYS A 379      19.728  93.433  89.228  1.00  0.49           C  
ATOM   2729  CE  LYS A 379      20.224  93.813  87.836  1.00  0.49           C  
ATOM   2730  NZ  LYS A 379      19.198  93.746  86.774  1.00  0.49           N  
ATOM   2731  N   SER A 380      25.536  92.441  90.597  1.00  0.51           N  
ATOM   2732  CA  SER A 380      26.607  91.473  90.397  1.00  0.51           C  
ATOM   2733  C   SER A 380      27.864  91.773  91.192  1.00  0.51           C  
ATOM   2734  O   SER A 380      28.539  90.843  91.626  1.00  0.51           O  
ATOM   2735  CB  SER A 380      27.006  91.359  88.902  1.00  0.51           C  
ATOM   2736  OG  SER A 380      27.338  92.632  88.347  1.00  0.51           O  
ATOM   2737  N   PHE A 381      28.199  93.054  91.456  1.00  0.53           N  
ATOM   2738  CA  PHE A 381      29.494  93.418  92.017  1.00  0.53           C  
ATOM   2739  C   PHE A 381      29.430  93.956  93.441  1.00  0.53           C  
ATOM   2740  O   PHE A 381      30.401  94.529  93.932  1.00  0.53           O  
ATOM   2741  CB  PHE A 381      30.182  94.493  91.127  1.00  0.53           C  
ATOM   2742  CG  PHE A 381      30.570  93.921  89.791  1.00  0.53           C  
ATOM   2743  CD1 PHE A 381      31.566  92.934  89.704  1.00  0.53           C  
ATOM   2744  CD2 PHE A 381      29.965  94.378  88.611  1.00  0.53           C  
ATOM   2745  CE1 PHE A 381      31.945  92.410  88.461  1.00  0.53           C  
ATOM   2746  CE2 PHE A 381      30.342  93.862  87.364  1.00  0.53           C  
ATOM   2747  CZ  PHE A 381      31.334  92.876  87.290  1.00  0.53           C  
ATOM   2748  N   THR A 382      28.304  93.794  94.165  1.00  0.59           N  
ATOM   2749  CA  THR A 382      28.168  94.335  95.521  1.00  0.59           C  
ATOM   2750  C   THR A 382      27.520  93.350  96.469  1.00  0.59           C  
ATOM   2751  O   THR A 382      27.054  92.274  96.097  1.00  0.59           O  
ATOM   2752  CB  THR A 382      27.432  95.680  95.656  1.00  0.59           C  
ATOM   2753  OG1 THR A 382      26.035  95.590  95.408  1.00  0.59           O  
ATOM   2754  CG2 THR A 382      27.979  96.688  94.646  1.00  0.59           C  
ATOM   2755  N   ASP A 383      27.470  93.733  97.756  1.00  0.60           N  
ATOM   2756  CA  ASP A 383      26.853  93.037  98.853  1.00  0.60           C  
ATOM   2757  C   ASP A 383      25.344  93.256  98.882  1.00  0.60           C  
ATOM   2758  O   ASP A 383      24.623  92.615  99.640  1.00  0.60           O  
ATOM   2759  CB  ASP A 383      27.522  93.514 100.185  1.00  0.60           C  
ATOM   2760  CG  ASP A 383      27.476  95.029 100.410  1.00  0.60           C  
ATOM   2761  OD1 ASP A 383      27.788  95.780  99.449  1.00  0.60           O  
ATOM   2762  OD2 ASP A 383      27.149  95.464 101.545  1.00  0.60           O  
ATOM   2763  N   ALA A 384      24.812  94.151  98.025  1.00  0.60           N  
ATOM   2764  CA  ALA A 384      23.447  94.622  98.088  1.00  0.60           C  
ATOM   2765  C   ALA A 384      22.334  93.567  98.039  1.00  0.60           C  
ATOM   2766  O   ALA A 384      21.376  93.714  98.801  1.00  0.60           O  
ATOM   2767  CB  ALA A 384      23.218  95.742  97.060  1.00  0.60           C  
ATOM   2768  N   PRO A 385      22.345  92.492  97.262  1.00  0.56           N  
ATOM   2769  CA  PRO A 385      21.294  91.484  97.371  1.00  0.56           C  
ATOM   2770  C   PRO A 385      21.383  90.600  98.607  1.00  0.56           C  
ATOM   2771  O   PRO A 385      20.439  89.849  98.853  1.00  0.56           O  
ATOM   2772  CB  PRO A 385      21.498  90.637  96.110  1.00  0.56           C  
ATOM   2773  CG  PRO A 385      22.149  91.590  95.108  1.00  0.56           C  
ATOM   2774  CD  PRO A 385      23.097  92.372  96.007  1.00  0.56           C  
ATOM   2775  N   ILE A 386      22.507  90.609  99.363  1.00  0.64           N  
ATOM   2776  CA  ILE A 386      22.734  89.712 100.492  1.00  0.64           C  
ATOM   2777  C   ILE A 386      21.731  89.913 101.610  1.00  0.64           C  
ATOM   2778  O   ILE A 386      21.433  91.026 102.038  1.00  0.64           O  
ATOM   2779  CB  ILE A 386      24.182  89.744 101.000  1.00  0.64           C  
ATOM   2780  CG1 ILE A 386      25.111  89.190  99.887  1.00  0.64           C  
ATOM   2781  CG2 ILE A 386      24.353  88.952 102.321  1.00  0.64           C  
ATOM   2782  CD1 ILE A 386      26.607  89.365 100.174  1.00  0.64           C  
ATOM   2783  N   LEU A 387      21.166  88.796 102.102  1.00  0.67           N  
ATOM   2784  CA  LEU A 387      20.182  88.789 103.153  1.00  0.67           C  
ATOM   2785  C   LEU A 387      20.806  88.972 104.520  1.00  0.67           C  
ATOM   2786  O   LEU A 387      21.846  88.404 104.846  1.00  0.67           O  
ATOM   2787  CB  LEU A 387      19.388  87.467 103.123  1.00  0.67           C  
ATOM   2788  CG  LEU A 387      18.650  87.229 101.792  1.00  0.67           C  
ATOM   2789  CD1 LEU A 387      18.149  85.781 101.712  1.00  0.67           C  
ATOM   2790  CD2 LEU A 387      17.507  88.231 101.580  1.00  0.67           C  
ATOM   2791  N   VAL A 388      20.153  89.771 105.371  1.00  0.65           N  
ATOM   2792  CA  VAL A 388      20.577  90.084 106.715  1.00  0.65           C  
ATOM   2793  C   VAL A 388      19.515  89.571 107.658  1.00  0.65           C  
ATOM   2794  O   VAL A 388      18.319  89.769 107.448  1.00  0.65           O  
ATOM   2795  CB  VAL A 388      20.782  91.581 106.912  1.00  0.65           C  
ATOM   2796  CG1 VAL A 388      21.351  91.880 108.315  1.00  0.65           C  
ATOM   2797  CG2 VAL A 388      21.749  92.089 105.826  1.00  0.65           C  
ATOM   2798  N   ARG A 389      19.940  88.859 108.716  1.00  0.62           N  
ATOM   2799  CA  ARG A 389      19.079  88.329 109.750  1.00  0.62           C  
ATOM   2800  C   ARG A 389      18.774  89.422 110.764  1.00  0.62           C  
ATOM   2801  O   ARG A 389      19.685  89.983 111.373  1.00  0.62           O  
ATOM   2802  CB  ARG A 389      19.825  87.191 110.497  1.00  0.62           C  
ATOM   2803  CG  ARG A 389      20.094  85.911 109.676  1.00  0.62           C  
ATOM   2804  CD  ARG A 389      20.904  84.822 110.419  1.00  0.62           C  
ATOM   2805  NE  ARG A 389      22.349  85.234 110.436  1.00  0.62           N  
ATOM   2806  CZ  ARG A 389      23.357  84.421 110.787  1.00  0.62           C  
ATOM   2807  NH1 ARG A 389      24.597  84.762 110.454  1.00  0.62           N  
ATOM   2808  NH2 ARG A 389      23.203  83.247 111.374  1.00  0.62           N  
ATOM   2809  N   THR A 390      17.488  89.763 110.986  1.00  0.61           N  
ATOM   2810  CA  THR A 390      17.111  90.809 111.940  1.00  0.61           C  
ATOM   2811  C   THR A 390      17.462  90.481 113.381  1.00  0.61           C  
ATOM   2812  O   THR A 390      18.020  91.323 114.082  1.00  0.61           O  
ATOM   2813  CB  THR A 390      15.642  91.201 111.867  1.00  0.61           C  
ATOM   2814  OG1 THR A 390      14.823  90.046 111.894  1.00  0.61           O  
ATOM   2815  CG2 THR A 390      15.381  91.906 110.527  1.00  0.61           C  
ATOM   2816  N   ASP A 391      17.206  89.238 113.839  1.00  0.59           N  
ATOM   2817  CA  ASP A 391      17.499  88.758 115.179  1.00  0.59           C  
ATOM   2818  C   ASP A 391      18.970  88.837 115.584  1.00  0.59           C  
ATOM   2819  O   ASP A 391      19.312  89.180 116.713  1.00  0.59           O  
ATOM   2820  CB  ASP A 391      17.125  87.254 115.320  1.00  0.59           C  
ATOM   2821  CG  ASP A 391      15.665  86.915 115.064  1.00  0.59           C  
ATOM   2822  OD1 ASP A 391      14.942  87.705 114.411  1.00  0.59           O  
ATOM   2823  OD2 ASP A 391      15.296  85.786 115.476  1.00  0.59           O  
ATOM   2824  N   THR A 392      19.896  88.475 114.669  1.00  0.53           N  
ATOM   2825  CA  THR A 392      21.300  88.288 115.028  1.00  0.53           C  
ATOM   2826  C   THR A 392      22.161  89.476 114.672  1.00  0.53           C  
ATOM   2827  O   THR A 392      23.314  89.546 115.092  1.00  0.53           O  
ATOM   2828  CB  THR A 392      21.945  87.071 114.350  1.00  0.53           C  
ATOM   2829  OG1 THR A 392      21.964  87.179 112.932  1.00  0.53           O  
ATOM   2830  CG2 THR A 392      21.134  85.809 114.668  1.00  0.53           C  
ATOM   2831  N   LEU A 393      21.624  90.414 113.861  1.00  0.63           N  
ATOM   2832  CA  LEU A 393      22.325  91.562 113.298  1.00  0.63           C  
ATOM   2833  C   LEU A 393      23.400  91.169 112.282  1.00  0.63           C  
ATOM   2834  O   LEU A 393      24.249  91.976 111.913  1.00  0.63           O  
ATOM   2835  CB  LEU A 393      22.925  92.513 114.374  1.00  0.63           C  
ATOM   2836  CG  LEU A 393      21.919  93.053 115.411  1.00  0.63           C  
ATOM   2837  CD1 LEU A 393      22.673  93.658 116.605  1.00  0.63           C  
ATOM   2838  CD2 LEU A 393      20.963  94.087 114.796  1.00  0.63           C  
ATOM   2839  N   GLN A 394      23.379  89.916 111.782  1.00  0.60           N  
ATOM   2840  CA  GLN A 394      24.425  89.373 110.933  1.00  0.60           C  
ATOM   2841  C   GLN A 394      23.836  88.881 109.628  1.00  0.60           C  
ATOM   2842  O   GLN A 394      22.644  88.605 109.505  1.00  0.60           O  
ATOM   2843  CB  GLN A 394      25.176  88.187 111.603  1.00  0.60           C  
ATOM   2844  CG  GLN A 394      25.876  88.529 112.941  1.00  0.60           C  
ATOM   2845  CD  GLN A 394      26.883  89.667 112.779  1.00  0.60           C  
ATOM   2846  OE1 GLN A 394      27.788  89.614 111.946  1.00  0.60           O  
ATOM   2847  NE2 GLN A 394      26.730  90.735 113.593  1.00  0.60           N  
ATOM   2848  N   TYR A 395      24.670  88.764 108.581  1.00  0.58           N  
ATOM   2849  CA  TYR A 395      24.262  88.292 107.264  1.00  0.58           C  
ATOM   2850  C   TYR A 395      23.775  86.845 107.326  1.00  0.58           C  
ATOM   2851  O   TYR A 395      24.186  86.097 108.200  1.00  0.58           O  
ATOM   2852  CB  TYR A 395      25.390  88.474 106.210  1.00  0.58           C  
ATOM   2853  CG  TYR A 395      25.864  89.908 106.028  1.00  0.58           C  
ATOM   2854  CD1 TYR A 395      25.280  91.036 106.648  1.00  0.58           C  
ATOM   2855  CD2 TYR A 395      26.961  90.128 105.172  1.00  0.58           C  
ATOM   2856  CE1 TYR A 395      25.802  92.320 106.451  1.00  0.58           C  
ATOM   2857  CE2 TYR A 395      27.448  91.422 104.928  1.00  0.58           C  
ATOM   2858  CZ  TYR A 395      26.865  92.519 105.572  1.00  0.58           C  
ATOM   2859  OH  TYR A 395      27.308  93.836 105.327  1.00  0.58           O  
ATOM   2860  N   LEU A 396      22.828  86.420 106.473  1.00  0.64           N  
ATOM   2861  CA  LEU A 396      22.325  85.053 106.467  1.00  0.64           C  
ATOM   2862  C   LEU A 396      23.342  84.076 105.880  1.00  0.64           C  
ATOM   2863  O   LEU A 396      23.798  84.245 104.745  1.00  0.64           O  
ATOM   2864  CB  LEU A 396      20.980  84.998 105.693  1.00  0.64           C  
ATOM   2865  CG  LEU A 396      20.238  83.639 105.691  1.00  0.64           C  
ATOM   2866  CD1 LEU A 396      19.693  83.267 107.072  1.00  0.64           C  
ATOM   2867  CD2 LEU A 396      19.077  83.636 104.686  1.00  0.64           C  
ATOM   2868  N   ASP A 397      23.711  83.031 106.650  1.00  0.53           N  
ATOM   2869  CA  ASP A 397      24.705  82.057 106.264  1.00  0.53           C  
ATOM   2870  C   ASP A 397      24.000  80.866 105.609  1.00  0.53           C  
ATOM   2871  O   ASP A 397      22.798  80.665 105.811  1.00  0.53           O  
ATOM   2872  CB  ASP A 397      25.507  81.528 107.492  1.00  0.53           C  
ATOM   2873  CG  ASP A 397      26.055  82.648 108.357  1.00  0.53           C  
ATOM   2874  OD1 ASP A 397      26.737  83.549 107.819  1.00  0.53           O  
ATOM   2875  OD2 ASP A 397      25.813  82.607 109.599  1.00  0.53           O  
ATOM   2876  N   PRO A 398      24.651  80.007 104.830  1.00  0.54           N  
ATOM   2877  CA  PRO A 398      24.064  78.738 104.427  1.00  0.54           C  
ATOM   2878  C   PRO A 398      23.728  77.813 105.585  1.00  0.54           C  
ATOM   2879  O   PRO A 398      22.735  77.096 105.511  1.00  0.54           O  
ATOM   2880  CB  PRO A 398      25.099  78.134 103.466  1.00  0.54           C  
ATOM   2881  CG  PRO A 398      25.763  79.361 102.830  1.00  0.54           C  
ATOM   2882  CD  PRO A 398      25.752  80.401 103.956  1.00  0.54           C  
ATOM   2883  N   ARG A 399      24.530  77.847 106.665  1.00  0.47           N  
ATOM   2884  CA  ARG A 399      24.396  77.006 107.846  1.00  0.47           C  
ATOM   2885  C   ARG A 399      23.175  77.319 108.708  1.00  0.47           C  
ATOM   2886  O   ARG A 399      22.762  76.533 109.559  1.00  0.47           O  
ATOM   2887  CB  ARG A 399      25.669  77.158 108.714  1.00  0.47           C  
ATOM   2888  CG  ARG A 399      25.806  76.062 109.791  1.00  0.47           C  
ATOM   2889  CD  ARG A 399      27.183  76.011 110.445  1.00  0.47           C  
ATOM   2890  NE  ARG A 399      27.121  74.933 111.478  1.00  0.47           N  
ATOM   2891  CZ  ARG A 399      28.112  74.647 112.329  1.00  0.47           C  
ATOM   2892  NH1 ARG A 399      27.920  73.738 113.283  1.00  0.47           N  
ATOM   2893  NH2 ARG A 399      29.289  75.260 112.258  1.00  0.47           N  
ATOM   2894  N   ASP A 400      22.533  78.481 108.493  1.00  0.56           N  
ATOM   2895  CA  ASP A 400      21.261  78.801 109.100  1.00  0.56           C  
ATOM   2896  C   ASP A 400      20.136  77.843 108.686  1.00  0.56           C  
ATOM   2897  O   ASP A 400      19.193  77.633 109.445  1.00  0.56           O  
ATOM   2898  CB  ASP A 400      20.847  80.244 108.714  1.00  0.56           C  
ATOM   2899  CG  ASP A 400      21.575  81.300 109.511  1.00  0.56           C  
ATOM   2900  OD1 ASP A 400      21.315  81.435 110.737  1.00  0.56           O  
ATOM   2901  OD2 ASP A 400      22.343  82.083 108.901  1.00  0.56           O  
ATOM   2902  N   VAL A 401      20.167  77.261 107.465  1.00  0.54           N  
ATOM   2903  CA  VAL A 401      18.993  76.660 106.836  1.00  0.54           C  
ATOM   2904  C   VAL A 401      19.189  75.178 106.525  1.00  0.54           C  
ATOM   2905  O   VAL A 401      20.301  74.681 106.389  1.00  0.54           O  
ATOM   2906  CB  VAL A 401      18.581  77.448 105.596  1.00  0.54           C  
ATOM   2907  CG1 VAL A 401      17.212  76.996 105.045  1.00  0.54           C  
ATOM   2908  CG2 VAL A 401      18.514  78.940 105.992  1.00  0.54           C  
ATOM   2909  N   ILE A 402      18.074  74.410 106.468  1.00  0.32           N  
ATOM   2910  CA  ILE A 402      17.998  72.971 106.235  1.00  0.32           C  
ATOM   2911  C   ILE A 402      18.893  72.433 105.115  1.00  0.32           C  
ATOM   2912  O   ILE A 402      18.790  72.836 103.957  1.00  0.32           O  
ATOM   2913  CB  ILE A 402      16.549  72.511 106.053  1.00  0.32           C  
ATOM   2914  CG1 ILE A 402      15.701  72.942 107.279  1.00  0.32           C  
ATOM   2915  CG2 ILE A 402      16.489  70.976 105.857  1.00  0.32           C  
ATOM   2916  CD1 ILE A 402      14.202  72.650 107.135  1.00  0.32           C  
ATOM   2917  N   ALA A 403      19.815  71.507 105.479  1.00  0.43           N  
ATOM   2918  CA  ALA A 403      20.764  70.839 104.602  1.00  0.43           C  
ATOM   2919  C   ALA A 403      21.865  71.762 104.095  1.00  0.43           C  
ATOM   2920  O   ALA A 403      22.539  71.468 103.105  1.00  0.43           O  
ATOM   2921  CB  ALA A 403      20.075  70.072 103.448  1.00  0.43           C  
ATOM   2922  N   ASP A 404      22.043  72.913 104.779  1.00  0.34           N  
ATOM   2923  CA  ASP A 404      23.120  73.871 104.645  1.00  0.34           C  
ATOM   2924  C   ASP A 404      23.244  74.428 103.220  1.00  0.34           C  
ATOM   2925  O   ASP A 404      24.318  74.774 102.727  1.00  0.34           O  
ATOM   2926  CB  ASP A 404      24.446  73.290 105.204  1.00  0.34           C  
ATOM   2927  CG  ASP A 404      24.302  72.775 106.633  1.00  0.34           C  
ATOM   2928  OD1 ASP A 404      23.677  71.708 106.850  1.00  0.34           O  
ATOM   2929  OD2 ASP A 404      24.901  73.412 107.542  1.00  0.34           O  
ATOM   2930  N   TYR A 405      22.089  74.474 102.515  1.00  0.37           N  
ATOM   2931  CA  TYR A 405      21.916  74.683 101.082  1.00  0.37           C  
ATOM   2932  C   TYR A 405      22.808  73.862 100.166  1.00  0.37           C  
ATOM   2933  O   TYR A 405      23.180  74.310  99.083  1.00  0.37           O  
ATOM   2934  CB  TYR A 405      21.995  76.162 100.665  1.00  0.37           C  
ATOM   2935  CG  TYR A 405      20.874  76.917 101.284  1.00  0.37           C  
ATOM   2936  CD1 TYR A 405      19.541  76.696 100.905  1.00  0.37           C  
ATOM   2937  CD2 TYR A 405      21.161  77.894 102.233  1.00  0.37           C  
ATOM   2938  CE1 TYR A 405      18.524  77.497 101.436  1.00  0.37           C  
ATOM   2939  CE2 TYR A 405      20.156  78.717 102.745  1.00  0.37           C  
ATOM   2940  CZ  TYR A 405      18.841  78.542 102.309  1.00  0.37           C  
ATOM   2941  OH  TYR A 405      17.851  79.442 102.734  1.00  0.37           O  
ATOM   2942  N   LYS A 406      23.121  72.617 100.577  1.00  0.36           N  
ATOM   2943  CA  LYS A 406      23.901  71.643  99.836  1.00  0.36           C  
ATOM   2944  C   LYS A 406      25.393  71.951  99.861  1.00  0.36           C  
ATOM   2945  O   LYS A 406      26.156  71.408  99.064  1.00  0.36           O  
ATOM   2946  CB  LYS A 406      23.409  71.386  98.380  1.00  0.36           C  
ATOM   2947  CG  LYS A 406      21.910  71.064  98.263  1.00  0.36           C  
ATOM   2948  CD  LYS A 406      21.448  71.062  96.798  1.00  0.36           C  
ATOM   2949  CE  LYS A 406      19.940  70.852  96.643  1.00  0.36           C  
ATOM   2950  NZ  LYS A 406      19.572  70.917  95.211  1.00  0.36           N  
ATOM   2951  N   PHE A 407      25.860  72.801 100.801  1.00  0.28           N  
ATOM   2952  CA  PHE A 407      27.257  73.173 100.902  1.00  0.28           C  
ATOM   2953  C   PHE A 407      27.865  72.450 102.115  1.00  0.28           C  
ATOM   2954  O   PHE A 407      27.553  72.816 103.250  1.00  0.28           O  
ATOM   2955  CB  PHE A 407      27.375  74.724 101.025  1.00  0.28           C  
ATOM   2956  CG  PHE A 407      28.766  75.307 100.851  1.00  0.28           C  
ATOM   2957  CD1 PHE A 407      29.785  74.699 100.091  1.00  0.28           C  
ATOM   2958  CD2 PHE A 407      29.025  76.569 101.412  1.00  0.28           C  
ATOM   2959  CE1 PHE A 407      31.041  75.307  99.950  1.00  0.28           C  
ATOM   2960  CE2 PHE A 407      30.275  77.185 101.268  1.00  0.28           C  
ATOM   2961  CZ  PHE A 407      31.289  76.545 100.549  1.00  0.28           C  
ATOM   2962  N   PRO A 408      28.699  71.416 101.962  1.00  0.23           N  
ATOM   2963  CA  PRO A 408      29.047  70.517 103.065  1.00  0.23           C  
ATOM   2964  C   PRO A 408      30.165  71.070 103.937  1.00  0.23           C  
ATOM   2965  O   PRO A 408      30.594  72.208 103.744  1.00  0.23           O  
ATOM   2966  CB  PRO A 408      29.512  69.250 102.316  1.00  0.23           C  
ATOM   2967  CG  PRO A 408      30.123  69.778 101.018  1.00  0.23           C  
ATOM   2968  CD  PRO A 408      29.167  70.909 100.669  1.00  0.23           C  
ATOM   2969  N   ASP A 409      30.669  70.271 104.898  1.00  0.27           N  
ATOM   2970  CA  ASP A 409      31.855  70.555 105.680  1.00  0.27           C  
ATOM   2971  C   ASP A 409      32.902  69.457 105.598  1.00  0.27           C  
ATOM   2972  O   ASP A 409      32.719  68.419 104.965  1.00  0.27           O  
ATOM   2973  CB  ASP A 409      31.568  71.008 107.136  1.00  0.27           C  
ATOM   2974  CG  ASP A 409      30.628  70.139 107.959  1.00  0.27           C  
ATOM   2975  OD1 ASP A 409      30.478  70.501 109.163  1.00  0.27           O  
ATOM   2976  OD2 ASP A 409      29.963  69.228 107.426  1.00  0.27           O  
ATOM   2977  N   PHE A 410      34.093  69.733 106.172  1.00  0.19           N  
ATOM   2978  CA  PHE A 410      35.211  68.817 106.216  1.00  0.19           C  
ATOM   2979  C   PHE A 410      35.355  68.343 107.644  1.00  0.19           C  
ATOM   2980  O   PHE A 410      35.007  69.051 108.585  1.00  0.19           O  
ATOM   2981  CB  PHE A 410      36.550  69.363 105.574  1.00  0.19           C  
ATOM   2982  CG  PHE A 410      37.202  70.650 106.076  1.00  0.19           C  
ATOM   2983  CD1 PHE A 410      37.694  71.614 105.168  1.00  0.19           C  
ATOM   2984  CD2 PHE A 410      37.473  70.881 107.429  1.00  0.19           C  
ATOM   2985  CE1 PHE A 410      38.339  72.778 105.587  1.00  0.19           C  
ATOM   2986  CE2 PHE A 410      38.205  71.993 107.852  1.00  0.19           C  
ATOM   2987  CZ  PHE A 410      38.612  72.958 106.936  1.00  0.19           C  
ATOM   2988  N   SER A 411      35.855  67.114 107.858  1.00  0.27           N  
ATOM   2989  CA  SER A 411      36.062  66.533 109.179  1.00  0.27           C  
ATOM   2990  C   SER A 411      37.074  67.281 110.030  1.00  0.27           C  
ATOM   2991  O   SER A 411      36.936  67.360 111.245  1.00  0.27           O  
ATOM   2992  CB  SER A 411      36.511  65.052 109.086  1.00  0.27           C  
ATOM   2993  OG  SER A 411      35.758  64.364 108.088  1.00  0.27           O  
ATOM   2994  N   LYS A 412      38.118  67.828 109.370  1.00  0.19           N  
ATOM   2995  CA  LYS A 412      39.186  68.665 109.888  1.00  0.19           C  
ATOM   2996  C   LYS A 412      40.188  68.707 108.749  1.00  0.19           C  
ATOM   2997  O   LYS A 412      39.794  68.769 107.588  1.00  0.19           O  
ATOM   2998  CB  LYS A 412      39.856  68.216 111.223  1.00  0.19           C  
ATOM   2999  CG  LYS A 412      40.620  69.339 111.948  1.00  0.19           C  
ATOM   3000  CD  LYS A 412      41.449  68.801 113.123  1.00  0.19           C  
ATOM   3001  CE  LYS A 412      42.445  69.844 113.634  1.00  0.19           C  
ATOM   3002  NZ  LYS A 412      43.283  69.265 114.704  1.00  0.19           N  
ATOM   3003  N   SER A 413      41.504  68.600 109.012  1.00  0.25           N  
ATOM   3004  CA  SER A 413      42.548  68.919 108.058  1.00  0.25           C  
ATOM   3005  C   SER A 413      42.818  67.788 107.086  1.00  0.25           C  
ATOM   3006  O   SER A 413      43.667  67.898 106.206  1.00  0.25           O  
ATOM   3007  CB  SER A 413      43.855  69.333 108.785  1.00  0.25           C  
ATOM   3008  OG  SER A 413      43.521  70.204 109.869  1.00  0.25           O  
ATOM   3009  N   TYR A 414      42.033  66.699 107.193  1.00  0.21           N  
ATOM   3010  CA  TYR A 414      41.881  65.585 106.273  1.00  0.21           C  
ATOM   3011  C   TYR A 414      41.708  65.959 104.800  1.00  0.21           C  
ATOM   3012  O   TYR A 414      41.290  67.062 104.434  1.00  0.21           O  
ATOM   3013  CB  TYR A 414      40.670  64.676 106.654  1.00  0.21           C  
ATOM   3014  CG  TYR A 414      40.738  64.167 108.070  1.00  0.21           C  
ATOM   3015  CD1 TYR A 414      40.222  64.939 109.122  1.00  0.21           C  
ATOM   3016  CD2 TYR A 414      41.243  62.888 108.361  1.00  0.21           C  
ATOM   3017  CE1 TYR A 414      40.205  64.455 110.436  1.00  0.21           C  
ATOM   3018  CE2 TYR A 414      41.228  62.395 109.677  1.00  0.21           C  
ATOM   3019  CZ  TYR A 414      40.707  63.182 110.711  1.00  0.21           C  
ATOM   3020  OH  TYR A 414      40.666  62.709 112.035  1.00  0.21           O  
ATOM   3021  N   SER A 415      41.966  64.982 103.908  1.00  0.19           N  
ATOM   3022  CA  SER A 415      41.882  65.101 102.457  1.00  0.19           C  
ATOM   3023  C   SER A 415      40.472  65.053 101.886  1.00  0.19           C  
ATOM   3024  O   SER A 415      40.253  64.544 100.791  1.00  0.19           O  
ATOM   3025  CB  SER A 415      42.663  63.960 101.752  1.00  0.19           C  
ATOM   3026  OG  SER A 415      43.995  63.890 102.258  1.00  0.19           O  
ATOM   3027  N   GLY A 416      39.474  65.595 102.606  1.00  0.27           N  
ATOM   3028  CA  GLY A 416      38.106  65.735 102.130  1.00  0.27           C  
ATOM   3029  C   GLY A 416      37.726  67.177 102.270  1.00  0.27           C  
ATOM   3030  O   GLY A 416      38.225  67.841 103.179  1.00  0.27           O  
ATOM   3031  N   ARG A 417      36.859  67.676 101.362  1.00  0.21           N  
ATOM   3032  CA  ARG A 417      36.349  69.037 101.249  1.00  0.21           C  
ATOM   3033  C   ARG A 417      35.812  69.193  99.836  1.00  0.21           C  
ATOM   3034  O   ARG A 417      35.223  68.259  99.306  1.00  0.21           O  
ATOM   3035  CB  ARG A 417      37.350  70.172 101.622  1.00  0.21           C  
ATOM   3036  CG  ARG A 417      38.720  70.164 100.910  1.00  0.21           C  
ATOM   3037  CD  ARG A 417      39.786  70.991 101.637  1.00  0.21           C  
ATOM   3038  NE  ARG A 417      40.102  70.253 102.896  1.00  0.21           N  
ATOM   3039  CZ  ARG A 417      40.906  70.727 103.852  1.00  0.21           C  
ATOM   3040  NH1 ARG A 417      41.356  69.892 104.784  1.00  0.21           N  
ATOM   3041  NH2 ARG A 417      41.278  72.004 103.898  1.00  0.21           N  
ATOM   3042  N   ILE A 418      36.009  70.361  99.190  1.00  0.15           N  
ATOM   3043  CA  ILE A 418      35.741  70.560  97.771  1.00  0.15           C  
ATOM   3044  C   ILE A 418      37.057  70.402  97.014  1.00  0.15           C  
ATOM   3045  O   ILE A 418      37.237  69.480  96.225  1.00  0.15           O  
ATOM   3046  CB  ILE A 418      35.131  71.941  97.519  1.00  0.15           C  
ATOM   3047  CG1 ILE A 418      33.858  72.190  98.373  1.00  0.15           C  
ATOM   3048  CG2 ILE A 418      34.873  72.181  96.014  1.00  0.15           C  
ATOM   3049  CD1 ILE A 418      32.667  71.288  98.031  1.00  0.15           C  
ATOM   3050  N   GLN A 419      38.057  71.262  97.290  1.00  0.16           N  
ATOM   3051  CA  GLN A 419      39.394  71.137  96.754  1.00  0.16           C  
ATOM   3052  C   GLN A 419      40.357  71.595  97.849  1.00  0.16           C  
ATOM   3053  O   GLN A 419      39.990  72.364  98.731  1.00  0.16           O  
ATOM   3054  CB  GLN A 419      39.530  72.046  95.501  1.00  0.16           C  
ATOM   3055  CG  GLN A 419      40.818  71.891  94.660  1.00  0.16           C  
ATOM   3056  CD  GLN A 419      40.762  70.721  93.679  1.00  0.16           C  
ATOM   3057  OE1 GLN A 419      40.174  70.845  92.604  1.00  0.16           O  
ATOM   3058  NE2 GLN A 419      41.429  69.591  94.008  1.00  0.16           N  
ATOM   3059  N   SER A 420      41.611  71.100  97.871  1.00  0.20           N  
ATOM   3060  CA  SER A 420      42.638  71.577  98.797  1.00  0.20           C  
ATOM   3061  C   SER A 420      43.661  72.478  98.127  1.00  0.20           C  
ATOM   3062  O   SER A 420      44.299  73.298  98.777  1.00  0.20           O  
ATOM   3063  CB  SER A 420      43.412  70.370  99.386  1.00  0.20           C  
ATOM   3064  OG  SER A 420      43.790  69.457  98.346  1.00  0.20           O  
ATOM   3065  N   LEU A 421      43.831  72.343  96.800  1.00  0.17           N  
ATOM   3066  CA  LEU A 421      44.689  73.159  95.960  1.00  0.17           C  
ATOM   3067  C   LEU A 421      44.175  74.575  95.726  1.00  0.17           C  
ATOM   3068  O   LEU A 421      44.924  75.548  95.692  1.00  0.17           O  
ATOM   3069  CB  LEU A 421      44.840  72.429  94.601  1.00  0.17           C  
ATOM   3070  CG  LEU A 421      45.723  73.127  93.545  1.00  0.17           C  
ATOM   3071  CD1 LEU A 421      47.167  73.317  94.031  1.00  0.17           C  
ATOM   3072  CD2 LEU A 421      45.697  72.332  92.232  1.00  0.17           C  
ATOM   3073  N   LYS A 422      42.855  74.715  95.531  1.00  0.17           N  
ATOM   3074  CA  LYS A 422      42.221  75.986  95.281  1.00  0.17           C  
ATOM   3075  C   LYS A 422      41.644  76.522  96.586  1.00  0.17           C  
ATOM   3076  O   LYS A 422      41.445  75.744  97.519  1.00  0.17           O  
ATOM   3077  CB  LYS A 422      41.037  75.821  94.307  1.00  0.17           C  
ATOM   3078  CG  LYS A 422      41.370  75.358  92.878  1.00  0.17           C  
ATOM   3079  CD  LYS A 422      40.015  75.193  92.185  1.00  0.17           C  
ATOM   3080  CE  LYS A 422      39.942  74.756  90.730  1.00  0.17           C  
ATOM   3081  NZ  LYS A 422      38.498  74.655  90.427  1.00  0.17           N  
ATOM   3082  N   PRO A 423      41.287  77.804  96.699  1.00  0.22           N  
ATOM   3083  CA  PRO A 423      40.547  78.318  97.854  1.00  0.22           C  
ATOM   3084  C   PRO A 423      39.136  77.757  97.960  1.00  0.22           C  
ATOM   3085  O   PRO A 423      38.495  77.926  98.996  1.00  0.22           O  
ATOM   3086  CB  PRO A 423      40.512  79.839  97.617  1.00  0.22           C  
ATOM   3087  CG  PRO A 423      41.743  80.120  96.750  1.00  0.22           C  
ATOM   3088  CD  PRO A 423      41.816  78.882  95.859  1.00  0.22           C  
ATOM   3089  N   GLU A 424      38.631  77.114  96.885  1.00  0.32           N  
ATOM   3090  CA  GLU A 424      37.378  76.387  96.820  1.00  0.32           C  
ATOM   3091  C   GLU A 424      37.365  75.205  97.774  1.00  0.32           C  
ATOM   3092  O   GLU A 424      37.809  74.103  97.467  1.00  0.32           O  
ATOM   3093  CB  GLU A 424      37.098  75.924  95.354  1.00  0.32           C  
ATOM   3094  CG  GLU A 424      36.769  77.140  94.448  1.00  0.32           C  
ATOM   3095  CD  GLU A 424      36.838  77.018  92.921  1.00  0.32           C  
ATOM   3096  OE1 GLU A 424      37.137  75.948  92.331  1.00  0.32           O  
ATOM   3097  OE2 GLU A 424      36.635  78.108  92.315  1.00  0.32           O  
ATOM   3098  N   GLN A 425      36.811  75.414  98.972  1.00  0.21           N  
ATOM   3099  CA  GLN A 425      36.715  74.420 100.004  1.00  0.21           C  
ATOM   3100  C   GLN A 425      35.451  74.727 100.752  1.00  0.21           C  
ATOM   3101  O   GLN A 425      34.716  75.652 100.415  1.00  0.21           O  
ATOM   3102  CB  GLN A 425      37.956  74.345 100.927  1.00  0.21           C  
ATOM   3103  CG  GLN A 425      38.227  75.583 101.805  1.00  0.21           C  
ATOM   3104  CD  GLN A 425      39.612  75.456 102.438  1.00  0.21           C  
ATOM   3105  OE1 GLN A 425      40.035  74.376 102.871  1.00  0.21           O  
ATOM   3106  NE2 GLN A 425      40.350  76.588 102.476  1.00  0.21           N  
ATOM   3107  N   ILE A 426      35.118  73.905 101.751  1.00  0.28           N  
ATOM   3108  CA  ILE A 426      33.964  74.119 102.590  1.00  0.28           C  
ATOM   3109  C   ILE A 426      34.049  75.406 103.384  1.00  0.28           C  
ATOM   3110  O   ILE A 426      35.139  75.809 103.783  1.00  0.28           O  
ATOM   3111  CB  ILE A 426      33.740  72.955 103.538  1.00  0.28           C  
ATOM   3112  CG1 ILE A 426      34.761  72.879 104.704  1.00  0.28           C  
ATOM   3113  CG2 ILE A 426      33.727  71.664 102.682  1.00  0.28           C  
ATOM   3114  CD1 ILE A 426      34.329  73.514 106.038  1.00  0.28           C  
ATOM   3115  N   GLN A 427      32.884  76.027 103.638  1.00  0.33           N  
ATOM   3116  CA  GLN A 427      32.689  77.002 104.693  1.00  0.33           C  
ATOM   3117  C   GLN A 427      31.267  77.510 104.609  1.00  0.33           C  
ATOM   3118  O   GLN A 427      30.951  78.610 104.171  1.00  0.33           O  
ATOM   3119  CB  GLN A 427      33.708  78.179 104.760  1.00  0.33           C  
ATOM   3120  CG  GLN A 427      33.518  79.215 105.902  1.00  0.33           C  
ATOM   3121  CD  GLN A 427      33.403  78.657 107.325  1.00  0.33           C  
ATOM   3122  OE1 GLN A 427      33.444  77.458 107.607  1.00  0.33           O  
ATOM   3123  NE2 GLN A 427      33.196  79.575 108.298  1.00  0.33           N  
ATOM   3124  N   ARG A 428      30.320  76.679 105.073  1.00  0.31           N  
ATOM   3125  CA  ARG A 428      28.902  76.979 105.020  1.00  0.31           C  
ATOM   3126  C   ARG A 428      28.464  77.995 106.075  1.00  0.31           C  
ATOM   3127  O   ARG A 428      27.345  78.494 106.064  1.00  0.31           O  
ATOM   3128  CB  ARG A 428      28.117  75.656 105.112  1.00  0.31           C  
ATOM   3129  CG  ARG A 428      28.141  75.007 106.504  1.00  0.31           C  
ATOM   3130  CD  ARG A 428      27.962  73.494 106.464  1.00  0.31           C  
ATOM   3131  NE  ARG A 428      27.480  73.099 107.820  1.00  0.31           N  
ATOM   3132  CZ  ARG A 428      28.260  72.520 108.732  1.00  0.31           C  
ATOM   3133  NH1 ARG A 428      27.872  71.435 109.386  1.00  0.31           N  
ATOM   3134  NH2 ARG A 428      29.517  72.914 108.891  1.00  0.31           N  
ATOM   3135  N   LEU A 429      29.372  78.355 106.999  1.00  0.37           N  
ATOM   3136  CA  LEU A 429      29.211  79.439 107.956  1.00  0.37           C  
ATOM   3137  C   LEU A 429      30.076  80.634 107.527  1.00  0.37           C  
ATOM   3138  O   LEU A 429      30.611  81.393 108.327  1.00  0.37           O  
ATOM   3139  CB  LEU A 429      29.585  78.908 109.369  1.00  0.37           C  
ATOM   3140  CG  LEU A 429      29.186  79.799 110.569  1.00  0.37           C  
ATOM   3141  CD1 LEU A 429      27.675  80.062 110.656  1.00  0.37           C  
ATOM   3142  CD2 LEU A 429      29.698  79.205 111.892  1.00  0.37           C  
ATOM   3143  N   GLY A 430      30.334  80.790 106.216  1.00  0.39           N  
ATOM   3144  CA  GLY A 430      31.044  81.954 105.691  1.00  0.39           C  
ATOM   3145  C   GLY A 430      30.878  82.092 104.209  1.00  0.39           C  
ATOM   3146  O   GLY A 430      31.775  82.536 103.500  1.00  0.39           O  
ATOM   3147  N   GLY A 431      29.693  81.710 103.715  1.00  0.52           N  
ATOM   3148  CA  GLY A 431      29.195  82.080 102.402  1.00  0.52           C  
ATOM   3149  C   GLY A 431      28.002  82.924 102.705  1.00  0.52           C  
ATOM   3150  O   GLY A 431      27.539  82.919 103.839  1.00  0.52           O  
ATOM   3151  N   MET A 432      27.448  83.657 101.731  1.00  0.52           N  
ATOM   3152  CA  MET A 432      26.344  84.555 102.011  1.00  0.52           C  
ATOM   3153  C   MET A 432      25.146  84.226 101.152  1.00  0.52           C  
ATOM   3154  O   MET A 432      25.260  83.792 100.009  1.00  0.52           O  
ATOM   3155  CB  MET A 432      26.738  86.036 101.827  1.00  0.52           C  
ATOM   3156  CG  MET A 432      27.678  86.564 102.936  1.00  0.52           C  
ATOM   3157  SD  MET A 432      29.444  86.142 102.782  1.00  0.52           S  
ATOM   3158  CE  MET A 432      29.796  87.158 101.321  1.00  0.52           C  
ATOM   3159  N   MET A 433      23.942  84.393 101.719  1.00  0.60           N  
ATOM   3160  CA  MET A 433      22.709  84.013 101.069  1.00  0.60           C  
ATOM   3161  C   MET A 433      21.960  85.144 100.405  1.00  0.60           C  
ATOM   3162  O   MET A 433      21.908  86.276 100.884  1.00  0.60           O  
ATOM   3163  CB  MET A 433      21.775  83.351 102.097  1.00  0.60           C  
ATOM   3164  CG  MET A 433      22.284  81.973 102.543  1.00  0.60           C  
ATOM   3165  SD  MET A 433      22.527  80.795 101.180  1.00  0.60           S  
ATOM   3166  CE  MET A 433      20.863  80.924 100.467  1.00  0.60           C  
ATOM   3167  N   VAL A 434      21.331  84.813  99.265  1.00  0.62           N  
ATOM   3168  CA  VAL A 434      20.497  85.705  98.489  1.00  0.62           C  
ATOM   3169  C   VAL A 434      19.259  84.946  98.066  1.00  0.62           C  
ATOM   3170  O   VAL A 434      19.180  83.719  98.177  1.00  0.62           O  
ATOM   3171  CB  VAL A 434      21.182  86.255  97.238  1.00  0.62           C  
ATOM   3172  CG1 VAL A 434      22.351  87.162  97.646  1.00  0.62           C  
ATOM   3173  CG2 VAL A 434      21.669  85.115  96.326  1.00  0.62           C  
ATOM   3174  N   TRP A 435      18.254  85.675  97.553  1.00  0.50           N  
ATOM   3175  CA  TRP A 435      17.151  85.093  96.819  1.00  0.50           C  
ATOM   3176  C   TRP A 435      17.417  85.306  95.343  1.00  0.50           C  
ATOM   3177  O   TRP A 435      18.195  86.174  94.966  1.00  0.50           O  
ATOM   3178  CB  TRP A 435      15.773  85.713  97.198  1.00  0.50           C  
ATOM   3179  CG  TRP A 435      15.388  85.518  98.655  1.00  0.50           C  
ATOM   3180  CD1 TRP A 435      15.527  84.375  99.374  1.00  0.50           C  
ATOM   3181  CD2 TRP A 435      14.827  86.492  99.556  1.00  0.50           C  
ATOM   3182  NE1 TRP A 435      15.179  84.582 100.690  1.00  0.50           N  
ATOM   3183  CE2 TRP A 435      14.767  85.883 100.831  1.00  0.50           C  
ATOM   3184  CE3 TRP A 435      14.385  87.794  99.372  1.00  0.50           C  
ATOM   3185  CZ2 TRP A 435      14.355  86.603 101.942  1.00  0.50           C  
ATOM   3186  CZ3 TRP A 435      13.884  88.491 100.481  1.00  0.50           C  
ATOM   3187  CH2 TRP A 435      13.917  87.923 101.758  1.00  0.50           C  
ATOM   3188  N   ASP A 436      16.778  84.500  94.491  1.00  0.56           N  
ATOM   3189  CA  ASP A 436      16.770  84.601  93.053  1.00  0.56           C  
ATOM   3190  C   ASP A 436      15.489  85.332  92.623  1.00  0.56           C  
ATOM   3191  O   ASP A 436      14.373  84.833  92.784  1.00  0.56           O  
ATOM   3192  CB  ASP A 436      16.862  83.124  92.576  1.00  0.56           C  
ATOM   3193  CG  ASP A 436      16.836  82.907  91.078  1.00  0.56           C  
ATOM   3194  OD1 ASP A 436      17.611  83.591  90.372  1.00  0.56           O  
ATOM   3195  OD2 ASP A 436      16.059  82.009  90.649  1.00  0.56           O  
ATOM   3196  N   LEU A 437      15.600  86.582  92.124  1.00  0.50           N  
ATOM   3197  CA  LEU A 437      14.488  87.390  91.645  1.00  0.50           C  
ATOM   3198  C   LEU A 437      14.167  87.062  90.189  1.00  0.50           C  
ATOM   3199  O   LEU A 437      15.041  87.044  89.331  1.00  0.50           O  
ATOM   3200  CB  LEU A 437      14.777  88.914  91.813  1.00  0.50           C  
ATOM   3201  CG  LEU A 437      13.669  89.930  91.421  1.00  0.50           C  
ATOM   3202  CD1 LEU A 437      13.842  91.246  92.191  1.00  0.50           C  
ATOM   3203  CD2 LEU A 437      13.644  90.265  89.920  1.00  0.50           C  
ATOM   3204  N   ASN A 438      12.897  86.798  89.811  1.00  0.32           N  
ATOM   3205  CA  ASN A 438      11.660  86.993  90.554  1.00  0.32           C  
ATOM   3206  C   ASN A 438      11.101  85.697  91.127  1.00  0.32           C  
ATOM   3207  O   ASN A 438      10.045  85.707  91.773  1.00  0.32           O  
ATOM   3208  CB  ASN A 438      10.609  87.730  89.672  1.00  0.32           C  
ATOM   3209  CG  ASN A 438      10.245  86.941  88.415  1.00  0.32           C  
ATOM   3210  OD1 ASN A 438      11.096  86.414  87.703  1.00  0.32           O  
ATOM   3211  ND2 ASN A 438       8.932  86.838  88.116  1.00  0.32           N  
ATOM   3212  N   LYS A 439      11.837  84.584  90.917  1.00  0.38           N  
ATOM   3213  CA  LYS A 439      11.486  83.213  91.248  1.00  0.38           C  
ATOM   3214  C   LYS A 439      11.245  82.954  92.723  1.00  0.38           C  
ATOM   3215  O   LYS A 439      10.297  82.259  93.082  1.00  0.38           O  
ATOM   3216  CB  LYS A 439      12.612  82.261  90.770  1.00  0.38           C  
ATOM   3217  CG  LYS A 439      12.338  80.775  91.060  1.00  0.38           C  
ATOM   3218  CD  LYS A 439      13.458  79.863  90.549  1.00  0.38           C  
ATOM   3219  CE  LYS A 439      13.237  78.405  90.942  1.00  0.38           C  
ATOM   3220  NZ  LYS A 439      14.396  77.597  90.517  1.00  0.38           N  
ATOM   3221  N   LYS A 440      12.105  83.530  93.589  1.00  0.43           N  
ATOM   3222  CA  LYS A 440      12.060  83.493  95.044  1.00  0.43           C  
ATOM   3223  C   LYS A 440      12.808  82.312  95.627  1.00  0.43           C  
ATOM   3224  O   LYS A 440      12.611  81.907  96.768  1.00  0.43           O  
ATOM   3225  CB  LYS A 440      10.651  83.686  95.671  1.00  0.43           C  
ATOM   3226  CG  LYS A 440       9.956  84.927  95.097  1.00  0.43           C  
ATOM   3227  CD  LYS A 440       8.675  85.336  95.830  1.00  0.43           C  
ATOM   3228  CE  LYS A 440       8.061  86.612  95.256  1.00  0.43           C  
ATOM   3229  NZ  LYS A 440       7.839  86.439  93.801  1.00  0.43           N  
ATOM   3230  N   GLN A 441      13.762  81.761  94.860  1.00  0.48           N  
ATOM   3231  CA  GLN A 441      14.594  80.669  95.312  1.00  0.48           C  
ATOM   3232  C   GLN A 441      15.785  81.179  96.108  1.00  0.48           C  
ATOM   3233  O   GLN A 441      16.576  81.984  95.634  1.00  0.48           O  
ATOM   3234  CB  GLN A 441      15.072  79.851  94.084  1.00  0.48           C  
ATOM   3235  CG  GLN A 441      16.059  78.693  94.358  1.00  0.48           C  
ATOM   3236  CD  GLN A 441      15.410  77.576  95.167  1.00  0.48           C  
ATOM   3237  OE1 GLN A 441      14.504  76.903  94.670  1.00  0.48           O  
ATOM   3238  NE2 GLN A 441      15.889  77.357  96.411  1.00  0.48           N  
ATOM   3239  N   VAL A 442      15.957  80.719  97.357  1.00  0.57           N  
ATOM   3240  CA  VAL A 442      17.199  80.843  98.106  1.00  0.57           C  
ATOM   3241  C   VAL A 442      18.357  80.108  97.429  1.00  0.57           C  
ATOM   3242  O   VAL A 442      18.235  78.930  97.082  1.00  0.57           O  
ATOM   3243  CB  VAL A 442      17.039  80.325  99.537  1.00  0.57           C  
ATOM   3244  CG1 VAL A 442      16.444  81.417 100.438  1.00  0.57           C  
ATOM   3245  CG2 VAL A 442      16.130  79.080  99.578  1.00  0.57           C  
ATOM   3246  N   VAL A 443      19.509  80.785  97.228  1.00  0.58           N  
ATOM   3247  CA  VAL A 443      20.674  80.201  96.570  1.00  0.58           C  
ATOM   3248  C   VAL A 443      21.963  80.665  97.254  1.00  0.58           C  
ATOM   3249  O   VAL A 443      22.060  81.829  97.660  1.00  0.58           O  
ATOM   3250  CB  VAL A 443      20.802  80.512  95.068  1.00  0.58           C  
ATOM   3251  CG1 VAL A 443      19.669  79.828  94.284  1.00  0.58           C  
ATOM   3252  CG2 VAL A 443      20.789  82.025  94.779  1.00  0.58           C  
ATOM   3253  N   PRO A 444      22.985  79.821  97.402  1.00  0.58           N  
ATOM   3254  CA  PRO A 444      24.279  80.260  97.900  1.00  0.58           C  
ATOM   3255  C   PRO A 444      25.124  80.655  96.706  1.00  0.58           C  
ATOM   3256  O   PRO A 444      25.446  79.844  95.841  1.00  0.58           O  
ATOM   3257  CB  PRO A 444      24.837  79.023  98.627  1.00  0.58           C  
ATOM   3258  CG  PRO A 444      24.222  77.832  97.886  1.00  0.58           C  
ATOM   3259  CD  PRO A 444      22.859  78.360  97.432  1.00  0.58           C  
ATOM   3260  N   LEU A 445      25.447  81.950  96.621  1.00  0.52           N  
ATOM   3261  CA  LEU A 445      26.194  82.549  95.540  1.00  0.52           C  
ATOM   3262  C   LEU A 445      27.620  82.050  95.325  1.00  0.52           C  
ATOM   3263  O   LEU A 445      28.360  81.724  96.252  1.00  0.52           O  
ATOM   3264  CB  LEU A 445      26.144  84.090  95.675  1.00  0.52           C  
ATOM   3265  CG  LEU A 445      26.543  84.676  97.046  1.00  0.52           C  
ATOM   3266  CD1 LEU A 445      28.023  85.062  97.101  1.00  0.52           C  
ATOM   3267  CD2 LEU A 445      25.670  85.894  97.357  1.00  0.52           C  
ATOM   3268  N   HIS A 446      28.056  82.022  94.045  1.00  0.33           N  
ATOM   3269  CA  HIS A 446      29.465  81.962  93.691  1.00  0.33           C  
ATOM   3270  C   HIS A 446      30.137  83.265  94.077  1.00  0.33           C  
ATOM   3271  O   HIS A 446      29.481  84.299  94.145  1.00  0.33           O  
ATOM   3272  CB  HIS A 446      29.709  81.771  92.176  1.00  0.33           C  
ATOM   3273  CG  HIS A 446      29.190  80.482  91.641  1.00  0.33           C  
ATOM   3274  ND1 HIS A 446      29.779  79.310  92.065  1.00  0.33           N  
ATOM   3275  CD2 HIS A 446      28.219  80.223  90.727  1.00  0.33           C  
ATOM   3276  CE1 HIS A 446      29.155  78.355  91.407  1.00  0.33           C  
ATOM   3277  NE2 HIS A 446      28.202  78.853  90.581  1.00  0.33           N  
ATOM   3278  N   ARG A 447      31.469  83.272  94.297  1.00  0.40           N  
ATOM   3279  CA  ARG A 447      32.205  84.434  94.793  1.00  0.40           C  
ATOM   3280  C   ARG A 447      31.946  85.732  94.033  1.00  0.40           C  
ATOM   3281  O   ARG A 447      31.832  86.807  94.614  1.00  0.40           O  
ATOM   3282  CB  ARG A 447      33.721  84.199  94.616  1.00  0.40           C  
ATOM   3283  CG  ARG A 447      34.339  82.995  95.342  1.00  0.40           C  
ATOM   3284  CD  ARG A 447      35.836  82.862  95.034  1.00  0.40           C  
ATOM   3285  NE  ARG A 447      35.967  82.514  93.592  1.00  0.40           N  
ATOM   3286  CZ  ARG A 447      36.134  81.292  93.083  1.00  0.40           C  
ATOM   3287  NH1 ARG A 447      36.371  81.119  91.789  1.00  0.40           N  
ATOM   3288  NH2 ARG A 447      36.051  80.213  93.839  1.00  0.40           N  
ATOM   3289  N   GLU A 448      31.868  85.621  92.698  1.00  0.28           N  
ATOM   3290  CA  GLU A 448      31.788  86.735  91.788  1.00  0.28           C  
ATOM   3291  C   GLU A 448      30.438  86.782  91.064  1.00  0.28           C  
ATOM   3292  O   GLU A 448      30.241  87.574  90.146  1.00  0.28           O  
ATOM   3293  CB  GLU A 448      32.955  86.564  90.780  1.00  0.28           C  
ATOM   3294  CG  GLU A 448      34.356  86.460  91.449  1.00  0.28           C  
ATOM   3295  CD  GLU A 448      35.166  85.237  91.023  1.00  0.28           C  
ATOM   3296  OE1 GLU A 448      35.450  84.381  91.905  1.00  0.28           O  
ATOM   3297  OE2 GLU A 448      35.520  85.113  89.829  1.00  0.28           O  
ATOM   3298  N   GLN A 449      29.447  85.947  91.463  1.00  0.32           N  
ATOM   3299  CA  GLN A 449      28.122  85.947  90.851  1.00  0.32           C  
ATOM   3300  C   GLN A 449      27.047  85.817  91.909  1.00  0.32           C  
ATOM   3301  O   GLN A 449      26.753  84.730  92.407  1.00  0.32           O  
ATOM   3302  CB  GLN A 449      27.936  84.802  89.814  1.00  0.32           C  
ATOM   3303  CG  GLN A 449      26.527  84.701  89.164  1.00  0.32           C  
ATOM   3304  CD  GLN A 449      26.196  85.918  88.300  1.00  0.32           C  
ATOM   3305  OE1 GLN A 449      26.750  86.089  87.215  1.00  0.32           O  
ATOM   3306  NE2 GLN A 449      25.269  86.787  88.759  1.00  0.32           N  
ATOM   3307  N   VAL A 450      26.396  86.943  92.248  1.00  0.32           N  
ATOM   3308  CA  VAL A 450      25.295  86.993  93.191  1.00  0.32           C  
ATOM   3309  C   VAL A 450      23.962  86.938  92.453  1.00  0.32           C  
ATOM   3310  O   VAL A 450      23.906  87.051  91.230  1.00  0.32           O  
ATOM   3311  CB  VAL A 450      25.393  88.194  94.138  1.00  0.32           C  
ATOM   3312  CG1 VAL A 450      26.840  88.319  94.659  1.00  0.32           C  
ATOM   3313  CG2 VAL A 450      24.997  89.510  93.454  1.00  0.32           C  
ATOM   3314  N   GLY A 451      22.841  86.724  93.173  1.00  0.28           N  
ATOM   3315  CA  GLY A 451      21.496  86.800  92.610  1.00  0.28           C  
ATOM   3316  C   GLY A 451      20.796  87.958  93.251  1.00  0.28           C  
ATOM   3317  O   GLY A 451      20.898  88.136  94.458  1.00  0.28           O  
ATOM   3318  N   TRP A 452      20.078  88.792  92.472  1.00  0.25           N  
ATOM   3319  CA  TRP A 452      19.246  89.863  93.003  1.00  0.25           C  
ATOM   3320  C   TRP A 452      18.070  89.299  93.784  1.00  0.25           C  
ATOM   3321  O   TRP A 452      17.430  88.358  93.332  1.00  0.25           O  
ATOM   3322  CB  TRP A 452      18.737  90.769  91.855  1.00  0.25           C  
ATOM   3323  CG  TRP A 452      17.989  92.047  92.234  1.00  0.25           C  
ATOM   3324  CD1 TRP A 452      18.026  92.796  93.381  1.00  0.25           C  
ATOM   3325  CD2 TRP A 452      17.076  92.720  91.345  1.00  0.25           C  
ATOM   3326  NE1 TRP A 452      17.202  93.894  93.263  1.00  0.25           N  
ATOM   3327  CE2 TRP A 452      16.607  93.863  92.025  1.00  0.25           C  
ATOM   3328  CE3 TRP A 452      16.635  92.416  90.058  1.00  0.25           C  
ATOM   3329  CZ2 TRP A 452      15.693  94.723  91.428  1.00  0.25           C  
ATOM   3330  CZ3 TRP A 452      15.719  93.290  89.451  1.00  0.25           C  
ATOM   3331  CH2 TRP A 452      15.254  94.428  90.128  1.00  0.25           C  
ATOM   3332  N   HIS A 453      17.746  89.848  94.967  1.00  0.26           N  
ATOM   3333  CA  HIS A 453      16.768  89.264  95.855  1.00  0.26           C  
ATOM   3334  C   HIS A 453      15.377  89.893  95.635  1.00  0.26           C  
ATOM   3335  O   HIS A 453      15.253  90.995  95.109  1.00  0.26           O  
ATOM   3336  CB  HIS A 453      17.306  89.407  97.312  1.00  0.26           C  
ATOM   3337  CG  HIS A 453      16.952  90.715  97.936  1.00  0.26           C  
ATOM   3338  ND1 HIS A 453      17.210  91.884  97.247  1.00  0.26           N  
ATOM   3339  CD2 HIS A 453      15.874  90.869  98.736  1.00  0.26           C  
ATOM   3340  CE1 HIS A 453      16.252  92.709  97.616  1.00  0.26           C  
ATOM   3341  NE2 HIS A 453      15.414  92.140  98.513  1.00  0.26           N  
ATOM   3342  N   TYR A 454      14.257  89.225  96.001  1.00  0.25           N  
ATOM   3343  CA  TYR A 454      12.940  89.858  95.911  1.00  0.25           C  
ATOM   3344  C   TYR A 454      12.674  90.957  96.939  1.00  0.25           C  
ATOM   3345  O   TYR A 454      12.852  90.795  98.144  1.00  0.25           O  
ATOM   3346  CB  TYR A 454      11.741  88.876  95.824  1.00  0.25           C  
ATOM   3347  CG  TYR A 454      11.664  87.904  96.965  1.00  0.25           C  
ATOM   3348  CD1 TYR A 454      12.391  86.709  96.892  1.00  0.25           C  
ATOM   3349  CD2 TYR A 454      10.808  88.116  98.061  1.00  0.25           C  
ATOM   3350  CE1 TYR A 454      12.232  85.721  97.868  1.00  0.25           C  
ATOM   3351  CE2 TYR A 454      10.647  87.120  99.039  1.00  0.25           C  
ATOM   3352  CZ  TYR A 454      11.352  85.918  98.930  1.00  0.25           C  
ATOM   3353  OH  TYR A 454      11.185  84.866  99.844  1.00  0.25           O  
ATOM   3354  N   THR A 455      12.222  92.126  96.457  1.00  0.23           N  
ATOM   3355  CA  THR A 455      11.898  93.296  97.255  1.00  0.23           C  
ATOM   3356  C   THR A 455      10.540  93.184  97.928  1.00  0.23           C  
ATOM   3357  O   THR A 455       9.838  92.181  97.813  1.00  0.23           O  
ATOM   3358  CB  THR A 455      11.973  94.601  96.462  1.00  0.23           C  
ATOM   3359  OG1 THR A 455      11.081  94.590  95.355  1.00  0.23           O  
ATOM   3360  CG2 THR A 455      13.392  94.770  95.897  1.00  0.23           C  
ATOM   3361  N   ASN A 456      10.150  94.230  98.687  1.00  0.43           N  
ATOM   3362  CA  ASN A 456       8.877  94.436  99.363  1.00  0.43           C  
ATOM   3363  C   ASN A 456       7.582  94.026  98.634  1.00  0.43           C  
ATOM   3364  O   ASN A 456       6.570  93.742  99.266  1.00  0.43           O  
ATOM   3365  CB  ASN A 456       8.801  95.911  99.846  1.00  0.43           C  
ATOM   3366  CG  ASN A 456       8.659  96.898  98.687  1.00  0.43           C  
ATOM   3367  OD1 ASN A 456       9.490  96.968  97.779  1.00  0.43           O  
ATOM   3368  ND2 ASN A 456       7.559  97.682  98.704  1.00  0.43           N  
ATOM   3369  N   SER A 457       7.588  93.938  97.291  1.00  0.44           N  
ATOM   3370  CA  SER A 457       6.477  93.463  96.478  1.00  0.44           C  
ATOM   3371  C   SER A 457       6.279  91.951  96.534  1.00  0.44           C  
ATOM   3372  O   SER A 457       5.237  91.433  96.143  1.00  0.44           O  
ATOM   3373  CB  SER A 457       6.694  93.868  94.995  1.00  0.44           C  
ATOM   3374  OG  SER A 457       7.952  93.396  94.506  1.00  0.44           O  
ATOM   3375  N   GLY A 458       7.283  91.201  97.029  1.00  0.56           N  
ATOM   3376  CA  GLY A 458       7.254  89.751  97.175  1.00  0.56           C  
ATOM   3377  C   GLY A 458       7.082  89.257  98.586  1.00  0.56           C  
ATOM   3378  O   GLY A 458       7.406  88.107  98.864  1.00  0.56           O  
ATOM   3379  N   ILE A 459       6.620  90.117  99.507  1.00  0.33           N  
ATOM   3380  CA  ILE A 459       6.659  89.896 100.947  1.00  0.33           C  
ATOM   3381  C   ILE A 459       5.246  89.826 101.524  1.00  0.33           C  
ATOM   3382  O   ILE A 459       4.350  90.504 101.026  1.00  0.33           O  
ATOM   3383  CB  ILE A 459       7.417  91.057 101.601  1.00  0.33           C  
ATOM   3384  CG1 ILE A 459       8.874  91.172 101.080  1.00  0.33           C  
ATOM   3385  CG2 ILE A 459       7.402  90.957 103.135  1.00  0.33           C  
ATOM   3386  CD1 ILE A 459       9.770  89.971 101.385  1.00  0.33           C  
ATOM   3387  N   ASP A 460       5.012  89.021 102.603  1.00  0.33           N  
ATOM   3388  CA  ASP A 460       3.762  88.887 103.351  1.00  0.33           C  
ATOM   3389  C   ASP A 460       3.028  90.199 103.620  1.00  0.33           C  
ATOM   3390  O   ASP A 460       1.837  90.365 103.357  1.00  0.33           O  
ATOM   3391  CB  ASP A 460       4.016  88.342 104.794  1.00  0.33           C  
ATOM   3392  CG  ASP A 460       4.862  87.095 104.947  1.00  0.33           C  
ATOM   3393  OD1 ASP A 460       5.713  86.779 104.085  1.00  0.33           O  
ATOM   3394  OD2 ASP A 460       4.685  86.493 106.045  1.00  0.33           O  
ATOM   3395  N   ALA A 461       3.773  91.168 104.177  1.00  0.25           N  
ATOM   3396  CA  ALA A 461       3.334  92.511 104.406  1.00  0.25           C  
ATOM   3397  C   ALA A 461       4.271  93.424 103.635  1.00  0.25           C  
ATOM   3398  O   ALA A 461       5.438  93.601 103.975  1.00  0.25           O  
ATOM   3399  CB  ALA A 461       3.386  92.832 105.915  1.00  0.25           C  
ATOM   3400  N   ALA A 462       3.769  94.068 102.565  1.00  0.26           N  
ATOM   3401  CA  ALA A 462       4.592  94.855 101.664  1.00  0.26           C  
ATOM   3402  C   ALA A 462       5.125  96.147 102.285  1.00  0.26           C  
ATOM   3403  O   ALA A 462       6.063  96.767 101.787  1.00  0.26           O  
ATOM   3404  CB  ALA A 462       3.774  95.164 100.394  1.00  0.26           C  
ATOM   3405  N   LEU A 463       4.530  96.562 103.418  1.00  0.24           N  
ATOM   3406  CA  LEU A 463       5.032  97.601 104.293  1.00  0.24           C  
ATOM   3407  C   LEU A 463       6.300  97.235 105.070  1.00  0.24           C  
ATOM   3408  O   LEU A 463       7.181  98.072 105.230  1.00  0.24           O  
ATOM   3409  CB  LEU A 463       3.931  98.032 105.296  1.00  0.24           C  
ATOM   3410  CG  LEU A 463       2.662  98.626 104.641  1.00  0.24           C  
ATOM   3411  CD1 LEU A 463       1.555  98.829 105.687  1.00  0.24           C  
ATOM   3412  CD2 LEU A 463       2.955  99.954 103.925  1.00  0.24           C  
ATOM   3413  N   THR A 464       6.433  95.994 105.607  1.00  0.25           N  
ATOM   3414  CA  THR A 464       7.611  95.624 106.408  1.00  0.25           C  
ATOM   3415  C   THR A 464       8.833  95.346 105.570  1.00  0.25           C  
ATOM   3416  O   THR A 464       9.945  95.746 105.905  1.00  0.25           O  
ATOM   3417  CB  THR A 464       7.439  94.438 107.365  1.00  0.25           C  
ATOM   3418  OG1 THR A 464       7.137  93.213 106.706  1.00  0.25           O  
ATOM   3419  CG2 THR A 464       6.277  94.744 108.320  1.00  0.25           C  
ATOM   3420  N   GLY A 465       8.662  94.629 104.441  1.00  0.41           N  
ATOM   3421  CA  GLY A 465       9.781  94.301 103.570  1.00  0.41           C  
ATOM   3422  C   GLY A 465      10.638  93.153 104.043  1.00  0.41           C  
ATOM   3423  O   GLY A 465      11.721  92.942 103.500  1.00  0.41           O  
ATOM   3424  N   THR A 466      10.174  92.398 105.055  1.00  0.47           N  
ATOM   3425  CA  THR A 466      10.879  91.286 105.676  1.00  0.47           C  
ATOM   3426  C   THR A 466      10.213  89.953 105.378  1.00  0.47           C  
ATOM   3427  O   THR A 466       8.997  89.807 105.441  1.00  0.47           O  
ATOM   3428  CB  THR A 466      10.964  91.415 107.177  1.00  0.47           C  
ATOM   3429  OG1 THR A 466       9.699  91.699 107.732  1.00  0.47           O  
ATOM   3430  CG2 THR A 466      11.810  92.600 107.611  1.00  0.47           C  
ATOM   3431  N   TYR A 467      11.006  88.923 105.021  1.00  0.49           N  
ATOM   3432  CA  TYR A 467      10.482  87.599 104.730  1.00  0.49           C  
ATOM   3433  C   TYR A 467      10.846  86.658 105.860  1.00  0.49           C  
ATOM   3434  O   TYR A 467      11.993  86.616 106.306  1.00  0.49           O  
ATOM   3435  CB  TYR A 467      11.091  87.043 103.412  1.00  0.49           C  
ATOM   3436  CG  TYR A 467      10.679  85.634 103.051  1.00  0.49           C  
ATOM   3437  CD1 TYR A 467       9.351  85.315 102.726  1.00  0.49           C  
ATOM   3438  CD2 TYR A 467      11.643  84.610 103.044  1.00  0.49           C  
ATOM   3439  CE1 TYR A 467       8.999  83.995 102.398  1.00  0.49           C  
ATOM   3440  CE2 TYR A 467      11.298  83.295 102.706  1.00  0.49           C  
ATOM   3441  CZ  TYR A 467       9.972  82.989 102.384  1.00  0.49           C  
ATOM   3442  OH  TYR A 467       9.623  81.669 102.039  1.00  0.49           O  
ATOM   3443  N   ARG A 468       9.864  85.858 106.313  1.00  0.54           N  
ATOM   3444  CA  ARG A 468      10.068  84.834 107.312  1.00  0.54           C  
ATOM   3445  C   ARG A 468      10.792  83.617 106.764  1.00  0.54           C  
ATOM   3446  O   ARG A 468      10.384  83.009 105.778  1.00  0.54           O  
ATOM   3447  CB  ARG A 468       8.736  84.325 107.896  1.00  0.54           C  
ATOM   3448  CG  ARG A 468       7.722  85.432 108.199  1.00  0.54           C  
ATOM   3449  CD  ARG A 468       6.515  84.860 108.938  1.00  0.54           C  
ATOM   3450  NE  ARG A 468       5.350  85.655 108.469  1.00  0.54           N  
ATOM   3451  CZ  ARG A 468       4.230  85.898 109.143  1.00  0.54           C  
ATOM   3452  NH1 ARG A 468       4.034  85.431 110.368  1.00  0.54           N  
ATOM   3453  NH2 ARG A 468       3.303  86.603 108.505  1.00  0.54           N  
ATOM   3454  N   VAL A 469      11.885  83.197 107.413  1.00  0.63           N  
ATOM   3455  CA  VAL A 469      12.619  82.012 107.013  1.00  0.63           C  
ATOM   3456  C   VAL A 469      12.582  81.017 108.152  1.00  0.63           C  
ATOM   3457  O   VAL A 469      12.938  81.337 109.281  1.00  0.63           O  
ATOM   3458  CB  VAL A 469      14.076  82.315 106.664  1.00  0.63           C  
ATOM   3459  CG1 VAL A 469      14.738  81.070 106.039  1.00  0.63           C  
ATOM   3460  CG2 VAL A 469      14.130  83.500 105.679  1.00  0.63           C  
ATOM   3461  N   LYS A 470      12.165  79.760 107.898  1.00  0.59           N  
ATOM   3462  CA  LYS A 470      12.329  78.705 108.882  1.00  0.59           C  
ATOM   3463  C   LYS A 470      13.731  78.119 108.794  1.00  0.59           C  
ATOM   3464  O   LYS A 470      14.174  77.636 107.753  1.00  0.59           O  
ATOM   3465  CB  LYS A 470      11.282  77.576 108.744  1.00  0.59           C  
ATOM   3466  CG  LYS A 470      11.370  76.541 109.881  1.00  0.59           C  
ATOM   3467  CD  LYS A 470      10.306  75.441 109.767  1.00  0.59           C  
ATOM   3468  CE  LYS A 470      10.382  74.444 110.926  1.00  0.59           C  
ATOM   3469  NZ  LYS A 470       9.330  73.416 110.787  1.00  0.59           N  
ATOM   3470  N   LEU A 471      14.471  78.178 109.907  1.00  0.61           N  
ATOM   3471  CA  LEU A 471      15.853  77.771 109.987  1.00  0.61           C  
ATOM   3472  C   LEU A 471      16.036  76.279 110.241  1.00  0.61           C  
ATOM   3473  O   LEU A 471      15.094  75.540 110.530  1.00  0.61           O  
ATOM   3474  CB  LEU A 471      16.569  78.603 111.085  1.00  0.61           C  
ATOM   3475  CG  LEU A 471      16.568  80.126 110.824  1.00  0.61           C  
ATOM   3476  CD1 LEU A 471      17.485  80.840 111.831  1.00  0.61           C  
ATOM   3477  CD2 LEU A 471      16.994  80.461 109.387  1.00  0.61           C  
ATOM   3478  N   LEU A 472      17.299  75.801 110.161  1.00  0.55           N  
ATOM   3479  CA  LEU A 472      17.734  74.429 110.390  1.00  0.55           C  
ATOM   3480  C   LEU A 472      17.347  73.928 111.771  1.00  0.55           C  
ATOM   3481  O   LEU A 472      16.862  72.815 111.947  1.00  0.55           O  
ATOM   3482  CB  LEU A 472      19.274  74.352 110.213  1.00  0.55           C  
ATOM   3483  CG  LEU A 472      19.951  72.996 110.514  1.00  0.55           C  
ATOM   3484  CD1 LEU A 472      19.393  71.830 109.685  1.00  0.55           C  
ATOM   3485  CD2 LEU A 472      21.457  73.108 110.245  1.00  0.55           C  
ATOM   3486  N   ASN A 473      17.461  74.811 112.782  1.00  0.60           N  
ATOM   3487  CA  ASN A 473      17.127  74.496 114.161  1.00  0.60           C  
ATOM   3488  C   ASN A 473      15.646  74.757 114.445  1.00  0.60           C  
ATOM   3489  O   ASN A 473      15.228  74.895 115.589  1.00  0.60           O  
ATOM   3490  CB  ASN A 473      17.960  75.358 115.151  1.00  0.60           C  
ATOM   3491  CG  ASN A 473      19.456  75.164 114.930  1.00  0.60           C  
ATOM   3492  OD1 ASN A 473      19.935  74.241 114.281  1.00  0.60           O  
ATOM   3493  ND2 ASN A 473      20.257  76.097 115.498  1.00  0.60           N  
ATOM   3494  N   GLY A 474      14.817  74.871 113.387  1.00  0.67           N  
ATOM   3495  CA  GLY A 474      13.359  74.875 113.435  1.00  0.67           C  
ATOM   3496  C   GLY A 474      12.701  76.166 113.833  1.00  0.67           C  
ATOM   3497  O   GLY A 474      11.479  76.266 113.814  1.00  0.67           O  
ATOM   3498  N   ARG A 475      13.498  77.194 114.156  1.00  0.60           N  
ATOM   3499  CA  ARG A 475      13.038  78.519 114.521  1.00  0.60           C  
ATOM   3500  C   ARG A 475      12.724  79.358 113.292  1.00  0.60           C  
ATOM   3501  O   ARG A 475      13.362  79.202 112.254  1.00  0.60           O  
ATOM   3502  CB  ARG A 475      14.124  79.266 115.342  1.00  0.60           C  
ATOM   3503  CG  ARG A 475      14.533  78.542 116.644  1.00  0.60           C  
ATOM   3504  CD  ARG A 475      15.610  79.267 117.464  1.00  0.60           C  
ATOM   3505  NE  ARG A 475      16.854  79.294 116.624  1.00  0.60           N  
ATOM   3506  CZ  ARG A 475      18.010  79.857 116.999  1.00  0.60           C  
ATOM   3507  NH1 ARG A 475      19.024  79.909 116.137  1.00  0.60           N  
ATOM   3508  NH2 ARG A 475      18.170  80.377 118.211  1.00  0.60           N  
ATOM   3509  N   GLU A 476      11.754  80.288 113.390  1.00  0.69           N  
ATOM   3510  CA  GLU A 476      11.556  81.321 112.387  1.00  0.69           C  
ATOM   3511  C   GLU A 476      12.518  82.479 112.617  1.00  0.69           C  
ATOM   3512  O   GLU A 476      13.004  82.681 113.729  1.00  0.69           O  
ATOM   3513  CB  GLU A 476      10.101  81.855 112.354  1.00  0.69           C  
ATOM   3514  CG  GLU A 476       9.054  80.758 112.037  1.00  0.69           C  
ATOM   3515  CD  GLU A 476       7.658  81.289 111.695  1.00  0.69           C  
ATOM   3516  OE1 GLU A 476       7.465  82.527 111.570  1.00  0.69           O  
ATOM   3517  OE2 GLU A 476       6.765  80.420 111.525  1.00  0.69           O  
ATOM   3518  N   ILE A 477      12.831  83.241 111.556  1.00  0.60           N  
ATOM   3519  CA  ILE A 477      13.633  84.450 111.622  1.00  0.60           C  
ATOM   3520  C   ILE A 477      13.168  85.372 110.508  1.00  0.60           C  
ATOM   3521  O   ILE A 477      12.774  84.889 109.445  1.00  0.60           O  
ATOM   3522  CB  ILE A 477      15.127  84.139 111.484  1.00  0.60           C  
ATOM   3523  CG1 ILE A 477      16.010  85.342 111.856  1.00  0.60           C  
ATOM   3524  CG2 ILE A 477      15.490  83.609 110.080  1.00  0.60           C  
ATOM   3525  CD1 ILE A 477      17.428  84.910 112.240  1.00  0.60           C  
ATOM   3526  N   ASP A 478      13.204  86.710 110.689  1.00  0.57           N  
ATOM   3527  CA  ASP A 478      12.946  87.631 109.596  1.00  0.57           C  
ATOM   3528  C   ASP A 478      14.235  87.982 108.871  1.00  0.57           C  
ATOM   3529  O   ASP A 478      15.303  88.155 109.462  1.00  0.57           O  
ATOM   3530  CB  ASP A 478      12.272  88.924 110.068  1.00  0.57           C  
ATOM   3531  CG  ASP A 478      10.778  88.897 109.825  1.00  0.57           C  
ATOM   3532  OD1 ASP A 478      10.110  87.869 109.537  1.00  0.57           O  
ATOM   3533  OD2 ASP A 478      10.279  90.051 109.980  1.00  0.57           O  
ATOM   3534  N   ALA A 479      14.167  88.082 107.532  1.00  0.67           N  
ATOM   3535  CA  ALA A 479      15.305  88.454 106.722  1.00  0.67           C  
ATOM   3536  C   ALA A 479      14.953  89.537 105.717  1.00  0.67           C  
ATOM   3537  O   ALA A 479      13.872  89.558 105.126  1.00  0.67           O  
ATOM   3538  CB  ALA A 479      15.890  87.217 106.009  1.00  0.67           C  
ATOM   3539  N   MET A 480      15.888  90.482 105.509  1.00  0.62           N  
ATOM   3540  CA  MET A 480      15.748  91.583 104.578  1.00  0.62           C  
ATOM   3541  C   MET A 480      17.100  91.799 103.918  1.00  0.62           C  
ATOM   3542  O   MET A 480      18.086  91.289 104.443  1.00  0.62           O  
ATOM   3543  CB  MET A 480      15.271  92.868 105.309  1.00  0.62           C  
ATOM   3544  CG  MET A 480      16.298  93.479 106.285  1.00  0.62           C  
ATOM   3545  SD  MET A 480      15.632  94.784 107.365  1.00  0.62           S  
ATOM   3546  CE  MET A 480      15.101  95.957 106.083  1.00  0.62           C  
ATOM   3547  N   PRO A 481      17.252  92.480 102.794  1.00  0.64           N  
ATOM   3548  CA  PRO A 481      18.542  92.582 102.126  1.00  0.64           C  
ATOM   3549  C   PRO A 481      19.327  93.797 102.573  1.00  0.64           C  
ATOM   3550  O   PRO A 481      18.773  94.739 103.139  1.00  0.64           O  
ATOM   3551  CB  PRO A 481      18.125  92.828 100.672  1.00  0.64           C  
ATOM   3552  CG  PRO A 481      16.904  93.724 100.852  1.00  0.64           C  
ATOM   3553  CD  PRO A 481      16.163  92.990 101.963  1.00  0.64           C  
ATOM   3554  N   ILE A 482      20.616  93.834 102.212  1.00  0.63           N  
ATOM   3555  CA  ILE A 482      21.450  95.021 102.255  1.00  0.63           C  
ATOM   3556  C   ILE A 482      20.895  96.170 101.400  1.00  0.63           C  
ATOM   3557  O   ILE A 482      20.868  97.318 101.833  1.00  0.63           O  
ATOM   3558  CB  ILE A 482      22.856  94.638 101.819  1.00  0.63           C  
ATOM   3559  CG1 ILE A 482      23.546  93.694 102.830  1.00  0.63           C  
ATOM   3560  CG2 ILE A 482      23.724  95.881 101.586  1.00  0.63           C  
ATOM   3561  CD1 ILE A 482      23.893  94.359 104.167  1.00  0.63           C  
ATOM   3562  N   TRP A 483      20.376  95.892 100.180  1.00  0.46           N  
ATOM   3563  CA  TRP A 483      19.780  96.866  99.268  1.00  0.46           C  
ATOM   3564  C   TRP A 483      18.687  97.727  99.893  1.00  0.46           C  
ATOM   3565  O   TRP A 483      18.750  98.951  99.866  1.00  0.46           O  
ATOM   3566  CB  TRP A 483      19.185  96.097  98.045  1.00  0.46           C  
ATOM   3567  CG  TRP A 483      18.435  96.902  96.980  1.00  0.46           C  
ATOM   3568  CD1 TRP A 483      17.085  96.977  96.759  1.00  0.46           C  
ATOM   3569  CD2 TRP A 483      19.053  97.728  95.978  1.00  0.46           C  
ATOM   3570  NE1 TRP A 483      16.822  97.779  95.668  1.00  0.46           N  
ATOM   3571  CE2 TRP A 483      18.017  98.251  95.174  1.00  0.46           C  
ATOM   3572  CE3 TRP A 483      20.382  98.047  95.725  1.00  0.46           C  
ATOM   3573  CZ2 TRP A 483      18.297  99.094  94.104  1.00  0.46           C  
ATOM   3574  CZ3 TRP A 483      20.666  98.879  94.637  1.00  0.46           C  
ATOM   3575  CH2 TRP A 483      19.641  99.398  93.834  1.00  0.46           C  
ATOM   3576  N   GLN A 484      17.675  97.107 100.529  1.00  0.51           N  
ATOM   3577  CA  GLN A 484      16.635  97.831 101.239  1.00  0.51           C  
ATOM   3578  C   GLN A 484      17.153  98.539 102.476  1.00  0.51           C  
ATOM   3579  O   GLN A 484      16.736  99.652 102.755  1.00  0.51           O  
ATOM   3580  CB  GLN A 484      15.404  96.960 101.590  1.00  0.51           C  
ATOM   3581  CG  GLN A 484      14.624  96.530 100.320  1.00  0.51           C  
ATOM   3582  CD  GLN A 484      13.403  95.633 100.564  1.00  0.51           C  
ATOM   3583  OE1 GLN A 484      12.664  95.339  99.623  1.00  0.51           O  
ATOM   3584  NE2 GLN A 484      13.190  95.160 101.811  1.00  0.51           N  
ATOM   3585  N   MET A 485      18.103  97.950 103.230  1.00  0.51           N  
ATOM   3586  CA  MET A 485      18.751  98.629 104.344  1.00  0.51           C  
ATOM   3587  C   MET A 485      19.523  99.888 103.936  1.00  0.51           C  
ATOM   3588  O   MET A 485      19.457 100.908 104.614  1.00  0.51           O  
ATOM   3589  CB  MET A 485      19.682  97.666 105.117  1.00  0.51           C  
ATOM   3590  CG  MET A 485      18.908  96.548 105.841  1.00  0.51           C  
ATOM   3591  SD  MET A 485      19.958  95.233 106.521  1.00  0.51           S  
ATOM   3592  CE  MET A 485      20.599  96.154 107.946  1.00  0.51           C  
ATOM   3593  N   TYR A 486      20.229  99.876 102.789  1.00  0.46           N  
ATOM   3594  CA  TYR A 486      20.906 101.045 102.237  1.00  0.46           C  
ATOM   3595  C   TYR A 486      19.933 102.050 101.594  1.00  0.46           C  
ATOM   3596  O   TYR A 486      20.291 103.200 101.336  1.00  0.46           O  
ATOM   3597  CB  TYR A 486      21.993 100.631 101.195  1.00  0.46           C  
ATOM   3598  CG  TYR A 486      23.206  99.883 101.734  1.00  0.46           C  
ATOM   3599  CD1 TYR A 486      23.470  99.652 103.101  1.00  0.46           C  
ATOM   3600  CD2 TYR A 486      24.138  99.400 100.794  1.00  0.46           C  
ATOM   3601  CE1 TYR A 486      24.617  98.946 103.503  1.00  0.46           C  
ATOM   3602  CE2 TYR A 486      25.286  98.694 101.194  1.00  0.46           C  
ATOM   3603  CZ  TYR A 486      25.519  98.453 102.553  1.00  0.46           C  
ATOM   3604  OH  TYR A 486      26.617  97.670 102.981  1.00  0.46           O  
ATOM   3605  N   MET A 487      18.663 101.652 101.350  1.00  0.49           N  
ATOM   3606  CA  MET A 487      17.587 102.550 100.950  1.00  0.49           C  
ATOM   3607  C   MET A 487      16.758 103.026 102.142  1.00  0.49           C  
ATOM   3608  O   MET A 487      15.857 103.847 101.985  1.00  0.49           O  
ATOM   3609  CB  MET A 487      16.601 101.868  99.961  1.00  0.49           C  
ATOM   3610  CG  MET A 487      17.185 101.598  98.562  1.00  0.49           C  
ATOM   3611  SD  MET A 487      16.043 100.731  97.438  1.00  0.49           S  
ATOM   3612  CE  MET A 487      14.881 102.103  97.159  1.00  0.49           C  
ATOM   3613  N   VAL A 488      17.048 102.566 103.377  1.00  0.52           N  
ATOM   3614  CA  VAL A 488      16.440 103.115 104.579  1.00  0.52           C  
ATOM   3615  C   VAL A 488      17.329 104.238 105.068  1.00  0.52           C  
ATOM   3616  O   VAL A 488      18.333 104.064 105.758  1.00  0.52           O  
ATOM   3617  CB  VAL A 488      16.179 102.079 105.674  1.00  0.52           C  
ATOM   3618  CG1 VAL A 488      15.775 102.740 107.012  1.00  0.52           C  
ATOM   3619  CG2 VAL A 488      15.024 101.166 105.220  1.00  0.52           C  
ATOM   3620  N   HIS A 489      16.974 105.472 104.688  1.00  0.40           N  
ATOM   3621  CA  HIS A 489      17.704 106.641 105.106  1.00  0.40           C  
ATOM   3622  C   HIS A 489      17.200 107.166 106.432  1.00  0.40           C  
ATOM   3623  O   HIS A 489      16.001 107.283 106.667  1.00  0.40           O  
ATOM   3624  CB  HIS A 489      17.610 107.756 104.044  1.00  0.40           C  
ATOM   3625  CG  HIS A 489      18.078 107.247 102.716  1.00  0.40           C  
ATOM   3626  ND1 HIS A 489      17.151 107.032 101.720  1.00  0.40           N  
ATOM   3627  CD2 HIS A 489      19.299 106.791 102.328  1.00  0.40           C  
ATOM   3628  CE1 HIS A 489      17.816 106.448 100.744  1.00  0.40           C  
ATOM   3629  NE2 HIS A 489      19.123 106.276 101.061  1.00  0.40           N  
ATOM   3630  N   PHE A 490      18.132 107.536 107.335  1.00  0.22           N  
ATOM   3631  CA  PHE A 490      17.844 108.442 108.433  1.00  0.22           C  
ATOM   3632  C   PHE A 490      17.384 109.790 107.909  1.00  0.22           C  
ATOM   3633  O   PHE A 490      17.740 110.197 106.801  1.00  0.22           O  
ATOM   3634  CB  PHE A 490      19.071 108.676 109.351  1.00  0.22           C  
ATOM   3635  CG  PHE A 490      19.258 107.510 110.274  1.00  0.22           C  
ATOM   3636  CD1 PHE A 490      18.580 107.490 111.503  1.00  0.22           C  
ATOM   3637  CD2 PHE A 490      20.105 106.440 109.945  1.00  0.22           C  
ATOM   3638  CE1 PHE A 490      18.747 106.423 112.393  1.00  0.22           C  
ATOM   3639  CE2 PHE A 490      20.284 105.373 110.835  1.00  0.22           C  
ATOM   3640  CZ  PHE A 490      19.603 105.365 112.060  1.00  0.22           C  
ATOM   3641  N   GLN A 491      16.588 110.527 108.707  1.00  0.28           N  
ATOM   3642  CA  GLN A 491      15.997 111.793 108.318  1.00  0.28           C  
ATOM   3643  C   GLN A 491      17.018 112.875 107.998  1.00  0.28           C  
ATOM   3644  O   GLN A 491      16.717 113.852 107.323  1.00  0.28           O  
ATOM   3645  CB  GLN A 491      15.017 112.310 109.409  1.00  0.28           C  
ATOM   3646  CG  GLN A 491      15.644 112.680 110.782  1.00  0.28           C  
ATOM   3647  CD  GLN A 491      15.985 111.474 111.663  1.00  0.28           C  
ATOM   3648  OE1 GLN A 491      15.621 110.325 111.392  1.00  0.28           O  
ATOM   3649  NE2 GLN A 491      16.707 111.740 112.772  1.00  0.28           N  
ATOM   3650  N   ASP A 492      18.271 112.686 108.443  1.00  0.47           N  
ATOM   3651  CA  ASP A 492      19.357 113.622 108.339  1.00  0.47           C  
ATOM   3652  C   ASP A 492      20.156 113.460 107.041  1.00  0.47           C  
ATOM   3653  O   ASP A 492      21.146 114.161 106.820  1.00  0.47           O  
ATOM   3654  CB  ASP A 492      20.294 113.376 109.549  1.00  0.47           C  
ATOM   3655  CG  ASP A 492      19.464 113.394 110.820  1.00  0.47           C  
ATOM   3656  OD1 ASP A 492      19.083 114.497 111.277  1.00  0.47           O  
ATOM   3657  OD2 ASP A 492      19.139 112.278 111.302  1.00  0.47           O  
ATOM   3658  N   TYR A 493      19.739 112.570 106.114  1.00  0.61           N  
ATOM   3659  CA  TYR A 493      20.513 112.255 104.914  1.00  0.61           C  
ATOM   3660  C   TYR A 493      20.019 112.912 103.624  1.00  0.61           C  
ATOM   3661  O   TYR A 493      20.557 112.635 102.556  1.00  0.61           O  
ATOM   3662  CB  TYR A 493      20.565 110.716 104.678  1.00  0.61           C  
ATOM   3663  CG  TYR A 493      21.279 109.917 105.748  1.00  0.61           C  
ATOM   3664  CD1 TYR A 493      22.102 110.475 106.748  1.00  0.61           C  
ATOM   3665  CD2 TYR A 493      21.142 108.518 105.705  1.00  0.61           C  
ATOM   3666  CE1 TYR A 493      22.731 109.658 107.695  1.00  0.61           C  
ATOM   3667  CE2 TYR A 493      21.801 107.695 106.630  1.00  0.61           C  
ATOM   3668  CZ  TYR A 493      22.594 108.271 107.628  1.00  0.61           C  
ATOM   3669  OH  TYR A 493      23.272 107.470 108.567  1.00  0.61           O  
ATOM   3670  N   ASP A 494      19.020 113.812 103.664  1.00  0.56           N  
ATOM   3671  CA  ASP A 494      18.581 114.564 102.499  1.00  0.56           C  
ATOM   3672  C   ASP A 494      19.425 115.819 102.258  1.00  0.56           C  
ATOM   3673  O   ASP A 494      20.343 116.178 102.989  1.00  0.56           O  
ATOM   3674  CB  ASP A 494      17.071 114.904 102.609  1.00  0.56           C  
ATOM   3675  CG  ASP A 494      16.266 113.701 102.150  1.00  0.56           C  
ATOM   3676  OD1 ASP A 494      16.323 113.406 100.924  1.00  0.56           O  
ATOM   3677  OD2 ASP A 494      15.590 113.062 102.990  1.00  0.56           O  
ATOM   3678  N   LEU A 495      19.168 116.537 101.152  1.00  0.56           N  
ATOM   3679  CA  LEU A 495      19.939 117.711 100.773  1.00  0.56           C  
ATOM   3680  C   LEU A 495      19.893 118.881 101.752  1.00  0.56           C  
ATOM   3681  O   LEU A 495      20.904 119.521 102.040  1.00  0.56           O  
ATOM   3682  CB  LEU A 495      19.414 118.238  99.428  1.00  0.56           C  
ATOM   3683  CG  LEU A 495      19.479 117.232  98.275  1.00  0.56           C  
ATOM   3684  CD1 LEU A 495      18.607 117.775  97.142  1.00  0.56           C  
ATOM   3685  CD2 LEU A 495      20.928 117.047  97.812  1.00  0.56           C  
ATOM   3686  N   ASP A 496      18.695 119.197 102.278  1.00  0.60           N  
ATOM   3687  CA  ASP A 496      18.465 120.287 103.206  1.00  0.60           C  
ATOM   3688  C   ASP A 496      19.149 120.077 104.560  1.00  0.60           C  
ATOM   3689  O   ASP A 496      19.781 120.958 105.140  1.00  0.60           O  
ATOM   3690  CB  ASP A 496      16.938 120.446 103.370  1.00  0.60           C  
ATOM   3691  CG  ASP A 496      16.660 121.829 103.921  1.00  0.60           C  
ATOM   3692  OD1 ASP A 496      16.593 121.959 105.169  1.00  0.60           O  
ATOM   3693  OD2 ASP A 496      16.579 122.763 103.083  1.00  0.60           O  
ATOM   3694  N   THR A 497      19.084 118.846 105.083  1.00  0.59           N  
ATOM   3695  CA  THR A 497      19.700 118.450 106.338  1.00  0.59           C  
ATOM   3696  C   THR A 497      21.209 118.524 106.258  1.00  0.59           C  
ATOM   3697  O   THR A 497      21.884 119.044 107.141  1.00  0.59           O  
ATOM   3698  CB  THR A 497      19.264 117.053 106.730  1.00  0.59           C  
ATOM   3699  OG1 THR A 497      19.566 116.116 105.710  1.00  0.59           O  
ATOM   3700  CG2 THR A 497      17.736 117.040 106.839  1.00  0.59           C  
ATOM   3701  N   VAL A 498      21.773 118.068 105.126  1.00  0.70           N  
ATOM   3702  CA  VAL A 498      23.173 118.222 104.783  1.00  0.70           C  
ATOM   3703  C   VAL A 498      23.598 119.675 104.677  1.00  0.70           C  
ATOM   3704  O   VAL A 498      24.644 120.032 105.203  1.00  0.70           O  
ATOM   3705  CB  VAL A 498      23.497 117.446 103.521  1.00  0.70           C  
ATOM   3706  CG1 VAL A 498      24.925 117.721 103.022  1.00  0.70           C  
ATOM   3707  CG2 VAL A 498      23.374 115.951 103.863  1.00  0.70           C  
ATOM   3708  N   HIS A 499      22.784 120.569 104.076  1.00  0.68           N  
ATOM   3709  CA  HIS A 499      23.036 122.011 104.020  1.00  0.68           C  
ATOM   3710  C   HIS A 499      23.251 122.629 105.400  1.00  0.68           C  
ATOM   3711  O   HIS A 499      24.188 123.396 105.618  1.00  0.68           O  
ATOM   3712  CB  HIS A 499      21.842 122.712 103.312  1.00  0.68           C  
ATOM   3713  CG  HIS A 499      21.791 124.206 103.375  1.00  0.68           C  
ATOM   3714  ND1 HIS A 499      22.610 124.940 102.550  1.00  0.68           N  
ATOM   3715  CD2 HIS A 499      21.042 125.032 104.152  1.00  0.68           C  
ATOM   3716  CE1 HIS A 499      22.357 126.198 102.837  1.00  0.68           C  
ATOM   3717  NE2 HIS A 499      21.412 126.313 103.800  1.00  0.68           N  
ATOM   3718  N   GLN A 500      22.418 122.248 106.390  1.00  0.62           N  
ATOM   3719  CA  GLN A 500      22.591 122.634 107.782  1.00  0.62           C  
ATOM   3720  C   GLN A 500      23.876 122.104 108.428  1.00  0.62           C  
ATOM   3721  O   GLN A 500      24.589 122.834 109.113  1.00  0.62           O  
ATOM   3722  CB  GLN A 500      21.364 122.166 108.609  1.00  0.62           C  
ATOM   3723  CG  GLN A 500      20.025 122.761 108.102  1.00  0.62           C  
ATOM   3724  CD  GLN A 500      18.835 122.210 108.888  1.00  0.62           C  
ATOM   3725  OE1 GLN A 500      18.839 122.198 110.121  1.00  0.62           O  
ATOM   3726  NE2 GLN A 500      17.775 121.752 108.183  1.00  0.62           N  
ATOM   3727  N   ILE A 501      24.218 120.817 108.213  1.00  0.61           N  
ATOM   3728  CA  ILE A 501      25.445 120.199 108.715  1.00  0.61           C  
ATOM   3729  C   ILE A 501      26.727 120.716 108.054  1.00  0.61           C  
ATOM   3730  O   ILE A 501      27.757 120.909 108.709  1.00  0.61           O  
ATOM   3731  CB  ILE A 501      25.370 118.669 108.594  1.00  0.61           C  
ATOM   3732  CG1 ILE A 501      24.176 118.077 109.388  1.00  0.61           C  
ATOM   3733  CG2 ILE A 501      26.685 117.986 109.037  1.00  0.61           C  
ATOM   3734  CD1 ILE A 501      24.241 118.262 110.910  1.00  0.61           C  
ATOM   3735  N   THR A 502      26.728 120.915 106.719  1.00  0.74           N  
ATOM   3736  CA  THR A 502      27.956 121.145 105.968  1.00  0.74           C  
ATOM   3737  C   THR A 502      28.235 122.586 105.648  1.00  0.74           C  
ATOM   3738  O   THR A 502      29.407 122.934 105.540  1.00  0.74           O  
ATOM   3739  CB  THR A 502      28.048 120.384 104.639  1.00  0.74           C  
ATOM   3740  OG1 THR A 502      27.061 120.783 103.696  1.00  0.74           O  
ATOM   3741  CG2 THR A 502      27.854 118.884 104.883  1.00  0.74           C  
ATOM   3742  N   ARG A 503      27.189 123.430 105.486  1.00  0.67           N  
ATOM   3743  CA  ARG A 503      27.248 124.812 105.016  1.00  0.67           C  
ATOM   3744  C   ARG A 503      27.353 124.891 103.484  1.00  0.67           C  
ATOM   3745  O   ARG A 503      27.569 125.950 102.897  1.00  0.67           O  
ATOM   3746  CB  ARG A 503      28.346 125.643 105.750  1.00  0.67           C  
ATOM   3747  CG  ARG A 503      28.298 127.176 105.610  1.00  0.67           C  
ATOM   3748  CD  ARG A 503      29.574 127.812 106.166  1.00  0.67           C  
ATOM   3749  NE  ARG A 503      29.622 129.232 105.686  1.00  0.67           N  
ATOM   3750  CZ  ARG A 503      30.151 129.608 104.512  1.00  0.67           C  
ATOM   3751  NH1 ARG A 503      30.154 130.902 104.193  1.00  0.67           N  
ATOM   3752  NH2 ARG A 503      30.672 128.737 103.653  1.00  0.67           N  
ATOM   3753  N   THR A 504      27.143 123.766 102.772  1.00  0.70           N  
ATOM   3754  CA  THR A 504      27.166 123.737 101.310  1.00  0.70           C  
ATOM   3755  C   THR A 504      25.743 123.821 100.795  1.00  0.70           C  
ATOM   3756  O   THR A 504      24.976 122.909 101.111  1.00  0.70           O  
ATOM   3757  CB  THR A 504      27.759 122.462 100.711  1.00  0.70           C  
ATOM   3758  OG1 THR A 504      29.124 122.338 101.074  1.00  0.70           O  
ATOM   3759  CG2 THR A 504      27.742 122.489  99.172  1.00  0.70           C  
ATOM   3760  N   PRO A 505      25.329 124.824 100.003  1.00  0.53           N  
ATOM   3761  CA  PRO A 505      23.977 124.948  99.465  1.00  0.53           C  
ATOM   3762  C   PRO A 505      23.352 123.695  98.890  1.00  0.53           C  
ATOM   3763  O   PRO A 505      23.938 123.089  97.996  1.00  0.53           O  
ATOM   3764  CB  PRO A 505      24.108 126.057  98.418  1.00  0.53           C  
ATOM   3765  CG  PRO A 505      25.141 127.000  99.038  1.00  0.53           C  
ATOM   3766  CD  PRO A 505      26.099 126.049  99.766  1.00  0.53           C  
ATOM   3767  N   LYS A 506      22.128 123.334  99.328  1.00  0.53           N  
ATOM   3768  CA  LYS A 506      21.418 122.122  98.940  1.00  0.53           C  
ATOM   3769  C   LYS A 506      21.294 121.933  97.423  1.00  0.53           C  
ATOM   3770  O   LYS A 506      21.400 120.827  96.889  1.00  0.53           O  
ATOM   3771  CB  LYS A 506      20.015 122.103  99.615  1.00  0.53           C  
ATOM   3772  CG  LYS A 506      19.064 123.211  99.139  1.00  0.53           C  
ATOM   3773  CD  LYS A 506      17.680 123.193  99.803  1.00  0.53           C  
ATOM   3774  CE  LYS A 506      16.770 124.343  99.343  1.00  0.53           C  
ATOM   3775  NZ  LYS A 506      16.690 124.407  97.870  1.00  0.53           N  
ATOM   3776  N   ASP A 507      21.110 123.047  96.691  1.00  0.61           N  
ATOM   3777  CA  ASP A 507      20.936 123.100  95.260  1.00  0.61           C  
ATOM   3778  C   ASP A 507      22.257 122.928  94.487  1.00  0.61           C  
ATOM   3779  O   ASP A 507      22.278 122.499  93.332  1.00  0.61           O  
ATOM   3780  CB  ASP A 507      20.203 124.421  94.917  1.00  0.61           C  
ATOM   3781  CG  ASP A 507      18.944 124.500  95.757  1.00  0.61           C  
ATOM   3782  OD1 ASP A 507      18.010 123.680  95.571  1.00  0.61           O  
ATOM   3783  OD2 ASP A 507      18.900 125.331  96.704  1.00  0.61           O  
ATOM   3784  N   LEU A 508      23.424 123.178  95.127  1.00  0.60           N  
ATOM   3785  CA  LEU A 508      24.715 122.746  94.606  1.00  0.60           C  
ATOM   3786  C   LEU A 508      24.885 121.240  94.717  1.00  0.60           C  
ATOM   3787  O   LEU A 508      25.360 120.581  93.792  1.00  0.60           O  
ATOM   3788  CB  LEU A 508      25.914 123.401  95.341  1.00  0.60           C  
ATOM   3789  CG  LEU A 508      26.094 124.912  95.103  1.00  0.60           C  
ATOM   3790  CD1 LEU A 508      27.264 125.425  95.956  1.00  0.60           C  
ATOM   3791  CD2 LEU A 508      26.341 125.256  93.625  1.00  0.60           C  
ATOM   3792  N   ILE A 509      24.476 120.660  95.866  1.00  0.76           N  
ATOM   3793  CA  ILE A 509      24.583 119.236  96.154  1.00  0.76           C  
ATOM   3794  C   ILE A 509      23.767 118.399  95.180  1.00  0.76           C  
ATOM   3795  O   ILE A 509      24.265 117.429  94.610  1.00  0.76           O  
ATOM   3796  CB  ILE A 509      24.159 118.900  97.587  1.00  0.76           C  
ATOM   3797  CG1 ILE A 509      24.824 119.847  98.615  1.00  0.76           C  
ATOM   3798  CG2 ILE A 509      24.472 117.411  97.882  1.00  0.76           C  
ATOM   3799  CD1 ILE A 509      24.367 119.601 100.058  1.00  0.76           C  
ATOM   3800  N   VAL A 510      22.500 118.797  94.909  1.00  0.68           N  
ATOM   3801  CA  VAL A 510      21.647 118.119  93.936  1.00  0.68           C  
ATOM   3802  C   VAL A 510      22.200 118.179  92.523  1.00  0.68           C  
ATOM   3803  O   VAL A 510      22.205 117.186  91.802  1.00  0.68           O  
ATOM   3804  CB  VAL A 510      20.191 118.593  93.982  1.00  0.68           C  
ATOM   3805  CG1 VAL A 510      19.972 119.986  93.368  1.00  0.68           C  
ATOM   3806  CG2 VAL A 510      19.266 117.559  93.311  1.00  0.68           C  
ATOM   3807  N   ARG A 511      22.730 119.344  92.092  1.00  0.55           N  
ATOM   3808  CA  ARG A 511      23.311 119.492  90.776  1.00  0.55           C  
ATOM   3809  C   ARG A 511      24.557 118.647  90.577  1.00  0.55           C  
ATOM   3810  O   ARG A 511      24.688 117.946  89.576  1.00  0.55           O  
ATOM   3811  CB  ARG A 511      23.642 120.975  90.488  1.00  0.55           C  
ATOM   3812  CG  ARG A 511      24.177 121.179  89.059  1.00  0.55           C  
ATOM   3813  CD  ARG A 511      24.487 122.626  88.694  1.00  0.55           C  
ATOM   3814  NE  ARG A 511      25.084 122.534  87.328  1.00  0.55           N  
ATOM   3815  CZ  ARG A 511      25.792 123.507  86.748  1.00  0.55           C  
ATOM   3816  NH1 ARG A 511      25.853 124.732  87.256  1.00  0.55           N  
ATOM   3817  NH2 ARG A 511      26.488 123.237  85.648  1.00  0.55           N  
ATOM   3818  N   TRP A 512      25.490 118.654  91.548  1.00  0.76           N  
ATOM   3819  CA  TRP A 512      26.677 117.825  91.483  1.00  0.76           C  
ATOM   3820  C   TRP A 512      26.364 116.327  91.516  1.00  0.76           C  
ATOM   3821  O   TRP A 512      26.950 115.546  90.767  1.00  0.76           O  
ATOM   3822  CB  TRP A 512      27.697 118.231  92.580  1.00  0.76           C  
ATOM   3823  CG  TRP A 512      28.957 117.386  92.556  1.00  0.76           C  
ATOM   3824  CD1 TRP A 512      29.889 117.292  91.561  1.00  0.76           C  
ATOM   3825  CD2 TRP A 512      29.182 116.271  93.435  1.00  0.76           C  
ATOM   3826  NE1 TRP A 512      30.684 116.186  91.759  1.00  0.76           N  
ATOM   3827  CE2 TRP A 512      30.246 115.527  92.885  1.00  0.76           C  
ATOM   3828  CE3 TRP A 512      28.522 115.848  94.586  1.00  0.76           C  
ATOM   3829  CZ2 TRP A 512      30.646 114.326  93.460  1.00  0.76           C  
ATOM   3830  CZ3 TRP A 512      28.954 114.657  95.184  1.00  0.76           C  
ATOM   3831  CH2 TRP A 512      29.978 113.888  94.612  1.00  0.76           C  
ATOM   3832  N   ALA A 513      25.401 115.893  92.354  1.00  0.81           N  
ATOM   3833  CA  ALA A 513      24.927 114.524  92.376  1.00  0.81           C  
ATOM   3834  C   ALA A 513      24.297 114.078  91.051  1.00  0.81           C  
ATOM   3835  O   ALA A 513      24.581 112.991  90.548  1.00  0.81           O  
ATOM   3836  CB  ALA A 513      23.932 114.362  93.541  1.00  0.81           C  
ATOM   3837  N   ARG A 514      23.466 114.941  90.426  1.00  0.65           N  
ATOM   3838  CA  ARG A 514      22.911 114.726  89.100  1.00  0.65           C  
ATOM   3839  C   ARG A 514      23.941 114.684  87.986  1.00  0.65           C  
ATOM   3840  O   ARG A 514      23.907 113.744  87.194  1.00  0.65           O  
ATOM   3841  CB  ARG A 514      21.840 115.778  88.750  1.00  0.65           C  
ATOM   3842  CG  ARG A 514      20.519 115.569  89.511  1.00  0.65           C  
ATOM   3843  CD  ARG A 514      19.504 116.668  89.203  1.00  0.65           C  
ATOM   3844  NE  ARG A 514      18.243 116.311  89.913  1.00  0.65           N  
ATOM   3845  CZ  ARG A 514      17.281 117.173  90.261  1.00  0.65           C  
ATOM   3846  NH1 ARG A 514      17.371 118.470  89.980  1.00  0.65           N  
ATOM   3847  NH2 ARG A 514      16.210 116.733  90.904  1.00  0.65           N  
ATOM   3848  N   ASP A 515      24.923 115.616  87.910  1.00  0.71           N  
ATOM   3849  CA  ASP A 515      26.022 115.537  86.948  1.00  0.71           C  
ATOM   3850  C   ASP A 515      26.814 114.230  87.159  1.00  0.71           C  
ATOM   3851  O   ASP A 515      27.091 113.484  86.219  1.00  0.71           O  
ATOM   3852  CB  ASP A 515      26.996 116.764  87.072  1.00  0.71           C  
ATOM   3853  CG  ASP A 515      26.681 117.966  86.182  1.00  0.71           C  
ATOM   3854  OD1 ASP A 515      25.554 118.105  85.654  1.00  0.71           O  
ATOM   3855  OD2 ASP A 515      27.625 118.782  85.962  1.00  0.71           O  
ATOM   3856  N   SER A 516      27.122 113.881  88.427  1.00  0.76           N  
ATOM   3857  CA  SER A 516      27.835 112.661  88.807  1.00  0.76           C  
ATOM   3858  C   SER A 516      27.155 111.367  88.442  1.00  0.76           C  
ATOM   3859  O   SER A 516      27.801 110.427  87.985  1.00  0.76           O  
ATOM   3860  CB  SER A 516      28.168 112.583  90.313  1.00  0.76           C  
ATOM   3861  OG  SER A 516      29.054 113.637  90.669  1.00  0.76           O  
ATOM   3862  N   GLY A 517      25.822 111.275  88.625  1.00  0.73           N  
ATOM   3863  CA  GLY A 517      25.058 110.114  88.187  1.00  0.73           C  
ATOM   3864  C   GLY A 517      24.895 110.021  86.691  1.00  0.73           C  
ATOM   3865  O   GLY A 517      24.915 108.935  86.125  1.00  0.73           O  
ATOM   3866  N   THR A 518      24.734 111.175  86.018  1.00  0.66           N  
ATOM   3867  CA  THR A 518      24.518 111.265  84.572  1.00  0.66           C  
ATOM   3868  C   THR A 518      25.718 110.925  83.711  1.00  0.66           C  
ATOM   3869  O   THR A 518      25.588 110.184  82.742  1.00  0.66           O  
ATOM   3870  CB  THR A 518      24.048 112.648  84.141  1.00  0.66           C  
ATOM   3871  OG1 THR A 518      22.841 112.937  84.827  1.00  0.66           O  
ATOM   3872  CG2 THR A 518      23.678 112.706  82.650  1.00  0.66           C  
ATOM   3873  N   ILE A 519      26.924 111.460  84.022  1.00  0.68           N  
ATOM   3874  CA  ILE A 519      28.065 111.444  83.096  1.00  0.68           C  
ATOM   3875  C   ILE A 519      28.578 110.065  82.669  1.00  0.68           C  
ATOM   3876  O   ILE A 519      28.764 109.811  81.478  1.00  0.68           O  
ATOM   3877  CB  ILE A 519      29.192 112.351  83.623  1.00  0.68           C  
ATOM   3878  CG1 ILE A 519      28.836 113.855  83.458  1.00  0.68           C  
ATOM   3879  CG2 ILE A 519      30.575 112.066  82.993  1.00  0.68           C  
ATOM   3880  CD1 ILE A 519      28.799 114.378  82.012  1.00  0.68           C  
ATOM   3881  N   LYS A 520      28.781 109.108  83.594  1.00  0.59           N  
ATOM   3882  CA  LYS A 520      29.059 107.722  83.253  1.00  0.59           C  
ATOM   3883  C   LYS A 520      30.539 107.331  83.227  1.00  0.59           C  
ATOM   3884  O   LYS A 520      30.836 106.166  83.505  1.00  0.59           O  
ATOM   3885  CB  LYS A 520      28.301 106.801  84.239  1.00  0.59           C  
ATOM   3886  CG  LYS A 520      26.780 106.906  84.070  1.00  0.59           C  
ATOM   3887  CD  LYS A 520      26.035 105.879  84.934  1.00  0.59           C  
ATOM   3888  CE  LYS A 520      24.522 105.906  84.715  1.00  0.59           C  
ATOM   3889  NZ  LYS A 520      23.893 104.861  85.538  1.00  0.59           N  
ATOM   3890  N   PRO A 521      31.526 108.155  82.907  1.00  0.74           N  
ATOM   3891  CA  PRO A 521      32.863 107.921  83.427  1.00  0.74           C  
ATOM   3892  C   PRO A 521      33.245 109.030  84.392  1.00  0.74           C  
ATOM   3893  O   PRO A 521      33.723 110.083  83.966  1.00  0.74           O  
ATOM   3894  CB  PRO A 521      33.753 107.834  82.182  1.00  0.74           C  
ATOM   3895  CG  PRO A 521      33.063 108.739  81.160  1.00  0.74           C  
ATOM   3896  CD  PRO A 521      31.584 108.729  81.558  1.00  0.74           C  
ATOM   3897  N   ALA A 522      33.037 108.797  85.705  1.00  0.77           N  
ATOM   3898  CA  ALA A 522      33.320 109.761  86.745  1.00  0.77           C  
ATOM   3899  C   ALA A 522      34.255 109.202  87.818  1.00  0.77           C  
ATOM   3900  O   ALA A 522      34.253 108.015  88.151  1.00  0.77           O  
ATOM   3901  CB  ALA A 522      31.997 110.247  87.372  1.00  0.77           C  
ATOM   3902  N   ALA A 523      35.108 110.070  88.383  1.00  0.81           N  
ATOM   3903  CA  ALA A 523      36.125 109.702  89.340  1.00  0.81           C  
ATOM   3904  C   ALA A 523      36.070 110.591  90.572  1.00  0.81           C  
ATOM   3905  O   ALA A 523      35.824 111.795  90.483  1.00  0.81           O  
ATOM   3906  CB  ALA A 523      37.501 109.842  88.667  1.00  0.81           C  
ATOM   3907  N   ILE A 524      36.312 110.019  91.773  1.00  0.79           N  
ATOM   3908  CA  ILE A 524      36.439 110.819  92.985  1.00  0.79           C  
ATOM   3909  C   ILE A 524      37.834 110.636  93.520  1.00  0.79           C  
ATOM   3910  O   ILE A 524      38.251 109.566  93.969  1.00  0.79           O  
ATOM   3911  CB  ILE A 524      35.422 110.549  94.093  1.00  0.79           C  
ATOM   3912  CG1 ILE A 524      33.995 110.807  93.557  1.00  0.79           C  
ATOM   3913  CG2 ILE A 524      35.730 111.455  95.316  1.00  0.79           C  
ATOM   3914  CD1 ILE A 524      32.896 110.459  94.562  1.00  0.79           C  
ATOM   3915  N   HIS A 525      38.588 111.740  93.498  1.00  0.76           N  
ATOM   3916  CA  HIS A 525      39.939 111.808  93.978  1.00  0.76           C  
ATOM   3917  C   HIS A 525      39.921 112.232  95.427  1.00  0.76           C  
ATOM   3918  O   HIS A 525      39.334 113.255  95.772  1.00  0.76           O  
ATOM   3919  CB  HIS A 525      40.730 112.856  93.183  1.00  0.76           C  
ATOM   3920  CG  HIS A 525      40.563 112.771  91.695  1.00  0.76           C  
ATOM   3921  ND1 HIS A 525      40.830 113.907  90.954  1.00  0.76           N  
ATOM   3922  CD2 HIS A 525      40.242 111.736  90.873  1.00  0.76           C  
ATOM   3923  CE1 HIS A 525      40.670 113.540  89.700  1.00  0.76           C  
ATOM   3924  NE2 HIS A 525      40.308 112.241  89.593  1.00  0.76           N  
ATOM   3925  N   ASN A 526      40.551 111.459  96.322  1.00  0.72           N  
ATOM   3926  CA  ASN A 526      40.450 111.701  97.751  1.00  0.72           C  
ATOM   3927  C   ASN A 526      41.814 111.569  98.392  1.00  0.72           C  
ATOM   3928  O   ASN A 526      42.742 111.056  97.777  1.00  0.72           O  
ATOM   3929  CB  ASN A 526      39.374 110.801  98.429  1.00  0.72           C  
ATOM   3930  CG  ASN A 526      39.617 109.304  98.245  1.00  0.72           C  
ATOM   3931  OD1 ASN A 526      40.122 108.639  99.151  1.00  0.72           O  
ATOM   3932  ND2 ASN A 526      39.255 108.734  97.073  1.00  0.72           N  
ATOM   3933  N   GLY A 527      42.000 112.068  99.627  1.00  0.75           N  
ATOM   3934  CA  GLY A 527      43.315 111.999 100.241  1.00  0.75           C  
ATOM   3935  C   GLY A 527      43.303 112.309 101.700  1.00  0.75           C  
ATOM   3936  O   GLY A 527      42.303 112.154 102.398  1.00  0.75           O  
ATOM   3937  N   GLU A 528      44.438 112.818 102.192  1.00  0.64           N  
ATOM   3938  CA  GLU A 528      44.760 113.074 103.576  1.00  0.64           C  
ATOM   3939  C   GLU A 528      43.774 114.022 104.255  1.00  0.64           C  
ATOM   3940  O   GLU A 528      43.405 113.848 105.416  1.00  0.64           O  
ATOM   3941  CB  GLU A 528      46.235 113.555 103.688  1.00  0.64           C  
ATOM   3942  CG  GLU A 528      46.640 114.853 102.922  1.00  0.64           C  
ATOM   3943  CD  GLU A 528      46.968 114.738 101.430  1.00  0.64           C  
ATOM   3944  OE1 GLU A 528      48.002 115.307 100.986  1.00  0.64           O  
ATOM   3945  OE2 GLU A 528      46.188 114.144 100.635  1.00  0.64           O  
ATOM   3946  N   GLY A 529      43.245 115.012 103.502  1.00  0.78           N  
ATOM   3947  CA  GLY A 529      42.254 115.965 103.986  1.00  0.78           C  
ATOM   3948  C   GLY A 529      40.903 115.402 104.362  1.00  0.78           C  
ATOM   3949  O   GLY A 529      40.177 116.047 105.109  1.00  0.78           O  
ATOM   3950  N   THR A 530      40.519 114.201 103.879  1.00  0.71           N  
ATOM   3951  CA  THR A 530      39.327 113.503 104.373  1.00  0.71           C  
ATOM   3952  C   THR A 530      39.685 112.287 105.206  1.00  0.71           C  
ATOM   3953  O   THR A 530      38.897 111.875 106.063  1.00  0.71           O  
ATOM   3954  CB  THR A 530      38.370 113.022 103.283  1.00  0.71           C  
ATOM   3955  OG1 THR A 530      39.029 112.314 102.241  1.00  0.71           O  
ATOM   3956  CG2 THR A 530      37.695 114.233 102.638  1.00  0.71           C  
ATOM   3957  N   CYS A 531      40.883 111.700 105.002  1.00  0.69           N  
ATOM   3958  CA  CYS A 531      41.331 110.516 105.719  1.00  0.69           C  
ATOM   3959  C   CYS A 531      41.918 110.775 107.105  1.00  0.69           C  
ATOM   3960  O   CYS A 531      41.909 109.887 107.943  1.00  0.69           O  
ATOM   3961  CB  CYS A 531      42.362 109.692 104.904  1.00  0.69           C  
ATOM   3962  SG  CYS A 531      41.691 109.020 103.344  1.00  0.69           S  
ATOM   3963  N   HIS A 532      42.383 111.991 107.461  1.00  0.60           N  
ATOM   3964  CA  HIS A 532      43.021 112.174 108.772  1.00  0.60           C  
ATOM   3965  C   HIS A 532      42.038 112.499 109.893  1.00  0.60           C  
ATOM   3966  O   HIS A 532      42.423 112.774 111.027  1.00  0.60           O  
ATOM   3967  CB  HIS A 532      44.079 113.304 108.752  1.00  0.60           C  
ATOM   3968  CG  HIS A 532      45.355 112.910 108.092  1.00  0.60           C  
ATOM   3969  ND1 HIS A 532      46.530 113.521 108.487  1.00  0.60           N  
ATOM   3970  CD2 HIS A 532      45.600 111.989 107.129  1.00  0.60           C  
ATOM   3971  CE1 HIS A 532      47.469 112.948 107.757  1.00  0.60           C  
ATOM   3972  NE2 HIS A 532      46.956 112.022 106.922  1.00  0.60           N  
ATOM   3973  N   TYR A 533      40.723 112.442 109.628  1.00  0.61           N  
ATOM   3974  CA  TYR A 533      39.719 112.556 110.671  1.00  0.61           C  
ATOM   3975  C   TYR A 533      39.496 111.233 111.382  1.00  0.61           C  
ATOM   3976  O   TYR A 533      39.691 110.156 110.829  1.00  0.61           O  
ATOM   3977  CB  TYR A 533      38.358 113.050 110.116  1.00  0.61           C  
ATOM   3978  CG  TYR A 533      38.499 114.460 109.625  1.00  0.61           C  
ATOM   3979  CD1 TYR A 533      38.792 115.501 110.524  1.00  0.61           C  
ATOM   3980  CD2 TYR A 533      38.346 114.759 108.263  1.00  0.61           C  
ATOM   3981  CE1 TYR A 533      38.966 116.813 110.060  1.00  0.61           C  
ATOM   3982  CE2 TYR A 533      38.495 116.073 107.804  1.00  0.61           C  
ATOM   3983  CZ  TYR A 533      38.827 117.092 108.698  1.00  0.61           C  
ATOM   3984  OH  TYR A 533      39.033 118.389 108.198  1.00  0.61           O  
ATOM   3985  N   PHE A 534      39.029 111.269 112.649  1.00  0.49           N  
ATOM   3986  CA  PHE A 534      38.709 110.071 113.416  1.00  0.49           C  
ATOM   3987  C   PHE A 534      37.628 109.225 112.733  1.00  0.49           C  
ATOM   3988  O   PHE A 534      37.763 108.018 112.554  1.00  0.49           O  
ATOM   3989  CB  PHE A 534      38.272 110.522 114.838  1.00  0.49           C  
ATOM   3990  CG  PHE A 534      38.027 109.365 115.768  1.00  0.49           C  
ATOM   3991  CD1 PHE A 534      36.729 108.856 115.933  1.00  0.49           C  
ATOM   3992  CD2 PHE A 534      39.085 108.782 116.484  1.00  0.49           C  
ATOM   3993  CE1 PHE A 534      36.486 107.789 116.806  1.00  0.49           C  
ATOM   3994  CE2 PHE A 534      38.846 107.716 117.363  1.00  0.49           C  
ATOM   3995  CZ  PHE A 534      37.546 107.222 117.526  1.00  0.49           C  
ATOM   3996  N   HIS A 535      36.560 109.880 112.236  1.00  0.57           N  
ATOM   3997  CA  HIS A 535      35.515 109.228 111.467  1.00  0.57           C  
ATOM   3998  C   HIS A 535      35.802 109.220 109.975  1.00  0.57           C  
ATOM   3999  O   HIS A 535      34.908 109.378 109.145  1.00  0.57           O  
ATOM   4000  CB  HIS A 535      34.133 109.866 111.722  1.00  0.57           C  
ATOM   4001  CG  HIS A 535      33.704 109.683 113.140  1.00  0.57           C  
ATOM   4002  ND1 HIS A 535      33.538 108.395 113.607  1.00  0.57           N  
ATOM   4003  CD2 HIS A 535      33.449 110.580 114.126  1.00  0.57           C  
ATOM   4004  CE1 HIS A 535      33.185 108.529 114.867  1.00  0.57           C  
ATOM   4005  NE2 HIS A 535      33.114 109.832 115.235  1.00  0.57           N  
ATOM   4006  N   GLN A 536      37.065 108.978 109.574  1.00  0.61           N  
ATOM   4007  CA  GLN A 536      37.464 108.827 108.185  1.00  0.61           C  
ATOM   4008  C   GLN A 536      36.745 107.697 107.466  1.00  0.61           C  
ATOM   4009  O   GLN A 536      36.427 107.791 106.283  1.00  0.61           O  
ATOM   4010  CB  GLN A 536      38.974 108.601 108.067  1.00  0.61           C  
ATOM   4011  CG  GLN A 536      39.535 107.421 108.889  1.00  0.61           C  
ATOM   4012  CD  GLN A 536      40.896 107.066 108.313  1.00  0.61           C  
ATOM   4013  OE1 GLN A 536      40.974 106.824 107.105  1.00  0.61           O  
ATOM   4014  NE2 GLN A 536      41.947 107.002 109.151  1.00  0.61           N  
ATOM   4015  N   THR A 537      36.404 106.626 108.210  1.00  0.59           N  
ATOM   4016  CA  THR A 537      35.596 105.495 107.781  1.00  0.59           C  
ATOM   4017  C   THR A 537      34.256 105.935 107.231  1.00  0.59           C  
ATOM   4018  O   THR A 537      33.812 105.448 106.198  1.00  0.59           O  
ATOM   4019  CB  THR A 537      35.343 104.537 108.943  1.00  0.59           C  
ATOM   4020  OG1 THR A 537      36.585 104.105 109.474  1.00  0.59           O  
ATOM   4021  CG2 THR A 537      34.589 103.273 108.504  1.00  0.59           C  
ATOM   4022  N   ALA A 538      33.578 106.908 107.872  1.00  0.60           N  
ATOM   4023  CA  ALA A 538      32.354 107.488 107.350  1.00  0.60           C  
ATOM   4024  C   ALA A 538      32.557 108.290 106.063  1.00  0.60           C  
ATOM   4025  O   ALA A 538      31.826 108.118 105.087  1.00  0.60           O  
ATOM   4026  CB  ALA A 538      31.724 108.381 108.435  1.00  0.60           C  
ATOM   4027  N   ASN A 539      33.600 109.149 106.015  1.00  0.62           N  
ATOM   4028  CA  ASN A 539      33.931 109.964 104.850  1.00  0.62           C  
ATOM   4029  C   ASN A 539      34.280 109.128 103.620  1.00  0.62           C  
ATOM   4030  O   ASN A 539      33.765 109.329 102.522  1.00  0.62           O  
ATOM   4031  CB  ASN A 539      35.157 110.880 105.140  1.00  0.62           C  
ATOM   4032  CG  ASN A 539      34.866 111.869 106.264  1.00  0.62           C  
ATOM   4033  OD1 ASN A 539      33.722 112.236 106.530  1.00  0.62           O  
ATOM   4034  ND2 ASN A 539      35.939 112.351 106.932  1.00  0.62           N  
ATOM   4035  N   ALA A 540      35.161 108.130 103.799  1.00  0.64           N  
ATOM   4036  CA  ALA A 540      35.591 107.222 102.764  1.00  0.64           C  
ATOM   4037  C   ALA A 540      34.521 106.253 102.285  1.00  0.64           C  
ATOM   4038  O   ALA A 540      34.380 106.013 101.088  1.00  0.64           O  
ATOM   4039  CB  ALA A 540      36.807 106.449 103.278  1.00  0.64           C  
ATOM   4040  N   ARG A 541      33.711 105.678 103.203  1.00  0.56           N  
ATOM   4041  CA  ARG A 541      32.583 104.845 102.816  1.00  0.56           C  
ATOM   4042  C   ARG A 541      31.524 105.619 102.052  1.00  0.56           C  
ATOM   4043  O   ARG A 541      30.983 105.106 101.077  1.00  0.56           O  
ATOM   4044  CB  ARG A 541      31.941 104.089 104.004  1.00  0.56           C  
ATOM   4045  CG  ARG A 541      32.857 102.986 104.576  1.00  0.56           C  
ATOM   4046  CD  ARG A 541      32.271 102.223 105.764  1.00  0.56           C  
ATOM   4047  NE  ARG A 541      31.158 101.367 105.241  1.00  0.56           N  
ATOM   4048  CZ  ARG A 541      30.325 100.666 106.020  1.00  0.56           C  
ATOM   4049  NH1 ARG A 541      30.474 100.648 107.342  1.00  0.56           N  
ATOM   4050  NH2 ARG A 541      29.344  99.953 105.471  1.00  0.56           N  
ATOM   4051  N   GLY A 542      31.237 106.880 102.449  1.00  0.65           N  
ATOM   4052  CA  GLY A 542      30.454 107.829 101.661  1.00  0.65           C  
ATOM   4053  C   GLY A 542      30.901 107.997 100.225  1.00  0.65           C  
ATOM   4054  O   GLY A 542      30.103 107.892  99.295  1.00  0.65           O  
ATOM   4055  N   ALA A 543      32.211 108.242 100.011  1.00  0.71           N  
ATOM   4056  CA  ALA A 543      32.809 108.338  98.691  1.00  0.71           C  
ATOM   4057  C   ALA A 543      32.694 107.067  97.875  1.00  0.71           C  
ATOM   4058  O   ALA A 543      32.297 107.087  96.710  1.00  0.71           O  
ATOM   4059  CB  ALA A 543      34.303 108.704  98.827  1.00  0.71           C  
ATOM   4060  N   ALA A 544      32.985 105.916  98.505  1.00  0.71           N  
ATOM   4061  CA  ALA A 544      32.853 104.610  97.906  1.00  0.71           C  
ATOM   4062  C   ALA A 544      31.424 104.290  97.482  1.00  0.71           C  
ATOM   4063  O   ALA A 544      31.199 103.817  96.373  1.00  0.71           O  
ATOM   4064  CB  ALA A 544      33.379 103.550  98.888  1.00  0.71           C  
ATOM   4065  N   MET A 545      30.407 104.604  98.312  1.00  0.64           N  
ATOM   4066  CA  MET A 545      29.006 104.425  97.959  1.00  0.64           C  
ATOM   4067  C   MET A 545      28.556 105.238  96.750  1.00  0.64           C  
ATOM   4068  O   MET A 545      27.861 104.714  95.885  1.00  0.64           O  
ATOM   4069  CB  MET A 545      28.075 104.744  99.154  1.00  0.64           C  
ATOM   4070  CG  MET A 545      28.090 103.673 100.263  1.00  0.64           C  
ATOM   4071  SD  MET A 545      27.591 102.002  99.732  1.00  0.64           S  
ATOM   4072  CE  MET A 545      25.839 102.353  99.423  1.00  0.64           C  
ATOM   4073  N   VAL A 546      28.978 106.517  96.631  1.00  0.67           N  
ATOM   4074  CA  VAL A 546      28.717 107.364  95.465  1.00  0.67           C  
ATOM   4075  C   VAL A 546      29.314 106.797  94.177  1.00  0.67           C  
ATOM   4076  O   VAL A 546      28.717 106.848  93.102  1.00  0.67           O  
ATOM   4077  CB  VAL A 546      29.195 108.799  95.704  1.00  0.67           C  
ATOM   4078  CG1 VAL A 546      29.144 109.651  94.416  1.00  0.67           C  
ATOM   4079  CG2 VAL A 546      28.287 109.437  96.773  1.00  0.67           C  
ATOM   4080  N   LEU A 547      30.524 106.226  94.251  1.00  0.66           N  
ATOM   4081  CA  LEU A 547      31.151 105.519  93.151  1.00  0.66           C  
ATOM   4082  C   LEU A 547      30.543 104.162  92.819  1.00  0.66           C  
ATOM   4083  O   LEU A 547      30.391 103.793  91.656  1.00  0.66           O  
ATOM   4084  CB  LEU A 547      32.636 105.336  93.490  1.00  0.66           C  
ATOM   4085  CG  LEU A 547      33.374 106.678  93.595  1.00  0.66           C  
ATOM   4086  CD1 LEU A 547      34.683 106.471  94.356  1.00  0.66           C  
ATOM   4087  CD2 LEU A 547      33.599 107.300  92.209  1.00  0.66           C  
ATOM   4088  N   ILE A 548      30.196 103.361  93.840  1.00  0.66           N  
ATOM   4089  CA  ILE A 548      29.559 102.065  93.682  1.00  0.66           C  
ATOM   4090  C   ILE A 548      28.168 102.172  93.070  1.00  0.66           C  
ATOM   4091  O   ILE A 548      27.857 101.452  92.124  1.00  0.66           O  
ATOM   4092  CB  ILE A 548      29.571 101.307  95.012  1.00  0.66           C  
ATOM   4093  CG1 ILE A 548      31.009 100.807  95.297  1.00  0.66           C  
ATOM   4094  CG2 ILE A 548      28.575 100.129  95.015  1.00  0.66           C  
ATOM   4095  CD1 ILE A 548      31.208 100.261  96.717  1.00  0.66           C  
ATOM   4096  N   ILE A 549      27.318 103.116  93.535  1.00  0.61           N  
ATOM   4097  CA  ILE A 549      25.952 103.309  93.042  1.00  0.61           C  
ATOM   4098  C   ILE A 549      25.880 103.679  91.557  1.00  0.61           C  
ATOM   4099  O   ILE A 549      24.941 103.327  90.849  1.00  0.61           O  
ATOM   4100  CB  ILE A 549      25.163 104.285  93.927  1.00  0.61           C  
ATOM   4101  CG1 ILE A 549      23.631 104.215  93.726  1.00  0.61           C  
ATOM   4102  CG2 ILE A 549      25.666 105.726  93.746  1.00  0.61           C  
ATOM   4103  CD1 ILE A 549      22.973 103.085  94.522  1.00  0.61           C  
ATOM   4104  N   THR A 550      26.900 104.382  91.023  1.00  0.65           N  
ATOM   4105  CA  THR A 550      26.935 104.820  89.633  1.00  0.65           C  
ATOM   4106  C   THR A 550      27.663 103.861  88.712  1.00  0.65           C  
ATOM   4107  O   THR A 550      27.640 104.048  87.496  1.00  0.65           O  
ATOM   4108  CB  THR A 550      27.631 106.168  89.491  1.00  0.65           C  
ATOM   4109  OG1 THR A 550      28.871 106.172  90.178  1.00  0.65           O  
ATOM   4110  CG2 THR A 550      26.784 107.263  90.146  1.00  0.65           C  
ATOM   4111  N   GLY A 551      28.291 102.788  89.246  1.00  0.71           N  
ATOM   4112  CA  GLY A 551      29.009 101.813  88.428  1.00  0.71           C  
ATOM   4113  C   GLY A 551      30.431 102.184  88.105  1.00  0.71           C  
ATOM   4114  O   GLY A 551      30.978 101.763  87.088  1.00  0.71           O  
ATOM   4115  N   ASN A 552      31.085 102.988  88.963  1.00  0.69           N  
ATOM   4116  CA  ASN A 552      32.406 103.510  88.668  1.00  0.69           C  
ATOM   4117  C   ASN A 552      33.554 102.657  89.218  1.00  0.69           C  
ATOM   4118  O   ASN A 552      34.716 102.922  88.924  1.00  0.69           O  
ATOM   4119  CB  ASN A 552      32.556 104.929  89.278  1.00  0.69           C  
ATOM   4120  CG  ASN A 552      31.836 105.994  88.456  1.00  0.69           C  
ATOM   4121  OD1 ASN A 552      31.657 105.913  87.240  1.00  0.69           O  
ATOM   4122  ND2 ASN A 552      31.487 107.107  89.141  1.00  0.69           N  
ATOM   4123  N   VAL A 553      33.332 101.597  90.013  1.00  0.65           N  
ATOM   4124  CA  VAL A 553      34.471 100.831  90.529  1.00  0.65           C  
ATOM   4125  C   VAL A 553      34.809  99.663  89.611  1.00  0.65           C  
ATOM   4126  O   VAL A 553      34.058  98.699  89.510  1.00  0.65           O  
ATOM   4127  CB  VAL A 553      34.270 100.353  91.960  1.00  0.65           C  
ATOM   4128  CG1 VAL A 553      35.520  99.594  92.457  1.00  0.65           C  
ATOM   4129  CG2 VAL A 553      34.014 101.572  92.871  1.00  0.65           C  
ATOM   4130  N   GLY A 554      35.975  99.719  88.920  1.00  0.68           N  
ATOM   4131  CA  GLY A 554      36.459  98.612  88.086  1.00  0.68           C  
ATOM   4132  C   GLY A 554      36.455  98.890  86.607  1.00  0.68           C  
ATOM   4133  O   GLY A 554      36.576  97.978  85.796  1.00  0.68           O  
ATOM   4134  N   LYS A 555      36.319 100.162  86.212  1.00  0.66           N  
ATOM   4135  CA  LYS A 555      36.260 100.590  84.833  1.00  0.66           C  
ATOM   4136  C   LYS A 555      37.325 101.662  84.637  1.00  0.66           C  
ATOM   4137  O   LYS A 555      37.648 102.406  85.558  1.00  0.66           O  
ATOM   4138  CB  LYS A 555      34.819 101.097  84.563  1.00  0.66           C  
ATOM   4139  CG  LYS A 555      34.548 101.878  83.269  1.00  0.66           C  
ATOM   4140  CD  LYS A 555      33.125 102.464  83.318  1.00  0.66           C  
ATOM   4141  CE  LYS A 555      32.755 103.320  82.110  1.00  0.66           C  
ATOM   4142  NZ  LYS A 555      31.387 103.843  82.291  1.00  0.66           N  
ATOM   4143  N   PHE A 556      37.952 101.727  83.443  1.00  0.69           N  
ATOM   4144  CA  PHE A 556      38.892 102.786  83.094  1.00  0.69           C  
ATOM   4145  C   PHE A 556      38.246 104.164  83.034  1.00  0.69           C  
ATOM   4146  O   PHE A 556      37.123 104.338  82.554  1.00  0.69           O  
ATOM   4147  CB  PHE A 556      39.609 102.518  81.745  1.00  0.69           C  
ATOM   4148  CG  PHE A 556      40.427 101.263  81.836  1.00  0.69           C  
ATOM   4149  CD1 PHE A 556      41.637 101.274  82.547  1.00  0.69           C  
ATOM   4150  CD2 PHE A 556      40.005 100.071  81.223  1.00  0.69           C  
ATOM   4151  CE1 PHE A 556      42.414 100.114  82.651  1.00  0.69           C  
ATOM   4152  CE2 PHE A 556      40.778  98.906  81.327  1.00  0.69           C  
ATOM   4153  CZ  PHE A 556      41.983  98.928  82.041  1.00  0.69           C  
ATOM   4154  N   GLY A 557      38.964 105.182  83.534  1.00  0.75           N  
ATOM   4155  CA  GLY A 557      38.500 106.547  83.678  1.00  0.75           C  
ATOM   4156  C   GLY A 557      37.653 106.794  84.885  1.00  0.75           C  
ATOM   4157  O   GLY A 557      37.072 107.867  85.026  1.00  0.75           O  
ATOM   4158  N   THR A 558      37.498 105.814  85.788  1.00  0.76           N  
ATOM   4159  CA  THR A 558      36.493 105.921  86.834  1.00  0.76           C  
ATOM   4160  C   THR A 558      36.978 105.396  88.160  1.00  0.76           C  
ATOM   4161  O   THR A 558      37.974 104.689  88.275  1.00  0.76           O  
ATOM   4162  CB  THR A 558      35.157 105.241  86.507  1.00  0.76           C  
ATOM   4163  OG1 THR A 558      35.208 103.831  86.470  1.00  0.76           O  
ATOM   4164  CG2 THR A 558      34.706 105.608  85.108  1.00  0.76           C  
ATOM   4165  N   GLY A 559      36.239 105.721  89.236  1.00  0.77           N  
ATOM   4166  CA  GLY A 559      36.341 104.956  90.473  1.00  0.77           C  
ATOM   4167  C   GLY A 559      36.871 105.691  91.651  1.00  0.77           C  
ATOM   4168  O   GLY A 559      36.737 106.907  91.783  1.00  0.77           O  
ATOM   4169  N   GLN A 560      37.428 104.905  92.589  1.00  0.64           N  
ATOM   4170  CA  GLN A 560      37.966 105.405  93.827  1.00  0.64           C  
ATOM   4171  C   GLN A 560      39.441 105.606  93.640  1.00  0.64           C  
ATOM   4172  O   GLN A 560      40.224 104.665  93.556  1.00  0.64           O  
ATOM   4173  CB  GLN A 560      37.690 104.446  95.011  1.00  0.64           C  
ATOM   4174  CG  GLN A 560      38.159 105.000  96.380  1.00  0.64           C  
ATOM   4175  CD  GLN A 560      37.589 104.198  97.551  1.00  0.64           C  
ATOM   4176  OE1 GLN A 560      36.572 103.508  97.456  1.00  0.64           O  
ATOM   4177  NE2 GLN A 560      38.244 104.321  98.727  1.00  0.64           N  
ATOM   4178  N   HIS A 561      39.838 106.876  93.542  1.00  0.49           N  
ATOM   4179  CA  HIS A 561      41.213 107.254  93.389  1.00  0.49           C  
ATOM   4180  C   HIS A 561      41.649 107.838  94.710  1.00  0.49           C  
ATOM   4181  O   HIS A 561      41.713 109.059  94.881  1.00  0.49           O  
ATOM   4182  CB  HIS A 561      41.401 108.310  92.273  1.00  0.49           C  
ATOM   4183  CG  HIS A 561      40.943 107.916  90.895  1.00  0.49           C  
ATOM   4184  ND1 HIS A 561      39.596 107.745  90.649  1.00  0.49           N  
ATOM   4185  CD2 HIS A 561      41.652 107.697  89.757  1.00  0.49           C  
ATOM   4186  CE1 HIS A 561      39.513 107.407  89.378  1.00  0.49           C  
ATOM   4187  NE2 HIS A 561      40.726 107.371  88.787  1.00  0.49           N  
ATOM   4188  N   THR A 562      41.918 106.988  95.726  1.00  0.60           N  
ATOM   4189  CA  THR A 562      42.582 107.468  96.934  1.00  0.60           C  
ATOM   4190  C   THR A 562      44.001 107.835  96.570  1.00  0.60           C  
ATOM   4191  O   THR A 562      44.686 107.082  95.887  1.00  0.60           O  
ATOM   4192  CB  THR A 562      42.555 106.507  98.123  1.00  0.60           C  
ATOM   4193  OG1 THR A 562      41.212 106.250  98.531  1.00  0.60           O  
ATOM   4194  CG2 THR A 562      43.266 107.086  99.359  1.00  0.60           C  
ATOM   4195  N   TRP A 563      44.435 109.054  96.946  1.00  0.55           N  
ATOM   4196  CA  TRP A 563      45.816 109.432  96.841  1.00  0.55           C  
ATOM   4197  C   TRP A 563      46.280 110.083  98.135  1.00  0.55           C  
ATOM   4198  O   TRP A 563      45.912 111.207  98.455  1.00  0.55           O  
ATOM   4199  CB  TRP A 563      46.111 110.328  95.616  1.00  0.55           C  
ATOM   4200  CG  TRP A 563      46.168 109.562  94.298  1.00  0.55           C  
ATOM   4201  CD1 TRP A 563      46.921 108.464  93.965  1.00  0.55           C  
ATOM   4202  CD2 TRP A 563      45.359 109.851  93.147  1.00  0.55           C  
ATOM   4203  NE1 TRP A 563      46.701 108.109  92.652  1.00  0.55           N  
ATOM   4204  CE2 TRP A 563      45.722 108.924  92.146  1.00  0.55           C  
ATOM   4205  CE3 TRP A 563      44.358 110.794  92.928  1.00  0.55           C  
ATOM   4206  CZ2 TRP A 563      45.091 108.927  90.913  1.00  0.55           C  
ATOM   4207  CZ3 TRP A 563      43.721 110.787  91.680  1.00  0.55           C  
ATOM   4208  CH2 TRP A 563      44.084 109.870  90.687  1.00  0.55           C  
ATOM   4209  N   ALA A 564      47.142 109.418  98.904  1.00  0.52           N  
ATOM   4210  CA  ALA A 564      47.902 109.943 100.013  1.00  0.52           C  
ATOM   4211  C   ALA A 564      49.388 109.931  99.663  1.00  0.52           C  
ATOM   4212  O   ALA A 564      49.890 110.899  99.087  1.00  0.52           O  
ATOM   4213  CB  ALA A 564      47.599 109.140 101.293  1.00  0.52           C  
ATOM   4214  N   GLY A 565      50.123 108.841  99.988  1.00  0.52           N  
ATOM   4215  CA  GLY A 565      51.573 108.751  99.817  1.00  0.52           C  
ATOM   4216  C   GLY A 565      52.047 107.633  98.920  1.00  0.52           C  
ATOM   4217  O   GLY A 565      51.291 106.959  98.239  1.00  0.52           O  
ATOM   4218  N   ASN A 566      53.367 107.391  98.848  1.00  0.44           N  
ATOM   4219  CA  ASN A 566      53.900 106.430  97.898  1.00  0.44           C  
ATOM   4220  C   ASN A 566      53.867 104.981  98.397  1.00  0.44           C  
ATOM   4221  O   ASN A 566      54.830 104.579  99.023  1.00  0.44           O  
ATOM   4222  CB  ASN A 566      55.390 106.788  97.580  1.00  0.44           C  
ATOM   4223  CG  ASN A 566      55.851 105.968  96.380  1.00  0.44           C  
ATOM   4224  OD1 ASN A 566      55.004 105.370  95.717  1.00  0.44           O  
ATOM   4225  ND2 ASN A 566      57.163 105.898  96.087  1.00  0.44           N  
ATOM   4226  N   TYR A 567      52.849 104.145  98.076  1.00  0.36           N  
ATOM   4227  CA  TYR A 567      52.869 102.723  98.439  1.00  0.36           C  
ATOM   4228  C   TYR A 567      53.204 101.705  97.374  1.00  0.36           C  
ATOM   4229  O   TYR A 567      53.600 100.591  97.694  1.00  0.36           O  
ATOM   4230  CB  TYR A 567      51.523 102.212  99.019  1.00  0.36           C  
ATOM   4231  CG  TYR A 567      50.375 101.962  98.047  1.00  0.36           C  
ATOM   4232  CD1 TYR A 567      49.979 102.951  97.139  1.00  0.36           C  
ATOM   4233  CD2 TYR A 567      49.638 100.761  98.087  1.00  0.36           C  
ATOM   4234  CE1 TYR A 567      48.786 102.834  96.424  1.00  0.36           C  
ATOM   4235  CE2 TYR A 567      48.469 100.620  97.323  1.00  0.36           C  
ATOM   4236  CZ  TYR A 567      48.022 101.681  96.533  1.00  0.36           C  
ATOM   4237  OH  TYR A 567      46.820 101.594  95.821  1.00  0.36           O  
ATOM   4238  N   LYS A 568      52.978 102.002  96.089  1.00  0.31           N  
ATOM   4239  CA  LYS A 568      52.676 100.941  95.145  1.00  0.31           C  
ATOM   4240  C   LYS A 568      53.919 100.337  94.526  1.00  0.31           C  
ATOM   4241  O   LYS A 568      54.777 101.037  94.008  1.00  0.31           O  
ATOM   4242  CB  LYS A 568      51.714 101.470  94.067  1.00  0.31           C  
ATOM   4243  CG  LYS A 568      51.523 100.624  92.800  1.00  0.31           C  
ATOM   4244  CD  LYS A 568      50.701  99.355  93.030  1.00  0.31           C  
ATOM   4245  CE  LYS A 568      50.523  98.587  91.723  1.00  0.31           C  
ATOM   4246  NZ  LYS A 568      49.701  97.385  91.953  1.00  0.31           N  
ATOM   4247  N   ALA A 569      54.037  98.998  94.606  1.00  0.33           N  
ATOM   4248  CA  ALA A 569      55.125  98.232  94.053  1.00  0.33           C  
ATOM   4249  C   ALA A 569      54.578  97.195  93.098  1.00  0.33           C  
ATOM   4250  O   ALA A 569      54.391  97.441  91.908  1.00  0.33           O  
ATOM   4251  CB  ALA A 569      55.944  97.555  95.177  1.00  0.33           C  
ATOM   4252  N   GLY A 570      54.272  95.990  93.602  1.00  0.30           N  
ATOM   4253  CA  GLY A 570      53.782  94.887  92.797  1.00  0.30           C  
ATOM   4254  C   GLY A 570      52.309  94.617  92.949  1.00  0.30           C  
ATOM   4255  O   GLY A 570      51.463  95.511  93.072  1.00  0.30           O  
ATOM   4256  N   THR A 571      52.005  93.316  92.933  1.00  0.24           N  
ATOM   4257  CA  THR A 571      50.718  92.656  93.087  1.00  0.24           C  
ATOM   4258  C   THR A 571      51.099  91.275  93.590  1.00  0.24           C  
ATOM   4259  O   THR A 571      52.297  91.008  93.681  1.00  0.24           O  
ATOM   4260  CB  THR A 571      49.870  92.515  91.820  1.00  0.24           C  
ATOM   4261  OG1 THR A 571      50.636  92.032  90.726  1.00  0.24           O  
ATOM   4262  CG2 THR A 571      49.319  93.888  91.411  1.00  0.24           C  
ATOM   4263  N   TRP A 572      50.114  90.427  93.976  1.00  0.14           N  
ATOM   4264  CA  TRP A 572      50.262  89.049  94.457  1.00  0.14           C  
ATOM   4265  C   TRP A 572      50.281  88.933  95.963  1.00  0.14           C  
ATOM   4266  O   TRP A 572      49.936  89.881  96.656  1.00  0.14           O  
ATOM   4267  CB  TRP A 572      51.367  88.183  93.782  1.00  0.14           C  
ATOM   4268  CG  TRP A 572      50.962  87.823  92.387  1.00  0.14           C  
ATOM   4269  CD1 TRP A 572      51.194  88.451  91.198  1.00  0.14           C  
ATOM   4270  CD2 TRP A 572      50.059  86.742  92.122  1.00  0.14           C  
ATOM   4271  NE1 TRP A 572      50.499  87.816  90.190  1.00  0.14           N  
ATOM   4272  CE2 TRP A 572      49.792  86.764  90.741  1.00  0.14           C  
ATOM   4273  CE3 TRP A 572      49.472  85.796  92.964  1.00  0.14           C  
ATOM   4274  CZ2 TRP A 572      48.937  85.832  90.171  1.00  0.14           C  
ATOM   4275  CZ3 TRP A 572      48.610  84.853  92.386  1.00  0.14           C  
ATOM   4276  CH2 TRP A 572      48.348  84.869  91.009  1.00  0.14           C  
ATOM   4277  N   THR A 573      50.614  87.724  96.472  1.00  0.21           N  
ATOM   4278  CA  THR A 573      50.823  87.421  97.880  1.00  0.21           C  
ATOM   4279  C   THR A 573      52.302  87.306  98.215  1.00  0.21           C  
ATOM   4280  O   THR A 573      52.699  87.044  99.349  1.00  0.21           O  
ATOM   4281  CB  THR A 573      50.163  86.142  98.335  1.00  0.21           C  
ATOM   4282  OG1 THR A 573      50.510  85.023  97.524  1.00  0.21           O  
ATOM   4283  CG2 THR A 573      48.641  86.315  98.280  1.00  0.21           C  
ATOM   4284  N   ALA A 574      53.179  87.541  97.223  1.00  0.30           N  
ATOM   4285  CA  ALA A 574      54.561  87.849  97.473  1.00  0.30           C  
ATOM   4286  C   ALA A 574      55.074  88.725  96.343  1.00  0.30           C  
ATOM   4287  O   ALA A 574      54.877  88.446  95.164  1.00  0.30           O  
ATOM   4288  CB  ALA A 574      55.429  86.579  97.610  1.00  0.30           C  
ATOM   4289  N   THR A 575      55.783  89.817  96.682  1.00  0.30           N  
ATOM   4290  CA  THR A 575      56.594  90.597  95.748  1.00  0.30           C  
ATOM   4291  C   THR A 575      57.988  90.019  95.886  1.00  0.30           C  
ATOM   4292  O   THR A 575      58.309  89.686  97.027  1.00  0.30           O  
ATOM   4293  CB  THR A 575      56.604  92.088  96.110  1.00  0.30           C  
ATOM   4294  OG1 THR A 575      55.334  92.662  95.830  1.00  0.30           O  
ATOM   4295  CG2 THR A 575      57.626  92.935  95.333  1.00  0.30           C  
ATOM   4296  N   PRO A 576      58.842  89.841  94.869  1.00  0.31           N  
ATOM   4297  CA  PRO A 576      60.183  89.244  94.975  1.00  0.31           C  
ATOM   4298  C   PRO A 576      61.029  89.693  96.148  1.00  0.31           C  
ATOM   4299  O   PRO A 576      61.543  88.860  96.893  1.00  0.31           O  
ATOM   4300  CB  PRO A 576      60.814  89.576  93.619  1.00  0.31           C  
ATOM   4301  CG  PRO A 576      59.633  89.482  92.649  1.00  0.31           C  
ATOM   4302  CD  PRO A 576      58.449  90.005  93.467  1.00  0.31           C  
ATOM   4303  N   TRP A 577      61.085  91.015  96.363  1.00  0.29           N  
ATOM   4304  CA  TRP A 577      61.646  91.707  97.501  1.00  0.29           C  
ATOM   4305  C   TRP A 577      61.256  91.141  98.889  1.00  0.29           C  
ATOM   4306  O   TRP A 577      62.028  91.255  99.833  1.00  0.29           O  
ATOM   4307  CB  TRP A 577      61.273  93.223  97.301  1.00  0.29           C  
ATOM   4308  CG  TRP A 577      61.275  94.117  98.552  1.00  0.29           C  
ATOM   4309  CD1 TRP A 577      62.348  94.684  99.180  1.00  0.29           C  
ATOM   4310  CD2 TRP A 577      60.220  93.970  99.464  1.00  0.29           C  
ATOM   4311  NE1 TRP A 577      62.046  94.778 100.495  1.00  0.29           N  
ATOM   4312  CE2 TRP A 577      60.796  94.333 100.779  1.00  0.29           C  
ATOM   4313  CE3 TRP A 577      58.959  93.430  99.405  1.00  0.29           C  
ATOM   4314  CZ2 TRP A 577      60.055  94.108 101.887  1.00  0.29           C  
ATOM   4315  CZ3 TRP A 577      58.257  93.181 100.564  1.00  0.29           C  
ATOM   4316  CH2 TRP A 577      58.805  93.523 101.811  1.00  0.29           C  
ATOM   4317  N   SER A 578      60.069  90.516  99.082  1.00  0.31           N  
ATOM   4318  CA  SER A 578      59.564  90.119 100.405  1.00  0.31           C  
ATOM   4319  C   SER A 578      60.432  89.119 101.131  1.00  0.31           C  
ATOM   4320  O   SER A 578      60.805  89.320 102.282  1.00  0.31           O  
ATOM   4321  CB  SER A 578      58.091  89.615 100.350  1.00  0.31           C  
ATOM   4322  OG  SER A 578      57.542  89.416 101.656  1.00  0.31           O  
ATOM   4323  N   GLY A 579      60.901  88.054 100.449  1.00  0.33           N  
ATOM   4324  CA  GLY A 579      61.790  87.093 101.105  1.00  0.33           C  
ATOM   4325  C   GLY A 579      63.165  87.652 101.386  1.00  0.33           C  
ATOM   4326  O   GLY A 579      63.884  87.177 102.266  1.00  0.33           O  
ATOM   4327  N   ALA A 580      63.535  88.728 100.667  1.00  0.33           N  
ATOM   4328  CA  ALA A 580      64.742  89.486 100.874  1.00  0.33           C  
ATOM   4329  C   ALA A 580      64.596  90.553 101.963  1.00  0.33           C  
ATOM   4330  O   ALA A 580      65.595  91.026 102.507  1.00  0.33           O  
ATOM   4331  CB  ALA A 580      65.105  90.160  99.533  1.00  0.33           C  
ATOM   4332  N   GLY A 581      63.353  90.947 102.303  1.00  0.32           N  
ATOM   4333  CA  GLY A 581      62.989  92.020 103.220  1.00  0.32           C  
ATOM   4334  C   GLY A 581      62.486  91.534 104.545  1.00  0.32           C  
ATOM   4335  O   GLY A 581      63.236  90.890 105.276  1.00  0.32           O  
ATOM   4336  N   LEU A 582      61.225  91.860 104.903  1.00  0.29           N  
ATOM   4337  CA  LEU A 582      60.466  91.208 105.953  1.00  0.29           C  
ATOM   4338  C   LEU A 582      59.326  90.562 105.224  1.00  0.29           C  
ATOM   4339  O   LEU A 582      59.069  90.857 104.061  1.00  0.29           O  
ATOM   4340  CB  LEU A 582      59.668  92.018 107.033  1.00  0.29           C  
ATOM   4341  CG  LEU A 582      60.067  93.389 107.554  1.00  0.29           C  
ATOM   4342  CD1 LEU A 582      59.056  93.701 108.652  1.00  0.29           C  
ATOM   4343  CD2 LEU A 582      61.419  93.534 108.219  1.00  0.29           C  
ATOM   4344  N   SER A 583      58.544  89.758 105.955  1.00  0.26           N  
ATOM   4345  CA  SER A 583      57.370  89.158 105.367  1.00  0.26           C  
ATOM   4346  C   SER A 583      56.194  89.066 106.328  1.00  0.26           C  
ATOM   4347  O   SER A 583      55.246  88.346 106.039  1.00  0.26           O  
ATOM   4348  CB  SER A 583      57.723  87.750 104.854  1.00  0.26           C  
ATOM   4349  OG  SER A 583      58.760  87.764 103.874  1.00  0.26           O  
ATOM   4350  N   VAL A 584      56.216  89.808 107.467  1.00  0.29           N  
ATOM   4351  CA  VAL A 584      55.075  90.135 108.337  1.00  0.29           C  
ATOM   4352  C   VAL A 584      55.500  91.372 109.137  1.00  0.29           C  
ATOM   4353  O   VAL A 584      56.633  91.825 108.989  1.00  0.29           O  
ATOM   4354  CB  VAL A 584      54.590  89.076 109.334  1.00  0.29           C  
ATOM   4355  CG1 VAL A 584      53.929  87.872 108.641  1.00  0.29           C  
ATOM   4356  CG2 VAL A 584      55.759  88.630 110.211  1.00  0.29           C  
ATOM   4357  N   HIS A 585      54.621  91.975 109.976  1.00  0.24           N  
ATOM   4358  CA  HIS A 585      54.938  93.168 110.761  1.00  0.24           C  
ATOM   4359  C   HIS A 585      53.995  93.346 111.956  1.00  0.24           C  
ATOM   4360  O   HIS A 585      53.039  92.587 112.105  1.00  0.24           O  
ATOM   4361  CB  HIS A 585      54.947  94.453 109.886  1.00  0.24           C  
ATOM   4362  CG  HIS A 585      53.672  94.830 109.175  1.00  0.24           C  
ATOM   4363  ND1 HIS A 585      53.170  94.049 108.147  1.00  0.24           N  
ATOM   4364  CD2 HIS A 585      52.998  96.008 109.233  1.00  0.24           C  
ATOM   4365  CE1 HIS A 585      52.208  94.773 107.601  1.00  0.24           C  
ATOM   4366  NE2 HIS A 585      52.068  95.971 108.217  1.00  0.24           N  
ATOM   4367  N   THR A 586      54.237  94.332 112.862  1.00  0.23           N  
ATOM   4368  CA  THR A 586      53.345  94.671 113.985  1.00  0.23           C  
ATOM   4369  C   THR A 586      52.644  95.996 113.769  1.00  0.23           C  
ATOM   4370  O   THR A 586      52.989  96.768 112.881  1.00  0.23           O  
ATOM   4371  CB  THR A 586      53.965  94.684 115.389  1.00  0.23           C  
ATOM   4372  OG1 THR A 586      52.950  94.369 116.334  1.00  0.23           O  
ATOM   4373  CG2 THR A 586      54.566  96.032 115.819  1.00  0.23           C  
ATOM   4374  N   GLY A 587      51.615  96.315 114.582  1.00  0.40           N  
ATOM   4375  CA  GLY A 587      50.923  97.600 114.532  1.00  0.40           C  
ATOM   4376  C   GLY A 587      51.559  98.658 115.406  1.00  0.40           C  
ATOM   4377  O   GLY A 587      51.481  98.581 116.626  1.00  0.40           O  
ATOM   4378  N   GLU A 588      52.168  99.713 114.823  1.00  0.43           N  
ATOM   4379  CA  GLU A 588      52.764 100.819 115.577  1.00  0.43           C  
ATOM   4380  C   GLU A 588      51.757 101.616 116.378  1.00  0.43           C  
ATOM   4381  O   GLU A 588      52.030 102.023 117.499  1.00  0.43           O  
ATOM   4382  CB  GLU A 588      53.497 101.788 114.637  1.00  0.43           C  
ATOM   4383  CG  GLU A 588      53.948 103.190 115.149  1.00  0.43           C  
ATOM   4384  CD  GLU A 588      55.151 103.366 116.044  1.00  0.43           C  
ATOM   4385  OE1 GLU A 588      55.562 104.552 116.214  1.00  0.43           O  
ATOM   4386  OE2 GLU A 588      55.787 102.405 116.530  1.00  0.43           O  
ATOM   4387  N   ASP A 589      50.550 101.860 115.834  1.00  0.51           N  
ATOM   4388  CA  ASP A 589      49.531 102.620 116.536  1.00  0.51           C  
ATOM   4389  C   ASP A 589      49.087 101.978 117.880  1.00  0.51           C  
ATOM   4390  O   ASP A 589      49.198 102.662 118.900  1.00  0.51           O  
ATOM   4391  CB  ASP A 589      48.399 102.963 115.530  1.00  0.51           C  
ATOM   4392  CG  ASP A 589      47.477 104.004 116.128  1.00  0.51           C  
ATOM   4393  OD1 ASP A 589      46.356 103.621 116.547  1.00  0.51           O  
ATOM   4394  OD2 ASP A 589      47.914 105.177 116.179  1.00  0.51           O  
ATOM   4395  N   PRO A 590      48.729 100.682 118.000  1.00  0.37           N  
ATOM   4396  CA  PRO A 590      48.587 100.012 119.295  1.00  0.37           C  
ATOM   4397  C   PRO A 590      49.845  99.952 120.143  1.00  0.37           C  
ATOM   4398  O   PRO A 590      49.745  99.986 121.363  1.00  0.37           O  
ATOM   4399  CB  PRO A 590      48.121  98.592 118.929  1.00  0.37           C  
ATOM   4400  CG  PRO A 590      47.315  98.795 117.649  1.00  0.37           C  
ATOM   4401  CD  PRO A 590      48.088  99.906 116.934  1.00  0.37           C  
ATOM   4402  N   PHE A 591      51.038  99.817 119.530  1.00  0.38           N  
ATOM   4403  CA  PHE A 591      52.306  99.823 120.239  1.00  0.38           C  
ATOM   4404  C   PHE A 591      52.606 101.168 120.917  1.00  0.38           C  
ATOM   4405  O   PHE A 591      53.088 101.236 122.046  1.00  0.38           O  
ATOM   4406  CB  PHE A 591      53.425  99.435 119.219  1.00  0.38           C  
ATOM   4407  CG  PHE A 591      54.808  99.528 119.796  1.00  0.38           C  
ATOM   4408  CD1 PHE A 591      55.519 100.735 119.681  1.00  0.38           C  
ATOM   4409  CD2 PHE A 591      55.377  98.458 120.502  1.00  0.38           C  
ATOM   4410  CE1 PHE A 591      56.754 100.894 120.316  1.00  0.38           C  
ATOM   4411  CE2 PHE A 591      56.625  98.606 121.122  1.00  0.38           C  
ATOM   4412  CZ  PHE A 591      57.302  99.831 121.044  1.00  0.38           C  
ATOM   4413  N   ASN A 592      52.377 102.278 120.198  1.00  0.24           N  
ATOM   4414  CA  ASN A 592      52.752 103.600 120.629  1.00  0.24           C  
ATOM   4415  C   ASN A 592      51.699 104.306 121.468  1.00  0.24           C  
ATOM   4416  O   ASN A 592      52.017 104.957 122.463  1.00  0.24           O  
ATOM   4417  CB  ASN A 592      53.051 104.439 119.362  1.00  0.24           C  
ATOM   4418  CG  ASN A 592      53.694 105.755 119.756  1.00  0.24           C  
ATOM   4419  OD1 ASN A 592      54.891 105.799 120.059  1.00  0.24           O  
ATOM   4420  ND2 ASN A 592      52.912 106.856 119.758  1.00  0.24           N  
ATOM   4421  N   ILE A 593      50.424 104.269 121.048  1.00  0.24           N  
ATOM   4422  CA  ILE A 593      49.403 105.100 121.659  1.00  0.24           C  
ATOM   4423  C   ILE A 593      48.726 104.332 122.771  1.00  0.24           C  
ATOM   4424  O   ILE A 593      48.371 103.164 122.646  1.00  0.24           O  
ATOM   4425  CB  ILE A 593      48.415 105.667 120.638  1.00  0.24           C  
ATOM   4426  CG1 ILE A 593      49.178 106.614 119.679  1.00  0.24           C  
ATOM   4427  CG2 ILE A 593      47.242 106.404 121.328  1.00  0.24           C  
ATOM   4428  CD1 ILE A 593      48.274 107.329 118.667  1.00  0.24           C  
ATOM   4429  N   THR A 594      48.541 104.992 123.935  1.00  0.22           N  
ATOM   4430  CA  THR A 594      47.833 104.411 125.069  1.00  0.22           C  
ATOM   4431  C   THR A 594      46.408 103.997 124.729  1.00  0.22           C  
ATOM   4432  O   THR A 594      45.708 104.627 123.939  1.00  0.22           O  
ATOM   4433  CB  THR A 594      47.830 105.301 126.313  1.00  0.22           C  
ATOM   4434  OG1 THR A 594      47.373 104.597 127.460  1.00  0.22           O  
ATOM   4435  CG2 THR A 594      46.941 106.543 126.137  1.00  0.22           C  
ATOM   4436  N   LEU A 595      45.945 102.886 125.316  1.00  0.22           N  
ATOM   4437  CA  LEU A 595      44.621 102.370 125.071  1.00  0.22           C  
ATOM   4438  C   LEU A 595      43.550 103.247 125.706  1.00  0.22           C  
ATOM   4439  O   LEU A 595      43.466 103.360 126.928  1.00  0.22           O  
ATOM   4440  CB  LEU A 595      44.557 100.912 125.582  1.00  0.22           C  
ATOM   4441  CG  LEU A 595      43.322 100.098 125.152  1.00  0.22           C  
ATOM   4442  CD1 LEU A 595      43.664  98.604 125.177  1.00  0.22           C  
ATOM   4443  CD2 LEU A 595      42.095 100.342 126.036  1.00  0.22           C  
ATOM   4444  N   ASP A 596      42.695 103.878 124.876  1.00  0.21           N  
ATOM   4445  CA  ASP A 596      41.584 104.691 125.327  1.00  0.21           C  
ATOM   4446  C   ASP A 596      40.453 103.784 125.862  1.00  0.21           C  
ATOM   4447  O   ASP A 596      40.026 102.886 125.125  1.00  0.21           O  
ATOM   4448  CB  ASP A 596      41.125 105.593 124.149  1.00  0.21           C  
ATOM   4449  CG  ASP A 596      40.435 106.866 124.614  1.00  0.21           C  
ATOM   4450  OD1 ASP A 596      40.340 107.084 125.848  1.00  0.21           O  
ATOM   4451  OD2 ASP A 596      40.033 107.649 123.718  1.00  0.21           O  
ATOM   4452  N   PRO A 597      39.970 103.874 127.104  1.00  0.24           N  
ATOM   4453  CA  PRO A 597      38.963 102.968 127.650  1.00  0.24           C  
ATOM   4454  C   PRO A 597      37.665 102.855 126.870  1.00  0.24           C  
ATOM   4455  O   PRO A 597      36.960 103.841 126.681  1.00  0.24           O  
ATOM   4456  CB  PRO A 597      38.719 103.515 129.062  1.00  0.24           C  
ATOM   4457  CG  PRO A 597      40.085 104.072 129.455  1.00  0.24           C  
ATOM   4458  CD  PRO A 597      40.560 104.711 128.151  1.00  0.24           C  
ATOM   4459  N   ASN A 598      37.284 101.639 126.443  1.00  0.24           N  
ATOM   4460  CA  ASN A 598      36.068 101.464 125.671  1.00  0.24           C  
ATOM   4461  C   ASN A 598      34.896 101.237 126.624  1.00  0.24           C  
ATOM   4462  O   ASN A 598      34.997 100.506 127.606  1.00  0.24           O  
ATOM   4463  CB  ASN A 598      36.154 100.275 124.676  1.00  0.24           C  
ATOM   4464  CG  ASN A 598      37.142 100.440 123.518  1.00  0.24           C  
ATOM   4465  OD1 ASN A 598      36.823 100.067 122.387  1.00  0.24           O  
ATOM   4466  ND2 ASN A 598      38.374 100.934 123.756  1.00  0.24           N  
ATOM   4467  N   ALA A 599      33.746 101.867 126.336  1.00  0.24           N  
ATOM   4468  CA  ALA A 599      32.549 101.810 127.140  1.00  0.24           C  
ATOM   4469  C   ALA A 599      31.407 102.088 126.175  1.00  0.24           C  
ATOM   4470  O   ALA A 599      31.693 102.329 125.005  1.00  0.24           O  
ATOM   4471  CB  ALA A 599      32.587 102.847 128.286  1.00  0.24           C  
ATOM   4472  N   HIS A 600      30.135 102.023 126.653  1.00  0.23           N  
ATOM   4473  CA  HIS A 600      28.856 102.202 125.938  1.00  0.23           C  
ATOM   4474  C   HIS A 600      27.870 101.079 126.265  1.00  0.23           C  
ATOM   4475  O   HIS A 600      26.703 101.117 125.892  1.00  0.23           O  
ATOM   4476  CB  HIS A 600      28.939 102.333 124.383  1.00  0.23           C  
ATOM   4477  CG  HIS A 600      27.669 102.672 123.664  1.00  0.23           C  
ATOM   4478  ND1 HIS A 600      27.168 103.954 123.754  1.00  0.23           N  
ATOM   4479  CD2 HIS A 600      26.897 101.919 122.836  1.00  0.23           C  
ATOM   4480  CE1 HIS A 600      26.100 103.959 122.983  1.00  0.23           C  
ATOM   4481  NE2 HIS A 600      25.890 102.752 122.402  1.00  0.23           N  
ATOM   4482  N   GLY A 601      28.269 100.039 127.022  1.00  0.61           N  
ATOM   4483  CA  GLY A 601      27.324  98.987 127.372  1.00  0.61           C  
ATOM   4484  C   GLY A 601      27.994  97.928 128.190  1.00  0.61           C  
ATOM   4485  O   GLY A 601      29.206  97.950 128.363  1.00  0.61           O  
ATOM   4486  N   LYS A 602      27.213  96.960 128.714  1.00  0.44           N  
ATOM   4487  CA  LYS A 602      27.678  95.905 129.607  1.00  0.44           C  
ATOM   4488  C   LYS A 602      28.716  94.959 129.009  1.00  0.44           C  
ATOM   4489  O   LYS A 602      29.638  94.505 129.682  1.00  0.44           O  
ATOM   4490  CB  LYS A 602      26.476  95.055 130.099  1.00  0.44           C  
ATOM   4491  CG  LYS A 602      25.470  95.830 130.969  1.00  0.44           C  
ATOM   4492  CD  LYS A 602      24.328  94.919 131.458  1.00  0.44           C  
ATOM   4493  CE  LYS A 602      23.353  95.622 132.410  1.00  0.44           C  
ATOM   4494  NZ  LYS A 602      22.280  94.692 132.836  1.00  0.44           N  
ATOM   4495  N   GLU A 603      28.563  94.607 127.721  1.00  0.39           N  
ATOM   4496  CA  GLU A 603      29.445  93.681 127.043  1.00  0.39           C  
ATOM   4497  C   GLU A 603      30.743  94.313 126.569  1.00  0.39           C  
ATOM   4498  O   GLU A 603      31.731  93.618 126.329  1.00  0.39           O  
ATOM   4499  CB  GLU A 603      28.700  93.098 125.830  1.00  0.39           C  
ATOM   4500  CG  GLU A 603      27.433  92.310 126.241  1.00  0.39           C  
ATOM   4501  CD  GLU A 603      26.595  91.873 125.044  1.00  0.39           C  
ATOM   4502  OE1 GLU A 603      26.995  92.161 123.889  1.00  0.39           O  
ATOM   4503  OE2 GLU A 603      25.528  91.265 125.305  1.00  0.39           O  
ATOM   4504  N   ILE A 604      30.778  95.659 126.459  1.00  0.26           N  
ATOM   4505  CA  ILE A 604      31.932  96.425 126.016  1.00  0.26           C  
ATOM   4506  C   ILE A 604      33.112  96.246 126.970  1.00  0.26           C  
ATOM   4507  O   ILE A 604      32.965  96.264 128.190  1.00  0.26           O  
ATOM   4508  CB  ILE A 604      31.597  97.907 125.817  1.00  0.26           C  
ATOM   4509  CG1 ILE A 604      30.328  98.133 124.952  1.00  0.26           C  
ATOM   4510  CG2 ILE A 604      32.800  98.647 125.199  1.00  0.26           C  
ATOM   4511  CD1 ILE A 604      30.427  97.635 123.504  1.00  0.26           C  
ATOM   4512  N   LYS A 605      34.331  96.031 126.441  1.00  0.29           N  
ATOM   4513  CA  LYS A 605      35.474  95.681 127.255  1.00  0.29           C  
ATOM   4514  C   LYS A 605      36.465  96.815 127.278  1.00  0.29           C  
ATOM   4515  O   LYS A 605      36.893  97.296 126.233  1.00  0.29           O  
ATOM   4516  CB  LYS A 605      36.217  94.439 126.693  1.00  0.29           C  
ATOM   4517  CG  LYS A 605      35.348  93.179 126.558  1.00  0.29           C  
ATOM   4518  CD  LYS A 605      34.761  92.698 127.893  1.00  0.29           C  
ATOM   4519  CE  LYS A 605      33.936  91.421 127.731  1.00  0.29           C  
ATOM   4520  NZ  LYS A 605      33.287  91.081 129.012  1.00  0.29           N  
ATOM   4521  N   THR A 606      36.908  97.229 128.485  1.00  0.21           N  
ATOM   4522  CA  THR A 606      37.805  98.358 128.713  1.00  0.21           C  
ATOM   4523  C   THR A 606      39.068  98.317 127.882  1.00  0.21           C  
ATOM   4524  O   THR A 606      39.464  99.311 127.282  1.00  0.21           O  
ATOM   4525  CB  THR A 606      38.257  98.415 130.171  1.00  0.21           C  
ATOM   4526  OG1 THR A 606      37.126  98.317 131.018  1.00  0.21           O  
ATOM   4527  CG2 THR A 606      38.962  99.739 130.499  1.00  0.21           C  
ATOM   4528  N   ARG A 607      39.711  97.136 127.793  1.00  0.21           N  
ATOM   4529  CA  ARG A 607      40.963  96.937 127.091  1.00  0.21           C  
ATOM   4530  C   ARG A 607      40.764  96.276 125.732  1.00  0.21           C  
ATOM   4531  O   ARG A 607      41.140  95.122 125.529  1.00  0.21           O  
ATOM   4532  CB  ARG A 607      41.944  96.072 127.922  1.00  0.21           C  
ATOM   4533  CG  ARG A 607      42.431  96.721 129.230  1.00  0.21           C  
ATOM   4534  CD  ARG A 607      43.449  95.835 129.957  1.00  0.21           C  
ATOM   4535  NE  ARG A 607      43.912  96.588 131.165  1.00  0.21           N  
ATOM   4536  CZ  ARG A 607      44.705  96.065 132.112  1.00  0.21           C  
ATOM   4537  NH1 ARG A 607      45.074  96.819 133.146  1.00  0.21           N  
ATOM   4538  NH2 ARG A 607      45.139  94.811 132.044  1.00  0.21           N  
ATOM   4539  N   SER A 608      40.184  97.007 124.758  1.00  0.21           N  
ATOM   4540  CA  SER A 608      39.870  96.492 123.422  1.00  0.21           C  
ATOM   4541  C   SER A 608      41.056  95.953 122.620  1.00  0.21           C  
ATOM   4542  O   SER A 608      41.000  94.833 122.113  1.00  0.21           O  
ATOM   4543  CB  SER A 608      39.133  97.574 122.586  1.00  0.21           C  
ATOM   4544  OG  SER A 608      38.630  97.074 121.347  1.00  0.21           O  
ATOM   4545  N   TYR A 609      42.199  96.683 122.531  1.00  0.18           N  
ATOM   4546  CA  TYR A 609      43.373  96.186 121.814  1.00  0.18           C  
ATOM   4547  C   TYR A 609      43.956  94.917 122.409  1.00  0.18           C  
ATOM   4548  O   TYR A 609      44.134  93.944 121.689  1.00  0.18           O  
ATOM   4549  CB  TYR A 609      44.518  97.232 121.685  1.00  0.18           C  
ATOM   4550  CG  TYR A 609      44.105  98.482 120.953  1.00  0.18           C  
ATOM   4551  CD1 TYR A 609      43.377  98.416 119.751  1.00  0.18           C  
ATOM   4552  CD2 TYR A 609      44.516  99.742 121.426  1.00  0.18           C  
ATOM   4553  CE1 TYR A 609      43.038  99.587 119.058  1.00  0.18           C  
ATOM   4554  CE2 TYR A 609      44.194 100.914 120.722  1.00  0.18           C  
ATOM   4555  CZ  TYR A 609      43.449 100.832 119.540  1.00  0.18           C  
ATOM   4556  OH  TYR A 609      43.130 101.988 118.805  1.00  0.18           O  
ATOM   4557  N   TYR A 610      44.143  94.857 123.747  1.00  0.19           N  
ATOM   4558  CA  TYR A 610      44.668  93.695 124.455  1.00  0.19           C  
ATOM   4559  C   TYR A 610      43.798  92.456 124.250  1.00  0.19           C  
ATOM   4560  O   TYR A 610      44.278  91.355 123.997  1.00  0.19           O  
ATOM   4561  CB  TYR A 610      44.784  94.046 125.969  1.00  0.19           C  
ATOM   4562  CG  TYR A 610      45.399  92.933 126.776  1.00  0.19           C  
ATOM   4563  CD1 TYR A 610      44.596  92.120 127.594  1.00  0.19           C  
ATOM   4564  CD2 TYR A 610      46.765  92.640 126.650  1.00  0.19           C  
ATOM   4565  CE1 TYR A 610      45.149  91.017 128.260  1.00  0.19           C  
ATOM   4566  CE2 TYR A 610      47.318  91.534 127.314  1.00  0.19           C  
ATOM   4567  CZ  TYR A 610      46.507  90.725 128.117  1.00  0.19           C  
ATOM   4568  OH  TYR A 610      47.027  89.569 128.726  1.00  0.19           O  
ATOM   4569  N   TYR A 611      42.459  92.625 124.293  1.00  0.20           N  
ATOM   4570  CA  TYR A 611      41.524  91.574 123.939  1.00  0.20           C  
ATOM   4571  C   TYR A 611      41.692  91.123 122.484  1.00  0.20           C  
ATOM   4572  O   TYR A 611      41.733  89.931 122.188  1.00  0.20           O  
ATOM   4573  CB  TYR A 611      40.078  92.074 124.214  1.00  0.20           C  
ATOM   4574  CG  TYR A 611      39.063  90.979 124.026  1.00  0.20           C  
ATOM   4575  CD1 TYR A 611      38.187  91.004 122.928  1.00  0.20           C  
ATOM   4576  CD2 TYR A 611      39.010  89.894 124.918  1.00  0.20           C  
ATOM   4577  CE1 TYR A 611      37.273  89.961 122.724  1.00  0.20           C  
ATOM   4578  CE2 TYR A 611      38.100  88.847 124.712  1.00  0.20           C  
ATOM   4579  CZ  TYR A 611      37.231  88.885 123.615  1.00  0.20           C  
ATOM   4580  OH  TYR A 611      36.318  87.837 123.393  1.00  0.20           O  
ATOM   4581  N   GLY A 612      41.858  92.080 121.545  1.00  0.28           N  
ATOM   4582  CA  GLY A 612      42.164  91.806 120.146  1.00  0.28           C  
ATOM   4583  C   GLY A 612      43.479  91.101 119.896  1.00  0.28           C  
ATOM   4584  O   GLY A 612      43.574  90.265 119.004  1.00  0.28           O  
ATOM   4585  N   GLU A 613      44.525  91.400 120.679  1.00  0.22           N  
ATOM   4586  CA  GLU A 613      45.810  90.725 120.663  1.00  0.22           C  
ATOM   4587  C   GLU A 613      45.744  89.281 121.144  1.00  0.22           C  
ATOM   4588  O   GLU A 613      46.230  88.373 120.469  1.00  0.22           O  
ATOM   4589  CB  GLU A 613      46.796  91.526 121.542  1.00  0.22           C  
ATOM   4590  CG  GLU A 613      47.130  92.931 120.976  1.00  0.22           C  
ATOM   4591  CD  GLU A 613      47.613  93.874 122.074  1.00  0.22           C  
ATOM   4592  OE1 GLU A 613      48.520  93.462 122.837  1.00  0.22           O  
ATOM   4593  OE2 GLU A 613      47.059  95.000 122.178  1.00  0.22           O  
ATOM   4594  N   GLU A 614      45.068  89.028 122.286  1.00  0.21           N  
ATOM   4595  CA  GLU A 614      44.855  87.702 122.856  1.00  0.21           C  
ATOM   4596  C   GLU A 614      44.030  86.777 121.958  1.00  0.21           C  
ATOM   4597  O   GLU A 614      44.283  85.578 121.863  1.00  0.21           O  
ATOM   4598  CB  GLU A 614      44.215  87.799 124.266  1.00  0.21           C  
ATOM   4599  CG  GLU A 614      45.145  88.406 125.358  1.00  0.21           C  
ATOM   4600  CD  GLU A 614      46.270  87.481 125.837  1.00  0.21           C  
ATOM   4601  OE1 GLU A 614      46.404  86.348 125.317  1.00  0.21           O  
ATOM   4602  OE2 GLU A 614      46.992  87.905 126.780  1.00  0.21           O  
ATOM   4603  N   VAL A 615      43.034  87.310 121.212  1.00  0.21           N  
ATOM   4604  CA  VAL A 615      42.251  86.496 120.280  1.00  0.21           C  
ATOM   4605  C   VAL A 615      42.887  86.431 118.890  1.00  0.21           C  
ATOM   4606  O   VAL A 615      42.328  85.845 117.966  1.00  0.21           O  
ATOM   4607  CB  VAL A 615      40.794  86.956 120.137  1.00  0.21           C  
ATOM   4608  CG1 VAL A 615      40.116  86.984 121.521  1.00  0.21           C  
ATOM   4609  CG2 VAL A 615      40.691  88.327 119.441  1.00  0.21           C  
ATOM   4610  N   GLY A 616      44.098  87.010 118.708  1.00  0.25           N  
ATOM   4611  CA  GLY A 616      44.880  86.907 117.475  1.00  0.25           C  
ATOM   4612  C   GLY A 616      44.487  87.841 116.360  1.00  0.25           C  
ATOM   4613  O   GLY A 616      45.007  87.757 115.255  1.00  0.25           O  
ATOM   4614  N   TYR A 617      43.544  88.761 116.619  1.00  0.17           N  
ATOM   4615  CA  TYR A 617      43.046  89.734 115.663  1.00  0.17           C  
ATOM   4616  C   TYR A 617      44.036  90.865 115.387  1.00  0.17           C  
ATOM   4617  O   TYR A 617      44.161  91.342 114.263  1.00  0.17           O  
ATOM   4618  CB  TYR A 617      41.685  90.289 116.184  1.00  0.17           C  
ATOM   4619  CG  TYR A 617      40.930  91.173 115.219  1.00  0.17           C  
ATOM   4620  CD1 TYR A 617      40.909  90.930 113.832  1.00  0.17           C  
ATOM   4621  CD2 TYR A 617      40.183  92.253 115.723  1.00  0.17           C  
ATOM   4622  CE1 TYR A 617      40.178  91.759 112.972  1.00  0.17           C  
ATOM   4623  CE2 TYR A 617      39.447  93.082 114.864  1.00  0.17           C  
ATOM   4624  CZ  TYR A 617      39.447  92.832 113.487  1.00  0.17           C  
ATOM   4625  OH  TYR A 617      38.706  93.650 112.613  1.00  0.17           O  
ATOM   4626  N   TRP A 618      44.766  91.322 116.425  1.00  0.17           N  
ATOM   4627  CA  TRP A 618      45.706  92.423 116.307  1.00  0.17           C  
ATOM   4628  C   TRP A 618      47.086  92.028 116.781  1.00  0.17           C  
ATOM   4629  O   TRP A 618      47.291  91.075 117.529  1.00  0.17           O  
ATOM   4630  CB  TRP A 618      45.267  93.684 117.097  1.00  0.17           C  
ATOM   4631  CG  TRP A 618      44.161  94.467 116.421  1.00  0.17           C  
ATOM   4632  CD1 TRP A 618      42.817  94.427 116.651  1.00  0.17           C  
ATOM   4633  CD2 TRP A 618      44.366  95.414 115.354  1.00  0.17           C  
ATOM   4634  NE1 TRP A 618      42.161  95.299 115.807  1.00  0.17           N  
ATOM   4635  CE2 TRP A 618      43.094  95.911 115.000  1.00  0.17           C  
ATOM   4636  CE3 TRP A 618      45.519  95.852 114.699  1.00  0.17           C  
ATOM   4637  CZ2 TRP A 618      42.952  96.850 113.986  1.00  0.17           C  
ATOM   4638  CZ3 TRP A 618      45.373  96.799 113.673  1.00  0.17           C  
ATOM   4639  CH2 TRP A 618      44.107  97.292 113.321  1.00  0.17           C  
ATOM   4640  N   ASN A 619      48.101  92.777 116.318  1.00  0.27           N  
ATOM   4641  CA  ASN A 619      49.482  92.405 116.509  1.00  0.27           C  
ATOM   4642  C   ASN A 619      50.087  93.111 117.713  1.00  0.27           C  
ATOM   4643  O   ASN A 619      50.231  94.328 117.731  1.00  0.27           O  
ATOM   4644  CB  ASN A 619      50.308  92.637 115.212  1.00  0.27           C  
ATOM   4645  CG  ASN A 619      49.947  91.578 114.174  1.00  0.27           C  
ATOM   4646  OD1 ASN A 619      49.122  90.697 114.399  1.00  0.27           O  
ATOM   4647  ND2 ASN A 619      50.605  91.600 112.997  1.00  0.27           N  
ATOM   4648  N   HIS A 620      50.453  92.303 118.736  1.00  0.24           N  
ATOM   4649  CA  HIS A 620      51.152  92.707 119.952  1.00  0.24           C  
ATOM   4650  C   HIS A 620      52.648  92.776 119.670  1.00  0.24           C  
ATOM   4651  O   HIS A 620      53.143  93.681 118.999  1.00  0.24           O  
ATOM   4652  CB  HIS A 620      50.819  91.689 121.099  1.00  0.24           C  
ATOM   4653  CG  HIS A 620      51.664  91.645 122.351  1.00  0.24           C  
ATOM   4654  ND1 HIS A 620      52.302  92.768 122.838  1.00  0.24           N  
ATOM   4655  CD2 HIS A 620      52.001  90.558 123.097  1.00  0.24           C  
ATOM   4656  CE1 HIS A 620      53.005  92.349 123.870  1.00  0.24           C  
ATOM   4657  NE2 HIS A 620      52.861  91.019 124.068  1.00  0.24           N  
ATOM   4658  N   GLY A 621      53.424  91.779 120.131  1.00  0.30           N  
ATOM   4659  CA  GLY A 621      54.871  91.864 120.104  1.00  0.30           C  
ATOM   4660  C   GLY A 621      55.514  91.563 121.439  1.00  0.30           C  
ATOM   4661  O   GLY A 621      55.760  92.441 122.270  1.00  0.30           O  
ATOM   4662  N   ASP A 622      55.854  90.281 121.614  1.00  0.27           N  
ATOM   4663  CA  ASP A 622      56.457  89.622 122.753  1.00  0.27           C  
ATOM   4664  C   ASP A 622      57.710  88.959 122.165  1.00  0.27           C  
ATOM   4665  O   ASP A 622      57.841  88.944 120.947  1.00  0.27           O  
ATOM   4666  CB  ASP A 622      55.445  88.545 123.250  1.00  0.27           C  
ATOM   4667  CG  ASP A 622      56.067  87.598 124.255  1.00  0.27           C  
ATOM   4668  OD1 ASP A 622      56.241  86.407 123.893  1.00  0.27           O  
ATOM   4669  OD2 ASP A 622      56.480  88.097 125.328  1.00  0.27           O  
ATOM   4670  N   THR A 623      58.633  88.363 122.953  1.00  0.29           N  
ATOM   4671  CA  THR A 623      59.393  87.225 122.418  1.00  0.29           C  
ATOM   4672  C   THR A 623      59.992  86.389 123.509  1.00  0.29           C  
ATOM   4673  O   THR A 623      60.115  86.808 124.657  1.00  0.29           O  
ATOM   4674  CB  THR A 623      60.406  87.456 121.287  1.00  0.29           C  
ATOM   4675  OG1 THR A 623      60.678  86.272 120.570  1.00  0.29           O  
ATOM   4676  CG2 THR A 623      61.784  87.942 121.653  1.00  0.29           C  
ATOM   4677  N   ALA A 624      60.376  85.152 123.167  1.00  0.31           N  
ATOM   4678  CA  ALA A 624      60.803  84.153 124.102  1.00  0.31           C  
ATOM   4679  C   ALA A 624      61.942  83.342 123.510  1.00  0.31           C  
ATOM   4680  O   ALA A 624      61.821  82.751 122.443  1.00  0.31           O  
ATOM   4681  CB  ALA A 624      59.612  83.219 124.398  1.00  0.31           C  
ATOM   4682  N   LEU A 625      63.091  83.259 124.202  1.00  0.39           N  
ATOM   4683  CA  LEU A 625      64.140  82.319 123.834  1.00  0.39           C  
ATOM   4684  C   LEU A 625      64.213  81.189 124.848  1.00  0.39           C  
ATOM   4685  O   LEU A 625      64.799  80.140 124.604  1.00  0.39           O  
ATOM   4686  CB  LEU A 625      65.508  83.043 123.798  1.00  0.39           C  
ATOM   4687  CG  LEU A 625      65.602  84.164 122.740  1.00  0.39           C  
ATOM   4688  CD1 LEU A 625      66.891  84.972 122.939  1.00  0.39           C  
ATOM   4689  CD2 LEU A 625      65.528  83.623 121.303  1.00  0.39           C  
ATOM   4690  N   ILE A 626      63.570  81.381 126.017  1.00  0.36           N  
ATOM   4691  CA  ILE A 626      63.648  80.473 127.151  1.00  0.36           C  
ATOM   4692  C   ILE A 626      62.359  79.688 127.347  1.00  0.36           C  
ATOM   4693  O   ILE A 626      62.255  78.823 128.213  1.00  0.36           O  
ATOM   4694  CB  ILE A 626      63.972  81.247 128.430  1.00  0.36           C  
ATOM   4695  CG1 ILE A 626      62.931  82.351 128.750  1.00  0.36           C  
ATOM   4696  CG2 ILE A 626      65.395  81.832 128.284  1.00  0.36           C  
ATOM   4697  CD1 ILE A 626      63.098  82.954 130.150  1.00  0.36           C  
ATOM   4698  N   VAL A 627      61.327  79.953 126.520  1.00  0.22           N  
ATOM   4699  CA  VAL A 627      60.093  79.187 126.520  1.00  0.22           C  
ATOM   4700  C   VAL A 627      59.779  78.851 125.082  1.00  0.22           C  
ATOM   4701  O   VAL A 627      59.603  79.741 124.253  1.00  0.22           O  
ATOM   4702  CB  VAL A 627      58.893  79.915 127.142  1.00  0.22           C  
ATOM   4703  CG1 VAL A 627      57.618  79.047 127.045  1.00  0.22           C  
ATOM   4704  CG2 VAL A 627      59.196  80.249 128.615  1.00  0.22           C  
ATOM   4705  N   ASN A 628      59.691  77.557 124.745  1.00  0.23           N  
ATOM   4706  CA  ASN A 628      59.312  77.102 123.430  1.00  0.23           C  
ATOM   4707  C   ASN A 628      58.712  75.720 123.640  1.00  0.23           C  
ATOM   4708  O   ASN A 628      58.903  75.141 124.718  1.00  0.23           O  
ATOM   4709  CB  ASN A 628      60.531  77.140 122.457  1.00  0.23           C  
ATOM   4710  CG  ASN A 628      60.121  77.037 120.992  1.00  0.23           C  
ATOM   4711  OD1 ASN A 628      58.998  76.697 120.624  1.00  0.23           O  
ATOM   4712  ND2 ASN A 628      61.079  77.337 120.086  1.00  0.23           N  
ATOM   4713  N   THR A 629      57.939  75.221 122.663  1.00  0.21           N  
ATOM   4714  CA  THR A 629      57.114  74.011 122.607  1.00  0.21           C  
ATOM   4715  C   THR A 629      55.642  74.397 122.531  1.00  0.21           C  
ATOM   4716  O   THR A 629      55.102  74.840 123.547  1.00  0.21           O  
ATOM   4717  CB  THR A 629      57.313  72.931 123.670  1.00  0.21           C  
ATOM   4718  OG1 THR A 629      58.567  72.299 123.470  1.00  0.21           O  
ATOM   4719  CG2 THR A 629      56.265  71.806 123.577  1.00  0.21           C  
ATOM   4720  N   PRO A 630      54.920  74.245 121.401  1.00  0.26           N  
ATOM   4721  CA  PRO A 630      53.513  74.639 121.227  1.00  0.26           C  
ATOM   4722  C   PRO A 630      52.543  74.244 122.325  1.00  0.26           C  
ATOM   4723  O   PRO A 630      51.768  75.069 122.802  1.00  0.26           O  
ATOM   4724  CB  PRO A 630      53.122  74.012 119.879  1.00  0.26           C  
ATOM   4725  CG  PRO A 630      54.422  74.041 119.074  1.00  0.26           C  
ATOM   4726  CD  PRO A 630      55.503  73.807 120.129  1.00  0.26           C  
ATOM   4727  N   LYS A 631      52.580  72.976 122.778  1.00  0.30           N  
ATOM   4728  CA  LYS A 631      51.689  72.472 123.810  1.00  0.30           C  
ATOM   4729  C   LYS A 631      52.061  72.963 125.200  1.00  0.30           C  
ATOM   4730  O   LYS A 631      51.286  72.847 126.146  1.00  0.30           O  
ATOM   4731  CB  LYS A 631      51.649  70.925 123.819  1.00  0.30           C  
ATOM   4732  CG  LYS A 631      51.013  70.325 122.555  1.00  0.30           C  
ATOM   4733  CD  LYS A 631      50.911  68.793 122.645  1.00  0.30           C  
ATOM   4734  CE  LYS A 631      50.222  68.155 121.433  1.00  0.30           C  
ATOM   4735  NZ  LYS A 631      50.177  66.682 121.590  1.00  0.30           N  
ATOM   4736  N   TYR A 632      53.251  73.571 125.369  1.00  0.22           N  
ATOM   4737  CA  TYR A 632      53.661  74.173 126.624  1.00  0.22           C  
ATOM   4738  C   TYR A 632      53.295  75.653 126.614  1.00  0.22           C  
ATOM   4739  O   TYR A 632      53.564  76.385 127.565  1.00  0.22           O  
ATOM   4740  CB  TYR A 632      55.172  73.972 126.910  1.00  0.22           C  
ATOM   4741  CG  TYR A 632      55.590  72.530 127.132  1.00  0.22           C  
ATOM   4742  CD1 TYR A 632      54.707  71.426 127.171  1.00  0.22           C  
ATOM   4743  CD2 TYR A 632      56.962  72.284 127.316  1.00  0.22           C  
ATOM   4744  CE1 TYR A 632      55.194  70.124 127.348  1.00  0.22           C  
ATOM   4745  CE2 TYR A 632      57.449  70.983 127.512  1.00  0.22           C  
ATOM   4746  CZ  TYR A 632      56.560  69.904 127.519  1.00  0.22           C  
ATOM   4747  OH  TYR A 632      57.015  68.585 127.698  1.00  0.22           O  
ATOM   4748  N   GLY A 633      52.537  76.084 125.577  1.00  0.25           N  
ATOM   4749  CA  GLY A 633      51.798  77.339 125.534  1.00  0.25           C  
ATOM   4750  C   GLY A 633      50.538  77.287 126.368  1.00  0.25           C  
ATOM   4751  O   GLY A 633      49.872  78.294 126.578  1.00  0.25           O  
ATOM   4752  N   ARG A 634      50.224  76.113 126.962  1.00  0.17           N  
ATOM   4753  CA  ARG A 634      49.205  75.919 127.991  1.00  0.17           C  
ATOM   4754  C   ARG A 634      49.467  76.709 129.281  1.00  0.17           C  
ATOM   4755  O   ARG A 634      48.629  76.826 130.177  1.00  0.17           O  
ATOM   4756  CB  ARG A 634      49.089  74.412 128.334  1.00  0.17           C  
ATOM   4757  CG  ARG A 634      50.301  73.839 129.101  1.00  0.17           C  
ATOM   4758  CD  ARG A 634      50.283  72.312 129.214  1.00  0.17           C  
ATOM   4759  NE  ARG A 634      51.538  71.899 129.933  1.00  0.17           N  
ATOM   4760  CZ  ARG A 634      51.626  71.682 131.252  1.00  0.17           C  
ATOM   4761  NH1 ARG A 634      52.751  71.179 131.758  1.00  0.17           N  
ATOM   4762  NH2 ARG A 634      50.612  71.941 132.071  1.00  0.17           N  
ATOM   4763  N   LYS A 635      50.659  77.326 129.374  1.00  0.21           N  
ATOM   4764  CA  LYS A 635      51.000  78.366 130.317  1.00  0.21           C  
ATOM   4765  C   LYS A 635      50.113  79.596 130.190  1.00  0.21           C  
ATOM   4766  O   LYS A 635      49.773  80.201 131.197  1.00  0.21           O  
ATOM   4767  CB  LYS A 635      52.472  78.780 130.121  1.00  0.21           C  
ATOM   4768  CG  LYS A 635      53.473  77.696 130.547  1.00  0.21           C  
ATOM   4769  CD  LYS A 635      54.912  78.129 130.224  1.00  0.21           C  
ATOM   4770  CE  LYS A 635      55.954  77.057 130.543  1.00  0.21           C  
ATOM   4771  NZ  LYS A 635      57.307  77.554 130.212  1.00  0.21           N  
ATOM   4772  N   VAL A 636      49.676  79.972 128.966  1.00  0.22           N  
ATOM   4773  CA  VAL A 636      48.746  81.073 128.726  1.00  0.22           C  
ATOM   4774  C   VAL A 636      47.403  80.838 129.408  1.00  0.22           C  
ATOM   4775  O   VAL A 636      46.866  81.705 130.089  1.00  0.22           O  
ATOM   4776  CB  VAL A 636      48.537  81.283 127.226  1.00  0.22           C  
ATOM   4777  CG1 VAL A 636      47.557  82.442 126.946  1.00  0.22           C  
ATOM   4778  CG2 VAL A 636      49.896  81.594 126.572  1.00  0.22           C  
ATOM   4779  N   PHE A 637      46.871  79.601 129.307  1.00  0.20           N  
ATOM   4780  CA  PHE A 637      45.651  79.169 129.971  1.00  0.20           C  
ATOM   4781  C   PHE A 637      45.748  79.211 131.500  1.00  0.20           C  
ATOM   4782  O   PHE A 637      44.805  79.585 132.190  1.00  0.20           O  
ATOM   4783  CB  PHE A 637      45.286  77.740 129.469  1.00  0.20           C  
ATOM   4784  CG  PHE A 637      43.940  77.277 129.969  1.00  0.20           C  
ATOM   4785  CD1 PHE A 637      43.851  76.402 131.065  1.00  0.20           C  
ATOM   4786  CD2 PHE A 637      42.757  77.728 129.362  1.00  0.20           C  
ATOM   4787  CE1 PHE A 637      42.605  75.991 131.553  1.00  0.20           C  
ATOM   4788  CE2 PHE A 637      41.506  77.314 129.844  1.00  0.20           C  
ATOM   4789  CZ  PHE A 637      41.432  76.446 130.940  1.00  0.20           C  
ATOM   4790  N   THR A 638      46.908  78.829 132.072  1.00  0.32           N  
ATOM   4791  CA  THR A 638      47.076  78.745 133.525  1.00  0.32           C  
ATOM   4792  C   THR A 638      47.750  79.967 134.127  1.00  0.32           C  
ATOM   4793  O   THR A 638      48.027  80.000 135.324  1.00  0.32           O  
ATOM   4794  CB  THR A 638      47.787  77.478 134.004  1.00  0.32           C  
ATOM   4795  OG1 THR A 638      49.052  77.284 133.397  1.00  0.32           O  
ATOM   4796  CG2 THR A 638      46.941  76.249 133.663  1.00  0.32           C  
ATOM   4797  N   GLY A 639      48.009  81.027 133.329  1.00  0.37           N  
ATOM   4798  CA  GLY A 639      48.542  82.301 133.816  1.00  0.37           C  
ATOM   4799  C   GLY A 639      50.021  82.310 134.117  1.00  0.37           C  
ATOM   4800  O   GLY A 639      50.545  83.254 134.698  1.00  0.37           O  
ATOM   4801  N   LYS A 640      50.750  81.250 133.731  1.00  0.27           N  
ATOM   4802  CA  LYS A 640      52.173  81.096 133.985  1.00  0.27           C  
ATOM   4803  C   LYS A 640      53.035  81.815 132.954  1.00  0.27           C  
ATOM   4804  O   LYS A 640      53.844  81.208 132.247  1.00  0.27           O  
ATOM   4805  CB  LYS A 640      52.577  79.604 134.051  1.00  0.27           C  
ATOM   4806  CG  LYS A 640      51.908  78.847 135.203  1.00  0.27           C  
ATOM   4807  CD  LYS A 640      52.501  77.442 135.386  1.00  0.27           C  
ATOM   4808  CE  LYS A 640      51.901  76.716 136.592  1.00  0.27           C  
ATOM   4809  NZ  LYS A 640      52.635  75.456 136.842  1.00  0.27           N  
ATOM   4810  N   THR A 641      52.876  83.143 132.853  1.00  0.28           N  
ATOM   4811  CA  THR A 641      53.513  83.978 131.850  1.00  0.28           C  
ATOM   4812  C   THR A 641      54.227  85.132 132.517  1.00  0.28           C  
ATOM   4813  O   THR A 641      54.010  85.457 133.680  1.00  0.28           O  
ATOM   4814  CB  THR A 641      52.546  84.547 130.804  1.00  0.28           C  
ATOM   4815  OG1 THR A 641      51.464  85.250 131.400  1.00  0.28           O  
ATOM   4816  CG2 THR A 641      51.931  83.392 130.002  1.00  0.28           C  
ATOM   4817  N   HIS A 642      55.145  85.779 131.776  1.00  0.21           N  
ATOM   4818  CA  HIS A 642      55.803  86.991 132.215  1.00  0.21           C  
ATOM   4819  C   HIS A 642      55.077  88.164 131.587  1.00  0.21           C  
ATOM   4820  O   HIS A 642      54.609  88.079 130.454  1.00  0.21           O  
ATOM   4821  CB  HIS A 642      57.289  87.005 131.789  1.00  0.21           C  
ATOM   4822  CG  HIS A 642      58.042  88.221 132.225  1.00  0.21           C  
ATOM   4823  ND1 HIS A 642      58.164  88.486 133.573  1.00  0.21           N  
ATOM   4824  CD2 HIS A 642      58.663  89.181 131.495  1.00  0.21           C  
ATOM   4825  CE1 HIS A 642      58.862  89.601 133.640  1.00  0.21           C  
ATOM   4826  NE2 HIS A 642      59.189  90.066 132.410  1.00  0.21           N  
ATOM   4827  N   MET A 643      54.934  89.289 132.311  1.00  0.22           N  
ATOM   4828  CA  MET A 643      54.359  90.506 131.760  1.00  0.22           C  
ATOM   4829  C   MET A 643      55.254  91.092 130.655  1.00  0.22           C  
ATOM   4830  O   MET A 643      56.468  91.138 130.861  1.00  0.22           O  
ATOM   4831  CB  MET A 643      54.122  91.528 132.903  1.00  0.22           C  
ATOM   4832  CG  MET A 643      53.325  92.786 132.502  1.00  0.22           C  
ATOM   4833  SD  MET A 643      53.000  93.945 133.869  1.00  0.22           S  
ATOM   4834  CE  MET A 643      51.767  92.938 134.746  1.00  0.22           C  
ATOM   4835  N   PRO A 644      54.785  91.534 129.483  1.00  0.32           N  
ATOM   4836  CA  PRO A 644      55.679  91.819 128.364  1.00  0.32           C  
ATOM   4837  C   PRO A 644      56.512  93.069 128.590  1.00  0.32           C  
ATOM   4838  O   PRO A 644      56.021  94.071 129.108  1.00  0.32           O  
ATOM   4839  CB  PRO A 644      54.734  91.968 127.156  1.00  0.32           C  
ATOM   4840  CG  PRO A 644      53.380  92.324 127.776  1.00  0.32           C  
ATOM   4841  CD  PRO A 644      53.383  91.508 129.067  1.00  0.32           C  
ATOM   4842  N   THR A 645      57.802  93.022 128.220  1.00  0.44           N  
ATOM   4843  CA  THR A 645      58.747  94.092 128.475  1.00  0.44           C  
ATOM   4844  C   THR A 645      58.696  95.135 127.361  1.00  0.44           C  
ATOM   4845  O   THR A 645      58.486  94.793 126.193  1.00  0.44           O  
ATOM   4846  CB  THR A 645      60.172  93.572 128.673  1.00  0.44           C  
ATOM   4847  OG1 THR A 645      60.535  92.668 127.638  1.00  0.44           O  
ATOM   4848  CG2 THR A 645      60.224  92.787 129.993  1.00  0.44           C  
ATOM   4849  N   PRO A 646      58.832  96.434 127.638  1.00  0.49           N  
ATOM   4850  CA  PRO A 646      58.797  97.460 126.601  1.00  0.49           C  
ATOM   4851  C   PRO A 646      60.041  97.429 125.728  1.00  0.49           C  
ATOM   4852  O   PRO A 646      61.059  96.857 126.111  1.00  0.49           O  
ATOM   4853  CB  PRO A 646      58.685  98.763 127.409  1.00  0.49           C  
ATOM   4854  CG  PRO A 646      59.437  98.460 128.706  1.00  0.49           C  
ATOM   4855  CD  PRO A 646      59.064  97.002 128.970  1.00  0.49           C  
ATOM   4856  N   SER A 647      59.980  98.043 124.526  1.00  0.60           N  
ATOM   4857  CA  SER A 647      61.127  98.166 123.627  1.00  0.60           C  
ATOM   4858  C   SER A 647      62.306  98.908 124.249  1.00  0.60           C  
ATOM   4859  O   SER A 647      62.171 100.002 124.794  1.00  0.60           O  
ATOM   4860  CB  SER A 647      60.717  98.826 122.281  1.00  0.60           C  
ATOM   4861  OG  SER A 647      61.796  99.031 121.363  1.00  0.60           O  
ATOM   4862  N   LYS A 648      63.494  98.284 124.173  1.00  0.59           N  
ATOM   4863  CA  LYS A 648      64.699  98.682 124.858  1.00  0.59           C  
ATOM   4864  C   LYS A 648      65.776  99.147 123.904  1.00  0.59           C  
ATOM   4865  O   LYS A 648      66.652  99.917 124.284  1.00  0.59           O  
ATOM   4866  CB  LYS A 648      65.259  97.467 125.658  1.00  0.59           C  
ATOM   4867  CG  LYS A 648      64.420  97.040 126.884  1.00  0.59           C  
ATOM   4868  CD  LYS A 648      64.172  98.269 127.758  1.00  0.59           C  
ATOM   4869  CE  LYS A 648      63.745  98.121 129.209  1.00  0.59           C  
ATOM   4870  NZ  LYS A 648      63.847  99.485 129.768  1.00  0.59           N  
ATOM   4871  N   PHE A 649      65.735  98.738 122.629  1.00  0.67           N  
ATOM   4872  CA  PHE A 649      66.713  99.173 121.653  1.00  0.67           C  
ATOM   4873  C   PHE A 649      65.950  99.589 120.414  1.00  0.67           C  
ATOM   4874  O   PHE A 649      65.097  98.856 119.925  1.00  0.67           O  
ATOM   4875  CB  PHE A 649      67.735  98.029 121.387  1.00  0.67           C  
ATOM   4876  CG  PHE A 649      68.899  98.353 120.487  1.00  0.67           C  
ATOM   4877  CD1 PHE A 649      69.314  99.662 120.190  1.00  0.67           C  
ATOM   4878  CD2 PHE A 649      69.644  97.283 119.965  1.00  0.67           C  
ATOM   4879  CE1 PHE A 649      70.437  99.895 119.394  1.00  0.67           C  
ATOM   4880  CE2 PHE A 649      70.775  97.517 119.175  1.00  0.67           C  
ATOM   4881  CZ  PHE A 649      71.175  98.824 118.891  1.00  0.67           C  
ATOM   4882  N   ARG A 650      66.190 100.811 119.907  1.00  0.68           N  
ATOM   4883  CA  ARG A 650      65.438 101.351 118.800  1.00  0.68           C  
ATOM   4884  C   ARG A 650      66.347 101.865 117.697  1.00  0.68           C  
ATOM   4885  O   ARG A 650      67.123 102.800 117.874  1.00  0.68           O  
ATOM   4886  CB  ARG A 650      64.517 102.481 119.322  1.00  0.68           C  
ATOM   4887  CG  ARG A 650      63.685 103.188 118.232  1.00  0.68           C  
ATOM   4888  CD  ARG A 650      62.677 104.206 118.776  1.00  0.68           C  
ATOM   4889  NE  ARG A 650      61.573 103.408 119.402  1.00  0.68           N  
ATOM   4890  CZ  ARG A 650      60.567 103.915 120.125  1.00  0.68           C  
ATOM   4891  NH1 ARG A 650      59.755 103.082 120.774  1.00  0.68           N  
ATOM   4892  NH2 ARG A 650      60.369 105.225 120.230  1.00  0.68           N  
ATOM   4893  N   TRP A 651      66.232 101.273 116.498  1.00  0.66           N  
ATOM   4894  CA  TRP A 651      66.838 101.782 115.286  1.00  0.66           C  
ATOM   4895  C   TRP A 651      65.842 102.645 114.523  1.00  0.66           C  
ATOM   4896  O   TRP A 651      64.655 102.337 114.411  1.00  0.66           O  
ATOM   4897  CB  TRP A 651      67.310 100.643 114.350  1.00  0.66           C  
ATOM   4898  CG  TRP A 651      68.364  99.728 114.936  1.00  0.66           C  
ATOM   4899  CD1 TRP A 651      68.210  98.694 115.820  1.00  0.66           C  
ATOM   4900  CD2 TRP A 651      69.767  99.796 114.631  1.00  0.66           C  
ATOM   4901  NE1 TRP A 651      69.428  98.116 116.090  1.00  0.66           N  
ATOM   4902  CE2 TRP A 651      70.393  98.767 115.366  1.00  0.66           C  
ATOM   4903  CE3 TRP A 651      70.501 100.643 113.803  1.00  0.66           C  
ATOM   4904  CZ2 TRP A 651      71.761  98.570 115.291  1.00  0.66           C  
ATOM   4905  CZ3 TRP A 651      71.885 100.430 113.714  1.00  0.66           C  
ATOM   4906  CH2 TRP A 651      72.507  99.418 114.459  1.00  0.66           C  
ATOM   4907  N   VAL A 652      66.298 103.771 113.977  1.00  0.57           N  
ATOM   4908  CA  VAL A 652      65.482 104.685 113.207  1.00  0.57           C  
ATOM   4909  C   VAL A 652      66.234 104.986 111.927  1.00  0.57           C  
ATOM   4910  O   VAL A 652      67.425 105.282 111.939  1.00  0.57           O  
ATOM   4911  CB  VAL A 652      65.222 105.960 113.991  1.00  0.57           C  
ATOM   4912  CG1 VAL A 652      64.377 106.948 113.183  1.00  0.57           C  
ATOM   4913  CG2 VAL A 652      64.472 105.633 115.297  1.00  0.57           C  
ATOM   4914  N   VAL A 653      65.605 104.857 110.747  1.00  0.53           N  
ATOM   4915  CA  VAL A 653      66.317 105.161 109.516  1.00  0.53           C  
ATOM   4916  C   VAL A 653      65.331 105.585 108.444  1.00  0.53           C  
ATOM   4917  O   VAL A 653      64.221 105.066 108.363  1.00  0.53           O  
ATOM   4918  CB  VAL A 653      67.241 104.011 109.092  1.00  0.53           C  
ATOM   4919  CG1 VAL A 653      66.556 102.654 109.297  1.00  0.53           C  
ATOM   4920  CG2 VAL A 653      67.786 104.170 107.661  1.00  0.53           C  
ATOM   4921  N   ASN A 654      65.689 106.601 107.613  1.00  0.56           N  
ATOM   4922  CA  ASN A 654      64.891 107.127 106.496  1.00  0.56           C  
ATOM   4923  C   ASN A 654      63.540 107.698 106.932  1.00  0.56           C  
ATOM   4924  O   ASN A 654      62.616 107.892 106.130  1.00  0.56           O  
ATOM   4925  CB  ASN A 654      64.564 106.096 105.368  1.00  0.56           C  
ATOM   4926  CG  ASN A 654      65.715 105.425 104.617  1.00  0.56           C  
ATOM   4927  OD1 ASN A 654      65.425 104.637 103.707  1.00  0.56           O  
ATOM   4928  ND2 ASN A 654      66.988 105.718 104.942  1.00  0.56           N  
ATOM   4929  N   VAL A 655      63.394 107.976 108.224  1.00  0.46           N  
ATOM   4930  CA  VAL A 655      62.158 108.347 108.844  1.00  0.46           C  
ATOM   4931  C   VAL A 655      62.579 109.354 109.874  1.00  0.46           C  
ATOM   4932  O   VAL A 655      63.539 109.180 110.614  1.00  0.46           O  
ATOM   4933  CB  VAL A 655      61.393 107.153 109.443  1.00  0.46           C  
ATOM   4934  CG1 VAL A 655      62.145 106.507 110.615  1.00  0.46           C  
ATOM   4935  CG2 VAL A 655      59.982 107.536 109.927  1.00  0.46           C  
ATOM   4936  N   ASN A 656      61.871 110.482 109.913  1.00  0.56           N  
ATOM   4937  CA  ASN A 656      62.028 111.457 110.953  1.00  0.56           C  
ATOM   4938  C   ASN A 656      60.757 111.245 111.742  1.00  0.56           C
[truncated: 303,436 more chars]
