# Supplementary material for: Metabolic capacity is maintained despite shifts in microbial diversity in estuary sediments
Source: ISME Commun. 2025 Oct 11;5(1):ycaf182. doi: 10.1093/ismeco/ycaf182 (PMC12687941; doi:10.1093/ismeco/ycaf182)
Supplement: Supplementary_Data_1_ycaf182 [file supplementary_data_1_ycaf182.zip › SWISS-MODEL/8_1_May_SF_Bin5_scaffold_55982_c1/models/02/info.json]

{"creation_date":"2023-03-29","ligands":[{"description":"MOLYBDENUM ATOM","name":["MO"],"number":"1","included":false,"model_binding_residues":[],"reason":{"bound":false,"relevant":true,"conserved_residues":true,"sterically_valid":false}},{"description":"MOLYBDENUM ATOM","name":["MO"],"number":"9","included":false,"model_binding_residues":[],"reason":{"bound":true,"relevant":true,"conserved_residues":false,"sterically_valid":false}},{"description":"MOLYBDENUM ATOM","name":["MO"],"number":"17","included":false,"model_binding_residues":[],"reason":{"bound":true,"relevant":true,"conserved_residues":false,"sterically_valid":false}},{"description":"MOLYBDENUM ATOM","name":["MO"],"number":"25","included":false,"model_binding_residues":[],"reason":{"bound":true,"relevant":true,"conserved_residues":false,"sterically_valid":false}},{"description":"IRON\/SULFUR CLUSTER","name":["SF4"],"number":"2","included":false,"model_binding_residues":[],"reason":{"bound":true,"relevant":true,"conserved_residues":false,"sterically_valid":false}},{"description":"IRON\/SULFUR CLUSTER","name":["SF4"],"number":"6","included":false,"model_binding_residues":[],"reason":{"bound":true,"relevant":true,"conserved_residues":false,"sterically_valid":false}},{"description":"IRON\/SULFUR CLUSTER","name":["SF4"],"number":"7","included":false,"model_binding_residues":[],"reason":{"bound":true,"relevant":true,"conserved_residues":false,"sterically_valid":false}},{"description":"IRON\/SULFUR CLUSTER","name":["SF4"],"number":"8","included":false,"model_binding_residues":[],"reason":{"bound":true,"relevant":true,"conserved_residues":false,"sterically_valid":false}},{"description":"IRON\/SULFUR CLUSTER","name":["SF4"],"number":"10","included":false,"model_binding_residues":[],"reason":{"bound":true,"relevant":true,"conserved_residues":false,"sterically_valid":false}},{"description":"IRON\/SULFUR CLUSTER","name":["SF4"],"number":"14","included":false,"model_binding_residues":[],"reason":{"bound":true,"relevant":true,"conserved_residues":false,"sterically_valid":false}},{"description":"IRON\/SULFUR CLUSTER","name":["SF4"],"number":"15","included":false,"model_binding_residues":[],"reason":{"bound":true,"relevant":true,"conserved_residues":false,"sterically_valid":false}},{"description":"IRON\/SULFUR CLUSTER","name":["SF4"],"number":"16","included":false,"model_binding_residues":[],"reason":{"bound":true,"relevant":true,"conserved_residues":false,"sterically_valid":false}},{"description":"IRON\/SULFUR CLUSTER","name":["SF4"],"number":"18","included":false,"model_binding_residues":[],"reason":{"bound":true,"relevant":true,"conserved_residues":false,"sterically_valid":false}},{"description":"IRON\/SULFUR CLUSTER","name":["SF4"],"number":"22","included":false,"model_binding_residues":[],"reason":{"bound":true,"relevant":true,"conserved_residues":false,"sterically_valid":false}},{"description":"IRON\/SULFUR CLUSTER","name":["SF4"],"number":"23","included":false,"model_binding_residues":[],"reason":{"bound":true,"relevant":true,"conserved_residues":false,"sterically_valid":false}},{"description":"IRON\/SULFUR CLUSTER","name":["SF4"],"number":"24","included":false,"model_binding_residues":[],"reason":{"bound":true,"relevant":true,"conserved_residues":false,"sterically_valid":false}},{"description":"IRON\/SULFUR CLUSTER","name":["SF4"],"number":"26","included":false,"model_binding_residues":[],"reason":{"bound":true,"relevant":true,"conserved_residues":false,"sterically_valid":false}},{"description":"IRON\/SULFUR CLUSTER","name":["SF4"],"number":"30","included":false,"model_binding_residues":[],"reason":{"bound":true,"relevant":true,"conserved_residues":false,"sterically_valid":false}},{"description":"IRON\/SULFUR CLUSTER","name":["SF4"],"number":"31","included":false,"model_binding_residues":[],"reason":{"bound":true,"relevant":true,"conserved_residues":false,"sterically_valid":false}},{"description":"IRON\/SULFUR CLUSTER","name":["SF4"],"number":"32","included":false,"model_binding_residues":[],"reason":{"bound":true,"relevant":true,"conserved_residues":false,"sterically_valid":false}},{"description":"2-AMINO-5,6-DIMERCAPTO-7-METHYL-3,7,8A,9-TETRAHYDRO-8-OXA-1,3,9,10-TETRAAZA-ANTHRACEN-4-ONE GUANOSINE DINUCLEOTIDE","name":["MGD"],"number":"3","included":false,"model_binding_residues":[],"reason":{"bound":true,"relevant":true,"conserved_residues":false,"sterically_valid":false}},{"description":"2-AMINO-5,6-DIMERCAPTO-7-METHYL-3,7,8A,9-TETRAHYDRO-8-OXA-1,3,9,10-TETRAAZA-ANTHRACEN-4-ONE GUANOSINE DINUCLEOTIDE","name":["MGD"],"number":"4","included":false,"model_binding_residues":[],"reason":{"bound":true,"relevant":true,"conserved_residues":false,"sterically_valid":false}},{"description":"2-AMINO-5,6-DIMERCAPTO-7-METHYL-3,7,8A,9-TETRAHYDRO-8-OXA-1,3,9,10-TETRAAZA-ANTHRACEN-4-ONE GUANOSINE DINUCLEOTIDE","name":["MGD"],"number":"11","included":false,"model_binding_residues":[],"reason":{"bound":true,"relevant":true,"conserved_residues":false,"sterically_valid":false}},{"description":"2-AMINO-5,6-DIMERCAPTO-7-METHYL-3,7,8A,9-TETRAHYDRO-8-OXA-1,3,9,10-TETRAAZA-ANTHRACEN-4-ONE GUANOSINE DINUCLEOTIDE","name":["MGD"],"number":"12","included":false,"model_binding_residues":[],"reason":{"bound":true,"relevant":true,"conserved_residues":false,"sterically_valid":false}},{"description":"2-AMINO-5,6-DIMERCAPTO-7-METHYL-3,7,8A,9-TETRAHYDRO-8-OXA-1,3,9,10-TETRAAZA-ANTHRACEN-4-ONE GUANOSINE DINUCLEOTIDE","name":["MGD"],"number":"19","included":false,"model_binding_residues":[],"reason":{"bound":true,"relevant":true,"conserved_residues":false,"sterically_valid":false}},{"description":"2-AMINO-5,6-DIMERCAPTO-7-METHYL-3,7,8A,9-TETRAHYDRO-8-OXA-1,3,9,10-TETRAAZA-ANTHRACEN-4-ONE GUANOSINE DINUCLEOTIDE","name":["MGD"],"number":"20","included":false,"model_binding_residues":[],"reason":{"bound":true,"relevant":true,"conserved_residues":false,"sterically_valid":false}},{"description":"2-AMINO-5,6-DIMERCAPTO-7-METHYL-3,7,8A,9-TETRAHYDRO-8-OXA-1,3,9,10-TETRAAZA-ANTHRACEN-4-ONE GUANOSINE DINUCLEOTIDE","name":["MGD"],"number":"27","included":false,"model_binding_residues":[],"reason":{"bound":true,"relevant":true,"conserved_residues":false,"sterically_valid":false}},{"description":"2-AMINO-5,6-DIMERCAPTO-7-METHYL-3,7,8A,9-TETRAHYDRO-8-OXA-1,3,9,10-TETRAAZA-ANTHRACEN-4-ONE GUANOSINE DINUCLEOTIDE","name":["MGD"],"number":"28","included":false,"model_binding_residues":[],"reason":{"bound":true,"relevant":true,"conserved_residues":false,"sterically_valid":false}},{"description":"FE3-S4 CLUSTER","name":["F3S"],"number":"5","included":false,"model_binding_residues":[],"reason":{"bound":true,"relevant":true,"conserved_residues":false,"sterically_valid":false}},{"description":"FE3-S4 CLUSTER","name":["F3S"],"number":"13","included":false,"model_binding_residues":[],"reason":{"bound":true,"relevant":true,"conserved_residues":false,"sterically_valid":false}},{"description":"FE3-S4 CLUSTER","name":["F3S"],"number":"21","included":false,"model_binding_residues":[],"reason":{"bound":true,"relevant":true,"conserved_residues":false,"sterically_valid":false}},{"description":"FE3-S4 CLUSTER","name":["F3S"],"number":"29","included":false,"model_binding_residues":[],"reason":{"bound":true,"relevant":true,"conserved_residues":false,"sterically_valid":false}}],"mod_engine":"PROMOD3","pred_lddt":0.37223308473993805,"mdlchain_butpl_map":{"A":"1r27.4.A"},"mdl_smtl_map":{"A":"A"},"tpl_info":{"1r27.4.A":{"origin":"reference database","label_asym_id":"A","label_smtl_id":"A","entity_type":"polymer","entity_id":"1"}},"major_issues":null,"oligo":{"based_on":"prediction","state":"monomer","state_bu":"hetero-4-4-mer","state_tpl":"homo-dimer","qs_prediction":"0.250","qs_conserved":"not conserved","chains_to_mdl":1,"res_to_mdl":924},"modified_template":false,"residue_range":[{"chain_name":"A","residue_from":"47","residue_to":"1111"}],"chain_subprj_list":null,"templates":["ca36c8ebff3f4ff20d9670ffe6df91fd5d0d089e"],"aln_map":{"A":[["target","MFLSRRQFLKVSVGTVAAVAVADKVLALTALQPVIEVGNPLGDYPDRSWERVYHDQYRYDSSFTWVCSPNDTHACRVRAFVRNGVVMRVEQNYDHQTYEDLYGNRGTFAHNPRMCLKGFTFHRRVYGPYRLKGPLMRKGWK-QWMDDN----APEL------TAETKRKYKFDSRFLDDMLRVSWDTAFTYAAKAMITIATRYSGEAGARRLREQGYAPEMIEMMKGAGTRCF-KHRAGMPVLGIIGKMGNTRMNGGINALLDTWIRKVSPDQAQGGRYWSNYTWHGDQNPAHPFWSGVQGSDIDLSDMRFSKLNTSWGKNFVENKMPEAHWKLECIERGARVVVITPEYNPTAYRADYWMPLRPESDGALFLGAMKIIIDENM------HDIDFLKSFTDAPILVRTDT-------LQYLDPRDVIADYKFPDFSKSYSGRIQSLKPEQIQRLGGMMVWDLNKKQVVPLHREQV-------GWHYTN----------------SGI-------D-------------AALT-------GTYRVKLLNGREIDAMPIWQMYM------------------VHFQDYDLDTVHQITRTPKDLIVRWARDSGTI-----KPAAIHNGEGTCHYFHQTANARGAAMVLIITGNVGKFGTGQHTWAGNYKA-GTWTATPWSGAGLSV----HT---GEDPF--------------N-ITLDPNAHGKEIKTR---SYYYGEEVGYWNH----GDTALI---------VNTPKYG-RKVFTGKT--------HMPTPSKFRWVVNVNVVNNAKHHYD-MV------------------------------RNVDPNIECLITQDIEMTSDINHADIAFAANSWMEFTYPEMTVTVSNPWVQIWKGGIRPLYDTRNDLDTFAGVAAKLSDMTGD----K--------------------RMRDYFAMV------------------YQN---------------------------RVDVYVQR-------------------------MLDASSTFYGY----SADVMLKSE------------KGWMVMV--------------------RTYPRHPFWEETNESKPMWTRSGRYENYRIEPEAIEYGENFISHREGPEATPYLPNAIFTTNPYVRPDDYGIPITAQHHDDKTVRNIKLSWHEIKRHSNPLWEKGYQFYCVTPKTRHRVHSQWSVNDWVQIYESNFGDPYRMDKRTPGVGEHQIHINPQAAKDRGINDGDYVYVDGNPVDRPYRGWKPSDPYYKVARLMIRAKYNPAYPYHVTMAKHAPFVATAKSVKGHETRPDGRAIAIDTGYQSNFRYGAQQSFTRNWLMPMHQTDSLPGKHAVAWKFKWGYQVDHHAINTVPKECLIRITKAEDGGIGARGPWEPVRTGFTPGQENEFMIKWLKGEHIKIKV",0],["pdb_id=1r27, chain=A, assembly_id=4, offset=2 atoms","----------------------------------------------RDWEDGYRQRWQHDKIVRSTHGVNCTGSCSWKIYVKNGLVTWETQQTDYPRT-----RPDLPNHEPRGCPRGASYSWYLYSANRLKYPMMRKRLMKMWREAKALHSDPVEAWASIIEDADKAKSFKQARGRGGFVRSSWQEVNELIAASNVYTIKNYGPDRVAGFS--------------PIPAMSMVSYASGARYL---SLIGGT--------------------------CLSFYDWYCDLPPASPQTWGEQTDVPESADWYNSSYIIAWGSNVPQTRTPDAHFFTEVRYKGTKTVAVTPDYAEIAKLCDLWLAPKQGTDAAMALAMGHVMLREFHLDNPSQYFTDYVRRYTDMPMLVMLEERDGYYAAGRMLRAADLVDALGQEN-----------------NPEWKTVAFNT-NGEMVAPNGSIGFRWGEKGKWNLEQRDGKTGEETELQLSLLGSQDEIAEVGFPYFGGDGTEHFNKVELENVLLHKLPVKRLQLADGSTALVTTVYDLTLANYGLERGLNDVNCATSYDDVKAYTPAWAEQITGVSRSQIIRIAREFADNADKTHGRSMIIVGAGLNHWYHLDMNYRGLINMLIFCGCVGQSGGGWAHYVGQEKLRPQT---GWQPLAFALDWQRPARHMNSTSYFYNHSSQWRYETVTAEELLSPMADKSRYTGHLIDFNVRAERMGWLPSAPQLGTNPLTIAGEAEKAGMNPVDYTVKSLKEGSIRFAAEQPENGKNHPRNLFIWRSNLLGSSGKGHEFMLKYLLGTEHGIQGKDLGQQGGVKPEEVDWQDNGLEGKLDLVVTLDFRLSSTCLYSDIILPTATWYEKDDM--NTSDMHPFIHPLSAAVDPAWEAKSDWEIYKAIAKKFSEVCVGHLGKETDIVTLPIQHDSAAELAQPLDVKDWKKGECDLIPGKTAPHIMVVERDYPATYERFTSIGPLMEKIGNGGKGIAWNTQSEMDLLRKLNYTKAEGPAKGQPMLNTAIDAAEMILTLAPETNGQVAVKAWAALSEFTGRDHTHLALNKEDEKIRFRDIQAQPRKIISSPTWSGLEDEHVSYNAGYTNVHELIPWRTLSGRQQLYQDHQWMRDFGESLLVYRPPIDTRSV-------------KEVIG--------------------------QKSNGNQEKALNFLTPHQKWGIHSTYSDNLLMLTLG---------------RGGPVVWLSEADAKDLGIADNDWIEVFNS-----------------NGALTARAVVSQRVPAGMTMMYHAQERIVNL--------P--------GSEITQQRGGIHNSVTRITPKPTHMIGGYAHLA---------YGFNYYGTVGSNRDEFVVVRKMKNIDWL----------------------------------",0]]},"plip":{},"qmean_values":{"global_scores":{"qmean4_norm_score":0.5106014001193135,"qmean4_z_score":-7.230419310755136,"qmean6_norm_score":0.500095685579375,"qmean6_z_score":-6.1784873475638,"interaction_norm_score":-0.006524950187668709,"interaction_z_score":-3.5968023818190056,"cbeta_norm_score":-0.002944044954257015,"cbeta_z_score":-2.9994539649625596,"packing_norm_score":-0.257231061227189,"packing_z_score":-1.9891266150812712,"torsion_norm_score":0.309006067105454,"torsion_z_score":-5.846014626470746,"ss_agreement_norm_score":0.38573872979288754,"ss_agreement_z_score":-2.3070684694068224,"acc_agreement_norm_score":0.5737089201877934,"acc_agreement_z_score":-1.2812313127724697,"avg_local_score":0.47788585127707633,"avg_local_score_error":0.053},"local_scores":{"A":[null,null,null,null,null,null,null,null,null,null,null,null,null,null,null,null,null,null,null,null,null,null,null,null,null,null,null,null,null,null,null,null,null,null,null,null,null,null,null,null,null,null,null,null,null,null,0.45519789939153565,0.5108908053977596,0.42641771218005176,0.5732622319273968,0.5301262607406548,0.6016141156700103,0.6641722859810606,0.6563261318648833,0.6535410236808146,0.6138802888875791,0.5832010238614369,0.6198114261791337,0.6612616396637648,0.6953079060115744,0.7146302748589828,0.7358209269308217,0.6869409562324489,0.6460326284215112,0.5974102633179519,0.6016907424772945,0.6369935544842443,0.4274414120214834,0.6355037107478518,0.5233118210882973,0.5699701355696921,0.5480367265046011,0.4822088003007686,0.5778888990654032,0.6778230328456449,0.6448720208193024,0.7488891818837701,0.6682970557926354,0.6833624019714825,0.7177723916942165,0.7605603025153237,0.6765153285425145,0.7495794345970179,0.798527198602689,0.7522242489092599,0.737985642062731,0.6925347371047719,0.6306360791884479,0.7347108686263393,0.7179270606667817,0.6893842474991568,0.6526966217001813,0.5559736625279129,0.5760211656110833,0.4830000245923976,0.44946018538604615,0.45323696814884296,0.38822020025039367,0.25842842428280044,0.2775865678440445,0.300460638772811,0.2587308340172812,0.28311841075667726,0.35842172465472766,0.3386613599746276,0.4519285188124239,0.4282314003954733,0.3372790641045985,0.5807782562102058,0.5500306527498804,0.5866297923840514,0.608811568326018,0.7126164899202103,0.760977361353427,0.7503908913325518,0.6841462196219904,0.613055144217006,0.6668730754308405,0.6130676478296033,0.6848777703278515,0.6992782747239437,0.6599471380343591,0.6196682099297994,0.5724256537810881,0.7075584312528151,0.6266345172236658,0.7534219788371959,0.7332884613596085,0.7153908482424056,0.7237148924715643,0.7949427776590321,0.7507586589319583,0.7985532273065201,0.809932348678222,0.7742166685485623,0.711385673639106,0.6350276619492595,0.5564063651447599,0.5027162330044037,0.4589998753983737,0.4949574593872836,0.4283631133272372,0.3454183091666499,0.36044008077089285,0.3290169977231801,0.4023272641119117,0.5163137916329675,0.3415208778589764,0.2674348170081016,0.3248507009742016,0.3031099922612279,0.4071509352532233,0.5711323935855794,0.5283479197841263,0.3998340146246868,0.3350473608437464,0.4027740342779681,0.3837586415243349,0.3623303083756776,0.5077451667934056,0.5325757110794039,0.3723244459377587,0.373759189749569,0.517248391186466,0.5032616692396701,0.519228068655039,0.4264688068767873,0.655479090154518,0.6905494342977836,0.7108978210193321,0.6589492088783544,0.7401418080038262,0.753130960590942,0.7614262543850308,0.8173721826164795,0.7438593061188234,0.7883537852988762,0.7796413028885463,0.7383506420744002,0.6221402347883433,0.652998866394254,0.6695314645813408,0.6203971277213127,0.6193517662901952,0.5621300553347761,0.5342588101474226,0.56007975866853,0.5088096292012458,0.5123946952121192,0.5296472056124125,0.37250014915056107,0.3828313512152529,0.4175880507694144,0.4947550683179483,0.44243216308510047,0.44831843650992076,0.5003315182821749,0.5120999205092153,0.465647606038596,0.48832977656849497,0.49915511207572555,0.2883571766620078,0.2649817939875524,0.26044621956647174,0.2715193725145662,0.2534721523327046,0.3095420778007646,0.24669086920733682,0.20690730283401695,0.20660547898225892,0.18777009161394365,0.14974056874172997,0.1592129182409129,0.22012836917482892,0.29859887945639496,0.38748182178945734,0.3655947653612717,0.3901458832843778,0.35814817945123145,0.3340131300759587,0.40697124715535427,0.3354019143701799,0.46438566307988294,0.3443263517007479,0.298632103271792,0.3634508179190938,0.4478217334092053,0.3387493619082467,0.3851857350347709,0.44713457862363093,0.42941790811815167,0.3611912999391876,0.2675465321057973,0.21274516705578805,0.21566804072871348,0.22590997765374032,0.24514357965930456,0.3931891363625133,0.34257511198349144,0.29762300973116074,0.24333197523936428,0.2485685547580345,0.23492887073149815,0.19348115456427106,0.19440365207052215,0.16008895859656253,0.16987545992245107,0.18217046403968185,0.15835866607385315,0.11802397884275272,0.12479747134616173,0.18551437115916858,0.15860879655553273,0.19701221475991076,0.19255117459356608,0.2215783051832626,0.24457630148842463,0.24158423116256586,0.24662358564460612,0.2389165594944148,0.254776468873663,0.2615766025551404,0.2633755823726722,0.31919966301989405,0.23186671180180396,0.2639950480151687,0.2959765743971129,0.3664089812873164,0.3817928300343468,0.43677894590843325,0.4201814260561675,0.4908441797529732,0.40237339650592285,0.45590796149598434,0.5291297908574729,0.3848498786101206,0.428896159051151,0.5048018038522728,0.4663257970066226,0.5930021998219297,0.5647758240870896,0.5466815868172842,0.5330858438327786,0.5184995487894077,0.5650689669397797,0.504189447852265,0.44722698242334424,0.3083194007918676,0.4596618404150134,0.3581098160171966,0.5501444460695899,0.5694389998020712,0.5735844795454683,0.6853840781060365,0.6862154511136943,0.681412047457229,0.697631704570229,0.6198778555455307,0.6651120976668298,0.7452611257759222,0.7147267049204862,0.7534577348537579,0.7708326583479475,0.809938354981256,0.8165950559612055,0.7496664914680363,0.7707223626356108,0.7604943088059238,0.8068015316998601,0.7684452543762801,0.7434392342343857,0.5862098059793182,0.6429033345768945,0.6551064255862786,0.7290409444419076,0.7846287194260702,0.7293708154387649,0.7771777242281113,0.7227408937043822,0.7289337327055021,0.7495462665816482,0.7385643466202965,0.6364687180937769,0.6273445276375311,0.657958647530137,0.69882809965683,0.6448335778609634,0.7267277202028177,0.7495133556307566,0.6852708180356838,0.7693829563823191,0.7875183415716197,0.8188953699581105,0.7951077453722745,0.7749600418449336,0.7502583376057149,0.7391402321120488,0.7626000895755096,0.7825178000368495,0.7616804330331978,0.7572327687667288,0.8461403099289171,0.6864371574988838,0.596032339345486,0.7671048175273418,0.7384234470873939,0.7023962879638121,0.7033826589496761,0.7118034493803537,0.7046984211887607,0.7515132146350356,0.7067354305664282,0.7076110820709944,0.7245500738647287,0.7709082680023704,0.7964320270937224,0.7760777407733109,0.7629458767285106,0.7809686135992854,0.7304771030380466,0.6990792247492259,0.7185645125431117,0.7667028926192966,0.6466255743217239,0.6329654528684355,0.6864657201378778,0.6938043413769487,0.6280984465442846,0.6575263992680108,0.6530518672838366,0.4962892621806103,0.24207020660675194,0.1808508908299529,0.2452016206134823,0.6190901191057845,0.5849534467965791,0.5801732885994417,0.5515270315016928,0.490914829115707,0.5082656994882127,0.5341838054681409,0.5857280935446484,0.6042960847002045,0.5967864495205822,0.5625553442171141,0.6368860369033903,0.6698148405126856,0.6516788991604014,0.6172623860776374,0.6061808261969459,0.59177231906767,0.5256550910343083,0.6346079374839099,0.5954334112823397,0.5771837906266389,0.63959457425882,0.5287171307887808,0.5404388230972961,0.47405351763964526,0.5555033858572455,0.5437348487653508,0.31774758986222373,0.42976819580434655,0.34027896754731246,0.3727879552436404,0.360715188586579,0.2808767857325756,0.23188415208456062,0.26671360630721486,0.18978622309117657,0.27285260545579687,0.1897796019782493,0.24700836339125562,0.20755313061877442,0.19424174632063046,0.26586307228870143,0.20631504205724888,0.15035639793451222,0.16415067632065977,0.20359985121091606,0.17187517635745578,0.17332512094079616,0.22257624707913082,0.3161931094136625,0.20554297925367507,0.2817031840227494,0.327852028433251,0.31023454421921615,0.3679744241441425,0.3882947576552236,0.5204780297411173,0.5153292805857916,0.599241263149504,0.6218434651760777,0.4978447012134399,0.5611796389722755,0.4969624746673482,0.3234793125235929,0.3806520770840601,0.43355973278781396,0.47520861481198806,0.5690063033923978,0.5821276969141591,0.5761864550491107,0.5174137657253797,0.33489366318788955,0.39533041967556537,0.28325423830804036,0.3243735623070968,0.319976132520762,0.27506978776070545,0.2532168414072201,0.26057191198692903,0.2512591093255678,0.22844729603879624,0.43006048039145045,0.4433217729034566,0.5619160224026623,0.3336523181583689,0.33321321235697443,0.25090844461425044,0.264186402396294,0.2409436183604591,0.2495447255122009,0.4092547374119385,0.4708388244072597,0.48752921593950366,0.5440523972300577,0.6277331518120611,0.589281245409154,0.6083025227653712,0.5455950883548946,0.5975012143560452,0.6731280976486005,0.5971697598778258,0.6883396946209581,0.6039726111150112,0.5707466706825102,0.6677823127534999,0.6248863536436509,0.6357845566098647,0.6339530260395161,0.46295621593024,0.5140738274473926,0.5068826174363551,0.4603877929596795,0.4858666111261535,0.5174306272199396,0.39886715696536995,0.2215728448577809,0.2818544166896263,0.468644491008229,0.6100675275395122,0.5591836272537005,0.5620581359834157,0.5965327529427857,0.5926941726314888,0.6950746631784347,0.6756178930249663,0.6186869676297224,0.6053626254750676,0.740309482603645,0.6726264222608833,0.7028969665183321,0.5316666768114817,0.5325604119787958,0.6122005878970451,0.6019291043408531,0.7620960184832611,0.6784605801975163,0.5503702253739016,0.7585566910115796,0.8068982093866485,0.6453417876728563,0.7080675568355925,0.7622591208058194,0.7299211683527632,0.6618969926107013,0.6754099288497537,0.5889790079874659,0.7394548611029711,0.765767158845087,0.813236261247537,0.7897685977991471,0.7630589097866307,0.7169669592327932,0.7548109685375393,0.6366429229340658,0.7752227115807582,0.711431150482455,0.6916817581920348,0.6029769730871544,0.6091257421664052,0.4877917452103832,0.574382057749673,0.6051036193442281,0.587866846133164,0.6013293796366187,0.6227062225239365,0.6357038105804228,0.5578138548749481,0.6547481635379189,0.710925069209127,0.7131067171776115,0.6406161116513917,0.6746185801240915,0.6640325352550998,0.6592731835147077,0.6107110769626033,0.6512798764090318,0.7143981859827317,0.6881776162358962,0.6487543692959071,0.6765825845333387,0.6556415281138435,0.6872374501980174,0.7487298919887564,0.7551686353463637,0.7749350948137759,0.643895518801253,0.48529849645065415,0.6000915408938595,0.5534277087823278,0.5244076876657223,0.5224730920218874,0.43543714177468174,0.35547386396455327,0.3141518958537203,0.3264699080525789,0.30489513883690256,0.24374908880047103,0.14001996589510385,0.2067800977608537,0.29930351211669287,0.29572508368232087,0.3122041198380447,0.28635444424988327,0.31265351927875756,0.3322744629412647,0.3262907233434851,0.32189809832774496,0.288899764605146,0.2646199536781521,0.28970067636567765,0.23923630192284678,0.22691354385377882,0.3961494888343933,0.4265471970642965,0.5102983397909634,0.36842817232878444,0.37695254114065313,0.23653120610052875,0.24325384865796715,0.21838078255035204,0.21545501393389088,0.21270114694235598,0.23678680721679732,0.24353025775637338,0.23787813553466458,0.229517244352073,0.6101594191269106,0.4379676850490134,0.3853231964806728,0.25972129420379664,0.2877159556981125,0.21091113470089295,0.20642896918203898,0.20978816084757893,0.18224166326086033,0.18921611918021675,0.19665890368635064,0.28243841630044864,0.22418411931725113,0.21129269011464757,0.21153949947400502,0.24544845037199242,0.16848603516275962,0.1666198404242892,0.26941741738427055,0.237249896885839,0.30225680682955747,0.2651600705714441,0.2918414062482946,0.31277508019003397,0.3862100408636892,0.3587816588850452,0.21746554652744504,0.22677218909734626,0.20678518141331276,0.25865871163046295,0.29927110796708667,0.21552588700532083,0.25396384459602156,0.1683707285372678,0.2065212207735568,0.21576481663707558,0.19583803017793358,0.31909714761822605,0.3680363052986962,0.27377267542836037,0.28322990352109934,0.21068216443804963,0.220439118784239,0.32310585719513285,0.4445810715836641,0.48767656359637873,0.6045864928858415,0.5926634552660996,0.6684362554753416,0.6774941049849644,0.6584105981778785,0.5726867449125093,0.5307371038793567,0.5588167530694552,0.4602064899426176,0.559617712295652,0.5664896435230862,0.6131275636222017,0.5149460664635692,0.5436525565366201,0.42263260159820504,0.41291657655077263,0.2994875847336841,0.23131003735643743,0.28622350378832917,0.44947387372567243,0.5579950786047452,0.4882875518427913,0.36881310779626725,0.39039349923111805,0.5406638676824438,0.5819226952793568,0.41444769808753273,0.4530745920555253,0.6177152143119852,0.563850766523864,0.7278006300150545,0.7603409974481807,0.721002006502719,0.7751187604073749,0.746438741846519,0.7234487532449759,0.764854652532551,0.7109473119676027,0.7125977619673453,0.735678654374244,0.6674997672002969,0.6933270216530859,0.6631518635681278,0.6684409416054642,0.5962642866595567,0.740635707831661,0.7246059787750796,0.7653088398948044,0.8263123852973056,0.7874659891558693,0.8134530031549332,0.7482000083616631,0.665547758223639,0.7021625777637233,0.5891691519959207,0.6640389576029646,0.6513223240525079,0.6091435988219639,0.3945147170686315,0.31441774044061177,0.3039901519982145,0.2557668910587817,0.2849975227795159,0.5483744118920331,0.5199429052782149,0.5343694221280757,0.5148041062165923,0.6137796832299701,0.5642978342169334,0.5043583496471007,0.37236817303350955,0.47747828909721274,0.42979609262432283,0.4383852073087937,0.38561789001698565,0.4492783702334336,0.4979481021538315,0.5941985496656281,0.6711954350698892,0.5992788157084047,0.6325283835555425,0.6452173791524747,0.6496793941055209,0.7638609166680075,0.7699271841505585,0.6349510610815204,0.6238186408654355,0.6183988177407709,0.5082245475567019,0.5518782155233009,0.6315455853192984,0.5527933158239633,0.5607790218615046,0.632287212288005,0.6409827365163978,0.5935485440316116,0.5694578577587233,0.6368053268718591,0.5597350350709599,0.5310218245147733,0.5465976468078031,0.52467441767557,0.4326108780016962,0.4912526017468662,0.3564029794235222,0.4638496583659788,0.3937631996478594,0.31300143408038505,0.32520992658581965,0.4249734271830622,0.3271229991353998,0.30775267024824304,0.45190397795869924,0.2656390653236638,0.29261139692380067,0.25373772257199545,0.30387187639213176,0.2690551075282097,0.3645484330853331,0.3725696736803647,0.2748910888234718,0.3270714560422007,0.24122927666506738,0.26199185716665596,0.20720360754905268,0.34956931450616785,0.2578165507624554,0.2822709754974847,0.35742842429382987,0.45391926430680724,0.5088630470600639,0.5042554285697065,0.41343955608166416,0.34940993182396896,0.3413656066674798,0.3468698008849897,0.2680114905526305,0.35334278579912876,0.4872904748477031,0.5250423036038342,0.4486398081350917,0.4362760373302591,0.5517826985321256,0.42052774587804975,0.4266662427570184,0.23469163027011086,0.2442310204375067,0.3287553695030296,0.20769361998110564,0.2247592841489606,0.27082755763655353,0.20006598779114343,0.24210160586304602,0.20319024430889246,0.16434988287022662,0.3851060428684508,0.44696146354857663,0.3139220390181977,0.3833676955309857,0.47416144300461965,0.4408381735550294,0.3702187604956285,0.44374836582424526,0.45585790005497706,0.487961702985725,0.4531348987397384,0.4807947045663826,0.4809030613054983,0.5407344694752425,0.5375474068679114,0.5576835905078537,0.37877062716873583,0.5114489376357699,0.4846186399089343,0.5819338666314979,0.6138220886353064,0.5113288067398014,0.5635652834623915,0.5050802406877201,0.5317495017881324,0.5769387746460465,0.5383729111826444,0.61971789867357,0.5731755863496897,0.6250327282889283,0.526131890185598,0.6188949268460235,0.6509696305207751,0.6399743643792433,0.6659027364707872,0.7009230264624848,0.6271891917815039,0.6111259239945008,0.5696902461051844,0.5434390464963281,0.533032080227821,0.4303219691092865,0.4365896573722671,0.412677661463957,0.3862647016055941,0.4397973102281687,0.26228643258830764,0.30133104621839935,0.3281108696927699,0.38347630231705,0.28643054008415925,0.19903886149214903,0.23119495558852549,0.2884545810828018,0.24457001594312242,0.25468037811940725,0.23401543383984005,0.24403466739983987,0.22320495323801334,0.20221503048164918,0.23353280486500455,0.2410698531911265,0.1740595910629042,0.2225471406763722,0.3996142031217982,0.4666661517992081,0.4748222902217707,0.4135392688555158,0.4634570532735536,0.21951870246823463,0.2666406343232939,0.2964856290832813,0.33584203890755093,0.3045745524445087,0.2636414881952781,0.26572930081168145,0.23432472803532767,0.166281790038956,0.1600688934890873,0.142972060265753,0.1811797643699499,0.1405388261869227,0.18819736113895685,0.19184944159826656,0.17077419165497162,0.17818486592598248,0.21835259498575857,0.18077126634247856,0.1744811136018213,0.2161518112355755,0.23138505625638164,0.22977278637793502,0.22714387460877902,0.2108949232677726,0.19693407040140426,0.32872884933391633,0.3624605692750442,0.3748255075412559,0.45022003654839093,0.3898627947711252,0.4803033349706156,0.4960208959719699,0.4750242234621132,0.3397947832844603,0.4129360265681998,0.6171159109813356,0.5639179642816081,0.6375988120210563,0.708694082627313,0.7460499249604355,0.7558182974133162,0.659745064621894,0.5262261199200454,0.540239819048175,0.5848667879047277,0.5780778250106355,0.6821170740172933,0.5984361938412641,0.586572602302009,0.5863297204356483,0.5215095487317681,0.5685369060653171,0.4747412388054706,0.5768349647219355,0.5385374353323511,0.49629524089254,0.6675392054798591,0.5015136600872233,0.49180436606713585,0.44661681994039465,0.3840063532414418,0.26932616669550086,0.34300263431419753,0.21429822487911643,0.24243876581096926,0.27628067513946963,0.21090558266696874,0.1888861074026912,0.13951883359884437,0.2432786829543458,0.25748052110291914,0.20060048958106916,0.2485872775264098,0.3036910439170426,0.2590460160165287,0.3681184477322483,0.3792628319619217,0.5215744297584957,0.47155456791932854,0.6138126517823866,0.6279206492260564,0.7179384796163406,0.7406785376713906,0.7755326605732393,0.7624004758221989,0.6622740082021931,0.6807816647113971,0.7862996949381441,0.7815609540731603,0.6554500858221776,0.7451282187087696,0.6909964281108998,0.787414179146869,0.7376989605385317,0.7091820807326402,0.6761779854995287,0.6077311285110438,0.6776059805053285,0.6291486859026701,0.7133809523377568,0.6790892799146481,0.7165157035214206,0.582587175766978,0.3919720688173598,0.255628310558907,0.2845808107883353,0.2854813877712794,0.17893988376639647,0.17886735664508102,0.18222958431340472,0.17781179902207966,0.18325006068970154,0.1958928010722697,0.15019733303790345,0.20878562409165652,0.24316025327075308,0.3430852907804824,0.3429138607126916,0.1907775792285843,0.2014679826722321,0.220594851822969,0.26431913285750985,0.4470762823562846,0.39402290056118816,0.42313981071896656,0.6220701664257893,0.5705202684801971,0.6036950870371165,0.5850927768293518,0.7365468803982059,0.692053277358379,0.7013762184453082,0.5701813468758314,0.6350015346037465,0.6945605180074729,0.6036287971764943,0.6335636478276628,0.633481599530635,0.6419770764036951,0.6970473000950136,0.7479020710352918,0.7486022892420051,0.7348545191552187,0.6204218032914879,0.6337583722760932,0.610695159697693,0.5392714234508257,0.38469473508439944,0.4719252638173134,0.3597374876334975,0.3692589385532582,0.4212915824620963,0.2529466620028087,0.20922507106095065,0.17614275759483197,0.17417240987805604,0.1791410244436198,0.19328221239299503,0.17422704461181465,0.19257410544996387,0.18884132590192898,0.17721837901118753,0.2750905579841551,0.21231875994497718,0.24773945350920337,0.2683608825457531,0.20450071485225496,0.30848999746403805,0.2781306997618633,0.5119259365280056,0.4859877251911572,0.4884469456011111,0.4198155984372652,0.46312466753971376,0.4156704173485027,0.4027084535877584,0.25748455051861935,0.3196317496573489,0.4322163134818165,0.5259940921818386,0.6206192936681615,0.6182310115665808,0.6159031300806077,0.5713031212615333,0.5515273504713962,0.5696150144496958,0.38681940227407907,0.4936857906430954,0.30537148838128186,0.50193301828827,0.525331044194109,0.61882528733496,0.47281285127203,0.43244856873517795,0.5034284741830115,0.5567876826406848,0.5162135985615774,0.3613472292902187,0.44287151676697617,0.42732261266828403,0.3724708864014424,0.25257796068873734,0.21733605076923262,0.162596215382032,0.1366067933683944,0.15910908437320906,0.07618044112282701,0.16364548119704792,0.17455971918028412,0.2829844922832889,0.21187162133071427,0.3554583724796182,0.2789132777225843,0.24664852074266216,0.22813625181435399,0.23552092639073954,0.34797950261764937,0.43436796640457187,0.48349897648776397,0.4801997672865956,0.4869540651311056,0.46885417932812096,0.5929930665959957,0.6144007898146777,0.510914853325424,0.46438341816922724,0.5213991849000805,0.5869795597013338,0.6237434293014628,0.5761635121649051,0.6593559102594166,0.7029624886485094,0.6819077827061656,0.67162890305405,0.48938994197032487,0.5317111438748068,0.43690399525838314,0.4520451676675176,0.4463111489036903,0.4034570267929625,null,null,null,null,null,null,null,null,null,null,null,null,null,null,null,null,null,null,null,null,null,null,null,null,null,null,null,null,null,null,null,null,null,null]},"qmean_version":"4.3.0"},"membrane":{"is_transmem":false,"mem_param":{},"transfer":{"biounit_is_transmem":false,"coverage":0.0}}}
