# Supplementary material for: Metabolic capacity is maintained despite shifts in microbial diversity in estuary sediments
Source: ISME Commun. 2025 Oct 11;5(1):ycaf182. doi: 10.1093/ismeco/ycaf182 (PMC12687941; doi:10.1093/ismeco/ycaf182)
Supplement: Supplementary_Data_1_ycaf182 [file supplementary_data_1_ycaf182.zip › SWISS-MODEL/8_1_May_SF_Bin5_scaffold_55982_c1/models/02/model.pdb]

TITLE     SWISS-MODEL SERVER (https://swissmodel.expasy.org)
TITLE    2 Untitled Project
EXPDTA    THEORETICAL MODEL (SWISS-MODEL SERVER)
AUTHOR    SWISS-MODEL SERVER (SEE REFERENCE IN JRNL Records)
REVDAT   1   29-MAR-23 1MOD    1       04:56
JRNL        AUTH   A.WATERHOUSE,M.BERTONI,S.BIENERT,G.STUDER,G.TAURIELLO,
JRNL        AUTH 2 R.GUMIENNY,F.T.HEER,T.A.P.DE BEER,C.REMPFER,L.BORDOLI,
JRNL        AUTH 3 R.LEPORE,T.SCHWEDE
JRNL        TITL   SWISS-MODEL: HOMOLOGY MODELLING OF PROTEIN STRUCTURES AND
JRNL        TITL 2 COMPLEXES
JRNL        REF    NUCLEIC.ACIDS.RES..           V.  46 W296  2018
JRNL        PMID   29788355
JRNL        DOI    10.1093/nar/gky427
REMARK   1
REMARK   1 REFERENCE 1
REMARK   1  AUTH   S.BIENERT,A.WATERHOUSE,T.A.P.DE BEER,G.TAURIELLO,G.STUDER,
REMARK   1  AUTH 2 L.BORDOLI,T.SCHWEDE
REMARK   1  TITL   THE SWISS-MODEL REPOSITORY - NEW FEATURES AND FUNCTIONALITY
REMARK   1  REF    NUCLEIC.ACIDS.RES..           V.  45       2017
REMARK   1  REFN                   ISSN 0305-1048
REMARK   1  PMID   27899672
REMARK   1  DOI    10.1093/nar/gkw1132
REMARK   1
REMARK   1 REFERENCE 2
REMARK   1  AUTH   N.GUEX,M.C.PEITSCH,T.SCHWEDE
REMARK   1  TITL   AUTOMATED COMPARATIVE PROTEIN STRUCTURE MODELING WITH
REMARK   1  TITL 2 SWISS-MODEL AND SWISS-PDBVIEWER: A HISTORICAL PERSPECTIVE
REMARK   1  REF    ELECTROPHORESIS               V.  30       2009
REMARK   1  REFN                   ISSN 0173-0835
REMARK   1  PMID   19517507
REMARK   1  DOI    10.1002/elps.200900140
REMARK   1
REMARK   1 REFERENCE 3
REMARK   1  AUTH   G.STUDER,G.TAURIELLO,S.BIENERT,M.BIASINI,N.JOHNER,T.SCHWEDE
REMARK   1  TITL   PROMOD3 - A VERSATILE HOMOLOGY MODELLING TOOLBOX
REMARK   1  REF    PLOS COMP. BIOL.              V.  17       2021
REMARK   1  REFN                   ISSN 
REMARK   1  PMID   33507980
REMARK   1  DOI    https://doi.org/10.1371/journal.pcbi.1008667
REMARK   1
REMARK   1 REFERENCE 4
REMARK   1  AUTH   G.STUDER,C.REMPFER,A.WATERHOUSE,R.GUMIENNY,J.HAAS,T.SCHWEDE
REMARK   1  TITL   QMEANDISCO - DISTANCE CONSTRAINTS APPLIED ON MODEL QUALITY 
REMARK   1  TITL 2 ESTIMATION
REMARK   1  REF    BIOINFORMATICS                V.  36       2020
REMARK   1  REFN                   ISSN 
REMARK   1  PMID   31697312
REMARK   1  DOI    https://doi.org/10.1093/bioinformatics/btz828
REMARK   1
REMARK   1 REFERENCE 5
REMARK   1  AUTH   P.BENKERT,M.BIASINI,T.SCHWEDE
REMARK   1  TITL   TOWARD THE ESTIMATION OF THE ABSOLUTE QUALITY OF INDIVIDUAL
REMARK   1  TITL 2 PROTEIN STRUCTURE MODELS
REMARK   1  REF    BIOINFORMATICS                V.  27       2011
REMARK   1  REFN                   ISSN 1367-4803
REMARK   1  PMID   21134891
REMARK   1  DOI    10.1093/bioinformatics/btq662
REMARK   1
REMARK   1 REFERENCE 6
REMARK   1  AUTH   M.BERTONI,F.KIEFER,M.BIASINI,L.BORDOLI,T.SCHWEDE
REMARK   1  TITL   MODELING PROTEIN QUATERNARY STRUCTURE OF HOMO- AND
REMARK   1  TITL 2 HETERO-OLIGOMERS BEYOND BINARY INTERACTIONS BY HOMOLOGY
REMARK   1  REF    SCI.REP.                      V.   7       2017
REMARK   1  REFN                   ISSN
REMARK   1  PMID   28874689
REMARK   1  DOI    10.1038/s41598-017-09654-8
REMARK   1
REMARK   1 DISCLAIMER
REMARK   1 The SWISS-MODEL SERVER produces theoretical models for proteins.
REMARK   1 The results of any theoretical modelling procedure is
REMARK   1 NON-EXPERIMENTAL and MUST be considered with care. These models may
REMARK   1 contain significant errors. This is especially true for automated
REMARK   1 modeling since there is no human intervention during model
REMARK   1 building. Please read the header section and the logfile carefully
REMARK   1 to know what templates and alignments were used during the model
REMARK   1 building process. All information by the SWISS-MODEL SERVER is
REMARK   1 provided "AS-IS", without any warranty, expressed or implied.
REMARK   2
REMARK   2 COPYRIGHT NOTICE
REMARK   2 This SWISS-MODEL protein model is copyright. It is produced by the
REMARK   2 SWISS-MODEL server, developed by the Computational Structural
REMARK   2 Biology Group at the SIB Swiss Institute of Bioinformatics at the
REMARK   2 Biozentrum, University of Basel (https://swissmodel.expasy.org). This
REMARK   2 model is licensed under the CC BY-SA 4.0 Creative Commons
REMARK   2 Attribution-ShareAlike 4.0 International License
REMARK   2 (https://creativecommons.org/licenses/by-sa/4.0/legalcode), i.e. you
REMARK   2 can copy and redistribute the model in any medium or format,
REMARK   2 transform and build upon the model for any purpose, even
REMARK   2 commercially, under the following terms:
REMARK   2 Attribution - You must give appropriate credit, provide a link to
REMARK   2 the license, and indicate if changes were made. You may do so in any
REMARK   2 reasonable manner, but not in any way that suggests the licensor
REMARK   2 endorses you or your use. When you publish, patent or distribute
REMARK   2 results that were fully or partially based on the model, please cite
REMARK   2 the corresponding papers mentioned under JRNL.
REMARK   2 ShareAlike - If you remix, transform, or build upon the material,
REMARK   2 you must distribute your contributions under the same license as the
REMARK   2 original.
REMARK   2 No additional restrictions - you may not apply legal terms or
REMARK   2 technological measures that legally restrict others from doing
REMARK   2 anything the license permits.
REMARK   2 Find a human-readable summary of (and not a substitute for) the
REMARK   2 CC BY-SA 4.0 license at this link:
REMARK   2 https://creativecommons.org/licenses/by-sa/4.0/
REMARK   3 
REMARK   3 MODEL INFORMATION
REMARK   3  ENGIN   PROMOD3
REMARK   3  VERSN   3.2.1
REMARK   3  OSTAT   monomer
REMARK   3  OSRSN   PREDICTION
REMARK   3  QSPRD   0.250
REMARK   3  GMQE    0.37
REMARK   3  QMNV    4.3.0
REMARK   3  QMNDG   0.48
REMARK   3  MODT    FALSE
REMARK   3 
REMARK   3 TEMPLATE 1
REMARK   3  PDBID   1r27
REMARK   3  CHAIN   A
REMARK   3  MMCIF   A
REMARK   3  PDBV    2023-03-17
REMARK   3  SMTLE   1r27.4.A
REMARK   3  SMTLV   2023-03-23
REMARK   3  MTHD    X-RAY DIFFRACTION 2.00 A
REMARK   3  FOUND   HHblits
REMARK   3  GMQE    0.41
REMARK   3  SIM     0.31
REMARK   3  SID     20.78
REMARK   3  OSTAT   homo-dimer
REMARK   3  LIGND   MO
REMARK   3  LIGND 2 MO
REMARK   3  LIGND 3 MO
REMARK   3  LIGND 4 MO
REMARK   3  LIGND 5 SF4
REMARK   3  LIGND 6 SF4
REMARK   3  LIGND 7 SF4
REMARK   3  LIGND 8 SF4
REMARK   3  LIGND 9 SF4
REMARK   3  LIGND 10 SF4
REMARK   3  LIGND 11 SF4
REMARK   3  LIGND 12 SF4
REMARK   3  LIGND 13 SF4
REMARK   3  LIGND 14 SF4
REMARK   3  LIGND 15 SF4
REMARK   3  LIGND 16 SF4
REMARK   3  LIGND 17 SF4
REMARK   3  LIGND 18 SF4
REMARK   3  LIGND 19 SF4
REMARK   3  LIGND 20 SF4
REMARK   3  LIGND 21 MGD
REMARK   3  LIGND 22 MGD
REMARK   3  LIGND 23 MGD
REMARK   3  LIGND 24 MGD
REMARK   3  LIGND 25 MGD
REMARK   3  LIGND 26 MGD
REMARK   3  LIGND 27 MGD
REMARK   3  LIGND 28 MGD
REMARK   3  LIGND 29 F3S
REMARK   3  LIGND 30 F3S
REMARK   3  LIGND 31 F3S
REMARK   3  LIGND 32 F3S
REMARK   3  ALN A TRG MFLSRRQFLKVSVGTVAAVAVADKVLALTALQPVIEVGNPLGDYPDRSWERVYHDQYR
REMARK   3  ALN A TRG YDSSFTWVCSPNDTHACRVRAFVRNGVVMRVEQNYDHQTYEDLYGNRGTFAHNPRMCL
REMARK   3  ALN A TRG KGFTFHRRVYGPYRLKGPLMRKGWK-QWMDDN----APEL------TAETKRKYKFDS
REMARK   3  ALN A TRG RFLDDMLRVSWDTAFTYAAKAMITIATRYSGEAGARRLREQGYAPEMIEMMKGAGTRC
REMARK   3  ALN A TRG F-KHRAGMPVLGIIGKMGNTRMNGGINALLDTWIRKVSPDQAQGGRYWSNYTWHGDQN
REMARK   3  ALN A TRG PAHPFWSGVQGSDIDLSDMRFSKLNTSWGKNFVENKMPEAHWKLECIERGARVVVITP
REMARK   3  ALN A TRG EYNPTAYRADYWMPLRPESDGALFLGAMKIIIDENM------HDIDFLKSFTDAPILV
REMARK   3  ALN A TRG RTDT-------LQYLDPRDVIADYKFPDFSKSYSGRIQSLKPEQIQRLGGMMVWDLNK
REMARK   3  ALN A TRG KQVVPLHREQV-------GWHYTN----------------SGI-------D-------
REMARK   3  ALN A TRG ------AALT-------GTYRVKLLNGREIDAMPIWQMYM------------------
REMARK   3  ALN A TRG VHFQDYDLDTVHQITRTPKDLIVRWARDSGTI-----KPAAIHNGEGTCHYFHQTANA
REMARK   3  ALN A TRG RGAAMVLIITGNVGKFGTGQHTWAGNYKA-GTWTATPWSGAGLSV----HT---GEDP
REMARK   3  ALN A TRG F--------------N-ITLDPNAHGKEIKTR---SYYYGEEVGYWNH----GDTALI
REMARK   3  ALN A TRG ---------VNTPKYG-RKVFTGKT--------HMPTPSKFRWVVNVNVVNNAKHHYD
REMARK   3  ALN A TRG -MV------------------------------RNVDPNIECLITQDIEMTSDINHAD
REMARK   3  ALN A TRG IAFAANSWMEFTYPEMTVTVSNPWVQIWKGGIRPLYDTRNDLDTFAGVAAKLSDMTGD
REMARK   3  ALN A TRG ----K--------------------RMRDYFAMV------------------YQN---
REMARK   3  ALN A TRG ------------------------RVDVYVQR-------------------------M
REMARK   3  ALN A TRG LDASSTFYGY----SADVMLKSE------------KGWMVMV----------------
REMARK   3  ALN A TRG ----RTYPRHPFWEETNESKPMWTRSGRYENYRIEPEAIEYGENFISHREGPEATPYL
REMARK   3  ALN A TRG PNAIFTTNPYVRPDDYGIPITAQHHDDKTVRNIKLSWHEIKRHSNPLWEKGYQFYCVT
REMARK   3  ALN A TRG PKTRHRVHSQWSVNDWVQIYESNFGDPYRMDKRTPGVGEHQIHINPQAAKDRGINDGD
REMARK   3  ALN A TRG YVYVDGNPVDRPYRGWKPSDPYYKVARLMIRAKYNPAYPYHVTMAKHAPFVATAKSVK
REMARK   3  ALN A TRG GHETRPDGRAIAIDTGYQSNFRYGAQQSFTRNWLMPMHQTDSLPGKHAVAWKFKWGYQ
REMARK   3  ALN A TRG VDHHAINTVPKECLIRITKAEDGGIGARGPWEPVRTGFTPGQENEFMIKWLKGEHIKI
REMARK   3  ALN A TRG KV
REMARK   3  ALN A TPL -FLDRFRYFKQKGETFADGHG--------QL-----------LNTNRDWEDGYRQRWQ
REMARK   3  ALN A TPL HDKIVRSTHGVNCTGSCSWKIYVKNGLVTWETQQTDYPRT-----RPDLPNHEPRGCP
REMARK   3  ALN A TPL RGASYSWYLYSANRLKYPMMRKRLMKMWREAKALHSDPVEAWASIIEDADKAKSFKQA
REMARK   3  ALN A TPL RGRGGFVRSSWQEVNELIAASNVYTIKNYGPDRVAGFS--------------PIPAMS
REMARK   3  ALN A TPL MVSYASGARYL---SLIGGT--------------------------CLSFYDWYCDLP
REMARK   3  ALN A TPL PASPQTWGEQTDVPESADWYNSSYIIAWGSNVPQTRTPDAHFFTEVRYKGTKTVAVTP
REMARK   3  ALN A TPL DYAEIAKLCDLWLAPKQGTDAAMALAMGHVMLREFHLDNPSQYFTDYVRRYTDMPMLV
REMARK   3  ALN A TPL MLEERDGYYAAGRMLRAADLVDALGQEN-----------------NPEWKTVAFNT-N
REMARK   3  ALN A TPL GEMVAPNGSIGFRWGEKGKWNLEQRDGKTGEETELQLSLLGSQDEIAEVGFPYFGGDG
REMARK   3  ALN A TPL TEHFNKVELENVLLHKLPVKRLQLADGSTALVTTVYDLTLANYGLERGLNDVNCATSY
REMARK   3  ALN A TPL DDVKAYTPAWAEQITGVSRSQIIRIAREFADNADKTHGRSMIIVGAGLNHWYHLDMNY
REMARK   3  ALN A TPL RGLINMLIFCGCVGQSGGGWAHYVGQEKLRPQT---GWQPLAFALDWQRPARHMNSTS
REMARK   3  ALN A TPL YFYNHSSQWRYETVTAEELLSPMADKSRYTGHLIDFNVRAERMGWLPSAPQLGTNPLT
REMARK   3  ALN A TPL IAGEAEKAGMNPVDYTVKSLKEGSIRFAAEQPENGKNHPRNLFIWRSNLLGSSGKGHE
REMARK   3  ALN A TPL FMLKYLLGTEHGIQGKDLGQQGGVKPEEVDWQDNGLEGKLDLVVTLDFRLSSTCLYSD
REMARK   3  ALN A TPL IILPTATWYEKDDM--NTSDMHPFIHPLSAAVDPAWEAKSDWEIYKAIAKKFSEVCVG
REMARK   3  ALN A TPL HLGKETDIVTLPIQHDSAAELAQPLDVKDWKKGECDLIPGKTAPHIMVVERDYPATYE
REMARK   3  ALN A TPL RFTSIGPLMEKIGNGGKGIAWNTQSEMDLLRKLNYTKAEGPAKGQPMLNTAIDAAEMI
REMARK   3  ALN A TPL LTLAPETNGQVAVKAWAALSEFTGRDHTHLALNKEDEKIRFRDIQAQPRKIISSPTWS
REMARK   3  ALN A TPL GLEDEHVSYNAGYTNVHELIPWRTLSGRQQLYQDHQWMRDFGESLLVYRPPIDTRSV-
REMARK   3  ALN A TPL ------------KEVIG--------------------------QKSNGNQEKALNFLT
REMARK   3  ALN A TPL PHQKWGIHSTYSDNLLMLTLG---------------RGGPVVWLSEADAKDLGIADND
REMARK   3  ALN A TPL WIEVFNS-----------------NGALTARAVVSQRVPAGMTMMYHAQERIVNL---
REMARK   3  ALN A TPL -----P--------GSEITQQRGGIHNSVTRITPKPTHMIGGYAHLA---------YG
REMARK   3  ALN A TPL FNYYGTVGSNRDEFVVVRKMKNIDWL--------------------------------
REMARK   3  ALN A TPL --
REMARK   3  ALN A OFF 2
ATOM      1  N   ARG A  47     -12.763 143.910  67.578  1.00  0.46           N  
ATOM      2  CA  ARG A  47     -11.797 144.039  68.703  1.00  0.46           C  
ATOM      3  C   ARG A  47     -11.830 142.829  69.638  1.00  0.46           C  
ATOM      4  O   ARG A  47     -12.344 141.776  69.284  1.00  0.46           O  
ATOM      5  CB  ARG A  47     -12.020 145.404  69.443  1.00  0.46           C  
ATOM      6  CG  ARG A  47     -10.755 146.244  69.762  1.00  0.46           C  
ATOM      7  CD  ARG A  47      -9.973 146.693  68.515  1.00  0.46           C  
ATOM      8  NE  ARG A  47      -9.180 147.927  68.843  1.00  0.46           N  
ATOM      9  CZ  ARG A  47      -9.605 149.177  68.603  1.00  0.46           C  
ATOM     10  NH1 ARG A  47     -10.877 149.445  68.323  1.00  0.46           N  
ATOM     11  NH2 ARG A  47      -8.736 150.184  68.640  1.00  0.46           N  
ATOM     12  N   SER A  48     -11.246 142.899  70.851  1.00  0.51           N  
ATOM     13  CA  SER A  48     -11.024 141.715  71.677  1.00  0.51           C  
ATOM     14  C   SER A  48     -12.231 141.251  72.483  1.00  0.51           C  
ATOM     15  O   SER A  48     -12.245 140.123  72.983  1.00  0.51           O  
ATOM     16  CB  SER A  48      -9.846 141.963  72.653  1.00  0.51           C  
ATOM     17  OG  SER A  48     -10.026 143.203  73.339  1.00  0.51           O  
ATOM     18  N   TRP A  49     -13.276 142.097  72.608  1.00  0.43           N  
ATOM     19  CA  TRP A  49     -14.521 141.782  73.294  1.00  0.43           C  
ATOM     20  C   TRP A  49     -15.431 140.821  72.520  1.00  0.43           C  
ATOM     21  O   TRP A  49     -16.191 140.060  73.114  1.00  0.43           O  
ATOM     22  CB  TRP A  49     -15.292 143.084  73.675  1.00  0.43           C  
ATOM     23  CG  TRP A  49     -15.992 143.797  72.527  1.00  0.43           C  
ATOM     24  CD1 TRP A  49     -15.485 144.658  71.596  1.00  0.43           C  
ATOM     25  CD2 TRP A  49     -17.345 143.517  72.124  1.00  0.43           C  
ATOM     26  NE1 TRP A  49     -16.414 144.895  70.608  1.00  0.43           N  
ATOM     27  CE2 TRP A  49     -17.574 144.231  70.934  1.00  0.43           C  
ATOM     28  CE3 TRP A  49     -18.326 142.693  72.672  1.00  0.43           C  
ATOM     29  CZ2 TRP A  49     -18.787 144.130  70.262  1.00  0.43           C  
ATOM     30  CZ3 TRP A  49     -19.549 142.592  71.996  1.00  0.43           C  
ATOM     31  CH2 TRP A  49     -19.779 143.298  70.806  1.00  0.43           C  
ATOM     32  N   GLU A  50     -15.341 140.789  71.170  1.00  0.57           N  
ATOM     33  CA  GLU A  50     -16.233 140.034  70.293  1.00  0.57           C  
ATOM     34  C   GLU A  50     -16.124 138.521  70.446  1.00  0.57           C  
ATOM     35  O   GLU A  50     -17.017 137.760  70.070  1.00  0.57           O  
ATOM     36  CB  GLU A  50     -15.958 140.427  68.823  1.00  0.57           C  
ATOM     37  CG  GLU A  50     -16.504 141.834  68.463  1.00  0.57           C  
ATOM     38  CD  GLU A  50     -15.452 142.729  67.844  1.00  0.57           C  
ATOM     39  OE1 GLU A  50     -14.698 142.267  66.949  1.00  0.57           O  
ATOM     40  OE2 GLU A  50     -15.278 143.900  68.295  1.00  0.57           O  
ATOM     41  N   ARG A  51     -15.043 138.058  71.103  1.00  0.53           N  
ATOM     42  CA  ARG A  51     -14.851 136.690  71.542  1.00  0.53           C  
ATOM     43  C   ARG A  51     -15.957 136.190  72.468  1.00  0.53           C  
ATOM     44  O   ARG A  51     -16.327 135.024  72.423  1.00  0.53           O  
ATOM     45  CB  ARG A  51     -13.479 136.535  72.234  1.00  0.53           C  
ATOM     46  CG  ARG A  51     -12.299 136.798  71.276  1.00  0.53           C  
ATOM     47  CD  ARG A  51     -10.924 136.594  71.917  1.00  0.53           C  
ATOM     48  NE  ARG A  51     -10.756 137.698  72.915  1.00  0.53           N  
ATOM     49  CZ  ARG A  51      -9.789 137.743  73.837  1.00  0.53           C  
ATOM     50  NH1 ARG A  51      -9.852 138.673  74.786  1.00  0.53           N  
ATOM     51  NH2 ARG A  51      -8.775 136.885  73.831  1.00  0.53           N  
ATOM     52  N   VAL A  52     -16.574 137.071  73.288  1.00  0.60           N  
ATOM     53  CA  VAL A  52     -17.634 136.704  74.224  1.00  0.60           C  
ATOM     54  C   VAL A  52     -18.816 136.000  73.554  1.00  0.60           C  
ATOM     55  O   VAL A  52     -19.283 134.967  74.024  1.00  0.60           O  
ATOM     56  CB  VAL A  52     -18.112 137.944  74.986  1.00  0.60           C  
ATOM     57  CG1 VAL A  52     -19.344 137.651  75.869  1.00  0.60           C  
ATOM     58  CG2 VAL A  52     -16.958 138.459  75.871  1.00  0.60           C  
ATOM     59  N   TYR A  53     -19.299 136.501  72.397  1.00  0.66           N  
ATOM     60  CA  TYR A  53     -20.317 135.817  71.608  1.00  0.66           C  
ATOM     61  C   TYR A  53     -19.826 134.529  70.946  1.00  0.66           C  
ATOM     62  O   TYR A  53     -20.515 133.512  70.947  1.00  0.66           O  
ATOM     63  CB  TYR A  53     -20.930 136.763  70.542  1.00  0.66           C  
ATOM     64  CG  TYR A  53     -21.790 137.815  71.197  1.00  0.66           C  
ATOM     65  CD1 TYR A  53     -22.893 137.432  71.981  1.00  0.66           C  
ATOM     66  CD2 TYR A  53     -21.540 139.186  71.008  1.00  0.66           C  
ATOM     67  CE1 TYR A  53     -23.706 138.394  72.594  1.00  0.66           C  
ATOM     68  CE2 TYR A  53     -22.374 140.151  71.596  1.00  0.66           C  
ATOM     69  CZ  TYR A  53     -23.446 139.752  72.402  1.00  0.66           C  
ATOM     70  OH  TYR A  53     -24.276 140.710  73.017  1.00  0.66           O  
ATOM     71  N   HIS A  54     -18.594 134.516  70.401  1.00  0.66           N  
ATOM     72  CA  HIS A  54     -17.957 133.348  69.789  1.00  0.66           C  
ATOM     73  C   HIS A  54     -17.836 132.166  70.746  1.00  0.66           C  
ATOM     74  O   HIS A  54     -18.175 131.024  70.426  1.00  0.66           O  
ATOM     75  CB  HIS A  54     -16.550 133.791  69.320  1.00  0.66           C  
ATOM     76  CG  HIS A  54     -15.556 132.752  68.911  1.00  0.66           C  
ATOM     77  ND1 HIS A  54     -15.567 132.253  67.624  1.00  0.66           N  
ATOM     78  CD2 HIS A  54     -14.407 132.401  69.542  1.00  0.66           C  
ATOM     79  CE1 HIS A  54     -14.422 131.623  67.490  1.00  0.66           C  
ATOM     80  NE2 HIS A  54     -13.677 131.682  68.622  1.00  0.66           N  
ATOM     81  N   ASP A  55     -17.417 132.445  71.989  1.00  0.65           N  
ATOM     82  CA  ASP A  55     -17.260 131.457  73.022  1.00  0.65           C  
ATOM     83  C   ASP A  55     -18.572 131.107  73.714  1.00  0.65           C  
ATOM     84  O   ASP A  55     -18.629 130.116  74.435  1.00  0.65           O  
ATOM     85  CB  ASP A  55     -16.156 131.914  74.003  1.00  0.65           C  
ATOM     86  CG  ASP A  55     -14.833 131.906  73.244  1.00  0.65           C  
ATOM     87  OD1 ASP A  55     -14.536 130.855  72.602  1.00  0.65           O  
ATOM     88  OD2 ASP A  55     -14.119 132.941  73.269  1.00  0.65           O  
ATOM     89  N   GLN A  56     -19.687 131.846  73.494  1.00  0.61           N  
ATOM     90  CA  GLN A  56     -21.041 131.346  73.739  1.00  0.61           C  
ATOM     91  C   GLN A  56     -21.500 130.292  72.734  1.00  0.61           C  
ATOM     92  O   GLN A  56     -22.076 129.273  73.117  1.00  0.61           O  
ATOM     93  CB  GLN A  56     -22.099 132.473  73.752  1.00  0.61           C  
ATOM     94  CG  GLN A  56     -22.023 133.361  75.011  1.00  0.61           C  
ATOM     95  CD  GLN A  56     -23.026 134.508  74.920  1.00  0.61           C  
ATOM     96  OE1 GLN A  56     -23.753 134.678  73.943  1.00  0.61           O  
ATOM     97  NE2 GLN A  56     -23.082 135.336  75.987  1.00  0.61           N  
ATOM     98  N   TYR A  57     -21.253 130.507  71.421  1.00  0.58           N  
ATOM     99  CA  TYR A  57     -21.644 129.585  70.360  1.00  0.58           C  
ATOM    100  C   TYR A  57     -20.972 128.225  70.446  1.00  0.58           C  
ATOM    101  O   TYR A  57     -21.622 127.201  70.213  1.00  0.58           O  
ATOM    102  CB  TYR A  57     -21.389 130.173  68.943  1.00  0.58           C  
ATOM    103  CG  TYR A  57     -22.436 131.201  68.619  1.00  0.58           C  
ATOM    104  CD1 TYR A  57     -23.773 130.809  68.431  1.00  0.58           C  
ATOM    105  CD2 TYR A  57     -22.104 132.559  68.503  1.00  0.58           C  
ATOM    106  CE1 TYR A  57     -24.766 131.766  68.180  1.00  0.58           C  
ATOM    107  CE2 TYR A  57     -23.097 133.521  68.271  1.00  0.58           C  
ATOM    108  CZ  TYR A  57     -24.429 133.121  68.117  1.00  0.58           C  
ATOM    109  OH  TYR A  57     -25.438 134.078  67.901  1.00  0.58           O  
ATOM    110  N   ARG A  58     -19.667 128.216  70.794  1.00  0.62           N  
ATOM    111  CA  ARG A  58     -18.804 127.056  70.949  1.00  0.62           C  
ATOM    112  C   ARG A  58     -19.319 125.974  71.908  1.00  0.62           C  
ATOM    113  O   ARG A  58     -19.937 126.245  72.939  1.00  0.62           O  
ATOM    114  CB  ARG A  58     -17.399 127.552  71.388  1.00  0.62           C  
ATOM    115  CG  ARG A  58     -16.282 126.486  71.425  1.00  0.62           C  
ATOM    116  CD  ARG A  58     -14.905 127.032  71.845  1.00  0.62           C  
ATOM    117  NE  ARG A  58     -14.456 128.018  70.811  1.00  0.62           N  
ATOM    118  CZ  ARG A  58     -13.982 127.686  69.602  1.00  0.62           C  
ATOM    119  NH1 ARG A  58     -13.831 128.629  68.680  1.00  0.62           N  
ATOM    120  NH2 ARG A  58     -13.672 126.431  69.282  1.00  0.62           N  
ATOM    121  N   TYR A  59     -19.076 124.694  71.559  1.00  0.66           N  
ATOM    122  CA  TYR A  59     -19.675 123.554  72.212  1.00  0.66           C  
ATOM    123  C   TYR A  59     -18.721 122.363  72.109  1.00  0.66           C  
ATOM    124  O   TYR A  59     -17.890 122.317  71.202  1.00  0.66           O  
ATOM    125  CB  TYR A  59     -21.067 123.250  71.570  1.00  0.66           C  
ATOM    126  CG  TYR A  59     -20.967 122.897  70.100  1.00  0.66           C  
ATOM    127  CD1 TYR A  59     -21.009 123.855  69.069  1.00  0.66           C  
ATOM    128  CD2 TYR A  59     -20.809 121.551  69.753  1.00  0.66           C  
ATOM    129  CE1 TYR A  59     -20.898 123.459  67.725  1.00  0.66           C  
ATOM    130  CE2 TYR A  59     -20.657 121.151  68.421  1.00  0.66           C  
ATOM    131  CZ  TYR A  59     -20.714 122.109  67.406  1.00  0.66           C  
ATOM    132  OH  TYR A  59     -20.578 121.715  66.063  1.00  0.66           O  
ATOM    133  N   ASP A  60     -18.799 121.397  73.047  1.00  0.70           N  
ATOM    134  CA  ASP A  60     -18.002 120.185  73.071  1.00  0.70           C  
ATOM    135  C   ASP A  60     -18.398 119.158  72.003  1.00  0.70           C  
ATOM    136  O   ASP A  60     -17.548 118.593  71.319  1.00  0.70           O  
ATOM    137  CB  ASP A  60     -18.100 119.516  74.471  1.00  0.70           C  
ATOM    138  CG  ASP A  60     -17.592 120.428  75.578  1.00  0.70           C  
ATOM    139  OD1 ASP A  60     -16.543 120.109  76.186  1.00  0.70           O  
ATOM    140  OD2 ASP A  60     -18.290 121.429  75.891  1.00  0.70           O  
ATOM    141  N   SER A  61     -19.711 118.886  71.809  1.00  0.71           N  
ATOM    142  CA  SER A  61     -20.138 117.916  70.799  1.00  0.71           C  
ATOM    143  C   SER A  61     -21.570 118.139  70.319  1.00  0.71           C  
ATOM    144  O   SER A  61     -22.361 118.870  70.913  1.00  0.71           O  
ATOM    145  CB  SER A  61     -19.966 116.438  71.258  1.00  0.71           C  
ATOM    146  OG  SER A  61     -20.120 115.512  70.175  1.00  0.71           O  
ATOM    147  N   SER A  62     -21.907 117.515  69.173  1.00  0.74           N  
ATOM    148  CA  SER A  62     -23.182 117.589  68.478  1.00  0.74           C  
ATOM    149  C   SER A  62     -23.749 116.197  68.374  1.00  0.74           C  
ATOM    150  O   SER A  62     -23.123 115.312  67.795  1.00  0.74           O  
ATOM    151  CB  SER A  62     -23.039 118.024  66.996  1.00  0.74           C  
ATOM    152  OG  SER A  62     -23.145 119.435  66.815  1.00  0.74           O  
ATOM    153  N   PHE A  63     -24.978 115.973  68.865  1.00  0.69           N  
ATOM    154  CA  PHE A  63     -25.627 114.678  68.759  1.00  0.69           C  
ATOM    155  C   PHE A  63     -26.888 114.825  67.936  1.00  0.69           C  
ATOM    156  O   PHE A  63     -27.577 115.838  68.011  1.00  0.69           O  
ATOM    157  CB  PHE A  63     -25.975 114.077  70.141  1.00  0.69           C  
ATOM    158  CG  PHE A  63     -24.709 113.851  70.918  1.00  0.69           C  
ATOM    159  CD1 PHE A  63     -24.039 112.619  70.851  1.00  0.69           C  
ATOM    160  CD2 PHE A  63     -24.188 114.864  71.738  1.00  0.69           C  
ATOM    161  CE1 PHE A  63     -22.870 112.401  71.593  1.00  0.69           C  
ATOM    162  CE2 PHE A  63     -23.025 114.649  72.486  1.00  0.69           C  
ATOM    163  CZ  PHE A  63     -22.366 113.417  72.414  1.00  0.69           C  
ATOM    164  N   THR A  64     -27.215 113.822  67.095  1.00  0.65           N  
ATOM    165  CA  THR A  64     -28.433 113.853  66.290  1.00  0.65           C  
ATOM    166  C   THR A  64     -29.543 113.142  67.024  1.00  0.65           C  
ATOM    167  O   THR A  64     -29.358 112.037  67.528  1.00  0.65           O  
ATOM    168  CB  THR A  64     -28.324 113.299  64.865  1.00  0.65           C  
ATOM    169  OG1 THR A  64     -27.933 111.933  64.771  1.00  0.65           O  
ATOM    170  CG2 THR A  64     -27.277 114.092  64.080  1.00  0.65           C  
ATOM    171  N   TRP A  65     -30.714 113.785  67.122  1.00  0.60           N  
ATOM    172  CA  TRP A  65     -31.864 113.250  67.816  1.00  0.60           C  
ATOM    173  C   TRP A  65     -33.103 113.775  67.108  1.00  0.60           C  
ATOM    174  O   TRP A  65     -33.002 114.488  66.110  1.00  0.60           O  
ATOM    175  CB  TRP A  65     -31.845 113.547  69.354  1.00  0.60           C  
ATOM    176  CG  TRP A  65     -31.914 115.012  69.793  1.00  0.60           C  
ATOM    177  CD1 TRP A  65     -31.009 116.018  69.599  1.00  0.60           C  
ATOM    178  CD2 TRP A  65     -33.039 115.601  70.462  1.00  0.60           C  
ATOM    179  NE1 TRP A  65     -31.505 117.203  70.108  1.00  0.60           N  
ATOM    180  CE2 TRP A  65     -32.754 116.980  70.632  1.00  0.60           C  
ATOM    181  CE3 TRP A  65     -34.249 115.075  70.877  1.00  0.60           C  
ATOM    182  CZ2 TRP A  65     -33.701 117.831  71.191  1.00  0.60           C  
ATOM    183  CZ3 TRP A  65     -35.239 115.958  71.317  1.00  0.60           C  
ATOM    184  CH2 TRP A  65     -34.973 117.322  71.477  1.00  0.60           C  
ATOM    185  N   VAL A  66     -34.304 113.391  67.562  1.00  0.60           N  
ATOM    186  CA  VAL A  66     -35.578 113.789  66.988  1.00  0.60           C  
ATOM    187  C   VAL A  66     -36.504 114.000  68.168  1.00  0.60           C  
ATOM    188  O   VAL A  66     -36.204 113.605  69.285  1.00  0.60           O  
ATOM    189  CB  VAL A  66     -36.201 112.738  66.065  1.00  0.60           C  
ATOM    190  CG1 VAL A  66     -35.474 112.660  64.714  1.00  0.60           C  
ATOM    191  CG2 VAL A  66     -36.126 111.380  66.760  1.00  0.60           C  
ATOM    192  N   CYS A  67     -37.670 114.636  68.001  1.00  0.64           N  
ATOM    193  CA  CYS A  67     -38.536 114.941  69.131  1.00  0.64           C  
ATOM    194  C   CYS A  67     -39.680 113.936  69.275  1.00  0.64           C  
ATOM    195  O   CYS A  67     -40.280 113.531  68.284  1.00  0.64           O  
ATOM    196  CB  CYS A  67     -39.097 116.379  68.985  1.00  0.64           C  
ATOM    197  SG  CYS A  67     -37.767 117.625  68.881  1.00  0.64           S  
ATOM    198  N   SER A  68     -40.044 113.528  70.524  1.00  0.43           N  
ATOM    199  CA  SER A  68     -41.156 112.602  70.792  1.00  0.43           C  
ATOM    200  C   SER A  68     -42.552 113.185  71.104  1.00  0.43           C  
ATOM    201  O   SER A  68     -43.329 112.444  71.724  1.00  0.43           O  
ATOM    202  CB  SER A  68     -40.899 111.643  71.996  1.00  0.43           C  
ATOM    203  OG  SER A  68     -39.578 111.123  72.061  1.00  0.43           O  
ATOM    204  N   PRO A  69     -43.038 114.399  70.799  1.00  0.64           N  
ATOM    205  CA  PRO A  69     -44.447 114.692  70.895  1.00  0.64           C  
ATOM    206  C   PRO A  69     -45.125 114.179  69.629  1.00  0.64           C  
ATOM    207  O   PRO A  69     -44.842 113.079  69.178  1.00  0.64           O  
ATOM    208  CB  PRO A  69     -44.436 116.220  71.039  1.00  0.64           C  
ATOM    209  CG  PRO A  69     -43.310 116.672  70.107  1.00  0.64           C  
ATOM    210  CD  PRO A  69     -42.369 115.464  70.069  1.00  0.64           C  
ATOM    211  N   ASN A  70     -46.091 114.881  69.048  1.00  0.52           N  
ATOM    212  CA  ASN A  70     -47.332 114.188  68.805  1.00  0.52           C  
ATOM    213  C   ASN A  70     -48.012 114.736  67.561  1.00  0.52           C  
ATOM    214  O   ASN A  70     -49.179 114.489  67.272  1.00  0.52           O  
ATOM    215  CB  ASN A  70     -48.097 114.485  70.115  1.00  0.52           C  
ATOM    216  CG  ASN A  70     -49.191 113.503  70.406  1.00  0.52           C  
ATOM    217  OD1 ASN A  70     -48.958 112.359  70.815  1.00  0.52           O  
ATOM    218  ND2 ASN A  70     -50.436 113.973  70.264  1.00  0.52           N  
ATOM    219  N   ASP A  71     -47.226 115.491  66.785  1.00  0.57           N  
ATOM    220  CA  ASP A  71     -47.705 116.563  65.952  1.00  0.57           C  
ATOM    221  C   ASP A  71     -47.560 116.303  64.460  1.00  0.57           C  
ATOM    222  O   ASP A  71     -47.736 117.206  63.652  1.00  0.57           O  
ATOM    223  CB  ASP A  71     -46.826 117.781  66.318  1.00  0.57           C  
ATOM    224  CG  ASP A  71     -46.986 118.169  67.767  1.00  0.57           C  
ATOM    225  OD1 ASP A  71     -47.770 119.104  68.056  1.00  0.57           O  
ATOM    226  OD2 ASP A  71     -46.304 117.597  68.661  1.00  0.57           O  
ATOM    227  N   THR A  72     -47.191 115.067  64.047  1.00  0.55           N  
ATOM    228  CA  THR A  72     -46.716 114.669  62.699  1.00  0.55           C  
ATOM    229  C   THR A  72     -45.340 115.171  62.340  1.00  0.55           C  
ATOM    230  O   THR A  72     -44.723 114.699  61.389  1.00  0.55           O  
ATOM    231  CB  THR A  72     -47.621 114.916  61.480  1.00  0.55           C  
ATOM    232  OG1 THR A  72     -47.871 116.263  61.151  1.00  0.55           O  
ATOM    233  CG2 THR A  72     -48.991 114.331  61.704  1.00  0.55           C  
ATOM    234  N   HIS A  73     -44.813 116.117  63.128  1.00  0.48           N  
ATOM    235  CA  HIS A  73     -43.683 116.943  62.778  1.00  0.48           C  
ATOM    236  C   HIS A  73     -42.396 116.234  62.461  1.00  0.48           C  
ATOM    237  O   HIS A  73     -41.722 116.662  61.535  1.00  0.48           O  
ATOM    238  CB  HIS A  73     -43.402 117.972  63.883  1.00  0.48           C  
ATOM    239  CG  HIS A  73     -44.488 118.987  63.995  1.00  0.48           C  
ATOM    240  ND1 HIS A  73     -44.454 119.835  65.076  1.00  0.48           N  
ATOM    241  CD2 HIS A  73     -45.559 119.267  63.205  1.00  0.48           C  
ATOM    242  CE1 HIS A  73     -45.508 120.615  64.934  1.00  0.48           C  
ATOM    243  NE2 HIS A  73     -46.211 120.314  63.817  1.00  0.48           N  
ATOM    244  N   ALA A  74     -42.026 115.156  63.192  1.00  0.58           N  
ATOM    245  CA  ALA A  74     -40.789 114.391  63.043  1.00  0.58           C  
ATOM    246  C   ALA A  74     -39.581 115.150  62.472  1.00  0.58           C  
ATOM    247  O   ALA A  74     -39.359 115.236  61.263  1.00  0.58           O  
ATOM    248  CB  ALA A  74     -41.061 113.095  62.261  1.00  0.58           C  
ATOM    249  N   CYS A  75     -38.814 115.811  63.351  1.00  0.68           N  
ATOM    250  CA  CYS A  75     -37.797 116.754  62.941  1.00  0.68           C  
ATOM    251  C   CYS A  75     -36.485 116.301  63.505  1.00  0.68           C  
ATOM    252  O   CYS A  75     -36.380 116.080  64.708  1.00  0.68           O  
ATOM    253  CB  CYS A  75     -38.082 118.175  63.488  1.00  0.68           C  
ATOM    254  SG  CYS A  75     -39.696 118.791  62.922  1.00  0.68           S  
ATOM    255  N   ARG A  76     -35.458 116.144  62.652  1.00  0.64           N  
ATOM    256  CA  ARG A  76     -34.145 115.741  63.103  1.00  0.64           C  
ATOM    257  C   ARG A  76     -33.350 116.957  63.529  1.00  0.64           C  
ATOM    258  O   ARG A  76     -33.282 117.968  62.827  1.00  0.64           O  
ATOM    259  CB  ARG A  76     -33.405 114.923  62.026  1.00  0.64           C  
ATOM    260  CG  ARG A  76     -32.307 114.011  62.604  1.00  0.64           C  
ATOM    261  CD  ARG A  76     -31.348 113.512  61.526  1.00  0.64           C  
ATOM    262  NE  ARG A  76     -30.486 112.464  62.147  1.00  0.64           N  
ATOM    263  CZ  ARG A  76     -29.515 111.854  61.459  1.00  0.64           C  
ATOM    264  NH1 ARG A  76     -28.693 111.022  62.089  1.00  0.64           N  
ATOM    265  NH2 ARG A  76     -29.353 112.093  60.166  1.00  0.64           N  
ATOM    266  N   VAL A  77     -32.782 116.905  64.738  1.00  0.75           N  
ATOM    267  CA  VAL A  77     -32.269 118.067  65.424  1.00  0.75           C  
ATOM    268  C   VAL A  77     -30.898 117.793  66.000  1.00  0.75           C  
ATOM    269  O   VAL A  77     -30.495 116.662  66.273  1.00  0.75           O  
ATOM    270  CB  VAL A  77     -33.220 118.551  66.518  1.00  0.75           C  
ATOM    271  CG1 VAL A  77     -34.463 119.170  65.858  1.00  0.75           C  
ATOM    272  CG2 VAL A  77     -33.667 117.384  67.412  1.00  0.75           C  
ATOM    273  N   ARG A  78     -30.117 118.874  66.163  1.00  0.67           N  
ATOM    274  CA  ARG A  78     -28.746 118.848  66.605  1.00  0.67           C  
ATOM    275  C   ARG A  78     -28.680 119.260  68.061  1.00  0.67           C  
ATOM    276  O   ARG A  78     -28.906 120.418  68.396  1.00  0.67           O  
ATOM    277  CB  ARG A  78     -27.940 119.856  65.742  1.00  0.67           C  
ATOM    278  CG  ARG A  78     -26.411 119.781  65.883  1.00  0.67           C  
ATOM    279  CD  ARG A  78     -25.663 120.620  64.833  1.00  0.67           C  
ATOM    280  NE  ARG A  78     -25.762 119.924  63.502  1.00  0.67           N  
ATOM    281  CZ  ARG A  78     -24.945 118.939  63.104  1.00  0.67           C  
ATOM    282  NH1 ARG A  78     -25.123 118.377  61.909  1.00  0.67           N  
ATOM    283  NH2 ARG A  78     -23.951 118.506  63.870  1.00  0.67           N  
ATOM    284  N   ALA A  79     -28.365 118.325  68.977  1.00  0.68           N  
ATOM    285  CA  ALA A  79     -28.138 118.647  70.371  1.00  0.68           C  
ATOM    286  C   ALA A  79     -26.750 119.204  70.560  1.00  0.68           C  
ATOM    287  O   ALA A  79     -25.760 118.489  70.407  1.00  0.68           O  
ATOM    288  CB  ALA A  79     -28.256 117.411  71.288  1.00  0.68           C  
ATOM    289  N   PHE A  80     -26.648 120.490  70.932  1.00  0.72           N  
ATOM    290  CA  PHE A  80     -25.371 121.091  71.239  1.00  0.72           C  
ATOM    291  C   PHE A  80     -25.076 120.879  72.701  1.00  0.72           C  
ATOM    292  O   PHE A  80     -25.705 121.472  73.580  1.00  0.72           O  
ATOM    293  CB  PHE A  80     -25.346 122.606  70.960  1.00  0.72           C  
ATOM    294  CG  PHE A  80     -25.495 122.837  69.493  1.00  0.72           C  
ATOM    295  CD1 PHE A  80     -24.378 122.809  68.645  1.00  0.72           C  
ATOM    296  CD2 PHE A  80     -26.759 123.081  68.946  1.00  0.72           C  
ATOM    297  CE1 PHE A  80     -24.509 123.097  67.280  1.00  0.72           C  
ATOM    298  CE2 PHE A  80     -26.898 123.334  67.585  1.00  0.72           C  
ATOM    299  CZ  PHE A  80     -25.773 123.381  66.755  1.00  0.72           C  
ATOM    300  N   VAL A  81     -24.096 120.009  72.983  1.00  0.76           N  
ATOM    301  CA  VAL A  81     -23.674 119.704  74.330  1.00  0.76           C  
ATOM    302  C   VAL A  81     -22.452 120.529  74.621  1.00  0.76           C  
ATOM    303  O   VAL A  81     -21.476 120.513  73.872  1.00  0.76           O  
ATOM    304  CB  VAL A  81     -23.373 118.227  74.535  1.00  0.76           C  
ATOM    305  CG1 VAL A  81     -22.937 117.950  75.989  1.00  0.76           C  
ATOM    306  CG2 VAL A  81     -24.657 117.439  74.232  1.00  0.76           C  
ATOM    307  N   ARG A  82     -22.495 121.292  75.719  1.00  0.68           N  
ATOM    308  CA  ARG A  82     -21.393 122.097  76.171  1.00  0.68           C  
ATOM    309  C   ARG A  82     -21.158 121.795  77.633  1.00  0.68           C  
ATOM    310  O   ARG A  82     -22.081 121.851  78.436  1.00  0.68           O  
ATOM    311  CB  ARG A  82     -21.712 123.592  76.012  1.00  0.68           C  
ATOM    312  CG  ARG A  82     -20.631 124.508  76.597  1.00  0.68           C  
ATOM    313  CD  ARG A  82     -20.975 125.981  76.481  1.00  0.68           C  
ATOM    314  NE  ARG A  82     -19.940 126.676  77.300  1.00  0.68           N  
ATOM    315  CZ  ARG A  82     -19.496 127.902  77.012  1.00  0.68           C  
ATOM    316  NH1 ARG A  82     -18.473 128.422  77.682  1.00  0.68           N  
ATOM    317  NH2 ARG A  82     -20.057 128.608  76.040  1.00  0.68           N  
ATOM    318  N   ASN A  83     -19.919 121.442  78.023  1.00  0.75           N  
ATOM    319  CA  ASN A  83     -19.511 121.207  79.403  1.00  0.75           C  
ATOM    320  C   ASN A  83     -20.348 120.135  80.109  1.00  0.75           C  
ATOM    321  O   ASN A  83     -20.609 120.190  81.307  1.00  0.75           O  
ATOM    322  CB  ASN A  83     -19.444 122.536  80.224  1.00  0.75           C  
ATOM    323  CG  ASN A  83     -18.525 123.575  79.576  1.00  0.75           C  
ATOM    324  OD1 ASN A  83     -18.869 124.746  79.374  1.00  0.75           O  
ATOM    325  ND2 ASN A  83     -17.288 123.149  79.233  1.00  0.75           N  
ATOM    326  N   GLY A  84     -20.769 119.109  79.339  1.00  0.80           N  
ATOM    327  CA  GLY A  84     -21.628 118.021  79.792  1.00  0.80           C  
ATOM    328  C   GLY A  84     -23.112 118.304  79.813  1.00  0.80           C  
ATOM    329  O   GLY A  84     -23.887 117.416  80.153  1.00  0.80           O  
ATOM    330  N   VAL A  85     -23.566 119.516  79.428  1.00  0.75           N  
ATOM    331  CA  VAL A  85     -24.979 119.874  79.453  1.00  0.75           C  
ATOM    332  C   VAL A  85     -25.465 120.239  78.052  1.00  0.75           C  
ATOM    333  O   VAL A  85     -24.804 120.943  77.290  1.00  0.75           O  
ATOM    334  CB  VAL A  85     -25.325 120.968  80.481  1.00  0.75           C  
ATOM    335  CG1 VAL A  85     -24.714 120.599  81.847  1.00  0.75           C  
ATOM    336  CG2 VAL A  85     -24.900 122.391  80.072  1.00  0.75           C  
ATOM    337  N   VAL A  86     -26.650 119.745  77.629  1.00  0.74           N  
ATOM    338  CA  VAL A  86     -27.329 120.234  76.428  1.00  0.74           C  
ATOM    339  C   VAL A  86     -27.764 121.685  76.603  1.00  0.74           C  
ATOM    340  O   VAL A  86     -28.445 122.011  77.573  1.00  0.74           O  
ATOM    341  CB  VAL A  86     -28.555 119.402  76.045  1.00  0.74           C  
ATOM    342  CG1 VAL A  86     -29.197 119.944  74.745  1.00  0.74           C  
ATOM    343  CG2 VAL A  86     -28.142 117.931  75.853  1.00  0.74           C  
ATOM    344  N   MET A  87     -27.374 122.582  75.672  1.00  0.69           N  
ATOM    345  CA  MET A  87     -27.633 124.010  75.798  1.00  0.69           C  
ATOM    346  C   MET A  87     -28.717 124.529  74.871  1.00  0.69           C  
ATOM    347  O   MET A  87     -29.480 125.423  75.228  1.00  0.69           O  
ATOM    348  CB  MET A  87     -26.349 124.793  75.427  1.00  0.69           C  
ATOM    349  CG  MET A  87     -25.226 124.646  76.465  1.00  0.69           C  
ATOM    350  SD  MET A  87     -25.555 125.445  78.065  1.00  0.69           S  
ATOM    351  CE  MET A  87     -25.344 127.163  77.515  1.00  0.69           C  
ATOM    352  N   ARG A  88     -28.804 124.003  73.639  1.00  0.63           N  
ATOM    353  CA  ARG A  88     -29.750 124.488  72.658  1.00  0.63           C  
ATOM    354  C   ARG A  88     -29.865 123.448  71.571  1.00  0.63           C  
ATOM    355  O   ARG A  88     -29.090 122.487  71.546  1.00  0.63           O  
ATOM    356  CB  ARG A  88     -29.351 125.866  72.044  1.00  0.63           C  
ATOM    357  CG  ARG A  88     -28.084 125.862  71.160  1.00  0.63           C  
ATOM    358  CD  ARG A  88     -27.697 127.253  70.640  1.00  0.63           C  
ATOM    359  NE  ARG A  88     -26.684 127.061  69.560  1.00  0.63           N  
ATOM    360  CZ  ARG A  88     -25.356 126.949  69.664  1.00  0.63           C  
ATOM    361  NH1 ARG A  88     -24.697 126.645  68.550  1.00  0.63           N  
ATOM    362  NH2 ARG A  88     -24.686 127.142  70.793  1.00  0.63           N  
ATOM    363  N   VAL A  89     -30.822 123.629  70.639  1.00  0.73           N  
ATOM    364  CA  VAL A  89     -30.890 122.838  69.427  1.00  0.73           C  
ATOM    365  C   VAL A  89     -31.053 123.714  68.212  1.00  0.73           C  
ATOM    366  O   VAL A  89     -31.557 124.831  68.287  1.00  0.73           O  
ATOM    367  CB  VAL A  89     -32.000 121.795  69.413  1.00  0.73           C  
ATOM    368  CG1 VAL A  89     -31.647 120.726  70.452  1.00  0.73           C  
ATOM    369  CG2 VAL A  89     -33.389 122.409  69.686  1.00  0.73           C  
ATOM    370  N   GLU A  90     -30.615 123.188  67.056  1.00  0.72           N  
ATOM    371  CA  GLU A  90     -30.796 123.759  65.737  1.00  0.72           C  
ATOM    372  C   GLU A  90     -31.072 122.553  64.848  1.00  0.72           C  
ATOM    373  O   GLU A  90     -30.788 121.413  65.221  1.00  0.72           O  
ATOM    374  CB  GLU A  90     -29.536 124.515  65.223  1.00  0.72           C  
ATOM    375  CG  GLU A  90     -29.142 125.778  66.046  1.00  0.72           C  
ATOM    376  CD  GLU A  90     -27.648 126.102  65.976  1.00  0.72           C  
ATOM    377  OE1 GLU A  90     -27.020 125.850  64.922  1.00  0.72           O  
ATOM    378  OE2 GLU A  90     -27.098 126.555  67.021  1.00  0.72           O  
ATOM    379  N   GLN A  91     -31.686 122.739  63.671  1.00  0.69           N  
ATOM    380  CA  GLN A  91     -32.041 121.664  62.761  1.00  0.69           C  
ATOM    381  C   GLN A  91     -30.901 120.842  62.159  1.00  0.69           C  
ATOM    382  O   GLN A  91     -29.767 121.283  61.969  1.00  0.69           O  
ATOM    383  CB  GLN A  91     -32.949 122.167  61.617  1.00  0.69           C  
ATOM    384  CG  GLN A  91     -34.260 122.807  62.133  1.00  0.69           C  
ATOM    385  CD  GLN A  91     -34.208 124.330  62.273  1.00  0.69           C  
ATOM    386  OE1 GLN A  91     -33.375 124.886  62.987  1.00  0.69           O  
ATOM    387  NE2 GLN A  91     -35.143 125.032  61.592  1.00  0.69           N  
ATOM    388  N   ASN A  92     -31.186 119.574  61.810  1.00  0.65           N  
ATOM    389  CA  ASN A  92     -30.379 118.844  60.853  1.00  0.65           C  
ATOM    390  C   ASN A  92     -30.954 119.021  59.460  1.00  0.65           C  
ATOM    391  O   ASN A  92     -32.161 119.065  59.244  1.00  0.65           O  
ATOM    392  CB  ASN A  92     -30.305 117.330  61.161  1.00  0.65           C  
ATOM    393  CG  ASN A  92     -29.554 116.998  62.444  1.00  0.65           C  
ATOM    394  OD1 ASN A  92     -29.634 115.881  62.949  1.00  0.65           O  
ATOM    395  ND2 ASN A  92     -28.783 117.954  63.000  1.00  0.65           N  
ATOM    396  N   TYR A  93     -30.062 119.139  58.467  1.00  0.56           N  
ATOM    397  CA  TYR A  93     -30.428 119.346  57.086  1.00  0.56           C  
ATOM    398  C   TYR A  93     -29.998 118.153  56.239  1.00  0.56           C  
ATOM    399  O   TYR A  93     -30.066 118.189  55.015  1.00  0.56           O  
ATOM    400  CB  TYR A  93     -29.846 120.699  56.571  1.00  0.56           C  
ATOM    401  CG  TYR A  93     -28.355 120.807  56.762  1.00  0.56           C  
ATOM    402  CD1 TYR A  93     -27.812 121.348  57.943  1.00  0.56           C  
ATOM    403  CD2 TYR A  93     -27.485 120.373  55.749  1.00  0.56           C  
ATOM    404  CE1 TYR A  93     -26.423 121.419  58.117  1.00  0.56           C  
ATOM    405  CE2 TYR A  93     -26.096 120.449  55.920  1.00  0.56           C  
ATOM    406  CZ  TYR A  93     -25.568 120.964  57.109  1.00  0.56           C  
ATOM    407  OH  TYR A  93     -24.176 121.031  57.297  1.00  0.56           O  
ATOM    408  N   ASP A  94     -29.593 117.025  56.869  1.00  0.58           N  
ATOM    409  CA  ASP A  94     -28.969 115.896  56.203  1.00  0.58           C  
ATOM    410  C   ASP A  94     -29.987 114.894  55.654  1.00  0.58           C  
ATOM    411  O   ASP A  94     -29.719 113.713  55.435  1.00  0.58           O  
ATOM    412  CB  ASP A  94     -27.886 115.254  57.122  1.00  0.58           C  
ATOM    413  CG  ASP A  94     -28.395 114.402  58.275  1.00  0.58           C  
ATOM    414  OD1 ASP A  94     -29.467 114.699  58.870  1.00  0.58           O  
ATOM    415  OD2 ASP A  94     -27.696 113.405  58.603  1.00  0.58           O  
ATOM    416  N   HIS A  95     -31.208 115.380  55.349  1.00  0.48           N  
ATOM    417  CA  HIS A  95     -32.293 114.577  54.819  1.00  0.48           C  
ATOM    418  C   HIS A  95     -32.037 114.111  53.403  1.00  0.48           C  
ATOM    419  O   HIS A  95     -32.623 113.122  52.984  1.00  0.48           O  
ATOM    420  CB  HIS A  95     -33.669 115.277  54.951  1.00  0.48           C  
ATOM    421  CG  HIS A  95     -34.217 115.143  56.344  1.00  0.48           C  
ATOM    422  ND1 HIS A  95     -35.537 115.468  56.606  1.00  0.48           N  
ATOM    423  CD2 HIS A  95     -33.672 114.499  57.413  1.00  0.48           C  
ATOM    424  CE1 HIS A  95     -35.762 115.002  57.820  1.00  0.48           C  
ATOM    425  NE2 HIS A  95     -34.672 114.404  58.353  1.00  0.48           N  
ATOM    426  N   GLN A  96     -31.066 114.729  52.699  1.00  0.45           N  
ATOM    427  CA  GLN A  96     -30.565 114.310  51.401  1.00  0.45           C  
ATOM    428  C   GLN A  96     -30.046 112.875  51.356  1.00  0.45           C  
ATOM    429  O   GLN A  96     -30.134 112.172  50.356  1.00  0.45           O  
ATOM    430  CB  GLN A  96     -29.478 115.287  50.899  1.00  0.45           C  
ATOM    431  CG  GLN A  96     -30.023 116.725  50.738  1.00  0.45           C  
ATOM    432  CD  GLN A  96     -28.937 117.684  50.260  1.00  0.45           C  
ATOM    433  OE1 GLN A  96     -27.869 117.820  50.860  1.00  0.45           O  
ATOM    434  NE2 GLN A  96     -29.218 118.406  49.152  1.00  0.45           N  
ATOM    435  N   THR A  97     -29.523 112.372  52.486  1.00  0.45           N  
ATOM    436  CA  THR A  97     -29.151 110.973  52.674  1.00  0.45           C  
ATOM    437  C   THR A  97     -30.327 110.001  52.572  1.00  0.45           C  
ATOM    438  O   THR A  97     -30.162 108.847  52.188  1.00  0.45           O  
ATOM    439  CB  THR A  97     -28.488 110.784  54.034  1.00  0.45           C  
ATOM    440  OG1 THR A  97     -27.395 111.680  54.163  1.00  0.45           O  
ATOM    441  CG2 THR A  97     -27.921 109.369  54.214  1.00  0.45           C  
ATOM    442  N   TYR A  98     -31.551 110.436  52.940  1.00  0.39           N  
ATOM    443  CA  TYR A  98     -32.712 109.569  53.095  1.00  0.39           C  
ATOM    444  C   TYR A  98     -33.921 110.077  52.311  1.00  0.39           C  
ATOM    445  O   TYR A  98     -35.063 109.799  52.675  1.00  0.39           O  
ATOM    446  CB  TYR A  98     -33.151 109.488  54.587  1.00  0.39           C  
ATOM    447  CG  TYR A  98     -32.057 108.967  55.471  1.00  0.39           C  
ATOM    448  CD1 TYR A  98     -31.842 107.585  55.594  1.00  0.39           C  
ATOM    449  CD2 TYR A  98     -31.248 109.851  56.204  1.00  0.39           C  
ATOM    450  CE1 TYR A  98     -30.843 107.095  56.446  1.00  0.39           C  
ATOM    451  CE2 TYR A  98     -30.244 109.364  57.054  1.00  0.39           C  
ATOM    452  CZ  TYR A  98     -30.046 107.983  57.174  1.00  0.39           C  
ATOM    453  OH  TYR A  98     -29.033 107.482  58.012  1.00  0.39           O  
ATOM    454  N   GLU A  99     -33.724 110.890  51.252  1.00  0.26           N  
ATOM    455  CA  GLU A  99     -34.836 111.555  50.587  1.00  0.26           C  
ATOM    456  C   GLU A  99     -35.425 110.792  49.410  1.00  0.26           C  
ATOM    457  O   GLU A  99     -36.576 111.034  49.035  1.00  0.26           O  
ATOM    458  CB  GLU A  99     -34.415 112.968  50.107  1.00  0.26           C  
ATOM    459  CG  GLU A  99     -33.275 113.013  49.055  1.00  0.26           C  
ATOM    460  CD  GLU A  99     -32.799 114.441  48.761  1.00  0.26           C  
ATOM    461  OE1 GLU A  99     -33.324 115.398  49.387  1.00  0.26           O  
ATOM    462  OE2 GLU A  99     -31.867 114.581  47.931  1.00  0.26           O  
ATOM    463  N   ASP A 100     -34.677 109.826  48.831  1.00  0.28           N  
ATOM    464  CA  ASP A 100     -35.027 109.026  47.663  1.00  0.28           C  
ATOM    465  C   ASP A 100     -35.816 109.745  46.561  1.00  0.28           C  
ATOM    466  O   ASP A 100     -35.360 110.689  45.919  1.00  0.28           O  
ATOM    467  CB  ASP A 100     -35.695 107.693  48.090  1.00  0.28           C  
ATOM    468  CG  ASP A 100     -34.690 106.894  48.899  1.00  0.28           C  
ATOM    469  OD1 ASP A 100     -33.625 106.571  48.315  1.00  0.28           O  
ATOM    470  OD2 ASP A 100     -34.977 106.605  50.085  1.00  0.28           O  
ATOM    471  N   LEU A 101     -37.062 109.296  46.321  1.00  0.30           N  
ATOM    472  CA  LEU A 101     -38.003 109.860  45.370  1.00  0.30           C  
ATOM    473  C   LEU A 101     -38.348 111.328  45.627  1.00  0.30           C  
ATOM    474  O   LEU A 101     -38.649 112.085  44.706  1.00  0.30           O  
ATOM    475  CB  LEU A 101     -39.299 109.002  45.398  1.00  0.30           C  
ATOM    476  CG  LEU A 101     -40.453 109.457  44.473  1.00  0.30           C  
ATOM    477  CD1 LEU A 101     -40.047 109.478  42.991  1.00  0.30           C  
ATOM    478  CD2 LEU A 101     -41.691 108.571  44.676  1.00  0.30           C  
ATOM    479  N   TYR A 102     -38.324 111.783  46.896  1.00  0.26           N  
ATOM    480  CA  TYR A 102     -38.877 113.074  47.274  1.00  0.26           C  
ATOM    481  C   TYR A 102     -37.810 114.160  47.205  1.00  0.26           C  
ATOM    482  O   TYR A 102     -38.108 115.340  47.364  1.00  0.26           O  
ATOM    483  CB  TYR A 102     -39.452 113.053  48.722  1.00  0.26           C  
ATOM    484  CG  TYR A 102     -40.574 112.072  49.000  1.00  0.26           C  
ATOM    485  CD1 TYR A 102     -41.115 111.162  48.067  1.00  0.26           C  
ATOM    486  CD2 TYR A 102     -41.094 112.056  50.306  1.00  0.26           C  
ATOM    487  CE1 TYR A 102     -42.044 110.192  48.464  1.00  0.26           C  
ATOM    488  CE2 TYR A 102     -42.076 111.130  50.685  1.00  0.26           C  
ATOM    489  CZ  TYR A 102     -42.503 110.159  49.778  1.00  0.26           C  
ATOM    490  OH  TYR A 102     -43.357 109.113  50.165  1.00  0.26           O  
ATOM    491  N   GLY A 103     -36.560 113.762  46.889  1.00  0.28           N  
ATOM    492  CA  GLY A 103     -35.414 114.623  46.607  1.00  0.28           C  
ATOM    493  C   GLY A 103     -35.231 114.873  45.142  1.00  0.28           C  
ATOM    494  O   GLY A 103     -34.156 115.217  44.658  1.00  0.28           O  
ATOM    495  N   ASN A 104     -36.294 114.652  44.352  1.00  0.36           N  
ATOM    496  CA  ASN A 104     -36.301 114.922  42.933  1.00  0.36           C  
ATOM    497  C   ASN A 104     -35.994 116.393  42.630  1.00  0.36           C  
ATOM    498  O   ASN A 104     -36.401 117.306  43.338  1.00  0.36           O  
ATOM    499  CB  ASN A 104     -37.670 114.484  42.339  1.00  0.36           C  
ATOM    500  CG  ASN A 104     -37.645 114.401  40.819  1.00  0.36           C  
ATOM    501  OD1 ASN A 104     -37.552 115.408  40.114  1.00  0.36           O  
ATOM    502  ND2 ASN A 104     -37.708 113.165  40.276  1.00  0.36           N  
ATOM    503  N   ARG A 105     -35.272 116.672  41.529  1.00  0.34           N  
ATOM    504  CA  ARG A 105     -34.851 118.018  41.184  1.00  0.34           C  
ATOM    505  C   ARG A 105     -36.017 118.920  40.774  1.00  0.34           C  
ATOM    506  O   ARG A 105     -35.911 120.143  40.769  1.00  0.34           O  
ATOM    507  CB  ARG A 105     -33.821 117.954  40.027  1.00  0.34           C  
ATOM    508  CG  ARG A 105     -32.531 117.182  40.382  1.00  0.34           C  
ATOM    509  CD  ARG A 105     -31.609 116.998  39.172  1.00  0.34           C  
ATOM    510  NE  ARG A 105     -30.394 116.255  39.642  1.00  0.34           N  
ATOM    511  CZ  ARG A 105     -29.433 115.797  38.826  1.00  0.34           C  
ATOM    512  NH1 ARG A 105     -28.359 115.201  39.339  1.00  0.34           N  
ATOM    513  NH2 ARG A 105     -29.522 115.923  37.505  1.00  0.34           N  
ATOM    514  N   GLY A 106     -37.176 118.317  40.430  1.00  0.45           N  
ATOM    515  CA  GLY A 106     -38.435 119.015  40.212  1.00  0.45           C  
ATOM    516  C   GLY A 106     -39.253 119.286  41.453  1.00  0.45           C  
ATOM    517  O   GLY A 106     -40.323 119.892  41.351  1.00  0.45           O  
ATOM    518  N   THR A 107     -38.802 118.841  42.643  1.00  0.43           N  
ATOM    519  CA  THR A 107     -39.494 119.003  43.919  1.00  0.43           C  
ATOM    520  C   THR A 107     -38.608 119.733  44.903  1.00  0.43           C  
ATOM    521  O   THR A 107     -37.399 119.847  44.741  1.00  0.43           O  
ATOM    522  CB  THR A 107     -39.974 117.705  44.584  1.00  0.43           C  
ATOM    523  OG1 THR A 107     -38.981 116.693  44.640  1.00  0.43           O  
ATOM    524  CG2 THR A 107     -41.126 117.119  43.760  1.00  0.43           C  
ATOM    525  N   PHE A 108     -39.210 120.305  45.960  1.00  0.34           N  
ATOM    526  CA  PHE A 108     -38.488 120.969  47.029  1.00  0.34           C  
ATOM    527  C   PHE A 108     -37.927 119.947  48.009  1.00  0.34           C  
ATOM    528  O   PHE A 108     -38.333 118.791  48.016  1.00  0.34           O  
ATOM    529  CB  PHE A 108     -39.411 121.986  47.746  1.00  0.34           C  
ATOM    530  CG  PHE A 108     -39.971 122.942  46.724  1.00  0.34           C  
ATOM    531  CD1 PHE A 108     -39.121 123.835  46.048  1.00  0.34           C  
ATOM    532  CD2 PHE A 108     -41.345 122.965  46.436  1.00  0.34           C  
ATOM    533  CE1 PHE A 108     -39.630 124.726  45.094  1.00  0.34           C  
ATOM    534  CE2 PHE A 108     -41.854 123.862  45.489  1.00  0.34           C  
ATOM    535  CZ  PHE A 108     -41.000 124.740  44.811  1.00  0.34           C  
ATOM    536  N   ALA A 109     -36.948 120.327  48.849  1.00  0.58           N  
ATOM    537  CA  ALA A 109     -36.372 119.410  49.813  1.00  0.58           C  
ATOM    538  C   ALA A 109     -37.072 119.528  51.167  1.00  0.58           C  
ATOM    539  O   ALA A 109     -37.746 120.512  51.470  1.00  0.58           O  
ATOM    540  CB  ALA A 109     -34.859 119.669  49.942  1.00  0.58           C  
ATOM    541  N   HIS A 110     -36.959 118.508  52.043  1.00  0.55           N  
ATOM    542  CA  HIS A 110     -37.585 118.566  53.357  1.00  0.55           C  
ATOM    543  C   HIS A 110     -36.880 119.449  54.371  1.00  0.55           C  
ATOM    544  O   HIS A 110     -37.492 119.843  55.360  1.00  0.55           O  
ATOM    545  CB  HIS A 110     -37.700 117.172  54.019  1.00  0.55           C  
ATOM    546  CG  HIS A 110     -38.687 116.283  53.344  1.00  0.55           C  
ATOM    547  ND1 HIS A 110     -38.295 115.567  52.240  1.00  0.55           N  
ATOM    548  CD2 HIS A 110     -39.992 116.034  53.630  1.00  0.55           C  
ATOM    549  CE1 HIS A 110     -39.358 114.891  51.868  1.00  0.55           C  
ATOM    550  NE2 HIS A 110     -40.419 115.135  52.676  1.00  0.55           N  
ATOM    551  N   ASN A 111     -35.581 119.763  54.195  1.00  0.59           N  
ATOM    552  CA  ASN A 111     -34.844 120.576  55.148  1.00  0.59           C  
ATOM    553  C   ASN A 111     -35.335 122.031  55.249  1.00  0.59           C  
ATOM    554  O   ASN A 111     -35.586 122.653  54.220  1.00  0.59           O  
ATOM    555  CB  ASN A 111     -33.312 120.509  54.900  1.00  0.59           C  
ATOM    556  CG  ASN A 111     -32.942 120.927  53.482  1.00  0.59           C  
ATOM    557  OD1 ASN A 111     -33.094 120.145  52.546  1.00  0.59           O  
ATOM    558  ND2 ASN A 111     -32.441 122.169  53.306  1.00  0.59           N  
ATOM    559  N   PRO A 112     -35.474 122.638  56.422  1.00  0.61           N  
ATOM    560  CA  PRO A 112     -34.835 122.220  57.667  1.00  0.61           C  
ATOM    561  C   PRO A 112     -35.843 121.550  58.574  1.00  0.61           C  
ATOM    562  O   PRO A 112     -35.444 121.030  59.611  1.00  0.61           O  
ATOM    563  CB  PRO A 112     -34.371 123.556  58.264  1.00  0.61           C  
ATOM    564  CG  PRO A 112     -35.459 124.546  57.844  1.00  0.61           C  
ATOM    565  CD  PRO A 112     -35.801 124.072  56.432  1.00  0.61           C  
ATOM    566  N   ARG A 113     -37.146 121.558  58.228  1.00  0.71           N  
ATOM    567  CA  ARG A 113     -38.230 121.223  59.141  1.00  0.71           C  
ATOM    568  C   ARG A 113     -38.264 122.128  60.385  1.00  0.71           C  
ATOM    569  O   ARG A 113     -37.936 123.310  60.295  1.00  0.71           O  
ATOM    570  CB  ARG A 113     -38.258 119.697  59.468  1.00  0.71           C  
ATOM    571  CG  ARG A 113     -38.156 118.842  58.189  1.00  0.71           C  
ATOM    572  CD  ARG A 113     -38.283 117.323  58.354  1.00  0.71           C  
ATOM    573  NE  ARG A 113     -39.611 116.980  58.954  1.00  0.71           N  
ATOM    574  CZ  ARG A 113     -40.782 117.041  58.308  1.00  0.71           C  
ATOM    575  NH1 ARG A 113     -40.924 117.621  57.125  1.00  0.71           N  
ATOM    576  NH2 ARG A 113     -41.843 116.521  58.902  1.00  0.71           N  
ATOM    577  N   MET A 114     -38.679 121.585  61.554  1.00  0.76           N  
ATOM    578  CA  MET A 114     -38.827 122.273  62.836  1.00  0.76           C  
ATOM    579  C   MET A 114     -40.116 123.067  63.022  1.00  0.76           C  
ATOM    580  O   MET A 114     -40.773 123.527  62.096  1.00  0.76           O  
ATOM    581  CB  MET A 114     -37.561 123.077  63.241  1.00  0.76           C  
ATOM    582  CG  MET A 114     -37.448 123.665  64.661  1.00  0.76           C  
ATOM    583  SD  MET A 114     -37.471 122.436  65.991  1.00  0.76           S  
ATOM    584  CE  MET A 114     -35.666 122.345  66.089  1.00  0.76           C  
ATOM    585  N   CYS A 115     -40.527 123.207  64.293  1.00  0.75           N  
ATOM    586  CA  CYS A 115     -41.599 124.073  64.714  1.00  0.75           C  
ATOM    587  C   CYS A 115     -41.109 124.795  65.954  1.00  0.75           C  
ATOM    588  O   CYS A 115     -40.128 124.387  66.573  1.00  0.75           O  
ATOM    589  CB  CYS A 115     -42.898 123.279  65.033  1.00  0.75           C  
ATOM    590  SG  CYS A 115     -42.767 122.168  66.486  1.00  0.75           S  
ATOM    591  N   LEU A 116     -41.796 125.867  66.385  1.00  0.68           N  
ATOM    592  CA  LEU A 116     -41.429 126.625  67.572  1.00  0.68           C  
ATOM    593  C   LEU A 116     -41.409 125.804  68.865  1.00  0.68           C  
ATOM    594  O   LEU A 116     -40.534 125.973  69.706  1.00  0.68           O  
ATOM    595  CB  LEU A 116     -42.375 127.842  67.721  1.00  0.68           C  
ATOM    596  CG  LEU A 116     -42.259 128.870  66.573  1.00  0.68           C  
ATOM    597  CD1 LEU A 116     -43.427 129.866  66.613  1.00  0.68           C  
ATOM    598  CD2 LEU A 116     -40.923 129.629  66.620  1.00  0.68           C  
ATOM    599  N   LYS A 117     -42.351 124.855  69.039  1.00  0.61           N  
ATOM    600  CA  LYS A 117     -42.386 123.933  70.168  1.00  0.61           C  
ATOM    601  C   LYS A 117     -41.192 122.979  70.265  1.00  0.61           C  
ATOM    602  O   LYS A 117     -40.714 122.650  71.347  1.00  0.61           O  
ATOM    603  CB  LYS A 117     -43.704 123.121  70.132  1.00  0.61           C  
ATOM    604  CG  LYS A 117     -43.925 122.227  71.366  1.00  0.61           C  
ATOM    605  CD  LYS A 117     -45.291 121.520  71.369  1.00  0.61           C  
ATOM    606  CE  LYS A 117     -45.460 120.489  70.245  1.00  0.61           C  
ATOM    607  NZ  LYS A 117     -46.790 119.867  70.328  1.00  0.61           N  
ATOM    608  N   GLY A 118     -40.655 122.492  69.125  1.00  0.67           N  
ATOM    609  CA  GLY A 118     -39.497 121.599  69.145  1.00  0.67           C  
ATOM    610  C   GLY A 118     -38.196 122.313  69.408  1.00  0.67           C  
ATOM    611  O   GLY A 118     -37.210 121.704  69.811  1.00  0.67           O  
ATOM    612  N   PHE A 119     -38.189 123.644  69.219  1.00  0.61           N  
ATOM    613  CA  PHE A 119     -37.053 124.514  69.435  1.00  0.61           C  
ATOM    614  C   PHE A 119     -36.977 124.973  70.893  1.00  0.61           C  
ATOM    615  O   PHE A 119     -35.983 125.536  71.342  1.00  0.61           O  
ATOM    616  CB  PHE A 119     -37.220 125.727  68.475  1.00  0.61           C  
ATOM    617  CG  PHE A 119     -35.996 126.601  68.409  1.00  0.61           C  
ATOM    618  CD1 PHE A 119     -35.954 127.821  69.106  1.00  0.61           C  
ATOM    619  CD2 PHE A 119     -34.878 126.210  67.657  1.00  0.61           C  
ATOM    620  CE1 PHE A 119     -34.811 128.630  69.061  1.00  0.61           C  
ATOM    621  CE2 PHE A 119     -33.737 127.021  67.600  1.00  0.61           C  
ATOM    622  CZ  PHE A 119     -33.702 128.229  68.306  1.00  0.61           C  
ATOM    623  N   THR A 120     -38.031 124.728  71.697  1.00  0.68           N  
ATOM    624  CA  THR A 120     -38.077 125.143  73.097  1.00  0.68           C  
ATOM    625  C   THR A 120     -37.963 123.974  74.050  1.00  0.68           C  
ATOM    626  O   THR A 120     -38.012 124.148  75.268  1.00  0.68           O  
ATOM    627  CB  THR A 120     -39.336 125.932  73.445  1.00  0.68           C  
ATOM    628  OG1 THR A 120     -40.523 125.233  73.109  1.00  0.68           O  
ATOM    629  CG2 THR A 120     -39.341 127.241  72.645  1.00  0.68           C  
ATOM    630  N   PHE A 121     -37.752 122.746  73.534  1.00  0.70           N  
ATOM    631  CA  PHE A 121     -37.677 121.528  74.325  1.00  0.70           C  
ATOM    632  C   PHE A 121     -36.523 121.501  75.336  1.00  0.70           C  
ATOM    633  O   PHE A 121     -36.658 120.976  76.440  1.00  0.70           O  
ATOM    634  CB  PHE A 121     -37.666 120.277  73.405  1.00  0.70           C  
ATOM    635  CG  PHE A 121     -37.842 119.019  74.216  1.00  0.70           C  
ATOM    636  CD1 PHE A 121     -39.071 118.716  74.823  1.00  0.70           C  
ATOM    637  CD2 PHE A 121     -36.753 118.165  74.433  1.00  0.70           C  
ATOM    638  CE1 PHE A 121     -39.210 117.558  75.600  1.00  0.70           C  
ATOM    639  CE2 PHE A 121     -36.883 117.013  75.216  1.00  0.70           C  
ATOM    640  CZ  PHE A 121     -38.118 116.707  75.794  1.00  0.70           C  
ATOM    641  N   HIS A 122     -35.363 122.110  75.015  1.00  0.66           N  
ATOM    642  CA  HIS A 122     -34.209 122.172  75.903  1.00  0.66           C  
ATOM    643  C   HIS A 122     -34.420 123.023  77.151  1.00  0.66           C  
ATOM    644  O   HIS A 122     -33.605 123.010  78.064  1.00  0.66           O  
ATOM    645  CB  HIS A 122     -32.945 122.679  75.172  1.00  0.66           C  
ATOM    646  CG  HIS A 122     -33.081 124.076  74.663  1.00  0.66           C  
ATOM    647  ND1 HIS A 122     -33.865 124.300  73.552  1.00  0.66           N  
ATOM    648  CD2 HIS A 122     -32.578 125.246  75.132  1.00  0.66           C  
ATOM    649  CE1 HIS A 122     -33.822 125.603  73.357  1.00  0.66           C  
ATOM    650  NE2 HIS A 122     -33.055 126.224  74.287  1.00  0.66           N  
ATOM    651  N   ARG A 123     -35.532 123.774  77.252  1.00  0.62           N  
ATOM    652  CA  ARG A 123     -35.956 124.398  78.495  1.00  0.62           C  
ATOM    653  C   ARG A 123     -36.334 123.397  79.588  1.00  0.62           C  
ATOM    654  O   ARG A 123     -36.082 123.615  80.770  1.00  0.62           O  
ATOM    655  CB  ARG A 123     -37.165 125.326  78.243  1.00  0.62           C  
ATOM    656  CG  ARG A 123     -36.849 126.490  77.284  1.00  0.62           C  
ATOM    657  CD  ARG A 123     -38.073 127.367  77.019  1.00  0.62           C  
ATOM    658  NE  ARG A 123     -37.643 128.437  76.061  1.00  0.62           N  
ATOM    659  CZ  ARG A 123     -38.473 129.327  75.502  1.00  0.62           C  
ATOM    660  NH1 ARG A 123     -37.982 130.272  74.703  1.00  0.62           N  
ATOM    661  NH2 ARG A 123     -39.784 129.290  75.721  1.00  0.62           N  
ATOM    662  N   ARG A 124     -36.968 122.269  79.206  1.00  0.57           N  
ATOM    663  CA  ARG A 124     -37.430 121.237  80.120  1.00  0.57           C  
ATOM    664  C   ARG A 124     -36.326 120.520  80.870  1.00  0.57           C  
ATOM    665  O   ARG A 124     -36.452 120.185  82.044  1.00  0.57           O  
ATOM    666  CB  ARG A 124     -38.222 120.165  79.349  1.00  0.57           C  
ATOM    667  CG  ARG A 124     -39.592 120.659  78.862  1.00  0.57           C  
ATOM    668  CD  ARG A 124     -40.438 119.480  78.395  1.00  0.57           C  
ATOM    669  NE  ARG A 124     -41.771 120.007  77.970  1.00  0.57           N  
ATOM    670  CZ  ARG A 124     -42.826 119.228  77.701  1.00  0.57           C  
ATOM    671  NH1 ARG A 124     -43.970 119.789  77.317  1.00  0.57           N  
ATOM    672  NH2 ARG A 124     -42.769 117.906  77.828  1.00  0.57           N  
ATOM    673  N   VAL A 125     -35.193 120.260  80.196  1.00  0.71           N  
ATOM    674  CA  VAL A 125     -34.193 119.292  80.615  1.00  0.71           C  
ATOM    675  C   VAL A 125     -33.629 119.517  82.029  1.00  0.71           C  
ATOM    676  O   VAL A 125     -33.488 118.564  82.799  1.00  0.71           O  
ATOM    677  CB  VAL A 125     -33.130 119.155  79.525  1.00  0.71           C  
ATOM    678  CG1 VAL A 125     -32.245 120.399  79.432  1.00  0.71           C  
ATOM    679  CG2 VAL A 125     -32.256 117.921  79.764  1.00  0.71           C  
ATOM    680  N   TYR A 126     -33.387 120.788  82.431  1.00  0.63           N  
ATOM    681  CA  TYR A 126     -32.979 121.162  83.786  1.00  0.63           C  
ATOM    682  C   TYR A 126     -34.063 121.940  84.518  1.00  0.63           C  
ATOM    683  O   TYR A 126     -33.820 122.462  85.607  1.00  0.63           O  
ATOM    684  CB  TYR A 126     -31.731 122.096  83.795  1.00  0.63           C  
ATOM    685  CG  TYR A 126     -30.647 121.546  82.927  1.00  0.63           C  
ATOM    686  CD1 TYR A 126     -30.106 120.271  83.164  1.00  0.63           C  
ATOM    687  CD2 TYR A 126     -30.240 122.267  81.794  1.00  0.63           C  
ATOM    688  CE1 TYR A 126     -29.257 119.680  82.217  1.00  0.63           C  
ATOM    689  CE2 TYR A 126     -29.410 121.670  80.841  1.00  0.63           C  
ATOM    690  CZ  TYR A 126     -28.980 120.355  81.026  1.00  0.63           C  
ATOM    691  OH  TYR A 126     -28.374 119.705  79.944  1.00  0.63           O  
ATOM    692  N   GLY A 127     -35.265 122.066  83.917  1.00  0.75           N  
ATOM    693  CA  GLY A 127     -36.330 122.968  84.343  1.00  0.75           C  
ATOM    694  C   GLY A 127     -36.877 122.787  85.748  1.00  0.75           C  
ATOM    695  O   GLY A 127     -36.646 121.768  86.401  1.00  0.75           O  
ATOM    696  N   PRO A 128     -37.672 123.730  86.253  1.00  0.73           N  
ATOM    697  CA  PRO A 128     -38.167 123.675  87.626  1.00  0.73           C  
ATOM    698  C   PRO A 128     -39.339 122.719  87.748  1.00  0.73           C  
ATOM    699  O   PRO A 128     -39.709 122.376  88.865  1.00  0.73           O  
ATOM    700  CB  PRO A 128     -38.576 125.129  87.916  1.00  0.73           C  
ATOM    701  CG  PRO A 128     -38.962 125.695  86.546  1.00  0.73           C  
ATOM    702  CD  PRO A 128     -37.970 125.012  85.604  1.00  0.73           C  
ATOM    703  N   TYR A 129     -39.926 122.281  86.619  1.00  0.72           N  
ATOM    704  CA  TYR A 129     -41.022 121.331  86.593  1.00  0.72           C  
ATOM    705  C   TYR A 129     -40.524 119.932  86.278  1.00  0.72           C  
ATOM    706  O   TYR A 129     -41.300 118.978  86.279  1.00  0.72           O  
ATOM    707  CB  TYR A 129     -42.054 121.723  85.502  1.00  0.72           C  
ATOM    708  CG  TYR A 129     -42.662 123.059  85.822  1.00  0.72           C  
ATOM    709  CD1 TYR A 129     -43.538 123.187  86.912  1.00  0.72           C  
ATOM    710  CD2 TYR A 129     -42.363 124.195  85.051  1.00  0.72           C  
ATOM    711  CE1 TYR A 129     -44.099 124.430  87.233  1.00  0.72           C  
ATOM    712  CE2 TYR A 129     -42.923 125.442  85.370  1.00  0.72           C  
ATOM    713  CZ  TYR A 129     -43.791 125.556  86.463  1.00  0.72           C  
ATOM    714  OH  TYR A 129     -44.364 126.799  86.792  1.00  0.72           O  
ATOM    715  N   ARG A 130     -39.206 119.769  86.032  1.00  0.72           N  
ATOM    716  CA  ARG A 130     -38.589 118.496  85.718  1.00  0.72           C  
ATOM    717  C   ARG A 130     -38.704 117.479  86.852  1.00  0.72           C  
ATOM    718  O   ARG A 130     -38.365 117.749  88.005  1.00  0.72           O  
ATOM    719  CB  ARG A 130     -37.087 118.703  85.362  1.00  0.72           C  
ATOM    720  CG  ARG A 130     -36.328 117.441  84.892  1.00  0.72           C  
ATOM    721  CD  ARG A 130     -36.725 116.969  83.487  1.00  0.72           C  
ATOM    722  NE  ARG A 130     -36.306 115.525  83.372  1.00  0.72           N  
ATOM    723  CZ  ARG A 130     -35.294 115.077  82.618  1.00  0.72           C  
ATOM    724  NH1 ARG A 130     -34.369 115.883  82.118  1.00  0.72           N  
ATOM    725  NH2 ARG A 130     -35.201 113.779  82.336  1.00  0.72           N  
ATOM    726  N   LEU A 131     -39.147 116.246  86.545  1.00  0.79           N  
ATOM    727  CA  LEU A 131     -39.143 115.153  87.494  1.00  0.79           C  
ATOM    728  C   LEU A 131     -37.749 114.575  87.628  1.00  0.79           C  
ATOM    729  O   LEU A 131     -37.134 114.121  86.665  1.00  0.79           O  
ATOM    730  CB  LEU A 131     -40.132 114.033  87.108  1.00  0.79           C  
ATOM    731  CG  LEU A 131     -41.602 114.484  87.115  1.00  0.79           C  
ATOM    732  CD1 LEU A 131     -42.482 113.396  86.495  1.00  0.79           C  
ATOM    733  CD2 LEU A 131     -42.110 114.859  88.517  1.00  0.79           C  
ATOM    734  N   LYS A 132     -37.203 114.619  88.855  1.00  0.75           N  
ATOM    735  CA  LYS A 132     -35.818 114.276  89.107  1.00  0.75           C  
ATOM    736  C   LYS A 132     -35.662 112.987  89.884  1.00  0.75           C  
ATOM    737  O   LYS A 132     -34.570 112.432  89.963  1.00  0.75           O  
ATOM    738  CB  LYS A 132     -35.168 115.418  89.924  1.00  0.75           C  
ATOM    739  CG  LYS A 132     -35.261 116.767  89.196  1.00  0.75           C  
ATOM    740  CD  LYS A 132     -34.540 117.906  89.928  1.00  0.75           C  
ATOM    741  CE  LYS A 132     -34.612 119.219  89.140  1.00  0.75           C  
ATOM    742  NZ  LYS A 132     -33.642 120.196  89.678  1.00  0.75           N  
ATOM    743  N   GLY A 133     -36.758 112.457  90.455  1.00  0.80           N  
ATOM    744  CA  GLY A 133     -36.714 111.220  91.206  1.00  0.80           C  
ATOM    745  C   GLY A 133     -38.080 110.619  91.234  1.00  0.80           C  
ATOM    746  O   GLY A 133     -39.045 111.357  91.026  1.00  0.80           O  
ATOM    747  N   PRO A 134     -38.241 109.321  91.462  1.00  0.81           N  
ATOM    748  CA  PRO A 134     -39.510 108.724  91.863  1.00  0.81           C  
ATOM    749  C   PRO A 134     -40.228 109.444  93.000  1.00  0.81           C  
ATOM    750  O   PRO A 134     -39.610 109.789  94.009  1.00  0.81           O  
ATOM    751  CB  PRO A 134     -39.146 107.270  92.216  1.00  0.81           C  
ATOM    752  CG  PRO A 134     -37.864 106.997  91.431  1.00  0.81           C  
ATOM    753  CD  PRO A 134     -37.149 108.343  91.502  1.00  0.81           C  
ATOM    754  N   LEU A 135     -41.545 109.654  92.868  1.00  0.77           N  
ATOM    755  CA  LEU A 135     -42.364 110.276  93.884  1.00  0.77           C  
ATOM    756  C   LEU A 135     -43.516 109.354  94.198  1.00  0.77           C  
ATOM    757  O   LEU A 135     -43.975 108.578  93.362  1.00  0.77           O  
ATOM    758  CB  LEU A 135     -42.971 111.626  93.429  1.00  0.77           C  
ATOM    759  CG  LEU A 135     -41.959 112.681  92.946  1.00  0.77           C  
ATOM    760  CD1 LEU A 135     -42.705 113.862  92.309  1.00  0.77           C  
ATOM    761  CD2 LEU A 135     -41.049 113.168  94.082  1.00  0.77           C  
ATOM    762  N   MET A 136     -44.038 109.422  95.425  1.00  0.71           N  
ATOM    763  CA  MET A 136     -45.166 108.620  95.829  1.00  0.71           C  
ATOM    764  C   MET A 136     -45.975 109.483  96.761  1.00  0.71           C  
ATOM    765  O   MET A 136     -45.420 110.285  97.513  1.00  0.71           O  
ATOM    766  CB  MET A 136     -44.665 107.342  96.551  1.00  0.71           C  
ATOM    767  CG  MET A 136     -45.743 106.419  97.154  1.00  0.71           C  
ATOM    768  SD  MET A 136     -45.059 105.059  98.151  1.00  0.71           S  
ATOM    769  CE  MET A 136     -44.420 104.046  96.787  1.00  0.71           C  
ATOM    770  N   ARG A 137     -47.316 109.366  96.729  1.00  0.64           N  
ATOM    771  CA  ARG A 137     -48.186 110.073  97.648  1.00  0.64           C  
ATOM    772  C   ARG A 137     -47.854 109.752  99.104  1.00  0.64           C  
ATOM    773  O   ARG A 137     -47.628 108.597  99.462  1.00  0.64           O  
ATOM    774  CB  ARG A 137     -49.675 109.759  97.343  1.00  0.64           C  
ATOM    775  CG  ARG A 137     -50.605 110.988  97.422  1.00  0.64           C  
ATOM    776  CD  ARG A 137     -51.341 111.266  96.099  1.00  0.64           C  
ATOM    777  NE  ARG A 137     -51.444 112.752  95.943  1.00  0.64           N  
ATOM    778  CZ  ARG A 137     -51.531 113.384  94.769  1.00  0.64           C  
ATOM    779  NH1 ARG A 137     -51.598 112.756  93.603  1.00  0.64           N  
ATOM    780  NH2 ARG A 137     -51.505 114.713  94.754  1.00  0.64           N  
ATOM    781  N   LYS A 138     -47.782 110.760  99.990  1.00  0.56           N  
ATOM    782  CA  LYS A 138     -47.307 110.596 101.354  1.00  0.56           C  
ATOM    783  C   LYS A 138     -48.153 109.640 102.169  1.00  0.56           C  
ATOM    784  O   LYS A 138     -47.646 108.770 102.875  1.00  0.56           O  
ATOM    785  CB  LYS A 138     -47.240 111.960 102.052  1.00  0.56           C  
ATOM    786  CG  LYS A 138     -46.567 111.944 103.433  1.00  0.56           C  
ATOM    787  CD  LYS A 138     -46.559 113.379 103.958  1.00  0.56           C  
ATOM    788  CE  LYS A 138     -45.921 113.617 105.314  1.00  0.56           C  
ATOM    789  NZ  LYS A 138     -46.043 115.065 105.575  1.00  0.56           N  
ATOM    790  N   GLY A 139     -49.488 109.720 102.001  1.00  0.50           N  
ATOM    791  CA  GLY A 139     -50.422 108.755 102.560  1.00  0.50           C  
ATOM    792  C   GLY A 139     -50.230 107.342 102.061  1.00  0.50           C  
ATOM    793  O   GLY A 139     -50.524 106.391 102.773  1.00  0.50           O  
ATOM    794  N   TRP A 140     -49.685 107.130 100.843  1.00  0.46           N  
ATOM    795  CA  TRP A 140     -49.395 105.800 100.320  1.00  0.46           C  
ATOM    796  C   TRP A 140     -48.167 105.177 100.952  1.00  0.46           C  
ATOM    797  O   TRP A 140     -47.955 103.971 100.866  1.00  0.46           O  
ATOM    798  CB  TRP A 140     -49.288 105.739  98.772  1.00  0.46           C  
ATOM    799  CG  TRP A 140     -50.629 105.544  98.090  1.00  0.46           C  
ATOM    800  CD1 TRP A 140     -51.258 106.332  97.168  1.00  0.46           C  
ATOM    801  CD2 TRP A 140     -51.510 104.436  98.352  1.00  0.46           C  
ATOM    802  NE1 TRP A 140     -52.488 105.807  96.855  1.00  0.46           N  
ATOM    803  CE2 TRP A 140     -52.676 104.654  97.581  1.00  0.46           C  
ATOM    804  CE3 TRP A 140     -51.394 103.313  99.174  1.00  0.46           C  
ATOM    805  CZ2 TRP A 140     -53.744 103.779  97.662  1.00  0.46           C  
ATOM    806  CZ3 TRP A 140     -52.475 102.422  99.239  1.00  0.46           C  
ATOM    807  CH2 TRP A 140     -53.643 102.658  98.499  1.00  0.46           C  
ATOM    808  N   LYS A 141     -47.374 105.955 101.712  1.00  0.49           N  
ATOM    809  CA  LYS A 141     -46.259 105.408 102.455  1.00  0.49           C  
ATOM    810  C   LYS A 141     -46.696 104.804 103.781  1.00  0.49           C  
ATOM    811  O   LYS A 141     -45.872 104.326 104.548  1.00  0.49           O  
ATOM    812  CB  LYS A 141     -45.170 106.467 102.693  1.00  0.49           C  
ATOM    813  CG  LYS A 141     -44.602 107.015 101.379  1.00  0.49           C  
ATOM    814  CD  LYS A 141     -43.425 107.952 101.654  1.00  0.49           C  
ATOM    815  CE  LYS A 141     -42.940 108.735 100.437  1.00  0.49           C  
ATOM    816  NZ  LYS A 141     -42.321 107.846  99.448  1.00  0.49           N  
ATOM    817  N   GLN A 142     -48.025 104.652 103.982  1.00  0.43           N  
ATOM    818  CA  GLN A 142     -48.621 103.655 104.863  1.00  0.43           C  
ATOM    819  C   GLN A 142     -48.219 102.237 104.477  1.00  0.43           C  
ATOM    820  O   GLN A 142     -48.238 101.338 105.300  1.00  0.43           O  
ATOM    821  CB  GLN A 142     -50.166 103.744 104.815  1.00  0.43           C  
ATOM    822  CG  GLN A 142     -50.734 104.969 105.567  1.00  0.43           C  
ATOM    823  CD  GLN A 142     -50.879 104.670 107.060  1.00  0.43           C  
ATOM    824  OE1 GLN A 142     -51.893 104.085 107.455  1.00  0.43           O  
ATOM    825  NE2 GLN A 142     -49.863 105.060 107.854  1.00  0.43           N  
ATOM    826  N   TRP A 143     -47.758 102.022 103.226  1.00  0.35           N  
ATOM    827  CA  TRP A 143     -47.072 100.813 102.815  1.00  0.35           C  
ATOM    828  C   TRP A 143     -45.843 100.476 103.674  1.00  0.35           C  
ATOM    829  O   TRP A 143     -45.522  99.309 103.863  1.00  0.35           O  
ATOM    830  CB  TRP A 143     -46.678 100.942 101.317  1.00  0.35           C  
ATOM    831  CG  TRP A 143     -46.112  99.683 100.683  1.00  0.35           C  
ATOM    832  CD1 TRP A 143     -44.846  99.433 100.227  1.00  0.35           C  
ATOM    833  CD2 TRP A 143     -46.860  98.468 100.501  1.00  0.35           C  
ATOM    834  NE1 TRP A 143     -44.754  98.139  99.758  1.00  0.35           N  
ATOM    835  CE2 TRP A 143     -45.978  97.527  99.928  1.00  0.35           C  
ATOM    836  CE3 TRP A 143     -48.187  98.140 100.777  1.00  0.35           C  
ATOM    837  CZ2 TRP A 143     -46.405  96.238  99.635  1.00  0.35           C  
ATOM    838  CZ3 TRP A 143     -48.619  96.844 100.465  1.00  0.35           C  
ATOM    839  CH2 TRP A 143     -47.741  95.904  99.912  1.00  0.35           C  
ATOM    840  N   MET A 144     -45.136 101.485 104.233  1.00  0.36           N  
ATOM    841  CA  MET A 144     -44.086 101.276 105.220  1.00  0.36           C  
ATOM    842  C   MET A 144     -44.592 100.751 106.557  1.00  0.36           C  
ATOM    843  O   MET A 144     -43.970  99.874 107.153  1.00  0.36           O  
ATOM    844  CB  MET A 144     -43.290 102.579 105.486  1.00  0.36           C  
ATOM    845  CG  MET A 144     -42.542 103.125 104.252  1.00  0.36           C  
ATOM    846  SD  MET A 144     -41.377 101.965 103.464  1.00  0.36           S  
ATOM    847  CE  MET A 144     -40.327 101.623 104.910  1.00  0.36           C  
ATOM    848  N   ASP A 145     -45.728 101.277 107.059  1.00  0.33           N  
ATOM    849  CA  ASP A 145     -46.400 100.787 108.248  1.00  0.33           C  
ATOM    850  C   ASP A 145     -46.940  99.373 108.051  1.00  0.33           C  
ATOM    851  O   ASP A 145     -46.758  98.498 108.898  1.00  0.33           O  
ATOM    852  CB  ASP A 145     -47.599 101.696 108.650  1.00  0.33           C  
ATOM    853  CG  ASP A 145     -47.225 103.122 109.020  1.00  0.33           C  
ATOM    854  OD1 ASP A 145     -46.091 103.575 108.731  1.00  0.33           O  
ATOM    855  OD2 ASP A 145     -48.128 103.798 109.583  1.00  0.33           O  
ATOM    856  N   ASP A 146     -47.603  99.123 106.899  1.00  0.40           N  
ATOM    857  CA  ASP A 146     -48.129  97.829 106.519  1.00  0.40           C  
ATOM    858  C   ASP A 146     -47.006  96.792 106.328  1.00  0.40           C  
ATOM    859  O   ASP A 146     -46.939  95.800 107.059  1.00  0.40           O  
ATOM    860  CB  ASP A 146     -49.000  97.983 105.226  1.00  0.40           C  
ATOM    861  CG  ASP A 146     -50.246  98.847 105.428  1.00  0.40           C  
ATOM    862  OD1 ASP A 146     -50.686  99.033 106.593  1.00  0.40           O  
ATOM    863  OD2 ASP A 146     -50.832  99.302 104.405  1.00  0.40           O  
ATOM    864  N   ASN A 147     -46.070  97.023 105.369  1.00  0.52           N  
ATOM    865  CA  ASN A 147     -44.772  96.372 105.189  1.00  0.52           C  
ATOM    866  C   ASN A 147     -44.863  94.946 104.649  1.00  0.52           C  
ATOM    867  O   ASN A 147     -44.272  94.564 103.641  1.00  0.52           O  
ATOM    868  CB  ASN A 147     -43.897  96.475 106.467  1.00  0.52           C  
ATOM    869  CG  ASN A 147     -42.428  96.177 106.197  1.00  0.52           C  
ATOM    870  OD1 ASN A 147     -41.857  96.459 105.145  1.00  0.52           O  
ATOM    871  ND2 ASN A 147     -41.759  95.579 107.210  1.00  0.52           N  
ATOM    872  N   ALA A 148     -45.628  94.118 105.364  1.00  0.34           N  
ATOM    873  CA  ALA A 148     -45.821  92.710 105.173  1.00  0.34           C  
ATOM    874  C   ALA A 148     -47.275  92.492 104.717  1.00  0.34           C  
ATOM    875  O   ALA A 148     -48.016  93.470 104.639  1.00  0.34           O  
ATOM    876  CB  ALA A 148     -45.404  92.039 106.501  1.00  0.34           C  
ATOM    877  N   PRO A 149     -47.739  91.286 104.353  1.00  0.27           N  
ATOM    878  CA  PRO A 149     -48.895  91.102 103.469  1.00  0.27           C  
ATOM    879  C   PRO A 149     -49.339  92.127 102.428  1.00  0.27           C  
ATOM    880  O   PRO A 149     -48.678  92.238 101.401  1.00  0.27           O  
ATOM    881  CB  PRO A 149     -49.972  90.755 104.495  1.00  0.27           C  
ATOM    882  CG  PRO A 149     -49.248  89.730 105.376  1.00  0.27           C  
ATOM    883  CD  PRO A 149     -47.786  90.216 105.366  1.00  0.27           C  
ATOM    884  N   GLU A 150     -50.495  92.776 102.648  1.00  0.32           N  
ATOM    885  CA  GLU A 150     -51.312  93.529 101.713  1.00  0.32           C  
ATOM    886  C   GLU A 150     -52.629  93.732 102.439  1.00  0.32           C  
ATOM    887  O   GLU A 150     -53.164  92.776 103.005  1.00  0.32           O  
ATOM    888  CB  GLU A 150     -51.649  92.745 100.417  1.00  0.32           C  
ATOM    889  CG  GLU A 150     -52.483  93.534  99.377  1.00  0.32           C  
ATOM    890  CD  GLU A 150     -51.597  94.369  98.464  1.00  0.32           C  
ATOM    891  OE1 GLU A 150     -51.599  95.613  98.609  1.00  0.32           O  
ATOM    892  OE2 GLU A 150     -50.932  93.746  97.594  1.00  0.32           O  
ATOM    893  N   LEU A 151     -53.199  94.952 102.489  1.00  0.30           N  
ATOM    894  CA  LEU A 151     -54.369  95.202 103.316  1.00  0.30           C  
ATOM    895  C   LEU A 151     -55.585  95.646 102.530  1.00  0.30           C  
ATOM    896  O   LEU A 151     -55.669  96.746 101.988  1.00  0.30           O  
ATOM    897  CB  LEU A 151     -54.087  96.251 104.413  1.00  0.30           C  
ATOM    898  CG  LEU A 151     -53.026  95.824 105.449  1.00  0.30           C  
ATOM    899  CD1 LEU A 151     -52.911  96.905 106.520  1.00  0.30           C  
ATOM    900  CD2 LEU A 151     -53.316  94.481 106.136  1.00  0.30           C  
ATOM    901  N   THR A 152     -56.629  94.792 102.511  1.00  0.41           N  
ATOM    902  CA  THR A 152     -57.913  95.146 101.912  1.00  0.41           C  
ATOM    903  C   THR A 152     -58.792  95.763 102.970  1.00  0.41           C  
ATOM    904  O   THR A 152     -59.501  95.072 103.693  1.00  0.41           O  
ATOM    905  CB  THR A 152     -58.664  93.965 101.313  1.00  0.41           C  
ATOM    906  OG1 THR A 152     -57.816  93.284 100.403  1.00  0.41           O  
ATOM    907  CG2 THR A 152     -59.886  94.434 100.509  1.00  0.41           C  
ATOM    908  N   ALA A 153     -58.768  97.098 103.096  1.00  0.57           N  
ATOM    909  CA  ALA A 153     -59.593  97.789 104.060  1.00  0.57           C  
ATOM    910  C   ALA A 153     -60.098  99.072 103.434  1.00  0.57           C  
ATOM    911  O   ALA A 153     -59.330  99.823 102.832  1.00  0.57           O  
ATOM    912  CB  ALA A 153     -58.781  98.093 105.335  1.00  0.57           C  
ATOM    913  N   GLU A 154     -61.414  99.353 103.538  1.00  0.53           N  
ATOM    914  CA  GLU A 154     -62.049 100.480 102.875  1.00  0.53           C  
ATOM    915  C   GLU A 154     -61.505 101.837 103.288  1.00  0.53           C  
ATOM    916  O   GLU A 154     -61.094 102.632 102.445  1.00  0.53           O  
ATOM    917  CB  GLU A 154     -63.566 100.437 103.131  1.00  0.53           C  
ATOM    918  CG  GLU A 154     -64.353 101.560 102.416  1.00  0.53           C  
ATOM    919  CD  GLU A 154     -65.861 101.423 102.608  1.00  0.53           C  
ATOM    920  OE1 GLU A 154     -66.572 102.317 102.085  1.00  0.53           O  
ATOM    921  OE2 GLU A 154     -66.294 100.436 103.253  1.00  0.53           O  
ATOM    922  N   THR A 155     -61.381 102.083 104.609  1.00  0.40           N  
ATOM    923  CA  THR A 155     -60.802 103.297 105.178  1.00  0.40           C  
ATOM    924  C   THR A 155     -59.370 103.512 104.751  1.00  0.40           C  
ATOM    925  O   THR A 155     -58.971 104.610 104.375  1.00  0.40           O  
ATOM    926  CB  THR A 155     -60.821 103.285 106.702  1.00  0.40           C  
ATOM    927  OG1 THR A 155     -62.122 102.945 107.147  1.00  0.40           O  
ATOM    928  CG2 THR A 155     -60.491 104.669 107.277  1.00  0.40           C  
ATOM    929  N   LYS A 156     -58.547 102.439 104.747  1.00  0.34           N  
ATOM    930  CA  LYS A 156     -57.180 102.524 104.265  1.00  0.34           C  
ATOM    931  C   LYS A 156     -57.069 102.847 102.787  1.00  0.34           C  
ATOM    932  O   LYS A 156     -56.192 103.620 102.417  1.00  0.34           O  
ATOM    933  CB  LYS A 156     -56.324 101.259 104.540  1.00  0.34           C  
ATOM    934  CG  LYS A 156     -55.784 101.155 105.979  1.00  0.34           C  
ATOM    935  CD  LYS A 156     -54.471 100.347 106.019  1.00  0.34           C  
ATOM    936  CE  LYS A 156     -53.663 100.430 107.326  1.00  0.34           C  
ATOM    937  NZ  LYS A 156     -54.216  99.523 108.353  1.00  0.34           N  
ATOM    938  N   ARG A 157     -57.908 102.264 101.912  1.00  0.40           N  
ATOM    939  CA  ARG A 157     -57.941 102.599 100.496  1.00  0.40           C  
ATOM    940  C   ARG A 157     -58.419 104.024 100.228  1.00  0.40           C  
ATOM    941  O   ARG A 157     -57.750 104.806  99.555  1.00  0.40           O  
ATOM    942  CB  ARG A 157     -58.893 101.615  99.780  1.00  0.40           C  
ATOM    943  CG  ARG A 157     -58.348 100.177  99.683  1.00  0.40           C  
ATOM    944  CD  ARG A 157     -59.412  99.118  99.361  1.00  0.40           C  
ATOM    945  NE  ARG A 157     -59.962  99.408  98.000  1.00  0.40           N  
ATOM    946  CZ  ARG A 157     -61.139  99.965  97.694  1.00  0.40           C  
ATOM    947  NH1 ARG A 157     -61.402 100.209  96.413  1.00  0.40           N  
ATOM    948  NH2 ARG A 157     -62.032 100.303  98.616  1.00  0.40           N  
ATOM    949  N   LYS A 158     -59.556 104.415 100.844  1.00  0.38           N  
ATOM    950  CA  LYS A 158     -60.200 105.709 100.674  1.00  0.38           C  
ATOM    951  C   LYS A 158     -59.298 106.867 101.046  1.00  0.38           C  
ATOM    952  O   LYS A 158     -59.208 107.861 100.334  1.00  0.38           O  
ATOM    953  CB  LYS A 158     -61.462 105.777 101.571  1.00  0.38           C  
ATOM    954  CG  LYS A 158     -62.240 107.097 101.455  1.00  0.38           C  
ATOM    955  CD  LYS A 158     -63.255 107.309 102.587  1.00  0.38           C  
ATOM    956  CE  LYS A 158     -63.718 108.765 102.715  1.00  0.38           C  
ATOM    957  NZ  LYS A 158     -64.131 109.288 101.402  1.00  0.38           N  
ATOM    958  N   TYR A 159     -58.555 106.722 102.161  1.00  0.36           N  
ATOM    959  CA  TYR A 159     -57.666 107.721 102.720  1.00  0.36           C  
ATOM    960  C   TYR A 159     -56.663 108.298 101.721  1.00  0.36           C  
ATOM    961  O   TYR A 159     -56.296 109.461 101.821  1.00  0.36           O  
ATOM    962  CB  TYR A 159     -56.949 107.074 103.941  1.00  0.36           C  
ATOM    963  CG  TYR A 159     -56.031 108.009 104.680  1.00  0.36           C  
ATOM    964  CD1 TYR A 159     -54.662 108.057 104.365  1.00  0.36           C  
ATOM    965  CD2 TYR A 159     -56.529 108.849 105.689  1.00  0.36           C  
ATOM    966  CE1 TYR A 159     -53.804 108.927 105.048  1.00  0.36           C  
ATOM    967  CE2 TYR A 159     -55.672 109.726 106.371  1.00  0.36           C  
ATOM    968  CZ  TYR A 159     -54.309 109.760 106.049  1.00  0.36           C  
ATOM    969  OH  TYR A 159     -53.435 110.636 106.717  1.00  0.36           O  
ATOM    970  N   LYS A 160     -56.196 107.509 100.732  1.00  0.51           N  
ATOM    971  CA  LYS A 160     -55.244 108.009  99.759  1.00  0.51           C  
ATOM    972  C   LYS A 160     -55.878 108.328  98.418  1.00  0.51           C  
ATOM    973  O   LYS A 160     -55.363 109.172  97.689  1.00  0.51           O  
ATOM    974  CB  LYS A 160     -54.116 106.997  99.485  1.00  0.51           C  
ATOM    975  CG  LYS A 160     -53.303 106.562 100.709  1.00  0.51           C  
ATOM    976  CD  LYS A 160     -53.879 105.323 101.402  1.00  0.51           C  
ATOM    977  CE  LYS A 160     -52.979 104.784 102.507  1.00  0.51           C  
ATOM    978  NZ  LYS A 160     -53.564 103.571 103.092  1.00  0.51           N  
ATOM    979  N   PHE A 161     -57.031 107.712  98.068  1.00  0.53           N  
ATOM    980  CA  PHE A 161     -57.796 108.077  96.879  1.00  0.53           C  
ATOM    981  C   PHE A 161     -58.364 109.480  97.001  1.00  0.53           C  
ATOM    982  O   PHE A 161     -58.262 110.290  96.085  1.00  0.53           O  
ATOM    983  CB  PHE A 161     -58.971 107.106  96.583  1.00  0.53           C  
ATOM    984  CG  PHE A 161     -58.570 105.662  96.424  1.00  0.53           C  
ATOM    985  CD1 PHE A 161     -57.288 105.246  96.016  1.00  0.53           C  
ATOM    986  CD2 PHE A 161     -59.550 104.682  96.655  1.00  0.53           C  
ATOM    987  CE1 PHE A 161     -56.989 103.885  95.894  1.00  0.53           C  
ATOM    988  CE2 PHE A 161     -59.249 103.322  96.534  1.00  0.53           C  
ATOM    989  CZ  PHE A 161     -57.957 102.922  96.187  1.00  0.53           C  
ATOM    990  N   ASP A 162     -58.890 109.830  98.192  1.00  0.37           N  
ATOM    991  CA  ASP A 162     -59.351 111.163  98.511  1.00  0.37           C  
ATOM    992  C   ASP A 162     -58.194 112.182  98.585  1.00  0.37           C  
ATOM    993  O   ASP A 162     -58.413 113.386  98.489  1.00  0.37           O  
ATOM    994  CB  ASP A 162     -60.102 111.159  99.875  1.00  0.37           C  
ATOM    995  CG  ASP A 162     -61.464 110.481  99.912  1.00  0.37           C  
ATOM    996  OD1 ASP A 162     -61.742 109.453  99.249  1.00  0.37           O  
ATOM    997  OD2 ASP A 162     -62.299 110.965 100.728  1.00  0.37           O  
ATOM    998  N   SER A 163     -56.921 111.730  98.716  1.00  0.37           N  
ATOM    999  CA  SER A 163     -55.750 112.608  98.682  1.00  0.37           C  
ATOM   1000  C   SER A 163     -55.186 112.744  97.285  1.00  0.37           C  
ATOM   1001  O   SER A 163     -54.235 113.494  97.061  1.00  0.37           O  
ATOM   1002  CB  SER A 163     -54.531 112.096  99.504  1.00  0.37           C  
ATOM   1003  OG  SER A 163     -54.822 111.966 100.891  1.00  0.37           O  
ATOM   1004  N   ARG A 164     -55.736 112.045  96.271  1.00  0.52           N  
ATOM   1005  CA  ARG A 164     -55.386 112.317  94.892  1.00  0.52           C  
ATOM   1006  C   ARG A 164     -55.799 113.724  94.498  1.00  0.52           C  
ATOM   1007  O   ARG A 164     -56.838 114.232  94.906  1.00  0.52           O  
ATOM   1008  CB  ARG A 164     -56.007 111.323  93.893  1.00  0.52           C  
ATOM   1009  CG  ARG A 164     -55.435 109.899  93.967  1.00  0.52           C  
ATOM   1010  CD  ARG A 164     -56.285 108.945  93.132  1.00  0.52           C  
ATOM   1011  NE  ARG A 164     -55.658 107.594  93.193  1.00  0.52           N  
ATOM   1012  CZ  ARG A 164     -56.348 106.476  92.944  1.00  0.52           C  
ATOM   1013  NH1 ARG A 164     -57.646 106.471  92.670  1.00  0.52           N  
ATOM   1014  NH2 ARG A 164     -55.716 105.311  92.995  1.00  0.52           N  
ATOM   1015  N   PHE A 165     -54.935 114.406  93.724  1.00  0.50           N  
ATOM   1016  CA  PHE A 165     -55.185 115.729  93.160  1.00  0.50           C  
ATOM   1017  C   PHE A 165     -54.941 116.831  94.188  1.00  0.50           C  
ATOM   1018  O   PHE A 165     -55.015 118.014  93.868  1.00  0.50           O  
ATOM   1019  CB  PHE A 165     -56.588 115.931  92.461  1.00  0.50           C  
ATOM   1020  CG  PHE A 165     -57.146 114.735  91.702  1.00  0.50           C  
ATOM   1021  CD1 PHE A 165     -56.303 113.784  91.117  1.00  0.50           C  
ATOM   1022  CD2 PHE A 165     -58.533 114.500  91.636  1.00  0.50           C  
ATOM   1023  CE1 PHE A 165     -56.790 112.603  90.552  1.00  0.50           C  
ATOM   1024  CE2 PHE A 165     -59.032 113.319  91.060  1.00  0.50           C  
ATOM   1025  CZ  PHE A 165     -58.162 112.369  90.519  1.00  0.50           C  
ATOM   1026  N   LEU A 166     -54.581 116.451  95.431  1.00  0.52           N  
ATOM   1027  CA  LEU A 166     -54.408 117.345  96.555  1.00  0.52           C  
ATOM   1028  C   LEU A 166     -53.047 117.065  97.172  1.00  0.52           C  
ATOM   1029  O   LEU A 166     -52.914 116.233  98.066  1.00  0.52           O  
ATOM   1030  CB  LEU A 166     -55.497 117.079  97.634  1.00  0.52           C  
ATOM   1031  CG  LEU A 166     -56.961 117.165  97.148  1.00  0.52           C  
ATOM   1032  CD1 LEU A 166     -57.916 116.729  98.269  1.00  0.52           C  
ATOM   1033  CD2 LEU A 166     -57.334 118.566  96.646  1.00  0.52           C  
ATOM   1034  N   ASP A 167     -51.996 117.751  96.679  1.00  0.43           N  
ATOM   1035  CA  ASP A 167     -50.613 117.722  97.140  1.00  0.43           C  
ATOM   1036  C   ASP A 167     -50.047 116.414  97.712  1.00  0.43           C  
ATOM   1037  O   ASP A 167     -50.240 115.339  97.138  1.00  0.43           O  
ATOM   1038  CB  ASP A 167     -50.301 118.978  97.989  1.00  0.43           C  
ATOM   1039  CG  ASP A 167     -50.692 120.187  97.157  1.00  0.43           C  
ATOM   1040  OD1 ASP A 167     -50.222 120.245  95.991  1.00  0.43           O  
ATOM   1041  OD2 ASP A 167     -51.492 121.017  97.648  1.00  0.43           O  
ATOM   1042  N   ASP A 168     -49.260 116.512  98.808  1.00  0.66           N  
ATOM   1043  CA  ASP A 168     -48.594 115.434  99.524  1.00  0.66           C  
ATOM   1044  C   ASP A 168     -47.848 114.409  98.661  1.00  0.66           C  
ATOM   1045  O   ASP A 168     -48.035 113.198  98.773  1.00  0.66           O  
ATOM   1046  CB  ASP A 168     -49.510 114.795 100.617  1.00  0.66           C  
ATOM   1047  CG  ASP A 168     -49.170 115.299 102.017  1.00  0.66           C  
ATOM   1048  OD1 ASP A 168     -47.954 115.463 102.316  1.00  0.66           O  
ATOM   1049  OD2 ASP A 168     -50.105 115.465 102.835  1.00  0.66           O  
ATOM   1050  N   MET A 169     -46.934 114.875  97.787  1.00  0.69           N  
ATOM   1051  CA  MET A 169     -46.035 114.007  97.046  1.00  0.69           C  
ATOM   1052  C   MET A 169     -44.679 114.012  97.723  1.00  0.69           C  
ATOM   1053  O   MET A 169     -44.065 115.058  97.920  1.00  0.69           O  
ATOM   1054  CB  MET A 169     -45.857 114.444  95.568  1.00  0.69           C  
ATOM   1055  CG  MET A 169     -47.149 114.369  94.727  1.00  0.69           C  
ATOM   1056  SD  MET A 169     -47.997 112.754  94.730  1.00  0.69           S  
ATOM   1057  CE  MET A 169     -46.723 111.757  93.908  1.00  0.69           C  
ATOM   1058  N   LEU A 170     -44.174 112.829  98.115  1.00  0.71           N  
ATOM   1059  CA  LEU A 170     -42.920 112.713  98.828  1.00  0.71           C  
ATOM   1060  C   LEU A 170     -42.029 111.696  98.127  1.00  0.71           C  
ATOM   1061  O   LEU A 170     -42.485 110.647  97.663  1.00  0.71           O  
ATOM   1062  CB  LEU A 170     -43.188 112.348 100.313  1.00  0.71           C  
ATOM   1063  CG  LEU A 170     -41.947 112.213 101.225  1.00  0.71           C  
ATOM   1064  CD1 LEU A 170     -41.187 113.537 101.383  1.00  0.71           C  
ATOM   1065  CD2 LEU A 170     -42.346 111.696 102.617  1.00  0.71           C  
ATOM   1066  N   ARG A 171     -40.714 111.998  98.016  1.00  0.66           N  
ATOM   1067  CA  ARG A 171     -39.717 111.203  97.306  1.00  0.66           C  
ATOM   1068  C   ARG A 171     -39.698 109.725  97.692  1.00  0.66           C  
ATOM   1069  O   ARG A 171     -40.017 109.324  98.815  1.00  0.66           O  
ATOM   1070  CB  ARG A 171     -38.300 111.838  97.458  1.00  0.66           C  
ATOM   1071  CG  ARG A 171     -37.181 111.253  96.554  1.00  0.66           C  
ATOM   1072  CD  ARG A 171     -35.844 112.004  96.676  1.00  0.66           C  
ATOM   1073  NE  ARG A 171     -34.837 111.387  95.740  1.00  0.66           N  
ATOM   1074  CZ  ARG A 171     -33.529 111.679  95.745  1.00  0.66           C  
ATOM   1075  NH1 ARG A 171     -33.017 112.558  96.604  1.00  0.66           N  
ATOM   1076  NH2 ARG A 171     -32.707 111.095  94.881  1.00  0.66           N  
ATOM   1077  N   VAL A 172     -39.377 108.848  96.735  1.00  0.74           N  
ATOM   1078  CA  VAL A 172     -39.258 107.432  96.979  1.00  0.74           C  
ATOM   1079  C   VAL A 172     -38.085 106.931  96.162  1.00  0.74           C  
ATOM   1080  O   VAL A 172     -37.557 107.642  95.311  1.00  0.74           O  
ATOM   1081  CB  VAL A 172     -40.585 106.708  96.716  1.00  0.74           C  
ATOM   1082  CG1 VAL A 172     -40.869 106.488  95.222  1.00  0.74           C  
ATOM   1083  CG2 VAL A 172     -40.658 105.390  97.507  1.00  0.74           C  
ATOM   1084  N   SER A 173     -37.598 105.711  96.435  1.00  0.75           N  
ATOM   1085  CA  SER A 173     -36.586 105.054  95.633  1.00  0.75           C  
ATOM   1086  C   SER A 173     -37.258 104.164  94.609  1.00  0.75           C  
ATOM   1087  O   SER A 173     -38.432 103.804  94.737  1.00  0.75           O  
ATOM   1088  CB  SER A 173     -35.625 104.188  96.495  1.00  0.75           C  
ATOM   1089  OG  SER A 173     -36.344 103.250  97.303  1.00  0.75           O  
ATOM   1090  N   TRP A 174     -36.515 103.769  93.554  1.00  0.76           N  
ATOM   1091  CA  TRP A 174     -36.995 102.847  92.541  1.00  0.76           C  
ATOM   1092  C   TRP A 174     -37.388 101.497  93.122  1.00  0.76           C  
ATOM   1093  O   TRP A 174     -38.464 100.984  92.832  1.00  0.76           O  
ATOM   1094  CB  TRP A 174     -35.918 102.640  91.444  1.00  0.76           C  
ATOM   1095  CG  TRP A 174     -35.701 103.845  90.540  1.00  0.76           C  
ATOM   1096  CD1 TRP A 174     -34.632 104.694  90.428  1.00  0.76           C  
ATOM   1097  CD2 TRP A 174     -36.654 104.264  89.547  1.00  0.76           C  
ATOM   1098  NE1 TRP A 174     -34.857 105.606  89.414  1.00  0.76           N  
ATOM   1099  CE2 TRP A 174     -36.085 105.354  88.858  1.00  0.76           C  
ATOM   1100  CE3 TRP A 174     -37.913 103.783  89.209  1.00  0.76           C  
ATOM   1101  CZ2 TRP A 174     -36.761 105.975  87.815  1.00  0.76           C  
ATOM   1102  CZ3 TRP A 174     -38.587 104.398  88.147  1.00  0.76           C  
ATOM   1103  CH2 TRP A 174     -38.022 105.478  87.454  1.00  0.76           C  
ATOM   1104  N   ASP A 175     -36.560 100.932  94.019  1.00  0.82           N  
ATOM   1105  CA  ASP A 175     -36.748  99.631  94.635  1.00  0.82           C  
ATOM   1106  C   ASP A 175     -38.049  99.494  95.417  1.00  0.82           C  
ATOM   1107  O   ASP A 175     -38.809  98.537  95.259  1.00  0.82           O  
ATOM   1108  CB  ASP A 175     -35.569  99.359  95.603  1.00  0.82           C  
ATOM   1109  CG  ASP A 175     -34.272  99.768  94.927  1.00  0.82           C  
ATOM   1110  OD1 ASP A 175     -34.011  99.280  93.798  1.00  0.82           O  
ATOM   1111  OD2 ASP A 175     -33.592 100.668  95.499  1.00  0.82           O  
ATOM   1112  N   THR A 176     -38.368 100.496  96.261  1.00  0.74           N  
ATOM   1113  CA  THR A 176     -39.602 100.567  97.040  1.00  0.74           C  
ATOM   1114  C   THR A 176     -40.830 100.699  96.166  1.00  0.74           C  
ATOM   1115  O   THR A 176     -41.820  99.984  96.324  1.00  0.74           O  
ATOM   1116  CB  THR A 176     -39.567 101.754  97.995  1.00  0.74           C  
ATOM   1117  OG1 THR A 176     -38.529 101.553  98.939  1.00  0.74           O  
ATOM   1118  CG2 THR A 176     -40.866 101.922  98.801  1.00  0.74           C  
ATOM   1119  N   ALA A 177     -40.785 101.606  95.174  1.00  0.79           N  
ATOM   1120  CA  ALA A 177     -41.872 101.816  94.245  1.00  0.79           C  
ATOM   1121  C   ALA A 177     -42.109 100.648  93.291  1.00  0.79           C  
ATOM   1122  O   ALA A 177     -43.248 100.254  93.056  1.00  0.79           O  
ATOM   1123  CB  ALA A 177     -41.611 103.118  93.485  1.00  0.79           C  
ATOM   1124  N   PHE A 178     -41.038 100.025  92.755  1.00  0.78           N  
ATOM   1125  CA  PHE A 178     -41.103  98.795  91.982  1.00  0.78           C  
ATOM   1126  C   PHE A 178     -41.643  97.632  92.787  1.00  0.78           C  
ATOM   1127  O   PHE A 178     -42.442  96.852  92.281  1.00  0.78           O  
ATOM   1128  CB  PHE A 178     -39.719  98.384  91.406  1.00  0.78           C  
ATOM   1129  CG  PHE A 178     -39.234  99.218  90.243  1.00  0.78           C  
ATOM   1130  CD1 PHE A 178     -40.009 100.187  89.574  1.00  0.78           C  
ATOM   1131  CD2 PHE A 178     -37.933  98.964  89.775  1.00  0.78           C  
ATOM   1132  CE1 PHE A 178     -39.502 100.858  88.454  1.00  0.78           C  
ATOM   1133  CE2 PHE A 178     -37.414  99.654  88.674  1.00  0.78           C  
ATOM   1134  CZ  PHE A 178     -38.204 100.594  88.008  1.00  0.78           C  
ATOM   1135  N   THR A 179     -41.261  97.500  94.076  1.00  0.74           N  
ATOM   1136  CA  THR A 179     -41.814  96.480  94.972  1.00  0.74           C  
ATOM   1137  C   THR A 179     -43.309  96.631  95.152  1.00  0.74           C  
ATOM   1138  O   THR A 179     -44.050  95.663  95.010  1.00  0.74           O  
ATOM   1139  CB  THR A 179     -41.170  96.466  96.355  1.00  0.74           C  
ATOM   1140  OG1 THR A 179     -39.781  96.198  96.232  1.00  0.74           O  
ATOM   1141  CG2 THR A 179     -41.739  95.345  97.239  1.00  0.74           C  
ATOM   1142  N   TYR A 180     -43.802  97.863  95.398  1.00  0.62           N  
ATOM   1143  CA  TYR A 180     -45.225  98.160  95.460  1.00  0.62           C  
ATOM   1144  C   TYR A 180     -45.954  97.936  94.130  1.00  0.62           C  
ATOM   1145  O   TYR A 180     -47.002  97.297  94.080  1.00  0.62           O  
ATOM   1146  CB  TYR A 180     -45.396  99.624  95.946  1.00  0.62           C  
ATOM   1147  CG  TYR A 180     -46.843  99.997  96.138  1.00  0.62           C  
ATOM   1148  CD1 TYR A 180     -47.508 100.763  95.171  1.00  0.62           C  
ATOM   1149  CD2 TYR A 180     -47.558  99.551  97.259  1.00  0.62           C  
ATOM   1150  CE1 TYR A 180     -48.846 101.131  95.352  1.00  0.62           C  
ATOM   1151  CE2 TYR A 180     -48.912  99.882  97.425  1.00  0.62           C  
ATOM   1152  CZ  TYR A 180     -49.549 100.682  96.469  1.00  0.62           C  
ATOM   1153  OH  TYR A 180     -50.907 101.021  96.593  1.00  0.62           O  
ATOM   1154  N   ALA A 181     -45.395  98.420  93.002  1.00  0.65           N  
ATOM   1155  CA  ALA A 181     -45.967  98.256  91.679  1.00  0.65           C  
ATOM   1156  C   ALA A 181     -46.066  96.801  91.229  1.00  0.65           C  
ATOM   1157  O   ALA A 181     -47.083  96.359  90.696  1.00  0.65           O  
ATOM   1158  CB  ALA A 181     -45.130  99.062  90.666  1.00  0.65           C  
ATOM   1159  N   ALA A 182     -45.008  96.005  91.480  1.00  0.67           N  
ATOM   1160  CA  ALA A 182     -45.002  94.573  91.290  1.00  0.67           C  
ATOM   1161  C   ALA A 182     -46.003  93.853  92.178  1.00  0.67           C  
ATOM   1162  O   ALA A 182     -46.772  93.015  91.715  1.00  0.67           O  
ATOM   1163  CB  ALA A 182     -43.592  94.050  91.615  1.00  0.67           C  
ATOM   1164  N   LYS A 183     -46.051  94.198  93.478  1.00  0.62           N  
ATOM   1165  CA  LYS A 183     -46.965  93.605  94.433  1.00  0.62           C  
ATOM   1166  C   LYS A 183     -48.431  93.850  94.116  1.00  0.62           C  
ATOM   1167  O   LYS A 183     -49.233  92.916  94.095  1.00  0.62           O  
ATOM   1168  CB  LYS A 183     -46.633  94.139  95.843  1.00  0.62           C  
ATOM   1169  CG  LYS A 183     -47.504  93.584  96.972  1.00  0.62           C  
ATOM   1170  CD  LYS A 183     -47.467  92.056  97.090  1.00  0.62           C  
ATOM   1171  CE  LYS A 183     -48.357  91.592  98.236  1.00  0.62           C  
ATOM   1172  NZ  LYS A 183     -48.311  90.124  98.346  1.00  0.62           N  
ATOM   1173  N   ALA A 184     -48.790  95.104  93.771  1.00  0.62           N  
ATOM   1174  CA  ALA A 184     -50.122  95.488  93.359  1.00  0.62           C  
ATOM   1175  C   ALA A 184     -50.579  94.730  92.119  1.00  0.62           C  
ATOM   1176  O   ALA A 184     -51.705  94.242  92.048  1.00  0.62           O  
ATOM   1177  CB  ALA A 184     -50.160  97.008  93.096  1.00  0.62           C  
ATOM   1178  N   MET A 185     -49.676  94.541  91.133  1.00  0.56           N  
ATOM   1179  CA  MET A 185     -49.941  93.755  89.941  1.00  0.56           C  
ATOM   1180  C   MET A 185     -50.323  92.310  90.235  1.00  0.56           C  
ATOM   1181  O   MET A 185     -51.294  91.775  89.705  1.00  0.56           O  
ATOM   1182  CB  MET A 185     -48.675  93.741  89.043  1.00  0.56           C  
ATOM   1183  CG  MET A 185     -48.899  93.156  87.639  1.00  0.56           C  
ATOM   1184  SD  MET A 185     -50.144  94.072  86.699  1.00  0.56           S  
ATOM   1185  CE  MET A 185     -49.009  95.332  86.074  1.00  0.56           C  
ATOM   1186  N   ILE A 186     -49.577  91.652  91.139  1.00  0.53           N  
ATOM   1187  CA  ILE A 186     -49.814  90.283  91.575  1.00  0.53           C  
ATOM   1188  C   ILE A 186     -51.107  90.126  92.335  1.00  0.53           C  
ATOM   1189  O   ILE A 186     -51.874  89.193  92.097  1.00  0.53           O  
ATOM   1190  CB  ILE A 186     -48.674  89.809  92.453  1.00  0.53           C  
ATOM   1191  CG1 ILE A 186     -47.373  89.859  91.641  1.00  0.53           C  
ATOM   1192  CG2 ILE A 186     -48.909  88.372  92.978  1.00  0.53           C  
ATOM   1193  CD1 ILE A 186     -46.152  89.968  92.540  1.00  0.53           C  
ATOM   1194  N   THR A 187     -51.389  91.059  93.263  1.00  0.56           N  
ATOM   1195  CA  THR A 187     -52.619  91.088  94.042  1.00  0.56           C  
ATOM   1196  C   THR A 187     -53.841  91.270  93.168  1.00  0.56           C  
ATOM   1197  O   THR A 187     -54.833  90.557  93.319  1.00  0.56           O  
ATOM   1198  CB  THR A 187     -52.562  92.151  95.130  1.00  0.56           C  
ATOM   1199  OG1 THR A 187     -51.606  91.744  96.100  1.00  0.56           O  
ATOM   1200  CG2 THR A 187     -53.895  92.307  95.880  1.00  0.56           C  
ATOM   1201  N   ILE A 188     -53.792  92.192  92.185  1.00  0.51           N  
ATOM   1202  CA  ILE A 188     -54.851  92.352  91.199  1.00  0.51           C  
ATOM   1203  C   ILE A 188     -55.003  91.153  90.270  1.00  0.51           C  
ATOM   1204  O   ILE A 188     -56.111  90.640  90.092  1.00  0.51           O  
ATOM   1205  CB  ILE A 188     -54.661  93.656  90.422  1.00  0.51           C  
ATOM   1206  CG1 ILE A 188     -54.810  94.897  91.344  1.00  0.51           C  
ATOM   1207  CG2 ILE A 188     -55.635  93.766  89.233  1.00  0.51           C  
ATOM   1208  CD1 ILE A 188     -56.091  94.946  92.189  1.00  0.51           C  
ATOM   1209  N   ALA A 189     -53.897  90.625  89.703  1.00  0.51           N  
ATOM   1210  CA  ALA A 189     -53.938  89.495  88.797  1.00  0.51           C  
ATOM   1211  C   ALA A 189     -54.455  88.206  89.424  1.00  0.51           C  
ATOM   1212  O   ALA A 189     -55.302  87.521  88.856  1.00  0.51           O  
ATOM   1213  CB  ALA A 189     -52.537  89.256  88.199  1.00  0.51           C  
ATOM   1214  N   THR A 190     -53.968  87.882  90.639  1.00  0.53           N  
ATOM   1215  CA  THR A 190     -54.363  86.708  91.418  1.00  0.53           C  
ATOM   1216  C   THR A 190     -55.806  86.749  91.891  1.00  0.53           C  
ATOM   1217  O   THR A 190     -56.524  85.756  91.808  1.00  0.53           O  
ATOM   1218  CB  THR A 190     -53.481  86.515  92.658  1.00  0.53           C  
ATOM   1219  OG1 THR A 190     -52.119  86.366  92.286  1.00  0.53           O  
ATOM   1220  CG2 THR A 190     -53.864  85.258  93.457  1.00  0.53           C  
ATOM   1221  N   ARG A 191     -56.287  87.898  92.417  1.00  0.37           N  
ATOM   1222  CA  ARG A 191     -57.581  87.925  93.089  1.00  0.37           C  
ATOM   1223  C   ARG A 191     -58.734  88.450  92.266  1.00  0.37           C  
ATOM   1224  O   ARG A 191     -59.884  88.143  92.573  1.00  0.37           O  
ATOM   1225  CB  ARG A 191     -57.540  88.876  94.306  1.00  0.37           C  
ATOM   1226  CG  ARG A 191     -56.750  88.331  95.506  1.00  0.37           C  
ATOM   1227  CD  ARG A 191     -56.651  89.338  96.654  1.00  0.37           C  
ATOM   1228  NE  ARG A 191     -58.058  89.710  97.022  1.00  0.37           N  
ATOM   1229  CZ  ARG A 191     -58.388  90.811  97.706  1.00  0.37           C  
ATOM   1230  NH1 ARG A 191     -59.667  91.141  97.861  1.00  0.37           N  
ATOM   1231  NH2 ARG A 191     -57.455  91.591  98.235  1.00  0.37           N  
ATOM   1232  N   TYR A 192     -58.478  89.274  91.238  1.00  0.38           N  
ATOM   1233  CA  TYR A 192     -59.559  89.840  90.453  1.00  0.38           C  
ATOM   1234  C   TYR A 192     -59.492  89.295  89.067  1.00  0.38           C  
ATOM   1235  O   TYR A 192     -60.489  88.747  88.606  1.00  0.38           O  
ATOM   1236  CB  TYR A 192     -59.485  91.385  90.384  1.00  0.38           C  
ATOM   1237  CG  TYR A 192     -59.858  91.926  91.728  1.00  0.38           C  
ATOM   1238  CD1 TYR A 192     -61.192  91.863  92.164  1.00  0.38           C  
ATOM   1239  CD2 TYR A 192     -58.878  92.433  92.593  1.00  0.38           C  
ATOM   1240  CE1 TYR A 192     -61.538  92.293  93.453  1.00  0.38           C  
ATOM   1241  CE2 TYR A 192     -59.222  92.876  93.877  1.00  0.38           C  
ATOM   1242  CZ  TYR A 192     -60.552  92.803  94.305  1.00  0.38           C  
ATOM   1243  OH  TYR A 192     -60.890  93.254  95.594  1.00  0.38           O  
ATOM   1244  N   SER A 193     -58.295  89.408  88.447  1.00  0.42           N  
ATOM   1245  CA  SER A 193     -57.917  88.939  87.125  1.00  0.42           C  
ATOM   1246  C   SER A 193     -56.877  89.889  86.535  1.00  0.42           C  
ATOM   1247  O   SER A 193     -56.847  91.075  86.854  1.00  0.42           O  
ATOM   1248  CB  SER A 193     -59.076  88.666  86.118  1.00  0.42           C  
ATOM   1249  OG  SER A 193     -59.678  89.846  85.577  1.00  0.42           O  
ATOM   1250  N   GLY A 194     -55.942  89.390  85.685  1.00  0.49           N  
ATOM   1251  CA  GLY A 194     -54.887  90.180  85.022  1.00  0.49           C  
ATOM   1252  C   GLY A 194     -55.317  91.463  84.345  1.00  0.49           C  
ATOM   1253  O   GLY A 194     -54.763  92.520  84.585  1.00  0.49           O  
ATOM   1254  N   GLU A 195     -56.374  91.417  83.523  1.00  0.44           N  
ATOM   1255  CA  GLU A 195     -56.958  92.511  82.762  1.00  0.44           C  
ATOM   1256  C   GLU A 195     -57.557  93.623  83.639  1.00  0.44           C  
ATOM   1257  O   GLU A 195     -57.825  94.749  83.209  1.00  0.44           O  
ATOM   1258  CB  GLU A 195     -58.040  91.850  81.872  1.00  0.44           C  
ATOM   1259  CG  GLU A 195     -58.992  92.756  81.062  1.00  0.44           C  
ATOM   1260  CD  GLU A 195     -58.744  92.958  79.571  1.00  0.44           C  
ATOM   1261  OE1 GLU A 195     -59.312  93.990  79.115  1.00  0.44           O  
ATOM   1262  OE2 GLU A 195     -58.049  92.175  78.875  1.00  0.44           O  
ATOM   1263  N   ALA A 196     -57.753  93.387  84.950  1.00  0.45           N  
ATOM   1264  CA  ALA A 196     -57.987  94.466  85.886  1.00  0.45           C  
ATOM   1265  C   ALA A 196     -56.762  95.392  86.017  1.00  0.45           C  
ATOM   1266  O   ALA A 196     -56.898  96.589  86.274  1.00  0.45           O  
ATOM   1267  CB  ALA A 196     -58.469  93.901  87.235  1.00  0.45           C  
ATOM   1268  N   GLY A 197     -55.535  94.883  85.781  1.00  0.50           N  
ATOM   1269  CA  GLY A 197     -54.356  95.698  85.515  1.00  0.50           C  
ATOM   1270  C   GLY A 197     -54.297  96.208  84.100  1.00  0.50           C  
ATOM   1271  O   GLY A 197     -54.685  95.541  83.144  1.00  0.50           O  
ATOM   1272  N   ALA A 198     -53.808  97.447  83.915  1.00  0.51           N  
ATOM   1273  CA  ALA A 198     -53.916  98.091  82.634  1.00  0.51           C  
ATOM   1274  C   ALA A 198     -52.973  99.270  82.419  1.00  0.51           C  
ATOM   1275  O   ALA A 198     -52.339  99.776  83.338  1.00  0.51           O  
ATOM   1276  CB  ALA A 198     -55.368  98.556  82.473  1.00  0.51           C  
ATOM   1277  N   ARG A 199     -52.851  99.745  81.163  1.00  0.47           N  
ATOM   1278  CA  ARG A 199     -51.950 100.812  80.778  1.00  0.47           C  
ATOM   1279  C   ARG A 199     -52.487 101.622  79.621  1.00  0.47           C  
ATOM   1280  O   ARG A 199     -53.103 101.089  78.701  1.00  0.47           O  
ATOM   1281  CB  ARG A 199     -50.572 100.238  80.376  1.00  0.47           C  
ATOM   1282  CG  ARG A 199     -49.480 101.227  79.895  1.00  0.47           C  
ATOM   1283  CD  ARG A 199     -48.107 100.545  79.853  1.00  0.47           C  
ATOM   1284  NE  ARG A 199     -47.108 101.428  79.163  1.00  0.47           N  
ATOM   1285  CZ  ARG A 199     -46.711 101.223  77.902  1.00  0.47           C  
ATOM   1286  NH1 ARG A 199     -45.533 101.668  77.477  1.00  0.47           N  
ATOM   1287  NH2 ARG A 199     -47.484 100.566  77.054  1.00  0.47           N  
ATOM   1288  N   ARG A 200     -52.243 102.948  79.642  1.00  0.49           N  
ATOM   1289  CA  ARG A 200     -52.515 103.827  78.526  1.00  0.49           C  
ATOM   1290  C   ARG A 200     -51.235 104.465  78.063  1.00  0.49           C  
ATOM   1291  O   ARG A 200     -50.427 104.937  78.862  1.00  0.49           O  
ATOM   1292  CB  ARG A 200     -53.500 104.964  78.874  1.00  0.49           C  
ATOM   1293  CG  ARG A 200     -54.275 105.487  77.643  1.00  0.49           C  
ATOM   1294  CD  ARG A 200     -55.349 106.552  77.922  1.00  0.49           C  
ATOM   1295  NE  ARG A 200     -56.583 105.915  78.511  1.00  0.49           N  
ATOM   1296  CZ  ARG A 200     -56.791 105.521  79.771  1.00  0.49           C  
ATOM   1297  NH1 ARG A 200     -57.860 104.781  80.058  1.00  0.49           N  
ATOM   1298  NH2 ARG A 200     -55.975 105.841  80.763  1.00  0.49           N  
ATOM   1299  N   LEU A 201     -51.051 104.495  76.740  1.00  0.50           N  
ATOM   1300  CA  LEU A 201     -49.950 105.181  76.118  1.00  0.50           C  
ATOM   1301  C   LEU A 201     -50.319 105.352  74.658  1.00  0.50           C  
ATOM   1302  O   LEU A 201     -50.383 106.484  74.172  1.00  0.50           O  
ATOM   1303  CB  LEU A 201     -48.598 104.443  76.387  1.00  0.50           C  
ATOM   1304  CG  LEU A 201     -47.385 104.826  75.511  1.00  0.50           C  
ATOM   1305  CD1 LEU A 201     -46.059 104.984  76.261  1.00  0.50           C  
ATOM   1306  CD2 LEU A 201     -47.169 103.730  74.491  1.00  0.50           C  
ATOM   1307  N   ARG A 202     -50.602 104.244  73.920  1.00  0.29           N  
ATOM   1308  CA  ARG A 202     -50.770 104.272  72.476  1.00  0.29           C  
ATOM   1309  C   ARG A 202     -51.712 103.130  71.984  1.00  0.29           C  
ATOM   1310  O   ARG A 202     -52.222 102.393  72.810  1.00  0.29           O  
ATOM   1311  CB  ARG A 202     -49.370 104.341  71.767  1.00  0.29           C  
ATOM   1312  CG  ARG A 202     -48.582 105.674  71.979  1.00  0.29           C  
ATOM   1313  CD  ARG A 202     -47.259 105.849  71.226  1.00  0.29           C  
ATOM   1314  NE  ARG A 202     -46.551 107.076  71.721  1.00  0.29           N  
ATOM   1315  CZ  ARG A 202     -45.497 107.085  72.546  1.00  0.29           C  
ATOM   1316  NH1 ARG A 202     -44.952 108.241  72.903  1.00  0.29           N  
ATOM   1317  NH2 ARG A 202     -44.944 105.993  73.041  1.00  0.29           N  
ATOM   1318  N   GLU A 203     -52.044 102.959  70.672  1.00  0.26           N  
ATOM   1319  CA  GLU A 203     -52.837 101.843  70.125  1.00  0.26           C  
ATOM   1320  C   GLU A 203     -51.965 100.788  69.482  1.00  0.26           C  
ATOM   1321  O   GLU A 203     -51.528 100.997  68.351  1.00  0.26           O  
ATOM   1322  CB  GLU A 203     -53.693 102.208  68.877  1.00  0.26           C  
ATOM   1323  CG  GLU A 203     -54.877 103.122  69.163  1.00  0.26           C  
ATOM   1324  CD  GLU A 203     -56.015 103.041  68.149  1.00  0.26           C  
ATOM   1325  OE1 GLU A 203     -56.995 103.801  68.385  1.00  0.26           O  
ATOM   1326  OE2 GLU A 203     -55.979 102.226  67.198  1.00  0.26           O  
ATOM   1327  N   GLN A 204     -51.671  99.638  70.120  1.00  0.26           N  
ATOM   1328  CA  GLN A 204     -50.697  98.688  69.588  1.00  0.26           C  
ATOM   1329  C   GLN A 204     -49.296  99.275  69.475  1.00  0.26           C  
ATOM   1330  O   GLN A 204     -48.414  98.916  70.249  1.00  0.26           O  
ATOM   1331  CB  GLN A 204     -51.102  97.955  68.298  1.00  0.26           C  
ATOM   1332  CG  GLN A 204     -51.911  96.679  68.573  1.00  0.26           C  
ATOM   1333  CD  GLN A 204     -52.138  95.883  67.291  1.00  0.26           C  
ATOM   1334  OE1 GLN A 204     -51.215  95.271  66.755  1.00  0.26           O  
ATOM   1335  NE2 GLN A 204     -53.392  95.869  66.798  1.00  0.26           N  
ATOM   1336  N   GLY A 205     -49.071 100.193  68.524  1.00  0.27           N  
ATOM   1337  CA  GLY A 205     -47.841 100.758  68.012  1.00  0.27           C  
ATOM   1338  C   GLY A 205     -47.704 100.431  66.571  1.00  0.27           C  
ATOM   1339  O   GLY A 205     -46.610 100.396  66.035  1.00  0.27           O  
ATOM   1340  N   TYR A 206     -48.825 100.145  65.893  1.00  0.25           N  
ATOM   1341  CA  TYR A 206     -48.787  99.382  64.674  1.00  0.25           C  
ATOM   1342  C   TYR A 206     -49.484 100.126  63.569  1.00  0.25           C  
ATOM   1343  O   TYR A 206     -50.688 100.033  63.439  1.00  0.25           O  
ATOM   1344  CB  TYR A 206     -49.514  98.043  64.970  1.00  0.25           C  
ATOM   1345  CG  TYR A 206     -49.522  97.043  63.868  1.00  0.25           C  
ATOM   1346  CD1 TYR A 206     -48.446  96.957  62.974  1.00  0.25           C  
ATOM   1347  CD2 TYR A 206     -50.660  96.244  63.667  1.00  0.25           C  
ATOM   1348  CE1 TYR A 206     -48.583  96.210  61.805  1.00  0.25           C  
ATOM   1349  CE2 TYR A 206     -50.775  95.468  62.511  1.00  0.25           C  
ATOM   1350  CZ  TYR A 206     -49.773  95.536  61.553  1.00  0.25           C  
ATOM   1351  OH  TYR A 206     -50.009  95.062  60.270  1.00  0.25           O  
ATOM   1352  N   ALA A 207     -48.754 100.891  62.747  1.00  0.31           N  
ATOM   1353  CA  ALA A 207     -49.340 101.790  61.766  1.00  0.31           C  
ATOM   1354  C   ALA A 207     -50.200 101.287  60.608  1.00  0.31           C  
ATOM   1355  O   ALA A 207     -51.218 101.929  60.340  1.00  0.31           O  
ATOM   1356  CB  ALA A 207     -48.247 102.660  61.170  1.00  0.31           C  
ATOM   1357  N   PRO A 208     -49.921 100.234  59.853  1.00  0.25           N  
ATOM   1358  CA  PRO A 208     -50.958  99.586  59.070  1.00  0.25           C  
ATOM   1359  C   PRO A 208     -51.844  98.814  60.035  1.00  0.25           C  
ATOM   1360  O   PRO A 208     -51.345  98.315  61.035  1.00  0.25           O  
ATOM   1361  CB  PRO A 208     -50.153  98.707  58.108  1.00  0.25           C  
ATOM   1362  CG  PRO A 208     -48.940  98.280  58.940  1.00  0.25           C  
ATOM   1363  CD  PRO A 208     -48.658  99.495  59.823  1.00  0.25           C  
ATOM   1364  N   GLU A 209     -53.171  98.808  59.809  1.00  0.21           N  
ATOM   1365  CA  GLU A 209     -54.153  98.346  60.786  1.00  0.21           C  
ATOM   1366  C   GLU A 209     -54.237  99.274  62.002  1.00  0.21           C  
ATOM   1367  O   GLU A 209     -54.568  98.903  63.127  1.00  0.21           O  
ATOM   1368  CB  GLU A 209     -54.031  96.846  61.137  1.00  0.21           C  
ATOM   1369  CG  GLU A 209     -54.051  95.950  59.877  1.00  0.21           C  
ATOM   1370  CD  GLU A 209     -53.758  94.493  60.206  1.00  0.21           C  
ATOM   1371  OE1 GLU A 209     -52.570  94.096  60.032  1.00  0.21           O  
ATOM   1372  OE2 GLU A 209     -54.703  93.767  60.604  1.00  0.21           O  
ATOM   1373  N   MET A 210     -54.019 100.571  61.722  1.00  0.21           N  
ATOM   1374  CA  MET A 210     -54.185 101.702  62.598  1.00  0.21           C  
ATOM   1375  C   MET A 210     -54.485 102.861  61.672  1.00  0.21           C  
ATOM   1376  O   MET A 210     -54.265 102.774  60.465  1.00  0.21           O  
ATOM   1377  CB  MET A 210     -52.915 101.935  63.421  1.00  0.21           C  
ATOM   1378  CG  MET A 210     -52.945 102.917  64.593  1.00  0.21           C  
ATOM   1379  SD  MET A 210     -51.367 102.874  65.512  1.00  0.21           S  
ATOM   1380  CE  MET A 210     -50.481 103.996  64.399  1.00  0.21           C  
ATOM   1381  N   ILE A 211     -55.070 103.949  62.192  1.00  0.19           N  
ATOM   1382  CA  ILE A 211     -55.518 105.086  61.393  1.00  0.19           C  
ATOM   1383  C   ILE A 211     -54.741 106.315  61.952  1.00  0.19           C  
ATOM   1384  O   ILE A 211     -54.008 106.185  62.930  1.00  0.19           O  
ATOM   1385  CB  ILE A 211     -57.068 105.324  61.400  1.00  0.19           C  
ATOM   1386  CG1 ILE A 211     -58.073 104.301  62.035  1.00  0.19           C  
ATOM   1387  CG2 ILE A 211     -57.567 106.125  60.180  1.00  0.19           C  
ATOM   1388  CD1 ILE A 211     -59.367 103.933  61.291  1.00  0.19           C  
ATOM   1389  N   GLU A 212     -54.842 107.530  61.357  1.00  0.15           N  
ATOM   1390  CA  GLU A 212     -53.979 108.682  61.635  1.00  0.15           C  
ATOM   1391  C   GLU A 212     -54.065 109.464  62.963  1.00  0.15           C  
ATOM   1392  O   GLU A 212     -54.548 110.595  63.021  1.00  0.15           O  
ATOM   1393  CB  GLU A 212     -54.010 109.691  60.478  1.00  0.15           C  
ATOM   1394  CG  GLU A 212     -52.859 110.721  60.598  1.00  0.15           C  
ATOM   1395  CD  GLU A 212     -52.991 111.869  59.650  1.00  0.15           C  
ATOM   1396  OE1 GLU A 212     -51.994 112.617  59.454  1.00  0.15           O  
ATOM   1397  OE2 GLU A 212     -54.158 112.114  59.264  1.00  0.15           O  
ATOM   1398  N   MET A 213     -53.565 108.948  64.095  1.00  0.16           N  
ATOM   1399  CA  MET A 213     -53.743 109.638  65.372  1.00  0.16           C  
ATOM   1400  C   MET A 213     -52.653 110.485  65.941  1.00  0.16           C  
ATOM   1401  O   MET A 213     -51.471 110.332  65.666  1.00  0.16           O  
ATOM   1402  CB  MET A 213     -54.128 108.670  66.494  1.00  0.16           C  
ATOM   1403  CG  MET A 213     -53.038 107.886  67.195  1.00  0.16           C  
ATOM   1404  SD  MET A 213     -52.387 106.548  66.183  1.00  0.16           S  
ATOM   1405  CE  MET A 213     -53.656 105.353  66.664  1.00  0.16           C  
ATOM   1406  N   MET A 214     -53.074 111.388  66.847  1.00  0.22           N  
ATOM   1407  CA  MET A 214     -52.219 112.186  67.687  1.00  0.22           C  
ATOM   1408  C   MET A 214     -51.561 111.363  68.794  1.00  0.22           C  
ATOM   1409  O   MET A 214     -50.491 110.776  68.614  1.00  0.22           O  
ATOM   1410  CB  MET A 214     -53.079 113.348  68.232  1.00  0.22           C  
ATOM   1411  CG  MET A 214     -53.336 114.431  67.170  1.00  0.22           C  
ATOM   1412  SD  MET A 214     -53.755 116.038  67.898  1.00  0.22           S  
ATOM   1413  CE  MET A 214     -53.858 116.857  66.286  1.00  0.22           C  
ATOM   1414  N   LYS A 215     -52.151 111.276  70.006  1.00  0.30           N  
ATOM   1415  CA  LYS A 215     -51.607 110.382  71.015  1.00  0.30           C  
ATOM   1416  C   LYS A 215     -52.046 108.971  70.635  1.00  0.30           C  
ATOM   1417  O   LYS A 215     -53.231 108.747  70.433  1.00  0.30           O  
ATOM   1418  CB  LYS A 215     -52.057 110.775  72.456  1.00  0.30           C  
ATOM   1419  CG  LYS A 215     -51.604 112.192  72.887  1.00  0.30           C  
ATOM   1420  CD  LYS A 215     -52.153 112.680  74.249  1.00  0.30           C  
ATOM   1421  CE  LYS A 215     -51.844 114.158  74.569  1.00  0.30           C  
ATOM   1422  NZ  LYS A 215     -52.750 114.735  75.605  1.00  0.30           N  
ATOM   1423  N   GLY A 216     -51.120 107.994  70.454  1.00  0.39           N  
ATOM   1424  CA  GLY A 216     -51.539 106.682  69.970  1.00  0.39           C  
ATOM   1425  C   GLY A 216     -50.667 105.816  69.098  1.00  0.39           C  
ATOM   1426  O   GLY A 216     -50.973 104.648  68.931  1.00  0.39           O  
ATOM   1427  N   ALA A 217     -49.588 106.288  68.470  1.00  0.37           N  
ATOM   1428  CA  ALA A 217     -49.126 105.571  67.294  1.00  0.37           C  
ATOM   1429  C   ALA A 217     -47.909 104.632  67.253  1.00  0.37           C  
ATOM   1430  O   ALA A 217     -47.676 103.963  66.251  1.00  0.37           O  
ATOM   1431  CB  ALA A 217     -48.756 106.719  66.391  1.00  0.37           C  
ATOM   1432  N   GLY A 218     -47.053 104.538  68.278  1.00  0.39           N  
ATOM   1433  CA  GLY A 218     -45.721 103.916  68.192  1.00  0.39           C  
ATOM   1434  C   GLY A 218     -44.638 104.769  67.571  1.00  0.39           C  
ATOM   1435  O   GLY A 218     -43.504 104.792  68.034  1.00  0.39           O  
ATOM   1436  N   THR A 219     -44.979 105.531  66.525  1.00  0.36           N  
ATOM   1437  CA  THR A 219     -44.104 106.257  65.602  1.00  0.36           C  
ATOM   1438  C   THR A 219     -43.448 107.489  66.144  1.00  0.36           C  
ATOM   1439  O   THR A 219     -42.484 108.013  65.589  1.00  0.36           O  
ATOM   1440  CB  THR A 219     -44.921 106.750  64.435  1.00  0.36           C  
ATOM   1441  OG1 THR A 219     -46.048 107.480  64.897  1.00  0.36           O  
ATOM   1442  CG2 THR A 219     -45.458 105.526  63.716  1.00  0.36           C  
ATOM   1443  N   ARG A 220     -43.979 107.992  67.263  1.00  0.33           N  
ATOM   1444  CA  ARG A 220     -43.404 109.113  67.953  1.00  0.33           C  
ATOM   1445  C   ARG A 220     -42.488 108.672  69.070  1.00  0.33           C  
ATOM   1446  O   ARG A 220     -41.992 109.534  69.785  1.00  0.33           O  
ATOM   1447  CB  ARG A 220     -44.479 110.073  68.504  1.00  0.33           C  
ATOM   1448  CG  ARG A 220     -45.462 109.486  69.537  1.00  0.33           C  
ATOM   1449  CD  ARG A 220     -46.203 110.603  70.281  1.00  0.33           C  
ATOM   1450  NE  ARG A 220     -47.273 110.015  71.175  1.00  0.33           N  
ATOM   1451  CZ  ARG A 220     -47.360 110.294  72.482  1.00  0.33           C  
ATOM   1452  NH1 ARG A 220     -48.309 109.738  73.231  1.00  0.33           N  
ATOM   1453  NH2 ARG A 220     -46.472 111.064  73.099  1.00  0.33           N  
ATOM   1454  N   CYS A 221     -42.236 107.344  69.192  1.00  0.41           N  
ATOM   1455  CA  CYS A 221     -41.160 106.705  69.940  1.00  0.41           C  
ATOM   1456  C   CYS A 221     -41.513 105.289  70.337  1.00  0.41           C  
ATOM   1457  O   CYS A 221     -42.449 105.028  71.100  1.00  0.41           O  
ATOM   1458  CB  CYS A 221     -40.549 107.448  71.169  1.00  0.41           C  
ATOM   1459  SG  CYS A 221     -41.771 108.011  72.404  1.00  0.41           S  
ATOM   1460  N   PHE A 222     -40.714 104.298  69.867  1.00  0.34           N  
ATOM   1461  CA  PHE A 222     -40.958 102.897  70.178  1.00  0.34           C  
ATOM   1462  C   PHE A 222     -40.675 102.520  71.627  1.00  0.34           C  
ATOM   1463  O   PHE A 222     -40.885 101.384  72.028  1.00  0.34           O  
ATOM   1464  CB  PHE A 222     -40.330 101.888  69.169  1.00  0.34           C  
ATOM   1465  CG  PHE A 222     -38.978 101.328  69.503  1.00  0.34           C  
ATOM   1466  CD1 PHE A 222     -37.846 102.136  69.394  1.00  0.34           C  
ATOM   1467  CD2 PHE A 222     -38.812  99.961  69.787  1.00  0.34           C  
ATOM   1468  CE1 PHE A 222     -36.575 101.590  69.588  1.00  0.34           C  
ATOM   1469  CE2 PHE A 222     -37.535  99.415  69.975  1.00  0.34           C  
ATOM   1470  CZ  PHE A 222     -36.411 100.237  69.886  1.00  0.34           C  
ATOM   1471  N   LYS A 223     -40.316 103.494  72.491  1.00  0.46           N  
ATOM   1472  CA  LYS A 223     -40.283 103.347  73.938  1.00  0.46           C  
ATOM   1473  C   LYS A 223     -41.658 103.105  74.530  1.00  0.46           C  
ATOM   1474  O   LYS A 223     -41.833 102.665  75.662  1.00  0.46           O  
ATOM   1475  CB  LYS A 223     -39.625 104.568  74.587  1.00  0.46           C  
ATOM   1476  CG  LYS A 223     -40.475 105.817  74.808  1.00  0.46           C  
ATOM   1477  CD  LYS A 223     -39.550 107.036  74.991  1.00  0.46           C  
ATOM   1478  CE  LYS A 223     -40.242 108.283  75.559  1.00  0.46           C  
ATOM   1479  NZ  LYS A 223     -39.837 108.541  76.954  1.00  0.46           N  
ATOM   1480  N   HIS A 224     -42.687 103.257  73.676  1.00  0.34           N  
ATOM   1481  CA  HIS A 224     -43.927 102.509  73.730  1.00  0.34           C  
ATOM   1482  C   HIS A 224     -43.782 101.054  74.198  1.00  0.34           C  
ATOM   1483  O   HIS A 224     -44.515 100.613  75.086  1.00  0.34           O  
ATOM   1484  CB  HIS A 224     -44.543 102.520  72.308  1.00  0.34           C  
ATOM   1485  CG  HIS A 224     -45.972 102.096  72.171  1.00  0.34           C  
ATOM   1486  ND1 HIS A 224     -46.583 102.456  70.999  1.00  0.34           N  
ATOM   1487  CD2 HIS A 224     -46.750 101.214  72.847  1.00  0.34           C  
ATOM   1488  CE1 HIS A 224     -47.703 101.776  70.965  1.00  0.34           C  
ATOM   1489  NE2 HIS A 224     -47.857 101.002  72.059  1.00  0.34           N  
ATOM   1490  N   ARG A 225     -42.785 100.306  73.655  1.00  0.30           N  
ATOM   1491  CA  ARG A 225     -42.548  98.892  73.897  1.00  0.30           C  
ATOM   1492  C   ARG A 225     -41.699  98.629  75.106  1.00  0.30           C  
ATOM   1493  O   ARG A 225     -41.189  97.532  75.327  1.00  0.30           O  
ATOM   1494  CB  ARG A 225     -41.957  98.121  72.677  1.00  0.30           C  
ATOM   1495  CG  ARG A 225     -40.429  98.223  72.442  1.00  0.30           C  
ATOM   1496  CD  ARG A 225     -39.827  97.090  71.601  1.00  0.30           C  
ATOM   1497  NE  ARG A 225     -40.008  95.820  72.366  1.00  0.30           N  
ATOM   1498  CZ  ARG A 225     -39.247  95.387  73.378  1.00  0.30           C  
ATOM   1499  NH1 ARG A 225     -39.590  94.250  73.978  1.00  0.30           N  
ATOM   1500  NH2 ARG A 225     -38.182  96.049  73.808  1.00  0.30           N  
ATOM   1501  N   ALA A 226     -41.558  99.617  75.975  1.00  0.36           N  
ATOM   1502  CA  ALA A 226     -41.093  99.392  77.300  1.00  0.36           C  
ATOM   1503  C   ALA A 226     -42.071  98.627  78.166  1.00  0.36           C  
ATOM   1504  O   ALA A 226     -41.787  97.542  78.656  1.00  0.36           O  
ATOM   1505  CB  ALA A 226     -40.966 100.793  77.876  1.00  0.36           C  
ATOM   1506  N   GLY A 227     -43.290  99.177  78.327  1.00  0.45           N  
ATOM   1507  CA  GLY A 227     -44.245  98.673  79.309  1.00  0.45           C  
ATOM   1508  C   GLY A 227     -45.317  97.880  78.707  1.00  0.45           C  
ATOM   1509  O   GLY A 227     -46.100  97.229  79.380  1.00  0.45           O  
ATOM   1510  N   MET A 228     -45.386  97.926  77.386  1.00  0.34           N  
ATOM   1511  CA  MET A 228     -46.305  97.127  76.637  1.00  0.34           C  
ATOM   1512  C   MET A 228     -46.005  95.615  76.687  1.00  0.34           C  
ATOM   1513  O   MET A 228     -46.948  94.871  76.937  1.00  0.34           O  
ATOM   1514  CB  MET A 228     -46.486  97.824  75.270  1.00  0.34           C  
ATOM   1515  CG  MET A 228     -46.005  97.124  74.004  1.00  0.34           C  
ATOM   1516  SD  MET A 228     -46.740  97.935  72.569  1.00  0.34           S  
ATOM   1517  CE  MET A 228     -45.327  98.736  71.811  1.00  0.34           C  
ATOM   1518  N   PRO A 229     -44.785  95.065  76.570  1.00  0.39           N  
ATOM   1519  CA  PRO A 229     -44.540  93.627  76.685  1.00  0.39           C  
ATOM   1520  C   PRO A 229     -44.623  93.134  78.108  1.00  0.39           C  
ATOM   1521  O   PRO A 229     -44.988  91.985  78.312  1.00  0.39           O  
ATOM   1522  CB  PRO A 229     -43.122  93.431  76.115  1.00  0.39           C  
ATOM   1523  CG  PRO A 229     -42.909  94.685  75.272  1.00  0.39           C  
ATOM   1524  CD  PRO A 229     -43.581  95.745  76.123  1.00  0.39           C  
ATOM   1525  N   VAL A 230     -44.319  93.984  79.110  1.00  0.45           N  
ATOM   1526  CA  VAL A 230     -44.408  93.695  80.542  1.00  0.45           C  
ATOM   1527  C   VAL A 230     -45.806  93.281  80.939  1.00  0.45           C  
ATOM   1528  O   VAL A 230     -46.058  92.485  81.843  1.00  0.45           O  
ATOM   1529  CB  VAL A 230     -44.029  94.946  81.329  1.00  0.45           C  
ATOM   1530  CG1 VAL A 230     -44.212  94.760  82.850  1.00  0.45           C  
ATOM   1531  CG2 VAL A 230     -42.565  95.275  81.011  1.00  0.45           C  
ATOM   1532  N   LEU A 231     -46.773  93.841  80.216  1.00  0.43           N  
ATOM   1533  CA  LEU A 231     -48.162  93.662  80.459  1.00  0.43           C  
ATOM   1534  C   LEU A 231     -48.750  92.548  79.611  1.00  0.43           C  
ATOM   1535  O   LEU A 231     -49.963  92.383  79.551  1.00  0.43           O  
ATOM   1536  CB  LEU A 231     -48.808  95.042  80.270  1.00  0.43           C  
ATOM   1537  CG  LEU A 231     -48.331  96.050  81.341  1.00  0.43           C  
ATOM   1538  CD1 LEU A 231     -48.899  97.427  81.053  1.00  0.43           C  
ATOM   1539  CD2 LEU A 231     -48.701  95.677  82.777  1.00  0.43           C  
ATOM   1540  N   GLY A 232     -47.928  91.675  78.998  1.00  0.36           N  
ATOM   1541  CA  GLY A 232     -48.442  90.372  78.605  1.00  0.36           C  
ATOM   1542  C   GLY A 232     -47.421  89.477  77.983  1.00  0.36           C  
ATOM   1543  O   GLY A 232     -46.299  89.354  78.448  1.00  0.36           O  
ATOM   1544  N   ILE A 233     -47.829  88.753  76.930  1.00  0.27           N  
ATOM   1545  CA  ILE A 233     -47.053  87.657  76.391  1.00  0.27           C  
ATOM   1546  C   ILE A 233     -47.623  87.368  75.002  1.00  0.27           C  
ATOM   1547  O   ILE A 233     -48.605  87.981  74.588  1.00  0.27           O  
ATOM   1548  CB  ILE A 233     -47.084  86.467  77.365  1.00  0.27           C  
ATOM   1549  CG1 ILE A 233     -46.208  85.247  76.982  1.00  0.27           C  
ATOM   1550  CG2 ILE A 233     -48.548  86.097  77.643  1.00  0.27           C  
ATOM   1551  CD1 ILE A 233     -46.130  84.190  78.094  1.00  0.27           C  
ATOM   1552  N   ILE A 234     -46.990  86.491  74.198  1.00  0.21           N  
ATOM   1553  CA  ILE A 234     -47.486  86.003  72.911  1.00  0.21           C  
ATOM   1554  C   ILE A 234     -48.678  85.040  73.033  1.00  0.21           C  
ATOM   1555  O   ILE A 234     -49.592  85.043  72.209  1.00  0.21           O  
ATOM   1556  CB  ILE A 234     -46.336  85.363  72.116  1.00  0.21           C  
ATOM   1557  CG1 ILE A 234     -45.199  86.392  71.870  1.00  0.21           C  
ATOM   1558  CG2 ILE A 234     -46.847  84.804  70.766  1.00  0.21           C  
ATOM   1559  CD1 ILE A 234     -43.896  85.781  71.339  1.00  0.21           C  
ATOM   1560  N   GLY A 235     -48.692  84.150  74.056  1.00  0.22           N  
ATOM   1561  CA  GLY A 235     -49.617  83.010  74.082  1.00  0.22           C  
ATOM   1562  C   GLY A 235     -50.683  82.976  75.152  1.00  0.22           C  
ATOM   1563  O   GLY A 235     -51.649  82.220  75.030  1.00  0.22           O  
ATOM   1564  N   LYS A 236     -50.566  83.776  76.229  1.00  0.23           N  
ATOM   1565  CA  LYS A 236     -51.412  83.675  77.411  1.00  0.23           C  
ATOM   1566  C   LYS A 236     -51.903  85.018  77.924  1.00  0.23           C  
ATOM   1567  O   LYS A 236     -51.509  86.083  77.471  1.00  0.23           O  
ATOM   1568  CB  LYS A 236     -50.687  82.992  78.585  1.00  0.23           C  
ATOM   1569  CG  LYS A 236     -50.176  81.590  78.255  1.00  0.23           C  
ATOM   1570  CD  LYS A 236     -49.531  80.975  79.496  1.00  0.23           C  
ATOM   1571  CE  LYS A 236     -48.948  79.592  79.238  1.00  0.23           C  
ATOM   1572  NZ  LYS A 236     -48.319  79.119  80.484  1.00  0.23           N  
ATOM   1573  N   MET A 237     -52.829  85.002  78.892  1.00  0.25           N  
ATOM   1574  CA  MET A 237     -53.486  86.195  79.371  1.00  0.25           C  
ATOM   1575  C   MET A 237     -52.709  86.935  80.462  1.00  0.25           C  
ATOM   1576  O   MET A 237     -52.560  86.452  81.581  1.00  0.25           O  
ATOM   1577  CB  MET A 237     -54.882  85.802  79.900  1.00  0.25           C  
ATOM   1578  CG  MET A 237     -55.709  84.979  78.890  1.00  0.25           C  
ATOM   1579  SD  MET A 237     -57.409  84.621  79.419  1.00  0.25           S  
ATOM   1580  CE  MET A 237     -57.138  82.890  79.877  1.00  0.25           C  
ATOM   1581  N   GLY A 238     -52.192  88.143  80.139  1.00  0.39           N  
ATOM   1582  CA  GLY A 238     -51.598  89.080  81.090  1.00  0.39           C  
ATOM   1583  C   GLY A 238     -52.515  90.238  81.402  1.00  0.39           C  
ATOM   1584  O   GLY A 238     -53.584  90.065  81.973  1.00  0.39           O  
ATOM   1585  N   ASN A 239     -52.093  91.464  81.035  1.00  0.34           N  
ATOM   1586  CA  ASN A 239     -52.790  92.706  81.318  1.00  0.34           C  
ATOM   1587  C   ASN A 239     -53.168  93.392  79.999  1.00  0.34           C  
ATOM   1588  O   ASN A 239     -54.260  93.199  79.486  1.00  0.34           O  
ATOM   1589  CB  ASN A 239     -51.898  93.659  82.159  1.00  0.34           C  
ATOM   1590  CG  ASN A 239     -51.441  93.028  83.470  1.00  0.34           C  
ATOM   1591  OD1 ASN A 239     -52.100  93.093  84.500  1.00  0.34           O  
ATOM   1592  ND2 ASN A 239     -50.218  92.450  83.473  1.00  0.34           N  
ATOM   1593  N   THR A 240     -52.260  94.200  79.397  1.00  0.30           N  
ATOM   1594  CA  THR A 240     -52.468  94.967  78.166  1.00  0.30           C  
ATOM   1595  C   THR A 240     -51.495  94.616  77.041  1.00  0.30           C  
ATOM   1596  O   THR A 240     -50.539  95.352  76.827  1.00  0.30           O  
ATOM   1597  CB  THR A 240     -52.340  96.487  78.323  1.00  0.30           C  
ATOM   1598  OG1 THR A 240     -51.140  96.899  78.922  1.00  0.30           O  
ATOM   1599  CG2 THR A 240     -53.432  97.055  79.197  1.00  0.30           C  
ATOM   1600  N   ARG A 241     -51.681  93.523  76.281  1.00  0.24           N  
ATOM   1601  CA  ARG A 241     -50.731  93.107  75.251  1.00  0.24           C  
ATOM   1602  C   ARG A 241     -51.107  91.916  74.382  1.00  0.24           C  
ATOM   1603  O   ARG A 241     -50.909  91.939  73.168  1.00  0.24           O  
ATOM   1604  CB  ARG A 241     -49.379  92.750  75.906  1.00  0.24           C  
ATOM   1605  CG  ARG A 241     -48.156  92.628  74.984  1.00  0.24           C  
ATOM   1606  CD  ARG A 241     -47.869  91.312  74.261  1.00  0.24           C  
ATOM   1607  NE  ARG A 241     -46.503  91.521  73.713  1.00  0.24           N  
ATOM   1608  CZ  ARG A 241     -45.798  90.661  72.976  1.00  0.24           C  
ATOM   1609  NH1 ARG A 241     -44.648  91.086  72.457  1.00  0.24           N  
ATOM   1610  NH2 ARG A 241     -46.253  89.451  72.709  1.00  0.24           N  
ATOM   1611  N   MET A 242     -51.578  90.823  75.003  1.00  0.25           N  
ATOM   1612  CA  MET A 242     -51.754  89.491  74.450  1.00  0.25           C  
ATOM   1613  C   MET A 242     -52.537  89.353  73.159  1.00  0.25           C  
ATOM   1614  O   MET A 242     -53.670  89.796  73.055  1.00  0.25           O  
ATOM   1615  CB  MET A 242     -52.475  88.643  75.520  1.00  0.25           C  
ATOM   1616  CG  MET A 242     -53.015  87.278  75.081  1.00  0.25           C  
ATOM   1617  SD  MET A 242     -51.755  86.258  74.291  1.00  0.25           S  
ATOM   1618  CE  MET A 242     -52.967  84.975  73.977  1.00  0.25           C  
ATOM   1619  N   ASN A 243     -51.947  88.650  72.172  1.00  0.23           N  
ATOM   1620  CA  ASN A 243     -52.532  88.343  70.891  1.00  0.23           C  
ATOM   1621  C   ASN A 243     -52.944  86.879  70.653  1.00  0.23           C  
ATOM   1622  O   ASN A 243     -53.779  86.273  71.323  1.00  0.23           O  
ATOM   1623  CB  ASN A 243     -51.561  88.878  69.805  1.00  0.23           C  
ATOM   1624  CG  ASN A 243     -50.148  88.278  69.870  1.00  0.23           C  
ATOM   1625  OD1 ASN A 243     -49.463  88.253  70.892  1.00  0.23           O  
ATOM   1626  ND2 ASN A 243     -49.676  87.786  68.700  1.00  0.23           N  
ATOM   1627  N   GLY A 244     -52.405  86.273  69.576  1.00  0.19           N  
ATOM   1628  CA  GLY A 244     -52.871  85.018  69.011  1.00  0.19           C  
ATOM   1629  C   GLY A 244     -54.084  85.173  68.133  1.00  0.19           C  
ATOM   1630  O   GLY A 244     -54.643  84.180  67.688  1.00  0.19           O  
ATOM   1631  N   GLY A 245     -54.507  86.426  67.874  1.00  0.19           N  
ATOM   1632  CA  GLY A 245     -55.604  86.769  66.973  1.00  0.19           C  
ATOM   1633  C   GLY A 245     -55.243  86.847  65.517  1.00  0.19           C  
ATOM   1634  O   GLY A 245     -56.103  87.067  64.674  1.00  0.19           O  
ATOM   1635  N   ILE A 246     -53.945  86.660  65.184  1.00  0.16           N  
ATOM   1636  CA  ILE A 246     -53.417  86.629  63.817  1.00  0.16           C  
ATOM   1637  C   ILE A 246     -53.761  87.921  63.052  1.00  0.16           C  
ATOM   1638  O   ILE A 246     -53.963  88.969  63.654  1.00  0.16           O  
ATOM   1639  CB  ILE A 246     -53.792  85.276  63.154  1.00  0.16           C  
ATOM   1640  CG1 ILE A 246     -53.395  84.084  64.071  1.00  0.16           C  
ATOM   1641  CG2 ILE A 246     -53.196  85.007  61.748  1.00  0.16           C  
ATOM   1642  CD1 ILE A 246     -51.889  83.948  64.340  1.00  0.16           C  
ATOM   1643  N   ASN A 247     -53.788  87.908  61.712  1.00  0.17           N  
ATOM   1644  CA  ASN A 247     -54.286  88.996  60.893  1.00  0.17           C  
ATOM   1645  C   ASN A 247     -55.537  88.540  60.158  1.00  0.17           C  
ATOM   1646  O   ASN A 247     -55.959  89.118  59.160  1.00  0.17           O  
ATOM   1647  CB  ASN A 247     -53.195  89.484  59.902  1.00  0.17           C  
ATOM   1648  CG  ASN A 247     -52.521  88.403  59.053  1.00  0.17           C  
ATOM   1649  OD1 ASN A 247     -51.297  88.261  59.042  1.00  0.17           O  
ATOM   1650  ND2 ASN A 247     -53.309  87.626  58.277  1.00  0.17           N  
ATOM   1651  N   ALA A 248     -56.116  87.413  60.589  1.00  0.18           N  
ATOM   1652  CA  ALA A 248     -57.262  86.829  59.956  1.00  0.18           C  
ATOM   1653  C   ALA A 248     -57.901  85.922  60.974  1.00  0.18           C  
ATOM   1654  O   ALA A 248     -57.211  85.282  61.764  1.00  0.18           O  
ATOM   1655  CB  ALA A 248     -56.872  85.999  58.710  1.00  0.18           C  
ATOM   1656  N   LEU A 249     -59.240  85.837  60.962  1.00  0.16           N  
ATOM   1657  CA  LEU A 249     -59.979  84.887  61.761  1.00  0.16           C  
ATOM   1658  C   LEU A 249     -59.745  83.450  61.297  1.00  0.16           C  
ATOM   1659  O   LEU A 249     -59.575  83.180  60.107  1.00  0.16           O  
ATOM   1660  CB  LEU A 249     -61.492  85.219  61.743  1.00  0.16           C  
ATOM   1661  CG  LEU A 249     -61.837  86.651  62.217  1.00  0.16           C  
ATOM   1662  CD1 LEU A 249     -63.318  86.965  61.957  1.00  0.16           C  
ATOM   1663  CD2 LEU A 249     -61.506  86.868  63.701  1.00  0.16           C  
ATOM   1664  N   LEU A 250     -59.726  82.498  62.243  1.00  0.12           N  
ATOM   1665  CA  LEU A 250     -59.521  81.086  61.978  1.00  0.12           C  
ATOM   1666  C   LEU A 250     -60.798  80.338  62.347  1.00  0.12           C  
ATOM   1667  O   LEU A 250     -61.851  80.949  62.527  1.00  0.12           O  
ATOM   1668  CB  LEU A 250     -58.306  80.557  62.793  1.00  0.12           C  
ATOM   1669  CG  LEU A 250     -56.966  81.272  62.492  1.00  0.12           C  
ATOM   1670  CD1 LEU A 250     -55.857  80.760  63.425  1.00  0.12           C  
ATOM   1671  CD2 LEU A 250     -56.534  81.108  61.026  1.00  0.12           C  
ATOM   1672  N   ASP A 251     -60.757  78.987  62.466  1.00  0.12           N  
ATOM   1673  CA  ASP A 251     -61.758  78.192  63.172  1.00  0.12           C  
ATOM   1674  C   ASP A 251     -62.136  78.751  64.557  1.00  0.12           C  
ATOM   1675  O   ASP A 251     -61.440  79.576  65.150  1.00  0.12           O  
ATOM   1676  CB  ASP A 251     -61.305  76.709  63.336  1.00  0.12           C  
ATOM   1677  CG  ASP A 251     -61.631  75.822  62.145  1.00  0.12           C  
ATOM   1678  OD1 ASP A 251     -61.676  76.309  60.988  1.00  0.12           O  
ATOM   1679  OD2 ASP A 251     -61.894  74.610  62.382  1.00  0.12           O  
ATOM   1680  N   THR A 252     -63.266  78.288  65.138  1.00  0.19           N  
ATOM   1681  CA  THR A 252     -63.841  78.807  66.381  1.00  0.19           C  
ATOM   1682  C   THR A 252     -63.105  78.371  67.641  1.00  0.19           C  
ATOM   1683  O   THR A 252     -63.685  77.934  68.634  1.00  0.19           O  
ATOM   1684  CB  THR A 252     -65.324  78.469  66.535  1.00  0.19           C  
ATOM   1685  OG1 THR A 252     -65.589  77.103  66.227  1.00  0.19           O  
ATOM   1686  CG2 THR A 252     -66.130  79.316  65.541  1.00  0.19           C  
ATOM   1687  N   TRP A 253     -61.776  78.561  67.659  1.00  0.16           N  
ATOM   1688  CA  TRP A 253     -60.870  78.244  68.741  1.00  0.16           C  
ATOM   1689  C   TRP A 253     -60.841  79.358  69.772  1.00  0.16           C  
ATOM   1690  O   TRP A 253     -59.796  79.904  70.128  1.00  0.16           O  
ATOM   1691  CB  TRP A 253     -59.444  77.970  68.197  1.00  0.16           C  
ATOM   1692  CG  TRP A 253     -59.353  76.834  67.190  1.00  0.16           C  
ATOM   1693  CD1 TRP A 253     -60.198  75.774  66.982  1.00  0.16           C  
ATOM   1694  CD2 TRP A 253     -58.305  76.710  66.212  1.00  0.16           C  
ATOM   1695  NE1 TRP A 253     -59.748  75.003  65.933  1.00  0.16           N  
ATOM   1696  CE2 TRP A 253     -58.586  75.557  65.450  1.00  0.16           C  
ATOM   1697  CE3 TRP A 253     -57.185  77.495  65.942  1.00  0.16           C  
ATOM   1698  CZ2 TRP A 253     -57.759  75.172  64.404  1.00  0.16           C  
ATOM   1699  CZ3 TRP A 253     -56.344  77.100  64.891  1.00  0.16           C  
ATOM   1700  CH2 TRP A 253     -56.628  75.956  64.130  1.00  0.16           C  
ATOM   1701  N   ILE A 254     -62.031  79.714  70.293  1.00  0.20           N  
ATOM   1702  CA  ILE A 254     -62.210  80.641  71.393  1.00  0.20           C  
ATOM   1703  C   ILE A 254     -61.627  80.033  72.660  1.00  0.20           C  
ATOM   1704  O   ILE A 254     -62.164  79.102  73.251  1.00  0.20           O  
ATOM   1705  CB  ILE A 254     -63.674  81.046  71.576  1.00  0.20           C  
ATOM   1706  CG1 ILE A 254     -64.199  81.722  70.283  1.00  0.20           C  
ATOM   1707  CG2 ILE A 254     -63.813  82.000  72.782  1.00  0.20           C  
ATOM   1708  CD1 ILE A 254     -65.689  82.085  70.330  1.00  0.20           C  
ATOM   1709  N   ARG A 255     -60.467  80.546  73.108  1.00  0.19           N  
ATOM   1710  CA  ARG A 255     -59.703  79.927  74.178  1.00  0.19           C  
ATOM   1711  C   ARG A 255     -60.065  80.517  75.533  1.00  0.19           C  
ATOM   1712  O   ARG A 255     -59.427  80.202  76.533  1.00  0.19           O  
ATOM   1713  CB  ARG A 255     -58.177  80.148  73.943  1.00  0.19           C  
ATOM   1714  CG  ARG A 255     -57.587  79.397  72.730  1.00  0.19           C  
ATOM   1715  CD  ARG A 255     -56.100  79.677  72.447  1.00  0.19           C  
ATOM   1716  NE  ARG A 255     -55.993  81.080  71.900  1.00  0.19           N  
ATOM   1717  CZ  ARG A 255     -54.895  81.852  71.943  1.00  0.19           C  
ATOM   1718  NH1 ARG A 255     -54.926  83.067  71.395  1.00  0.19           N  
ATOM   1719  NH2 ARG A 255     -53.791  81.454  72.569  1.00  0.19           N  
ATOM   1720  N   LYS A 256     -61.071  81.414  75.563  1.00  0.22           N  
ATOM   1721  CA  LYS A 256     -61.313  82.382  76.615  1.00  0.22           C  
ATOM   1722  C   LYS A 256     -62.348  83.384  76.096  1.00  0.22           C  
ATOM   1723  O   LYS A 256     -62.372  83.705  74.911  1.00  0.22           O  
ATOM   1724  CB  LYS A 256     -60.022  83.124  77.061  1.00  0.22           C  
ATOM   1725  CG  LYS A 256     -59.171  83.690  75.909  1.00  0.22           C  
ATOM   1726  CD  LYS A 256     -57.731  83.191  75.966  1.00  0.22           C  
ATOM   1727  CE  LYS A 256     -56.911  83.739  74.819  1.00  0.22           C  
ATOM   1728  NZ  LYS A 256     -55.514  83.374  75.060  1.00  0.22           N  
ATOM   1729  N   VAL A 257     -63.296  83.828  76.953  1.00  0.24           N  
ATOM   1730  CA  VAL A 257     -64.481  84.597  76.560  1.00  0.24           C  
ATOM   1731  C   VAL A 257     -64.269  86.101  76.286  1.00  0.24           C  
ATOM   1732  O   VAL A 257     -64.616  86.968  77.087  1.00  0.24           O  
ATOM   1733  CB  VAL A 257     -65.609  84.407  77.579  1.00  0.24           C  
ATOM   1734  CG1 VAL A 257     -66.937  84.984  77.039  1.00  0.24           C  
ATOM   1735  CG2 VAL A 257     -65.794  82.905  77.891  1.00  0.24           C  
ATOM   1736  N   SER A 258     -63.695  86.473  75.129  1.00  0.24           N  
ATOM   1737  CA  SER A 258     -63.593  87.855  74.663  1.00  0.24           C  
ATOM   1738  C   SER A 258     -63.225  87.740  73.194  1.00  0.24           C  
ATOM   1739  O   SER A 258     -62.936  86.617  72.779  1.00  0.24           O  
ATOM   1740  CB  SER A 258     -62.498  88.636  75.447  1.00  0.24           C  
ATOM   1741  OG  SER A 258     -62.513  90.062  75.320  1.00  0.24           O  
ATOM   1742  N   PRO A 259     -63.211  88.766  72.344  1.00  0.25           N  
ATOM   1743  CA  PRO A 259     -62.575  88.706  71.025  1.00  0.25           C  
ATOM   1744  C   PRO A 259     -61.095  88.328  71.019  1.00  0.25           C  
ATOM   1745  O   PRO A 259     -60.492  88.127  72.072  1.00  0.25           O  
ATOM   1746  CB  PRO A 259     -62.717  90.138  70.483  1.00  0.25           C  
ATOM   1747  CG  PRO A 259     -63.891  90.771  71.234  1.00  0.25           C  
ATOM   1748  CD  PRO A 259     -64.036  89.962  72.518  1.00  0.25           C  
ATOM   1749  N   ASP A 260     -60.463  88.343  69.830  1.00  0.24           N  
ATOM   1750  CA  ASP A 260     -59.043  88.193  69.529  1.00  0.24           C  
ATOM   1751  C   ASP A 260     -58.076  89.118  70.271  1.00  0.24           C  
ATOM   1752  O   ASP A 260     -56.862  88.929  70.253  1.00  0.24           O  
ATOM   1753  CB  ASP A 260     -58.900  88.431  68.014  1.00  0.24           C  
ATOM   1754  CG  ASP A 260     -59.803  87.422  67.339  1.00  0.24           C  
ATOM   1755  OD1 ASP A 260     -59.350  86.271  67.138  1.00  0.24           O  
ATOM   1756  OD2 ASP A 260     -60.993  87.783  67.140  1.00  0.24           O  
ATOM   1757  N   GLN A 261     -58.634  90.080  71.035  1.00  0.25           N  
ATOM   1758  CA  GLN A 261     -58.014  90.822  72.117  1.00  0.25           C  
ATOM   1759  C   GLN A 261     -57.478  89.892  73.195  1.00  0.25           C  
ATOM   1760  O   GLN A 261     -56.460  90.146  73.827  1.00  0.25           O  
ATOM   1761  CB  GLN A 261     -59.086  91.727  72.774  1.00  0.25           C  
ATOM   1762  CG  GLN A 261     -58.555  92.579  73.954  1.00  0.25           C  
ATOM   1763  CD  GLN A 261     -59.635  93.241  74.809  1.00  0.25           C  
ATOM   1764  OE1 GLN A 261     -59.334  93.804  75.855  1.00  0.25           O  
ATOM   1765  NE2 GLN A 261     -60.915  93.186  74.389  1.00  0.25           N  
ATOM   1766  N   ALA A 262     -58.189  88.783  73.459  1.00  0.26           N  
ATOM   1767  CA  ALA A 262     -57.615  87.607  74.068  1.00  0.26           C  
ATOM   1768  C   ALA A 262     -57.272  87.718  75.542  1.00  0.26           C  
ATOM   1769  O   ALA A 262     -56.572  86.854  76.076  1.00  0.26           O  
ATOM   1770  CB  ALA A 262     -56.415  87.112  73.231  1.00  0.26           C  
ATOM   1771  N   GLN A 263     -57.796  88.756  76.229  1.00  0.26           N  
ATOM   1772  CA  GLN A 263     -57.917  88.860  77.677  1.00  0.26           C  
ATOM   1773  C   GLN A 263     -56.602  88.947  78.417  1.00  0.26           C  
ATOM   1774  O   GLN A 263     -56.481  88.788  79.622  1.00  0.26           O  
ATOM   1775  CB  GLN A 263     -58.820  87.745  78.233  1.00  0.26           C  
ATOM   1776  CG  GLN A 263     -60.292  87.941  77.851  1.00  0.26           C  
ATOM   1777  CD  GLN A 263     -61.018  86.621  77.689  1.00  0.26           C  
ATOM   1778  OE1 GLN A 263     -60.977  86.086  76.582  1.00  0.26           O  
ATOM   1779  NE2 GLN A 263     -61.706  86.100  78.725  1.00  0.26           N  
ATOM   1780  N   GLY A 264     -55.541  89.284  77.702  1.00  0.32           N  
ATOM   1781  CA  GLY A 264     -54.417  89.939  78.317  1.00  0.32           C  
ATOM   1782  C   GLY A 264     -54.127  91.087  77.447  1.00  0.32           C  
ATOM   1783  O   GLY A 264     -52.967  91.423  77.269  1.00  0.32           O  
ATOM   1784  N   GLY A 265     -55.174  91.652  76.823  1.00  0.23           N  
ATOM   1785  CA  GLY A 265     -55.100  92.507  75.654  1.00  0.23           C  
ATOM   1786  C   GLY A 265     -55.758  93.824  75.862  1.00  0.23           C  
ATOM   1787  O   GLY A 265     -55.884  94.574  74.899  1.00  0.23           O  
ATOM   1788  N   ARG A 266     -56.163  94.125  77.118  1.00  0.26           N  
ATOM   1789  CA  ARG A 266     -56.813  95.309  77.690  1.00  0.26           C  
ATOM   1790  C   ARG A 266     -56.483  96.685  77.114  1.00  0.26           C  
ATOM   1791  O   ARG A 266     -57.123  97.685  77.425  1.00  0.26           O  
ATOM   1792  CB  ARG A 266     -56.462  95.328  79.216  1.00  0.26           C  
ATOM   1793  CG  ARG A 266     -56.920  96.501  80.119  1.00  0.26           C  
ATOM   1794  CD  ARG A 266     -58.413  96.853  80.087  1.00  0.26           C  
ATOM   1795  NE  ARG A 266     -59.044  96.372  81.361  1.00  0.26           N  
ATOM   1796  CZ  ARG A 266     -60.309  95.936  81.426  1.00  0.26           C  
ATOM   1797  NH1 ARG A 266     -60.794  95.512  82.592  1.00  0.26           N  
ATOM   1798  NH2 ARG A 266     -61.006  95.705  80.328  1.00  0.26           N  
ATOM   1799  N   TYR A 267     -55.418  96.805  76.306  1.00  0.30           N  
ATOM   1800  CA  TYR A 267     -54.779  98.042  75.934  1.00  0.30           C  
ATOM   1801  C   TYR A 267     -55.694  99.011  75.255  1.00  0.30           C  
ATOM   1802  O   TYR A 267     -56.196  98.782  74.158  1.00  0.30           O  
ATOM   1803  CB  TYR A 267     -53.575  97.790  75.012  1.00  0.30           C  
ATOM   1804  CG  TYR A 267     -52.582  98.930  74.971  1.00  0.30           C  
ATOM   1805  CD1 TYR A 267     -51.993  99.440  76.140  1.00  0.30           C  
ATOM   1806  CD2 TYR A 267     -52.094  99.373  73.731  1.00  0.30           C  
ATOM   1807  CE1 TYR A 267     -50.892 100.296  76.072  1.00  0.30           C  
ATOM   1808  CE2 TYR A 267     -50.910 100.116  73.660  1.00  0.30           C  
ATOM   1809  CZ  TYR A 267     -50.327 100.590  74.836  1.00  0.30           C  
ATOM   1810  OH  TYR A 267     -49.155 101.347  74.780  1.00  0.30           O  
ATOM   1811  N   TRP A 268     -55.921 100.124  75.942  1.00  0.37           N  
ATOM   1812  CA  TRP A 268     -56.811 101.165  75.551  1.00  0.37           C  
ATOM   1813  C   TRP A 268     -56.444 101.811  74.234  1.00  0.37           C  
ATOM   1814  O   TRP A 268     -55.379 102.409  74.087  1.00  0.37           O  
ATOM   1815  CB  TRP A 268     -56.819 102.161  76.724  1.00  0.37           C  
ATOM   1816  CG  TRP A 268     -57.434 101.539  77.967  1.00  0.37           C  
ATOM   1817  CD1 TRP A 268     -58.566 100.783  78.073  1.00  0.37           C  
ATOM   1818  CD2 TRP A 268     -56.906 101.655  79.293  1.00  0.37           C  
ATOM   1819  NE1 TRP A 268     -58.771 100.420  79.384  1.00  0.37           N  
ATOM   1820  CE2 TRP A 268     -57.777 100.961  80.151  1.00  0.37           C  
ATOM   1821  CE3 TRP A 268     -55.781 102.287  79.779  1.00  0.37           C  
ATOM   1822  CZ2 TRP A 268     -57.545 100.922  81.519  1.00  0.37           C  
ATOM   1823  CZ3 TRP A 268     -55.529 102.244  81.154  1.00  0.37           C  
ATOM   1824  CH2 TRP A 268     -56.406 101.574  82.018  1.00  0.37           C  
ATOM   1825  N   SER A 269     -57.330 101.672  73.221  1.00  0.38           N  
ATOM   1826  CA  SER A 269     -57.285 102.451  71.991  1.00  0.38           C  
ATOM   1827  C   SER A 269     -57.127 103.951  72.180  1.00  0.38           C  
ATOM   1828  O   SER A 269     -57.300 104.496  73.263  1.00  0.38           O  
ATOM   1829  CB  SER A 269     -58.376 102.136  70.920  1.00  0.38           C  
ATOM   1830  OG  SER A 269     -59.627 102.806  71.111  1.00  0.38           O  
ATOM   1831  N   ASN A 270     -56.749 104.684  71.130  1.00  0.44           N  
ATOM   1832  CA  ASN A 270     -56.378 106.067  71.316  1.00  0.44           C  
ATOM   1833  C   ASN A 270     -56.774 106.920  70.117  1.00  0.44           C  
ATOM   1834  O   ASN A 270     -56.998 108.113  70.246  1.00  0.44           O  
ATOM   1835  CB  ASN A 270     -54.867 106.204  71.654  1.00  0.44           C  
ATOM   1836  CG  ASN A 270     -54.577 106.150  73.158  1.00  0.44           C  
ATOM   1837  OD1 ASN A 270     -54.672 107.162  73.859  1.00  0.44           O  
ATOM   1838  ND2 ASN A 270     -54.172 104.976  73.688  1.00  0.44           N  
ATOM   1839  N   TYR A 271     -56.989 106.380  68.910  1.00  0.42           N  
ATOM   1840  CA  TYR A 271     -57.527 107.195  67.847  1.00  0.42           C  
ATOM   1841  C   TYR A 271     -59.027 107.277  67.896  1.00  0.42           C  
ATOM   1842  O   TYR A 271     -59.581 108.370  67.804  1.00  0.42           O  
ATOM   1843  CB  TYR A 271     -57.136 106.661  66.464  1.00  0.42           C  
ATOM   1844  CG  TYR A 271     -57.266 107.725  65.407  1.00  0.42           C  
ATOM   1845  CD1 TYR A 271     -57.569 107.342  64.119  1.00  0.42           C  
ATOM   1846  CD2 TYR A 271     -57.011 109.083  65.618  1.00  0.42           C  
ATOM   1847  CE1 TYR A 271     -57.571 108.274  63.065  1.00  0.42           C  
ATOM   1848  CE2 TYR A 271     -56.910 109.982  64.562  1.00  0.42           C  
ATOM   1849  CZ  TYR A 271     -57.255 109.585  63.304  1.00  0.42           C  
ATOM   1850  OH  TYR A 271     -57.151 110.455  62.225  1.00  0.42           O  
ATOM   1851  N   THR A 272     -59.724 106.122  68.080  1.00  0.49           N  
ATOM   1852  CA  THR A 272     -61.192 106.034  68.178  1.00  0.49           C  
ATOM   1853  C   THR A 272     -61.654 106.915  69.300  1.00  0.49           C  
ATOM   1854  O   THR A 272     -62.607 107.674  69.202  1.00  0.49           O  
ATOM   1855  CB  THR A 272     -61.749 104.639  68.476  1.00  0.49           C  
ATOM   1856  OG1 THR A 272     -61.118 103.643  67.695  1.00  0.49           O  
ATOM   1857  CG2 THR A 272     -63.239 104.568  68.130  1.00  0.49           C  
ATOM   1858  N   TRP A 273     -60.866 106.838  70.375  1.00  0.40           N  
ATOM   1859  CA  TRP A 273     -60.879 107.667  71.543  1.00  0.40           C  
ATOM   1860  C   TRP A 273     -60.525 109.157  71.390  1.00  0.40           C  
ATOM   1861  O   TRP A 273     -61.225 110.013  71.920  1.00  0.40           O  
ATOM   1862  CB  TRP A 273     -59.891 106.942  72.482  1.00  0.40           C  
ATOM   1863  CG  TRP A 273     -59.540 107.662  73.747  1.00  0.40           C  
ATOM   1864  CD1 TRP A 273     -58.318 108.029  74.241  1.00  0.40           C  
ATOM   1865  CD2 TRP A 273     -60.523 108.175  74.648  1.00  0.40           C  
ATOM   1866  NE1 TRP A 273     -58.475 108.781  75.376  1.00  0.40           N  
ATOM   1867  CE2 TRP A 273     -59.819 108.867  75.640  1.00  0.40           C  
ATOM   1868  CE3 TRP A 273     -61.916 108.097  74.664  1.00  0.40           C  
ATOM   1869  CZ2 TRP A 273     -60.489 109.500  76.653  1.00  0.40           C  
ATOM   1870  CZ3 TRP A 273     -62.594 108.776  75.681  1.00  0.40           C  
ATOM   1871  CH2 TRP A 273     -61.893 109.484  76.664  1.00  0.40           C  
ATOM   1872  N   HIS A 274     -59.447 109.545  70.668  1.00  0.46           N  
ATOM   1873  CA  HIS A 274     -59.088 110.960  70.527  1.00  0.46           C  
ATOM   1874  C   HIS A 274     -60.025 111.703  69.589  1.00  0.46           C  
ATOM   1875  O   HIS A 274     -60.085 112.927  69.585  1.00  0.46           O  
ATOM   1876  CB  HIS A 274     -57.610 111.172  70.108  1.00  0.46           C  
ATOM   1877  CG  HIS A 274     -56.688 111.053  71.293  1.00  0.46           C  
ATOM   1878  ND1 HIS A 274     -55.925 112.139  71.680  1.00  0.46           N  
ATOM   1879  CD2 HIS A 274     -56.560 110.058  72.207  1.00  0.46           C  
ATOM   1880  CE1 HIS A 274     -55.371 111.780  72.810  1.00  0.46           C  
ATOM   1881  NE2 HIS A 274     -55.708 110.525  73.177  1.00  0.46           N  
ATOM   1882  N   GLY A 275     -60.829 110.964  68.799  1.00  0.53           N  
ATOM   1883  CA  GLY A 275     -62.014 111.490  68.125  1.00  0.53           C  
ATOM   1884  C   GLY A 275     -61.734 112.150  66.815  1.00  0.53           C  
ATOM   1885  O   GLY A 275     -62.643 112.495  66.072  1.00  0.53           O  
ATOM   1886  N   ASP A 276     -60.448 112.227  66.454  1.00  0.38           N  
ATOM   1887  CA  ASP A 276     -59.962 112.492  65.129  1.00  0.38           C  
ATOM   1888  C   ASP A 276     -60.303 111.324  64.185  1.00  0.38           C  
ATOM   1889  O   ASP A 276     -60.350 111.475  62.965  1.00  0.38           O  
ATOM   1890  CB  ASP A 276     -58.422 112.544  65.204  1.00  0.38           C  
ATOM   1891  CG  ASP A 276     -57.706 113.615  65.997  1.00  0.38           C  
ATOM   1892  OD1 ASP A 276     -57.705 114.783  65.547  1.00  0.38           O  
ATOM   1893  OD2 ASP A 276     -57.070 113.239  67.017  1.00  0.38           O  
ATOM   1894  N   GLN A 277     -60.501 110.104  64.751  1.00  0.43           N  
ATOM   1895  CA  GLN A 277     -60.702 108.868  64.011  1.00  0.43           C  
ATOM   1896  C   GLN A 277     -61.830 108.863  63.053  1.00  0.43           C  
ATOM   1897  O   GLN A 277     -62.961 109.073  63.446  1.00  0.43           O  
ATOM   1898  CB  GLN A 277     -60.834 107.619  64.909  1.00  0.43           C  
ATOM   1899  CG  GLN A 277     -60.799 106.227  64.219  1.00  0.43           C  
ATOM   1900  CD  GLN A 277     -62.157 105.615  63.874  1.00  0.43           C  
ATOM   1901  OE1 GLN A 277     -63.022 105.397  64.726  1.00  0.43           O  
ATOM   1902  NE2 GLN A 277     -62.343 105.241  62.594  1.00  0.43           N  
ATOM   1903  N   ASN A 278     -61.518 108.565  61.781  1.00  0.50           N  
ATOM   1904  CA  ASN A 278     -62.414 108.736  60.670  1.00  0.50           C  
ATOM   1905  C   ASN A 278     -63.025 107.396  60.237  1.00  0.50           C  
ATOM   1906  O   ASN A 278     -62.312 106.596  59.624  1.00  0.50           O  
ATOM   1907  CB  ASN A 278     -61.549 109.391  59.556  1.00  0.50           C  
ATOM   1908  CG  ASN A 278     -62.401 109.977  58.446  1.00  0.50           C  
ATOM   1909  OD1 ASN A 278     -63.476 109.467  58.127  1.00  0.50           O  
ATOM   1910  ND2 ASN A 278     -61.900 111.060  57.807  1.00  0.50           N  
ATOM   1911  N   PRO A 279     -64.309 107.084  60.496  1.00  0.47           N  
ATOM   1912  CA  PRO A 279     -64.972 105.878  60.006  1.00  0.47           C  
ATOM   1913  C   PRO A 279     -65.044 105.759  58.504  1.00  0.47           C  
ATOM   1914  O   PRO A 279     -65.200 104.646  58.009  1.00  0.47           O  
ATOM   1915  CB  PRO A 279     -66.381 105.947  60.616  1.00  0.47           C  
ATOM   1916  CG  PRO A 279     -66.166 106.664  61.943  1.00  0.47           C  
ATOM   1917  CD  PRO A 279     -65.072 107.674  61.600  1.00  0.47           C  
ATOM   1918  N   ALA A 280     -64.969 106.873  57.748  1.00  0.59           N  
ATOM   1919  CA  ALA A 280     -65.038 106.852  56.303  1.00  0.59           C  
ATOM   1920  C   ALA A 280     -63.888 106.101  55.644  1.00  0.59           C  
ATOM   1921  O   ALA A 280     -64.097 105.433  54.636  1.00  0.59           O  
ATOM   1922  CB  ALA A 280     -65.148 108.278  55.735  1.00  0.59           C  
ATOM   1923  N   HIS A 281     -62.654 106.163  56.203  1.00  0.56           N  
ATOM   1924  CA  HIS A 281     -61.545 105.345  55.708  1.00  0.56           C  
ATOM   1925  C   HIS A 281     -61.811 103.829  55.816  1.00  0.56           C  
ATOM   1926  O   HIS A 281     -61.815 103.198  54.757  1.00  0.56           O  
ATOM   1927  CB  HIS A 281     -60.189 105.716  56.374  1.00  0.56           C  
ATOM   1928  CG  HIS A 281     -59.460 106.896  55.809  1.00  0.56           C  
ATOM   1929  ND1 HIS A 281     -58.407 106.658  54.949  1.00  0.56           N  
ATOM   1930  CD2 HIS A 281     -59.484 108.206  56.176  1.00  0.56           C  
ATOM   1931  CE1 HIS A 281     -57.802 107.825  54.814  1.00  0.56           C  
ATOM   1932  NE2 HIS A 281     -58.415 108.793  55.535  1.00  0.56           N  
ATOM   1933  N   PRO A 282     -62.150 103.176  56.947  1.00  0.55           N  
ATOM   1934  CA  PRO A 282     -62.494 101.755  56.933  1.00  0.55           C  
ATOM   1935  C   PRO A 282     -63.746 101.427  56.151  1.00  0.55           C  
ATOM   1936  O   PRO A 282     -63.804 100.357  55.553  1.00  0.55           O  
ATOM   1937  CB  PRO A 282     -62.671 101.386  58.414  1.00  0.55           C  
ATOM   1938  CG  PRO A 282     -61.715 102.333  59.129  1.00  0.55           C  
ATOM   1939  CD  PRO A 282     -61.840 103.619  58.312  1.00  0.55           C  
ATOM   1940  N   PHE A 283     -64.767 102.310  56.164  1.00  0.53           N  
ATOM   1941  CA  PHE A 283     -66.003 102.110  55.428  1.00  0.53           C  
ATOM   1942  C   PHE A 283     -65.811 102.094  53.910  1.00  0.53           C  
ATOM   1943  O   PHE A 283     -66.358 101.241  53.217  1.00  0.53           O  
ATOM   1944  CB  PHE A 283     -67.026 103.210  55.840  1.00  0.53           C  
ATOM   1945  CG  PHE A 283     -68.428 102.892  55.389  1.00  0.53           C  
ATOM   1946  CD1 PHE A 283     -68.885 103.299  54.124  1.00  0.53           C  
ATOM   1947  CD2 PHE A 283     -69.282 102.140  56.212  1.00  0.53           C  
ATOM   1948  CE1 PHE A 283     -70.160 102.930  53.677  1.00  0.53           C  
ATOM   1949  CE2 PHE A 283     -70.568 101.794  55.779  1.00  0.53           C  
ATOM   1950  CZ  PHE A 283     -71.006 102.186  54.508  1.00  0.53           C  
ATOM   1951  N   TRP A 284     -65.031 103.042  53.347  1.00  0.52           N  
ATOM   1952  CA  TRP A 284     -64.806 103.086  51.914  1.00  0.52           C  
ATOM   1953  C   TRP A 284     -63.721 102.152  51.403  1.00  0.52           C  
ATOM   1954  O   TRP A 284     -63.902 101.504  50.376  1.00  0.52           O  
ATOM   1955  CB  TRP A 284     -64.446 104.515  51.425  1.00  0.52           C  
ATOM   1956  CG  TRP A 284     -65.587 105.515  51.346  1.00  0.52           C  
ATOM   1957  CD1 TRP A 284     -65.616 106.790  51.837  1.00  0.52           C  
ATOM   1958  CD2 TRP A 284     -66.790 105.359  50.562  1.00  0.52           C  
ATOM   1959  NE1 TRP A 284     -66.756 107.444  51.411  1.00  0.52           N  
ATOM   1960  CE2 TRP A 284     -67.491 106.579  50.639  1.00  0.52           C  
ATOM   1961  CE3 TRP A 284     -67.277 104.301  49.792  1.00  0.52           C  
ATOM   1962  CZ2 TRP A 284     -68.693 106.762  49.969  1.00  0.52           C  
ATOM   1963  CZ3 TRP A 284     -68.488 104.488  49.109  1.00  0.52           C  
ATOM   1964  CH2 TRP A 284     -69.186 105.701  49.196  1.00  0.52           C  
ATOM   1965  N   SER A 285     -62.542 102.083  52.057  1.00  0.57           N  
ATOM   1966  CA  SER A 285     -61.405 101.397  51.448  1.00  0.57           C  
ATOM   1967  C   SER A 285     -61.085 100.067  52.088  1.00  0.57           C  
ATOM   1968  O   SER A 285     -60.390  99.242  51.499  1.00  0.57           O  
ATOM   1969  CB  SER A 285     -60.121 102.280  51.491  1.00  0.57           C  
ATOM   1970  OG  SER A 285     -59.687 102.539  52.827  1.00  0.57           O  
ATOM   1971  N   GLY A 286     -61.560  99.820  53.328  1.00  0.50           N  
ATOM   1972  CA  GLY A 286     -61.231  98.618  54.094  1.00  0.50           C  
ATOM   1973  C   GLY A 286     -59.845  98.656  54.686  1.00  0.50           C  
ATOM   1974  O   GLY A 286     -59.415  97.742  55.384  1.00  0.50           O  
ATOM   1975  N   VAL A 287     -59.112  99.751  54.438  1.00  0.45           N  
ATOM   1976  CA  VAL A 287     -57.806 100.017  54.988  1.00  0.45           C  
ATOM   1977  C   VAL A 287     -58.067 100.810  56.232  1.00  0.45           C  
ATOM   1978  O   VAL A 287     -58.963 101.651  56.270  1.00  0.45           O  
ATOM   1979  CB  VAL A 287     -56.933 100.828  54.033  1.00  0.45           C  
ATOM   1980  CG1 VAL A 287     -55.577 101.207  54.660  1.00  0.45           C  
ATOM   1981  CG2 VAL A 287     -56.712 100.017  52.744  1.00  0.45           C  
ATOM   1982  N   GLN A 288     -57.326 100.549  57.327  1.00  0.31           N  
ATOM   1983  CA  GLN A 288     -57.540 101.324  58.521  1.00  0.31           C  
ATOM   1984  C   GLN A 288     -57.156 102.794  58.321  1.00  0.31           C  
ATOM   1985  O   GLN A 288     -58.032 103.642  58.384  1.00  0.31           O  
ATOM   1986  CB  GLN A 288     -56.929 100.598  59.739  1.00  0.31           C  
ATOM   1987  CG  GLN A 288     -57.601 100.994  61.070  1.00  0.31           C  
ATOM   1988  CD  GLN A 288     -57.496  99.955  62.187  1.00  0.31           C  
ATOM   1989  OE1 GLN A 288     -57.598  98.760  61.920  1.00  0.31           O  
ATOM   1990  NE2 GLN A 288     -57.333 100.363  63.463  1.00  0.31           N  
ATOM   1991  N   GLY A 289     -55.915 103.127  57.907  1.00  0.46           N  
ATOM   1992  CA  GLY A 289     -55.605 104.441  57.340  1.00  0.46           C  
ATOM   1993  C   GLY A 289     -54.437 104.318  56.403  1.00  0.46           C  
ATOM   1994  O   GLY A 289     -53.658 103.376  56.537  1.00  0.46           O  
ATOM   1995  N   SER A 290     -54.270 105.262  55.450  1.00  0.36           N  
ATOM   1996  CA  SER A 290     -53.183 105.232  54.467  1.00  0.36           C  
ATOM   1997  C   SER A 290     -53.288 106.408  53.509  1.00  0.36           C  
ATOM   1998  O   SER A 290     -53.881 106.317  52.434  1.00  0.36           O  
ATOM   1999  CB  SER A 290     -53.107 103.944  53.595  1.00  0.36           C  
ATOM   2000  OG  SER A 290     -51.942 103.928  52.762  1.00  0.36           O  
ATOM   2001  N   ASP A 291     -52.664 107.533  53.879  1.00  0.55           N  
ATOM   2002  CA  ASP A 291     -52.841 108.831  53.278  1.00  0.55           C  
ATOM   2003  C   ASP A 291     -51.522 109.282  52.668  1.00  0.55           C  
ATOM   2004  O   ASP A 291     -50.446 108.808  53.027  1.00  0.55           O  
ATOM   2005  CB  ASP A 291     -53.320 109.860  54.338  1.00  0.55           C  
ATOM   2006  CG  ASP A 291     -54.577 109.359  55.028  1.00  0.55           C  
ATOM   2007  OD1 ASP A 291     -55.681 109.796  54.607  1.00  0.55           O  
ATOM   2008  OD2 ASP A 291     -54.457 108.510  55.959  1.00  0.55           O  
ATOM   2009  N   ILE A 292     -51.602 110.175  51.669  1.00  0.57           N  
ATOM   2010  CA  ILE A 292     -50.482 110.722  50.920  1.00  0.57           C  
ATOM   2011  C   ILE A 292     -49.498 111.584  51.738  1.00  0.57           C  
ATOM   2012  O   ILE A 292     -49.894 112.441  52.528  1.00  0.57           O  
ATOM   2013  CB  ILE A 292     -51.068 111.535  49.765  1.00  0.57           C  
ATOM   2014  CG1 ILE A 292     -51.828 110.693  48.706  1.00  0.57           C  
ATOM   2015  CG2 ILE A 292     -49.998 112.381  49.070  1.00  0.57           C  
ATOM   2016  CD1 ILE A 292     -50.924 109.870  47.778  1.00  0.57           C  
ATOM   2017  N   ASP A 293     -48.174 111.406  51.523  1.00  0.57           N  
ATOM   2018  CA  ASP A 293     -47.076 112.238  51.979  1.00  0.57           C  
ATOM   2019  C   ASP A 293     -47.109 113.699  51.510  1.00  0.57           C  
ATOM   2020  O   ASP A 293     -47.579 114.055  50.433  1.00  0.57           O  
ATOM   2021  CB  ASP A 293     -45.718 111.655  51.512  1.00  0.57           C  
ATOM   2022  CG  ASP A 293     -45.512 110.207  51.923  1.00  0.57           C  
ATOM   2023  OD1 ASP A 293     -46.362 109.346  51.593  1.00  0.57           O  
ATOM   2024  OD2 ASP A 293     -44.405 109.931  52.457  1.00  0.57           O  
ATOM   2025  N   LEU A 294     -46.558 114.636  52.305  1.00  0.69           N  
ATOM   2026  CA  LEU A 294     -46.668 116.062  52.013  1.00  0.69           C  
ATOM   2027  C   LEU A 294     -45.821 116.578  50.860  1.00  0.69           C  
ATOM   2028  O   LEU A 294     -46.082 117.650  50.320  1.00  0.69           O  
ATOM   2029  CB  LEU A 294     -46.354 116.871  53.280  1.00  0.69           C  
ATOM   2030  CG  LEU A 294     -47.519 116.783  54.277  1.00  0.69           C  
ATOM   2031  CD1 LEU A 294     -47.042 116.947  55.699  1.00  0.69           C  
ATOM   2032  CD2 LEU A 294     -48.577 117.857  54.034  1.00  0.69           C  
ATOM   2033  N   SER A 295     -44.826 115.802  50.401  1.00  0.69           N  
ATOM   2034  CA  SER A 295     -44.079 116.074  49.181  1.00  0.69           C  
ATOM   2035  C   SER A 295     -44.951 116.070  47.937  1.00  0.69           C  
ATOM   2036  O   SER A 295     -44.784 116.872  47.022  1.00  0.69           O  
ATOM   2037  CB  SER A 295     -42.952 115.033  48.982  1.00  0.69           C  
ATOM   2038  OG  SER A 295     -43.464 113.717  49.201  1.00  0.69           O  
ATOM   2039  N   ASP A 296     -45.950 115.172  47.899  1.00  0.68           N  
ATOM   2040  CA  ASP A 296     -46.827 114.957  46.775  1.00  0.68           C  
ATOM   2041  C   ASP A 296     -47.837 116.103  46.579  1.00  0.68           C  
ATOM   2042  O   ASP A 296     -48.359 116.325  45.487  1.00  0.68           O  
ATOM   2043  CB  ASP A 296     -47.463 113.570  46.988  1.00  0.68           C  
ATOM   2044  CG  ASP A 296     -48.349 113.162  45.837  1.00  0.68           C  
ATOM   2045  OD1 ASP A 296     -47.811 112.717  44.795  1.00  0.68           O  
ATOM   2046  OD2 ASP A 296     -49.588 113.321  45.960  1.00  0.68           O  
ATOM   2047  N   MET A 297     -48.021 116.986  47.593  1.00  0.70           N  
ATOM   2048  CA  MET A 297     -48.762 118.238  47.436  1.00  0.70           C  
ATOM   2049  C   MET A 297     -48.173 119.161  46.370  1.00  0.70           C  
ATOM   2050  O   MET A 297     -48.828 120.078  45.878  1.00  0.70           O  
ATOM   2051  CB  MET A 297     -48.793 119.086  48.732  1.00  0.70           C  
ATOM   2052  CG  MET A 297     -49.551 118.458  49.910  1.00  0.70           C  
ATOM   2053  SD  MET A 297     -50.003 119.672  51.197  1.00  0.70           S  
ATOM   2054  CE  MET A 297     -48.322 120.245  51.575  1.00  0.70           C  
ATOM   2055  N   ARG A 298     -46.912 118.920  45.971  1.00  0.62           N  
ATOM   2056  CA  ARG A 298     -46.232 119.666  44.947  1.00  0.62           C  
ATOM   2057  C   ARG A 298     -46.359 119.034  43.552  1.00  0.62           C  
ATOM   2058  O   ARG A 298     -45.937 119.626  42.554  1.00  0.62           O  
ATOM   2059  CB  ARG A 298     -44.760 119.794  45.413  1.00  0.62           C  
ATOM   2060  CG  ARG A 298     -43.798 120.557  44.490  1.00  0.62           C  
ATOM   2061  CD  ARG A 298     -44.344 121.897  43.973  1.00  0.62           C  
ATOM   2062  NE  ARG A 298     -43.340 122.448  43.011  1.00  0.62           N  
ATOM   2063  CZ  ARG A 298     -43.027 121.844  41.857  1.00  0.62           C  
ATOM   2064  NH1 ARG A 298     -41.873 122.143  41.272  1.00  0.62           N  
ATOM   2065  NH2 ARG A 298     -43.784 120.894  41.314  1.00  0.62           N  
ATOM   2066  N   PHE A 299     -47.008 117.858  43.419  1.00  0.67           N  
ATOM   2067  CA  PHE A 299     -47.416 117.346  42.114  1.00  0.67           C  
ATOM   2068  C   PHE A 299     -48.864 117.738  41.822  1.00  0.67           C  
ATOM   2069  O   PHE A 299     -49.297 117.771  40.670  1.00  0.67           O  
ATOM   2070  CB  PHE A 299     -47.267 115.802  42.039  1.00  0.67           C  
ATOM   2071  CG  PHE A 299     -45.821 115.388  42.122  1.00  0.67           C  
ATOM   2072  CD1 PHE A 299     -44.891 115.744  41.129  1.00  0.67           C  
ATOM   2073  CD2 PHE A 299     -45.387 114.598  43.196  1.00  0.67           C  
ATOM   2074  CE1 PHE A 299     -43.551 115.338  41.227  1.00  0.67           C  
ATOM   2075  CE2 PHE A 299     -44.049 114.204  43.310  1.00  0.67           C  
ATOM   2076  CZ  PHE A 299     -43.129 114.575  42.323  1.00  0.67           C  
ATOM   2077  N   SER A 300     -49.626 118.114  42.872  1.00  0.75           N  
ATOM   2078  CA  SER A 300     -50.959 118.708  42.786  1.00  0.75           C  
ATOM   2079  C   SER A 300     -50.994 120.049  42.069  1.00  0.75           C  
ATOM   2080  O   SER A 300     -50.074 120.860  42.174  1.00  0.75           O  
ATOM   2081  CB  SER A 300     -51.596 118.903  44.192  1.00  0.75           C  
ATOM   2082  OG  SER A 300     -52.946 119.374  44.130  1.00  0.75           O  
ATOM   2083  N   LYS A 301     -52.090 120.329  41.332  1.00  0.71           N  
ATOM   2084  CA  LYS A 301     -52.322 121.636  40.741  1.00  0.71           C  
ATOM   2085  C   LYS A 301     -53.562 122.302  41.322  1.00  0.71           C  
ATOM   2086  O   LYS A 301     -53.921 123.413  40.933  1.00  0.71           O  
ATOM   2087  CB  LYS A 301     -52.470 121.542  39.206  1.00  0.71           C  
ATOM   2088  CG  LYS A 301     -51.199 121.028  38.510  1.00  0.71           C  
ATOM   2089  CD  LYS A 301     -51.387 120.944  36.987  1.00  0.71           C  
ATOM   2090  CE  LYS A 301     -50.192 120.324  36.263  1.00  0.71           C  
ATOM   2091  NZ  LYS A 301     -50.473 120.244  34.811  1.00  0.71           N  
ATOM   2092  N   LEU A 302     -54.240 121.664  42.294  1.00  0.75           N  
ATOM   2093  CA  LEU A 302     -55.354 122.291  42.975  1.00  0.75           C  
ATOM   2094  C   LEU A 302     -55.508 121.703  44.361  1.00  0.75           C  
ATOM   2095  O   LEU A 302     -55.675 120.498  44.534  1.00  0.75           O  
ATOM   2096  CB  LEU A 302     -56.666 122.107  42.185  1.00  0.75           C  
ATOM   2097  CG  LEU A 302     -57.928 122.713  42.828  1.00  0.75           C  
ATOM   2098  CD1 LEU A 302     -57.874 124.238  42.929  1.00  0.75           C  
ATOM   2099  CD2 LEU A 302     -59.139 122.330  41.987  1.00  0.75           C  
ATOM   2100  N   ASN A 303     -55.453 122.544  45.407  1.00  0.77           N  
ATOM   2101  CA  ASN A 303     -55.441 122.058  46.773  1.00  0.77           C  
ATOM   2102  C   ASN A 303     -56.515 122.721  47.614  1.00  0.77           C  
ATOM   2103  O   ASN A 303     -56.493 123.929  47.850  1.00  0.77           O  
ATOM   2104  CB  ASN A 303     -54.069 122.339  47.430  1.00  0.77           C  
ATOM   2105  CG  ASN A 303     -52.986 121.533  46.724  1.00  0.77           C  
ATOM   2106  OD1 ASN A 303     -52.843 120.330  46.957  1.00  0.77           O  
ATOM   2107  ND2 ASN A 303     -52.197 122.185  45.843  1.00  0.77           N  
ATOM   2108  N   THR A 304     -57.469 121.934  48.142  1.00  0.81           N  
ATOM   2109  CA  THR A 304     -58.483 122.465  49.048  1.00  0.81           C  
ATOM   2110  C   THR A 304     -58.141 122.111  50.466  1.00  0.81           C  
ATOM   2111  O   THR A 304     -58.092 120.951  50.864  1.00  0.81           O  
ATOM   2112  CB  THR A 304     -59.901 122.019  48.765  1.00  0.81           C  
ATOM   2113  OG1 THR A 304     -60.223 122.381  47.437  1.00  0.81           O  
ATOM   2114  CG2 THR A 304     -60.907 122.762  49.657  1.00  0.81           C  
ATOM   2115  N   SER A 305     -57.886 123.145  51.277  1.00  0.82           N  
ATOM   2116  CA  SER A 305     -57.493 123.036  52.662  1.00  0.82           C  
ATOM   2117  C   SER A 305     -58.708 123.149  53.557  1.00  0.82           C  
ATOM   2118  O   SER A 305     -59.133 124.248  53.916  1.00  0.82           O  
ATOM   2119  CB  SER A 305     -56.510 124.181  52.980  1.00  0.82           C  
ATOM   2120  OG  SER A 305     -55.864 124.016  54.242  1.00  0.82           O  
ATOM   2121  N   TRP A 306     -59.301 122.008  53.945  1.00  0.75           N  
ATOM   2122  CA  TRP A 306     -60.628 121.976  54.521  1.00  0.75           C  
ATOM   2123  C   TRP A 306     -60.572 121.568  55.978  1.00  0.75           C  
ATOM   2124  O   TRP A 306     -60.283 120.425  56.327  1.00  0.75           O  
ATOM   2125  CB  TRP A 306     -61.489 120.969  53.724  1.00  0.75           C  
ATOM   2126  CG  TRP A 306     -62.986 121.152  53.882  1.00  0.75           C  
ATOM   2127  CD1 TRP A 306     -63.733 121.382  55.004  1.00  0.75           C  
ATOM   2128  CD2 TRP A 306     -63.899 121.172  52.777  1.00  0.75           C  
ATOM   2129  NE1 TRP A 306     -65.057 121.517  54.680  1.00  0.75           N  
ATOM   2130  CE2 TRP A 306     -65.186 121.391  53.314  1.00  0.75           C  
ATOM   2131  CE3 TRP A 306     -63.700 121.021  51.408  1.00  0.75           C  
ATOM   2132  CZ2 TRP A 306     -66.295 121.447  52.486  1.00  0.75           C  
ATOM   2133  CZ3 TRP A 306     -64.818 121.119  50.572  1.00  0.75           C  
ATOM   2134  CH2 TRP A 306     -66.102 121.311  51.101  1.00  0.75           C  
ATOM   2135  N   GLY A 307     -60.817 122.520  56.902  1.00  0.77           N  
ATOM   2136  CA  GLY A 307     -60.766 122.228  58.334  1.00  0.77           C  
ATOM   2137  C   GLY A 307     -59.363 122.109  58.879  1.00  0.77           C  
ATOM   2138  O   GLY A 307     -59.162 121.825  60.056  1.00  0.77           O  
ATOM   2139  N   LYS A 308     -58.344 122.324  58.024  1.00  0.76           N  
ATOM   2140  CA  LYS A 308     -56.961 122.038  58.340  1.00  0.76           C  
ATOM   2141  C   LYS A 308     -56.125 123.307  58.381  1.00  0.76           C  
ATOM   2142  O   LYS A 308     -55.936 124.024  57.394  1.00  0.76           O  
ATOM   2143  CB  LYS A 308     -56.352 121.017  57.340  1.00  0.76           C  
ATOM   2144  CG  LYS A 308     -54.984 120.435  57.759  1.00  0.76           C  
ATOM   2145  CD  LYS A 308     -55.082 119.537  59.007  1.00  0.76           C  
ATOM   2146  CE  LYS A 308     -53.741 119.140  59.641  1.00  0.76           C  
ATOM   2147  NZ  LYS A 308     -53.973 118.501  60.959  1.00  0.76           N  
ATOM   2148  N   ASN A 309     -55.593 123.621  59.574  1.00  0.81           N  
ATOM   2149  CA  ASN A 309     -54.864 124.835  59.870  1.00  0.81           C  
ATOM   2150  C   ASN A 309     -53.345 124.683  59.695  1.00  0.81           C  
ATOM   2151  O   ASN A 309     -52.573 124.947  60.615  1.00  0.81           O  
ATOM   2152  CB  ASN A 309     -55.231 125.252  61.318  1.00  0.81           C  
ATOM   2153  CG  ASN A 309     -54.892 126.718  61.551  1.00  0.81           C  
ATOM   2154  OD1 ASN A 309     -54.721 127.477  60.592  1.00  0.81           O  
ATOM   2155  ND2 ASN A 309     -54.826 127.110  62.840  1.00  0.81           N  
ATOM   2156  N   PHE A 310     -52.895 124.254  58.493  1.00  0.77           N  
ATOM   2157  CA  PHE A 310     -51.530 123.892  58.112  1.00  0.77           C  
ATOM   2158  C   PHE A 310     -50.379 124.657  58.714  1.00  0.77           C  
ATOM   2159  O   PHE A 310     -49.419 124.073  59.192  1.00  0.77           O  
ATOM   2160  CB  PHE A 310     -51.333 124.087  56.590  1.00  0.77           C  
ATOM   2161  CG  PHE A 310     -51.750 122.867  55.862  1.00  0.77           C  
ATOM   2162  CD1 PHE A 310     -50.790 121.898  55.533  1.00  0.77           C  
ATOM   2163  CD2 PHE A 310     -53.078 122.694  55.461  1.00  0.77           C  
ATOM   2164  CE1 PHE A 310     -51.144 120.791  54.759  1.00  0.77           C  
ATOM   2165  CE2 PHE A 310     -53.431 121.606  54.662  1.00  0.77           C  
ATOM   2166  CZ  PHE A 310     -52.459 120.665  54.306  1.00  0.77           C  
ATOM   2167  N   VAL A 311     -50.420 125.995  58.684  1.00  0.74           N  
ATOM   2168  CA  VAL A 311     -49.319 126.823  59.149  1.00  0.74           C  
ATOM   2169  C   VAL A 311     -49.033 126.595  60.628  1.00  0.74           C  
ATOM   2170  O   VAL A 311     -47.890 126.569  61.068  1.00  0.74           O  
ATOM   2171  CB  VAL A 311     -49.595 128.288  58.837  1.00  0.74           C  
ATOM   2172  CG1 VAL A 311     -48.427 129.182  59.297  1.00  0.74           C  
ATOM   2173  CG2 VAL A 311     -49.794 128.436  57.316  1.00  0.74           C  
ATOM   2174  N   GLU A 312     -50.091 126.376  61.419  1.00  0.59           N  
ATOM   2175  CA  GLU A 312     -49.999 126.077  62.827  1.00  0.59           C  
ATOM   2176  C   GLU A 312     -49.806 124.588  63.126  1.00  0.59           C  
ATOM   2177  O   GLU A 312     -48.895 124.190  63.852  1.00  0.59           O  
ATOM   2178  CB  GLU A 312     -51.308 126.612  63.433  1.00  0.59           C  
ATOM   2179  CG  GLU A 312     -51.400 126.621  64.972  1.00  0.59           C  
ATOM   2180  CD  GLU A 312     -52.670 127.341  65.420  1.00  0.59           C  
ATOM   2181  OE1 GLU A 312     -53.115 128.276  64.699  1.00  0.59           O  
ATOM   2182  OE2 GLU A 312     -53.232 126.931  66.465  1.00  0.59           O  
ATOM   2183  N   ASN A 313     -50.636 123.697  62.532  1.00  0.64           N  
ATOM   2184  CA  ASN A 313     -50.702 122.290  62.925  1.00  0.64           C  
ATOM   2185  C   ASN A 313     -49.917 121.347  62.009  1.00  0.64           C  
ATOM   2186  O   ASN A 313     -49.954 120.127  62.161  1.00  0.64           O  
ATOM   2187  CB  ASN A 313     -52.183 121.834  63.093  1.00  0.64           C  
ATOM   2188  CG  ASN A 313     -52.986 121.875  61.800  1.00  0.64           C  
ATOM   2189  OD1 ASN A 313     -52.481 122.010  60.687  1.00  0.64           O  
ATOM   2190  ND2 ASN A 313     -54.317 121.679  61.914  1.00  0.64           N  
ATOM   2191  N   LYS A 314     -49.184 121.905  61.033  1.00  0.66           N  
ATOM   2192  CA  LYS A 314     -48.406 121.169  60.056  1.00  0.66           C  
ATOM   2193  C   LYS A 314     -47.232 122.058  59.633  1.00  0.66           C  
ATOM   2194  O   LYS A 314     -46.791 122.104  58.486  1.00  0.66           O  
ATOM   2195  CB  LYS A 314     -49.315 120.747  58.865  1.00  0.66           C  
ATOM   2196  CG  LYS A 314     -48.721 119.684  57.932  1.00  0.66           C  
ATOM   2197  CD  LYS A 314     -48.518 118.314  58.594  1.00  0.66           C  
ATOM   2198  CE  LYS A 314     -49.709 117.380  58.456  1.00  0.66           C  
ATOM   2199  NZ  LYS A 314     -49.285 116.019  58.815  1.00  0.66           N  
ATOM   2200  N   MET A 315     -46.709 122.833  60.609  1.00  0.73           N  
ATOM   2201  CA  MET A 315     -45.643 123.814  60.455  1.00  0.73           C  
ATOM   2202  C   MET A 315     -44.364 123.363  59.722  1.00  0.73           C  
ATOM   2203  O   MET A 315     -43.987 124.064  58.778  1.00  0.73           O  
ATOM   2204  CB  MET A 315     -45.304 124.382  61.866  1.00  0.73           C  
ATOM   2205  CG  MET A 315     -44.117 125.369  61.939  1.00  0.73           C  
ATOM   2206  SD  MET A 315     -44.360 126.930  61.039  1.00  0.73           S  
ATOM   2207  CE  MET A 315     -45.248 127.765  62.385  1.00  0.73           C  
ATOM   2208  N   PRO A 316     -43.656 122.256  60.003  1.00  0.78           N  
ATOM   2209  CA  PRO A 316     -42.406 121.916  59.323  1.00  0.78           C  
ATOM   2210  C   PRO A 316     -42.597 121.452  57.897  1.00  0.78           C  
ATOM   2211  O   PRO A 316     -41.602 121.135  57.240  1.00  0.78           O  
ATOM   2212  CB  PRO A 316     -41.808 120.793  60.181  1.00  0.78           C  
ATOM   2213  CG  PRO A 316     -42.997 120.145  60.873  1.00  0.78           C  
ATOM   2214  CD  PRO A 316     -43.960 121.308  61.077  1.00  0.78           C  
ATOM   2215  N   GLU A 317     -43.844 121.325  57.419  1.00  0.73           N  
ATOM   2216  CA  GLU A 317     -44.153 120.952  56.060  1.00  0.73           C  
ATOM   2217  C   GLU A 317     -45.021 121.976  55.363  1.00  0.73           C  
ATOM   2218  O   GLU A 317     -45.541 121.742  54.270  1.00  0.73           O  
ATOM   2219  CB  GLU A 317     -44.908 119.616  56.074  1.00  0.73           C  
ATOM   2220  CG  GLU A 317     -44.152 118.532  56.876  1.00  0.73           C  
ATOM   2221  CD  GLU A 317     -44.749 118.203  58.243  1.00  0.73           C  
ATOM   2222  OE1 GLU A 317     -45.530 118.989  58.816  1.00  0.73           O  
ATOM   2223  OE2 GLU A 317     -44.353 117.121  58.753  1.00  0.73           O  
ATOM   2224  N   ALA A 318     -45.191 123.167  55.964  1.00  0.78           N  
ATOM   2225  CA  ALA A 318     -46.047 124.200  55.429  1.00  0.78           C  
ATOM   2226  C   ALA A 318     -45.425 124.916  54.234  1.00  0.78           C  
ATOM   2227  O   ALA A 318     -46.119 125.579  53.460  1.00  0.78           O  
ATOM   2228  CB  ALA A 318     -46.380 125.196  56.555  1.00  0.78           C  
ATOM   2229  N   HIS A 319     -44.098 124.752  54.029  1.00  0.72           N  
ATOM   2230  CA  HIS A 319     -43.385 125.249  52.866  1.00  0.72           C  
ATOM   2231  C   HIS A 319     -43.865 124.605  51.578  1.00  0.72           C  
ATOM   2232  O   HIS A 319     -44.218 125.306  50.638  1.00  0.72           O  
ATOM   2233  CB  HIS A 319     -41.852 125.102  53.019  1.00  0.72           C  
ATOM   2234  CG  HIS A 319     -41.292 123.718  52.912  1.00  0.72           C  
ATOM   2235  ND1 HIS A 319     -41.715 122.711  53.766  1.00  0.72           N  
ATOM   2236  CD2 HIS A 319     -40.297 123.270  52.104  1.00  0.72           C  
ATOM   2237  CE1 HIS A 319     -40.954 121.675  53.456  1.00  0.72           C  
ATOM   2238  NE2 HIS A 319     -40.082 121.958  52.459  1.00  0.72           N  
ATOM   2239  N   TRP A 320     -44.042 123.264  51.563  1.00  0.73           N  
ATOM   2240  CA  TRP A 320     -44.527 122.495  50.422  1.00  0.73           C  
ATOM   2241  C   TRP A 320     -45.845 123.015  49.844  1.00  0.73           C  
ATOM   2242  O   TRP A 320     -46.038 123.079  48.630  1.00  0.73           O  
ATOM   2243  CB  TRP A 320     -44.787 121.019  50.844  1.00  0.73           C  
ATOM   2244  CG  TRP A 320     -43.567 120.155  51.108  1.00  0.73           C  
ATOM   2245  CD1 TRP A 320     -43.071 119.677  52.290  1.00  0.73           C  
ATOM   2246  CD2 TRP A 320     -42.794 119.540  50.067  1.00  0.73           C  
ATOM   2247  NE1 TRP A 320     -42.024 118.804  52.053  1.00  0.73           N  
ATOM   2248  CE2 TRP A 320     -41.846 118.703  50.692  1.00  0.73           C  
ATOM   2249  CE3 TRP A 320     -42.870 119.635  48.681  1.00  0.73           C  
ATOM   2250  CZ2 TRP A 320     -40.961 117.944  49.939  1.00  0.73           C  
ATOM   2251  CZ3 TRP A 320     -42.010 118.833  47.919  1.00  0.73           C  
ATOM   2252  CH2 TRP A 320     -41.078 117.990  48.540  1.00  0.73           C  
ATOM   2253  N   LYS A 321     -46.784 123.405  50.729  1.00  0.75           N  
ATOM   2254  CA  LYS A 321     -48.030 124.061  50.377  1.00  0.75           C  
ATOM   2255  C   LYS A 321     -47.863 125.476  49.831  1.00  0.75           C  
ATOM   2256  O   LYS A 321     -48.500 125.863  48.856  1.00  0.75           O  
ATOM   2257  CB  LYS A 321     -48.952 124.100  51.619  1.00  0.75           C  
ATOM   2258  CG  LYS A 321     -50.301 124.794  51.375  1.00  0.75           C  
ATOM   2259  CD  LYS A 321     -51.233 124.706  52.589  1.00  0.75           C  
ATOM   2260  CE  LYS A 321     -52.516 125.510  52.380  1.00  0.75           C  
ATOM   2261  NZ  LYS A 321     -53.398 125.366  53.550  1.00  0.75           N  
ATOM   2262  N   LEU A 322     -47.004 126.306  50.451  1.00  0.74           N  
ATOM   2263  CA  LEU A 322     -46.731 127.657  49.986  1.00  0.74           C  
ATOM   2264  C   LEU A 322     -46.018 127.691  48.639  1.00  0.74           C  
ATOM   2265  O   LEU A 322     -46.390 128.418  47.722  1.00  0.74           O  
ATOM   2266  CB  LEU A 322     -45.903 128.398  51.067  1.00  0.74           C  
ATOM   2267  CG  LEU A 322     -45.555 129.874  50.772  1.00  0.74           C  
ATOM   2268  CD1 LEU A 322     -46.784 130.719  50.402  1.00  0.74           C  
ATOM   2269  CD2 LEU A 322     -44.825 130.487  51.977  1.00  0.74           C  
ATOM   2270  N   GLU A 323     -45.001 126.838  48.468  1.00  0.64           N  
ATOM   2271  CA  GLU A 323     -44.156 126.792  47.299  1.00  0.64           C  
ATOM   2272  C   GLU A 323     -44.815 126.075  46.116  1.00  0.64           C  
ATOM   2273  O   GLU A 323     -44.381 126.185  44.969  1.00  0.64           O  
ATOM   2274  CB  GLU A 323     -42.850 126.075  47.696  1.00  0.64           C  
ATOM   2275  CG  GLU A 323     -42.032 126.764  48.821  1.00  0.64           C  
ATOM   2276  CD  GLU A 323     -41.035 125.819  49.495  1.00  0.64           C  
ATOM   2277  OE1 GLU A 323     -41.147 124.578  49.317  1.00  0.64           O  
ATOM   2278  OE2 GLU A 323     -40.179 126.338  50.257  1.00  0.64           O  
ATOM   2279  N   CYS A 324     -45.925 125.323  46.322  1.00  0.63           N  
ATOM   2280  CA  CYS A 324     -46.687 124.780  45.200  1.00  0.63           C  
ATOM   2281  C   CYS A 324     -47.542 125.826  44.490  1.00  0.63           C  
ATOM   2282  O   CYS A 324     -47.845 125.683  43.307  1.00  0.63           O  
ATOM   2283  CB  CYS A 324     -47.500 123.493  45.540  1.00  0.63           C  
ATOM   2284  SG  CYS A 324     -49.007 123.692  46.546  1.00  0.63           S  
ATOM   2285  N   ILE A 325     -47.862 126.953  45.161  1.00  0.66           N  
ATOM   2286  CA  ILE A 325     -48.536 128.112  44.576  1.00  0.66           C  
ATOM   2287  C   ILE A 325     -47.699 128.718  43.452  1.00  0.66           C  
ATOM   2288  O   ILE A 325     -48.196 129.070  42.383  1.00  0.66           O  
ATOM   2289  CB  ILE A 325     -48.879 129.151  45.645  1.00  0.66           C  
ATOM   2290  CG1 ILE A 325     -49.822 128.524  46.703  1.00  0.66           C  
ATOM   2291  CG2 ILE A 325     -49.544 130.390  45.001  1.00  0.66           C  
ATOM   2292  CD1 ILE A 325     -50.018 129.388  47.957  1.00  0.66           C  
ATOM   2293  N   GLU A 326     -46.361 128.756  43.623  1.00  0.70           N  
ATOM   2294  CA  GLU A 326     -45.413 129.222  42.623  1.00  0.70           C  
ATOM   2295  C   GLU A 326     -45.304 128.316  41.394  1.00  0.70           C  
ATOM   2296  O   GLU A 326     -44.754 128.686  40.360  1.00  0.70           O  
ATOM   2297  CB  GLU A 326     -44.018 129.397  43.258  1.00  0.70           C  
ATOM   2298  CG  GLU A 326     -44.004 130.427  44.414  1.00  0.70           C  
ATOM   2299  CD  GLU A 326     -42.592 130.743  44.906  1.00  0.70           C  
ATOM   2300  OE1 GLU A 326     -41.621 130.135  44.390  1.00  0.70           O  
ATOM   2301  OE2 GLU A 326     -42.491 131.621  45.802  1.00  0.70           O  
ATOM   2302  N   ARG A 327     -45.886 127.099  41.449  1.00  0.64           N  
ATOM   2303  CA  ARG A 327     -45.990 126.210  40.307  1.00  0.64           C  
ATOM   2304  C   ARG A 327     -47.326 126.408  39.583  1.00  0.64           C  
ATOM   2305  O   ARG A 327     -47.609 125.768  38.570  1.00  0.64           O  
ATOM   2306  CB  ARG A 327     -45.821 124.744  40.808  1.00  0.64           C  
ATOM   2307  CG  ARG A 327     -45.859 123.619  39.748  1.00  0.64           C  
ATOM   2308  CD  ARG A 327     -44.869 123.798  38.595  1.00  0.64           C  
ATOM   2309  NE  ARG A 327     -44.954 122.553  37.764  1.00  0.64           N  
ATOM   2310  CZ  ARG A 327     -44.228 122.337  36.659  1.00  0.64           C  
ATOM   2311  NH1 ARG A 327     -44.346 121.181  36.008  1.00  0.64           N  
ATOM   2312  NH2 ARG A 327     -43.389 123.253  36.189  1.00  0.64           N  
ATOM   2313  N   GLY A 328     -48.169 127.351  40.058  1.00  0.73           N  
ATOM   2314  CA  GLY A 328     -49.472 127.644  39.474  1.00  0.73           C  
ATOM   2315  C   GLY A 328     -50.595 126.835  40.059  1.00  0.73           C  
ATOM   2316  O   GLY A 328     -51.700 126.818  39.521  1.00  0.73           O  
ATOM   2317  N   ALA A 329     -50.352 126.135  41.183  1.00  0.75           N  
ATOM   2318  CA  ALA A 329     -51.384 125.385  41.863  1.00  0.75           C  
ATOM   2319  C   ALA A 329     -52.292 126.280  42.698  1.00  0.75           C  
ATOM   2320  O   ALA A 329     -51.852 126.912  43.655  1.00  0.75           O  
ATOM   2321  CB  ALA A 329     -50.758 124.309  42.776  1.00  0.75           C  
ATOM   2322  N   ARG A 330     -53.597 126.351  42.356  1.00  0.69           N  
ATOM   2323  CA  ARG A 330     -54.570 127.100  43.139  1.00  0.69           C  
ATOM   2324  C   ARG A 330     -54.818 126.483  44.517  1.00  0.69           C  
ATOM   2325  O   ARG A 330     -54.849 125.260  44.686  1.00  0.69           O  
ATOM   2326  CB  ARG A 330     -55.929 127.270  42.404  1.00  0.69           C  
ATOM   2327  CG  ARG A 330     -55.865 128.044  41.071  1.00  0.69           C  
ATOM   2328  CD  ARG A 330     -57.233 128.163  40.373  1.00  0.69           C  
ATOM   2329  NE  ARG A 330     -56.985 128.900  39.092  1.00  0.69           N  
ATOM   2330  CZ  ARG A 330     -57.863 129.011  38.085  1.00  0.69           C  
ATOM   2331  NH1 ARG A 330     -57.451 129.576  36.947  1.00  0.69           N  
ATOM   2332  NH2 ARG A 330     -59.127 128.605  38.153  1.00  0.69           N  
ATOM   2333  N   VAL A 331     -55.014 127.327  45.544  1.00  0.77           N  
ATOM   2334  CA  VAL A 331     -55.220 126.891  46.915  1.00  0.77           C  
ATOM   2335  C   VAL A 331     -56.465 127.543  47.495  1.00  0.77           C  
ATOM   2336  O   VAL A 331     -56.637 128.759  47.483  1.00  0.77           O  
ATOM   2337  CB  VAL A 331     -54.013 127.166  47.811  1.00  0.77           C  
ATOM   2338  CG1 VAL A 331     -54.267 126.666  49.249  1.00  0.77           C  
ATOM   2339  CG2 VAL A 331     -52.776 126.449  47.234  1.00  0.77           C  
ATOM   2340  N   VAL A 332     -57.392 126.738  48.047  1.00  0.79           N  
ATOM   2341  CA  VAL A 332     -58.622 127.236  48.652  1.00  0.79           C  
ATOM   2342  C   VAL A 332     -58.629 126.879  50.126  1.00  0.79           C  
ATOM   2343  O   VAL A 332     -58.237 125.780  50.518  1.00  0.79           O  
ATOM   2344  CB  VAL A 332     -59.867 126.686  47.954  1.00  0.79           C  
ATOM   2345  CG1 VAL A 332     -61.170 127.184  48.618  1.00  0.79           C  
ATOM   2346  CG2 VAL A 332     -59.830 127.140  46.481  1.00  0.79           C  
ATOM   2347  N   VAL A 333     -59.065 127.808  51.002  1.00  0.82           N  
ATOM   2348  CA  VAL A 333     -59.271 127.540  52.417  1.00  0.82           C  
ATOM   2349  C   VAL A 333     -60.753 127.483  52.724  1.00  0.82           C  
ATOM   2350  O   VAL A 333     -61.548 128.351  52.358  1.00  0.82           O  
ATOM   2351  CB  VAL A 333     -58.584 128.541  53.351  1.00  0.82           C  
ATOM   2352  CG1 VAL A 333     -58.933 129.979  52.960  1.00  0.82           C  
ATOM   2353  CG2 VAL A 333     -58.980 128.300  54.827  1.00  0.82           C  
ATOM   2354  N   ILE A 334     -61.160 126.419  53.436  1.00  0.80           N  
ATOM   2355  CA  ILE A 334     -62.491 126.324  53.989  1.00  0.80           C  
ATOM   2356  C   ILE A 334     -62.320 126.169  55.488  1.00  0.80           C  
ATOM   2357  O   ILE A 334     -61.939 125.115  56.006  1.00  0.80           O  
ATOM   2358  CB  ILE A 334     -63.280 125.196  53.342  1.00  0.80           C  
ATOM   2359  CG1 ILE A 334     -63.433 125.511  51.831  1.00  0.80           C  
ATOM   2360  CG2 ILE A 334     -64.654 125.060  54.030  1.00  0.80           C  
ATOM   2361  CD1 ILE A 334     -64.015 124.374  51.001  1.00  0.80           C  
ATOM   2362  N   THR A 335     -62.572 127.274  56.216  1.00  0.77           N  
ATOM   2363  CA  THR A 335     -62.528 127.364  57.668  1.00  0.77           C  
ATOM   2364  C   THR A 335     -63.541 128.424  58.059  1.00  0.77           C  
ATOM   2365  O   THR A 335     -63.663 129.402  57.321  1.00  0.77           O  
ATOM   2366  CB  THR A 335     -61.184 127.761  58.310  1.00  0.77           C  
ATOM   2367  OG1 THR A 335     -60.596 128.917  57.732  1.00  0.77           O  
ATOM   2368  CG2 THR A 335     -60.150 126.642  58.143  1.00  0.77           C  
ATOM   2369  N   PRO A 336     -64.285 128.330  59.163  1.00  0.75           N  
ATOM   2370  CA  PRO A 336     -65.296 129.329  59.522  1.00  0.75           C  
ATOM   2371  C   PRO A 336     -64.681 130.656  59.924  1.00  0.75           C  
ATOM   2372  O   PRO A 336     -65.240 131.710  59.631  1.00  0.75           O  
ATOM   2373  CB  PRO A 336     -66.034 128.674  60.704  1.00  0.75           C  
ATOM   2374  CG  PRO A 336     -65.020 127.700  61.312  1.00  0.75           C  
ATOM   2375  CD  PRO A 336     -64.296 127.182  60.075  1.00  0.75           C  
ATOM   2376  N   GLU A 337     -63.535 130.610  60.615  1.00  0.74           N  
ATOM   2377  CA  GLU A 337     -62.806 131.751  61.105  1.00  0.74           C  
ATOM   2378  C   GLU A 337     -61.610 131.992  60.198  1.00  0.74           C  
ATOM   2379  O   GLU A 337     -61.244 131.148  59.372  1.00  0.74           O  
ATOM   2380  CB  GLU A 337     -62.370 131.503  62.569  1.00  0.74           C  
ATOM   2381  CG  GLU A 337     -63.575 131.237  63.510  1.00  0.74           C  
ATOM   2382  CD  GLU A 337     -63.174 130.849  64.932  1.00  0.74           C  
ATOM   2383  OE1 GLU A 337     -61.973 130.959  65.278  1.00  0.74           O  
ATOM   2384  OE2 GLU A 337     -64.096 130.422  65.674  1.00  0.74           O  
ATOM   2385  N   TYR A 338     -60.987 133.186  60.284  1.00  0.76           N  
ATOM   2386  CA  TYR A 338     -59.833 133.550  59.477  1.00  0.76           C  
ATOM   2387  C   TYR A 338     -58.539 132.940  60.029  1.00  0.76           C  
ATOM   2388  O   TYR A 338     -57.698 133.604  60.632  1.00  0.76           O  
ATOM   2389  CB  TYR A 338     -59.735 135.092  59.334  1.00  0.76           C  
ATOM   2390  CG  TYR A 338     -58.872 135.455  58.156  1.00  0.76           C  
ATOM   2391  CD1 TYR A 338     -59.400 135.373  56.859  1.00  0.76           C  
ATOM   2392  CD2 TYR A 338     -57.531 135.837  58.325  1.00  0.76           C  
ATOM   2393  CE1 TYR A 338     -58.609 135.684  55.746  1.00  0.76           C  
ATOM   2394  CE2 TYR A 338     -56.732 136.136  57.211  1.00  0.76           C  
ATOM   2395  CZ  TYR A 338     -57.277 136.065  55.924  1.00  0.76           C  
ATOM   2396  OH  TYR A 338     -56.493 136.370  54.797  1.00  0.76           O  
ATOM   2397  N   ASN A 339     -58.383 131.619  59.856  1.00  0.78           N  
ATOM   2398  CA  ASN A 339     -57.306 130.835  60.433  1.00  0.78           C  
ATOM   2399  C   ASN A 339     -55.948 131.077  59.754  1.00  0.78           C  
ATOM   2400  O   ASN A 339     -55.925 131.509  58.603  1.00  0.78           O  
ATOM   2401  CB  ASN A 339     -57.644 129.318  60.357  1.00  0.78           C  
ATOM   2402  CG  ASN A 339     -58.834 128.977  61.247  1.00  0.78           C  
ATOM   2403  OD1 ASN A 339     -59.549 129.825  61.767  1.00  0.78           O  
ATOM   2404  ND2 ASN A 339     -59.080 127.663  61.450  1.00  0.78           N  
ATOM   2405  N   PRO A 340     -54.793 130.788  60.366  1.00  0.76           N  
ATOM   2406  CA  PRO A 340     -53.468 130.890  59.737  1.00  0.76           C  
ATOM   2407  C   PRO A 340     -53.283 130.217  58.380  1.00  0.76           C  
ATOM   2408  O   PRO A 340     -52.442 130.657  57.597  1.00  0.76           O  
ATOM   2409  CB  PRO A 340     -52.536 130.299  60.800  1.00  0.76           C  
ATOM   2410  CG  PRO A 340     -53.178 130.735  62.118  1.00  0.76           C  
ATOM   2411  CD  PRO A 340     -54.678 130.647  61.823  1.00  0.76           C  
ATOM   2412  N   THR A 341     -54.059 129.162  58.056  1.00  0.76           N  
ATOM   2413  CA  THR A 341     -54.173 128.616  56.696  1.00  0.76           C  
ATOM   2414  C   THR A 341     -54.671 129.629  55.670  1.00  0.76           C  
ATOM   2415  O   THR A 341     -54.222 129.613  54.526  1.00  0.76           O  
ATOM   2416  CB  THR A 341     -55.061 127.359  56.633  1.00  0.76           C  
ATOM   2417  OG1 THR A 341     -54.289 126.174  56.727  1.00  0.76           O  
ATOM   2418  CG2 THR A 341     -55.827 127.165  55.324  1.00  0.76           C  
ATOM   2419  N   ALA A 342     -55.620 130.523  56.029  1.00  0.85           N  
ATOM   2420  CA  ALA A 342     -56.282 131.450  55.126  1.00  0.85           C  
ATOM   2421  C   ALA A 342     -55.354 132.480  54.512  1.00  0.85           C  
ATOM   2422  O   ALA A 342     -55.495 132.877  53.361  1.00  0.85           O  
ATOM   2423  CB  ALA A 342     -57.462 132.143  55.840  1.00  0.85           C  
ATOM   2424  N   TYR A 343     -54.311 132.861  55.266  1.00  0.69           N  
ATOM   2425  CA  TYR A 343     -53.206 133.689  54.824  1.00  0.69           C  
ATOM   2426  C   TYR A 343     -52.340 133.025  53.731  1.00  0.69           C  
ATOM   2427  O   TYR A 343     -51.453 133.641  53.143  1.00  0.69           O  
ATOM   2428  CB  TYR A 343     -52.390 134.022  56.107  1.00  0.69           C  
ATOM   2429  CG  TYR A 343     -51.289 135.019  55.879  1.00  0.69           C  
ATOM   2430  CD1 TYR A 343     -49.952 134.591  55.876  1.00  0.69           C  
ATOM   2431  CD2 TYR A 343     -51.573 136.377  55.664  1.00  0.69           C  
ATOM   2432  CE1 TYR A 343     -48.915 135.502  55.642  1.00  0.69           C  
ATOM   2433  CE2 TYR A 343     -50.534 137.293  55.433  1.00  0.69           C  
ATOM   2434  CZ  TYR A 343     -49.206 136.848  55.416  1.00  0.69           C  
ATOM   2435  OH  TYR A 343     -48.146 137.740  55.170  1.00  0.69           O  
ATOM   2436  N   ARG A 344     -52.579 131.733  53.423  1.00  0.60           N  
ATOM   2437  CA  ARG A 344     -51.861 130.968  52.423  1.00  0.60           C  
ATOM   2438  C   ARG A 344     -52.828 130.332  51.426  1.00  0.60           C  
ATOM   2439  O   ARG A 344     -52.680 129.159  51.074  1.00  0.60           O  
ATOM   2440  CB  ARG A 344     -51.036 129.826  53.081  1.00  0.60           C  
ATOM   2441  CG  ARG A 344     -50.104 130.248  54.236  1.00  0.60           C  
ATOM   2442  CD  ARG A 344     -49.053 131.294  53.864  1.00  0.60           C  
ATOM   2443  NE  ARG A 344     -48.127 131.401  55.037  1.00  0.60           N  
ATOM   2444  CZ  ARG A 344     -47.049 132.194  55.065  1.00  0.60           C  
ATOM   2445  NH1 ARG A 344     -46.246 132.168  56.126  1.00  0.60           N  
ATOM   2446  NH2 ARG A 344     -46.767 133.017  54.061  1.00  0.60           N  
ATOM   2447  N   ALA A 345     -53.851 131.077  50.962  1.00  0.77           N  
ATOM   2448  CA  ALA A 345     -54.800 130.582  49.986  1.00  0.77           C  
ATOM   2449  C   ALA A 345     -55.345 131.716  49.123  1.00  0.77           C  
ATOM   2450  O   ALA A 345     -55.453 132.853  49.571  1.00  0.77           O  
ATOM   2451  CB  ALA A 345     -55.972 129.882  50.706  1.00  0.77           C  
ATOM   2452  N   ASP A 346     -55.698 131.419  47.852  1.00  0.74           N  
ATOM   2453  CA  ASP A 346     -56.305 132.343  46.909  1.00  0.74           C  
ATOM   2454  C   ASP A 346     -57.719 132.778  47.306  1.00  0.74           C  
ATOM   2455  O   ASP A 346     -58.111 133.937  47.179  1.00  0.74           O  
ATOM   2456  CB  ASP A 346     -56.422 131.661  45.519  1.00  0.74           C  
ATOM   2457  CG  ASP A 346     -55.083 131.184  44.997  1.00  0.74           C  
ATOM   2458  OD1 ASP A 346     -54.222 132.040  44.691  1.00  0.74           O  
ATOM   2459  OD2 ASP A 346     -54.938 129.940  44.859  1.00  0.74           O  
ATOM   2460  N   TYR A 347     -58.540 131.815  47.776  1.00  0.70           N  
ATOM   2461  CA  TYR A 347     -59.948 132.020  48.070  1.00  0.70           C  
ATOM   2462  C   TYR A 347     -60.292 131.466  49.442  1.00  0.70           C  
ATOM   2463  O   TYR A 347     -59.857 130.376  49.816  1.00  0.70           O  
ATOM   2464  CB  TYR A 347     -60.883 131.317  47.041  1.00  0.70           C  
ATOM   2465  CG  TYR A 347     -60.846 132.003  45.702  1.00  0.70           C  
ATOM   2466  CD1 TYR A 347     -61.739 133.049  45.411  1.00  0.70           C  
ATOM   2467  CD2 TYR A 347     -59.921 131.612  44.721  1.00  0.70           C  
ATOM   2468  CE1 TYR A 347     -61.696 133.702  44.169  1.00  0.70           C  
ATOM   2469  CE2 TYR A 347     -59.854 132.281  43.491  1.00  0.70           C  
ATOM   2470  CZ  TYR A 347     -60.743 133.325  43.215  1.00  0.70           C  
ATOM   2471  OH  TYR A 347     -60.628 134.034  42.000  1.00  0.70           O  
ATOM   2472  N   TRP A 348     -61.122 132.206  50.211  1.00  0.70           N  
ATOM   2473  CA  TRP A 348     -61.611 131.801  51.516  1.00  0.70           C  
ATOM   2474  C   TRP A 348     -63.120 131.666  51.501  1.00  0.70           C  
ATOM   2475  O   TRP A 348     -63.839 132.543  51.028  1.00  0.70           O  
ATOM   2476  CB  TRP A 348     -61.176 132.816  52.624  1.00  0.70           C  
ATOM   2477  CG  TRP A 348     -61.687 132.595  54.056  1.00  0.70           C  
ATOM   2478  CD1 TRP A 348     -61.789 131.441  54.791  1.00  0.70           C  
ATOM   2479  CD2 TRP A 348     -62.213 133.646  54.895  1.00  0.70           C  
ATOM   2480  NE1 TRP A 348     -62.329 131.706  56.031  1.00  0.70           N  
ATOM   2481  CE2 TRP A 348     -62.581 133.053  56.122  1.00  0.70           C  
ATOM   2482  CE3 TRP A 348     -62.396 135.011  54.676  1.00  0.70           C  
ATOM   2483  CZ2 TRP A 348     -63.122 133.814  57.152  1.00  0.70           C  
ATOM   2484  CZ3 TRP A 348     -62.963 135.775  55.709  1.00  0.70           C  
ATOM   2485  CH2 TRP A 348     -63.318 135.185  56.932  1.00  0.70           C  
ATOM   2486  N   MET A 349     -63.631 130.536  52.030  1.00  0.71           N  
ATOM   2487  CA  MET A 349     -65.052 130.309  52.190  1.00  0.71           C  
ATOM   2488  C   MET A 349     -65.399 130.078  53.661  1.00  0.71           C  
ATOM   2489  O   MET A 349     -65.036 129.032  54.206  1.00  0.71           O  
ATOM   2490  CB  MET A 349     -65.512 129.065  51.395  1.00  0.71           C  
ATOM   2491  CG  MET A 349     -65.207 129.155  49.890  1.00  0.71           C  
ATOM   2492  SD  MET A 349     -65.938 127.804  48.921  1.00  0.71           S  
ATOM   2493  CE  MET A 349     -65.226 128.404  47.365  1.00  0.71           C  
ATOM   2494  N   PRO A 350     -66.128 130.972  54.329  1.00  0.70           N  
ATOM   2495  CA  PRO A 350     -66.408 130.778  55.748  1.00  0.70           C  
ATOM   2496  C   PRO A 350     -67.831 130.291  55.940  1.00  0.70           C  
ATOM   2497  O   PRO A 350     -68.759 131.067  56.190  1.00  0.70           O  
ATOM   2498  CB  PRO A 350     -66.199 132.170  56.356  1.00  0.70           C  
ATOM   2499  CG  PRO A 350     -66.556 133.141  55.230  1.00  0.70           C  
ATOM   2500  CD  PRO A 350     -66.083 132.399  53.981  1.00  0.70           C  
ATOM   2501  N   LEU A 351     -67.991 128.958  55.855  1.00  0.75           N  
ATOM   2502  CA  LEU A 351     -69.178 128.227  56.246  1.00  0.75           C  
ATOM   2503  C   LEU A 351     -69.448 128.274  57.747  1.00  0.75           C  
ATOM   2504  O   LEU A 351     -68.569 128.549  58.561  1.00  0.75           O  
ATOM   2505  CB  LEU A 351     -69.155 126.761  55.718  1.00  0.75           C  
ATOM   2506  CG  LEU A 351     -67.912 125.888  56.025  1.00  0.75           C  
ATOM   2507  CD1 LEU A 351     -67.824 125.365  57.464  1.00  0.75           C  
ATOM   2508  CD2 LEU A 351     -67.913 124.669  55.092  1.00  0.75           C  
ATOM   2509  N   ARG A 352     -70.699 128.010  58.177  1.00  0.71           N  
ATOM   2510  CA  ARG A 352     -71.004 127.708  59.567  1.00  0.71           C  
ATOM   2511  C   ARG A 352     -70.238 126.466  60.039  1.00  0.71           C  
ATOM   2512  O   ARG A 352     -70.386 125.436  59.383  1.00  0.71           O  
ATOM   2513  CB  ARG A 352     -72.520 127.399  59.758  1.00  0.71           C  
ATOM   2514  CG  ARG A 352     -72.948 127.145  61.226  1.00  0.71           C  
ATOM   2515  CD  ARG A 352     -74.326 126.491  61.417  1.00  0.71           C  
ATOM   2516  NE  ARG A 352     -74.241 125.030  61.040  1.00  0.71           N  
ATOM   2517  CZ  ARG A 352     -74.187 124.036  61.939  1.00  0.71           C  
ATOM   2518  NH1 ARG A 352     -74.448 122.779  61.595  1.00  0.71           N  
ATOM   2519  NH2 ARG A 352     -73.825 124.216  63.202  1.00  0.71           N  
ATOM   2520  N   PRO A 353     -69.457 126.442  61.124  1.00  0.71           N  
ATOM   2521  CA  PRO A 353     -68.837 125.210  61.619  1.00  0.71           C  
ATOM   2522  C   PRO A 353     -69.856 124.103  61.852  1.00  0.71           C  
ATOM   2523  O   PRO A 353     -70.867 124.407  62.491  1.00  0.71           O  
ATOM   2524  CB  PRO A 353     -68.142 125.639  62.925  1.00  0.71           C  
ATOM   2525  CG  PRO A 353     -68.917 126.874  63.396  1.00  0.71           C  
ATOM   2526  CD  PRO A 353     -69.354 127.539  62.093  1.00  0.71           C  
ATOM   2527  N   GLU A 354     -69.613 122.887  61.282  1.00  0.72           N  
ATOM   2528  CA  GLU A 354     -70.380 121.647  61.419  1.00  0.72           C  
ATOM   2529  C   GLU A 354     -71.255 121.396  60.187  1.00  0.72           C  
ATOM   2530  O   GLU A 354     -71.894 120.356  60.035  1.00  0.72           O  
ATOM   2531  CB  GLU A 354     -71.201 121.584  62.741  1.00  0.72           C  
ATOM   2532  CG  GLU A 354     -71.951 120.285  63.113  1.00  0.72           C  
ATOM   2533  CD  GLU A 354     -73.021 120.602  64.150  1.00  0.72           C  
ATOM   2534  OE1 GLU A 354     -73.831 121.535  63.865  1.00  0.72           O  
ATOM   2535  OE2 GLU A 354     -73.048 119.933  65.207  1.00  0.72           O  
ATOM   2536  N   SER A 355     -71.288 122.317  59.201  1.00  0.77           N  
ATOM   2537  CA  SER A 355     -72.121 122.145  58.009  1.00  0.77           C  
ATOM   2538  C   SER A 355     -71.338 121.697  56.789  1.00  0.77           C  
ATOM   2539  O   SER A 355     -71.872 121.635  55.681  1.00  0.77           O  
ATOM   2540  CB  SER A 355     -72.949 123.407  57.665  1.00  0.77           C  
ATOM   2541  OG  SER A 355     -72.129 124.497  57.249  1.00  0.77           O  
ATOM   2542  N   ASP A 356     -70.066 121.308  56.979  1.00  0.80           N  
ATOM   2543  CA  ASP A 356     -69.095 120.941  55.970  1.00  0.80           C  
ATOM   2544  C   ASP A 356     -69.573 119.886  54.974  1.00  0.80           C  
ATOM   2545  O   ASP A 356     -69.433 120.044  53.759  1.00  0.80           O  
ATOM   2546  CB  ASP A 356     -67.839 120.427  56.714  1.00  0.80           C  
ATOM   2547  CG  ASP A 356     -67.318 121.517  57.636  1.00  0.80           C  
ATOM   2548  OD1 ASP A 356     -66.310 122.151  57.240  1.00  0.80           O  
ATOM   2549  OD2 ASP A 356     -67.926 121.728  58.722  1.00  0.80           O  
ATOM   2550  N   GLY A 357     -70.229 118.809  55.460  1.00  0.78           N  
ATOM   2551  CA  GLY A 357     -70.844 117.776  54.628  1.00  0.78           C  
ATOM   2552  C   GLY A 357     -71.883 118.256  53.644  1.00  0.78           C  
ATOM   2553  O   GLY A 357     -71.998 117.717  52.548  1.00  0.78           O  
ATOM   2554  N   ALA A 358     -72.643 119.320  53.974  1.00  0.76           N  
ATOM   2555  CA  ALA A 358     -73.572 119.944  53.049  1.00  0.76           C  
ATOM   2556  C   ALA A 358     -72.860 120.628  51.886  1.00  0.76           C  
ATOM   2557  O   ALA A 358     -73.250 120.492  50.728  1.00  0.76           O  
ATOM   2558  CB  ALA A 358     -74.481 120.943  53.794  1.00  0.76           C  
ATOM   2559  N   LEU A 359     -71.745 121.340  52.161  1.00  0.78           N  
ATOM   2560  CA  LEU A 359     -70.919 121.954  51.132  1.00  0.78           C  
ATOM   2561  C   LEU A 359     -70.313 120.931  50.178  1.00  0.78           C  
ATOM   2562  O   LEU A 359     -70.308 121.116  48.960  1.00  0.78           O  
ATOM   2563  CB  LEU A 359     -69.835 122.872  51.751  1.00  0.78           C  
ATOM   2564  CG  LEU A 359     -68.959 123.629  50.726  1.00  0.78           C  
ATOM   2565  CD1 LEU A 359     -69.787 124.491  49.775  1.00  0.78           C  
ATOM   2566  CD2 LEU A 359     -67.922 124.525  51.411  1.00  0.78           C  
ATOM   2567  N   PHE A 360     -69.856 119.781  50.709  1.00  0.73           N  
ATOM   2568  CA  PHE A 360     -69.455 118.645  49.898  1.00  0.73           C  
ATOM   2569  C   PHE A 360     -70.558 118.077  49.015  1.00  0.73           C  
ATOM   2570  O   PHE A 360     -70.329 117.821  47.836  1.00  0.73           O  
ATOM   2571  CB  PHE A 360     -68.954 117.486  50.788  1.00  0.73           C  
ATOM   2572  CG  PHE A 360     -67.574 117.753  51.300  1.00  0.73           C  
ATOM   2573  CD1 PHE A 360     -66.512 117.851  50.389  1.00  0.73           C  
ATOM   2574  CD2 PHE A 360     -67.302 117.840  52.674  1.00  0.73           C  
ATOM   2575  CE1 PHE A 360     -65.204 118.038  50.844  1.00  0.73           C  
ATOM   2576  CE2 PHE A 360     -65.994 118.030  53.134  1.00  0.73           C  
ATOM   2577  CZ  PHE A 360     -64.944 118.127  52.216  1.00  0.73           C  
ATOM   2578  N   LEU A 361     -71.787 117.894  49.538  1.00  0.70           N  
ATOM   2579  CA  LEU A 361     -72.919 117.398  48.768  1.00  0.70           C  
ATOM   2580  C   LEU A 361     -73.312 118.296  47.600  1.00  0.70           C  
ATOM   2581  O   LEU A 361     -73.507 117.813  46.486  1.00  0.70           O  
ATOM   2582  CB  LEU A 361     -74.135 117.167  49.697  1.00  0.70           C  
ATOM   2583  CG  LEU A 361     -73.988 115.908  50.576  1.00  0.70           C  
ATOM   2584  CD1 LEU A 361     -74.858 116.007  51.836  1.00  0.70           C  
ATOM   2585  CD2 LEU A 361     -74.332 114.634  49.788  1.00  0.70           C  
ATOM   2586  N   GLY A 362     -73.368 119.631  47.805  1.00  0.72           N  
ATOM   2587  CA  GLY A 362     -73.651 120.581  46.724  1.00  0.72           C  
ATOM   2588  C   GLY A 362     -72.564 120.697  45.689  1.00  0.72           C  
ATOM   2589  O   GLY A 362     -72.824 120.898  44.505  1.00  0.72           O  
ATOM   2590  N   ALA A 363     -71.293 120.551  46.099  1.00  0.77           N  
ATOM   2591  CA  ALA A 363     -70.182 120.439  45.179  1.00  0.77           C  
ATOM   2592  C   ALA A 363     -70.186 119.143  44.372  1.00  0.77           C  
ATOM   2593  O   ALA A 363     -69.999 119.144  43.156  1.00  0.77           O  
ATOM   2594  CB  ALA A 363     -68.875 120.551  45.972  1.00  0.77           C  
ATOM   2595  N   MET A 364     -70.455 117.999  45.037  1.00  0.65           N  
ATOM   2596  CA  MET A 364     -70.585 116.685  44.433  1.00  0.65           C  
ATOM   2597  C   MET A 364     -71.701 116.636  43.405  1.00  0.65           C  
ATOM   2598  O   MET A 364     -71.531 116.073  42.326  1.00  0.65           O  
ATOM   2599  CB  MET A 364     -70.862 115.625  45.528  1.00  0.65           C  
ATOM   2600  CG  MET A 364     -70.912 114.166  45.029  1.00  0.65           C  
ATOM   2601  SD  MET A 364     -71.690 113.010  46.200  1.00  0.65           S  
ATOM   2602  CE  MET A 364     -73.404 113.568  45.964  1.00  0.65           C  
ATOM   2603  N   LYS A 365     -72.851 117.276  43.701  1.00  0.63           N  
ATOM   2604  CA  LYS A 365     -73.974 117.420  42.794  1.00  0.63           C  
ATOM   2605  C   LYS A 365     -73.591 118.033  41.453  1.00  0.63           C  
ATOM   2606  O   LYS A 365     -73.814 117.423  40.415  1.00  0.63           O  
ATOM   2607  CB  LYS A 365     -75.044 118.295  43.491  1.00  0.63           C  
ATOM   2608  CG  LYS A 365     -76.308 118.595  42.673  1.00  0.63           C  
ATOM   2609  CD  LYS A 365     -77.120 117.342  42.316  1.00  0.63           C  
ATOM   2610  CE  LYS A 365     -78.489 117.648  41.700  1.00  0.63           C  
ATOM   2611  NZ  LYS A 365     -78.314 118.491  40.512  1.00  0.63           N  
ATOM   2612  N   ILE A 366     -72.896 119.190  41.448  1.00  0.69           N  
ATOM   2613  CA  ILE A 366     -72.400 119.834  40.232  1.00  0.69           C  
ATOM   2614  C   ILE A 366     -71.396 118.991  39.471  1.00  0.69           C  
ATOM   2615  O   ILE A 366     -71.428 118.896  38.244  1.00  0.69           O  
ATOM   2616  CB  ILE A 366     -71.828 121.213  40.557  1.00  0.69           C  
ATOM   2617  CG1 ILE A 366     -72.973 122.168  40.966  1.00  0.69           C  
ATOM   2618  CG2 ILE A 366     -70.996 121.821  39.401  1.00  0.69           C  
ATOM   2619  CD1 ILE A 366     -74.041 122.403  39.885  1.00  0.69           C  
ATOM   2620  N   ILE A 367     -70.477 118.302  40.174  1.00  0.69           N  
ATOM   2621  CA  ILE A 367     -69.557 117.387  39.516  1.00  0.69           C  
ATOM   2622  C   ILE A 367     -70.289 116.225  38.836  1.00  0.69           C  
ATOM   2623  O   ILE A 367     -69.996 115.899  37.688  1.00  0.69           O  
ATOM   2624  CB  ILE A 367     -68.439 116.905  40.436  1.00  0.69           C  
ATOM   2625  CG1 ILE A 367     -67.661 118.099  41.044  1.00  0.69           C  
ATOM   2626  CG2 ILE A 367     -67.460 116.032  39.622  1.00  0.69           C  
ATOM   2627  CD1 ILE A 367     -66.832 117.712  42.275  1.00  0.69           C  
ATOM   2628  N   ILE A 368     -71.310 115.621  39.485  1.00  0.63           N  
ATOM   2629  CA  ILE A 368     -72.186 114.625  38.866  1.00  0.63           C  
ATOM   2630  C   ILE A 368     -72.993 115.180  37.696  1.00  0.63           C  
ATOM   2631  O   ILE A 368     -73.042 114.555  36.639  1.00  0.63           O  
ATOM   2632  CB  ILE A 368     -73.128 113.976  39.890  1.00  0.63           C  
ATOM   2633  CG1 ILE A 368     -72.311 113.165  40.924  1.00  0.63           C  
ATOM   2634  CG2 ILE A 368     -74.169 113.061  39.195  1.00  0.63           C  
ATOM   2635  CD1 ILE A 368     -73.138 112.717  42.135  1.00  0.63           C  
ATOM   2636  N   ASP A 369     -73.611 116.376  37.833  1.00  0.66           N  
ATOM   2637  CA  ASP A 369     -74.392 117.009  36.784  1.00  0.66           C  
ATOM   2638  C   ASP A 369     -73.569 117.302  35.517  1.00  0.66           C  
ATOM   2639  O   ASP A 369     -74.005 117.042  34.396  1.00  0.66           O  
ATOM   2640  CB  ASP A 369     -74.986 118.367  37.279  1.00  0.66           C  
ATOM   2641  CG  ASP A 369     -76.009 118.294  38.402  1.00  0.66           C  
ATOM   2642  OD1 ASP A 369     -76.748 117.290  38.572  1.00  0.66           O  
ATOM   2643  OD2 ASP A 369     -76.142 119.324  39.116  1.00  0.66           O  
ATOM   2644  N   GLU A 370     -72.342 117.851  35.666  1.00  0.65           N  
ATOM   2645  CA  GLU A 370     -71.598 118.390  34.538  1.00  0.65           C  
ATOM   2646  C   GLU A 370     -70.447 117.512  34.043  1.00  0.65           C  
ATOM   2647  O   GLU A 370     -70.043 117.603  32.885  1.00  0.65           O  
ATOM   2648  CB  GLU A 370     -71.060 119.798  34.919  1.00  0.65           C  
ATOM   2649  CG  GLU A 370     -72.210 120.784  35.263  1.00  0.65           C  
ATOM   2650  CD  GLU A 370     -71.784 122.207  35.590  1.00  0.65           C  
ATOM   2651  OE1 GLU A 370     -70.574 122.545  35.614  1.00  0.65           O  
ATOM   2652  OE2 GLU A 370     -72.702 123.037  35.821  1.00  0.65           O  
ATOM   2653  N   ASN A 371     -69.888 116.592  34.862  1.00  0.50           N  
ATOM   2654  CA  ASN A 371     -68.698 115.834  34.473  1.00  0.50           C  
ATOM   2655  C   ASN A 371     -69.026 114.383  34.143  1.00  0.50           C  
ATOM   2656  O   ASN A 371     -68.398 113.458  34.646  1.00  0.50           O  
ATOM   2657  CB  ASN A 371     -67.580 115.850  35.558  1.00  0.50           C  
ATOM   2658  CG  ASN A 371     -66.951 117.228  35.723  1.00  0.50           C  
ATOM   2659  OD1 ASN A 371     -65.800 117.426  35.333  1.00  0.50           O  
ATOM   2660  ND2 ASN A 371     -67.678 118.193  36.326  1.00  0.50           N  
ATOM   2661  N   MET A 372     -69.982 114.131  33.230  1.00  0.24           N  
ATOM   2662  CA  MET A 372     -70.449 112.775  32.970  1.00  0.24           C  
ATOM   2663  C   MET A 372     -69.695 112.061  31.851  1.00  0.24           C  
ATOM   2664  O   MET A 372     -69.948 110.896  31.558  1.00  0.24           O  
ATOM   2665  CB  MET A 372     -71.945 112.799  32.569  1.00  0.24           C  
ATOM   2666  CG  MET A 372     -72.874 113.366  33.659  1.00  0.24           C  
ATOM   2667  SD  MET A 372     -74.642 113.323  33.228  1.00  0.24           S  
ATOM   2668  CE  MET A 372     -74.878 111.530  33.398  1.00  0.24           C  
ATOM   2669  N   HIS A 373     -68.724 112.735  31.206  1.00  0.18           N  
ATOM   2670  CA  HIS A 373     -68.093 112.229  29.992  1.00  0.18           C  
ATOM   2671  C   HIS A 373     -66.781 111.509  30.250  1.00  0.18           C  
ATOM   2672  O   HIS A 373     -66.143 111.005  29.333  1.00  0.18           O  
ATOM   2673  CB  HIS A 373     -67.804 113.398  29.025  1.00  0.18           C  
ATOM   2674  CG  HIS A 373     -69.045 114.177  28.727  1.00  0.18           C  
ATOM   2675  ND1 HIS A 373     -70.022 113.589  27.954  1.00  0.18           N  
ATOM   2676  CD2 HIS A 373     -69.457 115.397  29.160  1.00  0.18           C  
ATOM   2677  CE1 HIS A 373     -71.010 114.456  27.925  1.00  0.18           C  
ATOM   2678  NE2 HIS A 373     -70.722 115.571  28.641  1.00  0.18           N  
ATOM   2679  N   ASP A 374     -66.358 111.439  31.520  1.00  0.25           N  
ATOM   2680  CA  ASP A 374     -65.172 110.737  31.945  1.00  0.25           C  
ATOM   2681  C   ASP A 374     -65.615 109.917  33.146  1.00  0.25           C  
ATOM   2682  O   ASP A 374     -65.921 110.465  34.205  1.00  0.25           O  
ATOM   2683  CB  ASP A 374     -64.086 111.788  32.293  1.00  0.25           C  
ATOM   2684  CG  ASP A 374     -62.795 111.190  32.826  1.00  0.25           C  
ATOM   2685  OD1 ASP A 374     -62.643 109.948  32.835  1.00  0.25           O  
ATOM   2686  OD2 ASP A 374     -61.960 112.021  33.280  1.00  0.25           O  
ATOM   2687  N   ILE A 375     -65.703 108.581  32.995  1.00  0.62           N  
ATOM   2688  CA  ILE A 375     -66.262 107.728  34.033  1.00  0.62           C  
ATOM   2689  C   ILE A 375     -65.526 106.405  34.104  1.00  0.62           C  
ATOM   2690  O   ILE A 375     -65.940 105.492  34.815  1.00  0.62           O  
ATOM   2691  CB  ILE A 375     -67.762 107.438  33.842  1.00  0.62           C  
ATOM   2692  CG1 ILE A 375     -68.091 106.861  32.442  1.00  0.62           C  
ATOM   2693  CG2 ILE A 375     -68.569 108.726  34.116  1.00  0.62           C  
ATOM   2694  CD1 ILE A 375     -69.519 106.310  32.343  1.00  0.62           C  
ATOM   2695  N   ASP A 376     -64.383 106.248  33.403  1.00  0.58           N  
ATOM   2696  CA  ASP A 376     -63.643 104.994  33.342  1.00  0.58           C  
ATOM   2697  C   ASP A 376     -63.090 104.547  34.682  1.00  0.58           C  
ATOM   2698  O   ASP A 376     -63.171 103.372  35.026  1.00  0.58           O  
ATOM   2699  CB  ASP A 376     -62.612 104.983  32.184  1.00  0.58           C  
ATOM   2700  CG  ASP A 376     -63.345 104.731  30.870  1.00  0.58           C  
ATOM   2701  OD1 ASP A 376     -64.547 105.104  30.748  1.00  0.58           O  
ATOM   2702  OD2 ASP A 376     -62.778 104.024  30.000  1.00  0.58           O  
ATOM   2703  N   PHE A 377     -62.629 105.498  35.517  1.00  0.58           N  
ATOM   2704  CA  PHE A 377     -62.252 105.272  36.906  1.00  0.58           C  
ATOM   2705  C   PHE A 377     -63.402 104.696  37.752  1.00  0.58           C  
ATOM   2706  O   PHE A 377     -63.235 103.779  38.555  1.00  0.58           O  
ATOM   2707  CB  PHE A 377     -61.763 106.640  37.475  1.00  0.58           C  
ATOM   2708  CG  PHE A 377     -61.293 106.566  38.905  1.00  0.58           C  
ATOM   2709  CD1 PHE A 377     -62.184 106.835  39.958  1.00  0.58           C  
ATOM   2710  CD2 PHE A 377     -59.961 106.244  39.209  1.00  0.58           C  
ATOM   2711  CE1 PHE A 377     -61.761 106.761  41.291  1.00  0.58           C  
ATOM   2712  CE2 PHE A 377     -59.533 106.170  40.541  1.00  0.58           C  
ATOM   2713  CZ  PHE A 377     -60.435 106.423  41.582  1.00  0.58           C  
ATOM   2714  N   LEU A 378     -64.632 105.200  37.556  1.00  0.55           N  
ATOM   2715  CA  LEU A 378     -65.797 104.826  38.338  1.00  0.55           C  
ATOM   2716  C   LEU A 378     -66.426 103.521  37.879  1.00  0.55           C  
ATOM   2717  O   LEU A 378     -67.288 102.957  38.547  1.00  0.55           O  
ATOM   2718  CB  LEU A 378     -66.856 105.947  38.257  1.00  0.55           C  
ATOM   2719  CG  LEU A 378     -66.365 107.284  38.843  1.00  0.55           C  
ATOM   2720  CD1 LEU A 378     -67.326 108.426  38.508  1.00  0.55           C  
ATOM   2721  CD2 LEU A 378     -66.183 107.193  40.362  1.00  0.55           C  
ATOM   2722  N   LYS A 379     -65.987 102.990  36.727  1.00  0.49           N  
ATOM   2723  CA  LYS A 379     -66.409 101.693  36.247  1.00  0.49           C  
ATOM   2724  C   LYS A 379     -65.398 100.609  36.580  1.00  0.49           C  
ATOM   2725  O   LYS A 379     -65.584  99.460  36.186  1.00  0.49           O  
ATOM   2726  CB  LYS A 379     -66.566 101.713  34.711  1.00  0.49           C  
ATOM   2727  CG  LYS A 379     -67.712 102.599  34.197  1.00  0.49           C  
ATOM   2728  CD  LYS A 379     -67.782 102.616  32.657  1.00  0.49           C  
ATOM   2729  CE  LYS A 379     -66.503 103.164  32.029  1.00  0.49           C  
ATOM   2730  NZ  LYS A 379     -66.564 103.352  30.564  1.00  0.49           N  
ATOM   2731  N   SER A 380     -64.307 100.922  37.309  1.00  0.51           N  
ATOM   2732  CA  SER A 380     -63.336  99.908  37.699  1.00  0.51           C  
ATOM   2733  C   SER A 380     -62.934  99.970  39.161  1.00  0.51           C  
ATOM   2734  O   SER A 380     -62.680  98.929  39.761  1.00  0.51           O  
ATOM   2735  CB  SER A 380     -62.042  99.994  36.847  1.00  0.51           C  
ATOM   2736  OG  SER A 380     -61.476 101.304  36.880  1.00  0.51           O  
ATOM   2737  N   PHE A 381     -62.908 101.161  39.797  1.00  0.53           N  
ATOM   2738  CA  PHE A 381     -62.325 101.319  41.124  1.00  0.53           C  
ATOM   2739  C   PHE A 381     -63.338 101.632  42.219  1.00  0.53           C  
ATOM   2740  O   PHE A 381     -62.959 102.035  43.317  1.00  0.53           O  
ATOM   2741  CB  PHE A 381     -61.263 102.455  41.112  1.00  0.53           C  
ATOM   2742  CG  PHE A 381     -60.065 102.067  40.289  1.00  0.53           C  
ATOM   2743  CD1 PHE A 381     -59.224 101.023  40.709  1.00  0.53           C  
ATOM   2744  CD2 PHE A 381     -59.754 102.753  39.106  1.00  0.53           C  
ATOM   2745  CE1 PHE A 381     -58.097 100.668  39.957  1.00  0.53           C  
ATOM   2746  CE2 PHE A 381     -58.625 102.407  38.351  1.00  0.53           C  
ATOM   2747  CZ  PHE A 381     -57.796 101.362  38.778  1.00  0.53           C  
ATOM   2748  N   THR A 382     -64.654 101.458  41.980  1.00  0.59           N  
ATOM   2749  CA  THR A 382     -65.675 101.791  42.978  1.00  0.59           C  
ATOM   2750  C   THR A 382     -66.749 100.730  43.074  1.00  0.59           C  
ATOM   2751  O   THR A 382     -66.810  99.770  42.308  1.00  0.59           O  
ATOM   2752  CB  THR A 382     -66.367 103.157  42.826  1.00  0.59           C  
ATOM   2753  OG1 THR A 382     -67.244 103.228  41.710  1.00  0.59           O  
ATOM   2754  CG2 THR A 382     -65.328 104.259  42.622  1.00  0.59           C  
ATOM   2755  N   ASP A 383     -67.655 100.911  44.051  1.00  0.60           N  
ATOM   2756  CA  ASP A 383     -68.816 100.109  44.327  1.00  0.60           C  
ATOM   2757  C   ASP A 383     -69.972 100.451  43.394  1.00  0.60           C  
ATOM   2758  O   ASP A 383     -70.989  99.765  43.363  1.00  0.60           O  
ATOM   2759  CB  ASP A 383     -69.217 100.313  45.826  1.00  0.60           C  
ATOM   2760  CG  ASP A 383     -69.459 101.772  46.225  1.00  0.60           C  
ATOM   2761  OD1 ASP A 383     -68.618 102.634  45.856  1.00  0.60           O  
ATOM   2762  OD2 ASP A 383     -70.473 102.052  46.916  1.00  0.60           O  
ATOM   2763  N   ALA A 384     -69.837 101.511  42.572  1.00  0.60           N  
ATOM   2764  CA  ALA A 384     -70.918 102.083  41.801  1.00  0.60           C  
ATOM   2765  C   ALA A 384     -71.677 101.149  40.849  1.00  0.60           C  
ATOM   2766  O   ALA A 384     -72.904 101.259  40.803  1.00  0.60           O  
ATOM   2767  CB  ALA A 384     -70.451 103.365  41.092  1.00  0.60           C  
ATOM   2768  N   PRO A 385     -71.112 100.212  40.100  1.00  0.56           N  
ATOM   2769  CA  PRO A 385     -71.931  99.294  39.313  1.00  0.56           C  
ATOM   2770  C   PRO A 385     -72.649  98.224  40.123  1.00  0.56           C  
ATOM   2771  O   PRO A 385     -73.489  97.529  39.552  1.00  0.56           O  
ATOM   2772  CB  PRO A 385     -70.910  98.639  38.376  1.00  0.56           C  
ATOM   2773  CG  PRO A 385     -69.796  99.676  38.237  1.00  0.56           C  
ATOM   2774  CD  PRO A 385     -69.713 100.224  39.655  1.00  0.56           C  
ATOM   2775  N   ILE A 386     -72.310  98.018  41.418  1.00  0.64           N  
ATOM   2776  CA  ILE A 386     -72.853  96.939  42.239  1.00  0.64           C  
ATOM   2777  C   ILE A 386     -74.352  97.050  42.433  1.00  0.64           C  
ATOM   2778  O   ILE A 386     -74.902  98.105  42.744  1.00  0.64           O  
ATOM   2779  CB  ILE A 386     -72.108  96.766  43.569  1.00  0.64           C  
ATOM   2780  CG1 ILE A 386     -70.655  96.314  43.269  1.00  0.64           C  
ATOM   2781  CG2 ILE A 386     -72.825  95.766  44.511  1.00  0.64           C  
ATOM   2782  CD1 ILE A 386     -69.733  96.311  44.494  1.00  0.64           C  
ATOM   2783  N   LEU A 387     -75.057  95.924  42.227  1.00  0.67           N  
ATOM   2784  CA  LEU A 387     -76.489  95.839  42.348  1.00  0.67           C  
ATOM   2785  C   LEU A 387     -76.936  95.751  43.792  1.00  0.67           C  
ATOM   2786  O   LEU A 387     -76.352  95.052  44.616  1.00  0.67           O  
ATOM   2787  CB  LEU A 387     -77.012  94.611  41.573  1.00  0.67           C  
ATOM   2788  CG  LEU A 387     -76.673  94.648  40.071  1.00  0.67           C  
ATOM   2789  CD1 LEU A 387     -76.938  93.280  39.431  1.00  0.67           C  
ATOM   2790  CD2 LEU A 387     -77.426  95.767  39.338  1.00  0.67           C  
ATOM   2791  N   VAL A 388     -78.019  96.462  44.124  1.00  0.65           N  
ATOM   2792  CA  VAL A 388     -78.605  96.524  45.442  1.00  0.65           C  
ATOM   2793  C   VAL A 388     -80.004  95.964  45.345  1.00  0.65           C  
ATOM   2794  O   VAL A 388     -80.767  96.296  44.439  1.00  0.65           O  
ATOM   2795  CB  VAL A 388     -78.640  97.948  45.982  1.00  0.65           C  
ATOM   2796  CG1 VAL A 388     -79.156  97.975  47.436  1.00  0.65           C  
ATOM   2797  CG2 VAL A 388     -77.217  98.533  45.911  1.00  0.65           C  
ATOM   2798  N   ARG A 389     -80.360  95.062  46.276  1.00  0.62           N  
ATOM   2799  CA  ARG A 389     -81.668  94.454  46.375  1.00  0.62           C  
ATOM   2800  C   ARG A 389     -82.611  95.398  47.107  1.00  0.62           C  
ATOM   2801  O   ARG A 389     -82.355  95.777  48.250  1.00  0.62           O  
ATOM   2802  CB  ARG A 389     -81.561  93.153  47.215  1.00  0.62           C  
ATOM   2803  CG  ARG A 389     -80.766  91.998  46.568  1.00  0.62           C  
ATOM   2804  CD  ARG A 389     -80.610  90.741  47.455  1.00  0.62           C  
ATOM   2805  NE  ARG A 389     -79.557  91.018  48.490  1.00  0.62           N  
ATOM   2806  CZ  ARG A 389     -79.004  90.076  49.270  1.00  0.62           C  
ATOM   2807  NH1 ARG A 389     -77.869  90.356  49.901  1.00  0.62           N  
ATOM   2808  NH2 ARG A 389     -79.463  88.843  49.394  1.00  0.62           N  
ATOM   2809  N   THR A 390     -83.733  95.811  46.482  1.00  0.61           N  
ATOM   2810  CA  THR A 390     -84.688  96.725  47.115  1.00  0.61           C  
ATOM   2811  C   THR A 390     -85.367  96.147  48.345  1.00  0.61           C  
ATOM   2812  O   THR A 390     -85.447  96.818  49.372  1.00  0.61           O  
ATOM   2813  CB  THR A 390     -85.753  97.249  46.163  1.00  0.61           C  
ATOM   2814  OG1 THR A 390     -86.339  96.180  45.443  1.00  0.61           O  
ATOM   2815  CG2 THR A 390     -85.088  98.174  45.132  1.00  0.61           C  
ATOM   2816  N   ASP A 391     -85.814  94.875  48.295  1.00  0.59           N  
ATOM   2817  CA  ASP A 391     -86.464  94.168  49.386  1.00  0.59           C  
ATOM   2818  C   ASP A 391     -85.635  94.055  50.665  1.00  0.59           C  
ATOM   2819  O   ASP A 391     -86.141  94.187  51.777  1.00  0.59           O  
ATOM   2820  CB  ASP A 391     -86.779  92.699  48.982  1.00  0.59           C  
ATOM   2821  CG  ASP A 391     -87.688  92.532  47.775  1.00  0.59           C  
ATOM   2822  OD1 ASP A 391     -87.827  93.474  46.958  1.00  0.59           O  
ATOM   2823  OD2 ASP A 391     -88.193  91.389  47.637  1.00  0.59           O  
ATOM   2824  N   THR A 392     -84.323  93.761  50.541  1.00  0.53           N  
ATOM   2825  CA  THR A 392     -83.503  93.399  51.696  1.00  0.53           C  
ATOM   2826  C   THR A 392     -82.669  94.549  52.208  1.00  0.53           C  
ATOM   2827  O   THR A 392     -82.088  94.452  53.287  1.00  0.53           O  
ATOM   2828  CB  THR A 392     -82.524  92.251  51.411  1.00  0.53           C  
ATOM   2829  OG1 THR A 392     -81.574  92.577  50.404  1.00  0.53           O  
ATOM   2830  CG2 THR A 392     -83.292  91.031  50.891  1.00  0.53           C  
ATOM   2831  N   LEU A 393     -82.570  95.645  51.424  1.00  0.63           N  
ATOM   2832  CA  LEU A 393     -81.717  96.801  51.672  1.00  0.63           C  
ATOM   2833  C   LEU A 393     -80.225  96.479  51.567  1.00  0.63           C  
ATOM   2834  O   LEU A 393     -79.376  97.257  51.996  1.00  0.63           O  
ATOM   2835  CB  LEU A 393     -82.019  97.517  53.021  1.00  0.63           C  
ATOM   2836  CG  LEU A 393     -83.479  97.975  53.212  1.00  0.63           C  
ATOM   2837  CD1 LEU A 393     -83.730  98.318  54.689  1.00  0.63           C  
ATOM   2838  CD2 LEU A 393     -83.827  99.171  52.313  1.00  0.63           C  
ATOM   2839  N   GLN A 394     -79.860  95.326  50.969  1.00  0.60           N  
ATOM   2840  CA  GLN A 394     -78.495  94.833  50.941  1.00  0.60           C  
ATOM   2841  C   GLN A 394     -78.051  94.603  49.512  1.00  0.60           C  
ATOM   2842  O   GLN A 394     -78.850  94.455  48.589  1.00  0.60           O  
ATOM   2843  CB  GLN A 394     -78.331  93.497  51.720  1.00  0.60           C  
ATOM   2844  CG  GLN A 394     -78.707  93.564  53.220  1.00  0.60           C  
ATOM   2845  CD  GLN A 394     -77.891  94.622  53.962  1.00  0.60           C  
ATOM   2846  OE1 GLN A 394     -76.660  94.621  53.938  1.00  0.60           O  
ATOM   2847  NE2 GLN A 394     -78.586  95.559  54.644  1.00  0.60           N  
ATOM   2848  N   TYR A 395     -76.729  94.579  49.273  1.00  0.58           N  
ATOM   2849  CA  TYR A 395     -76.143  94.355  47.958  1.00  0.58           C  
ATOM   2850  C   TYR A 395     -76.492  92.964  47.431  1.00  0.58           C  
ATOM   2851  O   TYR A 395     -76.735  92.056  48.212  1.00  0.58           O  
ATOM   2852  CB  TYR A 395     -74.608  94.600  47.960  1.00  0.58           C  
ATOM   2853  CG  TYR A 395     -74.188  95.999  48.388  1.00  0.58           C  
ATOM   2854  CD1 TYR A 395     -75.080  97.063  48.654  1.00  0.58           C  
ATOM   2855  CD2 TYR A 395     -72.809  96.253  48.521  1.00  0.58           C  
ATOM   2856  CE1 TYR A 395     -74.609  98.311  49.077  1.00  0.58           C  
ATOM   2857  CE2 TYR A 395     -72.334  97.522  48.888  1.00  0.58           C  
ATOM   2858  CZ  TYR A 395     -73.239  98.552  49.167  1.00  0.58           C  
ATOM   2859  OH  TYR A 395     -72.797  99.847  49.508  1.00  0.58           O  
ATOM   2860  N   LEU A 396     -76.619  92.761  46.109  1.00  0.64           N  
ATOM   2861  CA  LEU A 396     -76.938  91.460  45.536  1.00  0.64           C  
ATOM   2862  C   LEU A 396     -75.750  90.502  45.605  1.00  0.64           C  
ATOM   2863  O   LEU A 396     -74.663  90.805  45.103  1.00  0.64           O  
ATOM   2864  CB  LEU A 396     -77.429  91.643  44.074  1.00  0.64           C  
ATOM   2865  CG  LEU A 396     -77.929  90.371  43.348  1.00  0.64           C  
ATOM   2866  CD1 LEU A 396     -79.238  89.837  43.936  1.00  0.64           C  
ATOM   2867  CD2 LEU A 396     -78.132  90.625  41.847  1.00  0.64           C  
ATOM   2868  N   ASP A 397     -75.944  89.322  46.230  1.00  0.53           N  
ATOM   2869  CA  ASP A 397     -74.907  88.337  46.432  1.00  0.53           C  
ATOM   2870  C   ASP A 397     -74.954  87.328  45.281  1.00  0.53           C  
ATOM   2871  O   ASP A 397     -75.978  87.204  44.603  1.00  0.53           O  
ATOM   2872  CB  ASP A 397     -75.100  87.556  47.767  1.00  0.53           C  
ATOM   2873  CG  ASP A 397     -75.307  88.476  48.957  1.00  0.53           C  
ATOM   2874  OD1 ASP A 397     -74.475  89.387  49.168  1.00  0.53           O  
ATOM   2875  OD2 ASP A 397     -76.309  88.263  49.700  1.00  0.53           O  
ATOM   2876  N   PRO A 398     -73.917  86.548  44.990  1.00  0.54           N  
ATOM   2877  CA  PRO A 398     -74.040  85.413  44.087  1.00  0.54           C  
ATOM   2878  C   PRO A 398     -75.022  84.352  44.553  1.00  0.54           C  
ATOM   2879  O   PRO A 398     -75.688  83.744  43.721  1.00  0.54           O  
ATOM   2880  CB  PRO A 398     -72.605  84.879  43.959  1.00  0.54           C  
ATOM   2881  CG  PRO A 398     -71.735  86.127  44.144  1.00  0.54           C  
ATOM   2882  CD  PRO A 398     -72.530  86.976  45.142  1.00  0.54           C  
ATOM   2883  N   ARG A 399     -75.140  84.147  45.878  1.00  0.47           N  
ATOM   2884  CA  ARG A 399     -75.990  83.148  46.509  1.00  0.47           C  
ATOM   2885  C   ARG A 399     -77.486  83.427  46.391  1.00  0.47           C  
ATOM   2886  O   ARG A 399     -78.328  82.557  46.606  1.00  0.47           O  
ATOM   2887  CB  ARG A 399     -75.619  83.051  48.009  1.00  0.47           C  
ATOM   2888  CG  ARG A 399     -76.187  81.794  48.697  1.00  0.47           C  
ATOM   2889  CD  ARG A 399     -75.589  81.522  50.073  1.00  0.47           C  
ATOM   2890  NE  ARG A 399     -76.278  80.306  50.602  1.00  0.47           N  
ATOM   2891  CZ  ARG A 399     -76.090  79.806  51.828  1.00  0.47           C  
ATOM   2892  NH1 ARG A 399     -76.830  78.779  52.242  1.00  0.47           N  
ATOM   2893  NH2 ARG A 399     -75.186  80.318  52.657  1.00  0.47           N  
ATOM   2894  N   ASP A 400     -77.869  84.660  46.013  1.00  0.56           N  
ATOM   2895  CA  ASP A 400     -79.235  84.991  45.677  1.00  0.56           C  
ATOM   2896  C   ASP A 400     -79.765  84.210  44.466  1.00  0.56           C  
ATOM   2897  O   ASP A 400     -80.965  83.967  44.365  1.00  0.56           O  
ATOM   2898  CB  ASP A 400     -79.345  86.507  45.373  1.00  0.56           C  
ATOM   2899  CG  ASP A 400     -79.370  87.358  46.619  1.00  0.56           C  
ATOM   2900  OD1 ASP A 400     -80.382  87.323  47.370  1.00  0.56           O  
ATOM   2901  OD2 ASP A 400     -78.422  88.157  46.814  1.00  0.56           O  
ATOM   2902  N   VAL A 401     -78.910  83.825  43.491  1.00  0.54           N  
ATOM   2903  CA  VAL A 401     -79.348  83.434  42.153  1.00  0.54           C  
ATOM   2904  C   VAL A 401     -78.938  82.007  41.796  1.00  0.54           C  
ATOM   2905  O   VAL A 401     -77.997  81.442  42.342  1.00  0.54           O  
ATOM   2906  CB  VAL A 401     -78.865  84.438  41.111  1.00  0.54           C  
ATOM   2907  CG1 VAL A 401     -79.506  84.198  39.727  1.00  0.54           C  
ATOM   2908  CG2 VAL A 401     -79.235  85.850  41.616  1.00  0.54           C  
ATOM   2909  N   ILE A 402     -79.704  81.357  40.887  1.00  0.32           N  
ATOM   2910  CA  ILE A 402     -79.550  79.984  40.416  1.00  0.32           C  
ATOM   2911  C   ILE A 402     -78.118  79.551  40.091  1.00  0.32           C  
ATOM   2912  O   ILE A 402     -77.443  80.137  39.245  1.00  0.32           O  
ATOM   2913  CB  ILE A 402     -80.496  79.685  39.249  1.00  0.32           C  
ATOM   2914  CG1 ILE A 402     -81.959  79.992  39.664  1.00  0.32           C  
ATOM   2915  CG2 ILE A 402     -80.351  78.210  38.799  1.00  0.32           C  
ATOM   2916  CD1 ILE A 402     -82.973  79.857  38.521  1.00  0.32           C  
ATOM   2917  N   ALA A 403     -77.634  78.503  40.803  1.00  0.43           N  
ATOM   2918  CA  ALA A 403     -76.316  77.900  40.669  1.00  0.43           C  
ATOM   2919  C   ALA A 403     -75.193  78.791  41.183  1.00  0.43           C  
ATOM   2920  O   ALA A 403     -74.021  78.598  40.850  1.00  0.43           O  
ATOM   2921  CB  ALA A 403     -76.037  77.385  39.237  1.00  0.43           C  
ATOM   2922  N   ASP A 404     -75.558  79.802  42.001  1.00  0.34           N  
ATOM   2923  CA  ASP A 404     -74.701  80.672  42.778  1.00  0.34           C  
ATOM   2924  C   ASP A 404     -73.686  81.431  41.913  1.00  0.34           C  
ATOM   2925  O   ASP A 404     -72.569  81.755  42.319  1.00  0.34           O  
ATOM   2926  CB  ASP A 404     -74.057  79.898  43.959  1.00  0.34           C  
ATOM   2927  CG  ASP A 404     -75.092  79.181  44.822  1.00  0.34           C  
ATOM   2928  OD1 ASP A 404     -75.662  78.152  44.384  1.00  0.34           O  
ATOM   2929  OD2 ASP A 404     -75.271  79.615  45.993  1.00  0.34           O  
ATOM   2930  N   TYR A 405     -74.084  81.687  40.645  1.00  0.37           N  
ATOM   2931  CA  TYR A 405     -73.272  82.131  39.517  1.00  0.37           C  
ATOM   2932  C   TYR A 405     -71.966  81.388  39.291  1.00  0.37           C  
ATOM   2933  O   TYR A 405     -70.987  81.965  38.820  1.00  0.37           O  
ATOM   2934  CB  TYR A 405     -72.994  83.644  39.521  1.00  0.37           C  
ATOM   2935  CG  TYR A 405     -74.272  84.388  39.368  1.00  0.37           C  
ATOM   2936  CD1 TYR A 405     -75.009  84.345  38.175  1.00  0.37           C  
ATOM   2937  CD2 TYR A 405     -74.724  85.176  40.423  1.00  0.37           C  
ATOM   2938  CE1 TYR A 405     -76.153  85.139  38.034  1.00  0.37           C  
ATOM   2939  CE2 TYR A 405     -75.847  85.994  40.279  1.00  0.37           C  
ATOM   2940  CZ  TYR A 405     -76.535  86.004  39.064  1.00  0.37           C  
ATOM   2941  OH  TYR A 405     -77.592  86.909  38.881  1.00  0.37           O  
ATOM   2942  N   LYS A 406     -71.956  80.072  39.581  1.00  0.36           N  
ATOM   2943  CA  LYS A 406     -70.843  79.161  39.382  1.00  0.36           C  
ATOM   2944  C   LYS A 406     -69.756  79.330  40.436  1.00  0.36           C  
ATOM   2945  O   LYS A 406     -68.636  78.854  40.260  1.00  0.36           O  
ATOM   2946  CB  LYS A 406     -70.236  79.177  37.947  1.00  0.36           C  
ATOM   2947  CG  LYS A 406     -71.268  79.009  36.819  1.00  0.36           C  
ATOM   2948  CD  LYS A 406     -70.642  79.275  35.441  1.00  0.36           C  
ATOM   2949  CE  LYS A 406     -71.659  79.224  34.299  1.00  0.36           C  
ATOM   2950  NZ  LYS A 406     -70.988  79.543  33.019  1.00  0.36           N  
ATOM   2951  N   PHE A 407     -70.063  79.980  41.580  1.00  0.28           N  
ATOM   2952  CA  PHE A 407     -69.099  80.209  42.638  1.00  0.28           C  
ATOM   2953  C   PHE A 407     -69.420  79.256  43.801  1.00  0.28           C  
ATOM   2954  O   PHE A 407     -70.420  79.466  44.490  1.00  0.28           O  
ATOM   2955  CB  PHE A 407     -69.153  81.706  43.076  1.00  0.28           C  
ATOM   2956  CG  PHE A 407     -68.020  82.186  43.965  1.00  0.28           C  
ATOM   2957  CD1 PHE A 407     -66.730  81.617  43.973  1.00  0.28           C  
ATOM   2958  CD2 PHE A 407     -68.247  83.318  44.766  1.00  0.28           C  
ATOM   2959  CE1 PHE A 407     -65.721  82.128  44.802  1.00  0.28           C  
ATOM   2960  CE2 PHE A 407     -67.241  83.838  45.590  1.00  0.28           C  
ATOM   2961  CZ  PHE A 407     -65.981  83.232  45.620  1.00  0.28           C  
ATOM   2962  N   PRO A 408     -68.655  78.190  44.058  1.00  0.23           N  
ATOM   2963  CA  PRO A 408     -69.091  77.103  44.938  1.00  0.23           C  
ATOM   2964  C   PRO A 408     -68.854  77.415  46.409  1.00  0.23           C  
ATOM   2965  O   PRO A 408     -68.450  78.527  46.748  1.00  0.23           O  
ATOM   2966  CB  PRO A 408     -68.197  75.933  44.475  1.00  0.23           C  
ATOM   2967  CG  PRO A 408     -66.901  76.601  44.018  1.00  0.23           C  
ATOM   2968  CD  PRO A 408     -67.428  77.852  43.330  1.00  0.23           C  
ATOM   2969  N   ASP A 409     -69.083  76.435  47.306  1.00  0.27           N  
ATOM   2970  CA  ASP A 409     -68.725  76.490  48.708  1.00  0.27           C  
ATOM   2971  C   ASP A 409     -67.845  75.331  49.146  1.00  0.27           C  
ATOM   2972  O   ASP A 409     -67.522  74.424  48.381  1.00  0.27           O  
ATOM   2973  CB  ASP A 409     -69.922  76.734  49.665  1.00  0.27           C  
ATOM   2974  CG  ASP A 409     -71.137  75.832  49.498  1.00  0.27           C  
ATOM   2975  OD1 ASP A 409     -72.061  76.014  50.344  1.00  0.27           O  
ATOM   2976  OD2 ASP A 409     -71.245  75.076  48.511  1.00  0.27           O  
ATOM   2977  N   PHE A 410     -67.345  75.410  50.399  1.00  0.19           N  
ATOM   2978  CA  PHE A 410     -66.503  74.405  51.007  1.00  0.19           C  
ATOM   2979  C   PHE A 410     -67.323  73.703  52.065  1.00  0.19           C  
ATOM   2980  O   PHE A 410     -68.234  74.284  52.649  1.00  0.19           O  
ATOM   2981  CB  PHE A 410     -65.097  74.926  51.513  1.00  0.19           C  
ATOM   2982  CG  PHE A 410     -64.992  76.057  52.534  1.00  0.19           C  
ATOM   2983  CD1 PHE A 410     -64.060  77.104  52.360  1.00  0.19           C  
ATOM   2984  CD2 PHE A 410     -65.695  76.050  53.744  1.00  0.19           C  
ATOM   2985  CE1 PHE A 410     -63.900  78.129  53.294  1.00  0.19           C  
ATOM   2986  CE2 PHE A 410     -65.471  77.015  54.729  1.00  0.19           C  
ATOM   2987  CZ  PHE A 410     -64.597  78.072  54.494  1.00  0.19           C  
ATOM   2988  N   SER A 411     -67.043  72.417  52.337  1.00  0.27           N  
ATOM   2989  CA  SER A 411     -67.741  71.622  53.340  1.00  0.27           C  
ATOM   2990  C   SER A 411     -67.577  72.137  54.760  1.00  0.27           C  
ATOM   2991  O   SER A 411     -68.488  72.038  55.573  1.00  0.27           O  
ATOM   2992  CB  SER A 411     -67.286  70.140  53.310  1.00  0.27           C  
ATOM   2993  OG  SER A 411     -67.161  69.684  51.963  1.00  0.27           O  
ATOM   2994  N   LYS A 412     -66.380  72.688  55.059  1.00  0.19           N  
ATOM   2995  CA  LYS A 412     -65.957  73.338  56.287  1.00  0.19           C  
ATOM   2996  C   LYS A 412     -64.455  73.470  56.119  1.00  0.19           C  
ATOM   2997  O   LYS A 412     -63.983  73.746  55.020  1.00  0.19           O  
ATOM   2998  CB  LYS A 412     -66.323  72.630  57.627  1.00  0.19           C  
ATOM   2999  CG  LYS A 412     -66.276  73.556  58.857  1.00  0.19           C  
ATOM   3000  CD  LYS A 412     -66.414  72.772  60.169  1.00  0.19           C  
ATOM   3001  CE  LYS A 412     -66.048  73.632  61.381  1.00  0.19           C  
ATOM   3002  NZ  LYS A 412     -66.108  72.823  62.615  1.00  0.19           N  
ATOM   3003  N   SER A 413     -63.641  73.209  57.159  1.00  0.25           N  
ATOM   3004  CA  SER A 413     -62.240  73.581  57.203  1.00  0.25           C  
ATOM   3005  C   SER A 413     -61.350  72.596  56.472  1.00  0.25           C  
ATOM   3006  O   SER A 413     -60.136  72.768  56.405  1.00  0.25           O  
ATOM   3007  CB  SER A 413     -61.760  73.762  58.668  1.00  0.25           C  
ATOM   3008  OG  SER A 413     -62.762  74.479  59.393  1.00  0.25           O  
ATOM   3009  N   TYR A 414     -61.966  71.576  55.844  1.00  0.21           N  
ATOM   3010  CA  TYR A 414     -61.426  70.636  54.876  1.00  0.21           C  
ATOM   3011  C   TYR A 414     -60.594  71.249  53.748  1.00  0.21           C  
ATOM   3012  O   TYR A 414     -60.707  72.427  53.397  1.00  0.21           O  
ATOM   3013  CB  TYR A 414     -62.549  69.788  54.200  1.00  0.21           C  
ATOM   3014  CG  TYR A 414     -63.417  69.060  55.194  1.00  0.21           C  
ATOM   3015  CD1 TYR A 414     -64.530  69.701  55.759  1.00  0.21           C  
ATOM   3016  CD2 TYR A 414     -63.182  67.713  55.517  1.00  0.21           C  
ATOM   3017  CE1 TYR A 414     -65.394  69.022  56.626  1.00  0.21           C  
ATOM   3018  CE2 TYR A 414     -64.046  67.024  56.385  1.00  0.21           C  
ATOM   3019  CZ  TYR A 414     -65.152  67.683  56.936  1.00  0.21           C  
ATOM   3020  OH  TYR A 414     -66.041  67.015  57.797  1.00  0.21           O  
ATOM   3021  N   SER A 415     -59.772  70.404  53.095  1.00  0.19           N  
ATOM   3022  CA  SER A 415     -58.878  70.754  51.997  1.00  0.19           C  
ATOM   3023  C   SER A 415     -59.552  70.918  50.643  1.00  0.19           C  
ATOM   3024  O   SER A 415     -58.971  70.607  49.608  1.00  0.19           O  
ATOM   3025  CB  SER A 415     -57.782  69.674  51.796  1.00  0.19           C  
ATOM   3026  OG  SER A 415     -57.119  69.410  53.031  1.00  0.19           O  
ATOM   3027  N   GLY A 416     -60.797  71.426  50.607  1.00  0.27           N  
ATOM   3028  CA  GLY A 416     -61.510  71.757  49.383  1.00  0.27           C  
ATOM   3029  C   GLY A 416     -61.943  73.187  49.487  1.00  0.27           C  
ATOM   3030  O   GLY A 416     -62.198  73.655  50.596  1.00  0.27           O  
ATOM   3031  N   ARG A 417     -62.009  73.895  48.337  1.00  0.21           N  
ATOM   3032  CA  ARG A 417     -62.369  75.296  48.156  1.00  0.21           C  
ATOM   3033  C   ARG A 417     -61.840  75.716  46.795  1.00  0.21           C  
ATOM   3034  O   ARG A 417     -61.893  74.930  45.856  1.00  0.21           O  
ATOM   3035  CB  ARG A 417     -61.911  76.268  49.285  1.00  0.21           C  
ATOM   3036  CG  ARG A 417     -60.414  76.252  49.664  1.00  0.21           C  
ATOM   3037  CD  ARG A 417     -60.131  76.860  51.042  1.00  0.21           C  
ATOM   3038  NE  ARG A 417     -60.700  75.910  52.044  1.00  0.21           N  
ATOM   3039  CZ  ARG A 417     -60.751  76.158  53.356  1.00  0.21           C  
ATOM   3040  NH1 ARG A 417     -61.000  75.152  54.189  1.00  0.21           N  
ATOM   3041  NH2 ARG A 417     -60.553  77.375  53.857  1.00  0.21           N  
ATOM   3042  N   ILE A 418     -61.310  76.949  46.654  1.00  0.15           N  
ATOM   3043  CA  ILE A 418     -60.578  77.389  45.473  1.00  0.15           C  
ATOM   3044  C   ILE A 418     -59.086  77.237  45.757  1.00  0.15           C  
ATOM   3045  O   ILE A 418     -58.393  76.437  45.137  1.00  0.15           O  
ATOM   3046  CB  ILE A 418     -60.921  78.840  45.127  1.00  0.15           C  
ATOM   3047  CG1 ILE A 418     -62.448  79.062  44.958  1.00  0.15           C  
ATOM   3048  CG2 ILE A 418     -60.126  79.333  43.897  1.00  0.15           C  
ATOM   3049  CD1 ILE A 418     -63.078  78.331  43.767  1.00  0.15           C  
ATOM   3050  N   GLN A 419     -58.554  77.953  46.767  1.00  0.16           N  
ATOM   3051  CA  GLN A 419     -57.194  77.798  47.233  1.00  0.16           C  
ATOM   3052  C   GLN A 419     -57.217  77.994  48.748  1.00  0.16           C  
ATOM   3053  O   GLN A 419     -58.106  78.645  49.286  1.00  0.16           O  
ATOM   3054  CB  GLN A 419     -56.298  78.875  46.562  1.00  0.16           C  
ATOM   3055  CG  GLN A 419     -54.771  78.742  46.767  1.00  0.16           C  
ATOM   3056  CD  GLN A 419     -54.117  77.748  45.808  1.00  0.16           C  
ATOM   3057  OE1 GLN A 419     -53.850  78.089  44.655  1.00  0.16           O  
ATOM   3058  NE2 GLN A 419     -53.793  76.527  46.291  1.00  0.16           N  
ATOM   3059  N   SER A 420     -56.275  77.395  49.503  1.00  0.20           N  
ATOM   3060  CA  SER A 420     -56.139  77.631  50.940  1.00  0.20           C  
ATOM   3061  C   SER A 420     -54.965  78.533  51.280  1.00  0.20           C  
ATOM   3062  O   SER A 420     -54.950  79.183  52.318  1.00  0.20           O  
ATOM   3063  CB  SER A 420     -55.903  76.284  51.671  1.00  0.20           C  
ATOM   3064  OG  SER A 420     -54.896  75.515  51.000  1.00  0.20           O  
ATOM   3065  N   LEU A 421     -53.953  78.592  50.396  1.00  0.17           N  
ATOM   3066  CA  LEU A 421     -52.786  79.451  50.487  1.00  0.17           C  
ATOM   3067  C   LEU A 421     -53.071  80.925  50.224  1.00  0.17           C  
ATOM   3068  O   LEU A 421     -52.526  81.823  50.861  1.00  0.17           O  
ATOM   3069  CB  LEU A 421     -51.744  78.931  49.464  1.00  0.17           C  
ATOM   3070  CG  LEU A 421     -50.412  79.706  49.393  1.00  0.17           C  
ATOM   3071  CD1 LEU A 421     -49.661  79.692  50.733  1.00  0.17           C  
ATOM   3072  CD2 LEU A 421     -49.530  79.130  48.276  1.00  0.17           C  
ATOM   3073  N   LYS A 422     -53.934  81.208  49.237  1.00  0.17           N  
ATOM   3074  CA  LYS A 422     -54.292  82.553  48.858  1.00  0.17           C  
ATOM   3075  C   LYS A 422     -55.610  82.927  49.527  1.00  0.17           C  
ATOM   3076  O   LYS A 422     -56.346  82.034  49.944  1.00  0.17           O  
ATOM   3077  CB  LYS A 422     -54.526  82.645  47.336  1.00  0.17           C  
ATOM   3078  CG  LYS A 422     -53.312  82.383  46.428  1.00  0.17           C  
ATOM   3079  CD  LYS A 422     -53.860  82.446  45.000  1.00  0.17           C  
ATOM   3080  CE  LYS A 422     -52.933  82.249  43.810  1.00  0.17           C  
ATOM   3081  NZ  LYS A 422     -53.808  82.322  42.620  1.00  0.17           N  
ATOM   3082  N   PRO A 423     -56.001  84.202  49.598  1.00  0.22           N  
ATOM   3083  CA  PRO A 423     -57.340  84.592  50.047  1.00  0.22           C  
ATOM   3084  C   PRO A 423     -58.444  84.146  49.098  1.00  0.22           C  
ATOM   3085  O   PRO A 423     -59.616  84.207  49.464  1.00  0.22           O  
ATOM   3086  CB  PRO A 423     -57.268  86.129  50.115  1.00  0.22           C  
ATOM   3087  CG  PRO A 423     -55.784  86.433  50.338  1.00  0.22           C  
ATOM   3088  CD  PRO A 423     -55.091  85.348  49.518  1.00  0.22           C  
ATOM   3089  N   GLU A 424     -58.084  83.725  47.866  1.00  0.32           N  
ATOM   3090  CA  GLU A 424     -58.950  83.128  46.867  1.00  0.32           C  
ATOM   3091  C   GLU A 424     -59.546  81.818  47.352  1.00  0.32           C  
ATOM   3092  O   GLU A 424     -58.967  80.743  47.228  1.00  0.32           O  
ATOM   3093  CB  GLU A 424     -58.170  82.925  45.529  1.00  0.32           C  
ATOM   3094  CG  GLU A 424     -57.863  84.291  44.860  1.00  0.32           C  
ATOM   3095  CD  GLU A 424     -56.794  84.403  43.766  1.00  0.32           C  
ATOM   3096  OE1 GLU A 424     -56.138  83.416  43.344  1.00  0.32           O  
ATOM   3097  OE2 GLU A 424     -56.587  85.588  43.378  1.00  0.32           O  
ATOM   3098  N   GLN A 425     -60.762  81.885  47.902  1.00  0.21           N  
ATOM   3099  CA  GLN A 425     -61.479  80.755  48.421  1.00  0.21           C  
ATOM   3100  C   GLN A 425     -62.932  81.050  48.191  1.00  0.21           C  
ATOM   3101  O   GLN A 425     -63.294  82.076  47.621  1.00  0.21           O  
ATOM   3102  CB  GLN A 425     -61.160  80.429  49.901  1.00  0.21           C  
ATOM   3103  CG  GLN A 425     -61.587  81.487  50.938  1.00  0.21           C  
ATOM   3104  CD  GLN A 425     -60.965  81.143  52.291  1.00  0.21           C  
ATOM   3105  OE1 GLN A 425     -60.894  79.976  52.699  1.00  0.21           O  
ATOM   3106  NE2 GLN A 425     -60.483  82.187  53.002  1.00  0.21           N  
ATOM   3107  N   ILE A 426     -63.811  80.114  48.561  1.00  0.28           N  
ATOM   3108  CA  ILE A 426     -65.239  80.295  48.453  1.00  0.28           C  
ATOM   3109  C   ILE A 426     -65.751  81.430  49.314  1.00  0.28           C  
ATOM   3110  O   ILE A 426     -65.216  81.670  50.394  1.00  0.28           O  
ATOM   3111  CB  ILE A 426     -65.989  79.021  48.797  1.00  0.28           C  
ATOM   3112  CG1 ILE A 426     -65.995  78.676  50.310  1.00  0.28           C  
ATOM   3113  CG2 ILE A 426     -65.381  77.885  47.937  1.00  0.28           C  
ATOM   3114  CD1 ILE A 426     -67.227  79.131  51.114  1.00  0.28           C  
ATOM   3115  N   GLN A 427     -66.815  82.103  48.842  1.00  0.33           N  
ATOM   3116  CA  GLN A 427     -67.698  82.915  49.656  1.00  0.33           C  
ATOM   3117  C   GLN A 427     -68.725  83.551  48.747  1.00  0.33           C  
ATOM   3118  O   GLN A 427     -68.714  84.729  48.410  1.00  0.33           O  
ATOM   3119  CB  GLN A 427     -67.026  83.974  50.580  1.00  0.33           C  
ATOM   3120  CG  GLN A 427     -67.965  84.832  51.472  1.00  0.33           C  
ATOM   3121  CD  GLN A 427     -68.972  84.071  52.342  1.00  0.33           C  
ATOM   3122  OE1 GLN A 427     -69.082  82.844  52.367  1.00  0.33           O  
ATOM   3123  NE2 GLN A 427     -69.807  84.841  53.078  1.00  0.33           N  
ATOM   3124  N   ARG A 428     -69.709  82.743  48.319  1.00  0.31           N  
ATOM   3125  CA  ARG A 428     -70.746  83.170  47.399  1.00  0.31           C  
ATOM   3126  C   ARG A 428     -71.812  84.043  48.060  1.00  0.31           C  
ATOM   3127  O   ARG A 428     -72.661  84.633  47.403  1.00  0.31           O  
ATOM   3128  CB  ARG A 428     -71.343  81.922  46.720  1.00  0.31           C  
ATOM   3129  CG  ARG A 428     -72.222  81.065  47.642  1.00  0.31           C  
ATOM   3130  CD  ARG A 428     -72.271  79.597  47.232  1.00  0.31           C  
ATOM   3131  NE  ARG A 428     -73.514  79.039  47.840  1.00  0.31           N  
ATOM   3132  CZ  ARG A 428     -73.513  78.260  48.920  1.00  0.31           C  
ATOM   3133  NH1 ARG A 428     -74.194  77.124  48.955  1.00  0.31           N  
ATOM   3134  NH2 ARG A 428     -72.693  78.514  49.932  1.00  0.31           N  
ATOM   3135  N   LEU A 429     -71.759  84.175  49.398  1.00  0.37           N  
ATOM   3136  CA  LEU A 429     -72.556  85.106  50.182  1.00  0.37           C  
ATOM   3137  C   LEU A 429     -71.671  86.274  50.644  1.00  0.37           C  
ATOM   3138  O   LEU A 429     -71.831  86.850  51.715  1.00  0.37           O  
ATOM   3139  CB  LEU A 429     -73.192  84.331  51.370  1.00  0.37           C  
ATOM   3140  CG  LEU A 429     -74.320  85.056  52.142  1.00  0.37           C  
ATOM   3141  CD1 LEU A 429     -75.518  85.432  51.257  1.00  0.37           C  
ATOM   3142  CD2 LEU A 429     -74.791  84.221  53.344  1.00  0.37           C  
ATOM   3143  N   GLY A 430     -70.616  86.609  49.881  1.00  0.39           N  
ATOM   3144  CA  GLY A 430     -69.782  87.775  50.166  1.00  0.39           C  
ATOM   3145  C   GLY A 430     -68.929  88.156  48.995  1.00  0.39           C  
ATOM   3146  O   GLY A 430     -67.806  88.625  49.143  1.00  0.39           O  
ATOM   3147  N   GLY A 431     -69.473  87.960  47.787  1.00  0.52           N  
ATOM   3148  CA  GLY A 431     -68.990  88.571  46.562  1.00  0.52           C  
ATOM   3149  C   GLY A 431     -70.116  89.458  46.145  1.00  0.52           C  
ATOM   3150  O   GLY A 431     -71.214  89.317  46.671  1.00  0.52           O  
ATOM   3151  N   MET A 432     -69.914  90.379  45.195  1.00  0.52           N  
ATOM   3152  CA  MET A 432     -70.960  91.315  44.830  1.00  0.52           C  
ATOM   3153  C   MET A 432     -71.274  91.229  43.355  1.00  0.52           C  
ATOM   3154  O   MET A 432     -70.414  90.970  42.517  1.00  0.52           O  
ATOM   3155  CB  MET A 432     -70.601  92.767  45.212  1.00  0.52           C  
ATOM   3156  CG  MET A 432     -70.653  93.032  46.735  1.00  0.52           C  
ATOM   3157  SD  MET A 432     -69.214  92.487  47.711  1.00  0.52           S  
ATOM   3158  CE  MET A 432     -68.022  93.684  47.049  1.00  0.52           C  
ATOM   3159  N   MET A 433     -72.556  91.410  43.007  1.00  0.60           N  
ATOM   3160  CA  MET A 433     -73.033  91.244  41.653  1.00  0.60           C  
ATOM   3161  C   MET A 433     -73.197  92.525  40.871  1.00  0.60           C  
ATOM   3162  O   MET A 433     -73.597  93.569  41.384  1.00  0.60           O  
ATOM   3163  CB  MET A 433     -74.387  90.514  41.676  1.00  0.60           C  
ATOM   3164  CG  MET A 433     -74.248  89.044  42.098  1.00  0.60           C  
ATOM   3165  SD  MET A 433     -73.117  88.076  41.055  1.00  0.60           S  
ATOM   3166  CE  MET A 433     -73.895  88.459  39.460  1.00  0.60           C  
ATOM   3167  N   VAL A 434     -72.899  92.432  39.564  1.00  0.62           N  
ATOM   3168  CA  VAL A 434     -73.043  93.503  38.602  1.00  0.62           C  
ATOM   3169  C   VAL A 434     -73.659  92.929  37.345  1.00  0.62           C  
ATOM   3170  O   VAL A 434     -73.744  91.712  37.161  1.00  0.62           O  
ATOM   3171  CB  VAL A 434     -71.723  94.179  38.232  1.00  0.62           C  
ATOM   3172  CG1 VAL A 434     -71.155  94.907  39.458  1.00  0.62           C  
ATOM   3173  CG2 VAL A 434     -70.710  93.157  37.686  1.00  0.62           C  
ATOM   3174  N   TRP A 435     -74.100  93.814  36.435  1.00  0.50           N  
ATOM   3175  CA  TRP A 435     -74.415  93.451  35.070  1.00  0.50           C  
ATOM   3176  C   TRP A 435     -73.246  93.868  34.201  1.00  0.50           C  
ATOM   3177  O   TRP A 435     -72.448  94.713  34.588  1.00  0.50           O  
ATOM   3178  CB  TRP A 435     -75.721  94.122  34.549  1.00  0.50           C  
ATOM   3179  CG  TRP A 435     -76.967  93.737  35.329  1.00  0.50           C  
ATOM   3180  CD1 TRP A 435     -77.295  92.488  35.748  1.00  0.50           C  
ATOM   3181  CD2 TRP A 435     -78.021  94.603  35.789  1.00  0.50           C  
ATOM   3182  NE1 TRP A 435     -78.435  92.517  36.519  1.00  0.50           N  
ATOM   3183  CE2 TRP A 435     -78.888  93.811  36.578  1.00  0.50           C  
ATOM   3184  CE3 TRP A 435     -78.281  95.952  35.590  1.00  0.50           C  
ATOM   3185  CZ2 TRP A 435     -79.960  94.382  37.245  1.00  0.50           C  
ATOM   3186  CZ3 TRP A 435     -79.418  96.508  36.194  1.00  0.50           C  
ATOM   3187  CH2 TRP A 435     -80.217  95.748  37.052  1.00  0.50           C  
ATOM   3188  N   ASP A 436     -73.128  93.263  33.016  1.00  0.56           N  
ATOM   3189  CA  ASP A 436     -72.185  93.587  31.975  1.00  0.56           C  
ATOM   3190  C   ASP A 436     -72.887  94.484  30.944  1.00  0.56           C  
ATOM   3191  O   ASP A 436     -73.809  94.065  30.241  1.00  0.56           O  
ATOM   3192  CB  ASP A 436     -71.743  92.200  31.429  1.00  0.56           C  
ATOM   3193  CG  ASP A 436     -70.762  92.222  30.277  1.00  0.56           C  
ATOM   3194  OD1 ASP A 436     -69.741  92.937  30.389  1.00  0.56           O  
ATOM   3195  OD2 ASP A 436     -71.024  91.472  29.295  1.00  0.56           O  
ATOM   3196  N   LEU A 437     -72.522  95.782  30.869  1.00  0.50           N  
ATOM   3197  CA  LEU A 437     -73.068  96.748  29.927  1.00  0.50           C  
ATOM   3198  C   LEU A 437     -72.330  96.680  28.592  1.00  0.50           C  
ATOM   3199  O   LEU A 437     -71.107  96.720  28.536  1.00  0.50           O  
ATOM   3200  CB  LEU A 437     -73.022  98.197  30.506  1.00  0.50           C  
ATOM   3201  CG  LEU A 437     -73.630  99.354  29.666  1.00  0.50           C  
ATOM   3202  CD1 LEU A 437     -74.063 100.514  30.573  1.00  0.50           C  
ATOM   3203  CD2 LEU A 437     -72.667  99.919  28.608  1.00  0.50           C  
ATOM   3204  N   ASN A 438     -73.019  96.590  27.434  1.00  0.32           N  
ATOM   3205  CA  ASN A 438     -74.444  96.773  27.198  1.00  0.32           C  
ATOM   3206  C   ASN A 438     -75.192  95.457  27.024  1.00  0.32           C  
ATOM   3207  O   ASN A 438     -76.410  95.458  26.804  1.00  0.32           O  
ATOM   3208  CB  ASN A 438     -74.674  97.727  25.988  1.00  0.32           C  
ATOM   3209  CG  ASN A 438     -74.083  97.178  24.690  1.00  0.32           C  
ATOM   3210  OD1 ASN A 438     -72.954  96.696  24.637  1.00  0.32           O  
ATOM   3211  ND2 ASN A 438     -74.863  97.237  23.590  1.00  0.32           N  
ATOM   3212  N   LYS A 439     -74.459  94.331  27.161  1.00  0.38           N  
ATOM   3213  CA  LYS A 439     -74.887  92.961  26.934  1.00  0.38           C  
ATOM   3214  C   LYS A 439     -76.035  92.497  27.811  1.00  0.38           C  
ATOM   3215  O   LYS A 439     -76.955  91.840  27.329  1.00  0.38           O  
ATOM   3216  CB  LYS A 439     -73.692  92.001  27.159  1.00  0.38           C  
ATOM   3217  CG  LYS A 439     -74.031  90.517  26.933  1.00  0.38           C  
ATOM   3218  CD  LYS A 439     -72.819  89.602  27.137  1.00  0.38           C  
ATOM   3219  CE  LYS A 439     -73.188  88.125  27.025  1.00  0.38           C  
ATOM   3220  NZ  LYS A 439     -72.008  87.296  27.336  1.00  0.38           N  
ATOM   3221  N   LYS A 440     -75.988  92.854  29.111  1.00  0.43           N  
ATOM   3222  CA  LYS A 440     -76.984  92.595  30.141  1.00  0.43           C  
ATOM   3223  C   LYS A 440     -76.765  91.277  30.855  1.00  0.43           C  
ATOM   3224  O   LYS A 440     -77.653  90.718  31.491  1.00  0.43           O  
ATOM   3225  CB  LYS A 440     -78.461  92.810  29.707  1.00  0.43           C  
ATOM   3226  CG  LYS A 440     -78.649  94.181  29.045  1.00  0.43           C  
ATOM   3227  CD  LYS A 440     -80.109  94.580  28.810  1.00  0.43           C  
ATOM   3228  CE  LYS A 440     -80.237  95.979  28.207  1.00  0.43           C  
ATOM   3229  NZ  LYS A 440     -79.432  96.054  26.965  1.00  0.43           N  
ATOM   3230  N   GLN A 441     -75.522  90.772  30.825  1.00  0.48           N  
ATOM   3231  CA  GLN A 441     -75.157  89.555  31.514  1.00  0.48           C  
ATOM   3232  C   GLN A 441     -74.814  89.829  32.969  1.00  0.48           C  
ATOM   3233  O   GLN A 441     -73.939  90.626  33.283  1.00  0.48           O  
ATOM   3234  CB  GLN A 441     -73.954  88.900  30.786  1.00  0.48           C  
ATOM   3235  CG  GLN A 441     -73.352  87.632  31.435  1.00  0.48           C  
ATOM   3236  CD  GLN A 441     -74.330  86.463  31.406  1.00  0.48           C  
ATOM   3237  OE1 GLN A 441     -74.653  85.957  30.329  1.00  0.48           O  
ATOM   3238  NE2 GLN A 441     -74.788  86.012  32.594  1.00  0.48           N  
ATOM   3239  N   VAL A 442     -75.495  89.167  33.917  1.00  0.57           N  
ATOM   3240  CA  VAL A 442     -75.067  89.065  35.305  1.00  0.57           C  
ATOM   3241  C   VAL A 442     -73.724  88.346  35.443  1.00  0.57           C  
ATOM   3242  O   VAL A 442     -73.539  87.252  34.904  1.00  0.57           O  
ATOM   3243  CB  VAL A 442     -76.115  88.346  36.158  1.00  0.57           C  
ATOM   3244  CG1 VAL A 442     -77.199  89.332  36.616  1.00  0.57           C  
ATOM   3245  CG2 VAL A 442     -76.774  87.194  35.373  1.00  0.57           C  
ATOM   3246  N   VAL A 443     -72.756  88.944  36.172  1.00  0.58           N  
ATOM   3247  CA  VAL A 443     -71.425  88.371  36.355  1.00  0.58           C  
ATOM   3248  C   VAL A 443     -70.933  88.609  37.785  1.00  0.58           C  
ATOM   3249  O   VAL A 443     -71.174  89.682  38.349  1.00  0.58           O  
ATOM   3250  CB  VAL A 443     -70.346  88.899  35.393  1.00  0.58           C  
ATOM   3251  CG1 VAL A 443     -70.648  88.447  33.954  1.00  0.58           C  
ATOM   3252  CG2 VAL A 443     -70.223  90.434  35.436  1.00  0.58           C  
ATOM   3253  N   PRO A 444     -70.233  87.666  38.419  1.00  0.58           N  
ATOM   3254  CA  PRO A 444     -69.613  87.908  39.712  1.00  0.58           C  
ATOM   3255  C   PRO A 444     -68.205  88.410  39.462  1.00  0.58           C  
ATOM   3256  O   PRO A 444     -67.359  87.718  38.899  1.00  0.58           O  
ATOM   3257  CB  PRO A 444     -69.629  86.530  40.397  1.00  0.58           C  
ATOM   3258  CG  PRO A 444     -69.552  85.526  39.242  1.00  0.58           C  
ATOM   3259  CD  PRO A 444     -70.291  86.235  38.104  1.00  0.58           C  
ATOM   3260  N   LEU A 445     -67.957  89.669  39.838  1.00  0.52           N  
ATOM   3261  CA  LEU A 445     -66.706  90.362  39.642  1.00  0.52           C  
ATOM   3262  C   LEU A 445     -65.477  89.781  40.336  1.00  0.52           C  
ATOM   3263  O   LEU A 445     -65.525  89.251  41.445  1.00  0.52           O  
ATOM   3264  CB  LEU A 445     -66.893  91.862  39.976  1.00  0.52           C  
ATOM   3265  CG  LEU A 445     -67.525  92.190  41.345  1.00  0.52           C  
ATOM   3266  CD1 LEU A 445     -66.470  92.433  42.426  1.00  0.52           C  
ATOM   3267  CD2 LEU A 445     -68.432  93.416  41.210  1.00  0.52           C  
ATOM   3268  N   HIS A 446     -64.302  89.915  39.680  1.00  0.33           N  
ATOM   3269  CA  HIS A 446     -63.011  89.788  40.338  1.00  0.33           C  
ATOM   3270  C   HIS A 446     -62.815  90.952  41.290  1.00  0.33           C  
ATOM   3271  O   HIS A 446     -63.391  92.016  41.088  1.00  0.33           O  
ATOM   3272  CB  HIS A 446     -61.817  89.815  39.355  1.00  0.33           C  
ATOM   3273  CG  HIS A 446     -61.801  88.675  38.398  1.00  0.33           C  
ATOM   3274  ND1 HIS A 446     -61.596  87.405  38.892  1.00  0.33           N  
ATOM   3275  CD2 HIS A 446     -61.911  88.647  37.044  1.00  0.33           C  
ATOM   3276  CE1 HIS A 446     -61.589  86.622  37.833  1.00  0.33           C  
ATOM   3277  NE2 HIS A 446     -61.774  87.323  36.687  1.00  0.33           N  
ATOM   3278  N   ARG A 447     -61.965  90.809  42.329  1.00  0.40           N  
ATOM   3279  CA  ARG A 447     -61.788  91.811  43.378  1.00  0.40           C  
ATOM   3280  C   ARG A 447     -61.529  93.229  42.877  1.00  0.40           C  
ATOM   3281  O   ARG A 447     -62.041  94.206  43.415  1.00  0.40           O  
ATOM   3282  CB  ARG A 447     -60.528  91.476  44.205  1.00  0.40           C  
ATOM   3283  CG  ARG A 447     -60.500  90.124  44.935  1.00  0.40           C  
ATOM   3284  CD  ARG A 447     -59.171  89.912  45.671  1.00  0.40           C  
ATOM   3285  NE  ARG A 447     -58.104  89.782  44.640  1.00  0.40           N  
ATOM   3286  CZ  ARG A 447     -57.595  88.645  44.165  1.00  0.40           C  
ATOM   3287  NH1 ARG A 447     -56.553  88.655  43.343  1.00  0.40           N  
ATOM   3288  NH2 ARG A 447     -58.116  87.472  44.476  1.00  0.40           N  
ATOM   3289  N   GLU A 448     -60.698  93.335  41.829  1.00  0.28           N  
ATOM   3290  CA  GLU A 448     -60.198  94.579  41.303  1.00  0.28           C  
ATOM   3291  C   GLU A 448     -60.730  94.856  39.892  1.00  0.28           C  
ATOM   3292  O   GLU A 448     -60.300  95.795  39.228  1.00  0.28           O  
ATOM   3293  CB  GLU A 448     -58.651  94.467  41.303  1.00  0.28           C  
ATOM   3294  CG  GLU A 448     -58.042  94.139  42.697  1.00  0.28           C  
ATOM   3295  CD  GLU A 448     -57.106  92.931  42.705  1.00  0.28           C  
ATOM   3296  OE1 GLU A 448     -57.445  91.927  43.389  1.00  0.28           O  
ATOM   3297  OE2 GLU A 448     -56.046  92.964  42.042  1.00  0.28           O  
ATOM   3298  N   GLN A 449     -61.703  94.058  39.387  1.00  0.32           N  
ATOM   3299  CA  GLN A 449     -62.288  94.268  38.067  1.00  0.32           C  
ATOM   3300  C   GLN A 449     -63.789  94.069  38.112  1.00  0.32           C  
ATOM   3301  O   GLN A 449     -64.296  92.947  38.094  1.00  0.32           O  
ATOM   3302  CB  GLN A 449     -61.696  93.319  36.986  1.00  0.32           C  
ATOM   3303  CG  GLN A 449     -62.315  93.443  35.565  1.00  0.32           C  
ATOM   3304  CD  GLN A 449     -62.037  94.804  34.926  1.00  0.32           C  
ATOM   3305  OE1 GLN A 449     -60.911  95.093  34.525  1.00  0.32           O  
ATOM   3306  NE2 GLN A 449     -63.069  95.668  34.803  1.00  0.32           N  
ATOM   3307  N   VAL A 450     -64.544  95.181  38.128  1.00  0.32           N  
ATOM   3308  CA  VAL A 450     -65.994  95.179  38.103  1.00  0.32           C  
ATOM   3309  C   VAL A 450     -66.500  95.355  36.675  1.00  0.32           C  
ATOM   3310  O   VAL A 450     -65.736  95.662  35.762  1.00  0.32           O  
ATOM   3311  CB  VAL A 450     -66.595  96.204  39.070  1.00  0.32           C  
ATOM   3312  CG1 VAL A 450     -65.863  96.121  40.426  1.00  0.32           C  
ATOM   3313  CG2 VAL A 450     -66.489  97.640  38.537  1.00  0.32           C  
ATOM   3314  N   GLY A 451     -67.807  95.130  36.428  1.00  0.28           N  
ATOM   3315  CA  GLY A 451     -68.443  95.409  35.143  1.00  0.28           C  
ATOM   3316  C   GLY A 451     -69.436  96.509  35.354  1.00  0.28           C  
ATOM   3317  O   GLY A 451     -70.167  96.488  36.336  1.00  0.28           O  
ATOM   3318  N   TRP A 452     -69.489  97.514  34.456  1.00  0.25           N  
ATOM   3319  CA  TRP A 452     -70.505  98.557  34.484  1.00  0.25           C  
ATOM   3320  C   TRP A 452     -71.880  97.983  34.184  1.00  0.25           C  
ATOM   3321  O   TRP A 452     -72.023  97.183  33.268  1.00  0.25           O  
ATOM   3322  CB  TRP A 452     -70.160  99.672  33.465  1.00  0.25           C  
ATOM   3323  CG  TRP A 452     -71.020 100.935  33.473  1.00  0.25           C  
ATOM   3324  CD1 TRP A 452     -71.782 101.490  34.468  1.00  0.25           C  
ATOM   3325  CD2 TRP A 452     -71.140 101.815  32.338  1.00  0.25           C  
ATOM   3326  NE1 TRP A 452     -72.363 102.661  34.030  1.00  0.25           N  
ATOM   3327  CE2 TRP A 452     -71.986 102.875  32.726  1.00  0.25           C  
ATOM   3328  CE3 TRP A 452     -70.605 101.755  31.052  1.00  0.25           C  
ATOM   3329  CZ2 TRP A 452     -72.308 103.893  31.837  1.00  0.25           C  
ATOM   3330  CZ3 TRP A 452     -70.922 102.789  30.157  1.00  0.25           C  
ATOM   3331  CH2 TRP A 452     -71.763 103.843  30.544  1.00  0.25           C  
ATOM   3332  N   HIS A 453     -72.928  98.367  34.932  1.00  0.26           N  
ATOM   3333  CA  HIS A 453     -74.225  97.739  34.838  1.00  0.26           C  
ATOM   3334  C   HIS A 453     -75.144  98.513  33.871  1.00  0.26           C  
ATOM   3335  O   HIS A 453     -74.931  99.690  33.595  1.00  0.26           O  
ATOM   3336  CB  HIS A 453     -74.794  97.606  36.284  1.00  0.26           C  
ATOM   3337  CG  HIS A 453     -75.523  98.826  36.736  1.00  0.26           C  
ATOM   3338  ND1 HIS A 453     -74.919 100.062  36.604  1.00  0.26           N  
ATOM   3339  CD2 HIS A 453     -76.865  98.947  36.639  1.00  0.26           C  
ATOM   3340  CE1 HIS A 453     -75.912 100.899  36.387  1.00  0.26           C  
ATOM   3341  NE2 HIS A 453     -77.111 100.272  36.394  1.00  0.26           N  
ATOM   3342  N   TYR A 454     -76.198  97.896  33.285  1.00  0.25           N  
ATOM   3343  CA  TYR A 454     -77.148  98.647  32.463  1.00  0.25           C  
ATOM   3344  C   TYR A 454     -78.071  99.591  33.232  1.00  0.25           C  
ATOM   3345  O   TYR A 454     -78.730  99.229  34.204  1.00  0.25           O  
ATOM   3346  CB  TYR A 454     -77.949  97.798  31.439  1.00  0.25           C  
ATOM   3347  CG  TYR A 454     -78.725  96.671  32.055  1.00  0.25           C  
ATOM   3348  CD1 TYR A 454     -78.086  95.443  32.272  1.00  0.25           C  
ATOM   3349  CD2 TYR A 454     -80.100  96.783  32.332  1.00  0.25           C  
ATOM   3350  CE1 TYR A 454     -78.814  94.333  32.711  1.00  0.25           C  
ATOM   3351  CE2 TYR A 454     -80.830  95.665  32.769  1.00  0.25           C  
ATOM   3352  CZ  TYR A 454     -80.183  94.438  32.944  1.00  0.25           C  
ATOM   3353  OH  TYR A 454     -80.873  93.275  33.321  1.00  0.25           O  
ATOM   3354  N   THR A 455     -78.135 100.856  32.785  1.00  0.23           N  
ATOM   3355  CA  THR A 455     -78.952 101.911  33.360  1.00  0.23           C  
ATOM   3356  C   THR A 455     -80.409 101.814  32.940  1.00  0.23           C  
ATOM   3357  O   THR A 455     -80.819 100.906  32.219  1.00  0.23           O  
ATOM   3358  CB  THR A 455     -78.421 103.312  33.055  1.00  0.23           C  
ATOM   3359  OG1 THR A 455     -78.354 103.551  31.656  1.00  0.23           O  
ATOM   3360  CG2 THR A 455     -76.992 103.443  33.605  1.00  0.23           C  
ATOM   3361  N   ASN A 456     -81.244 102.759  33.421  1.00  0.43           N  
ATOM   3362  CA  ASN A 456     -82.652 102.967  33.114  1.00  0.43           C  
ATOM   3363  C   ASN A 456     -83.122 102.789  31.657  1.00  0.43           C  
ATOM   3364  O   ASN A 456     -84.286 102.499  31.404  1.00  0.43           O  
ATOM   3365  CB  ASN A 456     -83.087 104.350  33.675  1.00  0.43           C  
ATOM   3366  CG  ASN A 456     -82.463 105.514  32.904  1.00  0.43           C  
ATOM   3367  OD1 ASN A 456     -81.243 105.652  32.798  1.00  0.43           O  
ATOM   3368  ND2 ASN A 456     -83.328 106.378  32.329  1.00  0.43           N  
ATOM   3369  N   SER A 457     -82.224 102.911  30.662  1.00  0.44           N  
ATOM   3370  CA  SER A 457     -82.498 102.667  29.252  1.00  0.44           C  
ATOM   3371  C   SER A 457     -82.624 101.188  28.900  1.00  0.44           C  
ATOM   3372  O   SER A 457     -83.124 100.829  27.837  1.00  0.44           O  
ATOM   3373  CB  SER A 457     -81.369 103.278  28.379  1.00  0.44           C  
ATOM   3374  OG  SER A 457     -80.085 102.780  28.767  1.00  0.44           O  
ATOM   3375  N   GLY A 458     -82.172 100.285  29.793  1.00  0.56           N  
ATOM   3376  CA  GLY A 458     -82.234  98.839  29.628  1.00  0.56           C  
ATOM   3377  C   GLY A 458     -83.279  98.148  30.463  1.00  0.56           C  
ATOM   3378  O   GLY A 458     -83.176  96.945  30.680  1.00  0.56           O  
ATOM   3379  N   ILE A 459     -84.268  98.891  30.983  1.00  0.33           N  
ATOM   3380  CA  ILE A 459     -85.185  98.445  32.025  1.00  0.33           C  
ATOM   3381  C   ILE A 459     -86.621  98.409  31.506  1.00  0.33           C  
ATOM   3382  O   ILE A 459     -86.988  99.232  30.669  1.00  0.33           O  
ATOM   3383  CB  ILE A 459     -85.096  99.420  33.205  1.00  0.33           C  
ATOM   3384  CG1 ILE A 459     -83.666  99.488  33.802  1.00  0.33           C  
ATOM   3385  CG2 ILE A 459     -86.120  99.084  34.301  1.00  0.33           C  
ATOM   3386  CD1 ILE A 459     -83.151  98.181  34.406  1.00  0.33           C  
ATOM   3387  N   ASP A 460     -87.480  97.470  32.002  1.00  0.33           N  
ATOM   3388  CA  ASP A 460     -88.905  97.330  31.704  1.00  0.33           C  
ATOM   3389  C   ASP A 460     -89.683  98.643  31.646  1.00  0.33           C  
ATOM   3390  O   ASP A 460     -90.406  98.950  30.699  1.00  0.33           O  
ATOM   3391  CB  ASP A 460     -89.650  96.547  32.833  1.00  0.33           C  
ATOM   3392  CG  ASP A 460     -89.070  95.223  33.285  1.00  0.33           C  
ATOM   3393  OD1 ASP A 460     -87.850  94.972  33.159  1.00  0.33           O  
ATOM   3394  OD2 ASP A 460     -89.907  94.475  33.868  1.00  0.33           O  
ATOM   3395  N   ALA A 461     -89.533  99.445  32.713  1.00  0.25           N  
ATOM   3396  CA  ALA A 461     -90.065 100.769  32.826  1.00  0.25           C  
ATOM   3397  C   ALA A 461     -88.889 101.706  33.036  1.00  0.25           C  
ATOM   3398  O   ALA A 461     -88.248 101.726  34.084  1.00  0.25           O  
ATOM   3399  CB  ALA A 461     -91.039 100.845  34.021  1.00  0.25           C  
ATOM   3400  N   ALA A 462     -88.580 102.550  32.034  1.00  0.26           N  
ATOM   3401  CA  ALA A 462     -87.398 103.393  32.053  1.00  0.26           C  
ATOM   3402  C   ALA A 462     -87.461 104.521  33.083  1.00  0.26           C  
ATOM   3403  O   ALA A 462     -86.454 105.127  33.443  1.00  0.26           O  
ATOM   3404  CB  ALA A 462     -87.180 103.966  30.638  1.00  0.26           C  
ATOM   3405  N   LEU A 463     -88.673 104.805  33.594  1.00  0.24           N  
ATOM   3406  CA  LEU A 463     -88.918 105.647  34.746  1.00  0.24           C  
ATOM   3407  C   LEU A 463     -88.470 105.056  36.086  1.00  0.24           C  
ATOM   3408  O   LEU A 463     -87.950 105.778  36.929  1.00  0.24           O  
ATOM   3409  CB  LEU A 463     -90.423 106.011  34.831  1.00  0.24           C  
ATOM   3410  CG  LEU A 463     -90.961 106.807  33.620  1.00  0.24           C  
ATOM   3411  CD1 LEU A 463     -92.490 106.940  33.693  1.00  0.24           C  
ATOM   3412  CD2 LEU A 463     -90.319 108.200  33.519  1.00  0.24           C  
ATOM   3413  N   THR A 464     -88.678 103.740  36.351  1.00  0.25           N  
ATOM   3414  CA  THR A 464     -88.314 103.149  37.648  1.00  0.25           C  
ATOM   3415  C   THR A 464     -86.834 102.900  37.790  1.00  0.25           C  
ATOM   3416  O   THR A 464     -86.240 103.144  38.837  1.00  0.25           O  
ATOM   3417  CB  THR A 464     -89.031 101.848  38.030  1.00  0.25           C  
ATOM   3418  OG1 THR A 464     -88.772 100.771  37.135  1.00  0.25           O  
ATOM   3419  CG2 THR A 464     -90.544 102.101  38.018  1.00  0.25           C  
ATOM   3420  N   GLY A 465     -86.186 102.385  36.726  1.00  0.41           N  
ATOM   3421  CA  GLY A 465     -84.759 102.100  36.768  1.00  0.41           C  
ATOM   3422  C   GLY A 465     -84.387 100.823  37.478  1.00  0.41           C  
ATOM   3423  O   GLY A 465     -83.209 100.606  37.756  1.00  0.41           O  
ATOM   3424  N   THR A 466     -85.375  99.963  37.783  1.00  0.47           N  
ATOM   3425  CA  THR A 466     -85.216  98.710  38.508  1.00  0.47           C  
ATOM   3426  C   THR A 466     -85.465  97.503  37.619  1.00  0.47           C  
ATOM   3427  O   THR A 466     -86.411  97.455  36.840  1.00  0.47           O  
ATOM   3428  CB  THR A 466     -86.152  98.596  39.686  1.00  0.47           C  
ATOM   3429  OG1 THR A 466     -87.477  98.899  39.310  1.00  0.47           O  
ATOM   3430  CG2 THR A 466     -85.853  99.621  40.767  1.00  0.47           C  
ATOM   3431  N   TYR A 467     -84.595  96.476  37.701  1.00  0.49           N  
ATOM   3432  CA  TYR A 467     -84.743  95.264  36.912  1.00  0.49           C  
ATOM   3433  C   TYR A 467     -85.183  94.131  37.816  1.00  0.49           C  
ATOM   3434  O   TYR A 467     -84.619  93.920  38.890  1.00  0.49           O  
ATOM   3435  CB  TYR A 467     -83.392  94.870  36.251  1.00  0.49           C  
ATOM   3436  CG  TYR A 467     -83.406  93.575  35.470  1.00  0.49           C  
ATOM   3437  CD1 TYR A 467     -84.172  93.427  34.303  1.00  0.49           C  
ATOM   3438  CD2 TYR A 467     -82.641  92.485  35.921  1.00  0.49           C  
ATOM   3439  CE1 TYR A 467     -84.166  92.210  33.601  1.00  0.49           C  
ATOM   3440  CE2 TYR A 467     -82.624  91.274  35.218  1.00  0.49           C  
ATOM   3441  CZ  TYR A 467     -83.390  91.138  34.056  1.00  0.49           C  
ATOM   3442  OH  TYR A 467     -83.372  89.923  33.344  1.00  0.49           O  
ATOM   3443  N   ARG A 468     -86.186  93.358  37.362  1.00  0.54           N  
ATOM   3444  CA  ARG A 468     -86.656  92.178  38.050  1.00  0.54           C  
ATOM   3445  C   ARG A 468     -85.704  91.002  37.914  1.00  0.54           C  
ATOM   3446  O   ARG A 468     -85.332  90.593  36.817  1.00  0.54           O  
ATOM   3447  CB  ARG A 468     -88.020  91.701  37.513  1.00  0.54           C  
ATOM   3448  CG  ARG A 468     -89.021  92.831  37.260  1.00  0.54           C  
ATOM   3449  CD  ARG A 468     -90.392  92.258  36.908  1.00  0.54           C  
ATOM   3450  NE  ARG A 468     -90.983  93.215  35.936  1.00  0.54           N  
ATOM   3451  CZ  ARG A 468     -92.277  93.446  35.735  1.00  0.54           C  
ATOM   3452  NH1 ARG A 468     -93.217  92.813  36.422  1.00  0.54           N  
ATOM   3453  NH2 ARG A 468     -92.575  94.320  34.780  1.00  0.54           N  
ATOM   3454  N   VAL A 469     -85.300  90.393  39.035  1.00  0.63           N  
ATOM   3455  CA  VAL A 469     -84.440  89.226  39.019  1.00  0.63           C  
ATOM   3456  C   VAL A 469     -85.184  88.073  39.656  1.00  0.63           C  
ATOM   3457  O   VAL A 469     -85.679  88.181  40.773  1.00  0.63           O  
ATOM   3458  CB  VAL A 469     -83.131  89.452  39.775  1.00  0.63           C  
ATOM   3459  CG1 VAL A 469     -82.173  88.267  39.536  1.00  0.63           C  
ATOM   3460  CG2 VAL A 469     -82.484  90.766  39.295  1.00  0.63           C  
ATOM   3461  N   LYS A 470     -85.279  86.911  38.977  1.00  0.59           N  
ATOM   3462  CA  LYS A 470     -85.767  85.706  39.622  1.00  0.59           C  
ATOM   3463  C   LYS A 470     -84.638  85.021  40.378  1.00  0.59           C  
ATOM   3464  O   LYS A 470     -83.597  84.670  39.823  1.00  0.59           O  
ATOM   3465  CB  LYS A 470     -86.415  84.707  38.635  1.00  0.59           C  
ATOM   3466  CG  LYS A 470     -87.062  83.504  39.346  1.00  0.59           C  
ATOM   3467  CD  LYS A 470     -87.740  82.532  38.371  1.00  0.59           C  
ATOM   3468  CE  LYS A 470     -88.412  81.364  39.096  1.00  0.59           C  
ATOM   3469  NZ  LYS A 470     -89.067  80.465  38.123  1.00  0.59           N  
ATOM   3470  N   LEU A 471     -84.824  84.842  41.691  1.00  0.61           N  
ATOM   3471  CA  LEU A 471     -83.827  84.309  42.588  1.00  0.61           C  
ATOM   3472  C   LEU A 471     -83.801  82.785  42.635  1.00  0.61           C  
ATOM   3473  O   LEU A 471     -84.668  82.095  42.098  1.00  0.61           O  
ATOM   3474  CB  LEU A 471     -84.052  84.894  44.008  1.00  0.61           C  
ATOM   3475  CG  LEU A 471     -83.939  86.434  44.082  1.00  0.61           C  
ATOM   3476  CD1 LEU A 471     -83.948  86.900  45.547  1.00  0.61           C  
ATOM   3477  CD2 LEU A 471     -82.681  86.950  43.367  1.00  0.61           C  
ATOM   3478  N   LEU A 472     -82.785  82.218  43.324  1.00  0.55           N  
ATOM   3479  CA  LEU A 472     -82.558  80.794  43.540  1.00  0.55           C  
ATOM   3480  C   LEU A 472     -83.743  80.120  44.209  1.00  0.55           C  
ATOM   3481  O   LEU A 472     -84.179  79.039  43.826  1.00  0.55           O  
ATOM   3482  CB  LEU A 472     -81.286  80.612  44.410  1.00  0.55           C  
ATOM   3483  CG  LEU A 472     -80.926  79.172  44.840  1.00  0.55           C  
ATOM   3484  CD1 LEU A 472     -80.749  78.203  43.663  1.00  0.55           C  
ATOM   3485  CD2 LEU A 472     -79.626  79.194  45.654  1.00  0.55           C  
ATOM   3486  N   ASN A 473     -84.362  80.821  45.178  1.00  0.60           N  
ATOM   3487  CA  ASN A 473     -85.513  80.326  45.914  1.00  0.60           C  
ATOM   3488  C   ASN A 473     -86.819  80.667  45.193  1.00  0.60           C  
ATOM   3489  O   ASN A 473     -87.896  80.661  45.780  1.00  0.60           O  
ATOM   3490  CB  ASN A 473     -85.580  80.947  47.337  1.00  0.60           C  
ATOM   3491  CG  ASN A 473     -84.307  80.661  48.127  1.00  0.60           C  
ATOM   3492  OD1 ASN A 473     -83.483  79.812  47.806  1.00  0.60           O  
ATOM   3493  ND2 ASN A 473     -84.120  81.421  49.232  1.00  0.60           N  
ATOM   3494  N   GLY A 474     -86.743  81.016  43.892  1.00  0.67           N  
ATOM   3495  CA  GLY A 474     -87.865  81.139  42.969  1.00  0.67           C  
ATOM   3496  C   GLY A 474     -88.671  82.404  43.052  1.00  0.67           C  
ATOM   3497  O   GLY A 474     -89.577  82.612  42.251  1.00  0.67           O  
ATOM   3498  N   ARG A 475     -88.329  83.296  43.992  1.00  0.60           N  
ATOM   3499  CA  ARG A 475     -88.967  84.583  44.187  1.00  0.60           C  
ATOM   3500  C   ARG A 475     -88.420  85.627  43.226  1.00  0.60           C  
ATOM   3501  O   ARG A 475     -87.248  85.580  42.858  1.00  0.60           O  
ATOM   3502  CB  ARG A 475     -88.728  85.096  45.633  1.00  0.60           C  
ATOM   3503  CG  ARG A 475     -89.256  84.145  46.730  1.00  0.60           C  
ATOM   3504  CD  ARG A 475     -89.022  84.638  48.166  1.00  0.60           C  
ATOM   3505  NE  ARG A 475     -87.536  84.687  48.374  1.00  0.60           N  
ATOM   3506  CZ  ARG A 475     -86.942  85.082  49.507  1.00  0.60           C  
ATOM   3507  NH1 ARG A 475     -85.614  85.180  49.552  1.00  0.60           N  
ATOM   3508  NH2 ARG A 475     -87.646  85.391  50.591  1.00  0.60           N  
ATOM   3509  N   GLU A 476     -89.246  86.611  42.821  1.00  0.69           N  
ATOM   3510  CA  GLU A 476     -88.770  87.801  42.136  1.00  0.69           C  
ATOM   3511  C   GLU A 476     -88.247  88.821  43.139  1.00  0.69           C  
ATOM   3512  O   GLU A 476     -88.629  88.805  44.308  1.00  0.69           O  
ATOM   3513  CB  GLU A 476     -89.857  88.458  41.247  1.00  0.69           C  
ATOM   3514  CG  GLU A 476     -90.387  87.519  40.135  1.00  0.69           C  
ATOM   3515  CD  GLU A 476     -91.225  88.216  39.058  1.00  0.69           C  
ATOM   3516  OE1 GLU A 476     -91.335  89.470  39.055  1.00  0.69           O  
ATOM   3517  OE2 GLU A 476     -91.747  87.465  38.195  1.00  0.69           O  
ATOM   3518  N   ILE A 477     -87.340  89.709  42.700  1.00  0.60           N  
ATOM   3519  CA  ILE A 477     -86.831  90.819  43.487  1.00  0.60           C  
ATOM   3520  C   ILE A 477     -86.476  91.940  42.525  1.00  0.60           C  
ATOM   3521  O   ILE A 477     -86.048  91.665  41.403  1.00  0.60           O  
ATOM   3522  CB  ILE A 477     -85.610  90.405  44.315  1.00  0.60           C  
ATOM   3523  CG1 ILE A 477     -85.243  91.454  45.378  1.00  0.60           C  
ATOM   3524  CG2 ILE A 477     -84.387  90.070  43.433  1.00  0.60           C  
ATOM   3525  CD1 ILE A 477     -84.420  90.846  46.517  1.00  0.60           C  
ATOM   3526  N   ASP A 478     -86.621  93.225  42.914  1.00  0.57           N  
ATOM   3527  CA  ASP A 478     -86.126  94.324  42.104  1.00  0.57           C  
ATOM   3528  C   ASP A 478     -84.695  94.670  42.482  1.00  0.57           C  
ATOM   3529  O   ASP A 478     -84.295  94.656  43.648  1.00  0.57           O  
ATOM   3530  CB  ASP A 478     -86.993  95.581  42.231  1.00  0.57           C  
ATOM   3531  CG  ASP A 478     -87.948  95.722  41.065  1.00  0.57           C  
ATOM   3532  OD1 ASP A 478     -88.217  94.814  40.236  1.00  0.57           O  
ATOM   3533  OD2 ASP A 478     -88.469  96.877  41.052  1.00  0.57           O  
ATOM   3534  N   ALA A 479     -83.862  94.983  41.474  1.00  0.67           N  
ATOM   3535  CA  ALA A 479     -82.489  95.376  41.695  1.00  0.67           C  
ATOM   3536  C   ALA A 479     -82.128  96.629  40.915  1.00  0.67           C  
ATOM   3537  O   ALA A 479     -82.546  96.836  39.774  1.00  0.67           O  
ATOM   3538  CB  ALA A 479     -81.531  94.220  41.342  1.00  0.67           C  
ATOM   3539  N   MET A 480     -81.328  97.510  41.543  1.00  0.62           N  
ATOM   3540  CA  MET A 480     -80.859  98.751  40.960  1.00  0.62           C  
ATOM   3541  C   MET A 480     -79.418  98.949  41.404  1.00  0.62           C  
ATOM   3542  O   MET A 480     -79.009  98.279  42.349  1.00  0.62           O  
ATOM   3543  CB  MET A 480     -81.749  99.943  41.405  1.00  0.62           C  
ATOM   3544  CG  MET A 480     -81.652 100.303  42.902  1.00  0.62           C  
ATOM   3545  SD  MET A 480     -82.917 101.477  43.482  1.00  0.62           S  
ATOM   3546  CE  MET A 480     -82.510 102.877  42.398  1.00  0.62           C  
ATOM   3547  N   PRO A 481     -78.587  99.781  40.799  1.00  0.64           N  
ATOM   3548  CA  PRO A 481     -77.183  99.873  41.176  1.00  0.64           C  
ATOM   3549  C   PRO A 481     -76.939 100.931  42.232  1.00  0.64           C  
ATOM   3550  O   PRO A 481     -77.765 101.818  42.446  1.00  0.64           O  
ATOM   3551  CB  PRO A 481     -76.541 100.378  39.880  1.00  0.64           C  
ATOM   3552  CG  PRO A 481     -77.608 101.337  39.364  1.00  0.64           C  
ATOM   3553  CD  PRO A 481     -78.870 100.507  39.562  1.00  0.64           C  
ATOM   3554  N   ILE A 482     -75.737 100.912  42.822  1.00  0.63           N  
ATOM   3555  CA  ILE A 482     -75.188 102.000  43.609  1.00  0.63           C  
ATOM   3556  C   ILE A 482     -75.081 103.312  42.817  1.00  0.63           C  
ATOM   3557  O   ILE A 482     -75.433 104.377  43.316  1.00  0.63           O  
ATOM   3558  CB  ILE A 482     -73.833 101.569  44.148  1.00  0.63           C  
ATOM   3559  CG1 ILE A 482     -73.950 100.423  45.179  1.00  0.63           C  
ATOM   3560  CG2 ILE A 482     -73.078 102.753  44.765  1.00  0.63           C  
ATOM   3561  CD1 ILE A 482     -74.603 100.839  46.502  1.00  0.63           C  
ATOM   3562  N   TRP A 483     -74.650 103.274  41.534  1.00  0.46           N  
ATOM   3563  CA  TRP A 483     -74.530 104.426  40.643  1.00  0.46           C  
ATOM   3564  C   TRP A 483     -75.795 105.271  40.531  1.00  0.46           C  
ATOM   3565  O   TRP A 483     -75.777 106.474  40.766  1.00  0.46           O  
ATOM   3566  CB  TRP A 483     -74.134 103.911  39.221  1.00  0.46           C  
ATOM   3567  CG  TRP A 483     -74.021 104.934  38.088  1.00  0.46           C  
ATOM   3568  CD1 TRP A 483     -74.887 105.160  37.050  1.00  0.46           C  
ATOM   3569  CD2 TRP A 483     -72.927 105.850  37.904  1.00  0.46           C  
ATOM   3570  NE1 TRP A 483     -74.392 106.142  36.218  1.00  0.46           N  
ATOM   3571  CE2 TRP A 483     -73.189 106.579  36.724  1.00  0.46           C  
ATOM   3572  CE3 TRP A 483     -71.778 106.087  38.649  1.00  0.46           C  
ATOM   3573  CZ2 TRP A 483     -72.303 107.551  36.272  1.00  0.46           C  
ATOM   3574  CZ3 TRP A 483     -70.876 107.051  38.184  1.00  0.46           C  
ATOM   3575  CH2 TRP A 483     -71.131 107.776  37.012  1.00  0.46           C  
ATOM   3576  N   GLN A 484     -76.949 104.650  40.223  1.00  0.51           N  
ATOM   3577  CA  GLN A 484     -78.226 105.342  40.185  1.00  0.51           C  
ATOM   3578  C   GLN A 484     -78.685 105.801  41.555  1.00  0.51           C  
ATOM   3579  O   GLN A 484     -79.225 106.889  41.679  1.00  0.51           O  
ATOM   3580  CB  GLN A 484     -79.345 104.537  39.480  1.00  0.51           C  
ATOM   3581  CG  GLN A 484     -79.070 104.379  37.962  1.00  0.51           C  
ATOM   3582  CD  GLN A 484     -80.110 103.565  37.181  1.00  0.51           C  
ATOM   3583  OE1 GLN A 484     -80.027 103.486  35.954  1.00  0.51           O  
ATOM   3584  NE2 GLN A 484     -81.077 102.924  37.872  1.00  0.51           N  
ATOM   3585  N   MET A 485     -78.451 105.021  42.630  1.00  0.51           N  
ATOM   3586  CA  MET A 485     -78.731 105.460  43.991  1.00  0.51           C  
ATOM   3587  C   MET A 485     -77.933 106.695  44.419  1.00  0.51           C  
ATOM   3588  O   MET A 485     -78.471 107.599  45.050  1.00  0.51           O  
ATOM   3589  CB  MET A 485     -78.510 104.311  45.002  1.00  0.51           C  
ATOM   3590  CG  MET A 485     -79.525 103.165  44.829  1.00  0.51           C  
ATOM   3591  SD  MET A 485     -79.139 101.674  45.789  1.00  0.51           S  
ATOM   3592  CE  MET A 485     -79.640 102.303  47.415  1.00  0.51           C  
ATOM   3593  N   TYR A 486     -76.644 106.801  44.041  1.00  0.46           N  
ATOM   3594  CA  TYR A 486     -75.818 107.978  44.286  1.00  0.46           C  
ATOM   3595  C   TYR A 486     -76.158 109.151  43.349  1.00  0.46           C  
ATOM   3596  O   TYR A 486     -75.764 110.292  43.596  1.00  0.46           O  
ATOM   3597  CB  TYR A 486     -74.298 107.638  44.166  1.00  0.46           C  
ATOM   3598  CG  TYR A 486     -73.719 106.713  45.229  1.00  0.46           C  
ATOM   3599  CD1 TYR A 486     -74.418 106.250  46.364  1.00  0.46           C  
ATOM   3600  CD2 TYR A 486     -72.380 106.303  45.070  1.00  0.46           C  
ATOM   3601  CE1 TYR A 486     -73.799 105.393  47.290  1.00  0.46           C  
ATOM   3602  CE2 TYR A 486     -71.759 105.447  45.995  1.00  0.46           C  
ATOM   3603  CZ  TYR A 486     -72.476 104.978  47.102  1.00  0.46           C  
ATOM   3604  OH  TYR A 486     -71.908 104.045  48.002  1.00  0.46           O  
ATOM   3605  N   MET A 487     -76.931 108.908  42.266  1.00  0.49           N  
ATOM   3606  CA  MET A 487     -77.505 109.947  41.421  1.00  0.49           C  
ATOM   3607  C   MET A 487     -78.934 110.302  41.831  1.00  0.49           C  
ATOM   3608  O   MET A 487     -79.535 111.213  41.266  1.00  0.49           O  
ATOM   3609  CB  MET A 487     -77.561 109.516  39.929  1.00  0.49           C  
ATOM   3610  CG  MET A 487     -76.186 109.417  39.241  1.00  0.49           C  
ATOM   3611  SD  MET A 487     -76.262 108.839  37.515  1.00  0.49           S  
ATOM   3612  CE  MET A 487     -76.999 110.333  36.785  1.00  0.49           C  
ATOM   3613  N   VAL A 488     -79.517 109.632  42.847  1.00  0.52           N  
ATOM   3614  CA  VAL A 488     -80.790 110.038  43.423  1.00  0.52           C  
ATOM   3615  C   VAL A 488     -80.493 110.990  44.561  1.00  0.52           C  
ATOM   3616  O   VAL A 488     -80.192 110.624  45.697  1.00  0.52           O  
ATOM   3617  CB  VAL A 488     -81.671 108.871  43.873  1.00  0.52           C  
ATOM   3618  CG1 VAL A 488     -82.885 109.348  44.702  1.00  0.52           C  
ATOM   3619  CG2 VAL A 488     -82.198 108.143  42.621  1.00  0.52           C  
ATOM   3620  N   HIS A 489     -80.555 112.294  44.264  1.00  0.40           N  
ATOM   3621  CA  HIS A 489     -80.331 113.316  45.254  1.00  0.40           C  
ATOM   3622  C   HIS A 489     -81.607 113.669  45.985  1.00  0.40           C  
ATOM   3623  O   HIS A 489     -82.664 113.852  45.389  1.00  0.40           O  
ATOM   3624  CB  HIS A 489     -79.741 114.586  44.608  1.00  0.40           C  
ATOM   3625  CG  HIS A 489     -78.491 114.251  43.855  1.00  0.40           C  
ATOM   3626  ND1 HIS A 489     -78.516 114.275  42.478  1.00  0.40           N  
ATOM   3627  CD2 HIS A 489     -77.303 113.757  44.295  1.00  0.40           C  
ATOM   3628  CE1 HIS A 489     -77.349 113.795  42.099  1.00  0.40           C  
ATOM   3629  NE2 HIS A 489     -76.575 113.463  43.161  1.00  0.40           N  
ATOM   3630  N   PHE A 490     -81.523 113.812  47.324  1.00  0.22           N  
ATOM   3631  CA  PHE A 490     -82.501 114.557  48.097  1.00  0.22           C  
ATOM   3632  C   PHE A 490     -82.550 116.005  47.645  1.00  0.22           C  
ATOM   3633  O   PHE A 490     -81.566 116.547  47.138  1.00  0.22           O  
ATOM   3634  CB  PHE A 490     -82.201 114.538  49.617  1.00  0.22           C  
ATOM   3635  CG  PHE A 490     -82.627 113.231  50.214  1.00  0.22           C  
ATOM   3636  CD1 PHE A 490     -83.948 113.079  50.664  1.00  0.22           C  
ATOM   3637  CD2 PHE A 490     -81.734 112.156  50.344  1.00  0.22           C  
ATOM   3638  CE1 PHE A 490     -84.371 111.876  51.241  1.00  0.22           C  
ATOM   3639  CE2 PHE A 490     -82.149 110.952  50.928  1.00  0.22           C  
ATOM   3640  CZ  PHE A 490     -83.469 110.812  51.376  1.00  0.22           C  
ATOM   3641  N   GLN A 491     -83.703 116.675  47.834  1.00  0.28           N  
ATOM   3642  CA  GLN A 491     -83.936 118.033  47.380  1.00  0.28           C  
ATOM   3643  C   GLN A 491     -83.003 119.059  48.006  1.00  0.28           C  
ATOM   3644  O   GLN A 491     -82.819 120.151  47.483  1.00  0.28           O  
ATOM   3645  CB  GLN A 491     -85.412 118.457  47.624  1.00  0.28           C  
ATOM   3646  CG  GLN A 491     -85.868 118.553  49.107  1.00  0.28           C  
ATOM   3647  CD  GLN A 491     -86.150 117.199  49.767  1.00  0.28           C  
ATOM   3648  OE1 GLN A 491     -86.197 116.143  49.129  1.00  0.28           O  
ATOM   3649  NE2 GLN A 491     -86.355 117.226  51.101  1.00  0.28           N  
ATOM   3650  N   ASP A 492     -82.353 118.695  49.124  1.00  0.47           N  
ATOM   3651  CA  ASP A 492     -81.508 119.538  49.925  1.00  0.47           C  
ATOM   3652  C   ASP A 492     -80.044 119.511  49.472  1.00  0.47           C  
ATOM   3653  O   ASP A 492     -79.185 120.149  50.083  1.00  0.47           O  
ATOM   3654  CB  ASP A 492     -81.600 119.026  51.385  1.00  0.47           C  
ATOM   3655  CG  ASP A 492     -83.063 118.918  51.773  1.00  0.47           C  
ATOM   3656  OD1 ASP A 492     -83.694 119.965  52.049  1.00  0.47           O  
ATOM   3657  OD2 ASP A 492     -83.583 117.773  51.718  1.00  0.47           O  
ATOM   3658  N   TYR A 493     -79.707 118.816  48.363  1.00  0.61           N  
ATOM   3659  CA  TYR A 493     -78.321 118.626  47.939  1.00  0.61           C  
ATOM   3660  C   TYR A 493     -77.861 119.516  46.783  1.00  0.61           C  
ATOM   3661  O   TYR A 493     -76.740 119.363  46.307  1.00  0.61           O  
ATOM   3662  CB  TYR A 493     -78.066 117.144  47.532  1.00  0.61           C  
ATOM   3663  CG  TYR A 493     -78.210 116.129  48.647  1.00  0.61           C  
ATOM   3664  CD1 TYR A 493     -78.279 116.451  50.018  1.00  0.61           C  
ATOM   3665  CD2 TYR A 493     -78.229 114.771  48.282  1.00  0.61           C  
ATOM   3666  CE1 TYR A 493     -78.404 115.444  50.984  1.00  0.61           C  
ATOM   3667  CE2 TYR A 493     -78.318 113.760  49.250  1.00  0.61           C  
ATOM   3668  CZ  TYR A 493     -78.408 114.102  50.603  1.00  0.61           C  
ATOM   3669  OH  TYR A 493     -78.493 113.109  51.598  1.00  0.61           O  
ATOM   3670  N   ASP A 494     -78.670 120.482  46.312  1.00  0.56           N  
ATOM   3671  CA  ASP A 494     -78.256 121.441  45.300  1.00  0.56           C  
ATOM   3672  C   ASP A 494     -77.513 122.641  45.897  1.00  0.56           C  
ATOM   3673  O   ASP A 494     -77.325 122.800  47.099  1.00  0.56           O  
ATOM   3674  CB  ASP A 494     -79.471 121.890  44.446  1.00  0.56           C  
ATOM   3675  CG  ASP A 494     -79.722 120.847  43.371  1.00  0.56           C  
ATOM   3676  OD1 ASP A 494     -78.855 120.743  42.459  1.00  0.56           O  
ATOM   3677  OD2 ASP A 494     -80.759 120.147  43.430  1.00  0.56           O  
ATOM   3678  N   LEU A 495     -77.000 123.542  45.043  1.00  0.56           N  
ATOM   3679  CA  LEU A 495     -76.218 124.689  45.477  1.00  0.56           C  
ATOM   3680  C   LEU A 495     -76.947 125.692  46.367  1.00  0.56           C  
ATOM   3681  O   LEU A 495     -76.407 126.189  47.355  1.00  0.56           O  
ATOM   3682  CB  LEU A 495     -75.740 125.462  44.238  1.00  0.56           C  
ATOM   3683  CG  LEU A 495     -74.889 124.646  43.261  1.00  0.56           C  
ATOM   3684  CD1 LEU A 495     -74.811 125.433  41.952  1.00  0.56           C  
ATOM   3685  CD2 LEU A 495     -73.491 124.411  43.843  1.00  0.56           C  
ATOM   3686  N   ASP A 496     -78.204 126.025  46.019  1.00  0.60           N  
ATOM   3687  CA  ASP A 496     -79.033 126.973  46.737  1.00  0.60           C  
ATOM   3688  C   ASP A 496     -79.411 126.496  48.143  1.00  0.60           C  
ATOM   3689  O   ASP A 496     -79.356 127.218  49.137  1.00  0.60           O  
ATOM   3690  CB  ASP A 496     -80.290 127.236  45.880  1.00  0.60           C  
ATOM   3691  CG  ASP A 496     -80.917 128.535  46.342  1.00  0.60           C  
ATOM   3692  OD1 ASP A 496     -81.799 128.475  47.235  1.00  0.60           O  
ATOM   3693  OD2 ASP A 496     -80.459 129.592  45.837  1.00  0.60           O  
ATOM   3694  N   THR A 497     -79.758 125.209  48.269  1.00  0.59           N  
ATOM   3695  CA  THR A 497     -80.114 124.570  49.525  1.00  0.59           C  
ATOM   3696  C   THR A 497     -78.935 124.524  50.472  1.00  0.59           C  
ATOM   3697  O   THR A 497     -79.035 124.840  51.654  1.00  0.59           O  
ATOM   3698  CB  THR A 497     -80.645 123.172  49.282  1.00  0.59           C  
ATOM   3699  OG1 THR A 497     -79.707 122.383  48.571  1.00  0.59           O  
ATOM   3700  CG2 THR A 497     -81.859 123.275  48.354  1.00  0.59           C  
ATOM   3701  N   VAL A 498     -77.745 124.203  49.935  1.00  0.70           N  
ATOM   3702  CA  VAL A 498     -76.477 124.286  50.632  1.00  0.70           C  
ATOM   3703  C   VAL A 498     -76.145 125.696  51.087  1.00  0.70           C  
ATOM   3704  O   VAL A 498     -75.725 125.874  52.222  1.00  0.70           O  
ATOM   3705  CB  VAL A 498     -75.368 123.691  49.786  1.00  0.70           C  
ATOM   3706  CG1 VAL A 498     -73.980 123.916  50.407  1.00  0.70           C  
ATOM   3707  CG2 VAL A 498     -75.629 122.178  49.695  1.00  0.70           C  
ATOM   3708  N   HIS A 499     -76.390 126.740  50.266  1.00  0.68           N  
ATOM   3709  CA  HIS A 499     -76.221 128.145  50.642  1.00  0.68           C  
ATOM   3710  C   HIS A 499     -76.999 128.520  51.902  1.00  0.68           C  
ATOM   3711  O   HIS A 499     -76.472 129.159  52.812  1.00  0.68           O  
ATOM   3712  CB  HIS A 499     -76.672 129.049  49.460  1.00  0.68           C  
ATOM   3713  CG  HIS A 499     -76.810 130.514  49.732  1.00  0.68           C  
ATOM   3714  ND1 HIS A 499     -75.679 131.293  49.794  1.00  0.68           N  
ATOM   3715  CD2 HIS A 499     -77.917 131.271  49.952  1.00  0.68           C  
ATOM   3716  CE1 HIS A 499     -76.108 132.508  50.057  1.00  0.68           C  
ATOM   3717  NE2 HIS A 499     -77.457 132.554  50.160  1.00  0.68           N  
ATOM   3718  N   GLN A 500     -78.263 128.063  52.013  1.00  0.62           N  
ATOM   3719  CA  GLN A 500     -79.071 128.211  53.213  1.00  0.62           C  
ATOM   3720  C   GLN A 500     -78.517 127.478  54.440  1.00  0.62           C  
ATOM   3721  O   GLN A 500     -78.466 128.027  55.538  1.00  0.62           O  
ATOM   3722  CB  GLN A 500     -80.518 127.729  52.930  1.00  0.62           C  
ATOM   3723  CG  GLN A 500     -81.207 128.509  51.781  1.00  0.62           C  
ATOM   3724  CD  GLN A 500     -82.597 127.948  51.478  1.00  0.62           C  
ATOM   3725  OE1 GLN A 500     -83.410 127.744  52.382  1.00  0.62           O  
ATOM   3726  NE2 GLN A 500     -82.904 127.699  50.184  1.00  0.62           N  
ATOM   3727  N   ILE A 501     -78.069 126.215  54.283  1.00  0.61           N  
ATOM   3728  CA  ILE A 501     -77.460 125.422  55.351  1.00  0.61           C  
ATOM   3729  C   ILE A 501     -76.083 125.922  55.801  1.00  0.61           C  
ATOM   3730  O   ILE A 501     -75.755 125.921  56.992  1.00  0.61           O  
ATOM   3731  CB  ILE A 501     -77.377 123.942  54.947  1.00  0.61           C  
ATOM   3732  CG1 ILE A 501     -78.773 123.340  54.640  1.00  0.61           C  
ATOM   3733  CG2 ILE A 501     -76.660 123.087  56.018  1.00  0.61           C  
ATOM   3734  CD1 ILE A 501     -79.740 123.279  55.830  1.00  0.61           C  
ATOM   3735  N   THR A 502     -75.206 126.326  54.858  1.00  0.74           N  
ATOM   3736  CA  THR A 502     -73.798 126.563  55.156  1.00  0.74           C  
ATOM   3737  C   THR A 502     -73.434 128.006  55.356  1.00  0.74           C  
ATOM   3738  O   THR A 502     -72.499 128.264  56.109  1.00  0.74           O  
ATOM   3739  CB  THR A 502     -72.819 126.013  54.111  1.00  0.74           C  
ATOM   3740  OG1 THR A 502     -72.948 126.638  52.840  1.00  0.74           O  
ATOM   3741  CG2 THR A 502     -73.068 124.516  53.901  1.00  0.74           C  
ATOM   3742  N   ARG A 503     -74.141 128.953  54.696  1.00  0.67           N  
ATOM   3743  CA  ARG A 503     -73.840 130.381  54.631  1.00  0.67           C  
ATOM   3744  C   ARG A 503     -72.749 130.688  53.592  1.00  0.67           C  
ATOM   3745  O   ARG A 503     -72.239 131.803  53.488  1.00  0.67           O  
ATOM   3746  CB  ARG A 503     -73.537 130.989  56.036  1.00  0.67           C  
ATOM   3747  CG  ARG A 503     -73.540 132.523  56.168  1.00  0.67           C  
ATOM   3748  CD  ARG A 503     -72.979 132.952  57.526  1.00  0.67           C  
ATOM   3749  NE  ARG A 503     -72.680 134.419  57.453  1.00  0.67           N  
ATOM   3750  CZ  ARG A 503     -71.521 134.926  57.006  1.00  0.67           C  
ATOM   3751  NH1 ARG A 503     -71.358 136.249  57.000  1.00  0.67           N  
ATOM   3752  NH2 ARG A 503     -70.528 134.158  56.569  1.00  0.67           N  
ATOM   3753  N   THR A 504     -72.391 129.710  52.736  1.00  0.70           N  
ATOM   3754  CA  THR A 504     -71.403 129.907  51.675  1.00  0.70           C  
ATOM   3755  C   THR A 504     -72.130 130.193  50.376  1.00  0.70           C  
ATOM   3756  O   THR A 504     -72.877 129.314  49.944  1.00  0.70           O  
ATOM   3757  CB  THR A 504     -70.513 128.694  51.405  1.00  0.70           C  
ATOM   3758  OG1 THR A 504     -69.728 128.397  52.547  1.00  0.70           O  
ATOM   3759  CG2 THR A 504     -69.507 128.962  50.271  1.00  0.70           C  
ATOM   3760  N   PRO A 505     -71.953 131.340  49.698  1.00  0.53           N  
ATOM   3761  CA  PRO A 505     -72.613 131.663  48.436  1.00  0.53           C  
ATOM   3762  C   PRO A 505     -72.650 130.574  47.385  1.00  0.53           C  
ATOM   3763  O   PRO A 505     -71.596 130.066  47.010  1.00  0.53           O  
ATOM   3764  CB  PRO A 505     -71.864 132.906  47.948  1.00  0.53           C  
ATOM   3765  CG  PRO A 505     -71.539 133.647  49.246  1.00  0.53           C  
ATOM   3766  CD  PRO A 505     -71.268 132.515  50.244  1.00  0.53           C  
ATOM   3767  N   LYS A 506     -73.842 130.257  46.838  1.00  0.53           N  
ATOM   3768  CA  LYS A 506     -74.069 129.186  45.875  1.00  0.53           C  
ATOM   3769  C   LYS A 506     -73.149 129.247  44.649  1.00  0.53           C  
ATOM   3770  O   LYS A 506     -72.673 128.233  44.136  1.00  0.53           O  
ATOM   3771  CB  LYS A 506     -75.565 129.184  45.443  1.00  0.53           C  
ATOM   3772  CG  LYS A 506     -76.004 130.431  44.661  1.00  0.53           C  
ATOM   3773  CD  LYS A 506     -77.478 130.430  44.234  1.00  0.53           C  
ATOM   3774  CE  LYS A 506     -77.899 131.712  43.498  1.00  0.53           C  
ATOM   3775  NZ  LYS A 506     -76.985 132.012  42.377  1.00  0.53           N  
ATOM   3776  N   ASP A 507     -72.845 130.473  44.186  1.00  0.61           N  
ATOM   3777  CA  ASP A 507     -72.029 130.763  43.032  1.00  0.61           C  
ATOM   3778  C   ASP A 507     -70.522 130.600  43.306  1.00  0.61           C  
ATOM   3779  O   ASP A 507     -69.724 130.356  42.399  1.00  0.61           O  
ATOM   3780  CB  ASP A 507     -72.401 132.180  42.528  1.00  0.61           C  
ATOM   3781  CG  ASP A 507     -73.902 132.237  42.329  1.00  0.61           C  
ATOM   3782  OD1 ASP A 507     -74.446 131.540  41.435  1.00  0.61           O  
ATOM   3783  OD2 ASP A 507     -74.595 132.911  43.138  1.00  0.61           O  
ATOM   3784  N   LEU A 508     -70.083 130.645  44.586  1.00  0.60           N  
ATOM   3785  CA  LEU A 508     -68.755 130.189  44.979  1.00  0.60           C  
ATOM   3786  C   LEU A 508     -68.643 128.675  44.910  1.00  0.60           C  
ATOM   3787  O   LEU A 508     -67.649 128.129  44.430  1.00  0.60           O  
ATOM   3788  CB  LEU A 508     -68.371 130.615  46.420  1.00  0.60           C  
ATOM   3789  CG  LEU A 508     -68.137 132.123  46.627  1.00  0.60           C  
ATOM   3790  CD1 LEU A 508     -67.848 132.393  48.111  1.00  0.60           C  
ATOM   3791  CD2 LEU A 508     -66.987 132.670  45.767  1.00  0.60           C  
ATOM   3792  N   ILE A 509     -69.688 127.961  45.382  1.00  0.76           N  
ATOM   3793  CA  ILE A 509     -69.743 126.505  45.415  1.00  0.76           C  
ATOM   3794  C   ILE A 509     -69.676 125.904  44.019  1.00  0.76           C  
ATOM   3795  O   ILE A 509     -68.888 124.995  43.760  1.00  0.76           O  
ATOM   3796  CB  ILE A 509     -70.997 125.988  46.127  1.00  0.76           C  
ATOM   3797  CG1 ILE A 509     -71.218 126.702  47.483  1.00  0.76           C  
ATOM   3798  CG2 ILE A 509     -70.901 124.450  46.290  1.00  0.76           C  
ATOM   3799  CD1 ILE A 509     -72.506 126.275  48.196  1.00  0.76           C  
ATOM   3800  N   VAL A 510     -70.459 126.448  43.056  1.00  0.68           N  
ATOM   3801  CA  VAL A 510     -70.426 126.007  41.664  1.00  0.68           C  
ATOM   3802  C   VAL A 510     -69.079 126.238  41.003  1.00  0.68           C  
ATOM   3803  O   VAL A 510     -68.558 125.372  40.305  1.00  0.68           O  
ATOM   3804  CB  VAL A 510     -71.564 126.592  40.822  1.00  0.68           C  
ATOM   3805  CG1 VAL A 510     -71.375 128.078  40.470  1.00  0.68           C  
ATOM   3806  CG2 VAL A 510     -71.771 125.760  39.542  1.00  0.68           C  
ATOM   3807  N   ARG A 511     -68.442 127.405  41.239  1.00  0.55           N  
ATOM   3808  CA  ARG A 511     -67.141 127.705  40.683  1.00  0.55           C  
ATOM   3809  C   ARG A 511     -66.044 126.797  41.210  1.00  0.55           C  
ATOM   3810  O   ARG A 511     -65.256 126.251  40.441  1.00  0.55           O  
ATOM   3811  CB  ARG A 511     -66.760 129.180  40.948  1.00  0.55           C  
ATOM   3812  CG  ARG A 511     -65.421 129.557  40.288  1.00  0.55           C  
ATOM   3813  CD  ARG A 511     -65.003 131.011  40.477  1.00  0.55           C  
ATOM   3814  NE  ARG A 511     -63.648 131.081  39.853  1.00  0.55           N  
ATOM   3815  CZ  ARG A 511     -62.772 132.068  40.064  1.00  0.55           C  
ATOM   3816  NH1 ARG A 511     -63.111 133.189  40.689  1.00  0.55           N  
ATOM   3817  NH2 ARG A 511     -61.512 131.913  39.669  1.00  0.55           N  
ATOM   3818  N   TRP A 512     -65.990 126.571  42.537  1.00  0.76           N  
ATOM   3819  CA  TRP A 512     -65.027 125.663  43.126  1.00  0.76           C  
ATOM   3820  C   TRP A 512     -65.225 124.211  42.683  1.00  0.76           C  
ATOM   3821  O   TRP A 512     -64.260 123.508  42.385  1.00  0.76           O  
ATOM   3822  CB  TRP A 512     -65.007 125.803  44.671  1.00  0.76           C  
ATOM   3823  CG  TRP A 512     -64.016 124.866  45.336  1.00  0.76           C  
ATOM   3824  CD1 TRP A 512     -62.656 124.847  45.204  1.00  0.76           C  
ATOM   3825  CD2 TRP A 512     -64.387 123.612  45.934  1.00  0.76           C  
ATOM   3826  NE1 TRP A 512     -62.149 123.659  45.680  1.00  0.76           N  
ATOM   3827  CE2 TRP A 512     -63.198 122.873  46.102  1.00  0.76           C  
ATOM   3828  CE3 TRP A 512     -65.627 123.074  46.269  1.00  0.76           C  
ATOM   3829  CZ2 TRP A 512     -63.233 121.567  46.577  1.00  0.76           C  
ATOM   3830  CZ3 TRP A 512     -65.653 121.771  46.784  1.00  0.76           C  
ATOM   3831  CH2 TRP A 512     -64.479 121.015  46.905  1.00  0.76           C  
ATOM   3832  N   ALA A 513     -66.484 123.737  42.588  1.00  0.81           N  
ATOM   3833  CA  ALA A 513     -66.799 122.427  42.054  1.00  0.81           C  
ATOM   3834  C   ALA A 513     -66.375 122.250  40.591  1.00  0.81           C  
ATOM   3835  O   ALA A 513     -65.787 121.234  40.220  1.00  0.81           O  
ATOM   3836  CB  ALA A 513     -68.309 122.173  42.224  1.00  0.81           C  
ATOM   3837  N   ARG A 514     -66.616 123.268  39.736  1.00  0.65           N  
ATOM   3838  CA  ARG A 514     -66.144 123.311  38.363  1.00  0.65           C  
ATOM   3839  C   ARG A 514     -64.634 123.354  38.217  1.00  0.65           C  
ATOM   3840  O   ARG A 514     -64.098 122.555  37.451  1.00  0.65           O  
ATOM   3841  CB  ARG A 514     -66.754 124.494  37.584  1.00  0.65           C  
ATOM   3842  CG  ARG A 514     -68.238 124.285  37.236  1.00  0.65           C  
ATOM   3843  CD  ARG A 514     -68.836 125.502  36.534  1.00  0.65           C  
ATOM   3844  NE  ARG A 514     -70.236 125.150  36.162  1.00  0.65           N  
ATOM   3845  CZ  ARG A 514     -71.219 126.027  35.934  1.00  0.65           C  
ATOM   3846  NH1 ARG A 514     -71.016 127.339  36.013  1.00  0.65           N  
ATOM   3847  NH2 ARG A 514     -72.429 125.587  35.623  1.00  0.65           N  
ATOM   3848  N   ASP A 515     -63.885 124.198  38.970  1.00  0.71           N  
ATOM   3849  CA  ASP A 515     -62.423 124.174  38.974  1.00  0.71           C  
ATOM   3850  C   ASP A 515     -61.919 122.787  39.423  1.00  0.71           C  
ATOM   3851  O   ASP A 515     -61.060 122.175  38.787  1.00  0.71           O  
ATOM   3852  CB  ASP A 515     -61.824 125.278  39.920  1.00  0.71           C  
ATOM   3853  CG  ASP A 515     -61.517 126.626  39.270  1.00  0.71           C  
ATOM   3854  OD1 ASP A 515     -62.015 126.943  38.165  1.00  0.71           O  
ATOM   3855  OD2 ASP A 515     -60.697 127.382  39.872  1.00  0.71           O  
ATOM   3856  N   SER A 516     -62.516 122.219  40.494  1.00  0.76           N  
ATOM   3857  CA  SER A 516     -62.187 120.897  41.029  1.00  0.76           C  
ATOM   3858  C   SER A 516     -62.404 119.740  40.089  1.00  0.76           C  
ATOM   3859  O   SER A 516     -61.581 118.830  40.016  1.00  0.76           O  
ATOM   3860  CB  SER A 516     -62.933 120.557  42.338  1.00  0.76           C  
ATOM   3861  OG  SER A 516     -62.547 121.462  43.365  1.00  0.76           O  
ATOM   3862  N   GLY A 517     -63.518 119.737  39.330  1.00  0.73           N  
ATOM   3863  CA  GLY A 517     -63.754 118.729  38.304  1.00  0.73           C  
ATOM   3864  C   GLY A 517     -62.881 118.885  37.085  1.00  0.73           C  
ATOM   3865  O   GLY A 517     -62.449 117.902  36.494  1.00  0.73           O  
ATOM   3866  N   THR A 518     -62.600 120.139  36.687  1.00  0.66           N  
ATOM   3867  CA  THR A 518     -61.807 120.471  35.501  1.00  0.66           C  
ATOM   3868  C   THR A 518     -60.326 120.167  35.601  1.00  0.66           C  
ATOM   3869  O   THR A 518     -59.752 119.600  34.677  1.00  0.66           O  
ATOM   3870  CB  THR A 518     -61.927 121.940  35.116  1.00  0.66           C  
ATOM   3871  OG1 THR A 518     -63.295 122.222  34.875  1.00  0.66           O  
ATOM   3872  CG2 THR A 518     -61.218 122.261  33.791  1.00  0.66           C  
ATOM   3873  N   ILE A 519     -59.651 120.540  36.715  1.00  0.68           N  
ATOM   3874  CA  ILE A 519     -58.183 120.569  36.785  1.00  0.68           C  
ATOM   3875  C   ILE A 519     -57.463 119.234  36.570  1.00  0.68           C  
ATOM   3876  O   ILE A 519     -56.525 119.154  35.776  1.00  0.68           O  
ATOM   3877  CB  ILE A 519     -57.725 121.282  38.071  1.00  0.68           C  
ATOM   3878  CG1 ILE A 519     -57.940 122.818  37.977  1.00  0.68           C  
ATOM   3879  CG2 ILE A 519     -56.262 120.979  38.470  1.00  0.68           C  
ATOM   3880  CD1 ILE A 519     -57.030 123.561  36.985  1.00  0.68           C  
ATOM   3881  N   LYS A 520     -57.887 118.131  37.215  1.00  0.59           N  
ATOM   3882  CA  LYS A 520     -57.399 116.796  36.907  1.00  0.59           C  
ATOM   3883  C   LYS A 520     -56.260 116.287  37.794  1.00  0.59           C  
ATOM   3884  O   LYS A 520     -56.176 115.072  37.990  1.00  0.59           O  
ATOM   3885  CB  LYS A 520     -58.584 115.802  36.970  1.00  0.59           C  
ATOM   3886  CG  LYS A 520     -59.613 116.064  35.863  1.00  0.59           C  
ATOM   3887  CD  LYS A 520     -60.703 114.984  35.827  1.00  0.59           C  
ATOM   3888  CE  LYS A 520     -61.691 115.175  34.676  1.00  0.59           C  
ATOM   3889  NZ  LYS A 520     -62.666 114.074  34.683  1.00  0.59           N  
ATOM   3890  N   PRO A 521     -55.342 117.062  38.352  1.00  0.74           N  
ATOM   3891  CA  PRO A 521     -54.677 116.635  39.572  1.00  0.74           C  
ATOM   3892  C   PRO A 521     -55.074 117.542  40.724  1.00  0.74           C  
ATOM   3893  O   PRO A 521     -54.475 118.603  40.909  1.00  0.74           O  
ATOM   3894  CB  PRO A 521     -53.183 116.666  39.231  1.00  0.74           C  
ATOM   3895  CG  PRO A 521     -53.057 117.775  38.186  1.00  0.74           C  
ATOM   3896  CD  PRO A 521     -54.427 117.832  37.502  1.00  0.74           C  
ATOM   3897  N   ALA A 522     -56.091 117.127  41.508  1.00  0.77           N  
ATOM   3898  CA  ALA A 522     -56.606 117.889  42.624  1.00  0.77           C  
ATOM   3899  C   ALA A 522     -56.596 117.090  43.928  1.00  0.77           C  
ATOM   3900  O   ALA A 522     -56.772 115.871  43.964  1.00  0.77           O  
ATOM   3901  CB  ALA A 522     -58.029 118.384  42.297  1.00  0.77           C  
ATOM   3902  N   ALA A 523     -56.366 117.782  45.054  1.00  0.81           N  
ATOM   3903  CA  ALA A 523     -56.225 117.183  46.360  1.00  0.81           C  
ATOM   3904  C   ALA A 523     -57.117 117.871  47.381  1.00  0.81           C  
ATOM   3905  O   ALA A 523     -57.289 119.091  47.364  1.00  0.81           O  
ATOM   3906  CB  ALA A 523     -54.755 117.306  46.797  1.00  0.81           C  
ATOM   3907  N   ILE A 524     -57.710 117.100  48.321  1.00  0.79           N  
ATOM   3908  CA  ILE A 524     -58.449 117.687  49.432  1.00  0.79           C  
ATOM   3909  C   ILE A 524     -57.753 117.303  50.710  1.00  0.79           C  
ATOM   3910  O   ILE A 524     -57.697 116.144  51.127  1.00  0.79           O  
ATOM   3911  CB  ILE A 524     -59.933 117.337  49.527  1.00  0.79           C  
ATOM   3912  CG1 ILE A 524     -60.655 117.799  48.240  1.00  0.79           C  
ATOM   3913  CG2 ILE A 524     -60.549 118.012  50.783  1.00  0.79           C  
ATOM   3914  CD1 ILE A 524     -62.130 117.395  48.192  1.00  0.79           C  
ATOM   3915  N   HIS A 525     -57.218 118.327  51.382  1.00  0.76           N  
ATOM   3916  CA  HIS A 525     -56.528 118.202  52.634  1.00  0.76           C  
ATOM   3917  C   HIS A 525     -57.518 118.395  53.758  1.00  0.76           C  
ATOM   3918  O   HIS A 525     -58.225 119.399  53.802  1.00  0.76           O  
ATOM   3919  CB  HIS A 525     -55.450 119.288  52.755  1.00  0.76           C  
ATOM   3920  CG  HIS A 525     -54.586 119.451  51.540  1.00  0.76           C  
ATOM   3921  ND1 HIS A 525     -53.939 120.661  51.371  1.00  0.76           N  
ATOM   3922  CD2 HIS A 525     -54.241 118.588  50.546  1.00  0.76           C  
ATOM   3923  CE1 HIS A 525     -53.213 120.509  50.283  1.00  0.76           C  
ATOM   3924  NE2 HIS A 525     -53.363 119.279  49.741  1.00  0.76           N  
ATOM   3925  N   ASN A 526     -57.610 117.440  54.694  1.00  0.72           N  
ATOM   3926  CA  ASN A 526     -58.642 117.465  55.716  1.00  0.72           C  
ATOM   3927  C   ASN A 526     -58.041 117.117  57.060  1.00  0.72           C  
ATOM   3928  O   ASN A 526     -56.920 116.627  57.131  1.00  0.72           O  
ATOM   3929  CB  ASN A 526     -59.861 116.567  55.348  1.00  0.72           C  
ATOM   3930  CG  ASN A 526     -59.499 115.102  55.112  1.00  0.72           C  
ATOM   3931  OD1 ASN A 526     -59.696 114.262  55.993  1.00  0.72           O  
ATOM   3932  ND2 ASN A 526     -58.971 114.755  53.917  1.00  0.72           N  
ATOM   3933  N   GLY A 527     -58.740 117.399  58.174  1.00  0.75           N  
ATOM   3934  CA  GLY A 527     -58.161 117.121  59.477  1.00  0.75           C  
ATOM   3935  C   GLY A 527     -59.149 117.200  60.592  1.00  0.75           C  
ATOM   3936  O   GLY A 527     -60.353 117.026  60.418  1.00  0.75           O  
ATOM   3937  N   GLU A 528     -58.645 117.526  61.788  1.00  0.64           N  
ATOM   3938  CA  GLU A 528     -59.332 117.534  63.058  1.00  0.64           C  
ATOM   3939  C   GLU A 528     -60.556 118.447  63.072  1.00  0.64           C  
ATOM   3940  O   GLU A 528     -61.595 118.127  63.649  1.00  0.64           O  
ATOM   3941  CB  GLU A 528     -58.322 117.862  64.195  1.00  0.64           C  
ATOM   3942  CG  GLU A 528     -57.561 119.224  64.126  1.00  0.64           C  
ATOM   3943  CD  GLU A 528     -56.323 119.314  63.229  1.00  0.64           C  
ATOM   3944  OE1 GLU A 528     -55.278 119.853  63.683  1.00  0.64           O  
ATOM   3945  OE2 GLU A 528     -56.357 118.921  62.030  1.00  0.64           O  
ATOM   3946  N   GLY A 529     -60.491 119.584  62.344  1.00  0.78           N  
ATOM   3947  CA  GLY A 529     -61.590 120.533  62.212  1.00  0.78           C  
ATOM   3948  C   GLY A 529     -62.828 120.038  61.501  1.00  0.78           C  
ATOM   3949  O   GLY A 529     -63.891 120.619  61.682  1.00  0.78           O  
ATOM   3950  N   THR A 530     -62.748 118.964  60.685  1.00  0.71           N  
ATOM   3951  CA  THR A 530     -63.940 118.304  60.141  1.00  0.71           C  
ATOM   3952  C   THR A 530     -64.177 116.947  60.775  1.00  0.71           C  
ATOM   3953  O   THR A 530     -65.318 116.476  60.813  1.00  0.71           O  
ATOM   3954  CB  THR A 530     -63.915 118.084  58.629  1.00  0.71           C  
ATOM   3955  OG1 THR A 530     -62.704 117.492  58.177  1.00  0.71           O  
ATOM   3956  CG2 THR A 530     -64.039 119.434  57.923  1.00  0.71           C  
ATOM   3957  N   CYS A 531     -63.123 116.297  61.313  1.00  0.69           N  
ATOM   3958  CA  CYS A 531     -63.217 114.981  61.927  1.00  0.69           C  
ATOM   3959  C   CYS A 531     -63.707 114.969  63.373  1.00  0.69           C  
ATOM   3960  O   CYS A 531     -64.234 113.966  63.826  1.00  0.69           O  
ATOM   3961  CB  CYS A 531     -61.874 114.208  61.864  1.00  0.69           C  
ATOM   3962  SG  CYS A 531     -61.316 113.848  60.163  1.00  0.69           S  
ATOM   3963  N   HIS A 532     -63.642 116.070  64.152  1.00  0.60           N  
ATOM   3964  CA  HIS A 532     -64.041 115.991  65.564  1.00  0.60           C  
ATOM   3965  C   HIS A 532     -65.531 116.221  65.794  1.00  0.60           C  
ATOM   3966  O   HIS A 532     -66.006 116.282  66.926  1.00  0.60           O  
ATOM   3967  CB  HIS A 532     -63.280 117.014  66.442  1.00  0.60           C  
ATOM   3968  CG  HIS A 532     -61.873 116.618  66.729  1.00  0.60           C  
ATOM   3969  ND1 HIS A 532     -61.280 117.056  67.898  1.00  0.60           N  
ATOM   3970  CD2 HIS A 532     -61.016 115.841  66.025  1.00  0.60           C  
ATOM   3971  CE1 HIS A 532     -60.072 116.524  67.882  1.00  0.60           C  
ATOM   3972  NE2 HIS A 532     -59.866 115.788  66.771  1.00  0.60           N  
ATOM   3973  N   TYR A 533     -66.337 116.321  64.725  1.00  0.61           N  
ATOM   3974  CA  TYR A 533     -67.783 116.358  64.848  1.00  0.61           C  
ATOM   3975  C   TYR A 533     -68.370 114.964  64.992  1.00  0.61           C  
ATOM   3976  O   TYR A 533     -67.816 113.974  64.528  1.00  0.61           O  
ATOM   3977  CB  TYR A 533     -68.453 117.048  63.632  1.00  0.61           C  
ATOM   3978  CG  TYR A 533     -68.077 118.500  63.610  1.00  0.61           C  
ATOM   3979  CD1 TYR A 533     -68.494 119.359  64.643  1.00  0.61           C  
ATOM   3980  CD2 TYR A 533     -67.300 119.019  62.564  1.00  0.61           C  
ATOM   3981  CE1 TYR A 533     -68.107 120.707  64.646  1.00  0.61           C  
ATOM   3982  CE2 TYR A 533     -66.936 120.371  62.554  1.00  0.61           C  
ATOM   3983  CZ  TYR A 533     -67.319 121.206  63.605  1.00  0.61           C  
ATOM   3984  OH  TYR A 533     -66.885 122.542  63.600  1.00  0.61           O  
ATOM   3985  N   PHE A 534     -69.560 114.843  65.619  1.00  0.49           N  
ATOM   3986  CA  PHE A 534     -70.261 113.573  65.762  1.00  0.49           C  
ATOM   3987  C   PHE A 534     -70.584 112.940  64.403  1.00  0.49           C  
ATOM   3988  O   PHE A 534     -70.318 111.769  64.150  1.00  0.49           O  
ATOM   3989  CB  PHE A 534     -71.548 113.833  66.594  1.00  0.49           C  
ATOM   3990  CG  PHE A 534     -72.302 112.571  66.913  1.00  0.49           C  
ATOM   3991  CD1 PHE A 534     -73.363 112.157  66.091  1.00  0.49           C  
ATOM   3992  CD2 PHE A 534     -71.963 111.794  68.033  1.00  0.49           C  
ATOM   3993  CE1 PHE A 534     -74.081 110.992  66.385  1.00  0.49           C  
ATOM   3994  CE2 PHE A 534     -72.683 110.629  68.334  1.00  0.49           C  
ATOM   3995  CZ  PHE A 534     -73.744 110.230  67.511  1.00  0.49           C  
ATOM   3996  N   HIS A 535     -71.079 113.755  63.450  1.00  0.57           N  
ATOM   3997  CA  HIS A 535     -71.326 113.324  62.085  1.00  0.57           C  
ATOM   3998  C   HIS A 535     -70.122 113.524  61.180  1.00  0.57           C  
ATOM   3999  O   HIS A 535     -70.247 113.886  60.011  1.00  0.57           O  
ATOM   4000  CB  HIS A 535     -72.553 114.032  61.474  1.00  0.57           C  
ATOM   4001  CG  HIS A 535     -73.807 113.668  62.198  1.00  0.57           C  
ATOM   4002  ND1 HIS A 535     -74.190 112.343  62.207  1.00  0.57           N  
ATOM   4003  CD2 HIS A 535     -74.686 114.420  62.909  1.00  0.57           C  
ATOM   4004  CE1 HIS A 535     -75.295 112.309  62.921  1.00  0.57           C  
ATOM   4005  NE2 HIS A 535     -75.642 113.540  63.371  1.00  0.57           N  
ATOM   4006  N   GLN A 536     -68.902 113.238  61.675  1.00  0.61           N  
ATOM   4007  CA  GLN A 536     -67.678 113.271  60.894  1.00  0.61           C  
ATOM   4008  C   GLN A 536     -67.695 112.334  59.698  1.00  0.61           C  
ATOM   4009  O   GLN A 536     -67.153 112.638  58.638  1.00  0.61           O  
ATOM   4010  CB  GLN A 536     -66.461 112.936  61.762  1.00  0.61           C  
ATOM   4011  CG  GLN A 536     -66.540 111.598  62.528  1.00  0.61           C  
ATOM   4012  CD  GLN A 536     -65.127 111.221  62.940  1.00  0.61           C  
ATOM   4013  OE1 GLN A 536     -64.259 111.164  62.064  1.00  0.61           O  
ATOM   4014  NE2 GLN A 536     -64.894 110.936  64.234  1.00  0.61           N  
ATOM   4015  N   THR A 537     -68.402 111.194  59.832  1.00  0.59           N  
ATOM   4016  CA  THR A 537     -68.678 110.218  58.789  1.00  0.59           C  
ATOM   4017  C   THR A 537     -69.332 110.853  57.581  1.00  0.59           C  
ATOM   4018  O   THR A 537     -68.961 110.573  56.447  1.00  0.59           O  
ATOM   4019  CB  THR A 537     -69.600 109.116  59.307  1.00  0.59           C  
ATOM   4020  OG1 THR A 537     -69.006 108.501  60.438  1.00  0.59           O  
ATOM   4021  CG2 THR A 537     -69.823 108.006  58.269  1.00  0.59           C  
ATOM   4022  N   ALA A 538     -70.302 111.769  57.773  1.00  0.60           N  
ATOM   4023  CA  ALA A 538     -70.894 112.527  56.687  1.00  0.60           C  
ATOM   4024  C   ALA A 538     -69.921 113.499  56.017  1.00  0.60           C  
ATOM   4025  O   ALA A 538     -69.814 113.546  54.791  1.00  0.60           O  
ATOM   4026  CB  ALA A 538     -72.119 113.292  57.222  1.00  0.60           C  
ATOM   4027  N   ASN A 539     -69.142 114.261  56.818  1.00  0.62           N  
ATOM   4028  CA  ASN A 539     -68.154 115.216  56.324  1.00  0.62           C  
ATOM   4029  C   ASN A 539     -67.045 114.555  55.507  1.00  0.62           C  
ATOM   4030  O   ASN A 539     -66.711 114.968  54.398  1.00  0.62           O  
ATOM   4031  CB  ASN A 539     -67.465 115.966  57.503  1.00  0.62           C  
ATOM   4032  CG  ASN A 539     -68.466 116.789  58.306  1.00  0.62           C  
ATOM   4033  OD1 ASN A 539     -69.512 117.208  57.812  1.00  0.62           O  
ATOM   4034  ND2 ASN A 539     -68.125 117.066  59.586  1.00  0.62           N  
ATOM   4035  N   ALA A 540     -66.467 113.468  56.044  1.00  0.64           N  
ATOM   4036  CA  ALA A 540     -65.424 112.699  55.411  1.00  0.64           C  
ATOM   4037  C   ALA A 540     -65.869 111.913  54.188  1.00  0.64           C  
ATOM   4038  O   ALA A 540     -65.172 111.875  53.176  1.00  0.64           O  
ATOM   4039  CB  ALA A 540     -64.825 111.753  56.453  1.00  0.64           C  
ATOM   4040  N   ARG A 541     -67.061 111.274  54.227  1.00  0.56           N  
ATOM   4041  CA  ARG A 541     -67.615 110.613  53.056  1.00  0.56           C  
ATOM   4042  C   ARG A 541     -67.932 111.585  51.934  1.00  0.56           C  
ATOM   4043  O   ARG A 541     -67.670 111.280  50.774  1.00  0.56           O  
ATOM   4044  CB  ARG A 541     -68.854 109.740  53.372  1.00  0.56           C  
ATOM   4045  CG  ARG A 541     -68.505 108.486  54.202  1.00  0.56           C  
ATOM   4046  CD  ARG A 541     -69.701 107.601  54.554  1.00  0.56           C  
ATOM   4047  NE  ARG A 541     -70.153 106.937  53.289  1.00  0.56           N  
ATOM   4048  CZ  ARG A 541     -71.265 106.198  53.190  1.00  0.56           C  
ATOM   4049  NH1 ARG A 541     -72.029 105.962  54.253  1.00  0.56           N  
ATOM   4050  NH2 ARG A 541     -71.607 105.667  52.018  1.00  0.56           N  
ATOM   4051  N   GLY A 542     -68.458 112.789  52.255  1.00  0.65           N  
ATOM   4052  CA  GLY A 542     -68.558 113.914  51.328  1.00  0.65           C  
ATOM   4053  C   GLY A 542     -67.279 114.264  50.599  1.00  0.65           C  
ATOM   4054  O   GLY A 542     -67.256 114.375  49.375  1.00  0.65           O  
ATOM   4055  N   ALA A 543     -66.167 114.425  51.347  1.00  0.71           N  
ATOM   4056  CA  ALA A 543     -64.849 114.673  50.791  1.00  0.71           C  
ATOM   4057  C   ALA A 543     -64.345 113.559  49.896  1.00  0.71           C  
ATOM   4058  O   ALA A 543     -63.870 113.795  48.785  1.00  0.71           O  
ATOM   4059  CB  ALA A 543     -63.836 114.882  51.937  1.00  0.71           C  
ATOM   4060  N   ALA A 544     -64.500 112.303  50.349  1.00  0.71           N  
ATOM   4061  CA  ALA A 544     -64.151 111.123  49.596  1.00  0.71           C  
ATOM   4062  C   ALA A 544     -64.926 110.998  48.289  1.00  0.71           C  
ATOM   4063  O   ALA A 544     -64.341 110.725  47.247  1.00  0.71           O  
ATOM   4064  CB  ALA A 544     -64.367 109.881  50.477  1.00  0.71           C  
ATOM   4065  N   MET A 545     -66.249 111.266  48.282  1.00  0.64           N  
ATOM   4066  CA  MET A 545     -67.056 111.267  47.071  1.00  0.64           C  
ATOM   4067  C   MET A 545     -66.623 112.294  46.031  1.00  0.64           C  
ATOM   4068  O   MET A 545     -66.549 111.973  44.848  1.00  0.64           O  
ATOM   4069  CB  MET A 545     -68.556 111.475  47.389  1.00  0.64           C  
ATOM   4070  CG  MET A 545     -69.239 110.247  48.025  1.00  0.64           C  
ATOM   4071  SD  MET A 545     -69.195 108.729  47.017  1.00  0.64           S  
ATOM   4072  CE  MET A 545     -70.314 109.275  45.698  1.00  0.64           C  
ATOM   4073  N   VAL A 546     -66.278 113.534  46.443  1.00  0.67           N  
ATOM   4074  CA  VAL A 546     -65.733 114.572  45.565  1.00  0.67           C  
ATOM   4075  C   VAL A 546     -64.411 114.163  44.916  1.00  0.67           C  
ATOM   4076  O   VAL A 546     -64.148 114.432  43.744  1.00  0.67           O  
ATOM   4077  CB  VAL A 546     -65.590 115.905  46.304  1.00  0.67           C  
ATOM   4078  CG1 VAL A 546     -64.808 116.949  45.475  1.00  0.67           C  
ATOM   4079  CG2 VAL A 546     -67.002 116.445  46.601  1.00  0.67           C  
ATOM   4080  N   LEU A 547     -63.534 113.484  45.667  1.00  0.66           N  
ATOM   4081  CA  LEU A 547     -62.308 112.905  45.151  1.00  0.66           C  
ATOM   4082  C   LEU A 547     -62.490 111.675  44.272  1.00  0.66           C  
ATOM   4083  O   LEU A 547     -61.819 111.506  43.255  1.00  0.66           O  
ATOM   4084  CB  LEU A 547     -61.415 112.544  46.344  1.00  0.66           C  
ATOM   4085  CG  LEU A 547     -60.985 113.784  47.141  1.00  0.66           C  
ATOM   4086  CD1 LEU A 547     -60.502 113.348  48.523  1.00  0.66           C  
ATOM   4087  CD2 LEU A 547     -59.922 114.592  46.382  1.00  0.66           C  
ATOM   4088  N   ILE A 548     -63.395 110.758  44.652  1.00  0.66           N  
ATOM   4089  CA  ILE A 548     -63.716 109.562  43.891  1.00  0.66           C  
ATOM   4090  C   ILE A 548     -64.355 109.884  42.546  1.00  0.66           C  
ATOM   4091  O   ILE A 548     -63.933 109.350  41.523  1.00  0.66           O  
ATOM   4092  CB  ILE A 548     -64.559 108.608  44.741  1.00  0.66           C  
ATOM   4093  CG1 ILE A 548     -63.653 107.947  45.810  1.00  0.66           C  
ATOM   4094  CG2 ILE A 548     -65.260 107.535  43.883  1.00  0.66           C  
ATOM   4095  CD1 ILE A 548     -64.424 107.171  46.886  1.00  0.66           C  
ATOM   4096  N   ILE A 549     -65.336 110.814  42.491  1.00  0.61           N  
ATOM   4097  CA  ILE A 549     -66.038 111.199  41.265  1.00  0.61           C  
ATOM   4098  C   ILE A 549     -65.122 111.801  40.194  1.00  0.61           C  
ATOM   4099  O   ILE A 549     -65.342 111.646  38.996  1.00  0.61           O  
ATOM   4100  CB  ILE A 549     -67.253 112.090  41.564  1.00  0.61           C  
ATOM   4101  CG1 ILE A 549     -68.263 112.186  40.396  1.00  0.61           C  
ATOM   4102  CG2 ILE A 549     -66.813 113.493  42.013  1.00  0.61           C  
ATOM   4103  CD1 ILE A 549     -69.238 111.007  40.350  1.00  0.61           C  
ATOM   4104  N   THR A 550     -64.033 112.487  40.597  1.00  0.65           N  
ATOM   4105  CA  THR A 550     -63.103 113.132  39.678  1.00  0.65           C  
ATOM   4106  C   THR A 550     -61.911 112.268  39.315  1.00  0.65           C  
ATOM   4107  O   THR A 550     -61.129 112.643  38.442  1.00  0.65           O  
ATOM   4108  CB  THR A 550     -62.540 114.420  40.266  1.00  0.65           C  
ATOM   4109  OG1 THR A 550     -62.069 114.209  41.586  1.00  0.65           O  
ATOM   4110  CG2 THR A 550     -63.650 115.469  40.379  1.00  0.65           C  
ATOM   4111  N   GLY A 551     -61.753 111.075  39.933  1.00  0.71           N  
ATOM   4112  CA  GLY A 551     -60.636 110.180  39.636  1.00  0.71           C  
ATOM   4113  C   GLY A 551     -59.373 110.472  40.400  1.00  0.71           C  
ATOM   4114  O   GLY A 551     -58.274 110.169  39.942  1.00  0.71           O  
ATOM   4115  N   ASN A 552     -59.484 111.073  41.599  1.00  0.69           N  
ATOM   4116  CA  ASN A 552     -58.321 111.518  42.343  1.00  0.69           C  
ATOM   4117  C   ASN A 552     -57.793 110.493  43.353  1.00  0.69           C  
ATOM   4118  O   ASN A 552     -56.740 110.699  43.949  1.00  0.69           O  
ATOM   4119  CB  ASN A 552     -58.668 112.806  43.136  1.00  0.69           C  
ATOM   4120  CG  ASN A 552     -58.703 114.045  42.245  1.00  0.69           C  
ATOM   4121  OD1 ASN A 552     -58.028 114.170  41.222  1.00  0.69           O  
ATOM   4122  ND2 ASN A 552     -59.461 115.063  42.711  1.00  0.69           N  
ATOM   4123  N   VAL A 553     -58.445 109.346  43.605  1.00  0.65           N  
ATOM   4124  CA  VAL A 553     -57.905 108.413  44.599  1.00  0.65           C  
ATOM   4125  C   VAL A 553     -56.999 107.377  43.946  1.00  0.65           C  
ATOM   4126  O   VAL A 553     -57.456 106.509  43.210  1.00  0.65           O  
ATOM   4127  CB  VAL A 553     -58.985 107.737  45.432  1.00  0.65           C  
ATOM   4128  CG1 VAL A 553     -58.350 106.804  46.487  1.00  0.65           C  
ATOM   4129  CG2 VAL A 553     -59.828 108.817  46.143  1.00  0.65           C  
ATOM   4130  N   GLY A 554     -55.671 107.438  44.217  1.00  0.68           N  
ATOM   4131  CA  GLY A 554     -54.713 106.437  43.732  1.00  0.68           C  
ATOM   4132  C   GLY A 554     -53.747 106.941  42.694  1.00  0.68           C  
ATOM   4133  O   GLY A 554     -53.083 106.160  42.021  1.00  0.68           O  
ATOM   4134  N   LYS A 555     -53.636 108.266  42.537  1.00  0.66           N  
ATOM   4135  CA  LYS A 555     -52.783 108.907  41.562  1.00  0.66           C  
ATOM   4136  C   LYS A 555     -51.899 109.900  42.306  1.00  0.66           C  
ATOM   4137  O   LYS A 555     -52.296 110.461  43.323  1.00  0.66           O  
ATOM   4138  CB  LYS A 555     -53.702 109.573  40.504  1.00  0.66           C  
ATOM   4139  CG  LYS A 555     -53.078 110.567  39.514  1.00  0.66           C  
ATOM   4140  CD  LYS A 555     -54.197 111.259  38.715  1.00  0.66           C  
ATOM   4141  CE  LYS A 555     -53.706 112.322  37.736  1.00  0.66           C  
ATOM   4142  NZ  LYS A 555     -54.870 112.927  37.059  1.00  0.66           N  
ATOM   4143  N   PHE A 556     -50.641 110.096  41.855  1.00  0.69           N  
ATOM   4144  CA  PHE A 556     -49.748 111.110  42.402  1.00  0.69           C  
ATOM   4145  C   PHE A 556     -50.245 112.532  42.173  1.00  0.69           C  
ATOM   4146  O   PHE A 556     -50.773 112.875  41.113  1.00  0.69           O  
ATOM   4147  CB  PHE A 556     -48.307 110.994  41.840  1.00  0.69           C  
ATOM   4148  CG  PHE A 556     -47.707 109.674  42.226  1.00  0.69           C  
ATOM   4149  CD1 PHE A 556     -47.273 109.469  43.545  1.00  0.69           C  
ATOM   4150  CD2 PHE A 556     -47.570 108.633  41.292  1.00  0.69           C  
ATOM   4151  CE1 PHE A 556     -46.716 108.244  43.931  1.00  0.69           C  
ATOM   4152  CE2 PHE A 556     -47.016 107.404  41.674  1.00  0.69           C  
ATOM   4153  CZ  PHE A 556     -46.588 107.210  42.994  1.00  0.69           C  
ATOM   4154  N   GLY A 557     -50.078 113.393  43.189  1.00  0.75           N  
ATOM   4155  CA  GLY A 557     -50.574 114.754  43.227  1.00  0.75           C  
ATOM   4156  C   GLY A 557     -52.017 114.883  43.596  1.00  0.75           C  
ATOM   4157  O   GLY A 557     -52.587 115.967  43.504  1.00  0.75           O  
ATOM   4158  N   THR A 558     -52.693 113.791  43.985  1.00  0.76           N  
ATOM   4159  CA  THR A 558     -54.142 113.821  44.109  1.00  0.76           C  
ATOM   4160  C   THR A 558     -54.638 113.056  45.308  1.00  0.76           C  
ATOM   4161  O   THR A 558     -53.942 112.256  45.925  1.00  0.76           O  
ATOM   4162  CB  THR A 558     -54.898 113.319  42.872  1.00  0.76           C  
ATOM   4163  OG1 THR A 558     -54.781 111.933  42.633  1.00  0.76           O  
ATOM   4164  CG2 THR A 558     -54.323 113.937  41.614  1.00  0.76           C  
ATOM   4165  N   GLY A 559     -55.916 113.272  45.667  1.00  0.77           N  
ATOM   4166  CA  GLY A 559     -56.630 112.318  46.507  1.00  0.77           C  
ATOM   4167  C   GLY A 559     -57.043 112.812  47.846  1.00  0.77           C  
ATOM   4168  O   GLY A 559     -57.278 113.999  48.066  1.00  0.77           O  
ATOM   4169  N   GLN A 560     -57.217 111.844  48.763  1.00  0.64           N  
ATOM   4170  CA  GLN A 560     -57.654 112.096  50.111  1.00  0.64           C  
ATOM   4171  C   GLN A 560     -56.435 112.195  50.980  1.00  0.64           C  
ATOM   4172  O   GLN A 560     -55.757 111.214  51.270  1.00  0.64           O  
ATOM   4173  CB  GLN A 560     -58.609 110.992  50.630  1.00  0.64           C  
ATOM   4174  CG  GLN A 560     -59.186 111.283  52.038  1.00  0.64           C  
ATOM   4175  CD  GLN A 560     -60.358 110.361  52.381  1.00  0.64           C  
ATOM   4176  OE1 GLN A 560     -61.028 109.786  51.522  1.00  0.64           O  
ATOM   4177  NE2 GLN A 560     -60.652 110.243  53.695  1.00  0.64           N  
ATOM   4178  N   HIS A 561     -56.123 113.426  51.390  1.00  0.49           N  
ATOM   4179  CA  HIS A 561     -55.008 113.702  52.249  1.00  0.49           C  
ATOM   4180  C   HIS A 561     -55.580 114.033  53.605  1.00  0.49           C  
ATOM   4181  O   HIS A 561     -55.693 115.202  53.985  1.00  0.49           O  
ATOM   4182  CB  HIS A 561     -54.169 114.898  51.739  1.00  0.49           C  
ATOM   4183  CG  HIS A 561     -53.583 114.765  50.359  1.00  0.49           C  
ATOM   4184  ND1 HIS A 561     -54.421 114.752  49.263  1.00  0.49           N  
ATOM   4185  CD2 HIS A 561     -52.290 114.665  49.954  1.00  0.49           C  
ATOM   4186  CE1 HIS A 561     -53.627 114.625  48.219  1.00  0.49           C  
ATOM   4187  NE2 HIS A 561     -52.327 114.576  48.577  1.00  0.49           N  
ATOM   4188  N   THR A 562     -56.019 113.015  54.379  1.00  0.60           N  
ATOM   4189  CA  THR A 562     -56.341 113.242  55.784  1.00  0.60           C  
ATOM   4190  C   THR A 562     -55.053 113.536  56.515  1.00  0.60           C  
ATOM   4191  O   THR A 562     -54.059 112.842  56.334  1.00  0.60           O  
ATOM   4192  CB  THR A 562     -57.112 112.113  56.470  1.00  0.60           C  
ATOM   4193  OG1 THR A 562     -58.377 111.913  55.840  1.00  0.60           O  
ATOM   4194  CG2 THR A 562     -57.422 112.429  57.944  1.00  0.60           C  
ATOM   4195  N   TRP A 563     -55.025 114.639  57.288  1.00  0.55           N  
ATOM   4196  CA  TRP A 563     -53.938 114.908  58.186  1.00  0.55           C  
ATOM   4197  C   TRP A 563     -54.473 115.307  59.552  1.00  0.55           C  
ATOM   4198  O   TRP A 563     -55.004 116.395  59.740  1.00  0.55           O  
ATOM   4199  CB  TRP A 563     -52.940 115.955  57.639  1.00  0.55           C  
ATOM   4200  CG  TRP A 563     -51.994 115.401  56.577  1.00  0.55           C  
ATOM   4201  CD1 TRP A 563     -51.168 114.307  56.638  1.00  0.55           C  
ATOM   4202  CD2 TRP A 563     -51.848 115.935  55.252  1.00  0.55           C  
ATOM   4203  NE1 TRP A 563     -50.448 114.181  55.470  1.00  0.55           N  
ATOM   4204  CE2 TRP A 563     -50.877 115.147  54.596  1.00  0.55           C  
ATOM   4205  CE3 TRP A 563     -52.488 116.984  54.597  1.00  0.55           C  
ATOM   4206  CZ2 TRP A 563     -50.532 115.397  53.278  1.00  0.55           C  
ATOM   4207  CZ3 TRP A 563     -52.137 117.227  53.262  1.00  0.55           C  
ATOM   4208  CH2 TRP A 563     -51.172 116.448  52.614  1.00  0.55           C  
ATOM   4209  N   ALA A 564     -54.312 114.458  60.567  1.00  0.52           N  
ATOM   4210  CA  ALA A 564     -54.499 114.736  61.971  1.00  0.52           C  
ATOM   4211  C   ALA A 564     -53.155 114.649  62.691  1.00  0.52           C  
ATOM   4212  O   ALA A 564     -52.436 115.648  62.768  1.00  0.52           O  
ATOM   4213  CB  ALA A 564     -55.543 113.772  62.570  1.00  0.52           C  
ATOM   4214  N   GLY A 565     -52.779 113.462  63.223  1.00  0.52           N  
ATOM   4215  CA  GLY A 565     -51.577 113.274  64.036  1.00  0.52           C  
ATOM   4216  C   GLY A 565     -50.585 112.273  63.497  1.00  0.52           C  
ATOM   4217  O   GLY A 565     -50.673 111.781  62.383  1.00  0.52           O  
ATOM   4218  N   ASN A 566     -49.541 111.931  64.270  1.00  0.44           N  
ATOM   4219  CA  ASN A 566     -48.475 111.087  63.758  1.00  0.44           C  
ATOM   4220  C   ASN A 566     -48.774 109.587  63.850  1.00  0.44           C  
ATOM   4221  O   ASN A 566     -48.453 109.010  64.872  1.00  0.44           O  
ATOM   4222  CB  ASN A 566     -47.164 111.360  64.568  1.00  0.44           C  
ATOM   4223  CG  ASN A 566     -45.992 110.700  63.849  1.00  0.44           C  
ATOM   4224  OD1 ASN A 566     -46.163 110.288  62.703  1.00  0.44           O  
ATOM   4225  ND2 ASN A 566     -44.814 110.563  64.486  1.00  0.44           N  
ATOM   4226  N   TYR A 567     -49.290 108.903  62.799  1.00  0.36           N  
ATOM   4227  CA  TYR A 567     -49.461 107.445  62.831  1.00  0.36           C  
ATOM   4228  C   TYR A 567     -48.465 106.580  62.094  1.00  0.36           C  
ATOM   4229  O   TYR A 567     -48.337 105.400  62.395  1.00  0.36           O  
ATOM   4230  CB  TYR A 567     -50.832 106.969  62.281  1.00  0.36           C  
ATOM   4231  CG  TYR A 567     -51.037 106.974  60.770  1.00  0.36           C  
ATOM   4232  CD1 TYR A 567     -50.769 108.123  60.016  1.00  0.36           C  
ATOM   4233  CD2 TYR A 567     -51.567 105.850  60.105  1.00  0.36           C  
ATOM   4234  CE1 TYR A 567     -51.183 108.223  58.687  1.00  0.36           C  
ATOM   4235  CE2 TYR A 567     -51.930 105.932  58.752  1.00  0.36           C  
ATOM   4236  CZ  TYR A 567     -51.782 107.138  58.063  1.00  0.36           C  
ATOM   4237  OH  TYR A 567     -52.206 107.267  56.736  1.00  0.36           O  
ATOM   4238  N   LYS A 568     -47.794 107.092  61.056  1.00  0.31           N  
ATOM   4239  CA  LYS A 568     -47.353 106.221  59.981  1.00  0.31           C  
ATOM   4240  C   LYS A 568     -45.990 105.615  60.240  1.00  0.31           C  
ATOM   4241  O   LYS A 568     -45.032 106.310  60.547  1.00  0.31           O  
ATOM   4242  CB  LYS A 568     -47.379 106.993  58.650  1.00  0.31           C  
ATOM   4243  CG  LYS A 568     -46.649 106.375  57.449  1.00  0.31           C  
ATOM   4244  CD  LYS A 568     -47.367 105.162  56.856  1.00  0.31           C  
ATOM   4245  CE  LYS A 568     -46.604 104.625  55.648  1.00  0.31           C  
ATOM   4246  NZ  LYS A 568     -47.324 103.478  55.066  1.00  0.31           N  
ATOM   4247  N   ALA A 569     -45.902 104.275  60.143  1.00  0.33           N  
ATOM   4248  CA  ALA A 569     -44.692 103.513  60.321  1.00  0.33           C  
ATOM   4249  C   ALA A 569     -44.428 102.689  59.081  1.00  0.33           C  
ATOM   4250  O   ALA A 569     -43.789 103.133  58.129  1.00  0.33           O  
ATOM   4251  CB  ALA A 569     -44.798 102.601  61.566  1.00  0.33           C  
ATOM   4252  N   GLY A 570     -44.944 101.451  59.039  1.00  0.30           N  
ATOM   4253  CA  GLY A 570     -44.734 100.534  57.935  1.00  0.30           C  
ATOM   4254  C   GLY A 570     -45.926 100.373  57.030  1.00  0.30           C  
ATOM   4255  O   GLY A 570     -46.675 101.306  56.719  1.00  0.30           O  
ATOM   4256  N   THR A 571     -46.093  99.121  56.592  1.00  0.24           N  
ATOM   4257  CA  THR A 571     -47.132  98.560  55.743  1.00  0.24           C  
ATOM   4258  C   THR A 571     -47.126  97.089  56.122  1.00  0.24           C  
ATOM   4259  O   THR A 571     -46.280  96.708  56.930  1.00  0.24           O  
ATOM   4260  CB  THR A 571     -46.921  98.692  54.232  1.00  0.24           C  
ATOM   4261  OG1 THR A 571     -45.604  98.320  53.851  1.00  0.24           O  
ATOM   4262  CG2 THR A 571     -47.115 100.154  53.809  1.00  0.24           C  
ATOM   4263  N   TRP A 572     -48.086  96.280  55.609  1.00  0.14           N  
ATOM   4264  CA  TRP A 572     -48.240  94.837  55.819  1.00  0.14           C  
ATOM   4265  C   TRP A 572     -49.219  94.486  56.914  1.00  0.14           C  
ATOM   4266  O   TRP A 572     -49.974  95.341  57.360  1.00  0.14           O  
ATOM   4267  CB  TRP A 572     -46.933  93.994  55.901  1.00  0.14           C  
ATOM   4268  CG  TRP A 572     -46.297  93.892  54.550  1.00  0.14           C  
ATOM   4269  CD1 TRP A 572     -45.360  94.675  53.941  1.00  0.14           C  
ATOM   4270  CD2 TRP A 572     -46.755  92.948  53.573  1.00  0.14           C  
ATOM   4271  NE1 TRP A 572     -45.187  94.267  52.634  1.00  0.14           N  
ATOM   4272  CE2 TRP A 572     -46.040  93.208  52.390  1.00  0.14           C  
ATOM   4273  CE3 TRP A 572     -47.715  91.937  53.639  1.00  0.14           C  
ATOM   4274  CZ2 TRP A 572     -46.266  92.454  51.247  1.00  0.14           C  
ATOM   4275  CZ3 TRP A 572     -47.940  91.174  52.485  1.00  0.14           C  
ATOM   4276  CH2 TRP A 572     -47.224  91.427  51.306  1.00  0.14           C  
ATOM   4277  N   THR A 573     -49.260  93.189  57.296  1.00  0.21           N  
ATOM   4278  CA  THR A 573     -50.026  92.653  58.412  1.00  0.21           C  
ATOM   4279  C   THR A 573     -49.137  92.359  59.611  1.00  0.21           C  
ATOM   4280  O   THR A 573     -49.581  91.890  60.657  1.00  0.21           O  
ATOM   4281  CB  THR A 573     -50.771  91.381  58.089  1.00  0.21           C  
ATOM   4282  OG1 THR A 573     -49.931  90.376  57.528  1.00  0.21           O  
ATOM   4283  CG2 THR A 573     -51.880  91.692  57.077  1.00  0.21           C  
ATOM   4284  N   ALA A 574     -47.833  92.669  59.502  1.00  0.30           N  
ATOM   4285  CA  ALA A 574     -46.977  92.813  60.649  1.00  0.30           C  
ATOM   4286  C   ALA A 574     -45.878  93.806  60.311  1.00  0.30           C  
ATOM   4287  O   ALA A 574     -45.234  93.732  59.269  1.00  0.30           O  
ATOM   4288  CB  ALA A 574     -46.369  91.467  61.099  1.00  0.30           C  
ATOM   4289  N   THR A 575     -45.615  94.766  61.216  1.00  0.30           N  
ATOM   4290  CA  THR A 575     -44.420  95.609  61.201  1.00  0.30           C  
ATOM   4291  C   THR A 575     -43.447  94.898  62.119  1.00  0.30           C  
ATOM   4292  O   THR A 575     -43.950  94.364  63.108  1.00  0.30           O  
ATOM   4293  CB  THR A 575     -44.710  97.019  61.732  1.00  0.30           C  
ATOM   4294  OG1 THR A 575     -45.497  97.738  60.791  1.00  0.30           O  
ATOM   4295  CG2 THR A 575     -43.464  97.885  61.983  1.00  0.30           C  
ATOM   4296  N   PRO A 576     -42.127  94.807  61.905  1.00  0.31           N  
ATOM   4297  CA  PRO A 576     -41.171  94.086  62.761  1.00  0.31           C  
ATOM   4298  C   PRO A 576     -41.333  94.272  64.256  1.00  0.31           C  
ATOM   4299  O   PRO A 576     -41.410  93.292  64.995  1.00  0.31           O  
ATOM   4300  CB  PRO A 576     -39.814  94.569  62.241  1.00  0.31           C  
ATOM   4301  CG  PRO A 576     -40.050  94.731  60.737  1.00  0.31           C  
ATOM   4302  CD  PRO A 576     -41.498  95.221  60.648  1.00  0.31           C  
ATOM   4303  N   TRP A 577     -41.485  95.535  64.680  1.00  0.29           N  
ATOM   4304  CA  TRP A 577     -41.847  95.990  66.003  1.00  0.29           C  
ATOM   4305  C   TRP A 577     -43.036  95.250  66.664  1.00  0.29           C  
ATOM   4306  O   TRP A 577     -43.088  95.148  67.884  1.00  0.29           O  
ATOM   4307  CB  TRP A 577     -42.052  97.545  65.875  1.00  0.29           C  
ATOM   4308  CG  TRP A 577     -42.914  98.229  66.948  1.00  0.29           C  
ATOM   4309  CD1 TRP A 577     -42.550  98.596  68.213  1.00  0.29           C  
ATOM   4310  CD2 TRP A 577     -44.302  98.034  66.896  1.00  0.29           C  
ATOM   4311  NE1 TRP A 577     -43.651  98.510  68.994  1.00  0.29           N  
ATOM   4312  CE2 TRP A 577     -44.756  98.137  68.302  1.00  0.29           C  
ATOM   4313  CE3 TRP A 577     -45.185  97.622  65.929  1.00  0.29           C  
ATOM   4314  CZ2 TRP A 577     -46.036  97.807  68.587  1.00  0.29           C  
ATOM   4315  CZ3 TRP A 577     -46.468  97.257  66.273  1.00  0.29           C  
ATOM   4316  CH2 TRP A 577     -46.898  97.352  67.607  1.00  0.29           C  
ATOM   4317  N   SER A 578     -44.027  94.708  65.916  1.00  0.31           N  
ATOM   4318  CA  SER A 578     -45.266  94.156  66.484  1.00  0.31           C  
ATOM   4319  C   SER A 578     -45.059  92.983  67.413  1.00  0.31           C  
ATOM   4320  O   SER A 578     -45.551  92.969  68.537  1.00  0.31           O  
ATOM   4321  CB  SER A 578     -46.312  93.796  65.387  1.00  0.31           C  
ATOM   4322  OG  SER A 578     -47.580  93.445  65.947  1.00  0.31           O  
ATOM   4323  N   GLY A 579     -44.215  92.001  67.037  1.00  0.33           N  
ATOM   4324  CA  GLY A 579     -43.948  90.876  67.935  1.00  0.33           C  
ATOM   4325  C   GLY A 579     -43.127  91.263  69.143  1.00  0.33           C  
ATOM   4326  O   GLY A 579     -43.154  90.596  70.178  1.00  0.33           O  
ATOM   4327  N   ALA A 580     -42.416  92.401  69.047  1.00  0.33           N  
ATOM   4328  CA  ALA A 580     -41.680  93.010  70.125  1.00  0.33           C  
ATOM   4329  C   ALA A 580     -42.552  93.903  71.012  1.00  0.33           C  
ATOM   4330  O   ALA A 580     -42.184  94.197  72.151  1.00  0.33           O  
ATOM   4331  CB  ALA A 580     -40.546  93.851  69.499  1.00  0.33           C  
ATOM   4332  N   GLY A 581     -43.723  94.346  70.512  1.00  0.32           N  
ATOM   4333  CA  GLY A 581     -44.644  95.290  71.131  1.00  0.32           C  
ATOM   4334  C   GLY A 581     -45.879  94.649  71.686  1.00  0.32           C  
ATOM   4335  O   GLY A 581     -45.778  93.837  72.603  1.00  0.32           O  
ATOM   4336  N   LEU A 582     -47.072  95.024  71.175  1.00  0.29           N  
ATOM   4337  CA  LEU A 582     -48.310  94.285  71.331  1.00  0.29           C  
ATOM   4338  C   LEU A 582     -48.655  93.862  69.935  1.00  0.29           C  
ATOM   4339  O   LEU A 582     -48.088  94.355  68.964  1.00  0.29           O  
ATOM   4340  CB  LEU A 582     -49.655  94.983  71.738  1.00  0.29           C  
ATOM   4341  CG  LEU A 582     -49.755  96.216  72.621  1.00  0.29           C  
ATOM   4342  CD1 LEU A 582     -51.251  96.440  72.814  1.00  0.29           C  
ATOM   4343  CD2 LEU A 582     -49.190  96.138  74.023  1.00  0.29           C  
ATOM   4344  N   SER A 583     -49.693  93.025  69.816  1.00  0.26           N  
ATOM   4345  CA  SER A 583     -50.158  92.628  68.508  1.00  0.26           C  
ATOM   4346  C   SER A 583     -51.671  92.490  68.422  1.00  0.26           C  
ATOM   4347  O   SER A 583     -52.160  91.909  67.461  1.00  0.26           O  
ATOM   4348  CB  SER A 583     -49.499  91.292  68.119  1.00  0.26           C  
ATOM   4349  OG  SER A 583     -48.075  91.368  68.086  1.00  0.26           O  
ATOM   4350  N   VAL A 584     -52.438  93.040  69.400  1.00  0.29           N  
ATOM   4351  CA  VAL A 584     -53.881  93.326  69.343  1.00  0.29           C  
ATOM   4352  C   VAL A 584     -54.141  94.382  70.424  1.00  0.29           C  
ATOM   4353  O   VAL A 584     -53.213  94.752  71.140  1.00  0.29           O  
ATOM   4354  CB  VAL A 584     -54.863  92.171  69.570  1.00  0.29           C  
ATOM   4355  CG1 VAL A 584     -54.851  91.151  68.417  1.00  0.29           C  
ATOM   4356  CG2 VAL A 584     -54.552  91.494  70.904  1.00  0.29           C  
ATOM   4357  N   HIS A 585     -55.378  94.921  70.565  1.00  0.24           N  
ATOM   4358  CA  HIS A 585     -55.707  95.945  71.556  1.00  0.24           C  
ATOM   4359  C   HIS A 585     -57.212  96.016  71.842  1.00  0.24           C  
ATOM   4360  O   HIS A 585     -57.996  95.329  71.190  1.00  0.24           O  
ATOM   4361  CB  HIS A 585     -55.171  97.345  71.145  1.00  0.24           C  
ATOM   4362  CG  HIS A 585     -55.668  97.937  69.850  1.00  0.24           C  
ATOM   4363  ND1 HIS A 585     -55.331  97.372  68.631  1.00  0.24           N  
ATOM   4364  CD2 HIS A 585     -56.256  99.146  69.655  1.00  0.24           C  
ATOM   4365  CE1 HIS A 585     -55.718  98.253  67.724  1.00  0.24           C  
ATOM   4366  NE2 HIS A 585     -56.277  99.348  68.291  1.00  0.24           N  
ATOM   4367  N   THR A 586     -57.669  96.824  72.836  1.00  0.23           N  
ATOM   4368  CA  THR A 586     -59.093  97.060  73.131  1.00  0.23           C  
ATOM   4369  C   THR A 586     -59.526  98.458  72.742  1.00  0.23           C  
ATOM   4370  O   THR A 586     -58.710  99.326  72.453  1.00  0.23           O  
ATOM   4371  CB  THR A 586     -59.561  96.800  74.570  1.00  0.23           C  
ATOM   4372  OG1 THR A 586     -60.934  96.431  74.539  1.00  0.23           O  
ATOM   4373  CG2 THR A 586     -59.448  98.008  75.515  1.00  0.23           C  
ATOM   4374  N   GLY A 587     -60.847  98.735  72.716  1.00  0.40           N  
ATOM   4375  CA  GLY A 587     -61.381 100.067  72.447  1.00  0.40           C  
ATOM   4376  C   GLY A 587     -61.526 100.917  73.690  1.00  0.40           C  
ATOM   4377  O   GLY A 587     -62.390 100.658  74.519  1.00  0.40           O  
ATOM   4378  N   GLU A 588     -60.725 101.993  73.848  1.00  0.43           N  
ATOM   4379  CA  GLU A 588     -60.822 102.912  74.985  1.00  0.43           C  
ATOM   4380  C   GLU A 588     -62.137 103.659  75.047  1.00  0.43           C  
ATOM   4381  O   GLU A 588     -62.691 103.861  76.119  1.00  0.43           O  
ATOM   4382  CB  GLU A 588     -59.688 103.948  74.947  1.00  0.43           C  
ATOM   4383  CG  GLU A 588     -59.745 105.209  75.863  1.00  0.43           C  
ATOM   4384  CD  GLU A 588     -59.445 105.138  77.341  1.00  0.43           C  
ATOM   4385  OE1 GLU A 588     -59.297 106.243  77.942  1.00  0.43           O  
ATOM   4386  OE2 GLU A 588     -59.254 104.062  77.948  1.00  0.43           O  
ATOM   4387  N   ASP A 589     -62.689 104.089  73.897  1.00  0.51           N  
ATOM   4388  CA  ASP A 589     -63.945 104.816  73.873  1.00  0.51           C  
ATOM   4389  C   ASP A 589     -65.143 104.013  74.454  1.00  0.51           C  
ATOM   4390  O   ASP A 589     -65.763 104.518  75.393  1.00  0.51           O  
ATOM   4391  CB  ASP A 589     -64.139 105.408  72.451  1.00  0.51           C  
ATOM   4392  CG  ASP A 589     -65.265 106.419  72.463  1.00  0.51           C  
ATOM   4393  OD1 ASP A 589     -66.366 106.074  71.966  1.00  0.51           O  
ATOM   4394  OD2 ASP A 589     -65.018 107.528  72.992  1.00  0.51           O  
ATOM   4395  N   PRO A 590     -65.440 102.750  74.080  1.00  0.37           N  
ATOM   4396  CA  PRO A 590     -66.379 101.902  74.819  1.00  0.37           C  
ATOM   4397  C   PRO A 590     -65.997 101.601  76.257  1.00  0.37           C  
ATOM   4398  O   PRO A 590     -66.882 101.454  77.091  1.00  0.37           O  
ATOM   4399  CB  PRO A 590     -66.429 100.602  73.997  1.00  0.37           C  
ATOM   4400  CG  PRO A 590     -66.192 101.071  72.564  1.00  0.37           C  
ATOM   4401  CD  PRO A 590     -65.183 102.208  72.743  1.00  0.37           C  
ATOM   4402  N   PHE A 591     -64.693 101.460  76.570  1.00  0.38           N  
ATOM   4403  CA  PHE A 591     -64.215 101.246  77.925  1.00  0.38           C  
ATOM   4404  C   PHE A 591     -64.492 102.438  78.853  1.00  0.38           C  
ATOM   4405  O   PHE A 591     -64.883 102.287  80.009  1.00  0.38           O  
ATOM   4406  CB  PHE A 591     -62.687 100.926  77.847  1.00  0.38           C  
ATOM   4407  CG  PHE A 591     -62.039 100.807  79.196  1.00  0.38           C  
ATOM   4408  CD1 PHE A 591     -61.478 101.951  79.790  1.00  0.38           C  
ATOM   4409  CD2 PHE A 591     -62.040  99.595  79.901  1.00  0.38           C  
ATOM   4410  CE1 PHE A 591     -60.981 101.901  81.095  1.00  0.38           C  
ATOM   4411  CE2 PHE A 591     -61.523  99.536  81.203  1.00  0.38           C  
ATOM   4412  CZ  PHE A 591     -61.013 100.694  81.804  1.00  0.38           C  
ATOM   4413  N   ASN A 592     -64.231 103.662  78.369  1.00  0.24           N  
ATOM   4414  CA  ASN A 592     -64.287 104.863  79.161  1.00  0.24           C  
ATOM   4415  C   ASN A 592     -65.658 105.518  79.206  1.00  0.24           C  
ATOM   4416  O   ASN A 592     -66.105 105.976  80.257  1.00  0.24           O  
ATOM   4417  CB  ASN A 592     -63.256 105.860  78.576  1.00  0.24           C  
ATOM   4418  CG  ASN A 592     -63.088 107.037  79.517  1.00  0.24           C  
ATOM   4419  OD1 ASN A 592     -62.395 106.930  80.534  1.00  0.24           O  
ATOM   4420  ND2 ASN A 592     -63.717 108.188  79.195  1.00  0.24           N  
ATOM   4421  N   ILE A 593     -66.332 105.658  78.053  1.00  0.24           N  
ATOM   4422  CA  ILE A 593     -67.532 106.469  77.973  1.00  0.24           C  
ATOM   4423  C   ILE A 593     -68.746 105.599  78.208  1.00  0.24           C  
ATOM   4424  O   ILE A 593     -68.883 104.500  77.680  1.00  0.24           O  
ATOM   4425  CB  ILE A 593     -67.617 107.272  76.673  1.00  0.24           C  
ATOM   4426  CG1 ILE A 593     -66.447 108.287  76.638  1.00  0.24           C  
ATOM   4427  CG2 ILE A 593     -68.980 107.991  76.535  1.00  0.24           C  
ATOM   4428  CD1 ILE A 593     -66.481 109.226  75.426  1.00  0.24           C  
ATOM   4429  N   THR A 594     -69.681 106.083  79.054  1.00  0.22           N  
ATOM   4430  CA  THR A 594     -70.940 105.397  79.318  1.00  0.22           C  
ATOM   4431  C   THR A 594     -71.764 105.166  78.059  1.00  0.22           C  
ATOM   4432  O   THR A 594     -71.788 105.970  77.129  1.00  0.22           O  
ATOM   4433  CB  THR A 594     -71.801 106.079  80.382  1.00  0.22           C  
ATOM   4434  OG1 THR A 594     -72.875 105.247  80.799  1.00  0.22           O  
ATOM   4435  CG2 THR A 594     -72.397 107.406  79.884  1.00  0.22           C  
ATOM   4436  N   LEU A 595     -72.456 104.021  77.991  1.00  0.22           N  
ATOM   4437  CA  LEU A 595     -73.264 103.667  76.850  1.00  0.22           C  
ATOM   4438  C   LEU A 595     -74.520 104.524  76.763  1.00  0.22           C  
ATOM   4439  O   LEU A 595     -75.397 104.452  77.623  1.00  0.22           O  
ATOM   4440  CB  LEU A 595     -73.594 102.158  76.929  1.00  0.22           C  
ATOM   4441  CG  LEU A 595     -74.201 101.531  75.659  1.00  0.22           C  
ATOM   4442  CD1 LEU A 595     -73.903 100.028  75.643  1.00  0.22           C  
ATOM   4443  CD2 LEU A 595     -75.714 101.740  75.542  1.00  0.22           C  
ATOM   4444  N   ASP A 596     -74.634 105.348  75.702  1.00  0.21           N  
ATOM   4445  CA  ASP A 596     -75.795 106.174  75.443  1.00  0.21           C  
ATOM   4446  C   ASP A 596     -76.960 105.297  74.933  1.00  0.21           C  
ATOM   4447  O   ASP A 596     -76.756 104.565  73.956  1.00  0.21           O  
ATOM   4448  CB  ASP A 596     -75.393 107.285  74.435  1.00  0.21           C  
ATOM   4449  CG  ASP A 596     -76.267 108.525  74.543  1.00  0.21           C  
ATOM   4450  OD1 ASP A 596     -77.164 108.556  75.422  1.00  0.21           O  
ATOM   4451  OD2 ASP A 596     -76.004 109.470  73.758  1.00  0.21           O  
ATOM   4452  N   PRO A 597     -78.148 105.234  75.541  1.00  0.24           N  
ATOM   4453  CA  PRO A 597     -79.228 104.345  75.120  1.00  0.24           C  
ATOM   4454  C   PRO A 597     -79.677 104.468  73.675  1.00  0.24           C  
ATOM   4455  O   PRO A 597     -80.118 105.529  73.244  1.00  0.24           O  
ATOM   4456  CB  PRO A 597     -80.367 104.684  76.089  1.00  0.24           C  
ATOM   4457  CG  PRO A 597     -79.628 105.053  77.373  1.00  0.24           C  
ATOM   4458  CD  PRO A 597     -78.433 105.843  76.841  1.00  0.24           C  
ATOM   4459  N   ASN A 598     -79.632 103.371  72.899  1.00  0.24           N  
ATOM   4460  CA  ASN A 598     -80.023 103.425  71.503  1.00  0.24           C  
ATOM   4461  C   ASN A 598     -81.522 103.155  71.391  1.00  0.24           C  
ATOM   4462  O   ASN A 598     -82.069 102.274  72.050  1.00  0.24           O  
ATOM   4463  CB  ASN A 598     -79.253 102.402  70.624  1.00  0.24           C  
ATOM   4464  CG  ASN A 598     -77.753 102.659  70.455  1.00  0.24           C  
ATOM   4465  OD1 ASN A 598     -77.228 102.496  69.351  1.00  0.24           O  
ATOM   4466  ND2 ASN A 598     -77.009 103.001  71.526  1.00  0.24           N  
ATOM   4467  N   ALA A 599     -82.216 103.919  70.533  1.00  0.24           N  
ATOM   4468  CA  ALA A 599     -83.642 103.842  70.324  1.00  0.24           C  
ATOM   4469  C   ALA A 599     -83.867 104.365  68.914  1.00  0.24           C  
ATOM   4470  O   ALA A 599     -82.887 104.759  68.287  1.00  0.24           O  
ATOM   4471  CB  ALA A 599     -84.413 104.680  71.369  1.00  0.24           C  
ATOM   4472  N   HIS A 600     -85.133 104.337  68.416  1.00  0.23           N  
ATOM   4473  CA  HIS A 600     -85.623 104.735  67.081  1.00  0.23           C  
ATOM   4474  C   HIS A 600     -86.533 103.665  66.476  1.00  0.23           C  
ATOM   4475  O   HIS A 600     -87.160 103.862  65.442  1.00  0.23           O  
ATOM   4476  CB  HIS A 600     -84.535 105.099  66.020  1.00  0.23           C  
ATOM   4477  CG  HIS A 600     -85.021 105.655  64.716  1.00  0.23           C  
ATOM   4478  ND1 HIS A 600     -85.506 106.946  64.675  1.00  0.23           N  
ATOM   4479  CD2 HIS A 600     -85.021 105.110  63.471  1.00  0.23           C  
ATOM   4480  CE1 HIS A 600     -85.794 107.164  63.408  1.00  0.23           C  
ATOM   4481  NE2 HIS A 600     -85.519 106.085  62.634  1.00  0.23           N  
ATOM   4482  N   GLY A 601     -86.696 102.489  67.113  1.00  0.61           N  
ATOM   4483  CA  GLY A 601     -87.594 101.482  66.564  1.00  0.61           C  
ATOM   4484  C   GLY A 601     -87.594 100.254  67.420  1.00  0.61           C  
ATOM   4485  O   GLY A 601     -86.803 100.144  68.348  1.00  0.61           O  
ATOM   4486  N   LYS A 602     -88.487  99.288  67.121  1.00  0.44           N  
ATOM   4487  CA  LYS A 602     -88.690  98.070  67.898  1.00  0.44           C  
ATOM   4488  C   LYS A 602     -87.481  97.142  67.978  1.00  0.44           C  
ATOM   4489  O   LYS A 602     -87.220  96.511  68.999  1.00  0.44           O  
ATOM   4490  CB  LYS A 602     -89.882  97.262  67.319  1.00  0.44           C  
ATOM   4491  CG  LYS A 602     -91.241  97.976  67.429  1.00  0.44           C  
ATOM   4492  CD  LYS A 602     -92.384  97.103  66.878  1.00  0.44           C  
ATOM   4493  CE  LYS A 602     -93.771  97.731  67.056  1.00  0.44           C  
ATOM   4494  NZ  LYS A 602     -94.820  96.843  66.500  1.00  0.44           N  
ATOM   4495  N   GLU A 603     -86.728  97.010  66.873  1.00  0.39           N  
ATOM   4496  CA  GLU A 603     -85.583  96.128  66.796  1.00  0.39           C  
ATOM   4497  C   GLU A 603     -84.323  96.711  67.413  1.00  0.39           C  
ATOM   4498  O   GLU A 603     -83.398  95.978  67.766  1.00  0.39           O  
ATOM   4499  CB  GLU A 603     -85.314  95.808  65.315  1.00  0.39           C  
ATOM   4500  CG  GLU A 603     -86.503  95.078  64.646  1.00  0.39           C  
ATOM   4501  CD  GLU A 603     -86.319  94.907  63.141  1.00  0.39           C  
ATOM   4502  OE1 GLU A 603     -85.266  95.336  62.608  1.00  0.39           O  
ATOM   4503  OE2 GLU A 603     -87.267  94.361  62.524  1.00  0.39           O  
ATOM   4504  N   ILE A 604     -84.276  98.049  67.589  1.00  0.26           N  
ATOM   4505  CA  ILE A 604     -83.149  98.772  68.157  1.00  0.26           C  
ATOM   4506  C   ILE A 604     -82.892  98.345  69.602  1.00  0.26           C  
ATOM   4507  O   ILE A 604     -83.811  98.185  70.402  1.00  0.26           O  
ATOM   4508  CB  ILE A 604     -83.326 100.290  68.049  1.00  0.26           C  
ATOM   4509  CG1 ILE A 604     -83.710 100.757  66.619  1.00  0.26           C  
ATOM   4510  CG2 ILE A 604     -82.045 101.010  68.517  1.00  0.26           C  
ATOM   4511  CD1 ILE A 604     -82.657 100.484  65.537  1.00  0.26           C  
ATOM   4512  N   LYS A 605     -81.621  98.110  69.979  1.00  0.29           N  
ATOM   4513  CA  LYS A 605     -81.292  97.539  71.267  1.00  0.29           C  
ATOM   4514  C   LYS A 605     -80.610  98.565  72.133  1.00  0.29           C  
ATOM   4515  O   LYS A 605     -79.616  99.164  71.733  1.00  0.29           O  
ATOM   4516  CB  LYS A 605     -80.316  96.340  71.128  1.00  0.29           C  
ATOM   4517  CG  LYS A 605     -80.827  95.197  70.238  1.00  0.29           C  
ATOM   4518  CD  LYS A 605     -82.132  94.566  70.746  1.00  0.29           C  
ATOM   4519  CE  LYS A 605     -82.592  93.407  69.862  1.00  0.29           C  
ATOM   4520  NZ  LYS A 605     -83.914  92.929  70.314  1.00  0.29           N  
ATOM   4521  N   THR A 606     -81.095  98.746  73.380  1.00  0.21           N  
ATOM   4522  CA  THR A 606     -80.619  99.744  74.335  1.00  0.21           C  
ATOM   4523  C   THR A 606     -79.122  99.723  74.550  1.00  0.21           C  
ATOM   4524  O   THR A 606     -78.467 100.760  74.544  1.00  0.21           O  
ATOM   4525  CB  THR A 606     -81.250  99.534  75.710  1.00  0.21           C  
ATOM   4526  OG1 THR A 606     -82.653  99.403  75.569  1.00  0.21           O  
ATOM   4527  CG2 THR A 606     -80.991 100.724  76.645  1.00  0.21           C  
ATOM   4528  N   ARG A 607     -78.536  98.519  74.702  1.00  0.21           N  
ATOM   4529  CA  ARG A 607     -77.127  98.324  74.978  1.00  0.21           C  
ATOM   4530  C   ARG A 607     -76.350  97.902  73.736  1.00  0.21           C  
ATOM   4531  O   ARG A 607     -75.889  96.766  73.634  1.00  0.21           O  
ATOM   4532  CB  ARG A 607     -76.910  97.258  76.081  1.00  0.21           C  
ATOM   4533  CG  ARG A 607     -77.438  97.651  77.473  1.00  0.21           C  
ATOM   4534  CD  ARG A 607     -77.124  96.578  78.521  1.00  0.21           C  
ATOM   4535  NE  ARG A 607     -77.608  97.090  79.842  1.00  0.21           N  
ATOM   4536  CZ  ARG A 607     -77.622  96.359  80.966  1.00  0.21           C  
ATOM   4537  NH1 ARG A 607     -78.060  96.908  82.098  1.00  0.21           N  
ATOM   4538  NH2 ARG A 607     -77.203  95.098  80.984  1.00  0.21           N  
ATOM   4539  N   SER A 608     -76.166  98.824  72.768  1.00  0.21           N  
ATOM   4540  CA  SER A 608     -75.496  98.552  71.493  1.00  0.21           C  
ATOM   4541  C   SER A 608     -74.056  98.044  71.592  1.00  0.21           C  
ATOM   4542  O   SER A 608     -73.719  97.026  70.989  1.00  0.21           O  
ATOM   4543  CB  SER A 608     -75.535  99.811  70.584  1.00  0.21           C  
ATOM   4544  OG  SER A 608     -75.071  99.556  69.258  1.00  0.21           O  
ATOM   4545  N   TYR A 609     -73.171  98.677  72.406  1.00  0.18           N  
ATOM   4546  CA  TYR A 609     -71.798  98.198  72.567  1.00  0.18           C  
ATOM   4547  C   TYR A 609     -71.707  96.805  73.166  1.00  0.18           C  
ATOM   4548  O   TYR A 609     -71.059  95.945  72.586  1.00  0.18           O  
ATOM   4549  CB  TYR A 609     -70.897  99.147  73.408  1.00  0.18           C  
ATOM   4550  CG  TYR A 609     -70.770 100.527  72.818  1.00  0.18           C  
ATOM   4551  CD1 TYR A 609     -70.515 100.713  71.447  1.00  0.18           C  
ATOM   4552  CD2 TYR A 609     -70.825 101.658  73.654  1.00  0.18           C  
ATOM   4553  CE1 TYR A 609     -70.355 102.002  70.920  1.00  0.18           C  
ATOM   4554  CE2 TYR A 609     -70.645 102.948  73.130  1.00  0.18           C  
ATOM   4555  CZ  TYR A 609     -70.415 103.116  71.760  1.00  0.18           C  
ATOM   4556  OH  TYR A 609     -70.212 104.396  71.212  1.00  0.18           O  
ATOM   4557  N   TYR A 610     -72.452  96.522  74.259  1.00  0.19           N  
ATOM   4558  CA  TYR A 610     -72.483  95.223  74.921  1.00  0.19           C  
ATOM   4559  C   TYR A 610     -72.950  94.111  73.982  1.00  0.19           C  
ATOM   4560  O   TYR A 610     -72.380  93.025  73.921  1.00  0.19           O  
ATOM   4561  CB  TYR A 610     -73.413  95.322  76.167  1.00  0.19           C  
ATOM   4562  CG  TYR A 610     -73.445  94.048  76.969  1.00  0.19           C  
ATOM   4563  CD1 TYR A 610     -74.556  93.190  76.899  1.00  0.19           C  
ATOM   4564  CD2 TYR A 610     -72.328  93.661  77.725  1.00  0.19           C  
ATOM   4565  CE1 TYR A 610     -74.541  91.953  77.558  1.00  0.19           C  
ATOM   4566  CE2 TYR A 610     -72.312  92.421  78.383  1.00  0.19           C  
ATOM   4567  CZ  TYR A 610     -73.419  91.570  78.297  1.00  0.19           C  
ATOM   4568  OH  TYR A 610     -73.389  90.293  78.884  1.00  0.19           O  
ATOM   4569  N   TYR A 611     -73.986  94.387  73.162  1.00  0.20           N  
ATOM   4570  CA  TYR A 611     -74.410  93.489  72.104  1.00  0.20           C  
ATOM   4571  C   TYR A 611     -73.303  93.257  71.070  1.00  0.20           C  
ATOM   4572  O   TYR A 611     -73.030  92.127  70.673  1.00  0.20           O  
ATOM   4573  CB  TYR A 611     -75.693  94.064  71.441  1.00  0.20           C  
ATOM   4574  CG  TYR A 611     -76.286  93.104  70.445  1.00  0.20           C  
ATOM   4575  CD1 TYR A 611     -76.214  93.375  69.068  1.00  0.20           C  
ATOM   4576  CD2 TYR A 611     -76.874  91.902  70.875  1.00  0.20           C  
ATOM   4577  CE1 TYR A 611     -76.722  92.460  68.136  1.00  0.20           C  
ATOM   4578  CE2 TYR A 611     -77.377  90.983  69.943  1.00  0.20           C  
ATOM   4579  CZ  TYR A 611     -77.302  91.266  68.574  1.00  0.20           C  
ATOM   4580  OH  TYR A 611     -77.797  90.349  67.628  1.00  0.20           O  
ATOM   4581  N   GLY A 612     -72.594  94.331  70.659  1.00  0.28           N  
ATOM   4582  CA  GLY A 612     -71.427  94.252  69.787  1.00  0.28           C  
ATOM   4583  C   GLY A 612     -70.251  93.483  70.347  1.00  0.28           C  
ATOM   4584  O   GLY A 612     -69.556  92.791  69.611  1.00  0.28           O  
ATOM   4585  N   GLU A 613     -69.999  93.565  71.661  1.00  0.22           N  
ATOM   4586  CA  GLU A 613     -69.001  92.792  72.377  1.00  0.22           C  
ATOM   4587  C   GLU A 613     -69.313  91.302  72.435  1.00  0.22           C  
ATOM   4588  O   GLU A 613     -68.467  90.471  72.103  1.00  0.22           O  
ATOM   4589  CB  GLU A 613     -68.877  93.357  73.809  1.00  0.22           C  
ATOM   4590  CG  GLU A 613     -68.307  94.799  73.859  1.00  0.22           C  
ATOM   4591  CD  GLU A 613     -68.710  95.514  75.146  1.00  0.22           C  
ATOM   4592  OE1 GLU A 613     -68.521  94.911  76.230  1.00  0.22           O  
ATOM   4593  OE2 GLU A 613     -69.237  96.654  75.053  1.00  0.22           O  
ATOM   4594  N   GLU A 614     -70.565  90.933  72.783  1.00  0.21           N  
ATOM   4595  CA  GLU A 614     -71.051  89.559  72.829  1.00  0.21           C  
ATOM   4596  C   GLU A 614     -71.037  88.860  71.468  1.00  0.21           C  
ATOM   4597  O   GLU A 614     -70.738  87.673  71.356  1.00  0.21           O  
ATOM   4598  CB  GLU A 614     -72.468  89.490  73.458  1.00  0.21           C  
ATOM   4599  CG  GLU A 614     -72.519  89.836  74.976  1.00  0.21           C  
ATOM   4600  CD  GLU A 614     -71.959  88.754  75.906  1.00  0.21           C  
ATOM   4601  OE1 GLU A 614     -71.470  87.708  75.416  1.00  0.21           O  
ATOM   4602  OE2 GLU A 614     -72.061  88.962  77.146  1.00  0.21           O  
ATOM   4603  N   VAL A 615     -71.308  89.587  70.359  1.00  0.21           N  
ATOM   4604  CA  VAL A 615     -71.244  88.999  69.019  1.00  0.21           C  
ATOM   4605  C   VAL A 615     -69.845  89.096  68.408  1.00  0.21           C  
ATOM   4606  O   VAL A 615     -69.628  88.712  67.261  1.00  0.21           O  
ATOM   4607  CB  VAL A 615     -72.257  89.600  68.035  1.00  0.21           C  
ATOM   4608  CG1 VAL A 615     -73.683  89.471  68.608  1.00  0.21           C  
ATOM   4609  CG2 VAL A 615     -71.926  91.067  67.696  1.00  0.21           C  
ATOM   4610  N   GLY A 616     -68.841  89.589  69.172  1.00  0.25           N  
ATOM   4611  CA  GLY A 616     -67.435  89.612  68.766  1.00  0.25           C  
ATOM   4612  C   GLY A 616     -67.027  90.739  67.853  1.00  0.25           C  
ATOM   4613  O   GLY A 616     -65.902  90.783  67.371  1.00  0.25           O  
ATOM   4614  N   TYR A 617     -67.939  91.686  67.582  1.00  0.17           N  
ATOM   4615  CA  TYR A 617     -67.716  92.835  66.723  1.00  0.17           C  
ATOM   4616  C   TYR A 617     -66.837  93.905  67.370  1.00  0.17           C  
ATOM   4617  O   TYR A 617     -66.017  94.539  66.711  1.00  0.17           O  
ATOM   4618  CB  TYR A 617     -69.101  93.418  66.306  1.00  0.17           C  
ATOM   4619  CG  TYR A 617     -69.060  94.504  65.256  1.00  0.17           C  
ATOM   4620  CD1 TYR A 617     -68.148  94.482  64.184  1.00  0.17           C  
ATOM   4621  CD2 TYR A 617     -69.995  95.553  65.322  1.00  0.17           C  
ATOM   4622  CE1 TYR A 617     -68.157  95.496  63.217  1.00  0.17           C  
ATOM   4623  CE2 TYR A 617     -70.009  96.566  64.352  1.00  0.17           C  
ATOM   4624  CZ  TYR A 617     -69.086  96.535  63.300  1.00  0.17           C  
ATOM   4625  OH  TYR A 617     -69.093  97.540  62.314  1.00  0.17           O  
ATOM   4626  N   TRP A 618     -66.997  94.130  68.690  1.00  0.17           N  
ATOM   4627  CA  TRP A 618     -66.258  95.150  69.414  1.00  0.17           C  
ATOM   4628  C   TRP A 618     -65.525  94.567  70.600  1.00  0.17           C  
ATOM   4629  O   TRP A 618     -65.830  93.495  71.117  1.00  0.17           O  
ATOM   4630  CB  TRP A 618     -67.159  96.306  69.923  1.00  0.17           C  
ATOM   4631  CG  TRP A 618     -67.568  97.277  68.836  1.00  0.17           C  
ATOM   4632  CD1 TRP A 618     -68.725  97.319  68.113  1.00  0.17           C  
ATOM   4633  CD2 TRP A 618     -66.745  98.358  68.354  1.00  0.17           C  
ATOM   4634  NE1 TRP A 618     -68.690  98.365  67.215  1.00  0.17           N  
ATOM   4635  CE2 TRP A 618     -67.481  99.012  67.344  1.00  0.17           C  
ATOM   4636  CE3 TRP A 618     -65.466  98.790  68.709  1.00  0.17           C  
ATOM   4637  CZ2 TRP A 618     -66.952 100.106  66.671  1.00  0.17           C  
ATOM   4638  CZ3 TRP A 618     -64.932  99.895  68.026  1.00  0.17           C  
ATOM   4639  CH2 TRP A 618     -65.665 100.545  67.021  1.00  0.17           C  
ATOM   4640  N   ASN A 619     -64.488  95.288  71.059  1.00  0.27           N  
ATOM   4641  CA  ASN A 619     -63.567  94.773  72.044  1.00  0.27           C  
ATOM   4642  C   ASN A 619     -63.940  95.227  73.446  1.00  0.27           C  
ATOM   4643  O   ASN A 619     -63.892  96.410  73.766  1.00  0.27           O  
ATOM   4644  CB  ASN A 619     -62.099  95.131  71.677  1.00  0.27           C  
ATOM   4645  CG  ASN A 619     -61.640  94.282  70.495  1.00  0.27           C  
ATOM   4646  OD1 ASN A 619     -62.372  93.452  69.964  1.00  0.27           O  
ATOM   4647  ND2 ASN A 619     -60.369  94.430  70.070  1.00  0.27           N  
ATOM   4648  N   HIS A 620     -64.313  94.241  74.296  1.00  0.24           N  
ATOM   4649  CA  HIS A 620     -64.611  94.389  75.717  1.00  0.24           C  
ATOM   4650  C   HIS A 620     -63.308  94.371  76.507  1.00  0.24           C  
ATOM   4651  O   HIS A 620     -62.529  95.323  76.499  1.00  0.24           O  
ATOM   4652  CB  HIS A 620     -65.581  93.237  76.161  1.00  0.24           C  
ATOM   4653  CG  HIS A 620     -65.777  92.926  77.627  1.00  0.24           C  
ATOM   4654  ND1 HIS A 620     -65.666  93.899  78.599  1.00  0.24           N  
ATOM   4655  CD2 HIS A 620     -65.977  91.711  78.206  1.00  0.24           C  
ATOM   4656  CE1 HIS A 620     -65.808  93.266  79.744  1.00  0.24           C  
ATOM   4657  NE2 HIS A 620     -65.995  91.938  79.563  1.00  0.24           N  
ATOM   4658  N   GLY A 621     -62.995  93.250  77.182  1.00  0.30           N  
ATOM   4659  CA  GLY A 621     -61.898  93.213  78.129  1.00  0.30           C  
ATOM   4660  C   GLY A 621     -62.290  92.653  79.478  1.00  0.30           C  
ATOM   4661  O   GLY A 621     -62.691  93.366  80.401  1.00  0.30           O  
ATOM   4662  N   ASP A 622     -62.102  91.334  79.607  1.00  0.27           N  
ATOM   4663  CA  ASP A 622     -62.380  90.456  80.723  1.00  0.27           C  
ATOM   4664  C   ASP A 622     -61.027  89.787  81.002  1.00  0.27           C  
ATOM   4665  O   ASP A 622     -60.122  89.950  80.193  1.00  0.27           O  
ATOM   4666  CB  ASP A 622     -63.424  89.407  80.234  1.00  0.27           C  
ATOM   4667  CG  ASP A 622     -63.588  88.265  81.215  1.00  0.27           C  
ATOM   4668  OD1 ASP A 622     -63.172  87.134  80.857  1.00  0.27           O  
ATOM   4669  OD2 ASP A 622     -64.010  88.553  82.360  1.00  0.27           O  
ATOM   4670  N   THR A 623     -60.836  88.997  82.083  1.00  0.29           N  
ATOM   4671  CA  THR A 623     -59.869  87.895  81.993  1.00  0.29           C  
ATOM   4672  C   THR A 623     -60.111  86.850  83.041  1.00  0.29           C  
ATOM   4673  O   THR A 623     -60.797  87.073  84.036  1.00  0.29           O  
ATOM   4674  CB  THR A 623     -58.371  88.211  81.871  1.00  0.29           C  
ATOM   4675  OG1 THR A 623     -57.646  87.133  81.319  1.00  0.29           O  
ATOM   4676  CG2 THR A 623     -57.602  88.512  83.131  1.00  0.29           C  
ATOM   4677  N   ALA A 624     -59.550  85.653  82.828  1.00  0.31           N  
ATOM   4678  CA  ALA A 624     -59.811  84.488  83.620  1.00  0.31           C  
ATOM   4679  C   ALA A 624     -58.536  83.683  83.795  1.00  0.31           C  
ATOM   4680  O   ALA A 624     -57.896  83.278  82.831  1.00  0.31           O  
ATOM   4681  CB  ALA A 624     -60.862  83.626  82.891  1.00  0.31           C  
ATOM   4682  N   LEU A 625     -58.131  83.394  85.044  1.00  0.39           N  
ATOM   4683  CA  LEU A 625     -57.066  82.435  85.301  1.00  0.39           C  
ATOM   4684  C   LEU A 625     -57.640  81.159  85.895  1.00  0.39           C  
ATOM   4685  O   LEU A 625     -56.999  80.114  85.919  1.00  0.39           O  
ATOM   4686  CB  LEU A 625     -56.048  83.034  86.301  1.00  0.39           C  
ATOM   4687  CG  LEU A 625     -55.320  84.294  85.783  1.00  0.39           C  
ATOM   4688  CD1 LEU A 625     -54.519  84.946  86.917  1.00  0.39           C  
ATOM   4689  CD2 LEU A 625     -54.402  83.992  84.587  1.00  0.39           C  
ATOM   4690  N   ILE A 626     -58.903  81.221  86.362  1.00  0.36           N  
ATOM   4691  CA  ILE A 626     -59.561  80.145  87.086  1.00  0.36           C  
ATOM   4692  C   ILE A 626     -60.624  79.454  86.244  1.00  0.36           C  
ATOM   4693  O   ILE A 626     -61.242  78.477  86.660  1.00  0.36           O  
ATOM   4694  CB  ILE A 626     -60.196  80.679  88.371  1.00  0.36           C  
ATOM   4695  CG1 ILE A 626     -61.230  81.806  88.112  1.00  0.36           C  
ATOM   4696  CG2 ILE A 626     -59.058  81.154  89.302  1.00  0.36           C  
ATOM   4697  CD1 ILE A 626     -62.056  82.167  89.352  1.00  0.36           C  
ATOM   4698  N   VAL A 627     -60.858  79.933  85.006  1.00  0.22           N  
ATOM   4699  CA  VAL A 627     -61.751  79.286  84.060  1.00  0.22           C  
ATOM   4700  C   VAL A 627     -61.020  79.207  82.742  1.00  0.22           C  
ATOM   4701  O   VAL A 627     -60.637  80.227  82.173  1.00  0.22           O  
ATOM   4702  CB  VAL A 627     -63.089  80.010  83.853  1.00  0.22           C  
ATOM   4703  CG1 VAL A 627     -63.945  79.282  82.792  1.00  0.22           C  
ATOM   4704  CG2 VAL A 627     -63.852  80.083  85.189  1.00  0.22           C  
ATOM   4705  N   ASN A 628     -60.812  77.994  82.212  1.00  0.23           N  
ATOM   4706  CA  ASN A 628     -60.207  77.784  80.920  1.00  0.23           C  
ATOM   4707  C   ASN A 628     -60.741  76.443  80.438  1.00  0.23           C  
ATOM   4708  O   ASN A 628     -61.290  75.689  81.253  1.00  0.23           O  
ATOM   4709  CB  ASN A 628     -58.652  77.867  81.016  1.00  0.23           C  
ATOM   4710  CG  ASN A 628     -57.983  78.029  79.655  1.00  0.23           C  
ATOM   4711  OD1 ASN A 628     -58.566  77.849  78.587  1.00  0.23           O  
ATOM   4712  ND2 ASN A 628     -56.679  78.382  79.674  1.00  0.23           N  
ATOM   4713  N   THR A 629     -60.652  76.171  79.127  1.00  0.21           N  
ATOM   4714  CA  THR A 629     -61.185  75.061  78.333  1.00  0.21           C  
ATOM   4715  C   THR A 629     -62.251  75.581  77.375  1.00  0.21           C  
ATOM   4716  O   THR A 629     -63.345  75.905  77.841  1.00  0.21           O  
ATOM   4717  CB  THR A 629     -61.699  73.816  79.054  1.00  0.21           C  
ATOM   4718  OG1 THR A 629     -60.604  73.116  79.623  1.00  0.21           O  
ATOM   4719  CG2 THR A 629     -62.377  72.814  78.101  1.00  0.21           C  
ATOM   4720  N   PRO A 630     -62.036  75.670  76.046  1.00  0.26           N  
ATOM   4721  CA  PRO A 630     -62.988  76.207  75.061  1.00  0.26           C  
ATOM   4722  C   PRO A 630     -64.426  75.731  75.158  1.00  0.26           C  
ATOM   4723  O   PRO A 630     -65.354  76.536  75.141  1.00  0.26           O  
ATOM   4724  CB  PRO A 630     -62.363  75.834  73.707  1.00  0.26           C  
ATOM   4725  CG  PRO A 630     -60.858  75.875  73.978  1.00  0.26           C  
ATOM   4726  CD  PRO A 630     -60.740  75.386  75.421  1.00  0.26           C  
ATOM   4727  N   LYS A 631     -64.649  74.410  75.294  1.00  0.30           N  
ATOM   4728  CA  LYS A 631     -65.980  73.830  75.376  1.00  0.30           C  
ATOM   4729  C   LYS A 631     -66.642  74.065  76.724  1.00  0.30           C  
ATOM   4730  O   LYS A 631     -67.844  73.871  76.887  1.00  0.30           O  
ATOM   4731  CB  LYS A 631     -65.956  72.310  75.087  1.00  0.30           C  
ATOM   4732  CG  LYS A 631     -65.570  71.972  73.638  1.00  0.30           C  
ATOM   4733  CD  LYS A 631     -65.647  70.459  73.370  1.00  0.30           C  
ATOM   4734  CE  LYS A 631     -65.334  70.080  71.918  1.00  0.30           C  
ATOM   4735  NZ  LYS A 631     -65.415  68.610  71.747  1.00  0.30           N  
ATOM   4736  N   TYR A 632     -65.888  74.533  77.737  1.00  0.22           N  
ATOM   4737  CA  TYR A 632     -66.436  74.895  79.031  1.00  0.22           C  
ATOM   4738  C   TYR A 632     -66.761  76.384  79.040  1.00  0.22           C  
ATOM   4739  O   TYR A 632     -67.218  76.933  80.041  1.00  0.22           O  
ATOM   4740  CB  TYR A 632     -65.487  74.521  80.200  1.00  0.22           C  
ATOM   4741  CG  TYR A 632     -65.266  73.031  80.387  1.00  0.22           C  
ATOM   4742  CD1 TYR A 632     -65.909  72.016  79.642  1.00  0.22           C  
ATOM   4743  CD2 TYR A 632     -64.352  72.642  81.382  1.00  0.22           C  
ATOM   4744  CE1 TYR A 632     -65.612  70.665  79.866  1.00  0.22           C  
ATOM   4745  CE2 TYR A 632     -64.067  71.289  81.619  1.00  0.22           C  
ATOM   4746  CZ  TYR A 632     -64.695  70.303  80.852  1.00  0.22           C  
ATOM   4747  OH  TYR A 632     -64.422  68.938  81.053  1.00  0.22           O  
ATOM   4748  N   GLY A 633     -66.657  77.036  77.857  1.00  0.25           N  
ATOM   4749  CA  GLY A 633     -67.230  78.342  77.557  1.00  0.25           C  
ATOM   4750  C   GLY A 633     -68.723  78.270  77.330  1.00  0.25           C  
ATOM   4751  O   GLY A 633     -69.399  79.286  77.221  1.00  0.25           O  
ATOM   4752  N   ARG A 634     -69.306  77.050  77.354  1.00  0.17           N  
ATOM   4753  CA  ARG A 634     -70.742  76.787  77.404  1.00  0.17           C  
ATOM   4754  C   ARG A 634     -71.432  77.341  78.659  1.00  0.17           C  
ATOM   4755  O   ARG A 634     -72.657  77.389  78.784  1.00  0.17           O  
ATOM   4756  CB  ARG A 634     -70.998  75.261  77.316  1.00  0.17           C  
ATOM   4757  CG  ARG A 634     -70.577  74.472  78.576  1.00  0.17           C  
ATOM   4758  CD  ARG A 634     -70.606  72.954  78.381  1.00  0.17           C  
ATOM   4759  NE  ARG A 634     -70.128  72.326  79.662  1.00  0.17           N  
ATOM   4760  CZ  ARG A 634     -70.928  71.900  80.649  1.00  0.17           C  
ATOM   4761  NH1 ARG A 634     -70.402  71.228  81.672  1.00  0.17           N  
ATOM   4762  NH2 ARG A 634     -72.239  72.115  80.626  1.00  0.17           N  
ATOM   4763  N   LYS A 635     -70.626  77.830  79.619  1.00  0.21           N  
ATOM   4764  CA  LYS A 635     -71.036  78.677  80.715  1.00  0.21           C  
ATOM   4765  C   LYS A 635     -71.663  79.984  80.252  1.00  0.21           C  
ATOM   4766  O   LYS A 635     -72.609  80.452  80.871  1.00  0.21           O  
ATOM   4767  CB  LYS A 635     -69.822  78.987  81.612  1.00  0.21           C  
ATOM   4768  CG  LYS A 635     -69.313  77.767  82.394  1.00  0.21           C  
ATOM   4769  CD  LYS A 635     -68.040  78.118  83.180  1.00  0.21           C  
ATOM   4770  CE  LYS A 635     -67.430  76.923  83.913  1.00  0.21           C  
ATOM   4771  NZ  LYS A 635     -66.218  77.346  84.647  1.00  0.21           N  
ATOM   4772  N   VAL A 636     -71.193  80.582  79.133  1.00  0.22           N  
ATOM   4773  CA  VAL A 636     -71.773  81.784  78.537  1.00  0.22           C  
ATOM   4774  C   VAL A 636     -73.220  81.563  78.112  1.00  0.22           C  
ATOM   4775  O   VAL A 636     -74.107  82.357  78.408  1.00  0.22           O  
ATOM   4776  CB  VAL A 636     -70.944  82.242  77.337  1.00  0.22           C  
ATOM   4777  CG1 VAL A 636     -71.536  83.511  76.688  1.00  0.22           C  
ATOM   4778  CG2 VAL A 636     -69.506  82.532  77.806  1.00  0.22           C  
ATOM   4779  N   PHE A 637     -73.503  80.408  77.472  1.00  0.20           N  
ATOM   4780  CA  PHE A 637     -74.839  79.985  77.081  1.00  0.20           C  
ATOM   4781  C   PHE A 637     -75.781  79.780  78.272  1.00  0.20           C  
ATOM   4782  O   PHE A 637     -76.958  80.122  78.222  1.00  0.20           O  
ATOM   4783  CB  PHE A 637     -74.723  78.689  76.224  1.00  0.20           C  
ATOM   4784  CG  PHE A 637     -76.043  78.272  75.624  1.00  0.20           C  
ATOM   4785  CD1 PHE A 637     -76.802  77.248  76.216  1.00  0.20           C  
ATOM   4786  CD2 PHE A 637     -76.544  78.913  74.479  1.00  0.20           C  
ATOM   4787  CE1 PHE A 637     -78.042  76.876  75.682  1.00  0.20           C  
ATOM   4788  CE2 PHE A 637     -77.782  78.540  73.937  1.00  0.20           C  
ATOM   4789  CZ  PHE A 637     -78.531  77.521  74.540  1.00  0.20           C  
ATOM   4790  N   THR A 638     -75.278  79.214  79.388  1.00  0.32           N  
ATOM   4791  CA  THR A 638     -76.112  78.891  80.548  1.00  0.32           C  
ATOM   4792  C   THR A 638     -76.054  79.941  81.645  1.00  0.32           C  
ATOM   4793  O   THR A 638     -76.641  79.763  82.710  1.00  0.32           O  
ATOM   4794  CB  THR A 638     -75.848  77.508  81.146  1.00  0.32           C  
ATOM   4795  OG1 THR A 638     -74.492  77.301  81.501  1.00  0.32           O  
ATOM   4796  CG2 THR A 638     -76.207  76.425  80.126  1.00  0.32           C  
ATOM   4797  N   GLY A 639     -75.373  81.086  81.416  1.00  0.37           N  
ATOM   4798  CA  GLY A 639     -75.346  82.217  82.345  1.00  0.37           C  
ATOM   4799  C   GLY A 639     -74.440  82.051  83.540  1.00  0.37           C  
ATOM   4800  O   GLY A 639     -74.470  82.844  84.475  1.00  0.37           O
[truncated: 314,612 more chars]
