# Supplementary material for: Metabolic capacity is maintained despite shifts in microbial diversity in estuary sediments
Source: ISME Commun. 2025 Oct 11;5(1):ycaf182. doi: 10.1093/ismeco/ycaf182 (PMC12687941; doi:10.1093/ismeco/ycaf182)
Supplement: Supplementary_Data_1_ycaf182 [file supplementary_data_1_ycaf182.zip › SWISS-MODEL/8_1_May_SF_Bin5_scaffold_55982_c1/models/01/model.json]

{
  "built_with": "ProMod3 3.2.1",
  "coverage": 0.9965065717697144,
  "excluded_ligands": [
    {
      "description": "CALCIUM ION",
      "ligands": [
        {
          "exclusion_reason": "Binding site not conserved.",
          "number": "10"
        },
        {
          "exclusion_reason": "Binding site not conserved.",
          "number": "11"
        }
      ],
      "name": "CA"
    },
    {
      "description": "FE3-S4 CLUSTER",
      "ligands": [
        {
          "exclusion_reason": "Binding site not conserved.",
          "number": "4"
        }
      ],
      "name": "F3S"
    },
    {
      "description": "PROTOPORPHYRIN IX CONTAINING FE",
      "ligands": [
        {
          "exclusion_reason": "Binding site not conserved.",
          "number": "9"
        }
      ],
      "name": "HEM"
    },
    {
      "description": "PHOSPHORIC ACID 4-(2-AMINO-4-OXO-3,4,5,6,-TETRAHYDRO-PTERIDIN-6-YL)-2-HYDROXY-3,4-DIMERCAPTO-BUT-3-EN-YL ESTER GUANYLATE ESTER",
      "ligands": [
        {
          "exclusion_reason": "Binding site not conserved.",
          "number": "5"
        },
        {
          "exclusion_reason": "Binding site not conserved.",
          "number": "6"
        }
      ],
      "name": "MD1"
    },
    {
      "description": "IRON/SULFUR CLUSTER",
      "ligands": [
        {
          "exclusion_reason": "Binding site not conserved.",
          "number": "1"
        },
        {
          "exclusion_reason": "Binding site not conserved.",
          "number": "2"
        },
        {
          "exclusion_reason": "Binding site not conserved.",
          "number": "3"
        },
        {
          "exclusion_reason": "Binding site not conserved.",
          "number": "8"
        }
      ],
      "name": "SF4"
    }
  ],
  "gmqe": 0.7869574692643877,
  "included_ligands": [
    {
      "count": 1,
      "description": "MOLYBDENUM ATOM",
      "name": "MO"
    }
  ],
  "json_version": "0.1",
  "major_issues": null,
  "model_id": "01",
  "oligo_based_on": "prediction",
  "oligo_state": "monomer",
  "pdb_release": "2023-03-17",
  "project_title": "Untitled Project",
  "qmean_global": {
    "acc_agreement_norm_score": 0.6687555953446732,
    "acc_agreement_z_score": -0.45681961865790144,
    "avg_local_score": 0.8023210560417917,
    "avg_local_score_error": 0.053,
    "cbeta_norm_score": -0.008050909989718276,
    "cbeta_z_score": -1.215537554728712,
    "interaction_norm_score": -0.01367057844375625,
    "interaction_z_score": -1.7773382025560052,
    "packing_norm_score": -0.27234930831851645,
    "packing_z_score": -1.6850955650987811,
    "qmean4_norm_score": 0.6680667759822982,
    "qmean4_z_score": -2.7297912990044355,
    "qmean6_norm_score": 0.659695900875293,
    "qmean6_z_score": -2.5147644482268885,
    "ss_agreement_norm_score": 0.4321905387567161,
    "ss_agreement_z_score": -1.8268258091459204,
    "torsion_norm_score": -0.11273340846667934,
    "torsion_z_score": -1.8823059150630177
  },
  "sequence_identity": 57.58106994628906,
  "sequence_similarity": 0.4817412793636322,
  "smtl_version": "2023-03-23",
  "status": "COMPLETED",
  "targets": [
    {
      "model_chains": [
        {
          "dssp": "---------------------------CCCCCCSCCCCCTTTCCSCCGGGHHHHHHHCCSEEEEEEECSSSSSCEEEEEEEETTEEEEEEECCCGGGCBCTTCCBCCGGGCSCCCTTGGGHHHHHTSTTBCCSCEEEHHHHHHHHTTCCCCCHHHHHHTTSSCGGGSCEEECCHHHHHHHHHHHHHHHHCCTTTHHHIIIIITTTCCHHHHHHTTTCGGGGEEEEECSGGGSHHHHTHHHHHTSSSHHHHHHHHHCCCGGGCCCCEEBCSHHHHTCSCTHHHHHHSSSCCCCCTTGGGGCSEEEESSCCHHHHTGGGHHHHHTTGGGTCEEEEEESSCCTTGGGCSEEEECCTTCHHHHHHHHHHHHHHHTCSCHHHHHSSBSTTBEEETTTCSBCCHHHHSTTCCCCCCTTSHHHHTTCCCHHHHHHHCCEEEEBSSSCSEEEECTTCCGGGTTTTTCCBCCSCCEEEECTTSCEEEEEEHHHHHHHHGGGGCHHHHHHHHCCCHHHHHHHHHHHHHCSSEEEEECTTTTTSTTHHHHHHHHHHHHHTTTCSSSTTCEEEECCSSCCGGGSCBBTTTBCTTHHHHSBCTTSCCCCTTCCTTSSCBCCCCCCBCTHHHHTTSCCCEEEETTTEEEECSCSTTCCCCCCEEEEESCCTTTTCTTHHHIIIIIGGGCSEEEEEESBCCSSTTSCSEEEEBCCTTSCCSCEEECCSSSCCEEEECCSSCCSSSCBCHHHHHHHHHHHHHHHHCCSHHHHHTHHHHTTCTHHHHHHHHTTCTTTTTCCHHHHHHSSSCEECCCSSSSCCTTHHHHHHTCCCSSSSSSBCSCCCCHHHHHHTCSSCCCBCCSSSCSSSTTCEECCCTTCCCCCTTCCTTCCCHHHHHHCCCEECHHHHTTCCCTTGGGTCCEEEECCCCSSCBTTBSTTCHHHHHHTSTTCCSSCSSTTSSSSSCCEEEECHHHHHTTTCCTTCEEEEEECTTTSSSTTCCTTCHHHHHHSEEEEEEECTTSCTTEEECCSCCCCCCHHHHHHHHHCTTTTCCBCTTSCBCSCSBCCGGGSCCCCCCGGGSCSSCEEECSSBSCEEESCBTTBSSCCCCTTCCEEEEEEEECSSGGGCSSCHHHHHTCSTTSCCHHHHHHHHTTTCCCC",
          "id": "B",
          "qmean": [
            null,
            null,
            null,
            null,
            null,
            null,
            null,
            null,
            null,
            null,
            null,
            null,
            null,
            null,
            null,
            null,
            null,
            null,
            null,
            null,
            null,
            null,
            null,
            null,
            null,
            null,
            null,
            0.61,
            0.55,
            0.71,
            0.59,
            0.6,
            0.55,
            0.65,
            0.65,
            0.72,
            0.82,
            0.85,
            0.79,
            0.83,
            0.74,
            0.8,
            0.73,
            0.69,
            0.7,
            0.65,
            0.61,
            0.7,
            0.63,
            0.67,
            0.62,
            0.66,
            0.73,
            0.68,
            0.72,
            0.68,
            0.63,
            0.63,
            0.74,
            0.78,
            0.81,
            0.84,
            0.84,
            0.83,
            0.86,
            0.9,
            0.89,
            0.89,
            0.83,
            0.82,
            0.8,
            0.83,
            0.87,
            0.92,
            0.89,
            0.82,
            0.88,
            0.8,
            0.89,
            0.86,
            0.87,
            0.72,
            0.78,
            0.85,
            0.89,
            0.89,
            0.82,
            0.78,
            0.89,
            0.83,
            0.84,
            0.83,
            0.82,
            0.79,
            0.77,
            0.76,
            0.8,
            0.7,
            0.75,
            0.74,
            0.69,
            0.71,
            0.74,
            0.69,
            0.71,
            0.76,
            0.76,
            0.68,
            0.76,
            0.8,
            0.83,
            0.81,
            0.81,
            0.85,
            0.88,
            0.88,
            0.88,
            0.92,
            0.86,
            0.89,
            0.88,
            0.88,
            0.84,
            0.85,
            0.92,
            0.88,
            0.92,
            0.87,
            0.88,
            0.83,
            0.88,
            0.85,
            0.9,
            0.92,
            0.9,
            0.87,
            0.83,
            0.86,
            0.87,
            0.87,
            0.77,
            0.77,
            0.79,
            0.79,
            0.78,
            0.76,
            0.75,
            0.81,
            0.76,
            0.71,
            0.68,
            0.64,
            0.68,
            0.7,
            0.79,
            0.66,
            0.58,
            0.7,
            0.77,
            0.75,
            0.83,
            0.78,
            0.77,
            0.78,
            0.81,
            0.77,
            0.82,
            0.85,
            0.85,
            0.87,
            0.82,
            0.9,
            0.85,
            0.82,
            0.87,
            0.88,
            0.92,
            0.88,
            0.89,
            0.87,
            0.92,
            0.89,
            0.84,
            0.88,
            0.79,
            0.82,
            0.79,
            0.78,
            0.79,
            0.68,
            0.28,
            0.24,
            0.5,
            0.68,
            0.68,
            0.75,
            0.73,
            0.67,
            0.54,
            0.24,
            0.65,
            0.64,
            0.66,
            0.64,
            0.74,
            0.72,
            0.73,
            0.72,
            0.71,
            0.71,
            0.72,
            0.69,
            0.7,
            0.68,
            0.69,
            0.73,
            0.67,
            0.69,
            0.74,
            0.68,
            0.74,
            0.75,
            0.76,
            0.75,
            0.71,
            0.73,
            0.76,
            0.74,
            0.75,
            0.78,
            0.76,
            0.84,
            0.8,
            0.79,
            0.82,
            0.75,
            0.76,
            0.81,
            0.78,
            0.76,
            0.7,
            0.72,
            0.73,
            0.77,
            0.39,
            0.26,
            0.73,
            0.75,
            0.76,
            0.75,
            0.72,
            0.71,
            0.67,
            0.66,
            0.62,
            0.66,
            0.7,
            0.73,
            0.76,
            0.71,
            0.67,
            0.74,
            0.72,
            0.74,
            0.65,
            0.73,
            0.77,
            0.78,
            0.83,
            0.83,
            0.83,
            0.87,
            0.84,
            0.83,
            0.89,
            0.86,
            0.84,
            0.86,
            0.84,
            0.88,
            0.82,
            0.86,
            0.87,
            0.85,
            0.86,
            0.83,
            0.85,
            0.82,
            0.9,
            0.9,
            0.89,
            0.88,
            0.89,
            0.89,
            0.89,
            0.89,
            0.87,
            0.83,
            0.84,
            0.92,
            0.84,
            0.85,
            0.88,
            0.9,
            0.92,
            0.87,
            0.88,
            0.92,
            0.89,
            0.88,
            0.85,
            0.82,
            0.82,
            0.84,
            0.88,
            0.91,
            0.88,
            0.89,
            0.82,
            0.87,
            0.88,
            0.86,
            0.83,
            0.87,
            0.84,
            0.77,
            0.71,
            0.84,
            0.88,
            0.81,
            0.92,
            0.92,
            0.93,
            0.92,
            0.9,
            0.91,
            0.91,
            0.91,
            0.89,
            0.91,
            0.89,
            0.95,
            0.89,
            0.82,
            0.89,
            0.86,
            0.91,
            0.88,
            0.91,
            0.93,
            0.89,
            0.84,
            0.92,
            0.83,
            0.86,
            0.89,
            0.9,
            0.88,
            0.87,
            0.86,
            0.86,
            0.88,
            0.89,
            0.84,
            0.81,
            0.83,
            0.83,
            0.8,
            0.82,
            0.77,
            0.79,
            0.79,
            0.83,
            0.83,
            0.85,
            0.83,
            0.83,
            0.83,
            0.78,
            0.82,
            0.85,
            0.85,
            0.86,
            0.86,
            0.85,
            0.82,
            0.83,
            0.86,
            0.77,
            0.81,
            0.77,
            0.76,
            0.8,
            0.73,
            0.71,
            0.77,
            0.75,
            0.79,
            0.67,
            0.74,
            0.76,
            0.73,
            0.7,
            0.66,
            0.66,
            0.68,
            0.75,
            0.78,
            0.77,
            0.72,
            0.72,
            0.69,
            0.78,
            0.72,
            0.79,
            0.74,
            0.7,
            0.73,
            0.76,
            0.78,
            0.77,
            0.73,
            0.79,
            0.76,
            0.77,
            0.77,
            0.7,
            0.7,
            0.81,
            0.85,
            0.86,
            0.82,
            0.82,
            0.76,
            0.69,
            0.81,
            0.79,
            0.6,
            0.58,
            0.57,
            0.69,
            0.79,
            0.8,
            0.86,
            0.83,
            0.8,
            0.75,
            0.75,
            0.76,
            0.78,
            0.71,
            0.65,
            0.65,
            0.62,
            0.75,
            0.65,
            0.72,
            0.73,
            0.72,
            0.72,
            0.8,
            0.76,
            0.78,
            0.84,
            0.8,
            0.78,
            0.77,
            0.72,
            0.78,
            0.73,
            0.74,
            0.69,
            0.7,
            0.78,
            0.66,
            0.74,
            0.75,
            0.77,
            0.84,
            0.8,
            0.86,
            0.87,
            0.82,
            0.78,
            0.8,
            0.82,
            0.83,
            0.86,
            0.83,
            0.8,
            0.78,
            0.86,
            0.83,
            0.84,
            0.83,
            0.81,
            0.83,
            0.86,
            0.81,
            0.8,
            0.76,
            0.84,
            0.77,
            0.84,
            0.83,
            0.78,
            0.83,
            0.86,
            0.86,
            0.86,
            0.77,
            0.85,
            0.89,
            0.78,
            0.86,
            0.88,
            0.89,
            0.85,
            0.83,
            0.84,
            0.87,
            0.87,
            0.92,
            0.89,
            0.89,
            0.87,
            0.94,
            0.85,
            0.93,
            0.87,
            0.87,
            0.87,
            0.89,
            0.88,
            0.83,
            0.85,
            0.84,
            0.86,
            0.81,
            0.84,
            0.81,
            0.88,
            0.84,
            0.88,
            0.83,
            0.85,
            0.85,
            0.83,
            0.82,
            0.83,
            0.88,
            0.84,
            0.88,
            0.91,
            0.83,
            0.87,
            0.91,
            0.88,
            0.92,
            0.86,
            0.89,
            0.86,
            0.84,
            0.88,
            0.86,
            0.81,
            0.84,
            0.8,
            0.86,
            0.84,
            0.79,
            0.76,
            0.81,
            0.83,
            0.77,
            0.78,
            0.77,
            0.73,
            0.82,
            0.8,
            0.86,
            0.82,
            0.79,
            0.81,
            0.79,
            0.81,
            0.8,
            0.74,
            0.78,
            0.74,
            0.78,
            0.77,
            0.78,
            0.76,
            0.73,
            0.77,
            0.79,
            0.74,
            0.73,
            0.73,
            0.8,
            0.71,
            0.71,
            0.75,
            0.7,
            0.73,
            0.66,
            0.72,
            0.72,
            0.69,
            0.74,
            0.77,
            0.76,
            0.81,
            0.84,
            0.86,
            0.85,
            0.79,
            0.82,
            0.78,
            0.74,
            0.72,
            0.71,
            0.78,
            0.8,
            0.78,
            0.8,
            0.71,
            0.81,
            0.82,
            0.77,
            0.77,
            0.86,
            0.73,
            0.77,
            0.78,
            0.8,
            0.83,
            0.84,
            0.72,
            0.77,
            0.77,
            0.77,
            0.82,
            0.79,
            0.83,
            0.86,
            0.83,
            0.87,
            0.77,
            0.82,
            0.9,
            0.85,
            0.78,
            0.72,
            0.81,
            0.87,
            0.89,
            0.86,
            0.87,
            0.91,
            0.87,
            0.85,
            0.86,
            0.85,
            0.87,
            0.87,
            0.87,
            0.79,
            0.83,
            0.87,
            0.86,
            0.86,
            0.81,
            0.85,
            0.83,
            0.89,
            0.9,
            0.88,
            0.9,
            0.88,
            0.89,
            0.9,
            0.87,
            0.88,
            0.88,
            0.89,
            0.87,
            0.88,
            0.87,
            0.88,
            0.93,
            0.89,
            0.88,
            0.92,
            0.88,
            0.9,
            0.91,
            0.88,
            0.91,
            0.88,
            0.87,
            0.87,
            0.86,
            0.84,
            0.79,
            0.79,
            0.82,
            0.81,
            0.84,
            0.84,
            0.85,
            0.86,
            0.88,
            0.85,
            0.84,
            0.84,
            0.82,
            0.84,
            0.87,
            0.83,
            0.74,
            0.69,
            0.88,
            0.85,
            0.78,
            0.87,
            0.87,
            0.87,
            0.87,
            0.89,
            0.82,
            0.86,
            0.84,
            0.82,
            0.83,
            0.85,
            0.84,
            0.86,
            0.84,
            0.84,
            0.86,
            0.81,
            0.81,
            0.82,
            0.8,
            0.8,
            0.77,
            0.78,
            0.8,
            0.76,
            0.73,
            0.68,
            0.77,
            0.69,
            0.73,
            0.74,
            0.78,
            0.8,
            0.77,
            0.77,
            0.75,
            0.7,
            0.75,
            0.71,
            0.79,
            0.8,
            0.83,
            0.77,
            0.81,
            0.8,
            0.76,
            0.81,
            0.85,
            0.85,
            0.86,
            0.85,
            0.82,
            0.8,
            0.8,
            0.78,
            0.86,
            0.81,
            0.83,
            0.83,
            0.77,
            0.78,
            0.74,
            0.78,
            0.59,
            0.48,
            0.28,
            0.54,
            0.79,
            0.76,
            0.77,
            0.77,
            0.51,
            0.66,
            0.65,
            0.8,
            0.72,
            0.83,
            0.76,
            0.84,
            0.88,
            0.83,
            0.8,
            0.77,
            0.78,
            0.85,
            0.77,
            0.78,
            0.81,
            0.77,
            0.83,
            0.82,
            0.77,
            0.79,
            0.76,
            0.84,
            0.85,
            0.8,
            0.88,
            0.85,
            0.8,
            0.84,
            0.78,
            0.8,
            0.78,
            0.74,
            0.75,
            0.81,
            0.79,
            0.77,
            0.82,
            0.85,
            0.83,
            0.81,
            0.83,
            0.84,
            0.86,
            0.84,
            0.79,
            0.78,
            0.82,
            0.82,
            0.83,
            0.86,
            0.81,
            0.86,
            0.82,
            0.81,
            0.82,
            0.77,
            0.8,
            0.84,
            0.84,
            0.84,
            0.82,
            0.81,
            0.8,
            0.79,
            0.81,
            0.73,
            0.82,
            0.82,
            0.81,
            0.81,
            0.82,
            0.75,
            0.75,
            0.74,
            0.8,
            0.81,
            0.74,
            0.7,
            0.76,
            0.8,
            0.81,
            0.79,
            0.86,
            0.83,
            0.76,
            0.81,
            0.82,
            0.79,
            0.84,
            0.84,
            0.82,
            0.77,
            0.75,
            0.8,
            0.73,
            0.67,
            0.77,
            0.8,
            0.79,
            0.82,
            0.84,
            0.84,
            0.78,
            0.79,
            0.87,
            0.86,
            0.85,
            0.88,
            0.9,
            0.88,
            0.93,
            0.9,
            0.89,
            0.78,
            0.82,
            0.77,
            0.77,
            0.8,
            0.86,
            0.85,
            0.91,
            0.86,
            0.86,
            0.89,
            0.89,
            0.87,
            0.87,
            0.81,
            0.9,
            0.84,
            0.88,
            0.83,
            0.71,
            0.77,
            0.74,
            0.8,
            0.79,
            0.77,
            0.77,
            0.68,
            0.68,
            0.7,
            0.71,
            0.66,
            0.7,
            0.79,
            0.82,
            0.79,
            0.88,
            0.86,
            0.87,
            0.89,
            0.88,
            0.89,
            0.9,
            0.91,
            0.9,
            0.92,
            0.87,
            0.92,
            0.92,
            0.85,
            0.89,
            0.83,
            0.91,
            0.88,
            0.86,
            0.87,
            0.91,
            0.89,
            0.88,
            0.9,
            0.86,
            0.86,
            0.82,
            0.83,
            0.76,
            0.84,
            0.73,
            0.78,
            0.78,
            0.88,
            0.86,
            0.79,
            0.82,
            0.76,
            0.78,
            0.82,
            0.79,
            0.79,
            0.81,
            0.82,
            0.85,
            0.81,
            0.87,
            0.88,
            0.8,
            0.9,
            0.88,
            0.86,
            0.83,
            0.94,
            0.89,
            0.89,
            0.89,
            0.89,
            0.94,
            0.9,
            0.9,
            0.89,
            0.86,
            0.91,
            0.89,
            0.9,
            0.94,
            0.88,
            0.88,
            0.81,
            0.89,
            0.86,
            0.88,
            0.86,
            0.83,
            0.78,
            0.73,
            0.79,
            0.81,
            0.73,
            0.75,
            0.72,
            0.72,
            0.72,
            0.62,
            0.3,
            0.38,
            0.74,
            0.68,
            0.77,
            0.79,
            0.79,
            0.71,
            0.69,
            0.72,
            0.75,
            0.72,
            0.79,
            0.79,
            0.78,
            0.85,
            0.78,
            0.84,
            0.89,
            0.89,
            0.84,
            0.86,
            0.87,
            0.85,
            0.87,
            0.8,
            0.86,
            0.81,
            0.86,
            0.84,
            0.86,
            0.81,
            0.85,
            0.82,
            0.82,
            0.82,
            0.76,
            0.81,
            0.84,
            0.79,
            0.77,
            0.78,
            0.84,
            0.84,
            0.82,
            0.75,
            0.79,
            0.81,
            0.79,
            0.8,
            0.81,
            0.75,
            0.79,
            0.8,
            0.83,
            0.83,
            0.83,
            0.86,
            0.88,
            0.86,
            0.83,
            0.88,
            0.88,
            0.86,
            0.83,
            0.82,
            0.86,
            0.87,
            0.81,
            0.86,
            0.86,
            0.82,
            0.87,
            0.82,
            0.81,
            0.83,
            0.79,
            0.67,
            0.72,
            0.83,
            0.76,
            0.87,
            0.83,
            0.78,
            0.79,
            0.84,
            0.86,
            0.77,
            0.86,
            0.91,
            0.89,
            0.86,
            0.87,
            0.88,
            0.85,
            0.87,
            0.88,
            0.81,
            0.82,
            0.83,
            0.83,
            0.8,
            0.79,
            0.83,
            0.8,
            0.81,
            0.77,
            0.76,
            0.7,
            0.64,
            0.74,
            0.76,
            null
          ],
          "residue_from": "28",
          "residue_to": "1144",
          "templates": [
            {
              "alignment": {
                "target_sequence": "MFLSRRQFLKVSVGTVAAVAVADKVLALTALQPVIEVGNPLGDYPDRSWERVYHDQYRYDSSFTWVCSPNDTHACRVRAFVRNGVVMRVEQNYDHQTYEDLYGNRGTFAHNPRMCLKGFTFHRRVYGPYRLKGPLMRKGWKQWMDDNAPELTAETKRKYKFDSRFLDDMLRVSWDTAFTYAAKAMITIATRY-SGEAGARRLREQGYAPEMIEMMKGAGTRCFKHRAGMPVLGIIGKMGNTRMNGGINALLDTWIRKVSPDQAQGGRYWSNYTWHGDQNPAHPFWSGVQGSDIDLSDMRFSKLNTSWGKNFVENKMPEAHWKLECIERGARVVVITPEYNPTAYRADYWMPLRPESDGALFLGAMKIIIDENMHDIDFLKSFTDAPILVRTDTLQYLDPRDVIADYKFPDFSKSYSGRIQSLKPEQIQRLGGMMVWDLNKKQVVPLHREQVGWHYTNSGIDAALTGTYRVKLLNGREIDAMPIWQMYMVHFQDYDLDTVHQITRTPKDLIVRWARDSGTIKPAAIHNGEGTCHYFHQTANARGAAMVLIITGNVGKFGTGQHTWAGNYKAGTWTATPWSGAGLSVHTGEDPFNITLDPNAHGKEIKTRSYYYGEEVGYWNHGDTALIVNTPKYGRKVFTGKTHMPTPSKFRWVVNVNVVNNAKHHYDMVRNVDPNIECLITQDIEMTSDINHADIAFAANSWMEFTYPEMTVTVSNPWVQIWK-GGIRPLYDTRNDLDTFAGVAAKLSDMTGDKRMRDYFAMVYQNRVDVYVQRMLDASSTFYGYSADVMLKSE---KGWMV-MVRTYPRHPFWEETNESKPMWTRSGRYENYRIEPEAIEYGENFISHREGPEATPYLPNAIFTTNPYVRPDDYGIPITAQHHDDKTVRNIKLSWHEIKRHSNPLWEKGYQFYCVTPKTRHRVHSQWSVNDWVQIYESNFGDPYRMDKRTPGVGEHQIHINPQAAKDRGINDGDYVYVDGNPVDRPYRGWKPSDPYYKVARLMIRAKYNPAYPYHVTMAKHAPFVATAKSVKGHETRPDGRAIAIDTGYQSNFRYGAQQSFTRNWLMPMHQTDSLPGKHAVAWKFKWGYQVDHHAINTVPKECLIRITKAEDGGIGARGPWEPVRTGFTPGQENEFMIKWLKGEHIKIKV",
                "template_sequence": "MKLTRRAFLQVAGATGATLTLAKNAMAFRLLKPAVVVDNPLDTYPDRRWESVYRDQYQYDRTFTYCCSPNDTHACRIRAFVRNNVMMRVEQNYDHQNYSDLYGNKATRNWNPRMCLKGYTFHRRVYGPYRLRYPLIRKGWKRWADDGFPELTPENKTKYMFDNRGNDELLRASWDEAFTYASKGIIHITKKYSGPEGAQK-LIDQGYPKEMVDRMQGAGTRTFKGRGGMGLLGVIGKYGMYRFNNC-LAIVDAHNRGVGPDQALGGRNWSNYTWHGDQAPGHPFSHGLQTSDVDMNDVRFSKLLIQTGKNLIENKMPEAHWVTEVMERGGKIVVITPEYSPSAQKADYWIPIRNNTDTALFLGITKILIDNKWYDADYVKKFTDFPLLIRTDTLKRVSPKDIIPNYKLQDISDGPSYHIQGLKDEQREIIGDFVVWDAKSKGPKAITRDDVGETLVKKGIDPVLEGSFKLKTIDGKEIEVMTLLEMYKIHLRDYDIDSVVSMTNSPKDLIERLAKDIATIKPVAIHYGEGVNHYFHATLMNRSYYLPVMLTGNVGYFGSGSHTWAGNYKAGNFQASKWSGPGFYGWVAEDVFKPNLDPYASAKDLNIKGRALDEEVAYWNHSERPLIVNTPKYGRKVFTGKTHMPSPTKVLWFTNVNLINNAKHVYQMLKNVNPNIEQIMSTDIEITGSIEYADFAFPANSWVEFQEFEITNSCSNPFIQIWGKTGITPVYESKDDVKILAGMASKLGELLRDKRFEDNWKFAIEGRASVYINRLLDGSTTMKGYTCEDILNGKYGEPGVAMLLFRTYPRHPFWEQVHESLPFYTPTGRLQAYNDEPEIIEYGENFIVHREGPEATPYLPNAIVSTNPYIRPDDYGIPENAEYWEDRTVRNIKKSWEETKKTKNFLWEKGYHFYCVTPKSRHTVHSQWAVTDWNFIWNNNFGDPYRMDKRMPGVGEHQIHIHPQAARDLGIEDGDYVYVDANPADRPYEGWKPNDSFYKVSRLMLRAKYNPAYPYNCTMMKHSAWISSDKTVQAHETRP-DGRALSPSGYQSSFRYGSQQSITRDWSMPMHQLDSLFHKAKIGMKFIFGFEADNHCINTVPKETLVKITKAENGGMGGKGVWDPVKTGYTAGNENDFMKKFLNGELIKVD-"
              },
              "coverage": 0.9965065717697144,
              "description": "Nitrite oxidoreductase subunit A",
              "found_by": "HHblits",
              "gmqe": 0.8798021674156189,
              "method": "X-RAY DIFFRACTION",
              "offset": 0,
              "oligo_state": "monomer",
              "qualified_name": "7b04.1.B",
              "resolution": 2.9700000286102295,
              "sequence_identity": 57.58106994628906,
              "sequence_similarity": 0.4817412793636322,
              "short_method": "X-ray",
              "title": "Structure of Nitrite oxidoreductase (Nxr) from the anammox bacterium Kuenenia stuttgartiensis."
            }
          ]
        }
      ],
      "target_sequence": "MFLSRRQFLKVSVGTVAAVAVADKVLALTALQPVIEVGNPLGDYPDRSWERVYHDQYRYDSSFTWVCSPNDTHACRVRAFVRNGVVMRVEQNYDHQTYEDLYGNRGTFAHNPRMCLKGFTFHRRVYGPYRLKGPLMRKGWKQWMDDNAPELTAETKRKYKFDSRFLDDMLRVSWDTAFTYAAKAMITIATRYSGEAGARRLREQGYAPEMIEMMKGAGTRCFKHRAGMPVLGIIGKMGNTRMNGGINALLDTWIRKVSPDQAQGGRYWSNYTWHGDQNPAHPFWSGVQGSDIDLSDMRFSKLNTSWGKNFVENKMPEAHWKLECIERGARVVVITPEYNPTAYRADYWMPLRPESDGALFLGAMKIIIDENMHDIDFLKSFTDAPILVRTDTLQYLDPRDVIADYKFPDFSKSYSGRIQSLKPEQIQRLGGMMVWDLNKKQVVPLHREQVGWHYTNSGIDAALTGTYRVKLLNGREIDAMPIWQMYMVHFQDYDLDTVHQITRTPKDLIVRWARDSGTIKPAAIHNGEGTCHYFHQTANARGAAMVLIITGNVGKFGTGQHTWAGNYKAGTWTATPWSGAGLSVHTGEDPFNITLDPNAHGKEIKTRSYYYGEEVGYWNHGDTALIVNTPKYGRKVFTGKTHMPTPSKFRWVVNVNVVNNAKHHYDMVRNVDPNIECLITQDIEMTSDINHADIAFAANSWMEFTYPEMTVTVSNPWVQIWKGGIRPLYDTRNDLDTFAGVAAKLSDMTGDKRMRDYFAMVYQNRVDVYVQRMLDASSTFYGYSADVMLKSEKGWMVMVRTYPRHPFWEETNESKPMWTRSGRYENYRIEPEAIEYGENFISHREGPEATPYLPNAIFTTNPYVRPDDYGIPITAQHHDDKTVRNIKLSWHEIKRHSNPLWEKGYQFYCVTPKTRHRVHSQWSVNDWVQIYESNFGDPYRMDKRTPGVGEHQIHINPQAAKDRGINDGDYVYVDGNPVDRPYRGWKPSDPYYKVARLMIRAKYNPAYPYHVTMAKHAPFVATAKSVKGHETRPDGRAIAIDTGYQSNFRYGAQQSFTRNWLMPMHQTDSLPGKHAVAWKFKWGYQVDHHAINTVPKECLIRITKAEDGGIGARGPWEPVRTGFTPGQENEFMIKWLKGEHIKIKV",
      "target_sequence_annotations": {
        "psipred": "CCCCHHHHHHHHHHHHHHHHHHHHHHHHHHCCCCCCCCCCCCCCCCCCCEEECCCCCCCCCCEEEECCCCCCCCCEEEEEEECCEEEEEECCCCCCCCCCCCCCCCCCCCCCCCCCHHHHHHHHHHCCCCCCCCEEECCCCCCCCCCCCCCCCCCCCCCCCCCCCCCCEEECCHHHHHHHHHHHHHHHHHHCCCCHHHHHHHHCCCCHHHHHHCCCCCCEEEECCCCCCHHHHHHHCCCCCCCCCHHHHHHHHHHCCCCCCCCCCCCCCCCCCCCCCCCCCCEEECCCCCCCCCCCCCCCCEEEEECCCCCCCCCCCCHHHHHHHHCCCEEEEECCCCCHHHHHCCEECCCCCCCHHHHHHHHHHHHHHCCCCCHHHHHHHCCCCEEEECCCCCCCCCCCCCCCCCCCCCCCCCCCCCCCCCHHHHHHCCCCEEEECCCCCEEECCCCCCCCCCCCCCCCCCCEEEEEEEECCCCEEEECCHHHHHHHHHHCCCHHHHHHHHCCCHHHHHHHHHHHHCCCCEEEEEECCCCCCCCHHHHHHHHHHHHHHHCCCCCCCCCCCCCCCCCCCCCCCCCCCCCCCCCCCCCCCCCCCCCCCCCCCCCCCCCCCCCCCCCCCCCCCCCCCCCCCCCCCCEECCCCCCCCCCCEEEEEECCCCCCCCCHHHHHHHHHHCCCCEEEEECCEECCCCCCCEEEEECCCCCCCCCCCCEEECCCCEEEEECCCCCCCCCCCCCHHHHHHHHHHHHHHCCCCCHHHHHHHHHCCCHHHHHHHHHHCCCCCCCCCHHHHHHCCCCCEEECCCCCCCCCCCCCCCCCCCCCCCCEEEECCCCHHHHHCCCCCCCCCCCCCCCCCCCCCCCCCCCCCCCCCCCCCCCCCCCCCCCCCCCCCCCCCCCCCCCCCCCCCCEEEEEECCCCCCCCCCCCCCHHHHHHHHCCCCCCCCCCCCCCCCCCEEEECHHHHHHCCCCCCCEEEEECCCCCCCCCCCCCCCCCCCEEEEEEEEEECCCCCCCEEEEECCCCCCCCCCCCCCCCCCCCCEEECCCCHHHHHHCCCCCCCCCCCCCCCCCCCCCCCCCCCCEECCCCCCCCCCCCCCCCCCEEEEEEECCCCCCCCCCCCCCCCCCCCCCCCCHHHHHHHCCCEEEEEC"
      }
    }
  ]
}
