# Supplementary material for: Metabolic capacity is maintained despite shifts in microbial diversity in estuary sediments
Source: ISME Commun. 2025 Oct 11;5(1):ycaf182. doi: 10.1093/ismeco/ycaf182 (PMC12687941; doi:10.1093/ismeco/ycaf182)
Supplement: Supplementary_Data_1_ycaf182 [file supplementary_data_1_ycaf182.zip › SWISS-MODEL/8_1_May_SF_Bin5_scaffold_55982_c1/models/01/info.json]

{"creation_date":"2023-03-29","ligands":[{"description":"IRON\/SULFUR CLUSTER","name":["SF4"],"number":"1","included":false,"model_binding_residues":[],"reason":{"bound":true,"relevant":true,"conserved_residues":false,"sterically_valid":false}},{"description":"IRON\/SULFUR CLUSTER","name":["SF4"],"number":"2","included":false,"model_binding_residues":[],"reason":{"bound":true,"relevant":true,"conserved_residues":false,"sterically_valid":false}},{"description":"IRON\/SULFUR CLUSTER","name":["SF4"],"number":"3","included":false,"model_binding_residues":[],"reason":{"bound":true,"relevant":true,"conserved_residues":false,"sterically_valid":false}},{"description":"IRON\/SULFUR CLUSTER","name":["SF4"],"number":"8","included":false,"model_binding_residues":[],"reason":{"bound":true,"relevant":true,"conserved_residues":false,"sterically_valid":false}},{"description":"FE3-S4 CLUSTER","name":["F3S"],"number":"4","included":false,"model_binding_residues":[],"reason":{"bound":true,"relevant":true,"conserved_residues":false,"sterically_valid":false}},{"description":"PHOSPHORIC ACID 4-(2-AMINO-4-OXO-3,4,5,6,-TETRAHYDRO-PTERIDIN-6-YL)-2-HYDROXY-3,4-DIMERCAPTO-BUT-3-EN-YL ESTER GUANYLATE ESTER","name":["MD1"],"number":"5","included":false,"model_binding_residues":[],"reason":{"bound":true,"relevant":true,"conserved_residues":false,"sterically_valid":false}},{"description":"PHOSPHORIC ACID 4-(2-AMINO-4-OXO-3,4,5,6,-TETRAHYDRO-PTERIDIN-6-YL)-2-HYDROXY-3,4-DIMERCAPTO-BUT-3-EN-YL ESTER GUANYLATE ESTER","name":["MD1"],"number":"6","included":false,"model_binding_residues":[],"reason":{"bound":true,"relevant":true,"conserved_residues":false,"sterically_valid":false}},{"description":"MOLYBDENUM ATOM","name":["MO"],"number":"7","included":true,"model_binding_residues":["B.274","B.276","B.565","B.913","_.7"],"reason":{"bound":true,"relevant":true,"conserved_residues":true,"sterically_valid":true}},{"description":"PROTOPORPHYRIN IX CONTAINING FE","name":["HEM"],"number":"9","included":false,"model_binding_residues":[],"reason":{"bound":true,"relevant":true,"conserved_residues":false,"sterically_valid":false}},{"description":"CALCIUM ION","name":["CA"],"number":"10","included":false,"model_binding_residues":[],"reason":{"bound":true,"relevant":true,"conserved_residues":false,"sterically_valid":false}},{"description":"CALCIUM ION","name":["CA"],"number":"11","included":false,"model_binding_residues":[],"reason":{"bound":true,"relevant":true,"conserved_residues":false,"sterically_valid":false}}],"mod_engine":"PROMOD3","pred_lddt":0.7869574692643877,"mdlchain_butpl_map":{"B":"7b04.1.B","L_7":"7b04.1.L_7"},"mdl_smtl_map":{"B":"B"},"tpl_info":{"7b04.1.B":{"origin":"reference database","label_asym_id":"B","label_smtl_id":"B","entity_type":"polymer","entity_id":"2"},"7b04.1.L_7":{"origin":"reference database","label_asym_id":"EA","label_smtl_id":"7","entity_type":"non-polymer","entity_id":"7"}},"major_issues":null,"oligo":{"based_on":"prediction","state":"monomer","state_bu":"hetero-1-1-1-mer","state_tpl":"monomer","qs_prediction":"0.000","qs_conserved":"not conserved","chains_to_mdl":1,"res_to_mdl":1141},"modified_template":false,"residue_range":[{"chain_name":"B","residue_from":"28","residue_to":"1144"}],"chain_subprj_list":null,"templates":["54147f44fba74f6d81eb6a27d31c5d60b092f646"],"aln_map":{"B":[["target","MFLSRRQFLKVSVGTVAAVAVADKVLALTALQPVIEVGNPLGDYPDRSWERVYHDQYRYDSSFTWVCSPNDTHACRVRAFVRNGVVMRVEQNYDHQTYEDLYGNRGTFAHNPRMCLKGFTFHRRVYGPYRLKGPLMRKGWKQWMDDNAPELTAETKRKYKFDSRFLDDMLRVSWDTAFTYAAKAMITIATRY-SGEAGARRLREQGYAPEMIEMMKGAGTRCFKHRAGMPVLGIIGKMGNTRMNGGINALLDTWIRKVSPDQAQGGRYWSNYTWHGDQNPAHPFWSGVQGSDIDLSDMRFSKLNTSWGKNFVENKMPEAHWKLECIERGARVVVITPEYNPTAYRADYWMPLRPESDGALFLGAMKIIIDENMHDIDFLKSFTDAPILVRTDTLQYLDPRDVIADYKFPDFSKSYSGRIQSLKPEQIQRLGGMMVWDLNKKQVVPLHREQVGWHYTNSGIDAALTGTYRVKLLNGREIDAMPIWQMYMVHFQDYDLDTVHQITRTPKDLIVRWARDSGTIKPAAIHNGEGTCHYFHQTANARGAAMVLIITGNVGKFGTGQHTWAGNYKAGTWTATPWSGAGLSVHTGEDPFNITLDPNAHGKEIKTRSYYYGEEVGYWNHGDTALIVNTPKYGRKVFTGKTHMPTPSKFRWVVNVNVVNNAKHHYDMVRNVDPNIECLITQDIEMTSDINHADIAFAANSWMEFTYPEMTVTVSNPWVQIWK-GGIRPLYDTRNDLDTFAGVAAKLSDMTGDKRMRDYFAMVYQNRVDVYVQRMLDASSTFYGYSADVMLKSE---KGWMV-MVRTYPRHPFWEETNESKPMWTRSGRYENYRIEPEAIEYGENFISHREGPEATPYLPNAIFTTNPYVRPDDYGIPITAQHHDDKTVRNIKLSWHEIKRHSNPLWEKGYQFYCVTPKTRHRVHSQWSVNDWVQIYESNFGDPYRMDKRTPGVGEHQIHINPQAAKDRGINDGDYVYVDGNPVDRPYRGWKPSDPYYKVARLMIRAKYNPAYPYHVTMAKHAPFVATAKSVKGHETRPDGRAIAIDTGYQSNFRYGAQQSFTRNWLMPMHQTDSLPGKHAVAWKFKWGYQVDHHAINTVPKECLIRITKAEDGGIGARGPWEPVRTGFTPGQENEFMIKWLKGEHIKIKV",0],["pdb_id=7b04, chain=B, assembly_id=1, offset=0 atoms","---------------------------FRLLKPAVVVDNPLDTYPDRRWESVYRDQYQYDRTFTYCCSPNDTHACRIRAFVRNNVMMRVEQNYDHQNYSDLYGNKATRNWNPRMCLKGYTFHRRVYGPYRLRYPLIRKGWKRWADDGFPELTPENKTKYMFDNRGNDELLRASWDEAFTYASKGIIHITKKYSGPEGAQK-LIDQGYPKEMVDRMQGAGTRTFKGRGGMGLLGVIGKYGMYRFNNC-LAIVDAHNRGVGPDQALGGRNWSNYTWHGDQAPGHPFSHGLQTSDVDMNDVRFSKLLIQTGKNLIENKMPEAHWVTEVMERGGKIVVITPEYSPSAQKADYWIPIRNNTDTALFLGITKILIDNKWYDADYVKKFTDFPLLIRTDTLKRVSPKDIIPNYKLQDISDGPSYHIQGLKDEQREIIGDFVVWDAKSKGPKAITRDDVGETLVKKGIDPVLEGSFKLKTIDGKEIEVMTLLEMYKIHLRDYDIDSVVSMTNSPKDLIERLAKDIATIKPVAIHYGEGVNHYFHATLMNRSYYLPVMLTGNVGYFGSGSHTWAGNYKAGNFQASKWSGPGFYGWVAEDVFKPNLDPYASAKDLNIKGRALDEEVAYWNHSERPLIVNTPKYGRKVFTGKTHMPSPTKVLWFTNVNLINNAKHVYQMLKNVNPNIEQIMSTDIEITGSIEYADFAFPANSWVEFQEFEITNSCSNPFIQIWGKTGITPVYESKDDVKILAGMASKLGELLRDKRFEDNWKFAIEGRASVYINRLLDGSTTMKGYTCEDILNGKYGEPGVAMLLFRTYPRHPFWEQVHESLPFYTPTGRLQAYNDEPEIIEYGENFIVHREGPEATPYLPNAIVSTNPYIRPDDYGIPENAEYWEDRTVRNIKKSWEETKKTKNFLWEKGYHFYCVTPKSRHTVHSQWAVTDWNFIWNNNFGDPYRMDKRMPGVGEHQIHIHPQAARDLGIEDGDYVYVDANPADRPYEGWKPNDSFYKVSRLMLRAKYNPAYPYNCTMMKHSAWISSDKTVQAHETRP-DGRALSPSGYQSSFRYGSQQSITRDWSMPMHQLDSLFHKAKIGMKFIFGFEADNHCINTVPKETLVKITKAENGGMGGKGVWDPVKTGYTAGNENDFMKKFLNGELIKVD-",0]]},"plip":{"MO":[{"hetid":"MO","name":"MO","composite":false,"numInteractions":0,"members":["MO:_:7"],"position":7,"chains":{},"id":"MO:_:7","ligtype":"EXCLUDED","excluded":true}]},"qmean_values":{"global_scores":{"qmean4_norm_score":0.6680667759822982,"qmean4_z_score":-2.7297912990044355,"qmean6_norm_score":0.659695900875293,"qmean6_z_score":-2.5147644482268885,"interaction_norm_score":-0.01367057844375625,"interaction_z_score":-1.7773382025560052,"cbeta_norm_score":-0.008050909989718276,"cbeta_z_score":-1.215537554728712,"packing_norm_score":-0.27234930831851645,"packing_z_score":-1.6850955650987811,"torsion_norm_score":-0.11273340846667934,"torsion_z_score":-1.8823059150630177,"ss_agreement_norm_score":0.4321905387567161,"ss_agreement_z_score":-1.8268258091459204,"acc_agreement_norm_score":0.6687555953446732,"acc_agreement_z_score":-0.45681961865790144,"avg_local_score":0.8023210560417917,"avg_local_score_error":0.053},"local_scores":{"B":[null,null,null,null,null,null,null,null,null,null,null,null,null,null,null,null,null,null,null,null,null,null,null,null,null,null,null,0.613657684183614,0.5503286032056247,0.708217584176905,0.5911055152466195,0.601264966739642,0.5481037250839574,0.6450008405374859,0.6480654330300052,0.7167838464600894,0.8244312654252276,0.8501219079431054,0.7931718832652004,0.828036202913103,0.7447882227362365,0.8041640689243638,0.7347761010380146,0.6853177297053337,0.7020155635368923,0.6533571915825569,0.6089340880863419,0.7023070169370169,0.6273709543985124,0.6732975936588066,0.6203872881205097,0.6564279559340674,0.7271522582131491,0.6752720567271243,0.7217777375927159,0.6831669831816127,0.6325067818752866,0.6341467914309903,0.7355335334351738,0.7821017286234695,0.8061583056549948,0.8384953415527256,0.8372404785471498,0.8304800855005365,0.8559795717858415,0.9012744771174089,0.8859268353652894,0.8861644161914893,0.8271509460416259,0.8219475398380425,0.8038103557965427,0.8337068216509819,0.8698038760173106,0.9207783406473122,0.8858744362527331,0.8168526402360892,0.8806641982053156,0.7972911522454853,0.8907991198586683,0.8558231100609754,0.8714458541187985,0.7244319628313005,0.7817342796243687,0.8504797226445093,0.8867754413292018,0.8882390159655398,0.8176642152018752,0.7792734411758574,0.8908531636057068,0.8278126552879375,0.842680091619661,0.8342246994496674,0.8154928101566785,0.7931871786035943,0.7671789947696335,0.7584914415318919,0.7998886212591462,0.6955122644551955,0.7528637450472501,0.7355449880434977,0.694750602595531,0.7127064026712091,0.7389828207228917,0.6869845790871898,0.705531705430813,0.7585825887939812,0.7562857276254106,0.6816320553516851,0.7597307659393838,0.7972271205305127,0.8349209938638384,0.8111606844709094,0.8056128546559023,0.8506913327915592,0.8848452970478174,0.8775777264989264,0.8754446084682592,0.9167093029583657,0.8573487806327744,0.8931860324784104,0.8825538407564951,0.875588180019047,0.8438303008685129,0.8506434989651827,0.9177038397960208,0.8838700972906175,0.9206931938736951,0.8718411690178517,0.8762238066890904,0.8346174590134428,0.8772974465805008,0.8526558285426133,0.9009925935355537,0.916382160801051,0.8958919642894123,0.8711882164496103,0.8272826817260452,0.8626320166083662,0.8727781889465166,0.8653927074851032,0.7724338993918984,0.7730149295104335,0.7880246715231043,0.7946994562733429,0.7842805933838501,0.7561209648335431,0.7491564060162861,0.805655023362027,0.7577048446992727,0.705877420420724,0.6823908945298346,0.6365447612807382,0.6819205814891823,0.7006313982018607,0.7902098172977167,0.659999234006879,0.5808814983906452,0.696478753106167,0.7659469200831233,0.7473720097526396,0.8254283683457109,0.7822893366222383,0.7669749251900259,0.7778839825135556,0.8111416558263402,0.7723038109555975,0.8167184144809274,0.8481066132236342,0.8532629697493908,0.8687617240693446,0.8168653879126575,0.9020337600719706,0.8501133135196588,0.8237175682103943,0.8692212671398493,0.884421007605328,0.9172494528459012,0.8804081805698134,0.8877808553832747,0.874751562382839,0.9209843888363914,0.8885473517435977,0.8352872045686969,0.8750630578955318,0.7906946950578624,0.8178773023217185,0.7923981711179934,0.7820287389139269,0.7868603912384347,0.6759303565365977,0.2770512262907151,0.24300892471041746,0.4973374525692773,0.681489744101532,0.6764624852980995,0.7492307698650728,0.7285525865963381,0.6695293861588072,0.5352307444047338,0.24413892936139542,0.6508574803197648,0.6358560417695104,0.6604812194667138,0.6368488865373391,0.7406312206005659,0.7217250705955817,0.7306861093456049,0.7187724351670666,0.7109258202192816,0.7138445743624087,0.7154728435993953,0.688661638831561,0.7033939233624875,0.6846908809069563,0.6865282291042423,0.7308333478988143,0.6738863212993178,0.6924360805949068,0.7442920729283756,0.6772153009519315,0.742660476133665,0.7497093550611376,0.7616910777656881,0.7472846095953399,0.7126226196589949,0.7349030542579302,0.7556134432258953,0.7415267760698111,0.750450915192857,0.7781291956763848,0.7596101288481817,0.8390060054755424,0.7980573748244132,0.7904802497583064,0.8171711470335775,0.7454397443516154,0.7562933883832332,0.81400590695107,0.7767811104255233,0.7598529569056123,0.6972777459404069,0.7249480373570952,0.7256626070955762,0.774476776511009,0.38776971305340924,0.258708756263266,0.7256037527694107,0.7481050587204224,0.7639333767776345,0.7472800726851053,0.7235650394203863,0.710024394887761,0.6747476212016301,0.6594858207710552,0.6164249366845787,0.659228532604879,0.7003256675913863,0.7274310865338913,0.7613232805694456,0.7101798539096669,0.6652504835878996,0.7437821806780452,0.7156136060395109,0.7415992363083151,0.6539403386140957,0.7308436127289821,0.7684913824752132,0.7841630569040146,0.8318658945176518,0.8252686086466381,0.8334032439753851,0.8714575082879792,0.8427930589800583,0.8286286229358559,0.8863686923776569,0.8558151932852505,0.8408434670193783,0.8622791163568775,0.8363220477607066,0.8778586686157588,0.8231809297197901,0.855296740934566,0.8669471149499244,0.8544811066435231,0.8631358090745942,0.8253240887111718,0.8546082248384677,0.816193317187497,0.9049728738124787,0.8972671308672505,0.890100758545177,0.8799769338556773,0.8877840260260541,0.8885684455738692,0.8888279164324585,0.8860871730966791,0.8675028479102562,0.8254453831985966,0.8381451435602402,0.9153526835118182,0.836790863843586,0.8520653107601022,0.8808709901910858,0.8990309181873104,0.9248391163972027,0.8700011578374113,0.8788599053493876,0.9151508856449467,0.8932556767934693,0.8840210784207582,0.8525773912450574,0.8205645397214376,0.823825521129833,0.8395074989291335,0.8825060917537141,0.9142407886863781,0.8836754100071678,0.8857970760903346,0.8229110815211462,0.866437367244703,0.883125515726128,0.856859822192315,0.831329930697124,0.8715309181228736,0.835686747684295,0.7710607465159464,0.708786940182563,0.8355906891180275,0.8799229854570165,0.808507923083725,0.9167204316356251,0.9209012528100144,0.9340280663260457,0.9218996388171069,0.9025698932704962,0.9103724254532507,0.9073641695393835,0.9132719263050529,0.8900313200432906,0.9053506905911937,0.8859545084244915,0.9502773235782004,0.8903524555327544,0.8189369593443798,0.8938046017338956,0.8645723349834109,0.9059610718292449,0.8800308624273462,0.9050250647541248,0.9258100446040131,0.891824877378574,0.8409382559265566,0.9249772598232279,0.8342533124268923,0.86054750630917,0.8895054422651898,0.9000790387005996,0.8839231338596288,0.8708510800095951,0.8591643293794715,0.8593239931513545,0.8762660395740239,0.888358605580515,0.8396800967802426,0.8132172796032934,0.8294409153839399,0.8303848068993197,0.7980270014833859,0.8216350794437647,0.765682801044021,0.7867786524246869,0.7940366994449763,0.8291039002267248,0.8343093206895925,0.8482207813699011,0.8292524715996408,0.8259738552631,0.8299418625786266,0.7753701062154572,0.8246554207176445,0.847906786824004,0.8514395787370383,0.860182187019926,0.8566181003218816,0.8463700653528129,0.8233399847160856,0.833663198552059,0.8566368698319364,0.7695607786255831,0.8056901841421354,0.767190335556016,0.7571094067997438,0.7990331254799826,0.7281652393580813,0.7057143638335805,0.7664987493738552,0.7494405564174822,0.7892801668072537,0.6727126647406813,0.738491338153491,0.7649327176190679,0.7294003593395706,0.7044298311746955,0.6580350274240777,0.6577616213512554,0.6801749718831402,0.7467210890006876,0.7811130711287724,0.7657091956971297,0.7231029828553968,0.7158099200684336,0.6891583311275649,0.7823593657176819,0.7189945264096836,0.7880142759384028,0.7372534951716928,0.6965215073983646,0.7289005342359907,0.7554553253505834,0.7752276059304384,0.769024192292138,0.7331884011534144,0.787275225562623,0.7614685261735823,0.7658879325872779,0.7743566193092604,0.7047168898122136,0.6967378340609806,0.806797984178715,0.8514355308495847,0.8597448265859285,0.8182396183647282,0.8205075328707839,0.7588372971883091,0.6885147652680672,0.8057148518255836,0.7887928595851907,0.6026544061212452,0.5786920622416175,0.5675197705215951,0.687438212530165,0.7941048366557871,0.8010528081397487,0.8554663240411594,0.8299741783169994,0.799280640403889,0.7510309357578194,0.7503880768642003,0.7641500857551187,0.7767693635839066,0.7127511649665494,0.6451294622580095,0.6527495781501356,0.61862002651286,0.7516028751549528,0.652785565090659,0.7215611106409293,0.731011319127848,0.7211990874481813,0.7213978487100945,0.8035103548137312,0.762671323316355,0.7800916380873455,0.8425027472314887,0.7988986088820327,0.7830769809052839,0.7706107547774167,0.7179347431941493,0.7795232166054203,0.7273301313181714,0.7410887251703496,0.6877402627340269,0.6985016052408912,0.780141800434975,0.6601789745400123,0.7365535135773829,0.7451713655226692,0.7735498617819582,0.8360557972369251,0.7955730065741471,0.8643666866226214,0.8676547623918491,0.81532914456674,0.7822504580035846,0.7996273283517477,0.8191017352927406,0.8257195292066375,0.8570596247627106,0.8269895366690063,0.8018665467095836,0.7775331899126583,0.8640662773524881,0.8263568828434091,0.8353079390226985,0.8276286963454763,0.8114949355510226,0.8297660342092944,0.8606993298250953,0.8080708789911446,0.8040719714488531,0.7610949250265651,0.8447774040381737,0.7720766629663974,0.8381249346026162,0.827203618821179,0.7831931012815656,0.8349427591871758,0.8568983819415321,0.8590930483227246,0.8618095062073073,0.7704806308377569,0.851014775896955,0.8895088865493546,0.781794601803928,0.8600305515851697,0.8757844937394961,0.8898455675065231,0.8483015301105216,0.8339314458104258,0.8384935175987096,0.8653739529284422,0.8731415107602577,0.9240886698040843,0.8942910747815355,0.8933264238373955,0.8740731233402895,0.9353151619766302,0.8524497587799271,0.9311313947465685,0.867672043050212,0.8698947923292858,0.8698947464038331,0.8914256493152264,0.8786543630346595,0.8259917845083659,0.8452648289664327,0.8373859416838804,0.8552909933434337,0.8120598083158755,0.8381951746464227,0.8140965246967786,0.8762124291929898,0.84459411321561,0.8849130125042641,0.8279925084480932,0.8534307151126668,0.8535651561253155,0.8319403076919196,0.8192403037218439,0.8342534107866934,0.8764098462270316,0.8449296987393751,0.8797577851849833,0.9080038130369051,0.8321775063380948,0.8734950932051024,0.9080684682298809,0.8845580541279829,0.9220715125530319,0.8565308452410512,0.8898799307425509,0.8576126197399624,0.8416204544508906,0.8799972647608212,0.8646490675040442,0.8144283514092128,0.8382592772866645,0.7984173848489083,0.8572694768677398,0.8378137168185626,0.7867615774589117,0.7553704818172987,0.8099214780731909,0.8314529752022615,0.7738862333325367,0.7796407343921415,0.7686212826326422,0.7296973990943388,0.8192461074363271,0.8007322232652934,0.8565513905932608,0.819808697106452,0.794122771838248,0.8075675768587081,0.7890013047836062,0.8128043391543853,0.7969131488984524,0.7420328138360208,0.775388103494613,0.7384860837518108,0.7778263139708601,0.7716492784332045,0.7789883281068635,0.7561128502788628,0.7332708813411023,0.7732159950187941,0.7883660813314441,0.7381482215016236,0.7260358634016802,0.732637491548964,0.8006083694936224,0.7105066945027987,0.7115304220353045,0.7450219131641145,0.7036972592141776,0.731043428852219,0.664672082897259,0.7163023930006645,0.7150259304386576,0.6872058183592109,0.7368152383331587,0.7674958231987901,0.7588383101947472,0.808667059620505,0.837213835802378,0.8590861391398698,0.8483349445231675,0.7907746014153455,0.8162043539233454,0.7849428206164528,0.7440445844370341,0.7230623901637983,0.7081182221867162,0.7802106414047093,0.8023802730875327,0.7779237358783447,0.8038554023195185,0.7148509242090587,0.8098385435432002,0.818765030219659,0.7716720604446228,0.7743612423822929,0.8582247959486524,0.7342525273716406,0.7718471290499633,0.775135066346631,0.7976617848211656,0.8259832112557561,0.83912874121521,0.7180267193138284,0.7724568496124334,0.7685622696282568,0.7685825844930251,0.8213175745277126,0.79012783754443,0.8259831895695019,0.8618229253082271,0.8265554577035413,0.8653150197909036,0.7749343449323446,0.8171517800216268,0.9012628476016358,0.8466601281318271,0.7826437315287849,0.7223497055780842,0.8073769730957927,0.8710371501042652,0.8870115573207081,0.8627779895486746,0.8718275592126351,0.9116473501259965,0.8664049555824385,0.8472889549232938,0.8599178681659387,0.8465271232103845,0.8723978229822362,0.8749671263026049,0.8714811530140338,0.7869855389793811,0.8323163250286049,0.8658988180623264,0.8639819925797324,0.8619224193150539,0.8140465538714974,0.8486052379731223,0.8277430138337867,0.8865633328462859,0.8973988717045407,0.875975562181304,0.8989643380628266,0.8761044224153041,0.8929024821426716,0.8958819154883845,0.8703275237043435,0.8808012220934396,0.8828750021145025,0.8891005263529501,0.8722530173864048,0.8768670485271401,0.8697549101378043,0.8843358220636752,0.9263949560085158,0.8946189053325331,0.8829752842034095,0.920826059828343,0.8840938015994301,0.9044403555628265,0.9095472865792498,0.8757565687698811,0.908680711764712,0.8752714504688822,0.8723171394843773,0.8740769927565637,0.8553307589477038,0.842290543452636,0.792743352707502,0.789688897298238,0.8225058322607879,0.8074802750117213,0.8368094331119973,0.8434504556594717,0.8502829817624813,0.8633261204322072,0.8801047600323636,0.8465590669551134,0.840828822693271,0.8358721884065689,0.8179424159045133,0.841814264463227,0.8695890110555612,0.8300659027084403,0.7378098184797446,0.6871127277217921,0.8844385631356685,0.8544894939382801,0.7764037779055544,0.8739326042943372,0.8651628017390046,0.8693978901293923,0.866937332975004,0.8919029245766376,0.8182565035553155,0.855038824137609,0.8445619702626656,0.8247316555707114,0.826935466129203,0.8459404579826997,0.8429215087878437,0.8563970634101623,0.8411007708645372,0.8422926817341365,0.8550535069986247,0.811127473546296,0.8107780318246738,0.8244170480506734,0.800003560689178,0.7979490050536698,0.772366424200425,0.7801289117183038,0.8038984553716784,0.7563791964607571,0.7253801433230459,0.6796191393951234,0.7667819014892768,0.6914824652687059,0.7330197464272518,0.7408825327144137,0.7785475515544946,0.8000053065742148,0.7740975757969059,0.7696853486784926,0.7539512898156372,0.7035427918455974,0.7491297066473968,0.7106340706684352,0.7910180166105337,0.8018256157296648,0.8261383621835579,0.7713462738557694,0.808788827428742,0.795748843346818,0.7648109841363298,0.8129480398380434,0.8524046011071669,0.8450196215280265,0.8595828658133322,0.8513196275449028,0.8156328454349575,0.8048384408288805,0.799900693005355,0.7771690409956736,0.8551792459026035,0.8070015279387984,0.8306197798697024,0.8297144034921061,0.7735548145579539,0.7827890671440244,0.7425485130539312,0.7798769828296226,0.5934391545210984,0.48486296335383916,0.28157392749788296,0.542804366824677,0.7931780655512308,0.7625719833056548,0.7653527967786276,0.7681519449529481,0.5105895370556404,0.6600247350361503,0.6535936591992707,0.8014877722117606,0.7230830063800254,0.833230839138602,0.7602977325890613,0.8401309612609753,0.8833430180570447,0.8308868078783707,0.8002417760244338,0.7727049098695885,0.782226825500343,0.8496560809703548,0.7729633575683424,0.777713816889122,0.8139736555777677,0.7728087616555533,0.8340491450349106,0.8160001034899853,0.7696366225077588,0.7926283947323906,0.7573686453889276,0.8390190861858196,0.8463405435739015,0.8031372217954259,0.876789051959562,0.8486554396162375,0.8026093651346982,0.8418050199687506,0.7775420180414412,0.7955275168487452,0.7819985262476865,0.7425792688930839,0.7480884366587677,0.8091939953850824,0.788606430870942,0.7677889045263846,0.8169443851485932,0.8545930868953276,0.8285627302405373,0.8053504138480605,0.829651828939282,0.8355248361621781,0.8570822141022001,0.8401798915213191,0.7897976619189693,0.7818359454460699,0.8197683552735324,0.8231959377366405,0.8273551770124284,0.8556483189521964,0.8144687744266946,0.8561232766208224,0.8171842167920155,0.8133983858517008,0.8217097798072099,0.7729746173498684,0.8035192039598678,0.8381545864988567,0.8404876578798695,0.8412063203587705,0.8224441708775752,0.8079370054238335,0.8049569411630961,0.7917805183011596,0.8090063896799797,0.7348290777451855,0.8164246070434583,0.8236577035039209,0.8137520311346558,0.8111000721455037,0.820501363307609,0.7489690746069095,0.7481849879383928,0.7397654360066188,0.7962276444235451,0.8095653649979718,0.7367201891674997,0.697043585121921,0.7610140083879628,0.7965474425140826,0.807341746858347,0.7867460312601675,0.8637987765185668,0.828731878550522,0.7610306651489867,0.8122023555472808,0.8243065896767372,0.7883818309715267,0.8397964316682559,0.8402445449384424,0.8199505185784499,0.7705646886012709,0.746428446795231,0.8018439909782769,0.7277974082408899,0.6727275136941524,0.7676911895825682,0.7997512098792624,0.7940058340809812,0.8193360559799586,0.8401264920635573,0.8359633574598713,0.7847659221321122,0.7872217088067353,0.8697458869466127,0.8592332619438482,0.8472683314742941,0.8764719299370107,0.8952021621493562,0.8805507814417517,0.9296636103845303,0.9030853719153615,0.888697370789951,0.7800318364127508,0.8212300218341642,0.7684779865421362,0.7739774675477291,0.8037197567942855,0.8591775723106435,0.849754545934432,0.9112665355162158,0.8562196396019185,0.8581881271825123,0.8943287223044147,0.8888432823637219,0.867770309174664,0.8729084593701439,0.8087072368510134,0.9003595988448658,0.8423225469655202,0.8754464626256546,0.8271051959619575,0.7122583749219604,0.770293850411794,0.7435254640911166,0.7961403734746335,0.7871739812860346,0.7694146809886035,0.7701110876885071,0.6769339157593703,0.6818204579248811,0.7029382997169897,0.7090806596192468,0.6646237502155881,0.6986832157716051,0.7942526048141868,0.818432686618439,0.7923158502744467,0.8751646883305203,0.858455616083142,0.87158690165573,0.894884325747094,0.8828019359362687,0.8878511308583028,0.8960330985506926,0.9110992811613268,0.9001522945496799,0.9179344886813288,0.8728288436769855,0.9224469525059317,0.9215692418654051,0.8488205746696565,0.8921327702346448,0.8291566956610574,0.909796714240583,0.8810944393839766,0.8625920355853426,0.8677962049003656,0.9068245592231516,0.8893644210189657,0.8807482609033488,0.9003942515105702,0.8603408655625124,0.8619982236232842,0.8179103087320234,0.8346271253441162,0.7632681118311757,0.8442443574266743,0.7349775820908276,0.7820278829674512,0.7785561469447273,0.8760471039208433,0.8558082575291938,0.792326986624588,0.8232363124924494,0.7611911145815992,0.78457422978471,0.8241549702934113,0.7913884510882321,0.7900542087076079,0.8131248968971984,0.8233353254855171,0.8453643390398767,0.8119183068497364,0.8676532691802417,0.8834184085071318,0.804868904822273,0.8969478604408672,0.8836499002365212,0.8553493866758397,0.8278265755282217,0.9367300256641303,0.8874453200684473,0.8915181621707282,0.8922645837913489,0.8946895555821237,0.9407544843065456,0.9007483287248281,0.9023204468203389,0.8927546725759598,0.860200228114723,0.9060828456012794,0.8944870287698439,0.8965636463639336,0.9393894024511278,0.8841384652550821,0.8809827365659936,0.8108574878715931,0.8918452090382756,0.8632994468094315,0.8803030790487427,0.8589768573461618,0.8333937716088813,0.7834363395970707,0.7339269005591597,0.7862896582868932,0.8103883579791948,0.7299289303853379,0.7461971012195626,0.7210887188961763,0.7243353331043129,0.7186521020336856,0.6195488630358525,0.3034153479832884,0.3784154651283667,0.7374730301859472,0.6775295108559508,0.7651646874805114,0.7935038946985056,0.7947679790552871,0.7095309414098405,0.6949077443148719,0.7216340290769871,0.751858465797503,0.7158227154232522,0.7913791940714954,0.7850211124841805,0.7814063766765642,0.8482522370867888,0.784680179097001,0.8400216653056574,0.8850814119502599,0.8869682505767388,0.8405348682374578,0.8587183530923872,0.8666996315762066,0.8498133290639988,0.8721236617182933,0.7967023835290736,0.8562675825012743,0.8136554421547688,0.8564007263207692,0.837478696838798,0.8629126421919872,0.8109516428191885,0.8450108203563422,0.8172091634382176,0.822297666405486,0.8150801744738927,0.7567286266920634,0.8077463461956202,0.8448830029992084,0.7920486008565796,0.7713721851223843,0.7830449104778351,0.8395675052093129,0.8410193051778885,0.8249189590246506,0.749305781443442,0.787019300565202,0.8104017849925281,0.7896958772410265,0.7981019092412402,0.81214870312497,0.7509232775294161,0.7911567534627295,0.7962507336478216,0.8271263268083251,0.8272264088739741,0.830880539623498,0.8635669343956246,0.8774892672379211,0.8606411175402141,0.8304382472554923,0.8828017489535677,0.8777673713488094,0.8576203000416365,0.8291854161258905,0.81828125030574,0.8616738587324206,0.8656594797660393,0.808197507853896,0.857245785945215,0.8588011781176895,0.8214056362329395,0.8672959284937938,0.8185727056657597,0.8135455966053806,0.8266683822518347,0.7925506864945937,0.6733952803741864,0.7184588511419283,0.8271850727362847,0.7632261962873397,0.8668726069787076,0.832478460247721,0.7832357737081228,0.7891290762738755,0.8398713229814906,0.8564472524670146,0.7736008814235403,0.8628511103014398,0.9130737542238252,0.8863577932272902,0.8562405049530307,0.8739283653657861,0.8799232062483134,0.8490342412592762,0.8674638408714606,0.8810385170817224,0.8123666606028892,0.8220906402181855,0.8344256049339008,0.8300173562487,0.8019715010524364,0.7907116141978748,0.8250382146556077,0.798123699075015,0.8127807337176094,0.7683808221561571,0.7644946865990405,0.6994929559861767,0.6400781798583379,0.7390375813782587,0.7579761223508128,null]},"qmean_version":"4.3.0"},"membrane":{"is_transmem":false,"mem_param":{},"transfer":{"biounit_is_transmem":false,"coverage":0.0}}}
