# Supplementary material for: Metabolic capacity is maintained despite shifts in microbial diversity in estuary sediments
Source: ISME Commun. 2025 Oct 11;5(1):ycaf182. doi: 10.1093/ismeco/ycaf182 (PMC12687941; doi:10.1093/ismeco/ycaf182)
Supplement: Supplementary_Data_1_ycaf182 [file supplementary_data_1_ycaf182.zip › SWISS-MODEL/8_1_May_SF_Bin5_scaffold_55982_c1/models/01/model.pdb]

TITLE     SWISS-MODEL SERVER (https://swissmodel.expasy.org)
TITLE    2 Untitled Project
EXPDTA    THEORETICAL MODEL (SWISS-MODEL SERVER)
AUTHOR    SWISS-MODEL SERVER (SEE REFERENCE IN JRNL Records)
REVDAT   1   29-MAR-23 1MOD    1       04:43
JRNL        AUTH   A.WATERHOUSE,M.BERTONI,S.BIENERT,G.STUDER,G.TAURIELLO,
JRNL        AUTH 2 R.GUMIENNY,F.T.HEER,T.A.P.DE BEER,C.REMPFER,L.BORDOLI,
JRNL        AUTH 3 R.LEPORE,T.SCHWEDE
JRNL        TITL   SWISS-MODEL: HOMOLOGY MODELLING OF PROTEIN STRUCTURES AND
JRNL        TITL 2 COMPLEXES
JRNL        REF    NUCLEIC.ACIDS.RES..           V.  46 W296  2018
JRNL        PMID   29788355
JRNL        DOI    10.1093/nar/gky427
REMARK   1
REMARK   1 REFERENCE 1
REMARK   1  AUTH   S.BIENERT,A.WATERHOUSE,T.A.P.DE BEER,G.TAURIELLO,G.STUDER,
REMARK   1  AUTH 2 L.BORDOLI,T.SCHWEDE
REMARK   1  TITL   THE SWISS-MODEL REPOSITORY - NEW FEATURES AND FUNCTIONALITY
REMARK   1  REF    NUCLEIC.ACIDS.RES..           V.  45       2017
REMARK   1  REFN                   ISSN 0305-1048
REMARK   1  PMID   27899672
REMARK   1  DOI    10.1093/nar/gkw1132
REMARK   1
REMARK   1 REFERENCE 2
REMARK   1  AUTH   N.GUEX,M.C.PEITSCH,T.SCHWEDE
REMARK   1  TITL   AUTOMATED COMPARATIVE PROTEIN STRUCTURE MODELING WITH
REMARK   1  TITL 2 SWISS-MODEL AND SWISS-PDBVIEWER: A HISTORICAL PERSPECTIVE
REMARK   1  REF    ELECTROPHORESIS               V.  30       2009
REMARK   1  REFN                   ISSN 0173-0835
REMARK   1  PMID   19517507
REMARK   1  DOI    10.1002/elps.200900140
REMARK   1
REMARK   1 REFERENCE 3
REMARK   1  AUTH   G.STUDER,G.TAURIELLO,S.BIENERT,M.BIASINI,N.JOHNER,T.SCHWEDE
REMARK   1  TITL   PROMOD3 - A VERSATILE HOMOLOGY MODELLING TOOLBOX
REMARK   1  REF    PLOS COMP. BIOL.              V.  17       2021
REMARK   1  REFN                   ISSN 
REMARK   1  PMID   33507980
REMARK   1  DOI    https://doi.org/10.1371/journal.pcbi.1008667
REMARK   1
REMARK   1 REFERENCE 4
REMARK   1  AUTH   G.STUDER,C.REMPFER,A.WATERHOUSE,R.GUMIENNY,J.HAAS,T.SCHWEDE
REMARK   1  TITL   QMEANDISCO - DISTANCE CONSTRAINTS APPLIED ON MODEL QUALITY 
REMARK   1  TITL 2 ESTIMATION
REMARK   1  REF    BIOINFORMATICS                V.  36       2020
REMARK   1  REFN                   ISSN 
REMARK   1  PMID   31697312
REMARK   1  DOI    https://doi.org/10.1093/bioinformatics/btz828
REMARK   1
REMARK   1 REFERENCE 5
REMARK   1  AUTH   P.BENKERT,M.BIASINI,T.SCHWEDE
REMARK   1  TITL   TOWARD THE ESTIMATION OF THE ABSOLUTE QUALITY OF INDIVIDUAL
REMARK   1  TITL 2 PROTEIN STRUCTURE MODELS
REMARK   1  REF    BIOINFORMATICS                V.  27       2011
REMARK   1  REFN                   ISSN 1367-4803
REMARK   1  PMID   21134891
REMARK   1  DOI    10.1093/bioinformatics/btq662
REMARK   1
REMARK   1 REFERENCE 6
REMARK   1  AUTH   M.BERTONI,F.KIEFER,M.BIASINI,L.BORDOLI,T.SCHWEDE
REMARK   1  TITL   MODELING PROTEIN QUATERNARY STRUCTURE OF HOMO- AND
REMARK   1  TITL 2 HETERO-OLIGOMERS BEYOND BINARY INTERACTIONS BY HOMOLOGY
REMARK   1  REF    SCI.REP.                      V.   7       2017
REMARK   1  REFN                   ISSN
REMARK   1  PMID   28874689
REMARK   1  DOI    10.1038/s41598-017-09654-8
REMARK   1
REMARK   1 DISCLAIMER
REMARK   1 The SWISS-MODEL SERVER produces theoretical models for proteins.
REMARK   1 The results of any theoretical modelling procedure is
REMARK   1 NON-EXPERIMENTAL and MUST be considered with care. These models may
REMARK   1 contain significant errors. This is especially true for automated
REMARK   1 modeling since there is no human intervention during model
REMARK   1 building. Please read the header section and the logfile carefully
REMARK   1 to know what templates and alignments were used during the model
REMARK   1 building process. All information by the SWISS-MODEL SERVER is
REMARK   1 provided "AS-IS", without any warranty, expressed or implied.
REMARK   2
REMARK   2 COPYRIGHT NOTICE
REMARK   2 This SWISS-MODEL protein model is copyright. It is produced by the
REMARK   2 SWISS-MODEL server, developed by the Computational Structural
REMARK   2 Biology Group at the SIB Swiss Institute of Bioinformatics at the
REMARK   2 Biozentrum, University of Basel (https://swissmodel.expasy.org). This
REMARK   2 model is licensed under the CC BY-SA 4.0 Creative Commons
REMARK   2 Attribution-ShareAlike 4.0 International License
REMARK   2 (https://creativecommons.org/licenses/by-sa/4.0/legalcode), i.e. you
REMARK   2 can copy and redistribute the model in any medium or format,
REMARK   2 transform and build upon the model for any purpose, even
REMARK   2 commercially, under the following terms:
REMARK   2 Attribution - You must give appropriate credit, provide a link to
REMARK   2 the license, and indicate if changes were made. You may do so in any
REMARK   2 reasonable manner, but not in any way that suggests the licensor
REMARK   2 endorses you or your use. When you publish, patent or distribute
REMARK   2 results that were fully or partially based on the model, please cite
REMARK   2 the corresponding papers mentioned under JRNL.
REMARK   2 ShareAlike - If you remix, transform, or build upon the material,
REMARK   2 you must distribute your contributions under the same license as the
REMARK   2 original.
REMARK   2 No additional restrictions - you may not apply legal terms or
REMARK   2 technological measures that legally restrict others from doing
REMARK   2 anything the license permits.
REMARK   2 Find a human-readable summary of (and not a substitute for) the
REMARK   2 CC BY-SA 4.0 license at this link:
REMARK   2 https://creativecommons.org/licenses/by-sa/4.0/
REMARK   3 
REMARK   3 MODEL INFORMATION
REMARK   3  ENGIN   PROMOD3
REMARK   3  VERSN   3.2.1
REMARK   3  OSTAT   monomer
REMARK   3  OSRSN   PREDICTION
REMARK   3  QSPRD   0.000
REMARK   3  GMQE    0.79
REMARK   3  QMNV    4.3.0
REMARK   3  QMNDG   0.80
REMARK   3  MODT    FALSE
REMARK   3 
REMARK   3 MODEL LIGAND 1
REMARK   3  NAME    MO
REMARK   3  BIND    B.274
REMARK   3  BIND 2  B.276
REMARK   3  BIND 3  B.565
REMARK   3  BIND 4  B.913
REMARK   3  BIND 5  _.7
REMARK   3 
REMARK   3 TEMPLATE 1
REMARK   3  PDBID   7b04
REMARK   3  CHAIN   B
REMARK   3  MMCIF   B
REMARK   3  PDBV    2023-03-17
REMARK   3  SMTLE   7b04.1.B
REMARK   3  SMTLV   2023-03-23
REMARK   3  MTHD    X-RAY DIFFRACTION 2.97 A
REMARK   3  FOUND   HHblits
REMARK   3  GMQE    0.88
REMARK   3  SIM     0.48
REMARK   3  SID     57.58
REMARK   3  OSTAT   monomer
REMARK   3  LIGND   SF4
REMARK   3  LIGND 2 SF4
REMARK   3  LIGND 3 SF4
REMARK   3  LIGND 4 SF4
REMARK   3  LIGND 5 F3S
REMARK   3  LIGND 6 MD1
REMARK   3  LIGND 7 MD1
REMARK   3  LIGND 8 MO
REMARK   3  LIGND 9 HEM
REMARK   3  LIGND 10 CA
REMARK   3  LIGND 11 CA
REMARK   3  ALN B TRG MFLSRRQFLKVSVGTVAAVAVADKVLALTALQPVIEVGNPLGDYPDRSWERVYHDQYR
REMARK   3  ALN B TRG YDSSFTWVCSPNDTHACRVRAFVRNGVVMRVEQNYDHQTYEDLYGNRGTFAHNPRMCL
REMARK   3  ALN B TRG KGFTFHRRVYGPYRLKGPLMRKGWKQWMDDNAPELTAETKRKYKFDSRFLDDMLRVSW
REMARK   3  ALN B TRG DTAFTYAAKAMITIATRY-SGEAGARRLREQGYAPEMIEMMKGAGTRCFKHRAGMPVL
REMARK   3  ALN B TRG GIIGKMGNTRMNGGINALLDTWIRKVSPDQAQGGRYWSNYTWHGDQNPAHPFWSGVQG
REMARK   3  ALN B TRG SDIDLSDMRFSKLNTSWGKNFVENKMPEAHWKLECIERGARVVVITPEYNPTAYRADY
REMARK   3  ALN B TRG WMPLRPESDGALFLGAMKIIIDENMHDIDFLKSFTDAPILVRTDTLQYLDPRDVIADY
REMARK   3  ALN B TRG KFPDFSKSYSGRIQSLKPEQIQRLGGMMVWDLNKKQVVPLHREQVGWHYTNSGIDAAL
REMARK   3  ALN B TRG TGTYRVKLLNGREIDAMPIWQMYMVHFQDYDLDTVHQITRTPKDLIVRWARDSGTIKP
REMARK   3  ALN B TRG AAIHNGEGTCHYFHQTANARGAAMVLIITGNVGKFGTGQHTWAGNYKAGTWTATPWSG
REMARK   3  ALN B TRG AGLSVHTGEDPFNITLDPNAHGKEIKTRSYYYGEEVGYWNHGDTALIVNTPKYGRKVF
REMARK   3  ALN B TRG TGKTHMPTPSKFRWVVNVNVVNNAKHHYDMVRNVDPNIECLITQDIEMTSDINHADIA
REMARK   3  ALN B TRG FAANSWMEFTYPEMTVTVSNPWVQIWK-GGIRPLYDTRNDLDTFAGVAAKLSDMTGDK
REMARK   3  ALN B TRG RMRDYFAMVYQNRVDVYVQRMLDASSTFYGYSADVMLKSE---KGWMV-MVRTYPRHP
REMARK   3  ALN B TRG FWEETNESKPMWTRSGRYENYRIEPEAIEYGENFISHREGPEATPYLPNAIFTTNPYV
REMARK   3  ALN B TRG RPDDYGIPITAQHHDDKTVRNIKLSWHEIKRHSNPLWEKGYQFYCVTPKTRHRVHSQW
REMARK   3  ALN B TRG SVNDWVQIYESNFGDPYRMDKRTPGVGEHQIHINPQAAKDRGINDGDYVYVDGNPVDR
REMARK   3  ALN B TRG PYRGWKPSDPYYKVARLMIRAKYNPAYPYHVTMAKHAPFVATAKSVKGHETRPDGRAI
REMARK   3  ALN B TRG AIDTGYQSNFRYGAQQSFTRNWLMPMHQTDSLPGKHAVAWKFKWGYQVDHHAINTVPK
REMARK   3  ALN B TRG ECLIRITKAEDGGIGARGPWEPVRTGFTPGQENEFMIKWLKGEHIKIKV
REMARK   3  ALN B TPL MKLTRRAFLQVAGATGATLTLAKNAMAFRLLKPAVVVDNPLDTYPDRRWESVYRDQYQ
REMARK   3  ALN B TPL YDRTFTYCCSPNDTHACRIRAFVRNNVMMRVEQNYDHQNYSDLYGNKATRNWNPRMCL
REMARK   3  ALN B TPL KGYTFHRRVYGPYRLRYPLIRKGWKRWADDGFPELTPENKTKYMFDNRGNDELLRASW
REMARK   3  ALN B TPL DEAFTYASKGIIHITKKYSGPEGAQK-LIDQGYPKEMVDRMQGAGTRTFKGRGGMGLL
REMARK   3  ALN B TPL GVIGKYGMYRFNNC-LAIVDAHNRGVGPDQALGGRNWSNYTWHGDQAPGHPFSHGLQT
REMARK   3  ALN B TPL SDVDMNDVRFSKLLIQTGKNLIENKMPEAHWVTEVMERGGKIVVITPEYSPSAQKADY
REMARK   3  ALN B TPL WIPIRNNTDTALFLGITKILIDNKWYDADYVKKFTDFPLLIRTDTLKRVSPKDIIPNY
REMARK   3  ALN B TPL KLQDISDGPSYHIQGLKDEQREIIGDFVVWDAKSKGPKAITRDDVGETLVKKGIDPVL
REMARK   3  ALN B TPL EGSFKLKTIDGKEIEVMTLLEMYKIHLRDYDIDSVVSMTNSPKDLIERLAKDIATIKP
REMARK   3  ALN B TPL VAIHYGEGVNHYFHATLMNRSYYLPVMLTGNVGYFGSGSHTWAGNYKAGNFQASKWSG
REMARK   3  ALN B TPL PGFYGWVAEDVFKPNLDPYASAKDLNIKGRALDEEVAYWNHSERPLIVNTPKYGRKVF
REMARK   3  ALN B TPL TGKTHMPSPTKVLWFTNVNLINNAKHVYQMLKNVNPNIEQIMSTDIEITGSIEYADFA
REMARK   3  ALN B TPL FPANSWVEFQEFEITNSCSNPFIQIWGKTGITPVYESKDDVKILAGMASKLGELLRDK
REMARK   3  ALN B TPL RFEDNWKFAIEGRASVYINRLLDGSTTMKGYTCEDILNGKYGEPGVAMLLFRTYPRHP
REMARK   3  ALN B TPL FWEQVHESLPFYTPTGRLQAYNDEPEIIEYGENFIVHREGPEATPYLPNAIVSTNPYI
REMARK   3  ALN B TPL RPDDYGIPENAEYWEDRTVRNIKKSWEETKKTKNFLWEKGYHFYCVTPKSRHTVHSQW
REMARK   3  ALN B TPL AVTDWNFIWNNNFGDPYRMDKRMPGVGEHQIHIHPQAARDLGIEDGDYVYVDANPADR
REMARK   3  ALN B TPL PYEGWKPNDSFYKVSRLMLRAKYNPAYPYNCTMMKHSAWISSDKTVQAHETRP-DGRA
REMARK   3  ALN B TPL LSPSGYQSSFRYGSQQSITRDWSMPMHQLDSLFHKAKIGMKFIFGFEADNHCINTVPK
REMARK   3  ALN B TPL ETLVKITKAENGGMGGKGVWDPVKTGYTAGNENDFMKKFLNGELIKVD-
REMARK   3  ALN B OFF 0
ATOM      1  N   LEU B  28     122.831 163.274  95.537  1.00  0.61           N  
ATOM      2  CA  LEU B  28     123.530 164.348  96.331  1.00  0.61           C  
ATOM      3  C   LEU B  28     124.711 163.835  97.124  1.00  0.61           C  
ATOM      4  O   LEU B  28     125.755 164.472  97.160  1.00  0.61           O  
ATOM      5  CB  LEU B  28     122.539 165.087  97.262  1.00  0.61           C  
ATOM      6  CG  LEU B  28     121.375 165.817  96.557  1.00  0.61           C  
ATOM      7  CD1 LEU B  28     120.617 166.663  97.590  1.00  0.61           C  
ATOM      8  CD2 LEU B  28     121.842 166.726  95.409  1.00  0.61           C  
ATOM      9  N   THR B  29     124.612 162.622  97.710  1.00  0.55           N  
ATOM     10  CA  THR B  29     125.770 161.796  98.030  1.00  0.55           C  
ATOM     11  C   THR B  29     126.611 161.517  96.795  1.00  0.55           C  
ATOM     12  O   THR B  29     126.097 161.511  95.674  1.00  0.55           O  
ATOM     13  CB  THR B  29     125.359 160.454  98.622  1.00  0.55           C  
ATOM     14  OG1 THR B  29     124.219 159.942  97.936  1.00  0.55           O  
ATOM     15  CG2 THR B  29     124.931 160.664 100.080  1.00  0.55           C  
ATOM     16  N   ALA B  30     127.936 161.341  96.976  1.00  0.71           N  
ATOM     17  CA  ALA B  30     128.855 161.053  95.895  1.00  0.71           C  
ATOM     18  C   ALA B  30     128.545 159.748  95.163  1.00  0.71           C  
ATOM     19  O   ALA B  30     128.197 158.734  95.765  1.00  0.71           O  
ATOM     20  CB  ALA B  30     130.307 161.039  96.419  1.00  0.71           C  
ATOM     21  N   LEU B  31     128.658 159.760  93.824  1.00  0.59           N  
ATOM     22  CA  LEU B  31     128.404 158.594  93.005  1.00  0.59           C  
ATOM     23  C   LEU B  31     129.668 157.771  92.858  1.00  0.59           C  
ATOM     24  O   LEU B  31     130.777 158.296  92.782  1.00  0.59           O  
ATOM     25  CB  LEU B  31     127.902 158.976  91.583  1.00  0.59           C  
ATOM     26  CG  LEU B  31     126.379 159.209  91.441  1.00  0.59           C  
ATOM     27  CD1 LEU B  31     125.587 157.907  91.645  1.00  0.59           C  
ATOM     28  CD2 LEU B  31     125.834 160.323  92.347  1.00  0.59           C  
ATOM     29  N   GLN B  32     129.514 156.438  92.770  1.00  0.60           N  
ATOM     30  CA  GLN B  32     130.586 155.543  92.399  1.00  0.60           C  
ATOM     31  C   GLN B  32     130.523 155.339  90.883  1.00  0.60           C  
ATOM     32  O   GLN B  32     129.536 154.759  90.432  1.00  0.60           O  
ATOM     33  CB  GLN B  32     130.419 154.184  93.118  1.00  0.60           C  
ATOM     34  CG  GLN B  32     131.607 153.224  92.892  1.00  0.60           C  
ATOM     35  CD  GLN B  32     131.322 151.842  93.479  1.00  0.60           C  
ATOM     36  OE1 GLN B  32     130.851 151.689  94.605  1.00  0.60           O  
ATOM     37  NE2 GLN B  32     131.622 150.786  92.690  1.00  0.60           N  
ATOM     38  N   PRO B  33     131.457 155.769  90.023  1.00  0.55           N  
ATOM     39  CA  PRO B  33     131.142 155.840  88.593  1.00  0.55           C  
ATOM     40  C   PRO B  33     131.344 154.513  87.893  1.00  0.55           C  
ATOM     41  O   PRO B  33     130.799 154.308  86.813  1.00  0.55           O  
ATOM     42  CB  PRO B  33     132.123 156.891  88.036  1.00  0.55           C  
ATOM     43  CG  PRO B  33     132.496 157.737  89.253  1.00  0.55           C  
ATOM     44  CD  PRO B  33     132.535 156.703  90.373  1.00  0.55           C  
ATOM     45  N   VAL B  34     132.179 153.630  88.463  1.00  0.65           N  
ATOM     46  CA  VAL B  34     132.568 152.370  87.860  1.00  0.65           C  
ATOM     47  C   VAL B  34     132.645 151.324  88.954  1.00  0.65           C  
ATOM     48  O   VAL B  34     132.691 151.640  90.142  1.00  0.65           O  
ATOM     49  CB  VAL B  34     133.916 152.429  87.128  1.00  0.65           C  
ATOM     50  CG1 VAL B  34     133.775 153.277  85.849  1.00  0.65           C  
ATOM     51  CG2 VAL B  34     135.026 152.994  88.040  1.00  0.65           C  
ATOM     52  N   ILE B  35     132.656 150.027  88.593  1.00  0.65           N  
ATOM     53  CA  ILE B  35     132.791 148.945  89.557  1.00  0.65           C  
ATOM     54  C   ILE B  35     134.184 148.364  89.421  1.00  0.65           C  
ATOM     55  O   ILE B  35     134.550 147.790  88.399  1.00  0.65           O  
ATOM     56  CB  ILE B  35     131.722 147.864  89.398  1.00  0.65           C  
ATOM     57  CG1 ILE B  35     130.317 148.487  89.600  1.00  0.65           C  
ATOM     58  CG2 ILE B  35     131.974 146.716  90.407  1.00  0.65           C  
ATOM     59  CD1 ILE B  35     129.160 147.529  89.292  1.00  0.65           C  
ATOM     60  N   GLU B  36     135.003 148.527  90.474  1.00  0.72           N  
ATOM     61  CA  GLU B  36     136.360 148.034  90.541  1.00  0.72           C  
ATOM     62  C   GLU B  36     136.375 146.684  91.236  1.00  0.72           C  
ATOM     63  O   GLU B  36     135.724 146.495  92.259  1.00  0.72           O  
ATOM     64  CB  GLU B  36     137.221 149.044  91.327  1.00  0.72           C  
ATOM     65  CG  GLU B  36     138.723 148.692  91.442  1.00  0.72           C  
ATOM     66  CD  GLU B  36     139.505 149.768  92.198  1.00  0.72           C  
ATOM     67  OE1 GLU B  36     140.726 149.546  92.399  1.00  0.72           O  
ATOM     68  OE2 GLU B  36     138.898 150.802  92.575  1.00  0.72           O  
ATOM     69  N   VAL B  37     137.095 145.690  90.680  1.00  0.82           N  
ATOM     70  CA  VAL B  37     137.186 144.355  91.246  1.00  0.82           C  
ATOM     71  C   VAL B  37     138.654 144.074  91.487  1.00  0.82           C  
ATOM     72  O   VAL B  37     139.474 144.236  90.589  1.00  0.82           O  
ATOM     73  CB  VAL B  37     136.609 143.273  90.329  1.00  0.82           C  
ATOM     74  CG1 VAL B  37     136.668 141.891  91.015  1.00  0.82           C  
ATOM     75  CG2 VAL B  37     135.151 143.621  89.968  1.00  0.82           C  
ATOM     76  N   GLY B  38     139.027 143.654  92.717  1.00  0.85           N  
ATOM     77  CA  GLY B  38     140.426 143.432  93.081  1.00  0.85           C  
ATOM     78  C   GLY B  38     140.914 142.056  92.716  1.00  0.85           C  
ATOM     79  O   GLY B  38     141.562 141.854  91.696  1.00  0.85           O  
ATOM     80  N   ASN B  39     140.634 141.046  93.558  1.00  0.79           N  
ATOM     81  CA  ASN B  39     141.014 139.676  93.268  1.00  0.79           C  
ATOM     82  C   ASN B  39     139.744 138.828  93.235  1.00  0.79           C  
ATOM     83  O   ASN B  39     139.197 138.576  94.310  1.00  0.79           O  
ATOM     84  CB  ASN B  39     141.997 139.154  94.356  1.00  0.79           C  
ATOM     85  CG  ASN B  39     142.532 137.761  94.026  1.00  0.79           C  
ATOM     86  OD1 ASN B  39     142.105 137.100  93.080  1.00  0.79           O  
ATOM     87  ND2 ASN B  39     143.493 137.278  94.844  1.00  0.79           N  
ATOM     88  N   PRO B  40     139.270 138.326  92.089  1.00  0.83           N  
ATOM     89  CA  PRO B  40     138.110 137.437  91.999  1.00  0.83           C  
ATOM     90  C   PRO B  40     138.204 136.153  92.802  1.00  0.83           C  
ATOM     91  O   PRO B  40     137.174 135.547  93.076  1.00  0.83           O  
ATOM     92  CB  PRO B  40     137.979 137.149  90.494  1.00  0.83           C  
ATOM     93  CG  PRO B  40     138.547 138.405  89.833  1.00  0.83           C  
ATOM     94  CD  PRO B  40     139.700 138.780  90.762  1.00  0.83           C  
ATOM     95  N   LEU B  41     139.418 135.693  93.166  1.00  0.74           N  
ATOM     96  CA  LEU B  41     139.584 134.533  94.022  1.00  0.74           C  
ATOM     97  C   LEU B  41     139.383 134.858  95.499  1.00  0.74           C  
ATOM     98  O   LEU B  41     139.203 133.959  96.316  1.00  0.74           O  
ATOM     99  CB  LEU B  41     141.008 133.938  93.863  1.00  0.74           C  
ATOM    100  CG  LEU B  41     141.360 133.434  92.447  1.00  0.74           C  
ATOM    101  CD1 LEU B  41     142.838 133.019  92.390  1.00  0.74           C  
ATOM    102  CD2 LEU B  41     140.473 132.258  92.009  1.00  0.74           C  
ATOM    103  N   GLY B  42     139.420 136.152  95.892  1.00  0.80           N  
ATOM    104  CA  GLY B  42     139.325 136.532  97.298  1.00  0.80           C  
ATOM    105  C   GLY B  42     138.108 137.335  97.677  1.00  0.80           C  
ATOM    106  O   GLY B  42     137.675 137.273  98.823  1.00  0.80           O  
ATOM    107  N   ASP B  43     137.526 138.109  96.742  1.00  0.73           N  
ATOM    108  CA  ASP B  43     136.433 139.009  97.058  1.00  0.73           C  
ATOM    109  C   ASP B  43     135.672 139.354  95.775  1.00  0.73           C  
ATOM    110  O   ASP B  43     136.165 139.163  94.662  1.00  0.73           O  
ATOM    111  CB  ASP B  43     136.984 140.277  97.782  1.00  0.73           C  
ATOM    112  CG  ASP B  43     135.890 141.267  98.143  1.00  0.73           C  
ATOM    113  OD1 ASP B  43     136.097 142.476  97.880  1.00  0.73           O  
ATOM    114  OD2 ASP B  43     134.809 140.801  98.589  1.00  0.73           O  
ATOM    115  N   TYR B  44     134.429 139.863  95.905  1.00  0.69           N  
ATOM    116  CA  TYR B  44     133.664 140.330  94.768  1.00  0.69           C  
ATOM    117  C   TYR B  44     132.673 141.432  95.193  1.00  0.69           C  
ATOM    118  O   TYR B  44     131.859 141.154  96.074  1.00  0.69           O  
ATOM    119  CB  TYR B  44     132.924 139.152  94.079  1.00  0.69           C  
ATOM    120  CG  TYR B  44     132.500 139.551  92.695  1.00  0.69           C  
ATOM    121  CD1 TYR B  44     133.460 139.723  91.684  1.00  0.69           C  
ATOM    122  CD2 TYR B  44     131.154 139.815  92.413  1.00  0.69           C  
ATOM    123  CE1 TYR B  44     133.076 140.177  90.414  1.00  0.69           C  
ATOM    124  CE2 TYR B  44     130.766 140.271  91.145  1.00  0.69           C  
ATOM    125  CZ  TYR B  44     131.731 140.456  90.149  1.00  0.69           C  
ATOM    126  OH  TYR B  44     131.355 140.928  88.878  1.00  0.69           O  
ATOM    127  N   PRO B  45     132.642 142.655  94.624  1.00  0.70           N  
ATOM    128  CA  PRO B  45     132.010 143.814  95.269  1.00  0.70           C  
ATOM    129  C   PRO B  45     130.509 143.771  95.470  1.00  0.70           C  
ATOM    130  O   PRO B  45     130.029 144.340  96.446  1.00  0.70           O  
ATOM    131  CB  PRO B  45     132.355 145.001  94.357  1.00  0.70           C  
ATOM    132  CG  PRO B  45     133.661 144.589  93.689  1.00  0.70           C  
ATOM    133  CD  PRO B  45     133.527 143.077  93.534  1.00  0.70           C  
ATOM    134  N   ASP B  46     129.743 143.159  94.550  1.00  0.65           N  
ATOM    135  CA  ASP B  46     128.324 142.978  94.741  1.00  0.65           C  
ATOM    136  C   ASP B  46     127.976 141.584  94.274  1.00  0.65           C  
ATOM    137  O   ASP B  46     128.417 141.096  93.236  1.00  0.65           O  
ATOM    138  CB  ASP B  46     127.419 144.044  94.048  1.00  0.65           C  
ATOM    139  CG  ASP B  46     125.952 143.737  94.322  1.00  0.65           C  
ATOM    140  OD1 ASP B  46     125.652 143.327  95.473  1.00  0.65           O  
ATOM    141  OD2 ASP B  46     125.122 143.764  93.381  1.00  0.65           O  
ATOM    142  N   ARG B  47     127.150 140.925  95.090  1.00  0.61           N  
ATOM    143  CA  ARG B  47     126.654 139.595  94.878  1.00  0.61           C  
ATOM    144  C   ARG B  47     125.135 139.611  94.919  1.00  0.61           C  
ATOM    145  O   ARG B  47     124.476 138.576  94.967  1.00  0.61           O  
ATOM    146  CB  ARG B  47     127.264 138.653  95.939  1.00  0.61           C  
ATOM    147  CG  ARG B  47     128.793 138.498  95.751  1.00  0.61           C  
ATOM    148  CD  ARG B  47     129.493 137.582  96.759  1.00  0.61           C  
ATOM    149  NE  ARG B  47     128.930 136.214  96.558  1.00  0.61           N  
ATOM    150  CZ  ARG B  47     128.720 135.312  97.519  1.00  0.61           C  
ATOM    151  NH1 ARG B  47     127.842 134.337  97.320  1.00  0.61           N  
ATOM    152  NH2 ARG B  47     129.378 135.379  98.671  1.00  0.61           N  
ATOM    153  N   SER B  48     124.497 140.803  94.844  1.00  0.70           N  
ATOM    154  CA  SER B  48     123.046 140.930  94.896  1.00  0.70           C  
ATOM    155  C   SER B  48     122.345 140.342  93.677  1.00  0.70           C  
ATOM    156  O   SER B  48     121.159 140.006  93.714  1.00  0.70           O  
ATOM    157  CB  SER B  48     122.593 142.405  95.110  1.00  0.70           C  
ATOM    158  OG  SER B  48     122.585 143.181  93.908  1.00  0.70           O  
ATOM    159  N   TRP B  49     123.092 140.174  92.570  1.00  0.63           N  
ATOM    160  CA  TRP B  49     122.676 139.522  91.346  1.00  0.63           C  
ATOM    161  C   TRP B  49     122.365 138.030  91.500  1.00  0.63           C  
ATOM    162  O   TRP B  49     121.540 137.488  90.766  1.00  0.63           O  
ATOM    163  CB  TRP B  49     123.739 139.750  90.227  1.00  0.63           C  
ATOM    164  CG  TRP B  49     125.018 138.929  90.355  1.00  0.63           C  
ATOM    165  CD1 TRP B  49     126.173 139.190  91.042  1.00  0.63           C  
ATOM    166  CD2 TRP B  49     125.147 137.593  89.831  1.00  0.63           C  
ATOM    167  NE1 TRP B  49     127.010 138.093  90.996  1.00  0.63           N  
ATOM    168  CE2 TRP B  49     126.396 137.100  90.263  1.00  0.63           C  
ATOM    169  CE3 TRP B  49     124.284 136.803  89.072  1.00  0.63           C  
ATOM    170  CZ2 TRP B  49     126.797 135.808  89.948  1.00  0.63           C  
ATOM    171  CZ3 TRP B  49     124.681 135.494  88.771  1.00  0.63           C  
ATOM    172  CH2 TRP B  49     125.921 135.000  89.204  1.00  0.63           C  
ATOM    173  N   GLU B  50     123.004 137.324  92.468  1.00  0.67           N  
ATOM    174  CA  GLU B  50     122.994 135.867  92.592  1.00  0.67           C  
ATOM    175  C   GLU B  50     121.624 135.260  92.858  1.00  0.67           C  
ATOM    176  O   GLU B  50     121.395 134.065  92.675  1.00  0.67           O  
ATOM    177  CB  GLU B  50     123.956 135.410  93.711  1.00  0.67           C  
ATOM    178  CG  GLU B  50     125.438 135.699  93.387  1.00  0.67           C  
ATOM    179  CD  GLU B  50     126.378 135.280  94.499  1.00  0.67           C  
ATOM    180  OE1 GLU B  50     125.972 134.615  95.487  1.00  0.67           O  
ATOM    181  OE2 GLU B  50     127.577 135.649  94.396  1.00  0.67           O  
ATOM    182  N   ARG B  51     120.648 136.114  93.220  1.00  0.62           N  
ATOM    183  CA  ARG B  51     119.237 135.808  93.325  1.00  0.62           C  
ATOM    184  C   ARG B  51     118.641 135.181  92.069  1.00  0.62           C  
ATOM    185  O   ARG B  51     117.821 134.280  92.186  1.00  0.62           O  
ATOM    186  CB  ARG B  51     118.451 137.089  93.682  1.00  0.62           C  
ATOM    187  CG  ARG B  51     118.673 137.553  95.134  1.00  0.62           C  
ATOM    188  CD  ARG B  51     117.915 138.838  95.485  1.00  0.62           C  
ATOM    189  NE  ARG B  51     118.660 139.958  94.831  1.00  0.62           N  
ATOM    190  CZ  ARG B  51     118.308 141.248  94.858  1.00  0.62           C  
ATOM    191  NH1 ARG B  51     119.123 142.142  94.302  1.00  0.62           N  
ATOM    192  NH2 ARG B  51     117.178 141.650  95.426  1.00  0.62           N  
ATOM    193  N   VAL B  52     119.087 135.576  90.852  1.00  0.66           N  
ATOM    194  CA  VAL B  52     118.611 135.069  89.560  1.00  0.66           C  
ATOM    195  C   VAL B  52     118.456 133.548  89.483  1.00  0.66           C  
ATOM    196  O   VAL B  52     117.396 133.030  89.133  1.00  0.66           O  
ATOM    197  CB  VAL B  52     119.560 135.547  88.453  1.00  0.66           C  
ATOM    198  CG1 VAL B  52     119.313 134.849  87.097  1.00  0.66           C  
ATOM    199  CG2 VAL B  52     119.391 137.069  88.276  1.00  0.66           C  
ATOM    200  N   TYR B  53     119.501 132.782  89.856  1.00  0.73           N  
ATOM    201  CA  TYR B  53     119.445 131.329  89.891  1.00  0.73           C  
ATOM    202  C   TYR B  53     118.547 130.772  90.991  1.00  0.73           C  
ATOM    203  O   TYR B  53     117.816 129.807  90.780  1.00  0.73           O  
ATOM    204  CB  TYR B  53     120.868 130.721  89.971  1.00  0.73           C  
ATOM    205  CG  TYR B  53     121.589 130.983  88.672  1.00  0.73           C  
ATOM    206  CD1 TYR B  53     121.119 130.398  87.483  1.00  0.73           C  
ATOM    207  CD2 TYR B  53     122.719 131.818  88.616  1.00  0.73           C  
ATOM    208  CE1 TYR B  53     121.753 130.654  86.260  1.00  0.73           C  
ATOM    209  CE2 TYR B  53     123.359 132.070  87.391  1.00  0.73           C  
ATOM    210  CZ  TYR B  53     122.870 131.490  86.213  1.00  0.73           C  
ATOM    211  OH  TYR B  53     123.493 131.739  84.974  1.00  0.73           O  
ATOM    212  N   HIS B  54     118.540 131.387  92.191  1.00  0.68           N  
ATOM    213  CA  HIS B  54     117.630 131.019  93.271  1.00  0.68           C  
ATOM    214  C   HIS B  54     116.159 131.229  92.916  1.00  0.68           C  
ATOM    215  O   HIS B  54     115.312 130.366  93.144  1.00  0.68           O  
ATOM    216  CB  HIS B  54     117.924 131.834  94.553  1.00  0.68           C  
ATOM    217  CG  HIS B  54     119.288 131.579  95.113  1.00  0.68           C  
ATOM    218  ND1 HIS B  54     119.568 130.332  95.629  1.00  0.68           N  
ATOM    219  CD2 HIS B  54     120.369 132.393  95.234  1.00  0.68           C  
ATOM    220  CE1 HIS B  54     120.813 130.406  96.054  1.00  0.68           C  
ATOM    221  NE2 HIS B  54     121.347 131.632  95.839  1.00  0.68           N  
ATOM    222  N   ASP B  55     115.834 132.382  92.300  1.00  0.72           N  
ATOM    223  CA  ASP B  55     114.525 132.739  91.798  1.00  0.72           C  
ATOM    224  C   ASP B  55     114.061 131.831  90.664  1.00  0.72           C  
ATOM    225  O   ASP B  55     112.900 131.415  90.619  1.00  0.72           O  
ATOM    226  CB  ASP B  55     114.485 134.242  91.409  1.00  0.72           C  
ATOM    227  CG  ASP B  55     114.625 135.115  92.646  1.00  0.72           C  
ATOM    228  OD1 ASP B  55     113.991 134.761  93.676  1.00  0.72           O  
ATOM    229  OD2 ASP B  55     115.336 136.143  92.602  1.00  0.72           O  
ATOM    230  N   GLN B  56     114.968 131.448  89.744  1.00  0.68           N  
ATOM    231  CA  GLN B  56     114.726 130.416  88.749  1.00  0.68           C  
ATOM    232  C   GLN B  56     114.435 129.042  89.358  1.00  0.68           C  
ATOM    233  O   GLN B  56     113.529 128.331  88.923  1.00  0.68           O  
ATOM    234  CB  GLN B  56     115.939 130.318  87.791  1.00  0.68           C  
ATOM    235  CG  GLN B  56     115.671 129.486  86.514  1.00  0.68           C  
ATOM    236  CD  GLN B  56     116.927 129.383  85.648  1.00  0.68           C  
ATOM    237  OE1 GLN B  56     118.057 129.572  86.095  1.00  0.68           O  
ATOM    238  NE2 GLN B  56     116.732 129.054  84.350  1.00  0.68           N  
ATOM    239  N   TYR B  57     115.181 128.650  90.413  1.00  0.63           N  
ATOM    240  CA  TYR B  57     115.015 127.392  91.117  1.00  0.63           C  
ATOM    241  C   TYR B  57     113.644 127.212  91.784  1.00  0.63           C  
ATOM    242  O   TYR B  57     113.091 126.108  91.736  1.00  0.63           O  
ATOM    243  CB  TYR B  57     116.169 127.196  92.147  1.00  0.63           C  
ATOM    244  CG  TYR B  57     116.190 125.782  92.666  1.00  0.63           C  
ATOM    245  CD1 TYR B  57     116.597 124.740  91.819  1.00  0.63           C  
ATOM    246  CD2 TYR B  57     115.700 125.472  93.947  1.00  0.63           C  
ATOM    247  CE1 TYR B  57     116.456 123.405  92.218  1.00  0.63           C  
ATOM    248  CE2 TYR B  57     115.560 124.135  94.351  1.00  0.63           C  
ATOM    249  CZ  TYR B  57     115.909 123.106  93.469  1.00  0.63           C  
ATOM    250  OH  TYR B  57     115.573 121.771  93.754  1.00  0.63           O  
ATOM    251  N   ARG B  58     113.091 128.274  92.424  1.00  0.63           N  
ATOM    252  CA  ARG B  58     111.783 128.320  93.087  1.00  0.63           C  
ATOM    253  C   ARG B  58     110.652 127.473  92.504  1.00  0.63           C  
ATOM    254  O   ARG B  58     110.441 127.410  91.293  1.00  0.63           O  
ATOM    255  CB  ARG B  58     111.204 129.754  93.246  1.00  0.63           C  
ATOM    256  CG  ARG B  58     112.042 130.721  94.100  1.00  0.63           C  
ATOM    257  CD  ARG B  58     111.348 132.076  94.300  1.00  0.63           C  
ATOM    258  NE  ARG B  58     112.367 133.042  94.804  1.00  0.63           N  
ATOM    259  CZ  ARG B  58     112.777 133.235  96.062  1.00  0.63           C  
ATOM    260  NH1 ARG B  58     113.754 134.120  96.238  1.00  0.63           N  
ATOM    261  NH2 ARG B  58     112.238 132.603  97.092  1.00  0.63           N  
ATOM    262  N   TYR B  59     109.874 126.843  93.396  1.00  0.74           N  
ATOM    263  CA  TYR B  59     108.730 126.037  93.065  1.00  0.74           C  
ATOM    264  C   TYR B  59     107.776 126.205  94.227  1.00  0.74           C  
ATOM    265  O   TYR B  59     108.212 126.502  95.340  1.00  0.74           O  
ATOM    266  CB  TYR B  59     109.095 124.539  92.831  1.00  0.74           C  
ATOM    267  CG  TYR B  59     109.718 123.885  94.042  1.00  0.74           C  
ATOM    268  CD1 TYR B  59     111.092 124.010  94.300  1.00  0.74           C  
ATOM    269  CD2 TYR B  59     108.922 123.164  94.949  1.00  0.74           C  
ATOM    270  CE1 TYR B  59     111.670 123.393  95.417  1.00  0.74           C  
ATOM    271  CE2 TYR B  59     109.491 122.562  96.080  1.00  0.74           C  
ATOM    272  CZ  TYR B  59     110.869 122.669  96.304  1.00  0.74           C  
ATOM    273  OH  TYR B  59     111.459 122.055  97.423  1.00  0.74           O  
ATOM    274  N   ASP B  60     106.469 126.041  93.984  1.00  0.78           N  
ATOM    275  CA  ASP B  60     105.450 126.372  94.954  1.00  0.78           C  
ATOM    276  C   ASP B  60     104.836 125.100  95.539  1.00  0.78           C  
ATOM    277  O   ASP B  60     104.246 125.101  96.618  1.00  0.78           O  
ATOM    278  CB  ASP B  60     104.349 127.212  94.256  1.00  0.78           C  
ATOM    279  CG  ASP B  60     104.964 128.338  93.437  1.00  0.78           C  
ATOM    280  OD1 ASP B  60     104.729 128.322  92.199  1.00  0.78           O  
ATOM    281  OD2 ASP B  60     105.682 129.197  93.999  1.00  0.78           O  
ATOM    282  N   SER B  61     104.994 123.946  94.854  1.00  0.81           N  
ATOM    283  CA  SER B  61     104.461 122.683  95.342  1.00  0.81           C  
ATOM    284  C   SER B  61     105.163 121.492  94.714  1.00  0.81           C  
ATOM    285  O   SER B  61     106.009 121.616  93.827  1.00  0.81           O  
ATOM    286  CB  SER B  61     102.913 122.542  95.199  1.00  0.81           C  
ATOM    287  OG  SER B  61     102.487 122.410  93.841  1.00  0.81           O  
ATOM    288  N   SER B  62     104.861 120.275  95.205  1.00  0.84           N  
ATOM    289  CA  SER B  62     105.501 119.055  94.752  1.00  0.84           C  
ATOM    290  C   SER B  62     104.480 117.942  94.833  1.00  0.84           C  
ATOM    291  O   SER B  62     103.666 117.921  95.753  1.00  0.84           O  
ATOM    292  CB  SER B  62     106.752 118.709  95.616  1.00  0.84           C  
ATOM    293  OG  SER B  62     107.388 117.491  95.218  1.00  0.84           O  
ATOM    294  N   PHE B  63     104.483 116.998  93.868  1.00  0.84           N  
ATOM    295  CA  PHE B  63     103.545 115.886  93.849  1.00  0.84           C  
ATOM    296  C   PHE B  63     104.249 114.589  93.477  1.00  0.84           C  
ATOM    297  O   PHE B  63     105.403 114.579  93.045  1.00  0.84           O  
ATOM    298  CB  PHE B  63     102.269 116.141  92.987  1.00  0.84           C  
ATOM    299  CG  PHE B  63     102.511 116.119  91.500  1.00  0.84           C  
ATOM    300  CD1 PHE B  63     102.906 117.284  90.831  1.00  0.84           C  
ATOM    301  CD2 PHE B  63     102.299 114.944  90.756  1.00  0.84           C  
ATOM    302  CE1 PHE B  63     103.064 117.285  89.440  1.00  0.84           C  
ATOM    303  CE2 PHE B  63     102.489 114.934  89.368  1.00  0.84           C  
ATOM    304  CZ  PHE B  63     102.864 116.109  88.709  1.00  0.84           C  
ATOM    305  N   THR B  64     103.555 113.456  93.691  1.00  0.83           N  
ATOM    306  CA  THR B  64     104.150 112.127  93.725  1.00  0.83           C  
ATOM    307  C   THR B  64     103.441 111.210  92.738  1.00  0.83           C  
ATOM    308  O   THR B  64     102.237 110.992  92.835  1.00  0.83           O  
ATOM    309  CB  THR B  64     104.013 111.504  95.115  1.00  0.83           C  
ATOM    310  OG1 THR B  64     104.660 112.284  96.114  1.00  0.83           O  
ATOM    311  CG2 THR B  64     104.683 110.133  95.175  1.00  0.83           C  
ATOM    312  N   TRP B  65     104.162 110.609  91.770  1.00  0.86           N  
ATOM    313  CA  TRP B  65     103.549 109.858  90.677  1.00  0.86           C  
ATOM    314  C   TRP B  65     104.446 108.696  90.261  1.00  0.86           C  
ATOM    315  O   TRP B  65     105.507 108.492  90.845  1.00  0.86           O  
ATOM    316  CB  TRP B  65     103.187 110.776  89.472  1.00  0.86           C  
ATOM    317  CG  TRP B  65     104.352 111.535  88.844  1.00  0.86           C  
ATOM    318  CD1 TRP B  65     104.995 112.655  89.295  1.00  0.86           C  
ATOM    319  CD2 TRP B  65     104.994 111.162  87.615  1.00  0.86           C  
ATOM    320  NE1 TRP B  65     105.992 113.010  88.415  1.00  0.86           N  
ATOM    321  CE2 TRP B  65     106.018 112.111  87.378  1.00  0.86           C  
ATOM    322  CE3 TRP B  65     104.773 110.120  86.727  1.00  0.86           C  
ATOM    323  CZ2 TRP B  65     106.826 112.020  86.253  1.00  0.86           C  
ATOM    324  CZ3 TRP B  65     105.617 110.005  85.617  1.00  0.86           C  
ATOM    325  CH2 TRP B  65     106.633 110.941  85.379  1.00  0.86           C  
ATOM    326  N   VAL B  66     104.018 107.846  89.301  1.00  0.90           N  
ATOM    327  CA  VAL B  66     104.778 106.666  88.893  1.00  0.90           C  
ATOM    328  C   VAL B  66     105.066 106.729  87.408  1.00  0.90           C  
ATOM    329  O   VAL B  66     104.172 106.938  86.590  1.00  0.90           O  
ATOM    330  CB  VAL B  66     104.043 105.355  89.168  1.00  0.90           C  
ATOM    331  CG1 VAL B  66     104.934 104.133  88.858  1.00  0.90           C  
ATOM    332  CG2 VAL B  66     103.620 105.301  90.642  1.00  0.90           C  
ATOM    333  N   CYS B  67     106.335 106.532  87.006  1.00  0.89           N  
ATOM    334  CA  CYS B  67     106.692 106.449  85.600  1.00  0.89           C  
ATOM    335  C   CYS B  67     106.569 105.010  85.134  1.00  0.89           C  
ATOM    336  O   CYS B  67     107.344 104.139  85.530  1.00  0.89           O  
ATOM    337  CB  CYS B  67     108.129 106.975  85.334  1.00  0.89           C  
ATOM    338  SG  CYS B  67     108.520 107.160  83.553  1.00  0.89           S  
ATOM    339  N   SER B  68     105.580 104.717  84.264  1.00  0.89           N  
ATOM    340  CA  SER B  68     105.279 103.340  83.886  1.00  0.89           C  
ATOM    341  C   SER B  68     105.182 103.141  82.368  1.00  0.89           C  
ATOM    342  O   SER B  68     104.076 103.157  81.827  1.00  0.89           O  
ATOM    343  CB  SER B  68     103.944 102.924  84.558  1.00  0.89           C  
ATOM    344  OG  SER B  68     103.819 101.509  84.669  1.00  0.89           O  
ATOM    345  N   PRO B  69     106.284 102.940  81.619  1.00  0.83           N  
ATOM    346  CA  PRO B  69     106.190 103.003  80.155  1.00  0.83           C  
ATOM    347  C   PRO B  69     106.652 101.721  79.488  1.00  0.83           C  
ATOM    348  O   PRO B  69     106.701 101.717  78.262  1.00  0.83           O  
ATOM    349  CB  PRO B  69     107.186 104.117  79.816  1.00  0.83           C  
ATOM    350  CG  PRO B  69     108.325 103.877  80.799  1.00  0.83           C  
ATOM    351  CD  PRO B  69     107.587 103.466  82.070  1.00  0.83           C  
ATOM    352  N   ASN B  70     107.013 100.672  80.264  1.00  0.82           N  
ATOM    353  CA  ASN B  70     107.632  99.413  79.834  1.00  0.82           C  
ATOM    354  C   ASN B  70     109.170  99.454  79.855  1.00  0.82           C  
ATOM    355  O   ASN B  70     109.855  98.640  79.240  1.00  0.82           O  
ATOM    356  CB  ASN B  70     107.056  98.835  78.503  1.00  0.82           C  
ATOM    357  CG  ASN B  70     107.254  97.328  78.383  1.00  0.82           C  
ATOM    358  OD1 ASN B  70     107.220  96.593  79.371  1.00  0.82           O  
ATOM    359  ND2 ASN B  70     107.441  96.843  77.135  1.00  0.82           N  
ATOM    360  N   ASP B  71     109.743 100.381  80.658  1.00  0.80           N  
ATOM    361  CA  ASP B  71     111.135 100.431  81.110  1.00  0.80           C  
ATOM    362  C   ASP B  71     111.439  99.180  81.960  1.00  0.80           C  
ATOM    363  O   ASP B  71     112.450  98.479  81.839  1.00  0.80           O  
ATOM    364  CB  ASP B  71     111.203 101.749  81.943  1.00  0.80           C  
ATOM    365  CG  ASP B  71     112.586 102.249  82.334  1.00  0.80           C  
ATOM    366  OD1 ASP B  71     113.365 102.693  81.450  1.00  0.80           O  
ATOM    367  OD2 ASP B  71     112.831 102.275  83.565  1.00  0.80           O  
ATOM    368  N   THR B  72     110.432  98.893  82.809  1.00  0.83           N  
ATOM    369  CA  THR B  72     110.098  97.696  83.581  1.00  0.83           C  
ATOM    370  C   THR B  72     110.031  98.055  85.037  1.00  0.83           C  
ATOM    371  O   THR B  72     109.332  97.445  85.834  1.00  0.83           O  
ATOM    372  CB  THR B  72     110.903  96.407  83.364  1.00  0.83           C  
ATOM    373  OG1 THR B  72     110.129  95.281  83.743  1.00  0.83           O  
ATOM    374  CG2 THR B  72     112.183  96.347  84.213  1.00  0.83           C  
ATOM    375  N   HIS B  73     110.728  99.137  85.412  1.00  0.87           N  
ATOM    376  CA  HIS B  73     111.115  99.354  86.787  1.00  0.87           C  
ATOM    377  C   HIS B  73     110.107 100.080  87.644  1.00  0.87           C  
ATOM    378  O   HIS B  73     110.266 100.118  88.865  1.00  0.87           O  
ATOM    379  CB  HIS B  73     112.418 100.163  86.762  1.00  0.87           C  
ATOM    380  CG  HIS B  73     113.481  99.397  86.054  1.00  0.87           C  
ATOM    381  ND1 HIS B  73     113.946  98.220  86.611  1.00  0.87           N  
ATOM    382  CD2 HIS B  73     114.172  99.688  84.928  1.00  0.87           C  
ATOM    383  CE1 HIS B  73     114.926  97.835  85.826  1.00  0.87           C  
ATOM    384  NE2 HIS B  73     115.100  98.687  84.790  1.00  0.87           N  
ATOM    385  N   ALA B  74     109.055 100.664  87.027  1.00  0.92           N  
ATOM    386  CA  ALA B  74     107.992 101.429  87.669  1.00  0.92           C  
ATOM    387  C   ALA B  74     108.488 102.416  88.719  1.00  0.92           C  
ATOM    388  O   ALA B  74     108.140 102.355  89.899  1.00  0.92           O  
ATOM    389  CB  ALA B  74     106.861 100.531  88.206  1.00  0.92           C  
ATOM    390  N   CYS B  75     109.394 103.324  88.303  1.00  0.89           N  
ATOM    391  CA  CYS B  75     110.027 104.280  89.187  1.00  0.89           C  
ATOM    392  C   CYS B  75     109.029 105.212  89.845  1.00  0.89           C  
ATOM    393  O   CYS B  75     108.076 105.683  89.226  1.00  0.89           O  
ATOM    394  CB  CYS B  75     111.112 105.117  88.464  1.00  0.89           C  
ATOM    395  SG  CYS B  75     112.493 104.085  87.866  1.00  0.89           S  
ATOM    396  N   ARG B  76     109.240 105.491  91.140  1.00  0.82           N  
ATOM    397  CA  ARG B  76     108.384 106.354  91.913  1.00  0.82           C  
ATOM    398  C   ARG B  76     108.993 107.740  91.907  1.00  0.82           C  
ATOM    399  O   ARG B  76     110.154 107.950  92.254  1.00  0.82           O  
ATOM    400  CB  ARG B  76     108.234 105.787  93.334  1.00  0.82           C  
ATOM    401  CG  ARG B  76     107.505 106.680  94.353  1.00  0.82           C  
ATOM    402  CD  ARG B  76     106.084 107.146  94.020  1.00  0.82           C  
ATOM    403  NE  ARG B  76     105.184 105.962  93.947  1.00  0.82           N  
ATOM    404  CZ  ARG B  76     103.847 106.030  93.957  1.00  0.82           C  
ATOM    405  NH1 ARG B  76     103.180 107.152  93.736  1.00  0.82           N  
ATOM    406  NH2 ARG B  76     103.158 104.917  94.168  1.00  0.82           N  
ATOM    407  N   VAL B  77     108.215 108.716  91.427  1.00  0.88           N  
ATOM    408  CA  VAL B  77     108.737 109.960  90.921  1.00  0.88           C  
ATOM    409  C   VAL B  77     108.190 111.120  91.723  1.00  0.88           C  
ATOM    410  O   VAL B  77     107.021 111.134  92.115  1.00  0.88           O  
ATOM    411  CB  VAL B  77     108.361 110.121  89.454  1.00  0.88           C  
ATOM    412  CG1 VAL B  77     109.027 111.369  88.886  1.00  0.88           C  
ATOM    413  CG2 VAL B  77     108.825 108.903  88.637  1.00  0.88           C  
ATOM    414  N   ARG B  78     109.040 112.131  91.992  1.00  0.80           N  
ATOM    415  CA  ARG B  78     108.646 113.352  92.652  1.00  0.80           C  
ATOM    416  C   ARG B  78     108.802 114.526  91.703  1.00  0.80           C  
ATOM    417  O   ARG B  78     109.883 114.804  91.193  1.00  0.80           O  
ATOM    418  CB  ARG B  78     109.527 113.583  93.899  1.00  0.80           C  
ATOM    419  CG  ARG B  78     109.273 114.945  94.571  1.00  0.80           C  
ATOM    420  CD  ARG B  78     109.858 115.095  95.977  1.00  0.80           C  
ATOM    421  NE  ARG B  78     109.159 114.104  96.856  1.00  0.80           N  
ATOM    422  CZ  ARG B  78     107.914 114.229  97.333  1.00  0.80           C  
ATOM    423  NH1 ARG B  78     107.174 115.316  97.153  1.00  0.80           N  
ATOM    424  NH2 ARG B  78     107.396 113.185  97.973  1.00  0.80           N  
ATOM    425  N   ALA B  79     107.709 115.265  91.437  1.00  0.89           N  
ATOM    426  CA  ALA B  79     107.737 116.424  90.568  1.00  0.89           C  
ATOM    427  C   ALA B  79     107.779 117.725  91.346  1.00  0.89           C  
ATOM    428  O   ALA B  79     107.406 117.789  92.517  1.00  0.89           O  
ATOM    429  CB  ALA B  79     106.515 116.420  89.632  1.00  0.89           C  
ATOM    430  N   PHE B  80     108.235 118.806  90.685  1.00  0.86           N  
ATOM    431  CA  PHE B  80     108.267 120.145  91.241  1.00  0.86           C  
ATOM    432  C   PHE B  80     107.401 121.046  90.378  1.00  0.86           C  
ATOM    433  O   PHE B  80     107.555 121.112  89.156  1.00  0.86           O  
ATOM    434  CB  PHE B  80     109.690 120.754  91.250  1.00  0.86           C  
ATOM    435  CG  PHE B  80     110.640 119.942  92.082  1.00  0.86           C  
ATOM    436  CD1 PHE B  80     111.410 118.929  91.495  1.00  0.86           C  
ATOM    437  CD2 PHE B  80     110.818 120.219  93.447  1.00  0.86           C  
ATOM    438  CE1 PHE B  80     112.360 118.232  92.243  1.00  0.86           C  
ATOM    439  CE2 PHE B  80     111.781 119.532  94.199  1.00  0.86           C  
ATOM    440  CZ  PHE B  80     112.555 118.535  93.594  1.00  0.86           C  
ATOM    441  N   VAL B  81     106.457 121.764  91.007  1.00  0.87           N  
ATOM    442  CA  VAL B  81     105.449 122.547  90.319  1.00  0.87           C  
ATOM    443  C   VAL B  81     105.629 124.007  90.667  1.00  0.87           C  
ATOM    444  O   VAL B  81     105.803 124.372  91.827  1.00  0.87           O  
ATOM    445  CB  VAL B  81     104.047 122.080  90.692  1.00  0.87           C  
ATOM    446  CG1 VAL B  81     102.953 123.004  90.124  1.00  0.87           C  
ATOM    447  CG2 VAL B  81     103.851 120.665  90.126  1.00  0.87           C  
ATOM    448  N   ARG B  82     105.609 124.885  89.649  1.00  0.72           N  
ATOM    449  CA  ARG B  82     105.723 126.319  89.818  1.00  0.72           C  
ATOM    450  C   ARG B  82     104.542 126.955  89.113  1.00  0.72           C  
ATOM    451  O   ARG B  82     104.362 126.775  87.911  1.00  0.72           O  
ATOM    452  CB  ARG B  82     107.040 126.804  89.181  1.00  0.72           C  
ATOM    453  CG  ARG B  82     107.511 128.222  89.550  1.00  0.72           C  
ATOM    454  CD  ARG B  82     108.758 128.595  88.735  1.00  0.72           C  
ATOM    455  NE  ARG B  82     109.564 129.627  89.466  1.00  0.72           N  
ATOM    456  CZ  ARG B  82     109.419 130.951  89.340  1.00  0.72           C  
ATOM    457  NH1 ARG B  82     108.371 131.473  88.709  1.00  0.72           N  
ATOM    458  NH2 ARG B  82     110.332 131.777  89.843  1.00  0.72           N  
ATOM    459  N   ASN B  83     103.675 127.667  89.856  1.00  0.78           N  
ATOM    460  CA  ASN B  83     102.440 128.289  89.403  1.00  0.78           C  
ATOM    461  C   ASN B  83     101.540 127.373  88.558  1.00  0.78           C  
ATOM    462  O   ASN B  83     101.033 127.742  87.503  1.00  0.78           O  
ATOM    463  CB  ASN B  83     102.748 129.645  88.712  1.00  0.78           C  
ATOM    464  CG  ASN B  83     101.548 130.583  88.766  1.00  0.78           C  
ATOM    465  OD1 ASN B  83     100.606 130.409  89.537  1.00  0.78           O  
ATOM    466  ND2 ASN B  83     101.584 131.652  87.936  1.00  0.78           N  
ATOM    467  N   GLY B  84     101.347 126.116  89.015  1.00  0.85           N  
ATOM    468  CA  GLY B  84     100.540 125.112  88.322  1.00  0.85           C  
ATOM    469  C   GLY B  84     101.216 124.377  87.183  1.00  0.85           C  
ATOM    470  O   GLY B  84     100.616 123.488  86.587  1.00  0.85           O  
ATOM    471  N   VAL B  85     102.490 124.688  86.871  1.00  0.89           N  
ATOM    472  CA  VAL B  85     103.212 124.110  85.744  1.00  0.89           C  
ATOM    473  C   VAL B  85     104.320 123.193  86.236  1.00  0.89           C  
ATOM    474  O   VAL B  85     105.069 123.520  87.157  1.00  0.89           O  
ATOM    475  CB  VAL B  85     103.827 125.194  84.860  1.00  0.89           C  
ATOM    476  CG1 VAL B  85     104.514 124.583  83.620  1.00  0.89           C  
ATOM    477  CG2 VAL B  85     102.722 126.172  84.414  1.00  0.89           C  
ATOM    478  N   VAL B  86     104.457 121.990  85.630  1.00  0.89           N  
ATOM    479  CA  VAL B  86     105.486 121.022  85.999  1.00  0.89           C  
ATOM    480  C   VAL B  86     106.826 121.409  85.391  1.00  0.89           C  
ATOM    481  O   VAL B  86     107.057 121.266  84.191  1.00  0.89           O  
ATOM    482  CB  VAL B  86     105.160 119.583  85.590  1.00  0.89           C  
ATOM    483  CG1 VAL B  86     106.226 118.619  86.156  1.00  0.89           C  
ATOM    484  CG2 VAL B  86     103.765 119.194  86.111  1.00  0.89           C  
ATOM    485  N   MET B  87     107.743 121.927  86.229  1.00  0.82           N  
ATOM    486  CA  MET B  87     109.016 122.464  85.788  1.00  0.82           C  
ATOM    487  C   MET B  87     110.102 121.426  85.617  1.00  0.82           C  
ATOM    488  O   MET B  87     110.904 121.476  84.686  1.00  0.82           O  
ATOM    489  CB  MET B  87     109.542 123.478  86.831  1.00  0.82           C  
ATOM    490  CG  MET B  87     108.625 124.696  87.017  1.00  0.82           C  
ATOM    491  SD  MET B  87     108.298 125.673  85.516  1.00  0.82           S  
ATOM    492  CE  MET B  87     110.010 126.180  85.177  1.00  0.82           C  
ATOM    493  N   ARG B  88     110.192 120.495  86.577  1.00  0.78           N  
ATOM    494  CA  ARG B  88     111.263 119.533  86.641  1.00  0.78           C  
ATOM    495  C   ARG B  88     110.859 118.438  87.600  1.00  0.78           C  
ATOM    496  O   ARG B  88     109.783 118.474  88.201  1.00  0.78           O  
ATOM    497  CB  ARG B  88     112.627 120.153  87.057  1.00  0.78           C  
ATOM    498  CG  ARG B  88     112.620 120.802  88.453  1.00  0.78           C  
ATOM    499  CD  ARG B  88     113.994 121.283  88.922  1.00  0.78           C  
ATOM    500  NE  ARG B  88     113.820 121.790  90.321  1.00  0.78           N  
ATOM    501  CZ  ARG B  88     113.378 123.010  90.645  1.00  0.78           C  
ATOM    502  NH1 ARG B  88     113.246 123.335  91.923  1.00  0.78           N  
ATOM    503  NH2 ARG B  88     113.109 123.952  89.748  1.00  0.78           N  
ATOM    504  N   VAL B  89     111.719 117.421  87.748  1.00  0.89           N  
ATOM    505  CA  VAL B  89     111.403 116.213  88.466  1.00  0.89           C  
ATOM    506  C   VAL B  89     112.674 115.719  89.143  1.00  0.89           C  
ATOM    507  O   VAL B  89     113.767 116.137  88.762  1.00  0.89           O  
ATOM    508  CB  VAL B  89     110.847 115.212  87.460  1.00  0.89           C  
ATOM    509  CG1 VAL B  89     111.949 114.343  86.842  1.00  0.89           C  
ATOM    510  CG2 VAL B  89     109.770 114.345  88.098  1.00  0.89           C  
ATOM    511  N   GLU B  90     112.563 114.832  90.149  1.00  0.83           N  
ATOM    512  CA  GLU B  90     113.702 114.213  90.798  1.00  0.83           C  
ATOM    513  C   GLU B  90     113.239 112.899  91.405  1.00  0.83           C  
ATOM    514  O   GLU B  90     112.043 112.601  91.480  1.00  0.83           O  
ATOM    515  CB  GLU B  90     114.325 115.153  91.867  1.00  0.83           C  
ATOM    516  CG  GLU B  90     115.644 114.698  92.541  1.00  0.83           C  
ATOM    517  CD  GLU B  90     116.269 115.772  93.433  1.00  0.83           C  
ATOM    518  OE1 GLU B  90     117.336 115.453  94.021  1.00  0.83           O  
ATOM    519  OE2 GLU B  90     115.704 116.892  93.535  1.00  0.83           O  
ATOM    520  N   GLN B  91     114.185 112.036  91.818  1.00  0.84           N  
ATOM    521  CA  GLN B  91     113.914 110.852  92.599  1.00  0.84           C  
ATOM    522  C   GLN B  91     113.314 111.163  93.958  1.00  0.84           C  
ATOM    523  O   GLN B  91     113.533 112.213  94.553  1.00  0.84           O  
ATOM    524  CB  GLN B  91     115.177 109.982  92.791  1.00  0.84           C  
ATOM    525  CG  GLN B  91     115.814 109.563  91.449  1.00  0.84           C  
ATOM    526  CD  GLN B  91     116.948 110.482  91.002  1.00  0.84           C  
ATOM    527  OE1 GLN B  91     117.036 111.651  91.372  1.00  0.84           O  
ATOM    528  NE2 GLN B  91     117.861 109.941  90.162  1.00  0.84           N  
ATOM    529  N   ASN B  92     112.507 110.240  94.500  1.00  0.83           N  
ATOM    530  CA  ASN B  92     111.783 110.503  95.721  1.00  0.83           C  
ATOM    531  C   ASN B  92     112.584 110.064  96.958  1.00  0.83           C  
ATOM    532  O   ASN B  92     112.198 110.367  98.084  1.00  0.83           O  
ATOM    533  CB  ASN B  92     110.432 109.768  95.535  1.00  0.83           C  
ATOM    534  CG  ASN B  92     109.383 110.107  96.583  1.00  0.83           C  
ATOM    535  OD1 ASN B  92     109.164 111.260  96.969  1.00  0.83           O  
ATOM    536  ND2 ASN B  92     108.649 109.064  97.031  1.00  0.83           N  
ATOM    537  N   TYR B  93     113.750 109.395  96.751  1.00  0.82           N  
ATOM    538  CA  TYR B  93     114.735 108.997  97.761  1.00  0.82           C  
ATOM    539  C   TYR B  93     114.149 108.201  98.920  1.00  0.82           C  
ATOM    540  O   TYR B  93     114.376 108.475 100.098  1.00  0.82           O  
ATOM    541  CB  TYR B  93     115.587 110.195  98.266  1.00  0.82           C  
ATOM    542  CG  TYR B  93     116.648 110.553  97.264  1.00  0.82           C  
ATOM    543  CD1 TYR B  93     117.876 109.867  97.278  1.00  0.82           C  
ATOM    544  CD2 TYR B  93     116.453 111.583  96.330  1.00  0.82           C  
ATOM    545  CE1 TYR B  93     118.893 110.211  96.377  1.00  0.82           C  
ATOM    546  CE2 TYR B  93     117.468 111.927  95.426  1.00  0.82           C  
ATOM    547  CZ  TYR B  93     118.685 111.239  95.451  1.00  0.82           C  
ATOM    548  OH  TYR B  93     119.700 111.594  94.544  1.00  0.82           O  
ATOM    549  N   ASP B  94     113.344 107.189  98.582  1.00  0.79           N  
ATOM    550  CA  ASP B  94     112.251 106.771  99.414  1.00  0.79           C  
ATOM    551  C   ASP B  94     112.290 105.321  99.874  1.00  0.79           C  
ATOM    552  O   ASP B  94     111.557 104.945 100.794  1.00  0.79           O  
ATOM    553  CB  ASP B  94     110.955 107.099  98.615  1.00  0.79           C  
ATOM    554  CG  ASP B  94     110.895 106.643  97.153  1.00  0.79           C  
ATOM    555  OD1 ASP B  94     111.919 106.619  96.428  1.00  0.79           O  
ATOM    556  OD2 ASP B  94     109.747 106.398  96.695  1.00  0.79           O  
ATOM    557  N   HIS B  95     113.176 104.479  99.305  1.00  0.77           N  
ATOM    558  CA  HIS B  95     113.128 103.026  99.406  1.00  0.77           C  
ATOM    559  C   HIS B  95     113.336 102.426 100.781  1.00  0.77           C  
ATOM    560  O   HIS B  95     112.868 101.326 101.070  1.00  0.77           O  
ATOM    561  CB  HIS B  95     114.078 102.364  98.397  1.00  0.77           C  
ATOM    562  CG  HIS B  95     113.762 102.846  97.016  1.00  0.77           C  
ATOM    563  ND1 HIS B  95     114.350 104.003  96.544  1.00  0.77           N  
ATOM    564  CD2 HIS B  95     112.684 102.524  96.258  1.00  0.77           C  
ATOM    565  CE1 HIS B  95     113.610 104.372  95.518  1.00  0.77           C  
ATOM    566  NE2 HIS B  95     112.581 103.514  95.303  1.00  0.77           N  
ATOM    567  N   GLN B  96     113.964 103.171 101.704  1.00  0.76           N  
ATOM    568  CA  GLN B  96     114.043 102.824 103.112  1.00  0.76           C  
ATOM    569  C   GLN B  96     112.701 102.893 103.852  1.00  0.76           C  
ATOM    570  O   GLN B  96     112.577 102.425 104.980  1.00  0.76           O  
ATOM    571  CB  GLN B  96     115.102 103.695 103.848  1.00  0.76           C  
ATOM    572  CG  GLN B  96     114.808 105.217 103.968  1.00  0.76           C  
ATOM    573  CD  GLN B  96     114.958 105.985 102.650  1.00  0.76           C  
ATOM    574  OE1 GLN B  96     115.597 105.538 101.696  1.00  0.76           O  
ATOM    575  NE2 GLN B  96     114.344 107.187 102.588  1.00  0.76           N  
ATOM    576  N   THR B  97     111.653 103.478 103.231  1.00  0.80           N  
ATOM    577  CA  THR B  97     110.305 103.577 103.797  1.00  0.80           C  
ATOM    578  C   THR B  97     109.307 102.724 103.024  1.00  0.80           C  
ATOM    579  O   THR B  97     108.100 102.946 103.074  1.00  0.80           O  
ATOM    580  CB  THR B  97     109.769 105.007 103.939  1.00  0.80           C  
ATOM    581  OG1 THR B  97     109.643 105.712 102.709  1.00  0.80           O  
ATOM    582  CG2 THR B  97     110.693 105.839 104.840  1.00  0.80           C  
ATOM    583  N   TYR B  98     109.788 101.708 102.276  1.00  0.70           N  
ATOM    584  CA  TYR B  98     108.943 100.750 101.573  1.00  0.70           C  
ATOM    585  C   TYR B  98     108.775  99.512 102.447  1.00  0.70           C  
ATOM    586  O   TYR B  98     109.770  98.942 102.890  1.00  0.70           O  
ATOM    587  CB  TYR B  98     109.551 100.291 100.212  1.00  0.70           C  
ATOM    588  CG  TYR B  98     109.486 101.306  99.084  1.00  0.70           C  
ATOM    589  CD1 TYR B  98     109.634 102.691  99.251  1.00  0.70           C  
ATOM    590  CD2 TYR B  98     109.287 100.835  97.778  1.00  0.70           C  
ATOM    591  CE1 TYR B  98     109.586 103.560  98.155  1.00  0.70           C  
ATOM    592  CE2 TYR B  98     109.275 101.695  96.672  1.00  0.70           C  
ATOM    593  CZ  TYR B  98     109.438 103.070  96.859  1.00  0.70           C  
ATOM    594  OH  TYR B  98     109.493 103.948  95.754  1.00  0.70           O  
ATOM    595  N   GLU B  99     107.532  99.048 102.719  1.00  0.75           N  
ATOM    596  CA  GLU B  99     107.329  97.965 103.672  1.00  0.75           C  
ATOM    597  C   GLU B  99     106.063  97.152 103.417  1.00  0.75           C  
ATOM    598  O   GLU B  99     105.306  97.460 102.496  1.00  0.75           O  
ATOM    599  CB  GLU B  99     107.406  98.464 105.138  1.00  0.75           C  
ATOM    600  CG  GLU B  99     106.278  99.387 105.660  1.00  0.75           C  
ATOM    601  CD  GLU B  99     106.605  99.824 107.080  1.00  0.75           C  
ATOM    602  OE1 GLU B  99     106.540 101.038 107.400  1.00  0.75           O  
ATOM    603  OE2 GLU B  99     107.008  98.958 107.904  1.00  0.75           O  
ATOM    604  N   ASP B 100     105.848  96.043 104.173  1.00  0.74           N  
ATOM    605  CA  ASP B 100     104.754  95.106 103.955  1.00  0.74           C  
ATOM    606  C   ASP B 100     103.790  94.956 105.140  1.00  0.74           C  
ATOM    607  O   ASP B 100     103.909  95.600 106.180  1.00  0.74           O  
ATOM    608  CB  ASP B 100     105.272  93.716 103.440  1.00  0.74           C  
ATOM    609  CG  ASP B 100     105.900  92.771 104.449  1.00  0.74           C  
ATOM    610  OD1 ASP B 100     106.353  91.682 104.017  1.00  0.74           O  
ATOM    611  OD2 ASP B 100     105.925  93.075 105.663  1.00  0.74           O  
ATOM    612  N   LEU B 101     102.792  94.054 104.991  1.00  0.69           N  
ATOM    613  CA  LEU B 101     101.810  93.669 105.996  1.00  0.69           C  
ATOM    614  C   LEU B 101     102.396  93.102 107.284  1.00  0.69           C  
ATOM    615  O   LEU B 101     101.760  93.148 108.335  1.00  0.69           O  
ATOM    616  CB  LEU B 101     100.848  92.600 105.404  1.00  0.69           C  
ATOM    617  CG  LEU B 101      99.810  93.174 104.421  1.00  0.69           C  
ATOM    618  CD1 LEU B 101      99.265  92.095 103.476  1.00  0.69           C  
ATOM    619  CD2 LEU B 101      98.649  93.874 105.141  1.00  0.69           C  
ATOM    620  N   TYR B 102     103.619  92.544 107.240  1.00  0.71           N  
ATOM    621  CA  TYR B 102     104.253  91.927 108.387  1.00  0.71           C  
ATOM    622  C   TYR B 102     105.301  92.854 108.992  1.00  0.71           C  
ATOM    623  O   TYR B 102     105.895  92.543 110.023  1.00  0.71           O  
ATOM    624  CB  TYR B 102     104.977  90.625 107.959  1.00  0.71           C  
ATOM    625  CG  TYR B 102     104.032  89.655 107.305  1.00  0.71           C  
ATOM    626  CD1 TYR B 102     103.075  88.959 108.062  1.00  0.71           C  
ATOM    627  CD2 TYR B 102     104.107  89.423 105.921  1.00  0.71           C  
ATOM    628  CE1 TYR B 102     102.206  88.046 107.444  1.00  0.71           C  
ATOM    629  CE2 TYR B 102     103.241  88.510 105.304  1.00  0.71           C  
ATOM    630  CZ  TYR B 102     102.287  87.827 106.065  1.00  0.71           C  
ATOM    631  OH  TYR B 102     101.403  86.923 105.444  1.00  0.71           O  
ATOM    632  N   GLY B 103     105.537  94.032 108.375  1.00  0.74           N  
ATOM    633  CA  GLY B 103     106.560  94.984 108.788  1.00  0.74           C  
ATOM    634  C   GLY B 103     107.937  94.725 108.224  1.00  0.74           C  
ATOM    635  O   GLY B 103     108.917  95.305 108.688  1.00  0.74           O  
ATOM    636  N   ASN B 104     108.082  93.851 107.204  1.00  0.69           N  
ATOM    637  CA  ASN B 104     109.343  93.701 106.488  1.00  0.69           C  
ATOM    638  C   ASN B 104     109.652  94.946 105.670  1.00  0.69           C  
ATOM    639  O   ASN B 104     108.764  95.514 105.043  1.00  0.69           O  
ATOM    640  CB  ASN B 104     109.365  92.505 105.508  1.00  0.69           C  
ATOM    641  CG  ASN B 104     109.121  91.205 106.256  1.00  0.69           C  
ATOM    642  OD1 ASN B 104     109.935  90.779 107.077  1.00  0.69           O  
ATOM    643  ND2 ASN B 104     107.999  90.526 105.938  1.00  0.69           N  
ATOM    644  N   ARG B 105     110.920  95.404 105.638  1.00  0.71           N  
ATOM    645  CA  ARG B 105     111.254  96.686 105.040  1.00  0.71           C  
ATOM    646  C   ARG B 105     112.294  96.605 103.942  1.00  0.71           C  
ATOM    647  O   ARG B 105     113.207  95.780 103.956  1.00  0.71           O  
ATOM    648  CB  ARG B 105     111.730  97.706 106.105  1.00  0.71           C  
ATOM    649  CG  ARG B 105     110.623  98.000 107.132  1.00  0.71           C  
ATOM    650  CD  ARG B 105     110.843  99.241 107.998  1.00  0.71           C  
ATOM    651  NE  ARG B 105     109.540  99.471 108.693  1.00  0.71           N  
ATOM    652  CZ  ARG B 105     109.271 100.479 109.529  1.00  0.71           C  
ATOM    653  NH1 ARG B 105     108.000 100.797 109.743  1.00  0.71           N  
ATOM    654  NH2 ARG B 105     110.230 101.151 110.152  1.00  0.71           N  
ATOM    655  N   GLY B 106     112.162  97.510 102.947  1.00  0.76           N  
ATOM    656  CA  GLY B 106     113.200  97.830 101.977  1.00  0.76           C  
ATOM    657  C   GLY B 106     114.399  98.520 102.572  1.00  0.76           C  
ATOM    658  O   GLY B 106     114.484  98.781 103.769  1.00  0.76           O  
ATOM    659  N   THR B 107     115.389  98.859 101.731  1.00  0.76           N  
ATOM    660  CA  THR B 107     116.625  99.463 102.210  1.00  0.76           C  
ATOM    661  C   THR B 107     116.963 100.657 101.359  1.00  0.76           C  
ATOM    662  O   THR B 107     116.491 100.806 100.234  1.00  0.76           O  
ATOM    663  CB  THR B 107     117.846  98.528 102.245  1.00  0.76           C  
ATOM    664  OG1 THR B 107     118.248  98.067 100.959  1.00  0.76           O  
ATOM    665  CG2 THR B 107     117.523  97.281 103.074  1.00  0.76           C  
ATOM    666  N   PHE B 108     117.853 101.536 101.865  1.00  0.68           N  
ATOM    667  CA  PHE B 108     118.290 102.732 101.164  1.00  0.68           C  
ATOM    668  C   PHE B 108     119.255 102.433 100.015  1.00  0.68           C  
ATOM    669  O   PHE B 108     119.729 103.327  99.322  1.00  0.68           O  
ATOM    670  CB  PHE B 108     118.941 103.746 102.154  1.00  0.68           C  
ATOM    671  CG  PHE B 108     120.160 103.187 102.853  1.00  0.68           C  
ATOM    672  CD1 PHE B 108     120.061 102.592 104.122  1.00  0.68           C  
ATOM    673  CD2 PHE B 108     121.422 103.254 102.234  1.00  0.68           C  
ATOM    674  CE1 PHE B 108     121.195 102.055 104.749  1.00  0.68           C  
ATOM    675  CE2 PHE B 108     122.555 102.715 102.853  1.00  0.68           C  
ATOM    676  CZ  PHE B 108     122.441 102.113 104.111  1.00  0.68           C  
ATOM    677  N   ALA B 109     119.565 101.145  99.770  1.00  0.76           N  
ATOM    678  CA  ALA B 109     120.500 100.733  98.751  1.00  0.76           C  
ATOM    679  C   ALA B 109     119.798 100.419  97.441  1.00  0.76           C  
ATOM    680  O   ALA B 109     120.419  99.955  96.492  1.00  0.76           O  
ATOM    681  CB  ALA B 109     121.265  99.488  99.243  1.00  0.76           C  
ATOM    682  N   HIS B 110     118.481 100.692  97.353  1.00  0.80           N  
ATOM    683  CA  HIS B 110     117.806 100.799  96.072  1.00  0.80           C  
ATOM    684  C   HIS B 110     117.923 102.217  95.525  1.00  0.80           C  
ATOM    685  O   HIS B 110     117.782 102.437  94.327  1.00  0.80           O  
ATOM    686  CB  HIS B 110     116.295 100.492  96.211  1.00  0.80           C  
ATOM    687  CG  HIS B 110     115.953  99.083  96.606  1.00  0.80           C  
ATOM    688  ND1 HIS B 110     115.143  98.329  95.774  1.00  0.80           N  
ATOM    689  CD2 HIS B 110     116.299  98.357  97.702  1.00  0.80           C  
ATOM    690  CE1 HIS B 110     115.031  97.158  96.366  1.00  0.80           C  
ATOM    691  NE2 HIS B 110     115.706  97.122  97.541  1.00  0.80           N  
ATOM    692  N   ASN B 111     118.187 103.219  96.393  1.00  0.83           N  
ATOM    693  CA  ASN B 111     118.241 104.627  96.044  1.00  0.83           C  
ATOM    694  C   ASN B 111     119.358 104.946  95.032  1.00  0.83           C  
ATOM    695  O   ASN B 111     120.457 104.414  95.179  1.00  0.83           O  
ATOM    696  CB  ASN B 111     118.463 105.540  97.298  1.00  0.83           C  
ATOM    697  CG  ASN B 111     117.466 105.308  98.440  1.00  0.83           C  
ATOM    698  OD1 ASN B 111     116.813 104.279  98.583  1.00  0.83           O  
ATOM    699  ND2 ASN B 111     117.379 106.300  99.359  1.00  0.83           N  
ATOM    700  N   PRO B 112     119.212 105.800  94.017  1.00  0.81           N  
ATOM    701  CA  PRO B 112     118.081 106.702  93.820  1.00  0.81           C  
ATOM    702  C   PRO B 112     117.127 106.146  92.774  1.00  0.81           C  
ATOM    703  O   PRO B 112     115.958 106.515  92.807  1.00  0.81           O  
ATOM    704  CB  PRO B 112     118.764 107.995  93.349  1.00  0.81           C  
ATOM    705  CG  PRO B 112     119.992 107.522  92.570  1.00  0.81           C  
ATOM    706  CD  PRO B 112     120.433 106.298  93.370  1.00  0.81           C  
ATOM    707  N   ARG B 113     117.590 105.274  91.852  1.00  0.81           N  
ATOM    708  CA  ARG B 113     116.739 104.483  90.971  1.00  0.81           C  
ATOM    709  C   ARG B 113     115.779 105.233  90.011  1.00  0.81           C  
ATOM    710  O   ARG B 113     114.552 105.208  90.099  1.00  0.81           O  
ATOM    711  CB  ARG B 113     116.212 103.252  91.769  1.00  0.81           C  
ATOM    712  CG  ARG B 113     114.805 102.693  91.507  1.00  0.81           C  
ATOM    713  CD  ARG B 113     114.499 101.465  92.374  1.00  0.81           C  
ATOM    714  NE  ARG B 113     113.002 101.327  92.455  1.00  0.81           N  
ATOM    715  CZ  ARG B 113     112.251 100.896  91.436  1.00  0.81           C  
ATOM    716  NH1 ARG B 113     110.934 101.108  91.439  1.00  0.81           N  
ATOM    717  NH2 ARG B 113     112.755 100.255  90.395  1.00  0.81           N  
ATOM    718  N   MET B 114     116.342 105.942  89.007  1.00  0.85           N  
ATOM    719  CA  MET B 114     115.548 106.602  87.980  1.00  0.85           C  
ATOM    720  C   MET B 114     116.398 106.797  86.734  1.00  0.85           C  
ATOM    721  O   MET B 114     117.623 106.746  86.799  1.00  0.85           O  
ATOM    722  CB  MET B 114     115.007 107.958  88.494  1.00  0.85           C  
ATOM    723  CG  MET B 114     113.915 108.659  87.662  1.00  0.85           C  
ATOM    724  SD  MET B 114     113.136 110.033  88.568  1.00  0.85           S  
ATOM    725  CE  MET B 114     112.180 110.645  87.158  1.00  0.85           C  
ATOM    726  N   CYS B 115     115.763 106.992  85.561  1.00  0.88           N  
ATOM    727  CA  CYS B 115     116.411 107.074  84.265  1.00  0.88           C  
ATOM    728  C   CYS B 115     116.253 108.458  83.642  1.00  0.88           C  
ATOM    729  O   CYS B 115     115.312 109.186  83.952  1.00  0.88           O  
ATOM    730  CB  CYS B 115     115.814 105.991  83.316  1.00  0.88           C  
ATOM    731  SG  CYS B 115     113.993 106.070  83.116  1.00  0.88           S  
ATOM    732  N   LEU B 116     117.162 108.851  82.709  1.00  0.88           N  
ATOM    733  CA  LEU B 116     117.208 110.168  82.060  1.00  0.88           C  
ATOM    734  C   LEU B 116     115.921 110.567  81.345  1.00  0.88           C  
ATOM    735  O   LEU B 116     115.537 111.730  81.248  1.00  0.88           O  
ATOM    736  CB  LEU B 116     118.410 110.311  81.078  1.00  0.88           C  
ATOM    737  CG  LEU B 116     118.329 109.598  79.702  1.00  0.88           C  
ATOM    738  CD1 LEU B 116     119.435 110.119  78.770  1.00  0.88           C  
ATOM    739  CD2 LEU B 116     118.424 108.068  79.788  1.00  0.88           C  
ATOM    740  N   LYS B 117     115.197 109.556  80.852  1.00  0.88           N  
ATOM    741  CA  LYS B 117     113.894 109.649  80.245  1.00  0.88           C  
ATOM    742  C   LYS B 117     112.847 110.217  81.192  1.00  0.88           C  
ATOM    743  O   LYS B 117     112.089 111.120  80.849  1.00  0.88           O  
ATOM    744  CB  LYS B 117     113.511 108.222  79.804  1.00  0.88           C  
ATOM    745  CG  LYS B 117     114.555 107.618  78.850  1.00  0.88           C  
ATOM    746  CD  LYS B 117     114.194 106.209  78.370  1.00  0.88           C  
ATOM    747  CE  LYS B 117     114.376 105.033  79.344  1.00  0.88           C  
ATOM    748  NZ  LYS B 117     115.790 104.668  79.534  1.00  0.88           N  
ATOM    749  N   GLY B 118     112.833 109.771  82.467  1.00  0.92           N  
ATOM    750  CA  GLY B 118     111.923 110.310  83.472  1.00  0.92           C  
ATOM    751  C   GLY B 118     112.149 111.772  83.766  1.00  0.92           C  
ATOM    752  O   GLY B 118     111.203 112.509  84.014  1.00  0.92           O  
ATOM    753  N   PHE B 119     113.412 112.234  83.658  1.00  0.86           N  
ATOM    754  CA  PHE B 119     113.808 113.619  83.862  1.00  0.86           C  
ATOM    755  C   PHE B 119     113.381 114.545  82.742  1.00  0.86           C  
ATOM    756  O   PHE B 119     113.401 115.765  82.888  1.00  0.86           O  
ATOM    757  CB  PHE B 119     115.343 113.756  84.027  1.00  0.86           C  
ATOM    758  CG  PHE B 119     115.768 113.327  85.398  1.00  0.86           C  
ATOM    759  CD1 PHE B 119     115.669 114.231  86.468  1.00  0.86           C  
ATOM    760  CD2 PHE B 119     116.310 112.053  85.631  1.00  0.86           C  
ATOM    761  CE1 PHE B 119     116.124 113.879  87.742  1.00  0.86           C  
ATOM    762  CE2 PHE B 119     116.757 111.690  86.908  1.00  0.86           C  
ATOM    763  CZ  PHE B 119     116.669 112.610  87.961  1.00  0.86           C  
ATOM    764  N   THR B 120     112.985 113.986  81.587  1.00  0.89           N  
ATOM    765  CA  THR B 120     112.609 114.766  80.418  1.00  0.89           C  
ATOM    766  C   THR B 120     111.165 114.518  80.026  1.00  0.89           C  
ATOM    767  O   THR B 120     110.715 114.934  78.959  1.00  0.89           O  
ATOM    768  CB  THR B 120     113.533 114.526  79.227  1.00  0.89           C  
ATOM    769  OG1 THR B 120     113.560 113.171  78.795  1.00  0.89           O  
ATOM    770  CG2 THR B 120     114.977 114.878  79.604  1.00  0.89           C  
ATOM    771  N   PHE B 121     110.374 113.850  80.896  1.00  0.88           N  
ATOM    772  CA  PHE B 121     108.989 113.491  80.629  1.00  0.88           C  
ATOM    773  C   PHE B 121     108.034 114.673  80.458  1.00  0.88           C  
ATOM    774  O   PHE B 121     107.168 114.673  79.585  1.00  0.88           O  
ATOM    775  CB  PHE B 121     108.456 112.502  81.707  1.00  0.88           C  
ATOM    776  CG  PHE B 121     107.075 112.010  81.339  1.00  0.88           C  
ATOM    777  CD1 PHE B 121     106.844 111.460  80.066  1.00  0.88           C  
ATOM    778  CD2 PHE B 121     105.980 112.244  82.187  1.00  0.88           C  
ATOM    779  CE1 PHE B 121     105.545 111.188  79.628  1.00  0.88           C  
ATOM    780  CE2 PHE B 121     104.677 111.955  81.762  1.00  0.88           C  
ATOM    781  CZ  PHE B 121     104.465 111.435  80.478  1.00  0.88           C  
ATOM    782  N   HIS B 122     108.185 115.739  81.258  1.00  0.88           N  
ATOM    783  CA  HIS B 122     107.387 116.950  81.177  1.00  0.88           C  
ATOM    784  C   HIS B 122     107.497 117.637  79.825  1.00  0.88           C  
ATOM    785  O   HIS B 122     106.534 118.203  79.314  1.00  0.88           O  
ATOM    786  CB  HIS B 122     107.754 117.930  82.318  1.00  0.88           C  
ATOM    787  CG  HIS B 122     109.198 118.332  82.381  1.00  0.88           C  
ATOM    788  ND1 HIS B 122     110.184 117.372  82.533  1.00  0.88           N  
ATOM    789  CD2 HIS B 122     109.745 119.573  82.402  1.00  0.88           C  
ATOM    790  CE1 HIS B 122     111.310 118.049  82.646  1.00  0.88           C  
ATOM    791  NE2 HIS B 122     111.099 119.385  82.573  1.00  0.88           N  
ATOM    792  N   ARG B 123     108.673 117.533  79.179  1.00  0.84           N  
ATOM    793  CA  ARG B 123     108.898 117.974  77.816  1.00  0.84           C  
ATOM    794  C   ARG B 123     108.000 117.294  76.778  1.00  0.84           C  
ATOM    795  O   ARG B 123     107.532 117.943  75.849  1.00  0.84           O  
ATOM    796  CB  ARG B 123     110.401 117.844  77.451  1.00  0.84           C  
ATOM    797  CG  ARG B 123     111.065 119.203  77.162  1.00  0.84           C  
ATOM    798  CD  ARG B 123     110.616 119.838  75.841  1.00  0.84           C  
ATOM    799  NE  ARG B 123     111.055 121.276  75.843  1.00  0.84           N  
ATOM    800  CZ  ARG B 123     112.260 121.683  75.423  1.00  0.84           C  
ATOM    801  NH1 ARG B 123     112.515 122.981  75.283  1.00  0.84           N  
ATOM    802  NH2 ARG B 123     113.227 120.841  75.114  1.00  0.84           N  
ATOM    803  N   ARG B 124     107.706 115.984  76.931  1.00  0.85           N  
ATOM    804  CA  ARG B 124     106.688 115.293  76.146  1.00  0.85           C  
ATOM    805  C   ARG B 124     105.266 115.743  76.464  1.00  0.85           C  
ATOM    806  O   ARG B 124     104.448 115.965  75.573  1.00  0.85           O  
ATOM    807  CB  ARG B 124     106.750 113.762  76.359  1.00  0.85           C  
ATOM    808  CG  ARG B 124     108.037 113.118  75.814  1.00  0.85           C  
ATOM    809  CD  ARG B 124     108.165 111.629  76.144  1.00  0.85           C  
ATOM    810  NE  ARG B 124     107.094 110.880  75.418  1.00  0.85           N  
ATOM    811  CZ  ARG B 124     106.542 109.741  75.849  1.00  0.85           C  
ATOM    812  NH1 ARG B 124     105.581 109.164  75.138  1.00  0.85           N  
ATOM    813  NH2 ARG B 124     106.945 109.130  76.959  1.00  0.85           N  
ATOM    814  N   VAL B 125     104.936 115.915  77.763  1.00  0.92           N  
ATOM    815  CA  VAL B 125     103.601 116.278  78.241  1.00  0.92           C  
ATOM    816  C   VAL B 125     103.107 117.605  77.688  1.00  0.92           C  
ATOM    817  O   VAL B 125     101.963 117.702  77.240  1.00  0.92           O  
ATOM    818  CB  VAL B 125     103.544 116.279  79.767  1.00  0.92           C  
ATOM    819  CG1 VAL B 125     102.217 116.844  80.317  1.00  0.92           C  
ATOM    820  CG2 VAL B 125     103.709 114.826  80.241  1.00  0.92           C  
ATOM    821  N   TYR B 126     103.988 118.626  77.649  1.00  0.88           N  
ATOM    822  CA  TYR B 126     103.701 119.929  77.069  1.00  0.88           C  
ATOM    823  C   TYR B 126     104.181 120.025  75.623  1.00  0.88           C  
ATOM    824  O   TYR B 126     104.151 121.093  75.014  1.00  0.88           O  
ATOM    825  CB  TYR B 126     104.408 121.061  77.871  1.00  0.88           C  
ATOM    826  CG  TYR B 126     103.960 121.092  79.308  1.00  0.88           C  
ATOM    827  CD1 TYR B 126     102.667 121.520  79.651  1.00  0.88           C  
ATOM    828  CD2 TYR B 126     104.842 120.717  80.335  1.00  0.88           C  
ATOM    829  CE1 TYR B 126     102.249 121.529  80.991  1.00  0.88           C  
ATOM    830  CE2 TYR B 126     104.424 120.708  81.671  1.00  0.88           C  
ATOM    831  CZ  TYR B 126     103.124 121.104  81.995  1.00  0.88           C  
ATOM    832  OH  TYR B 126     102.694 121.030  83.331  1.00  0.88           O  
ATOM    833  N   GLY B 127     104.666 118.910  75.038  1.00  0.92           N  
ATOM    834  CA  GLY B 127     105.362 118.912  73.759  1.00  0.92           C  
ATOM    835  C   GLY B 127     104.513 119.065  72.517  1.00  0.92           C  
ATOM    836  O   GLY B 127     103.281 119.081  72.557  1.00  0.92           O  
ATOM    837  N   PRO B 128     105.151 119.130  71.350  1.00  0.87           N  
ATOM    838  CA  PRO B 128     104.461 119.490  70.115  1.00  0.87           C  
ATOM    839  C   PRO B 128     103.791 118.277  69.504  1.00  0.87           C  
ATOM    840  O   PRO B 128     102.909 118.446  68.668  1.00  0.87           O  
ATOM    841  CB  PRO B 128     105.588 120.028  69.216  1.00  0.87           C  
ATOM    842  CG  PRO B 128     106.845 119.302  69.704  1.00  0.87           C  
ATOM    843  CD  PRO B 128     106.611 119.193  71.210  1.00  0.87           C  
ATOM    844  N   TYR B 129     104.196 117.059  69.907  1.00  0.88           N  
ATOM    845  CA  TYR B 129     103.765 115.808  69.303  1.00  0.88           C  
ATOM    846  C   TYR B 129     102.549 115.236  70.018  1.00  0.88           C  
ATOM    847  O   TYR B 129     101.998 114.203  69.638  1.00  0.88           O  
ATOM    848  CB  TYR B 129     104.892 114.743  69.432  1.00  0.88           C  
ATOM    849  CG  TYR B 129     106.233 115.295  69.030  1.00  0.88           C  
ATOM    850  CD1 TYR B 129     106.480 115.699  67.708  1.00  0.88           C  
ATOM    851  CD2 TYR B 129     107.261 115.411  69.981  1.00  0.88           C  
ATOM    852  CE1 TYR B 129     107.741 116.190  67.337  1.00  0.88           C  
ATOM    853  CE2 TYR B 129     108.523 115.896  69.610  1.00  0.88           C  
ATOM    854  CZ  TYR B 129     108.766 116.267  68.285  1.00  0.88           C  
ATOM    855  OH  TYR B 129     110.067 116.646  67.904  1.00  0.88           O  
ATOM    856  N   ARG B 130     102.116 115.909  71.099  1.00  0.83           N  
ATOM    857  CA  ARG B 130     101.027 115.517  71.965  1.00  0.83           C  
ATOM    858  C   ARG B 130      99.662 115.447  71.272  1.00  0.83           C  
ATOM    859  O   ARG B 130      99.284 116.351  70.528  1.00  0.83           O  
ATOM    860  CB  ARG B 130     100.969 116.528  73.143  1.00  0.83           C  
ATOM    861  CG  ARG B 130     100.145 116.062  74.354  1.00  0.83           C  
ATOM    862  CD  ARG B 130     100.872 115.035  75.226  1.00  0.83           C  
ATOM    863  NE  ARG B 130      99.813 114.289  75.968  1.00  0.83           N  
ATOM    864  CZ  ARG B 130      99.257 114.656  77.127  1.00  0.83           C  
ATOM    865  NH1 ARG B 130      98.290 113.904  77.648  1.00  0.83           N  
ATOM    866  NH2 ARG B 130      99.635 115.727  77.818  1.00  0.83           N  
ATOM    867  N   LEU B 131      98.859 114.385  71.521  1.00  0.88           N  
ATOM    868  CA  LEU B 131      97.469 114.336  71.080  1.00  0.88           C  
ATOM    869  C   LEU B 131      96.603 115.398  71.760  1.00  0.88           C  
ATOM    870  O   LEU B 131      96.679 115.611  72.968  1.00  0.88           O  
ATOM    871  CB  LEU B 131      96.832 112.937  71.292  1.00  0.88           C  
ATOM    872  CG  LEU B 131      97.069 111.941  70.140  1.00  0.88           C  
ATOM    873  CD1 LEU B 131      96.751 110.508  70.587  1.00  0.88           C  
ATOM    874  CD2 LEU B 131      96.224 112.290  68.906  1.00  0.88           C  
ATOM    875  N   LYS B 132      95.751 116.101  70.979  1.00  0.85           N  
ATOM    876  CA  LYS B 132      95.019 117.265  71.463  1.00  0.85           C  
ATOM    877  C   LYS B 132      93.508 117.093  71.399  1.00  0.85           C  
ATOM    878  O   LYS B 132      92.739 118.046  71.558  1.00  0.85           O  
ATOM    879  CB  LYS B 132      95.435 118.535  70.683  1.00  0.85           C  
ATOM    880  CG  LYS B 132      96.951 118.764  70.741  1.00  0.85           C  
ATOM    881  CD  LYS B 132      97.399 120.130  70.210  1.00  0.85           C  
ATOM    882  CE  LYS B 132      98.925 120.257  70.260  1.00  0.85           C  
ATOM    883  NZ  LYS B 132      99.330 121.648  69.972  1.00  0.85           N  
ATOM    884  N   GLY B 133      93.053 115.849  71.174  1.00  0.90           N  
ATOM    885  CA  GLY B 133      91.649 115.488  71.129  1.00  0.90           C  
ATOM    886  C   GLY B 133      91.484 114.197  70.376  1.00  0.90           C  
ATOM    887  O   GLY B 133      92.438 113.752  69.736  1.00  0.90           O  
ATOM    888  N   PRO B 134      90.328 113.551  70.438  1.00  0.92           N  
ATOM    889  CA  PRO B 134      89.917 112.492  69.516  1.00  0.92           C  
ATOM    890  C   PRO B 134      90.091 112.799  68.032  1.00  0.92           C  
ATOM    891  O   PRO B 134      89.733 113.890  67.582  1.00  0.92           O  
ATOM    892  CB  PRO B 134      88.449 112.226  69.888  1.00  0.92           C  
ATOM    893  CG  PRO B 134      88.352 112.668  71.344  1.00  0.92           C  
ATOM    894  CD  PRO B 134      89.263 113.890  71.386  1.00  0.92           C  
ATOM    895  N   LEU B 135      90.615 111.834  67.251  1.00  0.90           N  
ATOM    896  CA  LEU B 135      90.791 111.986  65.819  1.00  0.90           C  
ATOM    897  C   LEU B 135      90.117 110.855  65.065  1.00  0.90           C  
ATOM    898  O   LEU B 135      90.056 109.714  65.520  1.00  0.90           O  
ATOM    899  CB  LEU B 135      92.273 112.002  65.371  1.00  0.90           C  
ATOM    900  CG  LEU B 135      93.139 113.130  65.961  1.00  0.90           C  
ATOM    901  CD1 LEU B 135      94.622 112.858  65.669  1.00  0.90           C  
ATOM    902  CD2 LEU B 135      92.734 114.507  65.415  1.00  0.90           C  
ATOM    903  N   MET B 136      89.602 111.160  63.865  1.00  0.87           N  
ATOM    904  CA  MET B 136      88.956 110.200  62.997  1.00  0.87           C  
ATOM    905  C   MET B 136      89.406 110.406  61.568  1.00  0.87           C  
ATOM    906  O   MET B 136      89.367 111.510  61.031  1.00  0.87           O  
ATOM    907  CB  MET B 136      87.432 110.397  63.093  1.00  0.87           C  
ATOM    908  CG  MET B 136      86.576 109.393  62.302  1.00  0.87           C  
ATOM    909  SD  MET B 136      84.788 109.612  62.564  1.00  0.87           S  
ATOM    910  CE  MET B 136      84.724 109.199  64.331  1.00  0.87           C  
ATOM    911  N   ARG B 137      89.881 109.341  60.902  1.00  0.83           N  
ATOM    912  CA  ARG B 137      90.318 109.411  59.523  1.00  0.83           C  
ATOM    913  C   ARG B 137      89.193 109.704  58.529  1.00  0.83           C  
ATOM    914  O   ARG B 137      88.121 109.099  58.581  1.00  0.83           O  
ATOM    915  CB  ARG B 137      91.048 108.110  59.142  1.00  0.83           C  
ATOM    916  CG  ARG B 137      91.849 108.229  57.837  1.00  0.83           C  
ATOM    917  CD  ARG B 137      92.671 106.992  57.472  1.00  0.83           C  
ATOM    918  NE  ARG B 137      91.724 105.850  57.289  1.00  0.83           N  
ATOM    919  CZ  ARG B 137      91.142 105.503  56.136  1.00  0.83           C  
ATOM    920  NH1 ARG B 137      91.072 106.284  55.070  1.00  0.83           N  
ATOM    921  NH2 ARG B 137      90.579 104.297  56.095  1.00  0.83           N  
ATOM    922  N   LYS B 138      89.406 110.647  57.583  1.00  0.86           N  
ATOM    923  CA  LYS B 138      88.358 111.121  56.693  1.00  0.86           C  
ATOM    924  C   LYS B 138      87.724 110.062  55.801  1.00  0.86           C  
ATOM    925  O   LYS B 138      86.500 109.976  55.711  1.00  0.86           O  
ATOM    926  CB  LYS B 138      88.867 112.260  55.768  1.00  0.86           C  
ATOM    927  CG  LYS B 138      87.735 112.889  54.925  1.00  0.86           C  
ATOM    928  CD  LYS B 138      88.215 113.910  53.884  1.00  0.86           C  
ATOM    929  CE  LYS B 138      87.071 114.557  53.084  1.00  0.86           C  
ATOM    930  NZ  LYS B 138      86.212 113.532  52.432  1.00  0.86           N  
ATOM    931  N   GLY B 139      88.519 109.213  55.119  1.00  0.87           N  
ATOM    932  CA  GLY B 139      87.999 108.175  54.238  1.00  0.87           C  
ATOM    933  C   GLY B 139      87.302 107.070  54.975  1.00  0.87           C  
ATOM    934  O   GLY B 139      86.360 106.467  54.472  1.00  0.87           O  
ATOM    935  N   TRP B 140      87.725 106.797  56.220  1.00  0.87           N  
ATOM    936  CA  TRP B 140      87.026 105.880  57.095  1.00  0.87           C  
ATOM    937  C   TRP B 140      85.686 106.422  57.580  1.00  0.87           C  
ATOM    938  O   TRP B 140      84.676 105.720  57.578  1.00  0.87           O  
ATOM    939  CB  TRP B 140      87.900 105.483  58.298  1.00  0.87           C  
ATOM    940  CG  TRP B 140      87.381 104.231  58.968  1.00  0.87           C  
ATOM    941  CD1 TRP B 140      87.636 102.921  58.670  1.00  0.87           C  
ATOM    942  CD2 TRP B 140      86.433 104.237  60.041  1.00  0.87           C  
ATOM    943  NE1 TRP B 140      86.900 102.101  59.488  1.00  0.87           N  
ATOM    944  CE2 TRP B 140      86.150 102.885  60.335  1.00  0.87           C  
ATOM    945  CE3 TRP B 140      85.824 105.275  60.741  1.00  0.87           C  
ATOM    946  CZ2 TRP B 140      85.252 102.561  61.334  1.00  0.87           C  
ATOM    947  CZ3 TRP B 140      84.904 104.940  61.741  1.00  0.87           C  
ATOM    948  CH2 TRP B 140      84.625 103.601  62.041  1.00  0.87           C  
ATOM    949  N   LYS B 141      85.628 107.717  57.966  1.00  0.77           N  
ATOM    950  CA  LYS B 141      84.374 108.371  58.302  1.00  0.77           C  
ATOM    951  C   LYS B 141      83.419 108.374  57.118  1.00  0.77           C  
ATOM    952  O   LYS B 141      82.251 108.023  57.251  1.00  0.77           O  
ATOM    953  CB  LYS B 141      84.597 109.833  58.764  1.00  0.77           C  
ATOM    954  CG  LYS B 141      83.302 110.470  59.294  1.00  0.77           C  
ATOM    955  CD  LYS B 141      83.407 111.965  59.630  1.00  0.77           C  
ATOM    956  CE  LYS B 141      82.105 112.524  60.228  1.00  0.77           C  
ATOM    957  NZ  LYS B 141      80.974 112.452  59.274  1.00  0.77           N  
ATOM    958  N   GLN B 142      83.948 108.682  55.914  1.00  0.77           N  
ATOM    959  CA  GLN B 142      83.237 108.636  54.650  1.00  0.77           C  
ATOM    960  C   GLN B 142      82.660 107.261  54.354  1.00  0.77           C  
ATOM    961  O   GLN B 142      81.523 107.141  53.925  1.00  0.77           O  
ATOM    962  CB  GLN B 142      84.192 109.039  53.496  1.00  0.77           C  
ATOM    963  CG  GLN B 142      83.508 109.301  52.133  1.00  0.77           C  
ATOM    964  CD  GLN B 142      82.816 110.665  52.122  1.00  0.77           C  
ATOM    965  OE1 GLN B 142      83.494 111.700  52.222  1.00  0.77           O  
ATOM    966  NE2 GLN B 142      81.471 110.667  51.984  1.00  0.77           N  
ATOM    967  N   TRP B 143      83.403 106.169  54.626  1.00  0.79           N  
ATOM    968  CA  TRP B 143      82.880 104.818  54.510  1.00  0.79           C  
ATOM    969  C   TRP B 143      81.666 104.563  55.401  1.00  0.79           C  
ATOM    970  O   TRP B 143      80.653 104.027  54.955  1.00  0.79           O  
ATOM    971  CB  TRP B 143      84.003 103.799  54.855  1.00  0.79           C  
ATOM    972  CG  TRP B 143      83.618 102.331  54.762  1.00  0.79           C  
ATOM    973  CD1 TRP B 143      83.075 101.666  53.701  1.00  0.79           C  
ATOM    974  CD2 TRP B 143      83.695 101.380  55.839  1.00  0.79           C  
ATOM    975  NE1 TRP B 143      82.818 100.359  54.036  1.00  0.79           N  
ATOM    976  CE2 TRP B 143      83.194 100.157  55.340  1.00  0.79           C  
ATOM    977  CE3 TRP B 143      84.145 101.489  57.154  1.00  0.79           C  
ATOM    978  CZ2 TRP B 143      83.144  99.026  56.138  1.00  0.79           C  
ATOM    979  CZ3 TRP B 143      84.113 100.337  57.955  1.00  0.79           C  
ATOM    980  CH2 TRP B 143      83.620  99.122  57.454  1.00  0.79           C  
ATOM    981  N   MET B 144      81.723 104.981  56.679  1.00  0.79           N  
ATOM    982  CA  MET B 144      80.602 104.857  57.589  1.00  0.79           C  
ATOM    983  C   MET B 144      79.414 105.740  57.222  1.00  0.79           C  
ATOM    984  O   MET B 144      78.273 105.276  57.253  1.00  0.79           O  
ATOM    985  CB  MET B 144      81.071 105.087  59.044  1.00  0.79           C  
ATOM    986  CG  MET B 144      80.077 104.583  60.111  1.00  0.79           C  
ATOM    987  SD  MET B 144      79.862 102.775  60.135  1.00  0.79           S  
ATOM    988  CE  MET B 144      78.051 102.838  60.234  1.00  0.79           C  
ATOM    989  N   ASP B 145      79.660 107.011  56.817  1.00  0.78           N  
ATOM    990  CA  ASP B 145      78.661 107.935  56.316  1.00  0.78           C  
ATOM    991  C   ASP B 145      77.958 107.445  55.056  1.00  0.78           C  
ATOM    992  O   ASP B 145      76.732 107.488  54.967  1.00  0.78           O  
ATOM    993  CB  ASP B 145      79.274 109.341  56.027  1.00  0.78           C  
ATOM    994  CG  ASP B 145      79.671 110.053  57.308  1.00  0.78           C  
ATOM    995  OD1 ASP B 145      78.993 109.905  58.366  1.00  0.78           O  
ATOM    996  OD2 ASP B 145      80.626 110.874  57.252  1.00  0.78           O  
ATOM    997  N   ASP B 146      78.717 106.894  54.085  1.00  0.76           N  
ATOM    998  CA  ASP B 146      78.217 106.249  52.880  1.00  0.76           C  
ATOM    999  C   ASP B 146      77.471 104.915  53.133  1.00  0.76           C  
ATOM   1000  O   ASP B 146      77.143 104.201  52.185  1.00  0.76           O  
ATOM   1001  CB  ASP B 146      79.388 105.941  51.889  1.00  0.76           C  
ATOM   1002  CG  ASP B 146      80.021 107.122  51.159  1.00  0.76           C  
ATOM   1003  OD1 ASP B 146      79.941 108.302  51.564  1.00  0.76           O  
ATOM   1004  OD2 ASP B 146      80.671 106.807  50.114  1.00  0.76           O  
ATOM   1005  N   ASN B 147      77.191 104.554  54.409  1.00  0.75           N  
ATOM   1006  CA  ASN B 147      76.361 103.439  54.855  1.00  0.75           C  
ATOM   1007  C   ASN B 147      77.132 102.121  54.948  1.00  0.75           C  
ATOM   1008  O   ASN B 147      76.559 101.036  54.869  1.00  0.75           O  
ATOM   1009  CB  ASN B 147      75.017 103.334  54.067  1.00  0.75           C  
ATOM   1010  CG  ASN B 147      73.960 102.519  54.804  1.00  0.75           C  
ATOM   1011  OD1 ASN B 147      73.454 102.917  55.853  1.00  0.75           O  
ATOM   1012  ND2 ASN B 147      73.597 101.343  54.243  1.00  0.75           N  
ATOM   1013  N   ALA B 148      78.466 102.193  55.131  1.00  0.81           N  
ATOM   1014  CA  ALA B 148      79.375 101.060  55.233  1.00  0.81           C  
ATOM   1015  C   ALA B 148      79.296 100.002  54.115  1.00  0.81           C  
ATOM   1016  O   ALA B 148      79.141  98.816  54.417  1.00  0.81           O  
ATOM   1017  CB  ALA B 148      79.280 100.425  56.636  1.00  0.81           C  
ATOM   1018  N   PRO B 149      79.379 100.344  52.823  1.00  0.76           N  
ATOM   1019  CA  PRO B 149      79.304  99.376  51.731  1.00  0.76           C  
ATOM   1020  C   PRO B 149      80.455  98.381  51.701  1.00  0.76           C  
ATOM   1021  O   PRO B 149      81.497  98.604  52.315  1.00  0.76           O  
ATOM   1022  CB  PRO B 149      79.300 100.263  50.474  1.00  0.76           C  
ATOM   1023  CG  PRO B 149      80.127 101.479  50.888  1.00  0.76           C  
ATOM   1024  CD  PRO B 149      79.687 101.691  52.332  1.00  0.76           C  
ATOM   1025  N   GLU B 150      80.276  97.268  50.962  1.00  0.71           N  
ATOM   1026  CA  GLU B 150      81.236  96.185  50.835  1.00  0.71           C  
ATOM   1027  C   GLU B 150      82.619  96.618  50.351  1.00  0.71           C  
ATOM   1028  O   GLU B 150      82.765  97.412  49.418  1.00  0.71           O  
ATOM   1029  CB  GLU B 150      80.661  95.120  49.866  1.00  0.71           C  
ATOM   1030  CG  GLU B 150      81.482  93.813  49.707  1.00  0.71           C  
ATOM   1031  CD  GLU B 150      81.467  92.892  50.921  1.00  0.71           C  
ATOM   1032  OE1 GLU B 150      81.175  93.336  52.055  1.00  0.71           O  
ATOM   1033  OE2 GLU B 150      81.722  91.678  50.701  1.00  0.71           O  
ATOM   1034  N   LEU B 151      83.684  96.098  50.993  1.00  0.68           N  
ATOM   1035  CA  LEU B 151      85.059  96.526  50.793  1.00  0.68           C  
ATOM   1036  C   LEU B 151      85.782  95.779  49.679  1.00  0.68           C  
ATOM   1037  O   LEU B 151      86.817  95.138  49.873  1.00  0.68           O  
ATOM   1038  CB  LEU B 151      85.851  96.503  52.122  1.00  0.68           C  
ATOM   1039  CG  LEU B 151      85.417  97.615  53.102  1.00  0.68           C  
ATOM   1040  CD1 LEU B 151      86.003  97.372  54.495  1.00  0.68           C  
ATOM   1041  CD2 LEU B 151      85.824  99.018  52.617  1.00  0.68           C  
ATOM   1042  N   THR B 152      85.234  95.883  48.453  1.00  0.64           N  
ATOM   1043  CA  THR B 152      85.893  95.592  47.180  1.00  0.64           C  
ATOM   1044  C   THR B 152      87.165  96.425  46.949  1.00  0.64           C  
ATOM   1045  O   THR B 152      87.501  97.338  47.699  1.00  0.64           O  
ATOM   1046  CB  THR B 152      84.961  95.685  45.963  1.00  0.64           C  
ATOM   1047  OG1 THR B 152      84.681  97.026  45.589  1.00  0.64           O  
ATOM   1048  CG2 THR B 152      83.600  95.029  46.242  1.00  0.64           C  
ATOM   1049  N   ALA B 153      87.950  96.154  45.888  1.00  0.68           N  
ATOM   1050  CA  ALA B 153      89.192  96.871  45.639  1.00  0.68           C  
ATOM   1051  C   ALA B 153      88.994  98.369  45.384  1.00  0.68           C  
ATOM   1052  O   ALA B 153      89.720  99.225  45.894  1.00  0.68           O  
ATOM   1053  CB  ALA B 153      89.903  96.214  44.440  1.00  0.68           C  
ATOM   1054  N   GLU B 154      87.952  98.690  44.605  1.00  0.70           N  
ATOM   1055  CA  GLU B 154      87.508  99.997  44.199  1.00  0.70           C  
ATOM   1056  C   GLU B 154      87.018 100.831  45.371  1.00  0.70           C  
ATOM   1057  O   GLU B 154      87.387 101.995  45.535  1.00  0.70           O  
ATOM   1058  CB  GLU B 154      86.351  99.832  43.169  1.00  0.70           C  
ATOM   1059  CG  GLU B 154      86.649  98.874  41.970  1.00  0.70           C  
ATOM   1060  CD  GLU B 154      86.678  97.375  42.303  1.00  0.70           C  
ATOM   1061  OE1 GLU B 154      87.262  96.600  41.511  1.00  0.70           O  
ATOM   1062  OE2 GLU B 154      86.178  97.004  43.402  1.00  0.70           O  
ATOM   1063  N   THR B 155      86.191 100.239  46.259  1.00  0.79           N  
ATOM   1064  CA  THR B 155      85.744 100.896  47.484  1.00  0.79           C  
ATOM   1065  C   THR B 155      86.862 101.092  48.480  1.00  0.79           C  
ATOM   1066  O   THR B 155      86.985 102.166  49.062  1.00  0.79           O  
ATOM   1067  CB  THR B 155      84.561 100.248  48.183  1.00  0.79           C  
ATOM   1068  OG1 THR B 155      84.801  98.884  48.439  1.00  0.79           O  
ATOM   1069  CG2 THR B 155      83.325 100.317  47.281  1.00  0.79           C  
ATOM   1070  N   LYS B 156      87.758 100.101  48.672  1.00  0.66           N  
ATOM   1071  CA  LYS B 156      88.915 100.267  49.537  1.00  0.66           C  
ATOM   1072  C   LYS B 156      89.825 101.404  49.111  1.00  0.66           C  
ATOM   1073  O   LYS B 156      90.262 102.182  49.952  1.00  0.66           O  
ATOM   1074  CB  LYS B 156      89.791  98.998  49.619  1.00  0.66           C  
ATOM   1075  CG  LYS B 156      89.160  97.844  50.410  1.00  0.66           C  
ATOM   1076  CD  LYS B 156      90.207  96.875  50.978  1.00  0.66           C  
ATOM   1077  CE  LYS B 156      91.217  96.327  49.957  1.00  0.66           C  
ATOM   1078  NZ  LYS B 156      92.293  95.614  50.673  1.00  0.66           N  
ATOM   1079  N   ARG B 157      90.105 101.545  47.803  1.00  0.58           N  
ATOM   1080  CA  ARG B 157      90.847 102.675  47.274  1.00  0.58           C  
ATOM   1081  C   ARG B 157      90.114 104.015  47.387  1.00  0.58           C  
ATOM   1082  O   ARG B 157      90.707 105.037  47.728  1.00  0.58           O  
ATOM   1083  CB  ARG B 157      91.298 102.389  45.827  1.00  0.58           C  
ATOM   1084  CG  ARG B 157      92.332 103.409  45.315  1.00  0.58           C  
ATOM   1085  CD  ARG B 157      93.063 102.935  44.063  1.00  0.58           C  
ATOM   1086  NE  ARG B 157      93.952 104.068  43.652  1.00  0.58           N  
ATOM   1087  CZ  ARG B 157      94.597 104.136  42.481  1.00  0.58           C  
ATOM   1088  NH1 ARG B 157      95.311 105.220  42.188  1.00  0.58           N  
ATOM   1089  NH2 ARG B 157      94.535 103.143  41.601  1.00  0.58           N  
ATOM   1090  N   LYS B 158      88.778 104.047  47.156  1.00  0.70           N  
ATOM   1091  CA  LYS B 158      87.940 105.233  47.339  1.00  0.70           C  
ATOM   1092  C   LYS B 158      87.975 105.772  48.767  1.00  0.70           C  
ATOM   1093  O   LYS B 158      88.046 106.977  49.006  1.00  0.70           O  
ATOM   1094  CB  LYS B 158      86.456 104.912  46.987  1.00  0.70           C  
ATOM   1095  CG  LYS B 158      85.464 106.080  47.175  1.00  0.70           C  
ATOM   1096  CD  LYS B 158      83.987 105.646  47.104  1.00  0.70           C  
ATOM   1097  CE  LYS B 158      83.039 106.744  47.612  1.00  0.70           C  
ATOM   1098  NZ  LYS B 158      81.675 106.222  47.800  1.00  0.70           N  
ATOM   1099  N   TYR B 159      87.939 104.869  49.762  1.00  0.77           N  
ATOM   1100  CA  TYR B 159      87.948 105.231  51.165  1.00  0.77           C  
ATOM   1101  C   TYR B 159      89.363 105.200  51.736  1.00  0.77           C  
ATOM   1102  O   TYR B 159      89.569 105.382  52.939  1.00  0.77           O  
ATOM   1103  CB  TYR B 159      87.043 104.261  51.970  1.00  0.77           C  
ATOM   1104  CG  TYR B 159      85.624 104.299  51.473  1.00  0.77           C  
ATOM   1105  CD1 TYR B 159      84.899 105.502  51.487  1.00  0.77           C  
ATOM   1106  CD2 TYR B 159      84.985 103.130  51.026  1.00  0.77           C  
ATOM   1107  CE1 TYR B 159      83.577 105.543  51.026  1.00  0.77           C  
ATOM   1108  CE2 TYR B 159      83.676 103.178  50.528  1.00  0.77           C  
ATOM   1109  CZ  TYR B 159      82.974 104.382  50.531  1.00  0.77           C  
ATOM   1110  OH  TYR B 159      81.666 104.409  50.018  1.00  0.77           O  
ATOM   1111  N   LYS B 160      90.373 104.978  50.870  1.00  0.75           N  
ATOM   1112  CA  LYS B 160      91.798 104.944  51.159  1.00  0.75           C  
ATOM   1113  C   LYS B 160      92.204 103.987  52.274  1.00  0.75           C  
ATOM   1114  O   LYS B 160      92.901 104.347  53.220  1.00  0.75           O  
ATOM   1115  CB  LYS B 160      92.373 106.344  51.447  1.00  0.75           C  
ATOM   1116  CG  LYS B 160      92.171 107.408  50.353  1.00  0.75           C  
ATOM   1117  CD  LYS B 160      92.673 108.729  50.944  1.00  0.75           C  
ATOM   1118  CE  LYS B 160      92.423 110.034  50.199  1.00  0.75           C  
ATOM   1119  NZ  LYS B 160      92.833 111.130  51.105  1.00  0.75           N  
ATOM   1120  N   PHE B 161      91.764 102.721  52.205  1.00  0.83           N  
ATOM   1121  CA  PHE B 161      92.130 101.703  53.178  1.00  0.83           C  
ATOM   1122  C   PHE B 161      93.499 101.131  52.843  1.00  0.83           C  
ATOM   1123  O   PHE B 161      94.208 100.635  53.719  1.00  0.83           O  
ATOM   1124  CB  PHE B 161      91.095 100.539  53.216  1.00  0.83           C  
ATOM   1125  CG  PHE B 161      89.870 100.838  54.052  1.00  0.83           C  
ATOM   1126  CD1 PHE B 161      89.187 102.069  53.997  1.00  0.83           C  
ATOM   1127  CD2 PHE B 161      89.354  99.829  54.887  1.00  0.83           C  
ATOM   1128  CE1 PHE B 161      88.054 102.303  54.784  1.00  0.83           C  
ATOM   1129  CE2 PHE B 161      88.195 100.047  55.642  1.00  0.83           C  
ATOM   1130  CZ  PHE B 161      87.554 101.286  55.598  1.00  0.83           C  
ATOM   1131  N   ASP B 162      93.900 101.229  51.561  1.00  0.78           N  
ATOM   1132  CA  ASP B 162      95.230 100.967  51.063  1.00  0.78           C  
ATOM   1133  C   ASP B 162      96.209 102.087  51.410  1.00  0.78           C  
ATOM   1134  O   ASP B 162      97.269 101.870  51.992  1.00  0.78           O  
ATOM   1135  CB  ASP B 162      95.153 100.725  49.518  1.00  0.78           C  
ATOM   1136  CG  ASP B 162      94.464 101.819  48.695  1.00  0.78           C  
ATOM   1137  OD1 ASP B 162      93.877 102.761  49.289  1.00  0.78           O  
ATOM   1138  OD2 ASP B 162      94.535 101.720  47.446  1.00  0.78           O  
ATOM   1139  N   SER B 163      95.828 103.333  51.096  1.00  0.77           N  
ATOM   1140  CA  SER B 163      96.648 104.515  51.281  1.00  0.77           C  
ATOM   1141  C   SER B 163      96.170 105.363  52.432  1.00  0.77           C  
ATOM   1142  O   SER B 163      95.931 106.562  52.289  1.00  0.77           O  
ATOM   1143  CB  SER B 163      96.700 105.387  50.003  1.00  0.77           C  
ATOM   1144  OG  SER B 163      97.468 104.725  48.998  1.00  0.77           O  
ATOM   1145  N   ARG B 164      96.093 104.771  53.644  1.00  0.78           N  
ATOM   1146  CA  ARG B 164      95.711 105.460  54.872  1.00  0.78           C  
ATOM   1147  C   ARG B 164      96.636 106.630  55.207  1.00  0.78           C  
ATOM   1148  O   ARG B 164      96.195 107.688  55.650  1.00  0.78           O  
ATOM   1149  CB  ARG B 164      95.643 104.492  56.081  1.00  0.78           C  
ATOM   1150  CG  ARG B 164      94.457 103.502  56.036  1.00  0.78           C  
ATOM   1151  CD  ARG B 164      94.305 102.721  57.348  1.00  0.78           C  
ATOM   1152  NE  ARG B 164      92.951 102.068  57.421  1.00  0.78           N  
ATOM   1153  CZ  ARG B 164      92.760 100.746  57.320  1.00  0.78           C  
ATOM   1154  NH1 ARG B 164      93.550  99.974  56.586  1.00  0.78           N  
ATOM   1155  NH2 ARG B 164      91.745 100.195  57.977  1.00  0.78           N  
ATOM   1156  N   PHE B 165      97.947 106.484  54.925  1.00  0.81           N  
ATOM   1157  CA  PHE B 165      98.955 107.519  55.084  1.00  0.81           C  
ATOM   1158  C   PHE B 165      98.743 108.772  54.238  1.00  0.81           C  
ATOM   1159  O   PHE B 165      99.266 109.836  54.562  1.00  0.81           O  
ATOM   1160  CB  PHE B 165     100.356 106.976  54.690  1.00  0.81           C  
ATOM   1161  CG  PHE B 165     100.912 106.022  55.703  1.00  0.81           C  
ATOM   1162  CD1 PHE B 165     101.064 106.419  57.042  1.00  0.81           C  
ATOM   1163  CD2 PHE B 165     101.371 104.754  55.315  1.00  0.81           C  
ATOM   1164  CE1 PHE B 165     101.673 105.573  57.976  1.00  0.81           C  
ATOM   1165  CE2 PHE B 165     101.983 103.907  56.245  1.00  0.81           C  
ATOM   1166  CZ  PHE B 165     102.137 104.315  57.576  1.00  0.81           C  
ATOM   1167  N   LEU B 166      97.979 108.688  53.131  1.00  0.77           N  
ATOM   1168  CA  LEU B 166      97.657 109.824  52.283  1.00  0.77           C  
ATOM   1169  C   LEU B 166      96.214 110.244  52.506  1.00  0.77           C  
ATOM   1170  O   LEU B 166      95.530 110.775  51.627  1.00  0.77           O  
ATOM   1171  CB  LEU B 166      97.971 109.556  50.793  1.00  0.77           C  
ATOM   1172  CG  LEU B 166      99.480 109.383  50.503  1.00  0.77           C  
ATOM   1173  CD1 LEU B 166      99.705 109.058  49.020  1.00  0.77           C  
ATOM   1174  CD2 LEU B 166     100.303 110.626  50.888  1.00  0.77           C  
ATOM   1175  N   ASP B 167      95.722 110.025  53.735  1.00  0.82           N  
ATOM   1176  CA  ASP B 167      94.444 110.494  54.191  1.00  0.82           C  
ATOM   1177  C   ASP B 167      94.619 111.237  55.498  1.00  0.82           C  
ATOM   1178  O   ASP B 167      95.691 111.257  56.109  1.00  0.82           O  
ATOM   1179  CB  ASP B 167      93.487 109.296  54.361  1.00  0.82           C  
ATOM   1180  CG  ASP B 167      92.037 109.699  54.222  1.00  0.82           C  
ATOM   1181  OD1 ASP B 167      91.746 110.685  53.495  1.00  0.82           O  
ATOM   1182  OD2 ASP B 167      91.186 108.970  54.782  1.00  0.82           O  
ATOM   1183  N   ASP B 168      93.563 111.948  55.905  1.00  0.85           N  
ATOM   1184  CA  ASP B 168      93.667 113.013  56.870  1.00  0.85           C  
ATOM   1185  C   ASP B 168      92.848 112.715  58.109  1.00  0.85           C  
ATOM   1186  O   ASP B 168      91.718 112.229  58.059  1.00  0.85           O  
ATOM   1187  CB  ASP B 168      93.280 114.346  56.191  1.00  0.85           C  
ATOM   1188  CG  ASP B 168      94.309 114.597  55.106  1.00  0.85           C  
ATOM   1189  OD1 ASP B 168      95.450 114.969  55.490  1.00  0.85           O  
ATOM   1190  OD2 ASP B 168      94.024 114.326  53.915  1.00  0.85           O  
ATOM   1191  N   MET B 169      93.456 112.983  59.280  1.00  0.85           N  
ATOM   1192  CA  MET B 169      92.879 112.721  60.578  1.00  0.85           C  
ATOM   1193  C   MET B 169      92.141 113.959  61.052  1.00  0.85           C  
ATOM   1194  O   MET B 169      92.739 114.979  61.387  1.00  0.85           O  
ATOM   1195  CB  MET B 169      93.973 112.340  61.611  1.00  0.85           C  
ATOM   1196  CG  MET B 169      94.814 111.103  61.232  1.00  0.85           C  
ATOM   1197  SD  MET B 169      93.862 109.582  60.935  1.00  0.85           S  
ATOM   1198  CE  MET B 169      93.300 109.260  62.633  1.00  0.85           C  
ATOM   1199  N   LEU B 170      90.802 113.901  61.068  1.00  0.87           N  
ATOM   1200  CA  LEU B 170      89.952 115.019  61.403  1.00  0.87           C  
ATOM   1201  C   LEU B 170      89.628 115.007  62.882  1.00  0.87           C  
ATOM   1202  O   LEU B 170      89.490 113.949  63.491  1.00  0.87           O  
ATOM   1203  CB  LEU B 170      88.624 114.951  60.609  1.00  0.87           C  
ATOM   1204  CG  LEU B 170      88.792 114.932  59.075  1.00  0.87           C  
ATOM   1205  CD1 LEU B 170      87.423 114.760  58.401  1.00  0.87           C  
ATOM   1206  CD2 LEU B 170      89.491 116.193  58.543  1.00  0.87           C  
ATOM   1207  N   ARG B 171      89.491 116.192  63.516  1.00  0.82           N  
ATOM   1208  CA  ARG B 171      88.982 116.275  64.875  1.00  0.82           C  
ATOM   1209  C   ARG B 171      87.546 115.778  64.990  1.00  0.82           C  
ATOM   1210  O   ARG B 171      86.680 116.120  64.186  1.00  0.82           O  
ATOM   1211  CB  ARG B 171      89.044 117.719  65.451  1.00  0.82           C  
ATOM   1212  CG  ARG B 171      88.733 117.790  66.966  1.00  0.82           C  
ATOM   1213  CD  ARG B 171      88.522 119.200  67.521  1.00  0.82           C  
ATOM   1214  NE  ARG B 171      88.267 119.029  68.996  1.00  0.82           N  
ATOM   1215  CZ  ARG B 171      89.159 119.239  69.971  1.00  0.82           C  
ATOM   1216  NH1 ARG B 171      90.374 119.721  69.725  1.00  0.82           N  
ATOM   1217  NH2 ARG B 171      88.849 118.963  71.233  1.00  0.82           N  
ATOM   1218  N   VAL B 172      87.255 115.001  66.042  1.00  0.90           N  
ATOM   1219  CA  VAL B 172      85.906 114.620  66.389  1.00  0.90           C  
ATOM   1220  C   VAL B 172      85.745 114.886  67.870  1.00  0.90           C  
ATOM   1221  O   VAL B 172      86.710 115.076  68.604  1.00  0.90           O  
ATOM   1222  CB  VAL B 172      85.571 113.166  66.047  1.00  0.90           C  
ATOM   1223  CG1 VAL B 172      85.266 113.075  64.541  1.00  0.90           C  
ATOM   1224  CG2 VAL B 172      86.734 112.231  66.423  1.00  0.90           C  
ATOM   1225  N   SER B 173      84.495 114.957  68.361  1.00  0.85           N  
ATOM   1226  CA  SER B 173      84.215 115.000  69.788  1.00  0.85           C  
ATOM   1227  C   SER B 173      84.139 113.583  70.317  1.00  0.85           C  
ATOM   1228  O   SER B 173      84.018 112.632  69.549  1.00  0.85           O  
ATOM   1229  CB  SER B 173      82.887 115.740  70.112  1.00  0.85           C  
ATOM   1230  OG  SER B 173      81.769 115.118  69.472  1.00  0.85           O  
ATOM   1231  N   TRP B 174      84.200 113.385  71.649  1.00  0.82           N  
ATOM   1232  CA  TRP B 174      84.163 112.054  72.237  1.00  0.82           C  
ATOM   1233  C   TRP B 174      82.927 111.239  71.911  1.00  0.82           C  
ATOM   1234  O   TRP B 174      83.040 110.079  71.531  1.00  0.82           O  
ATOM   1235  CB  TRP B 174      84.274 112.129  73.773  1.00  0.82           C  
ATOM   1236  CG  TRP B 174      85.624 112.611  74.224  1.00  0.82           C  
ATOM   1237  CD1 TRP B 174      86.011 113.850  74.642  1.00  0.82           C  
ATOM   1238  CD2 TRP B 174      86.798 111.781  74.256  1.00  0.82           C  
ATOM   1239  NE1 TRP B 174      87.336 113.834  74.990  1.00  0.82           N  
ATOM   1240  CE2 TRP B 174      87.851 112.584  74.736  1.00  0.82           C  
ATOM   1241  CE3 TRP B 174      87.004 110.446  73.913  1.00  0.82           C  
ATOM   1242  CZ2 TRP B 174      89.134 112.069  74.878  1.00  0.82           C  
ATOM   1243  CZ3 TRP B 174      88.293 109.920  74.081  1.00  0.82           C  
ATOM   1244  CH2 TRP B 174      89.345 110.718  74.556  1.00  0.82           C  
ATOM   1245  N   ASP B 175      81.719 111.834  71.994  1.00  0.87           N  
ATOM   1246  CA  ASP B 175      80.494 111.142  71.647  1.00  0.87           C  
ATOM   1247  C   ASP B 175      80.460 110.738  70.173  1.00  0.87           C  
ATOM   1248  O   ASP B 175      80.136 109.602  69.838  1.00  0.87           O  
ATOM   1249  CB  ASP B 175      79.265 111.985  72.059  1.00  0.87           C  
ATOM   1250  CG  ASP B 175      78.067 111.070  72.108  1.00  0.87           C  
ATOM   1251  OD1 ASP B 175      77.743 110.567  73.215  1.00  0.87           O  
ATOM   1252  OD2 ASP B 175      77.506 110.736  71.034  1.00  0.87           O  
ATOM   1253  N   THR B 176      80.884 111.633  69.259  1.00  0.88           N  
ATOM   1254  CA  THR B 176      81.047 111.329  67.840  1.00  0.88           C  
ATOM   1255  C   THR B 176      82.051 110.222  67.595  1.00  0.88           C  
ATOM   1256  O   THR B 176      81.770 109.263  66.877  1.00  0.88           O  
ATOM   1257  CB  THR B 176      81.497 112.568  67.078  1.00  0.88           C  
ATOM   1258  OG1 THR B 176      80.471 113.544  67.137  1.00  0.88           O  
ATOM   1259  CG2 THR B 176      81.740 112.305  65.587  1.00  0.88           C  
ATOM   1260  N   ALA B 177      83.233 110.284  68.240  1.00  0.92           N  
ATOM   1261  CA  ALA B 177      84.269 109.280  68.127  1.00  0.92           C  
ATOM   1262  C   ALA B 177      83.828 107.903  68.610  1.00  0.92           C  
ATOM   1263  O   ALA B 177      84.015 106.897  67.925  1.00  0.92           O  
ATOM   1264  CB  ALA B 177      85.508 109.754  68.910  1.00  0.92           C  
ATOM   1265  N   PHE B 178      83.157 107.839  69.778  1.00  0.88           N  
ATOM   1266  CA  PHE B 178      82.531 106.631  70.276  1.00  0.88           C  
ATOM   1267  C   PHE B 178      81.398 106.139  69.383  1.00  0.88           C  
ATOM   1268  O   PHE B 178      81.317 104.954  69.082  1.00  0.88           O  
ATOM   1269  CB  PHE B 178      81.957 106.833  71.709  1.00  0.88           C  
ATOM   1270  CG  PHE B 178      82.977 107.197  72.764  1.00  0.88           C  
ATOM   1271  CD1 PHE B 178      84.306 106.735  72.744  1.00  0.88           C  
ATOM   1272  CD2 PHE B 178      82.562 107.986  73.851  1.00  0.88           C  
ATOM   1273  CE1 PHE B 178      85.193 107.049  73.783  1.00  0.88           C  
ATOM   1274  CE2 PHE B 178      83.449 108.322  74.881  1.00  0.88           C  
ATOM   1275  CZ  PHE B 178      84.763 107.844  74.851  1.00  0.88           C  
ATOM   1276  N   THR B 179      80.495 107.028  68.916  1.00  0.89           N  
ATOM   1277  CA  THR B 179      79.323 106.673  68.106  1.00  0.89           C  
ATOM   1278  C   THR B 179      79.670 106.064  66.769  1.00  0.89           C  
ATOM   1279  O   THR B 179      79.117 105.036  66.381  1.00  0.89           O  
ATOM   1280  CB  THR B 179      78.370 107.845  67.865  1.00  0.89           C  
ATOM   1281  OG1 THR B 179      77.837 108.307  69.098  1.00  0.89           O  
ATOM   1282  CG2 THR B 179      77.146 107.430  67.032  1.00  0.89           C  
ATOM   1283  N   TYR B 180      80.622 106.650  66.022  1.00  0.87           N  
ATOM   1284  CA  TYR B 180      81.095 106.054  64.782  1.00  0.87           C  
ATOM   1285  C   TYR B 180      81.848 104.739  64.999  1.00  0.87           C  
ATOM   1286  O   TYR B 180      81.624 103.767  64.280  1.00  0.87           O  
ATOM   1287  CB  TYR B 180      82.007 107.037  64.020  1.00  0.87           C  
ATOM   1288  CG  TYR B 180      81.220 107.990  63.180  1.00  0.87           C  
ATOM   1289  CD1 TYR B 180      81.012 107.704  61.808  1.00  0.87           C  
ATOM   1290  CD2 TYR B 180      80.744 109.215  63.707  1.00  0.87           C  
ATOM   1291  CE1 TYR B 180      80.335 108.617  60.995  1.00  0.87           C  
ATOM   1292  CE2 TYR B 180      80.074 110.115  62.891  1.00  0.87           C  
ATOM   1293  CZ  TYR B 180      79.900 109.807  61.569  1.00  0.87           C  
ATOM   1294  OH  TYR B 180      79.259 110.804  60.854  1.00  0.87           O  
ATOM   1295  N   ALA B 181      82.739 104.656  66.014  1.00  0.92           N  
ATOM   1296  CA  ALA B 181      83.445 103.431  66.344  1.00  0.92           C  
ATOM   1297  C   ALA B 181      82.540 102.291  66.816  1.00  0.92           C  
ATOM   1298  O   ALA B 181      82.669 101.159  66.359  1.00  0.92           O  
ATOM   1299  CB  ALA B 181      84.502 103.745  67.419  1.00  0.92           C  
ATOM   1300  N   ALA B 182      81.566 102.572  67.706  1.00  0.89           N  
ATOM   1301  CA  ALA B 182      80.597 101.617  68.209  1.00  0.89           C  
ATOM   1302  C   ALA B 182      79.693 101.041  67.128  1.00  0.89           C  
ATOM   1303  O   ALA B 182      79.450  99.837  67.080  1.00  0.89           O  
ATOM   1304  CB  ALA B 182      79.738 102.283  69.302  1.00  0.89           C  
ATOM   1305  N   LYS B 183      79.212 101.884  66.187  1.00  0.84           N  
ATOM   1306  CA  LYS B 183      78.490 101.412  65.016  1.00  0.84           C  
ATOM   1307  C   LYS B 183      79.336 100.496  64.143  1.00  0.84           C  
ATOM   1308  O   LYS B 183      78.891  99.431  63.732  1.00  0.84           O  
ATOM   1309  CB  LYS B 183      77.999 102.595  64.146  1.00  0.84           C  
ATOM   1310  CG  LYS B 183      76.817 103.370  64.748  1.00  0.84           C  
ATOM   1311  CD  LYS B 183      76.463 104.598  63.892  1.00  0.84           C  
ATOM   1312  CE  LYS B 183      75.245 105.366  64.407  1.00  0.84           C  
ATOM   1313  NZ  LYS B 183      75.003 106.555  63.557  1.00  0.84           N  
ATOM   1314  N   ALA B 184      80.606 100.857  63.883  1.00  0.88           N  
ATOM   1315  CA  ALA B 184      81.527 100.014  63.150  1.00  0.88           C  
ATOM   1316  C   ALA B 184      81.866  98.691  63.826  1.00  0.88           C  
ATOM   1317  O   ALA B 184      81.997  97.672  63.154  1.00  0.88           O  
ATOM   1318  CB  ALA B 184      82.807 100.788  62.845  1.00  0.88           C  
ATOM   1319  N   MET B 185      81.985  98.654  65.172  1.00  0.79           N  
ATOM   1320  CA  MET B 185      82.146  97.418  65.931  1.00  0.79           C  
ATOM   1321  C   MET B 185      81.004  96.448  65.701  1.00  0.79           C  
ATOM   1322  O   MET B 185      81.215  95.257  65.480  1.00  0.79           O  
ATOM   1323  CB  MET B 185      82.213  97.681  67.459  1.00  0.79           C  
ATOM   1324  CG  MET B 185      83.550  98.283  67.920  1.00  0.79           C  
ATOM   1325  SD  MET B 185      83.703  98.615  69.703  1.00  0.79           S  
ATOM   1326  CE  MET B 185      83.351  96.941  70.323  1.00  0.79           C  
ATOM   1327  N   ILE B 186      79.757  96.954  65.708  1.00  0.82           N  
ATOM   1328  CA  ILE B 186      78.594  96.171  65.340  1.00  0.82           C  
ATOM   1329  C   ILE B 186      78.632  95.772  63.860  1.00  0.82           C  
ATOM   1330  O   ILE B 186      78.560  94.590  63.532  1.00  0.82           O  
ATOM   1331  CB  ILE B 186      77.320  96.936  65.706  1.00  0.82           C  
ATOM   1332  CG1 ILE B 186      77.267  97.195  67.237  1.00  0.82           C  
ATOM   1333  CG2 ILE B 186      76.073  96.153  65.236  1.00  0.82           C  
ATOM   1334  CD1 ILE B 186      76.193  98.204  67.664  1.00  0.82           C  
ATOM   1335  N   THR B 187      78.836  96.724  62.924  1.00  0.79           N  
ATOM   1336  CA  THR B 187      78.803  96.474  61.476  1.00  0.79           C  
ATOM   1337  C   THR B 187      79.863  95.510  60.972  1.00  0.79           C  
ATOM   1338  O   THR B 187      79.586  94.621  60.169  1.00  0.79           O  
ATOM   1339  CB  THR B 187      78.902  97.741  60.628  1.00  0.79           C  
ATOM   1340  OG1 THR B 187      77.860  98.637  60.973  1.00  0.79           O  
ATOM   1341  CG2 THR B 187      78.705  97.445  59.132  1.00  0.79           C  
ATOM   1342  N   ILE B 188      81.120  95.633  61.436  1.00  0.78           N  
ATOM   1343  CA  ILE B 188      82.213  94.743  61.053  1.00  0.78           C  
ATOM   1344  C   ILE B 188      82.022  93.336  61.598  1.00  0.78           C  
ATOM   1345  O   ILE B 188      82.331  92.346  60.934  1.00  0.78           O  
ATOM   1346  CB  ILE B 188      83.578  95.340  61.386  1.00  0.78           C  
ATOM   1347  CG1 ILE B 188      83.769  96.614  60.530  1.00  0.78           C  
ATOM   1348  CG2 ILE B 188      84.719  94.333  61.101  1.00  0.78           C  
ATOM   1349  CD1 ILE B 188      84.934  97.495  60.983  1.00  0.78           C  
ATOM   1350  N   ALA B 189      81.463  93.197  62.817  1.00  0.79           N  
ATOM   1351  CA  ALA B 189      81.036  91.907  63.318  1.00  0.79           C  
ATOM   1352  C   ALA B 189      79.875  91.281  62.524  1.00  0.79           C  
ATOM   1353  O   ALA B 189      79.891  90.091  62.220  1.00  0.79           O  
ATOM   1354  CB  ALA B 189      80.661  92.043  64.806  1.00  0.79           C  
ATOM   1355  N   THR B 190      78.835  92.069  62.160  1.00  0.68           N  
ATOM   1356  CA  THR B 190      77.698  91.628  61.332  1.00  0.68           C  
ATOM   1357  C   THR B 190      78.083  91.156  59.918  1.00  0.68           C  
ATOM   1358  O   THR B 190      79.032  91.656  59.321  1.00  0.68           O  
ATOM   1359  CB  THR B 190      76.568  92.659  61.184  1.00  0.68           C  
ATOM   1360  OG1 THR B 190      76.945  93.798  60.426  1.00  0.68           O  
ATOM   1361  CG2 THR B 190      75.997  93.136  62.531  1.00  0.68           C  
ATOM   1362  N   ARG B 191      77.398  90.177  59.284  1.00  0.28           N  
ATOM   1363  CA  ARG B 191      76.147  89.524  59.627  1.00  0.28           C  
ATOM   1364  C   ARG B 191      76.366  88.036  59.763  1.00  0.28           C  
ATOM   1365  O   ARG B 191      77.361  87.481  59.304  1.00  0.28           O  
ATOM   1366  CB  ARG B 191      75.059  89.708  58.543  1.00  0.28           C  
ATOM   1367  CG  ARG B 191      74.697  91.180  58.283  1.00  0.28           C  
ATOM   1368  CD  ARG B 191      73.599  91.397  57.244  1.00  0.28           C  
ATOM   1369  NE  ARG B 191      74.032  90.691  56.003  1.00  0.28           N  
ATOM   1370  CZ  ARG B 191      73.260  90.533  54.924  1.00  0.28           C  
ATOM   1371  NH1 ARG B 191      73.679  89.708  53.975  1.00  0.28           N  
ATOM   1372  NH2 ARG B 191      72.095  91.158  54.795  1.00  0.28           N  
ATOM   1373  N   TYR B 192      75.421  87.363  60.439  1.00  0.24           N  
ATOM   1374  CA  TYR B 192      75.590  86.013  60.918  1.00  0.24           C  
ATOM   1375  C   TYR B 192      74.467  85.158  60.355  1.00  0.24           C  
ATOM   1376  O   TYR B 192      73.351  85.639  60.192  1.00  0.24           O  
ATOM   1377  CB  TYR B 192      75.495  85.942  62.467  1.00  0.24           C  
ATOM   1378  CG  TYR B 192      76.644  86.620  63.167  1.00  0.24           C  
ATOM   1379  CD1 TYR B 192      77.590  85.870  63.867  1.00  0.24           C  
ATOM   1380  CD2 TYR B 192      76.735  88.013  63.229  1.00  0.24           C  
ATOM   1381  CE1 TYR B 192      78.564  86.496  64.650  1.00  0.24           C  
ATOM   1382  CE2 TYR B 192      77.732  88.654  63.985  1.00  0.24           C  
ATOM   1383  CZ  TYR B 192      78.657  87.889  64.696  1.00  0.24           C  
ATOM   1384  OH  TYR B 192      79.662  88.497  65.479  1.00  0.24           O  
ATOM   1385  N   SER B 193      74.682  83.873  60.010  1.00  0.50           N  
ATOM   1386  CA  SER B 193      75.896  83.071  60.143  1.00  0.50           C  
ATOM   1387  C   SER B 193      76.117  82.365  58.825  1.00  0.50           C  
ATOM   1388  O   SER B 193      75.247  82.348  57.960  1.00  0.50           O  
ATOM   1389  CB  SER B 193      75.853  82.037  61.301  1.00  0.50           C  
ATOM   1390  OG  SER B 193      77.151  81.482  61.546  1.00  0.50           O  
ATOM   1391  N   GLY B 194      77.327  81.827  58.589  1.00  0.68           N  
ATOM   1392  CA  GLY B 194      77.698  81.230  57.307  1.00  0.68           C  
ATOM   1393  C   GLY B 194      78.131  82.244  56.278  1.00  0.68           C  
ATOM   1394  O   GLY B 194      79.184  82.090  55.669  1.00  0.68           O  
ATOM   1395  N   GLU B 195      77.361  83.342  56.088  1.00  0.68           N  
ATOM   1396  CA  GLU B 195      77.660  84.385  55.109  1.00  0.68           C  
ATOM   1397  C   GLU B 195      79.010  85.052  55.329  1.00  0.68           C  
ATOM   1398  O   GLU B 195      79.841  85.131  54.428  1.00  0.68           O  
ATOM   1399  CB  GLU B 195      76.593  85.515  55.111  1.00  0.68           C  
ATOM   1400  CG  GLU B 195      76.776  86.494  53.917  1.00  0.68           C  
ATOM   1401  CD  GLU B 195      76.212  87.894  54.110  1.00  0.68           C  
ATOM   1402  OE1 GLU B 195      76.340  88.684  53.139  1.00  0.68           O  
ATOM   1403  OE2 GLU B 195      75.639  88.254  55.168  1.00  0.68           O  
ATOM   1404  N   ALA B 196      79.304  85.474  56.576  1.00  0.75           N  
ATOM   1405  CA  ALA B 196      80.589  86.020  56.964  1.00  0.75           C  
ATOM   1406  C   ALA B 196      81.737  85.028  56.797  1.00  0.75           C  
ATOM   1407  O   ALA B 196      82.858  85.408  56.458  1.00  0.75           O  
ATOM   1408  CB  ALA B 196      80.508  86.504  58.422  1.00  0.75           C  
ATOM   1409  N   GLY B 197      81.441  83.722  57.003  1.00  0.73           N  
ATOM   1410  CA  GLY B 197      82.358  82.600  56.819  1.00  0.73           C  
ATOM   1411  C   GLY B 197      82.829  82.405  55.405  1.00  0.73           C  
ATOM   1412  O   GLY B 197      83.944  81.949  55.156  1.00  0.73           O  
ATOM   1413  N   ALA B 198      81.994  82.786  54.428  1.00  0.67           N  
ATOM   1414  CA  ALA B 198      82.419  82.872  53.056  1.00  0.67           C  
ATOM   1415  C   ALA B 198      83.061  84.238  52.792  1.00  0.67           C  
ATOM   1416  O   ALA B 198      84.259  84.330  52.519  1.00  0.67           O  
ATOM   1417  CB  ALA B 198      81.192  82.626  52.156  1.00  0.67           C  
ATOM   1418  N   ARG B 199      82.290  85.327  52.989  1.00  0.54           N  
ATOM   1419  CA  ARG B 199      82.584  86.685  52.551  1.00  0.54           C  
ATOM   1420  C   ARG B 199      83.852  87.328  53.089  1.00  0.54           C  
ATOM   1421  O   ARG B 199      84.638  87.926  52.358  1.00  0.54           O  
ATOM   1422  CB  ARG B 199      81.391  87.587  52.981  1.00  0.54           C  
ATOM   1423  CG  ARG B 199      81.527  89.085  52.629  1.00  0.54           C  
ATOM   1424  CD  ARG B 199      80.394  90.004  53.131  1.00  0.54           C  
ATOM   1425  NE  ARG B 199      79.080  89.578  52.538  1.00  0.54           N  
ATOM   1426  CZ  ARG B 199      78.748  89.717  51.249  1.00  0.54           C  
ATOM   1427  NH1 ARG B 199      77.550  89.273  50.878  1.00  0.54           N  
ATOM   1428  NH2 ARG B 199      79.525  90.284  50.341  1.00  0.54           N  
ATOM   1429  N   ARG B 200      84.111  87.239  54.405  1.00  0.24           N  
ATOM   1430  CA  ARG B 200      85.226  87.961  54.990  1.00  0.24           C  
ATOM   1431  C   ARG B 200      86.417  87.048  55.168  1.00  0.24           C  
ATOM   1432  O   ARG B 200      87.483  87.479  55.601  1.00  0.24           O  
ATOM   1433  CB  ARG B 200      84.832  88.528  56.377  1.00  0.24           C  
ATOM   1434  CG  ARG B 200      84.208  89.933  56.309  1.00  0.24           C  
ATOM   1435  CD  ARG B 200      84.095  90.579  57.693  1.00  0.24           C  
ATOM   1436  NE  ARG B 200      83.760  92.018  57.491  1.00  0.24           N  
ATOM   1437  CZ  ARG B 200      82.547  92.565  57.644  1.00  0.24           C  
ATOM   1438  NH1 ARG B 200      82.428  93.861  57.394  1.00  0.24           N  
ATOM   1439  NH2 ARG B 200      81.509  91.866  58.077  1.00  0.24           N  
ATOM   1440  N   LEU B 201      86.236  85.759  54.851  1.00  0.65           N  
ATOM   1441  CA  LEU B 201      87.061  84.687  55.356  1.00  0.65           C  
ATOM   1442  C   LEU B 201      87.546  83.863  54.178  1.00  0.65           C  
ATOM   1443  O   LEU B 201      88.643  84.083  53.670  1.00  0.65           O  
ATOM   1444  CB  LEU B 201      86.233  83.852  56.372  1.00  0.65           C  
ATOM   1445  CG  LEU B 201      86.465  84.144  57.873  1.00  0.65           C  
ATOM   1446  CD1 LEU B 201      86.472  85.631  58.247  1.00  0.65           C  
ATOM   1447  CD2 LEU B 201      85.372  83.450  58.690  1.00  0.65           C  
ATOM   1448  N   ARG B 202      86.735  82.909  53.678  1.00  0.64           N  
ATOM   1449  CA  ARG B 202      87.100  82.039  52.571  1.00  0.64           C  
ATOM   1450  C   ARG B 202      87.373  82.763  51.253  1.00  0.64           C  
ATOM   1451  O   ARG B 202      88.345  82.477  50.558  1.00  0.64           O  
ATOM   1452  CB  ARG B 202      85.962  81.010  52.371  1.00  0.64           C  
ATOM   1453  CG  ARG B 202      86.256  79.899  51.346  1.00  0.64           C  
ATOM   1454  CD  ARG B 202      85.116  78.882  51.258  1.00  0.64           C  
ATOM   1455  NE  ARG B 202      85.523  77.874  50.228  1.00  0.64           N  
ATOM   1456  CZ  ARG B 202      84.824  76.767  49.941  1.00  0.64           C  
ATOM   1457  NH1 ARG B 202      85.256  75.948  48.985  1.00  0.64           N  
ATOM   1458  NH2 ARG B 202      83.704  76.468  50.590  1.00  0.64           N  
ATOM   1459  N   GLU B 203      86.532  83.751  50.890  1.00  0.66           N  
ATOM   1460  CA  GLU B 203      86.633  84.497  49.646  1.00  0.66           C  
ATOM   1461  C   GLU B 203      87.744  85.535  49.671  1.00  0.66           C  
ATOM   1462  O   GLU B 203      88.210  86.006  48.637  1.00  0.66           O  
ATOM   1463  CB  GLU B 203      85.279  85.183  49.358  1.00  0.66           C  
ATOM   1464  CG  GLU B 203      84.139  84.159  49.119  1.00  0.66           C  
ATOM   1465  CD  GLU B 203      82.749  84.790  49.074  1.00  0.66           C  
ATOM   1466  OE1 GLU B 203      82.638  86.040  49.093  1.00  0.66           O  
ATOM   1467  OE2 GLU B 203      81.776  83.991  49.053  1.00  0.66           O  
ATOM   1468  N   GLN B 204      88.245  85.875  50.874  1.00  0.64           N  
ATOM   1469  CA  GLN B 204      89.366  86.779  51.045  1.00  0.64           C  
ATOM   1470  C   GLN B 204      90.653  86.025  51.345  1.00  0.64           C  
ATOM   1471  O   GLN B 204      91.673  86.622  51.678  1.00  0.64           O  
ATOM   1472  CB  GLN B 204      89.058  87.840  52.128  1.00  0.64           C  
ATOM   1473  CG  GLN B 204      87.881  88.742  51.689  1.00  0.64           C  
ATOM   1474  CD  GLN B 204      87.602  89.895  52.650  1.00  0.64           C  
ATOM   1475  OE1 GLN B 204      88.425  90.297  53.478  1.00  0.64           O  
ATOM   1476  NE2 GLN B 204      86.386  90.477  52.527  1.00  0.64           N  
ATOM   1477  N   GLY B 205      90.646  84.684  51.180  1.00  0.74           N  
ATOM   1478  CA  GLY B 205      91.851  83.859  51.180  1.00  0.74           C  
ATOM   1479  C   GLY B 205      92.400  83.438  52.513  1.00  0.74           C  
ATOM   1480  O   GLY B 205      93.449  82.803  52.575  1.00  0.74           O  
ATOM   1481  N   TYR B 206      91.724  83.755  53.629  1.00  0.72           N  
ATOM   1482  CA  TYR B 206      92.128  83.270  54.935  1.00  0.72           C  
ATOM   1483  C   TYR B 206      92.013  81.745  55.064  1.00  0.72           C  
ATOM   1484  O   TYR B 206      91.086  81.115  54.556  1.00  0.72           O  
ATOM   1485  CB  TYR B 206      91.337  83.956  56.071  1.00  0.72           C  
ATOM   1486  CG  TYR B 206      91.549  85.451  56.074  1.00  0.72           C  
ATOM   1487  CD1 TYR B 206      92.624  86.035  56.769  1.00  0.72           C  
ATOM   1488  CD2 TYR B 206      90.632  86.297  55.431  1.00  0.72           C  
ATOM   1489  CE1 TYR B 206      92.714  87.433  56.894  1.00  0.72           C  
ATOM   1490  CE2 TYR B 206      90.735  87.689  55.533  1.00  0.72           C  
ATOM   1491  CZ  TYR B 206      91.763  88.258  56.280  1.00  0.72           C  
ATOM   1492  OH  TYR B 206      91.816  89.662  56.400  1.00  0.72           O  
ATOM   1493  N   ALA B 207      92.985  81.102  55.745  1.00  0.73           N  
ATOM   1494  CA  ALA B 207      93.036  79.659  55.887  1.00  0.73           C  
ATOM   1495  C   ALA B 207      91.838  79.043  56.633  1.00  0.73           C  
ATOM   1496  O   ALA B 207      91.378  79.645  57.606  1.00  0.73           O  
ATOM   1497  CB  ALA B 207      94.349  79.264  56.588  1.00  0.73           C  
ATOM   1498  N   PRO B 208      91.287  77.878  56.258  1.00  0.72           N  
ATOM   1499  CA  PRO B 208      90.062  77.337  56.843  1.00  0.72           C  
ATOM   1500  C   PRO B 208      90.183  77.032  58.319  1.00  0.72           C  
ATOM   1501  O   PRO B 208      89.207  77.211  59.039  1.00  0.72           O  
ATOM   1502  CB  PRO B 208      89.747  76.085  56.010  1.00  0.72           C  
ATOM   1503  CG  PRO B 208      91.097  75.680  55.413  1.00  0.72           C  
ATOM   1504  CD  PRO B 208      91.782  77.027  55.180  1.00  0.72           C  
ATOM   1505  N   GLU B 209      91.366  76.637  58.815  1.00  0.71           N  
ATOM   1506  CA  GLU B 209      91.620  76.394  60.219  1.00  0.71           C  
ATOM   1507  C   GLU B 209      91.341  77.644  61.063  1.00  0.71           C  
ATOM   1508  O   GLU B 209      90.764  77.602  62.148  1.00  0.71           O  
ATOM   1509  CB  GLU B 209      93.099  75.953  60.410  1.00  0.71           C  
ATOM   1510  CG  GLU B 209      93.572  74.719  59.583  1.00  0.71           C  
ATOM   1511  CD  GLU B 209      94.084  75.007  58.179  1.00  0.71           C  
ATOM   1512  OE1 GLU B 209      93.751  76.061  57.581  1.00  0.71           O  
ATOM   1513  OE2 GLU B 209      94.833  74.154  57.630  1.00  0.71           O  
ATOM   1514  N   MET B 210      91.711  78.824  60.525  1.00  0.71           N  
ATOM   1515  CA  MET B 210      91.402  80.125  61.082  1.00  0.71           C  
ATOM   1516  C   MET B 210      89.917  80.474  61.055  1.00  0.71           C  
ATOM   1517  O   MET B 210      89.387  81.068  61.993  1.00  0.71           O  
ATOM   1518  CB  MET B 210      92.190  81.233  60.344  1.00  0.71           C  
ATOM   1519  CG  MET B 210      93.712  81.021  60.382  1.00  0.71           C  
ATOM   1520  SD  MET B 210      94.658  82.245  59.429  1.00  0.71           S  
ATOM   1521  CE  MET B 210      94.177  83.745  60.333  1.00  0.71           C  
ATOM   1522  N   ILE B 211      89.197  80.130  59.964  1.00  0.72           N  
ATOM   1523  CA  ILE B 211      87.759  80.359  59.844  1.00  0.72           C  
ATOM   1524  C   ILE B 211      86.939  79.512  60.816  1.00  0.72           C  
ATOM   1525  O   ILE B 211      86.015  80.004  61.464  1.00  0.72           O  
ATOM   1526  CB  ILE B 211      87.216  80.322  58.401  1.00  0.72           C  
ATOM   1527  CG1 ILE B 211      86.639  78.975  57.894  1.00  0.72           C  
ATOM   1528  CG2 ILE B 211      88.270  80.929  57.446  1.00  0.72           C  
ATOM   1529  CD1 ILE B 211      86.035  79.070  56.486  1.00  0.72           C  
ATOM   1530  N   GLU B 212      87.304  78.223  60.993  1.00  0.69           N  
ATOM   1531  CA  GLU B 212      86.720  77.309  61.963  1.00  0.69           C  
ATOM   1532  C   GLU B 212      86.921  77.754  63.405  1.00  0.69           C  
ATOM   1533  O   GLU B 212      86.022  77.659  64.241  1.00  0.69           O  
ATOM   1534  CB  GLU B 212      87.298  75.888  61.786  1.00  0.69           C  
ATOM   1535  CG  GLU B 212      86.884  75.216  60.454  1.00  0.69           C  
ATOM   1536  CD  GLU B 212      87.486  73.822  60.278  1.00  0.69           C  
ATOM   1537  OE1 GLU B 212      88.160  73.322  61.217  1.00  0.69           O  
ATOM   1538  OE2 GLU B 212      87.258  73.245  59.183  1.00  0.69           O  
ATOM   1539  N   MET B 213      88.104  78.315  63.727  1.00  0.70           N  
ATOM   1540  CA  MET B 213      88.468  78.786  65.054  1.00  0.70           C  
ATOM   1541  C   MET B 213      87.592  79.935  65.581  1.00  0.70           C  
ATOM   1542  O   MET B 213      87.444  80.156  66.790  1.00  0.70           O  
ATOM   1543  CB  MET B 213      89.967  79.176  65.037  1.00  0.70           C  
ATOM   1544  CG  MET B 213      90.593  79.410  66.421  1.00  0.70           C  
ATOM   1545  SD  MET B 213      90.574  77.921  67.465  1.00  0.70           S  
ATOM   1546  CE  MET B 213      90.113  78.822  68.962  1.00  0.70           C  
ATOM   1547  N   MET B 214      86.926  80.677  64.671  1.00  0.68           N  
ATOM   1548  CA  MET B 214      85.874  81.622  65.004  1.00  0.68           C  
ATOM   1549  C   MET B 214      84.629  80.976  65.599  1.00  0.68           C  
ATOM   1550  O   MET B 214      83.958  81.576  66.432  1.00  0.68           O  
ATOM   1551  CB  MET B 214      85.463  82.487  63.791  1.00  0.68           C  
ATOM   1552  CG  MET B 214      86.584  83.450  63.364  1.00  0.68           C  
ATOM   1553  SD  MET B 214      86.300  84.444  61.887  1.00  0.68           S  
ATOM   1554  CE  MET B 214      84.519  84.765  62.014  1.00  0.68           C  
ATOM   1555  N   LYS B 215      84.271  79.747  65.173  1.00  0.69           N  
ATOM   1556  CA  LYS B 215      83.108  79.002  65.649  1.00  0.69           C  
ATOM   1557  C   LYS B 215      81.780  79.715  65.409  1.00  0.69           C  
ATOM   1558  O   LYS B 215      80.825  79.602  66.178  1.00  0.69           O  
ATOM   1559  CB  LYS B 215      83.239  78.578  67.137  1.00  0.69           C  
ATOM   1560  CG  LYS B 215      84.514  77.777  67.437  1.00  0.69           C  
ATOM   1561  CD  LYS B 215      84.509  77.198  68.861  1.00  0.69           C  
ATOM   1562  CE  LYS B 215      85.720  76.307  69.144  1.00  0.69           C  
ATOM   1563  NZ  LYS B 215      85.552  75.624  70.447  1.00  0.69           N  
ATOM   1564  N   GLY B 216      81.692  80.474  64.298  1.00  0.73           N  
ATOM   1565  CA  GLY B 216      80.523  81.284  63.984  1.00  0.73           C  
ATOM   1566  C   GLY B 216      80.444  82.606  64.707  1.00  0.73           C  
ATOM   1567  O   GLY B 216      79.442  83.301  64.578  1.00  0.73           O  
ATOM   1568  N   ALA B 217      81.478  82.999  65.474  1.00  0.67           N  
ATOM   1569  CA  ALA B 217      81.499  84.266  66.173  1.00  0.67           C  
ATOM   1570  C   ALA B 217      82.347  85.294  65.424  1.00  0.67           C  
ATOM   1571  O   ALA B 217      83.575  85.220  65.392  1.00  0.67           O  
ATOM   1572  CB  ALA B 217      82.048  84.069  67.596  1.00  0.67           C  
ATOM   1573  N   GLY B 218      81.712  86.319  64.807  1.00  0.69           N  
ATOM   1574  CA  GLY B 218      82.374  87.392  64.064  1.00  0.69           C  
ATOM   1575  C   GLY B 218      82.963  88.428  64.977  1.00  0.69           C  
ATOM   1576  O   GLY B 218      83.764  89.270  64.576  1.00  0.69           O  
ATOM   1577  N   THR B 219      82.655  88.324  66.282  1.00  0.74           N  
ATOM   1578  CA  THR B 219      83.356  88.997  67.359  1.00  0.74           C  
ATOM   1579  C   THR B 219      84.786  88.525  67.474  1.00  0.74           C  
ATOM   1580  O   THR B 219      85.654  89.268  67.908  1.00  0.74           O  
ATOM   1581  CB  THR B 219      82.697  88.807  68.711  1.00  0.74           C  
ATOM   1582  OG1 THR B 219      82.426  87.431  68.927  1.00  0.74           O  
ATOM   1583  CG2 THR B 219      81.361  89.559  68.704  1.00  0.74           C  
ATOM   1584  N   ARG B 220      85.126  87.312  67.001  1.00  0.68           N  
ATOM   1585  CA  ARG B 220      86.494  86.839  67.027  1.00  0.68           C  
ATOM   1586  C   ARG B 220      87.298  87.319  65.824  1.00  0.68           C  
ATOM   1587  O   ARG B 220      88.437  86.902  65.626  1.00  0.68           O  
ATOM   1588  CB  ARG B 220      86.537  85.300  67.093  1.00  0.68           C  
ATOM   1589  CG  ARG B 220      86.070  84.741  68.450  1.00  0.68           C  
ATOM   1590  CD  ARG B 220      86.192  83.219  68.482  1.00  0.68           C  
ATOM   1591  NE  ARG B 220      85.955  82.750  69.878  1.00  0.68           N  
ATOM   1592  CZ  ARG B 220      86.459  81.606  70.354  1.00  0.68           C  
ATOM   1593  NH1 ARG B 220      86.322  81.306  71.641  1.00  0.68           N  
ATOM   1594  NH2 ARG B 220      87.098  80.736  69.575  1.00  0.68           N  
ATOM   1595  N   CYS B 221      86.757  88.273  65.038  1.00  0.74           N  
ATOM   1596  CA  CYS B 221      87.533  89.069  64.102  1.00  0.74           C  
ATOM   1597  C   CYS B 221      87.937  90.400  64.739  1.00  0.74           C  
ATOM   1598  O   CYS B 221      88.673  91.199  64.156  1.00  0.74           O  
ATOM   1599  CB  CYS B 221      86.719  89.410  62.829  1.00  0.74           C  
ATOM   1600  SG  CYS B 221      86.155  87.971  61.881  1.00  0.74           S  
ATOM   1601  N   PHE B 222      87.477  90.650  65.982  1.00  0.75           N  
ATOM   1602  CA  PHE B 222      87.794  91.816  66.777  1.00  0.75           C  
ATOM   1603  C   PHE B 222      88.970  91.480  67.695  1.00  0.75           C  
ATOM   1604  O   PHE B 222      88.900  90.622  68.579  1.00  0.75           O  
ATOM   1605  CB  PHE B 222      86.511  92.252  67.540  1.00  0.75           C  
ATOM   1606  CG  PHE B 222      86.664  93.451  68.417  1.00  0.75           C  
ATOM   1607  CD1 PHE B 222      86.274  94.730  67.997  1.00  0.75           C  
ATOM   1608  CD2 PHE B 222      87.111  93.268  69.733  1.00  0.75           C  
ATOM   1609  CE1 PHE B 222      86.341  95.815  68.881  1.00  0.75           C  
ATOM   1610  CE2 PHE B 222      87.143  94.344  70.617  1.00  0.75           C  
ATOM   1611  CZ  PHE B 222      86.758  95.617  70.199  1.00  0.75           C  
ATOM   1612  N   LYS B 223      90.111  92.148  67.460  1.00  0.76           N  
ATOM   1613  CA  LYS B 223      91.381  91.860  68.089  1.00  0.76           C  
ATOM   1614  C   LYS B 223      91.750  93.069  68.907  1.00  0.76           C  
ATOM   1615  O   LYS B 223      91.987  94.163  68.397  1.00  0.76           O  
ATOM   1616  CB  LYS B 223      92.492  91.590  67.044  1.00  0.76           C  
ATOM   1617  CG  LYS B 223      92.604  90.123  66.593  1.00  0.76           C  
ATOM   1618  CD  LYS B 223      91.405  89.567  65.818  1.00  0.76           C  
ATOM   1619  CE  LYS B 223      91.561  88.100  65.409  1.00  0.76           C  
ATOM   1620  NZ  LYS B 223      92.804  87.892  64.656  1.00  0.76           N  
ATOM   1621  N   HIS B 224      91.777  92.913  70.233  1.00  0.75           N  
ATOM   1622  CA  HIS B 224      91.853  94.059  71.106  1.00  0.75           C  
ATOM   1623  C   HIS B 224      92.929  93.790  72.126  1.00  0.75           C  
ATOM   1624  O   HIS B 224      93.000  92.735  72.755  1.00  0.75           O  
ATOM   1625  CB  HIS B 224      90.451  94.372  71.666  1.00  0.75           C  
ATOM   1626  CG  HIS B 224      90.238  95.617  72.485  1.00  0.75           C  
ATOM   1627  ND1 HIS B 224      88.939  95.908  72.856  1.00  0.75           N  
ATOM   1628  CD2 HIS B 224      91.076  96.574  72.958  1.00  0.75           C  
ATOM   1629  CE1 HIS B 224      89.010  97.020  73.547  1.00  0.75           C  
ATOM   1630  NE2 HIS B 224      90.276  97.468  73.636  1.00  0.75           N  
ATOM   1631  N   ARG B 225      93.877  94.733  72.232  1.00  0.71           N  
ATOM   1632  CA  ARG B 225      95.104  94.524  72.954  1.00  0.71           C  
ATOM   1633  C   ARG B 225      95.254  95.467  74.118  1.00  0.71           C  
ATOM   1634  O   ARG B 225      95.385  96.684  73.982  1.00  0.71           O  
ATOM   1635  CB  ARG B 225      96.325  94.712  72.033  1.00  0.71           C  
ATOM   1636  CG  ARG B 225      97.665  94.528  72.766  1.00  0.71           C  
ATOM   1637  CD  ARG B 225      98.847  94.356  71.824  1.00  0.71           C  
ATOM   1638  NE  ARG B 225     100.074  94.463  72.665  1.00  0.71           N  
ATOM   1639  CZ  ARG B 225     101.306  94.566  72.156  1.00  0.71           C  
ATOM   1640  NH1 ARG B 225     101.493  94.699  70.849  1.00  0.71           N  
ATOM   1641  NH2 ARG B 225     102.342  94.506  72.987  1.00  0.71           N  
ATOM   1642  N   ALA B 226      95.309  94.893  75.325  1.00  0.73           N  
ATOM   1643  CA  ALA B 226      95.867  95.528  76.488  1.00  0.73           C  
ATOM   1644  C   ALA B 226      97.379  95.691  76.340  1.00  0.73           C  
ATOM   1645  O   ALA B 226      98.109  94.709  76.257  1.00  0.73           O  
ATOM   1646  CB  ALA B 226      95.499  94.634  77.679  1.00  0.73           C  
ATOM   1647  N   GLY B 227      97.894  96.934  76.232  1.00  0.76           N  
ATOM   1648  CA  GLY B 227      99.302  97.166  75.924  1.00  0.76           C  
ATOM   1649  C   GLY B 227     100.198  97.115  77.115  1.00  0.76           C  
ATOM   1650  O   GLY B 227     100.224  98.043  77.915  1.00  0.76           O  
ATOM   1651  N   MET B 228     100.958  96.011  77.245  1.00  0.74           N  
ATOM   1652  CA  MET B 228     101.850  95.720  78.357  1.00  0.74           C  
ATOM   1653  C   MET B 228     101.226  95.928  79.738  1.00  0.74           C  
ATOM   1654  O   MET B 228     101.696  96.748  80.523  1.00  0.74           O  
ATOM   1655  CB  MET B 228     103.215  96.431  78.188  1.00  0.74           C  
ATOM   1656  CG  MET B 228     103.986  95.964  76.932  1.00  0.74           C  
ATOM   1657  SD  MET B 228     105.000  94.442  77.051  1.00  0.74           S  
ATOM   1658  CE  MET B 228     104.448  93.555  78.532  1.00  0.74           C  
ATOM   1659  N   PRO B 229     100.141  95.255  80.101  1.00  0.75           N  
ATOM   1660  CA  PRO B 229      99.075  95.951  80.819  1.00  0.75           C  
ATOM   1661  C   PRO B 229      99.260  95.913  82.312  1.00  0.75           C  
ATOM   1662  O   PRO B 229      98.408  96.413  83.037  1.00  0.75           O  
ATOM   1663  CB  PRO B 229      97.832  95.158  80.419  1.00  0.75           C  
ATOM   1664  CG  PRO B 229      98.339  93.752  80.106  1.00  0.75           C  
ATOM   1665  CD  PRO B 229      99.648  94.060  79.406  1.00  0.75           C  
ATOM   1666  N   VAL B 230     100.391  95.382  82.793  1.00  0.78           N  
ATOM   1667  CA  VAL B 230     100.795  95.450  84.184  1.00  0.78           C  
ATOM   1668  C   VAL B 230     101.281  96.844  84.551  1.00  0.78           C  
ATOM   1669  O   VAL B 230     101.321  97.203  85.723  1.00  0.78           O  
ATOM   1670  CB  VAL B 230     101.878  94.428  84.497  1.00  0.78           C  
ATOM   1671  CG1 VAL B 230     101.395  93.028  84.083  1.00  0.78           C  
ATOM   1672  CG2 VAL B 230     103.189  94.756  83.768  1.00  0.78           C  
ATOM   1673  N   LEU B 231     101.597  97.672  83.523  1.00  0.76           N  
ATOM   1674  CA  LEU B 231     101.945  99.083  83.593  1.00  0.76           C  
ATOM   1675  C   LEU B 231     100.868  99.931  84.245  1.00  0.76           C  
ATOM   1676  O   LEU B 231     101.151 100.933  84.902  1.00  0.76           O  
ATOM   1677  CB  LEU B 231     102.150  99.646  82.162  1.00  0.76           C  
ATOM   1678  CG  LEU B 231     103.585  99.605  81.599  1.00  0.76           C  
ATOM   1679  CD1 LEU B 231     104.338  98.286  81.827  1.00  0.76           C  
ATOM   1680  CD2 LEU B 231     103.496  99.944  80.104  1.00  0.76           C  
ATOM   1681  N   GLY B 232      99.604  99.551  84.032  1.00  0.84           N  
ATOM   1682  CA  GLY B 232      98.469 100.139  84.704  1.00  0.84           C  
ATOM   1683  C   GLY B 232      97.343  99.178  84.542  1.00  0.84           C  
ATOM   1684  O   GLY B 232      96.693  99.132  83.502  1.00  0.84           O  
ATOM   1685  N   ILE B 233      97.097  98.325  85.544  1.00  0.80           N  
ATOM   1686  CA  ILE B 233      96.168  97.219  85.379  1.00  0.80           C  
ATOM   1687  C   ILE B 233      94.735  97.630  85.091  1.00  0.80           C  
ATOM   1688  O   ILE B 233      94.082  97.060  84.218  1.00  0.80           O  
ATOM   1689  CB  ILE B 233      96.244  96.201  86.509  1.00  0.80           C  
ATOM   1690  CG1 ILE B 233      95.338  94.982  86.214  1.00  0.80           C  
ATOM   1691  CG2 ILE B 233      95.908  96.858  87.861  1.00  0.80           C  
ATOM   1692  CD1 ILE B 233      95.589  93.791  87.130  1.00  0.80           C  
ATOM   1693  N   ILE B 234      94.181  98.654  85.759  1.00  0.79           N  
ATOM   1694  CA  ILE B 234      92.773  98.951  85.575  1.00  0.79           C  
ATOM   1695  C   ILE B 234      92.523  99.595  84.221  1.00  0.79           C  
ATOM   1696  O   ILE B 234      91.665  99.157  83.456  1.00  0.79           O  
ATOM   1697  CB  ILE B 234      92.207  99.779  86.716  1.00  0.79           C  
ATOM   1698  CG1 ILE B 234      92.551  99.161  88.094  1.00  0.79           C  
ATOM   1699  CG2 ILE B 234      90.679  99.898  86.556  1.00  0.79           C  
ATOM   1700  CD1 ILE B 234      92.063  97.718  88.306  1.00  0.79           C  
ATOM   1701  N   GLY B 235      93.333 100.601  83.852  1.00  0.82           N  
ATOM   1702  CA  GLY B 235      93.214 101.366  82.623  1.00  0.82           C  
ATOM   1703  C   GLY B 235      94.061 100.901  81.471  1.00  0.82           C  
ATOM   1704  O   GLY B 235      94.145 101.588  80.462  1.00  0.82           O  
ATOM   1705  N   LYS B 236      94.739  99.747  81.542  1.00  0.75           N  
ATOM   1706  CA  LYS B 236      95.308  99.149  80.341  1.00  0.75           C  
ATOM   1707  C   LYS B 236      94.894  97.704  80.217  1.00  0.75           C  
ATOM   1708  O   LYS B 236      94.654  97.235  79.108  1.00  0.75           O  
ATOM   1709  CB  LYS B 236      96.852  99.261  80.239  1.00  0.75           C  
ATOM   1710  CG  LYS B 236      97.352 100.701  80.008  1.00  0.75           C  
ATOM   1711  CD  LYS B 236      97.669 101.484  81.299  1.00  0.75           C  
ATOM   1712  CE  LYS B 236      97.677 103.014  81.145  1.00  0.75           C  
ATOM   1713  NZ  LYS B 236      96.303 103.525  81.073  1.00  0.75           N  
ATOM   1714  N   MET B 237      94.659  96.978  81.331  1.00  0.76           N  
ATOM   1715  CA  MET B 237      94.092  95.638  81.271  1.00  0.76           C  
ATOM   1716  C   MET B 237      92.575  95.715  81.341  1.00  0.76           C  
ATOM   1717  O   MET B 237      91.852  94.731  81.199  1.00  0.76           O  
ATOM   1718  CB  MET B 237      94.656  94.726  82.382  1.00  0.76           C  
ATOM   1719  CG  MET B 237      94.829  93.268  81.931  1.00  0.76           C  
ATOM   1720  SD  MET B 237      95.360  92.168  83.266  1.00  0.76           S  
ATOM   1721  CE  MET B 237      97.091  92.701  83.403  1.00  0.76           C  
ATOM   1722  N   GLY B 238      92.046  96.955  81.429  1.00  0.81           N  
ATOM   1723  CA  GLY B 238      90.658  97.266  81.128  1.00  0.81           C  
ATOM   1724  C   GLY B 238      90.326  97.107  79.668  1.00  0.81           C  
ATOM   1725  O   GLY B 238      89.160  96.957  79.330  1.00  0.81           O  
ATOM   1726  N   ASN B 239      91.333  97.057  78.762  1.00  0.78           N  
ATOM   1727  CA  ASN B 239      91.143  96.509  77.424  1.00  0.78           C  
ATOM   1728  C   ASN B 239      90.806  95.034  77.447  1.00  0.78           C  
ATOM   1729  O   ASN B 239      89.858  94.620  76.799  1.00  0.78           O  
ATOM   1730  CB  ASN B 239      92.381  96.685  76.509  1.00  0.78           C  
ATOM   1731  CG  ASN B 239      92.309  98.011  75.776  1.00  0.78           C  
ATOM   1732  OD1 ASN B 239      91.359  98.782  75.882  1.00  0.78           O  
ATOM   1733  ND2 ASN B 239      93.290  98.266  74.885  1.00  0.78           N  
ATOM   1734  N   THR B 240      91.512  94.209  78.250  1.00  0.76           N  
ATOM   1735  CA  THR B 240      91.211  92.784  78.406  1.00  0.76           C  
ATOM   1736  C   THR B 240      89.818  92.560  79.000  1.00  0.76           C  
ATOM   1737  O   THR B 240      89.144  91.576  78.713  1.00  0.76           O  
ATOM   1738  CB  THR B 240      92.250  91.988  79.188  1.00  0.76           C  
ATOM   1739  OG1 THR B 240      93.555  92.352  78.774  1.00  0.76           O  
ATOM   1740  CG2 THR B 240      92.142  90.481  78.906  1.00  0.76           C  
ATOM   1741  N   ARG B 241      89.324  93.507  79.820  1.00  0.70           N  
ATOM   1742  CA  ARG B 241      87.916  93.609  80.179  1.00  0.70           C  
ATOM   1743  C   ARG B 241      86.986  94.053  79.031  1.00  0.70           C  
ATOM   1744  O   ARG B 241      85.970  93.423  78.775  1.00  0.70           O  
ATOM   1745  CB  ARG B 241      87.803  94.537  81.415  1.00  0.70           C  
ATOM   1746  CG  ARG B 241      86.475  94.470  82.185  1.00  0.70           C  
ATOM   1747  CD  ARG B 241      86.533  95.220  83.517  1.00  0.70           C  
ATOM   1748  NE  ARG B 241      85.175  95.131  84.126  1.00  0.70           N  
ATOM   1749  CZ  ARG B 241      84.828  94.248  85.065  1.00  0.70           C  
ATOM   1750  NH1 ARG B 241      85.582  93.234  85.463  1.00  0.70           N  
ATOM   1751  NH2 ARG B 241      83.637  94.385  85.633  1.00  0.70           N  
ATOM   1752  N   MET B 242      87.321  95.091  78.232  1.00  0.72           N  
ATOM   1753  CA  MET B 242      86.477  95.666  77.176  1.00  0.72           C  
ATOM   1754  C   MET B 242      86.128  94.773  76.008  1.00  0.72           C  
ATOM   1755  O   MET B 242      85.226  95.059  75.225  1.00  0.72           O  
ATOM   1756  CB  MET B 242      87.193  96.868  76.515  1.00  0.72           C  
ATOM   1757  CG  MET B 242      86.870  98.200  77.177  1.00  0.72           C  
ATOM   1758  SD  MET B 242      85.094  98.583  77.218  1.00  0.72           S  
ATOM   1759  CE  MET B 242      84.770  98.701  75.437  1.00  0.72           C  
ATOM   1760  N   ASN B 243      86.851  93.673  75.856  1.00  0.73           N  
ATOM   1761  CA  ASN B 243      86.662  92.719  74.794  1.00  0.73           C  
ATOM   1762  C   ASN B 243      86.264  91.351  75.336  1.00  0.73           C  
ATOM   1763  O   ASN B 243      85.875  90.454  74.586  1.00  0.73           O  
ATOM   1764  CB  ASN B 243      87.987  92.659  73.984  1.00  0.73           C  
ATOM   1765  CG  ASN B 243      89.265  92.544  74.817  1.00  0.73           C  
ATOM   1766  OD1 ASN B 243      90.365  92.967  74.461  1.00  0.73           O  
ATOM   1767  ND2 ASN B 243      89.181  91.864  75.969  1.00  0.73           N  
ATOM   1768  N   GLY B 244      86.353  91.177  76.675  1.00  0.77           N  
ATOM   1769  CA  GLY B 244      86.365  89.890  77.351  1.00  0.77           C  
ATOM   1770  C   GLY B 244      85.408  89.896  78.495  1.00  0.77           C  
ATOM   1771  O   GLY B 244      85.599  90.570  79.501  1.00  0.77           O  
ATOM   1772  N   GLY B 245      84.304  89.143  78.365  1.00  0.39           N  
ATOM   1773  CA  GLY B 245      83.208  89.280  79.315  1.00  0.39           C  
ATOM   1774  C   GLY B 245      82.289  90.419  78.967  1.00  0.39           C  
ATOM   1775  O   GLY B 245      81.655  91.013  79.826  1.00  0.39           O  
ATOM   1776  N   ILE B 246      82.167  90.749  77.668  1.00  0.26           N  
ATOM   1777  CA  ILE B 246      81.401  91.922  77.271  1.00  0.26           C  
ATOM   1778  C   ILE B 246      81.027  91.865  75.804  1.00  0.26           C  
ATOM   1779  O   ILE B 246      79.857  91.978  75.466  1.00  0.26           O  
ATOM   1780  CB  ILE B 246      82.118  93.220  77.614  1.00  0.26           C  
ATOM   1781  CG1 ILE B 246      81.263  94.481  77.354  1.00  0.26           C  
ATOM   1782  CG2 ILE B 246      83.476  93.278  76.923  1.00  0.26           C  
ATOM   1783  CD1 ILE B 246      82.024  95.802  77.543  1.00  0.26           C  
ATOM   1784  N   ASN B 247      81.952  91.590  74.856  1.00  0.73           N  
ATOM   1785  CA  ASN B 247      81.584  91.517  73.441  1.00  0.73           C  
ATOM   1786  C   ASN B 247      80.782  90.264  73.103  1.00  0.73           C  
ATOM   1787  O   ASN B 247      80.161  90.174  72.051  1.00  0.73           O  
ATOM   1788  CB  ASN B 247      82.801  91.686  72.499  1.00  0.73           C  
ATOM   1789  CG  ASN B 247      83.246  93.144  72.545  1.00  0.73           C  
ATOM   1790  OD1 ASN B 247      82.595  94.007  73.130  1.00  0.73           O  
ATOM   1791  ND2 ASN B 247      84.383  93.446  71.887  1.00  0.73           N  
ATOM   1792  N   ALA B 248      80.694  89.318  74.057  1.00  0.75           N  
ATOM   1793  CA  ALA B 248      79.699  88.266  74.087  1.00  0.75           C  
ATOM   1794  C   ALA B 248      78.261  88.801  74.112  1.00  0.75           C  
ATOM   1795  O   ALA B 248      77.361  88.221  73.517  1.00  0.75           O  
ATOM   1796  CB  ALA B 248      79.958  87.370  75.314  1.00  0.75           C  
ATOM   1797  N   LEU B 249      77.998  89.959  74.761  1.00  0.76           N  
ATOM   1798  CA  LEU B 249      76.717  90.645  74.678  1.00  0.76           C  
ATOM   1799  C   LEU B 249      76.392  91.090  73.253  1.00  0.76           C  
ATOM   1800  O   LEU B 249      75.287  90.876  72.762  1.00  0.76           O  
ATOM   1801  CB  LEU B 249      76.688  91.879  75.619  1.00  0.76           C  
ATOM   1802  CG  LEU B 249      76.772  91.524  77.120  1.00  0.76           C  
ATOM   1803  CD1 LEU B 249      77.318  92.686  77.963  1.00  0.76           C  
ATOM   1804  CD2 LEU B 249      75.391  91.113  77.632  1.00  0.76           C  
ATOM   1805  N   LEU B 250      77.376  91.657  72.518  1.00  0.75           N  
ATOM   1806  CA  LEU B 250      77.236  91.972  71.102  1.00  0.75           C  
ATOM   1807  C   LEU B 250      76.999  90.731  70.250  1.00  0.75           C  
ATOM   1808  O   LEU B 250      76.106  90.715  69.409  1.00  0.75           O  
ATOM   1809  CB  LEU B 250      78.468  92.731  70.542  1.00  0.75           C  
ATOM   1810  CG  LEU B 250      78.756  94.103  71.186  1.00  0.75           C  
ATOM   1811  CD1 LEU B 250      80.049  94.689  70.597  1.00  0.75           C  
ATOM   1812  CD2 LEU B 250      77.595  95.091  70.988  1.00  0.75           C  
ATOM   1813  N   ASP B 251      77.746  89.638  70.497  1.00  0.72           N  
ATOM   1814  CA  ASP B 251      77.600  88.353  69.834  1.00  0.72           C  
ATOM   1815  C   ASP B 251      76.199  87.750  70.023  1.00  0.72           C  
ATOM   1816  O   ASP B 251      75.544  87.331  69.068  1.00  0.72           O  
ATOM   1817  CB  ASP B 251      78.711  87.437  70.402  1.00  0.72           C  
ATOM   1818  CG  ASP B 251      78.974  86.239  69.527  1.00  0.72           C  
ATOM   1819  OD1 ASP B 251      79.236  86.412  68.314  1.00  0.72           O  
ATOM   1820  OD2 ASP B 251      78.899  85.101  70.061  1.00  0.72           O  
ATOM   1821  N   THR B 252      75.663  87.801  71.263  1.00  0.71           N  
ATOM   1822  CA  THR B 252      74.273  87.482  71.607  1.00  0.71           C  
ATOM   1823  C   THR B 252      73.282  88.345  70.868  1.00  0.71           C  
ATOM   1824  O   THR B 252      72.300  87.853  70.310  1.00  0.71           O  
ATOM   1825  CB  THR B 252      74.005  87.655  73.101  1.00  0.71           C  
ATOM   1826  OG1 THR B 252      74.641  86.604  73.803  1.00  0.71           O  
ATOM   1827  CG2 THR B 252      72.517  87.591  73.489  1.00  0.71           C  
ATOM   1828  N   TRP B 253      73.525  89.666  70.790  1.00  0.67           N  
ATOM   1829  CA  TRP B 253      72.687  90.566  70.023  1.00  0.67           C  
ATOM   1830  C   TRP B 253      72.613  90.249  68.533  1.00  0.67           C  
ATOM   1831  O   TRP B 253      71.524  90.299  67.957  1.00  0.67           O  
ATOM   1832  CB  TRP B 253      73.090  92.052  70.222  1.00  0.67           C  
ATOM   1833  CG  TRP B 253      72.386  92.694  71.404  1.00  0.67           C  
ATOM   1834  CD1 TRP B 253      72.850  92.979  72.657  1.00  0.67           C  
ATOM   1835  CD2 TRP B 253      70.996  93.053  71.385  1.00  0.67           C  
ATOM   1836  NE1 TRP B 253      71.829  93.467  73.436  1.00  0.67           N  
ATOM   1837  CE2 TRP B 253      70.680  93.530  72.683  1.00  0.67           C  
ATOM   1838  CE3 TRP B 253      70.026  92.995  70.386  1.00  0.67           C  
ATOM   1839  CZ2 TRP B 253      69.394  93.943  72.990  1.00  0.67           C  
ATOM   1840  CZ3 TRP B 253      68.728  93.421  70.699  1.00  0.67           C  
ATOM   1841  CH2 TRP B 253      68.415  93.890  71.985  1.00  0.67           C  
ATOM   1842  N   ILE B 254      73.733  89.912  67.857  1.00  0.66           N  
ATOM   1843  CA  ILE B 254      73.670  89.607  66.430  1.00  0.66           C  
ATOM   1844  C   ILE B 254      73.195  88.182  66.162  1.00  0.66           C  
ATOM   1845  O   ILE B 254      72.289  87.970  65.359  1.00  0.66           O  
ATOM   1846  CB  ILE B 254      74.942  89.872  65.624  1.00  0.66           C  
ATOM   1847  CG1 ILE B 254      75.891  90.951  66.187  1.00  0.66           C  
ATOM   1848  CG2 ILE B 254      74.531  90.214  64.176  1.00  0.66           C  
ATOM   1849  CD1 ILE B 254      75.323  92.362  66.359  1.00  0.66           C  
ATOM   1850  N   ARG B 255      73.764  87.167  66.850  1.00  0.62           N  
ATOM   1851  CA  ARG B 255      73.500  85.767  66.543  1.00  0.62           C  
ATOM   1852  C   ARG B 255      72.204  85.224  67.113  1.00  0.62           C  
ATOM   1853  O   ARG B 255      71.701  84.213  66.630  1.00  0.62           O  
ATOM   1854  CB  ARG B 255      74.606  84.860  67.132  1.00  0.62           C  
ATOM   1855  CG  ARG B 255      75.994  85.061  66.524  1.00  0.62           C  
ATOM   1856  CD  ARG B 255      77.129  84.471  67.369  1.00  0.62           C  
ATOM   1857  NE  ARG B 255      77.061  82.978  67.321  1.00  0.62           N  
ATOM   1858  CZ  ARG B 255      77.738  82.203  68.177  1.00  0.62           C  
ATOM   1859  NH1 ARG B 255      77.693  80.879  68.054  1.00  0.62           N  
ATOM   1860  NH2 ARG B 255      78.476  82.687  69.165  1.00  0.62           N  
ATOM   1861  N   LYS B 256      71.663  85.875  68.164  1.00  0.66           N  
ATOM   1862  CA  LYS B 256      70.499  85.440  68.928  1.00  0.66           C  
ATOM   1863  C   LYS B 256      70.757  84.170  69.734  1.00  0.66           C  
ATOM   1864  O   LYS B 256      69.914  83.283  69.833  1.00  0.66           O  
ATOM   1865  CB  LYS B 256      69.192  85.322  68.091  1.00  0.66           C  
ATOM   1866  CG  LYS B 256      68.936  86.471  67.095  1.00  0.66           C  
ATOM   1867  CD  LYS B 256      68.942  87.877  67.717  1.00  0.66           C  
ATOM   1868  CE  LYS B 256      68.706  88.969  66.671  1.00  0.66           C  
ATOM   1869  NZ  LYS B 256      68.931  90.292  67.282  1.00  0.66           N  
ATOM   1870  N   VAL B 257      71.949  84.075  70.354  1.00  0.70           N  
ATOM   1871  CA  VAL B 257      72.380  82.908  71.104  1.00  0.70           C  
ATOM   1872  C   VAL B 257      72.264  83.132  72.599  1.00  0.70           C  
ATOM   1873  O   VAL B 257      72.184  84.256  73.091  1.00  0.70           O  
ATOM   1874  CB  VAL B 257      73.809  82.477  70.768  1.00  0.70           C  
ATOM   1875  CG1 VAL B 257      73.832  81.916  69.334  1.00  0.70           C  
ATOM   1876  CG2 VAL B 257      74.810  83.638  70.945  1.00  0.70           C  
ATOM   1877  N   SER B 258      72.245  82.038  73.383  1.00  0.73           N  
ATOM   1878  CA  SER B 258      72.225  82.111  74.835  1.00  0.73           C  
ATOM   1879  C   SER B 258      73.638  82.325  75.371  1.00  0.73           C  
ATOM   1880  O   SER B 258      74.591  81.937  74.689  1.00  0.73           O  
ATOM   1881  CB  SER B 258      71.621  80.834  75.476  1.00  0.73           C  
ATOM   1882  OG  SER B 258      70.214  80.793  75.245  1.00  0.73           O  
ATOM   1883  N   PRO B 259      73.835  82.918  76.562  1.00  0.76           N  
ATOM   1884  CA  PRO B 259      75.130  83.321  77.120  1.00  0.76           C  
ATOM   1885  C   PRO B 259      76.339  82.449  76.876  1.00  0.76           C  
ATOM   1886  O   PRO B 259      77.378  82.953  76.462  1.00  0.76           O  
ATOM   1887  CB  PRO B 259      74.816  83.458  78.611  1.00  0.76           C  
ATOM   1888  CG  PRO B 259      73.432  84.101  78.593  1.00  0.76           C  
ATOM   1889  CD  PRO B 259      72.744  83.374  77.436  1.00  0.76           C  
ATOM   1890  N   ASP B 260      76.225  81.140  77.117  1.00  0.71           N  
ATOM   1891  CA  ASP B 260      77.332  80.214  77.093  1.00  0.71           C  
ATOM   1892  C   ASP B 260      77.775  79.815  75.691  1.00  0.71           C  
ATOM   1893  O   ASP B 260      78.830  79.211  75.502  1.00  0.71           O  
ATOM   1894  CB  ASP B 260      76.938  78.992  77.949  1.00  0.71           C  
ATOM   1895  CG  ASP B 260      76.486  79.535  79.293  1.00  0.71           C  
ATOM   1896  OD1 ASP B 260      77.363  80.005  80.065  1.00  0.71           O  
ATOM   1897  OD2 ASP B 260      75.249  79.576  79.500  1.00  0.71           O  
ATOM   1898  N   GLN B 261      76.990  80.173  74.652  1.00  0.67           N  
ATOM   1899  CA  GLN B 261      77.409  80.006  73.273  1.00  0.67           C  
ATOM   1900  C   GLN B 261      77.930  81.316  72.695  1.00  0.67           C  
ATOM   1901  O   GLN B 261      78.408  81.352  71.559  1.00  0.67           O  
ATOM   1902  CB  GLN B 261      76.242  79.535  72.366  1.00  0.67           C  
ATOM   1903  CG  GLN B 261      75.563  78.219  72.813  1.00  0.67           C  
ATOM   1904  CD  GLN B 261      74.318  78.485  73.662  1.00  0.67           C  
ATOM   1905  OE1 GLN B 261      73.347  79.079  73.190  1.00  0.67           O  
ATOM   1906  NE2 GLN B 261      74.327  78.023  74.933  1.00  0.67           N  
ATOM   1907  N   ALA B 262      77.870  82.418  73.470  1.00  0.74           N  
ATOM   1908  CA  ALA B 262      78.220  83.749  73.028  1.00  0.74           C  
ATOM   1909  C   ALA B 262      79.675  84.070  73.325  1.00  0.74           C  
ATOM   1910  O   ALA B 262      80.197  83.764  74.395  1.00  0.74           O  
ATOM   1911  CB  ALA B 262      77.316  84.780  73.718  1.00  0.74           C  
ATOM   1912  N   GLN B 263      80.398  84.661  72.359  1.00  0.72           N  
ATOM   1913  CA  GLN B 263      81.838  84.816  72.445  1.00  0.72           C  
ATOM   1914  C   GLN B 263      82.320  86.252  72.310  1.00  0.72           C  
ATOM   1915  O   GLN B 263      81.802  87.060  71.543  1.00  0.72           O  
ATOM   1916  CB  GLN B 263      82.526  83.949  71.364  1.00  0.72           C  
ATOM   1917  CG  GLN B 263      82.268  82.432  71.533  1.00  0.72           C  
ATOM   1918  CD  GLN B 263      82.865  81.911  72.840  1.00  0.72           C  
ATOM   1919  OE1 GLN B 263      84.090  81.850  72.983  1.00  0.72           O  
ATOM   1920  NE2 GLN B 263      82.014  81.516  73.811  1.00  0.72           N  
ATOM   1921  N   GLY B 264      83.363  86.614  73.088  1.00  0.74           N  
ATOM   1922  CA  GLY B 264      84.148  87.825  72.884  1.00  0.74           C  
ATOM   1923  C   GLY B 264      85.149  87.697  71.768  1.00  0.74           C  
ATOM   1924  O   GLY B 264      85.155  86.746  70.993  1.00  0.74           O  
ATOM   1925  N   GLY B 265      86.062  88.679  71.678  1.00  0.65           N  
ATOM   1926  CA  GLY B 265      87.114  88.660  70.667  1.00  0.65           C  
ATOM   1927  C   GLY B 265      88.294  87.815  71.059  1.00  0.65           C  
ATOM   1928  O   GLY B 265      88.174  86.793  71.737  1.00  0.65           O  
ATOM   1929  N   ARG B 266      89.500  88.248  70.656  1.00  0.73           N  
ATOM   1930  CA  ARG B 266      90.711  87.515  70.980  1.00  0.73           C  
ATOM   1931  C   ARG B 266      91.827  88.370  71.551  1.00  0.73           C  
ATOM   1932  O   ARG B 266      92.204  89.386  70.966  1.00  0.73           O  
ATOM   1933  CB  ARG B 266      91.230  86.767  69.737  1.00  0.73           C  
ATOM   1934  CG  ARG B 266      90.199  85.749  69.209  1.00  0.73           C  
ATOM   1935  CD  ARG B 266      90.789  84.689  68.291  1.00  0.73           C  
ATOM   1936  NE  ARG B 266      91.649  83.778  69.109  1.00  0.73           N  
ATOM   1937  CZ  ARG B 266      92.308  82.764  68.543  1.00  0.73           C  
ATOM   1938  NH1 ARG B 266      93.145  81.995  69.229  1.00  0.73           N  
ATOM   1939  NH2 ARG B 266      92.175  82.499  67.254  1.00  0.73           N  
ATOM   1940  N   TYR B 267      92.362  87.958  72.740  1.00  0.77           N  
ATOM   1941  CA  TYR B 267      93.380  88.676  73.505  1.00  0.77           C  
ATOM   1942  C   TYR B 267      94.692  88.689  72.779  1.00  0.77           C  
ATOM   1943  O   TYR B 267      95.386  87.677  72.728  1.00  0.77           O  
ATOM   1944  CB  TYR B 267      93.636  88.078  74.938  1.00  0.77           C  
ATOM   1945  CG  TYR B 267      94.588  88.865  75.840  1.00  0.77           C  
ATOM   1946  CD1 TYR B 267      95.087  90.161  75.579  1.00  0.77           C  
ATOM   1947  CD2 TYR B 267      95.134  88.161  76.922  1.00  0.77           C  
ATOM   1948  CE1 TYR B 267      96.221  90.640  76.262  1.00  0.77           C  
ATOM   1949  CE2 TYR B 267      96.289  88.616  77.574  1.00  0.77           C  
ATOM   1950  CZ  TYR B 267      96.860  89.839  77.217  1.00  0.77           C  
ATOM   1951  OH  TYR B 267      98.098  90.230  77.779  1.00  0.77           O  
ATOM   1952  N   TRP B 268      95.069  89.853  72.239  1.00  0.78           N  
ATOM   1953  CA  TRP B 268      96.364  90.032  71.642  1.00  0.78           C  
ATOM   1954  C   TRP B 268      97.487  90.211  72.654  1.00  0.78           C  
ATOM   1955  O   TRP B 268      97.551  91.194  73.390  1.00  0.78           O  
ATOM   1956  CB  TRP B 268      96.296  91.218  70.653  1.00  0.78           C  
ATOM   1957  CG  TRP B 268      96.010  90.796  69.229  1.00  0.78           C  
ATOM   1958  CD1 TRP B 268      95.502  89.610  68.789  1.00  0.78           C  
ATOM   1959  CD2 TRP B 268      96.426  91.524  68.066  1.00  0.78           C  
ATOM   1960  NE1 TRP B 268      95.628  89.527  67.430  1.00  0.78           N  
ATOM   1961  CE2 TRP B 268      96.167  90.688  66.950  1.00  0.78           C  
ATOM   1962  CE3 TRP B 268      97.025  92.766  67.903  1.00  0.78           C  
ATOM   1963  CZ2 TRP B 268      96.464  91.104  65.666  1.00  0.78           C  
ATOM   1964  CZ3 TRP B 268      97.385  93.155  66.608  1.00  0.78           C  
ATOM   1965  CH2 TRP B 268      97.090  92.346  65.498  1.00  0.78           C  
ATOM   1966  N   SER B 269      98.394  89.218  72.666  1.00  0.83           N  
ATOM   1967  CA  SER B 269      99.629  89.098  73.428  1.00  0.83           C  
ATOM   1968  C   SER B 269     100.565  90.299  73.519  1.00  0.83           C  
ATOM   1969  O   SER B 269     100.487  91.301  72.805  1.00  0.83           O  
ATOM   1970  CB  SER B 269     100.464  87.916  72.888  1.00  0.83           C  
ATOM   1971  OG  SER B 269     100.786  88.147  71.518  1.00  0.83           O  
ATOM   1972  N   ASN B 270     101.536  90.205  74.443  1.00  0.83           N  
ATOM   1973  CA  ASN B 270     102.469  91.265  74.717  1.00  0.83           C  
ATOM   1974  C   ASN B 270     103.881  90.735  74.819  1.00  0.83           C  
ATOM   1975  O   ASN B 270     104.760  91.130  74.055  1.00  0.83           O  
ATOM   1976  CB  ASN B 270     102.087  91.906  76.067  1.00  0.83           C  
ATOM   1977  CG  ASN B 270     100.886  92.807  75.860  1.00  0.83           C  
ATOM   1978  OD1 ASN B 270     101.049  93.916  75.334  1.00  0.83           O  
ATOM   1979  ND2 ASN B 270      99.681  92.376  76.275  1.00  0.83           N  
ATOM   1980  N   TYR B 271     104.123  89.829  75.780  1.00  0.83           N  
ATOM   1981  CA  TYR B 271     105.432  89.317  76.141  1.00  0.83           C  
ATOM   1982  C   TYR B 271     106.051  88.503  75.019  1.00  0.83           C  
ATOM   1983  O   TYR B 271     107.185  88.723  74.596  1.00  0.83           O  
ATOM   1984  CB  TYR B 271     105.209  88.443  77.408  1.00  0.83           C  
ATOM   1985  CG  TYR B 271     106.438  87.930  78.117  1.00  0.83           C  
ATOM   1986  CD1 TYR B 271     107.602  88.699  78.301  1.00  0.83           C  
ATOM   1987  CD2 TYR B 271     106.366  86.664  78.721  1.00  0.83           C  
ATOM   1988  CE1 TYR B 271     108.654  88.214  79.097  1.00  0.83           C  
ATOM   1989  CE2 TYR B 271     107.423  86.172  79.493  1.00  0.83           C  
ATOM   1990  CZ  TYR B 271     108.564  86.949  79.690  1.00  0.83           C  
ATOM   1991  OH  TYR B 271     109.626  86.415  80.449  1.00  0.83           O  
ATOM   1992  N   THR B 272     105.264  87.577  74.455  1.00  0.87           N  
ATOM   1993  CA  THR B 272     105.653  86.772  73.310  1.00  0.87           C  
ATOM   1994  C   THR B 272     105.746  87.583  72.033  1.00  0.87           C  
ATOM   1995  O   THR B 272     106.703  87.478  71.267  1.00  0.87           O  
ATOM   1996  CB  THR B 272     104.730  85.586  73.161  1.00  0.87           C  
ATOM   1997  OG1 THR B 272     103.371  85.984  73.234  1.00  0.87           O  
ATOM   1998  CG2 THR B 272     104.968  84.681  74.371  1.00  0.87           C  
ATOM   1999  N   TRP B 273     104.791  88.507  71.812  1.00  0.84           N  
ATOM   2000  CA  TRP B 273     104.797  89.401  70.674  1.00  0.84           C  
ATOM   2001  C   TRP B 273     106.051  90.273  70.597  1.00  0.84           C  
ATOM   2002  O   TRP B 273     106.665  90.421  69.541  1.00  0.84           O  
ATOM   2003  CB  TRP B 273     103.541  90.315  70.727  1.00  0.84           C  
ATOM   2004  CG  TRP B 273     103.606  91.581  69.880  1.00  0.84           C  
ATOM   2005  CD1 TRP B 273     103.798  92.852  70.329  1.00  0.84           C  
ATOM   2006  CD2 TRP B 273     103.815  91.620  68.462  1.00  0.84           C  
ATOM   2007  NE1 TRP B 273     103.935  93.727  69.268  1.00  0.84           N  
ATOM   2008  CE2 TRP B 273     103.967  92.979  68.109  1.00  0.84           C  
ATOM   2009  CE3 TRP B 273     103.911  90.611  67.510  1.00  0.84           C  
ATOM   2010  CZ2 TRP B 273     104.173  93.351  66.790  1.00  0.84           C  
ATOM   2011  CZ3 TRP B 273     104.168  90.986  66.188  1.00  0.84           C  
ATOM   2012  CH2 TRP B 273     104.287  92.337  65.826  1.00  0.84           C  
ATOM   2013  N   HIS B 274     106.495  90.877  71.715  1.00  0.83           N  
ATOM   2014  CA  HIS B 274     107.664  91.740  71.693  1.00  0.83           C  
ATOM   2015  C   HIS B 274     108.958  90.966  71.465  1.00  0.83           C  
ATOM   2016  O   HIS B 274     109.928  91.511  70.934  1.00  0.83           O  
ATOM   2017  CB  HIS B 274     107.732  92.639  72.951  1.00  0.83           C  
ATOM   2018  CG  HIS B 274     106.788  93.815  72.880  1.00  0.83           C  
ATOM   2019  ND1 HIS B 274     106.468  94.496  74.035  1.00  0.83           N  
ATOM   2020  CD2 HIS B 274     106.245  94.457  71.807  1.00  0.83           C  
ATOM   2021  CE1 HIS B 274     105.742  95.524  73.658  1.00  0.83           C  
ATOM   2022  NE2 HIS B 274     105.572  95.552  72.314  1.00  0.83           N  
ATOM   2023  N   GLY B 275     108.954  89.644  71.724  1.00  0.89           N  
ATOM   2024  CA  GLY B 275     110.120  88.775  71.615  1.00  0.89           C  
ATOM   2025  C   GLY B 275     110.857  88.725  72.918  1.00  0.89           C  
ATOM   2026  O   GLY B 275     112.060  88.487  72.980  1.00  0.89           O  
ATOM   2027  N   ASP B 276     110.128  88.984  74.004  1.00  0.86           N  
ATOM   2028  CA  ASP B 276     110.692  89.290  75.286  1.00  0.86           C  
ATOM   2029  C   ASP B 276     110.535  88.088  76.242  1.00  0.86           C  
ATOM   2030  O   ASP B 276     111.177  88.041  77.290  1.00  0.86           O  
ATOM   2031  CB  ASP B 276     109.968  90.593  75.758  1.00  0.86           C  
ATOM   2032  CG  ASP B 276     110.735  91.860  75.415  1.00  0.86           C  
ATOM   2033  OD1 ASP B 276     111.060  92.108  74.225  1.00  0.86           O  
ATOM   2034  OD2 ASP B 276     111.044  92.649  76.349  1.00  0.86           O  
ATOM   2035  N   GLN B 277     109.743  87.041  75.878  1.00  0.84           N  
ATOM   2036  CA  GLN B 277     109.705  85.749  76.573  1.00  0.84           C  
ATOM   2037  C   GLN B 277     111.015  84.970  76.421  1.00  0.84           C  
ATOM   2038  O   GLN B 277     111.739  85.113  75.442  1.00  0.84           O  
ATOM   2039  CB  GLN B 277     108.472  84.866  76.156  1.00  0.84           C  
ATOM   2040  CG  GLN B 277     108.363  83.471  76.845  1.00  0.84           C  
ATOM   2041  CD  GLN B 277     107.229  82.568  76.346  1.00  0.84           C  
ATOM   2042  OE1 GLN B 277     106.398  82.077  77.107  1.00  0.84           O  
ATOM   2043  NE2 GLN B 277     107.218  82.277  75.023  1.00  0.84           N  
ATOM   2044  N   ASN B 278     111.368  84.095  77.389  1.00  0.86           N  
ATOM   2045  CA  ASN B 278     112.361  83.061  77.164  1.00  0.86           C  
ATOM   2046  C   ASN B 278     111.659  81.710  76.939  1.00  0.86           C  
ATOM   2047  O   ASN B 278     111.194  81.118  77.917  1.00  0.86           O  
ATOM   2048  CB  ASN B 278     113.295  82.994  78.389  1.00  0.86           C  
ATOM   2049  CG  ASN B 278     114.556  82.224  78.053  1.00  0.86           C  
ATOM   2050  OD1 ASN B 278     114.658  81.576  77.013  1.00  0.86           O  
ATOM   2051  ND2 ASN B 278     115.551  82.310  78.963  1.00  0.86           N  
ATOM   2052  N   PRO B 279     111.540  81.148  75.727  1.00  0.84           N  
ATOM   2053  CA  PRO B 279     110.642  80.017  75.474  1.00  0.84           C  
ATOM   2054  C   PRO B 279     111.174  78.731  76.040  1.00  0.84           C  
ATOM   2055  O   PRO B 279     110.435  77.761  76.149  1.00  0.84           O  
ATOM   2056  CB  PRO B 279     110.555  79.928  73.943  1.00  0.84           C  
ATOM   2057  CG  PRO B 279     110.832  81.357  73.502  1.00  0.84           C  
ATOM   2058  CD  PRO B 279     111.914  81.806  74.475  1.00  0.84           C  
ATOM   2059  N   ALA B 280     112.463  78.699  76.413  1.00  0.88           N  
ATOM   2060  CA  ALA B 280     113.070  77.579  77.088  1.00  0.88           C  
ATOM   2061  C   ALA B 280     112.483  77.321  78.466  1.00  0.88           C  
ATOM   2062  O   ALA B 280     112.433  76.180  78.914  1.00  0.88           O  
ATOM   2063  CB  ALA B 280     114.576  77.811  77.222  1.00  0.88           C  
ATOM   2064  N   HIS B 281     112.026  78.375  79.174  1.00  0.82           N  
ATOM   2065  CA  HIS B 281     111.519  78.276  80.535  1.00  0.82           C  
ATOM   2066  C   HIS B 281     110.285  77.388  80.719  1.00  0.82           C  
ATOM   2067  O   HIS B 281     110.322  76.577  81.646  1.00  0.82           O  
ATOM   2068  CB  HIS B 281     111.383  79.675  81.188  1.00  0.82           C  
ATOM   2069  CG  HIS B 281     112.725  80.312  81.427  1.00  0.82           C  
ATOM   2070  ND1 HIS B 281     112.811  81.602  81.924  1.00  0.82           N  
ATOM   2071  CD2 HIS B 281     113.958  79.744  81.402  1.00  0.82           C  
ATOM   2072  CE1 HIS B 281     114.091  81.784  82.196  1.00  0.82           C  
ATOM   2073  NE2 HIS B 281     114.824  80.688  81.902  1.00  0.82           N  
ATOM   2074  N   PRO B 282     109.226  77.382  79.906  1.00  0.86           N  
ATOM   2075  CA  PRO B 282     108.249  76.294  79.862  1.00  0.86           C  
ATOM   2076  C   PRO B 282     108.814  74.883  79.735  1.00  0.86           C  
ATOM   2077  O   PRO B 282     108.419  74.013  80.504  1.00  0.86           O  
ATOM   2078  CB  PRO B 282     107.313  76.686  78.711  1.00  0.86           C  
ATOM   2079  CG  PRO B 282     107.320  78.216  78.771  1.00  0.86           C  
ATOM   2080  CD  PRO B 282     108.773  78.539  79.131  1.00  0.86           C  
ATOM   2081  N   PHE B 283     109.747  74.621  78.801  1.00  0.87           N  
ATOM   2082  CA  PHE B 283     110.373  73.314  78.644  1.00  0.87           C  
ATOM   2083  C   PHE B 283     111.267  72.893  79.812  1.00  0.87           C  
ATOM   2084  O   PHE B 283     111.240  71.742  80.246  1.00  0.87           O  
ATOM   2085  CB  PHE B 283     111.244  73.278  77.358  1.00  0.87           C  
ATOM   2086  CG  PHE B 283     110.395  73.395  76.124  1.00  0.87           C  
ATOM   2087  CD1 PHE B 283     109.650  72.300  75.656  1.00  0.87           C  
ATOM   2088  CD2 PHE B 283     110.343  74.600  75.410  1.00  0.87           C  
ATOM   2089  CE1 PHE B 283     108.879  72.404  74.491  1.00  0.87           C  
ATOM   2090  CE2 PHE B 283     109.548  74.722  74.263  1.00  0.87           C  
ATOM   2091  CZ  PHE B 283     108.820  73.619  73.802  1.00  0.87           C  
ATOM   2092  N   TRP B 284     112.110  73.818  80.311  1.00  0.85           N  
ATOM   2093  CA  TRP B 284     113.068  73.584  81.376  1.00  0.85           C  
ATOM   2094  C   TRP B 284     112.454  73.489  82.767  1.00  0.85           C  
ATOM   2095  O   TRP B 284     112.813  72.607  83.545  1.00  0.85           O  
ATOM   2096  CB  TRP B 284     114.161  74.696  81.356  1.00  0.85           C  
ATOM   2097  CG  TRP B 284     115.209  74.616  82.465  1.00  0.85           C  
ATOM   2098  CD1 TRP B 284     115.991  73.554  82.828  1.00  0.85           C  
ATOM   2099  CD2 TRP B 284     115.452  75.651  83.438  1.00  0.85           C  
ATOM   2100  NE1 TRP B 284     116.700  73.855  83.972  1.00  0.85           N  
ATOM   2101  CE2 TRP B 284     116.375  75.130  84.371  1.00  0.85           C  
ATOM   2102  CE3 TRP B 284     114.949  76.944  83.574  1.00  0.85           C  
ATOM   2103  CZ2 TRP B 284     116.802  75.888  85.452  1.00  0.85           C  
ATOM   2104  CZ3 TRP B 284     115.396  77.717  84.657  1.00  0.85           C  
ATOM   2105  CH2 TRP B 284     116.304  77.193  85.589  1.00  0.85           C  
ATOM   2106  N   SER B 285     111.528  74.400  83.125  1.00  0.86           N  
ATOM   2107  CA  SER B 285     111.087  74.541  84.510  1.00  0.86           C  
ATOM   2108  C   SER B 285     109.598  74.828  84.631  1.00  0.86           C  
ATOM   2109  O   SER B 285     109.058  74.926  85.732  1.00  0.86           O  
ATOM   2110  CB  SER B 285     111.893  75.631  85.256  1.00  0.86           C  
ATOM   2111  OG  SER B 285     111.845  76.888  84.579  1.00  0.86           O  
ATOM   2112  N   GLY B 286     108.864  74.876  83.497  1.00  0.83           N  
ATOM   2113  CA  GLY B 286     107.405  74.939  83.458  1.00  0.83           C  
ATOM   2114  C   GLY B 286     106.802  76.295  83.685  1.00  0.83           C  
ATOM   2115  O   GLY B 286     105.582  76.428  83.772  1.00  0.83           O  
ATOM   2116  N   VAL B 287     107.634  77.342  83.796  1.00  0.85           N  
ATOM   2117  CA  VAL B 287     107.215  78.662  84.234  1.00  0.85           C  
ATOM   2118  C   VAL B 287     107.412  79.708  83.145  1.00  0.85           C  
ATOM   2119  O   VAL B 287     108.273  79.593  82.277  1.00  0.85           O  
ATOM   2120  CB  VAL B 287     107.921  79.037  85.540  1.00  0.85           C  
ATOM   2121  CG1 VAL B 287     109.403  79.396  85.319  1.00  0.85           C  
ATOM   2122  CG2 VAL B 287     107.179  80.160  86.293  1.00  0.85           C  
ATOM   2123  N   GLN B 288     106.581  80.771  83.167  1.00  0.82           N  
ATOM   2124  CA  GLN B 288     106.522  81.854  82.196  1.00  0.82           C  
ATOM   2125  C   GLN B 288     107.828  82.620  82.022  1.00  0.82           C  
ATOM   2126  O   GLN B 288     108.217  83.045  80.935  1.00  0.82           O  
ATOM   2127  CB  GLN B 288     105.407  82.825  82.662  1.00  0.82           C  
ATOM   2128  CG  GLN B 288     105.040  83.915  81.634  1.00  0.82           C  
ATOM   2129  CD  GLN B 288     103.971  84.863  82.180  1.00  0.82           C  
ATOM   2130  OE1 GLN B 288     103.823  85.068  83.387  1.00  0.82           O  
ATOM   2131  NE2 GLN B 288     103.212  85.497  81.261  1.00  0.82           N  
ATOM   2132  N   GLY B 289     108.559  82.815  83.127  1.00  0.90           N  
ATOM   2133  CA  GLY B 289     109.896  83.358  83.064  1.00  0.90           C  
ATOM   2134  C   GLY B 289     110.530  83.214  84.405  1.00  0.90           C  
ATOM   2135  O   GLY B 289     109.913  83.520  85.422  1.00  0.90           O  
ATOM   2136  N   SER B 290     111.783  82.739  84.439  1.00  0.90           N  
ATOM   2137  CA  SER B 290     112.630  82.824  85.616  1.00  0.90           C  
ATOM   2138  C   SER B 290     113.237  84.208  85.678  1.00  0.90           C  
ATOM   2139  O   SER B 290     113.942  84.621  84.757  1.00  0.90           O  
ATOM   2140  CB  SER B 290     113.784  81.784  85.595  1.00  0.90           C  
ATOM   2141  OG  SER B 290     114.543  81.766  86.806  1.00  0.90           O  
ATOM   2142  N   ASP B 291     112.965  84.948  86.763  1.00  0.89           N  
ATOM   2143  CA  ASP B 291     113.540  86.244  87.008  1.00  0.89           C  
ATOM   2144  C   ASP B 291     113.570  86.464  88.509  1.00  0.89           C  
ATOM   2145  O   ASP B 291     112.876  85.789  89.268  1.00  0.89           O  
ATOM   2146  CB  ASP B 291     112.825  87.387  86.228  1.00  0.89           C  
ATOM   2147  CG  ASP B 291     111.356  87.578  86.531  1.00  0.89           C  
ATOM   2148  OD1 ASP B 291     110.818  87.093  87.561  1.00  0.89           O  
ATOM   2149  OD2 ASP B 291     110.682  88.277  85.741  1.00  0.89           O  
ATOM   2150  N   ILE B 292     114.398  87.412  88.969  1.00  0.88           N  
ATOM   2151  CA  ILE B 292     114.623  87.679  90.379  1.00  0.88           C  
ATOM   2152  C   ILE B 292     114.232  89.106  90.659  1.00  0.88           C  
ATOM   2153  O   ILE B 292     113.968  89.886  89.748  1.00  0.88           O  
ATOM   2154  CB  ILE B 292     116.080  87.458  90.817  1.00  0.88           C  
ATOM   2155  CG1 ILE B 292     117.096  88.249  89.963  1.00  0.88           C  
ATOM   2156  CG2 ILE B 292     116.347  85.953  90.721  1.00  0.88           C  
ATOM   2157  CD1 ILE B 292     118.572  88.047  90.331  1.00  0.88           C  
ATOM   2158  N   ASP B 293     114.194  89.515  91.935  1.00  0.89           N  
ATOM   2159  CA  ASP B 293     114.241  90.930  92.246  1.00  0.89           C  
ATOM   2160  C   ASP B 293     115.713  91.332  92.253  1.00  0.89           C  
ATOM   2161  O   ASP B 293     116.571  90.612  92.758  1.00  0.89           O  
ATOM   2162  CB  ASP B 293     113.563  91.257  93.589  1.00  0.89           C  
ATOM   2163  CG  ASP B 293     112.103  90.854  93.564  1.00  0.89           C  
ATOM   2164  OD1 ASP B 293     111.450  90.864  92.485  1.00  0.89           O  
ATOM   2165  OD2 ASP B 293     111.614  90.483  94.656  1.00  0.89           O  
ATOM   2166  N   LEU B 294     116.077  92.473  91.635  1.00  0.89           N  
ATOM   2167  CA  LEU B 294     117.451  92.715  91.213  1.00  0.89           C  
ATOM   2168  C   LEU B 294     118.459  92.971  92.322  1.00  0.89           C  
ATOM   2169  O   LEU B 294     119.665  92.868  92.109  1.00  0.89           O  
ATOM   2170  CB  LEU B 294     117.523  93.807  90.116  1.00  0.89           C  
ATOM   2171  CG  LEU B 294     117.248  93.250  88.703  1.00  0.89           C  
ATOM   2172  CD1 LEU B 294     117.137  94.365  87.657  1.00  0.89           C  
ATOM   2173  CD2 LEU B 294     118.345  92.265  88.278  1.00  0.89           C  
ATOM   2174  N   SER B 295     117.993  93.203  93.560  1.00  0.89           N  
ATOM   2175  CA  SER B 295     118.824  93.225  94.755  1.00  0.89           C  
ATOM   2176  C   SER B 295     119.583  91.925  95.011  1.00  0.89           C  
ATOM   2177  O   SER B 295     120.737  91.946  95.440  1.00  0.89           O  
ATOM   2178  CB  SER B 295     117.994  93.593  96.012  1.00  0.89           C  
ATOM   2179  OG  SER B 295     116.859  92.733  96.155  1.00  0.89           O  
ATOM   2180  N   ASP B 296     118.961  90.769  94.694  1.00  0.89           N  
ATOM   2181  CA  ASP B 296     119.501  89.424  94.799  1.00  0.89           C  
ATOM   2182  C   ASP B 296     120.764  89.227  93.943  1.00  0.89           C  
ATOM   2183  O   ASP B 296     121.739  88.584  94.328  1.00  0.89           O  
ATOM   2184  CB  ASP B 296     118.351  88.464  94.396  1.00  0.89           C  
ATOM   2185  CG  ASP B 296     118.483  87.067  94.967  1.00  0.89           C  
ATOM   2186  OD1 ASP B 296     119.603  86.503  94.959  1.00  0.89           O  
ATOM   2187  OD2 ASP B 296     117.446  86.536  95.427  1.00  0.89           O  
ATOM   2188  N   MET B 297     120.819  89.880  92.760  1.00  0.87           N  
ATOM   2189  CA  MET B 297     121.943  89.830  91.833  1.00  0.87           C  
ATOM   2190  C   MET B 297     123.273  90.281  92.446  1.00  0.87           C  
ATOM   2191  O   MET B 297     124.349  89.824  92.064  1.00  0.87           O  
ATOM   2192  CB  MET B 297     121.624  90.684  90.576  1.00  0.87           C  
ATOM   2193  CG  MET B 297     122.657  90.567  89.439  1.00  0.87           C  
ATOM   2194  SD  MET B 297     122.332  91.657  88.023  1.00  0.87           S  
ATOM   2195  CE  MET B 297     121.171  90.564  87.165  1.00  0.87           C  
ATOM   2196  N   ARG B 298     123.234  91.170  93.459  1.00  0.83           N  
ATOM   2197  CA  ARG B 298     124.424  91.645  94.138  1.00  0.83           C  
ATOM   2198  C   ARG B 298     125.032  90.608  95.093  1.00  0.83           C  
ATOM   2199  O   ARG B 298     126.180  90.724  95.535  1.00  0.83           O  
ATOM   2200  CB  ARG B 298     124.102  92.975  94.863  1.00  0.83           C  
ATOM   2201  CG  ARG B 298     125.365  93.768  95.240  1.00  0.83           C  
ATOM   2202  CD  ARG B 298     125.151  95.256  95.532  1.00  0.83           C  
ATOM   2203  NE  ARG B 298     124.490  95.410  96.866  1.00  0.83           N  
ATOM   2204  CZ  ARG B 298     124.055  96.604  97.301  1.00  0.83           C  
ATOM   2205  NH1 ARG B 298     123.396  96.675  98.455  1.00  0.83           N  
ATOM   2206  NH2 ARG B 298     124.259  97.724  96.622  1.00  0.83           N  
ATOM   2207  N   PHE B 299     124.283  89.532  95.418  1.00  0.84           N  
ATOM   2208  CA  PHE B 299     124.799  88.395  96.158  1.00  0.84           C  
ATOM   2209  C   PHE B 299     125.617  87.442  95.287  1.00  0.84           C  
ATOM   2210  O   PHE B 299     126.456  86.703  95.804  1.00  0.84           O  
ATOM   2211  CB  PHE B 299     123.656  87.565  96.807  1.00  0.84           C  
ATOM   2212  CG  PHE B 299     122.794  88.354  97.762  1.00  0.84           C  
ATOM   2213  CD1 PHE B 299     123.334  89.238  98.715  1.00  0.84           C  
ATOM   2214  CD2 PHE B 299     121.403  88.153  97.745  1.00  0.84           C  
ATOM   2215  CE1 PHE B 299     122.501  89.912  99.619  1.00  0.84           C  
ATOM   2216  CE2 PHE B 299     120.566  88.832  98.638  1.00  0.84           C  
ATOM   2217  CZ  PHE B 299     121.115  89.713  99.577  1.00  0.84           C  
ATOM   2218  N   SER B 300     125.430  87.451  93.944  1.00  0.92           N  
ATOM   2219  CA  SER B 300     126.156  86.581  93.018  1.00  0.92           C  
ATOM   2220  C   SER B 300     127.658  86.743  93.078  1.00  0.92           C  
ATOM   2221  O   SER B 300     128.168  87.856  93.184  1.00  0.92           O  
ATOM   2222  CB  SER B 300     125.781  86.801  91.531  1.00  0.92           C  
ATOM   2223  OG  SER B 300     124.399  86.547  91.310  1.00  0.92           O  
ATOM   2224  N   LYS B 301     128.417  85.630  93.002  1.00  0.84           N  
ATOM   2225  CA  LYS B 301     129.868  85.687  92.997  1.00  0.84           C  
ATOM   2226  C   LYS B 301     130.451  85.313  91.650  1.00  0.84           C  
ATOM   2227  O   LYS B 301     131.601  85.631  91.358  1.00  0.84           O  
ATOM   2228  CB  LYS B 301     130.483  84.874  94.161  1.00  0.84           C  
ATOM   2229  CG  LYS B 301     130.051  85.370  95.557  1.00  0.84           C  
ATOM   2230  CD  LYS B 301     130.394  86.845  95.830  1.00  0.84           C  
ATOM   2231  CE  LYS B 301     129.757  87.392  97.106  1.00  0.84           C  
ATOM   2232  NZ  LYS B 301     129.728  88.868  97.048  1.00  0.84           N  
ATOM   2233  N   LEU B 302     129.638  84.733  90.751  1.00  0.85           N  
ATOM   2234  CA  LEU B 302     129.919  84.736  89.330  1.00  0.85           C  
ATOM   2235  C   LEU B 302     128.667  85.204  88.607  1.00  0.85           C  
ATOM   2236  O   LEU B 302     127.603  84.598  88.721  1.00  0.85           O  
ATOM   2237  CB  LEU B 302     130.346  83.341  88.820  1.00  0.85           C  
ATOM   2238  CG  LEU B 302     130.751  83.287  87.332  1.00  0.85           C  
ATOM   2239  CD1 LEU B 302     132.037  84.077  87.058  1.00  0.85           C  
ATOM   2240  CD2 LEU B 302     130.949  81.832  86.899  1.00  0.85           C  
ATOM   2241  N   ASN B 303     128.749  86.318  87.856  1.00  0.88           N  
ATOM   2242  CA  ASN B 303     127.617  86.922  87.176  1.00  0.88           C  
ATOM   2243  C   ASN B 303     127.866  86.842  85.677  1.00  0.88           C  
ATOM   2244  O   ASN B 303     128.695  87.567  85.132  1.00  0.88           O  
ATOM   2245  CB  ASN B 303     127.506  88.407  87.639  1.00  0.88           C  
ATOM   2246  CG  ASN B 303     126.229  89.125  87.199  1.00  0.88           C  
ATOM   2247  OD1 ASN B 303     125.801  89.118  86.040  1.00  0.88           O  
ATOM   2248  ND2 ASN B 303     125.596  89.838  88.159  1.00  0.88           N  
ATOM   2249  N   THR B 304     127.141  85.962  84.962  1.00  0.90           N  
ATOM   2250  CA  THR B 304     127.392  85.714  83.543  1.00  0.90           C  
ATOM   2251  C   THR B 304     126.305  86.339  82.707  1.00  0.90           C  
ATOM   2252  O   THR B 304     125.120  86.122  82.934  1.00  0.90           O  
ATOM   2253  CB  THR B 304     127.431  84.232  83.206  1.00  0.90           C  
ATOM   2254  OG1 THR B 304     128.427  83.586  83.986  1.00  0.90           O  
ATOM   2255  CG2 THR B 304     127.782  83.982  81.728  1.00  0.90           C  
ATOM   2256  N   SER B 305     126.681  87.155  81.708  1.00  0.92           N  
ATOM   2257  CA  SER B 305     125.759  87.882  80.849  1.00  0.92           C  
ATOM   2258  C   SER B 305     125.925  87.402  79.423  1.00  0.92           C  
ATOM   2259  O   SER B 305     126.937  87.718  78.812  1.00  0.92           O  
ATOM   2260  CB  SER B 305     126.122  89.405  80.876  1.00  0.92           C  
ATOM   2261  OG  SER B 305     124.983  90.263  81.021  1.00  0.92           O  
ATOM   2262  N   TRP B 306     124.963  86.655  78.831  1.00  0.87           N  
ATOM   2263  CA  TRP B 306     125.020  86.381  77.390  1.00  0.87           C  
ATOM   2264  C   TRP B 306     124.086  87.305  76.646  1.00  0.87           C  
ATOM   2265  O   TRP B 306     124.484  88.203  75.914  1.00  0.87           O  
ATOM   2266  CB  TRP B 306     124.749  84.899  76.971  1.00  0.87           C  
ATOM   2267  CG  TRP B 306     123.613  84.127  77.620  1.00  0.87           C  
ATOM   2268  CD1 TRP B 306     123.699  83.383  78.757  1.00  0.87           C  
ATOM   2269  CD2 TRP B 306     122.282  83.886  77.096  1.00  0.87           C  
ATOM   2270  NE1 TRP B 306     122.534  82.692  78.976  1.00  0.87           N  
ATOM   2271  CE2 TRP B 306     121.655  82.987  77.968  1.00  0.87           C  
ATOM   2272  CE3 TRP B 306     121.611  84.375  75.973  1.00  0.87           C  
ATOM   2273  CZ2 TRP B 306     120.351  82.551  77.761  1.00  0.87           C  
ATOM   2274  CZ3 TRP B 306     120.255  84.021  75.829  1.00  0.87           C  
ATOM   2275  CH2 TRP B 306     119.645  83.103  76.686  1.00  0.87           C  
ATOM   2276  N   GLY B 307     122.771  87.161  76.870  1.00  0.88           N  
ATOM   2277  CA  GLY B 307     121.788  87.846  76.045  1.00  0.88           C  
ATOM   2278  C   GLY B 307     121.437  89.229  76.510  1.00  0.88           C  
ATOM   2279  O   GLY B 307     120.400  89.756  76.118  1.00  0.88           O  
ATOM   2280  N   LYS B 308     122.237  89.843  77.400  1.00  0.92           N  
ATOM   2281  CA  LYS B 308     121.833  91.083  78.027  1.00  0.92           C  
ATOM   2282  C   LYS B 308     122.899  92.154  78.128  1.00  0.92           C  
ATOM   2283  O   LYS B 308     123.894  92.017  78.842  1.00  0.92           O  
ATOM   2284  CB  LYS B 308     121.267  90.813  79.447  1.00  0.92           C  
ATOM   2285  CG  LYS B 308     120.312  91.908  79.952  1.00  0.92           C  
ATOM   2286  CD  LYS B 308     118.974  91.912  79.182  1.00  0.92           C  
ATOM   2287  CE  LYS B 308     118.141  93.185  79.405  1.00  0.92           C  
ATOM   2288  NZ  LYS B 308     116.851  93.098  78.678  1.00  0.92           N  
ATOM   2289  N   ASN B 309     122.621  93.309  77.479  1.00  0.89           N  
ATOM   2290  CA  ASN B 309     123.228  94.584  77.789  1.00  0.89           C  
ATOM   2291  C   ASN B 309     122.391  95.218  78.902  1.00  0.89           C  
ATOM   2292  O   ASN B 309     121.401  95.919  78.678  1.00  0.89           O  
ATOM   2293  CB  ASN B 309     123.297  95.459  76.512  1.00  0.89           C  
ATOM   2294  CG  ASN B 309     124.057  96.771  76.712  1.00  0.89           C  
ATOM   2295  OD1 ASN B 309     124.469  97.158  77.808  1.00  0.89           O  
ATOM   2296  ND2 ASN B 309     124.219  97.494  75.581  1.00  0.89           N  
ATOM   2297  N   PHE B 310     122.780  94.898  80.147  1.00  0.88           N  
ATOM   2298  CA  PHE B 310     122.146  95.266  81.392  1.00  0.88           C  
ATOM   2299  C   PHE B 310     122.244  96.756  81.679  1.00  0.88           C  
ATOM   2300  O   PHE B 310     121.293  97.385  82.136  1.00  0.88           O  
ATOM   2301  CB  PHE B 310     122.829  94.426  82.503  1.00  0.88           C  
ATOM   2302  CG  PHE B 310     122.049  94.408  83.786  1.00  0.88           C  
ATOM   2303  CD1 PHE B 310     122.508  95.111  84.911  1.00  0.88           C  
ATOM   2304  CD2 PHE B 310     120.877  93.639  83.889  1.00  0.88           C  
ATOM   2305  CE1 PHE B 310     121.805  95.046  86.120  1.00  0.88           C  
ATOM   2306  CE2 PHE B 310     120.179  93.567  85.101  1.00  0.88           C  
ATOM   2307  CZ  PHE B 310     120.642  94.280  86.212  1.00  0.88           C  
ATOM   2308  N   VAL B 311     123.413  97.355  81.380  1.00  0.85           N  
ATOM   2309  CA  VAL B 311     123.736  98.746  81.658  1.00  0.85           C  
ATOM   2310  C   VAL B 311     122.811  99.727  80.961  1.00  0.85           C  
ATOM   2311  O   VAL B 311     122.347 100.696  81.558  1.00  0.85           O  
ATOM   2312  CB  VAL B 311     125.191  99.015  81.281  1.00  0.85           C  
ATOM   2313  CG1 VAL B 311     125.588 100.495  81.459  1.00  0.85           C  
ATOM   2314  CG2 VAL B 311     126.075  98.133  82.178  1.00  0.85           C  
ATOM   2315  N   GLU B 312     122.490  99.489  79.676  1.00  0.82           N  
ATOM   2316  CA  GLU B 312     121.505 100.291  78.979  1.00  0.82           C  
ATOM   2317  C   GLU B 312     120.066  99.997  79.375  1.00  0.82           C  
ATOM   2318  O   GLU B 312     119.267 100.896  79.624  1.00  0.82           O  
ATOM   2319  CB  GLU B 312     121.649 100.092  77.453  1.00  0.82           C  
ATOM   2320  CG  GLU B 312     123.001 100.621  76.930  1.00  0.82           C  
ATOM   2321  CD  GLU B 312     122.992 100.837  75.434  1.00  0.82           C  
ATOM   2322  OE1 GLU B 312     122.195 101.670  74.936  1.00  0.82           O  
ATOM   2323  OE2 GLU B 312     123.787 100.184  74.713  1.00  0.82           O  
ATOM   2324  N   ASN B 313     119.697  98.704  79.446  1.00  0.82           N  
ATOM   2325  CA  ASN B 313     118.301  98.306  79.366  1.00  0.82           C  
ATOM   2326  C   ASN B 313     117.708  97.928  80.706  1.00  0.82           C  
ATOM   2327  O   ASN B 313     116.557  97.490  80.788  1.00  0.82           O  
ATOM   2328  CB  ASN B 313     118.161  97.107  78.403  1.00  0.82           C  
ATOM   2329  CG  ASN B 313     118.556  97.587  77.016  1.00  0.82           C  
ATOM   2330  OD1 ASN B 313     117.847  98.385  76.411  1.00  0.82           O  
ATOM   2331  ND2 ASN B 313     119.707  97.115  76.493  1.00  0.82           N  
ATOM   2332  N   LYS B 314     118.474  98.088  81.797  1.00  0.84           N  
ATOM   2333  CA  LYS B 314     118.002  97.892  83.151  1.00  0.84           C  
ATOM   2334  C   LYS B 314     118.625  98.939  84.071  1.00  0.84           C  
ATOM   2335  O   LYS B 314     118.831  98.703  85.257  1.00  0.84           O  
ATOM   2336  CB  LYS B 314     118.272  96.451  83.676  1.00  0.84           C  
ATOM   2337  CG  LYS B 314     117.425  95.351  82.997  1.00  0.84           C  
ATOM   2338  CD  LYS B 314     115.937  95.364  83.414  1.00  0.84           C  
ATOM   2339  CE  LYS B 314     114.942  94.897  82.337  1.00  0.84           C  
ATOM   2340  NZ  LYS B 314     114.363  96.025  81.554  1.00  0.84           N  
ATOM   2341  N   MET B 315     118.889 100.157  83.544  1.00  0.88           N  
ATOM   2342  CA  MET B 315     119.702 101.181  84.190  1.00  0.88           C  
ATOM   2343  C   MET B 315     119.390 101.632  85.629  1.00  0.88           C  
ATOM   2344  O   MET B 315     120.378 101.784  86.352  1.00  0.88           O  
ATOM   2345  CB  MET B 315     119.915 102.416  83.272  1.00  0.88           C  
ATOM   2346  CG  MET B 315     118.718 103.377  83.133  1.00  0.88           C  
ATOM   2347  SD  MET B 315     119.058 104.899  82.207  1.00  0.88           S  
ATOM   2348  CE  MET B 315     119.343 104.076  80.626  1.00  0.88           C  
ATOM   2349  N   PRO B 316     118.186 101.857  86.191  1.00  0.91           N  
ATOM   2350  CA  PRO B 316     118.044 102.264  87.591  1.00  0.91           C  
ATOM   2351  C   PRO B 316     118.476 101.178  88.556  1.00  0.91           C  
ATOM   2352  O   PRO B 316     118.823 101.498  89.688  1.00  0.91           O  
ATOM   2353  CB  PRO B 316     116.549 102.585  87.739  1.00  0.91           C  
ATOM   2354  CG  PRO B 316     115.870 101.725  86.680  1.00  0.91           C  
ATOM   2355  CD  PRO B 316     116.878 101.750  85.534  1.00  0.91           C  
ATOM   2356  N   GLU B 317     118.465  99.911  88.111  1.00  0.88           N  
ATOM   2357  CA  GLU B 317     118.847  98.753  88.887  1.00  0.88           C  
ATOM   2358  C   GLU B 317     120.238  98.280  88.467  1.00  0.88           C  
ATOM   2359  O   GLU B 317     120.694  97.181  88.777  1.00  0.88           O  
ATOM   2360  CB  GLU B 317     117.828  97.613  88.652  1.00  0.88           C  
ATOM   2361  CG  GLU B 317     116.345  97.983  88.925  1.00  0.88           C  
ATOM   2362  CD  GLU B 317     115.974  98.289  90.373  1.00  0.88           C  
ATOM   2363  OE1 GLU B 317     116.830  98.202  91.284  1.00  0.88           O  
ATOM   2364  OE2 GLU B 317     114.776  98.629  90.575  1.00  0.88           O  
ATOM   2365  N   ALA B 318     121.006  99.114  87.737  1.00  0.89           N  
ATOM   2366  CA  ALA B 318     122.283  98.688  87.206  1.00  0.89           C  
ATOM   2367  C   ALA B 318     123.431  98.976  88.159  1.00  0.89           C  
ATOM   2368  O   ALA B 318     124.591  98.700  87.850  1.00  0.89           O  
ATOM   2369  CB  ALA B 318     122.532  99.343  85.838  1.00  0.89           C  
ATOM   2370  N   HIS B 319     123.136  99.499  89.367  1.00  0.82           N  
ATOM   2371  CA  HIS B 319     124.083  99.527  90.471  1.00  0.82           C  
ATOM   2372  C   HIS B 319     124.371  98.139  91.029  1.00  0.82           C  
ATOM   2373  O   HIS B 319     125.531  97.792  91.235  1.00  0.82           O  
ATOM   2374  CB  HIS B 319     123.679 100.515  91.591  1.00  0.82           C  
ATOM   2375  CG  HIS B 319     122.356 100.249  92.234  1.00  0.82           C  
ATOM   2376  ND1 HIS B 319     122.286  99.342  93.266  1.00  0.82           N  
ATOM   2377  CD2 HIS B 319     121.133 100.788  91.992  1.00  0.82           C  
ATOM   2378  CE1 HIS B 319     121.024  99.350  93.645  1.00  0.82           C  
ATOM   2379  NE2 HIS B 319     120.281 100.203  92.901  1.00  0.82           N  
ATOM   2380  N   TRP B 320     123.340  97.271  91.193  1.00  0.87           N  
ATOM   2381  CA  TRP B 320     123.470  95.960  91.814  1.00  0.87           C  
ATOM   2382  C   TRP B 320     124.497  95.063  91.122  1.00  0.87           C  
ATOM   2383  O   TRP B 320     125.315  94.409  91.763  1.00  0.87           O  
ATOM   2384  CB  TRP B 320     122.110  95.200  91.851  1.00  0.87           C  
ATOM   2385  CG  TRP B 320     120.899  95.941  92.415  1.00  0.87           C  
ATOM   2386  CD1 TRP B 320     119.810  96.365  91.710  1.00  0.87           C  
ATOM   2387  CD2 TRP B 320     120.598  96.203  93.800  1.00  0.87           C  
ATOM   2388  NE1 TRP B 320     118.871  96.916  92.544  1.00  0.87           N  
ATOM   2389  CE2 TRP B 320     119.320  96.816  93.833  1.00  0.87           C  
ATOM   2390  CE3 TRP B 320     121.293  95.941  94.975  1.00  0.87           C  
ATOM   2391  CZ2 TRP B 320     118.737  97.189  95.034  1.00  0.87           C  
ATOM   2392  CZ3 TRP B 320     120.685  96.290  96.191  1.00  0.87           C  
ATOM   2393  CH2 TRP B 320     119.431  96.918  96.222  1.00  0.87           C  
ATOM   2394  N   LYS B 321     124.492  95.060  89.771  1.00  0.88           N  
ATOM   2395  CA  LYS B 321     125.517  94.429  88.956  1.00  0.88           C  
ATOM   2396  C   LYS B 321     126.880  95.114  88.975  1.00  0.88           C  
ATOM   2397  O   LYS B 321     127.917  94.457  88.927  1.00  0.88           O  
ATOM   2398  CB  LYS B 321     125.050  94.276  87.489  1.00  0.88           C  
ATOM   2399  CG  LYS B 321     126.005  93.417  86.639  1.00  0.88           C  
ATOM   2400  CD  LYS B 321     125.350  92.838  85.376  1.00  0.88           C  
ATOM   2401  CE  LYS B 321     126.292  91.894  84.621  1.00  0.88           C  
ATOM   2402  NZ  LYS B 321     125.527  90.893  83.839  1.00  0.88           N  
ATOM   2403  N   LEU B 322     126.936  96.464  89.021  1.00  0.86           N  
ATOM   2404  CA  LEU B 322     128.197  97.196  89.053  1.00  0.86           C  
ATOM   2405  C   LEU B 322     129.015  96.893  90.294  1.00  0.86           C  
ATOM   2406  O   LEU B 322     130.212  96.634  90.217  1.00  0.86           O  
ATOM   2407  CB  LEU B 322     127.960  98.722  88.962  1.00  0.86           C  
ATOM   2408  CG  LEU B 322     129.231  99.605  88.971  1.00  0.86           C  
ATOM   2409  CD1 LEU B 322     130.286  99.202  87.928  1.00  0.86           C  
ATOM   2410  CD2 LEU B 322     128.851 101.080  88.781  1.00  0.86           C  
ATOM   2411  N   GLU B 323     128.358  96.818  91.462  1.00  0.83           N  
ATOM   2412  CA  GLU B 323     129.049  96.616  92.714  1.00  0.83           C  
ATOM   2413  C   GLU B 323     129.365  95.145  92.980  1.00  0.83           C  
ATOM   2414  O   GLU B 323     129.808  94.767  94.062  1.00  0.83           O  
ATOM   2415  CB  GLU B 323     128.167  97.062  93.891  1.00  0.83           C  
ATOM   2416  CG  GLU B 323     127.682  98.532  93.909  1.00  0.83           C  
ATOM   2417  CD  GLU B 323     126.808  98.729  95.132  1.00  0.83           C  
ATOM   2418  OE1 GLU B 323     126.882  97.859  96.048  1.00  0.83           O  
ATOM   2419  OE2 GLU B 323     125.985  99.666  95.210  1.00  0.83           O  
ATOM   2420  N   CYS B 324     129.176  94.239  91.997  1.00  0.87           N  
ATOM   2421  CA  CYS B 324     129.629  92.863  92.113  1.00  0.87           C  
ATOM   2422  C   CYS B 324     131.147  92.787  92.273  1.00  0.87           C  
ATOM   2423  O   CYS B 324     131.657  92.143  93.190  1.00  0.87           O  
ATOM   2424  CB  CYS B 324     129.186  92.030  90.874  1.00  0.87           C  
ATOM   2425  SG  CYS B 324     127.418  91.560  90.903  1.00  0.87           S  
ATOM   2426  N   ILE B 325     131.902  93.530  91.440  1.00  0.84           N  
ATOM   2427  CA  ILE B 325     133.362  93.538  91.440  1.00  0.84           C  
ATOM   2428  C   ILE B 325     133.962  94.032  92.755  1.00  0.84           C  
ATOM   2429  O   ILE B 325     134.961  93.512  93.248  1.00  0.84           O  
ATOM   2430  CB  ILE B 325     133.936  94.278  90.231  1.00  0.84           C  
ATOM   2431  CG1 ILE B 325     133.563  95.781  90.197  1.00  0.84           C  
ATOM   2432  CG2 ILE B 325     133.458  93.533  88.963  1.00  0.84           C  
ATOM   2433  CD1 ILE B 325     134.167  96.546  89.014  1.00  0.84           C  
ATOM   2434  N   GLU B 326     133.307  95.017  93.401  1.00  0.77           N  
ATOM   2435  CA  GLU B 326     133.683  95.582  94.681  1.00  0.77           C  
ATOM   2436  C   GLU B 326     133.506  94.617  95.845  1.00  0.77           C  
ATOM   2437  O   GLU B 326     134.134  94.732  96.895  1.00  0.77           O  
ATOM   2438  CB  GLU B 326     132.765  96.788  94.972  1.00  0.77           C  
ATOM   2439  CG  GLU B 326     132.774  97.886  93.884  1.00  0.77           C  
ATOM   2440  CD  GLU B 326     131.773  98.996  94.202  1.00  0.77           C  
ATOM   2441  OE1 GLU B 326     131.089  98.907  95.255  1.00  0.77           O  
ATOM   2442  OE2 GLU B 326     131.685  99.931  93.368  1.00  0.77           O  
ATOM   2443  N   ARG B 327     132.611  93.625  95.685  1.00  0.71           N  
ATOM   2444  CA  ARG B 327     132.146  92.768  96.755  1.00  0.71           C  
ATOM   2445  C   ARG B 327     132.610  91.336  96.557  1.00  0.71           C  
ATOM   2446  O   ARG B 327     131.990  90.386  97.047  1.00  0.71           O  
ATOM   2447  CB  ARG B 327     130.603  92.851  96.852  1.00  0.71           C  
ATOM   2448  CG  ARG B 327     130.119  94.280  97.187  1.00  0.71           C  
ATOM   2449  CD  ARG B 327     128.594  94.425  97.196  1.00  0.71           C  
ATOM   2450  NE  ARG B 327     128.218  95.869  97.382  1.00  0.71           N  
ATOM   2451  CZ  ARG B 327     128.358  96.612  98.488  1.00  0.71           C  
ATOM   2452  NH1 ARG B 327     127.938  97.872  98.441  1.00  0.71           N  
ATOM   2453  NH2 ARG B 327     128.885  96.140  99.609  1.00  0.71           N  
ATOM   2454  N   GLY B 328     133.726  91.150  95.823  1.00  0.84           N  
ATOM   2455  CA  GLY B 328     134.389  89.860  95.657  1.00  0.84           C  
ATOM   2456  C   GLY B 328     133.698  88.924  94.709  1.00  0.84           C  
ATOM   2457  O   GLY B 328     133.663  87.719  94.935  1.00  0.84           O  
ATOM   2458  N   ALA B 329     133.110  89.459  93.630  1.00  0.88           N  
ATOM   2459  CA  ALA B 329     132.429  88.679  92.628  1.00  0.88           C  
ATOM   2460  C   ALA B 329     133.011  88.936  91.259  1.00  0.88           C  
ATOM   2461  O   ALA B 329     133.475  90.034  90.965  1.00  0.88           O  
ATOM   2462  CB  ALA B 329     130.949  89.077  92.581  1.00  0.88           C  
ATOM   2463  N   ARG B 330     132.975  87.912  90.390  1.00  0.81           N  
ATOM   2464  CA  ARG B 330     133.427  88.016  89.021  1.00  0.81           C  
ATOM   2465  C   ARG B 330     132.259  88.261  88.081  1.00  0.81           C  
ATOM   2466  O   ARG B 330     131.173  87.696  88.227  1.00  0.81           O  
ATOM   2467  CB  ARG B 330     134.181  86.738  88.585  1.00  0.81           C  
ATOM   2468  CG  ARG B 330     135.459  86.516  89.411  1.00  0.81           C  
ATOM   2469  CD  ARG B 330     136.311  85.335  88.944  1.00  0.81           C  
ATOM   2470  NE  ARG B 330     137.512  85.365  89.836  1.00  0.81           N  
ATOM   2471  CZ  ARG B 330     138.403  84.375  89.960  1.00  0.81           C  
ATOM   2472  NH1 ARG B 330     139.417  84.535  90.813  1.00  0.81           N  
ATOM   2473  NH2 ARG B 330     138.339  83.245  89.270  1.00  0.81           N  
ATOM   2474  N   VAL B 331     132.457  89.122  87.076  1.00  0.92           N  
ATOM   2475  CA  VAL B 331     131.449  89.462  86.090  1.00  0.92           C  
ATOM   2476  C   VAL B 331     131.949  89.056  84.714  1.00  0.92           C  
ATOM   2477  O   VAL B 331     133.057  89.377  84.295  1.00  0.92           O  
ATOM   2478  CB  VAL B 331     131.086  90.944  86.115  1.00  0.92           C  
ATOM   2479  CG1 VAL B 331     130.027  91.275  85.041  1.00  0.92           C  
ATOM   2480  CG2 VAL B 331     130.560  91.332  87.513  1.00  0.92           C  
ATOM   2481  N   VAL B 332     131.129  88.302  83.962  1.00  0.92           N  
ATOM   2482  CA  VAL B 332     131.484  87.795  82.648  1.00  0.92           C  
ATOM   2483  C   VAL B 332     130.463  88.285  81.648  1.00  0.92           C  
ATOM   2484  O   VAL B 332     129.254  88.211  81.879  1.00  0.92           O  
ATOM   2485  CB  VAL B 332     131.537  86.272  82.608  1.00  0.92           C  
ATOM   2486  CG1 VAL B 332     132.023  85.791  81.225  1.00  0.92           C  
ATOM   2487  CG2 VAL B 332     132.493  85.789  83.715  1.00  0.92           C  
ATOM   2488  N   VAL B 333     130.913  88.812  80.495  1.00  0.93           N  
ATOM   2489  CA  VAL B 333     130.022  89.240  79.428  1.00  0.93           C  
ATOM   2490  C   VAL B 333     130.380  88.466  78.178  1.00  0.93           C  
ATOM   2491  O   VAL B 333     131.540  88.400  77.781  1.00  0.93           O  
ATOM   2492  CB  VAL B 333     130.064  90.745  79.194  1.00  0.93           C  
ATOM   2493  CG1 VAL B 333     129.171  91.150  78.003  1.00  0.93           C  
ATOM   2494  CG2 VAL B 333     129.565  91.435  80.478  1.00  0.93           C  
ATOM   2495  N   ILE B 334     129.383  87.816  77.555  1.00  0.92           N  
ATOM   2496  CA  ILE B 334     129.555  86.974  76.389  1.00  0.92           C  
ATOM   2497  C   ILE B 334     128.679  87.544  75.291  1.00  0.92           C  
ATOM   2498  O   ILE B 334     127.465  87.375  75.312  1.00  0.92           O  
ATOM   2499  CB  ILE B 334     129.121  85.531  76.668  1.00  0.92           C  
ATOM   2500  CG1 ILE B 334     129.727  84.989  77.987  1.00  0.92           C  
ATOM   2501  CG2 ILE B 334     129.499  84.657  75.455  1.00  0.92           C  
ATOM   2502  CD1 ILE B 334     129.278  83.567  78.341  1.00  0.92           C  
ATOM   2503  N   THR B 335     129.254  88.238  74.296  1.00  0.90           N  
ATOM   2504  CA  THR B 335     128.461  89.008  73.336  1.00  0.90           C  
ATOM   2505  C   THR B 335     129.243  89.131  72.051  1.00  0.90           C  
ATOM   2506  O   THR B 335     130.465  88.979  72.077  1.00  0.90           O  
ATOM   2507  CB  THR B 335     128.080  90.434  73.779  1.00  0.90           C  
ATOM   2508  OG1 THR B 335     129.170  91.140  74.360  1.00  0.90           O  
ATOM   2509  CG2 THR B 335     126.961  90.365  74.826  1.00  0.90           C  
ATOM   2510  N   PRO B 336     128.651  89.385  70.883  1.00  0.91           N  
ATOM   2511  CA  PRO B 336     129.428  89.656  69.685  1.00  0.91           C  
ATOM   2512  C   PRO B 336     130.117  91.003  69.753  1.00  0.91           C  
ATOM   2513  O   PRO B 336     131.215  91.126  69.216  1.00  0.91           O  
ATOM   2514  CB  PRO B 336     128.401  89.572  68.544  1.00  0.91           C  
ATOM   2515  CG  PRO B 336     127.062  89.931  69.194  1.00  0.91           C  
ATOM   2516  CD  PRO B 336     127.204  89.404  70.626  1.00  0.91           C  
ATOM   2517  N   GLU B 337     129.503  92.023  70.376  1.00  0.91           N  
ATOM   2518  CA  GLU B 337     130.040  93.358  70.459  1.00  0.91           C  
ATOM   2519  C   GLU B 337     130.574  93.692  71.840  1.00  0.91           C  
ATOM   2520  O   GLU B 337     130.138  93.163  72.864  1.00  0.91           O  
ATOM   2521  CB  GLU B 337     128.951  94.386  70.058  1.00  0.91           C  
ATOM   2522  CG  GLU B 337     127.906  94.801  71.142  1.00  0.91           C  
ATOM   2523  CD  GLU B 337     126.940  93.732  71.666  1.00  0.91           C  
ATOM   2524  OE1 GLU B 337     126.944  92.582  71.168  1.00  0.91           O  
ATOM   2525  OE2 GLU B 337     126.172  94.074  72.607  1.00  0.91           O  
ATOM   2526  N   TYR B 338     131.543  94.627  71.916  1.00  0.91           N  
ATOM   2527  CA  TYR B 338     132.017  95.153  73.186  1.00  0.91           C  
ATOM   2528  C   TYR B 338     131.086  96.278  73.646  1.00  0.91           C  
ATOM   2529  O   TYR B 338     131.259  97.452  73.323  1.00  0.91           O  
ATOM   2530  CB  TYR B 338     133.492  95.627  73.062  1.00  0.91           C  
ATOM   2531  CG  TYR B 338     134.086  96.034  74.387  1.00  0.91           C  
ATOM   2532  CD1 TYR B 338     134.507  95.064  75.312  1.00  0.91           C  
ATOM   2533  CD2 TYR B 338     134.239  97.392  74.712  1.00  0.91           C  
ATOM   2534  CE1 TYR B 338     135.083  95.444  76.533  1.00  0.91           C  
ATOM   2535  CE2 TYR B 338     134.813  97.776  75.932  1.00  0.91           C  
ATOM   2536  CZ  TYR B 338     135.242  96.799  76.837  1.00  0.91           C  
ATOM   2537  OH  TYR B 338     135.852  97.180  78.046  1.00  0.91           O  
ATOM   2538  N   ASN B 339     130.024  95.920  74.392  1.00  0.89           N  
ATOM   2539  CA  ASN B 339     128.995  96.853  74.816  1.00  0.89           C  
ATOM   2540  C   ASN B 339     129.289  97.524  76.168  1.00  0.89           C  
ATOM   2541  O   ASN B 339     130.225  97.134  76.865  1.00  0.89           O  
ATOM   2542  CB  ASN B 339     127.597  96.171  74.766  1.00  0.89           C  
ATOM   2543  CG  ASN B 339     127.452  94.985  75.713  1.00  0.89           C  
ATOM   2544  OD1 ASN B 339     127.807  95.065  76.891  1.00  0.89           O  
ATOM   2545  ND2 ASN B 339     126.853  93.887  75.213  1.00  0.89           N  
ATOM   2546  N   PRO B 340     128.516  98.522  76.614  1.00  0.91           N  
ATOM   2547  CA  PRO B 340     128.663  99.123  77.941  1.00  0.91           C  
ATOM   2548  C   PRO B 340     128.623  98.187  79.145  1.00  0.91           C  
ATOM   2549  O   PRO B 340     129.095  98.571  80.214  1.00  0.91           O  
ATOM   2550  CB  PRO B 340     127.521 100.149  77.981  1.00  0.91           C  
ATOM   2551  CG  PRO B 340     127.441 100.644  76.537  1.00  0.91           C  
ATOM   2552  CD  PRO B 340     127.705  99.372  75.732  1.00  0.91           C  
ATOM   2553  N   THR B 341     128.042  96.976  79.026  1.00  0.89           N  
ATOM   2554  CA  THR B 341     128.061  95.965  80.082  1.00  0.89           C  
ATOM   2555  C   THR B 341     129.403  95.256  80.139  1.00  0.89           C  
ATOM   2556  O   THR B 341     129.888  94.921  81.217  1.00  0.89           O  
ATOM   2557  CB  THR B 341     126.923  94.951  79.968  1.00  0.89           C  
ATOM   2558  OG1 THR B 341     125.666  95.617  79.933  1.00  0.89           O  
ATOM   2559  CG2 THR B 341     126.861  94.036  81.200  1.00  0.89           C  
ATOM   2560  N   ALA B 342     130.067  95.056  78.979  1.00  0.95           N  
ATOM   2561  CA  ALA B 342     131.375  94.430  78.838  1.00  0.95           C  
ATOM   2562  C   ALA B 342     132.512  95.159  79.548  1.00  0.95           C  
ATOM   2563  O   ALA B 342     133.459  94.537  80.019  1.00  0.95           O  
ATOM   2564  CB  ALA B 342     131.703  94.235  77.345  1.00  0.95           C  
ATOM   2565  N   TYR B 343     132.406  96.496  79.706  1.00  0.89           N  
ATOM   2566  CA  TYR B 343     133.297  97.312  80.523  1.00  0.89           C  
ATOM   2567  C   TYR B 343     133.357  96.864  81.990  1.00  0.89           C  
ATOM   2568  O   TYR B 343     134.367  97.008  82.671  1.00  0.89           O  
ATOM   2569  CB  TYR B 343     132.841  98.802  80.416  1.00  0.89           C  
ATOM   2570  CG  TYR B 343     133.693  99.738  81.238  1.00  0.89           C  
ATOM   2571  CD1 TYR B 343     133.264 100.138  82.516  1.00  0.89           C  
ATOM   2572  CD2 TYR B 343     134.954 100.153  80.783  1.00  0.89           C  
ATOM   2573  CE1 TYR B 343     134.092 100.916  83.336  1.00  0.89           C  
ATOM   2574  CE2 TYR B 343     135.784 100.937  81.600  1.00  0.89           C  
ATOM   2575  CZ  TYR B 343     135.353 101.310  82.879  1.00  0.89           C  
ATOM   2576  OH  TYR B 343     136.191 102.063  83.722  1.00  0.89           O  
ATOM   2577  N   ARG B 344     132.258  96.300  82.520  1.00  0.82           N  
ATOM   2578  CA  ARG B 344     132.137  95.947  83.918  1.00  0.82           C  
ATOM   2579  C   ARG B 344     132.518  94.499  84.183  1.00  0.82           C  
ATOM   2580  O   ARG B 344     132.068  93.919  85.168  1.00  0.82           O  
ATOM   2581  CB  ARG B 344     130.675  96.154  84.383  1.00  0.82           C  
ATOM   2582  CG  ARG B 344     130.163  97.596  84.210  1.00  0.82           C  
ATOM   2583  CD  ARG B 344     128.738  97.742  84.733  1.00  0.82           C  
ATOM   2584  NE  ARG B 344     128.360  99.189  84.632  1.00  0.82           N  
ATOM   2585  CZ  ARG B 344     127.237  99.688  85.167  1.00  0.82           C  
ATOM   2586  NH1 ARG B 344     126.996 100.993  85.123  1.00  0.82           N  
ATOM   2587  NH2 ARG B 344     126.352  98.879  85.740  1.00  0.82           N  
ATOM   2588  N   ALA B 345     133.321  93.876  83.300  1.00  0.89           N  
ATOM   2589  CA  ALA B 345     133.611  92.462  83.335  1.00  0.89           C  
ATOM   2590  C   ALA B 345     135.087  92.147  83.552  1.00  0.89           C  
ATOM   2591  O   ALA B 345     135.978  92.778  82.989  1.00  0.89           O  
ATOM   2592  CB  ALA B 345     133.154  91.825  82.004  1.00  0.89           C  
ATOM   2593  N   ASP B 346     135.370  91.091  84.348  1.00  0.86           N  
ATOM   2594  CA  ASP B 346     136.665  90.455  84.518  1.00  0.86           C  
ATOM   2595  C   ASP B 346     137.210  89.935  83.197  1.00  0.86           C  
ATOM   2596  O   ASP B 346     138.413  89.931  82.926  1.00  0.86           O  
ATOM   2597  CB  ASP B 346     136.525  89.195  85.412  1.00  0.86           C  
ATOM   2598  CG  ASP B 346     136.108  89.519  86.828  1.00  0.86           C  
ATOM   2599  OD1 ASP B 346     136.874  89.136  87.748  1.00  0.86           O  
ATOM   2600  OD2 ASP B 346     134.990  90.064  87.002  1.00  0.86           O  
ATOM   2601  N   TYR B 347     136.300  89.416  82.357  1.00  0.91           N  
ATOM   2602  CA  TYR B 347     136.621  89.054  81.004  1.00  0.91           C  
ATOM   2603  C   TYR B 347     135.408  89.176  80.107  1.00  0.91           C  
ATOM   2604  O   TYR B 347     134.273  88.859  80.467  1.00  0.91           O  
ATOM   2605  CB  TYR B 347     137.303  87.663  80.858  1.00  0.91           C  
ATOM   2606  CG  TYR B 347     136.589  86.540  81.561  1.00  0.91           C  
ATOM   2607  CD1 TYR B 347     136.710  86.397  82.953  1.00  0.91           C  
ATOM   2608  CD2 TYR B 347     135.903  85.552  80.837  1.00  0.91           C  
ATOM   2609  CE1 TYR B 347     136.206  85.271  83.609  1.00  0.91           C  
ATOM   2610  CE2 TYR B 347     135.386  84.426  81.491  1.00  0.91           C  
ATOM   2611  CZ  TYR B 347     135.543  84.290  82.872  1.00  0.91           C  
ATOM   2612  OH  TYR B 347     135.030  83.162  83.520  1.00  0.91           O  
ATOM   2613  N   TRP B 348     135.657  89.642  78.874  1.00  0.88           N  
ATOM   2614  CA  TRP B 348     134.686  89.676  77.811  1.00  0.88           C  
ATOM   2615  C   TRP B 348     134.971  88.502  76.895  1.00  0.88           C  
ATOM   2616  O   TRP B 348     136.118  88.236  76.542  1.00  0.88           O  
ATOM   2617  CB  TRP B 348     134.779  91.013  77.026  1.00  0.88           C  
ATOM   2618  CG  TRP B 348     133.872  91.117  75.805  1.00  0.88           C  
ATOM   2619  CD1 TRP B 348     132.530  90.872  75.724  1.00  0.88           C  
ATOM   2620  CD2 TRP B 348     134.311  91.420  74.467  1.00  0.88           C  
ATOM   2621  NE1 TRP B 348     132.108  90.974  74.423  1.00  0.88           N  
ATOM   2622  CE2 TRP B 348     133.177  91.311  73.631  1.00  0.88           C  
ATOM   2623  CE3 TRP B 348     135.556  91.772  73.945  1.00  0.88           C  
ATOM   2624  CZ2 TRP B 348     133.272  91.541  72.268  1.00  0.88           C  
ATOM   2625  CZ3 TRP B 348     135.640  92.044  72.571  1.00  0.88           C  
ATOM   2626  CH2 TRP B 348     134.513  91.926  71.741  1.00  0.88           C  
ATOM   2627  N   MET B 349     133.923  87.762  76.503  1.00  0.91           N  
ATOM   2628  CA  MET B 349     134.027  86.629  75.615  1.00  0.91           C  
ATOM   2629  C   MET B 349     133.339  86.945  74.287  1.00  0.91           C  
ATOM   2630  O   MET B 349     132.109  86.994  74.240  1.00  0.91           O  
ATOM   2631  CB  MET B 349     133.361  85.381  76.251  1.00  0.91           C  
ATOM   2632  CG  MET B 349     133.993  84.953  77.591  1.00  0.91           C  
ATOM   2633  SD  MET B 349     133.241  83.495  78.387  1.00  0.91           S  
ATOM   2634  CE  MET B 349     133.495  82.255  77.086  1.00  0.91           C  
ATOM   2635  N   PRO B 350     134.062  87.145  73.185  1.00  0.93           N  
ATOM   2636  CA  PRO B 350     133.456  87.319  71.869  1.00  0.93           C  
ATOM   2637  C   PRO B 350     132.722  86.099  71.362  1.00  0.93           C  
ATOM   2638  O   PRO B 350     133.152  84.983  71.647  1.00  0.93           O  
ATOM   2639  CB  PRO B 350     134.656  87.606  70.952  1.00  0.93           C  
ATOM   2640  CG  PRO B 350     135.659  88.308  71.864  1.00  0.93           C  
ATOM   2641  CD  PRO B 350     135.454  87.601  73.202  1.00  0.93           C  
ATOM   2642  N   LEU B 351     131.641  86.275  70.585  1.00  0.89           N  
ATOM   2643  CA  LEU B 351     131.045  85.172  69.859  1.00  0.89           C  
ATOM   2644  C   LEU B 351     130.481  85.609  68.526  1.00  0.89           C  
ATOM   2645  O   LEU B 351     130.149  86.765  68.273  1.00  0.89           O  
ATOM   2646  CB  LEU B 351     129.992  84.347  70.668  1.00  0.89           C  
ATOM   2647  CG  LEU B 351     128.808  85.087  71.345  1.00  0.89           C  
ATOM   2648  CD1 LEU B 351     127.831  85.777  70.382  1.00  0.89           C  
ATOM   2649  CD2 LEU B 351     128.007  84.101  72.213  1.00  0.89           C  
ATOM   2650  N   ARG B 352     130.374  84.651  67.598  1.00  0.84           N  
ATOM   2651  CA  ARG B 352     129.545  84.744  66.426  1.00  0.84           C  
ATOM   2652  C   ARG B 352     128.066  84.662  66.826  1.00  0.84           C  
ATOM   2653  O   ARG B 352     127.720  83.742  67.570  1.00  0.84           O  
ATOM   2654  CB  ARG B 352     129.906  83.593  65.461  1.00  0.84           C  
ATOM   2655  CG  ARG B 352     129.167  83.649  64.112  1.00  0.84           C  
ATOM   2656  CD  ARG B 352     129.623  82.588  63.109  1.00  0.84           C  
ATOM   2657  NE  ARG B 352     129.252  81.260  63.661  1.00  0.84           N  
ATOM   2658  CZ  ARG B 352     128.124  80.608  63.368  1.00  0.84           C  
ATOM   2659  NH1 ARG B 352     128.004  79.373  63.834  1.00  0.84           N  
ATOM   2660  NH2 ARG B 352     127.144  81.140  62.655  1.00  0.84           N  
ATOM   2661  N   PRO B 353     127.165  85.557  66.415  1.00  0.92           N  
ATOM   2662  CA  PRO B 353     125.729  85.467  66.685  1.00  0.92           C  
ATOM   2663  C   PRO B 353     125.053  84.102  66.530  1.00  0.92           C  
ATOM   2664  O   PRO B 353     125.409  83.345  65.628  1.00  0.92           O  
ATOM   2665  CB  PRO B 353     125.136  86.532  65.755  1.00  0.92           C  
ATOM   2666  CG  PRO B 353     126.218  87.612  65.697  1.00  0.92           C  
ATOM   2667  CD  PRO B 353     127.498  86.780  65.678  1.00  0.92           C  
ATOM   2668  N   GLU B 354     124.116  83.782  67.453  1.00  0.83           N  
ATOM   2669  CA  GLU B 354     123.266  82.591  67.507  1.00  0.83           C  
ATOM   2670  C   GLU B 354     124.030  81.304  67.826  1.00  0.83           C  
ATOM   2671  O   GLU B 354     123.528  80.182  67.803  1.00  0.83           O  
ATOM   2672  CB  GLU B 354     122.273  82.454  66.309  1.00  0.83           C  
ATOM   2673  CG  GLU B 354     121.076  81.493  66.601  1.00  0.83           C  
ATOM   2674  CD  GLU B 354     119.994  81.417  65.529  1.00  0.83           C  
ATOM   2675  OE1 GLU B 354     118.837  81.070  65.910  1.00  0.83           O  
ATOM   2676  OE2 GLU B 354     120.317  81.660  64.343  1.00  0.83           O  
ATOM   2677  N   SER B 355     125.300  81.431  68.243  1.00  0.86           N  
ATOM   2678  CA  SER B 355     126.149  80.279  68.492  1.00  0.86           C  
ATOM   2679  C   SER B 355     126.195  79.970  69.970  1.00  0.86           C  
ATOM   2680  O   SER B 355     126.934  79.099  70.427  1.00  0.86           O  
ATOM   2681  CB  SER B 355     127.582  80.504  67.974  1.00  0.86           C  
ATOM   2682  OG  SER B 355     127.576  80.792  66.581  1.00  0.86           O  
ATOM   2683  N   ASP B 356     125.361  80.672  70.758  1.00  0.89           N  
ATOM   2684  CA  ASP B 356     125.277  80.650  72.199  1.00  0.89           C  
ATOM   2685  C   ASP B 356     125.077  79.254  72.776  1.00  0.89           C  
ATOM   2686  O   ASP B 356     125.814  78.816  73.659  1.00  0.89           O  
ATOM   2687  CB  ASP B 356     124.051  81.508  72.632  1.00  0.89           C  
ATOM   2688  CG  ASP B 356     124.025  82.908  72.035  1.00  0.89           C  
ATOM   2689  OD1 ASP B 356     123.933  83.881  72.824  1.00  0.89           O  
ATOM   2690  OD2 ASP B 356     123.979  83.015  70.779  1.00  0.89           O  
ATOM   2691  N   GLY B 357     124.107  78.477  72.238  1.00  0.90           N  
ATOM   2692  CA  GLY B 357     123.842  77.108  72.668  1.00  0.90           C  
ATOM   2693  C   GLY B 357     125.009  76.180  72.514  1.00  0.90           C  
ATOM   2694  O   GLY B 357     125.259  75.352  73.380  1.00  0.90           O  
ATOM   2695  N   ALA B 358     125.811  76.338  71.441  1.00  0.88           N  
ATOM   2696  CA  ALA B 358     127.021  75.565  71.246  1.00  0.88           C  
ATOM   2697  C   ALA B 358     128.059  75.830  72.328  1.00  0.88           C  
ATOM   2698  O   ALA B 358     128.653  74.900  72.869  1.00  0.88           O  
ATOM   2699  CB  ALA B 358     127.626  75.850  69.856  1.00  0.88           C  
ATOM   2700  N   LEU B 359     128.257  77.110  72.710  1.00  0.87           N  
ATOM   2701  CA  LEU B 359     129.175  77.511  73.765  1.00  0.87           C  
ATOM   2702  C   LEU B 359     128.824  76.919  75.124  1.00  0.87           C  
ATOM   2703  O   LEU B 359     129.669  76.343  75.809  1.00  0.87           O  
ATOM   2704  CB  LEU B 359     129.185  79.056  73.871  1.00  0.87           C  
ATOM   2705  CG  LEU B 359     130.148  79.650  74.919  1.00  0.87           C  
ATOM   2706  CD1 LEU B 359     131.615  79.322  74.621  1.00  0.87           C  
ATOM   2707  CD2 LEU B 359     129.960  81.168  74.996  1.00  0.87           C  
ATOM   2708  N   PHE B 360     127.540  76.990  75.528  1.00  0.86           N  
ATOM   2709  CA  PHE B 360     127.067  76.373  76.756  1.00  0.86           C  
ATOM   2710  C   PHE B 360     127.136  74.850  76.743  1.00  0.86           C  
ATOM   2711  O   PHE B 360     127.519  74.239  77.739  1.00  0.86           O  
ATOM   2712  CB  PHE B 360     125.652  76.861  77.145  1.00  0.86           C  
ATOM   2713  CG  PHE B 360     125.729  78.288  77.618  1.00  0.86           C  
ATOM   2714  CD1 PHE B 360     126.286  78.583  78.875  1.00  0.86           C  
ATOM   2715  CD2 PHE B 360     125.297  79.347  76.805  1.00  0.86           C  
ATOM   2716  CE1 PHE B 360     126.474  79.912  79.276  1.00  0.86           C  
ATOM   2717  CE2 PHE B 360     125.487  80.678  77.200  1.00  0.86           C  
ATOM   2718  CZ  PHE B 360     126.098  80.958  78.428  1.00  0.86           C  
ATOM   2719  N   LEU B 361     126.821  74.189  75.608  1.00  0.86           N  
ATOM   2720  CA  LEU B 361     127.031  72.757  75.432  1.00  0.86           C  
ATOM   2721  C   LEU B 361     128.500  72.337  75.537  1.00  0.86           C  
ATOM   2722  O   LEU B 361     128.830  71.356  76.200  1.00  0.86           O  
ATOM   2723  CB  LEU B 361     126.454  72.272  74.075  1.00  0.86           C  
ATOM   2724  CG  LEU B 361     124.910  72.291  73.979  1.00  0.86           C  
ATOM   2725  CD1 LEU B 361     124.470  72.114  72.518  1.00  0.86           C  
ATOM   2726  CD2 LEU B 361     124.239  71.227  74.860  1.00  0.86           C  
ATOM   2727  N   GLY B 362     129.439  73.095  74.932  1.00  0.88           N  
ATOM   2728  CA  GLY B 362     130.871  72.824  75.067  1.00  0.88           C  
ATOM   2729  C   GLY B 362     131.418  73.059  76.458  1.00  0.88           C  
ATOM   2730  O   GLY B 362     132.254  72.306  76.948  1.00  0.88           O  
ATOM   2731  N   ALA B 363     130.924  74.092  77.167  1.00  0.89           N  
ATOM   2732  CA  ALA B 363     131.224  74.321  78.569  1.00  0.89           C  
ATOM   2733  C   ALA B 363     130.696  73.220  79.488  1.00  0.89           C  
ATOM   2734  O   ALA B 363     131.381  72.761  80.400  1.00  0.89           O  
ATOM   2735  CB  ALA B 363     130.650  75.683  78.994  1.00  0.89           C  
ATOM   2736  N   MET B 364     129.464  72.737  79.228  1.00  0.84           N  
ATOM   2737  CA  MET B 364     128.846  71.609  79.903  1.00  0.84           C  
ATOM   2738  C   MET B 364     129.634  70.315  79.742  1.00  0.84           C  
ATOM   2739  O   MET B 364     129.803  69.555  80.694  1.00  0.84           O  
ATOM   2740  CB  MET B 364     127.400  71.428  79.387  1.00  0.84           C  
ATOM   2741  CG  MET B 364     126.583  70.318  80.073  1.00  0.84           C  
ATOM   2742  SD  MET B 364     126.379  70.528  81.856  1.00  0.84           S  
ATOM   2743  CE  MET B 364     124.854  69.544  81.941  1.00  0.84           C  
ATOM   2744  N   LYS B 365     130.202  70.057  78.545  1.00  0.81           N  
ATOM   2745  CA  LYS B 365     131.116  68.946  78.341  1.00  0.81           C  
ATOM   2746  C   LYS B 365     132.349  68.988  79.238  1.00  0.81           C  
ATOM   2747  O   LYS B 365     132.706  67.982  79.842  1.00  0.81           O  
ATOM   2748  CB  LYS B 365     131.588  68.860  76.870  1.00  0.81           C  
ATOM   2749  CG  LYS B 365     132.632  67.750  76.660  1.00  0.81           C  
ATOM   2750  CD  LYS B 365     132.936  67.454  75.189  1.00  0.81           C  
ATOM   2751  CE  LYS B 365     134.081  66.457  74.970  1.00  0.81           C  
ATOM   2752  NZ  LYS B 365     133.965  65.315  75.895  1.00  0.81           N  
ATOM   2753  N   ILE B 366     132.998  70.163  79.402  1.00  0.83           N  
ATOM   2754  CA  ILE B 366     134.163  70.328  80.274  1.00  0.83           C  
ATOM   2755  C   ILE B 366     133.834  69.975  81.721  1.00  0.83           C  
ATOM   2756  O   ILE B 366     134.598  69.301  82.408  1.00  0.83           O  
ATOM   2757  CB  ILE B 366     134.742  71.746  80.187  1.00  0.83           C  
ATOM   2758  CG1 ILE B 366     135.225  72.051  78.748  1.00  0.83           C  
ATOM   2759  CG2 ILE B 366     135.907  71.926  81.193  1.00  0.83           C  
ATOM   2760  CD1 ILE B 366     135.559  73.531  78.514  1.00  0.83           C  
ATOM   2761  N   ILE B 367     132.641  70.378  82.211  1.00  0.83           N  
ATOM   2762  CA  ILE B 367     132.154  69.967  83.521  1.00  0.83           C  
ATOM   2763  C   ILE B 367     131.984  68.456  83.641  1.00  0.83           C  
ATOM   2764  O   ILE B 367     132.454  67.844  84.599  1.00  0.83           O  
ATOM   2765  CB  ILE B 367     130.806  70.619  83.842  1.00  0.83           C  
ATOM   2766  CG1 ILE B 367     130.891  72.168  83.860  1.00  0.83           C  
ATOM   2767  CG2 ILE B 367     130.228  70.069  85.167  1.00  0.83           C  
ATOM   2768  CD1 ILE B 367     131.765  72.758  84.973  1.00  0.83           C  
ATOM   2769  N   ILE B 368     131.315  67.816  82.661  1.00  0.80           N  
ATOM   2770  CA  ILE B 368     131.019  66.388  82.673  1.00  0.80           C  
ATOM   2771  C   ILE B 368     132.246  65.503  82.528  1.00  0.80           C  
ATOM   2772  O   ILE B 368     132.389  64.535  83.275  1.00  0.80           O  
ATOM   2773  CB  ILE B 368     129.914  66.039  81.673  1.00  0.80           C  
ATOM   2774  CG1 ILE B 368     128.595  66.682  82.171  1.00  0.80           C  
ATOM   2775  CG2 ILE B 368     129.754  64.509  81.506  1.00  0.80           C  
ATOM   2776  CD1 ILE B 368     127.403  66.458  81.238  1.00  0.80           C  
ATOM   2777  N   ASP B 369     133.189  65.829  81.619  1.00  0.82           N  
ATOM   2778  CA  ASP B 369     134.413  65.068  81.415  1.00  0.82           C  
ATOM   2779  C   ASP B 369     135.274  64.973  82.686  1.00  0.82           C  
ATOM   2780  O   ASP B 369     135.756  63.903  83.059  1.00  0.82           O  
ATOM   2781  CB  ASP B 369     135.259  65.726  80.287  1.00  0.82           C  
ATOM   2782  CG  ASP B 369     134.702  65.564  78.888  1.00  0.82           C  
ATOM   2783  OD1 ASP B 369     133.690  64.863  78.632  1.00  0.82           O  
ATOM   2784  OD2 ASP B 369     135.325  66.143  77.955  1.00  0.82           O  
ATOM   2785  N   GLU B 370     135.428  66.096  83.418  1.00  0.77           N  
ATOM   2786  CA  GLU B 370     136.267  66.179  84.603  1.00  0.77           C  
ATOM   2787  C   GLU B 370     135.503  65.848  85.888  1.00  0.77           C  
ATOM   2788  O   GLU B 370     136.086  65.705  86.960  1.00  0.77           O  
ATOM   2789  CB  GLU B 370     136.786  67.634  84.735  1.00  0.77           C  
ATOM   2790  CG  GLU B 370     137.687  68.116  83.567  1.00  0.77           C  
ATOM   2791  CD  GLU B 370     139.139  67.656  83.681  1.00  0.77           C  
ATOM   2792  OE1 GLU B 370     139.828  68.130  84.623  1.00  0.77           O  
ATOM   2793  OE2 GLU B 370     139.583  66.882  82.797  1.00  0.77           O  
ATOM   2794  N   ASN B 371     134.164  65.694  85.807  1.00  0.79           N  
ATOM   2795  CA  ASN B 371     133.248  65.512  86.931  1.00  0.79           C  
ATOM   2796  C   ASN B 371     133.192  66.687  87.906  1.00  0.79           C  
ATOM   2797  O   ASN B 371     133.203  66.524  89.124  1.00  0.79           O  
ATOM   2798  CB  ASN B 371     133.430  64.184  87.716  1.00  0.79           C  
ATOM   2799  CG  ASN B 371     133.168  62.990  86.813  1.00  0.79           C  
ATOM   2800  OD1 ASN B 371     132.042  62.491  86.744  1.00  0.79           O  
ATOM   2801  ND2 ASN B 371     134.218  62.505  86.114  1.00  0.79           N  
ATOM   2802  N   MET B 372     133.066  67.921  87.387  1.00  0.79           N  
ATOM   2803  CA  MET B 372     132.990  69.132  88.192  1.00  0.79           C  
ATOM   2804  C   MET B 372     131.553  69.463  88.588  1.00  0.79           C  
ATOM   2805  O   MET B 372     131.138  70.621  88.597  1.00  0.79           O  
ATOM   2806  CB  MET B 372     133.605  70.338  87.434  1.00  0.79           C  
ATOM   2807  CG  MET B 372     135.129  70.234  87.239  1.00  0.79           C  
ATOM   2808  SD  MET B 372     136.096  70.243  88.783  1.00  0.79           S  
ATOM   2809  CE  MET B 372     135.715  71.934  89.331  1.00  0.79           C  
ATOM   2810  N   HIS B 373     130.740  68.441  88.909  1.00  0.83           N  
ATOM   2811  CA  HIS B 373     129.320  68.591  89.142  1.00  0.83           C  
ATOM   2812  C   HIS B 373     128.878  68.176  90.533  1.00  0.83           C  
ATOM   2813  O   HIS B 373     129.407  67.267  91.167  1.00  0.83           O  
ATOM   2814  CB  HIS B 373     128.463  67.849  88.083  1.00  0.83           C  
ATOM   2815  CG  HIS B 373     128.700  66.380  87.918  1.00  0.83           C  
ATOM   2816  ND1 HIS B 373     129.784  65.956  87.179  1.00  0.83           N  
ATOM   2817  CD2 HIS B 373     127.954  65.314  88.313  1.00  0.83           C  
ATOM   2818  CE1 HIS B 373     129.688  64.642  87.140  1.00  0.83           C  
ATOM   2819  NE2 HIS B 373     128.595  64.201  87.809  1.00  0.83           N  
ATOM   2820  N   ASP B 374     127.839  68.865  91.034  1.00  0.83           N  
ATOM   2821  CA  ASP B 374     127.170  68.640  92.290  1.00  0.83           C  
ATOM   2822  C   ASP B 374     126.248  67.427  92.155  1.00  0.83           C  
ATOM   2823  O   ASP B 374     125.108  67.499  91.693  1.00  0.83           O  
ATOM   2824  CB  ASP B 374     126.397  69.937  92.643  1.00  0.83           C  
ATOM   2825  CG  ASP B 374     126.061  70.016  94.117  1.00  0.83           C  
ATOM   2826  OD1 ASP B 374     125.378  69.098  94.632  1.00  0.83           O  
ATOM   2827  OD2 ASP B 374     126.477  71.035  94.743  1.00  0.83           O  
ATOM   2828  N   ILE B 375     126.776  66.235  92.497  1.00  0.85           N  
ATOM   2829  CA  ILE B 375     126.133  64.958  92.235  1.00  0.85           C  
ATOM   2830  C   ILE B 375     124.786  64.805  92.921  1.00  0.85           C  
ATOM   2831  O   ILE B 375     123.823  64.365  92.297  1.00  0.85           O  
ATOM   2832  CB  ILE B 375     127.087  63.797  92.536  1.00  0.85           C  
ATOM   2833  CG1 ILE B 375     128.219  63.797  91.477  1.00  0.85           C  
ATOM   2834  CG2 ILE B 375     126.341  62.441  92.554  1.00  0.85           C  
ATOM   2835  CD1 ILE B 375     129.316  62.753  91.712  1.00  0.85           C  
ATOM   2836  N   ASP B 376     124.653  65.192  94.204  1.00  0.83           N  
ATOM   2837  CA  ASP B 376     123.389  65.087  94.908  1.00  0.83           C  
ATOM   2838  C   ASP B 376     122.312  66.043  94.401  1.00  0.83           C  
ATOM   2839  O   ASP B 376     121.157  65.649  94.229  1.00  0.83           O  
ATOM   2840  CB  ASP B 376     123.599  65.125  96.440  1.00  0.83           C  
ATOM   2841  CG  ASP B 376     122.856  63.948  97.034  1.00  0.83           C  
ATOM   2842  OD1 ASP B 376     121.608  64.035  97.142  1.00  0.83           O  
ATOM   2843  OD2 ASP B 376     123.506  62.893  97.270  1.00  0.83           O  
ATOM   2844  N   PHE B 377     122.671  67.303  94.057  1.00  0.83           N  
ATOM   2845  CA  PHE B 377     121.767  68.222  93.376  1.00  0.83           C  
ATOM   2846  C   PHE B 377     121.324  67.729  91.995  1.00  0.83           C  
ATOM   2847  O   PHE B 377     120.218  68.013  91.547  1.00  0.83           O  
ATOM   2848  CB  PHE B 377     122.412  69.627  93.262  1.00  0.83           C  
ATOM   2849  CG  PHE B 377     121.384  70.705  93.012  1.00  0.83           C  
ATOM   2850  CD1 PHE B 377     120.939  70.995  91.710  1.00  0.83           C  
ATOM   2851  CD2 PHE B 377     120.878  71.461  94.083  1.00  0.83           C  
ATOM   2852  CE1 PHE B 377     120.024  72.029  91.478  1.00  0.83           C  
ATOM   2853  CE2 PHE B 377     119.959  72.496  93.857  1.00  0.83           C  
ATOM   2854  CZ  PHE B 377     119.536  72.783  92.553  1.00  0.83           C  
ATOM   2855  N   LEU B 378     122.190  67.001  91.262  1.00  0.83           N  
ATOM   2856  CA  LEU B 378     121.818  66.374  90.004  1.00  0.83           C  
ATOM   2857  C   LEU B 378     120.945  65.113  90.124  1.00  0.83           C  
ATOM   2858  O   LEU B 378     120.061  64.876  89.301  1.00  0.83           O  
ATOM   2859  CB  LEU B 378     123.075  66.106  89.139  1.00  0.83           C  
ATOM   2860  CG  LEU B 378     122.785  66.024  87.624  1.00  0.83           C  
ATOM   2861  CD1 LEU B 378     122.363  67.390  87.056  1.00  0.83           C  
ATOM   2862  CD2 LEU B 378     123.991  65.469  86.853  1.00  0.83           C  
ATOM   2863  N   LYS B 379     121.170  64.246  91.143  1.00  0.78           N  
ATOM   2864  CA  LYS B 379     120.306  63.101  91.445  1.00  0.78           C  
ATOM   2865  C   LYS B 379     118.907  63.516  91.905  1.00  0.78           C  
ATOM   2866  O   LYS B 379     117.871  62.998  91.470  1.00  0.78           O  
ATOM   2867  CB  LYS B 379     120.889  62.242  92.594  1.00  0.78           C  
ATOM   2868  CG  LYS B 379     122.183  61.471  92.272  1.00  0.78           C  
ATOM   2869  CD  LYS B 379     122.611  60.558  93.442  1.00  0.78           C  
ATOM   2870  CE  LYS B 379     122.992  61.319  94.723  1.00  0.78           C  
ATOM   2871  NZ  LYS B 379     122.879  60.516  95.948  1.00  0.78           N  
ATOM   2872  N   SER B 380     118.851  64.511  92.807  1.00  0.82           N  
ATOM   2873  CA  SER B 380     117.643  65.236  93.163  1.00  0.82           C  
ATOM   2874  C   SER B 380     117.349  66.254  92.070  1.00  0.82           C  
ATOM   2875  O   SER B 380     118.123  66.378  91.136  1.00  0.82           O  
ATOM   2876  CB  SER B 380     117.726  65.913  94.561  1.00  0.82           C  
ATOM   2877  OG  SER B 380     118.783  66.861  94.660  1.00  0.82           O  
ATOM   2878  N   PHE B 381     116.185  66.939  92.092  1.00  0.85           N  
ATOM   2879  CA  PHE B 381     115.887  68.160  91.327  1.00  0.85           C  
ATOM   2880  C   PHE B 381     115.911  68.165  89.800  1.00  0.85           C  
ATOM   2881  O   PHE B 381     115.213  68.960  89.184  1.00  0.85           O  
ATOM   2882  CB  PHE B 381     116.715  69.375  91.818  1.00  0.85           C  
ATOM   2883  CG  PHE B 381     116.485  69.629  93.276  1.00  0.85           C  
ATOM   2884  CD1 PHE B 381     115.191  69.823  93.790  1.00  0.85           C  
ATOM   2885  CD2 PHE B 381     117.577  69.662  94.152  1.00  0.85           C  
ATOM   2886  CE1 PHE B 381     114.993  69.993  95.164  1.00  0.85           C  
ATOM   2887  CE2 PHE B 381     117.386  69.838  95.527  1.00  0.85           C  
ATOM   2888  CZ  PHE B 381     116.092  70.000  96.033  1.00  0.85           C  
ATOM   2889  N   THR B 382     116.675  67.289  89.144  1.00  0.85           N  
ATOM   2890  CA  THR B 382     117.007  67.366  87.730  1.00  0.85           C  
ATOM   2891  C   THR B 382     116.583  66.076  87.062  1.00  0.85           C  
ATOM   2892  O   THR B 382     116.472  65.033  87.709  1.00  0.85           O  
ATOM   2893  CB  THR B 382     118.501  67.604  87.524  1.00  0.85           C  
ATOM   2894  OG1 THR B 382     118.939  68.700  88.321  1.00  0.85           O  
ATOM   2895  CG2 THR B 382     118.819  67.990  86.075  1.00  0.85           C  
ATOM   2896  N   ASP B 383     116.270  66.111  85.753  1.00  0.86           N  
ATOM   2897  CA  ASP B 383     115.886  64.976  84.932  1.00  0.86           C  
ATOM   2898  C   ASP B 383     116.946  63.876  84.814  1.00  0.86           C  
ATOM   2899  O   ASP B 383     116.630  62.695  84.875  1.00  0.86           O  
ATOM   2900  CB  ASP B 383     115.426  65.464  83.529  1.00  0.86           C  
ATOM   2901  CG  ASP B 383     116.498  66.189  82.728  1.00  0.86           C  
ATOM   2902  OD1 ASP B 383     117.549  66.573  83.302  1.00  0.86           O  
ATOM   2903  OD2 ASP B 383     116.277  66.394  81.508  1.00  0.86           O  
ATOM   2904  N   ALA B 384     118.227  64.263  84.676  1.00  0.86           N  
ATOM   2905  CA  ALA B 384     119.431  63.457  84.511  1.00  0.86           C  
ATOM   2906  C   ALA B 384     119.478  61.970  84.945  1.00  0.86           C  
ATOM   2907  O   ALA B 384     119.922  61.175  84.110  1.00  0.86           O  
ATOM   2908  CB  ALA B 384     120.627  64.238  85.089  1.00  0.86           C  
ATOM   2909  N   PRO B 385     119.085  61.492  86.136  1.00  0.85           N  
ATOM   2910  CA  PRO B 385     119.064  60.059  86.455  1.00  0.85           C  
ATOM   2911  C   PRO B 385     117.882  59.290  85.865  1.00  0.85           C  
ATOM   2912  O   PRO B 385     117.861  58.065  85.981  1.00  0.85           O  
ATOM   2913  CB  PRO B 385     118.976  60.041  87.992  1.00  0.85           C  
ATOM   2914  CG  PRO B 385     118.258  61.344  88.341  1.00  0.85           C  
ATOM   2915  CD  PRO B 385     118.845  62.318  87.325  1.00  0.85           C  
ATOM   2916  N   ILE B 386     116.858  59.946  85.279  1.00  0.82           N  
ATOM   2917  CA  ILE B 386     115.736  59.279  84.623  1.00  0.82           C  
ATOM   2918  C   ILE B 386     116.198  58.492  83.402  1.00  0.82           C  
ATOM   2919  O   ILE B 386     116.995  58.966  82.592  1.00  0.82           O  
ATOM   2920  CB  ILE B 386     114.606  60.254  84.261  1.00  0.82           C  
ATOM   2921  CG1 ILE B 386     114.030  60.917  85.538  1.00  0.82           C  
ATOM   2922  CG2 ILE B 386     113.477  59.550  83.473  1.00  0.82           C  
ATOM   2923  CD1 ILE B 386     113.106  62.106  85.239  1.00  0.82           C  
ATOM   2924  N   LEU B 387     115.709  57.244  83.239  1.00  0.83           N  
ATOM   2925  CA  LEU B 387     116.108  56.405  82.127  1.00  0.83           C  
ATOM   2926  C   LEU B 387     115.309  56.716  80.871  1.00  0.83           C  
ATOM   2927  O   LEU B 387     114.096  56.912  80.913  1.00  0.83           O  
ATOM   2928  CB  LEU B 387     115.963  54.894  82.442  1.00  0.83           C  
ATOM   2929  CG  LEU B 387     116.642  54.424  83.747  1.00  0.83           C  
ATOM   2930  CD1 LEU B 387     116.514  52.902  83.898  1.00  0.83           C  
ATOM   2931  CD2 LEU B 387     118.121  54.815  83.827  1.00  0.83           C  
ATOM   2932  N   VAL B 388     115.974  56.744  79.703  1.00  0.86           N  
ATOM   2933  CA  VAL B 388     115.361  57.016  78.414  1.00  0.86           C  
ATOM   2934  C   VAL B 388     115.412  55.759  77.578  1.00  0.86           C  
ATOM   2935  O   VAL B 388     116.349  54.963  77.643  1.00  0.86           O  
ATOM   2936  CB  VAL B 388     116.034  58.175  77.688  1.00  0.86           C  
ATOM   2937  CG1 VAL B 388     115.451  58.440  76.280  1.00  0.86           C  
ATOM   2938  CG2 VAL B 388     115.867  59.442  78.540  1.00  0.86           C  
ATOM   2939  N   ARG B 389     114.341  55.527  76.804  1.00  0.77           N  
ATOM   2940  CA  ARG B 389     114.110  54.325  76.046  1.00  0.77           C  
ATOM   2941  C   ARG B 389     114.438  54.494  74.571  1.00  0.77           C  
ATOM   2942  O   ARG B 389     113.967  55.403  73.890  1.00  0.77           O  
ATOM   2943  CB  ARG B 389     112.633  53.932  76.238  1.00  0.77           C  
ATOM   2944  CG  ARG B 389     112.142  52.785  75.342  1.00  0.77           C  
ATOM   2945  CD  ARG B 389     110.983  52.032  75.985  1.00  0.77           C  
ATOM   2946  NE  ARG B 389     110.291  51.262  74.908  1.00  0.77           N  
ATOM   2947  CZ  ARG B 389     108.955  51.142  74.882  1.00  0.77           C  
ATOM   2948  NH1 ARG B 389     108.363  50.834  73.739  1.00  0.77           N  
ATOM   2949  NH2 ARG B 389     108.236  51.364  75.978  1.00  0.77           N  
ATOM   2950  N   THR B 390     115.281  53.586  74.039  1.00  0.81           N  
ATOM   2951  CA  THR B 390     115.899  53.690  72.720  1.00  0.81           C  
ATOM   2952  C   THR B 390     114.954  53.726  71.520  1.00  0.81           C  
ATOM   2953  O   THR B 390     115.217  54.469  70.568  1.00  0.81           O  
ATOM   2954  CB  THR B 390     116.980  52.630  72.510  1.00  0.81           C  
ATOM   2955  OG1 THR B 390     117.922  52.695  73.575  1.00  0.81           O  
ATOM   2956  CG2 THR B 390     117.794  52.905  71.233  1.00  0.81           C  
ATOM   2957  N   ASP B 391     113.835  52.946  71.494  1.00  0.77           N  
ATOM   2958  CA  ASP B 391     112.941  52.923  70.333  1.00  0.77           C  
ATOM   2959  C   ASP B 391     112.318  54.287  70.001  1.00  0.77           C  
ATOM   2960  O   ASP B 391     112.502  54.838  68.916  1.00  0.77           O  
ATOM   2961  CB  ASP B 391     111.717  51.945  70.468  1.00  0.77           C  
ATOM   2962  CG  ASP B 391     111.896  50.688  71.299  1.00  0.77           C  
ATOM   2963  OD1 ASP B 391     112.335  49.641  70.740  1.00  0.77           O  
ATOM   2964  OD2 ASP B 391     111.471  50.753  72.489  1.00  0.77           O  
ATOM   2965  N   THR B 392     111.591  54.866  70.976  1.00  0.76           N  
ATOM   2966  CA  THR B 392     110.695  56.001  70.783  1.00  0.76           C  
ATOM   2967  C   THR B 392     111.260  57.275  71.354  1.00  0.76           C  
ATOM   2968  O   THR B 392     110.688  58.341  71.153  1.00  0.76           O  
ATOM   2969  CB  THR B 392     109.353  55.783  71.484  1.00  0.76           C  
ATOM   2970  OG1 THR B 392     109.543  55.262  72.794  1.00  0.76           O  
ATOM   2971  CG2 THR B 392     108.539  54.730  70.723  1.00  0.76           C  
ATOM   2972  N   LEU B 393     112.397  57.193  72.077  1.00  0.80           N  
ATOM   2973  CA  LEU B 393     113.160  58.326  72.578  1.00  0.80           C  
ATOM   2974  C   LEU B 393     112.494  59.042  73.748  1.00  0.80           C  
ATOM   2975  O   LEU B 393     112.876  60.143  74.141  1.00  0.80           O  
ATOM   2976  CB  LEU B 393     113.610  59.289  71.445  1.00  0.80           C  
ATOM   2977  CG  LEU B 393     114.527  58.631  70.396  1.00  0.80           C  
ATOM   2978  CD1 LEU B 393     114.650  59.534  69.160  1.00  0.80           C  
ATOM   2979  CD2 LEU B 393     115.912  58.321  70.985  1.00  0.80           C  
ATOM   2980  N   GLN B 394     111.512  58.384  74.386  1.00  0.73           N  
ATOM   2981  CA  GLN B 394     110.817  58.868  75.558  1.00  0.73           C  
ATOM   2982  C   GLN B 394     111.492  58.394  76.834  1.00  0.73           C  
ATOM   2983  O   GLN B 394     112.287  57.454  76.824  1.00  0.73           O  
ATOM   2984  CB  GLN B 394     109.349  58.372  75.554  1.00  0.73           C  
ATOM   2985  CG  GLN B 394     109.221  56.836  75.707  1.00  0.73           C  
ATOM   2986  CD  GLN B 394     107.786  56.352  75.524  1.00  0.73           C  
ATOM   2987  OE1 GLN B 394     107.437  55.788  74.484  1.00  0.73           O  
ATOM   2988  NE2 GLN B 394     106.943  56.550  76.561  1.00  0.73           N  
ATOM   2989  N   TYR B 395     111.177  58.999  78.002  1.00  0.71           N  
ATOM   2990  CA  TYR B 395     111.536  58.400  79.279  1.00  0.71           C  
ATOM   2991  C   TYR B 395     110.879  57.038  79.476  1.00  0.71           C  
ATOM   2992  O   TYR B 395     109.774  56.770  79.004  1.00  0.71           O  
ATOM   2993  CB  TYR B 395     111.305  59.312  80.518  1.00  0.71           C  
ATOM   2994  CG  TYR B 395     109.864  59.703  80.681  1.00  0.71           C  
ATOM   2995  CD1 TYR B 395     109.426  60.914  80.139  1.00  0.71           C  
ATOM   2996  CD2 TYR B 395     108.934  58.866  81.326  1.00  0.71           C  
ATOM   2997  CE1 TYR B 395     108.072  61.260  80.187  1.00  0.71           C  
ATOM   2998  CE2 TYR B 395     107.576  59.217  81.379  1.00  0.71           C  
ATOM   2999  CZ  TYR B 395     107.145  60.417  80.803  1.00  0.71           C  
ATOM   3000  OH  TYR B 395     105.788  60.795  80.821  1.00  0.71           O  
ATOM   3001  N   LEU B 396     111.560  56.118  80.170  1.00  0.77           N  
ATOM   3002  CA  LEU B 396     110.998  54.826  80.481  1.00  0.77           C  
ATOM   3003  C   LEU B 396     109.825  54.959  81.453  1.00  0.77           C  
ATOM   3004  O   LEU B 396     109.976  55.426  82.582  1.00  0.77           O  
ATOM   3005  CB  LEU B 396     112.109  53.894  81.019  1.00  0.77           C  
ATOM   3006  CG  LEU B 396     111.738  52.402  81.137  1.00  0.77           C  
ATOM   3007  CD1 LEU B 396     111.457  51.775  79.763  1.00  0.77           C  
ATOM   3008  CD2 LEU B 396     112.865  51.633  81.845  1.00  0.77           C  
ATOM   3009  N   ASP B 397     108.610  54.590  80.998  1.00  0.75           N  
ATOM   3010  CA  ASP B 397     107.400  54.652  81.786  1.00  0.75           C  
ATOM   3011  C   ASP B 397     107.307  53.387  82.650  1.00  0.75           C  
ATOM   3012  O   ASP B 397     107.656  52.306  82.161  1.00  0.75           O  
ATOM   3013  CB  ASP B 397     106.176  54.795  80.838  1.00  0.75           C  
ATOM   3014  CG  ASP B 397     104.903  55.154  81.590  1.00  0.75           C  
ATOM   3015  OD1 ASP B 397     104.404  54.284  82.350  1.00  0.75           O  
ATOM   3016  OD2 ASP B 397     104.413  56.295  81.420  1.00  0.75           O  
ATOM   3017  N   PRO B 398     106.862  53.434  83.907  1.00  0.79           N  
ATOM   3018  CA  PRO B 398     106.622  52.248  84.717  1.00  0.79           C  
ATOM   3019  C   PRO B 398     105.640  51.260  84.129  1.00  0.79           C  
ATOM   3020  O   PRO B 398     105.790  50.067  84.373  1.00  0.79           O  
ATOM   3021  CB  PRO B 398     106.100  52.809  86.046  1.00  0.79           C  
ATOM   3022  CG  PRO B 398     106.622  54.245  86.121  1.00  0.79           C  
ATOM   3023  CD  PRO B 398     106.628  54.670  84.658  1.00  0.79           C  
ATOM   3024  N   ARG B 399     104.635  51.710  83.356  1.00  0.67           N  
ATOM   3025  CA  ARG B 399     103.612  50.864  82.768  1.00  0.67           C  
ATOM   3026  C   ARG B 399     104.179  49.797  81.848  1.00  0.67           C  
ATOM   3027  O   ARG B 399     103.740  48.649  81.838  1.00  0.67           O  
ATOM   3028  CB  ARG B 399     102.662  51.761  81.941  1.00  0.67           C  
ATOM   3029  CG  ARG B 399     101.483  51.048  81.247  1.00  0.67           C  
ATOM   3030  CD  ARG B 399     100.825  51.913  80.167  1.00  0.67           C  
ATOM   3031  NE  ARG B 399     101.814  52.023  79.047  1.00  0.67           N  
ATOM   3032  CZ  ARG B 399     101.922  53.031  78.175  1.00  0.67           C  
ATOM   3033  NH1 ARG B 399     102.946  53.000  77.327  1.00  0.67           N  
ATOM   3034  NH2 ARG B 399     101.057  54.036  78.138  1.00  0.67           N  
ATOM   3035  N   ASP B 400     105.190  50.165  81.045  1.00  0.74           N  
ATOM   3036  CA  ASP B 400     105.717  49.283  80.032  1.00  0.74           C  
ATOM   3037  C   ASP B 400     106.697  48.253  80.591  1.00  0.74           C  
ATOM   3038  O   ASP B 400     106.945  47.244  79.935  1.00  0.74           O  
ATOM   3039  CB  ASP B 400     106.390  50.107  78.899  1.00  0.74           C  
ATOM   3040  CG  ASP B 400     105.377  50.838  78.034  1.00  0.74           C  
ATOM   3041  OD1 ASP B 400     104.163  50.853  78.352  1.00  0.74           O  
ATOM   3042  OD2 ASP B 400     105.802  51.415  76.997  1.00  0.74           O  
ATOM   3043  N   VAL B 401     107.263  48.455  81.804  1.00  0.76           N  
ATOM   3044  CA  VAL B 401     108.226  47.519  82.392  1.00  0.76           C  
ATOM   3045  C   VAL B 401     107.783  46.899  83.712  1.00  0.76           C  
ATOM   3046  O   VAL B 401     108.427  45.977  84.208  1.00  0.76           O  
ATOM   3047  CB  VAL B 401     109.612  48.138  82.593  1.00  0.76           C  
ATOM   3048  CG1 VAL B 401     110.238  48.431  81.217  1.00  0.76           C  
ATOM   3049  CG2 VAL B 401     109.544  49.409  83.462  1.00  0.76           C  
ATOM   3050  N   ILE B 402     106.657  47.331  84.311  1.00  0.73           N  
ATOM   3051  CA  ILE B 402     106.140  46.738  85.537  1.00  0.73           C  
ATOM   3052  C   ILE B 402     104.798  46.104  85.225  1.00  0.73           C  
ATOM   3053  O   ILE B 402     103.853  46.759  84.789  1.00  0.73           O  
ATOM   3054  CB  ILE B 402     105.966  47.751  86.675  1.00  0.73           C  
ATOM   3055  CG1 ILE B 402     107.278  48.497  87.034  1.00  0.73           C  
ATOM   3056  CG2 ILE B 402     105.358  47.069  87.923  1.00  0.73           C  
ATOM   3057  CD1 ILE B 402     108.373  47.624  87.663  1.00  0.73           C  
ATOM   3058  N   ALA B 403     104.672  44.777  85.437  1.00  0.70           N  
ATOM   3059  CA  ALA B 403     103.409  44.081  85.303  1.00  0.70           C  
ATOM   3060  C   ALA B 403     102.342  44.562  86.287  1.00  0.70           C  
ATOM   3061  O   ALA B 403     102.613  44.733  87.472  1.00  0.70           O  
ATOM   3062  CB  ALA B 403     103.624  42.562  85.457  1.00  0.70           C  
ATOM   3063  N   ASP B 404     101.113  44.797  85.775  1.00  0.66           N  
ATOM   3064  CA  ASP B 404      99.959  45.290  86.513  1.00  0.66           C  
ATOM   3065  C   ASP B 404     100.201  46.619  87.248  1.00  0.66           C  
ATOM   3066  O   ASP B 404      99.904  46.818  88.426  1.00  0.66           O  
ATOM   3067  CB  ASP B 404      99.349  44.163  87.393  1.00  0.66           C  
ATOM   3068  CG  ASP B 404      97.831  44.248  87.482  1.00  0.66           C  
ATOM   3069  OD1 ASP B 404      97.255  43.409  88.220  1.00  0.66           O  
ATOM   3070  OD2 ASP B 404      97.234  45.105  86.781  1.00  0.66           O  
ATOM   3071  N   TYR B 405     100.795  47.599  86.535  1.00  0.66           N  
ATOM   3072  CA  TYR B 405     101.121  48.880  87.118  1.00  0.66           C  
ATOM   3073  C   TYR B 405      99.950  49.853  87.101  1.00  0.66           C  
ATOM   3074  O   TYR B 405      99.397  50.208  86.061  1.00  0.66           O  
ATOM   3075  CB  TYR B 405     102.335  49.530  86.406  1.00  0.66           C  
ATOM   3076  CG  TYR B 405     102.877  50.695  87.198  1.00  0.66           C  
ATOM   3077  CD1 TYR B 405     103.672  50.466  88.333  1.00  0.66           C  
ATOM   3078  CD2 TYR B 405     102.565  52.017  86.840  1.00  0.66           C  
ATOM   3079  CE1 TYR B 405     104.176  51.539  89.081  1.00  0.66           C  
ATOM   3080  CE2 TYR B 405     103.067  53.092  87.589  1.00  0.66           C  
ATOM   3081  CZ  TYR B 405     103.892  52.850  88.693  1.00  0.66           C  
ATOM   3082  OH  TYR B 405     104.499  53.924  89.368  1.00  0.66           O  
ATOM   3083  N   LYS B 406      99.614  50.375  88.289  1.00  0.68           N  
ATOM   3084  CA  LYS B 406      98.712  51.486  88.449  1.00  0.68           C  
ATOM   3085  C   LYS B 406      99.549  52.663  88.899  1.00  0.68           C  
ATOM   3086  O   LYS B 406     100.375  52.533  89.802  1.00  0.68           O  
ATOM   3087  CB  LYS B 406      97.667  51.186  89.553  1.00  0.68           C  
ATOM   3088  CG  LYS B 406      96.615  52.295  89.744  1.00  0.68           C  
ATOM   3089  CD  LYS B 406      95.843  52.189  91.070  1.00  0.68           C  
ATOM   3090  CE  LYS B 406      96.694  52.590  92.283  1.00  0.68           C  
ATOM   3091  NZ  LYS B 406      95.867  52.595  93.512  1.00  0.68           N  
ATOM   3092  N   PHE B 407      99.358  53.858  88.298  1.00  0.75           N  
ATOM   3093  CA  PHE B 407     100.038  55.066  88.734  1.00  0.75           C  
ATOM   3094  C   PHE B 407      99.766  55.395  90.215  1.00  0.75           C  
ATOM   3095  O   PHE B 407      98.654  55.165  90.704  1.00  0.75           O  
ATOM   3096  CB  PHE B 407      99.680  56.285  87.837  1.00  0.75           C  
ATOM   3097  CG  PHE B 407     100.143  56.053  86.421  1.00  0.75           C  
ATOM   3098  CD1 PHE B 407     101.507  56.151  86.093  1.00  0.75           C  
ATOM   3099  CD2 PHE B 407      99.226  55.730  85.405  1.00  0.75           C  
ATOM   3100  CE1 PHE B 407     101.952  55.890  84.790  1.00  0.75           C  
ATOM   3101  CE2 PHE B 407      99.665  55.482  84.097  1.00  0.75           C  
ATOM   3102  CZ  PHE B 407     101.030  55.555  83.792  1.00  0.75           C  
ATOM   3103  N   PRO B 408     100.748  55.872  90.980  1.00  0.78           N  
ATOM   3104  CA  PRO B 408     100.619  56.026  92.421  1.00  0.78           C  
ATOM   3105  C   PRO B 408      99.733  57.207  92.751  1.00  0.78           C  
ATOM   3106  O   PRO B 408      99.700  58.178  91.998  1.00  0.78           O  
ATOM   3107  CB  PRO B 408     102.068  56.243  92.892  1.00  0.78           C  
ATOM   3108  CG  PRO B 408     102.753  56.913  91.699  1.00  0.78           C  
ATOM   3109  CD  PRO B 408     102.082  56.241  90.506  1.00  0.78           C  
ATOM   3110  N   ASP B 409      98.977  57.139  93.866  1.00  0.77           N  
ATOM   3111  CA  ASP B 409      98.209  58.272  94.325  1.00  0.77           C  
ATOM   3112  C   ASP B 409      99.135  59.362  94.857  1.00  0.77           C  
ATOM   3113  O   ASP B 409      99.927  59.170  95.778  1.00  0.77           O  
ATOM   3114  CB  ASP B 409      97.139  57.867  95.380  1.00  0.77           C  
ATOM   3115  CG  ASP B 409      96.314  59.070  95.802  1.00  0.77           C  
ATOM   3116  OD1 ASP B 409      96.151  59.991  94.964  1.00  0.77           O  
ATOM   3117  OD2 ASP B 409      95.886  59.136  96.979  1.00  0.77           O  
ATOM   3118  N   PHE B 410      99.006  60.549  94.258  1.00  0.72           N  
ATOM   3119  CA  PHE B 410      99.622  61.755  94.725  1.00  0.72           C  
ATOM   3120  C   PHE B 410      98.558  62.838  94.855  1.00  0.72           C  
ATOM   3121  O   PHE B 410      98.848  64.031  94.776  1.00  0.72           O  
ATOM   3122  CB  PHE B 410     100.910  62.133  93.925  1.00  0.72           C  
ATOM   3123  CG  PHE B 410     100.807  62.083  92.423  1.00  0.72           C  
ATOM   3124  CD1 PHE B 410     101.238  60.940  91.726  1.00  0.72           C  
ATOM   3125  CD2 PHE B 410     100.394  63.206  91.689  1.00  0.72           C  
ATOM   3126  CE1 PHE B 410     101.251  60.914  90.326  1.00  0.72           C  
ATOM   3127  CE2 PHE B 410     100.393  63.179  90.287  1.00  0.72           C  
ATOM   3128  CZ  PHE B 410     100.822  62.033  89.606  1.00  0.72           C  
ATOM   3129  N   SER B 411      97.288  62.465  95.144  1.00  0.72           N  
ATOM   3130  CA  SER B 411      96.220  63.392  95.526  1.00  0.72           C  
ATOM   3131  C   SER B 411      96.536  64.220  96.771  1.00  0.72           C  
ATOM   3132  O   SER B 411      96.193  65.396  96.891  1.00  0.72           O  
ATOM   3133  CB  SER B 411      94.882  62.637  95.769  1.00  0.72           C  
ATOM   3134  OG  SER B 411      94.945  61.757  96.899  1.00  0.72           O  
ATOM   3135  N   LYS B 412      97.251  63.610  97.734  1.00  0.69           N  
ATOM   3136  CA  LYS B 412      97.584  64.198  99.016  1.00  0.69           C  
ATOM   3137  C   LYS B 412      98.901  64.970  98.981  1.00  0.69           C  
ATOM   3138  O   LYS B 412      99.312  65.555  99.984  1.00  0.69           O  
ATOM   3139  CB  LYS B 412      97.712  63.065 100.068  1.00  0.69           C  
ATOM   3140  CG  LYS B 412      96.427  62.239 100.239  1.00  0.69           C  
ATOM   3141  CD  LYS B 412      96.618  61.051 101.196  1.00  0.69           C  
ATOM   3142  CE  LYS B 412      95.362  60.178 101.289  1.00  0.69           C  
ATOM   3143  NZ  LYS B 412      95.627  58.987 102.127  1.00  0.69           N  
ATOM   3144  N   SER B 413      99.557  64.998  97.803  1.00  0.78           N  
ATOM   3145  CA  SER B 413     100.856  65.616  97.553  1.00  0.78           C  
ATOM   3146  C   SER B 413     100.811  67.121  97.396  1.00  0.78           C  
ATOM   3147  O   SER B 413      99.765  67.759  97.251  1.00  0.78           O  
ATOM   3148  CB  SER B 413     101.585  65.055  96.284  1.00  0.78           C  
ATOM   3149  OG  SER B 413     101.050  65.508  95.036  1.00  0.78           O  
ATOM   3150  N   TYR B 414     102.002  67.734  97.338  1.00  0.72           N  
ATOM   3151  CA  TYR B 414     102.158  69.131  96.985  1.00  0.72           C  
ATOM   3152  C   TYR B 414     101.780  69.455  95.538  1.00  0.72           C  
ATOM   3153  O   TYR B 414     101.398  70.583  95.228  1.00  0.72           O  
ATOM   3154  CB  TYR B 414     103.609  69.587  97.264  1.00  0.72           C  
ATOM   3155  CG  TYR B 414     103.925  69.385  98.723  1.00  0.72           C  
ATOM   3156  CD1 TYR B 414     103.185  70.060  99.711  1.00  0.72           C  
ATOM   3157  CD2 TYR B 414     104.927  68.485  99.124  1.00  0.72           C  
ATOM   3158  CE1 TYR B 414     103.455  69.855 101.070  1.00  0.72           C  
ATOM   3159  CE2 TYR B 414     105.192  68.272 100.485  1.00  0.72           C  
ATOM   3160  CZ  TYR B 414     104.457  68.962 101.455  1.00  0.72           C  
ATOM   3161  OH  TYR B 414     104.702  68.746 102.824  1.00  0.72           O  
ATOM   3162  N   SER B 415     101.811  68.469  94.611  1.00  0.79           N  
ATOM   3163  CA  SER B 415     101.344  68.667  93.235  1.00  0.79           C  
ATOM   3164  C   SER B 415      99.860  68.973  93.164  1.00  0.79           C  
ATOM   3165  O   SER B 415      99.425  69.837  92.409  1.00  0.79           O  
ATOM   3166  CB  SER B 415     101.596  67.463  92.287  1.00  0.79           C  
ATOM   3167  OG  SER B 415     102.991  67.248  92.078  1.00  0.79           O  
ATOM   3168  N   GLY B 416      99.031  68.283  93.975  1.00  0.74           N  
ATOM   3169  CA  GLY B 416      97.614  68.618  94.077  1.00  0.74           C  
ATOM   3170  C   GLY B 416      97.355  69.830  94.934  1.00  0.74           C  
ATOM   3171  O   GLY B 416      96.612  70.730  94.560  1.00  0.74           O  
ATOM   3172  N   ARG B 417      97.983  69.896  96.121  1.00  0.70           N  
ATOM   3173  CA  ARG B 417      97.599  70.866  97.134  1.00  0.70           C  
ATOM   3174  C   ARG B 417      98.252  72.235  97.031  1.00  0.70           C  
ATOM   3175  O   ARG B 417      97.754  73.196  97.610  1.00  0.70           O  
ATOM   3176  CB  ARG B 417      97.908  70.282  98.529  1.00  0.70           C  
ATOM   3177  CG  ARG B 417      97.063  69.034  98.842  1.00  0.70           C  
ATOM   3178  CD  ARG B 417      97.438  68.398 100.177  1.00  0.70           C  
ATOM   3179  NE  ARG B 417      96.423  67.327 100.424  1.00  0.70           N  
ATOM   3180  CZ  ARG B 417      96.347  66.643 101.571  1.00  0.70           C  
ATOM   3181  NH1 ARG B 417      95.285  65.877 101.809  1.00  0.70           N  
ATOM   3182  NH2 ARG B 417      97.319  66.711 102.475  1.00  0.70           N  
ATOM   3183  N   ILE B 418      99.367  72.379  96.291  1.00  0.73           N  
ATOM   3184  CA  ILE B 418      99.994  73.681  96.091  1.00  0.73           C  
ATOM   3185  C   ILE B 418      99.921  74.059  94.624  1.00  0.73           C  
ATOM   3186  O   ILE B 418      99.815  75.231  94.280  1.00  0.73           O  
ATOM   3187  CB  ILE B 418     101.445  73.686  96.601  1.00  0.73           C  
ATOM   3188  CG1 ILE B 418     101.447  73.489  98.139  1.00  0.73           C  
ATOM   3189  CG2 ILE B 418     102.179  74.991  96.204  1.00  0.73           C  
ATOM   3190  CD1 ILE B 418     102.844  73.448  98.773  1.00  0.73           C  
ATOM   3191  N   GLN B 419      99.943  73.084  93.696  1.00  0.76           N  
ATOM   3192  CA  GLN B 419     100.059  73.401  92.284  1.00  0.76           C  
ATOM   3193  C   GLN B 419      98.801  73.082  91.481  1.00  0.76           C  
ATOM   3194  O   GLN B 419      98.768  73.325  90.278  1.00  0.76           O  
ATOM   3195  CB  GLN B 419     101.291  72.668  91.703  1.00  0.76           C  
ATOM   3196  CG  GLN B 419     102.595  72.951  92.486  1.00  0.76           C  
ATOM   3197  CD  GLN B 419     103.776  72.181  91.897  1.00  0.76           C  
ATOM   3198  OE1 GLN B 419     103.685  70.977  91.634  1.00  0.76           O  
ATOM   3199  NE2 GLN B 419     104.920  72.873  91.707  1.00  0.76           N  
ATOM   3200  N   SER B 420      97.728  72.576  92.133  1.00  0.78           N  
ATOM   3201  CA  SER B 420      96.400  72.331  91.556  1.00  0.78           C  
ATOM   3202  C   SER B 420      96.370  71.468  90.299  1.00  0.78           C  
ATOM   3203  O   SER B 420      95.849  71.833  89.242  1.00  0.78           O  
ATOM   3204  CB  SER B 420      95.560  73.620  91.371  1.00  0.78           C  
ATOM   3205  OG  SER B 420      94.151  73.367  91.398  1.00  0.78           O  
ATOM   3206  N   LEU B 421      96.969  70.269  90.392  1.00  0.77           N  
ATOM   3207  CA  LEU B 421      97.016  69.302  89.317  1.00  0.77           C  
ATOM   3208  C   LEU B 421      95.809  68.367  89.320  1.00  0.77           C  
ATOM   3209  O   LEU B 421      95.514  67.690  90.304  1.00  0.77           O  
ATOM   3210  CB  LEU B 421      98.324  68.493  89.466  1.00  0.77           C  
ATOM   3211  CG  LEU B 421      98.634  67.484  88.351  1.00  0.77           C  
ATOM   3212  CD1 LEU B 421      98.735  68.139  86.968  1.00  0.77           C  
ATOM   3213  CD2 LEU B 421      99.945  66.760  88.690  1.00  0.77           C  
ATOM   3214  N   LYS B 422      95.050  68.311  88.205  1.00  0.73           N  
ATOM   3215  CA  LYS B 422      93.798  67.575  88.152  1.00  0.73           C  
ATOM   3216  C   LYS B 422      93.941  66.090  87.791  1.00  0.73           C  
ATOM   3217  O   LYS B 422      94.886  65.725  87.090  1.00  0.73           O  
ATOM   3218  CB  LYS B 422      92.837  68.223  87.131  1.00  0.73           C  
ATOM   3219  CG  LYS B 422      92.483  69.676  87.481  1.00  0.73           C  
ATOM   3220  CD  LYS B 422      91.406  70.218  86.530  1.00  0.73           C  
ATOM   3221  CE  LYS B 422      90.880  71.600  86.913  1.00  0.73           C  
ATOM   3222  NZ  LYS B 422      89.711  71.922  86.063  1.00  0.73           N  
ATOM   3223  N   PRO B 423      93.018  65.191  88.179  1.00  0.79           N  
ATOM   3224  CA  PRO B 423      93.093  63.760  87.861  1.00  0.79           C  
ATOM   3225  C   PRO B 423      93.140  63.399  86.386  1.00  0.79           C  
ATOM   3226  O   PRO B 423      93.717  62.381  86.023  1.00  0.79           O  
ATOM   3227  CB  PRO B 423      91.843  63.173  88.527  1.00  0.79           C  
ATOM   3228  CG  PRO B 423      91.674  64.042  89.772  1.00  0.79           C  
ATOM   3229  CD  PRO B 423      92.085  65.433  89.286  1.00  0.79           C  
ATOM   3230  N   GLU B 424      92.525  64.206  85.512  1.00  0.76           N  
ATOM   3231  CA  GLU B 424      92.626  64.081  84.068  1.00  0.76           C  
ATOM   3232  C   GLU B 424      94.055  64.305  83.569  1.00  0.76           C  
ATOM   3233  O   GLU B 424      94.592  63.604  82.711  1.00  0.76           O  
ATOM   3234  CB  GLU B 424      91.701  65.166  83.470  1.00  0.76           C  
ATOM   3235  CG  GLU B 424      91.516  65.134  81.935  1.00  0.76           C  
ATOM   3236  CD  GLU B 424      91.460  66.542  81.344  1.00  0.76           C  
ATOM   3237  OE1 GLU B 424      91.948  66.682  80.189  1.00  0.76           O  
ATOM   3238  OE2 GLU B 424      91.031  67.495  82.042  1.00  0.76           O  
ATOM   3239  N   GLN B 425      94.727  65.317  84.145  1.00  0.77           N  
ATOM   3240  CA  GLN B 425      96.084  65.686  83.827  1.00  0.77           C  
ATOM   3241  C   GLN B 425      97.116  64.675  84.303  1.00  0.77           C  
ATOM   3242  O   GLN B 425      98.069  64.395  83.580  1.00  0.77           O  
ATOM   3243  CB  GLN B 425      96.397  67.096  84.376  1.00  0.77           C  
ATOM   3244  CG  GLN B 425      95.420  68.171  83.845  1.00  0.77           C  
ATOM   3245  CD  GLN B 425      95.715  69.539  84.461  1.00  0.77           C  
ATOM   3246  OE1 GLN B 425      95.552  69.746  85.664  1.00  0.77           O  
ATOM   3247  NE2 GLN B 425      96.149  70.505  83.619  1.00  0.77           N  
ATOM   3248  N   ILE B 426      96.948  64.072  85.510  1.00  0.77           N  
ATOM   3249  CA  ILE B 426      97.902  63.103  86.067  1.00  0.77           C  
ATOM   3250  C   ILE B 426      98.085  61.877  85.188  1.00  0.77           C  
ATOM   3251  O   ILE B 426      99.191  61.366  85.031  1.00  0.77           O  
ATOM   3252  CB  ILE B 426      97.660  62.683  87.527  1.00  0.77           C  
ATOM   3253  CG1 ILE B 426      96.511  61.669  87.740  1.00  0.77           C  
ATOM   3254  CG2 ILE B 426      97.473  63.951  88.377  1.00  0.77           C  
ATOM   3255  CD1 ILE B 426      96.272  61.304  89.209  1.00  0.77           C  
ATOM   3256  N   GLN B 427      96.998  61.422  84.535  1.00  0.70           N  
ATOM   3257  CA  GLN B 427      96.992  60.343  83.565  1.00  0.70           C  
ATOM   3258  C   GLN B 427      97.859  60.612  82.337  1.00  0.70           C  
ATOM   3259  O   GLN B 427      98.529  59.719  81.829  1.00  0.70           O  
ATOM   3260  CB  GLN B 427      95.534  60.065  83.135  1.00  0.70           C  
ATOM   3261  CG  GLN B 427      94.647  59.587  84.309  1.00  0.70           C  
ATOM   3262  CD  GLN B 427      93.178  59.498  83.894  1.00  0.70           C  
ATOM   3263  OE1 GLN B 427      92.792  59.748  82.754  1.00  0.70           O  
ATOM   3264  NE2 GLN B 427      92.312  59.122  84.864  1.00  0.70           N  
ATOM   3265  N   ARG B 428      97.886  61.864  81.837  1.00  0.70           N  
ATOM   3266  CA  ARG B 428      98.732  62.242  80.717  1.00  0.70           C  
ATOM   3267  C   ARG B 428     100.163  62.619  81.110  1.00  0.70           C  
ATOM   3268  O   ARG B 428     101.047  62.709  80.255  1.00  0.70           O  
ATOM   3269  CB  ARG B 428      98.116  63.456  79.982  1.00  0.70           C  
ATOM   3270  CG  ARG B 428      96.809  63.158  79.226  1.00  0.70           C  
ATOM   3271  CD  ARG B 428      96.419  64.272  78.245  1.00  0.70           C  
ATOM   3272  NE  ARG B 428      96.071  65.496  79.037  1.00  0.70           N  
ATOM   3273  CZ  ARG B 428      94.817  65.826  79.359  1.00  0.70           C  
ATOM   3274  NH1 ARG B 428      94.553  67.014  79.888  1.00  0.70           N  
ATOM   3275  NH2 ARG B 428      93.778  65.027  79.158  1.00  0.70           N  
ATOM   3276  N   LEU B 429     100.435  62.875  82.406  1.00  0.81           N  
ATOM   3277  CA  LEU B 429     101.783  63.072  82.916  1.00  0.81           C  
ATOM   3278  C   LEU B 429     102.478  61.755  83.237  1.00  0.81           C  
ATOM   3279  O   LEU B 429     103.645  61.567  82.898  1.00  0.81           O  
ATOM   3280  CB  LEU B 429     101.782  63.986  84.166  1.00  0.81           C  
ATOM   3281  CG  LEU B 429     101.344  65.440  83.886  1.00  0.81           C  
ATOM   3282  CD1 LEU B 429     101.211  66.215  85.200  1.00  0.81           C  
ATOM   3283  CD2 LEU B 429     102.312  66.183  82.957  1.00  0.81           C  
ATOM   3284  N   GLY B 430     101.758  60.802  83.866  1.00  0.85           N  
ATOM   3285  CA  GLY B 430     102.285  59.502  84.272  1.00  0.85           C  
ATOM   3286  C   GLY B 430     103.295  59.517  85.400  1.00  0.85           C  
ATOM   3287  O   GLY B 430     103.195  60.272  86.366  1.00  0.85           O  
ATOM   3288  N   GLY B 431     104.286  58.610  85.322  1.00  0.86           N  
ATOM   3289  CA  GLY B 431     105.390  58.517  86.270  1.00  0.86           C  
ATOM   3290  C   GLY B 431     106.626  58.158  85.506  1.00  0.86           C  
ATOM   3291  O   GLY B 431     106.598  58.096  84.283  1.00  0.86           O  
ATOM   3292  N   MET B 432     107.753  57.885  86.183  1.00  0.82           N  
ATOM   3293  CA  MET B 432     109.004  57.687  85.474  1.00  0.82           C  
ATOM   3294  C   MET B 432     109.907  56.704  86.187  1.00  0.82           C  
ATOM   3295  O   MET B 432     109.790  56.482  87.390  1.00  0.82           O  
ATOM   3296  CB  MET B 432     109.752  59.027  85.226  1.00  0.82           C  
ATOM   3297  CG  MET B 432     110.256  59.788  86.480  1.00  0.82           C  
ATOM   3298  SD  MET B 432     109.009  60.533  87.587  1.00  0.82           S  
ATOM   3299  CE  MET B 432     108.193  61.609  86.373  1.00  0.82           C  
ATOM   3300  N   MET B 433     110.825  56.060  85.441  1.00  0.82           N  
ATOM   3301  CA  MET B 433     111.750  55.083  85.984  1.00  0.82           C  
ATOM   3302  C   MET B 433     113.161  55.636  86.115  1.00  0.82           C  
ATOM   3303  O   MET B 433     113.687  56.311  85.228  1.00  0.82           O  
ATOM   3304  CB  MET B 433     111.849  53.821  85.088  1.00  0.82           C  
ATOM   3305  CG  MET B 433     110.518  53.081  84.858  1.00  0.82           C  
ATOM   3306  SD  MET B 433     109.729  52.424  86.348  1.00  0.82           S  
ATOM   3307  CE  MET B 433     110.885  51.095  86.702  1.00  0.82           C  
ATOM   3308  N   VAL B 434     113.827  55.303  87.236  1.00  0.76           N  
ATOM   3309  CA  VAL B 434     115.251  55.533  87.443  1.00  0.76           C  
ATOM   3310  C   VAL B 434     115.877  54.181  87.735  1.00  0.76           C  
ATOM   3311  O   VAL B 434     115.179  53.174  87.840  1.00  0.76           O  
ATOM   3312  CB  VAL B 434     115.594  56.536  88.557  1.00  0.76           C  
ATOM   3313  CG1 VAL B 434     114.733  57.805  88.395  1.00  0.76           C  
ATOM   3314  CG2 VAL B 434     115.424  55.939  89.970  1.00  0.76           C  
ATOM   3315  N   TRP B 435     117.213  54.108  87.869  1.00  0.69           N  
ATOM   3316  CA  TRP B 435     117.883  52.916  88.360  1.00  0.69           C  
ATOM   3317  C   TRP B 435     118.374  53.185  89.776  1.00  0.69           C  
ATOM   3318  O   TRP B 435     118.962  54.234  90.044  1.00  0.69           O  
ATOM   3319  CB  TRP B 435     119.070  52.539  87.435  1.00  0.69           C  
ATOM   3320  CG  TRP B 435     119.757  51.220  87.766  1.00  0.69           C  
ATOM   3321  CD1 TRP B 435     120.723  50.966  88.700  1.00  0.69           C  
ATOM   3322  CD2 TRP B 435     119.470  49.965  87.126  1.00  0.69           C  
ATOM   3323  NE1 TRP B 435     121.055  49.627  88.690  1.00  0.69           N  
ATOM   3324  CE2 TRP B 435     120.304  48.996  87.727  1.00  0.69           C  
ATOM   3325  CE3 TRP B 435     118.586  49.620  86.109  1.00  0.69           C  
ATOM   3326  CZ2 TRP B 435     120.264  47.670  87.318  1.00  0.69           C  
ATOM   3327  CZ3 TRP B 435     118.534  48.277  85.707  1.00  0.69           C  
ATOM   3328  CH2 TRP B 435     119.362  47.314  86.303  1.00  0.69           C  
ATOM   3329  N   ASP B 436     118.126  52.253  90.720  1.00  0.81           N  
ATOM   3330  CA  ASP B 436     118.542  52.401  92.100  1.00  0.81           C  
ATOM   3331  C   ASP B 436     119.923  51.793  92.346  1.00  0.81           C  
ATOM   3332  O   ASP B 436     120.261  50.679  91.944  1.00  0.81           O  
ATOM   3333  CB  ASP B 436     117.460  51.838  93.052  1.00  0.81           C  
ATOM   3334  CG  ASP B 436     117.818  51.939  94.518  1.00  0.81           C  
ATOM   3335  OD1 ASP B 436     118.456  52.933  94.949  1.00  0.81           O  
ATOM   3336  OD2 ASP B 436     117.452  50.984  95.244  1.00  0.81           O  
ATOM   3337  N   LEU B 437     120.771  52.567  93.042  1.00  0.79           N  
ATOM   3338  CA  LEU B 437     122.057  52.142  93.539  1.00  0.79           C  
ATOM   3339  C   LEU B 437     121.941  51.189  94.719  1.00  0.79           C  
ATOM   3340  O   LEU B 437     122.753  50.271  94.877  1.00  0.79           O  
ATOM   3341  CB  LEU B 437     122.917  53.364  93.939  1.00  0.79           C  
ATOM   3342  CG  LEU B 437     123.273  54.301  92.763  1.00  0.79           C  
ATOM   3343  CD1 LEU B 437     123.897  55.604  93.281  1.00  0.79           C  
ATOM   3344  CD2 LEU B 437     124.216  53.632  91.749  1.00  0.79           C  
ATOM   3345  N   ASN B 438     120.929  51.359  95.597  1.00  0.60           N  
ATOM   3346  CA  ASN B 438     120.781  50.481  96.747  1.00  0.60           C  
ATOM   3347  C   ASN B 438     120.297  49.091  96.353  1.00  0.60           C  
ATOM   3348  O   ASN B 438     120.985  48.091  96.584  1.00  0.60           O  
ATOM   3349  CB  ASN B 438     119.808  51.096  97.777  1.00  0.60           C  
ATOM   3350  CG  ASN B 438     120.419  52.380  98.321  1.00  0.60           C  
ATOM   3351  OD1 ASN B 438     121.585  52.405  98.719  1.00  0.60           O  
ATOM   3352  ND2 ASN B 438     119.623  53.468  98.362  1.00  0.60           N  
ATOM   3353  N   LYS B 439     119.160  48.989  95.652  1.00  0.58           N  
ATOM   3354  CA  LYS B 439     118.642  47.772  95.089  1.00  0.58           C  
ATOM   3355  C   LYS B 439     118.759  47.836  93.575  1.00  0.58           C  
ATOM   3356  O   LYS B 439     117.965  48.452  92.874  1.00  0.58           O  
ATOM   3357  CB  LYS B 439     117.165  47.590  95.506  1.00  0.58           C  
ATOM   3358  CG  LYS B 439     116.545  46.266  95.039  1.00  0.58           C  
ATOM   3359  CD  LYS B 439     115.084  46.133  95.493  1.00  0.58           C  
ATOM   3360  CE  LYS B 439     114.434  44.829  95.031  1.00  0.58           C  
ATOM   3361  NZ  LYS B 439     113.030  44.779  95.495  1.00  0.58           N  
ATOM   3362  N   LYS B 440     119.776  47.144  93.031  1.00  0.57           N  
ATOM   3363  CA  LYS B 440     120.153  47.203  91.628  1.00  0.57           C  
ATOM   3364  C   LYS B 440     119.074  46.646  90.713  1.00  0.57           C  
ATOM   3365  O   LYS B 440     118.941  45.430  90.577  1.00  0.57           O  
ATOM   3366  CB  LYS B 440     121.486  46.441  91.362  1.00  0.57           C  
ATOM   3367  CG  LYS B 440     122.781  47.199  91.724  1.00  0.57           C  
ATOM   3368  CD  LYS B 440     122.961  47.633  93.192  1.00  0.57           C  
ATOM   3369  CE  LYS B 440     123.104  46.497  94.211  1.00  0.57           C  
ATOM   3370  NZ  LYS B 440     123.243  47.075  95.566  1.00  0.57           N  
ATOM   3371  N   GLN B 441     118.321  47.551  90.059  1.00  0.69           N  
ATOM   3372  CA  GLN B 441     117.130  47.268  89.290  1.00  0.69           C  
ATOM   3373  C   GLN B 441     116.464  48.601  88.973  1.00  0.69           C  
ATOM   3374  O   GLN B 441     116.711  49.616  89.624  1.00  0.69           O  
ATOM   3375  CB  GLN B 441     116.097  46.367  90.048  1.00  0.69           C  
ATOM   3376  CG  GLN B 441     114.895  45.860  89.213  1.00  0.69           C  
ATOM   3377  CD  GLN B 441     115.349  45.240  87.889  1.00  0.69           C  
ATOM   3378  OE1 GLN B 441     115.431  45.918  86.864  1.00  0.69           O  
ATOM   3379  NE2 GLN B 441     115.674  43.930  87.899  1.00  0.69           N  
ATOM   3380  N   VAL B 442     115.618  48.647  87.923  1.00  0.79           N  
ATOM   3381  CA  VAL B 442     114.744  49.775  87.650  1.00  0.79           C  
ATOM   3382  C   VAL B 442     113.727  50.030  88.773  1.00  0.79           C  
ATOM   3383  O   VAL B 442     113.128  49.106  89.324  1.00  0.79           O  
ATOM   3384  CB  VAL B 442     114.034  49.646  86.300  1.00  0.79           C  
ATOM   3385  CG1 VAL B 442     115.076  49.502  85.180  1.00  0.79           C  
ATOM   3386  CG2 VAL B 442     113.062  48.447  86.267  1.00  0.79           C  
ATOM   3387  N   VAL B 443     113.505  51.306  89.151  1.00  0.80           N  
ATOM   3388  CA  VAL B 443     112.598  51.669  90.235  1.00  0.80           C  
ATOM   3389  C   VAL B 443     111.646  52.768  89.760  1.00  0.80           C  
ATOM   3390  O   VAL B 443     112.120  53.748  89.176  1.00  0.80           O  
ATOM   3391  CB  VAL B 443     113.339  52.116  91.495  1.00  0.80           C  
ATOM   3392  CG1 VAL B 443     112.354  52.593  92.581  1.00  0.80           C  
ATOM   3393  CG2 VAL B 443     114.163  50.929  92.037  1.00  0.80           C  
ATOM   3394  N   PRO B 444     110.317  52.670  89.937  1.00  0.86           N  
ATOM   3395  CA  PRO B 444     109.395  53.748  89.595  1.00  0.86           C  
ATOM   3396  C   PRO B 444     109.409  54.873  90.612  1.00  0.86           C  
ATOM   3397  O   PRO B 444     109.441  54.624  91.816  1.00  0.86           O  
ATOM   3398  CB  PRO B 444     108.023  53.051  89.576  1.00  0.86           C  
ATOM   3399  CG  PRO B 444     108.154  51.930  90.609  1.00  0.86           C  
ATOM   3400  CD  PRO B 444     109.608  51.486  90.441  1.00  0.86           C  
ATOM   3401  N   LEU B 445     109.364  56.126  90.133  1.00  0.83           N  
ATOM   3402  CA  LEU B 445     109.260  57.310  90.957  1.00  0.83           C  
ATOM   3403  C   LEU B 445     108.050  58.103  90.497  1.00  0.83           C  
ATOM   3404  O   LEU B 445     107.611  58.017  89.346  1.00  0.83           O  
ATOM   3405  CB  LEU B 445     110.509  58.236  90.865  1.00  0.83           C  
ATOM   3406  CG  LEU B 445     111.695  57.842  91.776  1.00  0.83           C  
ATOM   3407  CD1 LEU B 445     112.412  56.552  91.375  1.00  0.83           C  
ATOM   3408  CD2 LEU B 445     112.712  58.990  91.873  1.00  0.83           C  
ATOM   3409  N   HIS B 446     107.460  58.906  91.404  1.00  0.80           N  
ATOM   3410  CA  HIS B 446     106.403  59.839  91.060  1.00  0.80           C  
ATOM   3411  C   HIS B 446     106.916  61.264  90.937  1.00  0.80           C  
ATOM   3412  O   HIS B 446     108.023  61.604  91.345  1.00  0.80           O  
ATOM   3413  CB  HIS B 446     105.197  59.771  92.033  1.00  0.80           C  
ATOM   3414  CG  HIS B 446     105.450  60.249  93.432  1.00  0.80           C  
ATOM   3415  ND1 HIS B 446     106.147  59.439  94.296  1.00  0.80           N  
ATOM   3416  CD2 HIS B 446     105.097  61.406  94.051  1.00  0.80           C  
ATOM   3417  CE1 HIS B 446     106.211  60.114  95.430  1.00  0.80           C  
ATOM   3418  NE2 HIS B 446     105.594  61.318  95.335  1.00  0.80           N  
ATOM   3419  N   ARG B 447     106.086  62.157  90.357  1.00  0.75           N  
ATOM   3420  CA  ARG B 447     106.401  63.548  90.049  1.00  0.75           C  
ATOM   3421  C   ARG B 447     106.940  64.378  91.220  1.00  0.75           C  
ATOM   3422  O   ARG B 447     107.807  65.232  91.059  1.00  0.75           O  
ATOM   3423  CB  ARG B 447     105.102  64.204  89.495  1.00  0.75           C  
ATOM   3424  CG  ARG B 447     105.170  65.730  89.283  1.00  0.75           C  
ATOM   3425  CD  ARG B 447     103.844  66.362  88.829  1.00  0.75           C  
ATOM   3426  NE  ARG B 447     103.851  67.787  89.301  1.00  0.75           N  
ATOM   3427  CZ  ARG B 447     104.701  68.701  88.819  1.00  0.75           C  
ATOM   3428  NH1 ARG B 447     105.319  68.535  87.656  1.00  0.75           N  
ATOM   3429  NH2 ARG B 447     104.974  69.794  89.520  1.00  0.75           N  
ATOM   3430  N   GLU B 448     106.439  64.150  92.446  1.00  0.75           N  
ATOM   3431  CA  GLU B 448     106.810  64.928  93.615  1.00  0.75           C  
ATOM   3432  C   GLU B 448     108.010  64.310  94.344  1.00  0.75           C  
ATOM   3433  O   GLU B 448     108.583  64.889  95.266  1.00  0.75           O  
ATOM   3434  CB  GLU B 448     105.537  65.021  94.499  1.00  0.75           C  
ATOM   3435  CG  GLU B 448     105.659  65.722  95.878  1.00  0.75           C  
ATOM   3436  CD  GLU B 448     105.065  64.865  96.999  1.00  0.75           C  
ATOM   3437  OE1 GLU B 448     105.272  63.621  96.981  1.00  0.75           O  
ATOM   3438  OE2 GLU B 448     104.320  65.461  97.824  1.00  0.75           O  
ATOM   3439  N   GLN B 449     108.513  63.142  93.886  1.00  0.76           N  
ATOM   3440  CA  GLN B 449     109.681  62.488  94.454  1.00  0.76           C  
ATOM   3441  C   GLN B 449     110.998  63.151  94.029  1.00  0.76           C  
ATOM   3442  O   GLN B 449     111.802  62.676  93.215  1.00  0.76           O  
ATOM   3443  CB  GLN B 449     109.626  60.973  94.186  1.00  0.76           C  
ATOM   3444  CG  GLN B 449     110.437  60.115  95.185  1.00  0.76           C  
ATOM   3445  CD  GLN B 449     110.096  58.641  94.978  1.00  0.76           C  
ATOM   3446  OE1 GLN B 449     109.307  58.285  94.103  1.00  0.76           O  
ATOM   3447  NE2 GLN B 449     110.699  57.740  95.786  1.00  0.76           N  
ATOM   3448  N   VAL B 450     111.214  64.341  94.600  1.00  0.78           N  
ATOM   3449  CA  VAL B 450     112.246  65.288  94.271  1.00  0.78           C  
ATOM   3450  C   VAL B 450     112.825  65.799  95.581  1.00  0.78           C  
ATOM   3451  O   VAL B 450     112.307  65.501  96.658  1.00  0.78           O  
ATOM   3452  CB  VAL B 450     111.657  66.402  93.410  1.00  0.78           C  
ATOM   3453  CG1 VAL B 450     110.889  67.432  94.261  1.00  0.78           C  
ATOM   3454  CG2 VAL B 450     112.734  67.070  92.542  1.00  0.78           C  
ATOM   3455  N   GLY B 451     113.949  66.551  95.544  1.00  0.71           N  
ATOM   3456  CA  GLY B 451     114.687  66.976  96.735  1.00  0.71           C  
ATOM   3457  C   GLY B 451     115.012  65.865  97.690  1.00  0.71           C  
ATOM   3458  O   GLY B 451     115.513  64.820  97.292  1.00  0.71           O  
ATOM   3459  N   TRP B 452     114.683  66.034  98.974  1.00  0.65           N  
ATOM   3460  CA  TRP B 452     115.012  65.065  99.997  1.00  0.65           C  
ATOM   3461  C   TRP B 452     113.952  63.975 100.111  1.00  0.65           C  
ATOM   3462  O   TRP B 452     114.069  63.052 100.911  1.00  0.65           O  
ATOM   3463  CB  TRP B 452     115.186  65.795 101.354  1.00  0.65           C  
ATOM   3464  CG  TRP B 452     116.391  66.724 101.354  1.00  0.65           C  
ATOM   3465  CD1 TRP B 452     116.466  68.070 101.112  1.00  0.65           C  
ATOM   3466  CD2 TRP B 452     117.745  66.266 101.516  1.00  0.65           C  
ATOM   3467  NE1 TRP B 452     117.783  68.480 101.099  1.00  0.65           N  
ATOM   3468  CE2 TRP B 452     118.585  67.385 101.336  1.00  0.65           C  
ATOM   3469  CE3 TRP B 452     118.271  65.005 101.781  1.00  0.65           C  
ATOM   3470  CZ2 TRP B 452     119.967  67.255 101.406  1.00  0.65           C  
ATOM   3471  CZ3 TRP B 452     119.666  64.871 101.843  1.00  0.65           C  
ATOM   3472  CH2 TRP B 452     120.503  65.981 101.653  1.00  0.65           C  
ATOM   3473  N   HIS B 453     112.912  63.982  99.248  1.00  0.65           N  
ATOM   3474  CA  HIS B 453     111.916  62.920  99.230  1.00  0.65           C  
ATOM   3475  C   HIS B 453     112.420  61.637  98.589  1.00  0.65           C  
ATOM   3476  O   HIS B 453     111.865  60.560  98.806  1.00  0.65           O  
ATOM   3477  CB  HIS B 453     110.609  63.337  98.528  1.00  0.65           C  
ATOM   3478  CG  HIS B 453     109.996  64.558  99.126  1.00  0.65           C  
ATOM   3479  ND1 HIS B 453     109.793  64.640 100.493  1.00  0.65           N  
ATOM   3480  CD2 HIS B 453     109.546  65.677  98.509  1.00  0.65           C  
ATOM   3481  CE1 HIS B 453     109.215  65.814 100.674  1.00  0.65           C  
ATOM   3482  NE2 HIS B 453     109.046  66.480  99.508  1.00  0.65           N  
ATOM   3483  N   TYR B 454     113.528  61.688  97.812  1.00  0.62           N  
ATOM   3484  CA  TYR B 454     114.218  60.465  97.427  1.00  0.62           C  
ATOM   3485  C   TYR B 454     114.856  59.792  98.652  1.00  0.62           C  
ATOM   3486  O   TYR B 454     114.682  58.601  98.875  1.00  0.62           O  
ATOM   3487  CB  TYR B 454     115.157  60.674  96.186  1.00  0.62           C  
ATOM   3488  CG  TYR B 454     116.600  61.022  96.485  1.00  0.62           C  
ATOM   3489  CD1 TYR B 454     117.454  59.995  96.895  1.00  0.62           C  
ATOM   3490  CD2 TYR B 454     117.129  62.316  96.352  1.00  0.62           C  
ATOM   3491  CE1 TYR B 454     118.790  60.245  97.219  1.00  0.62           C  
ATOM   3492  CE2 TYR B 454     118.475  62.582  96.672  1.00  0.62           C  
ATOM   3493  CZ  TYR B 454     119.306  61.539  97.103  1.00  0.62           C  
ATOM   3494  OH  TYR B 454     120.665  61.727  97.416  1.00  0.62           O  
ATOM   3495  N   THR B 455     115.528  60.593  99.505  1.00  0.75           N  
ATOM   3496  CA  THR B 455     116.192  60.221 100.753  1.00  0.75           C  
ATOM   3497  C   THR B 455     115.252  59.777 101.855  1.00  0.75           C  
ATOM   3498  O   THR B 455     115.571  58.921 102.673  1.00  0.75           O  
ATOM   3499  CB  THR B 455     117.033  61.369 101.296  1.00  0.75           C  
ATOM   3500  OG1 THR B 455     117.612  62.085 100.214  1.00  0.75           O  
ATOM   3501  CG2 THR B 455     118.182  60.841 102.165  1.00  0.75           C  
ATOM   3502  N   ASN B 456     114.029  60.347 101.897  1.00  0.65           N  
ATOM   3503  CA  ASN B 456     112.966  59.941 102.809  1.00  0.65           C  
ATOM   3504  C   ASN B 456     112.356  58.588 102.433  1.00  0.65           C  
ATOM   3505  O   ASN B 456     111.508  58.047 103.139  1.00  0.65           O  
ATOM   3506  CB  ASN B 456     111.817  60.986 102.842  1.00  0.65           C  
ATOM   3507  CG  ASN B 456     112.295  62.313 103.422  1.00  0.65           C  
ATOM   3508  OD1 ASN B 456     113.195  62.380 104.258  1.00  0.65           O  
ATOM   3509  ND2 ASN B 456     111.651  63.425 102.995  1.00  0.65           N  
ATOM   3510  N   SER B 457     112.769  58.016 101.288  1.00  0.72           N  
ATOM   3511  CA  SER B 457     112.388  56.695 100.834  1.00  0.72           C  
ATOM   3512  C   SER B 457     113.661  55.917 100.532  1.00  0.72           C  
ATOM   3513  O   SER B 457     114.758  56.347 100.860  1.00  0.72           O  
ATOM   3514  CB  SER B 457     111.388  56.743  99.649  1.00  0.72           C  
ATOM   3515  OG  SER B 457     111.879  57.524  98.559  1.00  0.72           O  
ATOM   3516  N   GLY B 458     113.572  54.694  99.972  1.00  0.73           N  
ATOM   3517  CA  GLY B 458     114.723  53.782  99.913  1.00  0.73           C  
ATOM   3518  C   GLY B 458     115.743  54.024  98.817  1.00  0.73           C  
ATOM   3519  O   GLY B 458     116.673  53.240  98.657  1.00  0.73           O  
ATOM   3520  N   ILE B 459     115.553  55.064  97.992  1.00  0.72           N  
ATOM   3521  CA  ILE B 459     116.203  55.218  96.695  1.00  0.72           C  
ATOM   3522  C   ILE B 459     117.567  55.897  96.791  1.00  0.72           C  
ATOM   3523  O   ILE B 459     117.746  56.830  97.566  1.00  0.72           O  
ATOM   3524  CB  ILE B 459     115.330  56.073  95.752  1.00  0.72           C  
ATOM   3525  CG1 ILE B 459     113.807  55.807  95.886  1.00  0.72           C  
ATOM   3526  CG2 ILE B 459     115.777  55.893  94.282  1.00  0.72           C  
ATOM   3527  CD1 ILE B 459     113.395  54.341  95.727  1.00  0.72           C  
ATOM   3528  N   ASP B 460     118.556  55.509  95.958  1.00  0.72           N  
ATOM   3529  CA  ASP B 460     119.538  56.475  95.494  1.00  0.72           C  
ATOM   3530  C   ASP B 460     119.702  56.311  93.984  1.00  0.72           C  
ATOM   3531  O   ASP B 460     119.879  55.216  93.458  1.00  0.72           O  
ATOM   3532  CB  ASP B 460     120.899  56.431  96.246  1.00  0.72           C  
ATOM   3533  CG  ASP B 460     121.665  57.713  95.992  1.00  0.72           C  
ATOM   3534  OD1 ASP B 460     121.021  58.697  95.534  1.00  0.72           O  
ATOM   3535  OD2 ASP B 460     122.896  57.787  96.236  1.00  0.72           O  
ATOM   3536  N   ALA B 461     119.589  57.412  93.223  1.00  0.80           N  
ATOM   3537  CA  ALA B 461     119.355  57.344  91.794  1.00  0.80           C  
ATOM   3538  C   ALA B 461     120.639  57.398  90.968  1.00  0.80           C  
ATOM   3539  O   ALA B 461     121.415  58.351  91.022  1.00  0.80           O  
ATOM   3540  CB  ALA B 461     118.380  58.467  91.384  1.00  0.80           C  
ATOM   3541  N   ALA B 462     120.899  56.353  90.159  1.00  0.76           N  
ATOM   3542  CA  ALA B 462     122.090  56.268  89.339  1.00  0.76           C  
ATOM   3543  C   ALA B 462     122.127  57.243  88.158  1.00  0.76           C  
ATOM   3544  O   ALA B 462     121.310  57.190  87.243  1.00  0.76           O  
ATOM   3545  CB  ALA B 462     122.262  54.828  88.819  1.00  0.76           C  
ATOM   3546  N   LEU B 463     123.119  58.159  88.143  1.00  0.78           N  
ATOM   3547  CA  LEU B 463     123.381  59.045  87.017  1.00  0.78           C  
ATOM   3548  C   LEU B 463     123.959  58.341  85.789  1.00  0.78           C  
ATOM   3549  O   LEU B 463     123.746  58.768  84.659  1.00  0.78           O  
ATOM   3550  CB  LEU B 463     124.353  60.188  87.422  1.00  0.78           C  
ATOM   3551  CG  LEU B 463     123.825  61.146  88.512  1.00  0.78           C  
ATOM   3552  CD1 LEU B 463     124.921  62.141  88.921  1.00  0.78           C  
ATOM   3553  CD2 LEU B 463     122.579  61.918  88.055  1.00  0.78           C  
ATOM   3554  N   THR B 464     124.739  57.260  85.977  1.00  0.84           N  
ATOM   3555  CA  THR B 464     125.517  56.625  84.918  1.00  0.84           C  
ATOM   3556  C   THR B 464     125.025  55.221  84.610  1.00  0.84           C  
ATOM   3557  O   THR B 464     124.261  54.621  85.368  1.00  0.84           O  
ATOM   3558  CB  THR B 464     127.015  56.557  85.238  1.00  0.84           C  
ATOM   3559  OG1 THR B 464     127.292  55.757  86.381  1.00  0.84           O  
ATOM   3560  CG2 THR B 464     127.528  57.959  85.584  1.00  0.84           C  
ATOM   3561  N   GLY B 465     125.457  54.654  83.461  1.00  0.80           N  
ATOM   3562  CA  GLY B 465     125.238  53.251  83.114  1.00  0.80           C  
ATOM   3563  C   GLY B 465     124.338  53.036  81.926  1.00  0.80           C  
ATOM   3564  O   GLY B 465     123.642  53.927  81.460  1.00  0.80           O  
ATOM   3565  N   THR B 466     124.332  51.806  81.392  1.00  0.78           N  
ATOM   3566  CA  THR B 466     123.479  51.418  80.271  1.00  0.78           C  
ATOM   3567  C   THR B 466     122.846  50.115  80.670  1.00  0.78           C  
ATOM   3568  O   THR B 466     123.543  49.181  81.061  1.00  0.78           O  
ATOM   3569  CB  THR B 466     124.208  51.212  78.946  1.00  0.78           C  
ATOM   3570  OG1 THR B 466     124.829  52.420  78.534  1.00  0.78           O  
ATOM   3571  CG2 THR B 466     123.231  50.835  77.821  1.00  0.78           C  
ATOM   3572  N   TYR B 467     121.505  50.027  80.633  1.00  0.77           N  
ATOM   3573  CA  TYR B 467     120.768  48.960  81.274  1.00  0.77           C  
ATOM   3574  C   TYR B 467     119.823  48.288  80.292  1.00  0.77           C  
ATOM   3575  O   TYR B 467     118.967  48.922  79.679  1.00  0.77           O  
ATOM   3576  CB  TYR B 467     119.920  49.521  82.451  1.00  0.77           C  
ATOM   3577  CG  TYR B 467     120.794  50.242  83.446  1.00  0.77           C  
ATOM   3578  CD1 TYR B 467     121.668  49.515  84.269  1.00  0.77           C  
ATOM   3579  CD2 TYR B 467     120.764  51.645  83.558  1.00  0.77           C  
ATOM   3580  CE1 TYR B 467     122.502  50.176  85.182  1.00  0.77           C  
ATOM   3581  CE2 TYR B 467     121.609  52.309  84.463  1.00  0.77           C  
ATOM   3582  CZ  TYR B 467     122.478  51.571  85.276  1.00  0.77           C  
ATOM   3583  OH  TYR B 467     123.344  52.209  86.189  1.00  0.77           O  
ATOM   3584  N   ARG B 468     119.928  46.957  80.129  1.00  0.72           N  
ATOM   3585  CA  ARG B 468     118.966  46.204  79.346  1.00  0.72           C  
ATOM   3586  C   ARG B 468     117.725  45.923  80.156  1.00  0.72           C  
ATOM   3587  O   ARG B 468     117.795  45.428  81.280  1.00  0.72           O  
ATOM   3588  CB  ARG B 468     119.531  44.856  78.856  1.00  0.72           C  
ATOM   3589  CG  ARG B 468     120.665  45.064  77.848  1.00  0.72           C  
ATOM   3590  CD  ARG B 468     121.148  43.772  77.201  1.00  0.72           C  
ATOM   3591  NE  ARG B 468     122.238  44.211  76.276  1.00  0.72           N  
ATOM   3592  CZ  ARG B 468     123.309  43.470  75.971  1.00  0.72           C  
ATOM   3593  NH1 ARG B 468     124.306  44.013  75.280  1.00  0.72           N  
ATOM   3594  NH2 ARG B 468     123.398  42.198  76.351  1.00  0.72           N  
ATOM   3595  N   VAL B 469     116.548  46.238  79.597  1.00  0.78           N  
ATOM   3596  CA  VAL B 469     115.287  46.022  80.268  1.00  0.78           C  
ATOM   3597  C   VAL B 469     114.384  45.264  79.326  1.00  0.78           C  
ATOM   3598  O   VAL B 469     114.626  45.169  78.123  1.00  0.78           O  
ATOM   3599  CB  VAL B 469     114.614  47.311  80.755  1.00  0.78           C  
ATOM   3600  CG1 VAL B 469     115.508  47.969  81.827  1.00  0.78           C  
ATOM   3601  CG2 VAL B 469     114.340  48.294  79.599  1.00  0.78           C  
ATOM   3602  N   LYS B 470     113.319  44.649  79.863  1.00  0.73           N  
ATOM   3603  CA  LYS B 470     112.345  43.940  79.066  1.00  0.73           C  
ATOM   3604  C   LYS B 470     111.009  44.556  79.315  1.00  0.73           C  
ATOM   3605  O   LYS B 470     110.654  44.886  80.444  1.00  0.73           O  
ATOM   3606  CB  LYS B 470     112.320  42.414  79.348  1.00  0.73           C  
ATOM   3607  CG  LYS B 470     113.692  41.852  78.982  1.00  0.73           C  
ATOM   3608  CD  LYS B 470     113.860  40.336  78.787  1.00  0.73           C  
ATOM   3609  CE  LYS B 470     115.231  40.194  78.115  1.00  0.73           C  
ATOM   3610  NZ  LYS B 470     115.570  38.899  77.481  1.00  0.73           N  
ATOM   3611  N   LEU B 471     110.238  44.760  78.239  1.00  0.74           N  
ATOM   3612  CA  LEU B 471     108.892  45.256  78.364  1.00  0.74           C  
ATOM   3613  C   LEU B 471     107.961  44.156  78.841  1.00  0.74           C  
ATOM   3614  O   LEU B 471     108.279  42.969  78.793  1.00  0.74           O  
ATOM   3615  CB  LEU B 471     108.349  45.834  77.032  1.00  0.74           C  
ATOM   3616  CG  LEU B 471     109.254  46.888  76.362  1.00  0.74           C  
ATOM   3617  CD1 LEU B 471     108.574  47.435  75.098  1.00  0.74           C  
ATOM   3618  CD2 LEU B 471     109.621  48.045  77.303  1.00  0.74           C  
ATOM   3619  N   LEU B 472     106.741  44.527  79.262  1.00  0.69           N  
ATOM   3620  CA  LEU B 472     105.678  43.614  79.649  1.00  0.69           C  
ATOM   3621  C   LEU B 472     105.293  42.628  78.540  1.00  0.69           C  
ATOM   3622  O   LEU B 472     104.872  41.501  78.784  1.00  0.69           O  
ATOM   3623  CB  LEU B 472     104.467  44.460  80.109  1.00  0.69           C  
ATOM   3624  CG  LEU B 472     103.274  43.678  80.695  1.00  0.69           C  
ATOM   3625  CD1 LEU B 472     103.699  42.720  81.818  1.00  0.69           C  
ATOM   3626  CD2 LEU B 472     102.208  44.659  81.206  1.00  0.69           C  
ATOM   3627  N   ASN B 473     105.533  43.017  77.272  1.00  0.70           N  
ATOM   3628  CA  ASN B 473     105.295  42.186  76.104  1.00  0.70           C  
ATOM   3629  C   ASN B 473     106.522  41.333  75.750  1.00  0.70           C  
ATOM   3630  O   ASN B 473     106.597  40.745  74.676  1.00  0.70           O  
ATOM   3631  CB  ASN B 473     104.979  43.070  74.865  1.00  0.70           C  
ATOM   3632  CG  ASN B 473     103.754  43.954  75.088  1.00  0.70           C  
ATOM   3633  OD1 ASN B 473     102.995  43.845  76.046  1.00  0.70           O  
ATOM   3634  ND2 ASN B 473     103.546  44.903  74.145  1.00  0.70           N  
ATOM   3635  N   GLY B 474     107.542  41.273  76.636  1.00  0.78           N  
ATOM   3636  CA  GLY B 474     108.711  40.393  76.549  1.00  0.78           C  
ATOM   3637  C   GLY B 474     109.817  40.853  75.635  1.00  0.78           C  
ATOM   3638  O   GLY B 474     110.878  40.238  75.556  1.00  0.78           O  
ATOM   3639  N   ARG B 475     109.614  41.981  74.939  1.00  0.66           N  
ATOM   3640  CA  ARG B 475     110.591  42.599  74.063  1.00  0.66           C  
ATOM   3641  C   ARG B 475     111.763  43.224  74.824  1.00  0.66           C  
ATOM   3642  O   ARG B 475     111.563  43.987  75.768  1.00  0.66           O  
ATOM   3643  CB  ARG B 475     109.877  43.645  73.168  1.00  0.66           C  
ATOM   3644  CG  ARG B 475     110.762  44.310  72.094  1.00  0.66           C  
ATOM   3645  CD  ARG B 475     109.983  45.296  71.214  1.00  0.66           C  
ATOM   3646  NE  ARG B 475     110.990  46.142  70.495  1.00  0.66           N  
ATOM   3647  CZ  ARG B 475     110.708  47.002  69.510  1.00  0.66           C  
ATOM   3648  NH1 ARG B 475     111.612  47.911  69.161  1.00  0.66           N  
ATOM   3649  NH2 ARG B 475     109.542  46.955  68.865  1.00  0.66           N  
ATOM   3650  N   GLU B 476     113.016  42.910  74.420  1.00  0.74           N  
ATOM   3651  CA  GLU B 476     114.234  43.406  75.046  1.00  0.74           C  
ATOM   3652  C   GLU B 476     114.641  44.758  74.479  1.00  0.74           C  
ATOM   3653  O   GLU B 476     114.675  44.948  73.264  1.00  0.74           O  
ATOM   3654  CB  GLU B 476     115.383  42.370  74.892  1.00  0.74           C  
ATOM   3655  CG  GLU B 476     116.636  42.633  75.781  1.00  0.74           C  
ATOM   3656  CD  GLU B 476     117.467  41.381  76.102  1.00  0.74           C  
ATOM   3657  OE1 GLU B 476     118.491  41.526  76.814  1.00  0.74           O  
ATOM   3658  OE2 GLU B 476     117.023  40.246  75.764  1.00  0.74           O  
ATOM   3659  N   ILE B 477     114.889  45.744  75.366  1.00  0.75           N  
ATOM   3660  CA  ILE B 477     115.132  47.132  75.003  1.00  0.75           C  
ATOM   3661  C   ILE B 477     116.290  47.674  75.833  1.00  0.75           C  
ATOM   3662  O   ILE B 477     116.232  47.670  77.063  1.00  0.75           O  
ATOM   3663  CB  ILE B 477     113.921  48.024  75.325  1.00  0.75           C  
ATOM   3664  CG1 ILE B 477     112.558  47.464  74.849  1.00  0.75           C  
ATOM   3665  CG2 ILE B 477     114.131  49.447  74.766  1.00  0.75           C  
ATOM   3666  CD1 ILE B 477     112.353  47.459  73.336  1.00  0.75           C  
ATOM   3667  N   ASP B 478     117.378  48.190  75.223  1.00  0.77           N  
ATOM   3668  CA  ASP B 478     118.356  48.985  75.949  1.00  0.77           C  
ATOM   3669  C   ASP B 478     117.795  50.343  76.410  1.00  0.77           C  
ATOM   3670  O   ASP B 478     117.168  51.088  75.647  1.00  0.77           O  
ATOM   3671  CB  ASP B 478     119.655  49.196  75.128  1.00  0.77           C  
ATOM   3672  CG  ASP B 478     120.331  47.864  74.842  1.00  0.77           C  
ATOM   3673  OD1 ASP B 478     121.250  47.462  75.610  1.00  0.77           O  
ATOM   3674  OD2 ASP B 478     119.935  47.227  73.834  1.00  0.77           O  
ATOM   3675  N   ALA B 479     118.023  50.698  77.688  1.00  0.84           N  
ATOM   3676  CA  ALA B 479     117.610  51.952  78.276  1.00  0.84           C  
ATOM   3677  C   ALA B 479     118.775  52.530  79.066  1.00  0.84           C  
ATOM   3678  O   ALA B 479     119.606  51.809  79.613  1.00  0.84           O  
ATOM   3679  CB  ALA B 479     116.394  51.744  79.208  1.00  0.84           C  
ATOM   3680  N   MET B 480     118.896  53.865  79.145  1.00  0.80           N  
ATOM   3681  CA  MET B 480     120.038  54.458  79.820  1.00  0.80           C  
ATOM   3682  C   MET B 480     119.681  55.832  80.357  1.00  0.80           C  
ATOM   3683  O   MET B 480     118.737  56.432  79.839  1.00  0.80           O  
ATOM   3684  CB  MET B 480     121.278  54.536  78.889  1.00  0.80           C  
ATOM   3685  CG  MET B 480     121.038  55.239  77.541  1.00  0.80           C  
ATOM   3686  SD  MET B 480     122.523  55.281  76.492  1.00  0.80           S  
ATOM   3687  CE  MET B 480     121.628  55.133  74.918  1.00  0.80           C  
ATOM   3688  N   PRO B 481     120.328  56.369  81.400  1.00  0.86           N  
ATOM   3689  CA  PRO B 481     120.074  57.713  81.896  1.00  0.86           C  
ATOM   3690  C   PRO B 481     120.242  58.821  80.876  1.00  0.86           C  
ATOM   3691  O   PRO B 481     120.991  58.677  79.907  1.00  0.86           O  
ATOM   3692  CB  PRO B 481     121.065  57.892  83.062  1.00  0.86           C  
ATOM   3693  CG  PRO B 481     121.384  56.472  83.523  1.00  0.86           C  
ATOM   3694  CD  PRO B 481     121.349  55.703  82.209  1.00  0.86           C  
ATOM   3695  N   ILE B 482     119.609  59.978  81.125  1.00  0.87           N  
ATOM   3696  CA  ILE B 482     119.772  61.197  80.345  1.00  0.87           C  
ATOM   3697  C   ILE B 482     121.228  61.653  80.321  1.00  0.87           C  
ATOM   3698  O   ILE B 482     121.764  61.994  79.270  1.00  0.87           O  
ATOM   3699  CB  ILE B 482     118.821  62.271  80.871  1.00  0.87           C  
ATOM   3700  CG1 ILE B 482     117.376  61.888  80.482  1.00  0.87           C  
ATOM   3701  CG2 ILE B 482     119.180  63.689  80.371  1.00  0.87           C  
ATOM   3702  CD1 ILE B 482     116.296  62.705  81.193  1.00  0.87           C  
ATOM   3703  N   TRP B 483     121.955  61.574  81.459  1.00  0.82           N  
ATOM   3704  CA  TRP B 483     123.385  61.872  81.517  1.00  0.82           C  
ATOM   3705  C   TRP B 483     124.219  61.010  80.564  1.00  0.82           C  
ATOM   3706  O   TRP B 483     125.098  61.504  79.859  1.00  0.82           O  
ATOM   3707  CB  TRP B 483     123.897  61.680  82.975  1.00  0.82           C  
ATOM   3708  CG  TRP B 483     125.338  62.099  83.275  1.00  0.82           C  
ATOM   3709  CD1 TRP B 483     125.792  63.283  83.792  1.00  0.82           C  
ATOM   3710  CD2 TRP B 483     126.508  61.279  83.061  1.00  0.82           C  
ATOM   3711  NE1 TRP B 483     127.166  63.259  83.914  1.00  0.82           N  
ATOM   3712  CE2 TRP B 483     127.627  62.043  83.460  1.00  0.82           C  
ATOM   3713  CE3 TRP B 483     126.668  59.984  82.566  1.00  0.82           C  
ATOM   3714  CZ2 TRP B 483     128.915  61.530  83.357  1.00  0.82           C  
ATOM   3715  CZ3 TRP B 483     127.971  59.485  82.420  1.00  0.82           C  
ATOM   3716  CH2 TRP B 483     129.081  60.248  82.812  1.00  0.82           C  
ATOM   3717  N   GLN B 484     123.927  59.695  80.486  1.00  0.78           N  
ATOM   3718  CA  GLN B 484     124.627  58.767  79.618  1.00  0.78           C  
ATOM   3719  C   GLN B 484     124.418  59.060  78.138  1.00  0.78           C  
ATOM   3720  O   GLN B 484     125.353  59.036  77.338  1.00  0.78           O  
ATOM   3721  CB  GLN B 484     124.206  57.317  79.953  1.00  0.78           C  
ATOM   3722  CG  GLN B 484     125.162  56.229  79.411  1.00  0.78           C  
ATOM   3723  CD  GLN B 484     126.522  56.293  80.111  1.00  0.78           C  
ATOM   3724  OE1 GLN B 484     126.640  56.152  81.331  1.00  0.78           O  
ATOM   3725  NE2 GLN B 484     127.596  56.532  79.325  1.00  0.78           N  
ATOM   3726  N   MET B 485     123.176  59.405  77.740  1.00  0.80           N  
ATOM   3727  CA  MET B 485     122.885  59.886  76.403  1.00  0.80           C  
ATOM   3728  C   MET B 485     123.566  61.204  76.073  1.00  0.80           C  
ATOM   3729  O   MET B 485     124.106  61.392  74.984  1.00  0.80           O  
ATOM   3730  CB  MET B 485     121.377  60.107  76.204  1.00  0.80           C  
ATOM   3731  CG  MET B 485     120.528  58.843  76.361  1.00  0.80           C  
ATOM   3732  SD  MET B 485     118.836  59.130  75.788  1.00  0.80           S  
ATOM   3733  CE  MET B 485     118.872  57.960  74.405  1.00  0.80           C  
ATOM   3734  N   TYR B 486     123.578  62.161  77.020  1.00  0.82           N  
ATOM   3735  CA  TYR B 486     124.281  63.419  76.855  1.00  0.82           C  
ATOM   3736  C   TYR B 486     125.784  63.267  76.707  1.00  0.82           C  
ATOM   3737  O   TYR B 486     126.389  63.959  75.897  1.00  0.82           O  
ATOM   3738  CB  TYR B 486     123.926  64.454  77.946  1.00  0.82           C  
ATOM   3739  CG  TYR B 486     122.795  65.303  77.438  1.00  0.82           C  
ATOM   3740  CD1 TYR B 486     123.038  66.461  76.675  1.00  0.82           C  
ATOM   3741  CD2 TYR B 486     121.471  64.912  77.667  1.00  0.82           C  
ATOM   3742  CE1 TYR B 486     121.971  67.255  76.223  1.00  0.82           C  
ATOM   3743  CE2 TYR B 486     120.409  65.684  77.199  1.00  0.82           C  
ATOM   3744  CZ  TYR B 486     120.658  66.880  76.529  1.00  0.82           C  
ATOM   3745  OH  TYR B 486     119.559  67.695  76.224  1.00  0.82           O  
ATOM   3746  N   MET B 487     126.428  62.320  77.414  1.00  0.83           N  
ATOM   3747  CA  MET B 487     127.830  61.975  77.209  1.00  0.83           C  
ATOM   3748  C   MET B 487     128.142  61.558  75.766  1.00  0.83           C  
ATOM   3749  O   MET B 487     129.129  61.993  75.174  1.00  0.83           O  
ATOM   3750  CB  MET B 487     128.208  60.840  78.194  1.00  0.83           C  
ATOM   3751  CG  MET B 487     129.692  60.428  78.182  1.00  0.83           C  
ATOM   3752  SD  MET B 487     130.059  59.064  79.327  1.00  0.83           S  
ATOM   3753  CE  MET B 487     131.796  58.902  78.826  1.00  0.83           C  
ATOM   3754  N   VAL B 488     127.259  60.751  75.139  1.00  0.86           N  
ATOM   3755  CA  VAL B 488     127.298  60.449  73.710  1.00  0.86           C  
ATOM   3756  C   VAL B 488     127.056  61.678  72.823  1.00  0.86           C  
ATOM   3757  O   VAL B 488     127.781  61.922  71.860  1.00  0.86           O  
ATOM   3758  CB  VAL B 488     126.302  59.338  73.372  1.00  0.86           C  
ATOM   3759  CG1 VAL B 488     126.282  59.027  71.862  1.00  0.86           C  
ATOM   3760  CG2 VAL B 488     126.697  58.070  74.155  1.00  0.86           C  
ATOM   3761  N   HIS B 489     126.050  62.515  73.153  1.00  0.83           N  
ATOM   3762  CA  HIS B 489     125.707  63.752  72.450  1.00  0.83           C  
ATOM   3763  C   HIS B 489     126.818  64.798  72.442  1.00  0.83           C  
ATOM   3764  O   HIS B 489     127.080  65.463  71.443  1.00  0.83           O  
ATOM   3765  CB  HIS B 489     124.447  64.374  73.102  1.00  0.83           C  
ATOM   3766  CG  HIS B 489     123.859  65.561  72.407  1.00  0.83           C  
ATOM   3767  ND1 HIS B 489     123.289  65.423  71.157  1.00  0.83           N  
ATOM   3768  CD2 HIS B 489     123.727  66.837  72.850  1.00  0.83           C  
ATOM   3769  CE1 HIS B 489     122.824  66.624  70.860  1.00  0.83           C  
ATOM   3770  NE2 HIS B 489     123.062  67.512  71.854  1.00  0.83           N  
ATOM   3771  N   PHE B 490     127.538  64.953  73.571  1.00  0.80           N  
ATOM   3772  CA  PHE B 490     128.604  65.924  73.740  1.00  0.80           C  
ATOM   3773  C   PHE B 490     129.855  65.648  72.921  1.00  0.80           C  
ATOM   3774  O   PHE B 490     130.740  66.495  72.835  1.00  0.80           O  
ATOM   3775  CB  PHE B 490     129.004  66.084  75.238  1.00  0.80           C  
ATOM   3776  CG  PHE B 490     128.005  66.930  75.975  1.00  0.80           C  
ATOM   3777  CD1 PHE B 490     127.671  68.207  75.496  1.00  0.80           C  
ATOM   3778  CD2 PHE B 490     127.411  66.480  77.167  1.00  0.80           C  
ATOM   3779  CE1 PHE B 490     126.695  68.970  76.137  1.00  0.80           C  
ATOM   3780  CE2 PHE B 490     126.445  67.256  77.819  1.00  0.80           C  
ATOM   3781  CZ  PHE B 490     126.067  68.490  77.285  1.00  0.80           C  
ATOM   3782  N   GLN B 491     129.972  64.481  72.261  1.00  0.78           N  
ATOM   3783  CA  GLN B 491     131.092  64.169  71.386  1.00  0.78           C  
ATOM   3784  C   GLN B 491     131.279  65.143  70.220  1.00  0.78           C  
ATOM   3785  O   GLN B 491     132.410  65.497  69.900  1.00  0.78           O  
ATOM   3786  CB  GLN B 491     130.992  62.722  70.865  1.00  0.78           C  
ATOM   3787  CG  GLN B 491     131.066  61.674  72.001  1.00  0.78           C  
ATOM   3788  CD  GLN B 491     130.915  60.256  71.456  1.00  0.78           C  
ATOM   3789  OE1 GLN B 491     131.815  59.422  71.549  1.00  0.78           O  
ATOM   3790  NE2 GLN B 491     129.732  59.967  70.871  1.00  0.78           N  
ATOM   3791  N   ASP B 492     130.186  65.674  69.623  1.00  0.86           N  
ATOM   3792  CA  ASP B 492     130.272  66.669  68.558  1.00  0.86           C  
ATOM   3793  C   ASP B 492     130.441  68.097  69.099  1.00  0.86           C  
ATOM   3794  O   ASP B 492     130.372  69.076  68.359  1.00  0.86           O  
ATOM   3795  CB  ASP B 492     128.958  66.695  67.732  1.00  0.86           C  
ATOM   3796  CG  ASP B 492     128.705  65.389  67.020  1.00  0.86           C  
ATOM   3797  OD1 ASP B 492     129.524  64.986  66.162  1.00  0.86           O  
ATOM   3798  OD2 ASP B 492     127.620  64.797  67.269  1.00  0.86           O  
ATOM   3799  N   TYR B 493     130.668  68.256  70.418  1.00  0.83           N  
ATOM   3800  CA  TYR B 493     130.774  69.544  71.083  1.00  0.83           C  
ATOM   3801  C   TYR B 493     132.086  69.653  71.837  1.00  0.83           C  
ATOM   3802  O   TYR B 493     132.163  70.263  72.904  1.00  0.83           O  
ATOM   3803  CB  TYR B 493     129.592  69.786  72.061  1.00  0.83           C  
ATOM   3804  CG  TYR B 493     128.343  70.041  71.273  1.00  0.83           C  
ATOM   3805  CD1 TYR B 493     128.085  71.330  70.774  1.00  0.83           C  
ATOM   3806  CD2 TYR B 493     127.451  68.998  70.974  1.00  0.83           C  
ATOM   3807  CE1 TYR B 493     126.965  71.564  69.967  1.00  0.83           C  
ATOM   3808  CE2 TYR B 493     126.335  69.229  70.159  1.00  0.83           C  
ATOM   3809  CZ  TYR B 493     126.099  70.513  69.656  1.00  0.83           C  
ATOM   3810  OH  TYR B 493     124.998  70.758  68.821  1.00  0.83           O  
ATOM   3811  N   ASP B 494     133.174  69.054  71.307  1.00  0.84           N  
ATOM   3812  CA  ASP B 494     134.523  69.274  71.792  1.00  0.84           C  
ATOM   3813  C   ASP B 494     134.967  70.750  71.845  1.00  0.84           C  
ATOM   3814  O   ASP B 494     134.376  71.647  71.244  1.00  0.84           O  
ATOM   3815  CB  ASP B 494     135.534  68.311  71.110  1.00  0.84           C  
ATOM   3816  CG  ASP B 494     135.976  68.807  69.751  1.00  0.84           C  
ATOM   3817  OD1 ASP B 494     135.497  68.278  68.723  1.00  0.84           O  
ATOM   3818  OD2 ASP B 494     136.783  69.772  69.734  1.00  0.84           O  
ATOM   3819  N   LEU B 495     136.031  71.033  72.614  1.00  0.83           N  
ATOM   3820  CA  LEU B 495     136.527  72.373  72.843  1.00  0.83           C  
ATOM   3821  C   LEU B 495     137.086  73.082  71.600  1.00  0.83           C  
ATOM   3822  O   LEU B 495     136.916  74.288  71.413  1.00  0.83           O  
ATOM   3823  CB  LEU B 495     137.551  72.326  73.998  1.00  0.83           C  
ATOM   3824  CG  LEU B 495     138.035  73.699  74.502  1.00  0.83           C  
ATOM   3825  CD1 LEU B 495     136.890  74.675  74.806  1.00  0.83           C  
ATOM   3826  CD2 LEU B 495     138.913  73.531  75.749  1.00  0.83           C  
ATOM   3827  N   ASP B 496     137.763  72.350  70.700  1.00  0.81           N  
ATOM   3828  CA  ASP B 496     138.264  72.887  69.451  1.00  0.81           C  
ATOM   3829  C   ASP B 496     137.159  73.021  68.402  1.00  0.81           C  
ATOM   3830  O   ASP B 496     137.076  74.027  67.694  1.00  0.81           O  
ATOM   3831  CB  ASP B 496     139.461  72.034  68.978  1.00  0.81           C  
ATOM   3832  CG  ASP B 496     140.615  72.348  69.893  1.00  0.81           C  
ATOM   3833  OD1 ASP B 496     141.174  73.477  69.783  1.00  0.81           O  
ATOM   3834  OD2 ASP B 496     140.974  71.530  70.782  1.00  0.81           O  
ATOM   3835  N   THR B 497     136.231  72.046  68.319  1.00  0.83           N  
ATOM   3836  CA  THR B 497     135.014  72.137  67.506  1.00  0.83           C  
ATOM   3837  C   THR B 497     134.131  73.300  67.891  1.00  0.83           C  
ATOM   3838  O   THR B 497     133.719  74.079  67.032  1.00  0.83           O  
ATOM   3839  CB  THR B 497     134.173  70.866  67.562  1.00  0.83           C  
ATOM   3840  OG1 THR B 497     134.799  69.882  66.758  1.00  0.83           O  
ATOM   3841  CG2 THR B 497     132.731  71.020  67.040  1.00  0.83           C  
ATOM   3842  N   VAL B 498     133.851  73.513  69.195  1.00  0.86           N  
ATOM   3843  CA  VAL B 498     133.024  74.628  69.643  1.00  0.86           C  
ATOM   3844  C   VAL B 498     133.628  75.992  69.333  1.00  0.86           C  
ATOM   3845  O   VAL B 498     132.925  76.902  68.904  1.00  0.86           O  
ATOM   3846  CB  VAL B 498     132.561  74.500  71.092  1.00  0.86           C  
ATOM   3847  CG1 VAL B 498     133.675  74.825  72.095  1.00  0.86           C  
ATOM   3848  CG2 VAL B 498     131.354  75.416  71.338  1.00  0.86           C  
ATOM   3849  N   HIS B 499     134.967  76.139  69.448  1.00  0.81           N  
ATOM   3850  CA  HIS B 499     135.709  77.317  69.017  1.00  0.81           C  
ATOM   3851  C   HIS B 499     135.530  77.619  67.529  1.00  0.81           C  
ATOM   3852  O   HIS B 499     135.315  78.760  67.129  1.00  0.81           O  
ATOM   3853  CB  HIS B 499     137.204  77.116  69.373  1.00  0.81           C  
ATOM   3854  CG  HIS B 499     138.165  78.139  68.852  1.00  0.81           C  
ATOM   3855  ND1 HIS B 499     137.910  79.483  69.021  1.00  0.81           N  
ATOM   3856  CD2 HIS B 499     139.351  77.962  68.215  1.00  0.81           C  
ATOM   3857  CE1 HIS B 499     138.938  80.101  68.483  1.00  0.81           C  
ATOM   3858  NE2 HIS B 499     139.844  79.227  67.980  1.00  0.81           N  
ATOM   3859  N   GLN B 500     135.534  76.596  66.650  1.00  0.80           N  
ATOM   3860  CA  GLN B 500     135.187  76.784  65.249  1.00  0.80           C  
ATOM   3861  C   GLN B 500     133.748  77.257  65.013  1.00  0.80           C  
ATOM   3862  O   GLN B 500     133.509  78.121  64.168  1.00  0.80           O  
ATOM   3863  CB  GLN B 500     135.454  75.496  64.431  1.00  0.80           C  
ATOM   3864  CG  GLN B 500     136.948  75.104  64.393  1.00  0.80           C  
ATOM   3865  CD  GLN B 500     137.202  73.838  63.573  1.00  0.80           C  
ATOM   3866  OE1 GLN B 500     136.384  73.354  62.782  1.00  0.80           O  
ATOM   3867  NE2 GLN B 500     138.421  73.276  63.748  1.00  0.80           N  
ATOM   3868  N   ILE B 501     132.753  76.714  65.753  1.00  0.76           N  
ATOM   3869  CA  ILE B 501     131.362  77.161  65.670  1.00  0.76           C  
ATOM   3870  C   ILE B 501     131.167  78.597  66.151  1.00  0.76           C  
ATOM   3871  O   ILE B 501     130.537  79.417  65.474  1.00  0.76           O  
ATOM   3872  CB  ILE B 501     130.409  76.254  66.467  1.00  0.76           C  
ATOM   3873  CG1 ILE B 501     130.512  74.783  66.002  1.00  0.76           C  
ATOM   3874  CG2 ILE B 501     128.946  76.752  66.331  1.00  0.76           C  
ATOM   3875  CD1 ILE B 501     129.778  73.793  66.916  1.00  0.76           C  
ATOM   3876  N   THR B 502     131.715  78.946  67.337  1.00  0.84           N  
ATOM   3877  CA  THR B 502     131.368  80.189  68.020  1.00  0.84           C  
ATOM   3878  C   THR B 502     132.346  81.308  67.762  1.00  0.84           C  
ATOM   3879  O   THR B 502     131.984  82.471  67.903  1.00  0.84           O  
ATOM   3880  CB  THR B 502     131.268  80.064  69.553  1.00  0.84           C  
ATOM   3881  OG1 THR B 502     132.517  79.824  70.191  1.00  0.84           O  
ATOM   3882  CG2 THR B 502     130.356  78.896  69.956  1.00  0.84           C  
ATOM   3883  N   ARG B 503     133.604  80.995  67.392  1.00  0.77           N  
ATOM   3884  CA  ARG B 503     134.719  81.933  67.321  1.00  0.77           C  
ATOM   3885  C   ARG B 503     135.005  82.634  68.640  1.00  0.77           C  
ATOM   3886  O   ARG B 503     135.273  83.834  68.698  1.00  0.77           O  
ATOM   3887  CB  ARG B 503     134.591  82.960  66.171  1.00  0.77           C  
ATOM   3888  CG  ARG B 503     134.377  82.306  64.793  1.00  0.77           C  
ATOM   3889  CD  ARG B 503     134.327  83.328  63.657  1.00  0.77           C  
ATOM   3890  NE  ARG B 503     134.033  82.565  62.397  1.00  0.77           N  
ATOM   3891  CZ  ARG B 503     133.985  83.113  61.175  1.00  0.77           C  
ATOM   3892  NH1 ARG B 503     133.673  82.365  60.118  1.00  0.77           N  
ATOM   3893  NH2 ARG B 503     134.240  84.405  60.985  1.00  0.77           N  
ATOM   3894  N   THR B 504     134.975  81.865  69.737  1.00  0.84           N  
ATOM   3895  CA  THR B 504     135.139  82.372  71.087  1.00  0.84           C  
ATOM   3896  C   THR B 504     136.450  81.845  71.621  1.00  0.84           C  
ATOM   3897  O   THR B 504     136.605  80.627  71.621  1.00  0.84           O  
ATOM   3898  CB  THR B 504     134.069  81.864  72.051  1.00  0.84           C  
ATOM   3899  OG1 THR B 504     132.774  82.249  71.650  1.00  0.84           O  
ATOM   3900  CG2 THR B 504     134.227  82.437  73.460  1.00  0.84           C  
ATOM   3901  N   PRO B 505     137.409  82.651  72.094  1.00  0.83           N  
ATOM   3902  CA  PRO B 505     138.725  82.193  72.535  1.00  0.83           C  
ATOM   3903  C   PRO B 505     138.713  81.023  73.496  1.00  0.83           C  
ATOM   3904  O   PRO B 505     138.074  81.095  74.546  1.00  0.83           O  
ATOM   3905  CB  PRO B 505     139.365  83.449  73.142  1.00  0.83           C  
ATOM   3906  CG  PRO B 505     138.779  84.580  72.293  1.00  0.83           C  
ATOM   3907  CD  PRO B 505     137.353  84.108  72.008  1.00  0.83           C  
ATOM   3908  N   LYS B 506     139.438  79.946  73.150  1.00  0.78           N  
ATOM   3909  CA  LYS B 506     139.434  78.649  73.801  1.00  0.78           C  
ATOM   3910  C   LYS B 506     139.774  78.728  75.278  1.00  0.78           C  
ATOM   3911  O   LYS B 506     139.149  78.101  76.136  1.00  0.78           O  
ATOM   3912  CB  LYS B 506     140.477  77.783  73.055  1.00  0.78           C  
ATOM   3913  CG  LYS B 506     140.674  76.364  73.604  1.00  0.78           C  
ATOM   3914  CD  LYS B 506     141.507  75.499  72.643  1.00  0.78           C  
ATOM   3915  CE  LYS B 506     141.718  74.058  73.119  1.00  0.78           C  
ATOM   3916  NZ  LYS B 506     142.414  73.294  72.076  1.00  0.78           N  
ATOM   3917  N   ASP B 507     140.750  79.590  75.584  1.00  0.83           N  
ATOM   3918  CA  ASP B 507     141.266  79.967  76.873  1.00  0.83           C  
ATOM   3919  C   ASP B 507     140.179  80.547  77.772  1.00  0.83           C  
ATOM   3920  O   ASP B 507     140.052  80.211  78.948  1.00  0.83           O  
ATOM   3921  CB  ASP B 507     142.389  81.019  76.649  1.00  0.83           C  
ATOM   3922  CG  ASP B 507     143.245  80.619  75.455  1.00  0.83           C  
ATOM   3923  OD1 ASP B 507     144.329  80.033  75.670  1.00  0.83           O  
ATOM   3924  OD2 ASP B 507     142.761  80.849  74.311  1.00  0.83           O  
ATOM   3925  N   LEU B 508     139.315  81.414  77.207  1.00  0.86           N  
ATOM   3926  CA  LEU B 508     138.147  81.950  77.874  1.00  0.86           C  
ATOM   3927  C   LEU B 508     137.053  80.920  78.114  1.00  0.86           C  
ATOM   3928  O   LEU B 508     136.426  80.924  79.169  1.00  0.86           O  
ATOM   3929  CB  LEU B 508     137.563  83.171  77.130  1.00  0.86           C  
ATOM   3930  CG  LEU B 508     138.517  84.380  77.023  1.00  0.86           C  
ATOM   3931  CD1 LEU B 508     137.863  85.494  76.196  1.00  0.86           C  
ATOM   3932  CD2 LEU B 508     138.934  84.924  78.400  1.00  0.86           C  
ATOM   3933  N   ILE B 509     136.798  79.992  77.165  1.00  0.86           N  
ATOM   3934  CA  ILE B 509     135.824  78.914  77.353  1.00  0.86           C  
ATOM   3935  C   ILE B 509     136.210  77.986  78.504  1.00  0.86           C  
ATOM   3936  O   ILE B 509     135.406  77.686  79.388  1.00  0.86           O  
ATOM   3937  CB  ILE B 509     135.623  78.070  76.089  1.00  0.86           C  
ATOM   3938  CG1 ILE B 509     135.318  78.952  74.854  1.00  0.86           C  
ATOM   3939  CG2 ILE B 509     134.494  77.033  76.326  1.00  0.86           C  
ATOM   3940  CD1 ILE B 509     135.196  78.155  73.548  1.00  0.86           C  
ATOM   3941  N   VAL B 510     137.488  77.547  78.557  1.00  0.86           N  
ATOM   3942  CA  VAL B 510     138.000  76.750  79.665  1.00  0.86           C  
ATOM   3943  C   VAL B 510     138.082  77.526  80.976  1.00  0.86           C  
ATOM   3944  O   VAL B 510     137.800  76.987  82.046  1.00  0.86           O  
ATOM   3945  CB  VAL B 510     139.287  76.001  79.319  1.00  0.86           C  
ATOM   3946  CG1 VAL B 510     140.493  76.943  79.178  1.00  0.86           C  
ATOM   3947  CG2 VAL B 510     139.555  74.894  80.360  1.00  0.86           C  
ATOM   3948  N   ARG B 511     138.421  78.835  80.942  1.00  0.77           N  
ATOM   3949  CA  ARG B 511     138.346  79.714  82.100  1.00  0.77           C  
ATOM   3950  C   ARG B 511     136.940  79.828  82.667  1.00  0.77           C  
ATOM   3951  O   ARG B 511     136.748  79.656  83.865  1.00  0.77           O  
ATOM   3952  CB  ARG B 511     138.861  81.127  81.727  1.00  0.77           C  
ATOM   3953  CG  ARG B 511     138.905  82.156  82.876  1.00  0.77           C  
ATOM   3954  CD  ARG B 511     139.411  83.524  82.405  1.00  0.77           C  
ATOM   3955  NE  ARG B 511     139.435  84.428  83.599  1.00  0.77           N  
ATOM   3956  CZ  ARG B 511     139.879  85.694  83.563  1.00  0.77           C  
ATOM   3957  NH1 ARG B 511     139.704  86.496  84.611  1.00  0.77           N  
ATOM   3958  NH2 ARG B 511     140.474  86.191  82.481  1.00  0.77           N  
ATOM   3959  N   TRP B 512     135.915  80.041  81.815  1.00  0.85           N  
ATOM   3960  CA  TRP B 512     134.530  80.121  82.242  1.00  0.85           C  
ATOM   3961  C   TRP B 512     134.000  78.831  82.849  1.00  0.85           C  
ATOM   3962  O   TRP B 512     133.337  78.842  83.884  1.00  0.85           O  
ATOM   3963  CB  TRP B 512     133.620  80.604  81.084  1.00  0.85           C  
ATOM   3964  CG  TRP B 512     132.246  81.032  81.562  1.00  0.85           C  
ATOM   3965  CD1 TRP B 512     131.903  82.170  82.234  1.00  0.85           C  
ATOM   3966  CD2 TRP B 512     131.077  80.195  81.570  1.00  0.85           C  
ATOM   3967  NE1 TRP B 512     130.585  82.115  82.645  1.00  0.85           N  
ATOM   3968  CE2 TRP B 512     130.076  80.890  82.259  1.00  0.85           C  
ATOM   3969  CE3 TRP B 512     130.855  78.912  81.068  1.00  0.85           C  
ATOM   3970  CZ2 TRP B 512     128.820  80.332  82.474  1.00  0.85           C  
ATOM   3971  CZ3 TRP B 512     129.589  78.349  81.277  1.00  0.85           C  
ATOM   3972  CH2 TRP B 512     128.591  79.039  81.978  1.00  0.85           C  
ATOM   3973  N   ALA B 513     134.330  77.671  82.247  1.00  0.89           N  
ATOM   3974  CA  ALA B 513     134.021  76.369  82.806  1.00  0.89           C  
ATOM   3975  C   ALA B 513     134.676  76.122  84.173  1.00  0.89           C  
ATOM   3976  O   ALA B 513     134.083  75.553  85.087  1.00  0.89           O  
ATOM   3977  CB  ALA B 513     134.427  75.289  81.783  1.00  0.89           C  
ATOM   3978  N   ARG B 514     135.933  76.573  84.359  1.00  0.78           N  
ATOM   3979  CA  ARG B 514     136.580  76.585  85.660  1.00  0.78           C  
ATOM   3980  C   ARG B 514     135.983  77.567  86.669  1.00  0.78           C  
ATOM   3981  O   ARG B 514     135.798  77.206  87.828  1.00  0.78           O  
ATOM   3982  CB  ARG B 514     138.092  76.866  85.514  1.00  0.78           C  
ATOM   3983  CG  ARG B 514     138.853  75.701  84.852  1.00  0.78           C  
ATOM   3984  CD  ARG B 514     140.312  76.049  84.564  1.00  0.78           C  
ATOM   3985  NE  ARG B 514     140.940  74.827  83.964  1.00  0.78           N  
ATOM   3986  CZ  ARG B 514     142.213  74.765  83.551  1.00  0.78           C  
ATOM   3987  NH1 ARG B 514     142.684  73.629  83.041  1.00  0.78           N  
ATOM   3988  NH2 ARG B 514     143.022  75.816  83.646  1.00  0.78           N  
ATOM   3989  N   ASP B 515     135.658  78.819  86.271  1.00  0.86           N  
ATOM   3990  CA  ASP B 515     135.000  79.804  87.125  1.00  0.86           C  
ATOM   3991  C   ASP B 515     133.617  79.320  87.585  1.00  0.86           C  
ATOM   3992  O   ASP B 515     133.276  79.403  88.762  1.00  0.86           O  
ATOM   3993  CB  ASP B 515     134.856  81.190  86.406  1.00  0.86           C  
ATOM   3994  CG  ASP B 515     136.074  82.094  86.558  1.00  0.86           C  
ATOM   3995  OD1 ASP B 515     136.476  82.348  87.721  1.00  0.86           O  
ATOM   3996  OD2 ASP B 515     136.589  82.631  85.540  1.00  0.86           O  
ATOM   3997  N   SER B 516     132.785  78.745  86.687  1.00  0.88           N  
ATOM   3998  CA  SER B 516     131.489  78.181  87.063  1.00  0.88           C  
ATOM   3999  C   SER B 516     131.584  76.995  88.009  1.00  0.88           C  
ATOM   4000  O   SER B 516     130.812  76.883  88.958  1.00  0.88           O  
ATOM   4001  CB  SER B 516     130.581  77.828  85.849  1.00  0.88           C  
ATOM   4002  OG  SER B 516     131.107  76.771  85.045  1.00  0.88           O  
ATOM   4003  N   GLY B 517     132.563  76.092  87.803  1.00  0.89           N  
ATOM   4004  CA  GLY B 517     132.757  74.935  88.670  1.00  0.89           C  
ATOM   4005  C   GLY B 517     133.450  75.192  89.989  1.00  0.89           C  
ATOM   4006  O   GLY B 517     133.496  74.296  90.829  1.00  0.89           O  
ATOM   4007  N   THR B 518     134.013  76.397  90.231  1.00  0.85           N  
ATOM   4008  CA  THR B 518     134.669  76.712  91.506  1.00  0.85           C  
ATOM   4009  C   THR B 518     133.955  77.763  92.327  1.00  0.85           C  
ATOM   4010  O   THR B 518     134.235  77.906  93.517  1.00  0.85           O  
ATOM   4011  CB  THR B 518     136.136  77.159  91.385  1.00  0.85           C  
ATOM   4012  OG1 THR B 518     136.342  78.322  90.600  1.00  0.85           O  
ATOM   4013  CG2 THR B 518     136.959  76.052  90.718  1.00  0.85           C  
ATOM   4014  N   ILE B 519     132.986  78.506  91.756  1.00  0.83           N  
ATOM   4015  CA  ILE B 519     132.387  79.645  92.436  1.00  0.83           C  
ATOM   4016  C   ILE B 519     130.904  79.422  92.666  1.00  0.83           C  
ATOM   4017  O   ILE B 519     130.118  79.204  91.749  1.00  0.83           O  
ATOM   4018  CB  ILE B 519     132.595  80.955  91.671  1.00  0.83           C  
ATOM   4019  CG1 ILE B 519     134.106  81.214  91.450  1.00  0.83           C  
ATOM   4020  CG2 ILE B 519     131.944  82.131  92.433  1.00  0.83           C  
ATOM   4021  CD1 ILE B 519     134.408  82.465  90.617  1.00  0.83           C  
ATOM   4022  N   LYS B 520     130.464  79.507  93.937  1.00  0.84           N  
ATOM   4023  CA  LYS B 520     129.063  79.590  94.286  1.00  0.84           C  
ATOM   4024  C   LYS B 520     128.877  80.850  95.122  1.00  0.84           C  
ATOM   4025  O   LYS B 520     129.738  81.115  95.961  1.00  0.84           O  
ATOM   4026  CB  LYS B 520     128.575  78.369  95.113  1.00  0.84           C  
ATOM   4027  CG  LYS B 520     128.791  77.016  94.410  1.00  0.84           C  
ATOM   4028  CD  LYS B 520     127.969  75.878  95.048  1.00  0.84           C  
ATOM   4029  CE  LYS B 520     128.305  74.472  94.516  1.00  0.84           C  
ATOM   4030  NZ  LYS B 520     127.177  73.557  94.778  1.00  0.84           N  
ATOM   4031  N   PRO B 521     127.829  81.656  95.003  1.00  0.87           N  
ATOM   4032  CA  PRO B 521     126.764  81.593  94.005  1.00  0.87           C  
ATOM   4033  C   PRO B 521     127.192  81.955  92.589  1.00  0.87           C  
ATOM   4034  O   PRO B 521     127.865  82.965  92.397  1.00  0.87           O  
ATOM   4035  CB  PRO B 521     125.756  82.640  94.515  1.00  0.87           C  
ATOM   4036  CG  PRO B 521     125.975  82.689  96.023  1.00  0.87           C  
ATOM   4037  CD  PRO B 521     127.484  82.539  96.118  1.00  0.87           C  
ATOM   4038  N   ALA B 522     126.759  81.183  91.578  1.00  0.87           N  
ATOM   4039  CA  ALA B 522     126.958  81.504  90.182  1.00  0.87           C  
ATOM   4040  C   ALA B 522     125.597  81.684  89.535  1.00  0.87           C  
ATOM   4041  O   ALA B 522     124.656  80.947  89.829  1.00  0.87           O  
ATOM   4042  CB  ALA B 522     127.737  80.386  89.459  1.00  0.87           C  
ATOM   4043  N   ALA B 523     125.457  82.693  88.656  1.00  0.92           N  
ATOM   4044  CA  ALA B 523     124.201  83.014  88.017  1.00  0.92           C  
ATOM   4045  C   ALA B 523     124.409  83.400  86.563  1.00  0.92           C  
ATOM   4046  O   ALA B 523     125.441  83.950  86.169  1.00  0.92           O  
ATOM   4047  CB  ALA B 523     123.505  84.182  88.739  1.00  0.92           C  
ATOM   4048  N   ILE B 524     123.405  83.099  85.721  1.00  0.89           N  
ATOM   4049  CA  ILE B 524     123.442  83.336  84.289  1.00  0.89           C  
ATOM   4050  C   ILE B 524     122.242  84.201  83.927  1.00  0.89           C  
ATOM   4051  O   ILE B 524     121.090  83.845  84.148  1.00  0.89           O  
ATOM   4052  CB  ILE B 524     123.475  82.025  83.495  1.00  0.89           C  
ATOM   4053  CG1 ILE B 524     124.788  81.245  83.776  1.00  0.89           C  
ATOM   4054  CG2 ILE B 524     123.329  82.314  81.991  1.00  0.89           C  
ATOM   4055  CD1 ILE B 524     124.869  79.870  83.101  1.00  0.89           C  
ATOM   4056  N   HIS B 525     122.487  85.399  83.373  1.00  0.89           N  
ATOM   4057  CA  HIS B 525     121.470  86.412  83.170  1.00  0.89           C  
ATOM   4058  C   HIS B 525     121.380  86.776  81.703  1.00  0.89           C  
ATOM   4059  O   HIS B 525     122.391  86.938  81.017  1.00  0.89           O  
ATOM   4060  CB  HIS B 525     121.804  87.670  83.997  1.00  0.89           C  
ATOM   4061  CG  HIS B 525     121.656  87.409  85.464  1.00  0.89           C  
ATOM   4062  ND1 HIS B 525     120.387  87.436  86.006  1.00  0.89           N  
ATOM   4063  CD2 HIS B 525     122.574  87.128  86.427  1.00  0.89           C  
ATOM   4064  CE1 HIS B 525     120.553  87.174  87.288  1.00  0.89           C  
ATOM   4065  NE2 HIS B 525     121.858  86.982  87.597  1.00  0.89           N  
ATOM   4066  N   ASN B 526     120.156  86.901  81.158  1.00  0.87           N  
ATOM   4067  CA  ASN B 526     119.993  87.037  79.729  1.00  0.87           C  
ATOM   4068  C   ASN B 526     118.788  87.859  79.328  1.00  0.87           C  
ATOM   4069  O   ASN B 526     118.001  88.327  80.142  1.00  0.87           O  
ATOM   4070  CB  ASN B 526     119.960  85.653  79.032  1.00  0.87           C  
ATOM   4071  CG  ASN B 526     118.795  84.752  79.448  1.00  0.87           C  
ATOM   4072  OD1 ASN B 526     118.958  83.804  80.214  1.00  0.87           O  
ATOM   4073  ND2 ASN B 526     117.597  84.995  78.865  1.00  0.87           N  
ATOM   4074  N   GLY B 527     118.622  88.068  78.015  1.00  0.94           N  
ATOM   4075  CA  GLY B 527     117.409  88.654  77.494  1.00  0.94           C  
ATOM   4076  C   GLY B 527     117.433  88.635  75.995  1.00  0.94           C  
ATOM   4077  O   GLY B 527     117.768  87.639  75.354  1.00  0.94           O  
ATOM   4078  N   GLU B 528     117.110  89.772  75.373  1.00  0.85           N  
ATOM   4079  CA  GLU B 528     116.689  89.849  74.000  1.00  0.85           C  
ATOM   4080  C   GLU B 528     117.848  90.041  73.055  1.00  0.85           C  
ATOM   4081  O   GLU B 528     117.689  90.184  71.844  1.00  0.85           O  
ATOM   4082  CB  GLU B 528     115.626  90.956  73.802  1.00  0.85           C  
ATOM   4083  CG  GLU B 528     114.814  91.321  75.073  1.00  0.85           C  
ATOM   4084  CD  GLU B 528     115.569  92.465  75.838  1.00  0.85           C  
ATOM   4085  OE1 GLU B 528     114.987  93.513  76.243  1.00  0.85           O  
ATOM   4086  OE2 GLU B 528     116.809  92.305  76.094  1.00  0.85           O  
ATOM   4087  N   GLY B 529     119.089  89.954  73.577  1.00  0.93           N  
ATOM   4088  CA  GLY B 529     120.297  89.655  72.812  1.00  0.93           C  
ATOM   4089  C   GLY B 529     120.105  88.465  71.916  1.00  0.93           C  
ATOM   4090  O   GLY B 529     120.205  88.593  70.696  1.00  0.93           O  
ATOM   4091  N   THR B 530     119.737  87.320  72.528  1.00  0.87           N  
ATOM   4092  CA  THR B 530     119.626  86.040  71.832  1.00  0.87           C  
ATOM   4093  C   THR B 530     118.217  85.469  71.855  1.00  0.87           C  
ATOM   4094  O   THR B 530     117.877  84.585  71.075  1.00  0.87           O  
ATOM   4095  CB  THR B 530     120.603  84.989  72.345  1.00  0.87           C  
ATOM   4096  OG1 THR B 530     121.849  85.604  72.644  1.00  0.87           O  
ATOM   4097  CG2 THR B 530     120.855  83.888  71.309  1.00  0.87           C  
ATOM   4098  N   CYS B 531     117.276  86.022  72.659  1.00  0.87           N  
ATOM   4099  CA  CYS B 531     115.861  85.646  72.542  1.00  0.87           C  
ATOM   4100  C   CYS B 531     115.229  86.210  71.266  1.00  0.87           C  
ATOM   4101  O   CYS B 531     114.116  85.892  70.870  1.00  0.87           O  
ATOM   4102  CB  CYS B 531     115.003  86.062  73.764  1.00  0.87           C  
ATOM   4103  SG  CYS B 531     115.511  85.229  75.306  1.00  0.87           S  
ATOM   4104  N   HIS B 532     115.973  87.069  70.551  1.00  0.87           N  
ATOM   4105  CA  HIS B 532     115.571  87.618  69.276  1.00  0.87           C  
ATOM   4106  C   HIS B 532     116.179  86.884  68.080  1.00  0.87           C  
ATOM   4107  O   HIS B 532     116.143  87.408  66.968  1.00  0.87           O  
ATOM   4108  CB  HIS B 532     115.887  89.124  69.225  1.00  0.87           C  
ATOM   4109  CG  HIS B 532     114.913  89.949  70.015  1.00  0.87           C  
ATOM   4110  ND1 HIS B 532     115.029  91.327  69.997  1.00  0.87           N  
ATOM   4111  CD2 HIS B 532     113.785  89.583  70.678  1.00  0.87           C  
ATOM   4112  CE1 HIS B 532     113.971  91.768  70.653  1.00  0.87           C  
ATOM   4113  NE2 HIS B 532     113.185  90.755  71.085  1.00  0.87           N  
ATOM   4114  N   TYR B 533     116.689  85.645  68.272  1.00  0.89           N  
ATOM   4115  CA  TYR B 533     117.051  84.720  67.200  1.00  0.89           C  
ATOM   4116  C   TYR B 533     116.142  83.491  67.270  1.00  0.89           C  
ATOM   4117  O   TYR B 533     115.504  83.240  68.294  1.00  0.89           O  
ATOM   4118  CB  TYR B 533     118.515  84.233  67.302  1.00  0.89           C  
ATOM   4119  CG  TYR B 533     119.493  85.341  67.053  1.00  0.89           C  
ATOM   4120  CD1 TYR B 533     119.646  85.931  65.787  1.00  0.89           C  
ATOM   4121  CD2 TYR B 533     120.317  85.765  68.099  1.00  0.89           C  
ATOM   4122  CE1 TYR B 533     120.577  86.968  65.599  1.00  0.89           C  
ATOM   4123  CE2 TYR B 533     121.238  86.803  67.924  1.00  0.89           C  
ATOM   4124  CZ  TYR B 533     121.351  87.416  66.675  1.00  0.89           C  
ATOM   4125  OH  TYR B 533     122.249  88.487  66.524  1.00  0.89           O  
ATOM   4126  N   PHE B 534     116.012  82.698  66.179  1.00  0.88           N  
ATOM   4127  CA  PHE B 534     115.068  81.587  66.102  1.00  0.88           C  
ATOM   4128  C   PHE B 534     115.350  80.485  67.111  1.00  0.88           C  
ATOM   4129  O   PHE B 534     114.448  80.025  67.812  1.00  0.88           O  
ATOM   4130  CB  PHE B 534     115.066  81.016  64.661  1.00  0.88           C  
ATOM   4131  CG  PHE B 534     113.962  80.047  64.321  1.00  0.88           C  
ATOM   4132  CD1 PHE B 534     112.838  80.474  63.591  1.00  0.88           C  
ATOM   4133  CD2 PHE B 534     114.105  78.681  64.603  1.00  0.88           C  
ATOM   4134  CE1 PHE B 534     111.890  79.550  63.130  1.00  0.88           C  
ATOM   4135  CE2 PHE B 534     113.164  77.751  64.145  1.00  0.88           C  
ATOM   4136  CZ  PHE B 534     112.062  78.185  63.399  1.00  0.88           C  
ATOM   4137  N   HIS B 535     116.625  80.082  67.275  1.00  0.83           N  
ATOM   4138  CA  HIS B 535     116.978  78.944  68.114  1.00  0.83           C  
ATOM   4139  C   HIS B 535     117.189  79.283  69.572  1.00  0.83           C  
ATOM   4140  O   HIS B 535     117.882  78.594  70.320  1.00  0.83           O  
ATOM   4141  CB  HIS B 535     118.199  78.216  67.551  1.00  0.83           C  
ATOM   4142  CG  HIS B 535     117.850  77.687  66.211  1.00  0.83           C  
ATOM   4143  ND1 HIS B 535     116.893  76.700  66.088  1.00  0.83           N  
ATOM   4144  CD2 HIS B 535     118.304  78.062  64.997  1.00  0.83           C  
ATOM   4145  CE1 HIS B 535     116.789  76.487  64.790  1.00  0.83           C  
ATOM   4146  NE2 HIS B 535     117.625  77.285  64.085  1.00  0.83           N  
ATOM   4147  N   GLN B 536     116.497  80.330  70.047  1.00  0.85           N  
ATOM   4148  CA  GLN B 536     116.394  80.752  71.428  1.00  0.85           C  
ATOM   4149  C   GLN B 536     115.939  79.648  72.372  1.00  0.85           C  
ATOM   4150  O   GLN B 536     116.444  79.520  73.485  1.00  0.85           O  
ATOM   4151  CB  GLN B 536     115.417  81.947  71.504  1.00  0.85           C  
ATOM   4152  CG  GLN B 536     114.022  81.684  70.885  1.00  0.85           C  
ATOM   4153  CD  GLN B 536     113.145  82.926  70.960  1.00  0.85           C  
ATOM   4154  OE1 GLN B 536     112.895  83.442  72.047  1.00  0.85           O  
ATOM   4155  NE2 GLN B 536     112.613  83.373  69.807  1.00  0.85           N  
ATOM   4156  N   THR B 537     115.008  78.782  71.919  1.00  0.84           N  
ATOM   4157  CA  THR B 537     114.497  77.639  72.663  1.00  0.84           C  
ATOM   4158  C   THR B 537     115.596  76.661  73.018  1.00  0.84           C  
ATOM   4159  O   THR B 537     115.733  76.237  74.163  1.00  0.84           O  
ATOM   4160  CB  THR B 537     113.451  76.861  71.870  1.00  0.84           C  
ATOM   4161  OG1 THR B 537     112.558  77.750  71.216  1.00  0.84           O  
ATOM   4162  CG2 THR B 537     112.600  76.000  72.811  1.00  0.84           C  
ATOM   4163  N   ALA B 538     116.455  76.317  72.038  1.00  0.86           N  
ATOM   4164  CA  ALA B 538     117.638  75.513  72.245  1.00  0.86           C  
ATOM   4165  C   ALA B 538     118.720  76.229  73.049  1.00  0.86           C  
ATOM   4166  O   ALA B 538     119.269  75.679  74.004  1.00  0.86           O  
ATOM   4167  CB  ALA B 538     118.190  75.087  70.871  1.00  0.86           C  
ATOM   4168  N   ASN B 539     119.015  77.506  72.716  1.00  0.81           N  
ATOM   4169  CA  ASN B 539     120.051  78.301  73.360  1.00  0.81           C  
ATOM   4170  C   ASN B 539     119.820  78.510  74.852  1.00  0.81           C  
ATOM   4171  O   ASN B 539     120.721  78.322  75.666  1.00  0.81           O  
ATOM   4172  CB  ASN B 539     120.187  79.692  72.673  1.00  0.81           C  
ATOM   4173  CG  ASN B 539     120.764  79.545  71.266  1.00  0.81           C  
ATOM   4174  OD1 ASN B 539     121.528  78.623  70.981  1.00  0.81           O  
ATOM   4175  ND2 ASN B 539     120.447  80.497  70.361  1.00  0.81           N  
ATOM   4176  N   ALA B 540     118.591  78.856  75.273  1.00  0.84           N  
ATOM   4177  CA  ALA B 540     118.311  79.077  76.674  1.00  0.84           C  
ATOM   4178  C   ALA B 540     118.059  77.802  77.474  1.00  0.84           C  
ATOM   4179  O   ALA B 540     118.251  77.785  78.687  1.00  0.84           O  
ATOM   4180  CB  ALA B 540     117.131  80.033  76.795  1.00  0.84           C  
ATOM   4181  N   ARG B 541     117.709  76.668  76.821  1.00  0.81           N  
ATOM   4182  CA  ARG B 541     117.813  75.358  77.455  1.00  0.81           C  
ATOM   4183  C   ARG B 541     119.275  75.028  77.748  1.00  0.81           C  
ATOM   4184  O   ARG B 541     119.616  74.528  78.818  1.00  0.81           O  
ATOM   4185  CB  ARG B 541     117.205  74.220  76.588  1.00  0.81           C  
ATOM   4186  CG  ARG B 541     115.664  74.146  76.567  1.00  0.81           C  
ATOM   4187  CD  ARG B 541     115.089  73.271  75.436  1.00  0.81           C  
ATOM   4188  NE  ARG B 541     115.472  71.836  75.670  1.00  0.81           N  
ATOM   4189  CZ  ARG B 541     115.297  70.858  74.766  1.00  0.81           C  
ATOM   4190  NH1 ARG B 541     114.797  71.095  73.560  1.00  0.81           N  
ATOM   4191  NH2 ARG B 541     115.625  69.607  75.079  1.00  0.81           N  
ATOM   4192  N   GLY B 542     120.185  75.354  76.801  1.00  0.88           N  
ATOM   4193  CA  GLY B 542     121.629  75.227  76.978  1.00  0.88           C  
ATOM   4194  C   GLY B 542     122.209  76.093  78.070  1.00  0.88           C  
ATOM   4195  O   GLY B 542     123.115  75.679  78.782  1.00  0.88           O  
ATOM   4196  N   ALA B 543     121.666  77.304  78.278  1.00  0.84           N  
ATOM   4197  CA  ALA B 543     122.056  78.208  79.346  1.00  0.84           C  
ATOM   4198  C   ALA B 543     121.854  77.641  80.746  1.00  0.84           C  
ATOM   4199  O   ALA B 543     122.675  77.820  81.643  1.00  0.84           O  
ATOM   4200  CB  ALA B 543     121.243  79.508  79.235  1.00  0.84           C  
ATOM   4201  N   ALA B 544     120.743  76.913  80.959  1.00  0.88           N  
ATOM   4202  CA  ALA B 544     120.435  76.276  82.219  1.00  0.88           C  
ATOM   4203  C   ALA B 544     121.304  75.060  82.525  1.00  0.88           C  
ATOM   4204  O   ALA B 544     121.450  74.666  83.683  1.00  0.88           O  
ATOM   4205  CB  ALA B 544     118.963  75.843  82.196  1.00  0.88           C  
ATOM   4206  N   MET B 545     121.957  74.464  81.501  1.00  0.83           N  
ATOM   4207  CA  MET B 545     122.780  73.271  81.638  1.00  0.83           C  
ATOM   4208  C   MET B 545     123.910  73.414  82.632  1.00  0.83           C  
ATOM   4209  O   MET B 545     124.165  72.515  83.423  1.00  0.83           O  
ATOM   4210  CB  MET B 545     123.401  72.835  80.287  1.00  0.83           C  
ATOM   4211  CG  MET B 545     122.371  72.239  79.321  1.00  0.83           C  
ATOM   4212  SD  MET B 545     121.658  70.698  79.952  1.00  0.83           S  
ATOM   4213  CE  MET B 545     122.535  69.543  78.865  1.00  0.83           C  
ATOM   4214  N   VAL B 546     124.590  74.569  82.665  1.00  0.85           N  
ATOM   4215  CA  VAL B 546     125.780  74.737  83.482  1.00  0.85           C  
ATOM   4216  C   VAL B 546     125.419  75.139  84.920  1.00  0.85           C  
ATOM   4217  O   VAL B 546     126.267  75.197  85.803  1.00  0.85           O  
ATOM   4218  CB  VAL B 546     126.734  75.727  82.810  1.00  0.85           C  
ATOM   4219  CG1 VAL B 546     128.064  75.850  83.582  1.00  0.85           C  
ATOM   4220  CG2 VAL B 546     127.042  75.225  81.382  1.00  0.85           C  
ATOM   4221  N   LEU B 547     124.125  75.372  85.228  1.00  0.85           N  
ATOM   4222  CA  LEU B 547     123.701  75.670  86.591  1.00  0.85           C  
ATOM   4223  C   LEU B 547     122.906  74.550  87.244  1.00  0.85           C  
ATOM   4224  O   LEU B 547     122.868  74.448  88.472  1.00  0.85           O  
ATOM   4225  CB  LEU B 547     122.857  76.959  86.619  1.00  0.85           C  
ATOM   4226  CG  LEU B 547     123.644  78.224  86.225  1.00  0.85           C  
ATOM   4227  CD1 LEU B 547     122.680  79.404  86.141  1.00  0.85           C  
ATOM   4228  CD2 LEU B 547     124.781  78.560  87.201  1.00  0.85           C  
ATOM   4229  N   ILE B 548     122.301  73.626  86.459  1.00  0.83           N  
ATOM   4230  CA  ILE B 548     121.739  72.389  87.003  1.00  0.83           C  
ATOM   4231  C   ILE B 548     122.821  71.495  87.596  1.00  0.83           C  
ATOM   4232  O   ILE B 548     122.655  70.917  88.667  1.00  0.83           O  
ATOM   4233  CB  ILE B 548     120.842  71.612  86.030  1.00  0.83           C  
ATOM   4234  CG1 ILE B 548     121.557  71.215  84.718  1.00  0.83           C  
ATOM   4235  CG2 ILE B 548     119.582  72.468  85.768  1.00  0.83           C  
ATOM   4236  CD1 ILE B 548     120.701  70.398  83.743  1.00  0.83           C  
ATOM   4237  N   ILE B 549     124.001  71.401  86.944  1.00  0.82           N  
ATOM   4238  CA  ILE B 549     125.092  70.577  87.435  1.00  0.82           C  
ATOM   4239  C   ILE B 549     125.911  71.184  88.561  1.00  0.82           C  
ATOM   4240  O   ILE B 549     126.623  70.454  89.236  1.00  0.82           O  
ATOM   4241  CB  ILE B 549     126.030  70.075  86.336  1.00  0.82           C  
ATOM   4242  CG1 ILE B 549     126.549  71.133  85.342  1.00  0.82           C  
ATOM   4243  CG2 ILE B 549     125.303  68.954  85.566  1.00  0.82           C  
ATOM   4244  CD1 ILE B 549     127.406  72.255  85.920  1.00  0.82           C  
ATOM   4245  N   THR B 550     125.855  72.501  88.845  1.00  0.83           N  
ATOM   4246  CA  THR B 550     126.650  73.077  89.935  1.00  0.83           C  
ATOM   4247  C   THR B 550     125.816  73.281  91.178  1.00  0.83           C  
ATOM   4248  O   THR B 550     126.312  73.719  92.216  1.00  0.83           O  
ATOM   4249  CB  THR B 550     127.257  74.447  89.640  1.00  0.83           C  
ATOM   4250  OG1 THR B 550     126.280  75.341  89.127  1.00  0.83           O  
ATOM   4251  CG2 THR B 550     128.388  74.350  88.612  1.00  0.83           C  
ATOM   4252  N   GLY B 551     124.506  72.978  91.146  1.00  0.88           N  
ATOM   4253  CA  GLY B 551     123.644  73.220  92.296  1.00  0.88           C  
ATOM   4254  C   GLY B 551     123.393  74.679  92.552  1.00  0.88           C  
ATOM   4255  O   GLY B 551     123.349  75.138  93.697  1.00  0.88           O  
ATOM   4256  N   ASN B 552     123.254  75.449  91.459  1.00  0.84           N  
ATOM   4257  CA  ASN B 552     123.099  76.885  91.480  1.00  0.84           C  
ATOM   4258  C   ASN B 552     121.781  77.284  90.844  1.00  0.84           C  
ATOM   4259  O   ASN B 552     121.718  78.107  89.933  1.00  0.84           O  
ATOM   4260  CB  ASN B 552     124.273  77.587  90.751  1.00  0.84           C  
ATOM   4261  CG  ASN B 552     125.589  77.536  91.516  1.00  0.84           C  
ATOM   4262  OD1 ASN B 552     126.660  77.383  90.935  1.00  0.84           O  
ATOM   4263  ND2 ASN B 552     125.554  77.723  92.855  1.00  0.84           N  
ATOM   4264  N   VAL B 553     120.678  76.738  91.380  1.00  0.88           N  
ATOM   4265  CA  VAL B 553     119.330  77.191  91.096  1.00  0.88           C  
ATOM   4266  C   VAL B 553     118.616  77.155  92.444  1.00  0.88           C  
ATOM   4267  O   VAL B 553     118.907  76.300  93.280  1.00  0.88           O  
ATOM   4268  CB  VAL B 553     118.592  76.333  90.063  1.00  0.88           C  
ATOM   4269  CG1 VAL B 553     117.246  76.988  89.702  1.00  0.88           C  
ATOM   4270  CG2 VAL B 553     119.428  76.177  88.775  1.00  0.88           C  
ATOM   4271  N   GLY B 554     117.711  78.119  92.740  1.00  0.91           N  
ATOM   4272  CA  GLY B 554     116.912  78.119  93.969  1.00  0.91           C  
ATOM   4273  C   GLY B 554     117.607  78.588  95.232  1.00  0.91           C  
ATOM   4274  O   GLY B 554     117.038  78.545  96.316  1.00  0.91           O  
ATOM   4275  N   LYS B 555     118.862  79.063  95.147  1.00  0.83           N  
ATOM   4276  CA  LYS B 555     119.575  79.652  96.273  1.00  0.83           C  
ATOM   4277  C   LYS B 555     119.965  81.085  95.938  1.00  0.83           C  
ATOM   4278  O   LYS B 555     120.382  81.348  94.818  1.00  0.83           O  
ATOM   4279  CB  LYS B 555     120.854  78.834  96.578  1.00  0.83           C  
ATOM   4280  CG  LYS B 555     120.541  77.376  96.951  1.00  0.83           C  
ATOM   4281  CD  LYS B 555     121.797  76.544  97.247  1.00  0.83           C  
ATOM   4282  CE  LYS B 555     121.430  75.121  97.680  1.00  0.83           C  
ATOM   4283  NZ  LYS B 555     122.645  74.318  97.940  1.00  0.83           N  
ATOM   4284  N   PHE B 556     119.811  82.062  96.855  1.00  0.87           N  
ATOM   4285  CA  PHE B 556     120.240  83.455  96.680  1.00  0.87           C  
ATOM   4286  C   PHE B 556     121.530  83.696  95.874  1.00  0.87           C  
ATOM   4287  O   PHE B 556     122.549  83.029  96.063  1.00  0.87           O  
ATOM   4288  CB  PHE B 556     120.340  84.181  98.048  1.00  0.87           C  
ATOM   4289  CG  PHE B 556     119.027  84.098  98.783  1.00  0.87           C  
ATOM   4290  CD1 PHE B 556     117.922  84.818  98.308  1.00  0.87           C  
ATOM   4291  CD2 PHE B 556     118.874  83.305  99.935  1.00  0.87           C  
ATOM   4292  CE1 PHE B 556     116.677  84.730  98.941  1.00  0.87           C  
ATOM   4293  CE2 PHE B 556     117.631  83.220 100.581  1.00  0.87           C  
ATOM   4294  CZ  PHE B 556     116.530  83.925 100.076  1.00  0.87           C  
ATOM   4295  N   GLY B 557     121.494  84.640  94.915  1.00  0.91           N  
ATOM   4296  CA  GLY B 557     122.598  84.942  94.017  1.00  0.91           C  
ATOM   4297  C   GLY B 557     122.800  83.984  92.865  1.00  0.91           C  
ATOM   4298  O   GLY B 557     123.809  84.080  92.171  1.00  0.91           O  
ATOM   4299  N   THR B 558     121.891  83.017  92.633  1.00  0.88           N  
ATOM   4300  CA  THR B 558     122.071  81.960  91.619  1.00  0.88           C  
ATOM   4301  C   THR B 558     120.997  81.978  90.533  1.00  0.88           C  
ATOM   4302  O   THR B 558     120.208  82.912  90.436  1.00  0.88           O  
ATOM   4303  CB  THR B 558     122.168  80.533  92.175  1.00  0.88           C  
ATOM   4304  OG1 THR B 558     120.940  80.049  92.695  1.00  0.88           O  
ATOM   4305  CG2 THR B 558     123.210  80.413  93.295  1.00  0.88           C  
ATOM   4306  N   GLY B 559     120.918  80.923  89.683  1.00  0.92           N  
ATOM   4307  CA  GLY B 559     119.855  80.707  88.701  1.00  0.92           C  
ATOM   4308  C   GLY B 559     120.074  81.288  87.327  1.00  0.92           C  
ATOM   4309  O   GLY B 559     121.041  81.997  87.055  1.00  0.92           O  
ATOM   4310  N   GLN B 560     119.152  80.948  86.404  1.00  0.86           N  
ATOM   4311  CA  GLN B 560     119.236  81.299  85.000  1.00  0.86           C  
ATOM   4312  C   GLN B 560     118.038  82.152  84.626  1.00  0.86           C  
ATOM   4313  O   GLN B 560     116.908  81.671  84.573  1.00  0.86           O  
ATOM   4314  CB  GLN B 560     119.289  80.018  84.134  1.00  0.86           C  
ATOM   4315  CG  GLN B 560     119.519  80.261  82.623  1.00  0.86           C  
ATOM   4316  CD  GLN B 560     118.198  80.324  81.865  1.00  0.86           C  
ATOM   4317  OE1 GLN B 560     117.350  79.439  81.975  1.00  0.86           O  
ATOM   4318  NE2 GLN B 560     117.973  81.381  81.059  1.00  0.86           N  
ATOM   4319  N   HIS B 561     118.256  83.456  84.373  1.00  0.89           N  
ATOM   4320  CA  HIS B 561     117.181  84.433  84.437  1.00  0.89           C  
ATOM   4321  C   HIS B 561     117.047  85.290  83.205  1.00  0.89           C  
ATOM   4322  O   HIS B 561     118.023  85.648  82.550  1.00  0.89           O  
ATOM   4323  CB  HIS B 561     117.364  85.387  85.624  1.00  0.89           C  
ATOM   4324  CG  HIS B 561     117.492  84.640  86.901  1.00  0.89           C  
ATOM   4325  ND1 HIS B 561     116.406  83.977  87.444  1.00  0.89           N  
ATOM   4326  CD2 HIS B 561     118.576  84.512  87.700  1.00  0.89           C  
ATOM   4327  CE1 HIS B 561     116.855  83.469  88.577  1.00  0.89           C  
ATOM   4328  NE2 HIS B 561     118.161  83.766  88.776  1.00  0.89           N  
ATOM   4329  N   THR B 562     115.799  85.663  82.868  1.00  0.86           N  
ATOM   4330  CA  THR B 562     115.497  86.428  81.666  1.00  0.86           C  
ATOM   4331  C   THR B 562     114.955  87.805  81.984  1.00  0.86           C  
ATOM   4332  O   THR B 562     114.070  87.992  82.812  1.00  0.86           O  
ATOM   4333  CB  THR B 562     114.556  85.689  80.723  1.00  0.86           C  
ATOM   4334  OG1 THR B 562     114.513  86.279  79.433  1.00  0.86           O  
ATOM   4335  CG2 THR B 562     113.113  85.576  81.235  1.00  0.86           C  
ATOM   4336  N   TRP B 563     115.503  88.837  81.322  1.00  0.84           N  
ATOM   4337  CA  TRP B 563     115.196  90.215  81.632  1.00  0.84           C  
ATOM   4338  C   TRP B 563     114.640  90.925  80.431  1.00  0.84           C  
ATOM   4339  O   TRP B 563     115.310  91.060  79.411  1.00  0.84           O  
ATOM   4340  CB  TRP B 563     116.473  90.972  82.051  1.00  0.84           C  
ATOM   4341  CG  TRP B 563     117.135  90.371  83.254  1.00  0.84           C  
ATOM   4342  CD1 TRP B 563     118.300  89.660  83.350  1.00  0.84           C  
ATOM   4343  CD2 TRP B 563     116.560  90.404  84.564  1.00  0.84           C  
ATOM   4344  NE1 TRP B 563     118.508  89.277  84.653  1.00  0.84           N  
ATOM   4345  CE2 TRP B 563     117.453  89.717  85.407  1.00  0.84           C  
ATOM   4346  CE3 TRP B 563     115.372  90.954  85.052  1.00  0.84           C  
ATOM   4347  CZ2 TRP B 563     117.189  89.580  86.750  1.00  0.84           C  
ATOM   4348  CZ3 TRP B 563     115.095  90.794  86.415  1.00  0.84           C  
ATOM   4349  CH2 TRP B 563     116.002  90.131  87.250  1.00  0.84           C  
ATOM   4350  N   ALA B 564     113.414  91.445  80.536  1.00  0.88           N  
ATOM   4351  CA  ALA B 564     112.684  91.943  79.395  1.00  0.88           C  
ATOM   4352  C   ALA B 564     112.081  93.321  79.665  1.00  0.88           C  
ATOM   4353  O   ALA B 564     112.645  94.145  80.395  1.00  0.88           O  
ATOM   4354  CB  ALA B 564     111.584  90.900  79.144  1.00  0.88           C  
ATOM   4355  N   GLY B 565     110.903  93.598  79.068  1.00  0.86           N  
ATOM   4356  CA  GLY B 565     109.907  94.553  79.555  1.00  0.86           C  
ATOM   4357  C   GLY B 565     109.260  94.135  80.865  1.00  0.86           C  
ATOM   4358  O   GLY B 565     109.863  93.455  81.694  1.00  0.86           O  
ATOM   4359  N   ASN B 566     108.011  94.569  81.124  1.00  0.81           N  
ATOM   4360  CA  ASN B 566     107.296  94.248  82.351  1.00  0.81           C  
ATOM   4361  C   ASN B 566     106.127  93.330  82.032  1.00  0.81           C  
ATOM   4362  O   ASN B 566     105.095  93.774  81.544  1.00  0.81           O  
ATOM   4363  CB  ASN B 566     106.767  95.569  82.976  1.00  0.81           C  
ATOM   4364  CG  ASN B 566     106.437  95.407  84.454  1.00  0.81           C  
ATOM   4365  OD1 ASN B 566     106.561  94.326  85.030  1.00  0.81           O  
ATOM   4366  ND2 ASN B 566     105.983  96.513  85.086  1.00  0.81           N  
ATOM   4367  N   TYR B 567     106.244  92.013  82.289  1.00  0.84           N  
ATOM   4368  CA  TYR B 567     105.283  91.069  81.737  1.00  0.84           C  
ATOM   4369  C   TYR B 567     104.352  90.425  82.747  1.00  0.84           C  
ATOM   4370  O   TYR B 567     103.348  89.812  82.388  1.00  0.84           O  
ATOM   4371  CB  TYR B 567     106.061  89.945  80.989  1.00  0.84           C  
ATOM   4372  CG  TYR B 567     106.763  88.955  81.895  1.00  0.84           C  
ATOM   4373  CD1 TYR B 567     108.065  89.176  82.372  1.00  0.84           C  
ATOM   4374  CD2 TYR B 567     106.081  87.791  82.295  1.00  0.84           C  
ATOM   4375  CE1 TYR B 567     108.654  88.266  83.263  1.00  0.84           C  
ATOM   4376  CE2 TYR B 567     106.669  86.888  83.187  1.00  0.84           C  
ATOM   4377  CZ  TYR B 567     107.949  87.129  83.674  1.00  0.84           C  
ATOM   4378  OH  TYR B 567     108.485  86.237  84.618  1.00  0.84           O  
ATOM   4379  N   LYS B 568     104.695  90.483  84.045  1.00  0.80           N  
ATOM   4380  CA  LYS B 568     104.189  89.506  84.989  1.00  0.80           C  
ATOM   4381  C   LYS B 568     102.815  89.857  85.532  1.00  0.80           C  
ATOM   4382  O   LYS B 568     102.647  90.348  86.641  1.00  0.80           O  
ATOM   4383  CB  LYS B 568     105.238  89.268  86.098  1.00  0.80           C  
ATOM   4384  CG  LYS B 568     105.044  88.028  86.982  1.00  0.80           C  
ATOM   4385  CD  LYS B 568     106.078  87.930  88.129  1.00  0.80           C  
ATOM   4386  CE  LYS B 568     107.389  87.157  87.863  1.00  0.80           C  
ATOM   4387  NZ  LYS B 568     108.310  87.843  86.945  1.00  0.80           N  
ATOM   4388  N   ALA B 569     101.763  89.557  84.746  1.00  0.86           N  
ATOM   4389  CA  ALA B 569     100.379  89.699  85.153  1.00  0.86           C  
ATOM   4390  C   ALA B 569      99.978  88.592  86.126  1.00  0.86           C  
ATOM   4391  O   ALA B 569      99.003  88.689  86.865  1.00  0.86           O  
ATOM   4392  CB  ALA B 569      99.477  89.720  83.904  1.00  0.86           C  
ATOM   4393  N   GLY B 570     100.817  87.538  86.202  1.00  0.84           N  
ATOM   4394  CA  GLY B 570     100.790  86.519  87.239  1.00  0.84           C  
ATOM   4395  C   GLY B 570     101.494  86.935  88.506  1.00  0.84           C  
ATOM   4396  O   GLY B 570     101.880  86.095  89.307  1.00  0.84           O  
ATOM   4397  N   THR B 571     101.691  88.250  88.762  1.00  0.79           N  
ATOM   4398  CA  THR B 571     101.850  88.740  90.134  1.00  0.79           C  
ATOM   4399  C   THR B 571     100.556  88.549  90.891  1.00  0.79           C  
ATOM   4400  O   THR B 571     100.551  87.990  91.984  1.00  0.79           O  
ATOM   4401  CB  THR B 571     102.205  90.221  90.271  1.00  0.79           C  
ATOM   4402  OG1 THR B 571     101.380  91.022  89.440  1.00  0.79           O  
ATOM   4403  CG2 THR B 571     103.658  90.456  89.845  1.00  0.79           C  
ATOM   4404  N   TRP B 572      99.424  88.949  90.277  1.00  0.76           N  
ATOM   4405  CA  TRP B 572      98.067  88.824  90.770  1.00  0.76           C  
ATOM   4406  C   TRP B 572      97.568  87.385  90.706  1.00  0.76           C  
ATOM   4407  O   TRP B 572      96.712  86.996  89.907  1.00  0.76           O  
ATOM   4408  CB  TRP B 572      97.132  89.764  89.977  1.00  0.76           C  
ATOM   4409  CG  TRP B 572      97.385  91.243  90.233  1.00  0.76           C  
ATOM   4410  CD1 TRP B 572      97.007  91.975  91.322  1.00  0.76           C  
ATOM   4411  CD2 TRP B 572      98.058  92.168  89.353  1.00  0.76           C  
ATOM   4412  NE1 TRP B 572      97.407  93.288  91.194  1.00  0.76           N  
ATOM   4413  CE2 TRP B 572      98.044  93.424  89.983  1.00  0.76           C  
ATOM   4414  CE3 TRP B 572      98.656  91.994  88.107  1.00  0.76           C  
ATOM   4415  CZ2 TRP B 572      98.618  94.538  89.380  1.00  0.76           C  
ATOM   4416  CZ3 TRP B 572      99.230  93.120  87.494  1.00  0.76           C  
ATOM   4417  CH2 TRP B 572      99.204  94.376  88.116  1.00  0.76           C  
ATOM   4418  N   THR B 573      98.163  86.548  91.573  1.00  0.81           N  
ATOM   4419  CA  THR B 573      98.140  85.103  91.462  1.00  0.81           C  
ATOM   4420  C   THR B 573      96.903  84.480  92.060  1.00  0.81           C  
ATOM   4421  O   THR B 573      96.598  84.658  93.238  1.00  0.81           O  
ATOM   4422  CB  THR B 573      99.347  84.441  92.121  1.00  0.81           C  
ATOM   4423  OG1 THR B 573     100.584  84.905  91.593  1.00  0.81           O  
ATOM   4424  CG2 THR B 573      99.358  82.919  91.874  1.00  0.81           C  
ATOM   4425  N   ALA B 574      96.174  83.690  91.250  1.00  0.83           N  
ATOM   4426  CA  ALA B 574      95.011  82.955  91.694  1.00  0.83           C  
ATOM   4427  C   ALA B 574      95.374  81.600  92.302  1.00  0.83           C  
ATOM   4428  O   ALA B 574      96.187  80.839  91.771  1.00  0.83           O  
ATOM   4429  CB  ALA B 574      94.032  82.771  90.520  1.00  0.83           C  
ATOM   4430  N   THR B 575      94.771  81.271  93.456  1.00  0.77           N  
ATOM   4431  CA  THR B 575      94.984  80.012  94.158  1.00  0.77           C  
ATOM   4432  C   THR B 575      93.823  79.833  95.127  1.00  0.77           C  
ATOM   4433  O   THR B 575      93.261  80.856  95.527  1.00  0.77           O  
ATOM   4434  CB  THR B 575      96.341  79.950  94.876  1.00  0.77           C  
ATOM   4435  OG1 THR B 575      96.506  78.788  95.673  1.00  0.77           O  
ATOM   4436  CG2 THR B 575      96.560  81.150  95.800  1.00  0.77           C  
ATOM   4437  N   PRO B 576      93.381  78.635  95.556  1.00  0.78           N  
ATOM   4438  CA  PRO B 576      92.163  78.467  96.355  1.00  0.78           C  
ATOM   4439  C   PRO B 576      92.120  79.238  97.657  1.00  0.78           C  
ATOM   4440  O   PRO B 576      91.044  79.680  98.079  1.00  0.78           O  
ATOM   4441  CB  PRO B 576      92.093  76.952  96.597  1.00  0.78           C  
ATOM   4442  CG  PRO B 576      92.683  76.365  95.315  1.00  0.78           C  
ATOM   4443  CD  PRO B 576      93.799  77.353  94.968  1.00  0.78           C  
ATOM   4444  N   TRP B 577      93.272  79.413  98.336  1.00  0.77           N  
ATOM   4445  CA  TRP B 577      93.315  80.203  99.548  1.00  0.77           C  
ATOM   4446  C   TRP B 577      93.014  81.679  99.310  1.00  0.77           C  
ATOM   4447  O   TRP B 577      92.211  82.266 100.036  1.00  0.77           O  
ATOM   4448  CB  TRP B 577      94.613  79.985 100.373  1.00  0.77           C  
ATOM   4449  CG  TRP B 577      95.915  80.577  99.854  1.00  0.77           C  
ATOM   4450  CD1 TRP B 577      96.928  79.966  99.166  1.00  0.77           C  
ATOM   4451  CD2 TRP B 577      96.362  81.917 100.136  1.00  0.77           C  
ATOM   4452  NE1 TRP B 577      97.982  80.840  98.996  1.00  0.77           N  
ATOM   4453  CE2 TRP B 577      97.660  82.039  99.594  1.00  0.77           C  
ATOM   4454  CE3 TRP B 577      95.764  82.980 100.815  1.00  0.77           C  
ATOM   4455  CZ2 TRP B 577      98.379  83.219  99.733  1.00  0.77           C  
ATOM   4456  CZ3 TRP B 577      96.473  84.185 100.910  1.00  0.77           C  
ATOM   4457  CH2 TRP B 577      97.766  84.302 100.382  1.00  0.77           C  
ATOM   4458  N   SER B 578      93.588  82.300  98.259  1.00  0.73           N  
ATOM   4459  CA  SER B 578      93.381  83.710  97.975  1.00  0.73           C  
ATOM   4460  C   SER B 578      92.110  83.980  97.197  1.00  0.73           C  
ATOM   4461  O   SER B 578      91.302  84.811  97.598  1.00  0.73           O  
ATOM   4462  CB  SER B 578      94.597  84.335  97.241  1.00  0.73           C  
ATOM   4463  OG  SER B 578      94.782  83.834  95.916  1.00  0.73           O  
ATOM   4464  N   GLY B 579      91.859  83.248  96.093  1.00  0.82           N  
ATOM   4465  CA  GLY B 579      90.753  83.518  95.181  1.00  0.82           C  
ATOM   4466  C   GLY B 579      91.164  83.485  93.735  1.00  0.82           C  
ATOM   4467  O   GLY B 579      92.066  82.757  93.329  1.00  0.82           O  
ATOM   4468  N   ALA B 580      90.472  84.281  92.901  1.00  0.80           N  
ATOM   4469  CA  ALA B 580      90.572  84.220  91.459  1.00  0.80           C  
ATOM   4470  C   ALA B 580      91.568  85.194  90.822  1.00  0.80           C  
ATOM   4471  O   ALA B 580      91.677  85.236  89.594  1.00  0.80           O  
ATOM   4472  CB  ALA B 580      89.163  84.450  90.874  1.00  0.80           C  
ATOM   4473  N   GLY B 581      92.373  85.941  91.613  1.00  0.86           N  
ATOM   4474  CA  GLY B 581      93.401  86.881  91.148  1.00  0.86           C  
ATOM   4475  C   GLY B 581      93.066  87.737  89.946  1.00  0.86           C  
ATOM   4476  O   GLY B 581      92.033  88.396  89.881  1.00  0.86           O  
ATOM   4477  N   LEU B 582      93.942  87.713  88.923  1.00  0.82           N  
ATOM   4478  CA  LEU B 582      93.824  88.483  87.691  1.00  0.82           C  
ATOM   4479  C   LEU B 582      92.494  88.394  86.954  1.00  0.82           C  
ATOM   4480  O   LEU B 582      91.991  89.371  86.395  1.00  0.82           O  
ATOM   4481  CB  LEU B 582      94.946  88.068  86.714  1.00  0.82           C  
ATOM   4482  CG  LEU B 582      95.250  89.104  85.621  1.00  0.82           C  
ATOM   4483  CD1 LEU B 582      95.966  90.305  86.242  1.00  0.82           C  
ATOM   4484  CD2 LEU B 582      96.090  88.482  84.499  1.00  0.82           C  
ATOM   4485  N   SER B 583      91.880  87.194  86.984  1.00  0.79           N  
ATOM   4486  CA  SER B 583      90.640  86.861  86.305  1.00  0.79           C  
ATOM   4487  C   SER B 583      89.419  87.541  86.881  1.00  0.79           C  
ATOM   4488  O   SER B 583      88.373  87.591  86.246  1.00  0.79           O  
ATOM   4489  CB  SER B 583      90.397  85.326  86.198  1.00  0.79           C  
ATOM   4490  OG  SER B 583      90.076  84.632  87.391  1.00  0.79           O  
ATOM   4491  N   VAL B 584      89.527  88.144  88.077  1.00  0.81           N  
ATOM   4492  CA  VAL B 584      88.490  89.006  88.615  1.00  0.81           C  
ATOM   4493  C   VAL B 584      88.271  90.251  87.749  1.00  0.81           C  
ATOM   4494  O   VAL B 584      87.146  90.644  87.451  1.00  0.81           O  
ATOM   4495  CB  VAL B 584      88.841  89.416  90.042  1.00  0.81           C  
ATOM   4496  CG1 VAL B 584      87.823  90.424  90.594  1.00  0.81           C  
ATOM   4497  CG2 VAL B 584      88.902  88.174  90.955  1.00  0.81           C  
ATOM   4498  N   HIS B 585      89.352  90.906  87.278  1.00  0.79           N  
ATOM   4499  CA  HIS B 585      89.218  92.049  86.383  1.00  0.79           C  
ATOM   4500  C   HIS B 585      88.878  91.653  84.952  1.00  0.79           C  
ATOM   4501  O   HIS B 585      88.033  92.269  84.303  1.00  0.79           O  
ATOM   4502  CB  HIS B 585      90.502  92.913  86.386  1.00  0.79           C  
ATOM   4503  CG  HIS B 585      90.419  94.221  85.653  1.00  0.79           C  
ATOM   4504  ND1 HIS B 585      89.541  95.203  86.075  1.00  0.79           N  
ATOM   4505  CD2 HIS B 585      91.203  94.694  84.651  1.00  0.79           C  
ATOM   4506  CE1 HIS B 585      89.813  96.253  85.325  1.00  0.79           C  
ATOM   4507  NE2 HIS B 585      90.813  96.000  84.447  1.00  0.79           N  
ATOM   4508  N   THR B 586      89.543  90.605  84.422  1.00  0.81           N  
ATOM   4509  CA  THR B 586      89.574  90.306  82.989  1.00  0.81           C  
ATOM   4510  C   THR B 586      88.741  89.116  82.573  1.00  0.81           C  
ATOM   4511  O   THR B 586      88.745  88.714  81.410  1.00  0.81           O  
ATOM   4512  CB  THR B 586      90.994  89.997  82.532  1.00  0.81           C  
ATOM   4513  OG1 THR B 586      91.572  88.913  83.252  1.00  0.81           O  
ATOM   4514  CG2 THR B 586      91.872  91.216  82.821  1.00  0.81           C  
ATOM   4515  N   GLY B 587      88.025  88.495  83.519  1.00  0.80           N  
ATOM   4516  CA  GLY B 587      87.278  87.281  83.252  1.00  0.80           C  
ATOM   4517  C   GLY B 587      86.045  87.172  84.088  1.00  0.80           C  
ATOM   4518  O   GLY B 587      85.506  86.082  84.250  1.00  0.80           O  
ATOM   4519  N   GLU B 588      85.565  88.294  84.652  1.00  0.74           N  
ATOM   4520  CA  GLU B 588      84.266  88.395  85.295  1.00  0.74           C  
ATOM   4521  C   GLU B 588      83.151  88.137  84.275  1.00  0.74           C  
ATOM   4522  O   GLU B 588      83.226  88.527  83.111  1.00  0.74           O  
ATOM   4523  CB  GLU B 588      84.147  89.761  86.032  1.00  0.74           C  
ATOM   4524  CG  GLU B 588      82.853  90.012  86.868  1.00  0.74           C  
ATOM   4525  CD  GLU B 588      82.885  91.311  87.673  1.00  0.74           C  
ATOM   4526  OE1 GLU B 588      83.462  92.301  87.150  1.00  0.74           O  
ATOM   4527  OE2 GLU B 588      82.317  91.365  88.799  1.00  0.74           O  
ATOM   4528  N   ASP B 589      82.121  87.375  84.672  1.00  0.78           N  
ATOM   4529  CA  ASP B 589      81.069  86.909  83.796  1.00  0.78           C  
ATOM   4530  C   ASP B 589      80.213  88.031  83.162  1.00  0.78           C  
ATOM   4531  O   ASP B 589      79.728  88.893  83.897  1.00  0.78           O  
ATOM   4532  CB  ASP B 589      80.215  85.963  84.662  1.00  0.78           C  
ATOM   4533  CG  ASP B 589      79.160  85.157  83.932  1.00  0.78           C  
ATOM   4534  OD1 ASP B 589      78.323  85.744  83.201  1.00  0.78           O  
ATOM   4535  OD2 ASP B 589      79.088  83.930  84.218  1.00  0.78           O  
ATOM   4536  N   PRO B 590      79.946  88.047  81.845  1.00  0.74           N  
ATOM   4537  CA  PRO B 590      79.181  89.104  81.181  1.00  0.74           C  
ATOM   4538  C   PRO B 590      77.729  89.176  81.598  1.00  0.74           C  
ATOM   4539  O   PRO B 590      77.092  90.208  81.395  1.00  0.74           O  
ATOM   4540  CB  PRO B 590      79.252  88.782  79.670  1.00  0.74           C  
ATOM   4541  CG  PRO B 590      79.941  87.417  79.538  1.00  0.74           C  
ATOM   4542  CD  PRO B 590      80.590  87.146  80.894  1.00  0.74           C  
ATOM   4543  N   PHE B 591      77.151  88.069  82.089  1.00  0.78           N  
ATOM   4544  CA  PHE B 591      75.720  87.969  82.284  1.00  0.78           C  
ATOM   4545  C   PHE B 591      75.396  87.794  83.759  1.00  0.78           C  
ATOM   4546  O   PHE B 591      74.234  87.688  84.143  1.00  0.78           O  
ATOM   4547  CB  PHE B 591      75.167  86.764  81.474  1.00  0.78           C  
ATOM   4548  CG  PHE B 591      75.373  86.970  79.991  1.00  0.78           C  
ATOM   4549  CD1 PHE B 591      74.437  87.676  79.217  1.00  0.78           C  
ATOM   4550  CD2 PHE B 591      76.499  86.427  79.352  1.00  0.78           C  
ATOM   4551  CE1 PHE B 591      74.620  87.825  77.834  1.00  0.78           C  
ATOM   4552  CE2 PHE B 591      76.697  86.589  77.975  1.00  0.78           C  
ATOM   4553  CZ  PHE B 591      75.760  87.297  77.215  1.00  0.78           C  
ATOM   4554  N   ASN B 592      76.427  87.786  84.628  1.00  0.77           N  
ATOM   4555  CA  ASN B 592      76.299  87.464  86.041  1.00  0.77           C  
ATOM   4556  C   ASN B 592      77.218  88.387  86.847  1.00  0.77           C  
ATOM   4557  O   ASN B 592      77.796  87.988  87.855  1.00  0.77           O  
ATOM   4558  CB  ASN B 592      76.779  86.018  86.378  1.00  0.77           C  
ATOM   4559  CG  ASN B 592      76.086  84.816  85.729  1.00  0.77           C  
ATOM   4560  OD1 ASN B 592      75.773  83.850  86.434  1.00  0.77           O  
ATOM   4561  ND2 ASN B 592      76.003  84.745  84.386  1.00  0.77           N  
ATOM   4562  N   ILE B 593      77.411  89.632  86.378  1.00  0.78           N  
ATOM   4563  CA  ILE B 593      78.335  90.622  86.921  1.00  0.78           C  
ATOM   4564  C   ILE B 593      78.070  90.957  88.395  1.00  0.78           C  
ATOM   4565  O   ILE B 593      76.931  91.178  88.804  1.00  0.78           O  
ATOM   4566  CB  ILE B 593      78.252  91.914  86.093  1.00  0.78           C  
ATOM   4567  CG1 ILE B 593      78.412  91.648  84.574  1.00  0.78           C  
ATOM   4568  CG2 ILE B 593      79.315  92.936  86.566  1.00  0.78           C  
ATOM   4569  CD1 ILE B 593      77.896  92.791  83.692  1.00  0.78           C  
ATOM   4570  N   THR B 594      79.116  91.048  89.250  1.00  0.76           N  
ATOM   4571  CA  THR B 594      78.916  91.428  90.649  1.00  0.76           C  
ATOM   4572  C   THR B 594      79.009  92.937  90.779  1.00  0.76           C  
ATOM   4573  O   THR B 594      80.078  93.528  90.643  1.00  0.76           O  
ATOM   4574  CB  THR B 594      79.901  90.781  91.624  1.00  0.76           C  
ATOM   4575  OG1 THR B 594      79.739  89.370  91.607  1.00  0.76           O  
ATOM   4576  CG2 THR B 594      79.619  91.219  93.071  1.00  0.76           C  
ATOM   4577  N   LEU B 595      77.887  93.637  91.057  1.00  0.73           N  
ATOM   4578  CA  LEU B 595      77.876  95.098  91.074  1.00  0.73           C  
ATOM   4579  C   LEU B 595      78.096  95.717  92.454  1.00  0.73           C  
ATOM   4580  O   LEU B 595      78.264  96.931  92.548  1.00  0.73           O  
ATOM   4581  CB  LEU B 595      76.550  95.684  90.503  1.00  0.73           C  
ATOM   4582  CG  LEU B 595      76.478  95.760  88.960  1.00  0.73           C  
ATOM   4583  CD1 LEU B 595      76.199  94.405  88.303  1.00  0.73           C  
ATOM   4584  CD2 LEU B 595      75.405  96.772  88.527  1.00  0.73           C  
ATOM   4585  N   ASP B 596      78.133  94.940  93.564  1.00  0.77           N  
ATOM   4586  CA  ASP B 596      78.331  95.532  94.882  1.00  0.77           C  
ATOM   4587  C   ASP B 596      79.712  96.219  95.044  1.00  0.77           C  
ATOM   4588  O   ASP B 596      80.728  95.638  94.636  1.00  0.77           O  
ATOM   4589  CB  ASP B 596      78.067  94.535  96.042  1.00  0.77           C  
ATOM   4590  CG  ASP B 596      77.863  95.330  97.323  1.00  0.77           C  
ATOM   4591  OD1 ASP B 596      76.741  95.846  97.521  1.00  0.77           O  
ATOM   4592  OD2 ASP B 596      78.869  95.542  98.046  1.00  0.77           O  
ATOM   4593  N   PRO B 597      79.824  97.419  95.625  1.00  0.79           N  
ATOM   4594  CA  PRO B 597      81.102  98.062  95.902  1.00  0.79           C  
ATOM   4595  C   PRO B 597      81.998  97.311  96.866  1.00  0.79           C  
ATOM   4596  O   PRO B 597      83.207  97.496  96.798  1.00  0.79           O  
ATOM   4597  CB  PRO B 597      80.718  99.437  96.483  1.00  0.79           C  
ATOM   4598  CG  PRO B 597      79.324  99.704  95.918  1.00  0.79           C  
ATOM   4599  CD  PRO B 597      78.700  98.313  95.915  1.00  0.79           C  
ATOM   4600  N   ASN B 598      81.441  96.512  97.793  1.00  0.74           N  
ATOM   4601  CA  ASN B 598      82.178  95.961  98.915  1.00  0.74           C  
ATOM   4602  C   ASN B 598      82.549  94.507  98.671  1.00  0.74           C  
ATOM   4603  O   ASN B 598      83.165  93.867  99.519  1.00  0.74           O  
ATOM   4604  CB  ASN B 598      81.302  95.978 100.199  1.00  0.74           C  
ATOM   4605  CG  ASN B 598      80.646  97.339 100.422  1.00  0.74           C  
ATOM   4606  OD1 ASN B 598      81.225  98.261 100.998  1.00  0.74           O  
ATOM   4607  ND2 ASN B 598      79.376  97.471  99.964  1.00  0.74           N  
ATOM   4608  N   ALA B 599      82.149  93.955  97.506  1.00  0.73           N  
ATOM   4609  CA  ALA B 599      82.243  92.544  97.194  1.00  0.73           C  
ATOM   4610  C   ALA B 599      83.640  91.936  97.255  1.00  0.73           C  
ATOM   4611  O   ALA B 599      84.599  92.446  96.671  1.00  0.73           O  
ATOM   4612  CB  ALA B 599      81.657  92.280  95.792  1.00  0.73           C  
ATOM   4613  N   HIS B 600      83.746  90.787  97.947  1.00  0.73           N  
ATOM   4614  CA  HIS B 600      84.950  89.992  98.077  1.00  0.73           C  
ATOM   4615  C   HIS B 600      85.362  89.373  96.749  1.00  0.73           C  
ATOM   4616  O   HIS B 600      84.548  89.124  95.862  1.00  0.73           O  
ATOM   4617  CB  HIS B 600      84.779  88.898  99.169  1.00  0.73           C  
ATOM   4618  CG  HIS B 600      86.064  88.261  99.598  1.00  0.73           C  
ATOM   4619  ND1 HIS B 600      86.481  87.071  99.028  1.00  0.73           N  
ATOM   4620  CD2 HIS B 600      87.076  88.828 100.299  1.00  0.73           C  
ATOM   4621  CE1 HIS B 600      87.745  86.954  99.384  1.00  0.73           C  
ATOM   4622  NE2 HIS B 600      88.162  87.990 100.147  1.00  0.73           N  
ATOM   4623  N   GLY B 601      86.655  89.076  96.553  1.00  0.80           N  
ATOM   4624  CA  GLY B 601      87.170  88.517  95.314  1.00  0.80           C  
ATOM   4625  C   GLY B 601      86.854  87.053  95.108  1.00  0.80           C  
ATOM   4626  O   GLY B 601      87.165  86.477  94.067  1.00  0.80           O  
ATOM   4627  N   LYS B 602      86.202  86.408  96.095  1.00  0.71           N  
ATOM   4628  CA  LYS B 602      85.567  85.109  95.948  1.00  0.71           C  
ATOM   4629  C   LYS B 602      84.050  85.224  95.782  1.00  0.71           C  
ATOM   4630  O   LYS B 602      83.366  84.220  95.602  1.00  0.71           O  
ATOM   4631  CB  LYS B 602      85.877  84.203  97.166  1.00  0.71           C  
ATOM   4632  CG  LYS B 602      87.378  83.930  97.334  1.00  0.71           C  
ATOM   4633  CD  LYS B 602      87.691  82.965  98.491  1.00  0.71           C  
ATOM   4634  CE  LYS B 602      89.198  82.849  98.711  1.00  0.71           C  
ATOM   4635  NZ  LYS B 602      89.568  81.792  99.670  1.00  0.71           N  
ATOM   4636  N   GLU B 603      83.491  86.453  95.767  1.00  0.71           N  
ATOM   4637  CA  GLU B 603      82.080  86.736  95.522  1.00  0.71           C  
ATOM   4638  C   GLU B 603      81.912  87.246  94.094  1.00  0.71           C  
ATOM   4639  O   GLU B 603      80.955  87.931  93.725  1.00  0.71           O  
ATOM   4640  CB  GLU B 603      81.548  87.796  96.514  1.00  0.71           C  
ATOM   4641  CG  GLU B 603      81.482  87.291  97.977  1.00  0.71           C  
ATOM   4642  CD  GLU B 603      81.317  88.418  98.994  1.00  0.71           C  
ATOM   4643  OE1 GLU B 603      81.352  89.610  98.591  1.00  0.71           O  
ATOM   4644  OE2 GLU B 603      81.216  88.088 100.201  1.00  0.71           O  
ATOM   4645  N   ILE B 604      82.880  86.901  93.231  1.00  0.75           N  
ATOM   4646  CA  ILE B 604      82.929  87.285  91.839  1.00  0.75           C  
ATOM   4647  C   ILE B 604      82.661  86.047  91.019  1.00  0.75           C  
ATOM   4648  O   ILE B 604      83.282  85.001  91.205  1.00  0.75           O  
ATOM   4649  CB  ILE B 604      84.292  87.871  91.468  1.00  0.75           C  
ATOM   4650  CG1 ILE B 604      84.638  89.077  92.378  1.00  0.75           C  
ATOM   4651  CG2 ILE B 604      84.343  88.251  89.970  1.00  0.75           C  
ATOM   4652  CD1 ILE B 604      83.626  90.229  92.345  1.00  0.75           C  
ATOM   4653  N   LYS B 605      81.707  86.117  90.072  1.00  0.70           N  
ATOM   4654  CA  LYS B 605      81.491  85.030  89.141  1.00  0.70           C  
ATOM   4655  C   LYS B 605      82.544  85.078  88.039  1.00  0.70           C  
ATOM   4656  O   LYS B 605      82.464  85.863  87.095  1.00  0.70           O  
ATOM   4657  CB  LYS B 605      80.070  85.101  88.529  1.00  0.70           C  
ATOM   4658  CG  LYS B 605      79.749  84.026  87.469  1.00  0.70           C  
ATOM   4659  CD  LYS B 605      79.179  82.699  87.987  1.00  0.70           C  
ATOM   4660  CE  LYS B 605      78.849  81.695  86.864  1.00  0.70           C  
ATOM   4661  NZ  LYS B 605      77.925  82.263  85.860  1.00  0.70           N  
ATOM   4662  N   THR B 606      83.572  84.219  88.136  1.00  0.73           N  
ATOM   4663  CA  THR B 606      84.611  84.101  87.121  1.00  0.73           C  
ATOM   4664  C   THR B 606      84.157  83.216  85.980  1.00  0.73           C  
ATOM   4665  O   THR B 606      83.825  82.047  86.170  1.00  0.73           O  
ATOM   4666  CB  THR B 606      85.919  83.529  87.652  1.00  0.73           C  
ATOM   4667  OG1 THR B 606      86.358  84.297  88.758  1.00  0.73           O  
ATOM   4668  CG2 THR B 606      87.037  83.610  86.601  1.00  0.73           C  
ATOM   4669  N   ARG B 607      84.164  83.752  84.747  1.00  0.66           N  
ATOM   4670  CA  ARG B 607      83.801  83.035  83.546  1.00  0.66           C  
ATOM   4671  C   ARG B 607      84.130  83.884  82.327  1.00  0.66           C  
ATOM   4672  O   ARG B 607      83.285  84.553  81.735  1.00  0.66           O  
ATOM   4673  CB  ARG B 607      82.303  82.631  83.499  1.00  0.66           C  
ATOM   4674  CG  ARG B 607      81.896  81.761  82.290  1.00  0.66           C  
ATOM   4675  CD  ARG B 607      82.655  80.436  82.176  1.00  0.66           C  
ATOM   4676  NE  ARG B 607      81.989  79.708  81.063  1.00  0.66           N  
ATOM   4677  CZ  ARG B 607      82.065  78.402  80.795  1.00  0.66           C  
ATOM   4678  NH1 ARG B 607      81.205  77.902  79.911  1.00  0.66           N  
ATOM   4679  NH2 ARG B 607      82.955  77.611  81.377  1.00  0.66           N  
ATOM   4680  N   SER B 608      85.413  83.888  81.914  1.00  0.72           N  
ATOM   4681  CA  SER B 608      85.808  84.523  80.664  1.00  0.72           C  
ATOM   4682  C   SER B 608      85.250  83.836  79.427  1.00  0.72           C  
ATOM   4683  O   SER B 608      85.201  82.611  79.335  1.00  0.72           O  
ATOM   4684  CB  SER B 608      87.343  84.657  80.491  1.00  0.72           C  
ATOM   4685  OG  SER B 608      87.662  85.594  79.459  1.00  0.72           O  
ATOM   4686  N   TYR B 609      84.864  84.640  78.423  1.00  0.72           N  
ATOM   4687  CA  TYR B 609      84.448  84.177  77.114  1.00  0.72           C  
ATOM   4688  C   TYR B 609      85.345  84.843  76.084  1.00  0.72           C  
ATOM   4689  O   TYR B 609      84.914  85.242  75.004  1.00  0.72           O  
ATOM   4690  CB  TYR B 609      82.937  84.456  76.845  1.00  0.72           C  
ATOM   4691  CG  TYR B 609      82.073  83.423  77.530  1.00  0.72           C  
ATOM   4692  CD1 TYR B 609      82.274  82.064  77.240  1.00  0.72           C  
ATOM   4693  CD2 TYR B 609      81.044  83.772  78.425  1.00  0.72           C  
ATOM   4694  CE1 TYR B 609      81.496  81.077  77.851  1.00  0.72           C  
ATOM   4695  CE2 TYR B 609      80.249  82.782  79.033  1.00  0.72           C  
ATOM   4696  CZ  TYR B 609      80.488  81.431  78.751  1.00  0.72           C  
ATOM   4697  OH  TYR B 609      79.824  80.373  79.411  1.00  0.72           O  
ATOM   4698  N   TYR B 610      86.637  85.003  76.433  1.00  0.69           N  
ATOM   4699  CA  TYR B 610      87.651  85.655  75.637  1.00  0.69           C  
ATOM   4700  C   TYR B 610      88.759  84.656  75.338  1.00  0.69           C  
ATOM   4701  O   TYR B 610      89.245  83.980  76.240  1.00  0.69           O  
ATOM   4702  CB  TYR B 610      88.231  86.841  76.463  1.00  0.69           C  
ATOM   4703  CG  TYR B 610      88.887  87.892  75.623  1.00  0.69           C  
ATOM   4704  CD1 TYR B 610      88.293  88.368  74.447  1.00  0.69           C  
ATOM   4705  CD2 TYR B 610      90.093  88.462  76.050  1.00  0.69           C  
ATOM   4706  CE1 TYR B 610      88.948  89.331  73.671  1.00  0.69           C  
ATOM   4707  CE2 TYR B 610      90.739  89.428  75.264  1.00  0.69           C  
ATOM   4708  CZ  TYR B 610      90.198  89.807  74.032  1.00  0.69           C  
ATOM   4709  OH  TYR B 610      90.830  90.715  73.150  1.00  0.69           O  
ATOM   4710  N   TYR B 611      89.182  84.514  74.062  1.00  0.74           N  
ATOM   4711  CA  TYR B 611      90.102  83.448  73.682  1.00  0.74           C  
ATOM   4712  C   TYR B 611      91.389  84.022  73.104  1.00  0.74           C  
ATOM   4713  O   TYR B 611      91.405  84.558  72.000  1.00  0.74           O  
ATOM   4714  CB  TYR B 611      89.414  82.516  72.645  1.00  0.74           C  
ATOM   4715  CG  TYR B 611      90.073  81.160  72.559  1.00  0.74           C  
ATOM   4716  CD1 TYR B 611      91.269  80.999  71.846  1.00  0.74           C  
ATOM   4717  CD2 TYR B 611      89.511  80.037  73.194  1.00  0.74           C  
ATOM   4718  CE1 TYR B 611      91.903  79.752  71.769  1.00  0.74           C  
ATOM   4719  CE2 TYR B 611      90.135  78.781  73.109  1.00  0.74           C  
ATOM   4720  CZ  TYR B 611      91.332  78.642  72.395  1.00  0.74           C  
ATOM   4721  OH  TYR B 611      91.970  77.393  72.287  1.00  0.74           O  
ATOM   4722  N   GLY B 612      92.519  83.910  73.838  1.00  0.77           N  
ATOM   4723  CA  GLY B 612      93.829  84.455  73.457  1.00  0.77           C  
ATOM   4724  C   GLY B 612      94.348  84.188  72.064  1.00  0.77           C  
ATOM   4725  O   GLY B 612      94.054  83.159  71.460  1.00  0.77           O  
ATOM   4726  N   GLU B 613      95.173  85.105  71.533  1.00  0.76           N  
ATOM   4727  CA  GLU B 613      95.813  84.951  70.243  1.00  0.76           C  
ATOM   4728  C   GLU B 613      97.177  85.612  70.262  1.00  0.76           C  
ATOM   4729  O   GLU B 613      97.440  86.570  70.987  1.00  0.76           O  
ATOM   4730  CB  GLU B 613      94.954  85.593  69.128  1.00  0.76           C  
ATOM   4731  CG  GLU B 613      95.452  85.432  67.670  1.00  0.76           C  
ATOM   4732  CD  GLU B 613      94.477  86.071  66.705  1.00  0.76           C  
ATOM   4733  OE1 GLU B 613      93.511  85.383  66.281  1.00  0.76           O  
ATOM   4734  OE2 GLU B 613      94.671  87.260  66.346  1.00  0.76           O  
ATOM   4735  N   GLU B 614      98.114  85.073  69.465  1.00  0.81           N  
ATOM   4736  CA  GLU B 614      99.443  85.621  69.330  1.00  0.81           C  
ATOM   4737  C   GLU B 614      99.477  86.651  68.208  1.00  0.81           C  
ATOM   4738  O   GLU B 614      99.046  86.385  67.085  1.00  0.81           O  
ATOM   4739  CB  GLU B 614     100.466  84.491  69.055  1.00  0.81           C  
ATOM   4740  CG  GLU B 614     101.768  84.606  69.882  1.00  0.81           C  
ATOM   4741  CD  GLU B 614     102.462  85.952  69.755  1.00  0.81           C  
ATOM   4742  OE1 GLU B 614     102.756  86.387  68.620  1.00  0.81           O  
ATOM   4743  OE2 GLU B 614     102.659  86.593  70.820  1.00  0.81           O  
ATOM   4744  N   VAL B 615     100.009  87.859  68.475  1.00  0.84           N  
ATOM   4745  CA  VAL B 615     100.074  88.958  67.516  1.00  0.84           C  
ATOM   4746  C   VAL B 615     100.943  88.619  66.298  1.00  0.84           C  
ATOM   4747  O   VAL B 615     100.750  89.127  65.190  1.00  0.84           O  
ATOM   4748  CB  VAL B 615     100.570  90.238  68.190  1.00  0.84           C  
ATOM   4749  CG1 VAL B 615     100.588  91.436  67.219  1.00  0.84           C  
ATOM   4750  CG2 VAL B 615      99.669  90.589  69.383  1.00  0.84           C  
ATOM   4751  N   GLY B 616     101.907  87.686  66.452  1.00  0.86           N  
ATOM   4752  CA  GLY B 616     102.785  87.192  65.403  1.00  0.86           C  
ATOM   4753  C   GLY B 616     102.100  86.577  64.208  1.00  0.86           C  
ATOM   4754  O   GLY B 616     102.619  86.628  63.097  1.00  0.86           O  
ATOM   4755  N   TYR B 617     100.890  86.013  64.376  1.00  0.85           N  
ATOM   4756  CA  TYR B 617     100.096  85.490  63.272  1.00  0.85           C  
ATOM   4757  C   TYR B 617      99.633  86.542  62.273  1.00  0.85           C  
ATOM   4758  O   TYR B 617      99.741  86.351  61.062  1.00  0.85           O  
ATOM   4759  CB  TYR B 617      98.863  84.737  63.801  1.00  0.85           C  
ATOM   4760  CG  TYR B 617      99.299  83.507  64.544  1.00  0.85           C  
ATOM   4761  CD1 TYR B 617     100.020  82.488  63.893  1.00  0.85           C  
ATOM   4762  CD2 TYR B 617      98.958  83.342  65.895  1.00  0.85           C  
ATOM   4763  CE1 TYR B 617     100.405  81.334  64.588  1.00  0.85           C  
ATOM   4764  CE2 TYR B 617      99.339  82.189  66.590  1.00  0.85           C  
ATOM   4765  CZ  TYR B 617     100.066  81.193  65.936  1.00  0.85           C  
ATOM   4766  OH  TYR B 617     100.452  80.052  66.653  1.00  0.85           O  
ATOM   4767  N   TRP B 618      99.179  87.724  62.756  1.00  0.79           N  
ATOM   4768  CA  TRP B 618      98.914  88.901  61.932  1.00  0.79           C  
ATOM   4769  C   TRP B 618     100.186  89.325  61.222  1.00  0.79           C  
ATOM   4770  O   TRP B 618     100.209  89.635  60.033  1.00  0.79           O  
ATOM   4771  CB  TRP B 618      98.359  90.062  62.810  1.00  0.79           C  
ATOM   4772  CG  TRP B 618      98.436  91.486  62.243  1.00  0.79           C  
ATOM   4773  CD1 TRP B 618      97.711  92.064  61.235  1.00  0.79           C  
ATOM   4774  CD2 TRP B 618      99.382  92.475  62.689  1.00  0.79           C  
ATOM   4775  NE1 TRP B 618      98.132  93.368  61.046  1.00  0.79           N  
ATOM   4776  CE2 TRP B 618      99.161  93.639  61.908  1.00  0.79           C  
ATOM   4777  CE3 TRP B 618     100.375  92.456  63.667  1.00  0.79           C  
ATOM   4778  CZ2 TRP B 618      99.925  94.778  62.098  1.00  0.79           C  
ATOM   4779  CZ3 TRP B 618     101.130  93.619  63.872  1.00  0.79           C  
ATOM   4780  CH2 TRP B 618     100.906  94.769  63.098  1.00  0.79           C  
ATOM   4781  N   ASN B 619     101.307  89.258  61.951  1.00  0.82           N  
ATOM   4782  CA  ASN B 619     102.595  89.705  61.495  1.00  0.82           C  
ATOM   4783  C   ASN B 619     103.254  88.804  60.439  1.00  0.82           C  
ATOM   4784  O   ASN B 619     104.184  89.221  59.755  1.00  0.82           O  
ATOM   4785  CB  ASN B 619     103.478  89.900  62.746  1.00  0.82           C  
ATOM   4786  CG  ASN B 619     104.706  90.771  62.516  1.00  0.82           C  
ATOM   4787  OD1 ASN B 619     105.692  90.669  63.252  1.00  0.82           O  
ATOM   4788  ND2 ASN B 619     104.655  91.654  61.503  1.00  0.82           N  
ATOM   4789  N   HIS B 620     102.752  87.570  60.230  1.00  0.78           N  
ATOM   4790  CA  HIS B 620     103.171  86.712  59.124  1.00  0.78           C  
ATOM   4791  C   HIS B 620     102.262  86.932  57.912  1.00  0.78           C  
ATOM   4792  O   HIS B 620     102.411  86.308  56.862  1.00  0.78           O  
ATOM   4793  CB  HIS B 620     103.137  85.217  59.549  1.00  0.78           C  
ATOM   4794  CG  HIS B 620     104.079  84.300  58.800  1.00  0.78           C  
ATOM   4795  ND1 HIS B 620     105.433  84.530  58.941  1.00  0.78           N  
ATOM   4796  CD2 HIS B 620     103.873  83.158  58.083  1.00  0.78           C  
ATOM   4797  CE1 HIS B 620     106.021  83.523  58.321  1.00  0.78           C  
ATOM   4798  NE2 HIS B 620     105.127  82.668  57.779  1.00  0.78           N  
ATOM   4799  N   GLY B 621     101.306  87.884  58.023  1.00  0.74           N  
ATOM   4800  CA  GLY B 621     100.343  88.234  56.987  1.00  0.74           C  
ATOM   4801  C   GLY B 621      98.982  87.650  57.224  1.00  0.74           C  
ATOM   4802  O   GLY B 621      98.377  87.137  56.288  1.00  0.74           O  
ATOM   4803  N   ASP B 622      98.501  87.690  58.487  1.00  0.72           N  
ATOM   4804  CA  ASP B 622      97.288  87.035  58.969  1.00  0.72           C  
ATOM   4805  C   ASP B 622      97.201  85.555  58.590  1.00  0.72           C  
ATOM   4806  O   ASP B 622      96.249  85.087  57.966  1.00  0.72           O  
ATOM   4807  CB  ASP B 622      95.978  87.812  58.647  1.00  0.72           C  
ATOM   4808  CG  ASP B 622      95.573  88.822  59.710  1.00  0.72           C  
ATOM   4809  OD1 ASP B 622      95.642  88.487  60.920  1.00  0.72           O  
ATOM   4810  OD2 ASP B 622      95.086  89.915  59.327  1.00  0.72           O  
ATOM   4811  N   THR B 623      98.215  84.758  58.978  1.00  0.71           N  
ATOM   4812  CA  THR B 623      98.224  83.348  58.618  1.00  0.71           C  
ATOM   4813  C   THR B 623      98.997  82.522  59.618  1.00  0.71           C  
ATOM   4814  O   THR B 623      99.789  83.021  60.416  1.00  0.71           O  
ATOM   4815  CB  THR B 623      98.676  83.052  57.183  1.00  0.71           C
[truncated: 347,093 more chars]
