# Supplementary material for: Metabolic capacity is maintained despite shifts in microbial diversity in estuary sediments
Source: ISME Commun. 2025 Oct 11;5(1):ycaf182. doi: 10.1093/ismeco/ycaf182 (PMC12687941; doi:10.1093/ismeco/ycaf182)
Supplement: Supplementary_Data_1_ycaf182 [file supplementary_data_1_ycaf182.zip › SWISS-MODEL/13_July_SF_Bin2_scaffold_9994_c1_22545_1/models/03/report.json]

{"modelling":{"id":"e22ecedf7ccbc15d24f7e2e5277d0b3b6ef948f8","trg_seq":"IMDGKNLVENKLTDSHWFIECMERGAKIVVIAPEYGPPSTKADYWIPIRPQTDAALWLGITRLMIEKKWYDETFVKGFTDFPLLVRTDTLQRLRAHEVFPQYKTSLSADGPSMKIQGLSAEQHAKLGDFVVWDGKTNAPAAITRDDVGATITKKGIDPVLAGSFKVKLVDGKEVEVATLWTLYQDHLKDYDLDTVVEITQAPKEMIEQLAQDIATMKPVAIHQGEGINHWFHATEMNRAAYLPLMLTGNIGRPGAGCQTWAGNYKAALFQGSPWTGPGFKGWVAEDPFDINLNPKAHGKEIHAHAYTKDEEPAYWNHGDLALIVDTPKFGRKNFTGKTHMPTPTKALIFNNVNLINNAKWAYGMIKNVNPNVEMIVSMDIQMTASI-EYADLALPANSWLEFEGLEITASCSNPFLQIWKGGIPPVFDSRDDLDILAGIANALADVTGEKRFRDYFAFAAADKRGIYIQRLLDTCTTTAGYKLADIMAGKYGPPGGCLLNFRTYPRIPFYEQVHDSEPFHTDTGRMHAYADVPEAIEYGENFIVHREGPEATPYLPNVIVSSNPHIRPEDYGIAADAEHWDDRTIRNIKMPWSKVKETKNFLWEKGFQFYCLTPKTRHRVHSGWSNVDWHMLMDSNFGDPYRLDKRAPCVGEHQLHINPQAARDLNINDGDYVYVDANPADRPYLGAKPDDPFYRVSRCMLRVTYNRAYPYNIVMMKHAPFIATEKSVKAHETRPDGRALSANTGYQANLRYGSQQSVTRNWHMPMHQTDTLFHKSKVFMGFIFGGEADNHAVNTVPKETLVRVTKAEDGGMGGKGIWQPATTGFSPDNESDFMKKYLAGELTKVKT","tpl_seq":"------------------------------------------------------------------------------------------------------------------------------------------------------------------------------------------------------------------------------------------------------------------------------------------------------------------------------------------------------------------------------EALKGKRFVVMHLSHLHPLAERYAHVVLPAPTFYEKRGHL---VNLEGRVLPLSPAPIENGEAEGALQVLALLAEALGVRPP------F---R-------LHLEA-----------QKALK----------------------------ARKVPEAMGRLSFRLKELR---------------------P----------------------------------------------KERKGAFYLRPTMWKA-----HQAVGKAQE-----------------AARAELWAHPETARAEALPEGAQVAVETPF-----------------GRVEARVVHREDVPKGHLYLSALGPAAG---------------------------------------------------------------------------------------------------------------------------","pdb_id":"2fug","chain":"C","method":"X-RAY DIFFRACTION","short_method":"X-ray","coverage":0.22813238203525543,"resolution":3.299999952316284,"description":"NADH-quinone oxidoreductase chain 3","seq_sim":0.26977571845054626,"assembly_id":2,"score":0.32222142815589905,"pred_lddt":0.10054800659418106,"seq_id":17.098445892333984,"found_by":"HHblits","oligo_state":"monomer","comment":"e_value=4.8e-32, p_value=3.3e-36, score=329.4, ss_score=27.9, prob=100, gmqe_dist_const=0.5830522179603577, gmqe_reduced=0.4849678575992584, gmqe_cb_packing=0.14078283309936523, gmqe_torsion=1.1668485403060913, gmqe_ss_agreement=0.3244049847126007, gmqe_coverage=0.22458629310131073, gmqe_seq_id=16.842105865478516, gmqe_seq_sim=0.2684210538864136, gmqe_n_insertions=12, gmqe_n_deletions=1, gmqe_seqres_length=846, gmqe_seqres_coverage=0.2281323877068558, gmqe_profile_aln_score=329.4, gmqe_avg_entropy=2.0910286903381348","offset":574,"starttime":"29-03-23 (20:10:25)","QMean":{"global_scores":{"qmean4_norm_score":0.3813178957296104,"qmean4_z_score":-11.35429264231707,"qmean6_norm_score":0.37268685925794554,"qmean6_z_score":-9.918305299911129,"interaction_norm_score":0.00242032887110347,"interaction_z_score":-6.299396573800813,"cbeta_norm_score":0.004789442495983964,"cbeta_z_score":-5.1575057004792475,"packing_norm_score":-0.12132770429742051,"packing_z_score":-4.765373245430788,"torsion_norm_score":0.5480568973557225,"torsion_z_score":-8.816500608829488,"ss_agreement_norm_score":0.32492698205659803,"ss_agreement_z_score":-2.7877301373793473,"acc_agreement_norm_score":0.4943820224719101,"acc_agreement_z_score":-1.9473172803018366,"avg_local_score":0.3173182836374488,"avg_local_score_error":0.05},"local_scores":{"C":[null,null,null,null,null,null,null,null,null,null,null,null,null,null,null,null,null,null,null,null,null,null,null,null,null,null,null,null,null,null,null,null,null,null,null,null,null,null,null,null,null,null,null,null,null,null,null,null,null,null,null,null,null,null,null,null,null,null,null,null,null,null,null,null,null,null,null,null,null,null,null,null,null,null,null,null,null,null,null,null,null,null,null,null,null,null,null,null,null,null,null,null,null,null,null,null,null,null,null,null,null,null,null,null,null,null,null,null,null,null,null,null,null,null,null,null,null,null,null,null,null,null,null,null,null,null,null,null,null,null,null,null,null,null,null,null,null,null,null,null,null,null,null,null,null,null,null,null,null,null,null,null,null,null,null,null,null,null,null,null,null,null,null,null,null,null,null,null,null,null,null,null,null,null,null,null,null,null,null,null,null,null,null,null,null,null,null,null,null,null,null,null,null,null,null,null,null,null,null,null,null,null,null,null,null,null,null,null,null,null,null,null,null,null,null,null,null,null,null,null,null,null,null,null,null,null,null,null,null,null,null,null,null,null,null,null,null,null,null,null,null,null,null,null,null,null,null,null,null,null,null,null,null,null,null,null,null,null,null,null,null,null,null,null,null,null,null,null,null,null,null,null,null,null,null,null,null,null,null,null,null,null,null,null,null,null,null,null,null,null,null,null,null,null,null,null,null,null,null,null,null,null,null,null,null,null,null,null,null,null,null,null,null,null,null,null,null,null,null,null,null,null,null,null,null,null,null,null,null,null,null,null,null,null,null,null,null,null,null,null,null,null,null,null,null,null,null,null,null,null,null,null,null,null,null,null,null,null,null,null,null,null,null,null,null,null,0.39971462859632295,0.3682190199896594,0.4974102879702545,0.5874455678774458,0.644415953780547,0.6170494453015611,0.6038616628774152,0.607908129661561,0.6195050988579868,0.5589204306698212,0.6593253342330876,0.6824959224151312,0.6976727353080603,0.663090996572058,0.606710881239267,0.4887819086779704,0.5911764744313169,0.4567760372874046,0.43992787823302354,0.48886201603412316,0.47481980969316195,0.5060442129455242,0.635879528341013,0.6312184068522884,0.636977411441656,0.6858764708599463,0.7012726044110675,0.6611891494140313,0.6802865310430438,0.5115551843877171,0.5863158014673681,0.4439095613719989,0.4501317431466693,0.3306521356095505,0.4303389260747765,0.3173171620012919,0.4075373718885629,0.36909328779653816,0.30730775112890907,0.19246892976241364,0.15898686879279786,0.2334665733356305,0.2066684792661349,0.19459447398779556,0.23855866666118467,0.35693263523741703,0.38600132139449606,0.4457226174401844,0.3998881525230538,0.40558060940511764,0.3181725283832292,0.33068328751293086,0.290433736331814,0.35278202413997417,0.48165456040704246,0.208915576020365,0.39049320369816,0.20310681510651082,0.41506935528777655,0.4843354647889674,0.4619831959990125,0.49159706863880426,0.4369728958036521,0.5154157311968414,0.5962604301554749,0.5623611454678783,0.506713478135986,0.6239688176202199,0.5932880934630018,0.48765297473087227,0.5083380123336187,0.5543409546748309,0.5127748703738649,0.40436642432878855,0.35946121960368893,0.29178187753013796,0.2390741581916388,0.23659269171708416,0.24018947809551527,0.3137511588440099,0.3688808850670741,0.27519718489957823,0.28673715082574186,0.28777154174768393,0.25856308350113255,0.22156418900559188,0.2321916064104394,0.2748056113981511,0.26448360688163725,0.26074313185568054,0.2400961767919726,0.26990302504644986,0.32045598255994207,0.24903665405998704,0.30194094634197527,0.23842656929872935,0.23040844509134925,0.29104953368651665,0.2563615174911918,0.3234959305978867,0.3390511791059523,0.2983283788106851,0.308086944104836,0.32436747963904633,0.2979645547001861,0.2887700721609898,0.2966439729859198,0.27064906412868345,0.24022675482424447,0.23457284255729238,0.34451583278100506,0.2593230589240723,0.24294539941969984,0.28730665763211805,0.3032871081065058,0.32907057766861164,0.3265166196417292,0.36994668185845975,0.3565107169754445,0.3282325930759115,0.3123088855440051,0.3374261896342592,0.25189549760311,0.2114236515530734,0.286454954695318,0.28045390066160236,0.3045465819632861,0.244644011553205,0.224921489587251,0.19273032523077735,0.19172574039019613,0.15137673806521224,0.19482755473238772,0.17616356651768844,0.21741448529872923,0.26548573401314113,0.2187778896124569,0.2547302698773559,0.21102055937094408,0.238907131609786,0.2061196508673372,0.19546713240687538,0.17009384966049917,0.29589768522161664,0.23540127385124615,0.26196468067336587,0.254420906432243,0.26649887589514154,0.29116481215678947,0.3129062518912813,0.3239050629775893,0.3218764225889573,0.36086891645859026,0.3589092144821684,0.3232222814454299,0.3461573386812428,0.46382827145098404,0.3103372758919022,0.3563174873953579,0.2554677231966876,0.30089945027967874,0.16448960511281893,0.18207823076794294,0.18613682513405194,0.19968664064784214,0.19911844845854731,0.20393509365646423,0.1761713135201536,0.1259797576830796,0.18558509730918407,0.17313498922642334,0.22696305031580477,0.21961719155719212,0.22570423981261578,0.16507622749810086,0.14501248529407074,0.12994654444878329,0.23435822875695758,0.1410559815224306,0.1898155656366448,0.19559038511216464,0.19322322652317833,0.22990097033197662,0.280708643142067,0.1815499538683801,0.1762330666824486,0.160182587281212,0.20515965522188373,0.18005866388377323,0.17049451008161004,0.1808620417344064,0.1865480821357994,0.1894623895140145,0.2649827221005706,0.20489903338054927,0.216318190559668,0.23075739083916014,0.2057909756585504,0.16289530947067016,0.13703292181817261,0.1394669458015877,0.17206157934328986,0.1346885803999724,0.21653068015993956,0.1796373451163303,0.1532411537774545,0.24491769605591432,0.22789615457866486,0.19862995996415933,0.24205135045193593,0.19343074193365928,0.1593660205390691,0.13907531156894543,0.14224773201901056,0.1301707158074473,0.14270309339247747,0.16524347253058747,0.2101645099256622,0.2142166879367847,0.23199948682370006,0.19853694350165585,0.1866379017992351,0.22209647255502757,0.19658396268308295,0.08453403955700253,0.09323830631071876,0.17934175489374396,0.187397676548853,0.15148553099137171,0.22380067365765316,0.2003107508793811,0.1981500163060702,0.26827595456295716,0.16564551451337547,0.18278062275638604,0.23021979392948055,0.295728346013117,0.3095003855115479,0.25896469057545235,0.33218694548650407,0.3828001598345599,0.38063462679381144,0.31781955938055195,0.36770127849811485,0.33406618586077136,0.2457291504375107,0.31975576069773526,0.28643494376110257,0.21200045823471061,0.20747929369721083,0.17372302590619385,0.2281366590980976,0.22740376374600174,0.2435987968060485,0.24327148540348853,0.24259112471876457,0.3783220731883479,0.4517188408020283,0.38160527695511187,0.3572558682032749,0.3477201987577379,0.23218618124821502,0.349444089803191,0.3495765996949075,0.3864048382150046,0.26855620495515464,0.28528354887784085,0.30170247203703954,0.21068944493362185,0.18449668564864494,0.22495590757232065,0.2321426616993399,0.2827922491167737,0.20365262749134233,0.28119492793917045,0.2283440725423417,0.2279192957007051,0.22795262419936443,0.25695896781286626,0.3155105219803272,0.34551874732951576,0.24850499277143123,0.3828837577577666,0.44325634583551227,0.2836854361270853,0.41880842969723736,0.3461108964838982,0.26113895503953777,0.17486102533646852,0.13110003986561664,0.13003462288634843,0.18318696353578878,0.2086380502047338,0.31866587476167585,0.19357329315511587,0.30255773705318073,0.4152932454770195,0.373025092961995,0.4960674809001756,0.5360942822687736,0.4665072109436705,0.4322355893563738,0.48843271867474725,0.5600691190153695,0.5113074015208534,0.5722675230802043,0.5178542410800427,0.4605090728039182,0.4637021885780121,0.45366146361439624,0.38082360998975506,0.26587528594034937,0.29173081235015663,0.22413969636905384,0.2508749729144326,0.27402833325429515,0.25976503102834897,0.24939179353443106,0.3381323110532537,0.3939361884047505,0.38589329111978493,0.2573984362851285,0.3726601164850641,0.3456432429499329,0.39559807245025497,0.3741395983586252,0.27631658442078905,0.25941627625865027,0.23681996130863092,0.44888404134612386,0.3677217073704002,0.5873803661173334,0.5155743842199594,0.4526056012156283,0.41535020592344574,0.4402616641122538,0.33214238317532574,0.36584882127151863,0.43614718534230323,0.38385371971736015,0.5354794233758249,0.39828077956643343,0.36899547144371253,0.27851831488156753,0.2937388613335739,0.27222608215280075,0.26049916991063904,0.21146028224765906,0.26798298056584235,0.2991032062923589,0.32103042450611513,0.438245169200992,0.4243102835961981,0.3939711691897694,0.39229582389203166,0.3462788519087313,null,null,null,null,null,null,null,null,null,null,null,null,null,null,null,null,null,null,null,null,null,null,null,null,null,null,null,null,null,null,null,null,null,null,null,null,null,null,null,null,null,null,null,null,null,null,null,null,null,null,null,null,null,null,null,null,null,null,null,null,null,null,null,null,null,null,null,null,null,null,null,null,null,null,null,null,null,null,null,null,null,null,null,null,null,null,null,null,null,null,null,null,null,null,null,null,null,null,null,null,null,null,null,null,null,null,null,null,null,null,null,null,null,null,null,null,null,null,null,null,null,null,null,null]},"qmean_version":"4.3.0"},"title":"Modelling","endtime":"29-03-23 (20:17:01)","mod_engine":["ProMod3"],"ProMod3":{"version":"3.2.1"},"ProMod":null,"MODELLER":null,"SPDBV":null}}
