# Supplementary material for: Metabolic capacity is maintained despite shifts in microbial diversity in estuary sediments
Source: ISME Commun. 2025 Oct 11;5(1):ycaf182. doi: 10.1093/ismeco/ycaf182 (PMC12687941; doi:10.1093/ismeco/ycaf182)
Supplement: Supplementary_Data_1_ycaf182 [file supplementary_data_1_ycaf182.zip › SWISS-MODEL/13_July_SF_Bin2_scaffold_9994_c1_22545_1/models/03/coords.js]

let model_03=`ATOM      1  N   ASN C 367     103.485  96.125  58.732  1.00  0.40           N  
ATOM      2  CA  ASN C 367     103.113  94.671  58.629  1.00  0.40           C  
ATOM      3  C   ASN C 367     101.931  94.289  59.515  1.00  0.40           C  
ATOM      4  O   ASN C 367     101.126  93.461  59.125  1.00  0.40           O  
ATOM      5  CB  ASN C 367     104.352  93.742  58.865  1.00  0.40           C  
ATOM      6  CG  ASN C 367     105.570  94.131  58.011  1.00  0.40           C  
ATOM      7  OD1 ASN C 367     105.638  95.246  57.482  1.00  0.40           O  
ATOM      8  ND2 ASN C 367     106.575  93.239  57.929  1.00  0.40           N  
ATOM      9  N   VAL C 368     101.772  94.906  60.714  1.00  0.37           N  
ATOM     10  CA  VAL C 368     100.589  94.730  61.552  1.00  0.37           C  
ATOM     11  C   VAL C 368      99.392  95.587  61.122  1.00  0.37           C  
ATOM     12  O   VAL C 368      98.266  95.114  61.041  1.00  0.37           O  
ATOM     13  CB  VAL C 368     100.964  95.030  63.003  1.00  0.37           C  
ATOM     14  CG1 VAL C 368      99.796  94.716  63.957  1.00  0.37           C  
ATOM     15  CG2 VAL C 368     102.191  94.173  63.390  1.00  0.37           C  
ATOM     16  N   ASN C 369      99.602  96.894  60.832  1.00  0.50           N  
ATOM     17  CA  ASN C 369      98.538  97.792  60.394  1.00  0.50           C  
ATOM     18  C   ASN C 369      98.024  97.580  58.953  1.00  0.50           C  
ATOM     19  O   ASN C 369      96.864  97.897  58.717  1.00  0.50           O  
ATOM     20  CB  ASN C 369      98.879  99.310  60.573  1.00  0.50           C  
ATOM     21  CG  ASN C 369      99.565  99.698  61.891  1.00  0.50           C  
ATOM     22  OD1 ASN C 369     100.236  98.919  62.567  1.00  0.50           O  
ATOM     23  ND2 ASN C 369      99.490 101.010  62.228  1.00  0.50           N  
ATOM     24  N   PRO C 370      98.740  97.100  57.927  1.00  0.59           N  
ATOM     25  CA  PRO C 370      98.128  96.485  56.747  1.00  0.59           C  
ATOM     26  C   PRO C 370      97.260  95.278  57.079  1.00  0.59           C  
ATOM     27  O   PRO C 370      97.417  94.712  58.152  1.00  0.59           O  
ATOM     28  CB  PRO C 370      99.336  96.094  55.873  1.00  0.59           C  
ATOM     29  CG  PRO C 370     100.417  97.100  56.276  1.00  0.59           C  
ATOM     30  CD  PRO C 370     100.179  97.239  57.777  1.00  0.59           C  
ATOM     31  N   ASN C 371      96.333  94.885  56.178  1.00  0.64           N  
ATOM     32  CA  ASN C 371      95.525  93.669  56.256  1.00  0.64           C  
ATOM     33  C   ASN C 371      94.262  93.833  57.099  1.00  0.64           C  
ATOM     34  O   ASN C 371      93.232  93.217  56.839  1.00  0.64           O  
ATOM     35  CB  ASN C 371      96.352  92.419  56.697  1.00  0.64           C  
ATOM     36  CG  ASN C 371      95.708  91.123  56.223  1.00  0.64           C  
ATOM     37  OD1 ASN C 371      95.260  91.009  55.083  1.00  0.64           O  
ATOM     38  ND2 ASN C 371      95.694  90.085  57.089  1.00  0.64           N  
ATOM     39  N   VAL C 372      94.308  94.664  58.150  1.00  0.62           N  
ATOM     40  CA  VAL C 372      93.180  94.902  59.030  1.00  0.62           C  
ATOM     41  C   VAL C 372      91.969  95.627  58.424  1.00  0.62           C  
ATOM     42  O   VAL C 372      92.088  96.613  57.701  1.00  0.62           O  
ATOM     43  CB  VAL C 372      93.665  95.560  60.312  1.00  0.62           C  
ATOM     44  CG1 VAL C 372      94.031  97.034  60.101  1.00  0.62           C  
ATOM     45  CG2 VAL C 372      92.629  95.396  61.434  1.00  0.62           C  
ATOM     46  N   GLU C 373      90.749  95.126  58.718  1.00  0.60           N  
ATOM     47  CA  GLU C 373      89.475  95.742  58.370  1.00  0.60           C  
ATOM     48  C   GLU C 373      89.113  96.968  59.200  1.00  0.60           C  
ATOM     49  O   GLU C 373      88.550  97.932  58.697  1.00  0.60           O  
ATOM     50  CB  GLU C 373      88.326  94.731  58.606  1.00  0.60           C  
ATOM     51  CG  GLU C 373      88.463  93.395  57.840  1.00  0.60           C  
ATOM     52  CD  GLU C 373      87.729  92.289  58.584  1.00  0.60           C  
ATOM     53  OE1 GLU C 373      88.165  92.013  59.737  1.00  0.60           O  
ATOM     54  OE2 GLU C 373      86.747  91.724  58.060  1.00  0.60           O  
ATOM     55  N   MET C 374      89.370  96.897  60.524  1.00  0.61           N  
ATOM     56  CA  MET C 374      89.076  97.958  61.468  1.00  0.61           C  
ATOM     57  C   MET C 374      90.086  97.921  62.606  1.00  0.61           C  
ATOM     58  O   MET C 374      90.328  96.862  63.196  1.00  0.61           O  
ATOM     59  CB  MET C 374      87.654  97.811  62.067  1.00  0.61           C  
ATOM     60  CG  MET C 374      87.236  98.961  63.010  1.00  0.61           C  
ATOM     61  SD  MET C 374      85.535  98.819  63.642  1.00  0.61           S  
ATOM     62  CE  MET C 374      85.838  97.495  64.848  1.00  0.61           C  
ATOM     63  N   ILE C 375      90.686  99.074  62.943  1.00  0.62           N  
ATOM     64  CA  ILE C 375      91.721  99.221  63.950  1.00  0.62           C  
ATOM     65  C   ILE C 375      91.507 100.500  64.754  1.00  0.62           C  
ATOM     66  O   ILE C 375      91.274 101.592  64.235  1.00  0.62           O  
ATOM     67  CB  ILE C 375      93.128  99.163  63.334  1.00  0.62           C  
ATOM     68  CG1 ILE C 375      94.265  99.525  64.326  1.00  0.62           C  
ATOM     69  CG2 ILE C 375      93.173 100.018  62.053  1.00  0.62           C  
ATOM     70  CD1 ILE C 375      95.668  99.244  63.767  1.00  0.62           C  
ATOM     71  N   VAL C 376      91.581 100.386  66.097  1.00  0.56           N  
ATOM     72  CA  VAL C 376      91.526 101.519  67.004  1.00  0.56           C  
ATOM     73  C   VAL C 376      92.914 101.753  67.558  1.00  0.56           C  
ATOM     74  O   VAL C 376      93.613 100.825  67.963  1.00  0.56           O  
ATOM     75  CB  VAL C 376      90.550 101.349  68.172  1.00  0.56           C  
ATOM     76  CG1 VAL C 376      89.125 101.646  67.677  1.00  0.56           C  
ATOM     77  CG2 VAL C 376      90.630  99.938  68.787  1.00  0.56           C  
ATOM     78  N   SER C 377      93.351 103.021  67.577  1.00  0.66           N  
ATOM     79  CA  SER C 377      94.650 103.399  68.101  1.00  0.66           C  
ATOM     80  C   SER C 377      94.438 104.281  69.304  1.00  0.66           C  
ATOM     81  O   SER C 377      93.739 105.285  69.249  1.00  0.66           O  
ATOM     82  CB  SER C 377      95.515 104.183  67.084  1.00  0.66           C  
ATOM     83  OG  SER C 377      96.038 103.299  66.090  1.00  0.66           O  
ATOM     84  N   MET C 378      95.021 103.909  70.453  1.00  0.68           N  
ATOM     85  CA  MET C 378      94.873 104.642  71.694  1.00  0.68           C  
ATOM     86  C   MET C 378      96.169 105.375  71.956  1.00  0.68           C  
ATOM     87  O   MET C 378      96.999 104.962  72.757  1.00  0.68           O  
ATOM     88  CB  MET C 378      94.536 103.694  72.865  1.00  0.68           C  
ATOM     89  CG  MET C 378      93.103 103.123  72.816  1.00  0.68           C  
ATOM     90  SD  MET C 378      92.770 101.807  71.601  1.00  0.68           S  
ATOM     91  CE  MET C 378      93.609 100.487  72.523  1.00  0.68           C  
ATOM     92  N   ASP C 379      96.417 106.453  71.200  1.00  0.70           N  
ATOM     93  CA  ASP C 379      97.715 107.058  71.098  1.00  0.70           C  
ATOM     94  C   ASP C 379      97.833 108.330  71.917  1.00  0.70           C  
ATOM     95  O   ASP C 379      96.870 109.018  72.234  1.00  0.70           O  
ATOM     96  CB  ASP C 379      98.071 107.284  69.605  1.00  0.70           C  
ATOM     97  CG  ASP C 379      96.915 107.758  68.733  1.00  0.70           C  
ATOM     98  OD1 ASP C 379      96.815 107.228  67.595  1.00  0.70           O  
ATOM     99  OD2 ASP C 379      96.105 108.600  69.186  1.00  0.70           O  
ATOM    100  N   ILE C 380      99.069 108.683  72.322  1.00  0.66           N  
ATOM    101  CA  ILE C 380      99.301 109.897  73.100  1.00  0.66           C  
ATOM    102  C   ILE C 380      99.856 110.989  72.203  1.00  0.66           C  
ATOM    103  O   ILE C 380     100.163 112.100  72.629  1.00  0.66           O  
ATOM    104  CB  ILE C 380     100.221 109.674  74.308  1.00  0.66           C  
ATOM    105  CG1 ILE C 380     101.739 109.596  74.011  1.00  0.66           C  
ATOM    106  CG2 ILE C 380      99.752 108.402  75.045  1.00  0.66           C  
ATOM    107  CD1 ILE C 380     102.574 109.813  75.282  1.00  0.66           C  
ATOM    108  N   GLN C 381     100.021 110.666  70.911  1.00  0.61           N  
ATOM    109  CA  GLN C 381     100.723 111.487  69.961  1.00  0.61           C  
ATOM    110  C   GLN C 381     100.334 111.053  68.565  1.00  0.61           C  
ATOM    111  O   GLN C 381      99.897 109.927  68.350  1.00  0.61           O  
ATOM    112  CB  GLN C 381     102.262 111.328  70.112  1.00  0.61           C  
ATOM    113  CG  GLN C 381     102.772 109.889  69.828  1.00  0.61           C  
ATOM    114  CD  GLN C 381     104.277 109.755  70.062  1.00  0.61           C  
ATOM    115  OE1 GLN C 381     104.778 110.007  71.160  1.00  0.61           O  
ATOM    116  NE2 GLN C 381     105.015 109.324  69.014  1.00  0.61           N  
ATOM    117  N   MET C 382     100.513 111.919  67.555  1.00  0.49           N  
ATOM    118  CA  MET C 382     100.099 111.609  66.200  1.00  0.49           C  
ATOM    119  C   MET C 382     101.231 111.023  65.366  1.00  0.49           C  
ATOM    120  O   MET C 382     101.796 111.670  64.487  1.00  0.49           O  
ATOM    121  CB  MET C 382      99.521 112.867  65.513  1.00  0.49           C  
ATOM    122  CG  MET C 382      98.248 113.393  66.204  1.00  0.49           C  
ATOM    123  SD  MET C 382      97.566 114.900  65.450  1.00  0.49           S  
ATOM    124  CE  MET C 382      96.981 114.134  63.911  1.00  0.49           C  
ATOM    125  N   THR C 383     101.598 109.752  65.629  1.00  0.59           N  
ATOM    126  CA  THR C 383     102.541 108.984  64.811  1.00  0.59           C  
ATOM    127  C   THR C 383     101.990 108.765  63.407  1.00  0.59           C  
ATOM    128  O   THR C 383     100.832 108.401  63.245  1.00  0.59           O  
ATOM    129  CB  THR C 383     102.893 107.631  65.444  1.00  0.59           C  
ATOM    130  OG1 THR C 383     103.438 107.836  66.744  1.00  0.59           O  
ATOM    131  CG2 THR C 383     103.965 106.877  64.640  1.00  0.59           C  
ATOM    132  N   ALA C 384     102.788 108.941  62.327  1.00  0.46           N  
ATOM    133  CA  ALA C 384     102.309 108.864  60.946  1.00  0.46           C  
ATOM    134  C   ALA C 384     101.739 107.509  60.504  1.00  0.46           C  
ATOM    135  O   ALA C 384     101.097 107.373  59.470  1.00  0.46           O  
ATOM    136  CB  ALA C 384     103.439 109.281  59.983  1.00  0.46           C  
ATOM    137  N   SER C 385     101.872 106.449  61.323  1.00  0.44           N  
ATOM    138  CA  SER C 385     101.288 105.156  61.023  1.00  0.44           C  
ATOM    139  C   SER C 385      99.830 105.061  61.453  1.00  0.44           C  
ATOM    140  O   SER C 385      99.236 103.983  61.404  1.00  0.44           O  
ATOM    141  CB  SER C 385     102.092 103.998  61.671  1.00  0.44           C  
ATOM    142  OG  SER C 385     102.305 104.191  63.073  1.00  0.44           O  
ATOM    143  N   ILE C 386      99.192 106.201  61.803  1.00  0.49           N  
ATOM    144  CA  ILE C 386      97.754 106.297  62.021  1.00  0.49           C  
ATOM    145  C   ILE C 386      97.016 106.701  60.755  1.00  0.49           C  
ATOM    146  O   ILE C 386      95.795 106.800  60.737  1.00  0.49           O  
ATOM    147  CB  ILE C 386      97.348 107.220  63.167  1.00  0.49           C  
ATOM    148  CG1 ILE C 386      97.548 108.728  62.867  1.00  0.49           C  
ATOM    149  CG2 ILE C 386      98.091 106.748  64.436  1.00  0.49           C  
ATOM    150  CD1 ILE C 386      97.050 109.634  64.001  1.00  0.49           C  
ATOM    151  N   GLU C 387      97.723 106.823  59.612  1.00  0.47           N  
ATOM    152  CA  GLU C 387      97.104 106.883  58.293  1.00  0.47           C  
ATOM    153  C   GLU C 387      96.562 105.516  57.862  1.00  0.47           C  
ATOM    154  O   GLU C 387      95.893 105.361  56.845  1.00  0.47           O  
ATOM    155  CB  GLU C 387      98.103 107.436  57.252  1.00  0.47           C  
ATOM    156  CG  GLU C 387      98.528 108.897  57.553  1.00  0.47           C  
ATOM    157  CD  GLU C 387      99.534 109.468  56.554  1.00  0.47           C  
ATOM    158  OE1 GLU C 387      99.919 108.753  55.594  1.00  0.47           O  
ATOM    159  OE2 GLU C 387      99.923 110.647  56.763  1.00  0.47           O  
ATOM    160  N   TYR C 388      96.817 104.486  58.694  1.00  0.51           N  
ATOM    161  CA  TYR C 388      96.239 103.162  58.611  1.00  0.51           C  
ATOM    162  C   TYR C 388      95.261 102.931  59.762  1.00  0.51           C  
ATOM    163  O   TYR C 388      94.981 101.785  60.091  1.00  0.51           O  
ATOM    164  CB  TYR C 388      97.327 102.062  58.773  1.00  0.51           C  
ATOM    165  CG  TYR C 388      98.426 102.156  57.758  1.00  0.51           C  
ATOM    166  CD1 TYR C 388      98.341 101.458  56.543  1.00  0.51           C  
ATOM    167  CD2 TYR C 388      99.583 102.901  58.037  1.00  0.51           C  
ATOM    168  CE1 TYR C 388      99.398 101.508  55.622  1.00  0.51           C  
ATOM    169  CE2 TYR C 388     100.632 102.969  57.112  1.00  0.51           C  
ATOM    170  CZ  TYR C 388     100.539 102.265  55.907  1.00  0.51           C  
ATOM    171  OH  TYR C 388     101.593 102.336  54.976  1.00  0.51           O  
ATOM    172  N   ALA C 389      94.760 103.987  60.443  1.00  0.64           N  
ATOM    173  CA  ALA C 389      93.899 103.831  61.604  1.00  0.64           C  
ATOM    174  C   ALA C 389      92.537 104.486  61.429  1.00  0.64           C  
ATOM    175  O   ALA C 389      92.429 105.677  61.152  1.00  0.64           O  
ATOM    176  CB  ALA C 389      94.566 104.431  62.857  1.00  0.64           C  
ATOM    177  N   ASP C 390      91.451 103.707  61.611  1.00  0.63           N  
ATOM    178  CA  ASP C 390      90.075 104.162  61.508  1.00  0.63           C  
ATOM    179  C   ASP C 390      89.677 105.168  62.580  1.00  0.63           C  
ATOM    180  O   ASP C 390      88.988 106.156  62.329  1.00  0.63           O  
ATOM    181  CB  ASP C 390      89.131 102.949  61.640  1.00  0.63           C  
ATOM    182  CG  ASP C 390      89.541 101.899  60.637  1.00  0.63           C  
ATOM    183  OD1 ASP C 390      89.174 102.027  59.447  1.00  0.63           O  
ATOM    184  OD2 ASP C 390      90.256 100.965  61.080  1.00  0.63           O  
ATOM    185  N   LEU C 391      90.101 104.918  63.831  1.00  0.64           N  
ATOM    186  CA  LEU C 391      89.745 105.757  64.952  1.00  0.64           C  
ATOM    187  C   LEU C 391      90.930 105.888  65.885  1.00  0.64           C  
ATOM    188  O   LEU C 391      91.562 104.907  66.279  1.00  0.64           O  
ATOM    189  CB  LEU C 391      88.518 105.167  65.696  1.00  0.64           C  
ATOM    190  CG  LEU C 391      88.014 105.939  66.938  1.00  0.64           C  
ATOM    191  CD1 LEU C 391      87.466 107.325  66.573  1.00  0.64           C  
ATOM    192  CD2 LEU C 391      86.928 105.129  67.663  1.00  0.64           C  
ATOM    193  N   ALA C 392      91.247 107.136  66.270  1.00  0.69           N  
ATOM    194  CA  ALA C 392      92.319 107.453  67.179  1.00  0.69           C  
ATOM    195  C   ALA C 392      91.710 108.070  68.420  1.00  0.69           C  
ATOM    196  O   ALA C 392      90.830 108.927  68.344  1.00  0.69           O  
ATOM    197  CB  ALA C 392      93.324 108.429  66.542  1.00  0.69           C  
ATOM    198  N   LEU C 393      92.135 107.607  69.603  1.00  0.70           N  
ATOM    199  CA  LEU C 393      91.612 108.077  70.865  1.00  0.70           C  
ATOM    200  C   LEU C 393      92.754 108.653  71.678  1.00  0.70           C  
ATOM    201  O   LEU C 393      93.584 107.865  72.131  1.00  0.70           O  
ATOM    202  CB  LEU C 393      90.961 106.923  71.665  1.00  0.70           C  
ATOM    203  CG  LEU C 393      89.729 106.312  70.966  1.00  0.70           C  
ATOM    204  CD1 LEU C 393      89.972 104.832  70.633  1.00  0.70           C  
ATOM    205  CD2 LEU C 393      88.462 106.478  71.817  1.00  0.70           C  
ATOM    206  N   PRO C 394      92.871 109.970  71.901  1.00  0.66           N  
ATOM    207  CA  PRO C 394      93.942 110.534  72.712  1.00  0.66           C  
ATOM    208  C   PRO C 394      94.005 109.992  74.125  1.00  0.66           C  
ATOM    209  O   PRO C 394      93.058 110.168  74.888  1.00  0.66           O  
ATOM    210  CB  PRO C 394      93.716 112.058  72.664  1.00  0.66           C  
ATOM    211  CG  PRO C 394      92.267 112.219  72.193  1.00  0.66           C  
ATOM    212  CD  PRO C 394      92.074 111.020  71.268  1.00  0.66           C  
ATOM    213  N   ALA C 395      95.148 109.392  74.479  1.00  0.68           N  
ATOM    214  CA  ALA C 395      95.441 108.843  75.778  1.00  0.68           C  
ATOM    215  C   ALA C 395      96.515 109.661  76.480  1.00  0.68           C  
ATOM    216  O   ALA C 395      97.147 110.556  75.917  1.00  0.68           O  
ATOM    217  CB  ALA C 395      95.906 107.381  75.627  1.00  0.68           C  
ATOM    218  N   ASN C 396      96.728 109.382  77.775  1.00  0.51           N  
ATOM    219  CA  ASN C 396      97.704 110.068  78.595  1.00  0.51           C  
ATOM    220  C   ASN C 396      99.089 109.408  78.584  1.00  0.51           C  
ATOM    221  O   ASN C 396      99.273 108.252  78.210  1.00  0.51           O  
ATOM    222  CB  ASN C 396      97.262 110.062  80.071  1.00  0.51           C  
ATOM    223  CG  ASN C 396      95.842 110.554  80.298  1.00  0.51           C  
ATOM    224  OD1 ASN C 396      94.909 109.763  80.427  1.00  0.51           O  
ATOM    225  ND2 ASN C 396      95.686 111.888  80.419  1.00  0.51           N  
ATOM    226  N   SER C 397     100.130 110.124  79.047  1.00  0.59           N  
ATOM    227  CA  SER C 397     101.414 109.528  79.370  1.00  0.59           C  
ATOM    228  C   SER C 397     101.416 108.860  80.745  1.00  0.59           C  
ATOM    229  O   SER C 397     100.511 109.015  81.561  1.00  0.59           O  
ATOM    230  CB  SER C 397     102.616 110.519  79.198  1.00  0.59           C  
ATOM    231  OG  SER C 397     103.120 111.082  80.412  1.00  0.59           O  
ATOM    232  N   TRP C 398     102.489 108.110  81.077  1.00  0.44           N  
ATOM    233  CA  TRP C 398     102.608 107.507  82.392  1.00  0.44           C  
ATOM    234  C   TRP C 398     102.787 108.523  83.512  1.00  0.44           C  
ATOM    235  O   TRP C 398     102.457 108.242  84.657  1.00  0.44           O  
ATOM    236  CB  TRP C 398     103.767 106.481  82.479  1.00  0.44           C  
ATOM    237  CG  TRP C 398     103.507 105.198  81.717  1.00  0.44           C  
ATOM    238  CD1 TRP C 398     103.975 104.808  80.494  1.00  0.44           C  
ATOM    239  CD2 TRP C 398     102.633 104.154  82.178  1.00  0.44           C  
ATOM    240  NE1 TRP C 398     103.407 103.607  80.143  1.00  0.44           N  
ATOM    241  CE2 TRP C 398     102.594 103.176  81.153  1.00  0.44           C  
ATOM    242  CE3 TRP C 398     101.885 103.993  83.344  1.00  0.44           C  
ATOM    243  CZ2 TRP C 398     101.803 102.050  81.272  1.00  0.44           C  
ATOM    244  CZ3 TRP C 398     101.077 102.852  83.458  1.00  0.44           C  
ATOM    245  CH2 TRP C 398     101.037 101.890  82.434  1.00  0.44           C  
ATOM    246  N   LEU C 399     103.245 109.758  83.213  1.00  0.45           N  
ATOM    247  CA  LEU C 399     103.467 110.801  84.205  1.00  0.45           C  
ATOM    248  C   LEU C 399     102.167 111.340  84.784  1.00  0.45           C  
ATOM    249  O   LEU C 399     102.145 112.049  85.790  1.00  0.45           O  
ATOM    250  CB  LEU C 399     104.209 111.997  83.562  1.00  0.45           C  
ATOM    251  CG  LEU C 399     105.620 111.674  83.033  1.00  0.45           C  
ATOM    252  CD1 LEU C 399     106.119 112.822  82.146  1.00  0.45           C  
ATOM    253  CD2 LEU C 399     106.618 111.410  84.170  1.00  0.45           C  
ATOM    254  N   GLU C 400     101.039 111.019  84.133  1.00  0.33           N  
ATOM    255  CA  GLU C 400      99.754 111.523  84.527  1.00  0.33           C  
ATOM    256  C   GLU C 400      98.683 110.445  84.574  1.00  0.33           C  
ATOM    257  O   GLU C 400      97.503 110.726  84.784  1.00  0.33           O  
ATOM    258  CB  GLU C 400      99.402 112.677  83.577  1.00  0.33           C  
ATOM    259  CG  GLU C 400      99.209 112.229  82.117  1.00  0.33           C  
ATOM    260  CD  GLU C 400     100.258 112.653  81.099  1.00  0.33           C  
ATOM    261  OE1 GLU C 400     101.458 112.809  81.433  1.00  0.33           O  
ATOM    262  OE2 GLU C 400      99.860 112.696  79.904  1.00  0.33           O  
ATOM    263  N   PHE C 401      99.074 109.159  84.468  1.00  0.43           N  
ATOM    264  CA  PHE C 401      98.192 108.051  84.784  1.00  0.43           C  
ATOM    265  C   PHE C 401      98.186 107.805  86.283  1.00  0.43           C  
ATOM    266  O   PHE C 401      99.204 107.927  86.957  1.00  0.43           O  
ATOM    267  CB  PHE C 401      98.616 106.709  84.108  1.00  0.43           C  
ATOM    268  CG  PHE C 401      98.230 106.569  82.656  1.00  0.43           C  
ATOM    269  CD1 PHE C 401      96.978 106.997  82.177  1.00  0.43           C  
ATOM    270  CD2 PHE C 401      99.076 105.871  81.775  1.00  0.43           C  
ATOM    271  CE1 PHE C 401      96.617 106.778  80.842  1.00  0.43           C  
ATOM    272  CE2 PHE C 401      98.694 105.616  80.452  1.00  0.43           C  
ATOM    273  CZ  PHE C 401      97.470 106.092  79.977  1.00  0.43           C  
ATOM    274  N   GLU C 402      97.025 107.397  86.824  1.00  0.32           N  
ATOM    275  CA  GLU C 402      96.916 106.911  88.182  1.00  0.32           C  
ATOM    276  C   GLU C 402      96.891 105.404  88.088  1.00  0.32           C  
ATOM    277  O   GLU C 402      96.198 104.833  87.247  1.00  0.32           O  
ATOM    278  CB  GLU C 402      95.611 107.391  88.853  1.00  0.32           C  
ATOM    279  CG  GLU C 402      95.462 106.983  90.346  1.00  0.32           C  
ATOM    280  CD  GLU C 402      96.336 107.793  91.311  1.00  0.32           C  
ATOM    281  OE1 GLU C 402      97.071 108.708  90.847  1.00  0.32           O  
ATOM    282  OE2 GLU C 402      96.251 107.525  92.540  1.00  0.32           O  
ATOM    283  N   GLY C 403      97.679 104.692  88.904  1.00  0.41           N  
ATOM    284  CA  GLY C 403      97.739 103.252  88.753  1.00  0.41           C  
ATOM    285  C   GLY C 403      98.985 102.707  89.355  1.00  0.41           C  
ATOM    286  O   GLY C 403      99.626 103.333  90.187  1.00  0.41           O  
ATOM    287  N   LEU C 404      99.356 101.473  88.991  1.00  0.37           N  
ATOM    288  CA  LEU C 404     100.400 100.774  89.707  1.00  0.37           C  
ATOM    289  C   LEU C 404     101.148  99.897  88.738  1.00  0.37           C  
ATOM    290  O   LEU C 404     100.555  99.316  87.829  1.00  0.37           O  
ATOM    291  CB  LEU C 404      99.858  99.773  90.759  1.00  0.37           C  
ATOM    292  CG  LEU C 404      99.130 100.296  92.018  1.00  0.37           C  
ATOM    293  CD1 LEU C 404      99.918 101.310  92.835  1.00  0.37           C  
ATOM    294  CD2 LEU C 404      97.699 100.781  91.777  1.00  0.37           C  
ATOM    295  N   GLU C 405     102.454  99.729  88.975  1.00  0.31           N  
ATOM    296  CA  GLU C 405     103.334  98.921  88.166  1.00  0.31           C  
ATOM    297  C   GLU C 405     103.912  97.811  89.009  1.00  0.31           C  
ATOM    298  O   GLU C 405     104.437  98.030  90.099  1.00  0.31           O  
ATOM    299  CB  GLU C 405     104.482  99.801  87.652  1.00  0.31           C  
ATOM    300  CG  GLU C 405     105.600  99.120  86.828  1.00  0.31           C  
ATOM    301  CD  GLU C 405     106.722 100.110  86.506  1.00  0.31           C  
ATOM    302  OE1 GLU C 405     107.619  99.729  85.710  1.00  0.31           O  
ATOM    303  OE2 GLU C 405     106.688 101.241  87.051  1.00  0.31           O  
ATOM    304  N   ILE C 406     103.782  96.563  88.530  1.00  0.19           N  
ATOM    305  CA  ILE C 406     104.554  95.448  89.034  1.00  0.19           C  
ATOM    306  C   ILE C 406     104.665  94.427  87.932  1.00  0.19           C  
ATOM    307  O   ILE C 406     103.691  94.117  87.247  1.00  0.19           O  
ATOM    308  CB  ILE C 406     103.985  94.816  90.301  1.00  0.19           C  
ATOM    309  CG1 ILE C 406     104.826  93.624  90.806  1.00  0.19           C  
ATOM    310  CG2 ILE C 406     102.497  94.444  90.125  1.00  0.19           C  
ATOM    311  CD1 ILE C 406     104.766  93.462  92.323  1.00  0.19           C  
ATOM    312  N   THR C 407     105.865  93.872  87.715  1.00  0.16           N  
ATOM    313  CA  THR C 407     106.080  92.821  86.740  1.00  0.16           C  
ATOM    314  C   THR C 407     106.387  91.534  87.470  1.00  0.16           C  
ATOM    315  O   THR C 407     107.520  91.210  87.809  1.00  0.16           O  
ATOM    316  CB  THR C 407     107.189  93.162  85.762  1.00  0.16           C  
ATOM    317  OG1 THR C 407     108.262  93.823  86.415  1.00  0.16           O  
ATOM    318  CG2 THR C 407     106.649  94.144  84.716  1.00  0.16           C  
ATOM    319  N   ALA C 408     105.333  90.728  87.701  1.00  0.23           N  
ATOM    320  CA  ALA C 408     105.347  89.532  88.524  1.00  0.23           C  
ATOM    321  C   ALA C 408     106.301  88.439  88.059  1.00  0.23           C  
ATOM    322  O   ALA C 408     106.855  87.679  88.847  1.00  0.23           O  
ATOM    323  CB  ALA C 408     103.911  88.984  88.566  1.00  0.23           C  
ATOM    324  N   SER C 409     106.496  88.350  86.734  1.00  0.21           N  
ATOM    325  CA  SER C 409     107.341  87.377  86.075  1.00  0.21           C  
ATOM    326  C   SER C 409     108.723  87.909  85.727  1.00  0.21           C  
ATOM    327  O   SER C 409     109.505  87.223  85.072  1.00  0.21           O  
ATOM    328  CB  SER C 409     106.661  86.937  84.752  1.00  0.21           C  
ATOM    329  OG  SER C 409     106.216  88.074  83.999  1.00  0.21           O  
ATOM    330  N   CYS C 410     109.079  89.134  86.163  1.00  0.19           N  
ATOM    331  CA  CYS C 410     110.383  89.721  85.900  1.00  0.19           C  
ATOM    332  C   CYS C 410     111.269  89.681  87.132  1.00  0.19           C  
ATOM    333  O   CYS C 410     110.859  89.370  88.245  1.00  0.19           O  
ATOM    334  CB  CYS C 410     110.282  91.186  85.405  1.00  0.19           C  
ATOM    335  SG  CYS C 410     109.590  91.298  83.721  1.00  0.19           S  
ATOM    336  N   SER C 411     112.563  90.019  86.955  1.00  0.24           N  
ATOM    337  CA  SER C 411     113.559  90.036  88.018  1.00  0.24           C  
ATOM    338  C   SER C 411     113.380  91.175  89.008  1.00  0.24           C  
ATOM    339  O   SER C 411     113.914  91.140  90.116  1.00  0.24           O  
ATOM    340  CB  SER C 411     114.986  90.144  87.424  1.00  0.24           C  
ATOM    341  OG  SER C 411     115.082  91.250  86.521  1.00  0.24           O  
ATOM    342  N   ASN C 412     112.575  92.192  88.647  1.00  0.36           N  
ATOM    343  CA  ASN C 412     112.127  93.244  89.535  1.00  0.36           C  
ATOM    344  C   ASN C 412     110.629  93.085  89.822  1.00  0.36           C  
ATOM    345  O   ASN C 412     109.833  93.718  89.132  1.00  0.36           O  
ATOM    346  CB  ASN C 412     112.429  94.610  88.855  1.00  0.36           C  
ATOM    347  CG  ASN C 412     112.222  95.798  89.789  1.00  0.36           C  
ATOM    348  OD1 ASN C 412     111.615  95.714  90.854  1.00  0.36           O  
ATOM    349  ND2 ASN C 412     112.769  96.966  89.383  1.00  0.36           N  
ATOM    350  N   PRO C 413     110.168  92.317  90.809  1.00  0.39           N  
ATOM    351  CA  PRO C 413     108.742  92.130  91.003  1.00  0.39           C  
ATOM    352  C   PRO C 413     108.353  92.913  92.241  1.00  0.39           C  
ATOM    353  O   PRO C 413     107.654  92.391  93.108  1.00  0.39           O  
ATOM    354  CB  PRO C 413     108.664  90.618  91.231  1.00  0.39           C  
ATOM    355  CG  PRO C 413     109.909  90.306  92.067  1.00  0.39           C  
ATOM    356  CD  PRO C 413     110.944  91.277  91.494  1.00  0.39           C  
ATOM    357  N   PHE C 414     108.792  94.179  92.342  1.00  0.45           N  
ATOM    358  CA  PHE C 414     108.444  95.077  93.423  1.00  0.45           C  
ATOM    359  C   PHE C 414     107.374  96.016  92.932  1.00  0.45           C  
ATOM    360  O   PHE C 414     107.395  96.465  91.790  1.00  0.45           O  
ATOM    361  CB  PHE C 414     109.627  95.972  93.851  1.00  0.45           C  
ATOM    362  CG  PHE C 414     110.634  95.205  94.650  1.00  0.45           C  
ATOM    363  CD1 PHE C 414     110.493  95.110  96.043  1.00  0.45           C  
ATOM    364  CD2 PHE C 414     111.769  94.653  94.041  1.00  0.45           C  
ATOM    365  CE1 PHE C 414     111.492  94.510  96.818  1.00  0.45           C  
ATOM    366  CE2 PHE C 414     112.771  94.049  94.808  1.00  0.45           C  
ATOM    367  CZ  PHE C 414     112.637  93.987  96.202  1.00  0.45           C  
ATOM    368  N   LEU C 415     106.387  96.337  93.783  1.00  0.40           N  
ATOM    369  CA  LEU C 415     105.261  97.119  93.335  1.00  0.40           C  
ATOM    370  C   LEU C 415     105.455  98.590  93.572  1.00  0.40           C  
ATOM    371  O   LEU C 415     105.686  99.041  94.691  1.00  0.40           O  
ATOM    372  CB  LEU C 415     103.964  96.641  93.996  1.00  0.40           C  
ATOM    373  CG  LEU C 415     102.712  96.960  93.161  1.00  0.40           C  
ATOM    374  CD1 LEU C 415     101.672  95.863  93.362  1.00  0.40           C  
ATOM    375  CD2 LEU C 415     102.123  98.344  93.462  1.00  0.40           C  
ATOM    376  N   GLN C 416     105.379  99.376  92.488  1.00  0.41           N  
ATOM    377  CA  GLN C 416     105.624 100.793  92.517  1.00  0.41           C  
ATOM    378  C   GLN C 416     104.375 101.534  92.087  1.00  0.41           C  
ATOM    379  O   GLN C 416     103.626 101.125  91.197  1.00  0.41           O  
ATOM    380  CB  GLN C 416     106.825 101.157  91.613  1.00  0.41           C  
ATOM    381  CG  GLN C 416     108.136 100.425  92.003  1.00  0.41           C  
ATOM    382  CD  GLN C 416     108.590 100.768  93.425  1.00  0.41           C  
ATOM    383  OE1 GLN C 416     108.915 101.912  93.739  1.00  0.41           O  
ATOM    384  NE2 GLN C 416     108.622  99.756  94.322  1.00  0.41           N  
ATOM    385  N   ILE C 417     104.087 102.641  92.788  1.00  0.32           N  
ATOM    386  CA  ILE C 417     102.904 103.443  92.588  1.00  0.32           C  
ATOM    387  C   ILE C 417     103.085 104.466  91.477  1.00  0.32           C  
ATOM    388  O   ILE C 417     104.163 105.020  91.278  1.00  0.32           O  
ATOM    389  CB  ILE C 417     102.486 104.148  93.880  1.00  0.32           C  
ATOM    390  CG1 ILE C 417     103.571 105.122  94.402  1.00  0.32           C  
ATOM    391  CG2 ILE C 417     102.157 103.093  94.961  1.00  0.32           C  
ATOM    392  CD1 ILE C 417     103.105 105.897  95.636  1.00  0.32           C  
ATOM    393  N   TRP C 418     102.007 104.763  90.729  1.00  0.33           N  
ATOM    394  CA  TRP C 418     101.995 105.831  89.756  1.00  0.33           C  
ATOM    395  C   TRP C 418     100.881 106.764  90.148  1.00  0.33           C  
ATOM    396  O   TRP C 418      99.764 106.331  90.421  1.00  0.33           O  
ATOM    397  CB  TRP C 418     101.765 105.316  88.318  1.00  0.33           C  
ATOM    398  CG  TRP C 418     102.976 104.564  87.780  1.00  0.33           C  
ATOM    399  CD1 TRP C 418     103.365 103.272  88.012  1.00  0.33           C  
ATOM    400  CD2 TRP C 418     103.982 105.176  86.977  1.00  0.33           C  
ATOM    401  NE1 TRP C 418     104.545 103.048  87.359  1.00  0.33           N  
ATOM    402  CE2 TRP C 418     104.958 104.154  86.702  1.00  0.33           C  
ATOM    403  CE3 TRP C 418     104.161 106.452  86.478  1.00  0.33           C  
ATOM    404  CZ2 TRP C 418     106.046 104.422  85.917  1.00  0.33           C  
ATOM    405  CZ3 TRP C 418     105.289 106.724  85.696  1.00  0.33           C  
ATOM    406  CH2 TRP C 418     106.221 105.707  85.404  1.00  0.33           C  
ATOM    407  N   LYS C 419     101.190 108.071  90.223  1.00  0.29           N  
ATOM    408  CA  LYS C 419     100.247 109.080  90.646  1.00  0.29           C  
ATOM    409  C   LYS C 419     100.059 110.096  89.548  1.00  0.29           C  
ATOM    410  O   LYS C 419     101.030 110.581  88.967  1.00  0.29           O  
ATOM    411  CB  LYS C 419     100.711 109.856  91.902  1.00  0.29           C  
ATOM    412  CG  LYS C 419     100.684 109.023  93.188  1.00  0.29           C  
ATOM    413  CD  LYS C 419     101.022 109.885  94.414  1.00  0.29           C  
ATOM    414  CE  LYS C 419     100.978 109.082  95.712  1.00  0.29           C  
ATOM    415  NZ  LYS C 419     101.342 109.938  96.860  1.00  0.29           N  
ATOM    416  N   GLY C 420      98.798 110.467  89.254  1.00  0.35           N  
ATOM    417  CA  GLY C 420      98.510 111.520  88.285  1.00  0.35           C  
ATOM    418  C   GLY C 420      98.985 112.914  88.650  1.00  0.35           C  
ATOM    419  O   GLY C 420      98.596 113.482  89.667  1.00  0.35           O  
ATOM    420  N   GLY C 421      99.831 113.525  87.792  1.00  0.48           N  
ATOM    421  CA  GLY C 421     100.188 114.940  87.872  1.00  0.48           C  
ATOM    422  C   GLY C 421      99.143 115.892  87.327  1.00  0.48           C  
ATOM    423  O   GLY C 421      98.029 115.515  86.984  1.00  0.48           O  
ATOM    424  N   ILE C 422      99.526 117.180  87.170  1.00  0.21           N  
ATOM    425  CA  ILE C 422      98.700 118.233  86.571  1.00  0.21           C  
ATOM    426  C   ILE C 422      99.296 118.669  85.199  1.00  0.21           C  
ATOM    427  O   ILE C 422      99.453 119.867  84.966  1.00  0.21           O  
ATOM    428  CB  ILE C 422      98.558 119.426  87.562  1.00  0.21           C  
ATOM    429  CG1 ILE C 422      98.065 118.965  88.964  1.00  0.21           C  
ATOM    430  CG2 ILE C 422      97.578 120.522  87.060  1.00  0.21           C  
ATOM    431  CD1 ILE C 422      98.312 119.989  90.085  1.00  0.21           C  
ATOM    432  N   PRO C 423      99.710 117.850  84.213  1.00  0.39           N  
ATOM    433  CA  PRO C 423     100.050 118.381  82.900  1.00  0.39           C  
ATOM    434  C   PRO C 423      98.784 118.645  82.090  1.00  0.39           C  
ATOM    435  O   PRO C 423      97.755 118.034  82.384  1.00  0.39           O  
ATOM    436  CB  PRO C 423     100.854 117.243  82.268  1.00  0.39           C  
ATOM    437  CG  PRO C 423     100.172 115.984  82.792  1.00  0.39           C  
ATOM    438  CD  PRO C 423      99.695 116.385  84.192  1.00  0.39           C  
ATOM    439  N   PRO C 424      98.784 119.502  81.086  1.00  0.20           N  
ATOM    440  CA  PRO C 424      97.576 119.747  80.323  1.00  0.20           C  
ATOM    441  C   PRO C 424      97.538 118.820  79.120  1.00  0.20           C  
ATOM    442  O   PRO C 424      98.321 118.961  78.183  1.00  0.20           O  
ATOM    443  CB  PRO C 424      97.718 121.217  79.906  1.00  0.20           C  
ATOM    444  CG  PRO C 424      99.233 121.446  79.797  1.00  0.20           C  
ATOM    445  CD  PRO C 424      99.813 120.519  80.865  1.00  0.20           C  
ATOM    446  N   VAL C 425      96.606 117.857  79.126  1.00  0.42           N  
ATOM    447  CA  VAL C 425      96.352 116.986  77.994  1.00  0.42           C  
ATOM    448  C   VAL C 425      95.185 117.578  77.198  1.00  0.42           C  
ATOM    449  O   VAL C 425      95.014 118.790  77.128  1.00  0.42           O  
ATOM    450  CB  VAL C 425      96.177 115.527  78.436  1.00  0.42           C  
ATOM    451  CG1 VAL C 425      97.535 115.002  78.951  1.00  0.42           C  
ATOM    452  CG2 VAL C 425      95.107 115.403  79.537  1.00  0.42           C  
ATOM    453  N   PHE C 426      94.332 116.756  76.557  1.00  0.48           N  
ATOM    454  CA  PHE C 426      93.134 117.238  75.878  1.00  0.48           C  
ATOM    455  C   PHE C 426      91.912 116.907  76.711  1.00  0.48           C  
ATOM    456  O   PHE C 426      90.817 116.742  76.180  1.00  0.48           O  
ATOM    457  CB  PHE C 426      92.982 116.568  74.484  1.00  0.48           C  
ATOM    458  CG  PHE C 426      93.994 117.137  73.533  1.00  0.48           C  
ATOM    459  CD1 PHE C 426      93.837 118.452  73.064  1.00  0.48           C  
ATOM    460  CD2 PHE C 426      95.093 116.382  73.094  1.00  0.48           C  
ATOM    461  CE1 PHE C 426      94.773 119.013  72.185  1.00  0.48           C  
ATOM    462  CE2 PHE C 426      96.032 116.939  72.214  1.00  0.48           C  
ATOM    463  CZ  PHE C 426      95.873 118.256  71.764  1.00  0.48           C  
ATOM    464  N   ASP C 427      92.128 116.718  78.030  1.00  0.46           N  
ATOM    465  CA  ASP C 427      91.255 116.152  79.044  1.00  0.46           C  
ATOM    466  C   ASP C 427      90.469 114.950  78.529  1.00  0.46           C  
ATOM    467  O   ASP C 427      89.251 114.801  78.651  1.00  0.46           O  
ATOM    468  CB  ASP C 427      90.492 117.234  79.845  1.00  0.46           C  
ATOM    469  CG  ASP C 427      91.447 118.187  80.566  1.00  0.46           C  
ATOM    470  OD1 ASP C 427      92.691 118.055  80.404  1.00  0.46           O  
ATOM    471  OD2 ASP C 427      90.922 119.060  81.308  1.00  0.46           O  
ATOM    472  N   SER C 428      91.244 114.048  77.895  1.00  0.49           N  
ATOM    473  CA  SER C 428      90.777 112.839  77.265  1.00  0.49           C  
ATOM    474  C   SER C 428      91.373 111.675  78.003  1.00  0.49           C  
ATOM    475  O   SER C 428      92.576 111.440  77.975  1.00  0.49           O  
ATOM    476  CB  SER C 428      91.168 112.685  75.774  1.00  0.49           C  
ATOM    477  OG  SER C 428      90.302 113.444  74.925  1.00  0.49           O  
ATOM    478  N   ARG C 429      90.466 110.961  78.677  1.00  0.44           N  
ATOM    479  CA  ARG C 429      90.562 109.721  79.406  1.00  0.44           C  
ATOM    480  C   ARG C 429      91.538 108.632  78.973  1.00  0.44           C  
ATOM    481  O   ARG C 429      91.943 108.501  77.821  1.00  0.44           O  
ATOM    482  CB  ARG C 429      89.159 109.092  79.354  1.00  0.44           C  
ATOM    483  CG  ARG C 429      88.034 109.979  79.920  1.00  0.44           C  
ATOM    484  CD  ARG C 429      86.659 109.497  79.465  1.00  0.44           C  
ATOM    485  NE  ARG C 429      86.487 109.939  78.046  1.00  0.44           N  
ATOM    486  CZ  ARG C 429      85.556 109.461  77.212  1.00  0.44           C  
ATOM    487  NH1 ARG C 429      85.448 109.977  75.991  1.00  0.44           N  
ATOM    488  NH2 ARG C 429      84.743 108.478  77.585  1.00  0.44           N  
ATOM    489  N   ASP C 430      91.872 107.771  79.946  1.00  0.52           N  
ATOM    490  CA  ASP C 430      92.796 106.680  79.833  1.00  0.52           C  
ATOM    491  C   ASP C 430      92.291 105.443  79.096  1.00  0.52           C  
ATOM    492  O   ASP C 430      91.139 105.311  78.679  1.00  0.52           O  
ATOM    493  CB  ASP C 430      93.295 106.318  81.256  1.00  0.52           C  
ATOM    494  CG  ASP C 430      92.349 105.445  82.055  1.00  0.52           C  
ATOM    495  OD1 ASP C 430      91.114 105.500  81.840  1.00  0.52           O  
ATOM    496  OD2 ASP C 430      92.896 104.636  82.840  1.00  0.52           O  
ATOM    497  N   ASP C 431      93.188 104.454  78.970  1.00  0.60           N  
ATOM    498  CA  ASP C 431      92.891 103.169  78.397  1.00  0.60           C  
ATOM    499  C   ASP C 431      91.943 102.310  79.209  1.00  0.60           C  
ATOM    500  O   ASP C 431      91.319 101.410  78.662  1.00  0.60           O  
ATOM    501  CB  ASP C 431      94.200 102.399  78.175  1.00  0.60           C  
ATOM    502  CG  ASP C 431      94.917 103.170  77.096  1.00  0.60           C  
ATOM    503  OD1 ASP C 431      94.456 103.052  75.933  1.00  0.60           O  
ATOM    504  OD2 ASP C 431      95.852 103.937  77.434  1.00  0.60           O  
ATOM    505  N   LEU C 432      91.765 102.547  80.517  1.00  0.56           N  
ATOM    506  CA  LEU C 432      90.765 101.855  81.304  1.00  0.56           C  
ATOM    507  C   LEU C 432      89.351 102.276  80.912  1.00  0.56           C  
ATOM    508  O   LEU C 432      88.494 101.454  80.588  1.00  0.56           O  
ATOM    509  CB  LEU C 432      91.079 102.224  82.755  1.00  0.56           C  
ATOM    510  CG  LEU C 432      90.588 101.311  83.872  1.00  0.56           C  
ATOM    511  CD1 LEU C 432      91.322  99.964  83.876  1.00  0.56           C  
ATOM    512  CD2 LEU C 432      90.863 102.117  85.140  1.00  0.56           C  
ATOM    513  N   ASP C 433      89.117 103.604  80.796  1.00  0.51           N  
ATOM    514  CA  ASP C 433      87.906 104.161  80.223  1.00  0.51           C  
ATOM    515  C   ASP C 433      87.704 103.742  78.762  1.00  0.51           C  
ATOM    516  O   ASP C 433      86.590 103.436  78.330  1.00  0.51           O  
ATOM    517  CB  ASP C 433      87.948 105.711  80.298  1.00  0.51           C  
ATOM    518  CG  ASP C 433      87.439 106.261  81.621  1.00  0.51           C  
ATOM    519  OD1 ASP C 433      87.178 105.491  82.571  1.00  0.51           O  
ATOM    520  OD2 ASP C 433      87.109 107.485  81.626  1.00  0.51           O  
ATOM    521  N   ILE C 434      88.778 103.725  77.943  1.00  0.62           N  
ATOM    522  CA  ILE C 434      88.725 103.238  76.568  1.00  0.62           C  
ATOM    523  C   ILE C 434      88.467 101.738  76.438  1.00  0.62           C  
ATOM    524  O   ILE C 434      87.630 101.353  75.627  1.00  0.62           O  
ATOM    525  CB  ILE C 434      89.924 103.665  75.722  1.00  0.62           C  
ATOM    526  CG1 ILE C 434      90.020 105.209  75.630  1.00  0.62           C  
ATOM    527  CG2 ILE C 434      89.826 103.048  74.307  1.00  0.62           C  
ATOM    528  CD1 ILE C 434      91.404 105.710  75.193  1.00  0.62           C  
ATOM    529  N   LEU C 435      89.104 100.838  77.226  1.00  0.59           N  
ATOM    530  CA  LEU C 435      88.828  99.403  77.194  1.00  0.59           C  
ATOM    531  C   LEU C 435      87.381  99.100  77.535  1.00  0.59           C  
ATOM    532  O   LEU C 435      86.702  98.381  76.801  1.00  0.59           O  
ATOM    533  CB  LEU C 435      89.754  98.577  78.127  1.00  0.59           C  
ATOM    534  CG  LEU C 435      91.176  98.302  77.580  1.00  0.59           C  
ATOM    535  CD1 LEU C 435      91.961  97.450  78.588  1.00  0.59           C  
ATOM    536  CD2 LEU C 435      91.176  97.601  76.212  1.00  0.59           C  
ATOM    537  N   ALA C 436      86.847  99.751  78.586  1.00  0.49           N  
ATOM    538  CA  ALA C 436      85.446  99.720  78.942  1.00  0.49           C  
ATOM    539  C   ALA C 436      84.537 100.224  77.820  1.00  0.49           C  
ATOM    540  O   ALA C 436      83.511  99.639  77.473  1.00  0.49           O  
ATOM    541  CB  ALA C 436      85.269 100.629  80.171  1.00  0.49           C  
ATOM    542  N   GLY C 437      84.939 101.337  77.172  1.00  0.51           N  
ATOM    543  CA  GLY C 437      84.198 101.949  76.082  1.00  0.51           C  
ATOM    544  C   GLY C 437      84.168 101.149  74.810  1.00  0.51           C  
ATOM    545  O   GLY C 437      83.138 101.087  74.144  1.00  0.51           O  
ATOM    546  N   ILE C 438      85.283 100.493  74.438  1.00  0.55           N  
ATOM    547  CA  ILE C 438      85.299  99.582  73.303  1.00  0.55           C  
ATOM    548  C   ILE C 438      84.579  98.280  73.610  1.00  0.55           C  
ATOM    549  O   ILE C 438      83.951  97.709  72.725  1.00  0.55           O  
ATOM    550  CB  ILE C 438      86.668  99.355  72.655  1.00  0.55           C  
ATOM    551  CG1 ILE C 438      87.675  98.612  73.561  1.00  0.55           C  
ATOM    552  CG2 ILE C 438      87.195 100.729  72.176  1.00  0.55           C  
ATOM    553  CD1 ILE C 438      89.016  98.319  72.877  1.00  0.55           C  
ATOM    554  N   ALA C 439      84.581  97.802  74.876  1.00  0.51           N  
ATOM    555  CA  ALA C 439      83.818  96.643  75.314  1.00  0.51           C  
ATOM    556  C   ALA C 439      82.306  96.799  75.136  1.00  0.51           C  
ATOM    557  O   ALA C 439      81.631  95.885  74.662  1.00  0.51           O  
ATOM    558  CB  ALA C 439      84.159  96.307  76.777  1.00  0.51           C  
ATOM    559  N   ASN C 440      81.763  98.013  75.405  1.00  0.40           N  
ATOM    560  CA  ASN C 440      80.365  98.370  75.161  1.00  0.40           C  
ATOM    561  C   ASN C 440      79.886  98.096  73.736  1.00  0.40           C  
ATOM    562  O   ASN C 440      78.731  97.753  73.507  1.00  0.40           O  
ATOM    563  CB  ASN C 440      80.106  99.891  75.345  1.00  0.40           C  
ATOM    564  CG  ASN C 440      80.288 100.376  76.774  1.00  0.40           C  
ATOM    565  OD1 ASN C 440      80.088  99.685  77.766  1.00  0.40           O  
ATOM    566  ND2 ASN C 440      80.612 101.686  76.892  1.00  0.40           N  
ATOM    567  N   ALA C 441      80.768  98.259  72.729  1.00  0.36           N  
ATOM    568  CA  ALA C 441      80.429  98.042  71.340  1.00  0.36           C  
ATOM    569  C   ALA C 441      80.314  96.566  70.980  1.00  0.36           C  
ATOM    570  O   ALA C 441      79.795  96.206  69.927  1.00  0.36           O  
ATOM    571  CB  ALA C 441      81.538  98.675  70.475  1.00  0.36           C  
ATOM    572  N   LEU C 442      80.834  95.683  71.851  1.00  0.29           N  
ATOM    573  CA  LEU C 442      81.043  94.286  71.552  1.00  0.29           C  
ATOM    574  C   LEU C 442      80.070  93.411  72.312  1.00  0.29           C  
ATOM    575  O   LEU C 442      79.385  92.599  71.695  1.00  0.29           O  
ATOM    576  CB  LEU C 442      82.513  93.921  71.879  1.00  0.29           C  
ATOM    577  CG  LEU C 442      83.528  94.807  71.116  1.00  0.29           C  
ATOM    578  CD1 LEU C 442      84.972  94.545  71.569  1.00  0.29           C  
ATOM    579  CD2 LEU C 442      83.354  94.713  69.589  1.00  0.29           C  
ATOM    580  N   ALA C 443      79.948  93.587  73.647  1.00  0.24           N  
ATOM    581  CA  ALA C 443      78.912  92.923  74.417  1.00  0.24           C  
ATOM    582  C   ALA C 443      78.954  93.292  75.881  1.00  0.24           C  
ATOM    583  O   ALA C 443      78.049  93.934  76.409  1.00  0.24           O  
ATOM    584  CB  ALA C 443      79.006  91.375  74.357  1.00  0.24           C  
ATOM    585  N   ASP C 444      79.988  92.828  76.595  1.00  0.24           N  
ATOM    586  CA  ASP C 444      80.026  92.864  78.025  1.00  0.24           C  
ATOM    587  C   ASP C 444      80.680  94.103  78.587  1.00  0.24           C  
ATOM    588  O   ASP C 444      81.316  94.922  77.928  1.00  0.24           O  
ATOM    589  CB  ASP C 444      80.627  91.560  78.615  1.00  0.24           C  
ATOM    590  CG  ASP C 444      81.989  91.171  78.051  1.00  0.24           C  
ATOM    591  OD1 ASP C 444      82.493  90.123  78.526  1.00  0.24           O  
ATOM    592  OD2 ASP C 444      82.520  91.863  77.148  1.00  0.24           O  
ATOM    593  N   VAL C 445      80.458  94.264  79.892  1.00  0.24           N  
ATOM    594  CA  VAL C 445      80.968  95.355  80.669  1.00  0.24           C  
ATOM    595  C   VAL C 445      81.585  94.709  81.888  1.00  0.24           C  
ATOM    596  O   VAL C 445      81.093  94.819  83.011  1.00  0.24           O  
ATOM    597  CB  VAL C 445      79.929  96.440  80.981  1.00  0.24           C  
ATOM    598  CG1 VAL C 445      79.572  97.156  79.664  1.00  0.24           C  
ATOM    599  CG2 VAL C 445      78.635  95.890  81.617  1.00  0.24           C  
ATOM    600  N   THR C 446      82.724  93.979  81.672  1.00  0.31           N  
ATOM    601  CA  THR C 446      83.760  93.607  82.665  1.00  0.31           C  
ATOM    602  C   THR C 446      83.839  94.652  83.733  1.00  0.31           C  
ATOM    603  O   THR C 446      83.755  95.799  83.339  1.00  0.31           O  
ATOM    604  CB  THR C 446      85.159  93.543  82.046  1.00  0.31           C  
ATOM    605  OG1 THR C 446      85.204  92.499  81.096  1.00  0.31           O  
ATOM    606  CG2 THR C 446      86.285  93.245  83.054  1.00  0.31           C  
ATOM    607  N   GLY C 447      83.928  94.312  85.047  1.00  0.37           N  
ATOM    608  CA  GLY C 447      83.663  95.159  86.230  1.00  0.37           C  
ATOM    609  C   GLY C 447      84.120  96.599  86.330  1.00  0.37           C  
ATOM    610  O   GLY C 447      84.615  97.024  87.370  1.00  0.37           O  
ATOM    611  N   GLU C 448      83.928  97.406  85.279  1.00  0.28           N  
ATOM    612  CA  GLU C 448      84.615  98.636  85.086  1.00  0.28           C  
ATOM    613  C   GLU C 448      83.712  99.758  84.612  1.00  0.28           C  
ATOM    614  O   GLU C 448      83.457  99.996  83.435  1.00  0.28           O  
ATOM    615  CB  GLU C 448      85.980  98.426  84.358  1.00  0.28           C  
ATOM    616  CG  GLU C 448      85.983  98.071  82.854  1.00  0.28           C  
ATOM    617  CD  GLU C 448      87.385  97.780  82.317  1.00  0.28           C  
ATOM    618  OE1 GLU C 448      88.359  97.830  83.112  1.00  0.28           O  
ATOM    619  OE2 GLU C 448      87.478  97.459  81.103  1.00  0.28           O  
ATOM    620  N   LYS C 449      83.156 100.492  85.601  1.00  0.29           N  
ATOM    621  CA  LYS C 449      82.258 101.597  85.363  1.00  0.29           C  
ATOM    622  C   LYS C 449      82.627 102.825  86.183  1.00  0.29           C  
ATOM    623  O   LYS C 449      82.415 102.868  87.392  1.00  0.29           O  
ATOM    624  CB  LYS C 449      80.812 101.175  85.729  1.00  0.29           C  
ATOM    625  CG  LYS C 449      79.749 102.243  85.428  1.00  0.29           C  
ATOM    626  CD  LYS C 449      78.340 101.812  85.860  1.00  0.29           C  
ATOM    627  CE  LYS C 449      77.287 102.860  85.502  1.00  0.29           C  
ATOM    628  NZ  LYS C 449      75.949 102.403  85.932  1.00  0.29           N  
ATOM    629  N   ARG C 450      83.157 103.875  85.518  1.00  0.29           N  
ATOM    630  CA  ARG C 450      83.359 105.234  86.016  1.00  0.29           C  
ATOM    631  C   ARG C 450      82.384 105.797  87.041  1.00  0.29           C  
ATOM    632  O   ARG C 450      81.167 105.641  86.931  1.00  0.29           O  
ATOM    633  CB  ARG C 450      83.351 106.241  84.857  1.00  0.29           C  
ATOM    634  CG  ARG C 450      84.340 105.889  83.744  1.00  0.29           C  
ATOM    635  CD  ARG C 450      84.296 106.859  82.571  1.00  0.29           C  
ATOM    636  NE  ARG C 450      82.907 106.833  82.016  1.00  0.29           N  
ATOM    637  CZ  ARG C 450      82.455 107.723  81.129  1.00  0.29           C  
ATOM    638  NH1 ARG C 450      81.248 107.567  80.595  1.00  0.29           N  
ATOM    639  NH2 ARG C 450      83.210 108.758  80.780  1.00  0.29           N  
ATOM    640  N   PHE C 451      82.911 106.523  88.043  1.00  0.26           N  
ATOM    641  CA  PHE C 451      82.094 107.106  89.080  1.00  0.26           C  
ATOM    642  C   PHE C 451      82.779 108.375  89.575  1.00  0.26           C  
ATOM    643  O   PHE C 451      83.980 108.363  89.818  1.00  0.26           O  
ATOM    644  CB  PHE C 451      81.994 106.049  90.194  1.00  0.26           C  
ATOM    645  CG  PHE C 451      80.820 106.220  91.095  1.00  0.26           C  
ATOM    646  CD1 PHE C 451      80.983 106.716  92.392  1.00  0.26           C  
ATOM    647  CD2 PHE C 451      79.563 105.743  90.698  1.00  0.26           C  
ATOM    648  CE1 PHE C 451      79.939 106.646  93.318  1.00  0.26           C  
ATOM    649  CE2 PHE C 451      78.497 105.717  91.607  1.00  0.26           C  
ATOM    650  CZ  PHE C 451      78.690 106.157  92.923  1.00  0.26           C  
ATOM    651  N   ARG C 452      82.059 109.509  89.736  1.00  0.22           N  
ATOM    652  CA  ARG C 452      82.698 110.784  90.058  1.00  0.22           C  
ATOM    653  C   ARG C 452      82.818 111.033  91.544  1.00  0.22           C  
ATOM    654  O   ARG C 452      83.648 111.822  91.985  1.00  0.22           O  
ATOM    655  CB  ARG C 452      81.883 111.969  89.492  1.00  0.22           C  
ATOM    656  CG  ARG C 452      81.884 112.039  87.958  1.00  0.22           C  
ATOM    657  CD  ARG C 452      81.040 113.212  87.462  1.00  0.22           C  
ATOM    658  NE  ARG C 452      81.088 113.188  85.965  1.00  0.22           N  
ATOM    659  CZ  ARG C 452      80.344 113.991  85.194  1.00  0.22           C  
ATOM    660  NH1 ARG C 452      80.379 113.849  83.870  1.00  0.22           N  
ATOM    661  NH2 ARG C 452      79.563 114.928  85.721  1.00  0.22           N  
ATOM    662  N   ASP C 453      82.040 110.297  92.357  1.00  0.23           N  
ATOM    663  CA  ASP C 453      82.015 110.467  93.800  1.00  0.23           C  
ATOM    664  C   ASP C 453      83.064 109.550  94.404  1.00  0.23           C  
ATOM    665  O   ASP C 453      83.305 109.471  95.607  1.00  0.23           O  
ATOM    666  CB  ASP C 453      80.612 110.125  94.340  1.00  0.23           C  
ATOM    667  CG  ASP C 453      79.563 111.007  93.682  1.00  0.23           C  
ATOM    668  OD1 ASP C 453      79.915 112.111  93.192  1.00  0.23           O  
ATOM    669  OD2 ASP C 453      78.395 110.550  93.624  1.00  0.23           O  
ATOM    670  N   TYR C 454      83.785 108.879  93.501  1.00  0.27           N  
ATOM    671  CA  TYR C 454      84.973 108.125  93.746  1.00  0.27           C  
ATOM    672  C   TYR C 454      86.150 108.972  93.301  1.00  0.27           C  
ATOM    673  O   TYR C 454      86.861 108.644  92.359  1.00  0.27           O  
ATOM    674  CB  TYR C 454      84.932 106.804  92.938  1.00  0.27           C  
ATOM    675  CG  TYR C 454      83.989 105.747  93.483  1.00  0.27           C  
ATOM    676  CD1 TYR C 454      83.298 105.845  94.712  1.00  0.27           C  
ATOM    677  CD2 TYR C 454      83.779 104.598  92.698  1.00  0.27           C  
ATOM    678  CE1 TYR C 454      82.430 104.824  95.128  1.00  0.27           C  
ATOM    679  CE2 TYR C 454      82.900 103.589  93.103  1.00  0.27           C  
ATOM    680  CZ  TYR C 454      82.225 103.706  94.319  1.00  0.27           C  
ATOM    681  OH  TYR C 454      81.319 102.709  94.720  1.00  0.27           O  
ATOM    682  N   PHE C 455      86.383 110.098  93.999  1.00  0.26           N  
ATOM    683  CA  PHE C 455      87.502 110.994  93.763  1.00  0.26           C  
ATOM    684  C   PHE C 455      88.523 110.853  94.892  1.00  0.26           C  
ATOM    685  O   PHE C 455      89.370 111.712  95.115  1.00  0.26           O  
ATOM    686  CB  PHE C 455      87.014 112.466  93.586  1.00  0.26           C  
ATOM    687  CG  PHE C 455      86.353 113.022  94.824  1.00  0.26           C  
ATOM    688  CD1 PHE C 455      84.980 112.847  95.052  1.00  0.26           C  
ATOM    689  CD2 PHE C 455      87.114 113.712  95.783  1.00  0.26           C  
ATOM    690  CE1 PHE C 455      84.384 113.314  96.229  1.00  0.26           C  
ATOM    691  CE2 PHE C 455      86.527 114.185  96.961  1.00  0.26           C  
ATOM    692  CZ  PHE C 455      85.159 113.980  97.187  1.00  0.26           C  
ATOM    693  N   ALA C 456      88.467 109.734  95.643  1.00  0.26           N  
ATOM    694  CA  ALA C 456      89.212 109.509  96.870  1.00  0.26           C  
ATOM    695  C   ALA C 456      90.695 109.154  96.687  1.00  0.26           C  
ATOM    696  O   ALA C 456      91.341 108.606  97.576  1.00  0.26           O  
ATOM    697  CB  ALA C 456      88.522 108.341  97.606  1.00  0.26           C  
ATOM    698  N   PHE C 457      91.269 109.488  95.527  1.00  0.24           N  
ATOM    699  CA  PHE C 457      92.618 109.194  95.106  1.00  0.24           C  
ATOM    700  C   PHE C 457      92.903 110.275  94.067  1.00  0.24           C  
ATOM    701  O   PHE C 457      91.999 111.017  93.681  1.00  0.24           O  
ATOM    702  CB  PHE C 457      92.791 107.736  94.555  1.00  0.24           C  
ATOM    703  CG  PHE C 457      91.780 107.477  93.477  1.00  0.24           C  
ATOM    704  CD1 PHE C 457      90.479 107.071  93.808  1.00  0.24           C  
ATOM    705  CD2 PHE C 457      92.064 107.856  92.161  1.00  0.24           C  
ATOM    706  CE1 PHE C 457      89.459 107.174  92.863  1.00  0.24           C  
ATOM    707  CE2 PHE C 457      91.042 107.973  91.216  1.00  0.24           C  
ATOM    708  CZ  PHE C 457      89.731 107.647  91.578  1.00  0.24           C  
ATOM    709  N   ALA C 458      94.151 110.440  93.599  1.00  0.27           N  
ATOM    710  CA  ALA C 458      94.466 111.511  92.672  1.00  0.27           C  
ATOM    711  C   ALA C 458      94.296 111.073  91.218  1.00  0.27           C  
ATOM    712  O   ALA C 458      94.243 109.896  90.898  1.00  0.27           O  
ATOM    713  CB  ALA C 458      95.892 112.025  92.945  1.00  0.27           C  
ATOM    714  N   ALA C 459      94.153 112.010  90.266  1.00  0.32           N  
ATOM    715  CA  ALA C 459      94.185 111.649  88.865  1.00  0.32           C  
ATOM    716  C   ALA C 459      94.392 112.916  88.068  1.00  0.32           C  
ATOM    717  O   ALA C 459      94.208 114.010  88.595  1.00  0.32           O  
ATOM    718  CB  ALA C 459      92.896 110.942  88.383  1.00  0.32           C  
ATOM    719  N   ALA C 460      94.787 112.803  86.779  1.00  0.25           N  
ATOM    720  CA  ALA C 460      94.910 113.958  85.909  1.00  0.25           C  
ATOM    721  C   ALA C 460      93.582 114.660  85.604  1.00  0.25           C  
ATOM    722  O   ALA C 460      93.410 115.847  85.879  1.00  0.25           O  
ATOM    723  CB  ALA C 460      95.566 113.500  84.592  1.00  0.25           C  
ATOM    724  N   ASP C 461      92.572 113.922  85.087  1.00  0.30           N  
ATOM    725  CA  ASP C 461      91.223 114.425  84.936  1.00  0.30           C  
ATOM    726  C   ASP C 461      90.573 114.725  86.287  1.00  0.30           C  
ATOM    727  O   ASP C 461      90.622 113.917  87.219  1.00  0.30           O  
ATOM    728  CB  ASP C 461      90.262 113.422  84.227  1.00  0.30           C  
ATOM    729  CG  ASP C 461      90.661 112.974  82.826  1.00  0.30           C  
ATOM    730  OD1 ASP C 461      91.859 113.040  82.464  1.00  0.30           O  
ATOM    731  OD2 ASP C 461      89.723 112.496  82.129  1.00  0.30           O  
ATOM    732  N   LYS C 462      89.847 115.860  86.405  1.00  0.24           N  
ATOM    733  CA  LYS C 462      89.085 116.207  87.600  1.00  0.24           C  
ATOM    734  C   LYS C 462      87.797 115.397  87.726  1.00  0.24           C  
ATOM    735  O   LYS C 462      86.686 115.923  87.768  1.00  0.24           O  
ATOM    736  CB  LYS C 462      88.711 117.707  87.628  1.00  0.24           C  
ATOM    737  CG  LYS C 462      89.913 118.660  87.674  1.00  0.24           C  
ATOM    738  CD  LYS C 462      89.443 120.121  87.729  1.00  0.24           C  
ATOM    739  CE  LYS C 462      90.593 121.127  87.747  1.00  0.24           C  
ATOM    740  NZ  LYS C 462      90.042 122.499  87.745  1.00  0.24           N  
ATOM    741  N   ARG C 463      87.940 114.066  87.765  1.00  0.23           N  
ATOM    742  CA  ARG C 463      86.858 113.114  87.861  1.00  0.23           C  
ATOM    743  C   ARG C 463      87.297 111.864  88.583  1.00  0.23           C  
ATOM    744  O   ARG C 463      86.460 111.093  89.034  1.00  0.23           O  
ATOM    745  CB  ARG C 463      86.443 112.633  86.442  1.00  0.23           C  
ATOM    746  CG  ARG C 463      85.722 113.708  85.618  1.00  0.23           C  
ATOM    747  CD  ARG C 463      85.470 113.299  84.171  1.00  0.23           C  
ATOM    748  NE  ARG C 463      84.692 114.434  83.585  1.00  0.23           N  
ATOM    749  CZ  ARG C 463      84.398 114.572  82.288  1.00  0.23           C  
ATOM    750  NH1 ARG C 463      83.698 115.633  81.890  1.00  0.23           N  
ATOM    751  NH2 ARG C 463      84.787 113.674  81.391  1.00  0.23           N  
ATOM    752  N   GLY C 464      88.623 111.602  88.667  1.00  0.29           N  
ATOM    753  CA  GLY C 464      89.115 110.323  89.162  1.00  0.29           C  
ATOM    754  C   GLY C 464      89.017 109.209  88.149  1.00  0.29           C  
ATOM    755  O   GLY C 464      89.267 108.056  88.484  1.00  0.29           O  
ATOM    756  N   ILE C 465      88.657 109.533  86.881  1.00  0.26           N  
ATOM    757  CA  ILE C 465      88.382 108.597  85.781  1.00  0.26           C  
ATOM    758  C   ILE C 465      87.588 107.372  86.222  1.00  0.26           C  
ATOM    759  O   ILE C 465      86.491 107.479  86.777  1.00  0.26           O  
ATOM    760  CB  ILE C 465      89.601 108.282  84.894  1.00  0.26           C  
ATOM    761  CG1 ILE C 465      90.868 107.909  85.709  1.00  0.26           C  
ATOM    762  CG2 ILE C 465      89.847 109.495  83.970  1.00  0.26           C  
ATOM    763  CD1 ILE C 465      92.015 107.363  84.860  1.00  0.26           C  
ATOM    764  N   TYR C 466      88.130 106.171  86.008  1.00  0.32           N  
ATOM    765  CA  TYR C 466      87.780 105.034  86.802  1.00  0.32           C  
ATOM    766  C   TYR C 466      89.031 104.534  87.488  1.00  0.32           C  
ATOM    767  O   TYR C 466      90.087 104.435  86.889  1.00  0.32           O  
ATOM    768  CB  TYR C 466      87.180 103.948  85.899  1.00  0.32           C  
ATOM    769  CG  TYR C 466      86.593 102.830  86.693  1.00  0.32           C  
ATOM    770  CD1 TYR C 466      85.673 103.072  87.727  1.00  0.32           C  
ATOM    771  CD2 TYR C 466      86.929 101.514  86.379  1.00  0.32           C  
ATOM    772  CE1 TYR C 466      85.030 102.006  88.367  1.00  0.32           C  
ATOM    773  CE2 TYR C 466      86.312 100.461  87.060  1.00  0.32           C  
ATOM    774  CZ  TYR C 466      85.314 100.696  87.993  1.00  0.32           C  
ATOM    775  OH  TYR C 466      84.513  99.635  88.460  1.00  0.32           O  
ATOM    776  N   ILE C 467      88.930 104.209  88.783  1.00  0.34           N  
ATOM    777  CA  ILE C 467      90.019 103.641  89.560  1.00  0.34           C  
ATOM    778  C   ILE C 467      89.313 102.923  90.679  1.00  0.34           C  
ATOM    779  O   ILE C 467      89.497 101.725  90.892  1.00  0.34           O  
ATOM    780  CB  ILE C 467      91.015 104.658  90.146  1.00  0.34           C  
ATOM    781  CG1 ILE C 467      91.990 105.270  89.102  1.00  0.34           C  
ATOM    782  CG2 ILE C 467      91.835 104.061  91.315  1.00  0.34           C  
ATOM    783  CD1 ILE C 467      92.925 104.268  88.409  1.00  0.34           C  
ATOM    784  N   GLN C 468      88.454 103.648  91.440  1.00  0.30           N  
ATOM    785  CA  GLN C 468      87.976 103.180  92.727  1.00  0.30           C  
ATOM    786  C   GLN C 468      87.229 101.861  92.772  1.00  0.30           C  
ATOM    787  O   GLN C 468      87.321 101.138  93.747  1.00  0.30           O  
ATOM    788  CB  GLN C 468      87.233 104.199  93.602  1.00  0.30           C  
ATOM    789  CG  GLN C 468      87.233 103.895  95.127  1.00  0.30           C  
ATOM    790  CD  GLN C 468      86.402 104.915  95.902  1.00  0.30           C  
ATOM    791  OE1 GLN C 468      86.696 106.110  95.912  1.00  0.30           O  
ATOM    792  NE2 GLN C 468      85.331 104.438  96.573  1.00  0.30           N  
ATOM    793  N   ARG C 469      86.474 101.495  91.724  1.00  0.31           N  
ATOM    794  CA  ARG C 469      85.826 100.189  91.688  1.00  0.31           C  
ATOM    795  C   ARG C 469      86.511  99.202  90.747  1.00  0.31           C  
ATOM    796  O   ARG C 469      86.068  98.070  90.605  1.00  0.31           O  
ATOM    797  CB  ARG C 469      84.266 100.265  91.624  1.00  0.31           C  
ATOM    798  CG  ARG C 469      83.472  98.927  91.553  1.00  0.31           C  
ATOM    799  CD  ARG C 469      83.740  97.882  92.653  1.00  0.31           C  
ATOM    800  NE  ARG C 469      83.298  96.548  92.077  1.00  0.31           N  
ATOM    801  CZ  ARG C 469      84.161  95.586  91.704  1.00  0.31           C  
ATOM    802  NH1 ARG C 469      83.743  94.510  91.042  1.00  0.31           N  
ATOM    803  NH2 ARG C 469      85.463  95.677  91.913  1.00  0.31           N  
ATOM    804  N   LEU C 470      87.725  99.480  90.207  1.00  0.32           N  
ATOM    805  CA  LEU C 470      88.671  98.372  90.126  1.00  0.32           C  
ATOM    806  C   LEU C 470      89.050  98.011  91.559  1.00  0.32           C  
ATOM    807  O   LEU C 470      89.210  96.830  91.809  1.00  0.32           O  
ATOM    808  CB  LEU C 470      90.026  98.575  89.383  1.00  0.32           C  
ATOM    809  CG  LEU C 470      90.102  98.530  87.849  1.00  0.32           C  
ATOM    810  CD1 LEU C 470      89.622  97.217  87.211  1.00  0.32           C  
ATOM    811  CD2 LEU C 470      89.398  99.744  87.306  1.00  0.32           C  
ATOM    812  N   LEU C 471      89.195  99.014  92.503  1.00  0.30           N  
ATOM    813  CA  LEU C 471      89.527  98.864  93.937  1.00  0.30           C  
ATOM    814  C   LEU C 471      88.498  98.560  94.947  1.00  0.30           C  
ATOM    815  O   LEU C 471      87.302  98.460  94.710  1.00  0.30           O  
ATOM    816  CB  LEU C 471      90.802  99.582  94.509  1.00  0.30           C  
ATOM    817  CG  LEU C 471      90.953 100.797  95.396  1.00  0.30           C  
ATOM    818  CD1 LEU C 471      92.462 101.074  95.468  1.00  0.30           C  
ATOM    819  CD2 LEU C 471      90.314 101.949  94.714  1.00  0.30           C  
ATOM    820  N   ASP C 472      89.051  98.273  96.128  1.00  0.29           N  
ATOM    821  CA  ASP C 472      88.392  97.842  97.303  1.00  0.29           C  
ATOM    822  C   ASP C 472      87.792  99.101  97.868  1.00  0.29           C  
ATOM    823  O   ASP C 472      88.480  99.902  98.489  1.00  0.29           O  
ATOM    824  CB  ASP C 472      89.552  97.194  98.075  1.00  0.29           C  
ATOM    825  CG  ASP C 472      89.098  96.423  99.284  1.00  0.29           C  
ATOM    826  OD1 ASP C 472      87.867  96.294  99.492  1.00  0.29           O  
ATOM    827  OD2 ASP C 472      89.999  96.015 100.058  1.00  0.29           O  
ATOM    828  N   THR C 473      86.521  99.317  97.469  1.00  0.30           N  
ATOM    829  CA  THR C 473      85.644 100.477  97.456  1.00  0.30           C  
ATOM    830  C   THR C 473      85.778 101.465  98.596  1.00  0.30           C  
ATOM    831  O   THR C 473      84.906 101.593  99.444  1.00  0.30           O  
ATOM    832  CB  THR C 473      84.213  99.958  97.405  1.00  0.30           C  
ATOM    833  OG1 THR C 473      84.084  98.964  96.394  1.00  0.30           O  
ATOM    834  CG2 THR C 473      83.168 101.020  97.056  1.00  0.30           C  
ATOM    835  N   CYS C 474      86.914 102.192  98.655  1.00  0.27           N  
ATOM    836  CA  CYS C 474      87.313 103.048  99.766  1.00  0.27           C  
ATOM    837  C   CYS C 474      87.485 102.263 101.066  1.00  0.27           C  
ATOM    838  O   CYS C 474      87.336 102.764 102.176  1.00  0.27           O  
ATOM    839  CB  CYS C 474      86.479 104.349  99.907  1.00  0.27           C  
ATOM    840  SG  CYS C 474      87.423 105.712 100.688  1.00  0.27           S  
ATOM    841  N   THR C 475      87.865 100.985 100.917  1.00  0.24           N  
ATOM    842  CA  THR C 475      88.050 100.023 101.987  1.00  0.24           C  
ATOM    843  C   THR C 475      89.517 100.021 102.329  1.00  0.24           C  
ATOM    844  O   THR C 475      89.938 100.440 103.403  1.00  0.24           O  
ATOM    845  CB  THR C 475      87.704  98.601 101.543  1.00  0.24           C  
ATOM    846  OG1 THR C 475      86.396  98.490 101.014  1.00  0.24           O  
ATOM    847  CG2 THR C 475      87.802  97.580 102.682  1.00  0.24           C  
ATOM    848  N   THR C 476      90.359  99.582 101.374  1.00  0.23           N  
ATOM    849  CA  THR C 476      91.794  99.537 101.535  1.00  0.23           C  
ATOM    850  C   THR C 476      92.478 100.490 100.569  1.00  0.23           C  
ATOM    851  O   THR C 476      93.694 100.649 100.603  1.00  0.23           O  
ATOM    852  CB  THR C 476      92.340  98.126 101.380  1.00  0.23           C  
ATOM    853  OG1 THR C 476      92.081  97.589 100.094  1.00  0.23           O  
ATOM    854  CG2 THR C 476      91.781  97.148 102.425  1.00  0.23           C  
ATOM    855  N   THR C 477      91.697 101.241  99.752  1.00  0.34           N  
ATOM    856  CA  THR C 477      92.118 102.249  98.763  1.00  0.34           C  
ATOM    857  C   THR C 477      93.301 103.109  99.112  1.00  0.34           C  
ATOM    858  O   THR C 477      94.191 103.345  98.303  1.00  0.34           O  
ATOM    859  CB  THR C 477      90.992 103.221  98.410  1.00  0.34           C  
ATOM    860  OG1 THR C 477      89.897 102.527  97.843  1.00  0.34           O  
ATOM    861  CG2 THR C 477      91.395 104.281  97.376  1.00  0.34           C  
ATOM    862  N   ALA C 478      93.327 103.598 100.354  1.00  0.26           N  
ATOM    863  CA  ALA C 478      94.317 104.500 100.881  1.00  0.26           C  
ATOM    864  C   ALA C 478      95.765 104.003 100.841  1.00  0.26           C  
ATOM    865  O   ALA C 478      96.689 104.794 100.694  1.00  0.26           O  
ATOM    866  CB  ALA C 478      93.907 104.791 102.335  1.00  0.26           C  
ATOM    867  N   GLY C 479      95.992 102.681 100.998  1.00  0.24           N  
ATOM    868  CA  GLY C 479      97.331 102.096 100.998  1.00  0.24           C  
ATOM    869  C   GLY C 479      97.473 100.877 100.128  1.00  0.24           C  
ATOM    870  O   GLY C 479      98.499 100.203 100.146  1.00  0.24           O  
ATOM    871  N   TYR C 480      96.403 100.476  99.425  1.00  0.29           N  
ATOM    872  CA  TYR C 480      96.325  99.204  98.742  1.00  0.29           C  
ATOM    873  C   TYR C 480      95.914  99.436  97.302  1.00  0.29           C  
ATOM    874  O   TYR C 480      95.466 100.508  96.915  1.00  0.29           O  
ATOM    875  CB  TYR C 480      95.313  98.190  99.355  1.00  0.29           C  
ATOM    876  CG  TYR C 480      95.669  97.597 100.710  1.00  0.29           C  
ATOM    877  CD1 TYR C 480      96.084  98.336 101.837  1.00  0.29           C  
ATOM    878  CD2 TYR C 480      95.413  96.227 100.889  1.00  0.29           C  
ATOM    879  CE1 TYR C 480      96.282  97.713 103.078  1.00  0.29           C  
ATOM    880  CE2 TYR C 480      95.613  95.598 102.119  1.00  0.29           C  
ATOM    881  CZ  TYR C 480      96.045  96.345 103.215  1.00  0.29           C  
ATOM    882  OH  TYR C 480      96.196  95.720 104.464  1.00  0.29           O  
ATOM    883  N   LYS C 481      96.065  98.405  96.445  1.00  0.30           N  
ATOM    884  CA  LYS C 481      95.596  98.471  95.076  1.00  0.30           C  
ATOM    885  C   LYS C 481      94.114  98.158  94.942  1.00  0.30           C  
ATOM    886  O   LYS C 481      93.426  97.813  95.898  1.00  0.30           O  
ATOM    887  CB  LYS C 481      96.273  97.476  94.091  1.00  0.30           C  
ATOM    888  CG  LYS C 481      97.794  97.435  94.122  1.00  0.30           C  
ATOM    889  CD  LYS C 481      98.418  96.636  92.955  1.00  0.30           C  
ATOM    890  CE  LYS C 481      97.785  96.803  91.565  1.00  0.30           C  
ATOM    891  NZ  LYS C 481      98.499  95.989  90.551  1.00  0.30           N  
ATOM    892  N   LEU C 482      93.649  98.230  93.678  1.00  0.33           N  
ATOM    893  CA  LEU C 482      92.574  97.537  93.002  1.00  0.33           C  
ATOM    894  C   LEU C 482      92.074  96.215  93.697  1.00  0.33           C  
ATOM    895  O   LEU C 482      92.860  95.575  94.350  1.00  0.33           O  
ATOM    896  CB  LEU C 482      92.994  97.587  91.527  1.00  0.33           C  
ATOM    897  CG  LEU C 482      93.248  98.957  90.822  1.00  0.33           C  
ATOM    898  CD1 LEU C 482      92.432 100.165  91.294  1.00  0.33           C  
ATOM    899  CD2 LEU C 482      94.702  99.387  90.904  1.00  0.33           C  
ATOM    900  N   ALA C 483      90.775  95.798  93.665  1.00  0.33           N  
ATOM    901  CA  ALA C 483      90.082  94.760  94.441  1.00  0.33           C  
ATOM    902  C   ALA C 483      89.850  93.588  93.550  1.00  0.33           C  
ATOM    903  O   ALA C 483      89.902  92.440  93.954  1.00  0.33           O  
ATOM    904  CB  ALA C 483      88.647  95.161  94.862  1.00  0.33           C  
ATOM    905  N   ASP C 484      89.735  93.894  92.252  1.00  0.37           N  
ATOM    906  CA  ASP C 484      89.835  92.950  91.179  1.00  0.37           C  
ATOM    907  C   ASP C 484      91.338  92.560  91.044  1.00  0.37           C  
ATOM    908  O   ASP C 484      91.728  91.711  90.257  1.00  0.37           O  
ATOM    909  CB  ASP C 484      89.182  93.608  89.923  1.00  0.37           C  
ATOM    910  CG  ASP C 484      87.736  94.093  90.121  1.00  0.37           C  
ATOM    911  OD1 ASP C 484      86.969  93.630  91.010  1.00  0.37           O  
ATOM    912  OD2 ASP C 484      87.346  95.027  89.379  1.00  0.37           O  
ATOM    913  N   ILE C 485      92.206  93.185  91.893  1.00  0.36           N  
ATOM    914  CA  ILE C 485      93.597  92.850  92.160  1.00  0.36           C  
ATOM    915  C   ILE C 485      93.864  92.395  93.644  1.00  0.36           C  
ATOM    916  O   ILE C 485      94.593  91.446  93.925  1.00  0.36           O  
ATOM    917  CB  ILE C 485      94.465  94.086  91.870  1.00  0.36           C  
ATOM    918  CG1 ILE C 485      94.353  94.718  90.449  1.00  0.36           C  
ATOM    919  CG2 ILE C 485      95.914  93.764  92.216  1.00  0.36           C  
ATOM    920  CD1 ILE C 485      94.797  93.900  89.252  1.00  0.36           C  
ATOM    921  N   MET C 486      93.308  93.031  94.692  1.00  0.33           N  
ATOM    922  CA  MET C 486      93.545  92.734  96.103  1.00  0.33           C  
ATOM    923  C   MET C 486      92.578  91.671  96.590  1.00  0.33           C  
ATOM    924  O   MET C 486      91.446  91.639  96.148  1.00  0.33           O  
ATOM    925  CB  MET C 486      93.366  94.014  96.976  1.00  0.33           C  
ATOM    926  CG  MET C 486      93.400  93.832  98.509  1.00  0.33           C  
ATOM    927  SD  MET C 486      94.898  93.004  99.129  1.00  0.33           S  
ATOM    928  CE  MET C 486      94.125  92.484 100.688  1.00  0.33           C  
ATOM    929  N   ALA C 487      92.993  90.794  97.530  1.00  0.31           N  
ATOM    930  CA  ALA C 487      92.330  89.597  98.023  1.00  0.31           C  
ATOM    931  C   ALA C 487      90.880  89.616  98.511  1.00  0.31           C  
ATOM    932  O   ALA C 487      90.295  88.551  98.694  1.00  0.31           O  
ATOM    933  CB  ALA C 487      93.200  89.066  99.180  1.00  0.31           C  
ATOM    934  N   GLY C 488      90.250  90.780  98.754  1.00  0.34           N  
ATOM    935  CA  GLY C 488      88.952  90.820  99.417  1.00  0.34           C  
ATOM    936  C   GLY C 488      87.755  90.675  98.517  1.00  0.34           C  
ATOM    937  O   GLY C 488      86.924  91.573  98.423  1.00  0.34           O  
ATOM    938  N   LYS C 489      87.579  89.520  97.858  1.00  0.25           N  
ATOM    939  CA  LYS C 489      86.388  89.267  97.078  1.00  0.25           C  
ATOM    940  C   LYS C 489      86.232  87.756  97.009  1.00  0.25           C  
ATOM    941  O   LYS C 489      87.222  87.031  96.989  1.00  0.25           O  
ATOM    942  CB  LYS C 489      86.562  89.902  95.681  1.00  0.25           C  
ATOM    943  CG  LYS C 489      85.358  89.999  94.744  1.00  0.25           C  
ATOM    944  CD  LYS C 489      84.416  91.187  94.961  1.00  0.25           C  
ATOM    945  CE  LYS C 489      83.587  91.405  93.692  1.00  0.25           C  
ATOM    946  NZ  LYS C 489      82.655  92.533  93.860  1.00  0.25           N  
ATOM    947  N   TYR C 490      84.997  87.206  97.041  1.00  0.21           N  
ATOM    948  CA  TYR C 490      84.790  85.762  97.061  1.00  0.21           C  
ATOM    949  C   TYR C 490      85.367  85.012  95.859  1.00  0.21           C  
ATOM    950  O   TYR C 490      85.038  85.309  94.721  1.00  0.21           O  
ATOM    951  CB  TYR C 490      83.278  85.409  97.063  1.00  0.21           C  
ATOM    952  CG  TYR C 490      82.564  85.906  98.284  1.00  0.21           C  
ATOM    953  CD1 TYR C 490      82.445  85.087  99.421  1.00  0.21           C  
ATOM    954  CD2 TYR C 490      81.932  87.161  98.278  1.00  0.21           C  
ATOM    955  CE1 TYR C 490      81.690  85.509 100.524  1.00  0.21           C  
ATOM    956  CE2 TYR C 490      81.181  87.587  99.383  1.00  0.21           C  
ATOM    957  CZ  TYR C 490      81.055  86.755 100.501  1.00  0.21           C  
ATOM    958  OH  TYR C 490      80.273  87.155 101.600  1.00  0.21           O  
ATOM    959  N   GLY C 491      86.206  83.977  96.092  1.00  0.29           N  
ATOM    960  CA  GLY C 491      86.772  83.185  94.998  1.00  0.29           C  
ATOM    961  C   GLY C 491      88.123  83.715  94.594  1.00  0.29           C  
ATOM    962  O   GLY C 491      88.212  84.502  93.659  1.00  0.29           O  
ATOM    963  N   PRO C 492      89.216  83.346  95.248  1.00  0.28           N  
ATOM    964  CA  PRO C 492      90.520  83.886  94.908  1.00  0.28           C  
ATOM    965  C   PRO C 492      91.033  83.262  93.614  1.00  0.28           C  
ATOM    966  O   PRO C 492      90.460  82.261  93.183  1.00  0.28           O  
ATOM    967  CB  PRO C 492      91.337  83.475  96.151  1.00  0.28           C  
ATOM    968  CG  PRO C 492      90.787  82.100  96.533  1.00  0.28           C  
ATOM    969  CD  PRO C 492      89.300  82.231  96.198  1.00  0.28           C  
ATOM    970  N   PRO C 493      92.089  83.751  92.971  1.00  0.30           N  
ATOM    971  CA  PRO C 493      92.573  83.222  91.701  1.00  0.30           C  
ATOM    972  C   PRO C 493      93.229  81.869  91.919  1.00  0.30           C  
ATOM    973  O   PRO C 493      93.510  81.158  90.959  1.00  0.30           O  
ATOM    974  CB  PRO C 493      93.626  84.268  91.286  1.00  0.30           C  
ATOM    975  CG  PRO C 493      94.203  84.736  92.620  1.00  0.30           C  
ATOM    976  CD  PRO C 493      92.942  84.819  93.472  1.00  0.30           C  
ATOM    977  N   GLY C 494      93.495  81.525  93.196  1.00  0.24           N  
ATOM    978  CA  GLY C 494      94.269  80.384  93.639  1.00  0.24           C  
ATOM    979  C   GLY C 494      95.673  80.813  93.956  1.00  0.24           C  
ATOM    980  O   GLY C 494      95.932  81.968  94.286  1.00  0.24           O  
ATOM    981  N   GLY C 495      96.637  79.876  93.862  1.00  0.22           N  
ATOM    982  CA  GLY C 495      98.036  80.229  93.623  1.00  0.22           C  
ATOM    983  C   GLY C 495      98.240  80.756  92.219  1.00  0.22           C  
ATOM    984  O   GLY C 495      97.344  80.701  91.384  1.00  0.22           O  
ATOM    985  N   CYS C 496      99.452  81.253  91.903  1.00  0.19           N  
ATOM    986  CA  CYS C 496      99.857  81.625  90.553  1.00  0.19           C  
ATOM    987  C   CYS C 496      99.648  80.557  89.476  1.00  0.19           C  
ATOM    988  O   CYS C 496      99.467  79.373  89.758  1.00  0.19           O  
ATOM    989  CB  CYS C 496     101.336  82.108  90.537  1.00  0.19           C  
ATOM    990  SG  CYS C 496     102.518  80.846  91.139  1.00  0.19           S  
ATOM    991  N   LEU C 497      99.731  80.942  88.180  1.00  0.19           N  
ATOM    992  CA  LEU C 497      99.648  80.023  87.054  1.00  0.19           C  
ATOM    993  C   LEU C 497     100.939  79.212  86.882  1.00  0.19           C  
ATOM    994  O   LEU C 497     101.550  79.154  85.817  1.00  0.19           O  
ATOM    995  CB  LEU C 497      99.320  80.775  85.735  1.00  0.19           C  
ATOM    996  CG  LEU C 497      98.046  81.654  85.752  1.00  0.19           C  
ATOM    997  CD1 LEU C 497      97.895  82.414  84.425  1.00  0.19           C  
ATOM    998  CD2 LEU C 497      96.766  80.852  86.033  1.00  0.19           C  
ATOM    999  N   LEU C 498     101.342  78.523  87.968  1.00  0.15           N  
ATOM   1000  CA  LEU C 498     102.450  77.603  88.109  1.00  0.15           C  
ATOM   1001  C   LEU C 498     102.294  76.420  87.175  1.00  0.15           C  
ATOM   1002  O   LEU C 498     103.226  75.937  86.542  1.00  0.15           O  
ATOM   1003  CB  LEU C 498     102.429  77.095  89.575  1.00  0.15           C  
ATOM   1004  CG  LEU C 498     103.526  76.083  89.959  1.00  0.15           C  
ATOM   1005  CD1 LEU C 498     104.919  76.726  89.937  1.00  0.15           C  
ATOM   1006  CD2 LEU C 498     103.234  75.494  91.346  1.00  0.15           C  
ATOM   1007  N   ASN C 499     101.045  75.949  87.063  1.00  0.19           N  
ATOM   1008  CA  ASN C 499     100.642  74.908  86.166  1.00  0.19           C  
ATOM   1009  C   ASN C 499      99.699  75.588  85.200  1.00  0.19           C  
ATOM   1010  O   ASN C 499      98.674  76.127  85.610  1.00  0.19           O  
ATOM   1011  CB  ASN C 499      99.941  73.800  87.001  1.00  0.19           C  
ATOM   1012  CG  ASN C 499      99.383  72.625  86.204  1.00  0.19           C  
ATOM   1013  OD1 ASN C 499      98.248  72.208  86.458  1.00  0.19           O  
ATOM   1014  ND2 ASN C 499     100.177  72.055  85.274  1.00  0.19           N  
ATOM   1015  N   PHE C 500     100.039  75.596  83.896  1.00  0.18           N  
ATOM   1016  CA  PHE C 500      99.186  76.134  82.854  1.00  0.18           C  
ATOM   1017  C   PHE C 500      97.839  75.407  82.813  1.00  0.18           C  
ATOM   1018  O   PHE C 500      97.770  74.180  82.771  1.00  0.18           O  
ATOM   1019  CB  PHE C 500      99.937  76.074  81.490  1.00  0.18           C  
ATOM   1020  CG  PHE C 500      99.064  76.476  80.332  1.00  0.18           C  
ATOM   1021  CD1 PHE C 500      98.519  75.482  79.502  1.00  0.18           C  
ATOM   1022  CD2 PHE C 500      98.703  77.817  80.125  1.00  0.18           C  
ATOM   1023  CE1 PHE C 500      97.608  75.814  78.497  1.00  0.18           C  
ATOM   1024  CE2 PHE C 500      97.793  78.156  79.116  1.00  0.18           C  
ATOM   1025  CZ  PHE C 500      97.243  77.150  78.311  1.00  0.18           C  
ATOM   1026  N   ARG C 501      96.736  76.176  82.861  1.00  0.22           N  
ATOM   1027  CA  ARG C 501      95.397  75.640  82.854  1.00  0.22           C  
ATOM   1028  C   ARG C 501      94.545  76.543  81.990  1.00  0.22           C  
ATOM   1029  O   ARG C 501      94.556  77.764  82.145  1.00  0.22           O  
ATOM   1030  CB  ARG C 501      94.795  75.572  84.288  1.00  0.22           C  
ATOM   1031  CG  ARG C 501      95.535  74.568  85.199  1.00  0.22           C  
ATOM   1032  CD  ARG C 501      95.040  74.492  86.645  1.00  0.22           C  
ATOM   1033  NE  ARG C 501      95.938  73.494  87.307  1.00  0.22           N  
ATOM   1034  CZ  ARG C 501      95.946  73.168  88.603  1.00  0.22           C  
ATOM   1035  NH1 ARG C 501      96.840  72.270  89.014  1.00  0.22           N  
ATOM   1036  NH2 ARG C 501      95.107  73.710  89.477  1.00  0.22           N  
ATOM   1037  N   THR C 502      93.796  75.956  81.041  1.00  0.27           N  
ATOM   1038  CA  THR C 502      92.831  76.665  80.214  1.00  0.27           C  
ATOM   1039  C   THR C 502      91.490  76.693  80.911  1.00  0.27           C  
ATOM   1040  O   THR C 502      91.228  75.916  81.828  1.00  0.27           O  
ATOM   1041  CB  THR C 502      92.643  76.061  78.823  1.00  0.27           C  
ATOM   1042  OG1 THR C 502      92.314  74.681  78.883  1.00  0.27           O  
ATOM   1043  CG2 THR C 502      93.957  76.152  78.044  1.00  0.27           C  
ATOM   1044  N   TYR C 503      90.591  77.613  80.506  1.00  0.22           N  
ATOM   1045  CA  TYR C 503      89.300  77.720  81.143  1.00  0.22           C  
ATOM   1046  C   TYR C 503      88.218  77.909  80.081  1.00  0.22           C  
ATOM   1047  O   TYR C 503      88.303  78.894  79.351  1.00  0.22           O  
ATOM   1048  CB  TYR C 503      89.325  78.894  82.160  1.00  0.22           C  
ATOM   1049  CG  TYR C 503      88.204  78.817  83.159  1.00  0.22           C  
ATOM   1050  CD1 TYR C 503      87.912  77.616  83.831  1.00  0.22           C  
ATOM   1051  CD2 TYR C 503      87.456  79.959  83.469  1.00  0.22           C  
ATOM   1052  CE1 TYR C 503      86.823  77.538  84.708  1.00  0.22           C  
ATOM   1053  CE2 TYR C 503      86.383  79.891  84.365  1.00  0.22           C  
ATOM   1054  CZ  TYR C 503      86.044  78.671  84.954  1.00  0.22           C  
ATOM   1055  OH  TYR C 503      84.919  78.578  85.794  1.00  0.22           O  
ATOM   1056  N   PRO C 504      87.194  77.044  79.935  1.00  0.25           N  
ATOM   1057  CA  PRO C 504      86.205  77.144  78.854  1.00  0.25           C  
ATOM   1058  C   PRO C 504      85.389  78.416  78.880  1.00  0.25           C  
ATOM   1059  O   PRO C 504      84.962  78.908  77.840  1.00  0.25           O  
ATOM   1060  CB  PRO C 504      85.297  75.919  79.061  1.00  0.25           C  
ATOM   1061  CG  PRO C 504      86.214  74.880  79.705  1.00  0.25           C  
ATOM   1062  CD  PRO C 504      87.157  75.720  80.566  1.00  0.25           C  
ATOM   1063  N   ARG C 505      85.136  78.965  80.079  1.00  0.21           N  
ATOM   1064  CA  ARG C 505      84.560  80.281  80.217  1.00  0.21           C  
ATOM   1065  C   ARG C 505      85.701  81.269  80.254  1.00  0.21           C  
ATOM   1066  O   ARG C 505      86.139  81.661  81.330  1.00  0.21           O  
ATOM   1067  CB  ARG C 505      83.725  80.373  81.528  1.00  0.21           C  
ATOM   1068  CG  ARG C 505      83.065  81.747  81.796  1.00  0.21           C  
ATOM   1069  CD  ARG C 505      82.293  81.846  83.122  1.00  0.21           C  
ATOM   1070  NE  ARG C 505      83.266  81.761  84.273  1.00  0.21           N  
ATOM   1071  CZ  ARG C 505      83.727  82.810  84.974  1.00  0.21           C  
ATOM   1072  NH1 ARG C 505      84.402  82.610  86.108  1.00  0.21           N  
ATOM   1073  NH2 ARG C 505      83.518  84.059  84.574  1.00  0.21           N  
ATOM   1074  N   ILE C 506      86.210  81.697  79.079  1.00  0.24           N  
ATOM   1075  CA  ILE C 506      87.259  82.701  78.955  1.00  0.24           C  
ATOM   1076  C   ILE C 506      86.804  84.020  79.605  1.00  0.24           C  
ATOM   1077  O   ILE C 506      85.850  84.638  79.129  1.00  0.24           O  
ATOM   1078  CB  ILE C 506      87.727  82.843  77.500  1.00  0.24           C  
ATOM   1079  CG1 ILE C 506      89.083  83.564  77.344  1.00  0.24           C  
ATOM   1080  CG2 ILE C 506      86.666  83.499  76.592  1.00  0.24           C  
ATOM   1081  CD1 ILE C 506      90.274  82.634  77.585  1.00  0.24           C  
ATOM   1082  N   PRO C 507      87.341  84.500  80.728  1.00  0.21           N  
ATOM   1083  CA  PRO C 507      86.553  85.426  81.539  1.00  0.21           C  
ATOM   1084  C   PRO C 507      87.087  86.813  81.302  1.00  0.21           C  
ATOM   1085  O   PRO C 507      86.449  87.776  81.713  1.00  0.21           O  
ATOM   1086  CB  PRO C 507      86.787  84.928  82.969  1.00  0.21           C  
ATOM   1087  CG  PRO C 507      88.213  84.382  82.943  1.00  0.21           C  
ATOM   1088  CD  PRO C 507      88.374  83.821  81.526  1.00  0.21           C  
ATOM   1089  N   PHE C 508      88.259  86.905  80.656  1.00  0.20           N  
ATOM   1090  CA  PHE C 508      88.782  88.098  80.047  1.00  0.20           C  
ATOM   1091  C   PHE C 508      89.954  87.623  79.200  1.00  0.20           C  
ATOM   1092  O   PHE C 508      89.773  86.930  78.205  1.00  0.20           O  
ATOM   1093  CB  PHE C 508      89.159  89.220  81.064  1.00  0.20           C  
ATOM   1094  CG  PHE C 508      89.281  90.544  80.352  1.00  0.20           C  
ATOM   1095  CD1 PHE C 508      90.525  91.176  80.193  1.00  0.20           C  
ATOM   1096  CD2 PHE C 508      88.135  91.150  79.804  1.00  0.20           C  
ATOM   1097  CE1 PHE C 508      90.627  92.384  79.491  1.00  0.20           C  
ATOM   1098  CE2 PHE C 508      88.235  92.354  79.094  1.00  0.20           C  
ATOM   1099  CZ  PHE C 508      89.481  92.971  78.939  1.00  0.20           C  
ATOM   1100  N   TYR C 509      91.195  87.951  79.598  1.00  0.17           N  
ATOM   1101  CA  TYR C 509      92.407  87.469  78.962  1.00  0.17           C  
ATOM   1102  C   TYR C 509      92.909  86.189  79.638  1.00  0.17           C  
ATOM   1103  O   TYR C 509      93.092  85.152  79.006  1.00  0.17           O  
ATOM   1104  CB  TYR C 509      93.443  88.626  79.041  1.00  0.17           C  
ATOM   1105  CG  TYR C 509      94.757  88.308  78.384  1.00  0.17           C  
ATOM   1106  CD1 TYR C 509      95.937  88.303  79.145  1.00  0.17           C  
ATOM   1107  CD2 TYR C 509      94.834  88.042  77.006  1.00  0.17           C  
ATOM   1108  CE1 TYR C 509      97.172  88.015  78.550  1.00  0.17           C  
ATOM   1109  CE2 TYR C 509      96.071  87.761  76.405  1.00  0.17           C  
ATOM   1110  CZ  TYR C 509      97.238  87.749  77.180  1.00  0.17           C  
ATOM   1111  OH  TYR C 509      98.485  87.484  76.581  1.00  0.17           O  
ATOM   1112  N   GLU C 510      93.097  86.225  80.970  1.00  0.30           N  
ATOM   1113  CA  GLU C 510      93.530  85.096  81.770  1.00  0.30           C  
ATOM   1114  C   GLU C 510      92.354  84.574  82.567  1.00  0.30           C  
ATOM   1115  O   GLU C 510      91.302  85.204  82.612  1.00  0.30           O  
ATOM   1116  CB  GLU C 510      94.679  85.497  82.720  1.00  0.30           C  
ATOM   1117  CG  GLU C 510      95.978  85.836  81.955  1.00  0.30           C  
ATOM   1118  CD  GLU C 510      97.133  86.195  82.885  1.00  0.30           C  
ATOM   1119  OE1 GLU C 510      97.112  85.738  84.055  1.00  0.30           O  
ATOM   1120  OE2 GLU C 510      98.053  86.907  82.408  1.00  0.30           O  
ATOM   1121  N   GLN C 511      92.478  83.403  83.239  1.00  0.24           N  
ATOM   1122  CA  GLN C 511      91.405  82.807  84.035  1.00  0.24           C  
ATOM   1123  C   GLN C 511      91.232  83.460  85.407  1.00  0.24           C  
ATOM   1124  O   GLN C 511      90.908  82.830  86.409  1.00  0.24           O  
ATOM   1125  CB  GLN C 511      91.556  81.274  84.186  1.00  0.24           C  
ATOM   1126  CG  GLN C 511      92.824  80.798  84.934  1.00  0.24           C  
ATOM   1127  CD  GLN C 511      92.742  79.293  85.184  1.00  0.24           C  
ATOM   1128  OE1 GLN C 511      91.865  78.587  84.691  1.00  0.24           O  
ATOM   1129  NE2 GLN C 511      93.679  78.764  86.002  1.00  0.24           N  
ATOM   1130  N   VAL C 512      91.427  84.781  85.452  1.00  0.26           N  
ATOM   1131  CA  VAL C 512      91.448  85.599  86.634  1.00  0.26           C  
ATOM   1132  C   VAL C 512      90.146  86.364  86.627  1.00  0.26           C  
ATOM   1133  O   VAL C 512      89.701  86.887  85.605  1.00  0.26           O  
ATOM   1134  CB  VAL C 512      92.653  86.528  86.617  1.00  0.26           C  
ATOM   1135  CG1 VAL C 512      92.702  87.404  87.876  1.00  0.26           C  
ATOM   1136  CG2 VAL C 512      93.938  85.678  86.521  1.00  0.26           C  
ATOM   1137  N   HIS C 513      89.453  86.373  87.766  1.00  0.25           N  
ATOM   1138  CA  HIS C 513      88.149  86.958  87.927  1.00  0.25           C  
ATOM   1139  C   HIS C 513      88.119  87.255  89.399  1.00  0.25           C  
ATOM   1140  O   HIS C 513      88.915  86.662  90.127  1.00  0.25           O  
ATOM   1141  CB  HIS C 513      87.000  86.001  87.497  1.00  0.25           C  
ATOM   1142  CG  HIS C 513      87.049  84.656  88.163  1.00  0.25           C  
ATOM   1143  ND1 HIS C 513      86.423  84.522  89.376  1.00  0.25           N  
ATOM   1144  CD2 HIS C 513      87.808  83.560  87.908  1.00  0.25           C  
ATOM   1145  CE1 HIS C 513      86.833  83.374  89.866  1.00  0.25           C  
ATOM   1146  NE2 HIS C 513      87.670  82.740  89.009  1.00  0.25           N  
ATOM   1147  N   ASP C 514      87.272  88.208  89.849  1.00  0.27           N  
ATOM   1148  CA  ASP C 514      87.348  88.781  91.179  1.00  0.27           C  
ATOM   1149  C   ASP C 514      88.794  89.131  91.615  1.00  0.27           C  
ATOM   1150  O   ASP C 514      89.527  89.745  90.847  1.00  0.27           O  
ATOM   1151  CB  ASP C 514      86.463  87.926  92.124  1.00  0.27           C  
ATOM   1152  CG  ASP C 514      84.993  88.139  91.753  1.00  0.27           C  
ATOM   1153  OD1 ASP C 514      84.541  89.318  91.807  1.00  0.27           O  
ATOM   1154  OD2 ASP C 514      84.291  87.164  91.393  1.00  0.27           O  
ATOM   1155  N   SER C 515      89.241  88.818  92.841  1.00  0.29           N  
ATOM   1156  CA  SER C 515      90.556  89.228  93.342  1.00  0.29           C  
ATOM   1157  C   SER C 515      91.791  88.547  92.777  1.00  0.29           C  
ATOM   1158  O   SER C 515      91.699  87.546  92.082  1.00  0.29           O  
ATOM   1159  CB  SER C 515      90.634  88.997  94.851  1.00  0.29           C  
ATOM   1160  OG  SER C 515      89.670  89.807  95.497  1.00  0.29           O  
ATOM   1161  N   GLU C 516      93.015  89.057  93.113  1.00  0.31           N  
ATOM   1162  CA  GLU C 516      94.278  88.412  92.761  1.00  0.31           C  
ATOM   1163  C   GLU C 516      95.284  88.124  93.912  1.00  0.31           C  
ATOM   1164  O   GLU C 516      96.390  87.665  93.633  1.00  0.31           O  
ATOM   1165  CB  GLU C 516      95.018  89.201  91.664  1.00  0.31           C  
ATOM   1166  CG  GLU C 516      94.289  89.218  90.310  1.00  0.31           C  
ATOM   1167  CD  GLU C 516      95.175  89.818  89.230  1.00  0.31           C  
ATOM   1168  OE1 GLU C 516      95.734  89.043  88.412  1.00  0.31           O  
ATOM   1169  OE2 GLU C 516      95.344  91.063  89.232  1.00  0.31           O  
ATOM   1170  N   PRO C 517      94.960  88.274  95.213  1.00  0.32           N  
ATOM   1171  CA  PRO C 517      95.948  88.539  96.279  1.00  0.32           C  
ATOM   1172  C   PRO C 517      97.262  89.218  95.984  1.00  0.32           C  
ATOM   1173  O   PRO C 517      98.308  88.723  96.397  1.00  0.32           O  
ATOM   1174  CB  PRO C 517      96.204  87.166  96.890  1.00  0.32           C  
ATOM   1175  CG  PRO C 517      94.793  86.613  96.976  1.00  0.32           C  
ATOM   1176  CD  PRO C 517      94.142  87.153  95.695  1.00  0.32           C  
ATOM   1177  N   PHE C 518      97.249  90.389  95.351  1.00  0.32           N  
ATOM   1178  CA  PHE C 518      98.495  91.023  94.999  1.00  0.32           C  
ATOM   1179  C   PHE C 518      98.942  91.982  96.077  1.00  0.32           C  
ATOM   1180  O   PHE C 518      98.218  92.910  96.439  1.00  0.32           O  
ATOM   1181  CB  PHE C 518      98.335  91.766  93.652  1.00  0.32           C  
ATOM   1182  CG  PHE C 518      98.364  90.869  92.422  1.00  0.32           C  
ATOM   1183  CD1 PHE C 518      98.617  89.480  92.462  1.00  0.32           C  
ATOM   1184  CD2 PHE C 518      98.188  91.461  91.155  1.00  0.32           C  
ATOM   1185  CE1 PHE C 518      98.662  88.717  91.289  1.00  0.32           C  
ATOM   1186  CE2 PHE C 518      98.222  90.701  89.984  1.00  0.32           C  
ATOM   1187  CZ  PHE C 518      98.448  89.325  90.051  1.00  0.32           C  
ATOM   1188  N   HIS C 519     100.180  91.770  96.596  1.00  0.36           N  
ATOM   1189  CA  HIS C 519     100.994  92.720  97.346  1.00  0.36           C  
ATOM   1190  C   HIS C 519     100.799  94.177  96.967  1.00  0.36           C  
ATOM   1191  O   HIS C 519     100.618  94.506  95.802  1.00  0.36           O  
ATOM   1192  CB  HIS C 519     102.499  92.405  97.209  1.00  0.36           C  
ATOM   1193  CG  HIS C 519     102.936  91.219  98.001  1.00  0.36           C  
ATOM   1194  ND1 HIS C 519     102.697  89.950  97.522  1.00  0.36           N  
ATOM   1195  CD2 HIS C 519     103.591  91.166  99.191  1.00  0.36           C  
ATOM   1196  CE1 HIS C 519     103.216  89.143  98.426  1.00  0.36           C  
ATOM   1197  NE2 HIS C 519     103.770  89.827  99.459  1.00  0.36           N  
ATOM   1198  N   THR C 520     100.791  95.082  97.958  1.00  0.36           N  
ATOM   1199  CA  THR C 520     100.316  96.443  97.761  1.00  0.36           C  
ATOM   1200  C   THR C 520     101.444  97.432  97.588  1.00  0.36           C  
ATOM   1201  O   THR C 520     102.263  97.254  96.701  1.00  0.36           O  
ATOM   1202  CB  THR C 520      99.335  96.834  98.835  1.00  0.36           C  
ATOM   1203  OG1 THR C 520      99.844  96.608 100.142  1.00  0.36           O  
ATOM   1204  CG2 THR C 520      98.119  95.915  98.655  1.00  0.36           C  
ATOM   1205  N   ASP C 521     101.539  98.529  98.368  1.00  0.32           N  
ATOM   1206  CA  ASP C 521     102.651  99.459  98.250  1.00  0.32           C  
ATOM   1207  C   ASP C 521     103.968  98.801  98.655  1.00  0.32           C  
ATOM   1208  O   ASP C 521     104.044  98.121  99.680  1.00  0.32           O  
ATOM   1209  CB  ASP C 521     102.367 100.740  99.073  1.00  0.32           C  
ATOM   1210  CG  ASP C 521     103.311 101.872  98.690  1.00  0.32           C  
ATOM   1211  OD1 ASP C 521     104.545 101.690  98.858  1.00  0.32           O  
ATOM   1212  OD2 ASP C 521     102.811 102.915  98.201  1.00  0.32           O  
ATOM   1213  N   THR C 522     105.027  98.964  97.826  1.00  0.35           N  
ATOM   1214  CA  THR C 522     106.399  98.517  98.081  1.00  0.35           C  
ATOM   1215  C   THR C 522     106.604  97.003  98.096  1.00  0.35           C  
ATOM   1216  O   THR C 522     107.688  96.495  97.809  1.00  0.35           O  
ATOM   1217  CB  THR C 522     106.954  99.192  99.332  1.00  0.35           C  
ATOM   1218  OG1 THR C 522     106.994 100.598  99.118  1.00  0.35           O  
ATOM   1219  CG2 THR C 522     108.389  98.750  99.660  1.00  0.35           C  
ATOM   1220  N   GLY C 523     105.548  96.220  98.387  1.00  0.46           N  
ATOM   1221  CA  GLY C 523     105.510  94.766  98.393  1.00  0.46           C  
ATOM   1222  C   GLY C 523     106.000  94.049  97.155  1.00  0.46           C  
ATOM   1223  O   GLY C 523     106.106  94.599  96.062  1.00  0.46           O  
ATOM   1224  N   ARG C 524     106.297  92.747  97.311  1.00  0.31           N  
ATOM   1225  CA  ARG C 524     107.011  91.982  96.313  1.00  0.31           C  
ATOM   1226  C   ARG C 524     106.236  90.734  95.937  1.00  0.31           C  
ATOM   1227  O   ARG C 524     105.985  89.867  96.773  1.00  0.31           O  
ATOM   1228  CB  ARG C 524     108.396  91.613  96.888  1.00  0.31           C  
ATOM   1229  CG  ARG C 524     109.419  91.122  95.852  1.00  0.31           C  
ATOM   1230  CD  ARG C 524     110.767  90.830  96.506  1.00  0.31           C  
ATOM   1231  NE  ARG C 524     111.724  90.436  95.427  1.00  0.31           N  
ATOM   1232  CZ  ARG C 524     113.003  90.113  95.654  1.00  0.31           C  
ATOM   1233  NH1 ARG C 524     113.508  90.120  96.885  1.00  0.31           N  
ATOM   1234  NH2 ARG C 524     113.789  89.770  94.637  1.00  0.31           N  
ATOM   1235  N   MET C 525     105.829  90.622  94.661  1.00  0.36           N  
ATOM   1236  CA  MET C 525     104.880  89.620  94.212  1.00  0.36           C  
ATOM   1237  C   MET C 525     105.565  88.422  93.594  1.00  0.36           C  
ATOM   1238  O   MET C 525     106.282  88.521  92.604  1.00  0.36           O  
ATOM   1239  CB  MET C 525     103.941  90.237  93.159  1.00  0.36           C  
ATOM   1240  CG  MET C 525     102.795  89.351  92.640  1.00  0.36           C  
ATOM   1241  SD  MET C 525     101.921  90.092  91.231  1.00  0.36           S  
ATOM   1242  CE  MET C 525     101.456  91.615  92.083  1.00  0.36           C  
ATOM   1243  N   HIS C 526     105.332  87.230  94.161  1.00  0.26           N  
ATOM   1244  CA  HIS C 526     105.939  86.008  93.671  1.00  0.26           C  
ATOM   1245  C   HIS C 526     105.005  85.255  92.738  1.00  0.26           C  
ATOM   1246  O   HIS C 526     104.022  84.663  93.178  1.00  0.26           O  
ATOM   1247  CB  HIS C 526     106.279  85.082  94.855  1.00  0.26           C  
ATOM   1248  CG  HIS C 526     107.290  85.687  95.776  1.00  0.26           C  
ATOM   1249  ND1 HIS C 526     108.631  85.566  95.474  1.00  0.26           N  
ATOM   1250  CD2 HIS C 526     107.128  86.378  96.935  1.00  0.26           C  
ATOM   1251  CE1 HIS C 526     109.260  86.179  96.453  1.00  0.26           C  
ATOM   1252  NE2 HIS C 526     108.399  86.691  97.366  1.00  0.26           N  
ATOM   1253  N   ALA C 527     105.290  85.233  91.419  1.00  0.30           N  
ATOM   1254  CA  ALA C 527     104.457  84.495  90.488  1.00  0.30           C  
ATOM   1255  C   ALA C 527     105.243  83.883  89.336  1.00  0.30           C  
ATOM   1256  O   ALA C 527     105.436  84.478  88.280  1.00  0.30           O  
ATOM   1257  CB  ALA C 527     103.329  85.388  89.937  1.00  0.30           C  
ATOM   1258  N   TYR C 528     105.715  82.633  89.514  1.00  0.16           N  
ATOM   1259  CA  TYR C 528     106.354  81.865  88.457  1.00  0.16           C  
ATOM   1260  C   TYR C 528     105.422  81.475  87.315  1.00  0.16           C  
ATOM   1261  O   TYR C 528     104.244  81.190  87.519  1.00  0.16           O  
ATOM   1262  CB  TYR C 528     107.025  80.575  88.995  1.00  0.16           C  
ATOM   1263  CG  TYR C 528     108.073  80.936  90.006  1.00  0.16           C  
ATOM   1264  CD1 TYR C 528     109.335  81.388  89.584  1.00  0.16           C  
ATOM   1265  CD2 TYR C 528     107.804  80.849  91.383  1.00  0.16           C  
ATOM   1266  CE1 TYR C 528     110.312  81.746  90.522  1.00  0.16           C  
ATOM   1267  CE2 TYR C 528     108.777  81.217  92.323  1.00  0.16           C  
ATOM   1268  CZ  TYR C 528     110.031  81.664  91.889  1.00  0.16           C  
ATOM   1269  OH  TYR C 528     111.019  82.037  92.822  1.00  0.16           O  
ATOM   1270  N   ALA C 529     105.965  81.433  86.082  1.00  0.18           N  
ATOM   1271  CA  ALA C 529     105.270  80.934  84.919  1.00  0.18           C  
ATOM   1272  C   ALA C 529     106.232  80.099  84.089  1.00  0.18           C  
ATOM   1273  O   ALA C 529     107.266  80.600  83.653  1.00  0.18           O  
ATOM   1274  CB  ALA C 529     104.768  82.111  84.054  1.00  0.18           C  
ATOM   1275  N   ASP C 530     105.908  78.815  83.839  1.00  0.19           N  
ATOM   1276  CA  ASP C 530     106.684  77.954  82.965  1.00  0.19           C  
ATOM   1277  C   ASP C 530     105.919  77.750  81.660  1.00  0.19           C  
ATOM   1278  O   ASP C 530     105.252  76.743  81.419  1.00  0.19           O  
ATOM   1279  CB  ASP C 530     107.049  76.621  83.664  1.00  0.19           C  
ATOM   1280  CG  ASP C 530     108.160  75.889  82.919  1.00  0.19           C  
ATOM   1281  OD1 ASP C 530     108.615  76.404  81.864  1.00  0.19           O  
ATOM   1282  OD2 ASP C 530     108.573  74.814  83.420  1.00  0.19           O  
ATOM   1283  N   VAL C 531     105.964  78.770  80.786  1.00  0.20           N  
ATOM   1284  CA  VAL C 531     105.413  78.661  79.449  1.00  0.20           C  
ATOM   1285  C   VAL C 531     106.169  79.585  78.494  1.00  0.20           C  
ATOM   1286  O   VAL C 531     106.025  80.807  78.546  1.00  0.20           O  
ATOM   1287  CB  VAL C 531     103.890  78.856  79.403  1.00  0.20           C  
ATOM   1288  CG1 VAL C 531     103.425  80.244  79.891  1.00  0.20           C  
ATOM   1289  CG2 VAL C 531     103.360  78.551  77.987  1.00  0.20           C  
ATOM   1290  N   PRO C 532     106.999  79.053  77.592  1.00  0.20           N  
ATOM   1291  CA  PRO C 532     107.638  79.931  76.612  1.00  0.20           C  
ATOM   1292  C   PRO C 532     107.257  79.533  75.194  1.00  0.20           C  
ATOM   1293  O   PRO C 532     106.957  80.414  74.382  1.00  0.20           O  
ATOM   1294  CB  PRO C 532     109.133  79.739  76.908  1.00  0.20           C  
ATOM   1295  CG  PRO C 532     109.267  78.285  77.390  1.00  0.20           C  
ATOM   1296  CD  PRO C 532     107.903  77.956  78.005  1.00  0.20           C  
ATOM   1297  N   GLU C 533     107.261  78.224  74.876  1.00  0.20           N  
ATOM   1298  CA  GLU C 533     107.309  77.745  73.515  1.00  0.20           C  
ATOM   1299  C   GLU C 533     106.741  76.340  73.360  1.00  0.20           C  
ATOM   1300  O   GLU C 533     106.832  75.726  72.299  1.00  0.20           O  
ATOM   1301  CB  GLU C 533     108.775  77.759  73.066  1.00  0.20           C  
ATOM   1302  CG  GLU C 533     109.703  76.636  73.608  1.00  0.20           C  
ATOM   1303  CD  GLU C 533     110.991  77.156  74.248  1.00  0.20           C  
ATOM   1304  OE1 GLU C 533     111.835  76.295  74.601  1.00  0.20           O  
ATOM   1305  OE2 GLU C 533     111.131  78.395  74.411  1.00  0.20           O  
ATOM   1306  N   ALA C 534     106.106  75.845  74.442  1.00  0.18           N  
ATOM   1307  CA  ALA C 534     105.483  74.542  74.605  1.00  0.18           C  
ATOM   1308  C   ALA C 534     104.364  74.128  73.622  1.00  0.18           C  
ATOM   1309  O   ALA C 534     104.207  74.655  72.528  1.00  0.18           O  
ATOM   1310  CB  ALA C 534     105.006  74.411  76.070  1.00  0.18           C  
ATOM   1311  N   ILE C 535     103.566  73.098  73.993  1.00  0.13           N  
ATOM   1312  CA  ILE C 535     102.490  72.552  73.163  1.00  0.13           C  
ATOM   1313  C   ILE C 535     101.256  73.453  73.101  1.00  0.13           C  
ATOM   1314  O   ILE C 535     100.801  73.852  72.031  1.00  0.13           O  
ATOM   1315  CB  ILE C 535     102.038  71.190  73.713  1.00  0.13           C  
ATOM   1316  CG1 ILE C 535     103.204  70.172  73.788  1.00  0.13           C  
ATOM   1317  CG2 ILE C 535     100.856  70.617  72.888  1.00  0.13           C  
ATOM   1318  CD1 ILE C 535     102.900  68.986  74.717  1.00  0.13           C  
ATOM   1319  N   GLU C 536     100.695  73.823  74.275  1.00  0.19           N  
ATOM   1320  CA  GLU C 536      99.552  74.708  74.362  1.00  0.19           C  
ATOM   1321  C   GLU C 536     100.058  76.014  74.947  1.00  0.19           C  
ATOM   1322  O   GLU C 536     100.695  76.054  75.996  1.00  0.19           O  
ATOM   1323  CB  GLU C 536      98.362  74.190  75.233  1.00  0.19           C  
ATOM   1324  CG  GLU C 536      97.486  73.057  74.614  1.00  0.19           C  
ATOM   1325  CD  GLU C 536      96.055  72.975  75.179  1.00  0.19           C  
ATOM   1326  OE1 GLU C 536      95.383  71.925  74.998  1.00  0.19           O  
ATOM   1327  OE2 GLU C 536      95.568  74.005  75.723  1.00  0.19           O  
ATOM   1328  N   TYR C 537      99.794  77.130  74.245  1.00  0.17           N  
ATOM   1329  CA  TYR C 537     100.326  78.435  74.595  1.00  0.17           C  
ATOM   1330  C   TYR C 537      99.281  79.318  75.260  1.00  0.17           C  
ATOM   1331  O   TYR C 537      99.529  80.485  75.544  1.00  0.17           O  
ATOM   1332  CB  TYR C 537     100.747  79.193  73.312  1.00  0.17           C  
ATOM   1333  CG  TYR C 537     101.707  78.422  72.448  1.00  0.17           C  
ATOM   1334  CD1 TYR C 537     103.074  78.357  72.749  1.00  0.17           C  
ATOM   1335  CD2 TYR C 537     101.245  77.809  71.269  1.00  0.17           C  
ATOM   1336  CE1 TYR C 537     103.946  77.692  71.879  1.00  0.17           C  
ATOM   1337  CE2 TYR C 537     102.118  77.098  70.434  1.00  0.17           C  
ATOM   1338  CZ  TYR C 537     103.475  77.039  70.740  1.00  0.17           C  
ATOM   1339  OH  TYR C 537     104.374  76.274  69.967  1.00  0.17           O  
ATOM   1340  N   GLY C 538      98.061  78.794  75.495  1.00  0.23           N  
ATOM   1341  CA  GLY C 538      96.900  79.642  75.755  1.00  0.23           C  
ATOM   1342  C   GLY C 538      96.140  79.947  74.493  1.00  0.23           C  
ATOM   1343  O   GLY C 538      96.671  79.935  73.387  1.00  0.23           O  
ATOM   1344  N   GLU C 539      94.826  80.185  74.618  1.00  0.22           N  
ATOM   1345  CA  GLU C 539      93.984  80.583  73.509  1.00  0.22           C  
ATOM   1346  C   GLU C 539      94.186  82.030  73.126  1.00  0.22           C  
ATOM   1347  O   GLU C 539      94.305  82.907  73.975  1.00  0.22           O  
ATOM   1348  CB  GLU C 539      92.507  80.292  73.843  1.00  0.22           C  
ATOM   1349  CG  GLU C 539      92.326  78.763  73.904  1.00  0.22           C  
ATOM   1350  CD  GLU C 539      91.026  78.229  74.483  1.00  0.22           C  
ATOM   1351  OE1 GLU C 539      90.120  79.010  74.836  1.00  0.22           O  
ATOM   1352  OE2 GLU C 539      91.008  76.969  74.573  1.00  0.22           O  
ATOM   1353  N   ASN C 540      94.223  82.318  71.810  1.00  0.23           N  
ATOM   1354  CA  ASN C 540      94.338  83.674  71.315  1.00  0.23           C  
ATOM   1355  C   ASN C 540      92.936  84.266  71.210  1.00  0.23           C  
ATOM   1356  O   ASN C 540      92.394  84.462  70.125  1.00  0.23           O  
ATOM   1357  CB  ASN C 540      95.125  83.704  69.969  1.00  0.23           C  
ATOM   1358  CG  ASN C 540      95.662  85.105  69.687  1.00  0.23           C  
ATOM   1359  OD1 ASN C 540      95.551  86.006  70.520  1.00  0.23           O  
ATOM   1360  ND2 ASN C 540      96.298  85.309  68.513  1.00  0.23           N  
ATOM   1361  N   PHE C 541      92.294  84.517  72.370  1.00  0.17           N  
ATOM   1362  CA  PHE C 541      90.981  85.119  72.430  1.00  0.17           C  
ATOM   1363  C   PHE C 541      91.149  86.540  72.917  1.00  0.17           C  
ATOM   1364  O   PHE C 541      91.749  86.822  73.951  1.00  0.17           O  
ATOM   1365  CB  PHE C 541      89.970  84.350  73.334  1.00  0.17           C  
ATOM   1366  CG  PHE C 541      88.622  85.046  73.331  1.00  0.17           C  
ATOM   1367  CD1 PHE C 541      88.266  85.909  74.384  1.00  0.17           C  
ATOM   1368  CD2 PHE C 541      87.773  84.954  72.215  1.00  0.17           C  
ATOM   1369  CE1 PHE C 541      87.091  86.669  74.322  1.00  0.17           C  
ATOM   1370  CE2 PHE C 541      86.598  85.717  72.147  1.00  0.17           C  
ATOM   1371  CZ  PHE C 541      86.258  86.575  73.200  1.00  0.17           C  
ATOM   1372  N   ILE C 542      90.585  87.476  72.148  1.00  0.15           N  
ATOM   1373  CA  ILE C 542      90.579  88.877  72.467  1.00  0.15           C  
ATOM   1374  C   ILE C 542      89.158  89.281  72.158  1.00  0.15           C  
ATOM   1375  O   ILE C 542      88.657  88.901  71.106  1.00  0.15           O  
ATOM   1376  CB  ILE C 542      91.538  89.673  71.587  1.00  0.15           C  
ATOM   1377  CG1 ILE C 542      92.953  89.033  71.544  1.00  0.15           C  
ATOM   1378  CG2 ILE C 542      91.593  91.118  72.110  1.00  0.15           C  
ATOM   1379  CD1 ILE C 542      93.884  89.588  70.462  1.00  0.15           C  
ATOM   1380  N   VAL C 543      88.480  90.031  73.064  1.00  0.13           N  
ATOM   1381  CA  VAL C 543      87.069  90.440  73.047  1.00  0.13           C  
ATOM   1382  C   VAL C 543      86.420  90.580  71.666  1.00  0.13           C  
ATOM   1383  O   VAL C 543      85.411  89.956  71.363  1.00  0.13           O  
ATOM   1384  CB  VAL C 543      86.911  91.767  73.802  1.00  0.13           C  
ATOM   1385  CG1 VAL C 543      85.421  92.063  74.077  1.00  0.13           C  
ATOM   1386  CG2 VAL C 543      87.699  91.737  75.130  1.00  0.13           C  
ATOM   1387  N   HIS C 544      87.046  91.375  70.778  1.00  0.23           N  
ATOM   1388  CA  HIS C 544      86.767  91.361  69.349  1.00  0.23           C  
ATOM   1389  C   HIS C 544      88.077  91.249  68.603  1.00  0.23           C  
ATOM   1390  O   HIS C 544      88.260  90.380  67.754  1.00  0.23           O  
ATOM   1391  CB  HIS C 544      86.042  92.657  68.925  1.00  0.23           C  
ATOM   1392  CG  HIS C 544      85.921  92.969  67.463  1.00  0.23           C  
ATOM   1393  ND1 HIS C 544      85.079  92.234  66.658  1.00  0.23           N  
ATOM   1394  CD2 HIS C 544      86.441  94.014  66.769  1.00  0.23           C  
ATOM   1395  CE1 HIS C 544      85.097  92.842  65.491  1.00  0.23           C  
ATOM   1396  NE2 HIS C 544      85.907  93.928  65.502  1.00  0.23           N  
ATOM   1397  N   ARG C 545      89.046  92.135  68.928  1.00  0.14           N  
ATOM   1398  CA  ARG C 545      90.274  92.271  68.169  1.00  0.14           C  
ATOM   1399  C   ARG C 545      91.131  93.386  68.750  1.00  0.14           C  
ATOM   1400  O   ARG C 545      90.712  94.537  68.798  1.00  0.14           O  
ATOM   1401  CB  ARG C 545      89.981  92.671  66.696  1.00  0.14           C  
ATOM   1402  CG  ARG C 545      91.185  92.557  65.743  1.00  0.14           C  
ATOM   1403  CD  ARG C 545      90.838  92.913  64.297  1.00  0.14           C  
ATOM   1404  NE  ARG C 545      89.843  91.901  63.818  1.00  0.14           N  
ATOM   1405  CZ  ARG C 545      89.354  91.905  62.576  1.00  0.14           C  
ATOM   1406  NH1 ARG C 545      88.609  90.908  62.111  1.00  0.14           N  
ATOM   1407  NH2 ARG C 545      89.575  92.914  61.743  1.00  0.14           N  
ATOM   1408  N   GLU C 546      92.349  93.061  69.224  1.00  0.19           N  
ATOM   1409  CA  GLU C 546      93.343  94.029  69.669  1.00  0.19           C  
ATOM   1410  C   GLU C 546      94.154  94.532  68.489  1.00  0.19           C  
ATOM   1411  O   GLU C 546      94.300  95.724  68.235  1.00  0.19           O  
ATOM   1412  CB  GLU C 546      94.273  93.299  70.658  1.00  0.19           C  
ATOM   1413  CG  GLU C 546      95.321  94.142  71.408  1.00  0.19           C  
ATOM   1414  CD  GLU C 546      95.987  93.312  72.510  1.00  0.19           C  
ATOM   1415  OE1 GLU C 546      95.636  92.111  72.654  1.00  0.19           O  
ATOM   1416  OE2 GLU C 546      96.840  93.891  73.227  1.00  0.19           O  
ATOM   1417  N   GLY C 547      94.635  93.574  67.678  1.00  0.20           N  
ATOM   1418  CA  GLY C 547      95.257  93.802  66.394  1.00  0.20           C  
ATOM   1419  C   GLY C 547      95.110  92.522  65.620  1.00  0.20           C  
ATOM   1420  O   GLY C 547      94.606  91.549  66.183  1.00  0.20           O  
ATOM   1421  N   PRO C 548      95.505  92.436  64.363  1.00  0.19           N  
ATOM   1422  CA  PRO C 548      95.691  91.167  63.687  1.00  0.19           C  
ATOM   1423  C   PRO C 548      97.130  90.710  63.794  1.00  0.19           C  
ATOM   1424  O   PRO C 548      98.022  91.468  64.170  1.00  0.19           O  
ATOM   1425  CB  PRO C 548      95.359  91.490  62.222  1.00  0.19           C  
ATOM   1426  CG  PRO C 548      95.470  93.018  62.089  1.00  0.19           C  
ATOM   1427  CD  PRO C 548      95.798  93.561  63.484  1.00  0.19           C  
ATOM   1428  N   GLU C 549      97.359  89.433  63.470  1.00  0.23           N  
ATOM   1429  CA  GLU C 549      98.663  88.840  63.303  1.00  0.23           C  
ATOM   1430  C   GLU C 549      99.355  89.356  62.046  1.00  0.23           C  
ATOM   1431  O   GLU C 549      98.717  89.728  61.062  1.00  0.23           O  
ATOM   1432  CB  GLU C 549      98.502  87.305  63.323  1.00  0.23           C  
ATOM   1433  CG  GLU C 549      97.877  86.832  64.667  1.00  0.23           C  
ATOM   1434  CD  GLU C 549      97.482  85.358  64.711  1.00  0.23           C  
ATOM   1435  OE1 GLU C 549      97.506  84.697  63.649  1.00  0.23           O  
ATOM   1436  OE2 GLU C 549      97.111  84.908  65.831  1.00  0.23           O  
ATOM   1437  N   ALA C 550     100.698  89.444  62.063  1.00  0.28           N  
ATOM   1438  CA  ALA C 550     101.455  90.052  60.994  1.00  0.28           C  
ATOM   1439  C   ALA C 550     101.516  89.221  59.722  1.00  0.28           C  
ATOM   1440  O   ALA C 550     102.085  88.133  59.673  1.00  0.28           O  
ATOM   1441  CB  ALA C 550     102.888  90.332  61.473  1.00  0.28           C  
ATOM   1442  N   THR C 551     100.950  89.756  58.626  1.00  0.18           N  
ATOM   1443  CA  THR C 551     100.989  89.132  57.304  1.00  0.18           C  
ATOM   1444  C   THR C 551     101.747  90.017  56.314  1.00  0.18           C  
ATOM   1445  O   THR C 551     101.147  90.519  55.365  1.00  0.18           O  
ATOM   1446  CB  THR C 551      99.614  88.766  56.775  1.00  0.18           C  
ATOM   1447  OG1 THR C 551      98.709  89.860  56.839  1.00  0.18           O  
ATOM   1448  CG2 THR C 551      99.031  87.654  57.661  1.00  0.18           C  
ATOM   1449  N   PRO C 552     103.034  90.340  56.630  1.00  0.18           N  
ATOM   1450  CA  PRO C 552     103.885  91.255  55.860  1.00  0.18           C  
ATOM   1451  C   PRO C 552     103.275  92.432  55.043  1.00  0.18           C  
ATOM   1452  O   PRO C 552     102.780  93.370  55.550  1.00  0.18           O  
ATOM   1453  CB  PRO C 552     104.666  90.246  55.026  1.00  0.18           C  
ATOM   1454  CG  PRO C 552     104.802  89.015  55.929  1.00  0.18           C  
ATOM   1455  CD  PRO C 552     103.929  89.306  57.148  1.00  0.18           C  
ATOM   1456  N   TYR C 553     103.464  92.312  53.682  1.00  0.16           N  
ATOM   1457  CA  TYR C 553     103.016  93.292  52.730  1.00  0.16           C  
ATOM   1458  C   TYR C 553     101.915  92.603  51.950  1.00  0.16           C  
ATOM   1459  O   TYR C 553     101.925  91.392  51.788  1.00  0.16           O  
ATOM   1460  CB  TYR C 553     104.159  93.629  51.721  1.00  0.16           C  
ATOM   1461  CG  TYR C 553     105.027  94.795  52.115  1.00  0.16           C  
ATOM   1462  CD1 TYR C 553     104.473  96.079  52.260  1.00  0.16           C  
ATOM   1463  CD2 TYR C 553     106.425  94.653  52.174  1.00  0.16           C  
ATOM   1464  CE1 TYR C 553     105.294  97.192  52.491  1.00  0.16           C  
ATOM   1465  CE2 TYR C 553     107.250  95.772  52.371  1.00  0.16           C  
ATOM   1466  CZ  TYR C 553     106.682  97.036  52.557  1.00  0.16           C  
ATOM   1467  OH  TYR C 553     107.503  98.160  52.787  1.00  0.16           O  
ATOM   1468  N   LEU C 554     100.926  93.357  51.451  1.00  0.21           N  
ATOM   1469  CA  LEU C 554      99.856  92.768  50.669  1.00  0.21           C  
ATOM   1470  C   LEU C 554     100.088  92.681  49.156  1.00  0.21           C  
ATOM   1471  O   LEU C 554      99.384  91.882  48.541  1.00  0.21           O  
ATOM   1472  CB  LEU C 554      98.548  93.543  50.927  1.00  0.21           C  
ATOM   1473  CG  LEU C 554      98.169  93.653  52.418  1.00  0.21           C  
ATOM   1474  CD1 LEU C 554      96.966  94.588  52.559  1.00  0.21           C  
ATOM   1475  CD2 LEU C 554      97.854  92.287  53.045  1.00  0.21           C  
ATOM   1476  N   PRO C 555     101.011  93.376  48.459  1.00  0.18           N  
ATOM   1477  CA  PRO C 555     101.244  93.123  47.037  1.00  0.18           C  
ATOM   1478  C   PRO C 555     101.804  91.750  46.740  1.00  0.18           C  
ATOM   1479  O   PRO C 555     101.635  91.252  45.631  1.00  0.18           O  
ATOM   1480  CB  PRO C 555     102.233  94.221  46.616  1.00  0.18           C  
ATOM   1481  CG  PRO C 555     101.872  95.397  47.522  1.00  0.18           C  
ATOM   1482  CD  PRO C 555     101.468  94.719  48.828  1.00  0.18           C  
ATOM   1483  N   ASN C 556     102.537  91.160  47.698  1.00  0.17           N  
ATOM   1484  CA  ASN C 556     103.052  89.824  47.567  1.00  0.17           C  
ATOM   1485  C   ASN C 556     103.201  89.237  48.957  1.00  0.17           C  
ATOM   1486  O   ASN C 556     103.645  89.921  49.878  1.00  0.17           O  
ATOM   1487  CB  ASN C 556     104.426  89.863  46.855  1.00  0.17           C  
ATOM   1488  CG  ASN C 556     104.759  88.511  46.242  1.00  0.17           C  
ATOM   1489  OD1 ASN C 556     104.071  87.508  46.420  1.00  0.17           O  
ATOM   1490  ND2 ASN C 556     105.859  88.486  45.454  1.00  0.17           N  
ATOM   1491  N   VAL C 557     102.871  87.941  49.127  1.00  0.18           N  
ATOM   1492  CA  VAL C 557     103.110  87.176  50.340  1.00  0.18           C  
ATOM   1493  C   VAL C 557     104.609  87.100  50.611  1.00  0.18           C  
ATOM   1494  O   VAL C 557     105.424  87.240  49.704  1.00  0.18           O  
ATOM   1495  CB  VAL C 557     102.459  85.789  50.278  1.00  0.18           C  
ATOM   1496  CG1 VAL C 557     102.677  84.969  51.569  1.00  0.18           C  
ATOM   1497  CG2 VAL C 557     100.941  85.950  50.054  1.00  0.18           C  
ATOM   1498  N   ILE C 558     105.032  86.959  51.882  1.00  0.19           N  
ATOM   1499  CA  ILE C 558     106.433  86.949  52.259  1.00  0.19           C  
ATOM   1500  C   ILE C 558     107.348  86.018  51.456  1.00  0.19           C  
ATOM   1501  O   ILE C 558     107.166  84.806  51.390  1.00  0.19           O  
ATOM   1502  CB  ILE C 558     106.578  86.727  53.759  1.00  0.19           C  
ATOM   1503  CG1 ILE C 558     107.954  87.132  54.306  1.00  0.19           C  
ATOM   1504  CG2 ILE C 558     106.248  85.277  54.176  1.00  0.19           C  
ATOM   1505  CD1 ILE C 558     108.286  88.614  54.153  1.00  0.19           C  
ATOM   1506  N   VAL C 559     108.361  86.609  50.790  1.00  0.19           N  
ATOM   1507  CA  VAL C 559     109.295  85.868  49.956  1.00  0.19           C  
ATOM   1508  C   VAL C 559     110.614  85.702  50.702  1.00  0.19           C  
ATOM   1509  O   VAL C 559     111.350  84.735  50.530  1.00  0.19           O  
ATOM   1510  CB  VAL C 559     109.521  86.628  48.643  1.00  0.19           C  
ATOM   1511  CG1 VAL C 559     110.372  85.807  47.657  1.00  0.19           C  
ATOM   1512  CG2 VAL C 559     108.163  86.956  47.988  1.00  0.19           C  
ATOM   1513  N   SER C 560     110.931  86.660  51.599  1.00  0.26           N  
ATOM   1514  CA  SER C 560     112.129  86.663  52.432  1.00  0.26           C  
ATOM   1515  C   SER C 560     112.113  85.644  53.559  1.00  0.26           C  
ATOM   1516  O   SER C 560     113.135  85.064  53.912  1.00  0.26           O  
ATOM   1517  CB  SER C 560     112.363  88.043  53.104  1.00  0.26           C  
ATOM   1518  OG  SER C 560     112.290  89.101  52.145  1.00  0.26           O  
ATOM   1519  N   SER C 561     110.938  85.435  54.184  1.00  0.20           N  
ATOM   1520  CA  SER C 561     110.750  84.478  55.268  1.00  0.20           C  
ATOM   1521  C   SER C 561     110.284  83.173  54.687  1.00  0.20           C  
ATOM   1522  O   SER C 561     109.675  83.118  53.626  1.00  0.20           O  
ATOM   1523  CB  SER C 561     109.681  84.820  56.351  1.00  0.20           C  
ATOM   1524  OG  SER C 561     109.961  86.052  57.016  1.00  0.20           O  
ATOM   1525  N   ASN C 562     110.536  82.070  55.400  1.00  0.22           N  
ATOM   1526  CA  ASN C 562     110.209  80.750  54.932  1.00  0.22           C  
ATOM   1527  C   ASN C 562     109.459  80.071  56.069  1.00  0.22           C  
ATOM   1528  O   ASN C 562     110.103  79.660  57.031  1.00  0.22           O  
ATOM   1529  CB  ASN C 562     111.566  80.063  54.626  1.00  0.22           C  
ATOM   1530  CG  ASN C 562     111.460  78.758  53.853  1.00  0.22           C  
ATOM   1531  OD1 ASN C 562     110.397  78.256  53.489  1.00  0.22           O  
ATOM   1532  ND2 ASN C 562     112.655  78.187  53.560  1.00  0.22           N  
ATOM   1533  N   PRO C 563     108.131  79.926  56.051  1.00  0.23           N  
ATOM   1534  CA  PRO C 563     107.411  79.293  57.153  1.00  0.23           C  
ATOM   1535  C   PRO C 563     107.414  77.800  56.930  1.00  0.23           C  
ATOM   1536  O   PRO C 563     106.952  77.048  57.781  1.00  0.23           O  
ATOM   1537  CB  PRO C 563     105.996  79.888  57.054  1.00  0.23           C  
ATOM   1538  CG  PRO C 563     105.825  80.212  55.567  1.00  0.23           C  
ATOM   1539  CD  PRO C 563     107.230  80.658  55.154  1.00  0.23           C  
ATOM   1540  N   HIS C 564     107.919  77.343  55.771  1.00  0.21           N  
ATOM   1541  CA  HIS C 564     108.147  75.941  55.535  1.00  0.21           C  
ATOM   1542  C   HIS C 564     109.422  75.454  56.191  1.00  0.21           C  
ATOM   1543  O   HIS C 564     110.435  76.145  56.251  1.00  0.21           O  
ATOM   1544  CB  HIS C 564     108.371  75.605  54.053  1.00  0.21           C  
ATOM   1545  CG  HIS C 564     107.334  76.008  53.074  1.00  0.21           C  
ATOM   1546  ND1 HIS C 564     107.636  75.806  51.737  1.00  0.21           N  
ATOM   1547  CD2 HIS C 564     106.093  76.538  53.214  1.00  0.21           C  
ATOM   1548  CE1 HIS C 564     106.566  76.230  51.088  1.00  0.21           C  
ATOM   1549  NE2 HIS C 564     105.604  76.680  51.933  1.00  0.21           N  
ATOM   1550  N   ILE C 565     109.419  74.190  56.626  1.00  0.16           N  
ATOM   1551  CA  ILE C 565     110.580  73.549  57.199  1.00  0.16           C  
ATOM   1552  C   ILE C 565     111.502  72.962  56.133  1.00  0.16           C  
ATOM   1553  O   ILE C 565     111.088  72.665  55.008  1.00  0.16           O  
ATOM   1554  CB  ILE C 565     110.148  72.491  58.202  1.00  0.16           C  
ATOM   1555  CG1 ILE C 565     109.414  71.292  57.550  1.00  0.16           C  
ATOM   1556  CG2 ILE C 565     109.253  73.201  59.240  1.00  0.16           C  
ATOM   1557  CD1 ILE C 565     109.136  70.159  58.546  1.00  0.16           C  
ATOM   1558  N   ARG C 566     112.801  72.774  56.449  1.00  0.14           N  
ATOM   1559  CA  ARG C 566     113.752  72.170  55.522  1.00  0.14           C  
ATOM   1560  C   ARG C 566     114.732  71.247  56.240  1.00  0.14           C  
ATOM   1561  O   ARG C 566     115.902  71.603  56.327  1.00  0.14           O  
ATOM   1562  CB  ARG C 566     114.593  73.247  54.774  1.00  0.14           C  
ATOM   1563  CG  ARG C 566     113.807  74.164  53.814  1.00  0.14           C  
ATOM   1564  CD  ARG C 566     113.254  73.457  52.573  1.00  0.14           C  
ATOM   1565  NE  ARG C 566     112.450  74.477  51.810  1.00  0.14           N  
ATOM   1566  CZ  ARG C 566     111.110  74.521  51.789  1.00  0.14           C  
ATOM   1567  NH1 ARG C 566     110.489  75.463  51.079  1.00  0.14           N  
ATOM   1568  NH2 ARG C 566     110.364  73.660  52.466  1.00  0.14           N  
ATOM   1569  N   PRO C 567     114.350  70.089  56.786  1.00  0.14           N  
ATOM   1570  CA  PRO C 567     115.288  69.121  57.353  1.00  0.14           C  
ATOM   1571  C   PRO C 567     116.507  68.759  56.529  1.00  0.14           C  
ATOM   1572  O   PRO C 567     116.348  68.640  55.325  1.00  0.14           O  
ATOM   1573  CB  PRO C 567     114.434  67.893  57.697  1.00  0.14           C  
ATOM   1574  CG  PRO C 567     113.021  68.457  57.842  1.00  0.14           C  
ATOM   1575  CD  PRO C 567     112.983  69.570  56.798  1.00  0.14           C  
ATOM   1576  N   GLU C 568     117.666  68.578  57.208  1.00  0.17           N  
ATOM   1577  CA  GLU C 568     119.032  68.306  56.756  1.00  0.17           C  
ATOM   1578  C   GLU C 568     120.051  69.253  57.415  1.00  0.17           C  
ATOM   1579  O   GLU C 568     121.256  69.028  57.378  1.00  0.17           O  
ATOM   1580  CB  GLU C 568     119.220  68.324  55.216  1.00  0.17           C  
ATOM   1581  CG  GLU C 568     120.587  67.821  54.699  1.00  0.17           C  
ATOM   1582  CD  GLU C 568     120.634  67.632  53.185  1.00  0.17           C  
ATOM   1583  OE1 GLU C 568     119.610  67.880  52.499  1.00  0.17           O  
ATOM   1584  OE2 GLU C 568     121.721  67.218  52.703  1.00  0.17           O  
ATOM   1585  N   ASP C 569     119.596  70.301  58.141  1.00  0.13           N  
ATOM   1586  CA  ASP C 569     120.438  71.120  59.011  1.00  0.13           C  
ATOM   1587  C   ASP C 569     121.356  70.371  60.003  1.00  0.13           C  
ATOM   1588  O   ASP C 569     120.975  69.400  60.657  1.00  0.13           O  
ATOM   1589  CB  ASP C 569     119.557  72.037  59.884  1.00  0.13           C  
ATOM   1590  CG  ASP C 569     118.620  72.877  59.050  1.00  0.13           C  
ATOM   1591  OD1 ASP C 569     117.388  72.668  59.194  1.00  0.13           O  
ATOM   1592  OD2 ASP C 569     119.131  73.740  58.299  1.00  0.13           O  
ATOM   1593  N   TYR C 570     122.607  70.845  60.178  1.00  0.22           N  
ATOM   1594  CA  TYR C 570     123.581  70.239  61.074  1.00  0.22           C  
ATOM   1595  C   TYR C 570     123.621  70.983  62.408  1.00  0.22           C  
ATOM   1596  O   TYR C 570     123.918  72.172  62.460  1.00  0.22           O  
ATOM   1597  CB  TYR C 570     124.991  70.258  60.415  1.00  0.22           C  
ATOM   1598  CG  TYR C 570     126.044  69.563  61.248  1.00  0.22           C  
ATOM   1599  CD1 TYR C 570     126.977  70.316  61.982  1.00  0.22           C  
ATOM   1600  CD2 TYR C 570     126.102  68.160  61.310  1.00  0.22           C  
ATOM   1601  CE1 TYR C 570     127.952  69.679  62.763  1.00  0.22           C  
ATOM   1602  CE2 TYR C 570     127.080  67.522  62.090  1.00  0.22           C  
ATOM   1603  CZ  TYR C 570     128.004  68.284  62.814  1.00  0.22           C  
ATOM   1604  OH  TYR C 570     128.990  67.656  63.600  1.00  0.22           O  
ATOM   1605  N   GLY C 571     123.327  70.293  63.536  1.00  0.18           N  
ATOM   1606  CA  GLY C 571     123.411  70.896  64.874  1.00  0.18           C  
ATOM   1607  C   GLY C 571     122.241  71.781  65.254  1.00  0.18           C  
ATOM   1608  O   GLY C 571     122.279  72.506  66.242  1.00  0.18           O  
ATOM   1609  N   ILE C 572     121.188  71.737  64.428  1.00  0.15           N  
ATOM   1610  CA  ILE C 572     119.843  72.257  64.586  1.00  0.15           C  
ATOM   1611  C   ILE C 572     119.168  72.036  65.938  1.00  0.15           C  
ATOM   1612  O   ILE C 572     119.496  71.116  66.672  1.00  0.15           O  
ATOM   1613  CB  ILE C 572     119.036  71.634  63.463  1.00  0.15           C  
ATOM   1614  CG1 ILE C 572     117.541  71.983  63.422  1.00  0.15           C  
ATOM   1615  CG2 ILE C 572     119.220  70.098  63.425  1.00  0.15           C  
ATOM   1616  CD1 ILE C 572     117.221  73.390  62.921  1.00  0.15           C  
ATOM   1617  N   ALA C 573     118.175  72.880  66.314  1.00  0.24           N  
ATOM   1618  CA  ALA C 573     117.434  72.684  67.544  1.00  0.24           C  
ATOM   1619  C   ALA C 573     115.930  72.446  67.381  1.00  0.24           C  
ATOM   1620  O   ALA C 573     115.294  71.974  68.321  1.00  0.24           O  
ATOM   1621  CB  ALA C 573     117.669  73.920  68.430  1.00  0.24           C  
ATOM   1622  N   ALA C 574     115.327  72.728  66.203  1.00  0.23           N  
ATOM   1623  CA  ALA C 574     113.888  72.654  65.977  1.00  0.23           C  
ATOM   1624  C   ALA C 574     113.448  71.464  65.127  1.00  0.23           C  
ATOM   1625  O   ALA C 574     113.756  70.313  65.427  1.00  0.23           O  
ATOM   1626  CB  ALA C 574     113.407  73.974  65.346  1.00  0.23           C  
ATOM   1627  N   ASP C 575     112.690  71.714  64.039  1.00  0.20           N  
ATOM   1628  CA  ASP C 575     112.029  70.750  63.178  1.00  0.20           C  
ATOM   1629  C   ASP C 575     112.918  69.656  62.630  1.00  0.20           C  
ATOM   1630  O   ASP C 575     112.527  68.505  62.454  1.00  0.20           O  
ATOM   1631  CB  ASP C 575     111.393  71.513  61.994  1.00  0.20           C  
ATOM   1632  CG  ASP C 575     110.348  72.471  62.532  1.00  0.20           C  
ATOM   1633  OD1 ASP C 575     110.765  73.504  63.121  1.00  0.20           O  
ATOM   1634  OD2 ASP C 575     109.145  72.163  62.364  1.00  0.20           O  
ATOM   1635  N   ALA C 576     114.172  70.024  62.367  1.00  0.24           N  
ATOM   1636  CA  ALA C 576     115.154  69.171  61.771  1.00  0.24           C  
ATOM   1637  C   ALA C 576     116.131  68.566  62.778  1.00  0.24           C  
ATOM   1638  O   ALA C 576     117.077  67.891  62.391  1.00  0.24           O  
ATOM   1639  CB  ALA C 576     115.841  70.041  60.724  1.00  0.24           C  
ATOM   1640  N   GLU C 577     115.894  68.768  64.089  1.00  0.19           N  
ATOM   1641  CA  GLU C 577     116.585  68.116  65.195  1.00  0.19           C  
ATOM   1642  C   GLU C 577     115.689  66.992  65.633  1.00  0.19           C  
ATOM   1643  O   GLU C 577     116.003  65.807  65.566  1.00  0.19           O  
ATOM   1644  CB  GLU C 577     116.739  69.159  66.338  1.00  0.19           C  
ATOM   1645  CG  GLU C 577     116.843  68.681  67.818  1.00  0.19           C  
ATOM   1646  CD  GLU C 577     118.243  68.361  68.340  1.00  0.19           C  
ATOM   1647  OE1 GLU C 577     118.936  67.515  67.738  1.00  0.19           O  
ATOM   1648  OE2 GLU C 577     118.581  68.929  69.422  1.00  0.19           O  
ATOM   1649  N   HIS C 578     114.455  67.347  66.027  1.00  0.16           N  
ATOM   1650  CA  HIS C 578     113.441  66.371  66.336  1.00  0.16           C  
ATOM   1651  C   HIS C 578     112.826  65.849  65.052  1.00  0.16           C  
ATOM   1652  O   HIS C 578     111.779  66.307  64.595  1.00  0.16           O  
ATOM   1653  CB  HIS C 578     112.386  67.014  67.238  1.00  0.16           C  
ATOM   1654  CG  HIS C 578     111.186  66.194  67.594  1.00  0.16           C  
ATOM   1655  ND1 HIS C 578     110.220  66.801  68.367  1.00  0.16           N  
ATOM   1656  CD2 HIS C 578     110.759  64.972  67.183  1.00  0.16           C  
ATOM   1657  CE1 HIS C 578     109.219  65.948  68.392  1.00  0.16           C  
ATOM   1658  NE2 HIS C 578     109.490  64.821  67.696  1.00  0.16           N  
ATOM   1659  N   TRP C 579     113.514  64.856  64.457  1.00  0.14           N  
ATOM   1660  CA  TRP C 579     113.122  64.053  63.319  1.00  0.14           C  
ATOM   1661  C   TRP C 579     111.815  63.279  63.534  1.00  0.14           C  
ATOM   1662  O   TRP C 579     110.930  63.674  64.287  1.00  0.14           O  
ATOM   1663  CB  TRP C 579     114.318  63.143  62.916  1.00  0.14           C  
ATOM   1664  CG  TRP C 579     115.499  63.916  62.341  1.00  0.14           C  
ATOM   1665  CD1 TRP C 579     115.478  64.883  61.372  1.00  0.14           C  
ATOM   1666  CD2 TRP C 579     116.882  63.756  62.718  1.00  0.14           C  
ATOM   1667  NE1 TRP C 579     116.754  65.322  61.105  1.00  0.14           N  
ATOM   1668  CE2 TRP C 579     117.631  64.639  61.912  1.00  0.14           C  
ATOM   1669  CE3 TRP C 579     117.507  62.947  63.664  1.00  0.14           C  
ATOM   1670  CZ2 TRP C 579     119.011  64.721  62.028  1.00  0.14           C  
ATOM   1671  CZ3 TRP C 579     118.902  63.047  63.799  1.00  0.14           C  
ATOM   1672  CH2 TRP C 579     119.646  63.911  62.982  1.00  0.14           C  
ATOM   1673  N   ASP C 580     111.579  62.164  62.835  1.00  0.14           N  
ATOM   1674  CA  ASP C 580     110.424  61.338  63.113  1.00  0.14           C  
ATOM   1675  C   ASP C 580     110.884  60.269  64.118  1.00  0.14           C  
ATOM   1676  O   ASP C 580     111.391  59.217  63.745  1.00  0.14           O  
ATOM   1677  CB  ASP C 580     109.868  60.818  61.759  1.00  0.14           C  
ATOM   1678  CG  ASP C 580     108.382  61.120  61.656  1.00  0.14           C  
ATOM   1679  OD1 ASP C 580     107.571  60.207  61.383  1.00  0.14           O  
ATOM   1680  OD2 ASP C 580     108.057  62.328  61.856  1.00  0.14           O  
ATOM   1681  N   ASP C 581     110.782  60.592  65.430  1.00  0.13           N  
ATOM   1682  CA  ASP C 581     111.409  59.910  66.556  1.00  0.13           C  
ATOM   1683  C   ASP C 581     110.907  60.691  67.782  1.00  0.13           C  
ATOM   1684  O   ASP C 581     109.953  61.466  67.678  1.00  0.13           O  
ATOM   1685  CB  ASP C 581     112.989  59.890  66.449  1.00  0.13           C  
ATOM   1686  CG  ASP C 581     113.723  59.250  67.634  1.00  0.13           C  
ATOM   1687  OD1 ASP C 581     113.280  58.155  68.054  1.00  0.13           O  
ATOM   1688  OD2 ASP C 581     114.625  59.903  68.238  1.00  0.13           O  
ATOM   1689  N   ARG C 582     111.517  60.472  68.968  1.00  0.14           N  
ATOM   1690  CA  ARG C 582     111.361  61.148  70.251  1.00  0.14           C  
ATOM   1691  C   ARG C 582     110.961  62.617  70.226  1.00  0.14           C  
ATOM   1692  O   ARG C 582     111.453  63.411  69.432  1.00  0.14           O  
ATOM   1693  CB  ARG C 582     112.672  61.074  71.062  1.00  0.14           C  
ATOM   1694  CG  ARG C 582     113.211  59.650  71.310  1.00  0.14           C  
ATOM   1695  CD  ARG C 582     114.553  59.632  72.045  1.00  0.14           C  
ATOM   1696  NE  ARG C 582     115.542  60.267  71.119  1.00  0.14           N  
ATOM   1697  CZ  ARG C 582     116.632  60.929  71.526  1.00  0.14           C  
ATOM   1698  NH1 ARG C 582     117.386  61.572  70.641  1.00  0.14           N  
ATOM   1699  NH2 ARG C 582     116.975  60.970  72.813  1.00  0.14           N  
ATOM   1700  N   THR C 583     110.081  63.028  71.156  1.00  0.17           N  
ATOM   1701  CA  THR C 583     109.690  64.413  71.357  1.00  0.17           C  
ATOM   1702  C   THR C 583     110.767  65.251  72.018  1.00  0.17           C  
ATOM   1703  O   THR C 583     111.003  65.180  73.221  1.00  0.17           O  
ATOM   1704  CB  THR C 583     108.367  64.547  72.098  1.00  0.17           C  
ATOM   1705  OG1 THR C 583     108.314  63.667  73.215  1.00  0.17           O  
ATOM   1706  CG2 THR C 583     107.245  64.094  71.151  1.00  0.17           C  
ATOM   1707  N   ILE C 584     111.456  66.087  71.213  1.00  0.21           N  
ATOM   1708  CA  ILE C 584     112.472  67.020  71.685  1.00  0.21           C  
ATOM   1709  C   ILE C 584     111.854  68.423  71.621  1.00  0.21           C  
ATOM   1710  O   ILE C 584     110.725  68.625  72.047  1.00  0.21           O  
ATOM   1711  CB  ILE C 584     113.809  66.875  70.934  1.00  0.21           C  
ATOM   1712  CG1 ILE C 584     114.214  65.397  70.672  1.00  0.21           C  
ATOM   1713  CG2 ILE C 584     114.958  67.570  71.697  1.00  0.21           C  
ATOM   1714  CD1 ILE C 584     114.467  64.556  71.930  1.00  0.21           C  
ATOM   1715  N   ARG C 585     112.534  69.464  71.088  1.00  0.21           N  
ATOM   1716  CA  ARG C 585     112.043  70.839  71.163  1.00  0.21           C  
ATOM   1717  C   ARG C 585     110.925  71.151  70.168  1.00  0.21           C  
ATOM   1718  O   ARG C 585     110.243  72.163  70.275  1.00  0.21           O  
ATOM   1719  CB  ARG C 585     113.186  71.859  70.937  1.00  0.21           C  
ATOM   1720  CG  ARG C 585     114.344  71.766  71.954  1.00  0.21           C  
ATOM   1721  CD  ARG C 585     115.478  72.752  71.639  1.00  0.21           C  
ATOM   1722  NE  ARG C 585     116.733  72.273  72.317  1.00  0.21           N  
ATOM   1723  CZ  ARG C 585     117.559  71.370  71.763  1.00  0.21           C  
ATOM   1724  NH1 ARG C 585     118.681  71.008  72.378  1.00  0.21           N  
ATOM   1725  NH2 ARG C 585     117.287  70.825  70.587  1.00  0.21           N  
ATOM   1726  N   ASN C 586     110.699  70.276  69.173  1.00  0.23           N  
ATOM   1727  CA  ASN C 586     109.695  70.450  68.138  1.00  0.23           C  
ATOM   1728  C   ASN C 586     108.454  69.620  68.446  1.00  0.23           C  
ATOM   1729  O   ASN C 586     107.889  69.005  67.549  1.00  0.23           O  
ATOM   1730  CB  ASN C 586     110.284  69.997  66.778  1.00  0.23           C  
ATOM   1731  CG  ASN C 586     109.358  70.320  65.609  1.00  0.23           C  
ATOM   1732  OD1 ASN C 586     108.753  71.387  65.581  1.00  0.23           O  
ATOM   1733  ND2 ASN C 586     109.224  69.362  64.662  1.00  0.23           N  
ATOM   1734  N   ILE C 587     108.037  69.517  69.727  1.00  0.20           N  
ATOM   1735  CA  ILE C 587     107.060  68.553  70.228  1.00  0.20           C  
ATOM   1736  C   ILE C 587     105.888  68.268  69.286  1.00  0.20           C  
ATOM   1737  O   ILE C 587     104.915  69.018  69.203  1.00  0.20           O  
ATOM   1738  CB  ILE C 587     106.528  68.946  71.607  1.00  0.20           C  
ATOM   1739  CG1 ILE C 587     107.678  69.146  72.623  1.00  0.20           C  
ATOM   1740  CG2 ILE C 587     105.552  67.851  72.098  1.00  0.20           C  
ATOM   1741  CD1 ILE C 587     107.234  69.766  73.955  1.00  0.20           C  
ATOM   1742  N   LYS C 588     105.984  67.148  68.525  1.00  0.19           N  
ATOM   1743  CA  LYS C 588     105.079  66.818  67.448  1.00  0.19           C  
ATOM   1744  C   LYS C 588     103.740  66.336  67.949  1.00  0.19           C  
ATOM   1745  O   LYS C 588     103.383  65.165  67.883  1.00  0.19           O  
ATOM   1746  CB  LYS C 588     105.655  65.794  66.444  1.00  0.19           C  
ATOM   1747  CG  LYS C 588     106.803  66.357  65.595  1.00  0.19           C  
ATOM   1748  CD  LYS C 588     107.227  65.369  64.495  1.00  0.19           C  
ATOM   1749  CE  LYS C 588     108.443  65.845  63.703  1.00  0.19           C  
ATOM   1750  NZ  LYS C 588     108.878  64.809  62.757  1.00  0.19           N  
ATOM   1751  N   MET C 589     102.941  67.297  68.412  1.00  0.22           N  
ATOM   1752  CA  MET C 589     101.604  67.118  68.892  1.00  0.22           C  
ATOM   1753  C   MET C 589     100.538  67.704  67.933  1.00  0.22           C  
ATOM   1754  O   MET C 589      99.481  68.091  68.433  1.00  0.22           O  
ATOM   1755  CB  MET C 589     101.629  67.780  70.297  1.00  0.22           C  
ATOM   1756  CG  MET C 589     100.588  67.313  71.330  1.00  0.22           C  
ATOM   1757  SD  MET C 589     100.473  65.514  71.586  1.00  0.22           S  
ATOM   1758  CE  MET C 589     101.959  65.321  72.613  1.00  0.22           C  
ATOM   1759  N   PRO C 590     100.665  67.838  66.583  1.00  0.20           N  
ATOM   1760  CA  PRO C 590      99.671  68.535  65.771  1.00  0.20           C  
ATOM   1761  C   PRO C 590      98.394  67.745  65.562  1.00  0.20           C  
ATOM   1762  O   PRO C 590      97.439  68.297  65.032  1.00  0.20           O  
ATOM   1763  CB  PRO C 590     100.392  68.751  64.434  1.00  0.20           C  
ATOM   1764  CG  PRO C 590     101.246  67.495  64.284  1.00  0.20           C  
ATOM   1765  CD  PRO C 590     101.707  67.263  65.718  1.00  0.20           C  
ATOM   1766  N   TRP C 591      98.348  66.464  65.971  1.00  0.08           N  
ATOM   1767  CA  TRP C 591      97.186  65.602  65.851  1.00  0.08           C  
ATOM   1768  C   TRP C 591      96.392  65.601  67.153  1.00  0.08           C  
ATOM   1769  O   TRP C 591      95.573  64.727  67.421  1.00  0.08           O  
ATOM   1770  CB  TRP C 591      97.634  64.165  65.473  1.00  0.08           C  
ATOM   1771  CG  TRP C 591      98.167  64.040  64.052  1.00  0.08           C  
ATOM   1772  CD1 TRP C 591      99.448  63.853  63.602  1.00  0.08           C  
ATOM   1773  CD2 TRP C 591      97.328  64.079  62.884  1.00  0.08           C  
ATOM   1774  NE1 TRP C 591      99.462  63.774  62.224  1.00  0.08           N  
ATOM   1775  CE2 TRP C 591      98.171  63.906  61.763  1.00  0.08           C  
ATOM   1776  CE3 TRP C 591      95.954  64.238  62.732  1.00  0.08           C  
ATOM   1777  CZ2 TRP C 591      97.648  63.888  60.476  1.00  0.08           C  
ATOM   1778  CZ3 TRP C 591      95.426  64.217  61.434  1.00  0.08           C  
ATOM   1779  CH2 TRP C 591      96.260  64.042  60.319  1.00  0.08           C  
ATOM   1780  N   SER C 592      96.634  66.629  67.980  1.00  0.09           N  
ATOM   1781  CA  SER C 592      96.019  66.857  69.274  1.00  0.09           C  
ATOM   1782  C   SER C 592      95.604  68.314  69.306  1.00  0.09           C  
ATOM   1783  O   SER C 592      95.431  68.944  68.267  1.00  0.09           O  
ATOM   1784  CB  SER C 592      97.020  66.572  70.418  1.00  0.09           C  
ATOM   1785  OG  SER C 592      97.266  65.173  70.524  1.00  0.09           O  
ATOM   1786  N   LYS C 593      95.426  68.931  70.496  1.00  0.18           N  
ATOM   1787  CA  LYS C 593      95.045  70.332  70.614  1.00  0.18           C  
ATOM   1788  C   LYS C 593      96.197  71.301  70.366  1.00  0.18           C  
ATOM   1789  O   LYS C 593      96.566  72.112  71.214  1.00  0.18           O  
ATOM   1790  CB  LYS C 593      94.472  70.635  72.012  1.00  0.18           C  
ATOM   1791  CG  LYS C 593      93.150  69.927  72.321  1.00  0.18           C  
ATOM   1792  CD  LYS C 593      92.730  70.259  73.756  1.00  0.18           C  
ATOM   1793  CE  LYS C 593      91.407  69.633  74.170  1.00  0.18           C  
ATOM   1794  NZ  LYS C 593      91.165  69.987  75.581  1.00  0.18           N  
ATOM   1795  N   VAL C 594      96.791  71.248  69.168  1.00  0.19           N  
ATOM   1796  CA  VAL C 594      97.796  72.190  68.727  1.00  0.19           C  
ATOM   1797  C   VAL C 594      97.262  73.613  68.609  1.00  0.19           C  
ATOM   1798  O   VAL C 594      96.096  73.858  68.296  1.00  0.19           O  
ATOM   1799  CB  VAL C 594      98.474  71.689  67.459  1.00  0.19           C  
ATOM   1800  CG1 VAL C 594      97.506  71.708  66.261  1.00  0.19           C  
ATOM   1801  CG2 VAL C 594      99.781  72.451  67.159  1.00  0.19           C  
ATOM   1802  N   LYS C 595      98.115  74.606  68.905  1.00  0.15           N  
ATOM   1803  CA  LYS C 595      97.763  76.003  68.859  1.00  0.15           C  
ATOM   1804  C   LYS C 595      98.868  76.722  68.127  1.00  0.15           C  
ATOM   1805  O   LYS C 595      99.960  76.189  67.954  1.00  0.15           O  
ATOM   1806  CB  LYS C 595      97.646  76.612  70.280  1.00  0.15           C  
ATOM   1807  CG  LYS C 595      96.475  76.051  71.103  1.00  0.15           C  
ATOM   1808  CD  LYS C 595      96.311  76.775  72.445  1.00  0.15           C  
ATOM   1809  CE  LYS C 595      95.397  76.054  73.450  1.00  0.15           C  
ATOM   1810  NZ  LYS C 595      93.967  76.117  73.085  1.00  0.15           N  
ATOM   1811  N   GLU C 596      98.599  77.957  67.678  1.00  0.22           N  
ATOM   1812  CA  GLU C 596      99.548  78.753  66.939  1.00  0.22           C  
ATOM   1813  C   GLU C 596      99.735  80.069  67.665  1.00  0.22           C  
ATOM   1814  O   GLU C 596      98.779  80.645  68.182  1.00  0.22           O  
ATOM   1815  CB  GLU C 596      99.077  78.945  65.480  1.00  0.22           C  
ATOM   1816  CG  GLU C 596     100.139  79.543  64.522  1.00  0.22           C  
ATOM   1817  CD  GLU C 596      99.806  79.323  63.042  1.00  0.22           C  
ATOM   1818  OE1 GLU C 596     100.691  79.656  62.212  1.00  0.22           O  
ATOM   1819  OE2 GLU C 596      98.712  78.785  62.735  1.00  0.22           O  
ATOM   1820  N   THR C 597     101.007  80.495  67.772  1.00  0.20           N  
ATOM   1821  CA  THR C 597     101.541  81.688  68.426  1.00  0.20           C  
ATOM   1822  C   THR C 597     102.967  81.335  68.785  1.00  0.20           C  
ATOM   1823  O   THR C 597     103.316  80.166  68.941  1.00  0.20           O  
ATOM   1824  CB  THR C 597     100.823  82.273  69.651  1.00  0.20           C  
ATOM   1825  OG1 THR C 597     101.390  83.517  70.043  1.00  0.20           O  
ATOM   1826  CG2 THR C 597     100.898  81.344  70.861  1.00  0.20           C  
ATOM   1827  N   LYS C 598     103.864  82.328  68.855  1.00  0.20           N  
ATOM   1828  CA  LYS C 598     105.261  82.105  69.141  1.00  0.20           C  
ATOM   1829  C   LYS C 598     105.768  83.310  69.917  1.00  0.20           C  
ATOM   1830  O   LYS C 598     105.589  84.444  69.486  1.00  0.20           O  
ATOM   1831  CB  LYS C 598     106.063  81.996  67.818  1.00  0.20           C  
ATOM   1832  CG  LYS C 598     105.851  80.729  66.968  1.00  0.20           C  
ATOM   1833  CD  LYS C 598     106.689  79.526  67.434  1.00  0.20           C  
ATOM   1834  CE  LYS C 598     106.673  78.369  66.427  1.00  0.20           C  
ATOM   1835  NZ  LYS C 598     107.655  77.329  66.811  1.00  0.20           N  
ATOM   1836  N   ASN C 599     106.431  83.105  71.080  1.00  0.27           N  
ATOM   1837  CA  ASN C 599     107.017  84.207  71.835  1.00  0.27           C  
ATOM   1838  C   ASN C 599     108.496  84.343  71.479  1.00  0.27           C  
ATOM   1839  O   ASN C 599     108.873  84.797  70.404  1.00  0.27           O  
ATOM   1840  CB  ASN C 599     106.851  83.986  73.365  1.00  0.27           C  
ATOM   1841  CG  ASN C 599     105.370  83.937  73.720  1.00  0.27           C  
ATOM   1842  OD1 ASN C 599     104.654  84.929  73.619  1.00  0.27           O  
ATOM   1843  ND2 ASN C 599     104.893  82.755  74.170  1.00  0.27           N  
ATOM   1844  N   PHE C 600     109.399  83.881  72.366  1.00  0.17           N  
ATOM   1845  CA  PHE C 600     110.839  83.955  72.168  1.00  0.17           C  
ATOM   1846  C   PHE C 600     111.340  82.845  71.248  1.00  0.17           C  
ATOM   1847  O   PHE C 600     112.439  82.909  70.711  1.00  0.17           O  
ATOM   1848  CB  PHE C 600     111.592  83.927  73.525  1.00  0.17           C  
ATOM   1849  CG  PHE C 600     111.119  85.050  74.418  1.00  0.17           C  
ATOM   1850  CD1 PHE C 600     110.045  84.851  75.305  1.00  0.17           C  
ATOM   1851  CD2 PHE C 600     111.742  86.312  74.383  1.00  0.17           C  
ATOM   1852  CE1 PHE C 600     109.587  85.891  76.123  1.00  0.17           C  
ATOM   1853  CE2 PHE C 600     111.294  87.351  75.210  1.00  0.17           C  
ATOM   1854  CZ  PHE C 600     110.215  87.140  76.077  1.00  0.17           C  
ATOM   1855  N   LEU C 601     110.483  81.837  70.974  1.00  0.18           N  
ATOM   1856  CA  LEU C 601     110.710  80.831  69.950  1.00  0.18           C  
ATOM   1857  C   LEU C 601     110.118  81.295  68.615  1.00  0.18           C  
ATOM   1858  O   LEU C 601     110.047  80.555  67.632  1.00  0.18           O  
ATOM   1859  CB  LEU C 601     110.071  79.487  70.381  1.00  0.18           C  
ATOM   1860  CG  LEU C 601     110.504  78.230  69.576  1.00  0.18           C  
ATOM   1861  CD1 LEU C 601     111.877  77.682  69.988  1.00  0.18           C  
ATOM   1862  CD2 LEU C 601     109.458  77.104  69.586  1.00  0.18           C  
ATOM   1863  N   TRP C 602     109.710  82.582  68.498  1.00  0.23           N  
ATOM   1864  CA  TRP C 602     109.689  83.244  67.205  1.00  0.23           C  
ATOM   1865  C   TRP C 602     111.082  83.740  66.875  1.00  0.23           C  
ATOM   1866  O   TRP C 602     111.410  84.921  66.956  1.00  0.23           O  
ATOM   1867  CB  TRP C 602     108.573  84.304  67.053  1.00  0.23           C  
ATOM   1868  CG  TRP C 602     107.736  84.324  65.761  1.00  0.23           C  
ATOM   1869  CD1 TRP C 602     106.925  85.372  65.422  1.00  0.23           C  
ATOM   1870  CD2 TRP C 602     107.559  83.333  64.700  1.00  0.23           C  
ATOM   1871  NE1 TRP C 602     106.301  85.136  64.219  1.00  0.23           N  
ATOM   1872  CE2 TRP C 602     106.665  83.900  63.766  1.00  0.23           C  
ATOM   1873  CE3 TRP C 602     108.079  82.046  64.464  1.00  0.23           C  
ATOM   1874  CZ2 TRP C 602     106.312  83.235  62.600  1.00  0.23           C  
ATOM   1875  CZ3 TRP C 602     107.718  81.379  63.285  1.00  0.23           C  
ATOM   1876  CH2 TRP C 602     106.852  81.967  62.362  1.00  0.23           C  
ATOM   1877  N   GLU C 603     111.952  82.761  66.562  1.00  0.30           N  
ATOM   1878  CA  GLU C 603     113.355  82.914  66.283  1.00  0.30           C  
ATOM   1879  C   GLU C 603     113.583  83.561  64.932  1.00  0.30           C  
ATOM   1880  O   GLU C 603     112.965  83.202  63.932  1.00  0.30           O  
ATOM   1881  CB  GLU C 603     114.050  81.540  66.358  1.00  0.30           C  
ATOM   1882  CG  GLU C 603     115.595  81.606  66.380  1.00  0.30           C  
ATOM   1883  CD  GLU C 603     116.249  80.226  66.462  1.00  0.30           C  
ATOM   1884  OE1 GLU C 603     115.518  79.201  66.491  1.00  0.30           O  
ATOM   1885  OE2 GLU C 603     117.505  80.200  66.489  1.00  0.30           O  
ATOM   1886  N   LYS C 604     114.451  84.587  64.881  1.00  0.31           N  
ATOM   1887  CA  LYS C 604     114.546  85.452  63.728  1.00  0.31           C  
ATOM   1888  C   LYS C 604     115.983  85.616  63.287  1.00  0.31           C  
ATOM   1889  O   LYS C 604     116.835  86.100  64.029  1.00  0.31           O  
ATOM   1890  CB  LYS C 604     113.915  86.822  64.059  1.00  0.31           C  
ATOM   1891  CG  LYS C 604     112.393  86.701  64.214  1.00  0.31           C  
ATOM   1892  CD  LYS C 604     111.674  88.029  64.434  1.00  0.31           C  
ATOM   1893  CE  LYS C 604     112.008  88.688  65.760  1.00  0.31           C  
ATOM   1894  NZ  LYS C 604     111.264  89.953  65.816  1.00  0.31           N  
ATOM   1895  N   GLY C 605     116.276  85.210  62.035  1.00  0.26           N  
ATOM   1896  CA  GLY C 605     117.622  85.197  61.479  1.00  0.26           C  
ATOM   1897  C   GLY C 605     117.769  86.258  60.441  1.00  0.26           C  
ATOM   1898  O   GLY C 605     117.153  86.201  59.382  1.00  0.26           O  
ATOM   1899  N   PHE C 606     118.602  87.266  60.723  1.00  0.33           N  
ATOM   1900  CA  PHE C 606     118.666  88.458  59.917  1.00  0.33           C  
ATOM   1901  C   PHE C 606     120.005  89.153  60.146  1.00  0.33           C  
ATOM   1902  O   PHE C 606     120.827  88.675  60.921  1.00  0.33           O  
ATOM   1903  CB  PHE C 606     117.571  89.461  60.313  1.00  0.33           C  
ATOM   1904  CG  PHE C 606     116.143  89.095  60.008  1.00  0.33           C  
ATOM   1905  CD1 PHE C 606     115.648  89.189  58.697  1.00  0.33           C  
ATOM   1906  CD2 PHE C 606     115.239  88.850  61.055  1.00  0.33           C  
ATOM   1907  CE1 PHE C 606     114.274  89.079  58.442  1.00  0.33           C  
ATOM   1908  CE2 PHE C 606     113.864  88.744  60.804  1.00  0.33           C  
ATOM   1909  CZ  PHE C 606     113.382  88.860  59.498  1.00  0.33           C  
ATOM   1910  N   GLN C 607     120.266  90.289  59.454  1.00  0.38           N  
ATOM   1911  CA  GLN C 607     121.556  90.967  59.511  1.00  0.38           C  
ATOM   1912  C   GLN C 607     121.609  92.216  60.392  1.00  0.38           C  
ATOM   1913  O   GLN C 607     122.696  92.681  60.713  1.00  0.38           O  
ATOM   1914  CB  GLN C 607     121.975  91.434  58.091  1.00  0.38           C  
ATOM   1915  CG  GLN C 607     122.025  90.320  57.018  1.00  0.38           C  
ATOM   1916  CD  GLN C 607     123.106  89.284  57.329  1.00  0.38           C  
ATOM   1917  OE1 GLN C 607     124.297  89.588  57.359  1.00  0.38           O  
ATOM   1918  NE2 GLN C 607     122.698  88.014  57.547  1.00  0.38           N  
ATOM   1919  N   PHE C 608     120.472  92.799  60.830  1.00  0.38           N  
ATOM   1920  CA  PHE C 608     120.504  94.004  61.654  1.00  0.38           C  
ATOM   1921  C   PHE C 608     120.041  93.644  63.046  1.00  0.38           C  
ATOM   1922  O   PHE C 608     119.035  92.966  63.213  1.00  0.38           O  
ATOM   1923  CB  PHE C 608     119.535  95.126  61.164  1.00  0.38           C  
ATOM   1924  CG  PHE C 608     120.109  96.013  60.091  1.00  0.38           C  
ATOM   1925  CD1 PHE C 608     120.608  95.489  58.890  1.00  0.38           C  
ATOM   1926  CD2 PHE C 608     120.084  97.412  60.255  1.00  0.38           C  
ATOM   1927  CE1 PHE C 608     121.080  96.335  57.877  1.00  0.38           C  
ATOM   1928  CE2 PHE C 608     120.553  98.262  59.244  1.00  0.38           C  
ATOM   1929  CZ  PHE C 608     121.049  97.722  58.053  1.00  0.38           C  
ATOM   1930  N   TYR C 609     120.736  94.124  64.088  1.00  0.32           N  
ATOM   1931  CA  TYR C 609     120.366  93.912  65.475  1.00  0.32           C  
ATOM   1932  C   TYR C 609     119.823  95.212  66.044  1.00  0.32           C  
ATOM   1933  O   TYR C 609     120.334  96.289  65.761  1.00  0.32           O  
ATOM   1934  CB  TYR C 609     121.642  93.471  66.254  1.00  0.32           C  
ATOM   1935  CG  TYR C 609     121.485  93.219  67.735  1.00  0.32           C  
ATOM   1936  CD1 TYR C 609     120.385  92.524  68.269  1.00  0.32           C  
ATOM   1937  CD2 TYR C 609     122.502  93.647  68.606  1.00  0.32           C  
ATOM   1938  CE1 TYR C 609     120.302  92.280  69.648  1.00  0.32           C  
ATOM   1939  CE2 TYR C 609     122.423  93.395  69.983  1.00  0.32           C  
ATOM   1940  CZ  TYR C 609     121.316  92.718  70.503  1.00  0.32           C  
ATOM   1941  OH  TYR C 609     121.243  92.454  71.885  1.00  0.32           O  
ATOM   1942  N   CYS C 610     118.776  95.185  66.892  1.00  0.37           N  
ATOM   1943  CA  CYS C 610     118.546  96.344  67.748  1.00  0.37           C  
ATOM   1944  C   CYS C 610     119.315  96.177  69.015  1.00  0.37           C  
ATOM   1945  O   CYS C 610     119.086  95.236  69.769  1.00  0.37           O  
ATOM   1946  CB  CYS C 610     117.089  96.596  68.156  1.00  0.37           C  
ATOM   1947  SG  CYS C 610     116.202  97.173  66.707  1.00  0.37           S  
ATOM   1948  N   LEU C 611     120.234  97.109  69.300  1.00  0.33           N  
ATOM   1949  CA  LEU C 611     120.876  97.120  70.593  1.00  0.33           C  
ATOM   1950  C   LEU C 611     119.922  97.709  71.620  1.00  0.33           C  
ATOM   1951  O   LEU C 611     119.241  98.694  71.349  1.00  0.33           O  
ATOM   1952  CB  LEU C 611     122.183  97.942  70.546  1.00  0.33           C  
ATOM   1953  CG  LEU C 611     123.045  97.945  71.829  1.00  0.33           C  
ATOM   1954  CD1 LEU C 611     123.551  96.537  72.166  1.00  0.33           C  
ATOM   1955  CD2 LEU C 611     124.219  98.934  71.724  1.00  0.33           C  
ATOM   1956  N   THR C 612     119.835  97.102  72.820  1.00  0.25           N  
ATOM   1957  CA  THR C 612     119.098  97.647  73.960  1.00  0.25           C  
ATOM   1958  C   THR C 612     119.632  99.012  74.414  1.00  0.25           C  
ATOM   1959  O   THR C 612     120.854  99.157  74.515  1.00  0.25           O  
ATOM   1960  CB  THR C 612     119.089  96.665  75.137  1.00  0.25           C  
ATOM   1961  OG1 THR C 612     118.223  97.056  76.193  1.00  0.25           O  
ATOM   1962  CG2 THR C 612     120.488  96.434  75.725  1.00  0.25           C  
ATOM   1963  N   PRO C 613     118.810 100.028  74.714  1.00  0.32           N  
ATOM   1964  CA  PRO C 613     119.446 101.284  75.113  1.00  0.32           C  
ATOM   1965  C   PRO C 613     118.716 102.005  76.227  1.00  0.32           C  
ATOM   1966  O   PRO C 613     119.358 102.789  76.921  1.00  0.32           O  
ATOM   1967  CB  PRO C 613     119.370 102.078  73.827  1.00  0.32           C  
ATOM   1968  CG  PRO C 613     117.995 101.726  73.250  1.00  0.32           C  
ATOM   1969  CD  PRO C 613     117.720 100.307  73.751  1.00  0.32           C  
ATOM   1970  N   LYS C 614     117.419 101.717  76.462  1.00  0.29           N  
ATOM   1971  CA  LYS C 614     116.524 102.349  77.422  1.00  0.29           C  
ATOM   1972  C   LYS C 614     116.964 102.121  78.863  1.00  0.29           C  
ATOM   1973  O   LYS C 614     116.559 102.808  79.796  1.00  0.29           O  
ATOM   1974  CB  LYS C 614     115.086 101.791  77.207  1.00  0.29           C  
ATOM   1975  CG  LYS C 614     114.952 100.263  77.399  1.00  0.29           C  
ATOM   1976  CD  LYS C 614     113.504  99.749  77.270  1.00  0.29           C  
ATOM   1977  CE  LYS C 614     113.386  98.248  77.567  1.00  0.29           C  
ATOM   1978  NZ  LYS C 614     111.968  97.810  77.628  1.00  0.29           N  
ATOM   1979  N   THR C 615     117.862 101.134  79.014  1.00  0.21           N  
ATOM   1980  CA  THR C 615     118.686 100.772  80.152  1.00  0.21           C  
ATOM   1981  C   THR C 615     119.562 101.914  80.632  1.00  0.21           C  
ATOM   1982  O   THR C 615     119.794 102.090  81.825  1.00  0.21           O  
ATOM   1983  CB  THR C 615     119.616  99.644  79.713  1.00  0.21           C  
ATOM   1984  OG1 THR C 615     118.856  98.582  79.152  1.00  0.21           O  
ATOM   1985  CG2 THR C 615     120.421  99.053  80.875  1.00  0.21           C  
ATOM   1986  N   ARG C 616     120.091 102.735  79.702  1.00  0.21           N  
ATOM   1987  CA  ARG C 616     120.922 103.870  80.030  1.00  0.21           C  
ATOM   1988  C   ARG C 616     120.084 105.139  80.002  1.00  0.21           C  
ATOM   1989  O   ARG C 616     119.436 105.479  79.020  1.00  0.21           O  
ATOM   1990  CB  ARG C 616     122.112 103.963  79.040  1.00  0.21           C  
ATOM   1991  CG  ARG C 616     123.158 105.045  79.381  1.00  0.21           C  
ATOM   1992  CD  ARG C 616     124.403 104.975  78.489  1.00  0.21           C  
ATOM   1993  NE  ARG C 616     125.320 106.081  78.932  1.00  0.21           N  
ATOM   1994  CZ  ARG C 616     126.345 106.550  78.206  1.00  0.21           C  
ATOM   1995  NH1 ARG C 616     127.175 107.443  78.743  1.00  0.21           N  
ATOM   1996  NH2 ARG C 616     126.567 106.140  76.962  1.00  0.21           N  
ATOM   1997  N   HIS C 617     120.080 105.920  81.097  1.00  0.17           N  
ATOM   1998  CA  HIS C 617     119.146 107.021  81.279  1.00  0.17           C  
ATOM   1999  C   HIS C 617     119.414 108.232  80.406  1.00  0.17           C  
ATOM   2000  O   HIS C 617     118.560 109.093  80.226  1.00  0.17           O  
ATOM   2001  CB  HIS C 617     119.160 107.487  82.748  1.00  0.17           C  
ATOM   2002  CG  HIS C 617     120.452 108.120  83.178  1.00  0.17           C  
ATOM   2003  ND1 HIS C 617     121.607 107.366  83.275  1.00  0.17           N  
ATOM   2004  CD2 HIS C 617     120.683 109.388  83.602  1.00  0.17           C  
ATOM   2005  CE1 HIS C 617     122.509 108.182  83.776  1.00  0.17           C  
ATOM   2006  NE2 HIS C 617     122.004 109.422  83.990  1.00  0.17           N  
ATOM   2007  N   ARG C 618     120.617 108.305  79.822  1.00  0.23           N  
ATOM   2008  CA  ARG C 618     121.011 109.361  78.916  1.00  0.23           C  
ATOM   2009  C   ARG C 618     120.751 108.977  77.466  1.00  0.23           C  
ATOM   2010  O   ARG C 618     121.285 109.610  76.564  1.00  0.23           O  
ATOM   2011  CB  ARG C 618     122.537 109.622  79.033  1.00  0.23           C  
ATOM   2012  CG  ARG C 618     123.022 110.062  80.426  1.00  0.23           C  
ATOM   2013  CD  ARG C 618     124.511 110.417  80.409  1.00  0.23           C  
ATOM   2014  NE  ARG C 618     124.871 110.819  81.802  1.00  0.23           N  
ATOM   2015  CZ  ARG C 618     126.117 111.095  82.212  1.00  0.23           C  
ATOM   2016  NH1 ARG C 618     126.335 111.363  83.497  1.00  0.23           N  
ATOM   2017  NH2 ARG C 618     127.141 111.106  81.365  1.00  0.23           N  
ATOM   2018  N   VAL C 619     120.000 107.891  77.200  1.00  0.23           N  
ATOM   2019  CA  VAL C 619     119.870 107.336  75.867  1.00  0.23           C  
ATOM   2020  C   VAL C 619     118.431 106.904  75.645  1.00  0.23           C  
ATOM   2021  O   VAL C 619     118.035 105.789  75.970  1.00  0.23           O  
ATOM   2022  CB  VAL C 619     120.807 106.139  75.698  1.00  0.23           C  
ATOM   2023  CG1 VAL C 619     120.723 105.578  74.287  1.00  0.23           C  
ATOM   2024  CG2 VAL C 619     122.262 106.562  75.930  1.00  0.23           C  
ATOM   2025  N   HIS C 620     117.601 107.801  75.079  1.00  0.24           N  
ATOM   2026  CA  HIS C 620     116.248 107.465  74.672  1.00  0.24           C  
ATOM   2027  C   HIS C 620     115.868 108.285  73.457  1.00  0.24           C  
ATOM   2028  O   HIS C 620     115.775 109.505  73.543  1.00  0.24           O  
ATOM   2029  CB  HIS C 620     115.215 107.835  75.767  1.00  0.24           C  
ATOM   2030  CG  HIS C 620     115.425 107.111  77.055  1.00  0.24           C  
ATOM   2031  ND1 HIS C 620     114.891 105.847  77.216  1.00  0.24           N  
ATOM   2032  CD2 HIS C 620     116.180 107.450  78.133  1.00  0.24           C  
ATOM   2033  CE1 HIS C 620     115.341 105.438  78.382  1.00  0.24           C  
ATOM   2034  NE2 HIS C 620     116.125 106.366  78.980  1.00  0.24           N  
ATOM   2035  N   SER C 621     115.606 107.653  72.301  1.00  0.24           N  
ATOM   2036  CA  SER C 621     115.297 108.371  71.075  1.00  0.24           C  
ATOM   2037  C   SER C 621     113.836 108.596  70.753  1.00  0.24           C  
ATOM   2038  O   SER C 621     113.363 109.724  70.711  1.00  0.24           O  
ATOM   2039  CB  SER C 621     115.895 107.606  69.870  1.00  0.24           C  
ATOM   2040  OG  SER C 621     115.598 106.213  69.832  1.00  0.24           O  
ATOM   2041  N   GLY C 622     113.077 107.520  70.481  1.00  0.24           N  
ATOM   2042  CA  GLY C 622     111.912 107.551  69.585  1.00  0.24           C  
ATOM   2043  C   GLY C 622     110.738 108.423  69.888  1.00  0.24           C  
ATOM   2044  O   GLY C 622     109.988 108.776  68.987  1.00  0.24           O  
ATOM   2045  N   TRP C 623     110.516 108.752  71.162  1.00  0.38           N  
ATOM   2046  CA  TRP C 623     109.440 109.641  71.543  1.00  0.38           C  
ATOM   2047  C   TRP C 623     109.991 110.819  72.315  1.00  0.38           C  
ATOM   2048  O   TRP C 623     109.262 111.706  72.752  1.00  0.38           O  
ATOM   2049  CB  TRP C 623     108.421 108.855  72.404  1.00  0.38           C  
ATOM   2050  CG  TRP C 623     108.910 108.391  73.777  1.00  0.38           C  
ATOM   2051  CD1 TRP C 623     109.752 107.367  74.124  1.00  0.38           C  
ATOM   2052  CD2 TRP C 623     108.505 109.017  75.001  1.00  0.38           C  
ATOM   2053  NE1 TRP C 623     109.836 107.271  75.497  1.00  0.38           N  
ATOM   2054  CE2 TRP C 623     109.100 108.289  76.054  1.00  0.38           C  
ATOM   2055  CE3 TRP C 623     107.703 110.126  75.257  1.00  0.38           C  
ATOM   2056  CZ2 TRP C 623     108.896 108.653  77.376  1.00  0.38           C  
ATOM   2057  CZ3 TRP C 623     107.509 110.504  76.591  1.00  0.38           C  
ATOM   2058  CH2 TRP C 623     108.094 109.775  77.640  1.00  0.38           C  
ATOM   2059  N   SER C 624     111.320 110.843  72.497  1.00  0.45           N  
ATOM   2060  CA  SER C 624     111.960 111.752  73.426  1.00  0.45           C  
ATOM   2061  C   SER C 624     112.839 112.705  72.681  1.00  0.45           C  
ATOM   2062  O   SER C 624     113.492 113.546  73.282  1.00  0.45           O  
ATOM   2063  CB  SER C 624     112.871 111.020  74.440  1.00  0.45           C  
ATOM   2064  OG  SER C 624     112.122 110.075  75.201  1.00  0.45           O  
ATOM   2065  N   ASN C 625     112.866 112.633  71.339  1.00  0.38           N  
ATOM   2066  CA  ASN C 625     113.743 113.404  70.487  1.00  0.38           C  
ATOM   2067  C   ASN C 625     113.277 114.845  70.279  1.00  0.38           C  
ATOM   2068  O   ASN C 625     113.160 115.329  69.155  1.00  0.38           O  
ATOM   2069  CB  ASN C 625     113.998 112.657  69.144  1.00  0.38           C  
ATOM   2070  CG  ASN C 625     112.725 112.324  68.362  1.00  0.38           C  
ATOM   2071  OD1 ASN C 625     111.692 111.923  68.896  1.00  0.38           O  
ATOM   2072  ND2 ASN C 625     112.812 112.464  67.019  1.00  0.38           N  
ATOM   2073  N   VAL C 626     113.057 115.571  71.388  1.00  0.36           N  
ATOM   2074  CA  VAL C 626     112.499 116.910  71.425  1.00  0.36           C  
ATOM   2075  C   VAL C 626     113.385 117.779  72.311  1.00  0.36           C  
ATOM   2076  O   VAL C 626     114.099 117.275  73.178  1.00  0.36           O  
ATOM   2077  CB  VAL C 626     111.066 116.912  71.975  1.00  0.36           C  
ATOM   2078  CG1 VAL C 626     110.309 118.164  71.494  1.00  0.36           C  
ATOM   2079  CG2 VAL C 626     110.306 115.646  71.518  1.00  0.36           C  
ATOM   2080  N   ASP C 627     113.371 119.116  72.119  1.00  0.35           N  
ATOM   2081  CA  ASP C 627     114.118 120.091  72.902  1.00  0.35           C  
ATOM   2082  C   ASP C 627     115.613 119.810  73.063  1.00  0.35           C  
ATOM   2083  O   ASP C 627     116.361 119.685  72.098  1.00  0.35           O  
ATOM   2084  CB  ASP C 627     113.427 120.348  74.266  1.00  0.35           C  
ATOM   2085  CG  ASP C 627     111.956 120.628  74.024  1.00  0.35           C  
ATOM   2086  OD1 ASP C 627     111.663 121.460  73.129  1.00  0.35           O  
ATOM   2087  OD2 ASP C 627     111.124 119.984  74.708  1.00  0.35           O  
ATOM   2088  N   TRP C 628     116.102 119.703  74.311  1.00  0.23           N  
ATOM   2089  CA  TRP C 628     117.489 119.377  74.601  1.00  0.23           C  
ATOM   2090  C   TRP C 628     117.789 117.896  74.452  1.00  0.23           C  
ATOM   2091  O   TRP C 628     118.945 117.489  74.405  1.00  0.23           O  
ATOM   2092  CB  TRP C 628     117.869 119.813  76.033  1.00  0.23           C  
ATOM   2093  CG  TRP C 628     117.799 121.314  76.232  1.00  0.23           C  
ATOM   2094  CD1 TRP C 628     116.813 122.064  76.809  1.00  0.23           C  
ATOM   2095  CD2 TRP C 628     118.819 122.232  75.807  1.00  0.23           C  
ATOM   2096  NE1 TRP C 628     117.154 123.399  76.776  1.00  0.23           N  
ATOM   2097  CE2 TRP C 628     118.383 123.525  76.171  1.00  0.23           C  
ATOM   2098  CE3 TRP C 628     120.045 122.037  75.170  1.00  0.23           C  
ATOM   2099  CZ2 TRP C 628     119.167 124.640  75.909  1.00  0.23           C  
ATOM   2100  CZ3 TRP C 628     120.843 123.164  74.922  1.00  0.23           C  
ATOM   2101  CH2 TRP C 628     120.412 124.449  75.286  1.00  0.23           C  
ATOM   2102  N   HIS C 629     116.743 117.057  74.336  1.00  0.35           N  
ATOM   2103  CA  HIS C 629     116.891 115.639  74.098  1.00  0.35           C  
ATOM   2104  C   HIS C 629     116.746 115.338  72.620  1.00  0.35           C  
ATOM   2105  O   HIS C 629     116.742 114.176  72.224  1.00  0.35           O  
ATOM   2106  CB  HIS C 629     115.784 114.828  74.800  1.00  0.35           C  
ATOM   2107  CG  HIS C 629     115.736 114.934  76.283  1.00  0.35           C  
ATOM   2108  ND1 HIS C 629     116.673 114.282  77.058  1.00  0.35           N  
ATOM   2109  CD2 HIS C 629     114.776 115.488  77.067  1.00  0.35           C  
ATOM   2110  CE1 HIS C 629     116.267 114.450  78.298  1.00  0.35           C  
ATOM   2111  NE2 HIS C 629     115.121 115.172  78.362  1.00  0.35           N  
ATOM   2112  N   MET C 630     116.622 116.379  71.757  1.00  0.35           N  
ATOM   2113  CA  MET C 630     116.542 116.291  70.307  1.00  0.35           C  
ATOM   2114  C   MET C 630     117.547 115.317  69.744  1.00  0.35           C  
ATOM   2115  O   MET C 630     118.734 115.581  69.776  1.00  0.35           O  
ATOM   2116  CB  MET C 630     116.756 117.697  69.685  1.00  0.35           C  
ATOM   2117  CG  MET C 630     116.733 117.775  68.143  1.00  0.35           C  
ATOM   2118  SD  MET C 630     116.989 119.454  67.472  1.00  0.35           S  
ATOM   2119  CE  MET C 630     115.508 120.268  68.139  1.00  0.35           C  
ATOM   2120  N   LEU C 631     117.114 114.142  69.240  1.00  0.39           N  
ATOM   2121  CA  LEU C 631     118.013 113.189  68.633  1.00  0.39           C  
ATOM   2122  C   LEU C 631     117.881 113.358  67.155  1.00  0.39           C  
ATOM   2123  O   LEU C 631     116.819 112.971  66.672  1.00  0.39           O  
ATOM   2124  CB  LEU C 631     117.765 111.702  68.953  1.00  0.39           C  
ATOM   2125  CG  LEU C 631     118.805 110.736  68.316  1.00  0.39           C  
ATOM   2126  CD1 LEU C 631     120.244 110.963  68.795  1.00  0.39           C  
ATOM   2127  CD2 LEU C 631     118.431 109.293  68.599  1.00  0.39           C  
ATOM   2128  N   MET C 632     118.928 113.927  66.480  1.00  0.27           N  
ATOM   2129  CA  MET C 632     119.141 114.030  65.030  1.00  0.27           C  
ATOM   2130  C   MET C 632     119.815 115.357  64.644  1.00  0.27           C  
ATOM   2131  O   MET C 632     119.434 116.030  63.687  1.00  0.27           O  
ATOM   2132  CB  MET C 632     117.842 113.731  64.238  1.00  0.27           C  
ATOM   2133  CG  MET C 632     117.797 113.616  62.718  1.00  0.27           C  
ATOM   2134  SD  MET C 632     116.098 113.174  62.190  1.00  0.27           S  
ATOM   2135  CE  MET C 632     115.968 111.518  62.939  1.00  0.27           C  
ATOM   2136  N   ASP C 633     120.897 115.767  65.358  1.00  0.29           N  
ATOM   2137  CA  ASP C 633     121.676 116.949  64.995  1.00  0.29           C  
ATOM   2138  C   ASP C 633     122.584 116.698  63.794  1.00  0.29           C  
ATOM   2139  O   ASP C 633     123.785 116.453  63.894  1.00  0.29           O  
ATOM   2140  CB  ASP C 633     122.535 117.510  66.157  1.00  0.29           C  
ATOM   2141  CG  ASP C 633     121.687 118.202  67.209  1.00  0.29           C  
ATOM   2142  OD1 ASP C 633     120.577 118.674  66.862  1.00  0.29           O  
ATOM   2143  OD2 ASP C 633     122.171 118.278  68.367  1.00  0.29           O  
ATOM   2144  N   SER C 634     122.019 116.747  62.583  1.00  0.30           N  
ATOM   2145  CA  SER C 634     122.722 116.459  61.343  1.00  0.30           C  
ATOM   2146  C   SER C 634     122.996 117.736  60.601  1.00  0.30           C  
ATOM   2147  O   SER C 634     122.449 118.009  59.537  1.00  0.30           O  
ATOM   2148  CB  SER C 634     121.923 115.484  60.467  1.00  0.30           C  
ATOM   2149  OG  SER C 634     121.950 114.204  61.096  1.00  0.30           O  
ATOM   2150  N   ASN C 635     123.855 118.590  61.187  1.00  0.21           N  
ATOM   2151  CA  ASN C 635     123.960 119.962  60.755  1.00  0.21           C  
ATOM   2152  C   ASN C 635     125.240 120.566  61.321  1.00  0.21           C  
ATOM   2153  O   ASN C 635     125.198 121.283  62.310  1.00  0.21           O  
ATOM   2154  CB  ASN C 635     122.686 120.730  61.246  1.00  0.21           C  
ATOM   2155  CG  ASN C 635     122.452 122.077  60.572  1.00  0.21           C  
ATOM   2156  OD1 ASN C 635     122.224 123.090  61.233  1.00  0.21           O  
ATOM   2157  ND2 ASN C 635     122.455 122.091  59.222  1.00  0.21           N  
ATOM   2158  N   PHE C 636     126.408 120.303  60.691  1.00  0.18           N  
ATOM   2159  CA  PHE C 636     127.714 120.851  61.060  1.00  0.18           C  
ATOM   2160  C   PHE C 636     128.162 121.835  59.970  1.00  0.18           C  
ATOM   2161  O   PHE C 636     128.036 121.517  58.789  1.00  0.18           O  
ATOM   2162  CB  PHE C 636     128.715 119.662  61.157  1.00  0.18           C  
ATOM   2163  CG  PHE C 636     130.037 120.041  61.761  1.00  0.18           C  
ATOM   2164  CD1 PHE C 636     131.139 120.320  60.935  1.00  0.18           C  
ATOM   2165  CD2 PHE C 636     130.197 120.098  63.156  1.00  0.18           C  
ATOM   2166  CE1 PHE C 636     132.377 120.670  61.492  1.00  0.18           C  
ATOM   2167  CE2 PHE C 636     131.433 120.450  63.716  1.00  0.18           C  
ATOM   2168  CZ  PHE C 636     132.521 120.740  62.882  1.00  0.18           C  
ATOM   2169  N   GLY C 637     128.633 123.062  60.311  1.00  0.22           N  
ATOM   2170  CA  GLY C 637     128.952 124.063  59.282  1.00  0.22           C  
ATOM   2171  C   GLY C 637     129.107 125.476  59.794  1.00  0.22           C  
ATOM   2172  O   GLY C 637     130.068 125.773  60.488  1.00  0.22           O  
ATOM   2173  N   ASP C 638     128.175 126.384  59.416  1.00  0.23           N  
ATOM   2174  CA  ASP C 638     128.199 127.800  59.770  1.00  0.23           C  
ATOM   2175  C   ASP C 638     127.493 128.021  61.136  1.00  0.23           C  
ATOM   2176  O   ASP C 638     127.991 127.419  62.076  1.00  0.23           O  
ATOM   2177  CB  ASP C 638     127.621 128.635  58.598  1.00  0.23           C  
ATOM   2178  CG  ASP C 638     128.345 128.443  57.280  1.00  0.23           C  
ATOM   2179  OD1 ASP C 638     129.483 127.924  57.263  1.00  0.23           O  
ATOM   2180  OD2 ASP C 638     127.726 128.846  56.262  1.00  0.23           O  
ATOM   2181  N   PRO C 639     126.377 128.729  61.475  1.00  0.28           N  
ATOM   2182  CA  PRO C 639     125.924 128.813  62.873  1.00  0.28           C  
ATOM   2183  C   PRO C 639     124.944 127.687  63.125  1.00  0.28           C  
ATOM   2184  O   PRO C 639     124.122 127.751  64.038  1.00  0.28           O  
ATOM   2185  CB  PRO C 639     125.202 130.166  62.923  1.00  0.28           C  
ATOM   2186  CG  PRO C 639     124.551 130.274  61.548  1.00  0.28           C  
ATOM   2187  CD  PRO C 639     125.625 129.681  60.641  1.00  0.28           C  
ATOM   2188  N   TYR C 640     125.008 126.681  62.244  1.00  0.20           N  
ATOM   2189  CA  TYR C 640     124.373 125.392  62.223  1.00  0.20           C  
ATOM   2190  C   TYR C 640     124.125 124.744  63.601  1.00  0.20           C  
ATOM   2191  O   TYR C 640     124.875 124.901  64.556  1.00  0.20           O  
ATOM   2192  CB  TYR C 640     125.290 124.466  61.382  1.00  0.20           C  
ATOM   2193  CG  TYR C 640     125.211 124.571  59.868  1.00  0.20           C  
ATOM   2194  CD1 TYR C 640     125.081 125.760  59.126  1.00  0.20           C  
ATOM   2195  CD2 TYR C 640     125.414 123.385  59.151  1.00  0.20           C  
ATOM   2196  CE1 TYR C 640     125.197 125.742  57.722  1.00  0.20           C  
ATOM   2197  CE2 TYR C 640     125.536 123.352  57.762  1.00  0.20           C  
ATOM   2198  CZ  TYR C 640     125.430 124.539  57.046  1.00  0.20           C  
ATOM   2199  OH  TYR C 640     125.595 124.515  55.651  1.00  0.20           O  
ATOM   2200  N   ARG C 641     123.044 123.956  63.749  1.00  0.28           N  
ATOM   2201  CA  ARG C 641     122.594 123.451  65.041  1.00  0.28           C  
ATOM   2202  C   ARG C 641     123.553 122.526  65.807  1.00  0.28           C  
ATOM   2203  O   ARG C 641     123.615 122.596  67.034  1.00  0.28           O  
ATOM   2204  CB  ARG C 641     121.187 122.805  64.929  1.00  0.28           C  
ATOM   2205  CG  ARG C 641     120.084 123.782  64.452  1.00  0.28           C  
ATOM   2206  CD  ARG C 641     118.694 123.133  64.374  1.00  0.28           C  
ATOM   2207  NE  ARG C 641     117.733 124.178  63.872  1.00  0.28           N  
ATOM   2208  CZ  ARG C 641     116.467 123.915  63.516  1.00  0.28           C  
ATOM   2209  NH1 ARG C 641     115.696 124.894  63.046  1.00  0.28           N  
ATOM   2210  NH2 ARG C 641     115.961 122.690  63.619  1.00  0.28           N  
ATOM   2211  N   LEU C 642     124.336 121.660  65.120  1.00  0.23           N  
ATOM   2212  CA  LEU C 642     125.283 120.752  65.757  1.00  0.23           C  
ATOM   2213  C   LEU C 642     126.533 121.479  66.234  1.00  0.23           C  
ATOM   2214  O   LEU C 642     127.214 120.974  67.110  1.00  0.23           O  
ATOM   2215  CB  LEU C 642     125.701 119.658  64.730  1.00  0.23           C  
ATOM   2216  CG  LEU C 642     126.262 118.294  65.205  1.00  0.23           C  
ATOM   2217  CD1 LEU C 642     126.711 117.468  63.992  1.00  0.23           C  
ATOM   2218  CD2 LEU C 642     127.430 118.321  66.194  1.00  0.23           C  
ATOM   2219  N   ASP C 643     126.842 122.697  65.721  1.00  0.23           N  
ATOM   2220  CA  ASP C 643     128.109 123.429  65.880  1.00  0.23           C  
ATOM   2221  C   ASP C 643     128.590 123.598  67.341  1.00  0.23           C  
ATOM   2222  O   ASP C 643     129.764 123.760  67.667  1.00  0.23           O  
ATOM   2223  CB  ASP C 643     127.952 124.784  65.142  1.00  0.23           C  
ATOM   2224  CG  ASP C 643     129.298 125.450  64.925  1.00  0.23           C  
ATOM   2225  OD1 ASP C 643     129.485 126.585  65.434  1.00  0.23           O  
ATOM   2226  OD2 ASP C 643     130.145 124.803  64.257  1.00  0.23           O  
ATOM   2227  N   LYS C 644     127.634 123.457  68.274  1.00  0.23           N  
ATOM   2228  CA  LYS C 644     127.797 122.938  69.619  1.00  0.23           C  
ATOM   2229  C   LYS C 644     128.688 121.677  69.790  1.00  0.23           C  
ATOM   2230  O   LYS C 644     129.423 121.224  68.920  1.00  0.23           O  
ATOM   2231  CB  LYS C 644     126.381 122.633  70.178  1.00  0.23           C  
ATOM   2232  CG  LYS C 644     125.374 123.783  70.005  1.00  0.23           C  
ATOM   2233  CD  LYS C 644     124.014 123.417  70.618  1.00  0.23           C  
ATOM   2234  CE  LYS C 644     122.955 124.501  70.430  1.00  0.23           C  
ATOM   2235  NZ  LYS C 644     121.677 124.050  71.023  1.00  0.23           N  
ATOM   2236  N   ARG C 645     128.701 121.071  70.996  1.00  0.26           N  
ATOM   2237  CA  ARG C 645     129.561 119.917  71.242  1.00  0.26           C  
ATOM   2238  C   ARG C 645     128.836 118.707  71.757  1.00  0.26           C  
ATOM   2239  O   ARG C 645     129.389 117.612  71.789  1.00  0.26           O  
ATOM   2240  CB  ARG C 645     130.582 120.244  72.336  1.00  0.26           C  
ATOM   2241  CG  ARG C 645     131.521 121.388  71.955  1.00  0.26           C  
ATOM   2242  CD  ARG C 645     132.456 121.666  73.118  1.00  0.26           C  
ATOM   2243  NE  ARG C 645     133.303 122.823  72.727  1.00  0.26           N  
ATOM   2244  CZ  ARG C 645     134.172 123.398  73.566  1.00  0.26           C  
ATOM   2245  NH1 ARG C 645     134.884 124.441  73.154  1.00  0.26           N  
ATOM   2246  NH2 ARG C 645     134.333 122.944  74.806  1.00  0.26           N  
ATOM   2247  N   ALA C 646     127.574 118.869  72.167  1.00  0.32           N  
ATOM   2248  CA  ALA C 646     126.708 117.755  72.418  1.00  0.32           C  
ATOM   2249  C   ALA C 646     125.857 117.662  71.175  1.00  0.32           C  
ATOM   2250  O   ALA C 646     124.851 118.372  71.131  1.00  0.32           O  
ATOM   2251  CB  ALA C 646     125.834 118.032  73.660  1.00  0.32           C  
ATOM   2252  N   PRO C 647     126.176 116.906  70.120  1.00  0.35           N  
ATOM   2253  CA  PRO C 647     125.132 116.476  69.221  1.00  0.35           C  
ATOM   2254  C   PRO C 647     124.141 115.619  69.952  1.00  0.35           C  
ATOM   2255  O   PRO C 647     124.501 114.502  70.313  1.00  0.35           O  
ATOM   2256  CB  PRO C 647     125.874 115.665  68.149  1.00  0.35           C  
ATOM   2257  CG  PRO C 647     127.085 115.061  68.871  1.00  0.35           C  
ATOM   2258  CD  PRO C 647     127.371 116.060  70.000  1.00  0.35           C  
ATOM   2259  N   CYS C 648     122.890 116.084  70.032  1.00  0.25           N  
ATOM   2260  CA  CYS C 648     121.732 115.265  70.231  1.00  0.25           C  
ATOM   2261  C   CYS C 648     121.698 114.222  71.385  1.00  0.25           C  
ATOM   2262  O   CYS C 648     122.667 114.001  72.103  1.00  0.25           O  
ATOM   2263  CB  CYS C 648     121.388 114.809  68.780  1.00  0.25           C  
ATOM   2264  SG  CYS C 648     122.488 113.648  67.895  1.00  0.25           S  
ATOM   2265  N   VAL C 649     120.549 113.573  71.698  1.00  0.38           N  
ATOM   2266  CA  VAL C 649     120.553 112.583  72.784  1.00  0.38           C  
ATOM   2267  C   VAL C 649     119.895 111.292  72.357  1.00  0.38           C  
ATOM   2268  O   VAL C 649     118.696 111.222  72.112  1.00  0.38           O  
ATOM   2269  CB  VAL C 649     119.899 113.076  74.074  1.00  0.38           C  
ATOM   2270  CG1 VAL C 649     119.878 111.955  75.130  1.00  0.38           C  
ATOM   2271  CG2 VAL C 649     120.689 114.273  74.635  1.00  0.38           C  
ATOM   2272  N   GLY C 650     120.681 110.204  72.271  1.00  0.44           N  
ATOM   2273  CA  GLY C 650     120.165 108.893  71.922  1.00  0.44           C  
ATOM   2274  C   GLY C 650     121.276 107.956  71.575  1.00  0.44           C  
ATOM   2275  O   GLY C 650     122.420 108.165  71.968  1.00  0.44           O  
ATOM   2276  N   GLU C 651     120.961 106.858  70.866  1.00  0.28           N  
ATOM   2277  CA  GLU C 651     121.786 105.665  70.881  1.00  0.28           C  
ATOM   2278  C   GLU C 651     122.755 105.570  69.708  1.00  0.28           C  
ATOM   2279  O   GLU C 651     123.556 104.638  69.642  1.00  0.28           O  
ATOM   2280  CB  GLU C 651     120.930 104.356  70.861  1.00  0.28           C  
ATOM   2281  CG  GLU C 651     119.455 104.338  71.358  1.00  0.28           C  
ATOM   2282  CD  GLU C 651     118.456 105.366  70.868  1.00  0.28           C  
ATOM   2283  OE1 GLU C 651     118.100 105.362  69.665  1.00  0.28           O  
ATOM   2284  OE2 GLU C 651     118.058 106.222  71.699  1.00  0.28           O  
ATOM   2285  N   HIS C 652     122.701 106.520  68.748  1.00  0.42           N  
ATOM   2286  CA  HIS C 652     123.497 106.514  67.521  1.00  0.42           C  
ATOM   2287  C   HIS C 652     125.006 106.513  67.765  1.00  0.42           C  
ATOM   2288  O   HIS C 652     125.589 107.515  68.171  1.00  0.42           O  
ATOM   2289  CB  HIS C 652     123.187 107.709  66.571  1.00  0.42           C  
ATOM   2290  CG  HIS C 652     121.741 107.955  66.234  1.00  0.42           C  
ATOM   2291  ND1 HIS C 652     120.831 106.928  66.298  1.00  0.42           N  
ATOM   2292  CD2 HIS C 652     121.133 109.085  65.779  1.00  0.42           C  
ATOM   2293  CE1 HIS C 652     119.687 107.438  65.893  1.00  0.42           C  
ATOM   2294  NE2 HIS C 652     119.815 108.743  65.559  1.00  0.42           N  
ATOM   2295  N   GLN C 653     125.671 105.373  67.513  1.00  0.35           N  
ATOM   2296  CA  GLN C 653     127.002 105.105  68.018  1.00  0.35           C  
ATOM   2297  C   GLN C 653     127.800 104.386  66.950  1.00  0.35           C  
ATOM   2298  O   GLN C 653     127.239 103.948  65.950  1.00  0.35           O  
ATOM   2299  CB  GLN C 653     126.873 104.251  69.318  1.00  0.35           C  
ATOM   2300  CG  GLN C 653     128.173 103.904  70.086  1.00  0.35           C  
ATOM   2301  CD  GLN C 653     129.019 105.142  70.385  1.00  0.35           C  
ATOM   2302  OE1 GLN C 653     129.774 105.630  69.546  1.00  0.35           O  
ATOM   2303  NE2 GLN C 653     128.896 105.682  71.617  1.00  0.35           N  
ATOM   2304  N   LEU C 654     129.130 104.272  67.113  1.00  0.26           N  
ATOM   2305  CA  LEU C 654     129.994 103.464  66.282  1.00  0.26           C  
ATOM   2306  C   LEU C 654     130.748 102.461  67.145  1.00  0.26           C  
ATOM   2307  O   LEU C 654     131.359 102.802  68.154  1.00  0.26           O  
ATOM   2308  CB  LEU C 654     130.994 104.390  65.557  1.00  0.26           C  
ATOM   2309  CG  LEU C 654     131.961 103.738  64.546  1.00  0.26           C  
ATOM   2310  CD1 LEU C 654     131.291 102.840  63.494  1.00  0.26           C  
ATOM   2311  CD2 LEU C 654     132.799 104.813  63.839  1.00  0.26           C  
ATOM   2312  N   HIS C 655     130.730 101.165  66.774  1.00  0.17           N  
ATOM   2313  CA  HIS C 655     131.452 100.135  67.492  1.00  0.17           C  
ATOM   2314  C   HIS C 655     132.317  99.368  66.524  1.00  0.17           C  
ATOM   2315  O   HIS C 655     131.935  99.064  65.396  1.00  0.17           O  
ATOM   2316  CB  HIS C 655     130.545  99.108  68.214  1.00  0.17           C  
ATOM   2317  CG  HIS C 655     129.894  99.612  69.464  1.00  0.17           C  
ATOM   2318  ND1 HIS C 655     128.646 100.186  69.396  1.00  0.17           N  
ATOM   2319  CD2 HIS C 655     130.296  99.520  70.759  1.00  0.17           C  
ATOM   2320  CE1 HIS C 655     128.306 100.437  70.641  1.00  0.17           C  
ATOM   2321  NE2 HIS C 655     129.271 100.052  71.510  1.00  0.17           N  
ATOM   2322  N   ILE C 656     133.524  99.005  66.975  1.00  0.13           N  
ATOM   2323  CA  ILE C 656     134.526  98.322  66.177  1.00  0.13           C  
ATOM   2324  C   ILE C 656     134.529  96.824  66.450  1.00  0.13           C  
ATOM   2325  O   ILE C 656     135.461  96.118  66.083  1.00  0.13           O  
ATOM   2326  CB  ILE C 656     135.903  98.940  66.413  1.00  0.13           C  
ATOM   2327  CG1 ILE C 656     136.225  99.127  67.919  1.00  0.13           C  
ATOM   2328  CG2 ILE C 656     135.929 100.287  65.656  1.00  0.13           C  
ATOM   2329  CD1 ILE C 656     137.662  99.595  68.185  1.00  0.13           C  
ATOM   2330  N   ASN C 657     133.462  96.307  67.095  1.00  0.13           N  
ATOM   2331  CA  ASN C 657     133.423  94.947  67.621  1.00  0.13           C  
ATOM   2332  C   ASN C 657     132.783  93.866  66.735  1.00  0.13           C  
ATOM   2333  O   ASN C 657     133.456  92.859  66.518  1.00  0.13           O  
ATOM   2334  CB  ASN C 657     132.745  94.910  69.019  1.00  0.13           C  
ATOM   2335  CG  ASN C 657     133.407  95.926  69.942  1.00  0.13           C  
ATOM   2336  OD1 ASN C 657     134.623  95.976  70.101  1.00  0.13           O  
ATOM   2337  ND2 ASN C 657     132.590  96.794  70.583  1.00  0.13           N  
ATOM   2338  N   PRO C 658     131.549  93.906  66.210  1.00  0.18           N  
ATOM   2339  CA  PRO C 658     130.986  92.764  65.503  1.00  0.18           C  
ATOM   2340  C   PRO C 658     131.381  92.800  64.038  1.00  0.18           C  
ATOM   2341  O   PRO C 658     131.661  93.866  63.489  1.00  0.18           O  
ATOM   2342  CB  PRO C 658     129.458  92.919  65.683  1.00  0.18           C  
ATOM   2343  CG  PRO C 658     129.226  94.307  66.317  1.00  0.18           C  
ATOM   2344  CD  PRO C 658     130.589  95.004  66.267  1.00  0.18           C  
ATOM   2345  N   GLN C 659     131.430  91.632  63.370  1.00  0.21           N  
ATOM   2346  CA  GLN C 659     131.868  91.568  61.992  1.00  0.21           C  
ATOM   2347  C   GLN C 659     130.743  91.793  60.997  1.00  0.21           C  
ATOM   2348  O   GLN C 659     129.992  90.898  60.621  1.00  0.21           O  
ATOM   2349  CB  GLN C 659     132.618  90.251  61.681  1.00  0.21           C  
ATOM   2350  CG  GLN C 659     133.139  90.119  60.224  1.00  0.21           C  
ATOM   2351  CD  GLN C 659     133.950  91.335  59.767  1.00  0.21           C  
ATOM   2352  OE1 GLN C 659     134.842  91.843  60.442  1.00  0.21           O  
ATOM   2353  NE2 GLN C 659     133.630  91.851  58.557  1.00  0.21           N  
ATOM   2354  N   ALA C 660     130.674  93.036  60.510  1.00  0.32           N  
ATOM   2355  CA  ALA C 660     129.861  93.460  59.405  1.00  0.32           C  
ATOM   2356  C   ALA C 660     130.591  94.695  58.906  1.00  0.32           C  
ATOM   2357  O   ALA C 660     130.657  95.729  59.565  1.00  0.32           O  
ATOM   2358  CB  ALA C 660     128.410  93.738  59.843  1.00  0.32           C  
ATOM   2359  N   ALA C 661     131.312  94.556  57.777  1.00  0.19           N  
ATOM   2360  CA  ALA C 661     132.330  95.506  57.379  1.00  0.19           C  
ATOM   2361  C   ALA C 661     131.866  96.905  56.985  1.00  0.19           C  
ATOM   2362  O   ALA C 661     130.746  97.147  56.559  1.00  0.19           O  
ATOM   2363  CB  ALA C 661     133.246  94.911  56.292  1.00  0.19           C  
ATOM   2364  N   ARG C 662     132.785  97.877  57.135  1.00  0.30           N  
ATOM   2365  CA  ARG C 662     132.618  99.273  56.780  1.00  0.30           C  
ATOM   2366  C   ARG C 662     132.323  99.527  55.301  1.00  0.30           C  
ATOM   2367  O   ARG C 662     131.576 100.445  54.965  1.00  0.30           O  
ATOM   2368  CB  ARG C 662     133.830 100.137  57.260  1.00  0.30           C  
ATOM   2369  CG  ARG C 662     135.231  99.464  57.372  1.00  0.30           C  
ATOM   2370  CD  ARG C 662     135.531  98.492  58.542  1.00  0.30           C  
ATOM   2371  NE  ARG C 662     134.672  98.865  59.716  1.00  0.30           N  
ATOM   2372  CZ  ARG C 662     134.509  98.127  60.824  1.00  0.30           C  
ATOM   2373  NH1 ARG C 662     135.288  97.084  61.092  1.00  0.30           N  
ATOM   2374  NH2 ARG C 662     133.545  98.443  61.687  1.00  0.30           N  
ATOM   2375  N   ASP C 663     132.901  98.727  54.382  1.00  0.42           N  
ATOM   2376  CA  ASP C 663     132.694  98.870  52.956  1.00  0.42           C  
ATOM   2377  C   ASP C 663     131.312  98.382  52.487  1.00  0.42           C  
ATOM   2378  O   ASP C 663     131.129  97.295  51.943  1.00  0.42           O  
ATOM   2379  CB  ASP C 663     133.859  98.189  52.202  1.00  0.42           C  
ATOM   2380  CG  ASP C 663     133.996  98.744  50.793  1.00  0.42           C  
ATOM   2381  OD1 ASP C 663     133.229  99.679  50.443  1.00  0.42           O  
ATOM   2382  OD2 ASP C 663     134.903  98.255  50.076  1.00  0.42           O  
ATOM   2383  N   LEU C 664     130.288  99.213  52.745  1.00  0.37           N  
ATOM   2384  CA  LEU C 664     128.902  98.978  52.392  1.00  0.37           C  
ATOM   2385  C   LEU C 664     128.290 100.306  51.975  1.00  0.37           C  
ATOM   2386  O   LEU C 664     127.075 100.485  51.987  1.00  0.37           O  
ATOM   2387  CB  LEU C 664     128.092  98.419  53.599  1.00  0.37           C  
ATOM   2388  CG  LEU C 664     128.478  96.993  54.052  1.00  0.37           C  
ATOM   2389  CD1 LEU C 664     127.747  96.624  55.351  1.00  0.37           C  
ATOM   2390  CD2 LEU C 664     128.196  95.935  52.976  1.00  0.37           C  
ATOM   2391  N   ASN C 665     129.152 101.281  51.599  1.00  0.50           N  
ATOM   2392  CA  ASN C 665     128.822 102.682  51.348  1.00  0.50           C  
ATOM   2393  C   ASN C 665     128.430 103.438  52.614  1.00  0.50           C  
ATOM   2394  O   ASN C 665     127.526 104.269  52.601  1.00  0.50           O  
ATOM   2395  CB  ASN C 665     127.717 102.916  50.279  1.00  0.50           C  
ATOM   2396  CG  ASN C 665     128.053 102.213  48.976  1.00  0.50           C  
ATOM   2397  OD1 ASN C 665     128.924 102.634  48.217  1.00  0.50           O  
ATOM   2398  ND2 ASN C 665     127.322 101.113  48.680  1.00  0.50           N  
ATOM   2399  N   ILE C 666     129.112 103.182  53.748  1.00  0.54           N  
ATOM   2400  CA  ILE C 666     128.796 103.834  55.010  1.00  0.54           C  
ATOM   2401  C   ILE C 666     130.003 104.646  55.447  1.00  0.54           C  
ATOM   2402  O   ILE C 666     131.034 104.110  55.850  1.00  0.54           O  
ATOM   2403  CB  ILE C 666     128.390 102.818  56.086  1.00  0.54           C  
ATOM   2404  CG1 ILE C 666     127.179 101.981  55.594  1.00  0.54           C  
ATOM   2405  CG2 ILE C 666     128.058 103.555  57.404  1.00  0.54           C  
ATOM   2406  CD1 ILE C 666     126.747 100.850  56.536  1.00  0.54           C  
ATOM   2407  N   ASN C 667     129.907 105.988  55.366  1.00  0.47           N  
ATOM   2408  CA  ASN C 667     130.994 106.882  55.715  1.00  0.47           C  
ATOM   2409  C   ASN C 667     130.996 107.207  57.202  1.00  0.47           C  
ATOM   2410  O   ASN C 667     129.975 107.125  57.887  1.00  0.47           O  
ATOM   2411  CB  ASN C 667     130.871 108.227  54.963  1.00  0.47           C  
ATOM   2412  CG  ASN C 667     131.071 108.081  53.463  1.00  0.47           C  
ATOM   2413  OD1 ASN C 667     131.982 107.401  52.990  1.00  0.47           O  
ATOM   2414  ND2 ASN C 667     130.216 108.785  52.687  1.00  0.47           N  
ATOM   2415  N   ASP C 668     132.163 107.609  57.745  1.00  0.43           N  
ATOM   2416  CA  ASP C 668     132.239 108.151  59.086  1.00  0.43           C  
ATOM   2417  C   ASP C 668     131.514 109.502  59.230  1.00  0.43           C  
ATOM   2418  O   ASP C 668     131.489 110.334  58.324  1.00  0.43           O  
ATOM   2419  CB  ASP C 668     133.704 108.226  59.575  1.00  0.43           C  
ATOM   2420  CG  ASP C 668     133.774 108.260  61.097  1.00  0.43           C  
ATOM   2421  OD1 ASP C 668     132.697 108.190  61.749  1.00  0.43           O  
ATOM   2422  OD2 ASP C 668     134.910 108.348  61.617  1.00  0.43           O  
ATOM   2423  N   GLY C 669     130.860 109.710  60.386  1.00  0.49           N  
ATOM   2424  CA  GLY C 669     130.029 110.853  60.757  1.00  0.49           C  
ATOM   2425  C   GLY C 669     128.731 111.049  59.997  1.00  0.49           C  
ATOM   2426  O   GLY C 669     127.901 111.864  60.394  1.00  0.49           O  
ATOM   2427  N   ASP C 670     128.543 110.313  58.889  1.00  0.56           N  
ATOM   2428  CA  ASP C 670     127.573 110.555  57.842  1.00  0.56           C  
ATOM   2429  C   ASP C 670     126.133 110.235  58.210  1.00  0.56           C  
ATOM   2430  O   ASP C 670     125.863 109.426  59.092  1.00  0.56           O  
ATOM   2431  CB  ASP C 670     128.048 109.737  56.631  1.00  0.56           C  
ATOM   2432  CG  ASP C 670     127.456 110.164  55.301  1.00  0.56           C  
ATOM   2433  OD1 ASP C 670     127.712 109.434  54.300  1.00  0.56           O  
ATOM   2434  OD2 ASP C 670     126.780 111.226  55.255  1.00  0.56           O  
ATOM   2435  N   TYR C 671     125.165 110.880  57.536  1.00  0.51           N  
ATOM   2436  CA  TYR C 671     123.761 110.834  57.892  1.00  0.51           C  
ATOM   2437  C   TYR C 671     122.964 109.999  56.893  1.00  0.51           C  
ATOM   2438  O   TYR C 671     122.844 110.322  55.714  1.00  0.51           O  
ATOM   2439  CB  TYR C 671     123.226 112.283  58.013  1.00  0.51           C  
ATOM   2440  CG  TYR C 671     121.798 112.357  58.467  1.00  0.51           C  
ATOM   2441  CD1 TYR C 671     121.362 111.700  59.631  1.00  0.51           C  
ATOM   2442  CD2 TYR C 671     120.884 113.129  57.734  1.00  0.51           C  
ATOM   2443  CE1 TYR C 671     120.035 111.826  60.059  1.00  0.51           C  
ATOM   2444  CE2 TYR C 671     119.553 113.238  58.145  1.00  0.51           C  
ATOM   2445  CZ  TYR C 671     119.135 112.582  59.299  1.00  0.51           C  
ATOM   2446  OH  TYR C 671     117.792 112.659  59.670  1.00  0.51           O  
ATOM   2447  N   VAL C 672     122.406 108.869  57.366  1.00  0.57           N  
ATOM   2448  CA  VAL C 672     121.986 107.781  56.499  1.00  0.57           C  
ATOM   2449  C   VAL C 672     120.563 107.345  56.793  1.00  0.57           C  
ATOM   2450  O   VAL C 672     120.008 107.653  57.846  1.00  0.57           O  
ATOM   2451  CB  VAL C 672     122.910 106.568  56.631  1.00  0.57           C  
ATOM   2452  CG1 VAL C 672     124.376 106.991  56.401  1.00  0.57           C  
ATOM   2453  CG2 VAL C 672     122.777 105.890  58.011  1.00  0.57           C  
ATOM   2454  N   TYR C 673     119.927 106.592  55.868  1.00  0.52           N  
ATOM   2455  CA  TYR C 673     118.522 106.225  55.959  1.00  0.52           C  
ATOM   2456  C   TYR C 673     118.387 104.714  56.097  1.00  0.52           C  
ATOM   2457  O   TYR C 673     118.863 103.946  55.266  1.00  0.52           O  
ATOM   2458  CB  TYR C 673     117.716 106.657  54.695  1.00  0.52           C  
ATOM   2459  CG  TYR C 673     117.752 108.148  54.467  1.00  0.52           C  
ATOM   2460  CD1 TYR C 673     118.884 108.755  53.897  1.00  0.52           C  
ATOM   2461  CD2 TYR C 673     116.647 108.957  54.790  1.00  0.52           C  
ATOM   2462  CE1 TYR C 673     118.940 110.142  53.712  1.00  0.52           C  
ATOM   2463  CE2 TYR C 673     116.696 110.347  54.599  1.00  0.52           C  
ATOM   2464  CZ  TYR C 673     117.849 110.938  54.069  1.00  0.52           C  
ATOM   2465  OH  TYR C 673     117.914 112.333  53.885  1.00  0.52           O  
ATOM   2466  N   VAL C 674     117.718 104.226  57.158  1.00  0.46           N  
ATOM   2467  CA  VAL C 674     117.549 102.795  57.386  1.00  0.46           C  
ATOM   2468  C   VAL C 674     116.063 102.502  57.501  1.00  0.46           C  
ATOM   2469  O   VAL C 674     115.398 103.061  58.371  1.00  0.46           O  
ATOM   2470  CB  VAL C 674     118.246 102.344  58.675  1.00  0.46           C  
ATOM   2471  CG1 VAL C 674     118.046 100.834  58.919  1.00  0.46           C  
ATOM   2472  CG2 VAL C 674     119.751 102.671  58.591  1.00  0.46           C  
ATOM   2473  N   ASP C 675     115.493 101.607  56.655  1.00  0.46           N  
ATOM   2474  CA  ASP C 675     114.145 101.084  56.863  1.00  0.46           C  
ATOM   2475  C   ASP C 675     114.290  99.798  57.647  1.00  0.46           C  
ATOM   2476  O   ASP C 675     115.364  99.208  57.709  1.00  0.46           O  
ATOM   2477  CB  ASP C 675     113.353 100.815  55.543  1.00  0.46           C  
ATOM   2478  CG  ASP C 675     111.832 100.845  55.722  1.00  0.46           C  
ATOM   2479  OD1 ASP C 675     111.190  99.836  56.120  1.00  0.46           O  
ATOM   2480  OD2 ASP C 675     111.260 101.923  55.419  1.00  0.46           O  
ATOM   2481  N   ALA C 676     113.218  99.321  58.282  1.00  0.45           N  
ATOM   2482  CA  ALA C 676     113.184  97.930  58.627  1.00  0.45           C  
ATOM   2483  C   ALA C 676     111.752  97.485  58.764  1.00  0.45           C  
ATOM   2484  O   ALA C 676     110.883  98.159  59.326  1.00  0.45           O  
ATOM   2485  CB  ALA C 676     113.975  97.610  59.911  1.00  0.45           C  
ATOM   2486  N   ASN C 677     111.465  96.275  58.284  1.00  0.38           N  
ATOM   2487  CA  ASN C 677     110.141  95.731  58.404  1.00  0.38           C  
ATOM   2488  C   ASN C 677     110.199  94.223  58.542  1.00  0.38           C  
ATOM   2489  O   ASN C 677     109.607  93.524  57.719  1.00  0.38           O  
ATOM   2490  CB  ASN C 677     109.238  96.216  57.242  1.00  0.38           C  
ATOM   2491  CG  ASN C 677     109.616  95.655  55.872  1.00  0.38           C  
ATOM   2492  OD1 ASN C 677     110.773  95.579  55.466  1.00  0.38           O  
ATOM   2493  ND2 ASN C 677     108.572  95.211  55.136  1.00  0.38           N  
ATOM   2494  N   PRO C 678     110.890  93.650  59.548  1.00  0.27           N  
ATOM   2495  CA  PRO C 678     110.812  92.220  59.818  1.00  0.27           C  
ATOM   2496  C   PRO C 678     109.382  91.723  59.840  1.00  0.27           C  
ATOM   2497  O   PRO C 678     108.518  92.405  60.394  1.00  0.27           O  
ATOM   2498  CB  PRO C 678     111.508  92.038  61.177  1.00  0.27           C  
ATOM   2499  CG  PRO C 678     111.270  93.368  61.887  1.00  0.27           C  
ATOM   2500  CD  PRO C 678     111.365  94.368  60.733  1.00  0.27           C  
ATOM   2501  N   ALA C 679     109.110  90.565  59.212  1.00  0.29           N  
ATOM   2502  CA  ALA C 679     107.770  90.037  59.085  1.00  0.29           C  
ATOM   2503  C   ALA C 679     107.125  89.832  60.445  1.00  0.29           C  
ATOM   2504  O   ALA C 679     106.021  90.291  60.735  1.00  0.29           O  
ATOM   2505  CB  ALA C 679     107.874  88.696  58.337  1.00  0.29           C  
ATOM   2506  N   ASP C 680     107.923  89.221  61.320  1.00  0.22           N  
ATOM   2507  CA  ASP C 680     107.589  88.773  62.632  1.00  0.22           C  
ATOM   2508  C   ASP C 680     107.964  89.809  63.686  1.00  0.22           C  
ATOM   2509  O   ASP C 680     109.011  89.770  64.339  1.00  0.22           O  
ATOM   2510  CB  ASP C 680     108.375  87.460  62.794  1.00  0.22           C  
ATOM   2511  CG  ASP C 680     107.968  86.559  61.638  1.00  0.22           C  
ATOM   2512  OD1 ASP C 680     106.770  86.194  61.591  1.00  0.22           O  
ATOM   2513  OD2 ASP C 680     108.826  86.364  60.734  1.00  0.22           O  
ATOM   2514  N   ARG C 681     107.078  90.791  63.911  1.00  0.25           N  
ATOM   2515  CA  ARG C 681     107.216  91.754  64.986  1.00  0.25           C  
ATOM   2516  C   ARG C 681     105.944  91.951  65.823  1.00  0.25           C  
ATOM   2517  O   ARG C 681     105.410  93.059  65.876  1.00  0.25           O  
ATOM   2518  CB  ARG C 681     107.712  93.092  64.389  1.00  0.25           C  
ATOM   2519  CG  ARG C 681     108.176  94.156  65.407  1.00  0.25           C  
ATOM   2520  CD  ARG C 681     108.754  95.370  64.698  1.00  0.25           C  
ATOM   2521  NE  ARG C 681     108.636  96.580  65.565  1.00  0.25           N  
ATOM   2522  CZ  ARG C 681     109.523  97.065  66.434  1.00  0.25           C  
ATOM   2523  NH1 ARG C 681     109.345  98.297  66.889  1.00  0.25           N  
ATOM   2524  NH2 ARG C 681     110.535  96.331  66.873  1.00  0.25           N  
ATOM   2525  N   PRO C 682     105.430  90.953  66.534  1.00  0.27           N  
ATOM   2526  CA  PRO C 682     104.525  91.188  67.647  1.00  0.27           C  
ATOM   2527  C   PRO C 682     105.245  90.887  68.963  1.00  0.27           C  
ATOM   2528  O   PRO C 682     105.184  89.771  69.469  1.00  0.27           O  
ATOM   2529  CB  PRO C 682     103.408  90.176  67.352  1.00  0.27           C  
ATOM   2530  CG  PRO C 682     104.133  88.960  66.752  1.00  0.27           C  
ATOM   2531  CD  PRO C 682     105.391  89.549  66.109  1.00  0.27           C  
ATOM   2532  N   TYR C 683     105.946  91.878  69.551  1.00  0.26           N  
ATOM   2533  CA  TYR C 683     106.468  91.772  70.913  1.00  0.26           C  
ATOM   2534  C   TYR C 683     105.600  92.649  71.818  1.00  0.26           C  
ATOM   2535  O   TYR C 683     104.383  92.520  71.839  1.00  0.26           O  
ATOM   2536  CB  TYR C 683     107.989  92.129  70.958  1.00  0.26           C  
ATOM   2537  CG  TYR C 683     108.650  91.710  72.255  1.00  0.26           C  
ATOM   2538  CD1 TYR C 683     108.548  90.385  72.714  1.00  0.26           C  
ATOM   2539  CD2 TYR C 683     109.359  92.640  73.035  1.00  0.26           C  
ATOM   2540  CE1 TYR C 683     109.106  90.011  73.945  1.00  0.26           C  
ATOM   2541  CE2 TYR C 683     109.926  92.265  74.264  1.00  0.26           C  
ATOM   2542  CZ  TYR C 683     109.788  90.950  74.721  1.00  0.26           C  
ATOM   2543  OH  TYR C 683     110.320  90.558  75.966  1.00  0.26           O  
ATOM   2544  N   LEU C 684     106.181  93.625  72.544  1.00  0.25           N  
ATOM   2545  CA  LEU C 684     105.422  94.571  73.355  1.00  0.25           C  
ATOM   2546  C   LEU C 684     105.075  95.815  72.541  1.00  0.25           C  
ATOM   2547  O   LEU C 684     104.787  96.879  73.083  1.00  0.25           O  
ATOM   2548  CB  LEU C 684     106.234  95.054  74.581  1.00  0.25           C  
ATOM   2549  CG  LEU C 684     106.749  93.961  75.533  1.00  0.25           C  
ATOM   2550  CD1 LEU C 684     107.884  94.535  76.394  1.00  0.25           C  
ATOM   2551  CD2 LEU C 684     105.642  93.403  76.436  1.00  0.25           C  
ATOM   2552  N   GLY C 685     105.130  95.712  71.196  1.00  0.34           N  
ATOM   2553  CA  GLY C 685     105.067  96.848  70.285  1.00  0.34           C  
ATOM   2554  C   GLY C 685     106.278  97.745  70.356  1.00  0.34           C  
ATOM   2555  O   GLY C 685     107.406  97.287  70.536  1.00  0.34           O  
ATOM   2556  N   ALA C 686     106.076  99.058  70.160  1.00  0.39           N  
ATOM   2557  CA  ALA C 686     107.109 100.053  70.333  1.00  0.39           C  
ATOM   2558  C   ALA C 686     107.108 100.657  71.734  1.00  0.39           C  
ATOM   2559  O   ALA C 686     107.178  99.977  72.755  1.00  0.39           O  
ATOM   2560  CB  ALA C 686     106.923 101.143  69.262  1.00  0.39           C  
ATOM   2561  N   LYS C 687     107.068 101.997  71.804  1.00  0.39           N  
ATOM   2562  CA  LYS C 687     107.001 102.790  73.006  1.00  0.39           C  
ATOM   2563  C   LYS C 687     105.734 102.484  73.800  1.00  0.39           C  
ATOM   2564  O   LYS C 687     104.761 102.046  73.186  1.00  0.39           O  
ATOM   2565  CB  LYS C 687     107.179 104.253  72.526  1.00  0.39           C  
ATOM   2566  CG  LYS C 687     107.098 105.401  73.535  1.00  0.39           C  
ATOM   2567  CD  LYS C 687     105.665 105.879  73.790  1.00  0.39           C  
ATOM   2568  CE  LYS C 687     105.511 106.791  75.003  1.00  0.39           C  
ATOM   2569  NZ  LYS C 687     104.073 106.874  75.319  1.00  0.39           N  
ATOM   2570  N   PRO C 688     105.640 102.631  75.130  1.00  0.26           N  
ATOM   2571  CA  PRO C 688     104.394 102.382  75.843  1.00  0.26           C  
ATOM   2572  C   PRO C 688     103.185 103.090  75.276  1.00  0.26           C  
ATOM   2573  O   PRO C 688     103.165 104.325  75.212  1.00  0.26           O  
ATOM   2574  CB  PRO C 688     104.674 102.801  77.282  1.00  0.26           C  
ATOM   2575  CG  PRO C 688     106.183 102.616  77.447  1.00  0.26           C  
ATOM   2576  CD  PRO C 688     106.749 102.882  76.049  1.00  0.26           C  
ATOM   2577  N   ASP C 689     102.209 102.280  74.845  1.00  0.37           N  
ATOM   2578  CA  ASP C 689     100.905 102.654  74.356  1.00  0.37           C  
ATOM   2579  C   ASP C 689     101.005 103.544  73.106  1.00  0.37           C  
ATOM   2580  O   ASP C 689     100.250 104.478  72.849  1.00  0.37           O  
ATOM   2581  CB  ASP C 689     100.009 103.124  75.536  1.00  0.37           C  
ATOM   2582  CG  ASP C 689     100.335 102.267  76.762  1.00  0.37           C  
ATOM   2583  OD1 ASP C 689     100.130 101.028  76.687  1.00  0.37           O  
ATOM   2584  OD2 ASP C 689     100.942 102.823  77.719  1.00  0.37           O  
ATOM   2585  N   ASP C 690     102.015 103.224  72.270  1.00  0.35           N  
ATOM   2586  CA  ASP C 690     102.283 103.792  70.971  1.00  0.35           C  
ATOM   2587  C   ASP C 690     101.601 102.915  69.910  1.00  0.35           C  
ATOM   2588  O   ASP C 690     101.772 101.694  69.960  1.00  0.35           O  
ATOM   2589  CB  ASP C 690     103.826 103.780  70.813  1.00  0.35           C  
ATOM   2590  CG  ASP C 690     104.428 104.582  69.673  1.00  0.35           C  
ATOM   2591  OD1 ASP C 690     103.726 105.400  69.029  1.00  0.35           O  
ATOM   2592  OD2 ASP C 690     105.652 104.379  69.457  1.00  0.35           O  
ATOM   2593  N   PRO C 691     100.831 103.410  68.932  1.00  0.40           N  
ATOM   2594  CA  PRO C 691     100.151 102.603  67.911  1.00  0.40           C  
ATOM   2595  C   PRO C 691     101.121 102.182  66.821  1.00  0.40           C  
ATOM   2596  O   PRO C 691     100.787 102.165  65.632  1.00  0.40           O  
ATOM   2597  CB  PRO C 691      99.133 103.605  67.351  1.00  0.40           C  
ATOM   2598  CG  PRO C 691      99.873 104.938  67.404  1.00  0.40           C  
ATOM   2599  CD  PRO C 691     100.572 104.836  68.755  1.00  0.40           C  
ATOM   2600  N   PHE C 692     102.344 101.840  67.218  1.00  0.37           N  
ATOM   2601  CA  PHE C 692     103.463 101.679  66.352  1.00  0.37           C  
ATOM   2602  C   PHE C 692     104.021 100.285  66.577  1.00  0.37           C  
ATOM   2603  O   PHE C 692     104.629  99.955  67.591  1.00  0.37           O  
ATOM   2604  CB  PHE C 692     104.462 102.821  66.659  1.00  0.37           C  
ATOM   2605  CG  PHE C 692     105.622 102.833  65.723  1.00  0.37           C  
ATOM   2606  CD1 PHE C 692     105.443 102.748  64.333  1.00  0.37           C  
ATOM   2607  CD2 PHE C 692     106.918 102.886  66.251  1.00  0.37           C  
ATOM   2608  CE1 PHE C 692     106.552 102.609  63.493  1.00  0.37           C  
ATOM   2609  CE2 PHE C 692     108.029 102.756  65.419  1.00  0.37           C  
ATOM   2610  CZ  PHE C 692     107.837 102.599  64.046  1.00  0.37           C  
ATOM   2611  N   TYR C 693     103.773  99.395  65.602  1.00  0.28           N  
ATOM   2612  CA  TYR C 693     104.126  97.995  65.724  1.00  0.28           C  
ATOM   2613  C   TYR C 693     105.173  97.621  64.683  1.00  0.28           C  
ATOM   2614  O   TYR C 693     105.850  96.604  64.772  1.00  0.28           O  
ATOM   2615  CB  TYR C 693     102.859  97.123  65.523  1.00  0.28           C  
ATOM   2616  CG  TYR C 693     101.774  97.476  66.515  1.00  0.28           C  
ATOM   2617  CD1 TYR C 693     101.778  96.928  67.809  1.00  0.28           C  
ATOM   2618  CD2 TYR C 693     100.724  98.341  66.150  1.00  0.28           C  
ATOM   2619  CE1 TYR C 693     100.754  97.237  68.718  1.00  0.28           C  
ATOM   2620  CE2 TYR C 693      99.700  98.650  67.058  1.00  0.28           C  
ATOM   2621  CZ  TYR C 693      99.714  98.092  68.339  1.00  0.28           C  
ATOM   2622  OH  TYR C 693      98.674  98.369  69.247  1.00  0.28           O  
ATOM   2623  N   ARG C 694     105.396  98.480  63.668  1.00  0.26           N  
ATOM   2624  CA  ARG C 694     106.440  98.321  62.666  1.00  0.26           C  
ATOM   2625  C   ARG C 694     107.769  98.818  63.248  1.00  0.26           C  
ATOM   2626  O   ARG C 694     107.811  99.374  64.339  1.00  0.26           O  
ATOM   2627  CB  ARG C 694     105.989  99.038  61.352  1.00  0.26           C  
ATOM   2628  CG  ARG C 694     106.818  98.779  60.067  1.00  0.26           C  
ATOM   2629  CD  ARG C 694     106.236  99.424  58.791  1.00  0.26           C  
ATOM   2630  NE  ARG C 694     107.241  99.241  57.684  1.00  0.26           N  
ATOM   2631  CZ  ARG C 694     106.961  99.063  56.383  1.00  0.26           C  
ATOM   2632  NH1 ARG C 694     107.958  98.877  55.521  1.00  0.26           N  
ATOM   2633  NH2 ARG C 694     105.717  99.075  55.913  1.00  0.26           N  
ATOM   2634  N   VAL C 695     108.924  98.561  62.599  1.00  0.24           N  
ATOM   2635  CA  VAL C 695     110.190  99.145  63.054  1.00  0.24           C  
ATOM   2636  C   VAL C 695     110.372 100.532  62.473  1.00  0.24           C  
ATOM   2637  O   VAL C 695     110.917 101.421  63.122  1.00  0.24           O  
ATOM   2638  CB  VAL C 695     111.400  98.321  62.637  1.00  0.24           C  
ATOM   2639  CG1 VAL C 695     112.704  98.955  63.159  1.00  0.24           C  
ATOM   2640  CG2 VAL C 695     111.234  96.861  63.055  1.00  0.24           C  
ATOM   2641  N   SER C 696     109.906 100.686  61.219  1.00  0.45           N  
ATOM   2642  CA  SER C 696     109.996 101.861  60.369  1.00  0.45           C  
ATOM   2643  C   SER C 696     111.367 102.388  60.006  1.00  0.45           C  
ATOM   2644  O   SER C 696     112.439 101.965  60.453  1.00  0.45           O  
ATOM   2645  CB  SER C 696     109.082 103.064  60.782  1.00  0.45           C  
ATOM   2646  OG  SER C 696     109.703 103.923  61.744  1.00  0.45           O  
ATOM   2647  N   ARG C 697     111.282 103.375  59.107  1.00  0.37           N  
ATOM   2648  CA  ARG C 697     112.332 104.181  58.590  1.00  0.37           C  
ATOM   2649  C   ARG C 697     112.824 105.172  59.613  1.00  0.37           C  
ATOM   2650  O   ARG C 697     112.072 106.003  60.113  1.00  0.37           O  
ATOM   2651  CB  ARG C 697     111.774 104.920  57.361  1.00  0.37           C  
ATOM   2652  CG  ARG C 697     112.833 105.559  56.448  1.00  0.37           C  
ATOM   2653  CD  ARG C 697     112.250 106.378  55.276  1.00  0.37           C  
ATOM   2654  NE  ARG C 697     111.093 105.662  54.628  1.00  0.37           N  
ATOM   2655  CZ  ARG C 697     111.168 104.493  53.979  1.00  0.37           C  
ATOM   2656  NH1 ARG C 697     112.320 103.876  53.767  1.00  0.37           N  
ATOM   2657  NH2 ARG C 697     110.051 103.844  53.658  1.00  0.37           N  
ATOM   2658  N   CYS C 698     114.120 105.120  59.932  1.00  0.59           N  
ATOM   2659  CA  CYS C 698     114.708 106.094  60.817  1.00  0.59           C  
ATOM   2660  C   CYS C 698     116.045 106.452  60.235  1.00  0.59           C  
ATOM   2661  O   CYS C 698     116.621 105.712  59.436  1.00  0.59           O  
ATOM   2662  CB  CYS C 698     114.829 105.574  62.275  1.00  0.59           C  
ATOM   2663  SG  CYS C 698     115.280 106.879  63.483  1.00  0.59           S  
ATOM   2664  N   MET C 699     116.565 107.625  60.609  1.00  0.52           N  
ATOM   2665  CA  MET C 699     117.791 108.129  60.068  1.00  0.52           C  
ATOM   2666  C   MET C 699     118.785 108.215  61.188  1.00  0.52           C  
ATOM   2667  O   MET C 699     118.469 108.555  62.329  1.00  0.52           O  
ATOM   2668  CB  MET C 699     117.655 109.492  59.375  1.00  0.52           C  
ATOM   2669  CG  MET C 699     116.826 109.473  58.079  1.00  0.52           C  
ATOM   2670  SD  MET C 699     115.018 109.363  58.267  1.00  0.52           S  
ATOM   2671  CE  MET C 699     114.803 111.011  58.996  1.00  0.52           C  
ATOM   2672  N   LEU C 700     120.024 107.835  60.878  1.00  0.45           N  
ATOM   2673  CA  LEU C 700     121.028 107.570  61.875  1.00  0.45           C  
ATOM   2674  C   LEU C 700     122.341 108.094  61.356  1.00  0.45           C  
ATOM   2675  O   LEU C 700     122.434 108.642  60.262  1.00  0.45           O  
ATOM   2676  CB  LEU C 700     121.170 106.052  62.194  1.00  0.45           C  
ATOM   2677  CG  LEU C 700     119.949 105.421  62.903  1.00  0.45           C  
ATOM   2678  CD1 LEU C 700     118.965 104.733  61.948  1.00  0.45           C  
ATOM   2679  CD2 LEU C 700     120.372 104.403  63.966  1.00  0.45           C  
ATOM   2680  N   ARG C 701     123.413 107.940  62.141  1.00  0.42           N  
ATOM   2681  CA  ARG C 701     124.753 108.152  61.654  1.00  0.42           C  
ATOM   2682  C   ARG C 701     125.610 107.019  62.142  1.00  0.42           C  
ATOM   2683  O   ARG C 701     125.301 106.453  63.189  1.00  0.42           O  
ATOM   2684  CB  ARG C 701     125.352 109.488  62.152  1.00  0.42           C  
ATOM   2685  CG  ARG C 701     125.275 109.686  63.680  1.00  0.42           C  
ATOM   2686  CD  ARG C 701     126.134 110.839  64.198  1.00  0.42           C  
ATOM   2687  NE  ARG C 701     125.617 112.075  63.537  1.00  0.42           N  
ATOM   2688  CZ  ARG C 701     126.161 113.289  63.671  1.00  0.42           C  
ATOM   2689  NH1 ARG C 701     127.262 113.486  64.387  1.00  0.42           N  
ATOM   2690  NH2 ARG C 701     125.563 114.327  63.095  1.00  0.42           N  
ATOM   2691  N   VAL C 702     126.667 106.651  61.374  1.00  0.44           N  
ATOM   2692  CA  VAL C 702     127.736 105.695  61.710  1.00  0.44           C  
ATOM   2693  C   VAL C 702     127.311 104.307  62.195  1.00  0.44           C  
ATOM   2694  O   VAL C 702     128.099 103.536  62.735  1.00  0.44           O  
ATOM   2695  CB  VAL C 702     128.820 106.282  62.620  1.00  0.44           C  
ATOM   2696  CG1 VAL C 702     129.311 107.605  62.034  1.00  0.44           C  
ATOM   2697  CG2 VAL C 702     128.340 106.488  64.066  1.00  0.44           C  
ATOM   2698  N   THR C 703     126.026 103.957  62.006  1.00  0.33           N  
ATOM   2699  CA  THR C 703     125.336 102.946  62.798  1.00  0.33           C  
ATOM   2700  C   THR C 703     125.856 101.518  62.669  1.00  0.33           C  
ATOM   2701  O   THR C 703     125.693 100.839  61.660  1.00  0.33           O  
ATOM   2702  CB  THR C 703     123.821 103.081  62.651  1.00  0.33           C  
ATOM   2703  OG1 THR C 703     123.078 102.293  63.574  1.00  0.33           O  
ATOM   2704  CG2 THR C 703     123.309 102.781  61.240  1.00  0.33           C  
ATOM   2705  N   TYR C 704     126.522 101.039  63.744  1.00  0.37           N  
ATOM   2706  CA  TYR C 704     127.102  99.709  63.919  1.00  0.37           C  
ATOM   2707  C   TYR C 704     126.077  98.576  63.846  1.00  0.37           C  
ATOM   2708  O   TYR C 704     126.336  97.506  63.308  1.00  0.37           O  
ATOM   2709  CB  TYR C 704     127.932  99.631  65.252  1.00  0.37           C  
ATOM   2710  CG  TYR C 704     127.057  99.735  66.477  1.00  0.37           C  
ATOM   2711  CD1 TYR C 704     126.481 100.968  66.779  1.00  0.37           C  
ATOM   2712  CD2 TYR C 704     126.640  98.605  67.199  1.00  0.37           C  
ATOM   2713  CE1 TYR C 704     125.377 101.070  67.621  1.00  0.37           C  
ATOM   2714  CE2 TYR C 704     125.560  98.700  68.097  1.00  0.37           C  
ATOM   2715  CZ  TYR C 704     124.890  99.925  68.234  1.00  0.37           C  
ATOM   2716  OH  TYR C 704     123.658 100.047  68.885  1.00  0.37           O  
ATOM   2717  N   ASN C 705     124.885  98.807  64.422  1.00  0.44           N  
ATOM   2718  CA  ASN C 705     123.732  97.943  64.317  1.00  0.44           C  
ATOM   2719  C   ASN C 705     122.535  98.872  64.154  1.00  0.44           C  
ATOM   2720  O   ASN C 705     122.465  99.656  63.210  1.00  0.44           O  
ATOM   2721  CB  ASN C 705     123.583  97.028  65.561  1.00  0.44           C  
ATOM   2722  CG  ASN C 705     124.488  95.808  65.460  1.00  0.44           C  
ATOM   2723  OD1 ASN C 705     124.280  94.955  64.599  1.00  0.44           O  
ATOM   2724  ND2 ASN C 705     125.432  95.641  66.411  1.00  0.44           N  
ATOM   2725  N   ARG C 706     121.549  98.841  65.068  1.00  0.38           N  
ATOM   2726  CA  ARG C 706     120.476  99.812  65.083  1.00  0.38           C  
ATOM   2727  C   ARG C 706     120.208 100.352  66.475  1.00  0.38           C  
ATOM   2728  O   ARG C 706     119.911  99.610  67.412  1.00  0.38           O  
ATOM   2729  CB  ARG C 706     119.169  99.209  64.501  1.00  0.38           C  
ATOM   2730  CG  ARG C 706     117.959 100.159  64.591  1.00  0.38           C  
ATOM   2731  CD  ARG C 706     116.726  99.757  63.792  1.00  0.38           C  
ATOM   2732  NE  ARG C 706     115.695 100.838  64.014  1.00  0.38           N  
ATOM   2733  CZ  ARG C 706     115.061 101.507  63.034  1.00  0.38           C  
ATOM   2734  NH1 ARG C 706     113.984 102.238  63.317  1.00  0.38           N  
ATOM   2735  NH2 ARG C 706     115.442 101.433  61.765  1.00  0.38           N  
ATOM   2736  N   ALA C 707     120.269 101.694  66.595  1.00  0.54           N  
ATOM   2737  CA  ALA C 707     119.698 102.473  67.670  1.00  0.54           C  
ATOM   2738  C   ALA C 707     118.176 102.357  67.755  1.00  0.54           C  
ATOM   2739  O   ALA C 707     117.480 102.231  66.742  1.00  0.54           O  
ATOM   2740  CB  ALA C 707     120.076 103.941  67.448  1.00  0.54           C  
ATOM   2741  N   TYR C 708     117.599 102.362  68.967  1.00  0.40           N  
ATOM   2742  CA  TYR C 708     116.231 101.949  69.120  1.00  0.40           C  
ATOM   2743  C   TYR C 708     115.531 102.666  70.290  1.00  0.40           C  
ATOM   2744  O   TYR C 708     116.185 103.086  71.236  1.00  0.40           O  
ATOM   2745  CB  TYR C 708     116.211 100.402  69.294  1.00  0.40           C  
ATOM   2746  CG  TYR C 708     114.815  99.912  69.111  1.00  0.40           C  
ATOM   2747  CD1 TYR C 708     114.040  99.676  70.247  1.00  0.40           C  
ATOM   2748  CD2 TYR C 708     114.207  99.933  67.841  1.00  0.40           C  
ATOM   2749  CE1 TYR C 708     112.660  99.540  70.124  1.00  0.40           C  
ATOM   2750  CE2 TYR C 708     112.813  99.797  67.725  1.00  0.40           C  
ATOM   2751  CZ  TYR C 708     112.046  99.632  68.884  1.00  0.40           C  
ATOM   2752  OH  TYR C 708     110.644  99.644  68.847  1.00  0.40           O  
ATOM   2753  N   PRO C 709     114.205 102.815  70.287  1.00  0.37           N  
ATOM   2754  CA  PRO C 709     113.474 103.294  71.461  1.00  0.37           C  
ATOM   2755  C   PRO C 709     113.206 102.210  72.509  1.00  0.37           C  
ATOM   2756  O   PRO C 709     114.119 101.600  73.060  1.00  0.37           O  
ATOM   2757  CB  PRO C 709     112.145 103.815  70.849  1.00  0.37           C  
ATOM   2758  CG  PRO C 709     112.521 104.162  69.414  1.00  0.37           C  
ATOM   2759  CD  PRO C 709     113.466 103.051  69.050  1.00  0.37           C  
ATOM   2760  N   TYR C 710     111.931 101.947  72.833  1.00  0.28           N  
ATOM   2761  CA  TYR C 710     111.536 101.022  73.862  1.00  0.28           C  
ATOM   2762  C   TYR C 710     110.978  99.781  73.196  1.00  0.28           C  
ATOM   2763  O   TYR C 710     110.182  99.879  72.264  1.00  0.28           O  
ATOM   2764  CB  TYR C 710     110.411 101.626  74.746  1.00  0.28           C  
ATOM   2765  CG  TYR C 710     110.868 102.688  75.719  1.00  0.28           C  
ATOM   2766  CD1 TYR C 710     111.493 103.878  75.295  1.00  0.28           C  
ATOM   2767  CD2 TYR C 710     110.554 102.550  77.084  1.00  0.28           C  
ATOM   2768  CE1 TYR C 710     111.798 104.893  76.209  1.00  0.28           C  
ATOM   2769  CE2 TYR C 710     110.849 103.573  77.998  1.00  0.28           C  
ATOM   2770  CZ  TYR C 710     111.456 104.750  77.553  1.00  0.28           C  
ATOM   2771  OH  TYR C 710     111.670 105.818  78.441  1.00  0.28           O  
ATOM   2772  N   ASN C 711     111.434  98.589  73.649  1.00  0.29           N  
ATOM   2773  CA  ASN C 711     110.744  97.313  73.484  1.00  0.29           C  
ATOM   2774  C   ASN C 711     111.122  96.447  72.289  1.00  0.29           C  
ATOM   2775  O   ASN C 711     110.293  95.729  71.739  1.00  0.29           O  
ATOM   2776  CB  ASN C 711     109.204  97.395  73.643  1.00  0.29           C  
ATOM   2777  CG  ASN C 711     108.839  97.933  75.022  1.00  0.29           C  
ATOM   2778  OD1 ASN C 711     109.646  97.916  75.966  1.00  0.29           O  
ATOM   2779  ND2 ASN C 711     107.585  98.420  75.144  1.00  0.29           N  
ATOM   2780  N   ILE C 712     112.406  96.398  71.892  1.00  0.27           N  
ATOM   2781  CA  ILE C 712     112.857  95.311  71.040  1.00  0.27           C  
ATOM   2782  C   ILE C 712     114.345  95.089  71.288  1.00  0.27           C  
ATOM   2783  O   ILE C 712     115.062  96.030  71.619  1.00  0.27           O  
ATOM   2784  CB  ILE C 712     112.526  95.572  69.564  1.00  0.27           C  
ATOM   2785  CG1 ILE C 712     112.426  94.293  68.715  1.00  0.27           C  
ATOM   2786  CG2 ILE C 712     113.560  96.508  68.934  1.00  0.27           C  
ATOM   2787  CD1 ILE C 712     111.095  93.548  68.844  1.00  0.27           C  
ATOM   2788  N   VAL C 713     114.833  93.840  71.145  1.00  0.26           N  
ATOM   2789  CA  VAL C 713     116.247  93.470  71.215  1.00  0.26           C  
ATOM   2790  C   VAL C 713     116.441  92.345  70.218  1.00  0.26           C  
ATOM   2791  O   VAL C 713     117.061  91.315  70.460  1.00  0.26           O  
ATOM   2792  CB  VAL C 713     116.731  93.022  72.594  1.00  0.26           C  
ATOM   2793  CG1 VAL C 713     116.959  94.260  73.472  1.00  0.26           C  
ATOM   2794  CG2 VAL C 713     115.735  92.052  73.257  1.00  0.26           C  
ATOM   2795  N   MET C 714     115.823  92.504  69.037  1.00  0.21           N  
ATOM   2796  CA  MET C 714     115.677  91.436  68.077  1.00  0.21           C  
ATOM   2797  C   MET C 714     116.388  91.775  66.793  1.00  0.21           C  
ATOM   2798  O   MET C 714     116.428  92.931  66.362  1.00  0.21           O  
ATOM   2799  CB  MET C 714     114.192  91.190  67.698  1.00  0.21           C  
ATOM   2800  CG  MET C 714     113.276  90.802  68.874  1.00  0.21           C  
ATOM   2801  SD  MET C 714     113.489  89.120  69.499  1.00  0.21           S  
ATOM   2802  CE  MET C 714     112.192  89.370  70.749  1.00  0.21           C  
ATOM   2803  N   MET C 715     116.916  90.725  66.138  1.00  0.27           N  
ATOM   2804  CA  MET C 715     117.375  90.745  64.770  1.00  0.27           C  
ATOM   2805  C   MET C 715     116.270  91.090  63.771  1.00  0.27           C  
ATOM   2806  O   MET C 715     115.093  90.766  63.967  1.00  0.27           O  
ATOM   2807  CB  MET C 715     118.022  89.397  64.366  1.00  0.27           C  
ATOM   2808  CG  MET C 715     119.105  88.882  65.337  1.00  0.27           C  
ATOM   2809  SD  MET C 715     120.484  90.030  65.633  1.00  0.27           S  
ATOM   2810  CE  MET C 715     121.312  89.888  64.024  1.00  0.27           C  
ATOM   2811  N   LYS C 716     116.624  91.784  62.674  1.00  0.30           N  
ATOM   2812  CA  LYS C 716     115.676  92.211  61.669  1.00  0.30           C  
ATOM   2813  C   LYS C 716     116.296  92.482  60.311  1.00  0.30           C  
ATOM   2814  O   LYS C 716     117.511  92.581  60.161  1.00  0.30           O  
ATOM   2815  CB  LYS C 716     114.903  93.458  62.132  1.00  0.30           C  
ATOM   2816  CG  LYS C 716     115.775  94.690  62.414  1.00  0.30           C  
ATOM   2817  CD  LYS C 716     114.985  95.834  63.073  1.00  0.30           C  
ATOM   2818  CE  LYS C 716     114.377  95.452  64.430  1.00  0.30           C  
ATOM   2819  NZ  LYS C 716     113.693  96.604  65.068  1.00  0.30           N  
ATOM   2820  N   HIS C 717     115.429  92.530  59.271  1.00  0.32           N  
ATOM   2821  CA  HIS C 717     115.743  92.735  57.862  1.00  0.32           C  
ATOM   2822  C   HIS C 717     116.694  93.891  57.573  1.00  0.32           C  
ATOM   2823  O   HIS C 717     116.838  94.810  58.374  1.00  0.32           O  
ATOM   2824  CB  HIS C 717     114.438  92.878  57.034  1.00  0.32           C  
ATOM   2825  CG  HIS C 717     114.526  92.409  55.609  1.00  0.32           C  
ATOM   2826  ND1 HIS C 717     115.093  93.222  54.654  1.00  0.32           N  
ATOM   2827  CD2 HIS C 717     114.119  91.242  55.045  1.00  0.32           C  
ATOM   2828  CE1 HIS C 717     115.019  92.547  53.527  1.00  0.32           C  
ATOM   2829  NE2 HIS C 717     114.440  91.335  53.707  1.00  0.32           N  
ATOM   2830  N   ALA C 718     117.358  93.868  56.403  1.00  0.44           N  
ATOM   2831  CA  ALA C 718     118.459  94.752  56.079  1.00  0.44           C  
ATOM   2832  C   ALA C 718     118.258  95.856  55.018  1.00  0.44           C  
ATOM   2833  O   ALA C 718     119.069  95.896  54.087  1.00  0.44           O  
ATOM   2834  CB  ALA C 718     119.607  93.834  55.608  1.00  0.44           C  
ATOM   2835  N   PRO C 719     117.321  96.808  55.054  1.00  0.42           N  
ATOM   2836  CA  PRO C 719     117.320  97.884  54.068  1.00  0.42           C  
ATOM   2837  C   PRO C 719     118.077  99.119  54.541  1.00  0.42           C  
ATOM   2838  O   PRO C 719     117.572  99.924  55.324  1.00  0.42           O  
ATOM   2839  CB  PRO C 719     115.828  98.242  53.874  1.00  0.42           C  
ATOM   2840  CG  PRO C 719     115.044  97.112  54.538  1.00  0.42           C  
ATOM   2841  CD  PRO C 719     115.991  96.621  55.623  1.00  0.42           C  
ATOM   2842  N   PHE C 720     119.266  99.357  53.967  1.00  0.39           N  
ATOM   2843  CA  PHE C 720     119.913 100.653  53.998  1.00  0.39           C  
ATOM   2844  C   PHE C 720     119.486 101.363  52.723  1.00  0.39           C  
ATOM   2845  O   PHE C 720     119.951 101.055  51.628  1.00  0.39           O  
ATOM   2846  CB  PHE C 720     121.447 100.448  54.096  1.00  0.39           C  
ATOM   2847  CG  PHE C 720     122.244 101.711  54.267  1.00  0.39           C  
ATOM   2848  CD1 PHE C 720     122.690 102.422  53.142  1.00  0.39           C  
ATOM   2849  CD2 PHE C 720     122.688 102.104  55.541  1.00  0.39           C  
ATOM   2850  CE1 PHE C 720     123.599 103.475  53.282  1.00  0.39           C  
ATOM   2851  CE2 PHE C 720     123.567 103.183  55.685  1.00  0.39           C  
ATOM   2852  CZ  PHE C 720     124.024 103.867  54.553  1.00  0.39           C  
ATOM   2853  N   ILE C 721     118.525 102.298  52.839  1.00  0.39           N  
ATOM   2854  CA  ILE C 721     117.960 102.999  51.699  1.00  0.39           C  
ATOM   2855  C   ILE C 721     118.911 104.111  51.288  1.00  0.39           C  
ATOM   2856  O   ILE C 721     119.475 104.815  52.127  1.00  0.39           O  
ATOM   2857  CB  ILE C 721     116.549 103.532  51.990  1.00  0.39           C  
ATOM   2858  CG1 ILE C 721     115.540 102.393  52.300  1.00  0.39           C  
ATOM   2859  CG2 ILE C 721     116.008 104.420  50.845  1.00  0.39           C  
ATOM   2860  CD1 ILE C 721     115.262 101.428  51.137  1.00  0.39           C  
ATOM   2861  N   ALA C 722     119.120 104.255  49.972  1.00  0.35           N  
ATOM   2862  CA  ALA C 722     119.950 105.264  49.374  1.00  0.35           C  
ATOM   2863  C   ALA C 722     119.088 106.204  48.492  1.00  0.35           C  
ATOM   2864  O   ALA C 722     117.884 105.895  48.272  1.00  0.35           O  
ATOM   2865  CB  ALA C 722     121.013 104.582  48.491  1.00  0.35           C  
ATOM   2866  OXT ALA C 722     119.644 107.232  48.019  1.00  0.35           O  
TER    2867      ALA C 722                                                      
END   
`;
