# Supplementary material for: Metabolic capacity is maintained despite shifts in microbial diversity in estuary sediments
Source: ISME Commun. 2025 Oct 11;5(1):ycaf182. doi: 10.1093/ismeco/ycaf182 (PMC12687941; doi:10.1093/ismeco/ycaf182)
Supplement: Supplementary_Data_1_ycaf182 [file supplementary_data_1_ycaf182.zip › SWISS-MODEL/13_July_SF_Bin2_scaffold_9994_c1_22545_1/models/03/model.pdb]

TITLE     SWISS-MODEL SERVER (https://swissmodel.expasy.org)
TITLE    2 13_July_SF_Bin2_scaffold_9994_c1_2-2545_1
EXPDTA    THEORETICAL MODEL (SWISS-MODEL SERVER)
AUTHOR    SWISS-MODEL SERVER (SEE REFERENCE IN JRNL Records)
REVDAT   1   29-MAR-23 1MOD    1       20:17
JRNL        AUTH   A.WATERHOUSE,M.BERTONI,S.BIENERT,G.STUDER,G.TAURIELLO,
JRNL        AUTH 2 R.GUMIENNY,F.T.HEER,T.A.P.DE BEER,C.REMPFER,L.BORDOLI,
JRNL        AUTH 3 R.LEPORE,T.SCHWEDE
JRNL        TITL   SWISS-MODEL: HOMOLOGY MODELLING OF PROTEIN STRUCTURES AND
JRNL        TITL 2 COMPLEXES
JRNL        REF    NUCLEIC.ACIDS.RES..           V.  46 W296  2018
JRNL        PMID   29788355
JRNL        DOI    10.1093/nar/gky427
REMARK   1
REMARK   1 REFERENCE 1
REMARK   1  AUTH   S.BIENERT,A.WATERHOUSE,T.A.P.DE BEER,G.TAURIELLO,G.STUDER,
REMARK   1  AUTH 2 L.BORDOLI,T.SCHWEDE
REMARK   1  TITL   THE SWISS-MODEL REPOSITORY - NEW FEATURES AND FUNCTIONALITY
REMARK   1  REF    NUCLEIC.ACIDS.RES..           V.  45       2017
REMARK   1  REFN                   ISSN 0305-1048
REMARK   1  PMID   27899672
REMARK   1  DOI    10.1093/nar/gkw1132
REMARK   1
REMARK   1 REFERENCE 2
REMARK   1  AUTH   N.GUEX,M.C.PEITSCH,T.SCHWEDE
REMARK   1  TITL   AUTOMATED COMPARATIVE PROTEIN STRUCTURE MODELING WITH
REMARK   1  TITL 2 SWISS-MODEL AND SWISS-PDBVIEWER: A HISTORICAL PERSPECTIVE
REMARK   1  REF    ELECTROPHORESIS               V.  30       2009
REMARK   1  REFN                   ISSN 0173-0835
REMARK   1  PMID   19517507
REMARK   1  DOI    10.1002/elps.200900140
REMARK   1
REMARK   1 REFERENCE 3
REMARK   1  AUTH   G.STUDER,G.TAURIELLO,S.BIENERT,M.BIASINI,N.JOHNER,T.SCHWEDE
REMARK   1  TITL   PROMOD3 - A VERSATILE HOMOLOGY MODELLING TOOLBOX
REMARK   1  REF    PLOS COMP. BIOL.              V.  17       2021
REMARK   1  REFN                   ISSN 
REMARK   1  PMID   33507980
REMARK   1  DOI    https://doi.org/10.1371/journal.pcbi.1008667
REMARK   1
REMARK   1 REFERENCE 4
REMARK   1  AUTH   G.STUDER,C.REMPFER,A.WATERHOUSE,R.GUMIENNY,J.HAAS,T.SCHWEDE
REMARK   1  TITL   QMEANDISCO - DISTANCE CONSTRAINTS APPLIED ON MODEL QUALITY 
REMARK   1  TITL 2 ESTIMATION
REMARK   1  REF    BIOINFORMATICS                V.  36       2020
REMARK   1  REFN                   ISSN 
REMARK   1  PMID   31697312
REMARK   1  DOI    https://doi.org/10.1093/bioinformatics/btz828
REMARK   1
REMARK   1 REFERENCE 5
REMARK   1  AUTH   P.BENKERT,M.BIASINI,T.SCHWEDE
REMARK   1  TITL   TOWARD THE ESTIMATION OF THE ABSOLUTE QUALITY OF INDIVIDUAL
REMARK   1  TITL 2 PROTEIN STRUCTURE MODELS
REMARK   1  REF    BIOINFORMATICS                V.  27       2011
REMARK   1  REFN                   ISSN 1367-4803
REMARK   1  PMID   21134891
REMARK   1  DOI    10.1093/bioinformatics/btq662
REMARK   1
REMARK   1 REFERENCE 6
REMARK   1  AUTH   M.BERTONI,F.KIEFER,M.BIASINI,L.BORDOLI,T.SCHWEDE
REMARK   1  TITL   MODELING PROTEIN QUATERNARY STRUCTURE OF HOMO- AND
REMARK   1  TITL 2 HETERO-OLIGOMERS BEYOND BINARY INTERACTIONS BY HOMOLOGY
REMARK   1  REF    SCI.REP.                      V.   7       2017
REMARK   1  REFN                   ISSN
REMARK   1  PMID   28874689
REMARK   1  DOI    10.1038/s41598-017-09654-8
REMARK   1
REMARK   1 DISCLAIMER
REMARK   1 The SWISS-MODEL SERVER produces theoretical models for proteins.
REMARK   1 The results of any theoretical modelling procedure is
REMARK   1 NON-EXPERIMENTAL and MUST be considered with care. These models may
REMARK   1 contain significant errors. This is especially true for automated
REMARK   1 modeling since there is no human intervention during model
REMARK   1 building. Please read the header section and the logfile carefully
REMARK   1 to know what templates and alignments were used during the model
REMARK   1 building process. All information by the SWISS-MODEL SERVER is
REMARK   1 provided "AS-IS", without any warranty, expressed or implied.
REMARK   2
REMARK   2 COPYRIGHT NOTICE
REMARK   2 This SWISS-MODEL protein model is copyright. It is produced by the
REMARK   2 SWISS-MODEL server, developed by the Computational Structural
REMARK   2 Biology Group at the SIB Swiss Institute of Bioinformatics at the
REMARK   2 Biozentrum, University of Basel (https://swissmodel.expasy.org). This
REMARK   2 model is licensed under the CC BY-SA 4.0 Creative Commons
REMARK   2 Attribution-ShareAlike 4.0 International License
REMARK   2 (https://creativecommons.org/licenses/by-sa/4.0/legalcode), i.e. you
REMARK   2 can copy and redistribute the model in any medium or format,
REMARK   2 transform and build upon the model for any purpose, even
REMARK   2 commercially, under the following terms:
REMARK   2 Attribution - You must give appropriate credit, provide a link to
REMARK   2 the license, and indicate if changes were made. You may do so in any
REMARK   2 reasonable manner, but not in any way that suggests the licensor
REMARK   2 endorses you or your use. When you publish, patent or distribute
REMARK   2 results that were fully or partially based on the model, please cite
REMARK   2 the corresponding papers mentioned under JRNL.
REMARK   2 ShareAlike - If you remix, transform, or build upon the material,
REMARK   2 you must distribute your contributions under the same license as the
REMARK   2 original.
REMARK   2 No additional restrictions - you may not apply legal terms or
REMARK   2 technological measures that legally restrict others from doing
REMARK   2 anything the license permits.
REMARK   2 Find a human-readable summary of (and not a substitute for) the
REMARK   2 CC BY-SA 4.0 license at this link:
REMARK   2 https://creativecommons.org/licenses/by-sa/4.0/
REMARK   3 
REMARK   3 MODEL INFORMATION
REMARK   3  ENGIN   PROMOD3
REMARK   3  VERSN   3.2.1
REMARK   3  OSTAT   monomer
REMARK   3  OSRSN   PREDICTION
REMARK   3  QSPRD   0.000
REMARK   3  GMQE    0.11
REMARK   3  QMNV    4.3.0
REMARK   3  QMNDG   0.32
REMARK   3  MODT    FALSE
REMARK   3 
REMARK   3 TEMPLATE 1
REMARK   3  PDBID   2fug
REMARK   3  CHAIN   C
REMARK   3  MMCIF   K
REMARK   3  PDBV    2023-03-17
REMARK   3  SMTLE   2fug.2.C
REMARK   3  SMTLV   2023-03-23
REMARK   3  MTHD    X-RAY DIFFRACTION 3.30 A
REMARK   3  FOUND   HHblits
REMARK   3  GMQE    0.10
REMARK   3  SIM     0.27
REMARK   3  SID     17.10
REMARK   3  OSTAT   monomer
REMARK   3  LIGND   SF4
REMARK   3  LIGND 2 SF4
REMARK   3  LIGND 3 SF4
REMARK   3  LIGND 4 SF4
REMARK   3  LIGND 5 SF4
REMARK   3  LIGND 6 SF4
REMARK   3  LIGND 7 SF4
REMARK   3  LIGND 8 FES
REMARK   3  LIGND 9 FES
REMARK   3  LIGND 10 FMN
REMARK   3  ALN C TRG IMDGKNLVENKLTDSHWFIECMERGAKIVVIAPEYGPPSTKADYWIPIRPQTDAALWL
REMARK   3  ALN C TRG GITRLMIEKKWYDETFVKGFTDFPLLVRTDTLQRLRAHEVFPQYKTSLSADGPSMKIQ
REMARK   3  ALN C TRG GLSAEQHAKLGDFVVWDGKTNAPAAITRDDVGATITKKGIDPVLAGSFKVKLVDGKEV
REMARK   3  ALN C TRG EVATLWTLYQDHLKDYDLDTVVEITQAPKEMIEQLAQDIATMKPVAIHQGEGINHWFH
REMARK   3  ALN C TRG ATEMNRAAYLPLMLTGNIGRPGAGCQTWAGNYKAALFQGSPWTGPGFKGWVAEDPFDI
REMARK   3  ALN C TRG NLNPKAHGKEIHAHAYTKDEEPAYWNHGDLALIVDTPKFGRKNFTGKTHMPTPTKALI
REMARK   3  ALN C TRG FNNVNLINNAKWAYGMIKNVNPNVEMIVSMDIQMTASI-EYADLALPANSWLEFEGLE
REMARK   3  ALN C TRG ITASCSNPFLQIWKGGIPPVFDSRDDLDILAGIANALADVTGEKRFRDYFAFAAADKR
REMARK   3  ALN C TRG GIYIQRLLDTCTTTAGYKLADIMAGKYGPPGGCLLNFRTYPRIPFYEQVHDSEPFHTD
REMARK   3  ALN C TRG TGRMHAYADVPEAIEYGENFIVHREGPEATPYLPNVIVSSNPHIRPEDYGIAADAEHW
REMARK   3  ALN C TRG DDRTIRNIKMPWSKVKETKNFLWEKGFQFYCLTPKTRHRVHSGWSNVDWHMLMDSNFG
REMARK   3  ALN C TRG DPYRLDKRAPCVGEHQLHINPQAARDLNINDGDYVYVDANPADRPYLGAKPDDPFYRV
REMARK   3  ALN C TRG SRCMLRVTYNRAYPYNIVMMKHAPFIATEKSVKAHETRPDGRALSANTGYQANLRYGS
REMARK   3  ALN C TRG QQSVTRNWHMPMHQTDTLFHKSKVFMGFIFGGEADNHAVNTVPKETLVRVTKAEDGGM
REMARK   3  ALN C TRG GGKGIWQPATTGFSPDNESDFMKKYLAGELTKVKT
REMARK   3  ALN C TPL ----------------------------------------------------------
REMARK   3  ALN C TPL ----------------------------------------------------------
REMARK   3  ALN C TPL ----------------------------------------------------------
REMARK   3  ALN C TPL ----------------------------------------------------------
REMARK   3  ALN C TPL ----------------------------------------------------------
REMARK   3  ALN C TPL ----------------------------------------------------------
REMARK   3  ALN C TPL ------------------EALKGKRFVVMHLSHLHPLAERYAHVVLPAPTFYEKRGHL
REMARK   3  ALN C TPL ---VNLEGRVLPLSPAPIENGEAEGALQVLALLAEALGVRPP------F---R-----
REMARK   3  ALN C TPL --LHLEA-----------QKALK----------------------------ARKVPEA
REMARK   3  ALN C TPL MGRLSFRLKELR---------------------P------------------------
REMARK   3  ALN C TPL ----------------------KERKGAFYLRPTMWKA-----HQAVGKAQE------
REMARK   3  ALN C TPL -----------AARAELWAHPETARAEALPEGAQVAVETPF-----------------
REMARK   3  ALN C TPL GRVEARVVHREDVPKGHLYLSALGPAAG------------------------------
REMARK   3  ALN C TPL ----------------------------------------------------------
REMARK   3  ALN C TPL -----------------------------------
REMARK   3  ALN C OFF 574
ATOM      1  N   ASN C 367     -29.659 140.331 139.110  1.00  0.40           N  
ATOM      2  CA  ASN C 367     -30.103 140.181 140.540  1.00  0.40           C  
ATOM      3  C   ASN C 367     -29.460 141.197 141.479  1.00  0.40           C  
ATOM      4  O   ASN C 367     -30.104 141.655 142.406  1.00  0.40           O  
ATOM      5  CB  ASN C 367     -29.922 138.710 141.047  1.00  0.40           C  
ATOM      6  CG  ASN C 367     -30.529 137.664 140.097  1.00  0.40           C  
ATOM      7  OD1 ASN C 367     -30.804 137.959 138.929  1.00  0.40           O  
ATOM      8  ND2 ASN C 367     -30.676 136.413 140.572  1.00  0.40           N  
ATOM      9  N   VAL C 368     -28.186 141.604 141.245  1.00  0.37           N  
ATOM     10  CA  VAL C 368     -27.546 142.689 141.984  1.00  0.37           C  
ATOM     11  C   VAL C 368     -27.926 144.088 141.484  1.00  0.37           C  
ATOM     12  O   VAL C 368     -28.234 144.981 142.262  1.00  0.37           O  
ATOM     13  CB  VAL C 368     -26.031 142.497 141.928  1.00  0.37           C  
ATOM     14  CG1 VAL C 368     -25.305 143.526 142.816  1.00  0.37           C  
ATOM     15  CG2 VAL C 368     -25.689 141.068 142.409  1.00  0.37           C  
ATOM     16  N   ASN C 369     -27.913 144.325 140.150  1.00  0.50           N  
ATOM     17  CA  ASN C 369     -28.276 145.613 139.567  1.00  0.50           C  
ATOM     18  C   ASN C 369     -29.780 145.965 139.589  1.00  0.50           C  
ATOM     19  O   ASN C 369     -30.079 147.153 139.618  1.00  0.50           O  
ATOM     20  CB  ASN C 369     -27.748 145.817 138.107  1.00  0.50           C  
ATOM     21  CG  ASN C 369     -26.308 145.357 137.838  1.00  0.50           C  
ATOM     22  OD1 ASN C 369     -25.734 144.489 138.494  1.00  0.50           O  
ATOM     23  ND2 ASN C 369     -25.717 145.888 136.738  1.00  0.50           N  
ATOM     24  N   PRO C 370     -30.792 145.088 139.559  1.00  0.59           N  
ATOM     25  CA  PRO C 370     -32.137 145.406 140.044  1.00  0.59           C  
ATOM     26  C   PRO C 370     -32.166 145.824 141.508  1.00  0.59           C  
ATOM     27  O   PRO C 370     -31.222 145.526 142.228  1.00  0.59           O  
ATOM     28  CB  PRO C 370     -32.926 144.103 139.808  1.00  0.59           C  
ATOM     29  CG  PRO C 370     -32.200 143.447 138.631  1.00  0.59           C  
ATOM     30  CD  PRO C 370     -30.741 143.778 138.932  1.00  0.59           C  
ATOM     31  N   ASN C 371     -33.230 146.524 141.957  1.00  0.64           N  
ATOM     32  CA  ASN C 371     -33.500 146.872 143.351  1.00  0.64           C  
ATOM     33  C   ASN C 371     -32.795 148.148 143.806  1.00  0.64           C  
ATOM     34  O   ASN C 371     -33.295 148.895 144.642  1.00  0.64           O  
ATOM     35  CB  ASN C 371     -33.235 145.687 144.334  1.00  0.64           C  
ATOM     36  CG  ASN C 371     -34.038 145.831 145.619  1.00  0.64           C  
ATOM     37  OD1 ASN C 371     -35.221 146.167 145.601  1.00  0.64           O  
ATOM     38  ND2 ASN C 371     -33.414 145.525 146.778  1.00  0.64           N  
ATOM     39  N   VAL C 372     -31.597 148.430 143.275  1.00  0.62           N  
ATOM     40  CA  VAL C 372     -30.824 149.606 143.627  1.00  0.62           C  
ATOM     41  C   VAL C 372     -31.404 150.966 143.210  1.00  0.62           C  
ATOM     42  O   VAL C 372     -31.888 151.161 142.099  1.00  0.62           O  
ATOM     43  CB  VAL C 372     -29.386 149.426 143.167  1.00  0.62           C  
ATOM     44  CG1 VAL C 372     -29.243 149.576 141.648  1.00  0.62           C  
ATOM     45  CG2 VAL C 372     -28.451 150.388 143.914  1.00  0.62           C  
ATOM     46  N   GLU C 373     -31.364 151.953 144.133  1.00  0.60           N  
ATOM     47  CA  GLU C 373     -31.723 153.346 143.897  1.00  0.60           C  
ATOM     48  C   GLU C 373     -30.705 154.137 143.084  1.00  0.60           C  
ATOM     49  O   GLU C 373     -31.060 154.974 142.264  1.00  0.60           O  
ATOM     50  CB  GLU C 373     -31.837 154.090 145.250  1.00  0.60           C  
ATOM     51  CG  GLU C 373     -32.842 153.475 146.252  1.00  0.60           C  
ATOM     52  CD  GLU C 373     -32.434 153.818 147.677  1.00  0.60           C  
ATOM     53  OE1 GLU C 373     -31.320 153.360 148.060  1.00  0.60           O  
ATOM     54  OE2 GLU C 373     -33.174 154.527 148.390  1.00  0.60           O  
ATOM     55  N   MET C 374     -29.404 153.925 143.376  1.00  0.61           N  
ATOM     56  CA  MET C 374     -28.302 154.600 142.719  1.00  0.61           C  
ATOM     57  C   MET C 374     -27.086 153.684 142.694  1.00  0.61           C  
ATOM     58  O   MET C 374     -26.704 153.120 143.725  1.00  0.61           O  
ATOM     59  CB  MET C 374     -27.916 155.910 143.453  1.00  0.61           C  
ATOM     60  CG  MET C 374     -26.811 156.732 142.754  1.00  0.61           C  
ATOM     61  SD  MET C 374     -26.425 158.307 143.581  1.00  0.61           S  
ATOM     62  CE  MET C 374     -25.492 157.619 144.980  1.00  0.61           C  
ATOM     63  N   ILE C 375     -26.450 153.527 141.522  1.00  0.62           N  
ATOM     64  CA  ILE C 375     -25.321 152.645 141.289  1.00  0.62           C  
ATOM     65  C   ILE C 375     -24.300 153.315 140.373  1.00  0.62           C  
ATOM     66  O   ILE C 375     -24.605 153.885 139.325  1.00  0.62           O  
ATOM     67  CB  ILE C 375     -25.767 151.279 140.744  1.00  0.62           C  
ATOM     68  CG1 ILE C 375     -24.596 150.374 140.277  1.00  0.62           C  
ATOM     69  CG2 ILE C 375     -26.829 151.477 139.645  1.00  0.62           C  
ATOM     70  CD1 ILE C 375     -25.034 148.938 139.951  1.00  0.62           C  
ATOM     71  N   VAL C 376     -23.010 153.260 140.768  1.00  0.56           N  
ATOM     72  CA  VAL C 376     -21.901 153.734 139.960  1.00  0.56           C  
ATOM     73  C   VAL C 376     -21.153 152.532 139.427  1.00  0.56           C  
ATOM     74  O   VAL C 376     -20.870 151.576 140.147  1.00  0.56           O  
ATOM     75  CB  VAL C 376     -20.916 154.640 140.704  1.00  0.56           C  
ATOM     76  CG1 VAL C 376     -21.501 156.060 140.775  1.00  0.56           C  
ATOM     77  CG2 VAL C 376     -20.601 154.109 142.116  1.00  0.56           C  
ATOM     78  N   SER C 377     -20.821 152.555 138.127  1.00  0.66           N  
ATOM     79  CA  SER C 377     -20.082 151.484 137.484  1.00  0.66           C  
ATOM     80  C   SER C 377     -18.756 152.032 137.025  1.00  0.66           C  
ATOM     81  O   SER C 377     -18.683 153.029 136.317  1.00  0.66           O  
ATOM     82  CB  SER C 377     -20.807 150.898 136.248  1.00  0.66           C  
ATOM     83  OG  SER C 377     -21.895 150.066 136.657  1.00  0.66           O  
ATOM     84  N   MET C 378     -17.649 151.404 137.448  1.00  0.68           N  
ATOM     85  CA  MET C 378     -16.309 151.842 137.114  1.00  0.68           C  
ATOM     86  C   MET C 378     -15.752 150.885 136.085  1.00  0.68           C  
ATOM     87  O   MET C 378     -14.962 149.997 136.383  1.00  0.68           O  
ATOM     88  CB  MET C 378     -15.407 151.883 138.366  1.00  0.68           C  
ATOM     89  CG  MET C 378     -15.740 153.032 139.341  1.00  0.68           C  
ATOM     90  SD  MET C 378     -17.231 152.848 140.371  1.00  0.68           S  
ATOM     91  CE  MET C 378     -16.511 151.647 141.526  1.00  0.68           C  
ATOM     92  N   ASP C 379     -16.234 150.989 134.839  1.00  0.70           N  
ATOM     93  CA  ASP C 379     -16.056 149.972 133.841  1.00  0.70           C  
ATOM     94  C   ASP C 379     -14.984 150.328 132.829  1.00  0.70           C  
ATOM     95  O   ASP C 379     -14.645 151.479 132.583  1.00  0.70           O  
ATOM     96  CB  ASP C 379     -17.418 149.655 133.170  1.00  0.70           C  
ATOM     97  CG  ASP C 379     -18.302 150.867 132.904  1.00  0.70           C  
ATOM     98  OD1 ASP C 379     -19.529 150.735 133.156  1.00  0.70           O  
ATOM     99  OD2 ASP C 379     -17.782 151.933 132.499  1.00  0.70           O  
ATOM    100  N   ILE C 380     -14.373 149.303 132.201  1.00  0.66           N  
ATOM    101  CA  ILE C 380     -13.339 149.530 131.195  1.00  0.66           C  
ATOM    102  C   ILE C 380     -13.919 149.345 129.805  1.00  0.66           C  
ATOM    103  O   ILE C 380     -13.240 149.452 128.786  1.00  0.66           O  
ATOM    104  CB  ILE C 380     -12.104 148.639 131.386  1.00  0.66           C  
ATOM    105  CG1 ILE C 380     -12.232 147.174 130.898  1.00  0.66           C  
ATOM    106  CG2 ILE C 380     -11.706 148.675 132.876  1.00  0.66           C  
ATOM    107  CD1 ILE C 380     -10.855 146.515 130.727  1.00  0.66           C  
ATOM    108  N   GLN C 381     -15.222 149.028 129.745  1.00  0.61           N  
ATOM    109  CA  GLN C 381     -15.893 148.610 128.543  1.00  0.61           C  
ATOM    110  C   GLN C 381     -17.384 148.772 128.740  1.00  0.61           C  
ATOM    111  O   GLN C 381     -17.877 148.790 129.863  1.00  0.61           O  
ATOM    112  CB  GLN C 381     -15.600 147.117 128.228  1.00  0.61           C  
ATOM    113  CG  GLN C 381     -16.114 146.136 129.316  1.00  0.61           C  
ATOM    114  CD  GLN C 381     -15.739 144.686 129.008  1.00  0.61           C  
ATOM    115  OE1 GLN C 381     -14.562 144.345 128.872  1.00  0.61           O  
ATOM    116  NE2 GLN C 381     -16.760 143.804 128.920  1.00  0.61           N  
ATOM    117  N   MET C 382     -18.165 148.858 127.651  1.00  0.49           N  
ATOM    118  CA  MET C 382     -19.594 149.087 127.751  1.00  0.49           C  
ATOM    119  C   MET C 382     -20.393 147.791 127.728  1.00  0.49           C  
ATOM    120  O   MET C 382     -21.047 147.445 126.747  1.00  0.49           O  
ATOM    121  CB  MET C 382     -20.068 150.031 126.623  1.00  0.49           C  
ATOM    122  CG  MET C 382     -19.436 151.434 126.714  1.00  0.49           C  
ATOM    123  SD  MET C 382     -19.936 152.558 125.375  1.00  0.49           S  
ATOM    124  CE  MET C 382     -21.658 152.784 125.906  1.00  0.49           C  
ATOM    125  N   THR C 383     -20.358 147.024 128.837  1.00  0.59           N  
ATOM    126  CA  THR C 383     -21.202 145.843 129.045  1.00  0.59           C  
ATOM    127  C   THR C 383     -22.675 146.230 129.096  1.00  0.59           C  
ATOM    128  O   THR C 383     -23.043 147.187 129.765  1.00  0.59           O  
ATOM    129  CB  THR C 383     -20.826 145.077 130.321  1.00  0.59           C  
ATOM    130  OG1 THR C 383     -19.457 144.687 130.262  1.00  0.59           O  
ATOM    131  CG2 THR C 383     -21.638 143.781 130.478  1.00  0.59           C  
ATOM    132  N   ALA C 384     -23.595 145.497 128.424  1.00  0.46           N  
ATOM    133  CA  ALA C 384     -25.008 145.865 128.325  1.00  0.46           C  
ATOM    134  C   ALA C 384     -25.784 145.921 129.648  1.00  0.46           C  
ATOM    135  O   ALA C 384     -26.892 146.436 129.738  1.00  0.46           O  
ATOM    136  CB  ALA C 384     -25.725 144.907 127.353  1.00  0.46           C  
ATOM    137  N   SER C 385     -25.193 145.468 130.769  1.00  0.44           N  
ATOM    138  CA  SER C 385     -25.820 145.564 132.073  1.00  0.44           C  
ATOM    139  C   SER C 385     -25.592 146.918 132.732  1.00  0.44           C  
ATOM    140  O   SER C 385     -25.932 147.107 133.900  1.00  0.44           O  
ATOM    141  CB  SER C 385     -25.336 144.440 133.028  1.00  0.44           C  
ATOM    142  OG  SER C 385     -23.910 144.362 133.110  1.00  0.44           O  
ATOM    143  N   ILE C 386     -25.090 147.920 131.974  1.00  0.49           N  
ATOM    144  CA  ILE C 386     -25.026 149.312 132.401  1.00  0.49           C  
ATOM    145  C   ILE C 386     -26.258 150.092 131.972  1.00  0.49           C  
ATOM    146  O   ILE C 386     -26.398 151.272 132.271  1.00  0.49           O  
ATOM    147  CB  ILE C 386     -23.769 150.054 131.954  1.00  0.49           C  
ATOM    148  CG1 ILE C 386     -23.725 150.368 130.436  1.00  0.49           C  
ATOM    149  CG2 ILE C 386     -22.548 149.246 132.444  1.00  0.49           C  
ATOM    150  CD1 ILE C 386     -22.494 151.190 130.032  1.00  0.49           C  
ATOM    151  N   GLU C 387     -27.261 149.424 131.364  1.00  0.47           N  
ATOM    152  CA  GLU C 387     -28.602 149.973 131.200  1.00  0.47           C  
ATOM    153  C   GLU C 387     -29.367 149.999 132.528  1.00  0.47           C  
ATOM    154  O   GLU C 387     -30.465 150.534 132.648  1.00  0.47           O  
ATOM    155  CB  GLU C 387     -29.382 149.181 130.127  1.00  0.47           C  
ATOM    156  CG  GLU C 387     -28.738 149.292 128.721  1.00  0.47           C  
ATOM    157  CD  GLU C 387     -29.473 148.501 127.638  1.00  0.47           C  
ATOM    158  OE1 GLU C 387     -30.508 147.858 127.945  1.00  0.47           O  
ATOM    159  OE2 GLU C 387     -28.980 148.546 126.480  1.00  0.47           O  
ATOM    160  N   TYR C 388     -28.742 149.442 133.585  1.00  0.51           N  
ATOM    161  CA  TYR C 388     -29.164 149.530 134.966  1.00  0.51           C  
ATOM    162  C   TYR C 388     -28.208 150.416 135.763  1.00  0.51           C  
ATOM    163  O   TYR C 388     -28.159 150.302 136.982  1.00  0.51           O  
ATOM    164  CB  TYR C 388     -29.108 148.140 135.662  1.00  0.51           C  
ATOM    165  CG  TYR C 388     -29.946 147.099 134.983  1.00  0.51           C  
ATOM    166  CD1 TYR C 388     -31.281 146.892 135.366  1.00  0.51           C  
ATOM    167  CD2 TYR C 388     -29.386 146.277 133.992  1.00  0.51           C  
ATOM    168  CE1 TYR C 388     -32.042 145.879 134.764  1.00  0.51           C  
ATOM    169  CE2 TYR C 388     -30.148 145.278 133.375  1.00  0.51           C  
ATOM    170  CZ  TYR C 388     -31.475 145.077 133.768  1.00  0.51           C  
ATOM    171  OH  TYR C 388     -32.242 144.074 133.145  1.00  0.51           O  
ATOM    172  N   ALA C 389     -27.386 151.274 135.116  1.00  0.64           N  
ATOM    173  CA  ALA C 389     -26.391 152.076 135.809  1.00  0.64           C  
ATOM    174  C   ALA C 389     -26.585 153.572 135.607  1.00  0.64           C  
ATOM    175  O   ALA C 389     -26.619 154.068 134.484  1.00  0.64           O  
ATOM    176  CB  ALA C 389     -24.972 151.704 135.337  1.00  0.64           C  
ATOM    177  N   ASP C 390     -26.696 154.334 136.714  1.00  0.63           N  
ATOM    178  CA  ASP C 390     -26.862 155.777 136.717  1.00  0.63           C  
ATOM    179  C   ASP C 390     -25.659 156.537 136.174  1.00  0.63           C  
ATOM    180  O   ASP C 390     -25.778 157.511 135.431  1.00  0.63           O  
ATOM    181  CB  ASP C 390     -27.095 156.256 138.165  1.00  0.63           C  
ATOM    182  CG  ASP C 390     -28.239 155.473 138.760  1.00  0.63           C  
ATOM    183  OD1 ASP C 390     -29.411 155.813 138.483  1.00  0.63           O  
ATOM    184  OD2 ASP C 390     -27.918 154.501 139.490  1.00  0.63           O  
ATOM    185  N   LEU C 391     -24.446 156.103 136.559  1.00  0.64           N  
ATOM    186  CA  LEU C 391     -23.225 156.769 136.167  1.00  0.64           C  
ATOM    187  C   LEU C 391     -22.153 155.738 135.883  1.00  0.64           C  
ATOM    188  O   LEU C 391     -21.900 154.826 136.671  1.00  0.64           O  
ATOM    189  CB  LEU C 391     -22.767 157.750 137.278  1.00  0.64           C  
ATOM    190  CG  LEU C 391     -21.460 158.536 137.024  1.00  0.64           C  
ATOM    191  CD1 LEU C 391     -21.591 159.509 135.844  1.00  0.64           C  
ATOM    192  CD2 LEU C 391     -21.050 159.309 138.287  1.00  0.64           C  
ATOM    193  N   ALA C 392     -21.484 155.881 134.726  1.00  0.69           N  
ATOM    194  CA  ALA C 392     -20.410 155.018 134.303  1.00  0.69           C  
ATOM    195  C   ALA C 392     -19.148 155.850 134.224  1.00  0.69           C  
ATOM    196  O   ALA C 392     -19.147 156.966 133.704  1.00  0.69           O  
ATOM    197  CB  ALA C 392     -20.710 154.381 132.934  1.00  0.69           C  
ATOM    198  N   LEU C 393     -18.045 155.341 134.789  1.00  0.70           N  
ATOM    199  CA  LEU C 393     -16.783 156.043 134.822  1.00  0.70           C  
ATOM    200  C   LEU C 393     -15.741 155.199 134.115  1.00  0.70           C  
ATOM    201  O   LEU C 393     -15.367 154.169 134.676  1.00  0.70           O  
ATOM    202  CB  LEU C 393     -16.321 156.293 136.277  1.00  0.70           C  
ATOM    203  CG  LEU C 393     -17.270 157.214 137.072  1.00  0.70           C  
ATOM    204  CD1 LEU C 393     -17.871 156.468 138.272  1.00  0.70           C  
ATOM    205  CD2 LEU C 393     -16.557 158.495 137.527  1.00  0.70           C  
ATOM    206  N   PRO C 394     -15.238 155.547 132.922  1.00  0.66           N  
ATOM    207  CA  PRO C 394     -14.209 154.765 132.249  1.00  0.66           C  
ATOM    208  C   PRO C 394     -12.941 154.578 133.057  1.00  0.66           C  
ATOM    209  O   PRO C 394     -12.274 155.558 133.380  1.00  0.66           O  
ATOM    210  CB  PRO C 394     -13.966 155.495 130.913  1.00  0.66           C  
ATOM    211  CG  PRO C 394     -14.559 156.892 131.123  1.00  0.66           C  
ATOM    212  CD  PRO C 394     -15.728 156.628 132.068  1.00  0.66           C  
ATOM    213  N   ALA C 395     -12.588 153.314 133.321  1.00  0.68           N  
ATOM    214  CA  ALA C 395     -11.406 152.904 134.034  1.00  0.68           C  
ATOM    215  C   ALA C 395     -10.429 152.202 133.102  1.00  0.68           C  
ATOM    216  O   ALA C 395     -10.717 151.891 131.945  1.00  0.68           O  
ATOM    217  CB  ALA C 395     -11.801 151.963 135.190  1.00  0.68           C  
ATOM    218  N   ASN C 396      -9.204 151.959 133.592  1.00  0.51           N  
ATOM    219  CA  ASN C 396      -8.152 151.309 132.841  1.00  0.51           C  
ATOM    220  C   ASN C 396      -8.138 149.783 132.996  1.00  0.51           C  
ATOM    221  O   ASN C 396      -8.719 149.201 133.909  1.00  0.51           O  
ATOM    222  CB  ASN C 396      -6.771 151.782 133.334  1.00  0.51           C  
ATOM    223  CG  ASN C 396      -6.614 153.292 133.395  1.00  0.51           C  
ATOM    224  OD1 ASN C 396      -6.761 153.904 134.451  1.00  0.51           O  
ATOM    225  ND2 ASN C 396      -6.239 153.898 132.250  1.00  0.51           N  
ATOM    226  N   SER C 397      -7.419 149.068 132.112  1.00  0.59           N  
ATOM    227  CA  SER C 397      -7.078 147.671 132.320  1.00  0.59           C  
ATOM    228  C   SER C 397      -5.881 147.497 133.254  1.00  0.59           C  
ATOM    229  O   SER C 397      -5.162 148.433 133.595  1.00  0.59           O  
ATOM    230  CB  SER C 397      -6.900 146.873 130.983  1.00  0.59           C  
ATOM    231  OG  SER C 397      -5.546 146.640 130.588  1.00  0.59           O  
ATOM    232  N   TRP C 398      -5.589 146.247 133.673  1.00  0.44           N  
ATOM    233  CA  TRP C 398      -4.422 145.982 134.496  1.00  0.44           C  
ATOM    234  C   TRP C 398      -3.103 146.205 133.769  1.00  0.44           C  
ATOM    235  O   TRP C 398      -2.088 146.466 134.401  1.00  0.44           O  
ATOM    236  CB  TRP C 398      -4.415 144.548 135.083  1.00  0.44           C  
ATOM    237  CG  TRP C 398      -5.451 144.324 136.165  1.00  0.44           C  
ATOM    238  CD1 TRP C 398      -6.665 143.703 136.086  1.00  0.44           C  
ATOM    239  CD2 TRP C 398      -5.321 144.808 137.513  1.00  0.44           C  
ATOM    240  NE1 TRP C 398      -7.321 143.813 137.288  1.00  0.44           N  
ATOM    241  CE2 TRP C 398      -6.524 144.470 138.182  1.00  0.44           C  
ATOM    242  CE3 TRP C 398      -4.309 145.502 138.175  1.00  0.44           C  
ATOM    243  CZ2 TRP C 398      -6.734 144.834 139.498  1.00  0.44           C  
ATOM    244  CZ3 TRP C 398      -4.529 145.877 139.509  1.00  0.44           C  
ATOM    245  CH2 TRP C 398      -5.728 145.546 140.164  1.00  0.44           C  
ATOM    246  N   LEU C 399      -3.084 146.184 132.418  1.00  0.45           N  
ATOM    247  CA  LEU C 399      -1.879 146.371 131.623  1.00  0.45           C  
ATOM    248  C   LEU C 399      -1.357 147.799 131.683  1.00  0.45           C  
ATOM    249  O   LEU C 399      -0.235 148.101 131.276  1.00  0.45           O  
ATOM    250  CB  LEU C 399      -2.169 146.055 130.136  1.00  0.45           C  
ATOM    251  CG  LEU C 399      -2.586 144.599 129.853  1.00  0.45           C  
ATOM    252  CD1 LEU C 399      -3.151 144.486 128.431  1.00  0.45           C  
ATOM    253  CD2 LEU C 399      -1.420 143.617 130.039  1.00  0.45           C  
ATOM    254  N   GLU C 400      -2.187 148.723 132.189  1.00  0.33           N  
ATOM    255  CA  GLU C 400      -1.850 150.117 132.234  1.00  0.33           C  
ATOM    256  C   GLU C 400      -2.152 150.758 133.579  1.00  0.33           C  
ATOM    257  O   GLU C 400      -2.027 151.970 133.751  1.00  0.33           O  
ATOM    258  CB  GLU C 400      -2.575 150.803 131.067  1.00  0.33           C  
ATOM    259  CG  GLU C 400      -4.108 150.773 131.198  1.00  0.33           C  
ATOM    260  CD  GLU C 400      -4.887 149.891 130.232  1.00  0.33           C  
ATOM    261  OE1 GLU C 400      -4.390 148.831 129.780  1.00  0.33           O  
ATOM    262  OE2 GLU C 400      -6.085 150.232 130.041  1.00  0.33           O  
ATOM    263  N   PHE C 401      -2.476 149.948 134.607  1.00  0.43           N  
ATOM    264  CA  PHE C 401      -2.501 150.412 135.982  1.00  0.43           C  
ATOM    265  C   PHE C 401      -1.097 150.393 136.561  1.00  0.43           C  
ATOM    266  O   PHE C 401      -0.298 149.506 136.278  1.00  0.43           O  
ATOM    267  CB  PHE C 401      -3.386 149.529 136.918  1.00  0.43           C  
ATOM    268  CG  PHE C 401      -4.870 149.786 136.831  1.00  0.43           C  
ATOM    269  CD1 PHE C 401      -5.393 151.088 136.730  1.00  0.43           C  
ATOM    270  CD2 PHE C 401      -5.772 148.718 136.992  1.00  0.43           C  
ATOM    271  CE1 PHE C 401      -6.777 151.299 136.735  1.00  0.43           C  
ATOM    272  CE2 PHE C 401      -7.155 148.937 137.039  1.00  0.43           C  
ATOM    273  CZ  PHE C 401      -7.660 150.230 136.886  1.00  0.43           C  
ATOM    274  N   GLU C 402      -0.791 151.367 137.436  1.00  0.32           N  
ATOM    275  CA  GLU C 402       0.415 151.358 138.235  1.00  0.32           C  
ATOM    276  C   GLU C 402       0.009 150.864 139.603  1.00  0.32           C  
ATOM    277  O   GLU C 402      -1.007 151.287 140.154  1.00  0.32           O  
ATOM    278  CB  GLU C 402       1.014 152.774 138.373  1.00  0.32           C  
ATOM    279  CG  GLU C 402       2.362 152.835 139.145  1.00  0.32           C  
ATOM    280  CD  GLU C 402       3.569 152.329 138.346  1.00  0.32           C  
ATOM    281  OE1 GLU C 402       3.394 151.932 137.162  1.00  0.32           O  
ATOM    282  OE2 GLU C 402       4.698 152.367 138.907  1.00  0.32           O  
ATOM    283  N   GLY C 403       0.746 149.914 140.193  1.00  0.41           N  
ATOM    284  CA  GLY C 403       0.308 149.361 141.459  1.00  0.41           C  
ATOM    285  C   GLY C 403       0.925 148.029 141.698  1.00  0.41           C  
ATOM    286  O   GLY C 403       1.938 147.674 141.112  1.00  0.41           O  
ATOM    287  N   LEU C 404       0.359 147.246 142.624  1.00  0.37           N  
ATOM    288  CA  LEU C 404       1.032 146.056 143.096  1.00  0.37           C  
ATOM    289  C   LEU C 404      -0.004 145.015 143.432  1.00  0.37           C  
ATOM    290  O   LEU C 404      -1.076 145.338 143.944  1.00  0.37           O  
ATOM    291  CB  LEU C 404       1.783 146.266 144.435  1.00  0.37           C  
ATOM    292  CG  LEU C 404       3.030 147.178 144.486  1.00  0.37           C  
ATOM    293  CD1 LEU C 404       4.125 146.817 143.493  1.00  0.37           C  
ATOM    294  CD2 LEU C 404       2.729 148.678 144.446  1.00  0.37           C  
ATOM    295  N   GLU C 405       0.344 143.741 143.220  1.00  0.31           N  
ATOM    296  CA  GLU C 405      -0.507 142.607 143.488  1.00  0.31           C  
ATOM    297  C   GLU C 405       0.150 141.719 144.517  1.00  0.31           C  
ATOM    298  O   GLU C 405       1.315 141.344 144.402  1.00  0.31           O  
ATOM    299  CB  GLU C 405      -0.690 141.808 142.190  1.00  0.31           C  
ATOM    300  CG  GLU C 405      -1.501 140.492 142.261  1.00  0.31           C  
ATOM    301  CD  GLU C 405      -1.478 139.763 140.916  1.00  0.31           C  
ATOM    302  OE1 GLU C 405      -2.225 138.759 140.789  1.00  0.31           O  
ATOM    303  OE2 GLU C 405      -0.718 140.202 140.017  1.00  0.31           O  
ATOM    304  N   ILE C 406      -0.589 141.397 145.591  1.00  0.19           N  
ATOM    305  CA  ILE C 406      -0.240 140.312 146.483  1.00  0.19           C  
ATOM    306  C   ILE C 406      -1.509 139.816 147.125  1.00  0.19           C  
ATOM    307  O   ILE C 406      -2.352 140.598 147.563  1.00  0.19           O  
ATOM    308  CB  ILE C 406       0.793 140.682 147.542  1.00  0.19           C  
ATOM    309  CG1 ILE C 406       1.135 139.506 148.483  1.00  0.19           C  
ATOM    310  CG2 ILE C 406       0.372 141.946 148.323  1.00  0.19           C  
ATOM    311  CD1 ILE C 406       2.568 139.568 149.006  1.00  0.19           C  
ATOM    312  N   THR C 407      -1.695 138.491 147.196  1.00  0.16           N  
ATOM    313  CA  THR C 407      -2.834 137.892 147.862  1.00  0.16           C  
ATOM    314  C   THR C 407      -2.356 137.194 149.114  1.00  0.16           C  
ATOM    315  O   THR C 407      -1.962 136.033 149.125  1.00  0.16           O  
ATOM    316  CB  THR C 407      -3.585 136.927 146.963  1.00  0.16           C  
ATOM    317  OG1 THR C 407      -2.688 136.170 146.163  1.00  0.16           O  
ATOM    318  CG2 THR C 407      -4.460 137.727 145.992  1.00  0.16           C  
ATOM    319  N   ALA C 408      -2.421 137.919 150.248  1.00  0.23           N  
ATOM    320  CA  ALA C 408      -1.868 137.531 151.533  1.00  0.23           C  
ATOM    321  C   ALA C 408      -2.435 136.244 152.119  1.00  0.23           C  
ATOM    322  O   ALA C 408      -1.762 135.496 152.821  1.00  0.23           O  
ATOM    323  CB  ALA C 408      -2.108 138.695 152.509  1.00  0.23           C  
ATOM    324  N   SER C 409      -3.717 135.977 151.827  1.00  0.21           N  
ATOM    325  CA  SER C 409      -4.461 134.826 152.292  1.00  0.21           C  
ATOM    326  C   SER C 409      -4.527 133.695 151.277  1.00  0.21           C  
ATOM    327  O   SER C 409      -5.214 132.700 151.500  1.00  0.21           O  
ATOM    328  CB  SER C 409      -5.916 135.261 152.605  1.00  0.21           C  
ATOM    329  OG  SER C 409      -6.464 136.036 151.530  1.00  0.21           O  
ATOM    330  N   CYS C 410      -3.809 133.795 150.141  1.00  0.19           N  
ATOM    331  CA  CYS C 410      -3.791 132.760 149.120  1.00  0.19           C  
ATOM    332  C   CYS C 410      -2.499 131.963 149.159  1.00  0.19           C  
ATOM    333  O   CYS C 410      -1.530 132.287 149.837  1.00  0.19           O  
ATOM    334  CB  CYS C 410      -3.980 133.334 147.693  1.00  0.19           C  
ATOM    335  SG  CYS C 410      -5.673 133.955 147.419  1.00  0.19           S  
ATOM    336  N   SER C 411      -2.450 130.856 148.390  1.00  0.24           N  
ATOM    337  CA  SER C 411      -1.298 129.969 148.302  1.00  0.24           C  
ATOM    338  C   SER C 411      -0.121 130.565 147.548  1.00  0.24           C  
ATOM    339  O   SER C 411       1.010 130.096 147.667  1.00  0.24           O  
ATOM    340  CB  SER C 411      -1.686 128.641 147.604  1.00  0.24           C  
ATOM    341  OG  SER C 411      -2.323 128.892 146.347  1.00  0.24           O  
ATOM    342  N   ASN C 412      -0.355 131.653 146.790  1.00  0.36           N  
ATOM    343  CA  ASN C 412       0.673 132.468 146.178  1.00  0.36           C  
ATOM    344  C   ASN C 412       0.744 133.832 146.874  1.00  0.36           C  
ATOM    345  O   ASN C 412       0.112 134.768 146.389  1.00  0.36           O  
ATOM    346  CB  ASN C 412       0.331 132.622 144.668  1.00  0.36           C  
ATOM    347  CG  ASN C 412       1.460 133.259 143.864  1.00  0.36           C  
ATOM    348  OD1 ASN C 412       2.406 133.843 144.387  1.00  0.36           O  
ATOM    349  ND2 ASN C 412       1.371 133.127 142.522  1.00  0.36           N  
ATOM    350  N   PRO C 413       1.490 134.043 147.958  1.00  0.39           N  
ATOM    351  CA  PRO C 413       1.474 135.327 148.635  1.00  0.39           C  
ATOM    352  C   PRO C 413       2.793 136.008 148.333  1.00  0.39           C  
ATOM    353  O   PRO C 413       3.446 136.522 149.240  1.00  0.39           O  
ATOM    354  CB  PRO C 413       1.373 134.894 150.101  1.00  0.39           C  
ATOM    355  CG  PRO C 413       2.266 133.652 150.181  1.00  0.39           C  
ATOM    356  CD  PRO C 413       2.031 132.987 148.822  1.00  0.39           C  
ATOM    357  N   PHE C 414       3.204 136.032 147.054  1.00  0.45           N  
ATOM    358  CA  PHE C 414       4.400 136.708 146.596  1.00  0.45           C  
ATOM    359  C   PHE C 414       3.993 138.013 145.965  1.00  0.45           C  
ATOM    360  O   PHE C 414       2.979 138.101 145.279  1.00  0.45           O  
ATOM    361  CB  PHE C 414       5.139 135.919 145.493  1.00  0.45           C  
ATOM    362  CG  PHE C 414       5.873 134.744 146.059  1.00  0.45           C  
ATOM    363  CD1 PHE C 414       7.190 134.900 146.518  1.00  0.45           C  
ATOM    364  CD2 PHE C 414       5.300 133.465 146.056  1.00  0.45           C  
ATOM    365  CE1 PHE C 414       7.936 133.788 146.927  1.00  0.45           C  
ATOM    366  CE2 PHE C 414       6.037 132.349 146.467  1.00  0.45           C  
ATOM    367  CZ  PHE C 414       7.362 132.510 146.893  1.00  0.45           C  
ATOM    368  N   LEU C 415       4.771 139.084 146.188  1.00  0.40           N  
ATOM    369  CA  LEU C 415       4.366 140.390 145.730  1.00  0.40           C  
ATOM    370  C   LEU C 415       4.923 140.718 144.373  1.00  0.40           C  
ATOM    371  O   LEU C 415       6.131 140.700 144.147  1.00  0.40           O  
ATOM    372  CB  LEU C 415       4.758 141.472 146.741  1.00  0.40           C  
ATOM    373  CG  LEU C 415       3.867 142.723 146.657  1.00  0.40           C  
ATOM    374  CD1 LEU C 415       3.714 143.334 148.046  1.00  0.40           C  
ATOM    375  CD2 LEU C 415       4.377 143.760 145.648  1.00  0.40           C  
ATOM    376  N   GLN C 416       4.024 141.014 143.423  1.00  0.41           N  
ATOM    377  CA  GLN C 416       4.374 141.268 142.051  1.00  0.41           C  
ATOM    378  C   GLN C 416       3.965 142.677 141.674  1.00  0.41           C  
ATOM    379  O   GLN C 416       2.928 143.205 142.083  1.00  0.41           O  
ATOM    380  CB  GLN C 416       3.712 140.228 141.119  1.00  0.41           C  
ATOM    381  CG  GLN C 416       4.092 138.762 141.458  1.00  0.41           C  
ATOM    382  CD  GLN C 416       5.597 138.510 141.330  1.00  0.41           C  
ATOM    383  OE1 GLN C 416       6.177 138.607 140.250  1.00  0.41           O  
ATOM    384  NE2 GLN C 416       6.262 138.171 142.458  1.00  0.41           N  
ATOM    385  N   ILE C 417       4.841 143.352 140.916  1.00  0.32           N  
ATOM    386  CA  ILE C 417       4.675 144.729 140.515  1.00  0.32           C  
ATOM    387  C   ILE C 417       3.828 144.863 139.259  1.00  0.32           C  
ATOM    388  O   ILE C 417       3.876 144.031 138.356  1.00  0.32           O  
ATOM    389  CB  ILE C 417       6.027 145.413 140.306  1.00  0.32           C  
ATOM    390  CG1 ILE C 417       6.862 144.747 139.185  1.00  0.32           C  
ATOM    391  CG2 ILE C 417       6.820 145.406 141.633  1.00  0.32           C  
ATOM    392  CD1 ILE C 417       8.167 145.498 138.914  1.00  0.32           C  
ATOM    393  N   TRP C 418       3.038 145.946 139.159  1.00  0.33           N  
ATOM    394  CA  TRP C 418       2.312 146.283 137.955  1.00  0.33           C  
ATOM    395  C   TRP C 418       2.756 147.663 137.551  1.00  0.33           C  
ATOM    396  O   TRP C 418       2.802 148.575 138.372  1.00  0.33           O  
ATOM    397  CB  TRP C 418       0.782 146.266 138.165  1.00  0.33           C  
ATOM    398  CG  TRP C 418       0.245 144.850 138.338  1.00  0.33           C  
ATOM    399  CD1 TRP C 418       0.248 144.054 139.452  1.00  0.33           C  
ATOM    400  CD2 TRP C 418      -0.291 144.082 137.264  1.00  0.33           C  
ATOM    401  NE1 TRP C 418      -0.295 142.843 139.124  1.00  0.33           N  
ATOM    402  CE2 TRP C 418      -0.656 142.805 137.822  1.00  0.33           C  
ATOM    403  CE3 TRP C 418      -0.491 144.328 135.919  1.00  0.33           C  
ATOM    404  CZ2 TRP C 418      -1.236 141.843 137.041  1.00  0.33           C  
ATOM    405  CZ3 TRP C 418      -1.062 143.330 135.123  1.00  0.33           C  
ATOM    406  CH2 TRP C 418      -1.448 142.096 135.686  1.00  0.33           C  
ATOM    407  N   LYS C 419       3.136 147.821 136.270  1.00  0.29           N  
ATOM    408  CA  LYS C 419       3.646 149.067 135.748  1.00  0.29           C  
ATOM    409  C   LYS C 419       2.768 149.546 134.620  1.00  0.29           C  
ATOM    410  O   LYS C 419       2.417 148.776 133.726  1.00  0.29           O  
ATOM    411  CB  LYS C 419       5.081 148.946 135.181  1.00  0.29           C  
ATOM    412  CG  LYS C 419       6.154 148.739 136.255  1.00  0.29           C  
ATOM    413  CD  LYS C 419       7.563 148.765 135.643  1.00  0.29           C  
ATOM    414  CE  LYS C 419       8.652 148.584 136.697  1.00  0.29           C  
ATOM    415  NZ  LYS C 419       9.987 148.580 136.063  1.00  0.29           N  
ATOM    416  N   GLY C 420       2.412 150.845 134.618  1.00  0.35           N  
ATOM    417  CA  GLY C 420       1.655 151.436 133.518  1.00  0.35           C  
ATOM    418  C   GLY C 420       2.354 151.479 132.172  1.00  0.35           C  
ATOM    419  O   GLY C 420       3.414 152.079 132.015  1.00  0.35           O  
ATOM    420  N   GLY C 421       1.745 150.858 131.138  1.00  0.48           N  
ATOM    421  CA  GLY C 421       2.158 151.008 129.744  1.00  0.48           C  
ATOM    422  C   GLY C 421       1.704 152.292 129.080  1.00  0.48           C  
ATOM    423  O   GLY C 421       1.162 153.196 129.705  1.00  0.48           O  
ATOM    424  N   ILE C 422       1.862 152.365 127.738  1.00  0.21           N  
ATOM    425  CA  ILE C 422       1.402 153.476 126.899  1.00  0.21           C  
ATOM    426  C   ILE C 422       0.229 153.009 125.986  1.00  0.21           C  
ATOM    427  O   ILE C 422       0.269 153.261 124.782  1.00  0.21           O  
ATOM    428  CB  ILE C 422       2.595 154.055 126.083  1.00  0.21           C  
ATOM    429  CG1 ILE C 422       3.804 154.418 126.993  1.00  0.21           C  
ATOM    430  CG2 ILE C 422       2.220 155.329 125.276  1.00  0.21           C  
ATOM    431  CD1 ILE C 422       5.134 154.579 126.237  1.00  0.21           C  
ATOM    432  N   PRO C 423      -0.850 152.302 126.372  1.00  0.39           N  
ATOM    433  CA  PRO C 423      -1.976 152.111 125.468  1.00  0.39           C  
ATOM    434  C   PRO C 423      -2.856 153.357 125.445  1.00  0.39           C  
ATOM    435  O   PRO C 423      -2.816 154.128 126.406  1.00  0.39           O  
ATOM    436  CB  PRO C 423      -2.731 150.942 126.104  1.00  0.39           C  
ATOM    437  CG  PRO C 423      -2.563 151.175 127.602  1.00  0.39           C  
ATOM    438  CD  PRO C 423      -1.175 151.816 127.716  1.00  0.39           C  
ATOM    439  N   PRO C 424      -3.653 153.609 124.424  1.00  0.20           N  
ATOM    440  CA  PRO C 424      -4.485 154.797 124.410  1.00  0.20           C  
ATOM    441  C   PRO C 424      -5.849 154.468 124.991  1.00  0.20           C  
ATOM    442  O   PRO C 424      -6.639 153.743 124.389  1.00  0.20           O  
ATOM    443  CB  PRO C 424      -4.569 155.147 122.918  1.00  0.20           C  
ATOM    444  CG  PRO C 424      -4.451 153.798 122.194  1.00  0.20           C  
ATOM    445  CD  PRO C 424      -3.537 152.980 123.107  1.00  0.20           C  
ATOM    446  N   VAL C 425      -6.152 155.016 126.176  1.00  0.42           N  
ATOM    447  CA  VAL C 425      -7.461 154.912 126.792  1.00  0.42           C  
ATOM    448  C   VAL C 425      -8.248 156.178 126.439  1.00  0.42           C  
ATOM    449  O   VAL C 425      -8.085 156.749 125.366  1.00  0.42           O  
ATOM    450  CB  VAL C 425      -7.354 154.597 128.290  1.00  0.42           C  
ATOM    451  CG1 VAL C 425      -6.804 153.163 128.453  1.00  0.42           C  
ATOM    452  CG2 VAL C 425      -6.435 155.604 129.007  1.00  0.42           C  
ATOM    453  N   PHE C 426      -9.140 156.673 127.318  1.00  0.48           N  
ATOM    454  CA  PHE C 426      -9.840 157.936 127.103  1.00  0.48           C  
ATOM    455  C   PHE C 426      -9.241 159.004 127.996  1.00  0.48           C  
ATOM    456  O   PHE C 426      -9.919 159.955 128.377  1.00  0.48           O  
ATOM    457  CB  PHE C 426     -11.350 157.794 127.440  1.00  0.48           C  
ATOM    458  CG  PHE C 426     -12.038 157.000 126.369  1.00  0.48           C  
ATOM    459  CD1 PHE C 426     -12.240 157.576 125.104  1.00  0.48           C  
ATOM    460  CD2 PHE C 426     -12.493 155.692 126.604  1.00  0.48           C  
ATOM    461  CE1 PHE C 426     -12.868 156.853 124.082  1.00  0.48           C  
ATOM    462  CE2 PHE C 426     -13.123 154.965 125.584  1.00  0.48           C  
ATOM    463  CZ  PHE C 426     -13.306 155.545 124.322  1.00  0.48           C  
ATOM    464  N   ASP C 427      -7.974 158.790 128.409  1.00  0.46           N  
ATOM    465  CA  ASP C 427      -7.208 159.458 129.447  1.00  0.46           C  
ATOM    466  C   ASP C 427      -8.049 159.766 130.682  1.00  0.46           C  
ATOM    467  O   ASP C 427      -8.103 160.864 131.241  1.00  0.46           O  
ATOM    468  CB  ASP C 427      -6.295 160.575 128.889  1.00  0.46           C  
ATOM    469  CG  ASP C 427      -5.286 160.032 127.875  1.00  0.46           C  
ATOM    470  OD1 ASP C 427      -5.326 158.812 127.557  1.00  0.46           O  
ATOM    471  OD2 ASP C 427      -4.446 160.852 127.418  1.00  0.46           O  
ATOM    472  N   SER C 428      -8.761 158.705 131.111  1.00  0.49           N  
ATOM    473  CA  SER C 428      -9.678 158.706 132.223  1.00  0.49           C  
ATOM    474  C   SER C 428      -9.133 157.779 133.271  1.00  0.49           C  
ATOM    475  O   SER C 428      -9.068 156.568 133.092  1.00  0.49           O  
ATOM    476  CB  SER C 428     -11.113 158.227 131.889  1.00  0.49           C  
ATOM    477  OG  SER C 428     -11.881 159.265 131.273  1.00  0.49           O  
ATOM    478  N   ARG C 429      -8.731 158.415 134.376  1.00  0.44           N  
ATOM    479  CA  ARG C 429      -8.269 157.932 135.653  1.00  0.44           C  
ATOM    480  C   ARG C 429      -8.801 156.627 136.236  1.00  0.44           C  
ATOM    481  O   ARG C 429      -9.900 156.155 135.955  1.00  0.44           O  
ATOM    482  CB  ARG C 429      -8.613 159.033 136.670  1.00  0.44           C  
ATOM    483  CG  ARG C 429      -8.011 160.415 136.353  1.00  0.44           C  
ATOM    484  CD  ARG C 429      -8.713 161.524 137.132  1.00  0.44           C  
ATOM    485  NE  ARG C 429     -10.020 161.779 136.450  1.00  0.44           N  
ATOM    486  CZ  ARG C 429     -11.037 162.457 136.993  1.00  0.44           C  
ATOM    487  NH1 ARG C 429     -12.129 162.686 136.269  1.00  0.44           N  
ATOM    488  NH2 ARG C 429     -10.973 162.901 138.244  1.00  0.44           N  
ATOM    489  N   ASP C 430      -7.995 156.059 137.145  1.00  0.52           N  
ATOM    490  CA  ASP C 430      -8.223 154.815 137.821  1.00  0.52           C  
ATOM    491  C   ASP C 430      -9.254 154.838 138.946  1.00  0.52           C  
ATOM    492  O   ASP C 430      -9.821 155.858 139.341  1.00  0.52           O  
ATOM    493  CB  ASP C 430      -6.858 154.279 138.325  1.00  0.52           C  
ATOM    494  CG  ASP C 430      -6.373 154.903 139.618  1.00  0.52           C  
ATOM    495  OD1 ASP C 430      -6.714 156.073 139.916  1.00  0.52           O  
ATOM    496  OD2 ASP C 430      -5.714 154.145 140.368  1.00  0.52           O  
ATOM    497  N   ASP C 431      -9.477 153.653 139.534  1.00  0.60           N  
ATOM    498  CA  ASP C 431     -10.334 153.471 140.674  1.00  0.60           C  
ATOM    499  C   ASP C 431      -9.834 154.102 141.958  1.00  0.60           C  
ATOM    500  O   ASP C 431     -10.624 154.359 142.856  1.00  0.60           O  
ATOM    501  CB  ASP C 431     -10.556 151.970 140.906  1.00  0.60           C  
ATOM    502  CG  ASP C 431     -11.361 151.516 139.715  1.00  0.60           C  
ATOM    503  OD1 ASP C 431     -12.569 151.863 139.699  1.00  0.60           O  
ATOM    504  OD2 ASP C 431     -10.765 150.913 138.789  1.00  0.60           O  
ATOM    505  N   LEU C 432      -8.535 154.402 142.104  1.00  0.56           N  
ATOM    506  CA  LEU C 432      -8.030 155.137 143.246  1.00  0.56           C  
ATOM    507  C   LEU C 432      -8.488 156.593 143.224  1.00  0.56           C  
ATOM    508  O   LEU C 432      -9.073 157.105 144.179  1.00  0.56           O  
ATOM    509  CB  LEU C 432      -6.508 155.026 143.146  1.00  0.56           C  
ATOM    510  CG  LEU C 432      -5.669 155.221 144.403  1.00  0.56           C  
ATOM    511  CD1 LEU C 432      -5.858 154.073 145.403  1.00  0.56           C  
ATOM    512  CD2 LEU C 432      -4.238 155.288 143.872  1.00  0.56           C  
ATOM    513  N   ASP C 433      -8.354 157.261 142.055  1.00  0.51           N  
ATOM    514  CA  ASP C 433      -8.936 158.565 141.801  1.00  0.51           C  
ATOM    515  C   ASP C 433     -10.466 158.553 141.908  1.00  0.51           C  
ATOM    516  O   ASP C 433     -11.078 159.478 142.447  1.00  0.51           O  
ATOM    517  CB  ASP C 433      -8.537 159.057 140.383  1.00  0.51           C  
ATOM    518  CG  ASP C 433      -7.198 159.775 140.353  1.00  0.51           C  
ATOM    519  OD1 ASP C 433      -6.465 159.796 141.366  1.00  0.51           O  
ATOM    520  OD2 ASP C 433      -6.978 160.502 139.338  1.00  0.51           O  
ATOM    521  N   ILE C 434     -11.139 157.506 141.385  1.00  0.62           N  
ATOM    522  CA  ILE C 434     -12.582 157.334 141.527  1.00  0.62           C  
ATOM    523  C   ILE C 434     -13.049 157.061 142.955  1.00  0.62           C  
ATOM    524  O   ILE C 434     -14.014 157.683 143.388  1.00  0.62           O  
ATOM    525  CB  ILE C 434     -13.175 156.320 140.550  1.00  0.62           C  
ATOM    526  CG1 ILE C 434     -12.934 156.752 139.081  1.00  0.62           C  
ATOM    527  CG2 ILE C 434     -14.689 156.145 140.816  1.00  0.62           C  
ATOM    528  CD1 ILE C 434     -13.093 155.605 138.073  1.00  0.62           C  
ATOM    529  N   LEU C 435     -12.395 156.187 143.759  1.00  0.59           N  
ATOM    530  CA  LEU C 435     -12.756 155.956 145.157  1.00  0.59           C  
ATOM    531  C   LEU C 435     -12.656 157.226 145.982  1.00  0.59           C  
ATOM    532  O   LEU C 435     -13.597 157.589 146.688  1.00  0.59           O  
ATOM    533  CB  LEU C 435     -11.913 154.842 145.834  1.00  0.59           C  
ATOM    534  CG  LEU C 435     -12.335 153.391 145.499  1.00  0.59           C  
ATOM    535  CD1 LEU C 435     -11.441 152.404 146.264  1.00  0.59           C  
ATOM    536  CD2 LEU C 435     -13.809 153.097 145.822  1.00  0.59           C  
ATOM    537  N   ALA C 436     -11.563 157.991 145.803  1.00  0.49           N  
ATOM    538  CA  ALA C 436     -11.387 159.311 146.367  1.00  0.49           C  
ATOM    539  C   ALA C 436     -12.478 160.292 145.935  1.00  0.49           C  
ATOM    540  O   ALA C 436     -13.056 161.042 146.721  1.00  0.49           O  
ATOM    541  CB  ALA C 436     -10.025 159.836 145.878  1.00  0.49           C  
ATOM    542  N   GLY C 437     -12.830 160.267 144.633  1.00  0.51           N  
ATOM    543  CA  GLY C 437     -13.849 161.128 144.056  1.00  0.51           C  
ATOM    544  C   GLY C 437     -15.253 160.833 144.501  1.00  0.51           C  
ATOM    545  O   GLY C 437     -16.033 161.752 144.734  1.00  0.51           O  
ATOM    546  N   ILE C 438     -15.621 159.547 144.656  1.00  0.55           N  
ATOM    547  CA  ILE C 438     -16.910 159.176 145.220  1.00  0.55           C  
ATOM    548  C   ILE C 438     -16.965 159.421 146.719  1.00  0.55           C  
ATOM    549  O   ILE C 438     -18.016 159.781 147.238  1.00  0.55           O  
ATOM    550  CB  ILE C 438     -17.427 157.787 144.835  1.00  0.55           C  
ATOM    551  CG1 ILE C 438     -16.583 156.624 145.404  1.00  0.55           C  
ATOM    552  CG2 ILE C 438     -17.546 157.740 143.293  1.00  0.55           C  
ATOM    553  CD1 ILE C 438     -17.152 155.237 145.079  1.00  0.55           C  
ATOM    554  N   ALA C 439     -15.834 159.307 147.453  1.00  0.51           N  
ATOM    555  CA  ALA C 439     -15.737 159.646 148.864  1.00  0.51           C  
ATOM    556  C   ALA C 439     -16.054 161.112 149.168  1.00  0.51           C  
ATOM    557  O   ALA C 439     -16.783 161.416 150.113  1.00  0.51           O  
ATOM    558  CB  ALA C 439     -14.346 159.270 149.405  1.00  0.51           C  
ATOM    559  N   ASN C 440     -15.605 162.047 148.293  1.00  0.40           N  
ATOM    560  CA  ASN C 440     -15.931 163.472 148.359  1.00  0.40           C  
ATOM    561  C   ASN C 440     -17.428 163.771 148.431  1.00  0.40           C  
ATOM    562  O   ASN C 440     -17.856 164.730 149.065  1.00  0.40           O  
ATOM    563  CB  ASN C 440     -15.468 164.241 147.091  1.00  0.40           C  
ATOM    564  CG  ASN C 440     -13.958 164.293 146.922  1.00  0.40           C  
ATOM    565  OD1 ASN C 440     -13.161 164.285 147.853  1.00  0.40           O  
ATOM    566  ND2 ASN C 440     -13.534 164.439 145.644  1.00  0.40           N  
ATOM    567  N   ALA C 441     -18.269 162.958 147.761  1.00  0.36           N  
ATOM    568  CA  ALA C 441     -19.703 163.147 147.744  1.00  0.36           C  
ATOM    569  C   ALA C 441     -20.372 162.737 149.051  1.00  0.36           C  
ATOM    570  O   ALA C 441     -21.530 163.060 149.302  1.00  0.36           O  
ATOM    571  CB  ALA C 441     -20.283 162.286 146.603  1.00  0.36           C  
ATOM    572  N   LEU C 442     -19.648 161.983 149.897  1.00  0.29           N  
ATOM    573  CA  LEU C 442     -20.203 161.299 151.040  1.00  0.29           C  
ATOM    574  C   LEU C 442     -19.760 161.945 152.335  1.00  0.29           C  
ATOM    575  O   LEU C 442     -20.607 162.287 153.156  1.00  0.29           O  
ATOM    576  CB  LEU C 442     -19.790 159.807 150.978  1.00  0.29           C  
ATOM    577  CG  LEU C 442     -20.229 159.125 149.659  1.00  0.29           C  
ATOM    578  CD1 LEU C 442     -19.675 157.697 149.539  1.00  0.29           C  
ATOM    579  CD2 LEU C 442     -21.752 159.195 149.443  1.00  0.29           C  
ATOM    580  N   ALA C 443     -18.441 162.173 152.525  1.00  0.24           N  
ATOM    581  CA  ALA C 443     -17.951 162.951 153.649  1.00  0.24           C  
ATOM    582  C   ALA C 443     -16.448 163.096 153.640  1.00  0.24           C  
ATOM    583  O   ALA C 443     -15.907 164.186 153.467  1.00  0.24           O  
ATOM    584  CB  ALA C 443     -18.319 162.333 155.024  1.00  0.24           C  
ATOM    585  N   ASP C 444     -15.730 161.995 153.899  1.00  0.24           N  
ATOM    586  CA  ASP C 444     -14.329 162.029 154.188  1.00  0.24           C  
ATOM    587  C   ASP C 444     -13.450 161.860 152.973  1.00  0.24           C  
ATOM    588  O   ASP C 444     -13.846 161.515 151.862  1.00  0.24           O  
ATOM    589  CB  ASP C 444     -13.956 161.044 155.329  1.00  0.24           C  
ATOM    590  CG  ASP C 444     -14.425 159.609 155.114  1.00  0.24           C  
ATOM    591  OD1 ASP C 444     -14.122 158.798 156.023  1.00  0.24           O  
ATOM    592  OD2 ASP C 444     -15.097 159.310 154.096  1.00  0.24           O  
ATOM    593  N   VAL C 445     -12.175 162.175 153.202  1.00  0.24           N  
ATOM    594  CA  VAL C 445     -11.135 162.099 152.219  1.00  0.24           C  
ATOM    595  C   VAL C 445     -10.013 161.348 152.898  1.00  0.24           C  
ATOM    596  O   VAL C 445      -8.956 161.893 153.219  1.00  0.24           O  
ATOM    597  CB  VAL C 445     -10.728 163.457 151.633  1.00  0.24           C  
ATOM    598  CG1 VAL C 445     -11.901 163.984 150.783  1.00  0.24           C  
ATOM    599  CG2 VAL C 445     -10.375 164.511 152.704  1.00  0.24           C  
ATOM    600  N   THR C 446     -10.241 160.021 153.149  1.00  0.31           N  
ATOM    601  CA  THR C 446      -9.232 158.961 153.389  1.00  0.31           C  
ATOM    602  C   THR C 446      -7.969 159.286 152.655  1.00  0.31           C  
ATOM    603  O   THR C 446      -8.124 159.740 151.538  1.00  0.31           O  
ATOM    604  CB  THR C 446      -9.684 157.600 152.851  1.00  0.31           C  
ATOM    605  OG1 THR C 446     -10.818 157.164 153.572  1.00  0.31           O  
ATOM    606  CG2 THR C 446      -8.635 156.482 152.998  1.00  0.31           C  
ATOM    607  N   GLY C 447      -6.753 159.139 153.246  1.00  0.37           N  
ATOM    608  CA  GLY C 447      -5.460 159.724 152.832  1.00  0.37           C  
ATOM    609  C   GLY C 447      -5.011 159.790 151.387  1.00  0.37           C  
ATOM    610  O   GLY C 447      -3.855 159.511 151.081  1.00  0.37           O  
ATOM    611  N   GLU C 448      -5.887 160.203 150.463  1.00  0.28           N  
ATOM    612  CA  GLU C 448      -5.740 159.969 149.068  1.00  0.28           C  
ATOM    613  C   GLU C 448      -6.073 161.180 148.220  1.00  0.28           C  
ATOM    614  O   GLU C 448      -7.197 161.454 147.808  1.00  0.28           O  
ATOM    615  CB  GLU C 448      -6.331 158.586 148.650  1.00  0.28           C  
ATOM    616  CG  GLU C 448      -7.865 158.402 148.622  1.00  0.28           C  
ATOM    617  CD  GLU C 448      -8.284 156.964 148.311  1.00  0.28           C  
ATOM    618  OE1 GLU C 448      -7.388 156.098 148.137  1.00  0.28           O  
ATOM    619  OE2 GLU C 448      -9.519 156.719 148.291  1.00  0.28           O  
ATOM    620  N   LYS C 449      -5.025 161.992 147.957  1.00  0.29           N  
ATOM    621  CA  LYS C 449      -5.133 163.203 147.178  1.00  0.29           C  
ATOM    622  C   LYS C 449      -4.039 163.307 146.125  1.00  0.29           C  
ATOM    623  O   LYS C 449      -2.880 163.570 146.437  1.00  0.29           O  
ATOM    624  CB  LYS C 449      -5.033 164.432 148.117  1.00  0.29           C  
ATOM    625  CG  LYS C 449      -5.228 165.782 147.410  1.00  0.29           C  
ATOM    626  CD  LYS C 449      -5.062 166.976 148.362  1.00  0.29           C  
ATOM    627  CE  LYS C 449      -5.316 168.308 147.656  1.00  0.29           C  
ATOM    628  NZ  LYS C 449      -5.149 169.426 148.608  1.00  0.29           N  
ATOM    629  N   ARG C 450      -4.406 163.141 144.835  1.00  0.29           N  
ATOM    630  CA  ARG C 450      -3.617 163.434 143.640  1.00  0.29           C  
ATOM    631  C   ARG C 450      -2.618 164.583 143.679  1.00  0.29           C  
ATOM    632  O   ARG C 450      -2.899 165.668 144.189  1.00  0.29           O  
ATOM    633  CB  ARG C 450      -4.535 163.738 142.448  1.00  0.29           C  
ATOM    634  CG  ARG C 450      -5.574 162.645 142.191  1.00  0.29           C  
ATOM    635  CD  ARG C 450      -6.518 162.969 141.041  1.00  0.29           C  
ATOM    636  NE  ARG C 450      -7.224 164.243 141.383  1.00  0.29           N  
ATOM    637  CZ  ARG C 450      -7.954 164.935 140.505  1.00  0.29           C  
ATOM    638  NH1 ARG C 450      -8.646 165.994 140.912  1.00  0.29           N  
ATOM    639  NH2 ARG C 450      -7.991 164.565 139.230  1.00  0.29           N  
ATOM    640  N   PHE C 451      -1.433 164.375 143.077  1.00  0.26           N  
ATOM    641  CA  PHE C 451      -0.400 165.383 143.049  1.00  0.26           C  
ATOM    642  C   PHE C 451       0.423 165.192 141.781  1.00  0.26           C  
ATOM    643  O   PHE C 451       0.796 164.069 141.461  1.00  0.26           O  
ATOM    644  CB  PHE C 451       0.451 165.161 144.312  1.00  0.26           C  
ATOM    645  CG  PHE C 451       1.225 166.359 144.745  1.00  0.26           C  
ATOM    646  CD1 PHE C 451       2.606 166.427 144.541  1.00  0.26           C  
ATOM    647  CD2 PHE C 451       0.594 167.361 145.495  1.00  0.26           C  
ATOM    648  CE1 PHE C 451       3.370 167.421 145.159  1.00  0.26           C  
ATOM    649  CE2 PHE C 451       1.347 168.390 146.076  1.00  0.26           C  
ATOM    650  CZ  PHE C 451       2.739 168.411 145.918  1.00  0.26           C  
ATOM    651  N   ARG C 452       0.730 166.261 141.011  1.00  0.22           N  
ATOM    652  CA  ARG C 452       1.381 166.108 139.710  1.00  0.22           C  
ATOM    653  C   ARG C 452       2.890 166.140 139.791  1.00  0.22           C  
ATOM    654  O   ARG C 452       3.579 165.647 138.903  1.00  0.22           O  
ATOM    655  CB  ARG C 452       0.982 167.255 138.754  1.00  0.22           C  
ATOM    656  CG  ARG C 452      -0.494 167.216 138.330  1.00  0.22           C  
ATOM    657  CD  ARG C 452      -0.831 168.388 137.411  1.00  0.22           C  
ATOM    658  NE  ARG C 452      -2.285 168.275 137.067  1.00  0.22           N  
ATOM    659  CZ  ARG C 452      -2.954 169.217 136.390  1.00  0.22           C  
ATOM    660  NH1 ARG C 452      -4.265 169.082 136.199  1.00  0.22           N  
ATOM    661  NH2 ARG C 452      -2.339 170.291 135.906  1.00  0.22           N  
ATOM    662  N   ASP C 453       3.437 166.652 140.908  1.00  0.23           N  
ATOM    663  CA  ASP C 453       4.871 166.792 141.098  1.00  0.23           C  
ATOM    664  C   ASP C 453       5.390 165.518 141.742  1.00  0.23           C  
ATOM    665  O   ASP C 453       6.570 165.313 142.018  1.00  0.23           O  
ATOM    666  CB  ASP C 453       5.161 168.015 141.991  1.00  0.23           C  
ATOM    667  CG  ASP C 453       4.582 169.274 141.366  1.00  0.23           C  
ATOM    668  OD1 ASP C 453       4.376 169.300 140.126  1.00  0.23           O  
ATOM    669  OD2 ASP C 453       4.295 170.213 142.148  1.00  0.23           O  
ATOM    670  N   TYR C 454       4.458 164.576 141.913  1.00  0.27           N  
ATOM    671  CA  TYR C 454       4.678 163.213 142.279  1.00  0.27           C  
ATOM    672  C   TYR C 454       4.559 162.378 141.018  1.00  0.27           C  
ATOM    673  O   TYR C 454       3.659 161.561 140.869  1.00  0.27           O  
ATOM    674  CB  TYR C 454       3.615 162.769 143.314  1.00  0.27           C  
ATOM    675  CG  TYR C 454       3.816 163.317 144.715  1.00  0.27           C  
ATOM    676  CD1 TYR C 454       4.949 164.048 145.136  1.00  0.27           C  
ATOM    677  CD2 TYR C 454       2.791 163.091 145.653  1.00  0.27           C  
ATOM    678  CE1 TYR C 454       5.041 164.533 146.450  1.00  0.27           C  
ATOM    679  CE2 TYR C 454       2.873 163.589 146.957  1.00  0.27           C  
ATOM    680  CZ  TYR C 454       4.000 164.312 147.352  1.00  0.27           C  
ATOM    681  OH  TYR C 454       4.077 164.839 148.653  1.00  0.27           O  
ATOM    682  N   PHE C 455       5.497 162.571 140.073  1.00  0.26           N  
ATOM    683  CA  PHE C 455       5.584 161.816 138.836  1.00  0.26           C  
ATOM    684  C   PHE C 455       6.770 160.854 138.900  1.00  0.26           C  
ATOM    685  O   PHE C 455       7.264 160.360 137.891  1.00  0.26           O  
ATOM    686  CB  PHE C 455       5.660 162.769 137.602  1.00  0.26           C  
ATOM    687  CG  PHE C 455       6.900 163.629 137.595  1.00  0.26           C  
ATOM    688  CD1 PHE C 455       6.925 164.868 138.252  1.00  0.26           C  
ATOM    689  CD2 PHE C 455       8.063 163.187 136.941  1.00  0.26           C  
ATOM    690  CE1 PHE C 455       8.096 165.634 138.291  1.00  0.26           C  
ATOM    691  CE2 PHE C 455       9.237 163.947 136.973  1.00  0.26           C  
ATOM    692  CZ  PHE C 455       9.255 165.171 137.655  1.00  0.26           C  
ATOM    693  N   ALA C 456       7.262 160.556 140.120  1.00  0.26           N  
ATOM    694  CA  ALA C 456       8.494 159.828 140.373  1.00  0.26           C  
ATOM    695  C   ALA C 456       8.416 158.307 140.177  1.00  0.26           C  
ATOM    696  O   ALA C 456       9.241 157.549 140.680  1.00  0.26           O  
ATOM    697  CB  ALA C 456       8.887 160.108 141.839  1.00  0.26           C  
ATOM    698  N   PHE C 457       7.425 157.835 139.414  1.00  0.24           N  
ATOM    699  CA  PHE C 457       7.112 156.451 139.150  1.00  0.24           C  
ATOM    700  C   PHE C 457       6.360 156.510 137.823  1.00  0.24           C  
ATOM    701  O   PHE C 457       6.033 157.596 137.344  1.00  0.24           O  
ATOM    702  CB  PHE C 457       6.295 155.770 140.302  1.00  0.24           C  
ATOM    703  CG  PHE C 457       5.077 156.588 140.614  1.00  0.24           C  
ATOM    704  CD1 PHE C 457       5.162 157.685 141.483  1.00  0.24           C  
ATOM    705  CD2 PHE C 457       3.910 156.397 139.866  1.00  0.24           C  
ATOM    706  CE1 PHE C 457       4.147 158.640 141.496  1.00  0.24           C  
ATOM    707  CE2 PHE C 457       2.897 157.359 139.867  1.00  0.24           C  
ATOM    708  CZ  PHE C 457       3.028 158.494 140.674  1.00  0.24           C  
ATOM    709  N   ALA C 458       6.085 155.375 137.160  1.00  0.27           N  
ATOM    710  CA  ALA C 458       5.443 155.407 135.859  1.00  0.27           C  
ATOM    711  C   ALA C 458       3.920 155.359 135.975  1.00  0.27           C  
ATOM    712  O   ALA C 458       3.360 154.995 136.996  1.00  0.27           O  
ATOM    713  CB  ALA C 458       5.981 154.254 134.991  1.00  0.27           C  
ATOM    714  N   ALA C 459       3.173 155.774 134.939  1.00  0.32           N  
ATOM    715  CA  ALA C 459       1.741 155.565 134.931  1.00  0.32           C  
ATOM    716  C   ALA C 459       1.253 155.770 133.516  1.00  0.32           C  
ATOM    717  O   ALA C 459       1.970 156.337 132.695  1.00  0.32           O  
ATOM    718  CB  ALA C 459       0.976 156.516 135.883  1.00  0.32           C  
ATOM    719  N   ALA C 460       0.024 155.309 133.190  1.00  0.25           N  
ATOM    720  CA  ALA C 460      -0.568 155.552 131.887  1.00  0.25           C  
ATOM    721  C   ALA C 460      -0.874 157.027 131.601  1.00  0.25           C  
ATOM    722  O   ALA C 460      -0.381 157.604 130.632  1.00  0.25           O  
ATOM    723  CB  ALA C 460      -1.865 154.727 131.787  1.00  0.25           C  
ATOM    724  N   ASP C 461      -1.646 157.703 132.482  1.00  0.30           N  
ATOM    725  CA  ASP C 461      -1.846 159.136 132.421  1.00  0.30           C  
ATOM    726  C   ASP C 461      -0.548 159.903 132.672  1.00  0.30           C  
ATOM    727  O   ASP C 461       0.196 159.619 133.616  1.00  0.30           O  
ATOM    728  CB  ASP C 461      -2.855 159.668 133.485  1.00  0.30           C  
ATOM    729  CG  ASP C 461      -4.262 159.084 133.439  1.00  0.30           C  
ATOM    730  OD1 ASP C 461      -4.460 157.967 132.907  1.00  0.30           O  
ATOM    731  OD2 ASP C 461      -5.147 159.775 134.017  1.00  0.30           O  
ATOM    732  N   LYS C 462      -0.283 160.976 131.893  1.00  0.24           N  
ATOM    733  CA  LYS C 462       0.861 161.858 132.101  1.00  0.24           C  
ATOM    734  C   LYS C 462       0.666 162.797 133.289  1.00  0.24           C  
ATOM    735  O   LYS C 462       0.686 164.021 133.174  1.00  0.24           O  
ATOM    736  CB  LYS C 462       1.155 162.722 130.852  1.00  0.24           C  
ATOM    737  CG  LYS C 462       1.537 161.919 129.601  1.00  0.24           C  
ATOM    738  CD  LYS C 462       1.839 162.861 128.426  1.00  0.24           C  
ATOM    739  CE  LYS C 462       2.198 162.124 127.136  1.00  0.24           C  
ATOM    740  NZ  LYS C 462       2.416 163.109 126.055  1.00  0.24           N  
ATOM    741  N   ARG C 463       0.445 162.211 134.472  1.00  0.23           N  
ATOM    742  CA  ARG C 463       0.215 162.906 135.717  1.00  0.23           C  
ATOM    743  C   ARG C 463       0.708 162.097 136.891  1.00  0.23           C  
ATOM    744  O   ARG C 463       0.889 162.639 137.973  1.00  0.23           O  
ATOM    745  CB  ARG C 463      -1.312 163.075 135.959  1.00  0.23           C  
ATOM    746  CG  ARG C 463      -1.974 164.086 135.013  1.00  0.23           C  
ATOM    747  CD  ARG C 463      -3.493 164.125 135.131  1.00  0.23           C  
ATOM    748  NE  ARG C 463      -3.918 165.219 134.204  1.00  0.23           N  
ATOM    749  CZ  ARG C 463      -5.184 165.490 133.868  1.00  0.23           C  
ATOM    750  NH1 ARG C 463      -5.432 166.493 133.028  1.00  0.23           N  
ATOM    751  NH2 ARG C 463      -6.196 164.783 134.356  1.00  0.23           N  
ATOM    752  N   GLY C 464       0.890 160.766 136.723  1.00  0.29           N  
ATOM    753  CA  GLY C 464       1.164 159.888 137.853  1.00  0.29           C  
ATOM    754  C   GLY C 464      -0.062 159.559 138.669  1.00  0.29           C  
ATOM    755  O   GLY C 464       0.054 158.945 139.724  1.00  0.29           O  
ATOM    756  N   ILE C 465      -1.269 159.957 138.191  1.00  0.26           N  
ATOM    757  CA  ILE C 465      -2.563 159.852 138.880  1.00  0.26           C  
ATOM    758  C   ILE C 465      -2.481 160.199 140.363  1.00  0.26           C  
ATOM    759  O   ILE C 465      -2.048 161.288 140.749  1.00  0.26           O  
ATOM    760  CB  ILE C 465      -3.348 158.564 138.568  1.00  0.26           C  
ATOM    761  CG1 ILE C 465      -2.486 157.280 138.692  1.00  0.26           C  
ATOM    762  CG2 ILE C 465      -3.966 158.710 137.160  1.00  0.26           C  
ATOM    763  CD1 ILE C 465      -3.290 155.982 138.624  1.00  0.26           C  
ATOM    764  N   TYR C 466      -2.874 159.272 141.240  1.00  0.32           N  
ATOM    765  CA  TYR C 466      -2.379 159.245 142.581  1.00  0.32           C  
ATOM    766  C   TYR C 466      -1.671 157.927 142.797  1.00  0.32           C  
ATOM    767  O   TYR C 466      -2.150 156.877 142.407  1.00  0.32           O  
ATOM    768  CB  TYR C 466      -3.551 159.402 143.559  1.00  0.32           C  
ATOM    769  CG  TYR C 466      -3.080 159.604 144.960  1.00  0.32           C  
ATOM    770  CD1 TYR C 466      -2.133 160.592 145.277  1.00  0.32           C  
ATOM    771  CD2 TYR C 466      -3.618 158.828 145.985  1.00  0.32           C  
ATOM    772  CE1 TYR C 466      -1.807 160.859 146.612  1.00  0.32           C  
ATOM    773  CE2 TYR C 466      -3.247 159.076 147.309  1.00  0.32           C  
ATOM    774  CZ  TYR C 466      -2.408 160.131 147.634  1.00  0.32           C  
ATOM    775  OH  TYR C 466      -2.268 160.540 148.975  1.00  0.32           O  
ATOM    776  N   ILE C 467      -0.492 157.963 143.431  1.00  0.34           N  
ATOM    777  CA  ILE C 467       0.272 156.778 143.782  1.00  0.34           C  
ATOM    778  C   ILE C 467       1.128 157.241 144.931  1.00  0.34           C  
ATOM    779  O   ILE C 467       1.109 156.669 146.020  1.00  0.34           O  
ATOM    780  CB  ILE C 467       1.168 156.212 142.665  1.00  0.34           C  
ATOM    781  CG1 ILE C 467       0.395 155.463 141.545  1.00  0.34           C  
ATOM    782  CG2 ILE C 467       2.276 155.285 143.222  1.00  0.34           C  
ATOM    783  CD1 ILE C 467      -0.377 154.216 142.000  1.00  0.34           C  
ATOM    784  N   GLN C 468       1.917 158.325 144.721  1.00  0.30           N  
ATOM    785  CA  GLN C 468       3.015 158.667 145.606  1.00  0.30           C  
ATOM    786  C   GLN C 468       2.698 158.921 147.067  1.00  0.30           C  
ATOM    787  O   GLN C 468       3.507 158.627 147.929  1.00  0.30           O  
ATOM    788  CB  GLN C 468       3.989 159.747 145.116  1.00  0.30           C  
ATOM    789  CG  GLN C 468       5.408 159.705 145.752  1.00  0.30           C  
ATOM    790  CD  GLN C 468       6.275 160.864 145.266  1.00  0.30           C  
ATOM    791  OE1 GLN C 468       6.566 160.995 144.078  1.00  0.30           O  
ATOM    792  NE2 GLN C 468       6.703 161.734 146.207  1.00  0.30           N  
ATOM    793  N   ARG C 469       1.517 159.463 147.401  1.00  0.31           N  
ATOM    794  CA  ARG C 469       1.136 159.625 148.799  1.00  0.31           C  
ATOM    795  C   ARG C 469       0.097 158.608 149.263  1.00  0.31           C  
ATOM    796  O   ARG C 469      -0.327 158.632 150.411  1.00  0.31           O  
ATOM    797  CB  ARG C 469       0.907 161.114 149.218  1.00  0.31           C  
ATOM    798  CG  ARG C 469       0.469 161.401 150.685  1.00  0.31           C  
ATOM    799  CD  ARG C 469       1.352 160.837 151.814  1.00  0.31           C  
ATOM    800  NE  ARG C 469       0.465 160.775 153.045  1.00  0.31           N  
ATOM    801  CZ  ARG C 469       0.004 159.621 153.562  1.00  0.31           C  
ATOM    802  NH1 ARG C 469      -0.910 159.621 154.528  1.00  0.31           N  
ATOM    803  NH2 ARG C 469       0.378 158.438 153.107  1.00  0.31           N  
ATOM    804  N   LEU C 470      -0.228 157.541 148.490  1.00  0.32           N  
ATOM    805  CA  LEU C 470      -0.426 156.271 149.182  1.00  0.32           C  
ATOM    806  C   LEU C 470       0.935 155.850 149.726  1.00  0.32           C  
ATOM    807  O   LEU C 470       0.952 155.307 150.816  1.00  0.32           O  
ATOM    808  CB  LEU C 470      -0.948 155.038 148.385  1.00  0.32           C  
ATOM    809  CG  LEU C 470      -2.438 154.890 148.042  1.00  0.32           C  
ATOM    810  CD1 LEU C 470      -3.386 154.867 149.251  1.00  0.32           C  
ATOM    811  CD2 LEU C 470      -2.796 155.943 147.029  1.00  0.32           C  
ATOM    812  N   LEU C 471       2.077 156.093 148.981  1.00  0.30           N  
ATOM    813  CA  LEU C 471       3.478 155.788 149.347  1.00  0.30           C  
ATOM    814  C   LEU C 471       4.276 156.691 150.194  1.00  0.30           C  
ATOM    815  O   LEU C 471       3.885 157.771 150.616  1.00  0.30           O  
ATOM    816  CB  LEU C 471       4.330 154.858 148.411  1.00  0.30           C  
ATOM    817  CG  LEU C 471       5.461 155.165 147.456  1.00  0.30           C  
ATOM    818  CD1 LEU C 471       5.764 153.845 146.732  1.00  0.30           C  
ATOM    819  CD2 LEU C 471       4.963 156.131 146.446  1.00  0.30           C  
ATOM    820  N   ASP C 472       5.428 156.121 150.556  1.00  0.29           N  
ATOM    821  CA  ASP C 472       6.403 156.640 151.439  1.00  0.29           C  
ATOM    822  C   ASP C 472       7.143 157.656 150.610  1.00  0.29           C  
ATOM    823  O   ASP C 472       7.992 157.307 149.799  1.00  0.29           O  
ATOM    824  CB  ASP C 472       7.154 155.361 151.840  1.00  0.29           C  
ATOM    825  CG  ASP C 472       8.116 155.574 152.976  1.00  0.29           C  
ATOM    826  OD1 ASP C 472       8.148 156.694 153.540  1.00  0.29           O  
ATOM    827  OD2 ASP C 472       8.888 154.619 153.241  1.00  0.29           O  
ATOM    828  N   THR C 473       6.652 158.907 150.729  1.00  0.30           N  
ATOM    829  CA  THR C 473       6.777 160.126 149.945  1.00  0.30           C  
ATOM    830  C   THR C 473       8.105 160.382 149.262  1.00  0.30           C  
ATOM    831  O   THR C 473       8.853 161.279 149.625  1.00  0.30           O  
ATOM    832  CB  THR C 473       6.453 161.291 150.871  1.00  0.30           C  
ATOM    833  OG1 THR C 473       5.250 161.033 151.587  1.00  0.30           O  
ATOM    834  CG2 THR C 473       6.212 162.620 150.152  1.00  0.30           C  
ATOM    835  N   CYS C 474       8.445 159.565 148.243  1.00  0.27           N  
ATOM    836  CA  CYS C 474       9.748 159.527 147.590  1.00  0.27           C  
ATOM    837  C   CYS C 474      10.868 159.150 148.558  1.00  0.27           C  
ATOM    838  O   CYS C 474      12.033 159.505 148.407  1.00  0.27           O  
ATOM    839  CB  CYS C 474      10.057 160.759 146.699  1.00  0.27           C  
ATOM    840  SG  CYS C 474      11.208 160.368 145.327  1.00  0.27           S  
ATOM    841  N   THR C 475      10.503 158.351 149.573  1.00  0.24           N  
ATOM    842  CA  THR C 475      11.365 157.893 150.646  1.00  0.24           C  
ATOM    843  C   THR C 475      11.868 156.528 150.255  1.00  0.24           C  
ATOM    844  O   THR C 475      13.047 156.318 149.986  1.00  0.24           O  
ATOM    845  CB  THR C 475      10.599 157.716 151.958  1.00  0.24           C  
ATOM    846  OG1 THR C 475       9.909 158.885 152.358  1.00  0.24           O  
ATOM    847  CG2 THR C 475      11.505 157.321 153.129  1.00  0.24           C  
ATOM    848  N   THR C 476      10.947 155.549 150.162  1.00  0.23           N  
ATOM    849  CA  THR C 476      11.262 154.192 149.778  1.00  0.23           C  
ATOM    850  C   THR C 476      10.600 153.836 148.457  1.00  0.23           C  
ATOM    851  O   THR C 476      10.808 152.749 147.927  1.00  0.23           O  
ATOM    852  CB  THR C 476      10.883 153.193 150.859  1.00  0.23           C  
ATOM    853  OG1 THR C 476       9.492 153.201 151.134  1.00  0.23           O  
ATOM    854  CG2 THR C 476      11.630 153.426 152.181  1.00  0.23           C  
ATOM    855  N   THR C 477       9.871 154.793 147.829  1.00  0.34           N  
ATOM    856  CA  THR C 477       9.168 154.701 146.537  1.00  0.34           C  
ATOM    857  C   THR C 477       9.823 153.897 145.448  1.00  0.34           C  
ATOM    858  O   THR C 477       9.190 153.109 144.755  1.00  0.34           O  
ATOM    859  CB  THR C 477       8.895 156.076 145.926  1.00  0.34           C  
ATOM    860  OG1 THR C 477       8.073 156.845 146.783  1.00  0.34           O  
ATOM    861  CG2 THR C 477       8.157 156.017 144.582  1.00  0.34           C  
ATOM    862  N   ALA C 478      11.134 154.089 145.282  1.00  0.26           N  
ATOM    863  CA  ALA C 478      11.948 153.487 144.259  1.00  0.26           C  
ATOM    864  C   ALA C 478      11.975 151.956 144.238  1.00  0.26           C  
ATOM    865  O   ALA C 478      12.104 151.352 143.180  1.00  0.26           O  
ATOM    866  CB  ALA C 478      13.373 154.030 144.465  1.00  0.26           C  
ATOM    867  N   GLY C 479      11.880 151.299 145.414  1.00  0.24           N  
ATOM    868  CA  GLY C 479      11.915 149.842 145.518  1.00  0.24           C  
ATOM    869  C   GLY C 479      10.834 149.258 146.387  1.00  0.24           C  
ATOM    870  O   GLY C 479      10.832 148.066 146.678  1.00  0.24           O  
ATOM    871  N   TYR C 480       9.944 150.099 146.935  1.00  0.29           N  
ATOM    872  CA  TYR C 480       9.008 149.711 147.967  1.00  0.29           C  
ATOM    873  C   TYR C 480       7.609 150.118 147.550  1.00  0.29           C  
ATOM    874  O   TYR C 480       7.403 150.889 146.620  1.00  0.29           O  
ATOM    875  CB  TYR C 480       9.275 150.340 149.367  1.00  0.29           C  
ATOM    876  CG  TYR C 480      10.510 149.859 150.113  1.00  0.29           C  
ATOM    877  CD1 TYR C 480      11.806 149.766 149.566  1.00  0.29           C  
ATOM    878  CD2 TYR C 480      10.371 149.639 151.494  1.00  0.29           C  
ATOM    879  CE1 TYR C 480      12.906 149.417 150.364  1.00  0.29           C  
ATOM    880  CE2 TYR C 480      11.459 149.286 152.295  1.00  0.29           C  
ATOM    881  CZ  TYR C 480      12.728 149.179 151.727  1.00  0.29           C  
ATOM    882  OH  TYR C 480      13.830 148.874 152.544  1.00  0.29           O  
ATOM    883  N   LYS C 481       6.581 149.591 148.246  1.00  0.30           N  
ATOM    884  CA  LYS C 481       5.210 149.999 148.016  1.00  0.30           C  
ATOM    885  C   LYS C 481       4.842 151.279 148.750  1.00  0.30           C  
ATOM    886  O   LYS C 481       5.619 151.846 149.512  1.00  0.30           O  
ATOM    887  CB  LYS C 481       4.126 148.984 148.479  1.00  0.30           C  
ATOM    888  CG  LYS C 481       4.325 147.543 148.033  1.00  0.30           C  
ATOM    889  CD  LYS C 481       3.099 146.638 148.292  1.00  0.30           C  
ATOM    890  CE  LYS C 481       1.710 147.234 148.017  1.00  0.30           C  
ATOM    891  NZ  LYS C 481       0.639 146.245 148.296  1.00  0.30           N  
ATOM    892  N   LEU C 482       3.575 151.689 148.538  1.00  0.33           N  
ATOM    893  CA  LEU C 482       2.650 152.436 149.362  1.00  0.33           C  
ATOM    894  C   LEU C 482       2.993 152.483 150.898  1.00  0.33           C  
ATOM    895  O   LEU C 482       3.586 151.553 151.384  1.00  0.33           O  
ATOM    896  CB  LEU C 482       1.276 151.999 148.835  1.00  0.33           C  
ATOM    897  CG  LEU C 482       0.905 152.199 147.332  1.00  0.33           C  
ATOM    898  CD1 LEU C 482       1.518 153.396 146.597  1.00  0.33           C  
ATOM    899  CD2 LEU C 482       1.243 150.983 146.487  1.00  0.33           C  
ATOM    900  N   ALA C 483       2.724 153.560 151.692  1.00  0.33           N  
ATOM    901  CA  ALA C 483       3.182 153.888 153.050  1.00  0.33           C  
ATOM    902  C   ALA C 483       2.047 153.671 153.991  1.00  0.33           C  
ATOM    903  O   ALA C 483       2.208 153.247 155.121  1.00  0.33           O  
ATOM    904  CB  ALA C 483       3.507 155.390 153.244  1.00  0.33           C  
ATOM    905  N   ASP C 484       0.836 153.831 153.443  1.00  0.37           N  
ATOM    906  CA  ASP C 484      -0.390 153.373 154.025  1.00  0.37           C  
ATOM    907  C   ASP C 484      -0.427 151.823 153.866  1.00  0.37           C  
ATOM    908  O   ASP C 484      -1.321 151.135 154.335  1.00  0.37           O  
ATOM    909  CB  ASP C 484      -1.550 154.160 153.339  1.00  0.37           C  
ATOM    910  CG  ASP C 484      -1.426 155.691 153.406  1.00  0.37           C  
ATOM    911  OD1 ASP C 484      -0.748 156.289 154.287  1.00  0.37           O  
ATOM    912  OD2 ASP C 484      -1.999 156.346 152.502  1.00  0.37           O  
ATOM    913  N   ILE C 485       0.629 151.254 153.212  1.00  0.36           N  
ATOM    914  CA  ILE C 485       0.981 149.844 153.133  1.00  0.36           C  
ATOM    915  C   ILE C 485       2.359 149.498 153.812  1.00  0.36           C  
ATOM    916  O   ILE C 485       2.521 148.501 154.513  1.00  0.36           O  
ATOM    917  CB  ILE C 485       1.056 149.438 151.651  1.00  0.36           C  
ATOM    918  CG1 ILE C 485      -0.206 149.702 150.775  1.00  0.36           C  
ATOM    919  CG2 ILE C 485       1.495 147.982 151.560  1.00  0.36           C  
ATOM    920  CD1 ILE C 485      -1.487 148.958 151.102  1.00  0.36           C  
ATOM    921  N   MET C 486       3.444 150.279 153.653  1.00  0.33           N  
ATOM    922  CA  MET C 486       4.781 150.012 154.180  1.00  0.33           C  
ATOM    923  C   MET C 486       4.921 150.577 155.580  1.00  0.33           C  
ATOM    924  O   MET C 486       4.353 151.612 155.871  1.00  0.33           O  
ATOM    925  CB  MET C 486       5.873 150.651 153.268  1.00  0.33           C  
ATOM    926  CG  MET C 486       7.328 150.619 153.783  1.00  0.33           C  
ATOM    927  SD  MET C 486       7.934 148.954 154.204  1.00  0.33           S  
ATOM    928  CE  MET C 486       9.250 149.566 155.295  1.00  0.33           C  
ATOM    929  N   ALA C 487       5.701 149.926 156.471  1.00  0.31           N  
ATOM    930  CA  ALA C 487       5.855 150.161 157.898  1.00  0.31           C  
ATOM    931  C   ALA C 487       6.164 151.549 158.463  1.00  0.31           C  
ATOM    932  O   ALA C 487       6.053 151.743 159.671  1.00  0.31           O  
ATOM    933  CB  ALA C 487       6.970 149.210 158.375  1.00  0.31           C  
ATOM    934  N   GLY C 488       6.567 152.547 157.655  1.00  0.34           N  
ATOM    935  CA  GLY C 488       7.068 153.807 158.193  1.00  0.34           C  
ATOM    936  C   GLY C 488       6.024 154.846 158.501  1.00  0.34           C  
ATOM    937  O   GLY C 488       6.022 155.928 157.924  1.00  0.34           O  
ATOM    938  N   LYS C 489       5.125 154.591 159.463  1.00  0.25           N  
ATOM    939  CA  LYS C 489       4.176 155.592 159.897  1.00  0.25           C  
ATOM    940  C   LYS C 489       3.778 155.221 161.317  1.00  0.25           C  
ATOM    941  O   LYS C 489       3.724 154.043 161.657  1.00  0.25           O  
ATOM    942  CB  LYS C 489       2.970 155.589 158.931  1.00  0.25           C  
ATOM    943  CG  LYS C 489       1.940 156.715 159.011  1.00  0.25           C  
ATOM    944  CD  LYS C 489       2.287 158.014 158.277  1.00  0.25           C  
ATOM    945  CE  LYS C 489       1.003 158.816 158.047  1.00  0.25           C  
ATOM    946  NZ  LYS C 489       1.291 160.082 157.352  1.00  0.25           N  
ATOM    947  N   TYR C 490       3.551 156.195 162.227  1.00  0.21           N  
ATOM    948  CA  TYR C 490       3.247 155.898 163.623  1.00  0.21           C  
ATOM    949  C   TYR C 490       1.992 155.052 163.843  1.00  0.21           C  
ATOM    950  O   TYR C 490       0.909 155.417 163.410  1.00  0.21           O  
ATOM    951  CB  TYR C 490       3.000 157.198 164.435  1.00  0.21           C  
ATOM    952  CG  TYR C 490       4.206 158.087 164.495  1.00  0.21           C  
ATOM    953  CD1 TYR C 490       5.126 157.965 165.551  1.00  0.21           C  
ATOM    954  CD2 TYR C 490       4.386 159.108 163.547  1.00  0.21           C  
ATOM    955  CE1 TYR C 490       6.197 158.863 165.666  1.00  0.21           C  
ATOM    956  CE2 TYR C 490       5.460 160.003 163.657  1.00  0.21           C  
ATOM    957  CZ  TYR C 490       6.359 159.883 164.723  1.00  0.21           C  
ATOM    958  OH  TYR C 490       7.418 160.798 164.866  1.00  0.21           O  
ATOM    959  N   GLY C 491       2.101 153.921 164.576  1.00  0.29           N  
ATOM    960  CA  GLY C 491       0.941 153.076 164.863  1.00  0.29           C  
ATOM    961  C   GLY C 491       0.816 151.971 163.847  1.00  0.29           C  
ATOM    962  O   GLY C 491       0.081 152.118 162.877  1.00  0.29           O  
ATOM    963  N   PRO C 492       1.502 150.845 163.986  1.00  0.28           N  
ATOM    964  CA  PRO C 492       1.436 149.790 162.990  1.00  0.28           C  
ATOM    965  C   PRO C 492       0.109 149.044 163.094  1.00  0.28           C  
ATOM    966  O   PRO C 492      -0.584 149.224 164.096  1.00  0.28           O  
ATOM    967  CB  PRO C 492       2.653 148.933 163.394  1.00  0.28           C  
ATOM    968  CG  PRO C 492       2.675 148.996 164.922  1.00  0.28           C  
ATOM    969  CD  PRO C 492       2.204 150.424 165.204  1.00  0.28           C  
ATOM    970  N   PRO C 493      -0.291 148.193 162.154  1.00  0.30           N  
ATOM    971  CA  PRO C 493      -1.578 147.507 162.185  1.00  0.30           C  
ATOM    972  C   PRO C 493      -1.570 146.439 163.266  1.00  0.30           C  
ATOM    973  O   PRO C 493      -2.617 145.894 163.602  1.00  0.30           O  
ATOM    974  CB  PRO C 493      -1.641 146.858 160.789  1.00  0.30           C  
ATOM    975  CG  PRO C 493      -0.182 146.529 160.486  1.00  0.30           C  
ATOM    976  CD  PRO C 493       0.516 147.776 161.017  1.00  0.30           C  
ATOM    977  N   GLY C 494      -0.369 146.123 163.794  1.00  0.24           N  
ATOM    978  CA  GLY C 494      -0.085 145.025 164.695  1.00  0.24           C  
ATOM    979  C   GLY C 494       0.475 143.865 163.922  1.00  0.24           C  
ATOM    980  O   GLY C 494       1.065 144.028 162.857  1.00  0.24           O  
ATOM    981  N   GLY C 495       0.302 142.636 164.449  1.00  0.22           N  
ATOM    982  CA  GLY C 495       0.306 141.433 163.618  1.00  0.22           C  
ATOM    983  C   GLY C 495      -0.924 141.364 162.740  1.00  0.22           C  
ATOM    984  O   GLY C 495      -1.851 142.154 162.884  1.00  0.22           O  
ATOM    985  N   CYS C 496      -0.987 140.383 161.819  1.00  0.19           N  
ATOM    986  CA  CYS C 496      -2.174 140.075 161.031  1.00  0.19           C  
ATOM    987  C   CYS C 496      -3.466 139.864 161.825  1.00  0.19           C  
ATOM    988  O   CYS C 496      -3.458 139.642 163.036  1.00  0.19           O  
ATOM    989  CB  CYS C 496      -1.917 138.850 160.107  1.00  0.19           C  
ATOM    990  SG  CYS C 496      -1.456 137.333 161.024  1.00  0.19           S  
ATOM    991  N   LEU C 497      -4.635 139.866 161.142  1.00  0.19           N  
ATOM    992  CA  LEU C 497      -5.929 139.585 161.748  1.00  0.19           C  
ATOM    993  C   LEU C 497      -6.114 138.089 162.035  1.00  0.19           C  
ATOM    994  O   LEU C 497      -7.089 137.453 161.642  1.00  0.19           O  
ATOM    995  CB  LEU C 497      -7.093 140.096 160.855  1.00  0.19           C  
ATOM    996  CG  LEU C 497      -7.043 141.593 160.464  1.00  0.19           C  
ATOM    997  CD1 LEU C 497      -8.192 141.941 159.505  1.00  0.19           C  
ATOM    998  CD2 LEU C 497      -7.085 142.534 161.679  1.00  0.19           C  
ATOM    999  N   LEU C 498      -5.154 137.520 162.791  1.00  0.15           N  
ATOM   1000  CA  LEU C 498      -5.079 136.171 163.310  1.00  0.15           C  
ATOM   1001  C   LEU C 498      -6.249 135.877 164.227  1.00  0.15           C  
ATOM   1002  O   LEU C 498      -6.855 134.811 164.221  1.00  0.15           O  
ATOM   1003  CB  LEU C 498      -3.762 136.076 164.126  1.00  0.15           C  
ATOM   1004  CG  LEU C 498      -3.471 134.717 164.790  1.00  0.15           C  
ATOM   1005  CD1 LEU C 498      -3.197 133.626 163.746  1.00  0.15           C  
ATOM   1006  CD2 LEU C 498      -2.280 134.846 165.750  1.00  0.15           C  
ATOM   1007  N   ASN C 499      -6.601 136.885 165.035  1.00  0.19           N  
ATOM   1008  CA  ASN C 499      -7.735 136.873 165.910  1.00  0.19           C  
ATOM   1009  C   ASN C 499      -8.642 137.952 165.365  1.00  0.19           C  
ATOM   1010  O   ASN C 499      -8.252 139.115 165.297  1.00  0.19           O  
ATOM   1011  CB  ASN C 499      -7.235 137.187 167.348  1.00  0.19           C  
ATOM   1012  CG  ASN C 499      -8.317 137.279 168.419  1.00  0.19           C  
ATOM   1013  OD1 ASN C 499      -8.289 138.213 169.227  1.00  0.19           O  
ATOM   1014  ND2 ASN C 499      -9.246 136.302 168.468  1.00  0.19           N  
ATOM   1015  N   PHE C 500      -9.868 137.583 164.942  1.00  0.18           N  
ATOM   1016  CA  PHE C 500     -10.868 138.525 164.480  1.00  0.18           C  
ATOM   1017  C   PHE C 500     -11.215 139.541 165.572  1.00  0.18           C  
ATOM   1018  O   PHE C 500     -11.518 139.186 166.709  1.00  0.18           O  
ATOM   1019  CB  PHE C 500     -12.118 137.745 163.973  1.00  0.18           C  
ATOM   1020  CG  PHE C 500     -13.261 138.655 163.615  1.00  0.18           C  
ATOM   1021  CD1 PHE C 500     -14.337 138.795 164.508  1.00  0.18           C  
ATOM   1022  CD2 PHE C 500     -13.226 139.443 162.453  1.00  0.18           C  
ATOM   1023  CE1 PHE C 500     -15.350 139.724 164.262  1.00  0.18           C  
ATOM   1024  CE2 PHE C 500     -14.243 140.373 162.200  1.00  0.18           C  
ATOM   1025  CZ  PHE C 500     -15.297 140.514 163.111  1.00  0.18           C  
ATOM   1026  N   ARG C 501     -11.138 140.841 165.233  1.00  0.22           N  
ATOM   1027  CA  ARG C 501     -11.412 141.916 166.156  1.00  0.22           C  
ATOM   1028  C   ARG C 501     -12.163 142.989 165.400  1.00  0.22           C  
ATOM   1029  O   ARG C 501     -11.759 143.401 164.313  1.00  0.22           O  
ATOM   1030  CB  ARG C 501     -10.103 142.516 166.748  1.00  0.22           C  
ATOM   1031  CG  ARG C 501      -9.340 141.515 167.643  1.00  0.22           C  
ATOM   1032  CD  ARG C 501      -8.009 142.012 168.211  1.00  0.22           C  
ATOM   1033  NE  ARG C 501      -7.468 140.855 168.992  1.00  0.22           N  
ATOM   1034  CZ  ARG C 501      -6.275 140.789 169.592  1.00  0.22           C  
ATOM   1035  NH1 ARG C 501      -5.958 139.660 170.223  1.00  0.22           N  
ATOM   1036  NH2 ARG C 501      -5.412 141.797 169.570  1.00  0.22           N  
ATOM   1037  N   THR C 502     -13.294 143.455 165.958  1.00  0.27           N  
ATOM   1038  CA  THR C 502     -14.063 144.570 165.425  1.00  0.27           C  
ATOM   1039  C   THR C 502     -13.537 145.867 165.996  1.00  0.27           C  
ATOM   1040  O   THR C 502     -12.837 145.885 167.007  1.00  0.27           O  
ATOM   1041  CB  THR C 502     -15.561 144.485 165.714  1.00  0.27           C  
ATOM   1042  OG1 THR C 502     -15.827 144.326 167.100  1.00  0.27           O  
ATOM   1043  CG2 THR C 502     -16.146 143.250 165.024  1.00  0.27           C  
ATOM   1044  N   TYR C 503     -13.844 147.008 165.347  1.00  0.22           N  
ATOM   1045  CA  TYR C 503     -13.354 148.283 165.815  1.00  0.22           C  
ATOM   1046  C   TYR C 503     -14.473 149.321 165.742  1.00  0.22           C  
ATOM   1047  O   TYR C 503     -14.968 149.548 164.640  1.00  0.22           O  
ATOM   1048  CB  TYR C 503     -12.120 148.701 164.968  1.00  0.22           C  
ATOM   1049  CG  TYR C 503     -11.296 149.767 165.634  1.00  0.22           C  
ATOM   1050  CD1 TYR C 503     -10.926 149.659 166.987  1.00  0.22           C  
ATOM   1051  CD2 TYR C 503     -10.846 150.871 164.901  1.00  0.22           C  
ATOM   1052  CE1 TYR C 503     -10.218 150.691 167.616  1.00  0.22           C  
ATOM   1053  CE2 TYR C 503     -10.115 151.892 165.519  1.00  0.22           C  
ATOM   1054  CZ  TYR C 503      -9.835 151.818 166.886  1.00  0.22           C  
ATOM   1055  OH  TYR C 503      -9.170 152.877 167.531  1.00  0.22           O  
ATOM   1056  N   PRO C 504     -14.913 149.983 166.831  1.00  0.25           N  
ATOM   1057  CA  PRO C 504     -16.058 150.902 166.805  1.00  0.25           C  
ATOM   1058  C   PRO C 504     -15.864 152.103 165.908  1.00  0.25           C  
ATOM   1059  O   PRO C 504     -16.822 152.630 165.351  1.00  0.25           O  
ATOM   1060  CB  PRO C 504     -16.216 151.346 168.270  1.00  0.25           C  
ATOM   1061  CG  PRO C 504     -15.699 150.156 169.078  1.00  0.25           C  
ATOM   1062  CD  PRO C 504     -14.578 149.592 168.205  1.00  0.25           C  
ATOM   1063  N   ARG C 505     -14.615 152.576 165.767  1.00  0.21           N  
ATOM   1064  CA  ARG C 505     -14.276 153.571 164.779  1.00  0.21           C  
ATOM   1065  C   ARG C 505     -13.902 152.837 163.513  1.00  0.21           C  
ATOM   1066  O   ARG C 505     -12.725 152.603 163.264  1.00  0.21           O  
ATOM   1067  CB  ARG C 505     -13.081 154.439 165.271  1.00  0.21           C  
ATOM   1068  CG  ARG C 505     -12.613 155.538 164.286  1.00  0.21           C  
ATOM   1069  CD  ARG C 505     -11.394 156.350 164.755  1.00  0.21           C  
ATOM   1070  NE  ARG C 505     -10.181 155.453 164.789  1.00  0.21           N  
ATOM   1071  CZ  ARG C 505      -9.229 155.406 163.842  1.00  0.21           C  
ATOM   1072  NH1 ARG C 505      -8.090 154.749 164.073  1.00  0.21           N  
ATOM   1073  NH2 ARG C 505      -9.383 156.012 162.671  1.00  0.21           N  
ATOM   1074  N   ILE C 506     -14.896 152.458 162.681  1.00  0.24           N  
ATOM   1075  CA  ILE C 506     -14.686 151.810 161.393  1.00  0.24           C  
ATOM   1076  C   ILE C 506     -13.835 152.713 160.482  1.00  0.24           C  
ATOM   1077  O   ILE C 506     -14.280 153.800 160.112  1.00  0.24           O  
ATOM   1078  CB  ILE C 506     -16.016 151.360 160.771  1.00  0.24           C  
ATOM   1079  CG1 ILE C 506     -15.860 150.326 159.635  1.00  0.24           C  
ATOM   1080  CG2 ILE C 506     -16.885 152.544 160.299  1.00  0.24           C  
ATOM   1081  CD1 ILE C 506     -15.679 148.900 160.161  1.00  0.24           C  
ATOM   1082  N   PRO C 507     -12.582 152.417 160.132  1.00  0.21           N  
ATOM   1083  CA  PRO C 507     -11.694 153.505 159.727  1.00  0.21           C  
ATOM   1084  C   PRO C 507     -11.575 153.466 158.227  1.00  0.21           C  
ATOM   1085  O   PRO C 507     -11.051 154.410 157.646  1.00  0.21           O  
ATOM   1086  CB  PRO C 507     -10.381 153.173 160.443  1.00  0.21           C  
ATOM   1087  CG  PRO C 507     -10.353 151.646 160.477  1.00  0.21           C  
ATOM   1088  CD  PRO C 507     -11.827 151.247 160.608  1.00  0.21           C  
ATOM   1089  N   PHE C 508     -12.047 152.371 157.613  1.00  0.20           N  
ATOM   1090  CA  PHE C 508     -12.331 152.262 156.208  1.00  0.20           C  
ATOM   1091  C   PHE C 508     -13.115 150.965 156.067  1.00  0.20           C  
ATOM   1092  O   PHE C 508     -14.246 150.859 156.528  1.00  0.20           O  
ATOM   1093  CB  PHE C 508     -11.066 152.331 155.295  1.00  0.20           C  
ATOM   1094  CG  PHE C 508     -11.470 152.639 153.875  1.00  0.20           C  
ATOM   1095  CD1 PHE C 508     -11.348 151.679 152.857  1.00  0.20           C  
ATOM   1096  CD2 PHE C 508     -12.010 153.900 153.561  1.00  0.20           C  
ATOM   1097  CE1 PHE C 508     -11.768 151.967 151.552  1.00  0.20           C  
ATOM   1098  CE2 PHE C 508     -12.439 154.188 152.258  1.00  0.20           C  
ATOM   1099  CZ  PHE C 508     -12.316 153.221 151.254  1.00  0.20           C  
ATOM   1100  N   TYR C 509     -12.516 149.927 155.459  1.00  0.17           N  
ATOM   1101  CA  TYR C 509     -13.092 148.599 155.361  1.00  0.17           C  
ATOM   1102  C   TYR C 509     -12.642 147.718 156.531  1.00  0.17           C  
ATOM   1103  O   TYR C 509     -13.449 147.168 157.275  1.00  0.17           O  
ATOM   1104  CB  TYR C 509     -12.655 148.023 153.984  1.00  0.17           C  
ATOM   1105  CG  TYR C 509     -13.206 146.654 153.697  1.00  0.17           C  
ATOM   1106  CD1 TYR C 509     -12.330 145.575 153.500  1.00  0.17           C  
ATOM   1107  CD2 TYR C 509     -14.590 146.436 153.594  1.00  0.17           C  
ATOM   1108  CE1 TYR C 509     -12.824 144.293 153.226  1.00  0.17           C  
ATOM   1109  CE2 TYR C 509     -15.088 145.154 153.312  1.00  0.17           C  
ATOM   1110  CZ  TYR C 509     -14.202 144.085 153.128  1.00  0.17           C  
ATOM   1111  OH  TYR C 509     -14.693 142.800 152.828  1.00  0.17           O  
ATOM   1112  N   GLU C 510     -11.319 147.608 156.749  1.00  0.30           N  
ATOM   1113  CA  GLU C 510     -10.725 146.848 157.832  1.00  0.30           C  
ATOM   1114  C   GLU C 510     -10.196 147.807 158.877  1.00  0.30           C  
ATOM   1115  O   GLU C 510     -10.144 149.012 158.649  1.00  0.30           O  
ATOM   1116  CB  GLU C 510      -9.585 145.944 157.316  1.00  0.30           C  
ATOM   1117  CG  GLU C 510     -10.106 144.808 156.407  1.00  0.30           C  
ATOM   1118  CD  GLU C 510      -8.994 143.883 155.923  1.00  0.30           C  
ATOM   1119  OE1 GLU C 510      -7.955 143.794 156.623  1.00  0.30           O  
ATOM   1120  OE2 GLU C 510      -9.203 143.243 154.861  1.00  0.30           O  
ATOM   1121  N   GLN C 511      -9.771 147.319 160.068  1.00  0.24           N  
ATOM   1122  CA  GLN C 511      -9.246 148.155 161.147  1.00  0.24           C  
ATOM   1123  C   GLN C 511      -7.799 148.595 160.926  1.00  0.24           C  
ATOM   1124  O   GLN C 511      -6.993 148.725 161.843  1.00  0.24           O  
ATOM   1125  CB  GLN C 511      -9.399 147.497 162.540  1.00  0.24           C  
ATOM   1126  CG  GLN C 511      -8.624 146.174 162.743  1.00  0.24           C  
ATOM   1127  CD  GLN C 511      -8.702 145.748 164.208  1.00  0.24           C  
ATOM   1128  OE1 GLN C 511      -9.429 146.312 165.023  1.00  0.24           O  
ATOM   1129  NE2 GLN C 511      -7.907 144.721 164.582  1.00  0.24           N  
ATOM   1130  N   VAL C 512      -7.459 148.864 159.662  1.00  0.26           N  
ATOM   1131  CA  VAL C 512      -6.139 149.170 159.182  1.00  0.26           C  
ATOM   1132  C   VAL C 512      -6.139 150.654 158.899  1.00  0.26           C  
ATOM   1133  O   VAL C 512      -7.075 151.209 158.323  1.00  0.26           O  
ATOM   1134  CB  VAL C 512      -5.822 148.355 157.937  1.00  0.26           C  
ATOM   1135  CG1 VAL C 512      -4.412 148.657 157.413  1.00  0.26           C  
ATOM   1136  CG2 VAL C 512      -5.942 146.854 158.279  1.00  0.26           C  
ATOM   1137  N   HIS C 513      -5.111 151.353 159.381  1.00  0.25           N  
ATOM   1138  CA  HIS C 513      -4.986 152.784 159.303  1.00  0.25           C  
ATOM   1139  C   HIS C 513      -3.498 152.973 159.385  1.00  0.25           C  
ATOM   1140  O   HIS C 513      -2.821 152.052 159.842  1.00  0.25           O  
ATOM   1141  CB  HIS C 513      -5.736 153.520 160.450  1.00  0.25           C  
ATOM   1142  CG  HIS C 513      -5.362 153.043 161.824  1.00  0.25           C  
ATOM   1143  ND1 HIS C 513      -4.284 153.633 162.433  1.00  0.25           N  
ATOM   1144  CD2 HIS C 513      -5.748 151.946 162.525  1.00  0.25           C  
ATOM   1145  CE1 HIS C 513      -3.998 152.877 163.468  1.00  0.25           C  
ATOM   1146  NE2 HIS C 513      -4.864 151.840 163.579  1.00  0.25           N  
ATOM   1147  N   ASP C 514      -2.963 154.111 158.890  1.00  0.27           N  
ATOM   1148  CA  ASP C 514      -1.543 154.288 158.651  1.00  0.27           C  
ATOM   1149  C   ASP C 514      -0.879 153.067 157.966  1.00  0.27           C  
ATOM   1150  O   ASP C 514      -1.412 152.557 156.986  1.00  0.27           O  
ATOM   1151  CB  ASP C 514      -0.905 154.866 159.942  1.00  0.27           C  
ATOM   1152  CG  ASP C 514      -1.393 156.304 160.134  1.00  0.27           C  
ATOM   1153  OD1 ASP C 514      -1.149 157.133 159.211  1.00  0.27           O  
ATOM   1154  OD2 ASP C 514      -2.026 156.617 161.170  1.00  0.27           O  
ATOM   1155  N   SER C 515       0.300 152.589 158.396  1.00  0.29           N  
ATOM   1156  CA  SER C 515       1.024 151.514 157.713  1.00  0.29           C  
ATOM   1157  C   SER C 515       0.479 150.099 157.806  1.00  0.29           C  
ATOM   1158  O   SER C 515      -0.414 149.817 158.591  1.00  0.29           O  
ATOM   1159  CB  SER C 515       2.452 151.422 158.253  1.00  0.29           C  
ATOM   1160  OG  SER C 515       3.134 152.630 157.972  1.00  0.29           O  
ATOM   1161  N   GLU C 516       1.053 149.137 157.022  1.00  0.31           N  
ATOM   1162  CA  GLU C 516       0.725 147.716 157.124  1.00  0.31           C  
ATOM   1163  C   GLU C 516       1.901 146.720 157.333  1.00  0.31           C  
ATOM   1164  O   GLU C 516       1.664 145.513 157.332  1.00  0.31           O  
ATOM   1165  CB  GLU C 516      -0.091 147.246 155.904  1.00  0.31           C  
ATOM   1166  CG  GLU C 516      -1.487 147.883 155.807  1.00  0.31           C  
ATOM   1167  CD  GLU C 516      -2.309 147.211 154.718  1.00  0.31           C  
ATOM   1168  OE1 GLU C 516      -3.199 146.389 155.057  1.00  0.31           O  
ATOM   1169  OE2 GLU C 516      -2.030 147.477 153.522  1.00  0.31           O  
ATOM   1170  N   PRO C 517       3.158 147.127 157.605  1.00  0.32           N  
ATOM   1171  CA  PRO C 517       4.364 146.332 157.292  1.00  0.32           C  
ATOM   1172  C   PRO C 517       4.371 145.318 156.177  1.00  0.32           C  
ATOM   1173  O   PRO C 517       4.791 144.183 156.390  1.00  0.32           O  
ATOM   1174  CB  PRO C 517       4.703 145.649 158.612  1.00  0.32           C  
ATOM   1175  CG  PRO C 517       4.507 146.789 159.595  1.00  0.32           C  
ATOM   1176  CD  PRO C 517       3.299 147.533 159.010  1.00  0.32           C  
ATOM   1177  N   PHE C 518       3.997 145.703 154.959  1.00  0.32           N  
ATOM   1178  CA  PHE C 518       3.931 144.735 153.893  1.00  0.32           C  
ATOM   1179  C   PHE C 518       5.229 144.685 153.121  1.00  0.32           C  
ATOM   1180  O   PHE C 518       5.689 145.696 152.589  1.00  0.32           O  
ATOM   1181  CB  PHE C 518       2.758 145.084 152.948  1.00  0.32           C  
ATOM   1182  CG  PHE C 518       1.381 144.702 153.473  1.00  0.32           C  
ATOM   1183  CD1 PHE C 518       1.162 143.993 154.674  1.00  0.32           C  
ATOM   1184  CD2 PHE C 518       0.252 145.018 152.690  1.00  0.32           C  
ATOM   1185  CE1 PHE C 518      -0.130 143.643 155.085  1.00  0.32           C  
ATOM   1186  CE2 PHE C 518      -1.039 144.680 153.102  1.00  0.32           C  
ATOM   1187  CZ  PHE C 518      -1.232 144.002 154.306  1.00  0.32           C  
ATOM   1188  N   HIS C 519       5.834 143.471 153.038  1.00  0.36           N  
ATOM   1189  CA  HIS C 519       6.854 143.060 152.080  1.00  0.36           C  
ATOM   1190  C   HIS C 519       6.765 143.724 150.718  1.00  0.36           C  
ATOM   1191  O   HIS C 519       5.680 143.960 150.202  1.00  0.36           O  
ATOM   1192  CB  HIS C 519       6.831 141.533 151.851  1.00  0.36           C  
ATOM   1193  CG  HIS C 519       7.406 140.751 152.983  1.00  0.36           C  
ATOM   1194  ND1 HIS C 519       6.650 140.524 154.112  1.00  0.36           N  
ATOM   1195  CD2 HIS C 519       8.627 140.165 153.099  1.00  0.36           C  
ATOM   1196  CE1 HIS C 519       7.422 139.797 154.896  1.00  0.36           C  
ATOM   1197  NE2 HIS C 519       8.631 139.552 154.332  1.00  0.36           N  
ATOM   1198  N   THR C 520       7.914 144.080 150.123  1.00  0.36           N  
ATOM   1199  CA  THR C 520       7.949 144.982 148.982  1.00  0.36           C  
ATOM   1200  C   THR C 520       8.117 144.253 147.670  1.00  0.36           C  
ATOM   1201  O   THR C 520       7.314 143.387 147.361  1.00  0.36           O  
ATOM   1202  CB  THR C 520       8.959 146.080 149.191  1.00  0.36           C  
ATOM   1203  OG1 THR C 520      10.241 145.577 149.540  1.00  0.36           O  
ATOM   1204  CG2 THR C 520       8.452 146.902 150.384  1.00  0.36           C  
ATOM   1205  N   ASP C 521       9.113 144.568 146.816  1.00  0.32           N  
ATOM   1206  CA  ASP C 521       9.320 143.836 145.577  1.00  0.32           C  
ATOM   1207  C   ASP C 521       9.731 142.391 145.850  1.00  0.32           C  
ATOM   1208  O   ASP C 521      10.595 142.129 146.689  1.00  0.32           O  
ATOM   1209  CB  ASP C 521      10.352 144.572 144.686  1.00  0.32           C  
ATOM   1210  CG  ASP C 521      10.324 144.056 143.254  1.00  0.32           C  
ATOM   1211  OD1 ASP C 521      10.594 142.842 143.062  1.00  0.32           O  
ATOM   1212  OD2 ASP C 521      10.007 144.861 142.344  1.00  0.32           O  
ATOM   1213  N   THR C 522       9.083 141.418 145.165  1.00  0.35           N  
ATOM   1214  CA  THR C 522       9.398 139.988 145.192  1.00  0.35           C  
ATOM   1215  C   THR C 522       9.123 139.280 146.518  1.00  0.35           C  
ATOM   1216  O   THR C 522       8.866 138.077 146.566  1.00  0.35           O  
ATOM   1217  CB  THR C 522      10.818 139.747 144.687  1.00  0.35           C  
ATOM   1218  OG1 THR C 522      10.906 140.180 143.334  1.00  0.35           O  
ATOM   1219  CG2 THR C 522      11.212 138.261 144.705  1.00  0.35           C  
ATOM   1220  N   GLY C 523       9.121 140.017 147.645  1.00  0.46           N  
ATOM   1221  CA  GLY C 523       8.821 139.557 148.992  1.00  0.46           C  
ATOM   1222  C   GLY C 523       7.527 138.803 149.201  1.00  0.46           C  
ATOM   1223  O   GLY C 523       6.592 138.847 148.407  1.00  0.46           O  
ATOM   1224  N   ARG C 524       7.444 138.087 150.336  1.00  0.31           N  
ATOM   1225  CA  ARG C 524       6.399 137.115 150.573  1.00  0.31           C  
ATOM   1226  C   ARG C 524       5.685 137.403 151.880  1.00  0.31           C  
ATOM   1227  O   ARG C 524       6.288 137.377 152.952  1.00  0.31           O  
ATOM   1228  CB  ARG C 524       7.043 135.712 150.600  1.00  0.31           C  
ATOM   1229  CG  ARG C 524       6.054 134.542 150.477  1.00  0.31           C  
ATOM   1230  CD  ARG C 524       6.786 133.202 150.463  1.00  0.31           C  
ATOM   1231  NE  ARG C 524       5.768 132.126 150.263  1.00  0.31           N  
ATOM   1232  CZ  ARG C 524       6.071 130.824 150.200  1.00  0.31           C  
ATOM   1233  NH1 ARG C 524       7.327 130.401 150.318  1.00  0.31           N  
ATOM   1234  NH2 ARG C 524       5.104 129.928 150.022  1.00  0.31           N  
ATOM   1235  N   MET C 525       4.375 137.696 151.815  1.00  0.36           N  
ATOM   1236  CA  MET C 525       3.621 138.228 152.935  1.00  0.36           C  
ATOM   1237  C   MET C 525       2.852 137.151 153.668  1.00  0.36           C  
ATOM   1238  O   MET C 525       1.995 136.472 153.114  1.00  0.36           O  
ATOM   1239  CB  MET C 525       2.616 139.278 152.425  1.00  0.36           C  
ATOM   1240  CG  MET C 525       1.795 140.032 153.486  1.00  0.36           C  
ATOM   1241  SD  MET C 525       0.478 141.048 152.759  1.00  0.36           S  
ATOM   1242  CE  MET C 525       1.567 142.038 151.712  1.00  0.36           C  
ATOM   1243  N   HIS C 526       3.129 136.987 154.969  1.00  0.26           N  
ATOM   1244  CA  HIS C 526       2.471 135.981 155.779  1.00  0.26           C  
ATOM   1245  C   HIS C 526       1.300 136.564 156.552  1.00  0.26           C  
ATOM   1246  O   HIS C 526       1.490 137.303 157.515  1.00  0.26           O  
ATOM   1247  CB  HIS C 526       3.469 135.393 156.796  1.00  0.26           C  
ATOM   1248  CG  HIS C 526       4.607 134.687 156.131  1.00  0.26           C  
ATOM   1249  ND1 HIS C 526       4.445 133.374 155.738  1.00  0.26           N  
ATOM   1250  CD2 HIS C 526       5.857 135.121 155.821  1.00  0.26           C  
ATOM   1251  CE1 HIS C 526       5.596 133.031 155.202  1.00  0.26           C  
ATOM   1252  NE2 HIS C 526       6.488 134.051 155.224  1.00  0.26           N  
ATOM   1253  N   ALA C 527       0.047 136.236 156.172  1.00  0.30           N  
ATOM   1254  CA  ALA C 527      -1.107 136.730 156.899  1.00  0.30           C  
ATOM   1255  C   ALA C 527      -2.261 135.736 156.937  1.00  0.30           C  
ATOM   1256  O   ALA C 527      -3.141 135.715 156.082  1.00  0.30           O  
ATOM   1257  CB  ALA C 527      -1.589 138.071 156.315  1.00  0.30           C  
ATOM   1258  N   TYR C 528      -2.292 134.874 157.973  1.00  0.16           N  
ATOM   1259  CA  TYR C 528      -3.403 133.970 158.224  1.00  0.16           C  
ATOM   1260  C   TYR C 528      -4.702 134.667 158.614  1.00  0.16           C  
ATOM   1261  O   TYR C 528      -4.700 135.684 159.304  1.00  0.16           O  
ATOM   1262  CB  TYR C 528      -3.069 132.922 159.316  1.00  0.16           C  
ATOM   1263  CG  TYR C 528      -1.890 132.101 158.884  1.00  0.16           C  
ATOM   1264  CD1 TYR C 528      -2.060 131.053 157.963  1.00  0.16           C  
ATOM   1265  CD2 TYR C 528      -0.602 132.379 159.373  1.00  0.16           C  
ATOM   1266  CE1 TYR C 528      -0.960 130.295 157.539  1.00  0.16           C  
ATOM   1267  CE2 TYR C 528       0.501 131.628 158.941  1.00  0.16           C  
ATOM   1268  CZ  TYR C 528       0.318 130.585 158.025  1.00  0.16           C  
ATOM   1269  OH  TYR C 528       1.416 129.822 157.583  1.00  0.16           O  
ATOM   1270  N   ALA C 529      -5.845 134.093 158.189  1.00  0.18           N  
ATOM   1271  CA  ALA C 529      -7.159 134.529 158.598  1.00  0.18           C  
ATOM   1272  C   ALA C 529      -8.026 133.308 158.859  1.00  0.18           C  
ATOM   1273  O   ALA C 529      -8.225 132.490 157.964  1.00  0.18           O  
ATOM   1274  CB  ALA C 529      -7.814 135.367 157.479  1.00  0.18           C  
ATOM   1275  N   ASP C 530      -8.572 133.164 160.083  1.00  0.19           N  
ATOM   1276  CA  ASP C 530      -9.509 132.107 160.417  1.00  0.19           C  
ATOM   1277  C   ASP C 530     -10.908 132.704 160.546  1.00  0.19           C  
ATOM   1278  O   ASP C 530     -11.428 132.978 161.628  1.00  0.19           O  
ATOM   1279  CB  ASP C 530      -9.063 131.338 161.686  1.00  0.19           C  
ATOM   1280  CG  ASP C 530      -9.809 130.015 161.824  1.00  0.19           C  
ATOM   1281  OD1 ASP C 530     -10.674 129.721 160.958  1.00  0.19           O  
ATOM   1282  OD2 ASP C 530      -9.497 129.281 162.794  1.00  0.19           O  
ATOM   1283  N   VAL C 531     -11.541 132.974 159.391  1.00  0.20           N  
ATOM   1284  CA  VAL C 531     -12.926 133.401 159.356  1.00  0.20           C  
ATOM   1285  C   VAL C 531     -13.574 132.967 158.041  1.00  0.20           C  
ATOM   1286  O   VAL C 531     -13.288 133.521 156.979  1.00  0.20           O  
ATOM   1287  CB  VAL C 531     -13.108 134.896 159.658  1.00  0.20           C  
ATOM   1288  CG1 VAL C 531     -12.401 135.825 158.649  1.00  0.20           C  
ATOM   1289  CG2 VAL C 531     -14.608 135.233 159.777  1.00  0.20           C  
ATOM   1290  N   PRO C 532     -14.464 131.970 158.050  1.00  0.20           N  
ATOM   1291  CA  PRO C 532     -15.160 131.630 156.809  1.00  0.20           C  
ATOM   1292  C   PRO C 532     -16.664 131.795 156.964  1.00  0.20           C  
ATOM   1293  O   PRO C 532     -17.305 132.345 156.063  1.00  0.20           O  
ATOM   1294  CB  PRO C 532     -14.737 130.172 156.572  1.00  0.20           C  
ATOM   1295  CG  PRO C 532     -14.555 129.570 157.975  1.00  0.20           C  
ATOM   1296  CD  PRO C 532     -14.184 130.764 158.861  1.00  0.20           C  
ATOM   1297  N   GLU C 533     -17.243 131.333 158.089  1.00  0.20           N  
ATOM   1298  CA  GLU C 533     -18.659 131.070 158.194  1.00  0.20           C  
ATOM   1299  C   GLU C 533     -19.166 131.118 159.630  1.00  0.20           C  
ATOM   1300  O   GLU C 533     -20.313 130.781 159.915  1.00  0.20           O  
ATOM   1301  CB  GLU C 533     -18.921 129.679 157.603  1.00  0.20           C  
ATOM   1302  CG  GLU C 533     -18.519 128.447 158.461  1.00  0.20           C  
ATOM   1303  CD  GLU C 533     -17.639 127.440 157.718  1.00  0.20           C  
ATOM   1304  OE1 GLU C 533     -17.376 126.368 158.318  1.00  0.20           O  
ATOM   1305  OE2 GLU C 533     -17.208 127.737 156.575  1.00  0.20           O  
ATOM   1306  N   ALA C 534     -18.292 131.589 160.542  1.00  0.18           N  
ATOM   1307  CA  ALA C 534     -18.476 131.737 161.976  1.00  0.18           C  
ATOM   1308  C   ALA C 534     -19.647 132.608 162.487  1.00  0.18           C  
ATOM   1309  O   ALA C 534     -20.619 132.891 161.798  1.00  0.18           O  
ATOM   1310  CB  ALA C 534     -17.136 132.199 162.593  1.00  0.18           C  
ATOM   1311  N   ILE C 535     -19.593 133.021 163.776  1.00  0.13           N  
ATOM   1312  CA  ILE C 535     -20.638 133.813 164.429  1.00  0.13           C  
ATOM   1313  C   ILE C 535     -20.655 135.276 163.986  1.00  0.13           C  
ATOM   1314  O   ILE C 535     -21.665 135.797 163.517  1.00  0.13           O  
ATOM   1315  CB  ILE C 535     -20.438 133.795 165.953  1.00  0.13           C  
ATOM   1316  CG1 ILE C 535     -20.440 132.356 166.528  1.00  0.13           C  
ATOM   1317  CG2 ILE C 535     -21.496 134.677 166.666  1.00  0.13           C  
ATOM   1318  CD1 ILE C 535     -19.819 132.275 167.931  1.00  0.13           C  
ATOM   1319  N   GLU C 536     -19.504 135.976 164.103  1.00  0.19           N  
ATOM   1320  CA  GLU C 536     -19.369 137.355 163.681  1.00  0.19           C  
ATOM   1321  C   GLU C 536     -18.472 137.348 162.457  1.00  0.19           C  
ATOM   1322  O   GLU C 536     -17.370 136.806 162.460  1.00  0.19           O  
ATOM   1323  CB  GLU C 536     -18.769 138.331 164.744  1.00  0.19           C  
ATOM   1324  CG  GLU C 536     -19.707 138.743 165.921  1.00  0.19           C  
ATOM   1325  CD  GLU C 536     -19.342 140.082 166.590  1.00  0.19           C  
ATOM   1326  OE1 GLU C 536     -19.814 140.348 167.727  1.00  0.19           O  
ATOM   1327  OE2 GLU C 536     -18.657 140.912 165.930  1.00  0.19           O  
ATOM   1328  N   TYR C 537     -18.953 137.948 161.354  1.00  0.17           N  
ATOM   1329  CA  TYR C 537     -18.281 137.907 160.068  1.00  0.17           C  
ATOM   1330  C   TYR C 537     -17.574 139.216 159.751  1.00  0.17           C  
ATOM   1331  O   TYR C 537     -17.028 139.392 158.667  1.00  0.17           O  
ATOM   1332  CB  TYR C 537     -19.321 137.719 158.936  1.00  0.17           C  
ATOM   1333  CG  TYR C 537     -20.208 136.520 159.131  1.00  0.17           C  
ATOM   1334  CD1 TYR C 537     -19.770 135.225 158.820  1.00  0.17           C  
ATOM   1335  CD2 TYR C 537     -21.534 136.697 159.566  1.00  0.17           C  
ATOM   1336  CE1 TYR C 537     -20.651 134.145 158.945  1.00  0.17           C  
ATOM   1337  CE2 TYR C 537     -22.391 135.602 159.741  1.00  0.17           C  
ATOM   1338  CZ  TYR C 537     -21.947 134.319 159.429  1.00  0.17           C  
ATOM   1339  OH  TYR C 537     -22.752 133.183 159.659  1.00  0.17           O  
ATOM   1340  N   GLY C 538     -17.596 140.193 160.680  1.00  0.23           N  
ATOM   1341  CA  GLY C 538     -17.304 141.583 160.338  1.00  0.23           C  
ATOM   1342  C   GLY C 538     -18.555 142.350 160.008  1.00  0.23           C  
ATOM   1343  O   GLY C 538     -19.570 141.803 159.588  1.00  0.23           O  
ATOM   1344  N   GLU C 539     -18.538 143.670 160.243  1.00  0.22           N  
ATOM   1345  CA  GLU C 539     -19.631 144.552 159.890  1.00  0.22           C  
ATOM   1346  C   GLU C 539     -19.680 144.841 158.408  1.00  0.22           C  
ATOM   1347  O   GLU C 539     -18.659 145.062 157.764  1.00  0.22           O  
ATOM   1348  CB  GLU C 539     -19.538 145.854 160.711  1.00  0.22           C  
ATOM   1349  CG  GLU C 539     -19.817 145.506 162.186  1.00  0.22           C  
ATOM   1350  CD  GLU C 539     -19.517 146.568 163.231  1.00  0.22           C  
ATOM   1351  OE1 GLU C 539     -19.118 147.699 162.890  1.00  0.22           O  
ATOM   1352  OE2 GLU C 539     -19.692 146.159 164.413  1.00  0.22           O  
ATOM   1353  N   ASN C 540     -20.894 144.851 157.823  1.00  0.23           N  
ATOM   1354  CA  ASN C 540     -21.081 145.185 156.427  1.00  0.23           C  
ATOM   1355  C   ASN C 540     -21.223 146.700 156.312  1.00  0.23           C  
ATOM   1356  O   ASN C 540     -22.300 147.232 156.053  1.00  0.23           O  
ATOM   1357  CB  ASN C 540     -22.290 144.402 155.830  1.00  0.23           C  
ATOM   1358  CG  ASN C 540     -22.211 144.364 154.306  1.00  0.23           C  
ATOM   1359  OD1 ASN C 540     -21.229 144.809 153.711  1.00  0.23           O  
ATOM   1360  ND2 ASN C 540     -23.235 143.789 153.639  1.00  0.23           N  
ATOM   1361  N   PHE C 541     -20.120 147.435 156.561  1.00  0.17           N  
ATOM   1362  CA  PHE C 541     -20.090 148.876 156.446  1.00  0.17           C  
ATOM   1363  C   PHE C 541     -19.303 149.222 155.203  1.00  0.17           C  
ATOM   1364  O   PHE C 541     -18.170 148.795 154.993  1.00  0.17           O  
ATOM   1365  CB  PHE C 541     -19.489 149.600 157.689  1.00  0.17           C  
ATOM   1366  CG  PHE C 541     -19.505 151.103 157.485  1.00  0.17           C  
ATOM   1367  CD1 PHE C 541     -18.345 151.773 157.055  1.00  0.17           C  
ATOM   1368  CD2 PHE C 541     -20.707 151.824 157.582  1.00  0.17           C  
ATOM   1369  CE1 PHE C 541     -18.385 153.134 156.723  1.00  0.17           C  
ATOM   1370  CE2 PHE C 541     -20.752 153.185 157.246  1.00  0.17           C  
ATOM   1371  CZ  PHE C 541     -19.591 153.839 156.815  1.00  0.17           C  
ATOM   1372  N   ILE C 542     -19.922 150.039 154.346  1.00  0.15           N  
ATOM   1373  CA  ILE C 542     -19.323 150.535 153.138  1.00  0.15           C  
ATOM   1374  C   ILE C 542     -19.705 151.995 153.154  1.00  0.15           C  
ATOM   1375  O   ILE C 542     -20.864 152.294 153.417  1.00  0.15           O  
ATOM   1376  CB  ILE C 542     -19.901 149.870 151.893  1.00  0.15           C  
ATOM   1377  CG1 ILE C 542     -19.910 148.321 152.013  1.00  0.15           C  
ATOM   1378  CG2 ILE C 542     -19.087 150.332 150.672  1.00  0.15           C  
ATOM   1379  CD1 ILE C 542     -20.738 147.593 150.950  1.00  0.15           C  
ATOM   1380  N   VAL C 543     -18.748 152.924 152.897  1.00  0.13           N  
ATOM   1381  CA  VAL C 543     -18.845 154.388 152.973  1.00  0.13           C  
ATOM   1382  C   VAL C 543     -20.233 154.990 152.731  1.00  0.13           C  
ATOM   1383  O   VAL C 543     -20.774 155.713 153.558  1.00  0.13           O  
ATOM   1384  CB  VAL C 543     -17.855 155.019 151.984  1.00  0.13           C  
ATOM   1385  CG1 VAL C 543     -17.701 156.530 152.258  1.00  0.13           C  
ATOM   1386  CG2 VAL C 543     -16.479 154.322 152.068  1.00  0.13           C  
ATOM   1387  N   HIS C 544     -20.858 154.637 151.592  1.00  0.23           N  
ATOM   1388  CA  HIS C 544     -22.281 154.837 151.360  1.00  0.23           C  
ATOM   1389  C   HIS C 544     -22.877 153.539 150.865  1.00  0.23           C  
ATOM   1390  O   HIS C 544     -23.860 153.037 151.404  1.00  0.23           O  
ATOM   1391  CB  HIS C 544     -22.510 155.943 150.306  1.00  0.23           C  
ATOM   1392  CG  HIS C 544     -23.879 156.104 149.717  1.00  0.23           C  
ATOM   1393  ND1 HIS C 544     -24.911 156.612 150.474  1.00  0.23           N  
ATOM   1394  CD2 HIS C 544     -24.276 155.944 148.428  1.00  0.23           C  
ATOM   1395  CE1 HIS C 544     -25.917 156.756 149.637  1.00  0.23           C  
ATOM   1396  NE2 HIS C 544     -25.587 156.365 148.382  1.00  0.23           N  
ATOM   1397  N   ARG C 545     -22.264 152.943 149.816  1.00  0.14           N  
ATOM   1398  CA  ARG C 545     -22.830 151.806 149.118  1.00  0.14           C  
ATOM   1399  C   ARG C 545     -21.935 151.404 147.955  1.00  0.14           C  
ATOM   1400  O   ARG C 545     -21.699 152.192 147.045  1.00  0.14           O  
ATOM   1401  CB  ARG C 545     -24.212 152.158 148.500  1.00  0.14           C  
ATOM   1402  CG  ARG C 545     -25.021 150.950 147.993  1.00  0.14           C  
ATOM   1403  CD  ARG C 545     -26.393 151.339 147.440  1.00  0.14           C  
ATOM   1404  NE  ARG C 545     -27.184 151.910 148.577  1.00  0.14           N  
ATOM   1405  CZ  ARG C 545     -28.446 152.321 148.440  1.00  0.14           C  
ATOM   1406  NH1 ARG C 545     -29.191 152.662 149.486  1.00  0.14           N  
ATOM   1407  NH2 ARG C 545     -29.021 152.424 147.248  1.00  0.14           N  
ATOM   1408  N   GLU C 546     -21.400 150.168 147.970  1.00  0.19           N  
ATOM   1409  CA  GLU C 546     -20.651 149.582 146.866  1.00  0.19           C  
ATOM   1410  C   GLU C 546     -21.599 148.944 145.867  1.00  0.19           C  
ATOM   1411  O   GLU C 546     -21.582 149.203 144.667  1.00  0.19           O  
ATOM   1412  CB  GLU C 546     -19.734 148.500 147.467  1.00  0.19           C  
ATOM   1413  CG  GLU C 546     -18.708 147.832 146.532  1.00  0.19           C  
ATOM   1414  CD  GLU C 546     -17.732 146.968 147.336  1.00  0.19           C  
ATOM   1415  OE1 GLU C 546     -17.882 146.895 148.584  1.00  0.19           O  
ATOM   1416  OE2 GLU C 546     -16.816 146.393 146.698  1.00  0.19           O  
ATOM   1417  N   GLY C 547     -22.529 148.134 146.401  1.00  0.20           N  
ATOM   1418  CA  GLY C 547     -23.657 147.575 145.690  1.00  0.20           C  
ATOM   1419  C   GLY C 547     -24.691 147.246 146.730  1.00  0.20           C  
ATOM   1420  O   GLY C 547     -24.404 147.411 147.917  1.00  0.20           O  
ATOM   1421  N   PRO C 548     -25.883 146.796 146.387  1.00  0.19           N  
ATOM   1422  CA  PRO C 548     -26.781 146.162 147.332  1.00  0.19           C  
ATOM   1423  C   PRO C 548     -26.604 144.659 147.312  1.00  0.19           C  
ATOM   1424  O   PRO C 548     -25.978 144.094 146.417  1.00  0.19           O  
ATOM   1425  CB  PRO C 548     -28.176 146.525 146.800  1.00  0.19           C  
ATOM   1426  CG  PRO C 548     -27.976 146.936 145.332  1.00  0.19           C  
ATOM   1427  CD  PRO C 548     -26.470 146.869 145.055  1.00  0.19           C  
ATOM   1428  N   GLU C 549     -27.156 143.995 148.334  1.00  0.23           N  
ATOM   1429  CA  GLU C 549     -27.289 142.562 148.418  1.00  0.23           C  
ATOM   1430  C   GLU C 549     -28.323 142.037 147.427  1.00  0.23           C  
ATOM   1431  O   GLU C 549     -29.276 142.724 147.061  1.00  0.23           O  
ATOM   1432  CB  GLU C 549     -27.606 142.191 149.882  1.00  0.23           C  
ATOM   1433  CG  GLU C 549     -26.472 142.670 150.832  1.00  0.23           C  
ATOM   1434  CD  GLU C 549     -26.780 142.541 152.322  1.00  0.23           C  
ATOM   1435  OE1 GLU C 549     -27.946 142.251 152.671  1.00  0.23           O  
ATOM   1436  OE2 GLU C 549     -25.829 142.781 153.116  1.00  0.23           O  
ATOM   1437  N   ALA C 550     -28.131 140.806 146.916  1.00  0.28           N  
ATOM   1438  CA  ALA C 550     -28.956 140.259 145.864  1.00  0.28           C  
ATOM   1439  C   ALA C 550     -30.356 139.868 146.309  1.00  0.28           C  
ATOM   1440  O   ALA C 550     -30.563 138.961 147.112  1.00  0.28           O  
ATOM   1441  CB  ALA C 550     -28.265 139.028 145.257  1.00  0.28           C  
ATOM   1442  N   THR C 551     -31.376 140.538 145.744  1.00  0.18           N  
ATOM   1443  CA  THR C 551     -32.785 140.236 145.994  1.00  0.18           C  
ATOM   1444  C   THR C 551     -33.475 139.785 144.706  1.00  0.18           C  
ATOM   1445  O   THR C 551     -34.363 140.482 144.217  1.00  0.18           O  
ATOM   1446  CB  THR C 551     -33.535 141.381 146.649  1.00  0.18           C  
ATOM   1447  OG1 THR C 551     -33.352 142.607 145.953  1.00  0.18           O  
ATOM   1448  CG2 THR C 551     -32.972 141.585 148.065  1.00  0.18           C  
ATOM   1449  N   PRO C 552     -32.951 138.699 144.068  1.00  0.18           N  
ATOM   1450  CA  PRO C 552     -33.410 138.181 142.775  1.00  0.18           C  
ATOM   1451  C   PRO C 552     -34.031 139.122 141.701  1.00  0.18           C  
ATOM   1452  O   PRO C 552     -33.402 139.927 141.119  1.00  0.18           O  
ATOM   1453  CB  PRO C 552     -34.338 137.070 143.253  1.00  0.18           C  
ATOM   1454  CG  PRO C 552     -33.700 136.559 144.549  1.00  0.18           C  
ATOM   1455  CD  PRO C 552     -32.557 137.527 144.849  1.00  0.18           C  
ATOM   1456  N   TYR C 553     -35.356 138.849 141.431  1.00  0.16           N  
ATOM   1457  CA  TYR C 553     -36.130 139.566 140.454  1.00  0.16           C  
ATOM   1458  C   TYR C 553     -37.159 140.334 141.258  1.00  0.16           C  
ATOM   1459  O   TYR C 553     -37.566 139.905 142.328  1.00  0.16           O  
ATOM   1460  CB  TYR C 553     -36.907 138.566 139.540  1.00  0.16           C  
ATOM   1461  CG  TYR C 553     -36.182 138.164 138.283  1.00  0.16           C  
ATOM   1462  CD1 TYR C 553     -35.840 139.128 137.318  1.00  0.16           C  
ATOM   1463  CD2 TYR C 553     -35.991 136.805 137.975  1.00  0.16           C  
ATOM   1464  CE1 TYR C 553     -35.289 138.745 136.086  1.00  0.16           C  
ATOM   1465  CE2 TYR C 553     -35.472 136.419 136.729  1.00  0.16           C  
ATOM   1466  CZ  TYR C 553     -35.096 137.391 135.797  1.00  0.16           C  
ATOM   1467  OH  TYR C 553     -34.544 137.012 134.555  1.00  0.16           O  
ATOM   1468  N   LEU C 554     -37.603 141.500 140.769  1.00  0.21           N  
ATOM   1469  CA  LEU C 554     -38.609 142.273 141.471  1.00  0.21           C  
ATOM   1470  C   LEU C 554     -40.070 141.964 141.122  1.00  0.21           C  
ATOM   1471  O   LEU C 554     -40.915 142.328 141.938  1.00  0.21           O  
ATOM   1472  CB  LEU C 554     -38.350 143.776 141.243  1.00  0.21           C  
ATOM   1473  CG  LEU C 554     -36.924 144.229 141.614  1.00  0.21           C  
ATOM   1474  CD1 LEU C 554     -36.733 145.683 141.177  1.00  0.21           C  
ATOM   1475  CD2 LEU C 554     -36.634 144.084 143.115  1.00  0.21           C  
ATOM   1476  N   PRO C 555     -40.495 141.306 140.024  1.00  0.18           N  
ATOM   1477  CA  PRO C 555     -41.902 140.944 139.847  1.00  0.18           C  
ATOM   1478  C   PRO C 555     -42.409 139.938 140.856  1.00  0.18           C  
ATOM   1479  O   PRO C 555     -43.609 139.883 141.108  1.00  0.18           O  
ATOM   1480  CB  PRO C 555     -41.968 140.372 138.423  1.00  0.18           C  
ATOM   1481  CG  PRO C 555     -40.887 141.148 137.673  1.00  0.18           C  
ATOM   1482  CD  PRO C 555     -39.805 141.349 138.731  1.00  0.18           C  
ATOM   1483  N   ASN C 556     -41.515 139.087 141.385  1.00  0.17           N  
ATOM   1484  CA  ASN C 556     -41.859 138.143 142.414  1.00  0.17           C  
ATOM   1485  C   ASN C 556     -40.613 137.859 143.229  1.00  0.17           C  
ATOM   1486  O   ASN C 556     -39.525 137.712 142.674  1.00  0.17           O  
ATOM   1487  CB  ASN C 556     -42.383 136.837 141.768  1.00  0.17           C  
ATOM   1488  CG  ASN C 556     -43.219 136.039 142.756  1.00  0.17           C  
ATOM   1489  OD1 ASN C 556     -43.334 136.351 143.940  1.00  0.17           O  
ATOM   1490  ND2 ASN C 556     -43.861 134.966 142.240  1.00  0.17           N  
ATOM   1491  N   VAL C 557     -40.755 137.734 144.564  1.00  0.18           N  
ATOM   1492  CA  VAL C 557     -39.707 137.297 145.473  1.00  0.18           C  
ATOM   1493  C   VAL C 557     -39.285 135.874 145.122  1.00  0.18           C  
ATOM   1494  O   VAL C 557     -40.042 135.120 144.518  1.00  0.18           O  
ATOM   1495  CB  VAL C 557     -40.130 137.434 146.940  1.00  0.18           C  
ATOM   1496  CG1 VAL C 557     -39.021 137.002 147.924  1.00  0.18           C  
ATOM   1497  CG2 VAL C 557     -40.492 138.905 147.230  1.00  0.18           C  
ATOM   1498  N   ILE C 558     -38.030 135.480 145.413  1.00  0.19           N  
ATOM   1499  CA  ILE C 558     -37.503 134.176 145.058  1.00  0.19           C  
ATOM   1500  C   ILE C 558     -38.369 132.967 145.429  1.00  0.19           C  
ATOM   1501  O   ILE C 558     -38.705 132.722 146.583  1.00  0.19           O  
ATOM   1502  CB  ILE C 558     -36.074 134.024 145.566  1.00  0.19           C  
ATOM   1503  CG1 ILE C 558     -35.299 132.892 144.879  1.00  0.19           C  
ATOM   1504  CG2 ILE C 558     -36.008 133.857 147.100  1.00  0.19           C  
ATOM   1505  CD1 ILE C 558     -35.102 133.079 143.377  1.00  0.19           C  
ATOM   1506  N   VAL C 559     -38.775 132.190 144.404  1.00  0.19           N  
ATOM   1507  CA  VAL C 559     -39.630 131.027 144.587  1.00  0.19           C  
ATOM   1508  C   VAL C 559     -38.786 129.761 144.488  1.00  0.19           C  
ATOM   1509  O   VAL C 559     -39.067 128.734 145.097  1.00  0.19           O  
ATOM   1510  CB  VAL C 559     -40.721 131.021 143.509  1.00  0.19           C  
ATOM   1511  CG1 VAL C 559     -41.750 129.902 143.757  1.00  0.19           C  
ATOM   1512  CG2 VAL C 559     -41.448 132.382 143.493  1.00  0.19           C  
ATOM   1513  N   SER C 560     -37.679 129.826 143.717  1.00  0.26           N  
ATOM   1514  CA  SER C 560     -36.730 128.735 143.523  1.00  0.26           C  
ATOM   1515  C   SER C 560     -35.848 128.448 144.726  1.00  0.26           C  
ATOM   1516  O   SER C 560     -35.506 127.305 145.011  1.00  0.26           O  
ATOM   1517  CB  SER C 560     -35.764 129.012 142.339  1.00  0.26           C  
ATOM   1518  OG  SER C 560     -36.485 129.403 141.168  1.00  0.26           O  
ATOM   1519  N   SER C 561     -35.421 129.506 145.444  1.00  0.20           N  
ATOM   1520  CA  SER C 561     -34.588 129.400 146.636  1.00  0.20           C  
ATOM   1521  C   SER C 561     -35.477 129.369 147.847  1.00  0.20           C  
ATOM   1522  O   SER C 561     -36.590 129.880 147.845  1.00  0.20           O  
ATOM   1523  CB  SER C 561     -33.590 130.564 146.921  1.00  0.20           C  
ATOM   1524  OG  SER C 561     -32.656 130.747 145.856  1.00  0.20           O  
ATOM   1525  N   ASN C 562     -34.983 128.786 148.944  1.00  0.22           N  
ATOM   1526  CA  ASN C 562     -35.749 128.624 150.151  1.00  0.22           C  
ATOM   1527  C   ASN C 562     -34.873 129.143 151.282  1.00  0.22           C  
ATOM   1528  O   ASN C 562     -33.948 128.436 151.676  1.00  0.22           O  
ATOM   1529  CB  ASN C 562     -36.030 127.103 150.271  1.00  0.22           C  
ATOM   1530  CG  ASN C 562     -37.064 126.727 151.321  1.00  0.22           C  
ATOM   1531  OD1 ASN C 562     -37.645 127.540 152.039  1.00  0.22           O  
ATOM   1532  ND2 ASN C 562     -37.327 125.398 151.391  1.00  0.22           N  
ATOM   1533  N   PRO C 563     -35.075 130.340 151.839  1.00  0.23           N  
ATOM   1534  CA  PRO C 563     -34.220 130.845 152.910  1.00  0.23           C  
ATOM   1535  C   PRO C 563     -34.745 130.324 154.226  1.00  0.23           C  
ATOM   1536  O   PRO C 563     -34.128 130.536 155.264  1.00  0.23           O  
ATOM   1537  CB  PRO C 563     -34.358 132.373 152.797  1.00  0.23           C  
ATOM   1538  CG  PRO C 563     -35.755 132.584 152.207  1.00  0.23           C  
ATOM   1539  CD  PRO C 563     -35.900 131.400 151.248  1.00  0.23           C  
ATOM   1540  N   HIS C 564     -35.907 129.648 154.211  1.00  0.21           N  
ATOM   1541  CA  HIS C 564     -36.400 128.947 155.367  1.00  0.21           C  
ATOM   1542  C   HIS C 564     -35.714 127.609 155.556  1.00  0.21           C  
ATOM   1543  O   HIS C 564     -35.395 126.896 154.610  1.00  0.21           O  
ATOM   1544  CB  HIS C 564     -37.883 128.562 155.256  1.00  0.21           C  
ATOM   1545  CG  HIS C 564     -38.871 129.634 154.992  1.00  0.21           C  
ATOM   1546  ND1 HIS C 564     -40.176 129.228 154.767  1.00  0.21           N  
ATOM   1547  CD2 HIS C 564     -38.770 130.986 154.939  1.00  0.21           C  
ATOM   1548  CE1 HIS C 564     -40.844 130.352 154.571  1.00  0.21           C  
ATOM   1549  NE2 HIS C 564     -40.042 131.442 154.667  1.00  0.21           N  
ATOM   1550  N   ILE C 565     -35.554 127.199 156.818  1.00  0.16           N  
ATOM   1551  CA  ILE C 565     -34.995 125.913 157.166  1.00  0.16           C  
ATOM   1552  C   ILE C 565     -36.044 124.804 157.157  1.00  0.16           C  
ATOM   1553  O   ILE C 565     -37.247 125.047 157.299  1.00  0.16           O  
ATOM   1554  CB  ILE C 565     -34.290 125.999 158.510  1.00  0.16           C  
ATOM   1555  CG1 ILE C 565     -35.257 126.253 159.694  1.00  0.16           C  
ATOM   1556  CG2 ILE C 565     -33.239 127.123 158.391  1.00  0.16           C  
ATOM   1557  CD1 ILE C 565     -34.557 126.168 161.056  1.00  0.16           C  
ATOM   1558  N   ARG C 566     -35.625 123.533 156.984  1.00  0.14           N  
ATOM   1559  CA  ARG C 566     -36.539 122.396 157.014  1.00  0.14           C  
ATOM   1560  C   ARG C 566     -35.919 121.190 157.712  1.00  0.14           C  
ATOM   1561  O   ARG C 566     -35.624 120.216 157.029  1.00  0.14           O  
ATOM   1562  CB  ARG C 566     -36.945 121.943 155.580  1.00  0.14           C  
ATOM   1563  CG  ARG C 566     -37.779 122.955 154.768  1.00  0.14           C  
ATOM   1564  CD  ARG C 566     -39.196 123.184 155.304  1.00  0.14           C  
ATOM   1565  NE  ARG C 566     -39.819 124.257 154.449  1.00  0.14           N  
ATOM   1566  CZ  ARG C 566     -39.987 125.529 154.836  1.00  0.14           C  
ATOM   1567  NH1 ARG C 566     -40.554 126.405 154.007  1.00  0.14           N  
ATOM   1568  NH2 ARG C 566     -39.594 125.964 156.025  1.00  0.14           N  
ATOM   1569  N   PRO C 567     -35.673 121.176 159.026  1.00  0.14           N  
ATOM   1570  CA  PRO C 567     -35.213 119.988 159.744  1.00  0.14           C  
ATOM   1571  C   PRO C 567     -35.946 118.687 159.489  1.00  0.14           C  
ATOM   1572  O   PRO C 567     -37.159 118.747 159.368  1.00  0.14           O  
ATOM   1573  CB  PRO C 567     -35.233 120.385 161.226  1.00  0.14           C  
ATOM   1574  CG  PRO C 567     -35.140 121.911 161.199  1.00  0.14           C  
ATOM   1575  CD  PRO C 567     -35.928 122.284 159.945  1.00  0.14           C  
ATOM   1576  N   GLU C 568     -35.189 117.564 159.440  1.00  0.17           N  
ATOM   1577  CA  GLU C 568     -35.525 116.170 159.143  1.00  0.17           C  
ATOM   1578  C   GLU C 568     -34.570 115.562 158.100  1.00  0.17           C  
ATOM   1579  O   GLU C 568     -34.512 114.352 157.909  1.00  0.17           O  
ATOM   1580  CB  GLU C 568     -36.995 115.938 158.705  1.00  0.17           C  
ATOM   1581  CG  GLU C 568     -37.442 114.461 158.604  1.00  0.17           C  
ATOM   1582  CD  GLU C 568     -38.947 114.292 158.408  1.00  0.17           C  
ATOM   1583  OE1 GLU C 568     -39.681 115.311 158.350  1.00  0.17           O  
ATOM   1584  OE2 GLU C 568     -39.374 113.110 158.324  1.00  0.17           O  
ATOM   1585  N   ASP C 569     -33.701 116.375 157.456  1.00  0.13           N  
ATOM   1586  CA  ASP C 569     -32.588 115.898 156.637  1.00  0.13           C  
ATOM   1587  C   ASP C 569     -31.673 114.821 157.260  1.00  0.13           C  
ATOM   1588  O   ASP C 569     -31.283 114.874 158.426  1.00  0.13           O  
ATOM   1589  CB  ASP C 569     -31.653 117.073 156.285  1.00  0.13           C  
ATOM   1590  CG  ASP C 569     -32.398 118.206 155.621  1.00  0.13           C  
ATOM   1591  OD1 ASP C 569     -32.446 119.298 156.244  1.00  0.13           O  
ATOM   1592  OD2 ASP C 569     -32.890 117.990 154.489  1.00  0.13           O  
ATOM   1593  N   TYR C 570     -31.259 113.814 156.462  1.00  0.22           N  
ATOM   1594  CA  TYR C 570     -30.400 112.729 156.914  1.00  0.22           C  
ATOM   1595  C   TYR C 570     -28.946 112.998 156.531  1.00  0.22           C  
ATOM   1596  O   TYR C 570     -28.614 113.126 155.357  1.00  0.22           O  
ATOM   1597  CB  TYR C 570     -30.872 111.384 156.287  1.00  0.22           C  
ATOM   1598  CG  TYR C 570     -30.084 110.192 156.780  1.00  0.22           C  
ATOM   1599  CD1 TYR C 570     -29.106 109.602 155.960  1.00  0.22           C  
ATOM   1600  CD2 TYR C 570     -30.307 109.662 158.062  1.00  0.22           C  
ATOM   1601  CE1 TYR C 570     -28.366 108.500 156.412  1.00  0.22           C  
ATOM   1602  CE2 TYR C 570     -29.568 108.557 158.514  1.00  0.22           C  
ATOM   1603  CZ  TYR C 570     -28.599 107.978 157.687  1.00  0.22           C  
ATOM   1604  OH  TYR C 570     -27.851 106.869 158.129  1.00  0.22           O  
ATOM   1605  N   GLY C 571     -28.027 113.084 157.523  1.00  0.18           N  
ATOM   1606  CA  GLY C 571     -26.593 113.265 157.256  1.00  0.18           C  
ATOM   1607  C   GLY C 571     -26.177 114.680 156.911  1.00  0.18           C  
ATOM   1608  O   GLY C 571     -25.063 114.931 156.465  1.00  0.18           O  
ATOM   1609  N   ILE C 572     -27.111 115.621 157.098  1.00  0.15           N  
ATOM   1610  CA  ILE C 572     -27.007 117.068 157.092  1.00  0.15           C  
ATOM   1611  C   ILE C 572     -25.818 117.681 157.829  1.00  0.15           C  
ATOM   1612  O   ILE C 572     -25.257 117.089 158.739  1.00  0.15           O  
ATOM   1613  CB  ILE C 572     -28.321 117.569 157.660  1.00  0.15           C  
ATOM   1614  CG1 ILE C 572     -28.463 119.091 157.813  1.00  0.15           C  
ATOM   1615  CG2 ILE C 572     -28.654 116.871 159.001  1.00  0.15           C  
ATOM   1616  CD1 ILE C 572     -28.695 119.850 156.509  1.00  0.15           C  
ATOM   1617  N   ALA C 573     -25.394 118.917 157.463  1.00  0.24           N  
ATOM   1618  CA  ALA C 573     -24.326 119.595 158.170  1.00  0.24           C  
ATOM   1619  C   ALA C 573     -24.709 120.920 158.836  1.00  0.24           C  
ATOM   1620  O   ALA C 573     -23.968 121.395 159.694  1.00  0.24           O  
ATOM   1621  CB  ALA C 573     -23.182 119.831 157.168  1.00  0.24           C  
ATOM   1622  N   ALA C 574     -25.865 121.535 158.496  1.00  0.23           N  
ATOM   1623  CA  ALA C 574     -26.268 122.853 158.975  1.00  0.23           C  
ATOM   1624  C   ALA C 574     -27.391 122.827 160.009  1.00  0.23           C  
ATOM   1625  O   ALA C 574     -27.302 122.157 161.036  1.00  0.23           O  
ATOM   1626  CB  ALA C 574     -26.664 123.729 157.772  1.00  0.23           C  
ATOM   1627  N   ASP C 575     -28.485 123.580 159.770  1.00  0.20           N  
ATOM   1628  CA  ASP C 575     -29.598 123.838 160.665  1.00  0.20           C  
ATOM   1629  C   ASP C 575     -30.253 122.608 161.253  1.00  0.20           C  
ATOM   1630  O   ASP C 575     -30.708 122.576 162.394  1.00  0.20           O  
ATOM   1631  CB  ASP C 575     -30.664 124.648 159.894  1.00  0.20           C  
ATOM   1632  CG  ASP C 575     -30.065 125.977 159.478  1.00  0.20           C  
ATOM   1633  OD1 ASP C 575     -29.230 125.961 158.534  1.00  0.20           O  
ATOM   1634  OD2 ASP C 575     -30.432 126.996 160.110  1.00  0.20           O  
ATOM   1635  N   ALA C 576     -30.286 121.545 160.450  1.00  0.24           N  
ATOM   1636  CA  ALA C 576     -30.927 120.308 160.776  1.00  0.24           C  
ATOM   1637  C   ALA C 576     -29.960 119.225 161.251  1.00  0.24           C  
ATOM   1638  O   ALA C 576     -30.365 118.091 161.474  1.00  0.24           O  
ATOM   1639  CB  ALA C 576     -31.684 119.917 159.511  1.00  0.24           C  
ATOM   1640  N   GLU C 577     -28.672 119.569 161.449  1.00  0.19           N  
ATOM   1641  CA  GLU C 577     -27.652 118.742 162.083  1.00  0.19           C  
ATOM   1642  C   GLU C 577     -27.564 119.218 163.506  1.00  0.19           C  
ATOM   1643  O   GLU C 577     -27.838 118.517 164.476  1.00  0.19           O  
ATOM   1644  CB  GLU C 577     -26.308 118.998 161.345  1.00  0.19           C  
ATOM   1645  CG  GLU C 577     -24.958 118.797 162.096  1.00  0.19           C  
ATOM   1646  CD  GLU C 577     -24.354 117.394 162.060  1.00  0.19           C  
ATOM   1647  OE1 GLU C 577     -25.033 116.431 162.471  1.00  0.19           O  
ATOM   1648  OE2 GLU C 577     -23.146 117.314 161.684  1.00  0.19           O  
ATOM   1649  N   HIS C 578     -27.252 120.514 163.671  1.00  0.16           N  
ATOM   1650  CA  HIS C 578     -27.272 121.146 164.965  1.00  0.16           C  
ATOM   1651  C   HIS C 578     -28.699 121.494 165.342  1.00  0.16           C  
ATOM   1652  O   HIS C 578     -29.170 122.616 165.153  1.00  0.16           O  
ATOM   1653  CB  HIS C 578     -26.386 122.393 164.927  1.00  0.16           C  
ATOM   1654  CG  HIS C 578     -26.350 123.255 166.150  1.00  0.16           C  
ATOM   1655  ND1 HIS C 578     -25.586 124.400 166.086  1.00  0.16           N  
ATOM   1656  CD2 HIS C 578     -27.052 123.223 167.312  1.00  0.16           C  
ATOM   1657  CE1 HIS C 578     -25.855 125.050 167.197  1.00  0.16           C  
ATOM   1658  NE2 HIS C 578     -26.733 124.384 167.980  1.00  0.16           N  
ATOM   1659  N   TRP C 579     -29.402 120.486 165.891  1.00  0.14           N  
ATOM   1660  CA  TRP C 579     -30.720 120.535 166.487  1.00  0.14           C  
ATOM   1661  C   TRP C 579     -30.823 121.508 167.669  1.00  0.14           C  
ATOM   1662  O   TRP C 579     -30.113 122.504 167.769  1.00  0.14           O  
ATOM   1663  CB  TRP C 579     -31.160 119.085 166.842  1.00  0.14           C  
ATOM   1664  CG  TRP C 579     -31.421 118.216 165.617  1.00  0.14           C  
ATOM   1665  CD1 TRP C 579     -32.164 118.527 164.510  1.00  0.14           C  
ATOM   1666  CD2 TRP C 579     -30.927 116.878 165.406  1.00  0.14           C  
ATOM   1667  NE1 TRP C 579     -32.184 117.467 163.633  1.00  0.14           N  
ATOM   1668  CE2 TRP C 579     -31.439 116.443 164.166  1.00  0.14           C  
ATOM   1669  CE3 TRP C 579     -30.102 116.053 166.168  1.00  0.14           C  
ATOM   1670  CZ2 TRP C 579     -31.149 115.179 163.672  1.00  0.14           C  
ATOM   1671  CZ3 TRP C 579     -29.788 114.783 165.657  1.00  0.14           C  
ATOM   1672  CH2 TRP C 579     -30.316 114.345 164.433  1.00  0.14           C  
ATOM   1673  N   ASP C 580     -31.761 121.321 168.604  1.00  0.14           N  
ATOM   1674  CA  ASP C 580     -31.797 122.136 169.800  1.00  0.14           C  
ATOM   1675  C   ASP C 580     -30.988 121.380 170.867  1.00  0.14           C  
ATOM   1676  O   ASP C 580     -31.509 120.530 171.581  1.00  0.14           O  
ATOM   1677  CB  ASP C 580     -33.284 122.427 170.139  1.00  0.14           C  
ATOM   1678  CG  ASP C 580     -33.495 123.921 170.317  1.00  0.14           C  
ATOM   1679  OD1 ASP C 580     -34.044 124.361 171.352  1.00  0.14           O  
ATOM   1680  OD2 ASP C 580     -33.088 124.646 169.361  1.00  0.14           O  
ATOM   1681  N   ASP C 581     -29.659 121.638 170.911  1.00  0.13           N  
ATOM   1682  CA  ASP C 581     -28.633 120.862 171.598  1.00  0.13           C  
ATOM   1683  C   ASP C 581     -27.339 121.649 171.330  1.00  0.13           C  
ATOM   1684  O   ASP C 581     -27.391 122.805 170.903  1.00  0.13           O  
ATOM   1685  CB  ASP C 581     -28.557 119.367 171.081  1.00  0.13           C  
ATOM   1686  CG  ASP C 581     -27.453 118.507 171.709  1.00  0.13           C  
ATOM   1687  OD1 ASP C 581     -27.323 118.567 172.954  1.00  0.13           O  
ATOM   1688  OD2 ASP C 581     -26.626 117.907 170.960  1.00  0.13           O  
ATOM   1689  N   ARG C 582     -26.161 121.049 171.612  1.00  0.14           N  
ATOM   1690  CA  ARG C 582     -24.793 121.478 171.343  1.00  0.14           C  
ATOM   1691  C   ARG C 582     -24.560 122.353 170.119  1.00  0.14           C  
ATOM   1692  O   ARG C 582     -25.109 122.129 169.046  1.00  0.14           O  
ATOM   1693  CB  ARG C 582     -23.868 120.253 171.178  1.00  0.14           C  
ATOM   1694  CG  ARG C 582     -23.859 119.272 172.368  1.00  0.14           C  
ATOM   1695  CD  ARG C 582     -22.992 118.035 172.124  1.00  0.14           C  
ATOM   1696  NE  ARG C 582     -23.645 117.285 171.005  1.00  0.14           N  
ATOM   1697  CZ  ARG C 582     -22.985 116.503 170.142  1.00  0.14           C  
ATOM   1698  NH1 ARG C 582     -23.624 115.978 169.102  1.00  0.14           N  
ATOM   1699  NH2 ARG C 582     -21.687 116.246 170.295  1.00  0.14           N  
ATOM   1700  N   THR C 583     -23.674 123.357 170.244  1.00  0.17           N  
ATOM   1701  CA  THR C 583     -23.238 124.204 169.147  1.00  0.17           C  
ATOM   1702  C   THR C 583     -22.296 123.504 168.186  1.00  0.17           C  
ATOM   1703  O   THR C 583     -21.115 123.307 168.457  1.00  0.17           O  
ATOM   1704  CB  THR C 583     -22.644 125.522 169.625  1.00  0.17           C  
ATOM   1705  OG1 THR C 583     -21.748 125.317 170.710  1.00  0.17           O  
ATOM   1706  CG2 THR C 583     -23.789 126.384 170.180  1.00  0.17           C  
ATOM   1707  N   ILE C 584     -22.825 123.110 167.008  1.00  0.21           N  
ATOM   1708  CA  ILE C 584     -22.055 122.492 165.935  1.00  0.21           C  
ATOM   1709  C   ILE C 584     -21.899 123.548 164.833  1.00  0.21           C  
ATOM   1710  O   ILE C 584     -21.575 124.695 165.112  1.00  0.21           O  
ATOM   1711  CB  ILE C 584     -22.658 121.157 165.461  1.00  0.21           C  
ATOM   1712  CG1 ILE C 584     -23.172 120.262 166.624  1.00  0.21           C  
ATOM   1713  CG2 ILE C 584     -21.639 120.345 164.632  1.00  0.21           C  
ATOM   1714  CD1 ILE C 584     -22.094 119.789 167.609  1.00  0.21           C  
ATOM   1715  N   ARG C 585     -22.121 123.243 163.534  1.00  0.21           N  
ATOM   1716  CA  ARG C 585     -21.821 124.176 162.449  1.00  0.21           C  
ATOM   1717  C   ARG C 585     -22.853 125.292 162.291  1.00  0.21           C  
ATOM   1718  O   ARG C 585     -22.620 126.282 161.608  1.00  0.21           O  
ATOM   1719  CB  ARG C 585     -21.696 123.440 161.092  1.00  0.21           C  
ATOM   1720  CG  ARG C 585     -20.593 122.362 161.042  1.00  0.21           C  
ATOM   1721  CD  ARG C 585     -20.562 121.620 159.698  1.00  0.21           C  
ATOM   1722  NE  ARG C 585     -19.856 120.305 159.891  1.00  0.21           N  
ATOM   1723  CZ  ARG C 585     -20.485 119.199 160.323  1.00  0.21           C  
ATOM   1724  NH1 ARG C 585     -19.832 118.047 160.437  1.00  0.21           N  
ATOM   1725  NH2 ARG C 585     -21.772 119.222 160.635  1.00  0.21           N  
ATOM   1726  N   ASN C 586     -24.027 125.166 162.933  1.00  0.23           N  
ATOM   1727  CA  ASN C 586     -25.114 126.127 162.855  1.00  0.23           C  
ATOM   1728  C   ASN C 586     -25.131 127.022 164.089  1.00  0.23           C  
ATOM   1729  O   ASN C 586     -26.196 127.307 164.625  1.00  0.23           O  
ATOM   1730  CB  ASN C 586     -26.460 125.365 162.762  1.00  0.23           C  
ATOM   1731  CG  ASN C 586     -27.637 126.298 162.491  1.00  0.23           C  
ATOM   1732  OD1 ASN C 586     -27.514 127.229 161.701  1.00  0.23           O  
ATOM   1733  ND2 ASN C 586     -28.771 126.059 163.191  1.00  0.23           N  
ATOM   1734  N   ILE C 587     -23.957 127.430 164.618  1.00  0.20           N  
ATOM   1735  CA  ILE C 587     -23.784 128.040 165.935  1.00  0.20           C  
ATOM   1736  C   ILE C 587     -24.894 129.006 166.354  1.00  0.20           C  
ATOM   1737  O   ILE C 587     -24.933 130.172 165.960  1.00  0.20           O  
ATOM   1738  CB  ILE C 587     -22.425 128.729 166.069  1.00  0.20           C  
ATOM   1739  CG1 ILE C 587     -21.262 127.757 165.752  1.00  0.20           C  
ATOM   1740  CG2 ILE C 587     -22.288 129.292 167.503  1.00  0.20           C  
ATOM   1741  CD1 ILE C 587     -19.892 128.439 165.639  1.00  0.20           C  
ATOM   1742  N   LYS C 588     -25.854 128.503 167.171  1.00  0.19           N  
ATOM   1743  CA  LYS C 588     -27.074 129.198 167.514  1.00  0.19           C  
ATOM   1744  C   LYS C 588     -26.843 130.311 168.505  1.00  0.19           C  
ATOM   1745  O   LYS C 588     -27.192 130.245 169.679  1.00  0.19           O  
ATOM   1746  CB  LYS C 588     -28.194 128.267 168.032  1.00  0.19           C  
ATOM   1747  CG  LYS C 588     -28.769 127.347 166.946  1.00  0.19           C  
ATOM   1748  CD  LYS C 588     -29.992 126.568 167.458  1.00  0.19           C  
ATOM   1749  CE  LYS C 588     -30.521 125.556 166.444  1.00  0.19           C  
ATOM   1750  NZ  LYS C 588     -31.604 124.757 167.032  1.00  0.19           N  
ATOM   1751  N   MET C 589     -26.288 131.408 167.990  1.00  0.22           N  
ATOM   1752  CA  MET C 589     -26.015 132.622 168.698  1.00  0.22           C  
ATOM   1753  C   MET C 589     -26.949 133.784 168.280  1.00  0.22           C  
ATOM   1754  O   MET C 589     -26.507 134.929 168.383  1.00  0.22           O  
ATOM   1755  CB  MET C 589     -24.510 132.880 168.412  1.00  0.22           C  
ATOM   1756  CG  MET C 589     -23.725 133.741 169.418  1.00  0.22           C  
ATOM   1757  SD  MET C 589     -23.862 133.246 171.165  1.00  0.22           S  
ATOM   1758  CE  MET C 589     -22.731 131.825 171.103  1.00  0.22           C  
ATOM   1759  N   PRO C 590     -28.218 133.657 167.800  1.00  0.20           N  
ATOM   1760  CA  PRO C 590     -28.978 134.795 167.291  1.00  0.20           C  
ATOM   1761  C   PRO C 590     -29.494 135.717 168.379  1.00  0.20           C  
ATOM   1762  O   PRO C 590     -30.006 136.781 168.057  1.00  0.20           O  
ATOM   1763  CB  PRO C 590     -30.148 134.138 166.548  1.00  0.20           C  
ATOM   1764  CG  PRO C 590     -30.454 132.902 167.389  1.00  0.20           C  
ATOM   1765  CD  PRO C 590     -29.056 132.447 167.789  1.00  0.20           C  
ATOM   1766  N   TRP C 591     -29.367 135.340 169.664  1.00  0.08           N  
ATOM   1767  CA  TRP C 591     -29.798 136.133 170.802  1.00  0.08           C  
ATOM   1768  C   TRP C 591     -28.626 136.931 171.364  1.00  0.08           C  
ATOM   1769  O   TRP C 591     -28.642 137.413 172.492  1.00  0.08           O  
ATOM   1770  CB  TRP C 591     -30.410 135.208 171.887  1.00  0.08           C  
ATOM   1771  CG  TRP C 591     -31.754 134.607 171.496  1.00  0.08           C  
ATOM   1772  CD1 TRP C 591     -32.080 133.322 171.149  1.00  0.08           C  
ATOM   1773  CD2 TRP C 591     -32.978 135.362 171.458  1.00  0.08           C  
ATOM   1774  NE1 TRP C 591     -33.434 133.227 170.894  1.00  0.08           N  
ATOM   1775  CE2 TRP C 591     -34.005 134.466 171.082  1.00  0.08           C  
ATOM   1776  CE3 TRP C 591     -33.253 136.701 171.720  1.00  0.08           C  
ATOM   1777  CZ2 TRP C 591     -35.320 134.900 170.966  1.00  0.08           C  
ATOM   1778  CZ3 TRP C 591     -34.580 137.137 171.605  1.00  0.08           C  
ATOM   1779  CH2 TRP C 591     -35.602 136.249 171.236  1.00  0.08           C  
ATOM   1780  N   SER C 592     -27.581 137.087 170.537  1.00  0.09           N  
ATOM   1781  CA  SER C 592     -26.349 137.794 170.829  1.00  0.09           C  
ATOM   1782  C   SER C 592     -26.064 138.682 169.634  1.00  0.09           C  
ATOM   1783  O   SER C 592     -26.963 139.017 168.869  1.00  0.09           O  
ATOM   1784  CB  SER C 592     -25.180 136.803 171.035  1.00  0.09           C  
ATOM   1785  OG  SER C 592     -25.338 136.099 172.264  1.00  0.09           O  
ATOM   1786  N   LYS C 593     -24.802 139.107 169.405  1.00  0.18           N  
ATOM   1787  CA  LYS C 593     -24.441 139.947 168.270  1.00  0.18           C  
ATOM   1788  C   LYS C 593     -24.347 139.185 166.952  1.00  0.18           C  
ATOM   1789  O   LYS C 593     -23.313 139.149 166.288  1.00  0.18           O  
ATOM   1790  CB  LYS C 593     -23.087 140.645 168.505  1.00  0.18           C  
ATOM   1791  CG  LYS C 593     -23.088 141.658 169.653  1.00  0.18           C  
ATOM   1792  CD  LYS C 593     -21.674 142.223 169.820  1.00  0.18           C  
ATOM   1793  CE  LYS C 593     -21.556 143.269 170.918  1.00  0.18           C  
ATOM   1794  NZ  LYS C 593     -20.140 143.673 171.002  1.00  0.18           N  
ATOM   1795  N   VAL C 594     -25.453 138.561 166.528  1.00  0.19           N  
ATOM   1796  CA  VAL C 594     -25.569 137.920 165.237  1.00  0.19           C  
ATOM   1797  C   VAL C 594     -25.451 138.902 164.076  1.00  0.19           C  
ATOM   1798  O   VAL C 594     -25.840 140.068 164.155  1.00  0.19           O  
ATOM   1799  CB  VAL C 594     -26.825 137.062 165.181  1.00  0.19           C  
ATOM   1800  CG1 VAL C 594     -28.098 137.930 165.195  1.00  0.19           C  
ATOM   1801  CG2 VAL C 594     -26.807 136.082 163.990  1.00  0.19           C  
ATOM   1802  N   LYS C 595     -24.859 138.451 162.960  1.00  0.15           N  
ATOM   1803  CA  LYS C 595     -24.655 139.256 161.782  1.00  0.15           C  
ATOM   1804  C   LYS C 595     -25.088 138.434 160.594  1.00  0.15           C  
ATOM   1805  O   LYS C 595     -25.239 137.219 160.690  1.00  0.15           O  
ATOM   1806  CB  LYS C 595     -23.162 139.630 161.594  1.00  0.15           C  
ATOM   1807  CG  LYS C 595     -22.616 140.572 162.679  1.00  0.15           C  
ATOM   1808  CD  LYS C 595     -21.181 141.027 162.382  1.00  0.15           C  
ATOM   1809  CE  LYS C 595     -20.461 141.680 163.573  1.00  0.15           C  
ATOM   1810  NZ  LYS C 595     -20.969 143.030 163.892  1.00  0.15           N  
ATOM   1811  N   GLU C 596     -25.300 139.089 159.443  1.00  0.22           N  
ATOM   1812  CA  GLU C 596     -25.743 138.439 158.234  1.00  0.22           C  
ATOM   1813  C   GLU C 596     -24.743 138.741 157.137  1.00  0.22           C  
ATOM   1814  O   GLU C 596     -24.233 139.856 157.038  1.00  0.22           O  
ATOM   1815  CB  GLU C 596     -27.175 138.889 157.868  1.00  0.22           C  
ATOM   1816  CG  GLU C 596     -27.858 138.056 156.753  1.00  0.22           C  
ATOM   1817  CD  GLU C 596     -29.380 138.235 156.715  1.00  0.22           C  
ATOM   1818  OE1 GLU C 596     -30.014 137.484 155.930  1.00  0.22           O  
ATOM   1819  OE2 GLU C 596     -29.917 139.067 157.490  1.00  0.22           O  
ATOM   1820  N   THR C 597     -24.403 137.696 156.361  1.00  0.20           N  
ATOM   1821  CA  THR C 597     -23.458 137.627 155.248  1.00  0.20           C  
ATOM   1822  C   THR C 597     -23.016 136.182 155.195  1.00  0.20           C  
ATOM   1823  O   THR C 597     -23.066 135.462 156.191  1.00  0.20           O  
ATOM   1824  CB  THR C 597     -22.231 138.550 155.230  1.00  0.20           C  
ATOM   1825  OG1 THR C 597     -21.526 138.457 153.998  1.00  0.20           O  
ATOM   1826  CG2 THR C 597     -21.239 138.211 156.341  1.00  0.20           C  
ATOM   1827  N   LYS C 598     -22.638 135.680 154.011  1.00  0.20           N  
ATOM   1828  CA  LYS C 598     -22.244 134.304 153.832  1.00  0.20           C  
ATOM   1829  C   LYS C 598     -21.181 134.269 152.745  1.00  0.20           C  
ATOM   1830  O   LYS C 598     -21.386 134.806 151.662  1.00  0.20           O  
ATOM   1831  CB  LYS C 598     -23.458 133.460 153.364  1.00  0.20           C  
ATOM   1832  CG  LYS C 598     -24.570 133.193 154.395  1.00  0.20           C  
ATOM   1833  CD  LYS C 598     -24.269 132.015 155.337  1.00  0.20           C  
ATOM   1834  CE  LYS C 598     -25.489 131.595 156.167  1.00  0.20           C  
ATOM   1835  NZ  LYS C 598     -25.216 130.334 156.894  1.00  0.20           N  
ATOM   1836  N   ASN C 599     -20.017 133.623 152.992  1.00  0.27           N  
ATOM   1837  CA  ASN C 599     -18.987 133.478 151.969  1.00  0.27           C  
ATOM   1838  C   ASN C 599     -19.132 132.121 151.284  1.00  0.27           C  
ATOM   1839  O   ASN C 599     -20.038 131.879 150.494  1.00  0.27           O  
ATOM   1840  CB  ASN C 599     -17.566 133.620 152.583  1.00  0.27           C  
ATOM   1841  CG  ASN C 599     -17.404 135.009 153.189  1.00  0.27           C  
ATOM   1842  OD1 ASN C 599     -17.380 136.016 152.487  1.00  0.27           O  
ATOM   1843  ND2 ASN C 599     -17.267 135.072 154.533  1.00  0.27           N  
ATOM   1844  N   PHE C 600     -18.261 131.151 151.624  1.00  0.17           N  
ATOM   1845  CA  PHE C 600     -18.270 129.816 151.045  1.00  0.17           C  
ATOM   1846  C   PHE C 600     -19.335 128.930 151.685  1.00  0.17           C  
ATOM   1847  O   PHE C 600     -19.715 127.898 151.147  1.00  0.17           O  
ATOM   1848  CB  PHE C 600     -16.870 129.154 151.145  1.00  0.17           C  
ATOM   1849  CG  PHE C 600     -15.825 130.016 150.477  1.00  0.17           C  
ATOM   1850  CD1 PHE C 600     -15.130 130.993 151.214  1.00  0.17           C  
ATOM   1851  CD2 PHE C 600     -15.525 129.860 149.111  1.00  0.17           C  
ATOM   1852  CE1 PHE C 600     -14.173 131.810 150.600  1.00  0.17           C  
ATOM   1853  CE2 PHE C 600     -14.559 130.668 148.496  1.00  0.17           C  
ATOM   1854  CZ  PHE C 600     -13.886 131.644 149.241  1.00  0.17           C  
ATOM   1855  N   LEU C 601     -19.910 129.381 152.822  1.00  0.18           N  
ATOM   1856  CA  LEU C 601     -21.086 128.784 153.432  1.00  0.18           C  
ATOM   1857  C   LEU C 601     -22.356 129.444 152.885  1.00  0.18           C  
ATOM   1858  O   LEU C 601     -23.472 129.219 153.356  1.00  0.18           O  
ATOM   1859  CB  LEU C 601     -21.020 128.943 154.972  1.00  0.18           C  
ATOM   1860  CG  LEU C 601     -22.012 128.076 155.796  1.00  0.18           C  
ATOM   1861  CD1 LEU C 601     -21.565 126.616 155.952  1.00  0.18           C  
ATOM   1862  CD2 LEU C 601     -22.357 128.675 157.169  1.00  0.18           C  
ATOM   1863  N   TRP C 602     -22.251 130.261 151.809  1.00  0.23           N  
ATOM   1864  CA  TRP C 602     -23.372 130.455 150.906  1.00  0.23           C  
ATOM   1865  C   TRP C 602     -23.428 129.302 149.924  1.00  0.23           C  
ATOM   1866  O   TRP C 602     -23.066 129.400 148.754  1.00  0.23           O  
ATOM   1867  CB  TRP C 602     -23.430 131.858 150.258  1.00  0.23           C  
ATOM   1868  CG  TRP C 602     -24.779 132.599 150.207  1.00  0.23           C  
ATOM   1869  CD1 TRP C 602     -24.986 133.705 149.428  1.00  0.23           C  
ATOM   1870  CD2 TRP C 602     -26.035 132.385 150.925  1.00  0.23           C  
ATOM   1871  NE1 TRP C 602     -26.276 134.162 149.564  1.00  0.23           N  
ATOM   1872  CE2 TRP C 602     -26.929 133.381 150.474  1.00  0.23           C  
ATOM   1873  CE3 TRP C 602     -26.470 131.449 151.882  1.00  0.23           C  
ATOM   1874  CZ2 TRP C 602     -28.241 133.439 150.925  1.00  0.23           C  
ATOM   1875  CZ3 TRP C 602     -27.796 131.513 152.334  1.00  0.23           C  
ATOM   1876  CH2 TRP C 602     -28.672 132.490 151.858  1.00  0.23           C  
ATOM   1877  N   GLU C 603     -23.833 128.139 150.468  1.00  0.30           N  
ATOM   1878  CA  GLU C 603     -23.908 126.862 149.809  1.00  0.30           C  
ATOM   1879  C   GLU C 603     -25.060 126.814 148.826  1.00  0.30           C  
ATOM   1880  O   GLU C 603     -26.178 127.232 149.120  1.00  0.30           O  
ATOM   1881  CB  GLU C 603     -24.039 125.744 150.863  1.00  0.30           C  
ATOM   1882  CG  GLU C 603     -23.824 124.316 150.309  1.00  0.30           C  
ATOM   1883  CD  GLU C 603     -23.954 123.235 151.383  1.00  0.30           C  
ATOM   1884  OE1 GLU C 603     -24.223 123.573 152.565  1.00  0.30           O  
ATOM   1885  OE2 GLU C 603     -23.786 122.047 151.007  1.00  0.30           O  
ATOM   1886  N   LYS C 604     -24.796 126.346 147.593  1.00  0.31           N  
ATOM   1887  CA  LYS C 604     -25.726 126.505 146.499  1.00  0.31           C  
ATOM   1888  C   LYS C 604     -25.953 125.194 145.782  1.00  0.31           C  
ATOM   1889  O   LYS C 604     -25.033 124.588 145.237  1.00  0.31           O  
ATOM   1890  CB  LYS C 604     -25.194 127.578 145.524  1.00  0.31           C  
ATOM   1891  CG  LYS C 604     -25.246 128.973 146.162  1.00  0.31           C  
ATOM   1892  CD  LYS C 604     -24.842 130.109 145.228  1.00  0.31           C  
ATOM   1893  CE  LYS C 604     -23.378 130.073 144.826  1.00  0.31           C  
ATOM   1894  NZ  LYS C 604     -23.149 131.206 143.919  1.00  0.31           N  
ATOM   1895  N   GLY C 605     -27.219 124.730 145.766  1.00  0.26           N  
ATOM   1896  CA  GLY C 605     -27.605 123.439 145.214  1.00  0.26           C  
ATOM   1897  C   GLY C 605     -28.376 123.621 143.950  1.00  0.26           C  
ATOM   1898  O   GLY C 605     -29.488 124.138 143.953  1.00  0.26           O  
ATOM   1899  N   PHE C 606     -27.796 123.193 142.823  1.00  0.33           N  
ATOM   1900  CA  PHE C 606     -28.325 123.507 141.521  1.00  0.33           C  
ATOM   1901  C   PHE C 606     -27.803 122.495 140.505  1.00  0.33           C  
ATOM   1902  O   PHE C 606     -27.053 121.591 140.859  1.00  0.33           O  
ATOM   1903  CB  PHE C 606     -27.861 124.893 141.047  1.00  0.33           C  
ATOM   1904  CG  PHE C 606     -28.399 126.097 141.772  1.00  0.33           C  
ATOM   1905  CD1 PHE C 606     -29.711 126.542 141.538  1.00  0.33           C  
ATOM   1906  CD2 PHE C 606     -27.538 126.905 142.533  1.00  0.33           C  
ATOM   1907  CE1 PHE C 606     -30.141 127.784 142.023  1.00  0.33           C  
ATOM   1908  CE2 PHE C 606     -27.964 128.150 143.015  1.00  0.33           C  
ATOM   1909  CZ  PHE C 606     -29.265 128.590 142.759  1.00  0.33           C  
ATOM   1910  N   GLN C 607     -28.209 122.609 139.217  1.00  0.38           N  
ATOM   1911  CA  GLN C 607     -27.863 121.631 138.192  1.00  0.38           C  
ATOM   1912  C   GLN C 607     -26.743 122.042 137.236  1.00  0.38           C  
ATOM   1913  O   GLN C 607     -26.208 121.192 136.534  1.00  0.38           O  
ATOM   1914  CB  GLN C 607     -29.097 121.339 137.296  1.00  0.38           C  
ATOM   1915  CG  GLN C 607     -30.364 120.870 138.050  1.00  0.38           C  
ATOM   1916  CD  GLN C 607     -30.150 119.514 138.724  1.00  0.38           C  
ATOM   1917  OE1 GLN C 607     -29.919 118.500 138.068  1.00  0.38           O  
ATOM   1918  NE2 GLN C 607     -30.249 119.473 140.071  1.00  0.38           N  
ATOM   1919  N   PHE C 608     -26.329 123.326 137.170  1.00  0.38           N  
ATOM   1920  CA  PHE C 608     -25.275 123.740 136.248  1.00  0.38           C  
ATOM   1921  C   PHE C 608     -24.052 124.108 137.054  1.00  0.38           C  
ATOM   1922  O   PHE C 608     -24.147 124.828 138.039  1.00  0.38           O  
ATOM   1923  CB  PHE C 608     -25.632 125.012 135.417  1.00  0.38           C  
ATOM   1924  CG  PHE C 608     -26.424 124.733 134.167  1.00  0.38           C  
ATOM   1925  CD1 PHE C 608     -27.641 124.037 134.205  1.00  0.38           C  
ATOM   1926  CD2 PHE C 608     -25.978 125.239 132.930  1.00  0.38           C  
ATOM   1927  CE1 PHE C 608     -28.394 123.841 133.040  1.00  0.38           C  
ATOM   1928  CE2 PHE C 608     -26.729 125.048 131.763  1.00  0.38           C  
ATOM   1929  CZ  PHE C 608     -27.940 124.350 131.819  1.00  0.38           C  
ATOM   1930  N   TYR C 609     -22.859 123.660 136.633  1.00  0.32           N  
ATOM   1931  CA  TYR C 609     -21.599 123.991 137.272  1.00  0.32           C  
ATOM   1932  C   TYR C 609     -20.840 124.967 136.388  1.00  0.32           C  
ATOM   1933  O   TYR C 609     -20.833 124.843 135.169  1.00  0.32           O  
ATOM   1934  CB  TYR C 609     -20.785 122.674 137.447  1.00  0.32           C  
ATOM   1935  CG  TYR C 609     -19.417 122.795 138.076  1.00  0.32           C  
ATOM   1936  CD1 TYR C 609     -19.170 123.613 139.193  1.00  0.32           C  
ATOM   1937  CD2 TYR C 609     -18.363 122.020 137.559  1.00  0.32           C  
ATOM   1938  CE1 TYR C 609     -17.891 123.663 139.766  1.00  0.32           C  
ATOM   1939  CE2 TYR C 609     -17.087 122.064 138.138  1.00  0.32           C  
ATOM   1940  CZ  TYR C 609     -16.851 122.894 139.238  1.00  0.32           C  
ATOM   1941  OH  TYR C 609     -15.572 122.928 139.827  1.00  0.32           O  
ATOM   1942  N   CYS C 610     -20.144 125.975 136.949  1.00  0.37           N  
ATOM   1943  CA  CYS C 610     -19.100 126.621 136.161  1.00  0.37           C  
ATOM   1944  C   CYS C 610     -17.814 125.892 136.363  1.00  0.37           C  
ATOM   1945  O   CYS C 610     -17.303 125.817 137.476  1.00  0.37           O  
ATOM   1946  CB  CYS C 610     -18.821 128.091 136.496  1.00  0.37           C  
ATOM   1947  SG  CYS C 610     -20.212 129.063 135.913  1.00  0.37           S  
ATOM   1948  N   LEU C 611     -17.237 125.358 135.278  1.00  0.33           N  
ATOM   1949  CA  LEU C 611     -15.904 124.811 135.364  1.00  0.33           C  
ATOM   1950  C   LEU C 611     -14.896 125.949 135.372  1.00  0.33           C  
ATOM   1951  O   LEU C 611     -15.034 126.913 134.625  1.00  0.33           O  
ATOM   1952  CB  LEU C 611     -15.627 123.861 134.177  1.00  0.33           C  
ATOM   1953  CG  LEU C 611     -14.280 123.104 134.197  1.00  0.33           C  
ATOM   1954  CD1 LEU C 611     -14.185 122.162 135.404  1.00  0.33           C  
ATOM   1955  CD2 LEU C 611     -14.040 122.334 132.886  1.00  0.33           C  
ATOM   1956  N   THR C 612     -13.866 125.872 136.238  1.00  0.25           N  
ATOM   1957  CA  THR C 612     -12.732 126.795 136.243  1.00  0.25           C  
ATOM   1958  C   THR C 612     -11.946 126.777 134.925  1.00  0.25           C  
ATOM   1959  O   THR C 612     -11.675 125.683 134.422  1.00  0.25           O  
ATOM   1960  CB  THR C 612     -11.793 126.516 137.422  1.00  0.25           C  
ATOM   1961  OG1 THR C 612     -10.787 127.506 137.590  1.00  0.25           O  
ATOM   1962  CG2 THR C 612     -11.106 125.147 137.320  1.00  0.25           C  
ATOM   1963  N   PRO C 613     -11.540 127.907 134.329  1.00  0.32           N  
ATOM   1964  CA  PRO C 613     -10.818 127.754 133.065  1.00  0.32           C  
ATOM   1965  C   PRO C 613      -9.672 128.730 132.900  1.00  0.32           C  
ATOM   1966  O   PRO C 613      -8.760 128.422 132.137  1.00  0.32           O  
ATOM   1967  CB  PRO C 613     -11.912 128.044 132.060  1.00  0.32           C  
ATOM   1968  CG  PRO C 613     -12.705 129.193 132.692  1.00  0.32           C  
ATOM   1969  CD  PRO C 613     -12.544 128.988 134.199  1.00  0.32           C  
ATOM   1970  N   LYS C 614      -9.654 129.860 133.638  1.00  0.29           N  
ATOM   1971  CA  LYS C 614      -8.695 130.954 133.572  1.00  0.29           C  
ATOM   1972  C   LYS C 614      -7.292 130.521 133.977  1.00  0.29           C  
ATOM   1973  O   LYS C 614      -6.290 131.173 133.696  1.00  0.29           O  
ATOM   1974  CB  LYS C 614      -9.187 132.106 134.498  1.00  0.29           C  
ATOM   1975  CG  LYS C 614      -9.333 131.719 135.987  1.00  0.29           C  
ATOM   1976  CD  LYS C 614      -9.733 132.899 136.896  1.00  0.29           C  
ATOM   1977  CE  LYS C 614      -9.769 132.510 138.380  1.00  0.29           C  
ATOM   1978  NZ  LYS C 614      -9.966 133.695 139.253  1.00  0.29           N  
ATOM   1979  N   THR C 615      -7.244 129.347 134.627  1.00  0.21           N  
ATOM   1980  CA  THR C 615      -6.118 128.496 134.960  1.00  0.21           C  
ATOM   1981  C   THR C 615      -5.313 128.081 133.742  1.00  0.21           C  
ATOM   1982  O   THR C 615      -4.091 127.971 133.786  1.00  0.21           O  
ATOM   1983  CB  THR C 615      -6.669 127.220 135.592  1.00  0.21           C  
ATOM   1984  OG1 THR C 615      -7.523 127.550 136.679  1.00  0.21           O  
ATOM   1985  CG2 THR C 615      -5.569 126.309 136.146  1.00  0.21           C  
ATOM   1986  N   ARG C 616      -5.985 127.827 132.601  1.00  0.21           N  
ATOM   1987  CA  ARG C 616      -5.334 127.446 131.369  1.00  0.21           C  
ATOM   1988  C   ARG C 616      -5.196 128.664 130.469  1.00  0.21           C  
ATOM   1989  O   ARG C 616      -6.155 129.350 130.136  1.00  0.21           O  
ATOM   1990  CB  ARG C 616      -6.138 126.320 130.668  1.00  0.21           C  
ATOM   1991  CG  ARG C 616      -5.461 125.720 129.418  1.00  0.21           C  
ATOM   1992  CD  ARG C 616      -6.196 124.491 128.871  1.00  0.21           C  
ATOM   1993  NE  ARG C 616      -5.430 124.024 127.665  1.00  0.21           N  
ATOM   1994  CZ  ARG C 616      -5.919 123.192 126.734  1.00  0.21           C  
ATOM   1995  NH1 ARG C 616      -5.116 122.738 125.773  1.00  0.21           N  
ATOM   1996  NH2 ARG C 616      -7.186 122.794 126.747  1.00  0.21           N  
ATOM   1997  N   HIS C 617      -3.971 128.978 130.010  1.00  0.17           N  
ATOM   1998  CA  HIS C 617      -3.676 130.238 129.345  1.00  0.17           C  
ATOM   1999  C   HIS C 617      -4.242 130.364 127.943  1.00  0.17           C  
ATOM   2000  O   HIS C 617      -4.338 131.452 127.387  1.00  0.17           O  
ATOM   2001  CB  HIS C 617      -2.151 130.442 129.257  1.00  0.17           C  
ATOM   2002  CG  HIS C 617      -1.451 129.462 128.360  1.00  0.17           C  
ATOM   2003  ND1 HIS C 617      -1.379 128.124 128.702  1.00  0.17           N  
ATOM   2004  CD2 HIS C 617      -0.750 129.694 127.222  1.00  0.17           C  
ATOM   2005  CE1 HIS C 617      -0.618 127.575 127.780  1.00  0.17           C  
ATOM   2006  NE2 HIS C 617      -0.212 128.480 126.855  1.00  0.17           N  
ATOM   2007  N   ARG C 618      -4.654 129.235 127.351  1.00  0.23           N  
ATOM   2008  CA  ARG C 618      -5.269 129.189 126.044  1.00  0.23           C  
ATOM   2009  C   ARG C 618      -6.787 129.244 126.140  1.00  0.23           C  
ATOM   2010  O   ARG C 618      -7.470 128.922 125.176  1.00  0.23           O  
ATOM   2011  CB  ARG C 618      -4.923 127.849 125.339  1.00  0.23           C  
ATOM   2012  CG  ARG C 618      -3.423 127.599 125.105  1.00  0.23           C  
ATOM   2013  CD  ARG C 618      -3.192 126.321 124.296  1.00  0.23           C  
ATOM   2014  NE  ARG C 618      -1.714 126.175 124.137  1.00  0.23           N  
ATOM   2015  CZ  ARG C 618      -1.113 125.116 123.578  1.00  0.23           C  
ATOM   2016  NH1 ARG C 618       0.216 125.054 123.563  1.00  0.23           N  
ATOM   2017  NH2 ARG C 618      -1.814 124.124 123.039  1.00  0.23           N  
ATOM   2018  N   VAL C 619      -7.358 129.569 127.316  1.00  0.23           N  
ATOM   2019  CA  VAL C 619      -8.783 129.448 127.555  1.00  0.23           C  
ATOM   2020  C   VAL C 619      -9.256 130.644 128.363  1.00  0.23           C  
ATOM   2021  O   VAL C 619      -9.217 130.649 129.590  1.00  0.23           O  
ATOM   2022  CB  VAL C 619      -9.086 128.153 128.310  1.00  0.23           C  
ATOM   2023  CG1 VAL C 619     -10.582 127.984 128.522  1.00  0.23           C  
ATOM   2024  CG2 VAL C 619      -8.603 126.940 127.507  1.00  0.23           C  
ATOM   2025  N   HIS C 620      -9.717 131.706 127.676  1.00  0.24           N  
ATOM   2026  CA  HIS C 620     -10.339 132.846 128.325  1.00  0.24           C  
ATOM   2027  C   HIS C 620     -11.394 133.434 127.412  1.00  0.24           C  
ATOM   2028  O   HIS C 620     -11.069 133.940 126.343  1.00  0.24           O  
ATOM   2029  CB  HIS C 620      -9.320 133.986 128.576  1.00  0.24           C  
ATOM   2030  CG  HIS C 620      -8.194 133.594 129.473  1.00  0.24           C  
ATOM   2031  ND1 HIS C 620      -8.362 133.672 130.843  1.00  0.24           N  
ATOM   2032  CD2 HIS C 620      -6.989 133.044 129.172  1.00  0.24           C  
ATOM   2033  CE1 HIS C 620      -7.261 133.156 131.346  1.00  0.24           C  
ATOM   2034  NE2 HIS C 620      -6.397 132.760 130.382  1.00  0.24           N  
ATOM   2035  N   SER C 621     -12.679 133.418 127.805  1.00  0.24           N  
ATOM   2036  CA  SER C 621     -13.757 133.904 126.959  1.00  0.24           C  
ATOM   2037  C   SER C 621     -14.193 135.340 127.149  1.00  0.24           C  
ATOM   2038  O   SER C 621     -14.056 136.167 126.257  1.00  0.24           O  
ATOM   2039  CB  SER C 621     -15.016 133.033 127.185  1.00  0.24           C  
ATOM   2040  OG  SER C 621     -15.376 132.836 128.550  1.00  0.24           O  
ATOM   2041  N   GLY C 622     -14.769 135.675 128.316  1.00  0.24           N  
ATOM   2042  CA  GLY C 622     -15.769 136.744 128.454  1.00  0.24           C  
ATOM   2043  C   GLY C 622     -15.431 138.156 128.104  1.00  0.24           C  
ATOM   2044  O   GLY C 622     -16.320 138.945 127.812  1.00  0.24           O  
ATOM   2045  N   TRP C 623     -14.151 138.528 128.172  1.00  0.38           N  
ATOM   2046  CA  TRP C 623     -13.722 139.857 127.794  1.00  0.38           C  
ATOM   2047  C   TRP C 623     -12.664 139.772 126.716  1.00  0.38           C  
ATOM   2048  O   TRP C 623     -12.141 140.776 126.240  1.00  0.38           O  
ATOM   2049  CB  TRP C 623     -13.167 140.581 129.045  1.00  0.38           C  
ATOM   2050  CG  TRP C 623     -11.873 140.019 129.634  1.00  0.38           C  
ATOM   2051  CD1 TRP C 623     -11.649 138.893 130.383  1.00  0.38           C  
ATOM   2052  CD2 TRP C 623     -10.601 140.661 129.477  1.00  0.38           C  
ATOM   2053  NE1 TRP C 623     -10.326 138.836 130.765  1.00  0.38           N  
ATOM   2054  CE2 TRP C 623      -9.660 139.896 130.200  1.00  0.38           C  
ATOM   2055  CE3 TRP C 623     -10.217 141.803 128.779  1.00  0.38           C  
ATOM   2056  CZ2 TRP C 623      -8.324 140.265 130.241  1.00  0.38           C  
ATOM   2057  CZ3 TRP C 623      -8.865 142.167 128.807  1.00  0.38           C  
ATOM   2058  CH2 TRP C 623      -7.929 141.412 129.533  1.00  0.38           C  
ATOM   2059  N   SER C 624     -12.327 138.539 126.308  1.00  0.45           N  
ATOM   2060  CA  SER C 624     -11.162 138.285 125.486  1.00  0.45           C  
ATOM   2061  C   SER C 624     -11.586 137.754 124.154  1.00  0.45           C  
ATOM   2062  O   SER C 624     -10.752 137.451 123.312  1.00  0.45           O  
ATOM   2063  CB  SER C 624     -10.222 137.220 126.100  1.00  0.45           C  
ATOM   2064  OG  SER C 624      -9.766 137.632 127.387  1.00  0.45           O  
ATOM   2065  N   ASN C 625     -12.901 137.650 123.896  1.00  0.38           N  
ATOM   2066  CA  ASN C 625     -13.467 137.055 122.707  1.00  0.38           C  
ATOM   2067  C   ASN C 625     -13.425 137.975 121.487  1.00  0.38           C  
ATOM   2068  O   ASN C 625     -14.430 138.205 120.818  1.00  0.38           O  
ATOM   2069  CB  ASN C 625     -14.897 136.507 122.995  1.00  0.38           C  
ATOM   2070  CG  ASN C 625     -15.873 137.558 123.528  1.00  0.38           C  
ATOM   2071  OD1 ASN C 625     -15.558 138.413 124.354  1.00  0.38           O  
ATOM   2072  ND2 ASN C 625     -17.139 137.470 123.057  1.00  0.38           N  
ATOM   2073  N   VAL C 626     -12.223 138.474 121.152  1.00  0.36           N  
ATOM   2074  CA  VAL C 626     -11.975 139.456 120.113  1.00  0.36           C  
ATOM   2075  C   VAL C 626     -10.831 138.955 119.237  1.00  0.36           C  
ATOM   2076  O   VAL C 626     -10.010 138.148 119.672  1.00  0.36           O  
ATOM   2077  CB  VAL C 626     -11.608 140.824 120.702  1.00  0.36           C  
ATOM   2078  CG1 VAL C 626     -11.904 141.943 119.685  1.00  0.36           C  
ATOM   2079  CG2 VAL C 626     -12.402 141.089 122.001  1.00  0.36           C  
ATOM   2080  N   ASP C 627     -10.743 139.416 117.971  1.00  0.35           N  
ATOM   2081  CA  ASP C 627      -9.693 139.078 117.019  1.00  0.35           C  
ATOM   2082  C   ASP C 627      -9.421 137.585 116.832  1.00  0.35           C  
ATOM   2083  O   ASP C 627     -10.297 136.801 116.479  1.00  0.35           O  
ATOM   2084  CB  ASP C 627      -8.396 139.869 117.326  1.00  0.35           C  
ATOM   2085  CG  ASP C 627      -8.744 141.337 117.487  1.00  0.35           C  
ATOM   2086  OD1 ASP C 627      -9.475 141.860 116.609  1.00  0.35           O  
ATOM   2087  OD2 ASP C 627      -8.310 141.926 118.506  1.00  0.35           O  
ATOM   2088  N   TRP C 628      -8.174 137.139 117.065  1.00  0.23           N  
ATOM   2089  CA  TRP C 628      -7.798 135.737 116.984  1.00  0.23           C  
ATOM   2090  C   TRP C 628      -8.214 134.944 118.210  1.00  0.23           C  
ATOM   2091  O   TRP C 628      -8.209 133.718 118.200  1.00  0.23           O  
ATOM   2092  CB  TRP C 628      -6.272 135.586 116.797  1.00  0.23           C  
ATOM   2093  CG  TRP C 628      -5.776 136.171 115.490  1.00  0.23           C  
ATOM   2094  CD1 TRP C 628      -5.175 137.376 115.255  1.00  0.23           C  
ATOM   2095  CD2 TRP C 628      -5.880 135.508 114.219  1.00  0.23           C  
ATOM   2096  NE1 TRP C 628      -4.891 137.509 113.913  1.00  0.23           N  
ATOM   2097  CE2 TRP C 628      -5.309 136.373 113.259  1.00  0.23           C  
ATOM   2098  CE3 TRP C 628      -6.396 134.265 113.853  1.00  0.23           C  
ATOM   2099  CZ2 TRP C 628      -5.242 136.006 111.922  1.00  0.23           C  
ATOM   2100  CZ3 TRP C 628      -6.311 133.889 112.504  1.00  0.23           C  
ATOM   2101  CH2 TRP C 628      -5.741 134.747 111.550  1.00  0.23           C  
ATOM   2102  N   HIS C 629      -8.622 135.636 119.290  1.00  0.35           N  
ATOM   2103  CA  HIS C 629      -9.130 135.004 120.487  1.00  0.35           C  
ATOM   2104  C   HIS C 629     -10.645 134.979 120.464  1.00  0.35           C  
ATOM   2105  O   HIS C 629     -11.270 134.571 121.438  1.00  0.35           O  
ATOM   2106  CB  HIS C 629      -8.745 135.796 121.752  1.00  0.35           C  
ATOM   2107  CG  HIS C 629      -7.288 135.937 122.018  1.00  0.35           C  
ATOM   2108  ND1 HIS C 629      -6.561 134.866 122.495  1.00  0.35           N  
ATOM   2109  CD2 HIS C 629      -6.524 137.059 122.003  1.00  0.35           C  
ATOM   2110  CE1 HIS C 629      -5.369 135.354 122.763  1.00  0.35           C  
ATOM   2111  NE2 HIS C 629      -5.291 136.679 122.485  1.00  0.35           N  
ATOM   2112  N   MET C 630     -11.282 135.415 119.347  1.00  0.35           N  
ATOM   2113  CA  MET C 630     -12.718 135.402 119.114  1.00  0.35           C  
ATOM   2114  C   MET C 630     -13.349 134.104 119.551  1.00  0.35           C  
ATOM   2115  O   MET C 630     -13.125 133.080 118.933  1.00  0.35           O  
ATOM   2116  CB  MET C 630     -13.006 135.655 117.610  1.00  0.35           C  
ATOM   2117  CG  MET C 630     -14.490 135.642 117.185  1.00  0.35           C  
ATOM   2118  SD  MET C 630     -14.765 135.946 115.405  1.00  0.35           S  
ATOM   2119  CE  MET C 630     -14.121 137.642 115.293  1.00  0.35           C  
ATOM   2120  N   LEU C 631     -14.132 134.090 120.650  1.00  0.39           N  
ATOM   2121  CA  LEU C 631     -14.815 132.896 121.092  1.00  0.39           C  
ATOM   2122  C   LEU C 631     -16.231 133.019 120.634  1.00  0.39           C  
ATOM   2123  O   LEU C 631     -16.904 133.865 121.218  1.00  0.39           O  
ATOM   2124  CB  LEU C 631     -14.841 132.635 122.611  1.00  0.39           C  
ATOM   2125  CG  LEU C 631     -15.538 131.304 123.012  1.00  0.39           C  
ATOM   2126  CD1 LEU C 631     -14.858 130.049 122.452  1.00  0.39           C  
ATOM   2127  CD2 LEU C 631     -15.606 131.175 124.522  1.00  0.39           C  
ATOM   2128  N   MET C 632     -16.647 132.202 119.616  1.00  0.27           N  
ATOM   2129  CA  MET C 632     -18.009 131.979 119.113  1.00  0.27           C  
ATOM   2130  C   MET C 632     -18.030 131.783 117.588  1.00  0.27           C  
ATOM   2131  O   MET C 632     -18.865 132.331 116.870  1.00  0.27           O  
ATOM   2132  CB  MET C 632     -18.992 133.065 119.621  1.00  0.27           C  
ATOM   2133  CG  MET C 632     -20.497 133.008 119.385  1.00  0.27           C  
ATOM   2134  SD  MET C 632     -21.300 134.431 120.215  1.00  0.27           S  
ATOM   2135  CE  MET C 632     -20.930 134.019 121.951  1.00  0.27           C  
ATOM   2136  N   ASP C 633     -17.126 130.935 117.030  1.00  0.29           N  
ATOM   2137  CA  ASP C 633     -17.143 130.591 115.610  1.00  0.29           C  
ATOM   2138  C   ASP C 633     -18.256 129.604 115.266  1.00  0.29           C  
ATOM   2139  O   ASP C 633     -18.069 128.397 115.127  1.00  0.29           O  
ATOM   2140  CB  ASP C 633     -15.798 130.022 115.090  1.00  0.29           C  
ATOM   2141  CG  ASP C 633     -14.732 131.096 114.976  1.00  0.29           C  
ATOM   2142  OD1 ASP C 633     -15.100 132.286 114.820  1.00  0.29           O  
ATOM   2143  OD2 ASP C 633     -13.535 130.714 115.021  1.00  0.29           O  
ATOM   2144  N   SER C 634     -19.488 130.103 115.119  1.00  0.30           N  
ATOM   2145  CA  SER C 634     -20.670 129.295 114.866  1.00  0.30           C  
ATOM   2146  C   SER C 634     -21.094 129.443 113.433  1.00  0.30           C  
ATOM   2147  O   SER C 634     -22.135 130.007 113.110  1.00  0.30           O  
ATOM   2148  CB  SER C 634     -21.816 129.678 115.813  1.00  0.30           C  
ATOM   2149  OG  SER C 634     -21.467 129.242 117.126  1.00  0.30           O  
ATOM   2150  N   ASN C 635     -20.248 128.951 112.510  1.00  0.21           N  
ATOM   2151  CA  ASN C 635     -20.371 129.302 111.117  1.00  0.21           C  
ATOM   2152  C   ASN C 635     -19.547 128.328 110.282  1.00  0.21           C  
ATOM   2153  O   ASN C 635     -18.443 128.652 109.870  1.00  0.21           O  
ATOM   2154  CB  ASN C 635     -19.884 130.780 110.938  1.00  0.21           C  
ATOM   2155  CG  ASN C 635     -20.287 131.432 109.621  1.00  0.21           C  
ATOM   2156  OD1 ASN C 635     -19.462 132.018 108.920  1.00  0.21           O  
ATOM   2157  ND2 ASN C 635     -21.595 131.380 109.291  1.00  0.21           N  
ATOM   2158  N   PHE C 636     -20.078 127.116 109.999  1.00  0.18           N  
ATOM   2159  CA  PHE C 636     -19.453 126.091 109.162  1.00  0.18           C  
ATOM   2160  C   PHE C 636     -20.256 125.962 107.860  1.00  0.18           C  
ATOM   2161  O   PHE C 636     -21.484 125.925 107.915  1.00  0.18           O  
ATOM   2162  CB  PHE C 636     -19.489 124.750 109.952  1.00  0.18           C  
ATOM   2163  CG  PHE C 636     -18.669 123.661 109.319  1.00  0.18           C  
ATOM   2164  CD1 PHE C 636     -19.285 122.688 108.514  1.00  0.18           C  
ATOM   2165  CD2 PHE C 636     -17.284 123.586 109.542  1.00  0.18           C  
ATOM   2166  CE1 PHE C 636     -18.528 121.667 107.924  1.00  0.18           C  
ATOM   2167  CE2 PHE C 636     -16.523 122.568 108.951  1.00  0.18           C  
ATOM   2168  CZ  PHE C 636     -17.146 121.611 108.139  1.00  0.18           C  
ATOM   2169  N   GLY C 637     -19.616 125.951 106.662  1.00  0.22           N  
ATOM   2170  CA  GLY C 637     -20.371 125.951 105.400  1.00  0.22           C  
ATOM   2171  C   GLY C 637     -19.563 126.308 104.174  1.00  0.22           C  
ATOM   2172  O   GLY C 637     -18.715 125.534 103.754  1.00  0.22           O  
ATOM   2173  N   ASP C 638     -19.851 127.477 103.554  1.00  0.23           N  
ATOM   2174  CA  ASP C 638     -19.211 127.952 102.330  1.00  0.23           C  
ATOM   2175  C   ASP C 638     -17.921 128.745 102.675  1.00  0.23           C  
ATOM   2176  O   ASP C 638     -17.074 128.110 103.287  1.00  0.23           O  
ATOM   2177  CB  ASP C 638     -20.244 128.732 101.476  1.00  0.23           C  
ATOM   2178  CG  ASP C 638     -21.480 127.934 101.110  1.00  0.23           C  
ATOM   2179  OD1 ASP C 638     -21.471 126.687 101.215  1.00  0.23           O  
ATOM   2180  OD2 ASP C 638     -22.457 128.612 100.702  1.00  0.23           O  
ATOM   2181  N   PRO C 639     -17.575 130.048 102.465  1.00  0.28           N  
ATOM   2182  CA  PRO C 639     -16.253 130.558 102.862  1.00  0.28           C  
ATOM   2183  C   PRO C 639     -16.355 131.105 104.270  1.00  0.28           C  
ATOM   2184  O   PRO C 639     -15.551 131.936 104.690  1.00  0.28           O  
ATOM   2185  CB  PRO C 639     -16.008 131.699 101.866  1.00  0.28           C  
ATOM   2186  CG  PRO C 639     -17.397 132.293 101.655  1.00  0.28           C  
ATOM   2187  CD  PRO C 639     -18.276 131.045 101.640  1.00  0.28           C  
ATOM   2188  N   TYR C 640     -17.412 130.667 104.965  1.00  0.20           N  
ATOM   2189  CA  TYR C 640     -17.773 130.823 106.348  1.00  0.20           C  
ATOM   2190  C   TYR C 640     -16.598 130.891 107.345  1.00  0.20           C  
ATOM   2191  O   TYR C 640     -15.550 130.278 107.182  1.00  0.20           O  
ATOM   2192  CB  TYR C 640     -18.675 129.613 106.704  1.00  0.20           C  
ATOM   2193  CG  TYR C 640     -20.133 129.662 106.279  1.00  0.20           C  
ATOM   2194  CD1 TYR C 640     -20.623 130.159 105.056  1.00  0.20           C  
ATOM   2195  CD2 TYR C 640     -21.051 129.038 107.133  1.00  0.20           C  
ATOM   2196  CE1 TYR C 640     -21.977 129.988 104.706  1.00  0.20           C  
ATOM   2197  CE2 TYR C 640     -22.393 128.857 106.799  1.00  0.20           C  
ATOM   2198  CZ  TYR C 640     -22.855 129.332 105.576  1.00  0.20           C  
ATOM   2199  OH  TYR C 640     -24.196 129.113 105.218  1.00  0.20           O  
ATOM   2200  N   ARG C 641     -16.743 131.643 108.451  1.00  0.28           N  
ATOM   2201  CA  ARG C 641     -15.645 131.946 109.362  1.00  0.28           C  
ATOM   2202  C   ARG C 641     -14.981 130.761 110.080  1.00  0.28           C  
ATOM   2203  O   ARG C 641     -13.767 130.776 110.283  1.00  0.28           O  
ATOM   2204  CB  ARG C 641     -16.052 133.043 110.382  1.00  0.28           C  
ATOM   2205  CG  ARG C 641     -16.441 134.393 109.730  1.00  0.28           C  
ATOM   2206  CD  ARG C 641     -16.813 135.474 110.755  1.00  0.28           C  
ATOM   2207  NE  ARG C 641     -17.197 136.713 109.990  1.00  0.28           N  
ATOM   2208  CZ  ARG C 641     -17.745 137.798 110.556  1.00  0.28           C  
ATOM   2209  NH1 ARG C 641     -18.088 138.837 109.797  1.00  0.28           N  
ATOM   2210  NH2 ARG C 641     -17.957 137.860 111.867  1.00  0.28           N  
ATOM   2211  N   LEU C 642     -15.736 129.703 110.461  1.00  0.23           N  
ATOM   2212  CA  LEU C 642     -15.195 128.529 111.137  1.00  0.23           C  
ATOM   2213  C   LEU C 642     -14.435 127.622 110.179  1.00  0.23           C  
ATOM   2214  O   LEU C 642     -13.609 126.845 110.627  1.00  0.23           O  
ATOM   2215  CB  LEU C 642     -16.370 127.723 111.765  1.00  0.23           C  
ATOM   2216  CG  LEU C 642     -16.126 126.750 112.946  1.00  0.23           C  
ATOM   2217  CD1 LEU C 642     -17.423 125.998 113.274  1.00  0.23           C  
ATOM   2218  CD2 LEU C 642     -15.023 125.702 112.776  1.00  0.23           C  
ATOM   2219  N   ASP C 643     -14.645 127.726 108.842  1.00  0.23           N  
ATOM   2220  CA  ASP C 643     -14.192 126.792 107.799  1.00  0.23           C  
ATOM   2221  C   ASP C 643     -12.681 126.456 107.831  1.00  0.23           C  
ATOM   2222  O   ASP C 643     -12.194 125.422 107.380  1.00  0.23           O  
ATOM   2223  CB  ASP C 643     -14.646 127.371 106.434  1.00  0.23           C  
ATOM   2224  CG  ASP C 643     -14.562 126.325 105.338  1.00  0.23           C  
ATOM   2225  OD1 ASP C 643     -13.811 126.557 104.356  1.00  0.23           O  
ATOM   2226  OD2 ASP C 643     -15.246 125.282 105.502  1.00  0.23           O  
ATOM   2227  N   LYS C 644     -11.916 127.344 108.487  1.00  0.23           N  
ATOM   2228  CA  LYS C 644     -10.698 127.068 109.225  1.00  0.23           C  
ATOM   2229  C   LYS C 644     -10.689 125.808 110.134  1.00  0.23           C  
ATOM   2230  O   LYS C 644     -11.542 124.928 110.109  1.00  0.23           O  
ATOM   2231  CB  LYS C 644     -10.383 128.316 110.093  1.00  0.23           C  
ATOM   2232  CG  LYS C 644     -10.430 129.647 109.323  1.00  0.23           C  
ATOM   2233  CD  LYS C 644     -10.069 130.824 110.241  1.00  0.23           C  
ATOM   2234  CE  LYS C 644     -10.151 132.181 109.544  1.00  0.23           C  
ATOM   2235  NZ  LYS C 644      -9.817 133.252 110.509  1.00  0.23           N  
ATOM   2236  N   ARG C 645      -9.641 125.638 110.969  1.00  0.26           N  
ATOM   2237  CA  ARG C 645      -9.541 124.446 111.807  1.00  0.26           C  
ATOM   2238  C   ARG C 645      -9.376 124.736 113.271  1.00  0.26           C  
ATOM   2239  O   ARG C 645      -9.507 123.845 114.104  1.00  0.26           O  
ATOM   2240  CB  ARG C 645      -8.292 123.643 111.434  1.00  0.26           C  
ATOM   2241  CG  ARG C 645      -8.315 123.135 109.992  1.00  0.26           C  
ATOM   2242  CD  ARG C 645      -7.019 122.399 109.708  1.00  0.26           C  
ATOM   2243  NE  ARG C 645      -7.061 121.981 108.282  1.00  0.26           N  
ATOM   2244  CZ  ARG C 645      -6.025 121.395 107.671  1.00  0.26           C  
ATOM   2245  NH1 ARG C 645      -6.126 121.065 106.388  1.00  0.26           N  
ATOM   2246  NH2 ARG C 645      -4.896 121.139 108.326  1.00  0.26           N  
ATOM   2247  N   ALA C 646      -9.091 125.993 113.626  1.00  0.32           N  
ATOM   2248  CA  ALA C 646      -9.179 126.437 114.986  1.00  0.32           C  
ATOM   2249  C   ALA C 646     -10.505 127.155 115.054  1.00  0.32           C  
ATOM   2250  O   ALA C 646     -10.518 128.340 114.718  1.00  0.32           O  
ATOM   2251  CB  ALA C 646      -8.017 127.402 115.304  1.00  0.32           C  
ATOM   2252  N   PRO C 647     -11.649 126.555 115.398  1.00  0.35           N  
ATOM   2253  CA  PRO C 647     -12.733 127.353 115.918  1.00  0.35           C  
ATOM   2254  C   PRO C 647     -12.316 128.021 117.195  1.00  0.35           C  
ATOM   2255  O   PRO C 647     -12.154 127.317 118.188  1.00  0.35           O  
ATOM   2256  CB  PRO C 647     -13.856 126.337 116.172  1.00  0.35           C  
ATOM   2257  CG  PRO C 647     -13.138 125.023 116.504  1.00  0.35           C  
ATOM   2258  CD  PRO C 647     -11.801 125.139 115.760  1.00  0.35           C  
ATOM   2259  N   CYS C 648     -12.288 129.358 117.191  1.00  0.25           N  
ATOM   2260  CA  CYS C 648     -12.399 130.175 118.363  1.00  0.25           C  
ATOM   2261  C   CYS C 648     -11.498 129.898 119.600  1.00  0.25           C  
ATOM   2262  O   CYS C 648     -10.733 128.941 119.659  1.00  0.25           O  
ATOM   2263  CB  CYS C 648     -13.943 130.284 118.552  1.00  0.25           C  
ATOM   2264  SG  CYS C 648     -14.915 128.820 119.054  1.00  0.25           S  
ATOM   2265  N   VAL C 649     -11.462 130.768 120.639  1.00  0.38           N  
ATOM   2266  CA  VAL C 649     -10.612 130.471 121.801  1.00  0.38           C  
ATOM   2267  C   VAL C 649     -11.371 130.632 123.097  1.00  0.38           C  
ATOM   2268  O   VAL C 649     -11.763 131.724 123.490  1.00  0.38           O  
ATOM   2269  CB  VAL C 649      -9.333 131.305 121.862  1.00  0.38           C  
ATOM   2270  CG1 VAL C 649      -8.542 130.985 123.144  1.00  0.38           C  
ATOM   2271  CG2 VAL C 649      -8.448 130.993 120.640  1.00  0.38           C  
ATOM   2272  N   GLY C 650     -11.588 129.519 123.821  1.00  0.44           N  
ATOM   2273  CA  GLY C 650     -12.258 129.543 125.108  1.00  0.44           C  
ATOM   2274  C   GLY C 650     -12.660 128.167 125.527  1.00  0.44           C  
ATOM   2275  O   GLY C 650     -12.102 127.179 125.059  1.00  0.44           O  
ATOM   2276  N   GLU C 651     -13.613 128.060 126.470  1.00  0.28           N  
ATOM   2277  CA  GLU C 651     -13.749 126.879 127.301  1.00  0.28           C  
ATOM   2278  C   GLU C 651     -14.795 125.889 126.801  1.00  0.28           C  
ATOM   2279  O   GLU C 651     -14.959 124.817 127.382  1.00  0.28           O  
ATOM   2280  CB  GLU C 651     -14.139 127.236 128.773  1.00  0.28           C  
ATOM   2281  CG  GLU C 651     -13.832 128.636 129.382  1.00  0.28           C  
ATOM   2282  CD  GLU C 651     -14.212 129.904 128.647  1.00  0.28           C  
ATOM   2283  OE1 GLU C 651     -15.423 130.189 128.484  1.00  0.28           O  
ATOM   2284  OE2 GLU C 651     -13.274 130.603 128.185  1.00  0.28           O  
ATOM   2285  N   HIS C 652     -15.537 126.225 125.722  1.00  0.42           N  
ATOM   2286  CA  HIS C 652     -16.637 125.426 125.184  1.00  0.42           C  
ATOM   2287  C   HIS C 652     -16.225 124.018 124.755  1.00  0.42           C  
ATOM   2288  O   HIS C 652     -15.555 123.828 123.743  1.00  0.42           O  
ATOM   2289  CB  HIS C 652     -17.349 126.087 123.965  1.00  0.42           C  
ATOM   2290  CG  HIS C 652     -17.794 127.515 124.127  1.00  0.42           C  
ATOM   2291  ND1 HIS C 652     -18.051 128.022 125.378  1.00  0.42           N  
ATOM   2292  CD2 HIS C 652     -18.073 128.453 123.181  1.00  0.42           C  
ATOM   2293  CE1 HIS C 652     -18.472 129.255 125.184  1.00  0.42           C  
ATOM   2294  NE2 HIS C 652     -18.511 129.566 123.868  1.00  0.42           N  
ATOM   2295  N   GLN C 653     -16.628 122.995 125.527  1.00  0.35           N  
ATOM   2296  CA  GLN C 653     -16.038 121.674 125.461  1.00  0.35           C  
ATOM   2297  C   GLN C 653     -17.131 120.637 125.613  1.00  0.35           C  
ATOM   2298  O   GLN C 653     -18.258 120.974 125.962  1.00  0.35           O  
ATOM   2299  CB  GLN C 653     -14.967 121.556 126.590  1.00  0.35           C  
ATOM   2300  CG  GLN C 653     -14.141 120.248 126.669  1.00  0.35           C  
ATOM   2301  CD  GLN C 653     -13.496 119.887 125.331  1.00  0.35           C  
ATOM   2302  OE1 GLN C 653     -14.122 119.310 124.443  1.00  0.35           O  
ATOM   2303  NE2 GLN C 653     -12.202 120.236 125.164  1.00  0.35           N  
ATOM   2304  N   LEU C 654     -16.841 119.355 125.327  1.00  0.26           N  
ATOM   2305  CA  LEU C 654     -17.715 118.235 125.594  1.00  0.26           C  
ATOM   2306  C   LEU C 654     -16.996 117.219 126.473  1.00  0.26           C  
ATOM   2307  O   LEU C 654     -15.874 116.802 126.199  1.00  0.26           O  
ATOM   2308  CB  LEU C 654     -18.111 117.582 124.253  1.00  0.26           C  
ATOM   2309  CG  LEU C 654     -19.115 116.411 124.302  1.00  0.26           C  
ATOM   2310  CD1 LEU C 654     -20.401 116.692 125.095  1.00  0.26           C  
ATOM   2311  CD2 LEU C 654     -19.482 115.961 122.880  1.00  0.26           C  
ATOM   2312  N   HIS C 655     -17.627 116.780 127.580  1.00  0.17           N  
ATOM   2313  CA  HIS C 655     -17.059 115.779 128.460  1.00  0.17           C  
ATOM   2314  C   HIS C 655     -18.057 114.667 128.658  1.00  0.17           C  
ATOM   2315  O   HIS C 655     -19.260 114.877 128.796  1.00  0.17           O  
ATOM   2316  CB  HIS C 655     -16.676 116.310 129.864  1.00  0.17           C  
ATOM   2317  CG  HIS C 655     -15.433 117.144 129.904  1.00  0.17           C  
ATOM   2318  ND1 HIS C 655     -15.526 118.509 129.765  1.00  0.17           N  
ATOM   2319  CD2 HIS C 655     -14.147 116.787 130.162  1.00  0.17           C  
ATOM   2320  CE1 HIS C 655     -14.304 118.964 129.936  1.00  0.17           C  
ATOM   2321  NE2 HIS C 655     -13.427 117.961 130.181  1.00  0.17           N  
ATOM   2322  N   ILE C 656     -17.553 113.427 128.707  1.00  0.13           N  
ATOM   2323  CA  ILE C 656     -18.353 112.222 128.823  1.00  0.13           C  
ATOM   2324  C   ILE C 656     -18.398 111.719 130.259  1.00  0.13           C  
ATOM   2325  O   ILE C 656     -18.792 110.589 130.520  1.00  0.13           O  
ATOM   2326  CB  ILE C 656     -17.835 111.148 127.867  1.00  0.13           C  
ATOM   2327  CG1 ILE C 656     -16.296 110.970 127.945  1.00  0.13           C  
ATOM   2328  CG2 ILE C 656     -18.289 111.552 126.446  1.00  0.13           C  
ATOM   2329  CD1 ILE C 656     -15.773 109.790 127.114  1.00  0.13           C  
ATOM   2330  N   ASN C 657     -18.003 112.571 131.229  1.00  0.13           N  
ATOM   2331  CA  ASN C 657     -17.778 112.166 132.612  1.00  0.13           C  
ATOM   2332  C   ASN C 657     -18.937 112.363 133.603  1.00  0.13           C  
ATOM   2333  O   ASN C 657     -19.278 111.379 134.258  1.00  0.13           O  
ATOM   2334  CB  ASN C 657     -16.506 112.846 133.192  1.00  0.13           C  
ATOM   2335  CG  ASN C 657     -15.322 112.607 132.263  1.00  0.13           C  
ATOM   2336  OD1 ASN C 657     -15.016 111.489 131.862  1.00  0.13           O  
ATOM   2337  ND2 ASN C 657     -14.615 113.696 131.881  1.00  0.13           N  
ATOM   2338  N   PRO C 658     -19.582 113.515 133.841  1.00  0.18           N  
ATOM   2339  CA  PRO C 658     -20.571 113.626 134.905  1.00  0.18           C  
ATOM   2340  C   PRO C 658     -21.941 113.208 134.401  1.00  0.18           C  
ATOM   2341  O   PRO C 658     -22.221 113.287 133.204  1.00  0.18           O  
ATOM   2342  CB  PRO C 658     -20.542 115.121 135.297  1.00  0.18           C  
ATOM   2343  CG  PRO C 658     -19.666 115.837 134.248  1.00  0.18           C  
ATOM   2344  CD  PRO C 658     -19.412 114.793 133.157  1.00  0.18           C  
ATOM   2345  N   GLN C 659     -22.826 112.737 135.300  1.00  0.21           N  
ATOM   2346  CA  GLN C 659     -24.126 112.249 134.894  1.00  0.21           C  
ATOM   2347  C   GLN C 659     -25.178 113.342 134.818  1.00  0.21           C  
ATOM   2348  O   GLN C 659     -25.816 113.728 135.793  1.00  0.21           O  
ATOM   2349  CB  GLN C 659     -24.614 111.083 135.787  1.00  0.21           C  
ATOM   2350  CG  GLN C 659     -25.996 110.490 135.399  1.00  0.21           C  
ATOM   2351  CD  GLN C 659     -26.093 110.125 133.915  1.00  0.21           C  
ATOM   2352  OE1 GLN C 659     -25.228 109.487 133.320  1.00  0.21           O  
ATOM   2353  NE2 GLN C 659     -27.199 110.553 133.262  1.00  0.21           N  
ATOM   2354  N   ALA C 660     -25.401 113.811 133.586  1.00  0.32           N  
ATOM   2355  CA  ALA C 660     -26.482 114.675 133.201  1.00  0.32           C  
ATOM   2356  C   ALA C 660     -26.626 114.390 131.716  1.00  0.32           C  
ATOM   2357  O   ALA C 660     -25.764 114.707 130.901  1.00  0.32           O  
ATOM   2358  CB  ALA C 660     -26.168 116.150 133.517  1.00  0.32           C  
ATOM   2359  N   ALA C 661     -27.667 113.620 131.346  1.00  0.19           N  
ATOM   2360  CA  ALA C 661     -27.738 112.972 130.054  1.00  0.19           C  
ATOM   2361  C   ALA C 661     -27.885 113.869 128.828  1.00  0.19           C  
ATOM   2362  O   ALA C 661     -28.380 114.986 128.868  1.00  0.19           O  
ATOM   2363  CB  ALA C 661     -28.810 111.865 130.049  1.00  0.19           C  
ATOM   2364  N   ARG C 662     -27.431 113.343 127.675  1.00  0.30           N  
ATOM   2365  CA  ARG C 662     -27.507 113.961 126.366  1.00  0.30           C  
ATOM   2366  C   ARG C 662     -28.925 114.265 125.882  1.00  0.30           C  
ATOM   2367  O   ARG C 662     -29.148 115.266 125.202  1.00  0.30           O  
ATOM   2368  CB  ARG C 662     -26.720 113.136 125.295  1.00  0.30           C  
ATOM   2369  CG  ARG C 662     -26.587 111.595 125.486  1.00  0.30           C  
ATOM   2370  CD  ARG C 662     -25.617 111.029 126.555  1.00  0.30           C  
ATOM   2371  NE  ARG C 662     -24.500 112.010 126.765  1.00  0.30           N  
ATOM   2372  CZ  ARG C 662     -23.595 111.956 127.754  1.00  0.30           C  
ATOM   2373  NH1 ARG C 662     -23.460 110.880 128.522  1.00  0.30           N  
ATOM   2374  NH2 ARG C 662     -22.804 113.004 127.977  1.00  0.30           N  
ATOM   2375  N   ASP C 663     -29.916 113.413 126.213  1.00  0.42           N  
ATOM   2376  CA  ASP C 663     -31.296 113.599 125.815  1.00  0.42           C  
ATOM   2377  C   ASP C 663     -32.013 114.712 126.599  1.00  0.42           C  
ATOM   2378  O   ASP C 663     -32.788 114.491 127.527  1.00  0.42           O  
ATOM   2379  CB  ASP C 663     -32.033 112.242 125.887  1.00  0.42           C  
ATOM   2380  CG  ASP C 663     -33.271 112.246 125.004  1.00  0.42           C  
ATOM   2381  OD1 ASP C 663     -33.507 113.271 124.312  1.00  0.42           O  
ATOM   2382  OD2 ASP C 663     -33.963 111.199 124.992  1.00  0.42           O  
ATOM   2383  N   LEU C 664     -31.710 115.967 126.227  1.00  0.37           N  
ATOM   2384  CA  LEU C 664     -32.263 117.175 126.808  1.00  0.37           C  
ATOM   2385  C   LEU C 664     -32.464 118.185 125.689  1.00  0.37           C  
ATOM   2386  O   LEU C 664     -32.558 119.388 125.920  1.00  0.37           O  
ATOM   2387  CB  LEU C 664     -31.301 117.793 127.864  1.00  0.37           C  
ATOM   2388  CG  LEU C 664     -31.111 116.963 129.153  1.00  0.37           C  
ATOM   2389  CD1 LEU C 664     -30.011 117.576 130.032  1.00  0.37           C  
ATOM   2390  CD2 LEU C 664     -32.408 116.824 129.963  1.00  0.37           C  
ATOM   2391  N   ASN C 665     -32.527 117.693 124.429  1.00  0.50           N  
ATOM   2392  CA  ASN C 665     -32.520 118.470 123.192  1.00  0.50           C  
ATOM   2393  C   ASN C 665     -31.179 119.146 122.922  1.00  0.50           C  
ATOM   2394  O   ASN C 665     -31.125 120.278 122.448  1.00  0.50           O  
ATOM   2395  CB  ASN C 665     -33.639 119.545 123.084  1.00  0.50           C  
ATOM   2396  CG  ASN C 665     -35.011 118.937 123.315  1.00  0.50           C  
ATOM   2397  OD1 ASN C 665     -35.559 118.232 122.470  1.00  0.50           O  
ATOM   2398  ND2 ASN C 665     -35.611 119.237 124.490  1.00  0.50           N  
ATOM   2399  N   ILE C 666     -30.051 118.464 123.202  1.00  0.54           N  
ATOM   2400  CA  ILE C 666     -28.727 119.034 123.002  1.00  0.54           C  
ATOM   2401  C   ILE C 666     -27.994 118.194 121.970  1.00  0.54           C  
ATOM   2402  O   ILE C 666     -27.593 117.059 122.223  1.00  0.54           O  
ATOM   2403  CB  ILE C 666     -27.940 119.112 124.316  1.00  0.54           C  
ATOM   2404  CG1 ILE C 666     -28.732 119.945 125.359  1.00  0.54           C  
ATOM   2405  CG2 ILE C 666     -26.545 119.728 124.056  1.00  0.54           C  
ATOM   2406  CD1 ILE C 666     -28.102 120.003 126.757  1.00  0.54           C  
ATOM   2407  N   ASN C 667     -27.806 118.739 120.751  1.00  0.47           N  
ATOM   2408  CA  ASN C 667     -27.155 118.036 119.662  1.00  0.47           C  
ATOM   2409  C   ASN C 667     -25.643 118.205 119.712  1.00  0.47           C  
ATOM   2410  O   ASN C 667     -25.114 119.163 120.277  1.00  0.47           O  
ATOM   2411  CB  ASN C 667     -27.621 118.580 118.292  1.00  0.47           C  
ATOM   2412  CG  ASN C 667     -29.085 118.282 118.010  1.00  0.47           C  
ATOM   2413  OD1 ASN C 667     -29.579 117.176 118.229  1.00  0.47           O  
ATOM   2414  ND2 ASN C 667     -29.793 119.294 117.459  1.00  0.47           N  
ATOM   2415  N   ASP C 668     -24.896 117.267 119.094  1.00  0.43           N  
ATOM   2416  CA  ASP C 668     -23.473 117.434 118.886  1.00  0.43           C  
ATOM   2417  C   ASP C 668     -23.138 118.581 117.915  1.00  0.43           C  
ATOM   2418  O   ASP C 668     -23.848 118.852 116.948  1.00  0.43           O  
ATOM   2419  CB  ASP C 668     -22.811 116.103 118.459  1.00  0.43           C  
ATOM   2420  CG  ASP C 668     -21.318 116.110 118.762  1.00  0.43           C  
ATOM   2421  OD1 ASP C 668     -20.824 117.124 119.326  1.00  0.43           O  
ATOM   2422  OD2 ASP C 668     -20.662 115.094 118.436  1.00  0.43           O  
ATOM   2423  N   GLY C 669     -22.048 119.313 118.206  1.00  0.49           N  
ATOM   2424  CA  GLY C 669     -21.548 120.498 117.513  1.00  0.49           C  
ATOM   2425  C   GLY C 669     -22.397 121.753 117.574  1.00  0.49           C  
ATOM   2426  O   GLY C 669     -21.939 122.827 117.187  1.00  0.49           O  
ATOM   2427  N   ASP C 670     -23.647 121.635 118.050  1.00  0.56           N  
ATOM   2428  CA  ASP C 670     -24.727 122.586 117.896  1.00  0.56           C  
ATOM   2429  C   ASP C 670     -24.604 123.845 118.740  1.00  0.56           C  
ATOM   2430  O   ASP C 670     -23.946 123.858 119.776  1.00  0.56           O  
ATOM   2431  CB  ASP C 670     -26.018 121.813 118.209  1.00  0.56           C  
ATOM   2432  CG  ASP C 670     -27.290 122.461 117.697  1.00  0.56           C  
ATOM   2433  OD1 ASP C 670     -28.384 121.932 118.049  1.00  0.56           O  
ATOM   2434  OD2 ASP C 670     -27.194 123.456 116.930  1.00  0.56           O  
ATOM   2435  N   TYR C 671     -25.238 124.947 118.303  1.00  0.51           N  
ATOM   2436  CA  TYR C 671     -25.066 126.264 118.882  1.00  0.51           C  
ATOM   2437  C   TYR C 671     -26.302 126.688 119.670  1.00  0.51           C  
ATOM   2438  O   TYR C 671     -27.394 126.864 119.137  1.00  0.51           O  
ATOM   2439  CB  TYR C 671     -24.710 127.265 117.754  1.00  0.51           C  
ATOM   2440  CG  TYR C 671     -24.420 128.650 118.253  1.00  0.51           C  
ATOM   2441  CD1 TYR C 671     -23.477 128.882 119.269  1.00  0.51           C  
ATOM   2442  CD2 TYR C 671     -25.079 129.742 117.668  1.00  0.51           C  
ATOM   2443  CE1 TYR C 671     -23.190 130.189 119.682  1.00  0.51           C  
ATOM   2444  CE2 TYR C 671     -24.813 131.046 118.094  1.00  0.51           C  
ATOM   2445  CZ  TYR C 671     -23.876 131.261 119.101  1.00  0.51           C  
ATOM   2446  OH  TYR C 671     -23.656 132.564 119.550  1.00  0.51           O  
ATOM   2447  N   VAL C 672     -26.141 126.846 120.998  1.00  0.57           N  
ATOM   2448  CA  VAL C 672     -27.258 126.835 121.928  1.00  0.57           C  
ATOM   2449  C   VAL C 672     -27.228 128.035 122.856  1.00  0.57           C  
ATOM   2450  O   VAL C 672     -26.206 128.704 122.999  1.00  0.57           O  
ATOM   2451  CB  VAL C 672     -27.273 125.559 122.773  1.00  0.57           C  
ATOM   2452  CG1 VAL C 672     -27.238 124.317 121.858  1.00  0.57           C  
ATOM   2453  CG2 VAL C 672     -26.088 125.509 123.761  1.00  0.57           C  
ATOM   2454  N   TYR C 673     -28.357 128.339 123.535  1.00  0.52           N  
ATOM   2455  CA  TYR C 673     -28.508 129.537 124.346  1.00  0.52           C  
ATOM   2456  C   TYR C 673     -28.703 129.154 125.808  1.00  0.52           C  
ATOM   2457  O   TYR C 673     -29.613 128.412 126.164  1.00  0.52           O  
ATOM   2458  CB  TYR C 673     -29.741 130.391 123.914  1.00  0.52           C  
ATOM   2459  CG  TYR C 673     -29.649 130.856 122.482  1.00  0.52           C  
ATOM   2460  CD1 TYR C 673     -29.945 129.976 121.426  1.00  0.52           C  
ATOM   2461  CD2 TYR C 673     -29.297 132.182 122.172  1.00  0.52           C  
ATOM   2462  CE1 TYR C 673     -29.831 130.389 120.093  1.00  0.52           C  
ATOM   2463  CE2 TYR C 673     -29.189 132.602 120.837  1.00  0.52           C  
ATOM   2464  CZ  TYR C 673     -29.447 131.699 119.798  1.00  0.52           C  
ATOM   2465  OH  TYR C 673     -29.329 132.106 118.455  1.00  0.52           O  
ATOM   2466  N   VAL C 674     -27.851 129.659 126.720  1.00  0.46           N  
ATOM   2467  CA  VAL C 674     -27.946 129.339 128.140  1.00  0.46           C  
ATOM   2468  C   VAL C 674     -28.068 130.640 128.915  1.00  0.46           C  
ATOM   2469  O   VAL C 674     -27.185 131.490 128.821  1.00  0.46           O  
ATOM   2470  CB  VAL C 674     -26.706 128.583 128.630  1.00  0.46           C  
ATOM   2471  CG1 VAL C 674     -26.805 128.266 130.137  1.00  0.46           C  
ATOM   2472  CG2 VAL C 674     -26.544 127.277 127.825  1.00  0.46           C  
ATOM   2473  N   ASP C 675     -29.141 130.836 129.722  1.00  0.46           N  
ATOM   2474  CA  ASP C 675     -29.205 131.933 130.685  1.00  0.46           C  
ATOM   2475  C   ASP C 675     -28.692 131.390 132.001  1.00  0.46           C  
ATOM   2476  O   ASP C 675     -28.629 130.183 132.210  1.00  0.46           O  
ATOM   2477  CB  ASP C 675     -30.635 132.532 130.878  1.00  0.46           C  
ATOM   2478  CG  ASP C 675     -30.632 133.978 131.383  1.00  0.46           C  
ATOM   2479  OD1 ASP C 675     -30.529 134.254 132.609  1.00  0.46           O  
ATOM   2480  OD2 ASP C 675     -30.770 134.871 130.508  1.00  0.46           O  
ATOM   2481  N   ALA C 676     -28.299 132.260 132.933  1.00  0.45           N  
ATOM   2482  CA  ALA C 676     -28.256 131.832 134.301  1.00  0.45           C  
ATOM   2483  C   ALA C 676     -28.382 133.031 135.203  1.00  0.45           C  
ATOM   2484  O   ALA C 676     -27.798 134.099 134.997  1.00  0.45           O  
ATOM   2485  CB  ALA C 676     -26.983 131.031 134.639  1.00  0.45           C  
ATOM   2486  N   ASN C 677     -29.133 132.869 136.293  1.00  0.38           N  
ATOM   2487  CA  ASN C 677     -29.283 133.932 137.247  1.00  0.38           C  
ATOM   2488  C   ASN C 677     -29.454 133.369 138.644  1.00  0.38           C  
ATOM   2489  O   ASN C 677     -30.468 133.654 139.283  1.00  0.38           O  
ATOM   2490  CB  ASN C 677     -30.417 134.899 136.821  1.00  0.38           C  
ATOM   2491  CG  ASN C 677     -31.819 134.297 136.893  1.00  0.38           C  
ATOM   2492  OD1 ASN C 677     -32.095 133.169 136.494  1.00  0.38           O  
ATOM   2493  ND2 ASN C 677     -32.748 135.097 137.465  1.00  0.38           N  
ATOM   2494  N   PRO C 678     -28.515 132.565 139.182  1.00  0.27           N  
ATOM   2495  CA  PRO C 678     -28.558 132.162 140.582  1.00  0.27           C  
ATOM   2496  C   PRO C 678     -28.806 133.337 141.504  1.00  0.27           C  
ATOM   2497  O   PRO C 678     -28.228 134.403 141.287  1.00  0.27           O  
ATOM   2498  CB  PRO C 678     -27.195 131.501 140.842  1.00  0.27           C  
ATOM   2499  CG  PRO C 678     -26.257 132.206 139.865  1.00  0.27           C  
ATOM   2500  CD  PRO C 678     -27.160 132.411 138.647  1.00  0.27           C  
ATOM   2501  N   ALA C 679     -29.688 133.172 142.506  1.00  0.29           N  
ATOM   2502  CA  ALA C 679     -30.077 134.246 143.393  1.00  0.29           C  
ATOM   2503  C   ALA C 679     -28.873 134.837 144.108  1.00  0.29           C  
ATOM   2504  O   ALA C 679     -28.625 136.042 144.111  1.00  0.29           O  
ATOM   2505  CB  ALA C 679     -31.069 133.661 144.414  1.00  0.29           C  
ATOM   2506  N   ASP C 680     -28.057 133.914 144.616  1.00  0.22           N  
ATOM   2507  CA  ASP C 680     -26.914 134.128 145.442  1.00  0.22           C  
ATOM   2508  C   ASP C 680     -25.632 134.171 144.617  1.00  0.22           C  
ATOM   2509  O   ASP C 680     -24.884 133.200 144.468  1.00  0.22           O  
ATOM   2510  CB  ASP C 680     -26.937 132.948 146.430  1.00  0.22           C  
ATOM   2511  CG  ASP C 680     -28.294 132.977 147.117  1.00  0.22           C  
ATOM   2512  OD1 ASP C 680     -28.555 133.976 147.827  1.00  0.22           O  
ATOM   2513  OD2 ASP C 680     -29.112 132.069 146.807  1.00  0.22           O  
ATOM   2514  N   ARG C 681     -25.314 135.347 144.055  1.00  0.25           N  
ATOM   2515  CA  ARG C 681     -24.054 135.588 143.379  1.00  0.25           C  
ATOM   2516  C   ARG C 681     -23.348 136.884 143.805  1.00  0.25           C  
ATOM   2517  O   ARG C 681     -23.130 137.765 142.974  1.00  0.25           O  
ATOM   2518  CB  ARG C 681     -24.299 135.554 141.852  1.00  0.25           C  
ATOM   2519  CG  ARG C 681     -23.036 135.522 140.966  1.00  0.25           C  
ATOM   2520  CD  ARG C 681     -23.406 135.364 139.500  1.00  0.25           C  
ATOM   2521  NE  ARG C 681     -22.327 135.922 138.631  1.00  0.25           N  
ATOM   2522  CZ  ARG C 681     -21.279 135.289 138.103  1.00  0.25           C  
ATOM   2523  NH1 ARG C 681     -20.603 135.894 137.138  1.00  0.25           N  
ATOM   2524  NH2 ARG C 681     -20.886 134.106 138.553  1.00  0.25           N  
ATOM   2525  N   PRO C 682     -22.924 137.055 145.053  1.00  0.27           N  
ATOM   2526  CA  PRO C 682     -21.900 138.030 145.390  1.00  0.27           C  
ATOM   2527  C   PRO C 682     -20.600 137.304 145.742  1.00  0.27           C  
ATOM   2528  O   PRO C 682     -20.347 137.001 146.903  1.00  0.27           O  
ATOM   2529  CB  PRO C 682     -22.526 138.722 146.609  1.00  0.27           C  
ATOM   2530  CG  PRO C 682     -23.276 137.603 147.350  1.00  0.27           C  
ATOM   2531  CD  PRO C 682     -23.632 136.596 146.253  1.00  0.27           C  
ATOM   2532  N   TYR C 683     -19.742 137.006 144.745  1.00  0.26           N  
ATOM   2533  CA  TYR C 683     -18.380 136.535 144.992  1.00  0.26           C  
ATOM   2534  C   TYR C 683     -17.421 137.685 144.680  1.00  0.26           C  
ATOM   2535  O   TYR C 683     -17.569 138.785 145.196  1.00  0.26           O  
ATOM   2536  CB  TYR C 683     -18.085 135.229 144.185  1.00  0.26           C  
ATOM   2537  CG  TYR C 683     -16.835 134.518 144.660  1.00  0.26           C  
ATOM   2538  CD1 TYR C 683     -16.675 134.181 146.015  1.00  0.26           C  
ATOM   2539  CD2 TYR C 683     -15.802 134.200 143.760  1.00  0.26           C  
ATOM   2540  CE1 TYR C 683     -15.492 133.579 146.466  1.00  0.26           C  
ATOM   2541  CE2 TYR C 683     -14.620 133.589 144.209  1.00  0.26           C  
ATOM   2542  CZ  TYR C 683     -14.464 133.289 145.567  1.00  0.26           C  
ATOM   2543  OH  TYR C 683     -13.274 132.706 146.046  1.00  0.26           O  
ATOM   2544  N   LEU C 684     -16.446 137.501 143.767  1.00  0.25           N  
ATOM   2545  CA  LEU C 684     -15.551 138.569 143.335  1.00  0.25           C  
ATOM   2546  C   LEU C 684     -16.124 139.286 142.115  1.00  0.25           C  
ATOM   2547  O   LEU C 684     -15.411 139.941 141.360  1.00  0.25           O  
ATOM   2548  CB  LEU C 684     -14.165 138.020 142.917  1.00  0.25           C  
ATOM   2549  CG  LEU C 684     -13.406 137.202 143.976  1.00  0.25           C  
ATOM   2550  CD1 LEU C 684     -12.319 136.366 143.285  1.00  0.25           C  
ATOM   2551  CD2 LEU C 684     -12.774 138.088 145.057  1.00  0.25           C  
ATOM   2552  N   GLY C 685     -17.445 139.145 141.877  1.00  0.34           N  
ATOM   2553  CA  GLY C 685     -18.103 139.555 140.642  1.00  0.34           C  
ATOM   2554  C   GLY C 685     -17.707 138.726 139.445  1.00  0.34           C  
ATOM   2555  O   GLY C 685     -17.495 137.518 139.544  1.00  0.34           O  
ATOM   2556  N   ALA C 686     -17.649 139.355 138.261  1.00  0.39           N  
ATOM   2557  CA  ALA C 686     -17.154 138.731 137.056  1.00  0.39           C  
ATOM   2558  C   ALA C 686     -15.669 138.994 136.830  1.00  0.39           C  
ATOM   2559  O   ALA C 686     -14.809 138.738 137.670  1.00  0.39           O  
ATOM   2560  CB  ALA C 686     -17.991 139.234 135.865  1.00  0.39           C  
ATOM   2561  N   LYS C 687     -15.328 139.491 135.630  1.00  0.39           N  
ATOM   2562  CA  LYS C 687     -14.004 139.872 135.206  1.00  0.39           C  
ATOM   2563  C   LYS C 687     -13.444 140.990 136.082  1.00  0.39           C  
ATOM   2564  O   LYS C 687     -14.244 141.730 136.653  1.00  0.39           O  
ATOM   2565  CB  LYS C 687     -14.146 140.184 133.695  1.00  0.39           C  
ATOM   2566  CG  LYS C 687     -12.938 140.692 132.904  1.00  0.39           C  
ATOM   2567  CD  LYS C 687     -12.758 142.211 132.988  1.00  0.39           C  
ATOM   2568  CE  LYS C 687     -11.409 142.715 132.485  1.00  0.39           C  
ATOM   2569  NZ  LYS C 687     -11.253 144.107 132.947  1.00  0.39           N  
ATOM   2570  N   PRO C 688     -12.132 141.182 136.289  1.00  0.26           N  
ATOM   2571  CA  PRO C 688     -11.637 142.296 137.086  1.00  0.26           C  
ATOM   2572  C   PRO C 688     -12.182 143.650 136.694  1.00  0.26           C  
ATOM   2573  O   PRO C 688     -11.990 144.087 135.553  1.00  0.26           O  
ATOM   2574  CB  PRO C 688     -10.119 142.233 136.948  1.00  0.26           C  
ATOM   2575  CG  PRO C 688      -9.821 140.759 136.670  1.00  0.26           C  
ATOM   2576  CD  PRO C 688     -11.058 140.262 135.916  1.00  0.26           C  
ATOM   2577  N   ASP C 689     -12.882 144.273 137.651  1.00  0.37           N  
ATOM   2578  CA  ASP C 689     -13.431 145.606 137.614  1.00  0.37           C  
ATOM   2579  C   ASP C 689     -14.450 145.765 136.473  1.00  0.37           C  
ATOM   2580  O   ASP C 689     -14.594 146.782 135.800  1.00  0.37           O  
ATOM   2581  CB  ASP C 689     -12.292 146.655 137.749  1.00  0.37           C  
ATOM   2582  CG  ASP C 689     -11.241 146.106 138.716  1.00  0.37           C  
ATOM   2583  OD1 ASP C 689     -11.594 145.874 139.901  1.00  0.37           O  
ATOM   2584  OD2 ASP C 689     -10.125 145.764 138.235  1.00  0.37           O  
ATOM   2585  N   ASP C 690     -15.210 144.674 136.245  1.00  0.35           N  
ATOM   2586  CA  ASP C 690     -16.323 144.564 135.333  1.00  0.35           C  
ATOM   2587  C   ASP C 690     -17.615 144.863 136.109  1.00  0.35           C  
ATOM   2588  O   ASP C 690     -17.799 144.288 137.185  1.00  0.35           O  
ATOM   2589  CB  ASP C 690     -16.299 143.104 134.809  1.00  0.35           C  
ATOM   2590  CG  ASP C 690     -17.170 142.766 133.612  1.00  0.35           C  
ATOM   2591  OD1 ASP C 690     -17.708 143.678 132.938  1.00  0.35           O  
ATOM   2592  OD2 ASP C 690     -17.279 141.538 133.353  1.00  0.35           O  
ATOM   2593  N   PRO C 691     -18.552 145.716 135.674  1.00  0.40           N  
ATOM   2594  CA  PRO C 691     -19.790 146.038 136.395  1.00  0.40           C  
ATOM   2595  C   PRO C 691     -20.823 144.940 136.213  1.00  0.40           C  
ATOM   2596  O   PRO C 691     -22.020 145.200 136.057  1.00  0.40           O  
ATOM   2597  CB  PRO C 691     -20.245 147.314 135.673  1.00  0.40           C  
ATOM   2598  CG  PRO C 691     -19.832 147.075 134.224  1.00  0.40           C  
ATOM   2599  CD  PRO C 691     -18.459 146.438 134.409  1.00  0.40           C  
ATOM   2600  N   PHE C 692     -20.366 143.691 136.225  1.00  0.37           N  
ATOM   2601  CA  PHE C 692     -21.110 142.550 135.808  1.00  0.37           C  
ATOM   2602  C   PHE C 692     -21.115 141.560 136.959  1.00  0.37           C  
ATOM   2603  O   PHE C 692     -20.127 140.917 137.303  1.00  0.37           O  
ATOM   2604  CB  PHE C 692     -20.459 142.013 134.510  1.00  0.37           C  
ATOM   2605  CG  PHE C 692     -21.230 140.890 133.906  1.00  0.37           C  
ATOM   2606  CD1 PHE C 692     -22.619 140.973 133.716  1.00  0.37           C  
ATOM   2607  CD2 PHE C 692     -20.555 139.712 133.563  1.00  0.37           C  
ATOM   2608  CE1 PHE C 692     -23.334 139.851 133.289  1.00  0.37           C  
ATOM   2609  CE2 PHE C 692     -21.261 138.591 133.129  1.00  0.37           C  
ATOM   2610  CZ  PHE C 692     -22.649 138.662 133.013  1.00  0.37           C  
ATOM   2611  N   TYR C 693     -22.275 141.451 137.627  1.00  0.28           N  
ATOM   2612  CA  TYR C 693     -22.405 140.647 138.826  1.00  0.28           C  
ATOM   2613  C   TYR C 693     -23.372 139.494 138.587  1.00  0.28           C  
ATOM   2614  O   TYR C 693     -23.417 138.515 139.322  1.00  0.28           O  
ATOM   2615  CB  TYR C 693     -22.929 141.532 139.987  1.00  0.28           C  
ATOM   2616  CG  TYR C 693     -22.019 142.711 140.246  1.00  0.28           C  
ATOM   2617  CD1 TYR C 693     -20.874 142.572 141.050  1.00  0.28           C  
ATOM   2618  CD2 TYR C 693     -22.316 143.977 139.706  1.00  0.28           C  
ATOM   2619  CE1 TYR C 693     -20.047 143.676 141.310  1.00  0.28           C  
ATOM   2620  CE2 TYR C 693     -21.490 145.081 139.966  1.00  0.28           C  
ATOM   2621  CZ  TYR C 693     -20.359 144.929 140.773  1.00  0.28           C  
ATOM   2622  OH  TYR C 693     -19.541 146.037 141.067  1.00  0.28           O  
ATOM   2623  N   ARG C 694     -24.154 139.537 137.490  1.00  0.26           N  
ATOM   2624  CA  ARG C 694     -25.038 138.462 137.064  1.00  0.26           C  
ATOM   2625  C   ARG C 694     -24.215 137.406 136.316  1.00  0.26           C  
ATOM   2626  O   ARG C 694     -23.035 137.600 136.048  1.00  0.26           O  
ATOM   2627  CB  ARG C 694     -26.219 139.077 136.244  1.00  0.26           C  
ATOM   2628  CG  ARG C 694     -27.424 138.158 135.913  1.00  0.26           C  
ATOM   2629  CD  ARG C 694     -28.598 138.874 135.211  1.00  0.26           C  
ATOM   2630  NE  ARG C 694     -29.594 137.823 134.795  1.00  0.26           N  
ATOM   2631  CZ  ARG C 694     -30.927 137.973 134.744  1.00  0.26           C  
ATOM   2632  NH1 ARG C 694     -31.687 136.938 134.391  1.00  0.26           N  
ATOM   2633  NH2 ARG C 694     -31.526 139.127 135.024  1.00  0.26           N  
ATOM   2634  N   VAL C 695     -24.764 136.207 136.027  1.00  0.24           N  
ATOM   2635  CA  VAL C 695     -24.054 135.236 135.189  1.00  0.24           C  
ATOM   2636  C   VAL C 695     -24.310 135.514 133.722  1.00  0.24           C  
ATOM   2637  O   VAL C 695     -23.432 135.331 132.883  1.00  0.24           O  
ATOM   2638  CB  VAL C 695     -24.488 133.801 135.457  1.00  0.24           C  
ATOM   2639  CG1 VAL C 695     -23.698 132.814 134.577  1.00  0.24           C  
ATOM   2640  CG2 VAL C 695     -24.404 133.477 136.947  1.00  0.24           C  
ATOM   2641  N   SER C 696     -25.550 135.954 133.438  1.00  0.45           N  
ATOM   2642  CA  SER C 696     -26.122 136.236 132.132  1.00  0.45           C  
ATOM   2643  C   SER C 696     -26.206 135.113 131.121  1.00  0.45           C  
ATOM   2644  O   SER C 696     -25.734 133.980 131.268  1.00  0.45           O  
ATOM   2645  CB  SER C 696     -25.578 137.520 131.421  1.00  0.45           C  
ATOM   2646  OG  SER C 696     -24.394 137.268 130.658  1.00  0.45           O  
ATOM   2647  N   ARG C 697     -26.884 135.493 130.033  1.00  0.37           N  
ATOM   2648  CA  ARG C 697     -27.097 134.760 128.834  1.00  0.37           C  
ATOM   2649  C   ARG C 697     -25.841 134.677 128.006  1.00  0.37           C  
ATOM   2650  O   ARG C 697     -25.271 135.687 127.604  1.00  0.37           O  
ATOM   2651  CB  ARG C 697     -28.203 135.487 128.049  1.00  0.37           C  
ATOM   2652  CG  ARG C 697     -28.834 134.673 126.907  1.00  0.37           C  
ATOM   2653  CD  ARG C 697     -29.871 135.453 126.070  1.00  0.37           C  
ATOM   2654  NE  ARG C 697     -30.784 136.270 126.948  1.00  0.37           N  
ATOM   2655  CZ  ARG C 697     -31.648 135.775 127.844  1.00  0.37           C  
ATOM   2656  NH1 ARG C 697     -31.847 134.474 127.988  1.00  0.37           N  
ATOM   2657  NH2 ARG C 697     -32.224 136.590 128.724  1.00  0.37           N  
ATOM   2658  N   CYS C 698     -25.391 133.455 127.710  1.00  0.59           N  
ATOM   2659  CA  CYS C 698     -24.261 133.270 126.835  1.00  0.59           C  
ATOM   2660  C   CYS C 698     -24.596 132.112 125.939  1.00  0.59           C  
ATOM   2661  O   CYS C 698     -25.459 131.287 126.244  1.00  0.59           O  
ATOM   2662  CB  CYS C 698     -22.938 133.037 127.614  1.00  0.59           C  
ATOM   2663  SG  CYS C 698     -21.442 133.107 126.555  1.00  0.59           S  
ATOM   2664  N   MET C 699     -23.930 132.039 124.783  1.00  0.52           N  
ATOM   2665  CA  MET C 699     -24.208 131.037 123.798  1.00  0.52           C  
ATOM   2666  C   MET C 699     -22.986 130.178 123.661  1.00  0.52           C  
ATOM   2667  O   MET C 699     -21.844 130.636 123.718  1.00  0.52           O  
ATOM   2668  CB  MET C 699     -24.615 131.602 122.430  1.00  0.52           C  
ATOM   2669  CG  MET C 699     -25.974 132.322 122.411  1.00  0.52           C  
ATOM   2670  SD  MET C 699     -26.025 133.990 123.140  1.00  0.52           S  
ATOM   2671  CE  MET C 699     -25.001 134.783 121.868  1.00  0.52           C  
ATOM   2672  N   LEU C 700     -23.222 128.872 123.537  1.00  0.45           N  
ATOM   2673  CA  LEU C 700     -22.191 127.879 123.690  1.00  0.45           C  
ATOM   2674  C   LEU C 700     -22.434 126.803 122.664  1.00  0.45           C  
ATOM   2675  O   LEU C 700     -23.372 126.859 121.875  1.00  0.45           O  
ATOM   2676  CB  LEU C 700     -22.179 127.241 125.111  1.00  0.45           C  
ATOM   2677  CG  LEU C 700     -21.763 128.201 126.249  1.00  0.45           C  
ATOM   2678  CD1 LEU C 700     -22.948 128.853 126.974  1.00  0.45           C  
ATOM   2679  CD2 LEU C 700     -20.892 127.500 127.296  1.00  0.45           C  
ATOM   2680  N   ARG C 701     -21.578 125.775 122.643  1.00  0.42           N  
ATOM   2681  CA  ARG C 701     -21.851 124.569 121.902  1.00  0.42           C  
ATOM   2682  C   ARG C 701     -21.511 123.398 122.779  1.00  0.42           C  
ATOM   2683  O   ARG C 701     -20.648 123.537 123.643  1.00  0.42           O  
ATOM   2684  CB  ARG C 701     -21.021 124.482 120.600  1.00  0.42           C  
ATOM   2685  CG  ARG C 701     -19.504 124.683 120.801  1.00  0.42           C  
ATOM   2686  CD  ARG C 701     -18.662 124.290 119.588  1.00  0.42           C  
ATOM   2687  NE  ARG C 701     -19.109 125.170 118.467  1.00  0.42           N  
ATOM   2688  CZ  ARG C 701     -18.664 125.078 117.209  1.00  0.42           C  
ATOM   2689  NH1 ARG C 701     -17.799 124.140 116.841  1.00  0.42           N  
ATOM   2690  NH2 ARG C 701     -19.078 125.970 116.315  1.00  0.42           N  
ATOM   2691  N   VAL C 702     -22.211 122.249 122.596  1.00  0.44           N  
ATOM   2692  CA  VAL C 702     -21.957 120.932 123.206  1.00  0.44           C  
ATOM   2693  C   VAL C 702     -21.823 120.878 124.730  1.00  0.44           C  
ATOM   2694  O   VAL C 702     -21.366 119.897 125.309  1.00  0.44           O  
ATOM   2695  CB  VAL C 702     -20.825 120.151 122.531  1.00  0.44           C  
ATOM   2696  CG1 VAL C 702     -21.064 120.117 121.022  1.00  0.44           C  
ATOM   2697  CG2 VAL C 702     -19.434 120.730 122.836  1.00  0.44           C  
ATOM   2698  N   THR C 703     -22.229 121.958 125.421  1.00  0.33           N  
ATOM   2699  CA  THR C 703     -21.749 122.294 126.756  1.00  0.33           C  
ATOM   2700  C   THR C 703     -22.110 121.313 127.868  1.00  0.33           C  
ATOM   2701  O   THR C 703     -23.249 121.195 128.307  1.00  0.33           O  
ATOM   2702  CB  THR C 703     -22.041 123.757 127.087  1.00  0.33           C  
ATOM   2703  OG1 THR C 703     -21.394 124.223 128.265  1.00  0.33           O  
ATOM   2704  CG2 THR C 703     -23.533 124.079 127.197  1.00  0.33           C  
ATOM   2705  N   TYR C 704     -21.087 120.568 128.344  1.00  0.37           N  
ATOM   2706  CA  TYR C 704     -21.125 119.577 129.418  1.00  0.37           C  
ATOM   2707  C   TYR C 704     -21.550 120.151 130.770  1.00  0.37           C  
ATOM   2708  O   TYR C 704     -22.264 119.521 131.542  1.00  0.37           O  
ATOM   2709  CB  TYR C 704     -19.749 118.824 129.534  1.00  0.37           C  
ATOM   2710  CG  TYR C 704     -18.640 119.731 130.007  1.00  0.37           C  
ATOM   2711  CD1 TYR C 704     -18.158 120.704 129.133  1.00  0.37           C  
ATOM   2712  CD2 TYR C 704     -18.221 119.766 131.347  1.00  0.37           C  
ATOM   2713  CE1 TYR C 704     -17.448 121.809 129.593  1.00  0.37           C  
ATOM   2714  CE2 TYR C 704     -17.455 120.849 131.819  1.00  0.37           C  
ATOM   2715  CZ  TYR C 704     -17.147 121.901 130.944  1.00  0.37           C  
ATOM   2716  OH  TYR C 704     -16.633 123.126 131.382  1.00  0.37           O  
ATOM   2717  N   ASN C 705     -21.081 121.372 131.078  1.00  0.44           N  
ATOM   2718  CA  ASN C 705     -21.497 122.156 132.218  1.00  0.44           C  
ATOM   2719  C   ASN C 705     -21.602 123.591 131.714  1.00  0.44           C  
ATOM   2720  O   ASN C 705     -22.365 123.886 130.796  1.00  0.44           O  
ATOM   2721  CB  ASN C 705     -20.495 122.035 133.396  1.00  0.44           C  
ATOM   2722  CG  ASN C 705     -20.740 120.765 134.200  1.00  0.44           C  
ATOM   2723  OD1 ASN C 705     -21.777 120.635 134.847  1.00  0.44           O  
ATOM   2724  ND2 ASN C 705     -19.741 119.859 134.271  1.00  0.44           N  
ATOM   2725  N   ARG C 706     -20.836 124.543 132.274  1.00  0.38           N  
ATOM   2726  CA  ARG C 706     -20.745 125.882 131.734  1.00  0.38           C  
ATOM   2727  C   ARG C 706     -19.313 126.374 131.651  1.00  0.38           C  
ATOM   2728  O   ARG C 706     -18.591 126.438 132.647  1.00  0.38           O  
ATOM   2729  CB  ARG C 706     -21.588 126.881 132.572  1.00  0.38           C  
ATOM   2730  CG  ARG C 706     -21.445 128.345 132.112  1.00  0.38           C  
ATOM   2731  CD  ARG C 706     -22.448 129.334 132.692  1.00  0.38           C  
ATOM   2732  NE  ARG C 706     -22.129 130.680 132.085  1.00  0.38           N  
ATOM   2733  CZ  ARG C 706     -23.016 131.464 131.447  1.00  0.38           C  
ATOM   2734  NH1 ARG C 706     -22.715 132.736 131.190  1.00  0.38           N  
ATOM   2735  NH2 ARG C 706     -24.220 131.030 131.094  1.00  0.38           N  
ATOM   2736  N   ALA C 707     -18.911 126.779 130.429  1.00  0.54           N  
ATOM   2737  CA  ALA C 707     -17.772 127.624 130.150  1.00  0.54           C  
ATOM   2738  C   ALA C 707     -17.891 129.017 130.768  1.00  0.54           C  
ATOM   2739  O   ALA C 707     -18.982 129.587 130.871  1.00  0.54           O  
ATOM   2740  CB  ALA C 707     -17.640 127.760 128.630  1.00  0.54           C  
ATOM   2741  N   TYR C 708     -16.780 129.610 131.233  1.00  0.40           N  
ATOM   2742  CA  TYR C 708     -16.876 130.760 132.089  1.00  0.40           C  
ATOM   2743  C   TYR C 708     -15.673 131.709 131.932  1.00  0.40           C  
ATOM   2744  O   TYR C 708     -14.591 131.275 131.557  1.00  0.40           O  
ATOM   2745  CB  TYR C 708     -17.030 130.259 133.555  1.00  0.40           C  
ATOM   2746  CG  TYR C 708     -17.472 131.396 134.412  1.00  0.40           C  
ATOM   2747  CD1 TYR C 708     -16.508 132.089 135.145  1.00  0.40           C  
ATOM   2748  CD2 TYR C 708     -18.772 131.923 134.292  1.00  0.40           C  
ATOM   2749  CE1 TYR C 708     -16.816 133.334 135.686  1.00  0.40           C  
ATOM   2750  CE2 TYR C 708     -19.076 133.181 134.839  1.00  0.40           C  
ATOM   2751  CZ  TYR C 708     -18.073 133.892 135.509  1.00  0.40           C  
ATOM   2752  OH  TYR C 708     -18.270 135.212 135.942  1.00  0.40           O  
ATOM   2753  N   PRO C 709     -15.800 133.005 132.222  1.00  0.37           N  
ATOM   2754  CA  PRO C 709     -14.646 133.902 132.294  1.00  0.37           C  
ATOM   2755  C   PRO C 709     -13.883 133.826 133.619  1.00  0.37           C  
ATOM   2756  O   PRO C 709     -13.368 132.783 134.013  1.00  0.37           O  
ATOM   2757  CB  PRO C 709     -15.287 135.303 132.101  1.00  0.37           C  
ATOM   2758  CG  PRO C 709     -16.565 135.011 131.326  1.00  0.37           C  
ATOM   2759  CD  PRO C 709     -17.039 133.730 131.954  1.00  0.37           C  
ATOM   2760  N   TYR C 710     -13.772 134.947 134.348  1.00  0.28           N  
ATOM   2761  CA  TYR C 710     -13.010 135.044 135.565  1.00  0.28           C  
ATOM   2762  C   TYR C 710     -13.979 135.119 136.727  1.00  0.28           C  
ATOM   2763  O   TYR C 710     -14.956 135.863 136.676  1.00  0.28           O  
ATOM   2764  CB  TYR C 710     -12.157 136.342 135.581  1.00  0.28           C  
ATOM   2765  CG  TYR C 710     -10.939 136.314 134.687  1.00  0.28           C  
ATOM   2766  CD1 TYR C 710     -11.031 136.116 133.295  1.00  0.28           C  
ATOM   2767  CD2 TYR C 710      -9.678 136.617 135.235  1.00  0.28           C  
ATOM   2768  CE1 TYR C 710      -9.898 136.211 132.480  1.00  0.28           C  
ATOM   2769  CE2 TYR C 710      -8.544 136.725 134.416  1.00  0.28           C  
ATOM   2770  CZ  TYR C 710      -8.662 136.538 133.036  1.00  0.28           C  
ATOM   2771  OH  TYR C 710      -7.553 136.736 132.196  1.00  0.28           O  
ATOM   2772  N   ASN C 711     -13.732 134.303 137.779  1.00  0.29           N  
ATOM   2773  CA  ASN C 711     -14.237 134.510 139.133  1.00  0.29           C  
ATOM   2774  C   ASN C 711     -15.533 133.811 139.526  1.00  0.29           C  
ATOM   2775  O   ASN C 711     -16.313 134.323 140.323  1.00  0.29           O  
ATOM   2776  CB  ASN C 711     -14.245 135.990 139.592  1.00  0.29           C  
ATOM   2777  CG  ASN C 711     -12.837 136.572 139.540  1.00  0.29           C  
ATOM   2778  OD1 ASN C 711     -11.829 135.846 139.516  1.00  0.29           O  
ATOM   2779  ND2 ASN C 711     -12.764 137.921 139.526  1.00  0.29           N  
ATOM   2780  N   ILE C 712     -15.779 132.573 139.063  1.00  0.27           N  
ATOM   2781  CA  ILE C 712     -16.779 131.745 139.715  1.00  0.27           C  
ATOM   2782  C   ILE C 712     -16.411 130.281 139.496  1.00  0.27           C  
ATOM   2783  O   ILE C 712     -15.811 129.941 138.480  1.00  0.27           O  
ATOM   2784  CB  ILE C 712     -18.198 132.085 139.237  1.00  0.27           C  
ATOM   2785  CG1 ILE C 712     -19.299 131.709 140.243  1.00  0.27           C  
ATOM   2786  CG2 ILE C 712     -18.495 131.408 137.897  1.00  0.27           C  
ATOM   2787  CD1 ILE C 712     -19.483 132.711 141.386  1.00  0.27           C  
ATOM   2788  N   VAL C 713     -16.751 129.391 140.451  1.00  0.26           N  
ATOM   2789  CA  VAL C 713     -16.595 127.940 140.351  1.00  0.26           C  
ATOM   2790  C   VAL C 713     -17.774 127.334 141.086  1.00  0.26           C  
ATOM   2791  O   VAL C 713     -17.680 126.411 141.887  1.00  0.26           O  
ATOM   2792  CB  VAL C 713     -15.292 127.388 140.928  1.00  0.26           C  
ATOM   2793  CG1 VAL C 713     -14.156 127.631 139.925  1.00  0.26           C  
ATOM   2794  CG2 VAL C 713     -14.965 128.020 142.294  1.00  0.26           C  
ATOM   2795  N   MET C 714     -18.960 127.922 140.863  1.00  0.21           N  
ATOM   2796  CA  MET C 714     -20.131 127.656 141.665  1.00  0.21           C  
ATOM   2797  C   MET C 714     -21.225 127.052 140.824  1.00  0.21           C  
ATOM   2798  O   MET C 714     -21.400 127.392 139.650  1.00  0.21           O  
ATOM   2799  CB  MET C 714     -20.723 128.952 142.281  1.00  0.21           C  
ATOM   2800  CG  MET C 714     -19.768 129.728 143.208  1.00  0.21           C  
ATOM   2801  SD  MET C 714     -19.484 128.980 144.828  1.00  0.21           S  
ATOM   2802  CE  MET C 714     -18.369 130.333 145.310  1.00  0.21           C  
ATOM   2803  N   MET C 715     -22.017 126.173 141.463  1.00  0.27           N  
ATOM   2804  CA  MET C 715     -23.288 125.693 140.976  1.00  0.27           C  
ATOM   2805  C   MET C 715     -24.316 126.809 140.782  1.00  0.27           C  
ATOM   2806  O   MET C 715     -24.330 127.812 141.505  1.00  0.27           O  
ATOM   2807  CB  MET C 715     -23.884 124.610 141.909  1.00  0.27           C  
ATOM   2808  CG  MET C 715     -22.921 123.456 142.259  1.00  0.27           C  
ATOM   2809  SD  MET C 715     -22.235 122.564 140.831  1.00  0.27           S  
ATOM   2810  CE  MET C 715     -23.731 121.673 140.317  1.00  0.27           C  
ATOM   2811  N   LYS C 716     -25.197 126.669 139.775  1.00  0.30           N  
ATOM   2812  CA  LYS C 716     -26.195 127.664 139.454  1.00  0.30           C  
ATOM   2813  C   LYS C 716     -27.386 127.120 138.687  1.00  0.30           C  
ATOM   2814  O   LYS C 716     -27.369 126.006 138.169  1.00  0.30           O  
ATOM   2815  CB  LYS C 716     -25.577 128.834 138.668  1.00  0.30           C  
ATOM   2816  CG  LYS C 716     -24.947 128.446 137.323  1.00  0.30           C  
ATOM   2817  CD  LYS C 716     -24.162 129.604 136.683  1.00  0.30           C  
ATOM   2818  CE  LYS C 716     -22.993 130.100 137.547  1.00  0.30           C  
ATOM   2819  NZ  LYS C 716     -22.215 131.160 136.861  1.00  0.30           N  
ATOM   2820  N   HIS C 717     -28.487 127.909 138.679  1.00  0.32           N  
ATOM   2821  CA  HIS C 717     -29.777 127.627 138.060  1.00  0.32           C  
ATOM   2822  C   HIS C 717     -29.707 127.116 136.625  1.00  0.32           C  
ATOM   2823  O   HIS C 717     -28.722 127.326 135.924  1.00  0.32           O  
ATOM   2824  CB  HIS C 717     -30.703 128.868 138.156  1.00  0.32           C  
ATOM   2825  CG  HIS C 717     -32.174 128.569 138.224  1.00  0.32           C  
ATOM   2826  ND1 HIS C 717     -32.868 128.275 137.072  1.00  0.32           N  
ATOM   2827  CD2 HIS C 717     -33.011 128.531 139.294  1.00  0.32           C  
ATOM   2828  CE1 HIS C 717     -34.111 128.069 137.451  1.00  0.32           C  
ATOM   2829  NE2 HIS C 717     -34.254 128.207 138.791  1.00  0.32           N  
ATOM   2830  N   ALA C 718     -30.771 126.438 136.158  1.00  0.44           N  
ATOM   2831  CA  ALA C 718     -30.774 125.692 134.916  1.00  0.44           C  
ATOM   2832  C   ALA C 718     -31.600 126.214 133.720  1.00  0.44           C  
ATOM   2833  O   ALA C 718     -32.401 125.429 133.204  1.00  0.44           O  
ATOM   2834  CB  ALA C 718     -31.288 124.282 135.278  1.00  0.44           C  
ATOM   2835  N   PRO C 719     -31.477 127.420 133.158  1.00  0.42           N  
ATOM   2836  CA  PRO C 719     -32.212 127.748 131.940  1.00  0.42           C  
ATOM   2837  C   PRO C 719     -31.409 127.477 130.674  1.00  0.42           C  
ATOM   2838  O   PRO C 719     -30.540 128.257 130.283  1.00  0.42           O  
ATOM   2839  CB  PRO C 719     -32.500 129.264 132.048  1.00  0.42           C  
ATOM   2840  CG  PRO C 719     -32.181 129.642 133.493  1.00  0.42           C  
ATOM   2841  CD  PRO C 719     -31.118 128.628 133.892  1.00  0.42           C  
ATOM   2842  N   PHE C 720     -31.778 126.418 129.938  1.00  0.39           N  
ATOM   2843  CA  PHE C 720     -31.404 126.253 128.548  1.00  0.39           C  
ATOM   2844  C   PHE C 720     -32.546 126.845 127.736  1.00  0.39           C  
ATOM   2845  O   PHE C 720     -33.619 126.259 127.612  1.00  0.39           O  
ATOM   2846  CB  PHE C 720     -31.173 124.746 128.264  1.00  0.39           C  
ATOM   2847  CG  PHE C 720     -30.652 124.435 126.889  1.00  0.39           C  
ATOM   2848  CD1 PHE C 720     -31.546 124.213 125.829  1.00  0.39           C  
ATOM   2849  CD2 PHE C 720     -29.282 124.203 126.683  1.00  0.39           C  
ATOM   2850  CE1 PHE C 720     -31.086 123.724 124.603  1.00  0.39           C  
ATOM   2851  CE2 PHE C 720     -28.816 123.751 125.444  1.00  0.39           C  
ATOM   2852  CZ  PHE C 720     -29.721 123.509 124.404  1.00  0.39           C  
ATOM   2853  N   ILE C 721     -32.351 128.071 127.216  1.00  0.39           N  
ATOM   2854  CA  ILE C 721     -33.380 128.795 126.488  1.00  0.39           C  
ATOM   2855  C   ILE C 721     -33.438 128.264 125.065  1.00  0.39           C  
ATOM   2856  O   ILE C 721     -32.411 128.008 124.435  1.00  0.39           O  
ATOM   2857  CB  ILE C 721     -33.151 130.313 126.523  1.00  0.39           C  
ATOM   2858  CG1 ILE C 721     -33.203 130.885 127.966  1.00  0.39           C  
ATOM   2859  CG2 ILE C 721     -34.143 131.078 125.615  1.00  0.39           C  
ATOM   2860  CD1 ILE C 721     -34.565 130.771 128.668  1.00  0.39           C  
ATOM   2861  N   ALA C 722     -34.662 128.064 124.558  1.00  0.35           N  
ATOM   2862  CA  ALA C 722     -34.937 127.604 123.224  1.00  0.35           C  
ATOM   2863  C   ALA C 722     -35.700 128.699 122.434  1.00  0.35           C  
ATOM   2864  O   ALA C 722     -36.118 129.716 123.054  1.00  0.35           O  
ATOM   2865  CB  ALA C 722     -35.812 126.338 123.300  1.00  0.35           C  
ATOM   2866  OXT ALA C 722     -35.881 128.508 121.201  1.00  0.35           O  
TER    2867      ALA C 722                                                      
END   
