# Supplementary material for: Metabolic capacity is maintained despite shifts in microbial diversity in estuary sediments
Source: ISME Commun. 2025 Oct 11;5(1):ycaf182. doi: 10.1093/ismeco/ycaf182 (PMC12687941; doi:10.1093/ismeco/ycaf182)
Supplement: Supplementary_Data_1_ycaf182 [file supplementary_data_1_ycaf182.zip › SWISS-MODEL/13_July_SF_Bin2_scaffold_9994_c1_22545_1/models/02/model.json]

{
  "built_with": "ProMod3 3.2.1",
  "coverage": 0.8203309774398804,
  "excluded_ligands": [
    {
      "description": "FE3-S4 CLUSTER",
      "ligands": [
        {
          "exclusion_reason": "Binding site not conserved.",
          "number": "5"
        },
        {
          "exclusion_reason": "Binding site not conserved.",
          "number": "13"
        },
        {
          "exclusion_reason": "Binding site not conserved.",
          "number": "21"
        },
        {
          "exclusion_reason": "Binding site not conserved.",
          "number": "29"
        }
      ],
      "name": "F3S"
    },
    {
      "description": "2-AMINO-5,6-DIMERCAPTO-7-METHYL-3,7,8A,9-TETRAHYDRO-8-OXA-1,3,9,10-TETRAAZA-ANTHRACEN-4-ONE GUANOSINE DINUCLEOTIDE",
      "ligands": [
        {
          "exclusion_reason": "Binding site not conserved.",
          "number": "3"
        },
        {
          "exclusion_reason": "Binding site not conserved.",
          "number": "4"
        },
        {
          "exclusion_reason": "Binding site not conserved.",
          "number": "11"
        },
        {
          "exclusion_reason": "Binding site not conserved.",
          "number": "12"
        },
        {
          "exclusion_reason": "Binding site not conserved.",
          "number": "19"
        },
        {
          "exclusion_reason": "Binding site not conserved.",
          "number": "20"
        },
        {
          "exclusion_reason": "Binding site not conserved.",
          "number": "27"
        },
        {
          "exclusion_reason": "Binding site not conserved.",
          "number": "28"
        }
      ],
      "name": "MGD"
    },
    {
      "description": "MOLYBDENUM ATOM",
      "ligands": [
        {
          "exclusion_reason": "Binding site not conserved.",
          "number": "1"
        },
        {
          "exclusion_reason": "Binding site not conserved.",
          "number": "9"
        },
        {
          "exclusion_reason": "Binding site not conserved.",
          "number": "17"
        },
        {
          "exclusion_reason": "Binding site not conserved.",
          "number": "25"
        }
      ],
      "name": "MO"
    },
    {
      "description": "IRON/SULFUR CLUSTER",
      "ligands": [
        {
          "exclusion_reason": "Binding site not conserved.",
          "number": "2"
        },
        {
          "exclusion_reason": "Binding site not conserved.",
          "number": "6"
        },
        {
          "exclusion_reason": "Binding site not conserved.",
          "number": "7"
        },
        {
          "exclusion_reason": "Binding site not conserved.",
          "number": "8"
        },
        {
          "exclusion_reason": "Binding site not conserved.",
          "number": "10"
        },
        {
          "exclusion_reason": "Binding site not conserved.",
          "number": "14"
        },
        {
          "exclusion_reason": "Binding site not conserved.",
          "number": "15"
        },
        {
          "exclusion_reason": "Binding site not conserved.",
          "number": "16"
        },
        {
          "exclusion_reason": "Binding site not conserved.",
          "number": "18"
        },
        {
          "exclusion_reason": "Binding site not conserved.",
          "number": "22"
        },
        {
          "exclusion_reason": "Binding site not conserved.",
          "number": "23"
        },
        {
          "exclusion_reason": "Binding site not conserved.",
          "number": "24"
        },
        {
          "exclusion_reason": "Binding site not conserved.",
          "number": "26"
        },
        {
          "exclusion_reason": "Binding site not conserved.",
          "number": "30"
        },
        {
          "exclusion_reason": "Binding site not conserved.",
          "number": "31"
        },
        {
          "exclusion_reason": "Binding site not conserved.",
          "number": "32"
        }
      ],
      "name": "SF4"
    }
  ],
  "gmqe": 0.45054361705457663,
  "included_ligands": [],
  "json_version": "0.1",
  "major_issues": null,
  "model_id": "02",
  "oligo_based_on": "prediction",
  "oligo_state": "monomer",
  "pdb_release": "2023-03-17",
  "project_title": "13_July_SF_Bin2_scaffold_9994_c1_2-2545_1",
  "qmean_global": {
    "acc_agreement_norm_score": 0.5701970443349754,
    "acc_agreement_z_score": -1.3116924679529425,
    "avg_local_score": 0.5022557132977605,
    "avg_local_score_error": 0.053,
    "cbeta_norm_score": -0.0026437870890644102,
    "cbeta_z_score": -3.1043392378843047,
    "interaction_norm_score": -0.007328377369101764,
    "interaction_z_score": -3.392228770531806,
    "packing_norm_score": -0.22365998198694592,
    "packing_z_score": -2.6642479045270218,
    "qmean4_norm_score": 0.5543648994408369,
    "qmean4_z_score": -5.979584135979544,
    "qmean6_norm_score": 0.55120950455058,
    "qmean6_z_score": -5.005137620621702,
    "ss_agreement_norm_score": 0.48228684114980436,
    "ss_agreement_z_score": -1.308904503880387,
    "torsion_norm_score": 0.1550929619269581,
    "torsion_z_score": -4.399465865607895
  },
  "sequence_identity": 22.766571044921875,
  "sequence_similarity": 0.3161377012729645,
  "smtl_version": "2023-03-23",
  "status": "COMPLETED",
  "targets": [
    {
      "model_chains": [
        {
          "dssp": "CEESCCHHHHSGGGHHHHHHHHTTTCCCEEECSSCCTTGGGCSEEECCCTTCHHHHHHHHHHHHHHHSCSIIIIIHHHBSTTCEEETTTCSBCBGGGSGGGGCSCSSCSSSCSCSSCTTTCCTTTTTCBEEECTTTCCEEECCSSCCCCCCSSSSCCTTSTTSEEEECTTSCEEEEEEHHHHHHSCCGGGSHHHHHHHHCSCHHHHHHHHHHHHHHSSCEEEECHHHHTSTTHHHHHHHHHHHHHHHTCTTSTTCEEEECCSSCCCTTGGGSCCCTTSCCCCCCCCCCTTCCCTTSCTTTTCCCSGGGTSSCCSSCCSSCTTTSCCGGGGGHHHHTCSCCCCCCCEEEEESCCGGGTTCSCHHHHHHSCCCCSEEEEEESSCCHHHHTCSEEEEBCCTTSSCEEEECGGGCSCCEEEECCSSCCCTTCBCHHHHHHHHHHHHHHHHTTTCCCCCSGGGSCTTCCSSCCCHHHHCHHHHCCCCHHHHHHSCCCCCCCCSCCTTSCCCTTHHHHHSCCCCSSSSSSBCSCCCSHHHHHHTCSSCCCCCCCCCCTTSCSSCSSCCCSCCCCCCSSCCCCCCCSSCCSSSCCCCCSSSCCSTTCCSSCCEEEEEECCBCSSCBTTBTTTCHHHHHHSSSSSSSCCCCSSSCCSSSCEEEECHHHHHHTTCCTTCEEEEECCSCSSCSCCCCSSSCCCSSCEEEEEEEECTTSCTTEEECCBCCCCCSSSCSSCCBCSCCSSCTTCCCCSTTTSBCBCGGGSCCCCCCGGGSCCSBTTBCCCCCBCTTSCCBCSSSCCCCCTTCEEEEEECSCCCCC",
          "id": "A",
          "qmean": [
            0.81,
            0.81,
            0.81,
            0.84,
            0.85,
            0.85,
            0.84,
            0.81,
            0.75,
            0.71,
            0.69,
            0.75,
            0.69,
            0.69,
            0.78,
            0.77,
            0.73,
            0.79,
            0.71,
            0.68,
            0.66,
            0.67,
            0.74,
            0.68,
            0.71,
            0.75,
            0.72,
            0.77,
            0.81,
            0.86,
            0.8,
            0.84,
            0.79,
            0.77,
            0.8,
            0.86,
            0.84,
            0.86,
            0.86,
            0.75,
            0.64,
            0.8,
            0.78,
            0.72,
            0.74,
            0.77,
            0.75,
            0.76,
            0.73,
            0.76,
            0.75,
            0.79,
            0.82,
            0.81,
            0.79,
            0.79,
            0.73,
            0.72,
            0.75,
            0.77,
            0.74,
            0.63,
            0.75,
            0.73,
            0.66,
            0.63,
            0.67,
            0.51,
            0.22,
            0.5,
            0.27,
            0.29,
            0.6,
            0.67,
            0.63,
            0.56,
            0.59,
            0.66,
            0.72,
            0.67,
            0.61,
            0.58,
            0.67,
            0.69,
            0.72,
            0.64,
            0.65,
            0.54,
            0.43,
            0.59,
            0.64,
            0.63,
            0.71,
            0.54,
            0.55,
            0.53,
            0.57,
            0.56,
            0.31,
            0.43,
            0.31,
            0.31,
            0.33,
            0.37,
            0.39,
            0.4,
            0.32,
            0.33,
            0.32,
            0.3,
            0.19,
            0.2,
            0.21,
            0.22,
            0.23,
            0.16,
            0.17,
            0.18,
            0.21,
            0.25,
            0.23,
            0.34,
            0.33,
            0.42,
            0.35,
            0.33,
            0.47,
            0.54,
            0.59,
            0.67,
            0.65,
            0.51,
            0.54,
            0.52,
            0.36,
            0.38,
            0.46,
            0.51,
            0.55,
            0.58,
            0.54,
            0.54,
            0.5,
            0.36,
            0.32,
            0.31,
            0.22,
            0.23,
            0.24,
            0.17,
            0.23,
            0.2,
            0.27,
            0.42,
            0.46,
            0.36,
            0.39,
            0.23,
            0.29,
            0.23,
            0.28,
            0.39,
            0.49,
            0.53,
            0.61,
            0.66,
            0.58,
            0.66,
            0.58,
            0.69,
            0.7,
            0.66,
            0.65,
            0.63,
            0.55,
            0.69,
            0.71,
            0.68,
            0.65,
            0.53,
            0.59,
            0.56,
            0.52,
            0.52,
            0.62,
            0.47,
            0.31,
            0.37,
            0.47,
            0.7,
            0.65,
            0.63,
            0.68,
            0.66,
            0.78,
            0.78,
            0.7,
            0.66,
            0.78,
            0.72,
            0.77,
            0.58,
            0.56,
            0.66,
            0.65,
            0.75,
            0.69,
            0.65,
            0.79,
            0.83,
            0.71,
            0.69,
            0.73,
            0.71,
            0.67,
            0.67,
            0.59,
            0.77,
            0.79,
            0.85,
            0.82,
            0.78,
            0.79,
            0.83,
            0.7,
            0.83,
            0.76,
            0.71,
            0.67,
            0.67,
            0.68,
            0.69,
            0.77,
            0.69,
            0.69,
            0.75,
            0.76,
            0.66,
            0.75,
            0.78,
            0.71,
            0.74,
            0.75,
            0.74,
            0.74,
            0.72,
            0.74,
            0.78,
            0.76,
            0.77,
            0.79,
            0.65,
            0.74,
            0.79,
            0.83,
            0.83,
            0.72,
            0.66,
            0.67,
            0.59,
            0.7,
            0.66,
            0.54,
            0.44,
            0.43,
            0.42,
            0.44,
            0.27,
            0.23,
            0.41,
            0.41,
            0.29,
            0.28,
            0.23,
            0.23,
            0.33,
            0.29,
            0.36,
            0.34,
            0.26,
            0.24,
            0.18,
            0.23,
            0.25,
            0.24,
            0.23,
            0.24,
            0.36,
            0.44,
            0.45,
            0.4,
            0.53,
            0.62,
            0.55,
            0.52,
            0.54,
            0.45,
            0.47,
            0.38,
            0.39,
            0.3,
            0.2,
            0.23,
            0.25,
            0.38,
            0.28,
            0.3,
            0.43,
            0.3,
            0.37,
            0.29,
            0.27,
            0.36,
            0.24,
            0.27,
            0.37,
            0.29,
            0.31,
            0.26,
            0.25,
            0.25,
            0.31,
            0.37,
            0.23,
            0.27,
            0.26,
            0.41,
            0.35,
            0.36,
            0.38,
            0.22,
            0.28,
            0.25,
            0.22,
            0.29,
            0.34,
            0.29,
            0.37,
            0.27,
            0.29,
            0.35,
            0.43,
            0.42,
            0.55,
            0.64,
            0.76,
            0.69,
            0.74,
            0.63,
            0.66,
            0.69,
            0.59,
            0.64,
            0.59,
            0.63,
            0.58,
            0.6,
            0.49,
            0.33,
            0.45,
            0.39,
            0.49,
            0.37,
            0.28,
            0.4,
            0.47,
            0.34,
            0.26,
            0.19,
            0.45,
            0.51,
            0.62,
            0.65,
            0.72,
            0.75,
            0.75,
            0.79,
            0.77,
            0.77,
            0.75,
            0.68,
            0.66,
            0.69,
            0.65,
            0.67,
            0.65,
            0.65,
            0.62,
            0.7,
            0.76,
            0.81,
            0.81,
            0.75,
            0.79,
            0.78,
            0.7,
            0.7,
            0.47,
            0.61,
            0.59,
            0.57,
            0.29,
            0.37,
            0.31,
            0.31,
            0.32,
            0.27,
            0.26,
            0.25,
            0.45,
            0.62,
            0.53,
            0.45,
            0.47,
            0.47,
            0.43,
            0.36,
            0.27,
            0.32,
            0.28,
            0.59,
            0.63,
            0.57,
            0.51,
            0.55,
            0.62,
            0.71,
            0.77,
            0.67,
            0.68,
            0.7,
            0.6,
            0.66,
            0.75,
            0.7,
            0.66,
            0.69,
            0.73,
            0.64,
            0.54,
            0.57,
            0.58,
            0.5,
            0.53,
            0.54,
            0.45,
            0.37,
            0.29,
            0.26,
            0.26,
            0.21,
            0.25,
            0.3,
            0.26,
            0.23,
            0.33,
            0.24,
            0.29,
            0.29,
            0.29,
            0.24,
            0.23,
            0.19,
            0.22,
            0.1,
            0.16,
            0.13,
            0.21,
            0.34,
            0.34,
            0.37,
            0.37,
            0.42,
            0.48,
            0.42,
            0.44,
            0.38,
            0.37,
            0.32,
            0.23,
            0.31,
            0.44,
            0.48,
            0.43,
            0.43,
            0.35,
            0.42,
            0.45,
            0.41,
            0.22,
            0.37,
            0.26,
            0.25,
            0.25,
            0.27,
            0.24,
            0.28,
            0.23,
            0.32,
            0.26,
            0.27,
            0.26,
            0.29,
            0.53,
            0.52,
            0.69,
            0.7,
            0.68,
            0.6,
            0.59,
            0.61,
            0.67,
            0.57,
            0.52,
            0.56,
            0.56,
            0.61,
            0.65,
            0.6,
            0.66,
            0.54,
            0.6,
            0.69,
            0.6,
            0.7,
            0.65,
            0.7,
            0.66,
            0.71,
            0.65,
            0.65,
            0.62,
            0.59,
            0.7,
            0.64,
            0.61,
            0.65,
            0.71,
            0.73,
            0.71,
            0.7,
            0.75,
            0.77,
            0.7,
            0.65,
            0.6,
            0.6,
            0.59,
            0.31,
            0.31,
            0.33,
            0.46,
            0.37,
            0.3,
            0.25,
            0.29,
            0.25,
            0.21,
            0.2,
            0.21,
            0.17,
            0.24,
            0.31,
            0.2,
            0.15,
            0.24,
            0.26,
            0.3,
            0.24,
            0.13,
            0.26,
            0.17,
            0.14,
            0.17,
            0.19,
            0.13,
            0.22,
            0.22,
            0.16,
            0.18,
            0.21,
            0.2,
            0.12,
            0.12,
            0.18,
            0.15,
            0.18,
            0.18,
            0.23,
            0.15,
            0.27,
            0.22,
            0.23,
            0.23,
            0.26,
            0.38,
            0.34,
            0.27,
            0.21,
            0.31,
            0.27,
            0.29,
            0.49,
            0.47,
            0.43,
            0.38,
            0.5,
            0.65,
            0.64,
            0.69,
            0.78,
            0.8,
            0.79,
            0.73,
            0.63,
            0.59,
            0.68,
            0.66,
            0.69,
            0.72,
            0.72,
            0.68,
            0.57,
            0.66,
            0.61,
            0.7,
            0.63,
            0.58,
            0.64,
            0.54,
            0.53,
            0.49,
            0.49,
            0.45,
            0.41,
            0.29,
            0.21,
            0.23,
            0.27,
            0.28,
            0.23,
            0.36,
            0.31,
            0.3,
            0.32,
            0.31,
            0.27,
            0.24,
            0.5,
            0.58,
            0.53,
            0.61,
            0.66,
            0.76,
            0.78,
            0.8,
            0.77,
            0.62,
            0.66,
            0.8,
            0.77,
            0.62,
            0.74,
            0.74,
            0.75,
            0.73,
            0.71,
            0.66,
            0.65,
            0.68,
            0.67,
            0.72,
            0.67,
            0.72,
            0.6,
            0.54,
            0.36,
            0.26,
            0.34,
            0.17,
            0.17,
            0.17,
            0.17,
            0.22,
            0.31,
            0.28,
            0.28,
            0.24,
            0.47,
            0.31,
            0.26,
            0.22,
            0.25,
            0.22,
            0.19,
            0.36,
            0.46,
            0.63,
            0.59,
            0.62,
            0.6,
            0.75,
            0.73,
            0.73,
            0.66,
            0.64,
            0.81,
            0.73,
            0.73,
            0.71,
            0.71,
            0.76,
            0.81,
            0.81,
            0.75,
            0.67,
            0.69,
            0.69,
            0.58,
            0.47,
            0.52,
            0.34,
            0.44,
            0.37,
            0.26,
            0.42,
            0.49,
            0.47,
            0.52,
            0.42,
            0.46,
            0.5,
            0.28,
            0.24,
            0.26,
            0.23,
            0.19,
            0.2,
            0.16,
            0.29,
            0.47,
            0.53,
            0.51,
            0.27,
            0.21,
            0.27,
            0.23,
            0.24,
            0.34,
            0.34,
            0.48,
            0.57,
            0.63,
            0.62,
            0.66,
            0.63,
            0.63,
            0.6,
            0.43,
            0.54,
            0.4,
            0.52,
            0.59,
            0.6,
            0.53,
            0.53,
            0.53,
            0.57,
            0.44,
            0.36,
            0.43,
            0.47,
            0.42,
            0.46,
            0.36,
            0.36,
            0.36,
            0.19,
            0.18,
            0.21,
            0.14,
            0.19,
            0.16,
            0.24,
            0.2,
            0.17,
            0.23,
            0.35,
            0.42,
            0.4,
            0.52,
            0.5,
            0.59,
            0.54,
            0.64,
            0.68,
            0.66,
            0.57,
            0.61,
            0.64,
            0.67,
            0.56,
            0.69,
            0.69,
            0.65,
            0.63,
            0.43,
            0.43,
            0.46,
            0.45,
            0.46,
            0.39,
            null,
            null,
            null,
            null,
            null,
            null,
            null,
            null,
            null,
            null,
            null,
            null,
            null,
            null,
            null,
            null,
            null,
            null,
            null,
            null,
            null,
            null,
            null,
            null,
            null,
            null,
            null,
            null,
            null,
            null,
            null,
            null,
            null,
            null
          ],
          "residue_from": "1",
          "residue_to": "812",
          "templates": [
            {
              "alignment": {
                "target_sequence": "IMDGKNLVENKLTDSHWFIECMERGAKIVVIAPEYGPPSTKADYWIPIRPQTDAALWLGITRLMIEKKW------YDETFVKGFTDFPLLVRTDT-------LQRLRAHEVFPQYKTSLSADGPSMKIQGLSAEQHAKLGDFVVWDGKTNAPAAITRDDVGA------TITK------------------KGID--------------------PVLA-------GSFKVKLVDGKEVEVATLWTLYQ------------------DHLKDYDLDTVVEITQAPKEMIEQLAQDIATM-----KPVAIHQGEGINHWFHATEMNRAAYLPLMLTGNIGRPGAGCQTWAGNYKAALFQG-------SPWTGPGF------------KGWVAEDPFDIN-LNPKAHGKEIHA-------HAYTKDEEPAYWNHGDLALIV---------DTPKFG-RKNFTGK--------THMPTPTKALIFNNVNLINNAKWAYG-M------------------------------IKNVNPNVEMIVSMDIQMTASIEYADLALPANSWLEFEGLEITASCSNPFLQIWKGGIPPVFDSRDDLDILAGIANALADVTGEK------------------------RFRDYFA---------------------------FAAA------------------DKRGIYIQRL-------------------------LDTCTTTAGY----KLADIMAGKY-G-------PPGGCLLNF---------------------RTYPRIPFYEQVHDSEPFHTDTGRMHAYADVPEAIEYGENFIVHREGPEATPYLPNVIVSSNPHIRPEDYGIAADAEHWDDRTIRNIKMPWSKVKETKNFLWEKGFQFYCLTPKTRHRVHSGWSNVDWHMLMDSNFGDPYRLDKRAPCVGEHQLHINPQAARDLNINDGDYVYVDANPADRPYLGAKPDDPFYRVSRCMLRVTYNRAYPYNIVMMKHAPFIATEKSVKAHETRPDGRALSANTGYQANLRYGSQQSVTRNWHMPMHQTDTLFHKSKVFMGFIFGGEADNHAVNTVPKETLVRVTKAEDGGMGGKGIWQPATTGFSPDNESDFMKKYLAGELTKVKT",
                "template_sequence": "IAWGSNVPQTRTPDAHFFTEVRYKGTKTVAVTPDYAEIAKLCDLWLAPKQGTDAAMALAMGHVMLREFHLDNPSQYFTDYVRRYTDMPMLVMLEERDGYYAAGRMLRAADLVDALG-----------------QENNPEWKTVAFNT-NGEMVAPNGS-IGFRWGEKGKWNLEQRDGKTGEETELQLSLLGSQDEIAEVGFPYFGGDGTEHFNKVELENVLLHKLPVKRLQLADGSTALVTTVYDLTLANYGLERGLNDVNCATSYDDVKAYTPAWAEQITGVSRSQIIRIAREFADNADKTHGRSMIIVGAGLNHWYHLDMNYRGLINMLIFCGCVGQSGGGWAHYVGQEKLRPQTGWQPLAFALDWQRPARHMNSTSYFYNHSSQWRYETVTAEELLSPMADKSRYTGHLIDFNVRAERMGWLPSAPQLGTNPLTIAGEAEKAGMNPVDYTVKSLKEGSIRFAAEQPENGKNHPRNLFIWRSNLLGSSGKGHEFMLKYLLGTEHGIQGKDLGQQGGVKPEEVDWQDNGLEGKLDLVVTLDFRLSSTCLYSDIILPTATWYEKDDMNT--SDMHPFIHPLSAAVDPAWEAKSDWEIYKAIAKKFSEVCVGHLGKETDIVTLPIQHDSAAELAQPLDVKDWKKGECDLIPGKTAPHIMVVERDYPATYERFTSIGPLMEKIGNGGKGIAWNTQSEMDLLRKLNYTKAEGPAKGQPMLNTAIDAAEMILTLAPETNGQVAVKAWAALSEFTGRDHTHLALNKEDE-KIRFRDIQAQPRKIISSPTWSGLEDEHVSYNAGYTNVHELIPWRTLSGRQQLYQDHQWMRDFGESLLVYRPPIDTRSVK-------------EVIG-------------------------QK-SNGNQEKALNFLTPHQKWGIHSTYSDNLLMLTLG---------------RGGPVVWLSEADAKDLGIADNDWIEVFNSN-----------------GALTARAVVSQRVPAGMTMMYHAQE----RIVNLPG--------SEITQ----QRGGIHNSVTRITPKPTHMIGGYAHLAYG-----F----NYYGTVGSNRDEFVVVRKMKNIDWL----------------------------------"
              },
              "coverage": 0.8203309774398804,
              "description": "Respiratory nitrate reductase 1 alpha chain",
              "found_by": "HHblits",
              "gmqe": 0.42630624771118164,
              "method": "X-RAY DIFFRACTION",
              "offset": 249,
              "oligo_state": "homo-dimer",
              "qualified_name": "1r27.4.A",
              "resolution": 2.0,
              "sequence_identity": 22.766571044921875,
              "sequence_similarity": 0.3161377012729645,
              "short_method": "X-ray",
              "title": "Crystal Structure of NarGH complex"
            }
          ]
        }
      ],
      "target_sequence": "IMDGKNLVENKLTDSHWFIECMERGAKIVVIAPEYGPPSTKADYWIPIRPQTDAALWLGITRLMIEKKWYDETFVKGFTDFPLLVRTDTLQRLRAHEVFPQYKTSLSADGPSMKIQGLSAEQHAKLGDFVVWDGKTNAPAAITRDDVGATITKKGIDPVLAGSFKVKLVDGKEVEVATLWTLYQDHLKDYDLDTVVEITQAPKEMIEQLAQDIATMKPVAIHQGEGINHWFHATEMNRAAYLPLMLTGNIGRPGAGCQTWAGNYKAALFQGSPWTGPGFKGWVAEDPFDINLNPKAHGKEIHAHAYTKDEEPAYWNHGDLALIVDTPKFGRKNFTGKTHMPTPTKALIFNNVNLINNAKWAYGMIKNVNPNVEMIVSMDIQMTASIEYADLALPANSWLEFEGLEITASCSNPFLQIWKGGIPPVFDSRDDLDILAGIANALADVTGEKRFRDYFAFAAADKRGIYIQRLLDTCTTTAGYKLADIMAGKYGPPGGCLLNFRTYPRIPFYEQVHDSEPFHTDTGRMHAYADVPEAIEYGENFIVHREGPEATPYLPNVIVSSNPHIRPEDYGIAADAEHWDDRTIRNIKMPWSKVKETKNFLWEKGFQFYCLTPKTRHRVHSGWSNVDWHMLMDSNFGDPYRLDKRAPCVGEHQLHINPQAARDLNINDGDYVYVDANPADRPYLGAKPDDPFYRVSRCMLRVTYNRAYPYNIVMMKHAPFIATEKSVKAHETRPDGRALSANTGYQANLRYGSQQSVTRNWHMPMHQTDTLFHKSKVFMGFIFGGEADNHAVNTVPKETLVRVTKAEDGGMGGKGIWQPATTGFSPDNESDFMKKYLAGELTKVKT",
      "target_sequence_annotations": {
        "psipred": "CCCCCCCCCCCCCCHHHHHHHHHCCCEEEEECCCCCCCCCCCCEEEECCCCCHHHHHHHHHHHHHHCCCCCHHHHCCCCCCCEEEECCCCCCCCCCCCCCCCCCCCCCCCCCCCCCCCCCHHCCCCCCEEEEECCCCCCCCCCCCCCCCCCCCCCCCCCEEEEEEEEEECCCEEEEECHHHHHHHHHHCCCHHHHHHHHCCCHHHHHHHHHHHHHCCCEEEEECCCCCCCCCHHHHHHHHHHHHHHHCCCCCCCCCCCCCCCCCCCCCCCCCCCCCCCCCCCCCCCCCCCCCCCCCCCHHHHHHCCCCCCCCCCCCCCCCCCEECCCCCCCCCCCCCCCCCCCCEEEEEECCCCCCCCHHHHHHHHHCCCCCCEEEEEEEEECCCCCCCCEEEECCCCCCCCCCCCCCCCCCCEEEEECCCCCCCCCCCCHHHHHHHHHHHHHHHHCCCCCCHHHHHHHHHHHHHHHHHHHHHCCCCCCCCHHHHHCCCCCCCCCCCCCCCCCCCCCCCCCCCCCCCCCCCCCEEEEEECCHHHHHCCCCCCCCCCCCCCCCCCCCCCCCCCCCCCCCCCCCCCCCCCCCCCCCCCCCCCCCCCCCCCCCCCCCCEEEEEECCCCCCEEEEECCCCCCHHCCCCCCCCCCCCCCCCCCCCCCEEEECHHHHHHCCCCCCCEEEEEECCCCCCCCCCCCCCCCCEEEEEEEEEEECCCCCCCEEEEEECCCCCCCCCCCCCCCCCCCCCCCCCCCCCCCCCCCCCCCCCCCCCCCCEEECCCCEEEEEEECCCCCCCCCCCCCCCCCCCEEEEEEEECCCCCCCCCEEEECCCCCCCCCCCHHHHHHHCCCCEEECC"
      }
    }
  ]
}
