# Supplementary material for: Metabolic capacity is maintained despite shifts in microbial diversity in estuary sediments
Source: ISME Commun. 2025 Oct 11;5(1):ycaf182. doi: 10.1093/ismeco/ycaf182 (PMC12687941; doi:10.1093/ismeco/ycaf182)
Supplement: Supplementary_Data_1_ycaf182 [file supplementary_data_1_ycaf182.zip › SWISS-MODEL/13_July_SF_Bin2_scaffold_9994_c1_22545_1/models/02/report.json]

{"modelling":{"id":"f09674679776bce5b76687b1aa4507d0802abcdf","trg_seq":"IMDGKNLVENKLTDSHWFIECMERGAKIVVIAPEYGPPSTKADYWIPIRPQTDAALWLGITRLMIEKKW------YDETFVKGFTDFPLLVRTDT-------LQRLRAHEVFPQYKTSLSADGPSMKIQGLSAEQHAKLGDFVVWDGKTNAPAAITRDDVGA------TITK------------------KGID--------------------PVLA-------GSFKVKLVDGKEVEVATLWTLYQ------------------DHLKDYDLDTVVEITQAPKEMIEQLAQDIATM-----KPVAIHQGEGINHWFHATEMNRAAYLPLMLTGNIGRPGAGCQTWAGNYKAALFQG-------SPWTGPGF------------KGWVAEDPFDIN-LNPKAHGKEIHA-------HAYTKDEEPAYWNHGDLALIV---------DTPKFG-RKNFTGK--------THMPTPTKALIFNNVNLINNAKWAYG-M------------------------------IKNVNPNVEMIVSMDIQMTASIEYADLALPANSWLEFEGLEITASCSNPFLQIWKGGIPPVFDSRDDLDILAGIANALADVTGEK------------------------RFRDYFA---------------------------FAAA------------------DKRGIYIQRL-------------------------LDTCTTTAGY----KLADIMAGKY-G-------PPGGCLLNF---------------------RTYPRIPFYEQVHDSEPFHTDTGRMHAYADVPEAIEYGENFIVHREGPEATPYLPNVIVSSNPHIRPEDYGIAADAEHWDDRTIRNIKMPWSKVKETKNFLWEKGFQFYCLTPKTRHRVHSGWSNVDWHMLMDSNFGDPYRLDKRAPCVGEHQLHINPQAARDLNINDGDYVYVDANPADRPYLGAKPDDPFYRVSRCMLRVTYNRAYPYNIVMMKHAPFIATEKSVKAHETRPDGRALSANTGYQANLRYGSQQSVTRNWHMPMHQTDTLFHKSKVFMGFIFGGEADNHAVNTVPKETLVRVTKAEDGGMGGKGIWQPATTGFSPDNESDFMKKYLAGELTKVKT","tpl_seq":"IAWGSNVPQTRTPDAHFFTEVRYKGTKTVAVTPDYAEIAKLCDLWLAPKQGTDAAMALAMGHVMLREFHLDNPSQYFTDYVRRYTDMPMLVMLEERDGYYAAGRMLRAADLVDALG-----------------QENNPEWKTVAFNT-NGEMVAPNGS-IGFRWGEKGKWNLEQRDGKTGEETELQLSLLGSQDEIAEVGFPYFGGDGTEHFNKVELENVLLHKLPVKRLQLADGSTALVTTVYDLTLANYGLERGLNDVNCATSYDDVKAYTPAWAEQITGVSRSQIIRIAREFADNADKTHGRSMIIVGAGLNHWYHLDMNYRGLINMLIFCGCVGQSGGGWAHYVGQEKLRPQTGWQPLAFALDWQRPARHMNSTSYFYNHSSQWRYETVTAEELLSPMADKSRYTGHLIDFNVRAERMGWLPSAPQLGTNPLTIAGEAEKAGMNPVDYTVKSLKEGSIRFAAEQPENGKNHPRNLFIWRSNLLGSSGKGHEFMLKYLLGTEHGIQGKDLGQQGGVKPEEVDWQDNGLEGKLDLVVTLDFRLSSTCLYSDIILPTATWYEKDDMNT--SDMHPFIHPLSAAVDPAWEAKSDWEIYKAIAKKFSEVCVGHLGKETDIVTLPIQHDSAAELAQPLDVKDWKKGECDLIPGKTAPHIMVVERDYPATYERFTSIGPLMEKIGNGGKGIAWNTQSEMDLLRKLNYTKAEGPAKGQPMLNTAIDAAEMILTLAPETNGQVAVKAWAALSEFTGRDHTHLALNKEDE-KIRFRDIQAQPRKIISSPTWSGLEDEHVSYNAGYTNVHELIPWRTLSGRQQLYQDHQWMRDFGESLLVYRPPIDTRSVK-------------EVIG-------------------------QK-SNGNQEKALNFLTPHQKWGIHSTYSDNLLMLTLG---------------RGGPVVWLSEADAKDLGIADNDWIEVFNSN-----------------GALTARAVVSQRVPAGMTMMYHAQE----RIVNLPG--------SEITQ----QRGGIHNSVTRITPKPTHMIGGYAHLAYG-----F----NYYGTVGSNRDEFVVVRKMKNIDWL----------------------------------","pdb_id":"1r27","chain":"A","method":"X-RAY DIFFRACTION","short_method":"X-ray","coverage":0.8203309774398804,"resolution":2.0,"description":"Respiratory nitrate reductase 1 alpha chain","seq_sim":0.3161377012729645,"assembly_id":4,"score":1.2295016050338745,"pred_lddt":0.42630624771118164,"seq_id":22.766571044921875,"found_by":"HHblits","oligo_state":"homo-dimer","comment":"e_value=8.4e-86, p_value=5.4e-90, score=832.8, ss_score=60.9, prob=100, gmqe_dist_const=0.7168239951133728, gmqe_reduced=0.28327083587646484, gmqe_cb_packing=0.07169321179389954, gmqe_torsion=0.13180950284004211, gmqe_ss_agreement=0.4000512957572937, gmqe_coverage=0.8203309774398804, gmqe_seq_id=22.766571044921875, gmqe_seq_sim=0.3161383271217346, gmqe_n_insertions=15, gmqe_n_deletions=25, gmqe_seqres_length=846, gmqe_seqres_coverage=0.8203309692671394, gmqe_profile_aln_score=832.8, gmqe_avg_entropy=2.0910286903381348","offset":249,"starttime":"29-03-23 (20:02:16)","QMean":{"global_scores":{"qmean4_norm_score":0.5543648994408369,"qmean4_z_score":-5.979584135979544,"qmean6_norm_score":0.55120950455058,"qmean6_z_score":-5.005137620621702,"interaction_norm_score":-0.007328377369101764,"interaction_z_score":-3.392228770531806,"cbeta_norm_score":-0.0026437870890644102,"cbeta_z_score":-3.1043392378843047,"packing_norm_score":-0.22365998198694592,"packing_z_score":-2.6642479045270218,"torsion_norm_score":0.1550929619269581,"torsion_z_score":-4.399465865607895,"ss_agreement_norm_score":0.48228684114980436,"ss_agreement_z_score":-1.308904503880387,"acc_agreement_norm_score":0.5701970443349754,"acc_agreement_z_score":-1.3116924679529425,"avg_local_score":0.5022557132977605,"avg_local_score_error":0.053},"local_scores":{"A":[0.8125704045970774,0.8064778219247193,0.8087589501886536,0.8355403234882881,0.850224051342175,0.8515987635949236,0.8355636883462312,0.8059410466692508,0.7505023361189235,0.7092266309771998,0.686210355283721,0.7460969840533833,0.6867835527619646,0.6871505022277258,0.7761427796033253,0.7654117779647313,0.7322807856926491,0.7898013337475047,0.7108729303849615,0.6787816496621343,0.6586580687222342,0.6664929544533386,0.7393521693308879,0.6776105863577442,0.7105038412312223,0.7498524882527813,0.7180857709605611,0.7656000156197122,0.8131864016988317,0.8551554685478497,0.8007477144910222,0.8433169675002051,0.7936880479652103,0.7699867291099404,0.7962716489638533,0.8584544018212237,0.8430012394207077,0.858115576489042,0.8606200260749234,0.7532702835876885,0.6433225695009832,0.7997363648192737,0.7751133677735786,0.7151796977394849,0.7379269917938813,0.7652565797459447,0.7530764207900763,0.7567547015225131,0.7258597247465415,0.7633474872856054,0.7517501159380415,0.7878609294038743,0.8171695555037656,0.8105977464218158,0.7911867320684786,0.7867754354031408,0.7285097612354737,0.724169160650868,0.7476225429771652,0.7680119313058241,0.736356122463663,0.634904555161664,0.7460921982308967,0.7349333189077993,0.6603616217243948,0.6295134661537298,0.6687170649361867,0.5092449431345561,0.22181709576821,0.49788153334453256,0.2715886275000037,0.2894471342614845,0.5956296429993965,0.6747231332919469,0.6332394699734414,0.5597517285295792,0.588702883529223,0.6575184190927696,0.7240453803690154,0.6715546454667345,0.610340693394577,0.5821081254830448,0.6705781486786598,0.6897214945979446,0.7233377170553758,0.6357213944725392,0.654502026286888,0.5374882224704083,0.4341352265171796,0.5869285475325183,0.6371383424655421,0.6281501235353187,0.7128841897211501,0.5431520701829097,0.5455811197399207,0.53190177184822,0.5686382862983105,0.5621030301908921,0.3098949106133977,0.4316858643219809,0.31456871096998573,0.31102584455741555,0.32544077513610253,0.3748283127039201,0.3923860309863715,0.40467094705590845,0.3175065508001233,0.32842589720203513,0.31707165262660475,0.29776012930998985,0.1850495433673929,0.19599276223083062,0.21291910393338892,0.22030073252105767,0.22971452428758415,0.15802490056685065,0.17154862835332896,0.17943743795822537,0.21228539678395397,0.2456010823330192,0.23234239332445683,0.33666670954993827,0.3263681950847662,0.4200661149249368,0.35374123714282174,0.33466614971506026,0.4691123622326402,0.5367980197753279,0.5895221770584328,0.6715971082923882,0.6472858568640496,0.5143938422580869,0.5368694135745624,0.5240034156571813,0.3609888084502056,0.3796053480720891,0.4631308632185491,0.5100148395192527,0.5507897540239111,0.5838768240851234,0.5413528431272664,0.5407315795564418,0.5016830465336513,0.36328066104950574,0.31969635127955764,0.3081568226531353,0.22303925499360183,0.23163183457697006,0.24083925712494778,0.17353789498236133,0.22601238559344597,0.19614335187806953,0.2717883825313468,0.4207349052120834,0.4637044793791452,0.36062122733641455,0.3881598595427457,0.22532621013365114,0.2865137531462325,0.22679125212786183,0.2823237196136194,0.3888821474808772,0.4925528755613107,0.5331089758297218,0.6120007411202744,0.6615291925597424,0.5834991217138022,0.6578651559864154,0.5791514431121941,0.6905593349932925,0.698795219289787,0.6619780159259081,0.650041523813953,0.6311104400163359,0.5488041984281082,0.6883419108684098,0.7130598467157592,0.67938353739731,0.6492088475101534,0.5315637686284276,0.589653629406754,0.5599624244050349,0.5237284732068581,0.5196865872087313,0.6172578299339542,0.46992945013722076,0.3110383611761782,0.37118429792060104,0.4686845850192619,0.6963063017250639,0.6533466178232252,0.6280065589336723,0.6830804159364368,0.6596385996082248,0.7812157201625334,0.7774638701786025,0.7014224692884203,0.6644399670643841,0.783410094066566,0.7219625998590654,0.7692071358506787,0.5828563697978051,0.5620782560749981,0.6556220795150746,0.6454683224740565,0.7487710992097502,0.6908327556881413,0.6503679156373123,0.7912256017266257,0.8339027463533708,0.7149140186275686,0.6934026805687797,0.7327951145237785,0.7139173094019589,0.6685222796053022,0.6709871752385095,0.5909529516394788,0.7726830825876544,0.7885552644616973,0.8525647540175234,0.8221810476006528,0.7820243743211177,0.7899041786646717,0.8301236872374566,0.6995268125648222,0.8348719502259884,0.7603787094012162,0.713174192560018,0.6662817495917346,0.6694996073334702,0.6766848688546787,0.6902716852576829,0.7666370793169112,0.6924829604659153,0.6883288011408064,0.7482596209498614,0.7555233283943269,0.6620399557163871,0.7474774483901999,0.7802817747276295,0.7141477915591378,0.7424373663417041,0.7500474268811166,0.735544562472889,0.7439956974209531,0.7197857926499084,0.738724936949779,0.7760279583172038,0.7600289827650563,0.7734500815577989,0.7883866363952445,0.6506676224738241,0.7436036983032155,0.7907097243008668,0.8251258272102447,0.8303360321363386,0.7232119022550019,0.6573915876083551,0.6730841052587767,0.5939827558312846,0.6958072300341546,0.661931435293337,0.5381212284391863,0.4439010928093842,0.43471632044561775,0.4231562154481637,0.4376025954415049,0.26739778148560633,0.2349146563655568,0.40668261408615697,0.4095172855499704,0.28601315701797403,0.2848553868106384,0.23464897555476122,0.22993414892647804,0.334318145651022,0.28707644303854196,0.35605085292953353,0.3380885243609137,0.25788272227947984,0.2442382244873494,0.18125476256575068,0.22922170911250483,0.24734882518745277,0.24424144648567336,0.22536387726015283,0.23865786357436036,0.3581488747959267,0.4392328715298965,0.44916086895386126,0.4026147641082538,0.5283389320915712,0.6249616487665262,0.5468494594299624,0.5155402845763672,0.5369604787786829,0.44804461647259936,0.47099556996067854,0.3771252015438794,0.3932442973287749,0.30389548268721994,0.20267664137972236,0.22580210020143118,0.2482569434610803,0.3815993257249333,0.27948653955395,0.3034135650607286,0.4278646702445548,0.29616995833607274,0.3720982164360451,0.2865177035719303,0.2686963129373168,0.35701477393416653,0.24052637325646087,0.2738551533067177,0.36881966627586754,0.2923793693986491,0.30887986693153036,0.2582815361824545,0.25435990244179574,0.2535866225501941,0.31110127956911493,0.3705725225778865,0.22764962857582363,0.2746783577653064,0.2647727436546443,0.4097035385466933,0.35451958431617175,0.35837007953337296,0.3758496350156586,0.22064021988062224,0.2818844062275562,0.25000103597763745,0.2166391963078719,0.2928714343013532,0.339538021069109,0.2927239400054382,0.36873659279643345,0.26932609932129203,0.2873240449241484,0.3503352117251599,0.4298644970933881,0.421338195864029,0.5456855547478754,0.640942954180898,0.7550404067878421,0.6856497661672817,0.7404248770107458,0.6260295068590221,0.6566573875000639,0.6925101943569123,0.5891530603941307,0.6350829441443627,0.5936511152257954,0.6260027360399427,0.5835151478507637,0.5992815546559546,0.48912484895738095,0.3269294214336005,0.44920280252578915,0.3949184391682421,0.48879926099225657,0.3667515414960606,0.2837952996931629,0.40221191983460747,0.4692038004009386,0.33591737802023247,0.25778435399169836,0.19375901062669093,0.44742183538362534,0.5069333606985018,0.6185620482562174,0.6533548008279132,0.7241503436044062,0.7515239089869082,0.7461157619905296,0.7915107310441274,0.7703701375603816,0.7661652589429613,0.7531573096992198,0.6829651410957875,0.6579133060289304,0.6934937659062034,0.6549045650594616,0.6659362884592384,0.6501384017606252,0.6478828249330347,0.6166770928323951,0.7028661995145074,0.762335707353404,0.8080278505616223,0.810399465152312,0.7541712383470887,0.7944479943362719,0.7824185642638214,0.7018319576732152,0.6981997397789588,0.47242133678140974,0.6061919798673683,0.5877343930950302,0.5702229845500097,0.29315436788084903,0.3733977058325807,0.31270062347414473,0.3053965245059483,0.3200734918387397,0.26701137933790636,0.26165177703282516,0.24802695184745716,0.44861835421657276,0.6190433945570567,0.5278556900008816,0.45115662001579176,0.4695836496293458,0.4702679571321249,0.43270424679535874,0.36449894169464325,0.27183440024362915,0.3165854472231246,0.28064596435286676,0.590284572879218,0.634763934526554,0.5745488342774352,0.5061859270989466,0.5485609165151462,0.6158808278064148,0.714497306754933,0.7669190005240465,0.665051472338305,0.6816340556206261,0.7045530277408965,0.5957503632538559,0.657965124519614,0.7476031190228407,0.6965503384052065,0.6573266609450055,0.6918313438531948,0.7330852377643281,0.6374029876890013,0.5373764875936453,0.5652784746028401,0.5771686901313631,0.5022495520723655,0.5277212264148328,0.5424883417644559,0.44734449061374987,0.36832116542411325,0.2941378537626034,0.25619403230529475,0.2572901949485034,0.20941055677105025,0.2458505786404987,0.2956474517420526,0.26215117894251666,0.23148275871851703,0.32618132918166937,0.24050935300359416,0.28983718349104287,0.2864599336646457,0.2930222413652892,0.24251378531973572,0.2278054756333895,0.19206613437231074,0.21865410043195385,0.10292237936569193,0.1648613062903891,0.13441303665401316,0.20978577661167094,0.3377545275867219,0.3381102515630946,0.37066893218216146,0.3683045735722729,0.42207194378225343,0.4753286594369265,0.4198795319432739,0.4434630079492621,0.38373718653621103,0.3724865832827851,0.3155729924895637,0.2312334298756854,0.310942743123679,0.4426054112686445,0.48020904143546006,0.434605106546336,0.43362937602091717,0.3498016670601324,0.42056976039787347,0.44909698690572075,0.40513051194475935,0.21694050477100255,0.37467448079396526,0.26169414790673245,0.2519247422693111,0.25364280428120434,0.2657312144674297,0.24373622437315837,0.2849930046887674,0.23387864446472223,0.32032837087201904,0.26444728856574284,0.2699421778783978,0.257644908655029,0.2915468381812827,0.5309767155201524,0.5163731653202835,0.6895501916578729,0.6978502416150446,0.681833016964182,0.6022535898598201,0.5893959073090846,0.6103609800285904,0.66601369586155,0.5695344569668426,0.5230501607347036,0.5643477369886423,0.5632576684741557,0.6120935679138361,0.6534171943027478,0.5974452920452386,0.6577461474094133,0.5400140635343388,0.600737681212365,0.6853677742824636,0.5987240021406021,0.6996161304551887,0.65179033487838,0.6991308890495098,0.6621773340965862,0.7085721080095793,0.6549111459570437,0.6538477831454538,0.6229413488124331,0.593256438970232,0.6963190233168292,0.6377306885881309,0.6069954214918007,0.6503574495176621,0.7102901351889193,0.7292107267272404,0.7119293073685165,0.6980804498903076,0.7454094046534413,0.7716288033273905,0.7047010634587494,0.649257330820005,0.6046915590282357,0.5976480992209671,0.5916249595818817,0.3067438865499911,0.3098485171291614,0.3317295485026381,0.45787566925335776,0.3705074988332003,0.30443166964645396,0.2456069653393251,0.28789361427500715,0.25004734288513286,0.2149165195450441,0.19921513824055703,0.21315571692882226,0.17463344866020797,0.2354567798749803,0.3067355834477802,0.2019994406502351,0.15412577671746963,0.2397133672804634,0.259153787944648,0.2974399171252169,0.24014147729708374,0.13308879206064822,0.25974556291085854,0.1656430188458293,0.13855898230610447,0.17390187245205851,0.18674083957697224,0.1267032606709475,0.21562438082932564,0.2168294656738092,0.16335816554834304,0.1781497741771964,0.206812208593307,0.19824767999845683,0.11613331937210022,0.1158138848917816,0.1798805321874379,0.152435931045763,0.17833722819267533,0.1823163934202458,0.22959664934596405,0.15154884916125716,0.26851069206931216,0.2218443244054356,0.23291998853243587,0.2339100142921632,0.25987133270937923,0.38038138215063,0.34328344782962106,0.26748129536966186,0.21190580992187882,0.31234445778745146,0.2650885409180716,0.2935029466802,0.48709199855268925,0.47040164703560566,0.42647366396894376,0.3833269840046365,0.49914041401897685,0.6478194276202146,0.6372560834352358,0.6936287996160474,0.7842634748118175,0.79721232310011,0.7937878839501764,0.7261277427553317,0.627562445889967,0.5934266976288799,0.679870570778068,0.6608469812115166,0.6931736654679295,0.7236754094717961,0.7152466361014942,0.6767949229420708,0.5698267837410735,0.6627413170771141,0.6115210404749527,0.7010166600029455,0.6309829002312918,0.5832236567941497,0.6423734430108314,0.5403117905481438,0.5299010888187067,0.49208173546155864,0.48757141842875995,0.4521865795491675,0.40547574354537186,0.2872707281560175,0.2063113500514212,0.2333106914916308,0.26734072326195035,0.2774741769174011,0.23266772806810126,0.3570137204352108,0.30876156810090627,0.2990302939081854,0.318207280387802,0.3058289667398715,0.2733971296991221,0.23877534555695815,0.49826825090959054,0.577172022775706,0.5269733411520099,0.608052119305468,0.6579416844413573,0.7568251411245976,0.7840974542589702,0.8003958389182085,0.7696037993445097,0.6244658727575984,0.6557463235664774,0.7988907589560729,0.7719137856809103,0.6201415146746588,0.742416526093698,0.7402402786712974,0.7487602344633454,0.7307277184888556,0.7125894855037926,0.6564725978086183,0.6535489886811782,0.6819911395253904,0.6727818443787223,0.718638361167305,0.6707531517639149,0.7173439818390566,0.5957246662982495,0.5354534528104493,0.3635992641327408,0.25726660121973155,0.3383466302704021,0.1711891150507547,0.17288963334917892,0.17103762725794244,0.17299052415332805,0.22322489885265356,0.31324312976521307,0.28419194673528536,0.27798848342088334,0.24395672858296777,0.4660611181718134,0.31386703357478185,0.25916764297046324,0.2243657511818531,0.2539118948761194,0.21851669159711196,0.19332613819799357,0.36064289805769967,0.46433591222681847,0.6261269736295504,0.5925453237194659,0.6172017311402039,0.597395992262859,0.7536478221201456,0.7277414608718827,0.7338366279969536,0.6582108630190004,0.6357720794091829,0.8130035479614612,0.7282753711837588,0.7262356318447873,0.7109280755710227,0.7121801392320813,0.7563197848217654,0.8108459616819345,0.8056264376963899,0.7517433227472884,0.6689808284798198,0.6935309004376949,0.6895839246202605,0.5776718892434412,0.47348568268788027,0.5176135164827051,0.3425085237493929,0.43913622360743365,0.37222002362446593,0.25512637743859023,0.4235328009563843,0.4911322163546269,0.4709341271582814,0.5172897708802151,0.4219825648338932,0.4552537164280641,0.49873919922913895,0.27564578557893826,0.23634109530021222,0.26233132594813685,0.23427367709535246,0.19414224114947953,0.20279281834367607,0.16147521072297324,0.29092460106197765,0.46862802593768693,0.5277363043826799,0.5052038001736979,0.2681738216764644,0.20643294390362557,0.2667308213410688,0.22874659641704934,0.24139251241236884,0.33837794807051536,0.3426053249208688,0.4802461916722803,0.5748965353897322,0.6340016399457826,0.621516305316525,0.6609841413915094,0.6331081157646476,0.6251750869710181,0.6046328961253021,0.427758053068379,0.5359745790580482,0.39592484498141217,0.5153391388697968,0.5851490105605583,0.5971753878980005,0.5265234205028263,0.5329891797634072,0.526699544885049,0.5654110972229185,0.43877016747955916,0.36134762025116735,0.4294389655153589,0.47174346899836433,0.4215857593345367,0.4587336752209905,0.35661368846048785,0.3563465116692275,0.3591882311427737,0.1889196205306818,0.1827423486224631,0.20943472768265564,0.14327659107631568,0.19345785444737418,0.15620824995967908,0.2368420149707599,0.198623115248587,0.17115130339900553,0.23447400839245908,0.35079287195722453,0.419571404594757,0.40454554485066896,0.5159944135035612,0.49687485463485814,0.5902507904506192,0.5412798873284833,0.6439148025083418,0.6789600528609117,0.6574345875429887,0.56525016628701,0.6089985923587193,0.6376559482030894,0.6709816693915371,0.5612427908141607,0.6875555710801639,0.6864311252307781,0.6540871084629285,0.6264903636195405,0.4268810861451657,0.43048983442406435,0.4592169005033038,0.44642019244610465,0.46003686642193975,0.38936671447651316,null,null,null,null,null,null,null,null,null,null,null,null,null,null,null,null,null,null,null,null,null,null,null,null,null,null,null,null,null,null,null,null,null,null]},"qmean_version":"4.3.0"},"title":"Modelling","endtime":"29-03-23 (20:10:14)","mod_engine":["ProMod3"],"ProMod3":{"version":"3.2.1"},"ProMod":null,"MODELLER":null,"SPDBV":null}}
