# Supplementary material for: Metabolic capacity is maintained despite shifts in microbial diversity in estuary sediments
Source: ISME Commun. 2025 Oct 11;5(1):ycaf182. doi: 10.1093/ismeco/ycaf182 (PMC12687941; doi:10.1093/ismeco/ycaf182)
Supplement: Supplementary_Data_1_ycaf182 [file supplementary_data_1_ycaf182.zip › SWISS-MODEL/13_July_SF_Bin2_scaffold_9994_c1_22545_1/models/02/coords.js]

let model_02=`ATOM      1  N   ILE A   1     128.083  85.752  85.236  1.00  0.81           N  
ATOM      2  CA  ILE A   1     128.290  86.102  83.784  1.00  0.81           C  
ATOM      3  C   ILE A   1     127.185  87.014  83.287  1.00  0.81           C  
ATOM      4  O   ILE A   1     126.058  86.924  83.764  1.00  0.81           O  
ATOM      5  CB  ILE A   1     128.419  84.822  82.941  1.00  0.81           C  
ATOM      6  CG1 ILE A   1     129.655  84.007  83.396  1.00  0.81           C  
ATOM      7  CG2 ILE A   1     128.536  85.153  81.431  1.00  0.81           C  
ATOM      8  CD1 ILE A   1     129.772  82.632  82.729  1.00  0.81           C  
ATOM      9  N   MET A   2     127.501  87.934  82.357  1.00  0.81           N  
ATOM     10  CA  MET A   2     126.553  88.779  81.668  1.00  0.81           C  
ATOM     11  C   MET A   2     126.560  88.367  80.206  1.00  0.81           C  
ATOM     12  O   MET A   2     127.550  88.582  79.510  1.00  0.81           O  
ATOM     13  CB  MET A   2     127.026  90.247  81.816  1.00  0.81           C  
ATOM     14  CG  MET A   2     126.070  91.312  81.256  1.00  0.81           C  
ATOM     15  SD  MET A   2     124.387  91.252  81.931  1.00  0.81           S  
ATOM     16  CE  MET A   2     124.777  91.480  83.677  1.00  0.81           C  
ATOM     17  N   ASP A   3     125.481  87.720  79.729  1.00  0.81           N  
ATOM     18  CA  ASP A   3     125.468  87.014  78.462  1.00  0.81           C  
ATOM     19  C   ASP A   3     124.402  87.589  77.539  1.00  0.81           C  
ATOM     20  O   ASP A   3     123.199  87.526  77.804  1.00  0.81           O  
ATOM     21  CB  ASP A   3     125.199  85.518  78.757  1.00  0.81           C  
ATOM     22  CG  ASP A   3     125.413  84.670  77.517  1.00  0.81           C  
ATOM     23  OD1 ASP A   3     126.298  85.044  76.715  1.00  0.81           O  
ATOM     24  OD2 ASP A   3     124.717  83.634  77.381  1.00  0.81           O  
ATOM     25  N   GLY A   4     124.823  88.244  76.433  1.00  0.84           N  
ATOM     26  CA  GLY A   4     123.907  88.858  75.469  1.00  0.84           C  
ATOM     27  C   GLY A   4     123.006  89.925  76.051  1.00  0.84           C  
ATOM     28  O   GLY A   4     121.907  90.182  75.564  1.00  0.84           O  
ATOM     29  N   LYS A   5     123.442  90.560  77.148  1.00  0.85           N  
ATOM     30  CA  LYS A   5     122.602  91.423  77.940  1.00  0.85           C  
ATOM     31  C   LYS A   5     123.340  92.709  78.254  1.00  0.85           C  
ATOM     32  O   LYS A   5     124.368  92.744  78.924  1.00  0.85           O  
ATOM     33  CB  LYS A   5     122.181  90.668  79.226  1.00  0.85           C  
ATOM     34  CG  LYS A   5     121.278  91.435  80.209  1.00  0.85           C  
ATOM     35  CD  LYS A   5     119.876  91.673  79.638  1.00  0.85           C  
ATOM     36  CE  LYS A   5     118.982  92.564  80.492  1.00  0.85           C  
ATOM     37  NZ  LYS A   5     117.800  92.941  79.688  1.00  0.85           N  
ATOM     38  N   ASN A   6     122.828  93.843  77.751  1.00  0.85           N  
ATOM     39  CA  ASN A   6     123.460  95.137  77.897  1.00  0.85           C  
ATOM     40  C   ASN A   6     123.034  95.827  79.193  1.00  0.85           C  
ATOM     41  O   ASN A   6     122.316  96.821  79.161  1.00  0.85           O  
ATOM     42  CB  ASN A   6     123.116  95.961  76.626  1.00  0.85           C  
ATOM     43  CG  ASN A   6     123.967  97.216  76.491  1.00  0.85           C  
ATOM     44  OD1 ASN A   6     124.687  97.616  77.403  1.00  0.85           O  
ATOM     45  ND2 ASN A   6     123.840  97.893  75.328  1.00  0.85           N  
ATOM     46  N   LEU A   7     123.472  95.319  80.368  1.00  0.84           N  
ATOM     47  CA  LEU A   7     122.959  95.717  81.679  1.00  0.84           C  
ATOM     48  C   LEU A   7     122.993  97.211  81.985  1.00  0.84           C  
ATOM     49  O   LEU A   7     122.036  97.765  82.517  1.00  0.84           O  
ATOM     50  CB  LEU A   7     123.676  94.918  82.806  1.00  0.84           C  
ATOM     51  CG  LEU A   7     123.367  95.341  84.266  1.00  0.84           C  
ATOM     52  CD1 LEU A   7     123.146  94.135  85.190  1.00  0.84           C  
ATOM     53  CD2 LEU A   7     124.498  96.206  84.841  1.00  0.84           C  
ATOM     54  N   VAL A   8     124.071  97.928  81.637  1.00  0.81           N  
ATOM     55  CA  VAL A   8     124.140  99.367  81.855  1.00  0.81           C  
ATOM     56  C   VAL A   8     123.104 100.144  81.044  1.00  0.81           C  
ATOM     57  O   VAL A   8     122.462 101.065  81.540  1.00  0.81           O  
ATOM     58  CB  VAL A   8     125.549  99.869  81.566  1.00  0.81           C  
ATOM     59  CG1 VAL A   8     125.665 101.389  81.804  1.00  0.81           C  
ATOM     60  CG2 VAL A   8     126.532  99.131  82.491  1.00  0.81           C  
ATOM     61  N   GLU A   9     122.906  99.765  79.770  1.00  0.75           N  
ATOM     62  CA  GLU A   9     121.968 100.410  78.874  1.00  0.75           C  
ATOM     63  C   GLU A   9     120.511  99.972  79.062  1.00  0.75           C  
ATOM     64  O   GLU A   9     119.599 100.795  79.116  1.00  0.75           O  
ATOM     65  CB  GLU A   9     122.469 100.125  77.438  1.00  0.75           C  
ATOM     66  CG  GLU A   9     121.834 100.976  76.318  1.00  0.75           C  
ATOM     67  CD  GLU A   9     122.550 100.911  74.971  1.00  0.75           C  
ATOM     68  OE1 GLU A   9     123.793 100.713  74.901  1.00  0.75           O  
ATOM     69  OE2 GLU A   9     121.898 101.157  73.923  1.00  0.75           O  
ATOM     70  N   ASN A  10     120.237  98.652  79.201  1.00  0.71           N  
ATOM     71  CA  ASN A  10     118.881  98.114  79.182  1.00  0.71           C  
ATOM     72  C   ASN A  10     118.356  97.698  80.561  1.00  0.71           C  
ATOM     73  O   ASN A  10     117.269  97.130  80.684  1.00  0.71           O  
ATOM     74  CB  ASN A  10     118.743  96.977  78.114  1.00  0.71           C  
ATOM     75  CG  ASN A  10     119.468  95.676  78.449  1.00  0.71           C  
ATOM     76  OD1 ASN A  10     119.876  95.390  79.573  1.00  0.71           O  
ATOM     77  ND2 ASN A  10     119.569  94.768  77.453  1.00  0.71           N  
ATOM     78  N   LYS A  11     119.119  97.974  81.635  1.00  0.69           N  
ATOM     79  CA  LYS A  11     118.784  97.577  82.993  1.00  0.69           C  
ATOM     80  C   LYS A  11     119.360  98.619  83.961  1.00  0.69           C  
ATOM     81  O   LYS A  11     119.717  98.354  85.107  1.00  0.69           O  
ATOM     82  CB  LYS A  11     119.269  96.110  83.219  1.00  0.69           C  
ATOM     83  CG  LYS A  11     119.002  95.433  84.576  1.00  0.69           C  
ATOM     84  CD  LYS A  11     117.579  95.573  85.138  1.00  0.69           C  
ATOM     85  CE  LYS A  11     116.429  94.940  84.358  1.00  0.69           C  
ATOM     86  NZ  LYS A  11     115.166  95.288  85.039  1.00  0.69           N  
ATOM     87  N   LEU A  12     119.414  99.886  83.491  1.00  0.75           N  
ATOM     88  CA  LEU A  12     120.044 101.044  84.114  1.00  0.75           C  
ATOM     89  C   LEU A  12     119.731 101.276  85.591  1.00  0.75           C  
ATOM     90  O   LEU A  12     120.629 101.503  86.400  1.00  0.75           O  
ATOM     91  CB  LEU A  12     119.619 102.300  83.303  1.00  0.75           C  
ATOM     92  CG  LEU A  12     120.129 103.670  83.808  1.00  0.75           C  
ATOM     93  CD1 LEU A  12     121.662 103.758  83.806  1.00  0.75           C  
ATOM     94  CD2 LEU A  12     119.536 104.805  82.955  1.00  0.75           C  
ATOM     95  N   THR A  13     118.454 101.179  86.006  1.00  0.69           N  
ATOM     96  CA  THR A  13     118.021 101.464  87.373  1.00  0.69           C  
ATOM     97  C   THR A  13     118.442 100.429  88.390  1.00  0.69           C  
ATOM     98  O   THR A  13     118.465 100.711  89.583  1.00  0.69           O  
ATOM     99  CB  THR A  13     116.507 101.583  87.480  1.00  0.69           C  
ATOM    100  OG1 THR A  13     115.854 100.510  86.804  1.00  0.69           O  
ATOM    101  CG2 THR A  13     116.079 102.889  86.793  1.00  0.69           C  
ATOM    102  N   ASP A  14     118.807  99.219  87.938  1.00  0.69           N  
ATOM    103  CA  ASP A  14     119.240  98.146  88.806  1.00  0.69           C  
ATOM    104  C   ASP A  14     120.740  97.906  88.605  1.00  0.69           C  
ATOM    105  O   ASP A  14     121.320  96.939  89.101  1.00  0.69           O  
ATOM    106  CB  ASP A  14     118.456  96.855  88.453  1.00  0.69           C  
ATOM    107  CG  ASP A  14     116.951  97.054  88.540  1.00  0.69           C  
ATOM    108  OD1 ASP A  14     116.447  97.320  89.654  1.00  0.69           O  
ATOM    109  OD2 ASP A  14     116.253  96.877  87.498  1.00  0.69           O  
ATOM    110  N   SER A  15     121.422  98.791  87.844  1.00  0.78           N  
ATOM    111  CA  SER A  15     122.786  98.558  87.383  1.00  0.78           C  
ATOM    112  C   SER A  15     123.864  98.758  88.432  1.00  0.78           C  
ATOM    113  O   SER A  15     124.967  98.224  88.307  1.00  0.78           O  
ATOM    114  CB  SER A  15     123.153  99.388  86.119  1.00  0.78           C  
ATOM    115  OG  SER A  15     123.247 100.794  86.367  1.00  0.78           O  
ATOM    116  N   HIS A  16     123.561  99.485  89.526  1.00  0.77           N  
ATOM    117  CA  HIS A  16     124.458  99.688  90.651  1.00  0.77           C  
ATOM    118  C   HIS A  16     124.789  98.393  91.362  1.00  0.77           C  
ATOM    119  O   HIS A  16     125.947  98.131  91.661  1.00  0.77           O  
ATOM    120  CB  HIS A  16     123.886 100.699  91.672  1.00  0.77           C  
ATOM    121  CG  HIS A  16     122.635 100.234  92.351  1.00  0.77           C  
ATOM    122  ND1 HIS A  16     121.503  99.983  91.596  1.00  0.77           N  
ATOM    123  CD2 HIS A  16     122.419  99.905  93.650  1.00  0.77           C  
ATOM    124  CE1 HIS A  16     120.620  99.513  92.454  1.00  0.77           C  
ATOM    125  NE2 HIS A  16     121.125  99.441  93.709  1.00  0.77           N  
ATOM    126  N   TRP A  17     123.788  97.505  91.558  1.00  0.73           N  
ATOM    127  CA  TRP A  17     123.937  96.217  92.223  1.00  0.73           C  
ATOM    128  C   TRP A  17     125.028  95.347  91.613  1.00  0.73           C  
ATOM    129  O   TRP A  17     125.805  94.694  92.305  1.00  0.73           O  
ATOM    130  CB  TRP A  17     122.619  95.399  92.116  1.00  0.73           C  
ATOM    131  CG  TRP A  17     121.442  95.908  92.921  1.00  0.73           C  
ATOM    132  CD1 TRP A  17     120.219  96.344  92.487  1.00  0.73           C  
ATOM    133  CD2 TRP A  17     121.378  95.881  94.357  1.00  0.73           C  
ATOM    134  NE1 TRP A  17     119.396  96.610  93.563  1.00  0.73           N  
ATOM    135  CE2 TRP A  17     120.089  96.330  94.721  1.00  0.73           C  
ATOM    136  CE3 TRP A  17     122.308  95.497  95.323  1.00  0.73           C  
ATOM    137  CZ2 TRP A  17     119.715  96.413  96.055  1.00  0.73           C  
ATOM    138  CZ3 TRP A  17     121.926  95.579  96.669  1.00  0.73           C  
ATOM    139  CH2 TRP A  17     120.649  96.032  97.033  1.00  0.73           C  
ATOM    140  N   PHE A  18     125.117  95.340  90.273  1.00  0.79           N  
ATOM    141  CA  PHE A  18     126.150  94.659  89.522  1.00  0.79           C  
ATOM    142  C   PHE A  18     127.549  95.220  89.789  1.00  0.79           C  
ATOM    143  O   PHE A  18     128.491  94.482  90.059  1.00  0.79           O  
ATOM    144  CB  PHE A  18     125.758  94.817  88.032  1.00  0.79           C  
ATOM    145  CG  PHE A  18     126.557  93.960  87.101  1.00  0.79           C  
ATOM    146  CD1 PHE A  18     126.288  92.586  87.003  1.00  0.79           C  
ATOM    147  CD2 PHE A  18     127.523  94.533  86.259  1.00  0.79           C  
ATOM    148  CE1 PHE A  18     126.950  91.801  86.052  1.00  0.79           C  
ATOM    149  CE2 PHE A  18     128.167  93.758  85.290  1.00  0.79           C  
ATOM    150  CZ  PHE A  18     127.859  92.398  85.171  1.00  0.79           C  
ATOM    151  N   ILE A  19     127.687  96.562  89.770  1.00  0.71           N  
ATOM    152  CA  ILE A  19     128.930  97.277  90.028  1.00  0.71           C  
ATOM    153  C   ILE A  19     129.394  97.117  91.478  1.00  0.71           C  
ATOM    154  O   ILE A  19     130.544  96.784  91.751  1.00  0.71           O  
ATOM    155  CB  ILE A  19     128.758  98.759  89.661  1.00  0.71           C  
ATOM    156  CG1 ILE A  19     128.399  98.915  88.157  1.00  0.71           C  
ATOM    157  CG2 ILE A  19     130.028  99.567  90.020  1.00  0.71           C  
ATOM    158  CD1 ILE A  19     127.950 100.332  87.771  1.00  0.71           C  
ATOM    159  N   GLU A  20     128.482  97.284  92.454  1.00  0.68           N  
ATOM    160  CA  GLU A  20     128.757  97.182  93.878  1.00  0.68           C  
ATOM    161  C   GLU A  20     129.112  95.772  94.333  1.00  0.68           C  
ATOM    162  O   GLU A  20     129.854  95.561  95.291  1.00  0.68           O  
ATOM    163  CB  GLU A  20     127.532  97.658  94.684  1.00  0.68           C  
ATOM    164  CG  GLU A  20     127.203  99.159  94.500  1.00  0.68           C  
ATOM    165  CD  GLU A  20     125.864  99.520  95.136  1.00  0.68           C  
ATOM    166  OE1 GLU A  20     125.288  98.668  95.866  1.00  0.68           O  
ATOM    167  OE2 GLU A  20     125.395 100.657  94.870  1.00  0.68           O  
ATOM    168  N   CYS A  21     128.606  94.729  93.648  1.00  0.66           N  
ATOM    169  CA  CYS A  21     128.973  93.358  93.962  1.00  0.66           C  
ATOM    170  C   CYS A  21     130.396  92.998  93.555  1.00  0.66           C  
ATOM    171  O   CYS A  21     130.987  92.094  94.143  1.00  0.66           O  
ATOM    172  CB  CYS A  21     127.960  92.339  93.385  1.00  0.66           C  
ATOM    173  SG  CYS A  21     126.457  92.256  94.427  1.00  0.66           S  
ATOM    174  N   MET A  22     131.024  93.740  92.617  1.00  0.67           N  
ATOM    175  CA  MET A  22     132.446  93.610  92.310  1.00  0.67           C  
ATOM    176  C   MET A  22     133.323  93.943  93.514  1.00  0.67           C  
ATOM    177  O   MET A  22     134.299  93.259  93.817  1.00  0.67           O  
ATOM    178  CB  MET A  22     132.863  94.515  91.127  1.00  0.67           C  
ATOM    179  CG  MET A  22     132.141  94.175  89.809  1.00  0.67           C  
ATOM    180  SD  MET A  22     132.487  95.329  88.446  1.00  0.67           S  
ATOM    181  CE  MET A  22     134.197  94.797  88.136  1.00  0.67           C  
ATOM    182  N   GLU A  23     132.933  94.970  94.299  1.00  0.74           N  
ATOM    183  CA  GLU A  23     133.614  95.376  95.519  1.00  0.74           C  
ATOM    184  C   GLU A  23     133.469  94.362  96.652  1.00  0.74           C  
ATOM    185  O   GLU A  23     134.209  94.373  97.632  1.00  0.74           O  
ATOM    186  CB  GLU A  23     133.092  96.747  95.998  1.00  0.74           C  
ATOM    187  CG  GLU A  23     133.315  97.880  94.965  1.00  0.74           C  
ATOM    188  CD  GLU A  23     132.927  99.260  95.499  1.00  0.74           C  
ATOM    189  OE1 GLU A  23     132.449  99.350  96.658  1.00  0.74           O  
ATOM    190  OE2 GLU A  23     133.128 100.237  94.732  1.00  0.74           O  
ATOM    191  N   ARG A  24     132.537  93.400  96.508  1.00  0.68           N  
ATOM    192  CA  ARG A  24     132.375  92.287  97.422  1.00  0.68           C  
ATOM    193  C   ARG A  24     133.158  91.065  96.948  1.00  0.68           C  
ATOM    194  O   ARG A  24     133.020  89.977  97.501  1.00  0.68           O  
ATOM    195  CB  ARG A  24     130.880  91.887  97.533  1.00  0.68           C  
ATOM    196  CG  ARG A  24     129.953  93.049  97.934  1.00  0.68           C  
ATOM    197  CD  ARG A  24     128.481  92.635  97.983  1.00  0.68           C  
ATOM    198  NE  ARG A  24     127.690  93.883  98.230  1.00  0.68           N  
ATOM    199  CZ  ARG A  24     126.366  93.909  98.430  1.00  0.68           C  
ATOM    200  NH1 ARG A  24     125.755  95.074  98.633  1.00  0.68           N  
ATOM    201  NH2 ARG A  24     125.645  92.791  98.427  1.00  0.68           N  
ATOM    202  N   GLY A  25     134.012  91.214  95.911  1.00  0.71           N  
ATOM    203  CA  GLY A  25     134.861  90.143  95.402  1.00  0.71           C  
ATOM    204  C   GLY A  25     134.236  89.262  94.354  1.00  0.71           C  
ATOM    205  O   GLY A  25     134.793  88.227  93.996  1.00  0.71           O  
ATOM    206  N   ALA A  26     133.059  89.628  93.816  1.00  0.75           N  
ATOM    207  CA  ALA A  26     132.418  88.842  92.783  1.00  0.75           C  
ATOM    208  C   ALA A  26     133.008  89.094  91.395  1.00  0.75           C  
ATOM    209  O   ALA A  26     132.920  90.193  90.856  1.00  0.75           O  
ATOM    210  CB  ALA A  26     130.906  89.139  92.754  1.00  0.75           C  
ATOM    211  N   LYS A  27     133.618  88.056  90.780  1.00  0.72           N  
ATOM    212  CA  LYS A  27     134.181  88.133  89.440  1.00  0.72           C  
ATOM    213  C   LYS A  27     133.125  88.178  88.335  1.00  0.72           C  
ATOM    214  O   LYS A  27     132.197  87.366  88.273  1.00  0.72           O  
ATOM    215  CB  LYS A  27     135.178  86.969  89.192  1.00  0.72           C  
ATOM    216  CG  LYS A  27     135.871  87.002  87.815  1.00  0.72           C  
ATOM    217  CD  LYS A  27     136.961  85.925  87.673  1.00  0.72           C  
ATOM    218  CE  LYS A  27     137.576  85.873  86.269  1.00  0.72           C  
ATOM    219  NZ  LYS A  27     138.642  84.853  86.210  1.00  0.72           N  
ATOM    220  N   ILE A  28     133.266  89.139  87.409  1.00  0.77           N  
ATOM    221  CA  ILE A  28     132.299  89.440  86.379  1.00  0.77           C  
ATOM    222  C   ILE A  28     132.901  89.221  85.001  1.00  0.77           C  
ATOM    223  O   ILE A  28     133.996  89.658  84.665  1.00  0.77           O  
ATOM    224  CB  ILE A  28     131.794  90.873  86.516  1.00  0.77           C  
ATOM    225  CG1 ILE A  28     131.054  91.100  87.861  1.00  0.77           C  
ATOM    226  CG2 ILE A  28     130.899  91.280  85.331  1.00  0.77           C  
ATOM    227  CD1 ILE A  28     129.822  90.215  88.107  1.00  0.77           C  
ATOM    228  N   VAL A  29     132.163  88.510  84.128  1.00  0.81           N  
ATOM    229  CA  VAL A  29     132.552  88.286  82.747  1.00  0.81           C  
ATOM    230  C   VAL A  29     131.415  88.724  81.865  1.00  0.81           C  
ATOM    231  O   VAL A  29     130.256  88.391  82.133  1.00  0.81           O  
ATOM    232  CB  VAL A  29     132.875  86.828  82.445  1.00  0.81           C  
ATOM    233  CG1 VAL A  29     133.275  86.638  80.966  1.00  0.81           C  
ATOM    234  CG2 VAL A  29     134.027  86.398  83.366  1.00  0.81           C  
ATOM    235  N   VAL A  30     131.723  89.475  80.794  1.00  0.86           N  
ATOM    236  CA  VAL A  30     130.776  89.842  79.763  1.00  0.86           C  
ATOM    237  C   VAL A  30     130.983  88.953  78.542  1.00  0.86           C  
ATOM    238  O   VAL A  30     132.105  88.665  78.116  1.00  0.86           O  
ATOM    239  CB  VAL A  30     130.874  91.322  79.397  1.00  0.86           C  
ATOM    240  CG1 VAL A  30     132.278  91.668  78.891  1.00  0.86           C  
ATOM    241  CG2 VAL A  30     129.833  91.721  78.335  1.00  0.86           C  
ATOM    242  N   ILE A  31     129.880  88.476  77.947  1.00  0.80           N  
ATOM    243  CA  ILE A  31     129.898  87.818  76.659  1.00  0.80           C  
ATOM    244  C   ILE A  31     129.061  88.682  75.738  1.00  0.80           C  
ATOM    245  O   ILE A  31     127.842  88.810  75.873  1.00  0.80           O  
ATOM    246  CB  ILE A  31     129.374  86.389  76.712  1.00  0.80           C  
ATOM    247  CG1 ILE A  31     130.165  85.553  77.753  1.00  0.80           C  
ATOM    248  CG2 ILE A  31     129.438  85.760  75.300  1.00  0.80           C  
ATOM    249  CD1 ILE A  31     129.575  84.159  77.989  1.00  0.80           C  
ATOM    250  N   ALA A  32     129.731  89.357  74.787  1.00  0.84           N  
ATOM    251  CA  ALA A  32     129.065  90.121  73.766  1.00  0.84           C  
ATOM    252  C   ALA A  32     130.013  90.202  72.582  1.00  0.84           C  
ATOM    253  O   ALA A  32     131.213  90.344  72.817  1.00  0.84           O  
ATOM    254  CB  ALA A  32     128.721  91.551  74.242  1.00  0.84           C  
ATOM    255  N   PRO A  33     129.579  90.138  71.330  1.00  0.79           N  
ATOM    256  CA  PRO A  33     130.458  90.279  70.169  1.00  0.79           C  
ATOM    257  C   PRO A  33     131.057  91.668  70.055  1.00  0.79           C  
ATOM    258  O   PRO A  33     132.228  91.797  69.700  1.00  0.79           O  
ATOM    259  CB  PRO A  33     129.544  89.946  68.980  1.00  0.79           C  
ATOM    260  CG  PRO A  33     128.125  90.192  69.490  1.00  0.79           C  
ATOM    261  CD  PRO A  33     128.205  89.807  70.955  1.00  0.79           C  
ATOM    262  N   GLU A  34     130.281  92.722  70.344  1.00  0.77           N  
ATOM    263  CA  GLU A  34     130.757  94.081  70.343  1.00  0.77           C  
ATOM    264  C   GLU A  34     131.356  94.488  71.675  1.00  0.77           C  
ATOM    265  O   GLU A  34     131.044  93.950  72.738  1.00  0.77           O  
ATOM    266  CB  GLU A  34     129.615  95.087  70.060  1.00  0.77           C  
ATOM    267  CG  GLU A  34     128.898  94.893  68.706  1.00  0.77           C  
ATOM    268  CD  GLU A  34     127.930  93.720  68.694  1.00  0.77           C  
ATOM    269  OE1 GLU A  34     127.875  93.016  67.655  1.00  0.77           O  
ATOM    270  OE2 GLU A  34     127.261  93.504  69.739  1.00  0.77           O  
ATOM    271  N   TYR A  35     132.209  95.533  71.660  1.00  0.80           N  
ATOM    272  CA  TYR A  35     132.592  96.228  72.877  1.00  0.80           C  
ATOM    273  C   TYR A  35     131.470  97.169  73.320  1.00  0.80           C  
ATOM    274  O   TYR A  35     131.499  98.379  73.102  1.00  0.80           O  
ATOM    275  CB  TYR A  35     133.940  96.980  72.727  1.00  0.80           C  
ATOM    276  CG  TYR A  35     134.529  97.236  74.091  1.00  0.80           C  
ATOM    277  CD1 TYR A  35     135.323  96.249  74.695  1.00  0.80           C  
ATOM    278  CD2 TYR A  35     134.243  98.410  74.808  1.00  0.80           C  
ATOM    279  CE1 TYR A  35     135.830  96.429  75.988  1.00  0.80           C  
ATOM    280  CE2 TYR A  35     134.732  98.587  76.111  1.00  0.80           C  
ATOM    281  CZ  TYR A  35     135.528  97.596  76.696  1.00  0.80           C  
ATOM    282  OH  TYR A  35     136.007  97.756  78.006  1.00  0.80           O  
ATOM    283  N   GLY A  36     130.406  96.604  73.917  1.00  0.86           N  
ATOM    284  CA  GLY A  36     129.283  97.379  74.422  1.00  0.86           C  
ATOM    285  C   GLY A  36     129.496  97.972  75.799  1.00  0.86           C  
ATOM    286  O   GLY A  36     130.515  97.746  76.451  1.00  0.86           O  
ATOM    287  N   PRO A  37     128.497  98.667  76.332  1.00  0.84           N  
ATOM    288  CA  PRO A  37     128.493  99.124  77.718  1.00  0.84           C  
ATOM    289  C   PRO A  37     128.653  98.087  78.835  1.00  0.84           C  
ATOM    290  O   PRO A  37     129.142  98.554  79.869  1.00  0.84           O  
ATOM    291  CB  PRO A  37     127.183  99.915  77.851  1.00  0.84           C  
ATOM    292  CG  PRO A  37     126.906 100.405  76.429  1.00  0.84           C  
ATOM    293  CD  PRO A  37     127.383  99.236  75.569  1.00  0.84           C  
ATOM    294  N   PRO A  38     128.318  96.779  78.831  1.00  0.86           N  
ATOM    295  CA  PRO A  38     128.546  95.936  79.992  1.00  0.86           C  
ATOM    296  C   PRO A  38     129.999  95.514  80.033  1.00  0.86           C  
ATOM    297  O   PRO A  38     130.469  95.107  81.092  1.00  0.86           O  
ATOM    298  CB  PRO A  38     127.584  94.753  79.783  1.00  0.86           C  
ATOM    299  CG  PRO A  38     127.455  94.614  78.267  1.00  0.86           C  
ATOM    300  CD  PRO A  38     127.629  96.045  77.762  1.00  0.86           C  
ATOM    301  N   SER A  39     130.744  95.626  78.914  1.00  0.86           N  
ATOM    302  CA  SER A  39     132.167  95.326  78.834  1.00  0.86           C  
ATOM    303  C   SER A  39     133.004  96.238  79.688  1.00  0.86           C  
ATOM    304  O   SER A  39     133.960  95.825  80.333  1.00  0.86           O  
ATOM    305  CB  SER A  39     132.701  95.320  77.380  1.00  0.86           C  
ATOM    306  OG  SER A  39     131.919  94.431  76.575  1.00  0.86           O  
ATOM    307  N   THR A  40     132.580  97.506  79.786  1.00  0.75           N  
ATOM    308  CA  THR A  40     133.124  98.537  80.663  1.00  0.75           C  
ATOM    309  C   THR A  40     132.937  98.228  82.151  1.00  0.75           C  
ATOM    310  O   THR A  40     133.503  98.889  83.020  1.00  0.75           O  
ATOM    311  CB  THR A  40     132.453  99.872  80.329  1.00  0.75           C  
ATOM    312  OG1 THR A  40     132.584 100.123  78.938  1.00  0.75           O  
ATOM    313  CG2 THR A  40     133.081 101.084  81.029  1.00  0.75           C  
ATOM    314  N   LYS A  41     132.120  97.214  82.506  1.00  0.64           N  
ATOM    315  CA  LYS A  41     131.834  96.843  83.882  1.00  0.64           C  
ATOM    316  C   LYS A  41     132.236  95.410  84.207  1.00  0.64           C  
ATOM    317  O   LYS A  41     131.680  94.814  85.126  1.00  0.64           O  
ATOM    318  CB  LYS A  41     130.321  96.976  84.196  1.00  0.64           C  
ATOM    319  CG  LYS A  41     129.678  98.319  83.817  1.00  0.64           C  
ATOM    320  CD  LYS A  41     130.284  99.542  84.523  1.00  0.64           C  
ATOM    321  CE  LYS A  41     129.522 100.828  84.195  1.00  0.64           C  
ATOM    322  NZ  LYS A  41     130.107 101.967  84.934  1.00  0.64           N  
ATOM    323  N   ALA A  42     133.179  94.803  83.463  1.00  0.80           N  
ATOM    324  CA  ALA A  42     133.531  93.414  83.672  1.00  0.80           C  
ATOM    325  C   ALA A  42     135.033  93.204  83.744  1.00  0.80           C  
ATOM    326  O   ALA A  42     135.812  93.922  83.122  1.00  0.80           O  
ATOM    327  CB  ALA A  42     132.959  92.575  82.512  1.00  0.80           C  
ATOM    328  N   ASP A  43     135.471  92.170  84.492  1.00  0.78           N  
ATOM    329  CA  ASP A  43     136.865  91.790  84.621  1.00  0.78           C  
ATOM    330  C   ASP A  43     137.394  91.128  83.354  1.00  0.78           C  
ATOM    331  O   ASP A  43     138.595  91.103  83.083  1.00  0.78           O  
ATOM    332  CB  ASP A  43     137.033  90.758  85.763  1.00  0.78           C  
ATOM    333  CG  ASP A  43     136.450  91.287  87.056  1.00  0.78           C  
ATOM    334  OD1 ASP A  43     136.990  92.281  87.593  1.00  0.78           O  
ATOM    335  OD2 ASP A  43     135.457  90.671  87.521  1.00  0.78           O  
ATOM    336  N   TYR A  44     136.491  90.551  82.534  1.00  0.72           N  
ATOM    337  CA  TYR A  44     136.891  89.892  81.315  1.00  0.72           C  
ATOM    338  C   TYR A  44     135.820  89.999  80.239  1.00  0.72           C  
ATOM    339  O   TYR A  44     134.622  89.977  80.523  1.00  0.72           O  
ATOM    340  CB  TYR A  44     137.253  88.406  81.602  1.00  0.72           C  
ATOM    341  CG  TYR A  44     138.075  87.841  80.483  1.00  0.72           C  
ATOM    342  CD1 TYR A  44     139.285  88.465  80.139  1.00  0.72           C  
ATOM    343  CD2 TYR A  44     137.625  86.746  79.727  1.00  0.72           C  
ATOM    344  CE1 TYR A  44     140.000  88.050  79.012  1.00  0.72           C  
ATOM    345  CE2 TYR A  44     138.361  86.310  78.614  1.00  0.72           C  
ATOM    346  CZ  TYR A  44     139.530  86.986  78.244  1.00  0.72           C  
ATOM    347  OH  TYR A  44     140.256  86.594  77.108  1.00  0.72           O  
ATOM    348  N   TRP A  45     136.251  90.114  78.962  1.00  0.74           N  
ATOM    349  CA  TRP A  45     135.388  90.236  77.804  1.00  0.74           C  
ATOM    350  C   TRP A  45     135.654  89.111  76.826  1.00  0.74           C  
ATOM    351  O   TRP A  45     136.787  88.858  76.425  1.00  0.74           O  
ATOM    352  CB  TRP A  45     135.588  91.612  77.091  1.00  0.74           C  
ATOM    353  CG  TRP A  45     134.834  91.861  75.777  1.00  0.74           C  
ATOM    354  CD1 TRP A  45     133.532  91.593  75.442  1.00  0.74           C  
ATOM    355  CD2 TRP A  45     135.439  92.422  74.592  1.00  0.74           C  
ATOM    356  NE1 TRP A  45     133.279  91.976  74.144  1.00  0.74           N  
ATOM    357  CE2 TRP A  45     134.434  92.485  73.605  1.00  0.74           C  
ATOM    358  CE3 TRP A  45     136.739  92.852  74.320  1.00  0.74           C  
ATOM    359  CZ2 TRP A  45     134.704  92.977  72.335  1.00  0.74           C  
ATOM    360  CZ3 TRP A  45     137.015  93.336  73.031  1.00  0.74           C  
ATOM    361  CH2 TRP A  45     136.012  93.399  72.052  1.00  0.74           C  
ATOM    362  N   ILE A  46     134.584  88.406  76.410  1.00  0.77           N  
ATOM    363  CA  ILE A  46     134.668  87.348  75.421  1.00  0.77           C  
ATOM    364  C   ILE A  46     133.846  87.751  74.201  1.00  0.77           C  
ATOM    365  O   ILE A  46     132.616  87.811  74.295  1.00  0.77           O  
ATOM    366  CB  ILE A  46     134.160  86.018  75.981  1.00  0.77           C  
ATOM    367  CG1 ILE A  46     135.041  85.590  77.181  1.00  0.77           C  
ATOM    368  CG2 ILE A  46     134.160  84.933  74.877  1.00  0.77           C  
ATOM    369  CD1 ILE A  46     134.533  84.349  77.921  1.00  0.77           C  
ATOM    370  N   PRO A  47     134.455  87.996  73.037  1.00  0.75           N  
ATOM    371  CA  PRO A  47     133.681  88.352  71.858  1.00  0.75           C  
ATOM    372  C   PRO A  47     133.594  87.170  70.921  1.00  0.75           C  
ATOM    373  O   PRO A  47     134.437  86.960  70.051  1.00  0.75           O  
ATOM    374  CB  PRO A  47     134.453  89.526  71.249  1.00  0.75           C  
ATOM    375  CG  PRO A  47     135.915  89.258  71.614  1.00  0.75           C  
ATOM    376  CD  PRO A  47     135.819  88.544  72.966  1.00  0.75           C  
ATOM    377  N   ILE A  48     132.524  86.380  71.084  1.00  0.76           N  
ATOM    378  CA  ILE A  48     132.110  85.353  70.149  1.00  0.76           C  
ATOM    379  C   ILE A  48     131.581  85.937  68.841  1.00  0.76           C  
ATOM    380  O   ILE A  48     131.182  87.094  68.765  1.00  0.76           O  
ATOM    381  CB  ILE A  48     131.093  84.389  70.772  1.00  0.76           C  
ATOM    382  CG1 ILE A  48     129.874  85.071  71.446  1.00  0.76           C  
ATOM    383  CG2 ILE A  48     131.833  83.540  71.824  1.00  0.76           C  
ATOM    384  CD1 ILE A  48     128.752  85.482  70.493  1.00  0.76           C  
ATOM    385  N   ARG A  49     131.545  85.150  67.743  1.00  0.73           N  
ATOM    386  CA  ARG A  49     130.709  85.465  66.590  1.00  0.73           C  
ATOM    387  C   ARG A  49     129.230  85.451  67.001  1.00  0.73           C  
ATOM    388  O   ARG A  49     128.791  84.402  67.475  1.00  0.73           O  
ATOM    389  CB  ARG A  49     130.918  84.431  65.440  1.00  0.73           C  
ATOM    390  CG  ARG A  49     129.959  84.571  64.227  1.00  0.73           C  
ATOM    391  CD  ARG A  49     130.097  83.453  63.178  1.00  0.73           C  
ATOM    392  NE  ARG A  49     128.950  83.592  62.201  1.00  0.73           N  
ATOM    393  CZ  ARG A  49     127.799  82.905  62.283  1.00  0.73           C  
ATOM    394  NH1 ARG A  49     126.792  83.153  61.450  1.00  0.73           N  
ATOM    395  NH2 ARG A  49     127.610  81.931  63.156  1.00  0.73           N  
ATOM    396  N   PRO A  50     128.415  86.507  66.878  1.00  0.76           N  
ATOM    397  CA  PRO A  50     126.997  86.467  67.244  1.00  0.76           C  
ATOM    398  C   PRO A  50     126.261  85.357  66.533  1.00  0.76           C  
ATOM    399  O   PRO A  50     126.508  85.232  65.334  1.00  0.76           O  
ATOM    400  CB  PRO A  50     126.435  87.843  66.853  1.00  0.76           C  
ATOM    401  CG  PRO A  50     127.435  88.435  65.853  1.00  0.76           C  
ATOM    402  CD  PRO A  50     128.755  87.708  66.113  1.00  0.76           C  
ATOM    403  N   GLN A  51     125.432  84.564  67.269  1.00  0.75           N  
ATOM    404  CA  GLN A  51     124.609  83.449  66.792  1.00  0.75           C  
ATOM    405  C   GLN A  51     125.238  82.114  67.177  1.00  0.75           C  
ATOM    406  O   GLN A  51     124.713  81.039  66.892  1.00  0.75           O  
ATOM    407  CB  GLN A  51     124.312  83.524  65.262  1.00  0.75           C  
ATOM    408  CG  GLN A  51     123.254  82.595  64.647  1.00  0.75           C  
ATOM    409  CD  GLN A  51     122.985  83.068  63.217  1.00  0.75           C  
ATOM    410  OE1 GLN A  51     123.866  83.209  62.367  1.00  0.75           O  
ATOM    411  NE2 GLN A  51     121.696  83.358  62.920  1.00  0.75           N  
ATOM    412  N   THR A  52     126.385  82.139  67.886  1.00  0.79           N  
ATOM    413  CA  THR A  52     127.167  80.936  68.183  1.00  0.79           C  
ATOM    414  C   THR A  52     127.308  80.660  69.659  1.00  0.79           C  
ATOM    415  O   THR A  52     128.016  79.747  70.080  1.00  0.79           O  
ATOM    416  CB  THR A  52     128.562  80.932  67.576  1.00  0.79           C  
ATOM    417  OG1 THR A  52     129.446  81.908  68.118  1.00  0.79           O  
ATOM    418  CG2 THR A  52     128.472  81.190  66.077  1.00  0.79           C  
ATOM    419  N   ASP A  53     126.588  81.419  70.488  1.00  0.82           N  
ATOM    420  CA  ASP A  53     126.636  81.453  71.929  1.00  0.82           C  
ATOM    421  C   ASP A  53     126.324  80.084  72.550  1.00  0.82           C  
ATOM    422  O   ASP A  53     126.960  79.633  73.502  1.00  0.82           O  
ATOM    423  CB  ASP A  53     125.679  82.582  72.425  1.00  0.82           C  
ATOM    424  CG  ASP A  53     125.694  83.840  71.543  1.00  0.82           C  
ATOM    425  OD1 ASP A  53     126.029  84.922  72.074  1.00  0.82           O  
ATOM    426  OD2 ASP A  53     125.371  83.746  70.321  1.00  0.82           O  
ATOM    427  N   ALA A  54     125.383  79.326  71.943  1.00  0.81           N  
ATOM    428  CA  ALA A  54     125.068  77.955  72.296  1.00  0.81           C  
ATOM    429  C   ALA A  54     126.258  77.001  72.197  1.00  0.81           C  
ATOM    430  O   ALA A  54     126.492  76.200  73.097  1.00  0.81           O  
ATOM    431  CB  ALA A  54     123.925  77.438  71.399  1.00  0.81           C  
ATOM    432  N   ALA A  55     127.084  77.102  71.134  1.00  0.79           N  
ATOM    433  CA  ALA A  55     128.326  76.362  71.007  1.00  0.79           C  
ATOM    434  C   ALA A  55     129.332  76.696  72.102  1.00  0.79           C  
ATOM    435  O   ALA A  55     129.962  75.802  72.662  1.00  0.79           O  
ATOM    436  CB  ALA A  55     128.965  76.596  69.626  1.00  0.79           C  
ATOM    437  N   LEU A  56     129.469  77.988  72.486  1.00  0.79           N  
ATOM    438  CA  LEU A  56     130.311  78.384  73.611  1.00  0.79           C  
ATOM    439  C   LEU A  56     129.875  77.725  74.908  1.00  0.79           C  
ATOM    440  O   LEU A  56     130.668  77.099  75.608  1.00  0.79           O  
ATOM    441  CB  LEU A  56     130.339  79.928  73.792  1.00  0.79           C  
ATOM    442  CG  LEU A  56     131.118  80.432  75.033  1.00  0.79           C  
ATOM    443  CD1 LEU A  56     132.573  79.947  75.062  1.00  0.79           C  
ATOM    444  CD2 LEU A  56     131.078  81.962  75.141  1.00  0.79           C  
ATOM    445  N   TRP A  57     128.569  77.774  75.204  1.00  0.73           N  
ATOM    446  CA  TRP A  57     127.985  77.119  76.349  1.00  0.73           C  
ATOM    447  C   TRP A  57     128.113  75.603  76.366  1.00  0.73           C  
ATOM    448  O   TRP A  57     128.370  75.012  77.408  1.00  0.73           O  
ATOM    449  CB  TRP A  57     126.508  77.516  76.472  1.00  0.73           C  
ATOM    450  CG  TRP A  57     126.271  78.912  76.987  1.00  0.73           C  
ATOM    451  CD1 TRP A  57     125.598  79.955  76.412  1.00  0.73           C  
ATOM    452  CD2 TRP A  57     126.743  79.398  78.261  1.00  0.73           C  
ATOM    453  NE1 TRP A  57     125.641  81.066  77.231  1.00  0.73           N  
ATOM    454  CE2 TRP A  57     126.349  80.731  78.358  1.00  0.73           C  
ATOM    455  CE3 TRP A  57     127.460  78.772  79.285  1.00  0.73           C  
ATOM    456  CZ2 TRP A  57     126.673  81.503  79.467  1.00  0.73           C  
ATOM    457  CZ3 TRP A  57     127.780  79.542  80.415  1.00  0.73           C  
ATOM    458  CH2 TRP A  57     127.402  80.887  80.497  1.00  0.73           C  
ATOM    459  N   LEU A  58     127.973  74.931  75.212  1.00  0.72           N  
ATOM    460  CA  LEU A  58     128.228  73.508  75.067  1.00  0.72           C  
ATOM    461  C   LEU A  58     129.669  73.093  75.355  1.00  0.72           C  
ATOM    462  O   LEU A  58     129.917  72.077  76.002  1.00  0.72           O  
ATOM    463  CB  LEU A  58     127.764  73.056  73.667  1.00  0.72           C  
ATOM    464  CG  LEU A  58     126.232  72.888  73.606  1.00  0.72           C  
ATOM    465  CD1 LEU A  58     125.695  73.020  72.177  1.00  0.72           C  
ATOM    466  CD2 LEU A  58     125.832  71.543  74.230  1.00  0.72           C  
ATOM    467  N   GLY A  59     130.676  73.895  74.946  1.00  0.75           N  
ATOM    468  CA  GLY A  59     132.054  73.657  75.385  1.00  0.75           C  
ATOM    469  C   GLY A  59     132.269  73.883  76.861  1.00  0.75           C  
ATOM    470  O   GLY A  59     133.017  73.168  77.522  1.00  0.75           O  
ATOM    471  N   ILE A  60     131.568  74.875  77.435  1.00  0.77           N  
ATOM    472  CA  ILE A  60     131.543  75.119  78.869  1.00  0.77           C  
ATOM    473  C   ILE A  60     130.929  73.950  79.645  1.00  0.77           C  
ATOM    474  O   ILE A  60     131.508  73.487  80.628  1.00  0.77           O  
ATOM    475  CB  ILE A  60     130.863  76.463  79.162  1.00  0.77           C  
ATOM    476  CG1 ILE A  60     131.762  77.622  78.658  1.00  0.77           C  
ATOM    477  CG2 ILE A  60     130.520  76.634  80.656  1.00  0.77           C  
ATOM    478  CD1 ILE A  60     131.099  79.004  78.700  1.00  0.77           C  
ATOM    479  N   THR A  61     129.780  73.381  79.206  1.00  0.74           N  
ATOM    480  CA  THR A  61     129.176  72.209  79.850  1.00  0.74           C  
ATOM    481  C   THR A  61     130.032  70.971  79.794  1.00  0.74           C  
ATOM    482  O   THR A  61     130.134  70.260  80.791  1.00  0.74           O  
ATOM    483  CB  THR A  61     127.787  71.781  79.379  1.00  0.74           C  
ATOM    484  OG1 THR A  61     127.719  71.530  77.988  1.00  0.74           O  
ATOM    485  CG2 THR A  61     126.778  72.880  79.679  1.00  0.74           C  
ATOM    486  N   ARG A  62     130.699  70.695  78.654  1.00  0.63           N  
ATOM    487  CA  ARG A  62     131.572  69.547  78.466  1.00  0.63           C  
ATOM    488  C   ARG A  62     132.668  69.472  79.515  1.00  0.63           C  
ATOM    489  O   ARG A  62     132.902  68.432  80.126  1.00  0.63           O  
ATOM    490  CB  ARG A  62     132.200  69.637  77.052  1.00  0.63           C  
ATOM    491  CG  ARG A  62     133.128  68.481  76.604  1.00  0.63           C  
ATOM    492  CD  ARG A  62     134.610  68.571  77.018  1.00  0.63           C  
ATOM    493  NE  ARG A  62     135.338  67.606  76.139  1.00  0.63           N  
ATOM    494  CZ  ARG A  62     136.586  67.160  76.309  1.00  0.63           C  
ATOM    495  NH1 ARG A  62     137.116  66.337  75.409  1.00  0.63           N  
ATOM    496  NH2 ARG A  62     137.371  67.562  77.293  1.00  0.63           N  
ATOM    497  N   LEU A  63     133.329  70.606  79.792  1.00  0.75           N  
ATOM    498  CA  LEU A  63     134.334  70.701  80.829  1.00  0.75           C  
ATOM    499  C   LEU A  63     133.805  70.540  82.251  1.00  0.75           C  
ATOM    500  O   LEU A  63     134.425  69.911  83.107  1.00  0.75           O  
ATOM    501  CB  LEU A  63     135.037  72.058  80.722  1.00  0.75           C  
ATOM    502  CG  LEU A  63     136.382  72.096  81.456  1.00  0.75           C  
ATOM    503  CD1 LEU A  63     137.463  71.380  80.637  1.00  0.75           C  
ATOM    504  CD2 LEU A  63     136.744  73.548  81.717  1.00  0.75           C  
ATOM    505  N   MET A  64     132.619  71.111  82.552  1.00  0.73           N  
ATOM    506  CA  MET A  64     131.955  70.937  83.835  1.00  0.73           C  
ATOM    507  C   MET A  64     131.584  69.492  84.121  1.00  0.73           C  
ATOM    508  O   MET A  64     131.733  69.012  85.241  1.00  0.73           O  
ATOM    509  CB  MET A  64     130.679  71.801  83.925  1.00  0.73           C  
ATOM    510  CG  MET A  64     130.975  73.305  83.901  1.00  0.73           C  
ATOM    511  SD  MET A  64     129.482  74.319  84.055  1.00  0.73           S  
ATOM    512  CE  MET A  64     130.425  75.864  84.027  1.00  0.73           C  
ATOM    513  N   ILE A  65     131.119  68.768  83.085  1.00  0.66           N  
ATOM    514  CA  ILE A  65     130.868  67.336  83.109  1.00  0.66           C  
ATOM    515  C   ILE A  65     132.138  66.530  83.371  1.00  0.66           C  
ATOM    516  O   ILE A  65     132.166  65.607  84.178  1.00  0.66           O  
ATOM    517  CB  ILE A  65     130.221  66.935  81.777  1.00  0.66           C  
ATOM    518  CG1 ILE A  65     128.770  67.476  81.710  1.00  0.66           C  
ATOM    519  CG2 ILE A  65     130.280  65.411  81.531  1.00  0.66           C  
ATOM    520  CD1 ILE A  65     128.148  67.372  80.312  1.00  0.66           C  
ATOM    521  N   GLU A  66     133.233  66.887  82.685  1.00  0.63           N  
ATOM    522  CA  GLU A  66     134.528  66.244  82.778  1.00  0.63           C  
ATOM    523  C   GLU A  66     135.259  66.394  84.109  1.00  0.63           C  
ATOM    524  O   GLU A  66     135.826  65.440  84.637  1.00  0.63           O  
ATOM    525  CB  GLU A  66     135.374  66.854  81.647  1.00  0.63           C  
ATOM    526  CG  GLU A  66     136.749  66.209  81.369  1.00  0.63           C  
ATOM    527  CD  GLU A  66     137.374  66.888  80.169  1.00  0.63           C  
ATOM    528  OE1 GLU A  66     136.930  68.019  79.820  1.00  0.63           O  
ATOM    529  OE2 GLU A  66     138.258  66.281  79.509  1.00  0.63           O  
ATOM    530  N   LYS A  67     135.280  67.612  84.689  1.00  0.67           N  
ATOM    531  CA  LYS A  67     136.168  67.925  85.798  1.00  0.67           C  
ATOM    532  C   LYS A  67     135.473  68.165  87.130  1.00  0.67           C  
ATOM    533  O   LYS A  67     136.115  68.582  88.095  1.00  0.67           O  
ATOM    534  CB  LYS A  67     136.995  69.196  85.470  1.00  0.67           C  
ATOM    535  CG  LYS A  67     138.019  69.005  84.340  1.00  0.67           C  
ATOM    536  CD  LYS A  67     138.853  70.280  84.129  1.00  0.67           C  
ATOM    537  CE  LYS A  67     139.962  70.149  83.075  1.00  0.67           C  
ATOM    538  NZ  LYS A  67     140.522  71.484  82.837  1.00  0.67           N  
ATOM    539  N   LYS A  68     134.158  67.915  87.257  1.00  0.51           N  
ATOM    540  CA  LYS A  68     133.468  68.099  88.520  1.00  0.51           C  
ATOM    541  C   LYS A  68     132.505  66.956  88.732  1.00  0.51           C  
ATOM    542  O   LYS A  68     131.984  66.373  87.790  1.00  0.51           O  
ATOM    543  CB  LYS A  68     132.627  69.409  88.559  1.00  0.51           C  
ATOM    544  CG  LYS A  68     133.412  70.719  88.354  1.00  0.51           C  
ATOM    545  CD  LYS A  68     134.404  71.058  89.482  1.00  0.51           C  
ATOM    546  CE  LYS A  68     135.144  72.378  89.230  1.00  0.51           C  
ATOM    547  NZ  LYS A  68     136.108  72.663  90.314  1.00  0.51           N  
ATOM    548  N   TRP A  69     132.189  66.629  90.001  1.00  0.22           N  
ATOM    549  CA  TRP A  69     131.112  65.706  90.298  1.00  0.22           C  
ATOM    550  C   TRP A  69     129.807  66.467  90.314  1.00  0.22           C  
ATOM    551  O   TRP A  69     129.380  67.040  91.313  1.00  0.22           O  
ATOM    552  CB  TRP A  69     131.318  64.953  91.629  1.00  0.22           C  
ATOM    553  CG  TRP A  69     132.570  64.099  91.610  1.00  0.22           C  
ATOM    554  CD1 TRP A  69     133.792  64.335  92.177  1.00  0.22           C  
ATOM    555  CD2 TRP A  69     132.690  62.866  90.877  1.00  0.22           C  
ATOM    556  NE1 TRP A  69     134.675  63.330  91.841  1.00  0.22           N  
ATOM    557  CE2 TRP A  69     134.017  62.417  91.045  1.00  0.22           C  
ATOM    558  CE3 TRP A  69     131.778  62.146  90.109  1.00  0.22           C  
ATOM    559  CZ2 TRP A  69     134.450  61.240  90.448  1.00  0.22           C  
ATOM    560  CZ3 TRP A  69     132.212  60.951  89.519  1.00  0.22           C  
ATOM    561  CH2 TRP A  69     133.530  60.503  89.683  1.00  0.22           C  
ATOM    562  N   TYR A  70     129.160  66.524  89.143  1.00  0.50           N  
ATOM    563  CA  TYR A  70     127.881  67.162  88.957  1.00  0.50           C  
ATOM    564  C   TYR A  70     126.742  66.234  89.351  1.00  0.50           C  
ATOM    565  O   TYR A  70     125.631  66.693  89.597  1.00  0.50           O  
ATOM    566  CB  TYR A  70     127.725  67.757  87.516  1.00  0.50           C  
ATOM    567  CG  TYR A  70     127.832  66.766  86.376  1.00  0.50           C  
ATOM    568  CD1 TYR A  70     129.013  66.057  86.098  1.00  0.50           C  
ATOM    569  CD2 TYR A  70     126.730  66.560  85.534  1.00  0.50           C  
ATOM    570  CE1 TYR A  70     129.046  65.069  85.103  1.00  0.50           C  
ATOM    571  CE2 TYR A  70     126.775  65.620  84.492  1.00  0.50           C  
ATOM    572  CZ  TYR A  70     127.913  64.830  84.323  1.00  0.50           C  
ATOM    573  OH  TYR A  70     127.882  63.760  83.408  1.00  0.50           O  
ATOM    574  N   ASP A  71     126.990  64.905  89.485  1.00  0.27           N  
ATOM    575  CA  ASP A  71     126.005  63.980  90.011  1.00  0.27           C  
ATOM    576  C   ASP A  71     125.713  64.178  91.492  1.00  0.27           C  
ATOM    577  O   ASP A  71     124.562  64.091  91.902  1.00  0.27           O  
ATOM    578  CB  ASP A  71     126.315  62.493  89.693  1.00  0.27           C  
ATOM    579  CG  ASP A  71     127.393  61.925  90.603  1.00  0.27           C  
ATOM    580  OD1 ASP A  71     128.481  62.553  90.647  1.00  0.27           O  
ATOM    581  OD2 ASP A  71     127.074  60.952  91.346  1.00  0.27           O  
ATOM    582  N   GLU A  72     126.767  64.417  92.307  1.00  0.29           N  
ATOM    583  CA  GLU A  72     126.848  64.316  93.761  1.00  0.29           C  
ATOM    584  C   GLU A  72     125.533  64.261  94.522  1.00  0.29           C  
ATOM    585  O   GLU A  72     125.103  63.181  94.933  1.00  0.29           O  
ATOM    586  CB  GLU A  72     127.734  65.443  94.332  1.00  0.29           C  
ATOM    587  CG  GLU A  72     128.022  65.329  95.851  1.00  0.29           C  
ATOM    588  CD  GLU A  72     128.591  66.623  96.433  1.00  0.29           C  
ATOM    589  OE1 GLU A  72     128.770  67.613  95.673  1.00  0.29           O  
ATOM    590  OE2 GLU A  72     128.799  66.633  97.671  1.00  0.29           O  
ATOM    591  N   THR A  73     124.854  65.415  94.674  1.00  0.60           N  
ATOM    592  CA  THR A  73     123.549  65.495  95.323  1.00  0.60           C  
ATOM    593  C   THR A  73     122.569  66.307  94.510  1.00  0.60           C  
ATOM    594  O   THR A  73     121.453  65.862  94.283  1.00  0.60           O  
ATOM    595  CB  THR A  73     123.602  66.089  96.730  1.00  0.60           C  
ATOM    596  OG1 THR A  73     124.359  65.249  97.589  1.00  0.60           O  
ATOM    597  CG2 THR A  73     122.202  66.170  97.365  1.00  0.60           C  
ATOM    598  N   PHE A  74     122.923  67.532  94.040  1.00  0.67           N  
ATOM    599  CA  PHE A  74     121.941  68.456  93.465  1.00  0.67           C  
ATOM    600  C   PHE A  74     121.185  67.935  92.248  1.00  0.67           C  
ATOM    601  O   PHE A  74     119.961  68.026  92.209  1.00  0.67           O  
ATOM    602  CB  PHE A  74     122.587  69.839  93.123  1.00  0.67           C  
ATOM    603  CG  PHE A  74     121.604  70.808  92.483  1.00  0.67           C  
ATOM    604  CD1 PHE A  74     121.476  70.850  91.081  1.00  0.67           C  
ATOM    605  CD2 PHE A  74     120.763  71.622  93.260  1.00  0.67           C  
ATOM    606  CE1 PHE A  74     120.532  71.683  90.470  1.00  0.67           C  
ATOM    607  CE2 PHE A  74     119.822  72.465  92.650  1.00  0.67           C  
ATOM    608  CZ  PHE A  74     119.708  72.495  91.256  1.00  0.67           C  
ATOM    609  N   VAL A  75     121.855  67.368  91.222  1.00  0.63           N  
ATOM    610  CA  VAL A  75     121.120  66.893  90.056  1.00  0.63           C  
ATOM    611  C   VAL A  75     120.201  65.729  90.387  1.00  0.63           C  
ATOM    612  O   VAL A  75     119.043  65.758  90.003  1.00  0.63           O  
ATOM    613  CB  VAL A  75     121.963  66.629  88.824  1.00  0.63           C  
ATOM    614  CG1 VAL A  75     122.744  67.902  88.434  1.00  0.63           C  
ATOM    615  CG2 VAL A  75     122.883  65.430  89.054  1.00  0.63           C  
ATOM    616  N   LYS A  76     120.671  64.784  91.240  1.00  0.56           N  
ATOM    617  CA  LYS A  76     119.890  63.735  91.877  1.00  0.56           C  
ATOM    618  C   LYS A  76     118.798  64.242  92.814  1.00  0.56           C  
ATOM    619  O   LYS A  76     118.028  63.455  93.348  1.00  0.56           O  
ATOM    620  CB  LYS A  76     120.784  62.837  92.775  1.00  0.56           C  
ATOM    621  CG  LYS A  76     121.987  62.158  92.112  1.00  0.56           C  
ATOM    622  CD  LYS A  76     122.844  61.400  93.151  1.00  0.56           C  
ATOM    623  CE  LYS A  76     124.133  60.786  92.580  1.00  0.56           C  
ATOM    624  NZ  LYS A  76     125.250  60.836  93.548  1.00  0.56           N  
ATOM    625  N   GLY A  77     118.700  65.562  93.061  1.00  0.59           N  
ATOM    626  CA  GLY A  77     117.668  66.134  93.903  1.00  0.59           C  
ATOM    627  C   GLY A  77     116.691  66.935  93.103  1.00  0.59           C  
ATOM    628  O   GLY A  77     115.576  67.146  93.569  1.00  0.59           O  
ATOM    629  N   PHE A  78     117.028  67.353  91.853  1.00  0.66           N  
ATOM    630  CA  PHE A  78     116.168  68.277  91.122  1.00  0.66           C  
ATOM    631  C   PHE A  78     116.121  68.158  89.587  1.00  0.66           C  
ATOM    632  O   PHE A  78     115.393  68.930  88.961  1.00  0.66           O  
ATOM    633  CB  PHE A  78     116.554  69.757  91.457  1.00  0.66           C  
ATOM    634  CG  PHE A  78     116.386  70.027  92.926  1.00  0.66           C  
ATOM    635  CD1 PHE A  78     115.098  70.106  93.482  1.00  0.66           C  
ATOM    636  CD2 PHE A  78     117.501  70.020  93.781  1.00  0.66           C  
ATOM    637  CE1 PHE A  78     114.926  70.095  94.871  1.00  0.66           C  
ATOM    638  CE2 PHE A  78     117.332  70.023  95.171  1.00  0.66           C  
ATOM    639  CZ  PHE A  78     116.043  70.059  95.716  1.00  0.66           C  
ATOM    640  N   THR A  79     116.809  67.211  88.902  1.00  0.72           N  
ATOM    641  CA  THR A  79     116.808  67.156  87.423  1.00  0.72           C  
ATOM    642  C   THR A  79     116.187  65.885  86.888  1.00  0.72           C  
ATOM    643  O   THR A  79     115.987  64.915  87.601  1.00  0.72           O  
ATOM    644  CB  THR A  79     118.162  67.289  86.740  1.00  0.72           C  
ATOM    645  OG1 THR A  79     118.994  66.160  86.925  1.00  0.72           O  
ATOM    646  CG2 THR A  79     118.929  68.465  87.328  1.00  0.72           C  
ATOM    647  N   ASP A  80     115.809  65.829  85.595  1.00  0.67           N  
ATOM    648  CA  ASP A  80     115.144  64.670  85.024  1.00  0.67           C  
ATOM    649  C   ASP A  80     116.076  63.484  84.795  1.00  0.67           C  
ATOM    650  O   ASP A  80     115.644  62.347  84.617  1.00  0.67           O  
ATOM    651  CB  ASP A  80     114.328  65.059  83.763  1.00  0.67           C  
ATOM    652  CG  ASP A  80     115.153  65.690  82.657  1.00  0.67           C  
ATOM    653  OD1 ASP A  80     116.328  66.067  82.880  1.00  0.67           O  
ATOM    654  OD2 ASP A  80     114.602  65.817  81.535  1.00  0.67           O  
ATOM    655  N   PHE A  81     117.386  63.739  84.869  1.00  0.61           N  
ATOM    656  CA  PHE A  81     118.489  62.858  84.565  1.00  0.61           C  
ATOM    657  C   PHE A  81     118.460  61.363  84.945  1.00  0.61           C  
ATOM    658  O   PHE A  81     118.943  60.595  84.113  1.00  0.61           O  
ATOM    659  CB  PHE A  81     119.811  63.506  85.039  1.00  0.61           C  
ATOM    660  CG  PHE A  81     120.246  64.727  84.243  1.00  0.61           C  
ATOM    661  CD1 PHE A  81     120.032  64.893  82.860  1.00  0.61           C  
ATOM    662  CD2 PHE A  81     121.049  65.676  84.898  1.00  0.61           C  
ATOM    663  CE1 PHE A  81     120.595  65.974  82.168  1.00  0.61           C  
ATOM    664  CE2 PHE A  81     121.621  66.754  84.215  1.00  0.61           C  
ATOM    665  CZ  PHE A  81     121.388  66.904  82.845  1.00  0.61           C  
ATOM    666  N   PRO A  82     117.991  60.811  86.052  1.00  0.58           N  
ATOM    667  CA  PRO A  82     117.911  59.372  86.255  1.00  0.58           C  
ATOM    668  C   PRO A  82     116.912  58.655  85.382  1.00  0.58           C  
ATOM    669  O   PRO A  82     116.980  57.432  85.280  1.00  0.58           O  
ATOM    670  CB  PRO A  82     117.528  59.193  87.704  1.00  0.58           C  
ATOM    671  CG  PRO A  82     117.762  60.538  88.323  1.00  0.58           C  
ATOM    672  CD  PRO A  82     117.591  61.546  87.236  1.00  0.58           C  
ATOM    673  N   LEU A  83     115.941  59.376  84.798  1.00  0.67           N  
ATOM    674  CA  LEU A  83     114.850  58.799  84.039  1.00  0.67           C  
ATOM    675  C   LEU A  83     115.272  58.009  82.821  1.00  0.67           C  
ATOM    676  O   LEU A  83     116.196  58.356  82.088  1.00  0.67           O  
ATOM    677  CB  LEU A  83     113.862  59.915  83.661  1.00  0.67           C  
ATOM    678  CG  LEU A  83     112.791  59.665  82.581  1.00  0.67           C  
ATOM    679  CD1 LEU A  83     111.751  58.592  82.941  1.00  0.67           C  
ATOM    680  CD2 LEU A  83     112.120  61.015  82.343  1.00  0.67           C  
ATOM    681  N   LEU A  84     114.568  56.893  82.597  1.00  0.69           N  
ATOM    682  CA  LEU A  84     114.803  55.966  81.528  1.00  0.69           C  
ATOM    683  C   LEU A  84     114.113  56.346  80.226  1.00  0.69           C  
ATOM    684  O   LEU A  84     112.941  56.717  80.197  1.00  0.69           O  
ATOM    685  CB  LEU A  84     114.315  54.580  82.005  1.00  0.69           C  
ATOM    686  CG  LEU A  84     115.046  54.104  83.277  1.00  0.69           C  
ATOM    687  CD1 LEU A  84     114.398  52.842  83.861  1.00  0.69           C  
ATOM    688  CD2 LEU A  84     116.541  53.882  83.021  1.00  0.69           C  
ATOM    689  N   VAL A  85     114.834  56.232  79.098  1.00  0.72           N  
ATOM    690  CA  VAL A  85     114.324  56.452  77.752  1.00  0.72           C  
ATOM    691  C   VAL A  85     114.291  55.121  77.065  1.00  0.72           C  
ATOM    692  O   VAL A  85     115.217  54.329  77.197  1.00  0.72           O  
ATOM    693  CB  VAL A  85     115.203  57.381  76.924  1.00  0.72           C  
ATOM    694  CG1 VAL A  85     114.674  57.590  75.490  1.00  0.72           C  
ATOM    695  CG2 VAL A  85     115.251  58.723  77.644  1.00  0.72           C  
ATOM    696  N   ARG A  86     113.210  54.833  76.320  1.00  0.64           N  
ATOM    697  CA  ARG A  86     113.105  53.626  75.536  1.00  0.64           C  
ATOM    698  C   ARG A  86     113.696  53.881  74.156  1.00  0.64           C  
ATOM    699  O   ARG A  86     113.213  54.748  73.430  1.00  0.64           O  
ATOM    700  CB  ARG A  86     111.615  53.261  75.364  1.00  0.64           C  
ATOM    701  CG  ARG A  86     110.831  53.042  76.676  1.00  0.64           C  
ATOM    702  CD  ARG A  86     109.328  52.799  76.462  1.00  0.64           C  
ATOM    703  NE  ARG A  86     108.746  54.080  75.938  1.00  0.64           N  
ATOM    704  CZ  ARG A  86     107.531  54.176  75.378  1.00  0.64           C  
ATOM    705  NH1 ARG A  86     107.066  55.373  75.049  1.00  0.64           N  
ATOM    706  NH2 ARG A  86     106.768  53.128  75.132  1.00  0.64           N  
ATOM    707  N   THR A  87     114.765  53.169  73.749  1.00  0.65           N  
ATOM    708  CA  THR A  87     115.380  53.405  72.437  1.00  0.65           C  
ATOM    709  C   THR A  87     114.496  52.955  71.291  1.00  0.65           C  
ATOM    710  O   THR A  87     114.238  53.708  70.352  1.00  0.65           O  
ATOM    711  CB  THR A  87     116.727  52.710  72.285  1.00  0.65           C  
ATOM    712  OG1 THR A  87     117.580  53.086  73.360  1.00  0.65           O  
ATOM    713  CG2 THR A  87     117.450  53.096  70.984  1.00  0.65           C  
ATOM    714  N   ASP A  88     113.957  51.721  71.368  1.00  0.54           N  
ATOM    715  CA  ASP A  88     113.183  51.080  70.322  1.00  0.54           C  
ATOM    716  C   ASP A  88     111.867  51.780  69.997  1.00  0.54           C  
ATOM    717  O   ASP A  88     111.459  51.926  68.846  1.00  0.54           O  
ATOM    718  CB  ASP A  88     112.854  49.622  70.738  1.00  0.54           C  
ATOM    719  CG  ASP A  88     114.068  48.938  71.342  1.00  0.54           C  
ATOM    720  OD1 ASP A  88     114.744  48.181  70.611  1.00  0.54           O  
ATOM    721  OD2 ASP A  88     114.316  49.182  72.554  1.00  0.54           O  
ATOM    722  N   THR A  89     111.153  52.221  71.047  1.00  0.43           N  
ATOM    723  CA  THR A  89     109.791  52.732  70.950  1.00  0.43           C  
ATOM    724  C   THR A  89     109.738  54.236  71.118  1.00  0.43           C  
ATOM    725  O   THR A  89     108.655  54.818  71.140  1.00  0.43           O  
ATOM    726  CB  THR A  89     108.893  52.140  72.031  1.00  0.43           C  
ATOM    727  OG1 THR A  89     109.410  52.408  73.321  1.00  0.43           O  
ATOM    728  CG2 THR A  89     108.857  50.611  71.913  1.00  0.43           C  
ATOM    729  N   LEU A  90     110.910  54.888  71.260  1.00  0.59           N  
ATOM    730  CA  LEU A  90     111.067  56.289  71.629  1.00  0.59           C  
ATOM    731  C   LEU A  90     110.411  56.712  72.952  1.00  0.59           C  
ATOM    732  O   LEU A  90     109.837  55.915  73.698  1.00  0.59           O  
ATOM    733  CB  LEU A  90     110.622  57.231  70.473  1.00  0.59           C  
ATOM    734  CG  LEU A  90     111.366  57.013  69.141  1.00  0.59           C  
ATOM    735  CD1 LEU A  90     110.627  57.715  67.993  1.00  0.59           C  
ATOM    736  CD2 LEU A  90     112.821  57.499  69.207  1.00  0.59           C  
ATOM    737  N   GLN A  91     110.502  58.026  73.272  1.00  0.64           N  
ATOM    738  CA  GLN A  91     109.974  58.649  74.478  1.00  0.64           C  
ATOM    739  C   GLN A  91     110.533  58.127  75.813  1.00  0.64           C  
ATOM    740  O   GLN A  91     111.238  57.120  75.907  1.00  0.64           O  
ATOM    741  CB  GLN A  91     108.426  58.578  74.507  1.00  0.64           C  
ATOM    742  CG  GLN A  91     107.711  59.086  73.235  1.00  0.64           C  
ATOM    743  CD  GLN A  91     106.223  58.740  73.290  1.00  0.64           C  
ATOM    744  OE1 GLN A  91     105.787  57.806  73.966  1.00  0.64           O  
ATOM    745  NE2 GLN A  91     105.404  59.500  72.530  1.00  0.64           N  
ATOM    746  N   ARG A  92     110.242  58.832  76.924  1.00  0.63           N  
ATOM    747  CA  ARG A  92     110.572  58.359  78.256  1.00  0.63           C  
ATOM    748  C   ARG A  92     109.749  57.148  78.671  1.00  0.63           C  
ATOM    749  O   ARG A  92     108.588  56.999  78.285  1.00  0.63           O  
ATOM    750  CB  ARG A  92     110.474  59.473  79.327  1.00  0.63           C  
ATOM    751  CG  ARG A  92     109.044  59.874  79.746  1.00  0.63           C  
ATOM    752  CD  ARG A  92     108.987  61.129  80.618  1.00  0.63           C  
ATOM    753  NE  ARG A  92     107.625  61.719  80.566  1.00  0.63           N  
ATOM    754  CZ  ARG A  92     106.573  61.328  81.287  1.00  0.63           C  
ATOM    755  NH1 ARG A  92     105.523  62.128  81.400  1.00  0.63           N  
ATOM    756  NH2 ARG A  92     106.544  60.181  81.948  1.00  0.63           N  
ATOM    757  N   LEU A  93     110.334  56.244  79.481  1.00  0.71           N  
ATOM    758  CA  LEU A  93     109.634  55.127  80.083  1.00  0.71           C  
ATOM    759  C   LEU A  93     108.528  55.600  81.024  1.00  0.71           C  
ATOM    760  O   LEU A  93     108.688  56.551  81.791  1.00  0.71           O  
ATOM    761  CB  LEU A  93     110.633  54.192  80.815  1.00  0.71           C  
ATOM    762  CG  LEU A  93     110.077  52.836  81.310  1.00  0.71           C  
ATOM    763  CD1 LEU A  93     109.644  51.919  80.160  1.00  0.71           C  
ATOM    764  CD2 LEU A  93     111.124  52.096  82.153  1.00  0.71           C  
ATOM    765  N   ARG A  94     107.353  54.951  80.955  1.00  0.54           N  
ATOM    766  CA  ARG A  94     106.179  55.330  81.708  1.00  0.54           C  
ATOM    767  C   ARG A  94     105.843  54.201  82.652  1.00  0.54           C  
ATOM    768  O   ARG A  94     106.245  53.060  82.437  1.00  0.54           O  
ATOM    769  CB  ARG A  94     104.952  55.609  80.792  1.00  0.54           C  
ATOM    770  CG  ARG A  94     105.240  56.498  79.558  1.00  0.54           C  
ATOM    771  CD  ARG A  94     105.748  57.888  79.923  1.00  0.54           C  
ATOM    772  NE  ARG A  94     106.100  58.629  78.665  1.00  0.54           N  
ATOM    773  CZ  ARG A  94     105.437  59.698  78.207  1.00  0.54           C  
ATOM    774  NH1 ARG A  94     104.205  59.976  78.628  1.00  0.54           N  
ATOM    775  NH2 ARG A  94     106.001  60.520  77.325  1.00  0.54           N  
ATOM    776  N   ALA A  95     105.083  54.467  83.732  1.00  0.55           N  
ATOM    777  CA  ALA A  95     104.643  53.420  84.638  1.00  0.55           C  
ATOM    778  C   ALA A  95     103.736  52.393  83.960  1.00  0.55           C  
ATOM    779  O   ALA A  95     103.862  51.192  84.170  1.00  0.55           O  
ATOM    780  CB  ALA A  95     103.981  54.037  85.884  1.00  0.55           C  
ATOM    781  N   HIS A  96     102.857  52.858  83.044  1.00  0.53           N  
ATOM    782  CA  HIS A  96     101.963  52.047  82.219  1.00  0.53           C  
ATOM    783  C   HIS A  96     102.624  50.924  81.428  1.00  0.53           C  
ATOM    784  O   HIS A  96     102.013  49.893  81.166  1.00  0.53           O  
ATOM    785  CB  HIS A  96     101.191  52.935  81.212  1.00  0.53           C  
ATOM    786  CG  HIS A  96     100.268  52.203  80.278  1.00  0.53           C  
ATOM    787  ND1 HIS A  96      99.105  51.584  80.724  1.00  0.53           N  
ATOM    788  CD2 HIS A  96     100.450  51.975  78.952  1.00  0.53           C  
ATOM    789  CE1 HIS A  96      98.618  50.991  79.648  1.00  0.53           C  
ATOM    790  NE2 HIS A  96      99.388  51.197  78.555  1.00  0.53           N  
ATOM    791  N   GLU A  97     103.895  51.104  81.042  1.00  0.57           N  
ATOM    792  CA  GLU A  97     104.640  50.228  80.163  1.00  0.57           C  
ATOM    793  C   GLU A  97     104.961  48.864  80.749  1.00  0.57           C  
ATOM    794  O   GLU A  97     105.328  47.938  80.033  1.00  0.57           O  
ATOM    795  CB  GLU A  97     105.991  50.916  79.876  1.00  0.57           C  
ATOM    796  CG  GLU A  97     105.850  52.256  79.129  1.00  0.57           C  
ATOM    797  CD  GLU A  97     105.703  52.049  77.639  1.00  0.57           C  
ATOM    798  OE1 GLU A  97     106.587  51.364  77.057  1.00  0.57           O  
ATOM    799  OE2 GLU A  97     104.804  52.678  77.027  1.00  0.57           O  
ATOM    800  N   VAL A  98     104.863  48.706  82.081  1.00  0.56           N  
ATOM    801  CA  VAL A  98     105.411  47.561  82.782  1.00  0.56           C  
ATOM    802  C   VAL A  98     104.312  46.782  83.505  1.00  0.56           C  
ATOM    803  O   VAL A  98     103.212  47.267  83.765  1.00  0.56           O  
ATOM    804  CB  VAL A  98     106.538  48.016  83.708  1.00  0.56           C  
ATOM    805  CG1 VAL A  98     107.293  46.824  84.330  1.00  0.56           C  
ATOM    806  CG2 VAL A  98     107.532  48.872  82.888  1.00  0.56           C  
ATOM    807  N   PHE A  99     104.567  45.494  83.810  1.00  0.31           N  
ATOM    808  CA  PHE A  99     103.708  44.588  84.553  1.00  0.31           C  
ATOM    809  C   PHE A  99     103.275  45.126  85.934  1.00  0.31           C  
ATOM    810  O   PHE A  99     104.031  45.816  86.618  1.00  0.31           O  
ATOM    811  CB  PHE A  99     104.453  43.225  84.643  1.00  0.31           C  
ATOM    812  CG  PHE A  99     104.339  42.482  83.342  1.00  0.31           C  
ATOM    813  CD1 PHE A  99     103.077  42.056  82.889  1.00  0.31           C  
ATOM    814  CD2 PHE A  99     105.473  42.184  82.569  1.00  0.31           C  
ATOM    815  CE1 PHE A  99     102.948  41.362  81.680  1.00  0.31           C  
ATOM    816  CE2 PHE A  99     105.348  41.471  81.371  1.00  0.31           C  
ATOM    817  CZ  PHE A  99     104.086  41.063  80.923  1.00  0.31           C  
ATOM    818  N   PRO A 100     102.006  44.874  86.302  1.00  0.43           N  
ATOM    819  CA  PRO A 100     101.177  45.735  87.156  1.00  0.43           C  
ATOM    820  C   PRO A 100     101.398  47.237  87.238  1.00  0.43           C  
ATOM    821  O   PRO A 100     101.067  47.818  88.268  1.00  0.43           O  
ATOM    822  CB  PRO A 100     101.343  45.043  88.505  1.00  0.43           C  
ATOM    823  CG  PRO A 100     101.222  43.559  88.127  1.00  0.43           C  
ATOM    824  CD  PRO A 100     101.680  43.490  86.660  1.00  0.43           C  
ATOM    825  N   GLN A 101     101.898  47.891  86.170  1.00  0.31           N  
ATOM    826  CA  GLN A 101     102.041  49.325  85.994  1.00  0.31           C  
ATOM    827  C   GLN A 101     102.680  50.068  87.166  1.00  0.31           C  
ATOM    828  O   GLN A 101     102.357  51.214  87.475  1.00  0.31           O  
ATOM    829  CB  GLN A 101     100.728  49.964  85.472  1.00  0.31           C  
ATOM    830  CG  GLN A 101     100.264  49.345  84.125  1.00  0.31           C  
ATOM    831  CD  GLN A 101      99.091  48.378  84.265  1.00  0.31           C  
ATOM    832  OE1 GLN A 101      97.950  48.807  84.466  1.00  0.31           O  
ATOM    833  NE2 GLN A 101      99.347  47.067  84.066  1.00  0.31           N  
ATOM    834  N   TYR A 102     103.630  49.380  87.833  1.00  0.31           N  
ATOM    835  CA  TYR A 102     104.311  49.777  89.055  1.00  0.31           C  
ATOM    836  C   TYR A 102     103.412  50.138  90.239  1.00  0.31           C  
ATOM    837  O   TYR A 102     103.807  50.922  91.098  1.00  0.31           O  
ATOM    838  CB  TYR A 102     105.401  50.862  88.814  1.00  0.31           C  
ATOM    839  CG  TYR A 102     106.511  50.367  87.922  1.00  0.31           C  
ATOM    840  CD1 TYR A 102     107.169  49.148  88.169  1.00  0.31           C  
ATOM    841  CD2 TYR A 102     106.941  51.152  86.840  1.00  0.31           C  
ATOM    842  CE1 TYR A 102     108.215  48.720  87.343  1.00  0.31           C  
ATOM    843  CE2 TYR A 102     107.979  50.716  86.005  1.00  0.31           C  
ATOM    844  CZ  TYR A 102     108.635  49.515  86.277  1.00  0.31           C  
ATOM    845  OH  TYR A 102     109.746  49.124  85.502  1.00  0.31           O  
ATOM    846  N   LYS A 103     102.227  49.494  90.359  1.00  0.33           N  
ATOM    847  CA  LYS A 103     101.312  49.615  91.489  1.00  0.33           C  
ATOM    848  C   LYS A 103     100.606  50.965  91.565  1.00  0.33           C  
ATOM    849  O   LYS A 103      99.710  51.243  90.779  1.00  0.33           O  
ATOM    850  CB  LYS A 103     101.950  49.246  92.859  1.00  0.33           C  
ATOM    851  CG  LYS A 103     102.622  47.866  92.918  1.00  0.33           C  
ATOM    852  CD  LYS A 103     103.380  47.716  94.247  1.00  0.33           C  
ATOM    853  CE  LYS A 103     104.131  46.393  94.393  1.00  0.33           C  
ATOM    854  NZ  LYS A 103     104.845  46.385  95.690  1.00  0.33           N  
ATOM    855  N   THR A 104     100.987  51.826  92.531  1.00  0.37           N  
ATOM    856  CA  THR A 104     100.498  53.196  92.671  1.00  0.37           C  
ATOM    857  C   THR A 104     101.714  54.095  92.837  1.00  0.37           C  
ATOM    858  O   THR A 104     102.708  53.939  92.132  1.00  0.37           O  
ATOM    859  CB  THR A 104      99.448  53.457  93.755  1.00  0.37           C  
ATOM    860  OG1 THR A 104      99.837  52.974  95.028  1.00  0.37           O  
ATOM    861  CG2 THR A 104      98.140  52.755  93.401  1.00  0.37           C  
ATOM    862  N   SER A 105     101.701  55.076  93.761  1.00  0.39           N  
ATOM    863  CA  SER A 105     102.890  55.820  94.147  1.00  0.39           C  
ATOM    864  C   SER A 105     103.828  54.967  94.997  1.00  0.39           C  
ATOM    865  O   SER A 105     103.409  54.056  95.705  1.00  0.39           O  
ATOM    866  CB  SER A 105     102.553  57.148  94.883  1.00  0.39           C  
ATOM    867  OG  SER A 105     101.608  56.952  95.938  1.00  0.39           O  
ATOM    868  N   LEU A 106     105.152  55.215  94.921  1.00  0.40           N  
ATOM    869  CA  LEU A 106     106.127  54.401  95.639  1.00  0.40           C  
ATOM    870  C   LEU A 106     106.887  55.213  96.673  1.00  0.40           C  
ATOM    871  O   LEU A 106     107.127  54.775  97.794  1.00  0.40           O  
ATOM    872  CB  LEU A 106     107.090  53.792  94.590  1.00  0.40           C  
ATOM    873  CG  LEU A 106     108.180  52.833  95.110  1.00  0.40           C  
ATOM    874  CD1 LEU A 106     108.470  51.763  94.048  1.00  0.40           C  
ATOM    875  CD2 LEU A 106     109.482  53.570  95.464  1.00  0.40           C  
ATOM    876  N   SER A 107     107.252  56.458  96.328  1.00  0.32           N  
ATOM    877  CA  SER A 107     107.745  57.453  97.271  1.00  0.32           C  
ATOM    878  C   SER A 107     106.542  58.282  97.726  1.00  0.32           C  
ATOM    879  O   SER A 107     105.443  58.118  97.199  1.00  0.32           O  
ATOM    880  CB  SER A 107     108.897  58.291  96.633  1.00  0.32           C  
ATOM    881  OG  SER A 107     109.349  59.374  97.450  1.00  0.32           O  
ATOM    882  N   ALA A 108     106.699  59.190  98.709  1.00  0.33           N  
ATOM    883  CA  ALA A 108     105.616  60.022  99.214  1.00  0.33           C  
ATOM    884  C   ALA A 108     105.667  61.465  98.698  1.00  0.33           C  
ATOM    885  O   ALA A 108     106.555  62.228  99.068  1.00  0.33           O  
ATOM    886  CB  ALA A 108     105.707  60.057 100.752  1.00  0.33           C  
ATOM    887  N   ASP A 109     104.713  61.868  97.825  1.00  0.32           N  
ATOM    888  CA  ASP A 109     104.603  63.213  97.275  1.00  0.32           C  
ATOM    889  C   ASP A 109     103.766  64.088  98.184  1.00  0.32           C  
ATOM    890  O   ASP A 109     103.929  65.306  98.252  1.00  0.32           O  
ATOM    891  CB  ASP A 109     104.008  63.235  95.820  1.00  0.32           C  
ATOM    892  CG  ASP A 109     102.852  62.286  95.509  1.00  0.32           C  
ATOM    893  OD1 ASP A 109     102.504  61.430  96.360  1.00  0.32           O  
ATOM    894  OD2 ASP A 109     102.331  62.391  94.364  1.00  0.32           O  
ATOM    895  N   GLY A 110     102.864  63.460  98.951  1.00  0.30           N  
ATOM    896  CA  GLY A 110     102.077  64.187  99.923  1.00  0.30           C  
ATOM    897  C   GLY A 110     100.910  63.388 100.399  1.00  0.30           C  
ATOM    898  O   GLY A 110     100.919  62.916 101.538  1.00  0.30           O  
ATOM    899  N   PRO A 111      99.885  63.171  99.588  1.00  0.19           N  
ATOM    900  CA  PRO A 111      98.959  62.064  99.762  1.00  0.19           C  
ATOM    901  C   PRO A 111      99.633  60.709  99.930  1.00  0.19           C  
ATOM    902  O   PRO A 111     100.534  60.353  99.176  1.00  0.19           O  
ATOM    903  CB  PRO A 111      98.065  62.118  98.513  1.00  0.19           C  
ATOM    904  CG  PRO A 111      98.174  63.568  98.032  1.00  0.19           C  
ATOM    905  CD  PRO A 111      99.632  63.896  98.340  1.00  0.19           C  
ATOM    906  N   SER A 112      99.206  59.919 100.930  1.00  0.20           N  
ATOM    907  CA  SER A 112      99.483  58.489 101.013  1.00  0.20           C  
ATOM    908  C   SER A 112      99.067  57.719  99.756  1.00  0.20           C  
ATOM    909  O   SER A 112      98.307  58.208  98.926  1.00  0.20           O  
ATOM    910  CB  SER A 112      98.786  57.890 102.273  1.00  0.20           C  
ATOM    911  OG  SER A 112      99.144  56.531 102.555  1.00  0.20           O  
ATOM    912  N   MET A 113      99.489  56.441  99.614  1.00  0.21           N  
ATOM    913  CA  MET A 113      99.030  55.540  98.561  1.00  0.21           C  
ATOM    914  C   MET A 113      97.515  55.347  98.605  1.00  0.21           C  
ATOM    915  O   MET A 113      96.864  55.041  97.609  1.00  0.21           O  
ATOM    916  CB  MET A 113      99.703  54.151  98.694  1.00  0.21           C  
ATOM    917  CG  MET A 113     101.222  54.164  98.435  1.00  0.21           C  
ATOM    918  SD  MET A 113     102.053  52.599  98.861  1.00  0.21           S  
ATOM    919  CE  MET A 113     101.500  51.639  97.422  1.00  0.21           C  
ATOM    920  N   LYS A 114      96.924  55.589  99.792  1.00  0.22           N  
ATOM    921  CA  LYS A 114      95.503  55.717 100.035  1.00  0.22           C  
ATOM    922  C   LYS A 114      94.925  57.037  99.491  1.00  0.22           C  
ATOM    923  O   LYS A 114      94.358  57.832 100.236  1.00  0.22           O  
ATOM    924  CB  LYS A 114      95.259  55.676 101.572  1.00  0.22           C  
ATOM    925  CG  LYS A 114      95.997  54.549 102.317  1.00  0.22           C  
ATOM    926  CD  LYS A 114      95.648  54.515 103.817  1.00  0.22           C  
ATOM    927  CE  LYS A 114      96.267  53.321 104.553  1.00  0.22           C  
ATOM    928  NZ  LYS A 114      95.897  53.347 105.988  1.00  0.22           N  
ATOM    929  N   ILE A 115      95.073  57.296  98.176  1.00  0.23           N  
ATOM    930  CA  ILE A 115      94.636  58.519  97.508  1.00  0.23           C  
ATOM    931  C   ILE A 115      93.510  58.208  96.538  1.00  0.23           C  
ATOM    932  O   ILE A 115      92.367  58.608  96.739  1.00  0.23           O  
ATOM    933  CB  ILE A 115      95.789  59.298  96.841  1.00  0.23           C  
ATOM    934  CG1 ILE A 115      95.263  60.526  96.045  1.00  0.23           C  
ATOM    935  CG2 ILE A 115      96.740  58.394  96.014  1.00  0.23           C  
ATOM    936  CD1 ILE A 115      96.335  61.302  95.270  1.00  0.23           C  
ATOM    937  N   GLN A 116      93.816  57.493  95.441  1.00  0.16           N  
ATOM    938  CA  GLN A 116      92.843  56.948  94.521  1.00  0.16           C  
ATOM    939  C   GLN A 116      92.622  55.492  94.935  1.00  0.16           C  
ATOM    940  O   GLN A 116      92.884  55.134  96.085  1.00  0.16           O  
ATOM    941  CB  GLN A 116      93.311  57.124  93.054  1.00  0.16           C  
ATOM    942  CG  GLN A 116      93.612  58.591  92.637  1.00  0.16           C  
ATOM    943  CD  GLN A 116      92.388  59.511  92.730  1.00  0.16           C  
ATOM    944  OE1 GLN A 116      91.359  59.317  92.088  1.00  0.16           O  
ATOM    945  NE2 GLN A 116      92.499  60.595  93.532  1.00  0.16           N  
ATOM    946  N   GLY A 117      92.116  54.599  94.061  1.00  0.17           N  
ATOM    947  CA  GLY A 117      91.789  53.225  94.439  1.00  0.17           C  
ATOM    948  C   GLY A 117      92.944  52.389  94.948  1.00  0.17           C  
ATOM    949  O   GLY A 117      93.825  51.961  94.208  1.00  0.17           O  
ATOM    950  N   LEU A 118      92.964  52.097  96.264  1.00  0.18           N  
ATOM    951  CA  LEU A 118      94.040  51.368  96.916  1.00  0.18           C  
ATOM    952  C   LEU A 118      94.048  49.873  96.594  1.00  0.18           C  
ATOM    953  O   LEU A 118      93.616  49.033  97.381  1.00  0.18           O  
ATOM    954  CB  LEU A 118      93.989  51.597  98.450  1.00  0.18           C  
ATOM    955  CG  LEU A 118      95.186  51.039  99.257  1.00  0.18           C  
ATOM    956  CD1 LEU A 118      96.499  51.769  98.931  1.00  0.18           C  
ATOM    957  CD2 LEU A 118      94.879  51.098 100.761  1.00  0.18           C  
ATOM    958  N   SER A 119      94.535  49.503  95.397  1.00  0.21           N  
ATOM    959  CA  SER A 119      94.677  48.107  95.010  1.00  0.21           C  
ATOM    960  C   SER A 119      95.634  47.948  93.838  1.00  0.21           C  
ATOM    961  O   SER A 119      96.848  48.030  93.995  1.00  0.21           O  
ATOM    962  CB  SER A 119      93.307  47.416  94.716  1.00  0.21           C  
ATOM    963  OG  SER A 119      92.547  48.085  93.704  1.00  0.21           O  
ATOM    964  N   ALA A 120      95.097  47.699  92.632  1.00  0.25           N  
ATOM    965  CA  ALA A 120      95.839  47.512  91.402  1.00  0.25           C  
ATOM    966  C   ALA A 120      95.512  48.601  90.387  1.00  0.25           C  
ATOM    967  O   ALA A 120      95.973  48.589  89.247  1.00  0.25           O  
ATOM    968  CB  ALA A 120      95.471  46.134  90.818  1.00  0.25           C  
ATOM    969  N   GLU A 121      94.700  49.594  90.795  1.00  0.23           N  
ATOM    970  CA  GLU A 121      94.493  50.833  90.076  1.00  0.23           C  
ATOM    971  C   GLU A 121      95.760  51.677  90.053  1.00  0.23           C  
ATOM    972  O   GLU A 121      96.418  51.821  91.075  1.00  0.23           O  
ATOM    973  CB  GLU A 121      93.363  51.613  90.779  1.00  0.23           C  
ATOM    974  CG  GLU A 121      92.875  52.896  90.069  1.00  0.23           C  
ATOM    975  CD  GLU A 121      91.758  53.534  90.887  1.00  0.23           C  
ATOM    976  OE1 GLU A 121      90.736  52.846  91.132  1.00  0.23           O  
ATOM    977  OE2 GLU A 121      91.939  54.700  91.319  1.00  0.23           O  
ATOM    978  N   GLN A 122      96.140  52.266  88.902  1.00  0.34           N  
ATOM    979  CA  GLN A 122      97.287  53.154  88.834  1.00  0.34           C  
ATOM    980  C   GLN A 122      96.857  54.448  88.173  1.00  0.34           C  
ATOM    981  O   GLN A 122      96.562  54.507  86.976  1.00  0.34           O  
ATOM    982  CB  GLN A 122      98.474  52.515  88.074  1.00  0.34           C  
ATOM    983  CG  GLN A 122      99.724  53.418  87.884  1.00  0.34           C  
ATOM    984  CD  GLN A 122     100.421  53.899  89.153  1.00  0.34           C  
ATOM    985  OE1 GLN A 122      99.893  54.762  89.860  1.00  0.34           O  
ATOM    986  NE2 GLN A 122     101.649  53.387  89.391  1.00  0.34           N  
ATOM    987  N   HIS A 123      96.804  55.534  88.964  1.00  0.33           N  
ATOM    988  CA  HIS A 123      96.307  56.825  88.532  1.00  0.33           C  
ATOM    989  C   HIS A 123      97.268  57.544  87.606  1.00  0.33           C  
ATOM    990  O   HIS A 123      98.396  57.852  87.975  1.00  0.33           O  
ATOM    991  CB  HIS A 123      96.011  57.745  89.732  1.00  0.33           C  
ATOM    992  CG  HIS A 123      95.431  59.066  89.330  1.00  0.33           C  
ATOM    993  ND1 HIS A 123      94.231  59.074  88.657  1.00  0.33           N  
ATOM    994  CD2 HIS A 123      95.887  60.335  89.496  1.00  0.33           C  
ATOM    995  CE1 HIS A 123      93.964  60.343  88.434  1.00  0.33           C  
ATOM    996  NE2 HIS A 123      94.938  61.152  88.919  1.00  0.33           N  
ATOM    997  N   ALA A 124      96.825  57.830  86.365  1.00  0.42           N  
ATOM    998  CA  ALA A 124      97.598  58.537  85.359  1.00  0.42           C  
ATOM    999  C   ALA A 124      98.925  57.866  84.991  1.00  0.42           C  
ATOM   1000  O   ALA A 124      99.939  58.504  84.713  1.00  0.42           O  
ATOM   1001  CB  ALA A 124      97.767  60.026  85.728  1.00  0.42           C  
ATOM   1002  N   LYS A 125      98.901  56.522  84.891  1.00  0.35           N  
ATOM   1003  CA  LYS A 125     100.033  55.645  84.638  1.00  0.35           C  
ATOM   1004  C   LYS A 125     100.888  55.944  83.417  1.00  0.35           C  
ATOM   1005  O   LYS A 125     102.083  55.658  83.373  1.00  0.35           O  
ATOM   1006  CB  LYS A 125      99.521  54.192  84.515  1.00  0.35           C  
ATOM   1007  CG  LYS A 125      98.311  53.933  83.606  1.00  0.35           C  
ATOM   1008  CD  LYS A 125      97.915  52.455  83.743  1.00  0.35           C  
ATOM   1009  CE  LYS A 125      96.655  52.048  82.986  1.00  0.35           C  
ATOM   1010  NZ  LYS A 125      96.642  50.579  82.885  1.00  0.35           N  
ATOM   1011  N   LEU A 126     100.285  56.515  82.367  1.00  0.33           N  
ATOM   1012  CA  LEU A 126     100.966  56.872  81.142  1.00  0.33           C  
ATOM   1013  C   LEU A 126     101.657  58.232  81.246  1.00  0.33           C  
ATOM   1014  O   LEU A 126     102.506  58.598  80.431  1.00  0.33           O  
ATOM   1015  CB  LEU A 126      99.897  56.860  80.029  1.00  0.33           C  
ATOM   1016  CG  LEU A 126     100.418  56.879  78.581  1.00  0.33           C  
ATOM   1017  CD1 LEU A 126     101.318  55.673  78.270  1.00  0.33           C  
ATOM   1018  CD2 LEU A 126      99.225  56.897  77.617  1.00  0.33           C  
ATOM   1019  N   GLY A 127     101.328  59.007  82.302  1.00  0.47           N  
ATOM   1020  CA  GLY A 127     101.969  60.271  82.614  1.00  0.47           C  
ATOM   1021  C   GLY A 127     103.150  60.117  83.526  1.00  0.47           C  
ATOM   1022  O   GLY A 127     104.145  60.812  83.350  1.00  0.47           O  
ATOM   1023  N   ASP A 128     103.100  59.190  84.501  1.00  0.54           N  
ATOM   1024  CA  ASP A 128     104.191  58.940  85.433  1.00  0.54           C  
ATOM   1025  C   ASP A 128     105.446  58.380  84.743  1.00  0.54           C  
ATOM   1026  O   ASP A 128     105.427  57.982  83.575  1.00  0.54           O  
ATOM   1027  CB  ASP A 128     103.712  58.070  86.631  1.00  0.54           C  
ATOM   1028  CG  ASP A 128     104.551  58.261  87.894  1.00  0.54           C  
ATOM   1029  OD1 ASP A 128     105.566  58.999  87.841  1.00  0.54           O  
ATOM   1030  OD2 ASP A 128     104.186  57.650  88.923  1.00  0.54           O  
ATOM   1031  N   PHE A 129     106.590  58.409  85.432  1.00  0.59           N  
ATOM   1032  CA  PHE A 129     107.903  58.294  84.844  1.00  0.59           C  
ATOM   1033  C   PHE A 129     108.826  57.463  85.742  1.00  0.59           C  
ATOM   1034  O   PHE A 129     108.669  57.404  86.956  1.00  0.59           O  
ATOM   1035  CB  PHE A 129     108.451  59.718  84.524  1.00  0.59           C  
ATOM   1036  CG  PHE A 129     108.890  60.429  85.752  1.00  0.59           C  
ATOM   1037  CD1 PHE A 129     107.982  60.923  86.705  1.00  0.59           C  
ATOM   1038  CD2 PHE A 129     110.254  60.447  86.023  1.00  0.59           C  
ATOM   1039  CE1 PHE A 129     108.448  61.404  87.932  1.00  0.59           C  
ATOM   1040  CE2 PHE A 129     110.710  60.853  87.264  1.00  0.59           C  
ATOM   1041  CZ  PHE A 129     109.815  61.369  88.211  1.00  0.59           C  
ATOM   1042  N   VAL A 130     109.795  56.741  85.141  1.00  0.67           N  
ATOM   1043  CA  VAL A 130     110.444  55.626  85.822  1.00  0.67           C  
ATOM   1044  C   VAL A 130     111.962  55.772  85.878  1.00  0.67           C  
ATOM   1045  O   VAL A 130     112.607  56.165  84.903  1.00  0.67           O  
ATOM   1046  CB  VAL A 130     110.076  54.309  85.136  1.00  0.67           C  
ATOM   1047  CG1 VAL A 130     110.624  53.091  85.911  1.00  0.67           C  
ATOM   1048  CG2 VAL A 130     108.540  54.210  85.003  1.00  0.67           C  
ATOM   1049  N   VAL A 131     112.575  55.426  87.033  1.00  0.65           N  
ATOM   1050  CA  VAL A 131     114.023  55.344  87.210  1.00  0.65           C  
ATOM   1051  C   VAL A 131     114.366  53.988  87.802  1.00  0.65           C  
ATOM   1052  O   VAL A 131     113.485  53.262  88.259  1.00  0.65           O  
ATOM   1053  CB  VAL A 131     114.621  56.423  88.126  1.00  0.65           C  
ATOM   1054  CG1 VAL A 131     114.086  57.808  87.716  1.00  0.65           C  
ATOM   1055  CG2 VAL A 131     114.359  56.142  89.622  1.00  0.65           C  
ATOM   1056  N   TRP A 132     115.666  53.626  87.840  1.00  0.51           N  
ATOM   1057  CA  TRP A 132     116.155  52.562  88.704  1.00  0.51           C  
ATOM   1058  C   TRP A 132     116.612  53.182  90.012  1.00  0.51           C  
ATOM   1059  O   TRP A 132     117.337  54.173  89.998  1.00  0.51           O  
ATOM   1060  CB  TRP A 132     117.399  51.828  88.127  1.00  0.51           C  
ATOM   1061  CG  TRP A 132     117.245  51.304  86.718  1.00  0.51           C  
ATOM   1062  CD1 TRP A 132     117.862  51.736  85.578  1.00  0.51           C  
ATOM   1063  CD2 TRP A 132     116.369  50.236  86.326  1.00  0.51           C  
ATOM   1064  NE1 TRP A 132     117.385  51.043  84.486  1.00  0.51           N  
ATOM   1065  CE2 TRP A 132     116.455  50.131  84.923  1.00  0.51           C  
ATOM   1066  CE3 TRP A 132     115.543  49.393  87.062  1.00  0.51           C  
ATOM   1067  CZ2 TRP A 132     115.678  49.218  84.229  1.00  0.51           C  
ATOM   1068  CZ3 TRP A 132     114.796  48.436  86.361  1.00  0.51           C  
ATOM   1069  CH2 TRP A 132     114.845  48.361  84.963  1.00  0.51           C  
ATOM   1070  N   ASP A 133     116.227  52.630  91.180  1.00  0.54           N  
ATOM   1071  CA  ASP A 133     116.886  52.973  92.427  1.00  0.54           C  
ATOM   1072  C   ASP A 133     118.361  52.534  92.409  1.00  0.54           C  
ATOM   1073  O   ASP A 133     118.727  51.438  91.982  1.00  0.54           O  
ATOM   1074  CB  ASP A 133     116.068  52.452  93.639  1.00  0.54           C  
ATOM   1075  CG  ASP A 133     116.830  52.560  94.952  1.00  0.54           C  
ATOM   1076  OD1 ASP A 133     117.552  53.568  95.154  1.00  0.54           O  
ATOM   1077  OD2 ASP A 133     116.789  51.565  95.717  1.00  0.54           O  
ATOM   1078  N   GLY A 134     119.245  53.431  92.881  1.00  0.52           N  
ATOM   1079  CA  GLY A 134     120.683  53.329  92.704  1.00  0.52           C  
ATOM   1080  C   GLY A 134     121.375  52.424  93.675  1.00  0.52           C  
ATOM   1081  O   GLY A 134     122.574  52.186  93.538  1.00  0.52           O  
ATOM   1082  N   LYS A 135     120.650  51.904  94.685  1.00  0.36           N  
ATOM   1083  CA  LYS A 135     121.202  50.922  95.601  1.00  0.36           C  
ATOM   1084  C   LYS A 135     120.528  49.567  95.512  1.00  0.36           C  
ATOM   1085  O   LYS A 135     121.125  48.563  95.894  1.00  0.36           O  
ATOM   1086  CB  LYS A 135     121.088  51.413  97.062  1.00  0.36           C  
ATOM   1087  CG  LYS A 135     122.005  52.608  97.361  1.00  0.36           C  
ATOM   1088  CD  LYS A 135     121.973  52.987  98.849  1.00  0.36           C  
ATOM   1089  CE  LYS A 135     122.926  54.132  99.194  1.00  0.36           C  
ATOM   1090  NZ  LYS A 135     122.830  54.444 100.636  1.00  0.36           N  
ATOM   1091  N   THR A 136     119.290  49.474  94.993  1.00  0.38           N  
ATOM   1092  CA  THR A 136     118.606  48.184  94.911  1.00  0.38           C  
ATOM   1093  C   THR A 136     118.597  47.631  93.505  1.00  0.38           C  
ATOM   1094  O   THR A 136     118.454  46.424  93.315  1.00  0.38           O  
ATOM   1095  CB  THR A 136     117.150  48.256  95.364  1.00  0.38           C  
ATOM   1096  OG1 THR A 136     116.404  49.216  94.633  1.00  0.38           O  
ATOM   1097  CG2 THR A 136     117.069  48.659  96.842  1.00  0.38           C  
ATOM   1098  N   ASN A 137     118.745  48.509  92.487  1.00  0.46           N  
ATOM   1099  CA  ASN A 137     118.580  48.223  91.068  1.00  0.46           C  
ATOM   1100  C   ASN A 137     117.114  47.994  90.709  1.00  0.46           C  
ATOM   1101  O   ASN A 137     116.787  47.510  89.627  1.00  0.46           O  
ATOM   1102  CB  ASN A 137     119.454  47.060  90.522  1.00  0.46           C  
ATOM   1103  CG  ASN A 137     120.911  47.255  90.919  1.00  0.46           C  
ATOM   1104  OD1 ASN A 137     121.623  48.121  90.410  1.00  0.46           O  
ATOM   1105  ND2 ASN A 137     121.388  46.412  91.864  1.00  0.46           N  
ATOM   1106  N   ALA A 138     116.178  48.350  91.612  1.00  0.51           N  
ATOM   1107  CA  ALA A 138     114.770  48.113  91.411  1.00  0.51           C  
ATOM   1108  C   ALA A 138     114.098  49.301  90.729  1.00  0.51           C  
ATOM   1109  O   ALA A 138     114.486  50.447  90.963  1.00  0.51           O  
ATOM   1110  CB  ALA A 138     114.082  47.809  92.755  1.00  0.51           C  
ATOM   1111  N   PRO A 139     113.119  49.107  89.859  1.00  0.55           N  
ATOM   1112  CA  PRO A 139     112.456  50.210  89.189  1.00  0.55           C  
ATOM   1113  C   PRO A 139     111.451  50.905  90.084  1.00  0.55           C  
ATOM   1114  O   PRO A 139     110.803  50.268  90.915  1.00  0.55           O  
ATOM   1115  CB  PRO A 139     111.762  49.536  88.008  1.00  0.55           C  
ATOM   1116  CG  PRO A 139     111.419  48.135  88.523  1.00  0.55           C  
ATOM   1117  CD  PRO A 139     112.576  47.806  89.464  1.00  0.55           C  
ATOM   1118  N   ALA A 140     111.305  52.229  89.928  1.00  0.58           N  
ATOM   1119  CA  ALA A 140     110.388  52.994  90.737  1.00  0.58           C  
ATOM   1120  C   ALA A 140     109.668  54.069  89.934  1.00  0.58           C  
ATOM   1121  O   ALA A 140     110.277  54.772  89.129  1.00  0.58           O  
ATOM   1122  CB  ALA A 140     111.143  53.635  91.920  1.00  0.58           C  
ATOM   1123  N   ALA A 141     108.339  54.202  90.168  1.00  0.54           N  
ATOM   1124  CA  ALA A 141     107.493  55.312  89.745  1.00  0.54           C  
ATOM   1125  C   ALA A 141     107.436  56.337  90.884  1.00  0.54           C  
ATOM   1126  O   ALA A 141     107.551  55.978  92.055  1.00  0.54           O  
ATOM   1127  CB  ALA A 141     106.087  54.798  89.375  1.00  0.54           C  
ATOM   1128  N   ILE A 142     107.370  57.658  90.612  1.00  0.54           N  
ATOM   1129  CA  ILE A 142     108.047  58.624  91.481  1.00  0.54           C  
ATOM   1130  C   ILE A 142     107.273  59.923  91.711  1.00  0.54           C  
ATOM   1131  O   ILE A 142     106.552  60.458  90.878  1.00  0.54           O  
ATOM   1132  CB  ILE A 142     109.435  58.952  90.939  1.00  0.54           C  
ATOM   1133  CG1 ILE A 142     110.444  57.802  91.073  1.00  0.54           C  
ATOM   1134  CG2 ILE A 142     110.079  60.173  91.594  1.00  0.54           C  
ATOM   1135  CD1 ILE A 142     111.573  57.914  90.058  1.00  0.54           C  
ATOM   1136  N   THR A 143     107.469  60.496  92.916  1.00  0.50           N  
ATOM   1137  CA  THR A 143     106.873  61.697  93.490  1.00  0.50           C  
ATOM   1138  C   THR A 143     107.174  63.044  92.898  1.00  0.50           C  
ATOM   1139  O   THR A 143     106.717  64.051  93.427  1.00  0.50           O  
ATOM   1140  CB  THR A 143     107.305  61.834  94.930  1.00  0.50           C  
ATOM   1141  OG1 THR A 143     108.719  61.735  95.097  1.00  0.50           O  
ATOM   1142  CG2 THR A 143     106.683  60.654  95.640  1.00  0.50           C  
ATOM   1143  N   ARG A 144     107.900  63.108  91.773  1.00  0.36           N  
ATOM   1144  CA  ARG A 144     108.060  64.315  90.986  1.00  0.36           C  
ATOM   1145  C   ARG A 144     109.088  65.343  91.520  1.00  0.36           C  
ATOM   1146  O   ARG A 144     109.275  66.386  90.905  1.00  0.36           O  
ATOM   1147  CB  ARG A 144     106.682  64.978  90.650  1.00  0.36           C  
ATOM   1148  CG  ARG A 144     105.539  64.021  90.215  1.00  0.36           C  
ATOM   1149  CD  ARG A 144     104.172  64.724  90.207  1.00  0.36           C  
ATOM   1150  NE  ARG A 144     103.078  63.692  90.122  1.00  0.36           N  
ATOM   1151  CZ  ARG A 144     101.779  63.974  90.294  1.00  0.36           C  
ATOM   1152  NH1 ARG A 144     100.887  62.992  90.400  1.00  0.36           N  
ATOM   1153  NH2 ARG A 144     101.345  65.231  90.367  1.00  0.36           N  
ATOM   1154  N   ASP A 145     109.845  65.062  92.614  1.00  0.32           N  
ATOM   1155  CA  ASP A 145     111.056  65.785  93.055  1.00  0.32           C  
ATOM   1156  C   ASP A 145     112.230  65.270  92.217  1.00  0.32           C  
ATOM   1157  O   ASP A 145     111.934  64.849  91.123  1.00  0.32           O  
ATOM   1158  CB  ASP A 145     111.335  65.607  94.565  1.00  0.32           C  
ATOM   1159  CG  ASP A 145     110.022  65.398  95.298  1.00  0.32           C  
ATOM   1160  OD1 ASP A 145     109.519  64.240  95.238  1.00  0.32           O  
ATOM   1161  OD2 ASP A 145     109.513  66.380  95.883  1.00  0.32           O  
ATOM   1162  N   ASP A 146     113.530  65.165  92.635  1.00  0.31           N  
ATOM   1163  CA  ASP A 146     114.467  64.107  92.163  1.00  0.31           C  
ATOM   1164  C   ASP A 146     114.873  63.171  93.322  1.00  0.31           C  
ATOM   1165  O   ASP A 146     114.571  63.437  94.477  1.00  0.31           O  
ATOM   1166  CB  ASP A 146     115.634  64.452  91.175  1.00  0.31           C  
ATOM   1167  CG  ASP A 146     116.301  63.278  90.428  1.00  0.31           C  
ATOM   1168  OD1 ASP A 146     115.709  62.165  90.395  1.00  0.31           O  
ATOM   1169  OD2 ASP A 146     117.417  63.440  89.904  1.00  0.31           O  
ATOM   1170  N   VAL A 147     115.467  61.997  92.997  1.00  0.22           N  
ATOM   1171  CA  VAL A 147     115.885  60.931  93.898  1.00  0.22           C  
ATOM   1172  C   VAL A 147     117.302  60.374  93.663  1.00  0.22           C  
ATOM   1173  O   VAL A 147     118.044  60.159  94.618  1.00  0.22           O  
ATOM   1174  CB  VAL A 147     114.897  59.773  93.768  1.00  0.22           C  
ATOM   1175  CG1 VAL A 147     115.403  58.465  94.410  1.00  0.22           C  
ATOM   1176  CG2 VAL A 147     113.567  60.171  94.433  1.00  0.22           C  
ATOM   1177  N   GLY A 148     117.761  60.069  92.421  1.00  0.23           N  
ATOM   1178  CA  GLY A 148     119.039  59.348  92.333  1.00  0.23           C  
ATOM   1179  C   GLY A 148     119.533  58.904  90.978  1.00  0.23           C  
ATOM   1180  O   GLY A 148     118.938  58.059  90.326  1.00  0.23           O  
ATOM   1181  N   ALA A 149     120.709  59.412  90.559  1.00  0.24           N  
ATOM   1182  CA  ALA A 149     121.351  59.171  89.279  1.00  0.24           C  
ATOM   1183  C   ALA A 149     122.685  58.460  89.440  1.00  0.24           C  
ATOM   1184  O   ALA A 149     123.242  58.380  90.532  1.00  0.24           O  
ATOM   1185  CB  ALA A 149     121.658  60.513  88.574  1.00  0.24           C  
ATOM   1186  N   THR A 150     123.258  57.930  88.340  1.00  0.17           N  
ATOM   1187  CA  THR A 150     124.625  57.433  88.344  1.00  0.17           C  
ATOM   1188  C   THR A 150     125.088  57.302  86.902  1.00  0.17           C  
ATOM   1189  O   THR A 150     124.255  57.271  85.998  1.00  0.17           O  
ATOM   1190  CB  THR A 150     124.763  56.117  89.116  1.00  0.17           C  
ATOM   1191  OG1 THR A 150     126.121  55.747  89.348  1.00  0.17           O  
ATOM   1192  CG2 THR A 150     124.005  54.977  88.417  1.00  0.17           C  
ATOM   1193  N   ILE A 151     126.412  57.227  86.641  1.00  0.23           N  
ATOM   1194  CA  ILE A 151     126.976  57.015  85.314  1.00  0.23           C  
ATOM   1195  C   ILE A 151     127.743  55.714  85.305  1.00  0.23           C  
ATOM   1196  O   ILE A 151     127.880  55.065  86.343  1.00  0.23           O  
ATOM   1197  CB  ILE A 151     127.879  58.168  84.857  1.00  0.23           C  
ATOM   1198  CG1 ILE A 151     128.121  58.206  83.329  1.00  0.23           C  
ATOM   1199  CG2 ILE A 151     129.180  58.287  85.678  1.00  0.23           C  
ATOM   1200  CD1 ILE A 151     128.258  59.619  82.771  1.00  0.23           C  
ATOM   1201  N   THR A 152     128.229  55.316  84.109  1.00  0.20           N  
ATOM   1202  CA  THR A 152     129.178  54.243  83.870  1.00  0.20           C  
ATOM   1203  C   THR A 152     128.447  52.997  83.461  1.00  0.20           C  
ATOM   1204  O   THR A 152     127.384  52.660  83.978  1.00  0.20           O  
ATOM   1205  CB  THR A 152     130.223  53.987  84.956  1.00  0.20           C  
ATOM   1206  OG1 THR A 152     130.967  55.177  85.167  1.00  0.20           O  
ATOM   1207  CG2 THR A 152     131.251  52.924  84.557  1.00  0.20           C  
ATOM   1208  N   LYS A 153     129.004  52.255  82.484  1.00  0.27           N  
ATOM   1209  CA  LYS A 153     128.514  50.963  82.049  1.00  0.27           C  
ATOM   1210  C   LYS A 153     128.795  49.877  83.099  1.00  0.27           C  
ATOM   1211  O   LYS A 153     129.478  48.892  82.847  1.00  0.27           O  
ATOM   1212  CB  LYS A 153     129.175  50.599  80.689  1.00  0.27           C  
ATOM   1213  CG  LYS A 153     128.748  51.519  79.528  1.00  0.27           C  
ATOM   1214  CD  LYS A 153     129.309  51.075  78.160  1.00  0.27           C  
ATOM   1215  CE  LYS A 153     128.779  51.922  76.990  1.00  0.27           C  
ATOM   1216  NZ  LYS A 153     129.217  51.379  75.682  1.00  0.27           N  
ATOM   1217  N   LYS A 154     128.261  50.069  84.323  1.00  0.42           N  
ATOM   1218  CA  LYS A 154     128.603  49.313  85.513  1.00  0.42           C  
ATOM   1219  C   LYS A 154     127.550  48.279  85.871  1.00  0.42           C  
ATOM   1220  O   LYS A 154     127.778  47.387  86.681  1.00  0.42           O  
ATOM   1221  CB  LYS A 154     128.722  50.306  86.712  1.00  0.42           C  
ATOM   1222  CG  LYS A 154     127.382  50.904  87.192  1.00  0.42           C  
ATOM   1223  CD  LYS A 154     127.505  51.887  88.368  1.00  0.42           C  
ATOM   1224  CE  LYS A 154     126.170  52.037  89.107  1.00  0.42           C  
ATOM   1225  NZ  LYS A 154     126.271  53.044  90.180  1.00  0.42           N  
ATOM   1226  N   GLY A 155     126.347  48.401  85.279  1.00  0.46           N  
ATOM   1227  CA  GLY A 155     125.199  47.560  85.604  1.00  0.46           C  
ATOM   1228  C   GLY A 155     124.318  47.383  84.408  1.00  0.46           C  
ATOM   1229  O   GLY A 155     123.126  47.121  84.518  1.00  0.46           O  
ATOM   1230  N   ILE A 156     124.893  47.583  83.213  1.00  0.36           N  
ATOM   1231  CA  ILE A 156     124.200  47.441  81.947  1.00  0.36           C  
ATOM   1232  C   ILE A 156     124.054  45.979  81.562  1.00  0.36           C  
ATOM   1233  O   ILE A 156     124.767  45.111  82.064  1.00  0.36           O  
ATOM   1234  CB  ILE A 156     124.901  48.199  80.824  1.00  0.36           C  
ATOM   1235  CG1 ILE A 156     126.367  47.736  80.636  1.00  0.36           C  
ATOM   1236  CG2 ILE A 156     124.802  49.709  81.133  1.00  0.36           C  
ATOM   1237  CD1 ILE A 156     126.927  48.081  79.254  1.00  0.36           C  
ATOM   1238  N   ASP A 157     123.127  45.665  80.640  1.00  0.39           N  
ATOM   1239  CA  ASP A 157     123.001  44.323  80.115  1.00  0.39           C  
ATOM   1240  C   ASP A 157     123.977  44.186  78.932  1.00  0.39           C  
ATOM   1241  O   ASP A 157     123.908  45.010  78.020  1.00  0.39           O  
ATOM   1242  CB  ASP A 157     121.518  44.074  79.727  1.00  0.39           C  
ATOM   1243  CG  ASP A 157     121.235  42.638  79.316  1.00  0.39           C  
ATOM   1244  OD1 ASP A 157     122.200  41.852  79.138  1.00  0.39           O  
ATOM   1245  OD2 ASP A 157     120.034  42.321  79.129  1.00  0.39           O  
ATOM   1246  N   PRO A 158     124.913  43.232  78.852  1.00  0.23           N  
ATOM   1247  CA  PRO A 158     125.843  43.112  77.733  1.00  0.23           C  
ATOM   1248  C   PRO A 158     125.207  42.935  76.372  1.00  0.23           C  
ATOM   1249  O   PRO A 158     125.867  43.223  75.375  1.00  0.23           O  
ATOM   1250  CB  PRO A 158     126.723  41.909  78.097  1.00  0.23           C  
ATOM   1251  CG  PRO A 158     126.710  41.905  79.626  1.00  0.23           C  
ATOM   1252  CD  PRO A 158     125.282  42.340  79.953  1.00  0.23           C  
ATOM   1253  N   VAL A 159     123.948  42.455  76.284  1.00  0.29           N  
ATOM   1254  CA  VAL A 159     123.271  42.315  75.002  1.00  0.29           C  
ATOM   1255  C   VAL A 159     122.747  43.646  74.474  1.00  0.29           C  
ATOM   1256  O   VAL A 159     122.375  43.754  73.306  1.00  0.29           O  
ATOM   1257  CB  VAL A 159     122.184  41.235  74.983  1.00  0.29           C  
ATOM   1258  CG1 VAL A 159     122.807  39.899  75.432  1.00  0.29           C  
ATOM   1259  CG2 VAL A 159     120.983  41.577  75.877  1.00  0.29           C  
ATOM   1260  N   LEU A 160     122.738  44.704  75.315  1.00  0.23           N  
ATOM   1261  CA  LEU A 160     122.349  46.052  74.944  1.00  0.23           C  
ATOM   1262  C   LEU A 160     123.396  47.025  75.492  1.00  0.23           C  
ATOM   1263  O   LEU A 160     123.356  47.486  76.630  1.00  0.23           O  
ATOM   1264  CB  LEU A 160     120.966  46.376  75.544  1.00  0.23           C  
ATOM   1265  CG  LEU A 160     119.832  45.450  75.067  1.00  0.23           C  
ATOM   1266  CD1 LEU A 160     118.667  45.542  76.049  1.00  0.23           C  
ATOM   1267  CD2 LEU A 160     119.413  45.730  73.616  1.00  0.23           C  
ATOM   1268  N   ALA A 161     124.426  47.342  74.684  1.00  0.28           N  
ATOM   1269  CA  ALA A 161     125.711  47.823  75.164  1.00  0.28           C  
ATOM   1270  C   ALA A 161     125.815  49.266  75.687  1.00  0.28           C  
ATOM   1271  O   ALA A 161     126.551  50.107  75.165  1.00  0.28           O  
ATOM   1272  CB  ALA A 161     126.753  47.581  74.056  1.00  0.28           C  
ATOM   1273  N   GLY A 162     125.183  49.548  76.839  1.00  0.39           N  
ATOM   1274  CA  GLY A 162     124.983  50.887  77.385  1.00  0.39           C  
ATOM   1275  C   GLY A 162     123.605  51.115  77.937  1.00  0.39           C  
ATOM   1276  O   GLY A 162     123.334  52.172  78.501  1.00  0.39           O  
ATOM   1277  N   SER A 163     122.723  50.114  77.827  1.00  0.49           N  
ATOM   1278  CA  SER A 163     121.343  50.168  78.258  1.00  0.49           C  
ATOM   1279  C   SER A 163     120.982  48.878  78.986  1.00  0.49           C  
ATOM   1280  O   SER A 163     121.798  47.976  79.167  1.00  0.49           O  
ATOM   1281  CB  SER A 163     120.391  50.462  77.065  1.00  0.49           C  
ATOM   1282  OG  SER A 163     120.757  49.752  75.887  1.00  0.49           O  
ATOM   1283  N   PHE A 164     119.759  48.792  79.541  1.00  0.53           N  
ATOM   1284  CA  PHE A 164     119.289  47.632  80.280  1.00  0.53           C  
ATOM   1285  C   PHE A 164     118.057  47.060  79.589  1.00  0.53           C  
ATOM   1286  O   PHE A 164     117.243  47.795  79.032  1.00  0.53           O  
ATOM   1287  CB  PHE A 164     118.985  48.016  81.757  1.00  0.53           C  
ATOM   1288  CG  PHE A 164     118.590  46.821  82.586  1.00  0.53           C  
ATOM   1289  CD1 PHE A 164     117.234  46.557  82.827  1.00  0.53           C  
ATOM   1290  CD2 PHE A 164     119.554  45.923  83.075  1.00  0.53           C  
ATOM   1291  CE1 PHE A 164     116.839  45.428  83.552  1.00  0.53           C  
ATOM   1292  CE2 PHE A 164     119.162  44.782  83.790  1.00  0.53           C  
ATOM   1293  CZ  PHE A 164     117.804  44.535  84.029  1.00  0.53           C  
ATOM   1294  N   LYS A 165     117.905  45.720  79.599  1.00  0.61           N  
ATOM   1295  CA  LYS A 165     116.802  45.034  78.956  1.00  0.61           C  
ATOM   1296  C   LYS A 165     115.568  44.952  79.828  1.00  0.61           C  
ATOM   1297  O   LYS A 165     115.585  44.383  80.917  1.00  0.61           O  
ATOM   1298  CB  LYS A 165     117.221  43.595  78.594  1.00  0.61           C  
ATOM   1299  CG  LYS A 165     116.279  42.895  77.611  1.00  0.61           C  
ATOM   1300  CD  LYS A 165     116.902  41.584  77.116  1.00  0.61           C  
ATOM   1301  CE  LYS A 165     115.933  40.783  76.255  1.00  0.61           C  
ATOM   1302  NZ  LYS A 165     116.544  39.492  75.887  1.00  0.61           N  
ATOM   1303  N   VAL A 166     114.436  45.512  79.368  1.00  0.66           N  
ATOM   1304  CA  VAL A 166     113.211  45.501  80.148  1.00  0.66           C  
ATOM   1305  C   VAL A 166     112.125  44.797  79.378  1.00  0.66           C  
ATOM   1306  O   VAL A 166     111.776  45.174  78.261  1.00  0.66           O  
ATOM   1307  CB  VAL A 166     112.737  46.904  80.510  1.00  0.66           C  
ATOM   1308  CG1 VAL A 166     111.433  46.863  81.336  1.00  0.66           C  
ATOM   1309  CG2 VAL A 166     113.842  47.590  81.328  1.00  0.66           C  
ATOM   1310  N   LYS A 167     111.534  43.753  79.984  1.00  0.58           N  
ATOM   1311  CA  LYS A 167     110.318  43.161  79.484  1.00  0.58           C  
ATOM   1312  C   LYS A 167     109.096  44.011  79.822  1.00  0.58           C  
ATOM   1313  O   LYS A 167     108.810  44.307  80.983  1.00  0.58           O  
ATOM   1314  CB  LYS A 167     110.138  41.734  80.030  1.00  0.58           C  
ATOM   1315  CG  LYS A 167     108.983  40.997  79.345  1.00  0.58           C  
ATOM   1316  CD  LYS A 167     108.867  39.550  79.835  1.00  0.58           C  
ATOM   1317  CE  LYS A 167     108.034  38.663  78.915  1.00  0.58           C  
ATOM   1318  NZ  LYS A 167     108.643  38.633  77.576  1.00  0.58           N  
ATOM   1319  N   LEU A 168     108.354  44.442  78.791  1.00  0.66           N  
ATOM   1320  CA  LEU A 168     107.203  45.307  78.906  1.00  0.66           C  
ATOM   1321  C   LEU A 168     105.908  44.542  79.107  1.00  0.66           C  
ATOM   1322  O   LEU A 168     105.840  43.319  79.008  1.00  0.66           O  
ATOM   1323  CB  LEU A 168     107.066  46.215  77.661  1.00  0.66           C  
ATOM   1324  CG  LEU A 168     108.259  47.160  77.425  1.00  0.66           C  
ATOM   1325  CD1 LEU A 168     107.948  48.079  76.237  1.00  0.66           C  
ATOM   1326  CD2 LEU A 168     108.583  48.002  78.670  1.00  0.66           C  
ATOM   1327  N   VAL A 169     104.821  45.281  79.402  1.00  0.58           N  
ATOM   1328  CA  VAL A 169     103.499  44.772  79.727  1.00  0.58           C  
ATOM   1329  C   VAL A 169     102.803  44.014  78.597  1.00  0.58           C  
ATOM   1330  O   VAL A 169     101.955  43.160  78.847  1.00  0.58           O  
ATOM   1331  CB  VAL A 169     102.620  45.902  80.265  1.00  0.58           C  
ATOM   1332  CG1 VAL A 169     102.195  46.879  79.150  1.00  0.58           C  
ATOM   1333  CG2 VAL A 169     101.408  45.347  81.041  1.00  0.58           C  
ATOM   1334  N   ASP A 170     103.183  44.240  77.314  1.00  0.69           N  
ATOM   1335  CA  ASP A 170     102.643  43.475  76.201  1.00  0.69           C  
ATOM   1336  C   ASP A 170     103.489  42.226  75.940  1.00  0.69           C  
ATOM   1337  O   ASP A 170     103.227  41.424  75.043  1.00  0.69           O  
ATOM   1338  CB  ASP A 170     102.481  44.359  74.926  1.00  0.69           C  
ATOM   1339  CG  ASP A 170     103.771  44.836  74.273  1.00  0.69           C  
ATOM   1340  OD1 ASP A 170     104.874  44.622  74.832  1.00  0.69           O  
ATOM   1341  OD2 ASP A 170     103.653  45.404  73.149  1.00  0.69           O  
ATOM   1342  N   GLY A 171     104.521  42.017  76.780  1.00  0.70           N  
ATOM   1343  CA  GLY A 171     105.416  40.884  76.738  1.00  0.70           C  
ATOM   1344  C   GLY A 171     106.591  41.059  75.829  1.00  0.70           C  
ATOM   1345  O   GLY A 171     107.414  40.152  75.732  1.00  0.70           O  
ATOM   1346  N   LYS A 172     106.741  42.215  75.162  1.00  0.66           N  
ATOM   1347  CA  LYS A 172     107.919  42.500  74.367  1.00  0.66           C  
ATOM   1348  C   LYS A 172     109.083  42.974  75.210  1.00  0.66           C  
ATOM   1349  O   LYS A 172     108.962  43.239  76.402  1.00  0.66           O  
ATOM   1350  CB  LYS A 172     107.629  43.564  73.293  1.00  0.66           C  
ATOM   1351  CG  LYS A 172     106.583  43.099  72.276  1.00  0.66           C  
ATOM   1352  CD  LYS A 172     106.178  44.265  71.371  1.00  0.66           C  
ATOM   1353  CE  LYS A 172     104.854  44.018  70.654  1.00  0.66           C  
ATOM   1354  NZ  LYS A 172     104.118  45.290  70.589  1.00  0.66           N  
ATOM   1355  N   GLU A 173     110.262  43.082  74.587  1.00  0.65           N  
ATOM   1356  CA  GLU A 173     111.486  43.465  75.244  1.00  0.65           C  
ATOM   1357  C   GLU A 173     111.909  44.812  74.668  1.00  0.65           C  
ATOM   1358  O   GLU A 173     111.847  45.011  73.457  1.00  0.65           O  
ATOM   1359  CB  GLU A 173     112.590  42.410  74.965  1.00  0.65           C  
ATOM   1360  CG  GLU A 173     112.180  40.915  75.151  1.00  0.65           C  
ATOM   1361  CD  GLU A 173     111.915  40.454  76.585  1.00  0.65           C  
ATOM   1362  OE1 GLU A 173     112.781  40.716  77.453  1.00  0.65           O  
ATOM   1363  OE2 GLU A 173     110.898  39.738  76.807  1.00  0.65           O  
ATOM   1364  N   VAL A 174     112.324  45.771  75.516  1.00  0.63           N  
ATOM   1365  CA  VAL A 174     112.779  47.092  75.091  1.00  0.63           C  
ATOM   1366  C   VAL A 174     114.120  47.364  75.746  1.00  0.63           C  
ATOM   1367  O   VAL A 174     114.409  46.838  76.825  1.00  0.63           O  
ATOM   1368  CB  VAL A 174     111.754  48.178  75.458  1.00  0.63           C  
ATOM   1369  CG1 VAL A 174     111.713  48.472  76.971  1.00  0.63           C  
ATOM   1370  CG2 VAL A 174     111.997  49.481  74.677  1.00  0.63           C  
ATOM   1371  N   GLU A 175     114.990  48.189  75.130  1.00  0.55           N  
ATOM   1372  CA  GLU A 175     116.190  48.656  75.794  1.00  0.55           C  
ATOM   1373  C   GLU A 175     115.993  50.038  76.396  1.00  0.55           C  
ATOM   1374  O   GLU A 175     115.376  50.933  75.811  1.00  0.55           O  
ATOM   1375  CB  GLU A 175     117.443  48.617  74.896  1.00  0.55           C  
ATOM   1376  CG  GLU A 175     117.415  49.500  73.638  1.00  0.55           C  
ATOM   1377  CD  GLU A 175     118.780  50.092  73.324  1.00  0.55           C  
ATOM   1378  OE1 GLU A 175     119.192  51.002  74.098  1.00  0.55           O  
ATOM   1379  OE2 GLU A 175     119.429  49.687  72.333  1.00  0.55           O  
ATOM   1380  N   VAL A 176     116.479  50.236  77.640  1.00  0.69           N  
ATOM   1381  CA  VAL A 176     116.373  51.520  78.317  1.00  0.69           C  
ATOM   1382  C   VAL A 176     117.704  52.045  78.822  1.00  0.69           C  
ATOM   1383  O   VAL A 176     118.496  51.338  79.446  1.00  0.69           O  
ATOM   1384  CB  VAL A 176     115.353  51.564  79.456  1.00  0.69           C  
ATOM   1385  CG1 VAL A 176     113.936  51.359  78.886  1.00  0.69           C  
ATOM   1386  CG2 VAL A 176     115.662  50.520  80.544  1.00  0.69           C  
ATOM   1387  N   ALA A 177     117.974  53.340  78.575  1.00  0.71           N  
ATOM   1388  CA  ALA A 177     119.147  54.044  79.058  1.00  0.71           C  
ATOM   1389  C   ALA A 177     118.685  55.292  79.786  1.00  0.71           C  
ATOM   1390  O   ALA A 177     117.550  55.731  79.616  1.00  0.71           O  
ATOM   1391  CB  ALA A 177     120.076  54.457  77.898  1.00  0.71           C  
ATOM   1392  N   THR A 178     119.536  55.885  80.648  1.00  0.68           N  
ATOM   1393  CA  THR A 178     119.170  57.075  81.406  1.00  0.68           C  
ATOM   1394  C   THR A 178     119.400  58.342  80.614  1.00  0.68           C  
ATOM   1395  O   THR A 178     120.260  58.440  79.744  1.00  0.68           O  
ATOM   1396  CB  THR A 178     119.869  57.236  82.761  1.00  0.68           C  
ATOM   1397  OG1 THR A 178     121.286  57.271  82.646  1.00  0.68           O  
ATOM   1398  CG2 THR A 178     119.530  56.048  83.666  1.00  0.68           C  
ATOM   1399  N   LEU A 179     118.649  59.401  80.956  1.00  0.65           N  
ATOM   1400  CA  LEU A 179     118.849  60.751  80.465  1.00  0.65           C  
ATOM   1401  C   LEU A 179     120.254  61.267  80.733  1.00  0.65           C  
ATOM   1402  O   LEU A 179     120.856  61.951  79.916  1.00  0.65           O  
ATOM   1403  CB  LEU A 179     117.852  61.670  81.191  1.00  0.65           C  
ATOM   1404  CG  LEU A 179     116.634  62.118  80.393  1.00  0.65           C  
ATOM   1405  CD1 LEU A 179     115.919  60.998  79.667  1.00  0.65           C  
ATOM   1406  CD2 LEU A 179     115.678  62.821  81.339  1.00  0.65           C  
ATOM   1407  N   TRP A 180     120.814  60.920  81.902  1.00  0.53           N  
ATOM   1408  CA  TRP A 180     122.179  61.212  82.288  1.00  0.53           C  
ATOM   1409  C   TRP A 180     123.243  60.654  81.347  1.00  0.53           C  
ATOM   1410  O   TRP A 180     124.162  61.370  80.955  1.00  0.53           O  
ATOM   1411  CB  TRP A 180     122.389  60.608  83.697  1.00  0.53           C  
ATOM   1412  CG  TRP A 180     123.732  60.891  84.384  1.00  0.53           C  
ATOM   1413  CD1 TRP A 180     124.752  60.031  84.611  1.00  0.53           C  
ATOM   1414  CD2 TRP A 180     124.032  62.127  84.998  1.00  0.53           C  
ATOM   1415  NE1 TRP A 180     125.656  60.697  85.354  1.00  0.53           N  
ATOM   1416  CE2 TRP A 180     125.331  61.928  85.649  1.00  0.53           C  
ATOM   1417  CE3 TRP A 180     123.438  63.351  85.053  1.00  0.53           C  
ATOM   1418  CZ2 TRP A 180     125.893  62.951  86.324  1.00  0.53           C  
ATOM   1419  CZ3 TRP A 180     123.962  64.339  85.876  1.00  0.53           C  
ATOM   1420  CH2 TRP A 180     125.186  64.118  86.537  1.00  0.53           C  
ATOM   1421  N   THR A 181     123.146  59.370  80.931  1.00  0.59           N  
ATOM   1422  CA  THR A 181     124.072  58.815  79.944  1.00  0.59           C  
ATOM   1423  C   THR A 181     123.886  59.417  78.570  1.00  0.59           C  
ATOM   1424  O   THR A 181     124.865  59.742  77.911  1.00  0.59           O  
ATOM   1425  CB  THR A 181     124.117  57.295  79.845  1.00  0.59           C  
ATOM   1426  OG1 THR A 181     122.838  56.724  79.620  1.00  0.59           O  
ATOM   1427  CG2 THR A 181     124.639  56.727  81.172  1.00  0.59           C  
ATOM   1428  N   LEU A 182     122.632  59.652  78.129  1.00  0.56           N  
ATOM   1429  CA  LEU A 182     122.333  60.365  76.889  1.00  0.56           C  
ATOM   1430  C   LEU A 182     122.872  61.792  76.862  1.00  0.56           C  
ATOM   1431  O   LEU A 182     123.387  62.272  75.860  1.00  0.56           O  
ATOM   1432  CB  LEU A 182     120.803  60.427  76.654  1.00  0.56           C  
ATOM   1433  CG  LEU A 182     120.132  59.062  76.406  1.00  0.56           C  
ATOM   1434  CD1 LEU A 182     118.607  59.224  76.405  1.00  0.56           C  
ATOM   1435  CD2 LEU A 182     120.596  58.422  75.090  1.00  0.56           C  
ATOM   1436  N   TYR A 183     122.778  62.522  77.987  1.00  0.52           N  
ATOM   1437  CA  TYR A 183     123.375  63.831  78.153  1.00  0.52           C  
ATOM   1438  C   TYR A 183     124.909  63.815  78.119  1.00  0.52           C  
ATOM   1439  O   TYR A 183     125.538  64.713  77.560  1.00  0.52           O  
ATOM   1440  CB  TYR A 183     122.823  64.476  79.457  1.00  0.52           C  
ATOM   1441  CG  TYR A 183     123.292  65.894  79.617  1.00  0.52           C  
ATOM   1442  CD1 TYR A 183     123.000  66.860  78.639  1.00  0.52           C  
ATOM   1443  CD2 TYR A 183     124.109  66.240  80.702  1.00  0.52           C  
ATOM   1444  CE1 TYR A 183     123.553  68.144  78.728  1.00  0.52           C  
ATOM   1445  CE2 TYR A 183     124.653  67.526  80.794  1.00  0.52           C  
ATOM   1446  CZ  TYR A 183     124.379  68.476  79.804  1.00  0.52           C  
ATOM   1447  OH  TYR A 183     124.958  69.754  79.884  1.00  0.52           O  
ATOM   1448  N   GLN A 184     125.558  62.792  78.713  1.00  0.52           N  
ATOM   1449  CA  GLN A 184     127.005  62.662  78.662  1.00  0.52           C  
ATOM   1450  C   GLN A 184     127.520  62.183  77.306  1.00  0.52           C  
ATOM   1451  O   GLN A 184     128.663  62.472  76.948  1.00  0.52           O  
ATOM   1452  CB  GLN A 184     127.513  61.772  79.822  1.00  0.52           C  
ATOM   1453  CG  GLN A 184     129.051  61.800  80.039  1.00  0.52           C  
ATOM   1454  CD  GLN A 184     129.778  60.658  79.319  1.00  0.52           C  
ATOM   1455  OE1 GLN A 184     129.410  59.488  79.416  1.00  0.52           O  
ATOM   1456  NE2 GLN A 184     130.877  60.989  78.604  1.00  0.52           N  
ATOM   1457  N   ASP A 185     126.663  61.541  76.481  1.00  0.62           N  
ATOM   1458  CA  ASP A 185     126.880  61.265  75.066  1.00  0.62           C  
ATOM   1459  C   ASP A 185     126.722  62.558  74.244  1.00  0.62           C  
ATOM   1460  O   ASP A 185     125.888  62.733  73.356  1.00  0.62           O  
ATOM   1461  CB  ASP A 185     125.903  60.137  74.631  1.00  0.62           C  
ATOM   1462  CG  ASP A 185     126.357  59.412  73.372  1.00  0.62           C  
ATOM   1463  OD1 ASP A 185     125.486  59.088  72.524  1.00  0.62           O  
ATOM   1464  OD2 ASP A 185     127.578  59.115  73.283  1.00  0.62           O  
ATOM   1465  N   HIS A 186     127.550  63.558  74.594  1.00  0.47           N  
ATOM   1466  CA  HIS A 186     127.591  64.865  73.991  1.00  0.47           C  
ATOM   1467  C   HIS A 186     128.188  64.801  72.589  1.00  0.47           C  
ATOM   1468  O   HIS A 186     129.049  63.975  72.297  1.00  0.47           O  
ATOM   1469  CB  HIS A 186     128.283  65.871  74.953  1.00  0.47           C  
ATOM   1470  CG  HIS A 186     129.774  65.762  75.070  1.00  0.47           C  
ATOM   1471  ND1 HIS A 186     130.537  66.504  74.200  1.00  0.47           N  
ATOM   1472  CD2 HIS A 186     130.578  65.032  75.891  1.00  0.47           C  
ATOM   1473  CE1 HIS A 186     131.789  66.211  74.483  1.00  0.47           C  
ATOM   1474  NE2 HIS A 186     131.871  65.324  75.505  1.00  0.47           N  
ATOM   1475  N   LEU A 187     127.710  65.640  71.642  1.00  0.31           N  
ATOM   1476  CA  LEU A 187     128.195  65.583  70.273  1.00  0.31           C  
ATOM   1477  C   LEU A 187     129.671  65.913  70.121  1.00  0.31           C  
ATOM   1478  O   LEU A 187     130.250  66.685  70.879  1.00  0.31           O  
ATOM   1479  CB  LEU A 187     127.424  66.473  69.258  1.00  0.31           C  
ATOM   1480  CG  LEU A 187     125.907  66.226  69.127  1.00  0.31           C  
ATOM   1481  CD1 LEU A 187     125.363  67.031  67.935  1.00  0.31           C  
ATOM   1482  CD2 LEU A 187     125.551  64.744  68.946  1.00  0.31           C  
ATOM   1483  N   LYS A 188     130.292  65.362  69.057  1.00  0.37           N  
ATOM   1484  CA  LYS A 188     131.682  65.561  68.675  1.00  0.37           C  
ATOM   1485  C   LYS A 188     132.140  67.014  68.699  1.00  0.37           C  
ATOM   1486  O   LYS A 188     133.260  67.337  69.086  1.00  0.37           O  
ATOM   1487  CB  LYS A 188     131.844  65.032  67.225  1.00  0.37           C  
ATOM   1488  CG  LYS A 188     133.242  65.226  66.614  1.00  0.37           C  
ATOM   1489  CD  LYS A 188     133.286  64.853  65.128  1.00  0.37           C  
ATOM   1490  CE  LYS A 188     134.611  65.267  64.492  1.00  0.37           C  
ATOM   1491  NZ  LYS A 188     134.563  65.011  63.040  1.00  0.37           N  
ATOM   1492  N   ASP A 189     131.249  67.930  68.295  1.00  0.47           N  
ATOM   1493  CA  ASP A 189     131.582  69.304  68.052  1.00  0.47           C  
ATOM   1494  C   ASP A 189     131.429  70.168  69.306  1.00  0.47           C  
ATOM   1495  O   ASP A 189     131.447  71.398  69.232  1.00  0.47           O  
ATOM   1496  CB  ASP A 189     130.709  69.821  66.887  1.00  0.47           C  
ATOM   1497  CG  ASP A 189     130.798  68.833  65.728  1.00  0.47           C  
ATOM   1498  OD1 ASP A 189     131.931  68.510  65.279  1.00  0.47           O  
ATOM   1499  OD2 ASP A 189     129.720  68.322  65.335  1.00  0.47           O  
ATOM   1500  N   TYR A 190     131.338  69.559  70.513  1.00  0.70           N  
ATOM   1501  CA  TYR A 190     131.156  70.275  71.772  1.00  0.70           C  
ATOM   1502  C   TYR A 190     132.382  70.280  72.671  1.00  0.70           C  
ATOM   1503  O   TYR A 190     132.321  70.715  73.818  1.00  0.70           O  
ATOM   1504  CB  TYR A 190     129.969  69.693  72.582  1.00  0.70           C  
ATOM   1505  CG  TYR A 190     128.652  69.753  71.851  1.00  0.70           C  
ATOM   1506  CD1 TYR A 190     128.410  70.588  70.742  1.00  0.70           C  
ATOM   1507  CD2 TYR A 190     127.612  68.928  72.306  1.00  0.70           C  
ATOM   1508  CE1 TYR A 190     127.204  70.514  70.045  1.00  0.70           C  
ATOM   1509  CE2 TYR A 190     126.374  68.897  71.650  1.00  0.70           C  
ATOM   1510  CZ  TYR A 190     126.195  69.677  70.504  1.00  0.70           C  
ATOM   1511  OH  TYR A 190     125.006  69.623  69.778  1.00  0.70           O  
ATOM   1512  N   ASP A 191     133.557  69.866  72.177  1.00  0.65           N  
ATOM   1513  CA  ASP A 191     134.800  70.075  72.889  1.00  0.65           C  
ATOM   1514  C   ASP A 191     135.283  71.524  72.754  1.00  0.65           C  
ATOM   1515  O   ASP A 191     134.865  72.305  71.908  1.00  0.65           O  
ATOM   1516  CB  ASP A 191     135.892  69.086  72.406  1.00  0.65           C  
ATOM   1517  CG  ASP A 191     135.668  67.690  72.955  1.00  0.65           C  
ATOM   1518  OD1 ASP A 191     134.637  67.423  73.621  1.00  0.65           O  
ATOM   1519  OD2 ASP A 191     136.624  66.879  72.860  1.00  0.65           O  
ATOM   1520  N   LEU A 192     136.212  71.970  73.616  1.00  0.63           N  
ATOM   1521  CA  LEU A 192     136.709  73.341  73.619  1.00  0.63           C  
ATOM   1522  C   LEU A 192     137.415  73.708  72.310  1.00  0.63           C  
ATOM   1523  O   LEU A 192     137.304  74.818  71.792  1.00  0.63           O  
ATOM   1524  CB  LEU A 192     137.686  73.527  74.804  1.00  0.63           C  
ATOM   1525  CG  LEU A 192     137.073  73.645  76.220  1.00  0.63           C  
ATOM   1526  CD1 LEU A 192     135.967  72.647  76.576  1.00  0.63           C  
ATOM   1527  CD2 LEU A 192     138.200  73.498  77.238  1.00  0.63           C  
ATOM   1528  N   ASP A 193     138.148  72.730  71.749  1.00  0.68           N  
ATOM   1529  CA  ASP A 193     138.865  72.793  70.495  1.00  0.68           C  
ATOM   1530  C   ASP A 193     137.955  72.899  69.264  1.00  0.68           C  
ATOM   1531  O   ASP A 193     138.293  73.522  68.269  1.00  0.68           O  
ATOM   1532  CB  ASP A 193     139.772  71.534  70.446  1.00  0.68           C  
ATOM   1533  CG  ASP A 193     141.133  71.814  69.836  1.00  0.68           C  
ATOM   1534  OD1 ASP A 193     141.650  70.971  69.075  1.00  0.68           O  
ATOM   1535  OD2 ASP A 193     141.748  72.837  70.238  1.00  0.68           O  
ATOM   1536  N   THR A 194     136.747  72.308  69.291  1.00  0.66           N  
ATOM   1537  CA  THR A 194     135.770  72.433  68.209  1.00  0.66           C  
ATOM   1538  C   THR A 194     135.003  73.741  68.302  1.00  0.66           C  
ATOM   1539  O   THR A 194     134.707  74.411  67.315  1.00  0.66           O  
ATOM   1540  CB  THR A 194     134.773  71.289  68.213  1.00  0.66           C  
ATOM   1541  OG1 THR A 194     134.162  71.163  69.482  1.00  0.66           O  
ATOM   1542  CG2 THR A 194     135.515  69.965  67.999  1.00  0.66           C  
ATOM   1543  N   VAL A 195     134.673  74.170  69.536  1.00  0.78           N  
ATOM   1544  CA  VAL A 195     134.004  75.429  69.819  1.00  0.78           C  
ATOM   1545  C   VAL A 195     134.802  76.640  69.362  1.00  0.78           C  
ATOM   1546  O   VAL A 195     134.223  77.592  68.847  1.00  0.78           O  
ATOM   1547  CB  VAL A 195     133.628  75.524  71.290  1.00  0.78           C  
ATOM   1548  CG1 VAL A 195     133.060  76.905  71.661  1.00  0.78           C  
ATOM   1549  CG2 VAL A 195     132.551  74.462  71.576  1.00  0.78           C  
ATOM   1550  N   VAL A 196     136.150  76.625  69.478  1.00  0.78           N  
ATOM   1551  CA  VAL A 196     137.005  77.722  69.021  1.00  0.78           C  
ATOM   1552  C   VAL A 196     136.833  78.054  67.535  1.00  0.78           C  
ATOM   1553  O   VAL A 196     136.783  79.225  67.156  1.00  0.78           O  
ATOM   1554  CB  VAL A 196     138.478  77.492  69.394  1.00  0.78           C  
ATOM   1555  CG1 VAL A 196     139.206  76.546  68.428  1.00  0.78           C  
ATOM   1556  CG2 VAL A 196     139.236  78.825  69.435  1.00  0.78           C  
ATOM   1557  N   GLU A 197     136.672  77.030  66.662  1.00  0.70           N  
ATOM   1558  CA  GLU A 197     136.372  77.194  65.252  1.00  0.70           C  
ATOM   1559  C   GLU A 197     135.010  77.826  64.996  1.00  0.70           C  
ATOM   1560  O   GLU A 197     134.862  78.738  64.187  1.00  0.70           O  
ATOM   1561  CB  GLU A 197     136.389  75.822  64.534  1.00  0.70           C  
ATOM   1562  CG  GLU A 197     137.739  75.070  64.608  1.00  0.70           C  
ATOM   1563  CD  GLU A 197     137.745  73.850  63.686  1.00  0.70           C  
ATOM   1564  OE1 GLU A 197     136.707  73.144  63.624  1.00  0.70           O  
ATOM   1565  OE2 GLU A 197     138.792  73.629  63.022  1.00  0.70           O  
ATOM   1566  N   ILE A 198     133.967  77.354  65.709  1.00  0.66           N  
ATOM   1567  CA  ILE A 198     132.610  77.871  65.592  1.00  0.66           C  
ATOM   1568  C   ILE A 198     132.462  79.299  66.110  1.00  0.66           C  
ATOM   1569  O   ILE A 198     131.818  80.142  65.483  1.00  0.66           O  
ATOM   1570  CB  ILE A 198     131.608  76.954  66.308  1.00  0.66           C  
ATOM   1571  CG1 ILE A 198     131.647  75.502  65.763  1.00  0.66           C  
ATOM   1572  CG2 ILE A 198     130.172  77.520  66.220  1.00  0.66           C  
ATOM   1573  CD1 ILE A 198     131.222  75.350  64.296  1.00  0.66           C  
ATOM   1574  N   THR A 199     133.042  79.614  67.287  1.00  0.78           N  
ATOM   1575  CA  THR A 199     132.709  80.849  67.988  1.00  0.78           C  
ATOM   1576  C   THR A 199     133.737  81.945  67.881  1.00  0.78           C  
ATOM   1577  O   THR A 199     133.402  83.085  68.183  1.00  0.78           O  
ATOM   1578  CB  THR A 199     132.460  80.660  69.489  1.00  0.78           C  
ATOM   1579  OG1 THR A 199     133.635  80.325  70.222  1.00  0.78           O  
ATOM   1580  CG2 THR A 199     131.456  79.529  69.728  1.00  0.78           C  
ATOM   1581  N   GLN A 200     134.993  81.636  67.485  1.00  0.72           N  
ATOM   1582  CA  GLN A 200     136.133  82.552  67.437  1.00  0.72           C  
ATOM   1583  C   GLN A 200     136.751  82.829  68.818  1.00  0.72           C  
ATOM   1584  O   GLN A 200     137.803  83.458  68.940  1.00  0.72           O  
ATOM   1585  CB  GLN A 200     135.805  83.864  66.651  1.00  0.72           C  
ATOM   1586  CG  GLN A 200     136.988  84.790  66.273  1.00  0.72           C  
ATOM   1587  CD  GLN A 200     137.962  84.129  65.300  1.00  0.72           C  
ATOM   1588  OE1 GLN A 200     137.650  83.872  64.138  1.00  0.72           O  
ATOM   1589  NE2 GLN A 200     139.200  83.863  65.774  1.00  0.72           N  
ATOM   1590  N   ALA A 201     136.155  82.317  69.917  1.00  0.77           N  
ATOM   1591  CA  ALA A 201     136.629  82.587  71.262  1.00  0.77           C  
ATOM   1592  C   ALA A 201     137.659  81.552  71.731  1.00  0.77           C  
ATOM   1593  O   ALA A 201     137.312  80.371  71.773  1.00  0.77           O  
ATOM   1594  CB  ALA A 201     135.450  82.606  72.252  1.00  0.77           C  
ATOM   1595  N   PRO A 202     138.912  81.898  72.089  1.00  0.58           N  
ATOM   1596  CA  PRO A 202     139.976  80.948  72.416  1.00  0.58           C  
ATOM   1597  C   PRO A 202     139.633  79.826  73.379  1.00  0.58           C  
ATOM   1598  O   PRO A 202     139.088  80.093  74.446  1.00  0.58           O  
ATOM   1599  CB  PRO A 202     141.117  81.815  72.965  1.00  0.58           C  
ATOM   1600  CG  PRO A 202     140.929  83.168  72.279  1.00  0.58           C  
ATOM   1601  CD  PRO A 202     139.412  83.277  72.096  1.00  0.58           C  
ATOM   1602  N   LYS A 203     140.020  78.573  73.057  1.00  0.56           N  
ATOM   1603  CA  LYS A 203     139.685  77.377  73.818  1.00  0.56           C  
ATOM   1604  C   LYS A 203     140.075  77.415  75.290  1.00  0.56           C  
ATOM   1605  O   LYS A 203     139.337  76.964  76.160  1.00  0.56           O  
ATOM   1606  CB  LYS A 203     140.302  76.132  73.142  1.00  0.56           C  
ATOM   1607  CG  LYS A 203     141.838  76.023  73.160  1.00  0.56           C  
ATOM   1608  CD  LYS A 203     142.255  74.776  72.380  1.00  0.56           C  
ATOM   1609  CE  LYS A 203     143.750  74.461  72.329  1.00  0.56           C  
ATOM   1610  NZ  LYS A 203     143.929  73.206  71.570  1.00  0.56           N  
ATOM   1611  N   GLU A 204     141.232  78.021  75.596  1.00  0.66           N  
ATOM   1612  CA  GLU A 204     141.739  78.270  76.928  1.00  0.66           C  
ATOM   1613  C   GLU A 204     140.822  79.161  77.761  1.00  0.66           C  
ATOM   1614  O   GLU A 204     140.577  78.928  78.936  1.00  0.66           O  
ATOM   1615  CB  GLU A 204     143.121  78.936  76.752  1.00  0.66           C  
ATOM   1616  CG  GLU A 204     143.884  79.232  78.062  1.00  0.66           C  
ATOM   1617  CD  GLU A 204     144.231  77.978  78.859  1.00  0.66           C  
ATOM   1618  OE1 GLU A 204     144.167  78.065  80.114  1.00  0.66           O  
ATOM   1619  OE2 GLU A 204     144.589  76.959  78.223  1.00  0.66           O  
ATOM   1620  N   MET A 205     140.225  80.207  77.153  1.00  0.65           N  
ATOM   1621  CA  MET A 205     139.278  81.086  77.819  1.00  0.65           C  
ATOM   1622  C   MET A 205     137.986  80.375  78.173  1.00  0.65           C  
ATOM   1623  O   MET A 205     137.405  80.587  79.237  1.00  0.65           O  
ATOM   1624  CB  MET A 205     138.980  82.334  76.955  1.00  0.65           C  
ATOM   1625  CG  MET A 205     140.244  83.154  76.640  1.00  0.65           C  
ATOM   1626  SD  MET A 205     141.126  83.727  78.126  1.00  0.65           S  
ATOM   1627  CE  MET A 205     142.630  82.753  77.857  1.00  0.65           C  
ATOM   1628  N   ILE A 206     137.536  79.463  77.286  1.00  0.75           N  
ATOM   1629  CA  ILE A 206     136.448  78.533  77.549  1.00  0.75           C  
ATOM   1630  C   ILE A 206     136.801  77.612  78.716  1.00  0.75           C  
ATOM   1631  O   ILE A 206     136.004  77.425  79.637  1.00  0.75           O  
ATOM   1632  CB  ILE A 206     136.097  77.708  76.304  1.00  0.75           C  
ATOM   1633  CG1 ILE A 206     135.973  78.619  75.056  1.00  0.75           C  
ATOM   1634  CG2 ILE A 206     134.795  76.913  76.553  1.00  0.75           C  
ATOM   1635  CD1 ILE A 206     135.644  77.866  73.763  1.00  0.75           C  
ATOM   1636  N   GLU A 207     138.040  77.061  78.736  1.00  0.69           N  
ATOM   1637  CA  GLU A 207     138.513  76.215  79.818  1.00  0.69           C  
ATOM   1638  C   GLU A 207     138.626  76.893  81.175  1.00  0.69           C  
ATOM   1639  O   GLU A 207     138.141  76.396  82.192  1.00  0.69           O  
ATOM   1640  CB  GLU A 207     139.866  75.516  79.514  1.00  0.69           C  
ATOM   1641  CG  GLU A 207     139.991  74.216  80.353  1.00  0.69           C  
ATOM   1642  CD  GLU A 207     141.025  73.184  79.908  1.00  0.69           C  
ATOM   1643  OE1 GLU A 207     141.054  72.833  78.708  1.00  0.69           O  
ATOM   1644  OE2 GLU A 207     141.666  72.613  80.836  1.00  0.69           O  
ATOM   1645  N   GLN A 208     139.247  78.084  81.227  1.00  0.65           N  
ATOM   1646  CA  GLN A 208     139.394  78.857  82.443  1.00  0.65           C  
ATOM   1647  C   GLN A 208     138.074  79.335  83.013  1.00  0.65           C  
ATOM   1648  O   GLN A 208     137.798  79.145  84.195  1.00  0.65           O  
ATOM   1649  CB  GLN A 208     140.326  80.065  82.202  1.00  0.65           C  
ATOM   1650  CG  GLN A 208     141.782  79.635  81.907  1.00  0.65           C  
ATOM   1651  CD  GLN A 208     142.691  80.837  81.648  1.00  0.65           C  
ATOM   1652  OE1 GLN A 208     142.324  82.003  81.809  1.00  0.65           O  
ATOM   1653  NE2 GLN A 208     143.939  80.538  81.230  1.00  0.65           N  
ATOM   1654  N   LEU A 209     137.178  79.907  82.179  1.00  0.79           N  
ATOM   1655  CA  LEU A 209     135.898  80.387  82.664  1.00  0.79           C  
ATOM   1656  C   LEU A 209     134.994  79.283  83.182  1.00  0.79           C  
ATOM   1657  O   LEU A 209     134.402  79.394  84.252  1.00  0.79           O  
ATOM   1658  CB  LEU A 209     135.159  81.210  81.583  1.00  0.79           C  
ATOM   1659  CG  LEU A 209     133.852  81.877  82.065  1.00  0.79           C  
ATOM   1660  CD1 LEU A 209     134.082  82.733  83.320  1.00  0.79           C  
ATOM   1661  CD2 LEU A 209     133.244  82.729  80.945  1.00  0.79           C  
ATOM   1662  N   ALA A 210     134.902  78.144  82.472  1.00  0.83           N  
ATOM   1663  CA  ALA A 210     134.135  77.006  82.931  1.00  0.83           C  
ATOM   1664  C   ALA A 210     134.638  76.427  84.258  1.00  0.83           C  
ATOM   1665  O   ALA A 210     133.853  76.054  85.133  1.00  0.83           O  
ATOM   1666  CB  ALA A 210     134.118  75.950  81.815  1.00  0.83           C  
ATOM   1667  N   GLN A 211     135.973  76.383  84.464  1.00  0.71           N  
ATOM   1668  CA  GLN A 211     136.564  76.044  85.748  1.00  0.71           C  
ATOM   1669  C   GLN A 211     136.285  77.027  86.875  1.00  0.71           C  
ATOM   1670  O   GLN A 211     135.939  76.584  87.970  1.00  0.71           O  
ATOM   1671  CB  GLN A 211     138.086  75.817  85.633  1.00  0.71           C  
ATOM   1672  CG  GLN A 211     138.397  74.527  84.847  1.00  0.71           C  
ATOM   1673  CD  GLN A 211     139.885  74.322  84.574  1.00  0.71           C  
ATOM   1674  OE1 GLN A 211     140.448  73.279  84.922  1.00  0.71           O  
ATOM   1675  NE2 GLN A 211     140.515  75.280  83.865  1.00  0.71           N  
ATOM   1676  N   ASP A 212     136.383  78.359  86.659  1.00  0.69           N  
ATOM   1677  CA  ASP A 212     136.032  79.362  87.661  1.00  0.69           C  
ATOM   1678  C   ASP A 212     134.575  79.236  88.105  1.00  0.69           C  
ATOM   1679  O   ASP A 212     134.248  79.132  89.288  1.00  0.69           O  
ATOM   1680  CB  ASP A 212     136.174  80.790  87.055  1.00  0.69           C  
ATOM   1681  CG  ASP A 212     137.598  81.311  87.015  1.00  0.69           C  
ATOM   1682  OD1 ASP A 212     138.523  80.655  87.536  1.00  0.69           O  
ATOM   1683  OD2 ASP A 212     137.752  82.457  86.503  1.00  0.69           O  
ATOM   1684  N   ILE A 213     133.667  79.165  87.116  1.00  0.73           N  
ATOM   1685  CA  ILE A 213     132.225  79.097  87.274  1.00  0.73           C  
ATOM   1686  C   ILE A 213     131.766  77.856  88.018  1.00  0.73           C  
ATOM   1687  O   ILE A 213     130.926  77.921  88.912  1.00  0.73           O  
ATOM   1688  CB  ILE A 213     131.595  79.210  85.884  1.00  0.73           C  
ATOM   1689  CG1 ILE A 213     131.790  80.640  85.318  1.00  0.73           C  
ATOM   1690  CG2 ILE A 213     130.111  78.803  85.811  1.00  0.73           C  
ATOM   1691  CD1 ILE A 213     131.058  81.767  86.058  1.00  0.73           C  
ATOM   1692  N   ALA A 214     132.334  76.675  87.717  1.00  0.71           N  
ATOM   1693  CA  ALA A 214     131.915  75.464  88.389  1.00  0.71           C  
ATOM   1694  C   ALA A 214     132.660  75.197  89.688  1.00  0.71           C  
ATOM   1695  O   ALA A 214     132.308  74.302  90.460  1.00  0.71           O  
ATOM   1696  CB  ALA A 214     132.091  74.287  87.422  1.00  0.71           C  
ATOM   1697  N   THR A 215     133.722  75.972  89.970  1.00  0.67           N  
ATOM   1698  CA  THR A 215     134.403  75.966  91.262  1.00  0.67           C  
ATOM   1699  C   THR A 215     133.702  76.842  92.280  1.00  0.67           C  
ATOM   1700  O   THR A 215     133.519  76.427  93.420  1.00  0.67           O  
ATOM   1701  CB  THR A 215     135.867  76.365  91.130  1.00  0.67           C  
ATOM   1702  OG1 THR A 215     136.526  75.428  90.282  1.00  0.67           O  
ATOM   1703  CG2 THR A 215     136.617  76.355  92.468  1.00  0.67           C  
ATOM   1704  N   MET A 216     133.278  78.062  91.886  1.00  0.67           N  
ATOM   1705  CA  MET A 216     132.809  79.106  92.789  1.00  0.67           C  
ATOM   1706  C   MET A 216     131.584  78.806  93.667  1.00  0.67           C  
ATOM   1707  O   MET A 216     131.642  78.945  94.886  1.00  0.67           O  
ATOM   1708  CB  MET A 216     132.549  80.357  91.910  1.00  0.67           C  
ATOM   1709  CG  MET A 216     132.057  81.622  92.642  1.00  0.67           C  
ATOM   1710  SD  MET A 216     133.140  82.201  93.984  1.00  0.67           S  
ATOM   1711  CE  MET A 216     134.465  82.849  92.924  1.00  0.67           C  
ATOM   1712  N   LYS A 217     130.450  78.340  93.101  1.00  0.59           N  
ATOM   1713  CA  LYS A 217     129.324  77.835  93.886  1.00  0.59           C  
ATOM   1714  C   LYS A 217     128.080  78.746  94.019  1.00  0.59           C  
ATOM   1715  O   LYS A 217     126.971  78.215  93.913  1.00  0.59           O  
ATOM   1716  CB  LYS A 217     128.889  76.469  93.294  1.00  0.59           C  
ATOM   1717  CG  LYS A 217     129.975  75.384  93.380  1.00  0.59           C  
ATOM   1718  CD  LYS A 217     129.441  74.029  92.884  1.00  0.59           C  
ATOM   1719  CE  LYS A 217     130.373  72.849  93.171  1.00  0.59           C  
ATOM   1720  NZ  LYS A 217     129.715  71.581  92.774  1.00  0.59           N  
ATOM   1721  N   PRO A 218     128.120  80.056  94.266  1.00  0.77           N  
ATOM   1722  CA  PRO A 218     126.930  80.894  94.117  1.00  0.77           C  
ATOM   1723  C   PRO A 218     127.090  81.697  92.840  1.00  0.77           C  
ATOM   1724  O   PRO A 218     127.734  82.744  92.816  1.00  0.77           O  
ATOM   1725  CB  PRO A 218     126.923  81.773  95.375  1.00  0.77           C  
ATOM   1726  CG  PRO A 218     128.401  81.916  95.758  1.00  0.77           C  
ATOM   1727  CD  PRO A 218     129.042  80.614  95.264  1.00  0.77           C  
ATOM   1728  N   VAL A 219     126.551  81.170  91.730  1.00  0.79           N  
ATOM   1729  CA  VAL A 219     126.928  81.603  90.401  1.00  0.79           C  
ATOM   1730  C   VAL A 219     125.695  81.916  89.566  1.00  0.79           C  
ATOM   1731  O   VAL A 219     124.765  81.121  89.433  1.00  0.79           O  
ATOM   1732  CB  VAL A 219     127.777  80.505  89.779  1.00  0.79           C  
ATOM   1733  CG1 VAL A 219     127.900  80.598  88.252  1.00  0.79           C  
ATOM   1734  CG2 VAL A 219     129.177  80.523  90.416  1.00  0.79           C  
ATOM   1735  N   ALA A 220     125.653  83.121  88.965  1.00  0.85           N  
ATOM   1736  CA  ALA A 220     124.524  83.578  88.182  1.00  0.85           C  
ATOM   1737  C   ALA A 220     124.899  83.897  86.740  1.00  0.85           C  
ATOM   1738  O   ALA A 220     125.983  84.410  86.432  1.00  0.85           O  
ATOM   1739  CB  ALA A 220     123.898  84.821  88.843  1.00  0.85           C  
ATOM   1740  N   ILE A 221     123.976  83.607  85.803  1.00  0.82           N  
ATOM   1741  CA  ILE A 221     124.071  84.051  84.421  1.00  0.82           C  
ATOM   1742  C   ILE A 221     122.920  85.010  84.202  1.00  0.82           C  
ATOM   1743  O   ILE A 221     121.751  84.661  84.354  1.00  0.82           O  
ATOM   1744  CB  ILE A 221     124.029  82.927  83.384  1.00  0.82           C  
ATOM   1745  CG1 ILE A 221     125.184  81.921  83.603  1.00  0.82           C  
ATOM   1746  CG2 ILE A 221     124.100  83.521  81.954  1.00  0.82           C  
ATOM   1747  CD1 ILE A 221     124.997  80.625  82.805  1.00  0.82           C  
ATOM   1748  N   HIS A 222     123.256  86.269  83.865  1.00  0.78           N  
ATOM   1749  CA  HIS A 222     122.304  87.303  83.527  1.00  0.78           C  
ATOM   1750  C   HIS A 222     122.184  87.350  82.028  1.00  0.78           C  
ATOM   1751  O   HIS A 222     123.185  87.543  81.341  1.00  0.78           O  
ATOM   1752  CB  HIS A 222     122.802  88.684  83.990  1.00  0.78           C  
ATOM   1753  CG  HIS A 222     122.898  88.828  85.473  1.00  0.78           C  
ATOM   1754  ND1 HIS A 222     121.750  89.121  86.168  1.00  0.78           N  
ATOM   1755  CD2 HIS A 222     123.955  88.748  86.322  1.00  0.78           C  
ATOM   1756  CE1 HIS A 222     122.114  89.214  87.426  1.00  0.78           C  
ATOM   1757  NE2 HIS A 222     123.444  88.999  87.580  1.00  0.78           N  
ATOM   1758  N   GLN A 223     120.970  87.162  81.488  1.00  0.79           N  
ATOM   1759  CA  GLN A 223     120.803  86.955  80.066  1.00  0.79           C  
ATOM   1760  C   GLN A 223     119.591  87.691  79.527  1.00  0.79           C  
ATOM   1761  O   GLN A 223     118.677  88.080  80.258  1.00  0.79           O  
ATOM   1762  CB  GLN A 223     120.736  85.445  79.731  1.00  0.79           C  
ATOM   1763  CG  GLN A 223     119.559  84.694  80.394  1.00  0.79           C  
ATOM   1764  CD  GLN A 223     119.604  83.199  80.073  1.00  0.79           C  
ATOM   1765  OE1 GLN A 223     120.658  82.573  79.999  1.00  0.79           O  
ATOM   1766  NE2 GLN A 223     118.413  82.587  79.900  1.00  0.79           N  
ATOM   1767  N   GLY A 224     119.573  87.960  78.206  1.00  0.83           N  
ATOM   1768  CA  GLY A 224     118.496  88.752  77.628  1.00  0.83           C  
ATOM   1769  C   GLY A 224     118.320  88.615  76.150  1.00  0.83           C  
ATOM   1770  O   GLY A 224     118.454  87.551  75.551  1.00  0.83           O  
ATOM   1771  N   GLU A 225     117.991  89.741  75.503  1.00  0.70           N  
ATOM   1772  CA  GLU A 225     117.521  89.797  74.141  1.00  0.70           C  
ATOM   1773  C   GLU A 225     118.610  89.589  73.101  1.00  0.70           C  
ATOM   1774  O   GLU A 225     118.329  89.294  71.941  1.00  0.70           O  
ATOM   1775  CB  GLU A 225     116.757  91.126  73.910  1.00  0.70           C  
ATOM   1776  CG  GLU A 225     117.580  92.440  74.048  1.00  0.70           C  
ATOM   1777  CD  GLU A 225     117.749  93.029  75.454  1.00  0.70           C  
ATOM   1778  OE1 GLU A 225     117.764  94.288  75.524  1.00  0.70           O  
ATOM   1779  OE2 GLU A 225     117.901  92.296  76.472  1.00  0.70           O  
ATOM   1780  N   GLY A 226     119.899  89.678  73.491  1.00  0.83           N  
ATOM   1781  CA  GLY A 226     121.016  89.305  72.632  1.00  0.83           C  
ATOM   1782  C   GLY A 226     121.113  87.834  72.331  1.00  0.83           C  
ATOM   1783  O   GLY A 226     121.589  87.477  71.261  1.00  0.83           O  
ATOM   1784  N   ILE A 227     120.641  86.944  73.236  1.00  0.76           N  
ATOM   1785  CA  ILE A 227     120.601  85.511  72.959  1.00  0.76           C  
ATOM   1786  C   ILE A 227     119.180  85.015  72.700  1.00  0.76           C  
ATOM   1787  O   ILE A 227     118.962  84.046  71.975  1.00  0.76           O  
ATOM   1788  CB  ILE A 227     121.241  84.650  74.050  1.00  0.76           C  
ATOM   1789  CG1 ILE A 227     120.538  84.727  75.428  1.00  0.76           C  
ATOM   1790  CG2 ILE A 227     122.742  84.997  74.147  1.00  0.76           C  
ATOM   1791  CD1 ILE A 227     121.002  83.612  76.374  1.00  0.76           C  
ATOM   1792  N   ASN A 228     118.140  85.707  73.219  1.00  0.71           N  
ATOM   1793  CA  ASN A 228     116.775  85.196  73.178  1.00  0.71           C  
ATOM   1794  C   ASN A 228     116.011  85.678  71.947  1.00  0.71           C  
ATOM   1795  O   ASN A 228     114.834  85.384  71.767  1.00  0.71           O  
ATOM   1796  CB  ASN A 228     116.036  85.642  74.473  1.00  0.71           C  
ATOM   1797  CG  ASN A 228     114.728  84.883  74.688  1.00  0.71           C  
ATOM   1798  OD1 ASN A 228     114.723  83.677  74.918  1.00  0.71           O  
ATOM   1799  ND2 ASN A 228     113.576  85.585  74.621  1.00  0.71           N  
ATOM   1800  N   HIS A 229     116.656  86.430  71.043  1.00  0.67           N  
ATOM   1801  CA  HIS A 229     116.001  86.905  69.835  1.00  0.67           C  
ATOM   1802  C   HIS A 229     116.527  86.228  68.580  1.00  0.67           C  
ATOM   1803  O   HIS A 229     116.233  86.655  67.470  1.00  0.67           O  
ATOM   1804  CB  HIS A 229     116.166  88.430  69.687  1.00  0.67           C  
ATOM   1805  CG  HIS A 229     115.232  89.263  70.496  1.00  0.67           C  
ATOM   1806  ND1 HIS A 229     115.148  90.609  70.177  1.00  0.67           N  
ATOM   1807  CD2 HIS A 229     114.307  88.937  71.436  1.00  0.67           C  
ATOM   1808  CE1 HIS A 229     114.167  91.073  70.933  1.00  0.67           C  
ATOM   1809  NE2 HIS A 229     113.625  90.103  71.710  1.00  0.67           N  
ATOM   1810  N   TRP A 230     117.298  85.140  68.695  1.00  0.67           N  
ATOM   1811  CA  TRP A 230     117.649  84.342  67.534  1.00  0.67           C  
ATOM   1812  C   TRP A 230     116.608  83.259  67.346  1.00  0.67           C  
ATOM   1813  O   TRP A 230     115.975  82.834  68.307  1.00  0.67           O  
ATOM   1814  CB  TRP A 230     119.028  83.663  67.717  1.00  0.67           C  
ATOM   1815  CG  TRP A 230     120.155  84.655  67.901  1.00  0.67           C  
ATOM   1816  CD1 TRP A 230     120.699  85.113  69.064  1.00  0.67           C  
ATOM   1817  CD2 TRP A 230     120.850  85.319  66.837  1.00  0.67           C  
ATOM   1818  NE1 TRP A 230     121.680  86.035  68.800  1.00  0.67           N  
ATOM   1819  CE2 TRP A 230     121.806  86.169  67.441  1.00  0.67           C  
ATOM   1820  CE3 TRP A 230     120.718  85.253  65.455  1.00  0.67           C  
ATOM   1821  CZ2 TRP A 230     122.659  86.942  66.674  1.00  0.67           C  
ATOM   1822  CZ3 TRP A 230     121.602  86.019  64.682  1.00  0.67           C  
ATOM   1823  CH2 TRP A 230     122.571  86.834  65.280  1.00  0.67           C  
ATOM   1824  N   PHE A 231     116.429  82.742  66.115  1.00  0.68           N  
ATOM   1825  CA  PHE A 231     115.544  81.622  65.822  1.00  0.68           C  
ATOM   1826  C   PHE A 231     115.778  80.412  66.732  1.00  0.68           C  
ATOM   1827  O   PHE A 231     114.862  79.884  67.357  1.00  0.68           O  
ATOM   1828  CB  PHE A 231     115.745  81.237  64.332  1.00  0.68           C  
ATOM   1829  CG  PHE A 231     114.801  80.158  63.881  1.00  0.68           C  
ATOM   1830  CD1 PHE A 231     115.200  78.812  63.891  1.00  0.68           C  
ATOM   1831  CD2 PHE A 231     113.498  80.478  63.484  1.00  0.68           C  
ATOM   1832  CE1 PHE A 231     114.302  77.797  63.534  1.00  0.68           C  
ATOM   1833  CE2 PHE A 231     112.588  79.468  63.158  1.00  0.68           C  
ATOM   1834  CZ  PHE A 231     112.991  78.128  63.169  1.00  0.68           C  
ATOM   1835  N   HIS A 232     117.051  80.014  66.911  1.00  0.69           N  
ATOM   1836  CA  HIS A 232     117.411  78.927  67.803  1.00  0.69           C  
ATOM   1837  C   HIS A 232     117.614  79.379  69.248  1.00  0.69           C  
ATOM   1838  O   HIS A 232     118.510  78.907  69.946  1.00  0.69           O  
ATOM   1839  CB  HIS A 232     118.662  78.175  67.299  1.00  0.69           C  
ATOM   1840  CG  HIS A 232     118.451  77.592  65.936  1.00  0.69           C  
ATOM   1841  ND1 HIS A 232     117.450  76.661  65.764  1.00  0.69           N  
ATOM   1842  CD2 HIS A 232     119.107  77.792  64.765  1.00  0.69           C  
ATOM   1843  CE1 HIS A 232     117.512  76.306  64.501  1.00  0.69           C  
ATOM   1844  NE2 HIS A 232     118.500  76.962  63.845  1.00  0.69           N  
ATOM   1845  N   ALA A 233     116.749  80.289  69.756  1.00  0.77           N  
ATOM   1846  CA  ALA A 233     116.718  80.760  71.133  1.00  0.77           C  
ATOM   1847  C   ALA A 233     116.508  79.638  72.137  1.00  0.77           C  
ATOM   1848  O   ALA A 233     117.052  79.668  73.241  1.00  0.77           O  
ATOM   1849  CB  ALA A 233     115.614  81.816  71.329  1.00  0.77           C  
ATOM   1850  N   THR A 234     115.746  78.586  71.738  1.00  0.69           N  
ATOM   1851  CA  THR A 234     115.594  77.313  72.449  1.00  0.69           C  
ATOM   1852  C   THR A 234     116.923  76.774  72.931  1.00  0.69           C  
ATOM   1853  O   THR A 234     117.155  76.588  74.125  1.00  0.69           O  
ATOM   1854  CB  THR A 234     115.003  76.211  71.554  1.00  0.69           C  
ATOM   1855  OG1 THR A 234     113.745  76.583  71.010  1.00  0.69           O  
ATOM   1856  CG2 THR A 234     114.772  74.907  72.333  1.00  0.69           C  
ATOM   1857  N   GLU A 235     117.857  76.581  71.989  1.00  0.69           N  
ATOM   1858  CA  GLU A 235     119.175  76.068  72.244  1.00  0.69           C  
ATOM   1859  C   GLU A 235     120.071  77.028  72.991  1.00  0.69           C  
ATOM   1860  O   GLU A 235     120.788  76.618  73.895  1.00  0.69           O  
ATOM   1861  CB  GLU A 235     119.803  75.580  70.930  1.00  0.69           C  
ATOM   1862  CG  GLU A 235     118.896  74.574  70.162  1.00  0.69           C  
ATOM   1863  CD  GLU A 235     118.560  73.239  70.857  1.00  0.69           C  
ATOM   1864  OE1 GLU A 235     118.379  73.155  72.105  1.00  0.69           O  
ATOM   1865  OE2 GLU A 235     118.455  72.242  70.102  1.00  0.69           O  
ATOM   1866  N   MET A 236     120.026  78.345  72.694  1.00  0.75           N  
ATOM   1867  CA  MET A 236     120.792  79.342  73.438  1.00  0.75           C  
ATOM   1868  C   MET A 236     120.462  79.354  74.928  1.00  0.75           C  
ATOM   1869  O   MET A 236     121.339  79.244  75.784  1.00  0.75           O  
ATOM   1870  CB  MET A 236     120.512  80.769  72.892  1.00  0.75           C  
ATOM   1871  CG  MET A 236     120.879  80.979  71.411  1.00  0.75           C  
ATOM   1872  SD  MET A 236     122.658  80.942  71.093  1.00  0.75           S  
ATOM   1873  CE  MET A 236     122.595  80.360  69.380  1.00  0.75           C  
ATOM   1874  N   ASN A 237     119.159  79.400  75.268  1.00  0.76           N  
ATOM   1875  CA  ASN A 237     118.701  79.369  76.643  1.00  0.76           C  
ATOM   1876  C   ASN A 237     118.959  78.047  77.340  1.00  0.76           C  
ATOM   1877  O   ASN A 237     119.387  78.026  78.489  1.00  0.76           O  
ATOM   1878  CB  ASN A 237     117.188  79.654  76.738  1.00  0.76           C  
ATOM   1879  CG  ASN A 237     116.899  81.096  76.348  1.00  0.76           C  
ATOM   1880  OD1 ASN A 237     117.742  81.990  76.396  1.00  0.76           O  
ATOM   1881  ND2 ASN A 237     115.622  81.338  75.987  1.00  0.76           N  
ATOM   1882  N   ARG A 238     118.723  76.892  76.676  1.00  0.66           N  
ATOM   1883  CA  ARG A 238     119.042  75.590  77.244  1.00  0.66           C  
ATOM   1884  C   ARG A 238     120.527  75.422  77.490  1.00  0.66           C  
ATOM   1885  O   ARG A 238     120.937  74.903  78.523  1.00  0.66           O  
ATOM   1886  CB  ARG A 238     118.557  74.430  76.349  1.00  0.66           C  
ATOM   1887  CG  ARG A 238     117.029  74.262  76.328  1.00  0.66           C  
ATOM   1888  CD  ARG A 238     116.568  73.319  75.214  1.00  0.66           C  
ATOM   1889  NE  ARG A 238     116.791  71.907  75.664  1.00  0.66           N  
ATOM   1890  CZ  ARG A 238     116.504  70.892  74.841  1.00  0.66           C  
ATOM   1891  NH1 ARG A 238     116.410  71.074  73.530  1.00  0.66           N  
ATOM   1892  NH2 ARG A 238     116.260  69.682  75.344  1.00  0.66           N  
ATOM   1893  N   ALA A 239     121.374  75.900  76.562  1.00  0.75           N  
ATOM   1894  CA  ALA A 239     122.803  75.879  76.710  1.00  0.75           C  
ATOM   1895  C   ALA A 239     123.304  76.696  77.892  1.00  0.75           C  
ATOM   1896  O   ALA A 239     124.191  76.239  78.594  1.00  0.75           O  
ATOM   1897  CB  ALA A 239     123.476  76.312  75.399  1.00  0.75           C  
ATOM   1898  N   ALA A 240     122.746  77.891  78.172  1.00  0.78           N  
ATOM   1899  CA  ALA A 240     122.998  78.617  79.408  1.00  0.78           C  
ATOM   1900  C   ALA A 240     122.388  77.987  80.674  1.00  0.78           C  
ATOM   1901  O   ALA A 240     122.985  77.994  81.751  1.00  0.78           O  
ATOM   1902  CB  ALA A 240     122.513  80.065  79.252  1.00  0.78           C  
ATOM   1903  N   TYR A 241     121.173  77.404  80.580  1.00  0.71           N  
ATOM   1904  CA  TYR A 241     120.479  76.730  81.671  1.00  0.71           C  
ATOM   1905  C   TYR A 241     121.196  75.493  82.203  1.00  0.71           C  
ATOM   1906  O   TYR A 241     121.291  75.280  83.412  1.00  0.71           O  
ATOM   1907  CB  TYR A 241     119.050  76.338  81.205  1.00  0.71           C  
ATOM   1908  CG  TYR A 241     118.124  75.980  82.338  1.00  0.71           C  
ATOM   1909  CD1 TYR A 241     117.748  74.646  82.576  1.00  0.71           C  
ATOM   1910  CD2 TYR A 241     117.568  76.998  83.131  1.00  0.71           C  
ATOM   1911  CE1 TYR A 241     116.803  74.341  83.565  1.00  0.71           C  
ATOM   1912  CE2 TYR A 241     116.622  76.694  84.120  1.00  0.71           C  
ATOM   1913  CZ  TYR A 241     116.228  75.366  84.322  1.00  0.71           C  
ATOM   1914  OH  TYR A 241     115.224  75.069  85.262  1.00  0.71           O  
ATOM   1915  N   LEU A 242     121.738  74.639  81.310  1.00  0.74           N  
ATOM   1916  CA  LEU A 242     122.441  73.434  81.713  1.00  0.74           C  
ATOM   1917  C   LEU A 242     123.659  73.675  82.620  1.00  0.74           C  
ATOM   1918  O   LEU A 242     123.667  73.028  83.660  1.00  0.74           O  
ATOM   1919  CB  LEU A 242     122.845  72.576  80.489  1.00  0.74           C  
ATOM   1920  CG  LEU A 242     121.682  72.003  79.654  1.00  0.74           C  
ATOM   1921  CD1 LEU A 242     122.190  71.692  78.247  1.00  0.74           C  
ATOM   1922  CD2 LEU A 242     121.052  70.749  80.266  1.00  0.74           C  
ATOM   1923  N   PRO A 243     124.655  74.558  82.419  1.00  0.75           N  
ATOM   1924  CA  PRO A 243     125.695  74.903  83.386  1.00  0.75           C  
ATOM   1925  C   PRO A 243     125.199  75.175  84.778  1.00  0.75           C  
ATOM   1926  O   PRO A 243     125.747  74.622  85.724  1.00  0.75           O  
ATOM   1927  CB  PRO A 243     126.380  76.154  82.805  1.00  0.75           C  
ATOM   1928  CG  PRO A 243     126.187  76.022  81.301  1.00  0.75           C  
ATOM   1929  CD  PRO A 243     124.856  75.283  81.181  1.00  0.75           C  
ATOM   1930  N   LEU A 244     124.150  76.005  84.906  1.00  0.74           N  
ATOM   1931  CA  LEU A 244     123.518  76.365  86.157  1.00  0.74           C  
ATOM   1932  C   LEU A 244     122.911  75.173  86.872  1.00  0.74           C  
ATOM   1933  O   LEU A 244     122.985  75.029  88.092  1.00  0.74           O  
ATOM   1934  CB  LEU A 244     122.391  77.388  85.878  1.00  0.74           C  
ATOM   1935  CG  LEU A 244     122.859  78.702  85.229  1.00  0.74           C  
ATOM   1936  CD1 LEU A 244     121.652  79.483  84.705  1.00  0.74           C  
ATOM   1937  CD2 LEU A 244     123.676  79.569  86.195  1.00  0.74           C  
ATOM   1938  N   MET A 245     122.274  74.285  86.101  1.00  0.74           N  
ATOM   1939  CA  MET A 245     121.752  73.025  86.564  1.00  0.74           C  
ATOM   1940  C   MET A 245     122.825  72.017  86.989  1.00  0.74           C  
ATOM   1941  O   MET A 245     122.696  71.362  88.018  1.00  0.74           O  
ATOM   1942  CB  MET A 245     120.844  72.474  85.450  1.00  0.74           C  
ATOM   1943  CG  MET A 245     120.016  71.258  85.867  1.00  0.74           C  
ATOM   1944  SD  MET A 245     118.750  70.791  84.651  1.00  0.74           S  
ATOM   1945  CE  MET A 245     119.969  70.010  83.570  1.00  0.74           C  
ATOM   1946  N   LEU A 246     123.935  71.885  86.228  1.00  0.72           N  
ATOM   1947  CA  LEU A 246     125.061  71.018  86.563  1.00  0.72           C  
ATOM   1948  C   LEU A 246     125.786  71.420  87.846  1.00  0.72           C  
ATOM   1949  O   LEU A 246     126.197  70.582  88.646  1.00  0.72           O  
ATOM   1950  CB  LEU A 246     126.128  70.971  85.430  1.00  0.72           C  
ATOM   1951  CG  LEU A 246     125.640  70.496  84.044  1.00  0.72           C  
ATOM   1952  CD1 LEU A 246     126.778  70.617  83.021  1.00  0.72           C  
ATOM   1953  CD2 LEU A 246     125.044  69.086  84.021  1.00  0.72           C  
ATOM   1954  N   THR A 247     125.990  72.730  88.066  1.00  0.74           N  
ATOM   1955  CA  THR A 247     126.732  73.242  89.213  1.00  0.74           C  
ATOM   1956  C   THR A 247     125.932  73.332  90.498  1.00  0.74           C  
ATOM   1957  O   THR A 247     126.519  73.347  91.582  1.00  0.74           O  
ATOM   1958  CB  THR A 247     127.294  74.626  88.947  1.00  0.74           C  
ATOM   1959  OG1 THR A 247     126.276  75.477  88.457  1.00  0.74           O  
ATOM   1960  CG2 THR A 247     128.365  74.531  87.853  1.00  0.74           C  
ATOM   1961  N   GLY A 248     124.585  73.355  90.411  1.00  0.78           N  
ATOM   1962  CA  GLY A 248     123.696  73.503  91.562  1.00  0.78           C  
ATOM   1963  C   GLY A 248     123.299  74.916  91.883  1.00  0.78           C  
ATOM   1964  O   GLY A 248     123.042  75.268  93.032  1.00  0.78           O  
ATOM   1965  N   ASN A 249     123.239  75.773  90.854  1.00  0.76           N  
ATOM   1966  CA  ASN A 249     122.872  77.168  90.986  1.00  0.76           C  
ATOM   1967  C   ASN A 249     121.371  77.430  91.055  1.00  0.76           C  
ATOM   1968  O   ASN A 249     120.917  78.366  91.711  1.00  0.76           O  
ATOM   1969  CB  ASN A 249     123.416  77.952  89.776  1.00  0.76           C  
ATOM   1970  CG  ASN A 249     124.933  78.031  89.833  1.00  0.76           C  
ATOM   1971  OD1 ASN A 249     125.579  77.935  90.874  1.00  0.76           O  
ATOM   1972  ND2 ASN A 249     125.539  78.307  88.657  1.00  0.76           N  
ATOM   1973  N   ILE A 250     120.545  76.644  90.337  1.00  0.77           N  
ATOM   1974  CA  ILE A 250     119.105  76.872  90.272  1.00  0.77           C  
ATOM   1975  C   ILE A 250     118.415  76.676  91.624  1.00  0.77           C  
ATOM   1976  O   ILE A 250     118.475  75.609  92.226  1.00  0.77           O  
ATOM   1977  CB  ILE A 250     118.449  76.031  89.174  1.00  0.77           C  
ATOM   1978  CG1 ILE A 250     118.963  76.411  87.760  1.00  0.77           C  
ATOM   1979  CG2 ILE A 250     116.911  76.133  89.234  1.00  0.77           C  
ATOM   1980  CD1 ILE A 250     118.572  77.817  87.280  1.00  0.77           C  
ATOM   1981  N   GLY A 251     117.736  77.734  92.134  1.00  0.79           N  
ATOM   1982  CA  GLY A 251     117.062  77.715  93.431  1.00  0.79           C  
ATOM   1983  C   GLY A 251     117.932  78.059  94.612  1.00  0.79           C  
ATOM   1984  O   GLY A 251     117.511  77.955  95.763  1.00  0.79           O  
ATOM   1985  N   ARG A 252     119.174  78.507  94.371  1.00  0.65           N  
ATOM   1986  CA  ARG A 252     120.097  78.887  95.419  1.00  0.65           C  
ATOM   1987  C   ARG A 252     120.283  80.406  95.433  1.00  0.65           C  
ATOM   1988  O   ARG A 252     120.412  81.006  94.366  1.00  0.65           O  
ATOM   1989  CB  ARG A 252     121.462  78.195  95.187  1.00  0.65           C  
ATOM   1990  CG  ARG A 252     122.532  78.546  96.237  1.00  0.65           C  
ATOM   1991  CD  ARG A 252     123.879  77.869  96.000  1.00  0.65           C  
ATOM   1992  NE  ARG A 252     124.760  78.392  97.093  1.00  0.65           N  
ATOM   1993  CZ  ARG A 252     125.966  77.892  97.383  1.00  0.65           C  
ATOM   1994  NH1 ARG A 252     126.609  78.321  98.467  1.00  0.65           N  
ATOM   1995  NH2 ARG A 252     126.536  76.981  96.604  1.00  0.65           N  
ATOM   1996  N   PRO A 253     120.308  81.112  96.569  1.00  0.74           N  
ATOM   1997  CA  PRO A 253     120.475  82.557  96.564  1.00  0.74           C  
ATOM   1998  C   PRO A 253     121.867  82.990  96.155  1.00  0.74           C  
ATOM   1999  O   PRO A 253     122.854  82.341  96.500  1.00  0.74           O  
ATOM   2000  CB  PRO A 253     120.098  82.997  97.992  1.00  0.74           C  
ATOM   2001  CG  PRO A 253     120.311  81.746  98.849  1.00  0.74           C  
ATOM   2002  CD  PRO A 253     119.947  80.610  97.894  1.00  0.74           C  
ATOM   2003  N   GLY A 254     121.936  84.080  95.361  1.00  0.79           N  
ATOM   2004  CA  GLY A 254     123.151  84.532  94.692  1.00  0.79           C  
ATOM   2005  C   GLY A 254     123.419  83.829  93.387  1.00  0.79           C  
ATOM   2006  O   GLY A 254     124.435  84.075  92.745  1.00  0.79           O  
ATOM   2007  N   ALA A 255     122.513  82.937  92.949  1.00  0.83           N  
ATOM   2008  CA  ALA A 255     122.778  82.061  91.841  1.00  0.83           C  
ATOM   2009  C   ALA A 255     121.588  81.900  90.904  1.00  0.83           C  
ATOM   2010  O   ALA A 255     120.466  82.326  91.173  1.00  0.83           O  
ATOM   2011  CB  ALA A 255     123.200  80.692  92.409  1.00  0.83           C  
ATOM   2012  N   GLY A 256     121.828  81.277  89.733  1.00  0.83           N  
ATOM   2013  CA  GLY A 256     120.763  80.809  88.854  1.00  0.83           C  
ATOM   2014  C   GLY A 256     120.616  81.559  87.564  1.00  0.83           C  
ATOM   2015  O   GLY A 256     121.523  82.230  87.077  1.00  0.83           O  
ATOM   2016  N   CYS A 257     119.430  81.401  86.947  1.00  0.72           N  
ATOM   2017  CA  CYS A 257     119.125  81.907  85.625  1.00  0.72           C  
ATOM   2018  C   CYS A 257     118.392  83.226  85.739  1.00  0.72           C  
ATOM   2019  O   CYS A 257     117.231  83.274  86.140  1.00  0.72           O  
ATOM   2020  CB  CYS A 257     118.239  80.883  84.858  1.00  0.72           C  
ATOM   2021  SG  CYS A 257     118.022  81.277  83.090  1.00  0.72           S  
ATOM   2022  N   GLN A 258     119.067  84.334  85.392  1.00  0.66           N  
ATOM   2023  CA  GLN A 258     118.519  85.668  85.511  1.00  0.66           C  
ATOM   2024  C   GLN A 258     118.162  86.193  84.128  1.00  0.66           C  
ATOM   2025  O   GLN A 258     118.822  87.051  83.541  1.00  0.66           O  
ATOM   2026  CB  GLN A 258     119.497  86.597  86.265  1.00  0.66           C  
ATOM   2027  CG  GLN A 258     119.882  86.108  87.684  1.00  0.66           C  
ATOM   2028  CD  GLN A 258     118.674  86.035  88.618  1.00  0.66           C  
ATOM   2029  OE1 GLN A 258     117.862  86.954  88.724  1.00  0.66           O  
ATOM   2030  NE2 GLN A 258     118.546  84.907  89.356  1.00  0.66           N  
ATOM   2031  N   THR A 259     117.084  85.633  83.545  1.00  0.67           N  
ATOM   2032  CA  THR A 259     116.517  86.083  82.276  1.00  0.67           C  
ATOM   2033  C   THR A 259     115.742  87.367  82.463  1.00  0.67           C  
ATOM   2034  O   THR A 259     114.675  87.379  83.071  1.00  0.67           O  
ATOM   2035  CB  THR A 259     115.543  85.085  81.648  1.00  0.67           C  
ATOM   2036  OG1 THR A 259     116.170  83.831  81.431  1.00  0.67           O  
ATOM   2037  CG2 THR A 259     115.064  85.556  80.264  1.00  0.67           C  
ATOM   2038  N   TRP A 260     116.241  88.488  81.914  1.00  0.59           N  
ATOM   2039  CA  TRP A 260     115.588  89.773  82.069  1.00  0.59           C  
ATOM   2040  C   TRP A 260     115.342  90.416  80.716  1.00  0.59           C  
ATOM   2041  O   TRP A 260     116.266  90.719  79.962  1.00  0.59           O  
ATOM   2042  CB  TRP A 260     116.446  90.741  82.921  1.00  0.59           C  
ATOM   2043  CG  TRP A 260     116.593  90.407  84.396  1.00  0.59           C  
ATOM   2044  CD1 TRP A 260     115.776  89.701  85.241  1.00  0.59           C  
ATOM   2045  CD2 TRP A 260     117.693  90.873  85.197  1.00  0.59           C  
ATOM   2046  NE1 TRP A 260     116.305  89.691  86.515  1.00  0.59           N  
ATOM   2047  CE2 TRP A 260     117.473  90.414  86.512  1.00  0.59           C  
ATOM   2048  CE3 TRP A 260     118.819  91.632  84.880  1.00  0.59           C  
ATOM   2049  CZ2 TRP A 260     118.362  90.714  87.534  1.00  0.59           C  
ATOM   2050  CZ3 TRP A 260     119.716  91.937  85.915  1.00  0.59           C  
ATOM   2051  CH2 TRP A 260     119.487  91.492  87.225  1.00  0.59           C  
ATOM   2052  N   ALA A 261     114.068  90.692  80.392  1.00  0.70           N  
ATOM   2053  CA  ALA A 261     113.675  91.319  79.148  1.00  0.70           C  
ATOM   2054  C   ALA A 261     112.673  92.437  79.437  1.00  0.70           C  
ATOM   2055  O   ALA A 261     112.951  93.338  80.229  1.00  0.70           O  
ATOM   2056  CB  ALA A 261     113.128  90.234  78.198  1.00  0.70           C  
ATOM   2057  N   GLY A 262     111.488  92.437  78.791  1.00  0.66           N  
ATOM   2058  CA  GLY A 262     110.379  93.346  79.094  1.00  0.66           C  
ATOM   2059  C   GLY A 262     109.788  93.219  80.484  1.00  0.66           C  
ATOM   2060  O   GLY A 262     110.197  92.401  81.308  1.00  0.66           O  
ATOM   2061  N   ASN A 263     108.765  94.032  80.799  1.00  0.54           N  
ATOM   2062  CA  ASN A 263     108.090  94.036  82.087  1.00  0.54           C  
ATOM   2063  C   ASN A 263     106.980  92.990  82.191  1.00  0.54           C  
ATOM   2064  O   ASN A 263     105.850  93.288  82.563  1.00  0.54           O  
ATOM   2065  CB  ASN A 263     107.612  95.465  82.481  1.00  0.54           C  
ATOM   2066  CG  ASN A 263     106.742  96.121  81.409  1.00  0.54           C  
ATOM   2067  OD1 ASN A 263     107.152  96.251  80.254  1.00  0.54           O  
ATOM   2068  ND2 ASN A 263     105.537  96.588  81.800  1.00  0.54           N  
ATOM   2069  N   TYR A 264     107.324  91.723  81.885  1.00  0.44           N  
ATOM   2070  CA  TYR A 264     106.438  90.571  81.850  1.00  0.44           C  
ATOM   2071  C   TYR A 264     105.752  90.233  83.171  1.00  0.44           C  
ATOM   2072  O   TYR A 264     104.566  89.916  83.221  1.00  0.44           O  
ATOM   2073  CB  TYR A 264     107.241  89.321  81.389  1.00  0.44           C  
ATOM   2074  CG  TYR A 264     107.671  89.468  79.954  1.00  0.44           C  
ATOM   2075  CD1 TYR A 264     106.719  89.334  78.932  1.00  0.44           C  
ATOM   2076  CD2 TYR A 264     109.007  89.729  79.603  1.00  0.44           C  
ATOM   2077  CE1 TYR A 264     107.082  89.492  77.586  1.00  0.44           C  
ATOM   2078  CE2 TYR A 264     109.360  89.904  78.256  1.00  0.44           C  
ATOM   2079  CZ  TYR A 264     108.395  89.824  77.255  1.00  0.44           C  
ATOM   2080  OH  TYR A 264     108.750  90.138  75.927  1.00  0.44           O  
ATOM   2081  N   LYS A 265     106.479  90.295  84.305  1.00  0.43           N  
ATOM   2082  CA  LYS A 265     105.959  89.801  85.568  1.00  0.43           C  
ATOM   2083  C   LYS A 265     105.028  90.755  86.290  1.00  0.43           C  
ATOM   2084  O   LYS A 265     105.422  91.541  87.151  1.00  0.43           O  
ATOM   2085  CB  LYS A 265     107.111  89.384  86.513  1.00  0.43           C  
ATOM   2086  CG  LYS A 265     106.694  88.738  87.854  1.00  0.43           C  
ATOM   2087  CD  LYS A 265     107.895  88.223  88.672  1.00  0.43           C  
ATOM   2088  CE  LYS A 265     108.486  86.918  88.117  1.00  0.43           C  
ATOM   2089  NZ  LYS A 265     109.826  86.653  88.694  1.00  0.43           N  
ATOM   2090  N   ALA A 266     103.722  90.636  86.006  1.00  0.42           N  
ATOM   2091  CA  ALA A 266     102.690  91.119  86.888  1.00  0.42           C  
ATOM   2092  C   ALA A 266     102.626  90.265  88.156  1.00  0.42           C  
ATOM   2093  O   ALA A 266     102.094  89.158  88.171  1.00  0.42           O  
ATOM   2094  CB  ALA A 266     101.329  91.106  86.167  1.00  0.42           C  
ATOM   2095  N   ALA A 267     103.189  90.756  89.280  1.00  0.44           N  
ATOM   2096  CA  ALA A 267     103.224  90.012  90.527  1.00  0.44           C  
ATOM   2097  C   ALA A 267     101.851  89.761  91.141  1.00  0.44           C  
ATOM   2098  O   ALA A 267     101.636  88.774  91.840  1.00  0.44           O  
ATOM   2099  CB  ALA A 267     104.127  90.723  91.552  1.00  0.44           C  
ATOM   2100  N   LEU A 268     100.878  90.653  90.880  1.00  0.27           N  
ATOM   2101  CA  LEU A 268      99.508  90.508  91.328  1.00  0.27           C  
ATOM   2102  C   LEU A 268      98.635  89.778  90.299  1.00  0.27           C  
ATOM   2103  O   LEU A 268      97.535  90.208  89.957  1.00  0.27           O  
ATOM   2104  CB  LEU A 268      98.877  91.867  91.731  1.00  0.27           C  
ATOM   2105  CG  LEU A 268      99.248  92.382  93.142  1.00  0.27           C  
ATOM   2106  CD1 LEU A 268     100.731  92.741  93.319  1.00  0.27           C  
ATOM   2107  CD2 LEU A 268      98.359  93.586  93.494  1.00  0.27           C  
ATOM   2108  N   PHE A 269      99.104  88.627  89.773  1.00  0.23           N  
ATOM   2109  CA  PHE A 269      98.453  87.904  88.689  1.00  0.23           C  
ATOM   2110  C   PHE A 269      97.011  87.434  88.961  1.00  0.23           C  
ATOM   2111  O   PHE A 269      96.105  87.715  88.177  1.00  0.23           O  
ATOM   2112  CB  PHE A 269      99.365  86.701  88.298  1.00  0.23           C  
ATOM   2113  CG  PHE A 269      98.796  85.910  87.150  1.00  0.23           C  
ATOM   2114  CD1 PHE A 269      98.220  84.648  87.371  1.00  0.23           C  
ATOM   2115  CD2 PHE A 269      98.747  86.467  85.863  1.00  0.23           C  
ATOM   2116  CE1 PHE A 269      97.590  83.958  86.328  1.00  0.23           C  
ATOM   2117  CE2 PHE A 269      98.109  85.785  84.822  1.00  0.23           C  
ATOM   2118  CZ  PHE A 269      97.533  84.530  85.051  1.00  0.23           C  
ATOM   2119  N   GLN A 270      96.742  86.757  90.104  1.00  0.41           N  
ATOM   2120  CA  GLN A 270      95.426  86.179  90.378  1.00  0.41           C  
ATOM   2121  C   GLN A 270      94.393  87.216  90.796  1.00  0.41           C  
ATOM   2122  O   GLN A 270      93.202  86.928  90.826  1.00  0.41           O  
ATOM   2123  CB  GLN A 270      95.474  85.056  91.465  1.00  0.41           C  
ATOM   2124  CG  GLN A 270      95.998  83.692  90.942  1.00  0.41           C  
ATOM   2125  CD  GLN A 270      96.012  82.593  92.018  1.00  0.41           C  
ATOM   2126  OE1 GLN A 270      95.004  82.182  92.606  1.00  0.41           O  
ATOM   2127  NE2 GLN A 270      97.225  82.048  92.279  1.00  0.41           N  
ATOM   2128  N   GLY A 271      94.819  88.452  91.133  1.00  0.41           N  
ATOM   2129  CA  GLY A 271      93.886  89.526  91.456  1.00  0.41           C  
ATOM   2130  C   GLY A 271      93.399  90.316  90.279  1.00  0.41           C  
ATOM   2131  O   GLY A 271      92.501  91.143  90.412  1.00  0.41           O  
ATOM   2132  N   SER A 272      93.998  90.100  89.096  1.00  0.29           N  
ATOM   2133  CA  SER A 272      93.676  90.797  87.860  1.00  0.29           C  
ATOM   2134  C   SER A 272      92.312  90.424  87.282  1.00  0.29           C  
ATOM   2135  O   SER A 272      91.844  89.313  87.535  1.00  0.29           O  
ATOM   2136  CB  SER A 272      94.802  90.618  86.799  1.00  0.29           C  
ATOM   2137  OG  SER A 272      94.839  89.312  86.222  1.00  0.29           O  
ATOM   2138  N   PRO A 273      91.605  91.249  86.500  1.00  0.28           N  
ATOM   2139  CA  PRO A 273      90.339  90.846  85.895  1.00  0.28           C  
ATOM   2140  C   PRO A 273      90.579  90.021  84.631  1.00  0.28           C  
ATOM   2141  O   PRO A 273      90.014  90.307  83.578  1.00  0.28           O  
ATOM   2142  CB  PRO A 273      89.687  92.206  85.593  1.00  0.28           C  
ATOM   2143  CG  PRO A 273      90.860  93.118  85.219  1.00  0.28           C  
ATOM   2144  CD  PRO A 273      92.003  92.605  86.101  1.00  0.28           C  
ATOM   2145  N   TRP A 274      91.413  88.972  84.720  1.00  0.23           N  
ATOM   2146  CA  TRP A 274      91.673  88.039  83.652  1.00  0.23           C  
ATOM   2147  C   TRP A 274      90.687  86.878  83.721  1.00  0.23           C  
ATOM   2148  O   TRP A 274      90.610  86.141  84.703  1.00  0.23           O  
ATOM   2149  CB  TRP A 274      93.133  87.514  83.732  1.00  0.23           C  
ATOM   2150  CG  TRP A 274      93.511  86.532  82.635  1.00  0.23           C  
ATOM   2151  CD1 TRP A 274      93.565  85.166  82.693  1.00  0.23           C  
ATOM   2152  CD2 TRP A 274      93.760  86.895  81.268  1.00  0.23           C  
ATOM   2153  NE1 TRP A 274      93.830  84.647  81.443  1.00  0.23           N  
ATOM   2154  CE2 TRP A 274      93.937  85.692  80.551  1.00  0.23           C  
ATOM   2155  CE3 TRP A 274      93.830  88.132  80.631  1.00  0.23           C  
ATOM   2156  CZ2 TRP A 274      94.168  85.707  79.183  1.00  0.23           C  
ATOM   2157  CZ3 TRP A 274      94.071  88.145  79.249  1.00  0.23           C  
ATOM   2158  CH2 TRP A 274      94.226  86.950  78.533  1.00  0.23           C  
ATOM   2159  N   THR A 275      89.910  86.669  82.645  1.00  0.23           N  
ATOM   2160  CA  THR A 275      88.861  85.658  82.630  1.00  0.23           C  
ATOM   2161  C   THR A 275      89.262  84.531  81.712  1.00  0.23           C  
ATOM   2162  O   THR A 275      89.235  84.656  80.491  1.00  0.23           O  
ATOM   2163  CB  THR A 275      87.517  86.226  82.185  1.00  0.23           C  
ATOM   2164  OG1 THR A 275      87.067  87.144  83.169  1.00  0.23           O  
ATOM   2165  CG2 THR A 275      86.422  85.155  82.080  1.00  0.23           C  
ATOM   2166  N   GLY A 276      89.630  83.364  82.290  1.00  0.33           N  
ATOM   2167  CA  GLY A 276      90.072  82.165  81.564  1.00  0.33           C  
ATOM   2168  C   GLY A 276      89.167  81.598  80.481  1.00  0.33           C  
ATOM   2169  O   GLY A 276      89.686  81.165  79.446  1.00  0.33           O  
ATOM   2170  N   PRO A 277      87.837  81.607  80.629  1.00  0.29           N  
ATOM   2171  CA  PRO A 277      86.916  81.290  79.536  1.00  0.29           C  
ATOM   2172  C   PRO A 277      86.934  82.272  78.380  1.00  0.29           C  
ATOM   2173  O   PRO A 277      86.295  82.008  77.367  1.00  0.29           O  
ATOM   2174  CB  PRO A 277      85.541  81.310  80.223  1.00  0.29           C  
ATOM   2175  CG  PRO A 277      85.835  80.790  81.628  1.00  0.29           C  
ATOM   2176  CD  PRO A 277      87.190  81.427  81.938  1.00  0.29           C  
ATOM   2177  N   GLY A 278      87.630  83.418  78.508  1.00  0.36           N  
ATOM   2178  CA  GLY A 278      87.775  84.405  77.457  1.00  0.36           C  
ATOM   2179  C   GLY A 278      88.526  83.975  76.222  1.00  0.36           C  
ATOM   2180  O   GLY A 278      89.182  82.929  76.131  1.00  0.36           O  
ATOM   2181  N   PHE A 279      88.469  84.862  75.221  1.00  0.34           N  
ATOM   2182  CA  PHE A 279      89.086  84.681  73.932  1.00  0.34           C  
ATOM   2183  C   PHE A 279      90.493  85.239  73.939  1.00  0.34           C  
ATOM   2184  O   PHE A 279      90.845  86.139  74.695  1.00  0.34           O  
ATOM   2185  CB  PHE A 279      88.267  85.346  72.797  1.00  0.34           C  
ATOM   2186  CG  PHE A 279      86.866  84.796  72.806  1.00  0.34           C  
ATOM   2187  CD1 PHE A 279      86.586  83.545  72.232  1.00  0.34           C  
ATOM   2188  CD2 PHE A 279      85.830  85.501  73.444  1.00  0.34           C  
ATOM   2189  CE1 PHE A 279      85.297  83.002  72.304  1.00  0.34           C  
ATOM   2190  CE2 PHE A 279      84.543  84.957  73.526  1.00  0.34           C  
ATOM   2191  CZ  PHE A 279      84.276  83.708  72.955  1.00  0.34           C  
ATOM   2192  N   LYS A 280      91.350  84.666  73.089  1.00  0.26           N  
ATOM   2193  CA  LYS A 280      92.734  85.029  72.972  1.00  0.26           C  
ATOM   2194  C   LYS A 280      93.045  84.706  71.542  1.00  0.26           C  
ATOM   2195  O   LYS A 280      92.425  83.811  70.967  1.00  0.26           O  
ATOM   2196  CB  LYS A 280      93.696  84.268  73.933  1.00  0.26           C  
ATOM   2197  CG  LYS A 280      93.511  82.738  74.063  1.00  0.26           C  
ATOM   2198  CD  LYS A 280      92.416  82.372  75.087  1.00  0.26           C  
ATOM   2199  CE  LYS A 280      92.158  80.884  75.322  1.00  0.26           C  
ATOM   2200  NZ  LYS A 280      90.988  80.747  76.225  1.00  0.26           N  
ATOM   2201  N   GLY A 281      93.959  85.457  70.913  1.00  0.24           N  
ATOM   2202  CA  GLY A 281      94.182  85.323  69.489  1.00  0.24           C  
ATOM   2203  C   GLY A 281      95.624  85.378  69.154  1.00  0.24           C  
ATOM   2204  O   GLY A 281      96.407  86.039  69.826  1.00  0.24           O  
ATOM   2205  N   TRP A 282      95.992  84.690  68.069  1.00  0.18           N  
ATOM   2206  CA  TRP A 282      97.339  84.636  67.574  1.00  0.18           C  
ATOM   2207  C   TRP A 282      97.211  84.314  66.105  1.00  0.18           C  
ATOM   2208  O   TRP A 282      96.109  84.087  65.609  1.00  0.18           O  
ATOM   2209  CB  TRP A 282      98.202  83.577  68.313  1.00  0.18           C  
ATOM   2210  CG  TRP A 282      99.701  83.843  68.275  1.00  0.18           C  
ATOM   2211  CD1 TRP A 282     100.696  83.205  67.585  1.00  0.18           C  
ATOM   2212  CD2 TRP A 282     100.339  84.889  69.032  1.00  0.18           C  
ATOM   2213  NE1 TRP A 282     101.914  83.799  67.851  1.00  0.18           N  
ATOM   2214  CE2 TRP A 282     101.717  84.824  68.746  1.00  0.18           C  
ATOM   2215  CE3 TRP A 282      99.833  85.839  69.915  1.00  0.18           C  
ATOM   2216  CZ2 TRP A 282     102.612  85.706  69.342  1.00  0.18           C  
ATOM   2217  CZ3 TRP A 282     100.734  86.728  70.520  1.00  0.18           C  
ATOM   2218  CH2 TRP A 282     102.107  86.662  70.238  1.00  0.18           C  
ATOM   2219  N   VAL A 283      98.323  84.329  65.361  1.00  0.23           N  
ATOM   2220  CA  VAL A 283      98.321  84.152  63.921  1.00  0.23           C  
ATOM   2221  C   VAL A 283      98.904  82.800  63.570  1.00  0.23           C  
ATOM   2222  O   VAL A 283      99.359  82.054  64.434  1.00  0.23           O  
ATOM   2223  CB  VAL A 283      99.069  85.272  63.199  1.00  0.23           C  
ATOM   2224  CG1 VAL A 283      98.307  86.595  63.420  1.00  0.23           C  
ATOM   2225  CG2 VAL A 283     100.529  85.372  63.689  1.00  0.23           C  
ATOM   2226  N   ALA A 284      98.872  82.434  62.277  1.00  0.25           N  
ATOM   2227  CA  ALA A 284      99.676  81.360  61.735  1.00  0.25           C  
ATOM   2228  C   ALA A 284     100.733  82.008  60.862  1.00  0.25           C  
ATOM   2229  O   ALA A 284     100.568  83.152  60.437  1.00  0.25           O  
ATOM   2230  CB  ALA A 284      98.831  80.375  60.904  1.00  0.25           C  
ATOM   2231  N   GLU A 285     101.853  81.306  60.613  1.00  0.24           N  
ATOM   2232  CA  GLU A 285     102.961  81.830  59.848  1.00  0.24           C  
ATOM   2233  C   GLU A 285     103.453  80.720  58.941  1.00  0.24           C  
ATOM   2234  O   GLU A 285     103.210  79.543  59.202  1.00  0.24           O  
ATOM   2235  CB  GLU A 285     104.114  82.284  60.779  1.00  0.24           C  
ATOM   2236  CG  GLU A 285     103.669  83.334  61.828  1.00  0.24           C  
ATOM   2237  CD  GLU A 285     104.802  83.855  62.697  1.00  0.24           C  
ATOM   2238  OE1 GLU A 285     105.907  83.256  62.683  1.00  0.24           O  
ATOM   2239  OE2 GLU A 285     104.572  84.910  63.348  1.00  0.24           O  
ATOM   2240  N   ASP A 286     104.151  81.059  57.839  1.00  0.23           N  
ATOM   2241  CA  ASP A 286     104.486  80.089  56.815  1.00  0.23           C  
ATOM   2242  C   ASP A 286     106.006  80.003  56.585  1.00  0.23           C  
ATOM   2243  O   ASP A 286     106.649  80.979  56.174  1.00  0.23           O  
ATOM   2244  CB  ASP A 286     103.771  80.470  55.497  1.00  0.23           C  
ATOM   2245  CG  ASP A 286     102.264  80.364  55.679  1.00  0.23           C  
ATOM   2246  OD1 ASP A 286     101.724  79.241  55.538  1.00  0.23           O  
ATOM   2247  OD2 ASP A 286     101.634  81.420  55.944  1.00  0.23           O  
ATOM   2248  N   PRO A 287     106.608  78.839  56.831  1.00  0.24           N  
ATOM   2249  CA  PRO A 287     107.997  78.631  56.446  1.00  0.24           C  
ATOM   2250  C   PRO A 287     108.173  77.221  55.890  1.00  0.24           C  
ATOM   2251  O   PRO A 287     107.197  76.580  55.515  1.00  0.24           O  
ATOM   2252  CB  PRO A 287     108.690  78.797  57.798  1.00  0.24           C  
ATOM   2253  CG  PRO A 287     107.752  78.102  58.794  1.00  0.24           C  
ATOM   2254  CD  PRO A 287     106.365  78.205  58.140  1.00  0.24           C  
ATOM   2255  N   PHE A 288     109.419  76.705  55.811  1.00  0.36           N  
ATOM   2256  CA  PHE A 288     109.677  75.344  55.373  1.00  0.36           C  
ATOM   2257  C   PHE A 288     110.231  74.530  56.521  1.00  0.36           C  
ATOM   2258  O   PHE A 288     111.375  74.710  56.938  1.00  0.36           O  
ATOM   2259  CB  PHE A 288     110.758  75.282  54.263  1.00  0.36           C  
ATOM   2260  CG  PHE A 288     110.228  75.768  52.950  1.00  0.36           C  
ATOM   2261  CD1 PHE A 288     109.434  74.921  52.163  1.00  0.36           C  
ATOM   2262  CD2 PHE A 288     110.561  77.043  52.465  1.00  0.36           C  
ATOM   2263  CE1 PHE A 288     108.979  75.338  50.906  1.00  0.36           C  
ATOM   2264  CE2 PHE A 288     110.105  77.466  51.210  1.00  0.36           C  
ATOM   2265  CZ  PHE A 288     109.312  76.613  50.431  1.00  0.36           C  
ATOM   2266  N   ASP A 289     109.442  73.575  57.039  1.00  0.44           N  
ATOM   2267  CA  ASP A 289     109.807  72.833  58.226  1.00  0.44           C  
ATOM   2268  C   ASP A 289     110.804  71.697  57.996  1.00  0.44           C  
ATOM   2269  O   ASP A 289     111.444  71.249  58.934  1.00  0.44           O  
ATOM   2270  CB  ASP A 289     108.517  72.279  58.869  1.00  0.44           C  
ATOM   2271  CG  ASP A 289     107.526  73.420  59.029  1.00  0.44           C  
ATOM   2272  OD1 ASP A 289     107.834  74.394  59.763  1.00  0.44           O  
ATOM   2273  OD2 ASP A 289     106.471  73.351  58.355  1.00  0.44           O  
ATOM   2274  N   ILE A 290     111.010  71.225  56.744  1.00  0.45           N  
ATOM   2275  CA  ILE A 290     111.745  70.000  56.384  1.00  0.45           C  
ATOM   2276  C   ILE A 290     113.173  69.841  56.940  1.00  0.45           C  
ATOM   2277  O   ILE A 290     113.657  68.724  57.117  1.00  0.45           O  
ATOM   2278  CB  ILE A 290     111.653  69.771  54.861  1.00  0.45           C  
ATOM   2279  CG1 ILE A 290     110.235  69.238  54.535  1.00  0.45           C  
ATOM   2280  CG2 ILE A 290     112.736  68.813  54.301  1.00  0.45           C  
ATOM   2281  CD1 ILE A 290     109.917  69.142  53.037  1.00  0.45           C  
ATOM   2282  N   ASN A 291     113.885  70.937  57.279  1.00  0.40           N  
ATOM   2283  CA  ASN A 291     115.215  70.895  57.883  1.00  0.40           C  
ATOM   2284  C   ASN A 291     115.207  70.457  59.369  1.00  0.40           C  
ATOM   2285  O   ASN A 291     115.498  71.227  60.289  1.00  0.40           O  
ATOM   2286  CB  ASN A 291     115.859  72.296  57.700  1.00  0.40           C  
ATOM   2287  CG  ASN A 291     117.371  72.264  57.880  1.00  0.40           C  
ATOM   2288  OD1 ASN A 291     118.023  71.223  57.874  1.00  0.40           O  
ATOM   2289  ND2 ASN A 291     117.973  73.468  58.016  1.00  0.40           N  
ATOM   2290  N   LEU A 292     114.849  69.184  59.616  1.00  0.53           N  
ATOM   2291  CA  LEU A 292     114.624  68.592  60.922  1.00  0.53           C  
ATOM   2292  C   LEU A 292     115.807  67.751  61.402  1.00  0.53           C  
ATOM   2293  O   LEU A 292     116.960  67.981  61.045  1.00  0.53           O  
ATOM   2294  CB  LEU A 292     113.332  67.732  60.873  1.00  0.53           C  
ATOM   2295  CG  LEU A 292     112.064  68.507  60.467  1.00  0.53           C  
ATOM   2296  CD1 LEU A 292     110.846  67.573  60.408  1.00  0.53           C  
ATOM   2297  CD2 LEU A 292     111.802  69.699  61.401  1.00  0.53           C  
ATOM   2298  N   ASN A 293     115.573  66.751  62.285  1.00  0.62           N  
ATOM   2299  CA  ASN A 293     116.575  65.757  62.621  1.00  0.62           C  
ATOM   2300  C   ASN A 293     116.809  64.788  61.451  1.00  0.62           C  
ATOM   2301  O   ASN A 293     115.833  64.399  60.808  1.00  0.62           O  
ATOM   2302  CB  ASN A 293     116.142  64.957  63.884  1.00  0.62           C  
ATOM   2303  CG  ASN A 293     117.296  64.195  64.519  1.00  0.62           C  
ATOM   2304  OD1 ASN A 293     117.611  63.065  64.147  1.00  0.62           O  
ATOM   2305  ND2 ASN A 293     117.995  64.831  65.487  1.00  0.62           N  
ATOM   2306  N   PRO A 294     118.018  64.314  61.153  1.00  0.55           N  
ATOM   2307  CA  PRO A 294     118.242  63.355  60.071  1.00  0.55           C  
ATOM   2308  C   PRO A 294     117.683  61.967  60.358  1.00  0.55           C  
ATOM   2309  O   PRO A 294     117.718  61.125  59.467  1.00  0.55           O  
ATOM   2310  CB  PRO A 294     119.777  63.331  59.922  1.00  0.55           C  
ATOM   2311  CG  PRO A 294     120.304  63.778  61.287  1.00  0.55           C  
ATOM   2312  CD  PRO A 294     119.280  64.831  61.692  1.00  0.55           C  
ATOM   2313  N   LYS A 295     117.177  61.688  61.576  1.00  0.52           N  
ATOM   2314  CA  LYS A 295     116.537  60.428  61.900  1.00  0.52           C  
ATOM   2315  C   LYS A 295     115.015  60.540  61.938  1.00  0.52           C  
ATOM   2316  O   LYS A 295     114.328  59.584  62.288  1.00  0.52           O  
ATOM   2317  CB  LYS A 295     117.031  59.919  63.279  1.00  0.52           C  
ATOM   2318  CG  LYS A 295     118.553  59.699  63.342  1.00  0.52           C  
ATOM   2319  CD  LYS A 295     119.012  59.213  64.728  1.00  0.52           C  
ATOM   2320  CE  LYS A 295     120.518  58.940  64.798  1.00  0.52           C  
ATOM   2321  NZ  LYS A 295     120.898  58.481  66.155  1.00  0.52           N  
ATOM   2322  N   ALA A 296     114.435  61.706  61.582  1.00  0.54           N  
ATOM   2323  CA  ALA A 296     112.995  61.884  61.532  1.00  0.54           C  
ATOM   2324  C   ALA A 296     112.366  61.290  60.274  1.00  0.54           C  
ATOM   2325  O   ALA A 296     112.989  61.211  59.215  1.00  0.54           O  
ATOM   2326  CB  ALA A 296     112.654  63.384  61.606  1.00  0.54           C  
ATOM   2327  N   HIS A 297     111.081  60.864  60.322  1.00  0.45           N  
ATOM   2328  CA  HIS A 297     110.443  60.351  59.121  1.00  0.45           C  
ATOM   2329  C   HIS A 297     109.860  61.483  58.298  1.00  0.45           C  
ATOM   2330  O   HIS A 297     108.807  62.038  58.591  1.00  0.45           O  
ATOM   2331  CB  HIS A 297     109.342  59.301  59.384  1.00  0.45           C  
ATOM   2332  CG  HIS A 297     109.034  58.463  58.168  1.00  0.45           C  
ATOM   2333  ND1 HIS A 297     107.761  57.979  57.990  1.00  0.45           N  
ATOM   2334  CD2 HIS A 297     109.869  57.901  57.253  1.00  0.45           C  
ATOM   2335  CE1 HIS A 297     107.831  57.131  56.995  1.00  0.45           C  
ATOM   2336  NE2 HIS A 297     109.089  57.044  56.504  1.00  0.45           N  
ATOM   2337  N   GLY A 298     110.531  61.845  57.186  1.00  0.47           N  
ATOM   2338  CA  GLY A 298     110.233  63.073  56.447  1.00  0.47           C  
ATOM   2339  C   GLY A 298     108.961  63.059  55.642  1.00  0.47           C  
ATOM   2340  O   GLY A 298     108.633  64.031  54.973  1.00  0.47           O  
ATOM   2341  N   LYS A 299     108.205  61.949  55.673  1.00  0.38           N  
ATOM   2342  CA  LYS A 299     106.883  61.895  55.086  1.00  0.38           C  
ATOM   2343  C   LYS A 299     105.782  62.261  56.081  1.00  0.38           C  
ATOM   2344  O   LYS A 299     104.678  62.606  55.664  1.00  0.38           O  
ATOM   2345  CB  LYS A 299     106.618  60.480  54.511  1.00  0.38           C  
ATOM   2346  CG  LYS A 299     107.480  60.173  53.272  1.00  0.38           C  
ATOM   2347  CD  LYS A 299     107.198  58.785  52.671  1.00  0.38           C  
ATOM   2348  CE  LYS A 299     107.961  58.545  51.362  1.00  0.38           C  
ATOM   2349  NZ  LYS A 299     107.650  57.203  50.815  1.00  0.38           N  
ATOM   2350  N   GLU A 300     106.042  62.273  57.409  1.00  0.39           N  
ATOM   2351  CA  GLU A 300     105.016  62.540  58.416  1.00  0.39           C  
ATOM   2352  C   GLU A 300     104.851  64.030  58.719  1.00  0.39           C  
ATOM   2353  O   GLU A 300     104.790  64.488  59.853  1.00  0.39           O  
ATOM   2354  CB  GLU A 300     105.234  61.708  59.704  1.00  0.39           C  
ATOM   2355  CG  GLU A 300     105.085  60.186  59.437  1.00  0.39           C  
ATOM   2356  CD  GLU A 300     104.517  59.397  60.620  1.00  0.39           C  
ATOM   2357  OE1 GLU A 300     105.194  58.445  61.084  1.00  0.39           O  
ATOM   2358  OE2 GLU A 300     103.361  59.703  61.012  1.00  0.39           O  
ATOM   2359  N   ILE A 301     104.766  64.850  57.656  1.00  0.30           N  
ATOM   2360  CA  ILE A 301     104.628  66.298  57.731  1.00  0.30           C  
ATOM   2361  C   ILE A 301     103.218  66.757  58.091  1.00  0.30           C  
ATOM   2362  O   ILE A 301     103.030  67.760  58.775  1.00  0.30           O  
ATOM   2363  CB  ILE A 301     105.105  66.926  56.417  1.00  0.30           C  
ATOM   2364  CG1 ILE A 301     106.624  66.664  56.247  1.00  0.30           C  
ATOM   2365  CG2 ILE A 301     104.802  68.444  56.362  1.00  0.30           C  
ATOM   2366  CD1 ILE A 301     107.159  67.005  54.851  1.00  0.30           C  
ATOM   2367  N   HIS A 302     102.168  66.054  57.616  1.00  0.20           N  
ATOM   2368  CA  HIS A 302     100.786  66.492  57.777  1.00  0.20           C  
ATOM   2369  C   HIS A 302     100.298  66.569  59.221  1.00  0.20           C  
ATOM   2370  O   HIS A 302     100.021  65.563  59.872  1.00  0.20           O  
ATOM   2371  CB  HIS A 302      99.807  65.612  56.969  1.00  0.20           C  
ATOM   2372  CG  HIS A 302      98.399  66.125  56.977  1.00  0.20           C  
ATOM   2373  ND1 HIS A 302      98.116  67.307  56.325  1.00  0.20           N  
ATOM   2374  CD2 HIS A 302      97.282  65.635  57.574  1.00  0.20           C  
ATOM   2375  CE1 HIS A 302      96.832  67.515  56.531  1.00  0.20           C  
ATOM   2376  NE2 HIS A 302      96.277  66.534  57.283  1.00  0.20           N  
ATOM   2377  N   ALA A 303     100.144  67.796  59.743  1.00  0.23           N  
ATOM   2378  CA  ALA A 303      99.794  68.016  61.116  1.00  0.23           C  
ATOM   2379  C   ALA A 303      99.164  69.388  61.249  1.00  0.23           C  
ATOM   2380  O   ALA A 303      99.258  70.232  60.365  1.00  0.23           O  
ATOM   2381  CB  ALA A 303     101.048  67.923  62.012  1.00  0.23           C  
ATOM   2382  N   HIS A 304      98.471  69.621  62.372  1.00  0.25           N  
ATOM   2383  CA  HIS A 304      97.831  70.879  62.671  1.00  0.25           C  
ATOM   2384  C   HIS A 304      97.890  71.030  64.158  1.00  0.25           C  
ATOM   2385  O   HIS A 304      97.590  70.070  64.860  1.00  0.25           O  
ATOM   2386  CB  HIS A 304      96.326  70.851  62.336  1.00  0.25           C  
ATOM   2387  CG  HIS A 304      96.049  71.057  60.894  1.00  0.25           C  
ATOM   2388  ND1 HIS A 304      95.890  72.350  60.441  1.00  0.25           N  
ATOM   2389  CD2 HIS A 304      95.959  70.175  59.867  1.00  0.25           C  
ATOM   2390  CE1 HIS A 304      95.712  72.234  59.143  1.00  0.25           C  
ATOM   2391  NE2 HIS A 304      95.744  70.939  58.740  1.00  0.25           N  
ATOM   2392  N   ALA A 305      98.243  72.223  64.669  1.00  0.38           N  
ATOM   2393  CA  ALA A 305      98.100  72.508  66.079  1.00  0.38           C  
ATOM   2394  C   ALA A 305      96.665  72.876  66.453  1.00  0.38           C  
ATOM   2395  O   ALA A 305      96.061  72.341  67.380  1.00  0.38           O  
ATOM   2396  CB  ALA A 305      99.072  73.641  66.462  1.00  0.38           C  
ATOM   2397  N   TYR A 306      96.039  73.797  65.694  1.00  0.28           N  
ATOM   2398  CA  TYR A 306      94.799  74.453  66.103  1.00  0.28           C  
ATOM   2399  C   TYR A 306      93.600  73.510  66.170  1.00  0.28           C  
ATOM   2400  O   TYR A 306      92.683  73.703  66.961  1.00  0.28           O  
ATOM   2401  CB  TYR A 306      94.462  75.690  65.206  1.00  0.28           C  
ATOM   2402  CG  TYR A 306      95.569  76.726  65.068  1.00  0.28           C  
ATOM   2403  CD1 TYR A 306      96.719  76.743  65.878  1.00  0.28           C  
ATOM   2404  CD2 TYR A 306      95.460  77.708  64.064  1.00  0.28           C  
ATOM   2405  CE1 TYR A 306      97.775  77.626  65.623  1.00  0.28           C  
ATOM   2406  CE2 TYR A 306      96.500  78.626  63.831  1.00  0.28           C  
ATOM   2407  CZ  TYR A 306      97.673  78.557  64.593  1.00  0.28           C  
ATOM   2408  OH  TYR A 306      98.801  79.345  64.298  1.00  0.28           O  
ATOM   2409  N   THR A 307      93.598  72.423  65.372  1.00  0.30           N  
ATOM   2410  CA  THR A 307      92.487  71.475  65.314  1.00  0.30           C  
ATOM   2411  C   THR A 307      92.654  70.304  66.263  1.00  0.30           C  
ATOM   2412  O   THR A 307      91.792  69.433  66.341  1.00  0.30           O  
ATOM   2413  CB  THR A 307      92.282  70.882  63.921  1.00  0.30           C  
ATOM   2414  OG1 THR A 307      93.428  70.177  63.459  1.00  0.30           O  
ATOM   2415  CG2 THR A 307      92.039  72.012  62.912  1.00  0.30           C  
ATOM   2416  N   LYS A 308      93.754  70.273  67.036  1.00  0.43           N  
ATOM   2417  CA  LYS A 308      93.991  69.274  68.060  1.00  0.43           C  
ATOM   2418  C   LYS A 308      93.939  69.933  69.428  1.00  0.43           C  
ATOM   2419  O   LYS A 308      94.430  69.385  70.413  1.00  0.43           O  
ATOM   2420  CB  LYS A 308      95.402  68.676  67.894  1.00  0.43           C  
ATOM   2421  CG  LYS A 308      95.639  67.846  66.624  1.00  0.43           C  
ATOM   2422  CD  LYS A 308      97.102  67.397  66.676  1.00  0.43           C  
ATOM   2423  CE  LYS A 308      97.678  66.684  65.469  1.00  0.43           C  
ATOM   2424  NZ  LYS A 308      99.125  66.549  65.739  1.00  0.43           N  
ATOM   2425  N   ASP A 309      93.387  71.166  69.474  1.00  0.30           N  
ATOM   2426  CA  ASP A 309      93.315  72.046  70.623  1.00  0.30           C  
ATOM   2427  C   ASP A 309      94.655  72.607  71.075  1.00  0.30           C  
ATOM   2428  O   ASP A 309      94.731  73.260  72.112  1.00  0.30           O  
ATOM   2429  CB  ASP A 309      92.565  71.412  71.829  1.00  0.30           C  
ATOM   2430  CG  ASP A 309      91.114  71.822  71.795  1.00  0.30           C  
ATOM   2431  OD1 ASP A 309      90.900  73.045  72.045  1.00  0.30           O  
ATOM   2432  OD2 ASP A 309      90.237  70.960  71.550  1.00  0.30           O  
ATOM   2433  N   GLU A 310      95.746  72.429  70.311  1.00  0.37           N  
ATOM   2434  CA  GLU A 310      97.073  72.744  70.796  1.00  0.37           C  
ATOM   2435  C   GLU A 310      97.338  74.243  70.982  1.00  0.37           C  
ATOM   2436  O   GLU A 310      97.723  74.693  72.051  1.00  0.37           O  
ATOM   2437  CB  GLU A 310      98.132  72.022  69.906  1.00  0.37           C  
ATOM   2438  CG  GLU A 310      98.046  70.466  70.022  1.00  0.37           C  
ATOM   2439  CD  GLU A 310      98.818  69.633  68.988  1.00  0.37           C  
ATOM   2440  OE1 GLU A 310      99.443  70.198  68.062  1.00  0.37           O  
ATOM   2441  OE2 GLU A 310      98.725  68.375  69.071  1.00  0.37           O  
ATOM   2442  N   GLU A 311      97.020  75.091  69.992  1.00  0.29           N  
ATOM   2443  CA  GLU A 311      97.235  76.532  70.094  1.00  0.29           C  
ATOM   2444  C   GLU A 311      95.900  77.245  69.882  1.00  0.29           C  
ATOM   2445  O   GLU A 311      95.024  76.669  69.231  1.00  0.29           O  
ATOM   2446  CB  GLU A 311      98.295  76.981  69.064  1.00  0.29           C  
ATOM   2447  CG  GLU A 311      99.749  76.644  69.467  1.00  0.29           C  
ATOM   2448  CD  GLU A 311     100.371  77.626  70.452  1.00  0.29           C  
ATOM   2449  OE1 GLU A 311      99.728  78.653  70.793  1.00  0.29           O  
ATOM   2450  OE2 GLU A 311     101.543  77.372  70.817  1.00  0.29           O  
ATOM   2451  N   PRO A 312      95.615  78.433  70.439  1.00  0.27           N  
ATOM   2452  CA  PRO A 312      94.371  79.154  70.167  1.00  0.27           C  
ATOM   2453  C   PRO A 312      94.222  79.618  68.722  1.00  0.27           C  
ATOM   2454  O   PRO A 312      95.200  79.727  67.989  1.00  0.27           O  
ATOM   2455  CB  PRO A 312      94.446  80.350  71.130  1.00  0.27           C  
ATOM   2456  CG  PRO A 312      95.940  80.675  71.194  1.00  0.27           C  
ATOM   2457  CD  PRO A 312      96.604  79.296  71.099  1.00  0.27           C  
ATOM   2458  N   ALA A 313      92.977  79.910  68.304  1.00  0.36           N  
ATOM   2459  CA  ALA A 313      92.666  80.361  66.970  1.00  0.36           C  
ATOM   2460  C   ALA A 313      91.918  81.681  67.045  1.00  0.36           C  
ATOM   2461  O   ALA A 313      91.216  81.972  68.012  1.00  0.36           O  
ATOM   2462  CB  ALA A 313      91.799  79.311  66.248  1.00  0.36           C  
ATOM   2463  N   TYR A 314      92.058  82.537  66.018  1.00  0.24           N  
ATOM   2464  CA  TYR A 314      91.354  83.800  65.976  1.00  0.24           C  
ATOM   2465  C   TYR A 314      91.294  84.285  64.527  1.00  0.24           C  
ATOM   2466  O   TYR A 314      92.311  84.627  63.936  1.00  0.24           O  
ATOM   2467  CB  TYR A 314      92.038  84.847  66.889  1.00  0.24           C  
ATOM   2468  CG  TYR A 314      91.271  86.137  66.997  1.00  0.24           C  
ATOM   2469  CD1 TYR A 314      91.773  87.307  66.408  1.00  0.24           C  
ATOM   2470  CD2 TYR A 314      90.055  86.192  67.700  1.00  0.24           C  
ATOM   2471  CE1 TYR A 314      91.071  88.515  66.515  1.00  0.24           C  
ATOM   2472  CE2 TYR A 314      89.346  87.400  67.801  1.00  0.24           C  
ATOM   2473  CZ  TYR A 314      89.857  88.561  67.205  1.00  0.24           C  
ATOM   2474  OH  TYR A 314      89.159  89.781  67.293  1.00  0.24           O  
ATOM   2475  N   TRP A 315      90.111  84.338  63.883  1.00  0.27           N  
ATOM   2476  CA  TRP A 315      88.814  83.858  64.330  1.00  0.27           C  
ATOM   2477  C   TRP A 315      88.772  82.338  64.549  1.00  0.27           C  
ATOM   2478  O   TRP A 315      89.471  81.565  63.905  1.00  0.27           O  
ATOM   2479  CB  TRP A 315      87.702  84.330  63.370  1.00  0.27           C  
ATOM   2480  CG  TRP A 315      87.453  85.837  63.393  1.00  0.27           C  
ATOM   2481  CD1 TRP A 315      88.253  86.852  62.941  1.00  0.27           C  
ATOM   2482  CD2 TRP A 315      86.227  86.461  63.820  1.00  0.27           C  
ATOM   2483  NE1 TRP A 315      87.592  88.058  63.013  1.00  0.27           N  
ATOM   2484  CE2 TRP A 315      86.356  87.844  63.567  1.00  0.27           C  
ATOM   2485  CE3 TRP A 315      85.055  85.936  64.362  1.00  0.27           C  
ATOM   2486  CZ2 TRP A 315      85.322  88.724  63.856  1.00  0.27           C  
ATOM   2487  CZ3 TRP A 315      84.010  86.827  64.654  1.00  0.27           C  
ATOM   2488  CH2 TRP A 315      84.142  88.201  64.409  1.00  0.27           C  
ATOM   2489  N   ASN A 316      87.989  81.874  65.546  1.00  0.37           N  
ATOM   2490  CA  ASN A 316      87.959  80.470  65.953  1.00  0.37           C  
ATOM   2491  C   ASN A 316      87.253  79.524  64.978  1.00  0.37           C  
ATOM   2492  O   ASN A 316      87.654  78.379  64.808  1.00  0.37           O  
ATOM   2493  CB  ASN A 316      87.315  80.309  67.356  1.00  0.37           C  
ATOM   2494  CG  ASN A 316      88.267  80.793  68.443  1.00  0.37           C  
ATOM   2495  OD1 ASN A 316      89.053  80.015  68.982  1.00  0.37           O  
ATOM   2496  ND2 ASN A 316      88.203  82.095  68.803  1.00  0.37           N  
ATOM   2497  N   HIS A 317      86.165  79.980  64.334  1.00  0.29           N  
ATOM   2498  CA  HIS A 317      85.355  79.178  63.433  1.00  0.29           C  
ATOM   2499  C   HIS A 317      85.083  80.061  62.238  1.00  0.29           C  
ATOM   2500  O   HIS A 317      85.256  81.275  62.334  1.00  0.29           O  
ATOM   2501  CB  HIS A 317      83.992  78.781  64.067  1.00  0.29           C  
ATOM   2502  CG  HIS A 317      84.129  77.788  65.182  1.00  0.29           C  
ATOM   2503  ND1 HIS A 317      83.997  76.442  64.900  1.00  0.29           N  
ATOM   2504  CD2 HIS A 317      84.517  77.960  66.475  1.00  0.29           C  
ATOM   2505  CE1 HIS A 317      84.330  75.822  66.014  1.00  0.29           C  
ATOM   2506  NE2 HIS A 317      84.648  76.694  67.002  1.00  0.29           N  
ATOM   2507  N   GLY A 318      84.667  79.494  61.084  1.00  0.31           N  
ATOM   2508  CA  GLY A 318      84.282  80.313  59.938  1.00  0.31           C  
ATOM   2509  C   GLY A 318      82.906  80.883  60.053  1.00  0.31           C  
ATOM   2510  O   GLY A 318      82.666  82.035  59.704  1.00  0.31           O  
ATOM   2511  N   ASP A 319      81.954  80.094  60.577  1.00  0.26           N  
ATOM   2512  CA  ASP A 319      80.667  80.591  61.002  1.00  0.26           C  
ATOM   2513  C   ASP A 319      80.740  81.587  62.150  1.00  0.26           C  
ATOM   2514  O   ASP A 319      81.577  81.508  63.053  1.00  0.26           O  
ATOM   2515  CB  ASP A 319      79.745  79.448  61.470  1.00  0.26           C  
ATOM   2516  CG  ASP A 319      79.398  78.571  60.293  1.00  0.26           C  
ATOM   2517  OD1 ASP A 319      78.450  78.939  59.561  1.00  0.26           O  
ATOM   2518  OD2 ASP A 319      80.061  77.513  60.157  1.00  0.26           O  
ATOM   2519  N   LEU A 320      79.791  82.541  62.178  1.00  0.25           N  
ATOM   2520  CA  LEU A 320      79.576  83.383  63.335  1.00  0.25           C  
ATOM   2521  C   LEU A 320      79.142  82.561  64.550  1.00  0.25           C  
ATOM   2522  O   LEU A 320      78.112  81.885  64.550  1.00  0.25           O  
ATOM   2523  CB  LEU A 320      78.532  84.484  63.025  1.00  0.25           C  
ATOM   2524  CG  LEU A 320      78.291  85.523  64.143  1.00  0.25           C  
ATOM   2525  CD1 LEU A 320      79.561  86.313  64.493  1.00  0.25           C  
ATOM   2526  CD2 LEU A 320      77.179  86.496  63.729  1.00  0.25           C  
ATOM   2527  N   ALA A 321      79.939  82.598  65.639  1.00  0.25           N  
ATOM   2528  CA  ALA A 321      79.779  81.727  66.791  1.00  0.25           C  
ATOM   2529  C   ALA A 321      78.489  81.951  67.568  1.00  0.25           C  
ATOM   2530  O   ALA A 321      77.982  81.058  68.233  1.00  0.25           O  
ATOM   2531  CB  ALA A 321      81.000  81.891  67.716  1.00  0.25           C  
ATOM   2532  N   LEU A 322      77.892  83.149  67.437  1.00  0.31           N  
ATOM   2533  CA  LEU A 322      76.617  83.481  68.039  1.00  0.31           C  
ATOM   2534  C   LEU A 322      75.427  82.836  67.326  1.00  0.31           C  
ATOM   2535  O   LEU A 322      74.323  82.804  67.857  1.00  0.31           O  
ATOM   2536  CB  LEU A 322      76.423  85.021  68.043  1.00  0.31           C  
ATOM   2537  CG  LEU A 322      77.543  85.817  68.753  1.00  0.31           C  
ATOM   2538  CD1 LEU A 322      77.285  87.327  68.633  1.00  0.31           C  
ATOM   2539  CD2 LEU A 322      77.688  85.424  70.232  1.00  0.31           C  
ATOM   2540  N   ILE A 323      75.621  82.316  66.093  1.00  0.37           N  
ATOM   2541  CA  ILE A 323      74.579  81.615  65.354  1.00  0.37           C  
ATOM   2542  C   ILE A 323      74.667  80.105  65.564  1.00  0.37           C  
ATOM   2543  O   ILE A 323      73.680  79.445  65.881  1.00  0.37           O  
ATOM   2544  CB  ILE A 323      74.644  81.952  63.858  1.00  0.37           C  
ATOM   2545  CG1 ILE A 323      74.452  83.477  63.642  1.00  0.37           C  
ATOM   2546  CG2 ILE A 323      73.577  81.151  63.071  1.00  0.37           C  
ATOM   2547  CD1 ILE A 323      74.599  83.927  62.181  1.00  0.37           C  
ATOM   2548  N   VAL A 324      75.858  79.496  65.371  1.00  0.23           N  
ATOM   2549  CA  VAL A 324      75.978  78.046  65.238  1.00  0.23           C  
ATOM   2550  C   VAL A 324      76.631  77.389  66.452  1.00  0.23           C  
ATOM   2551  O   VAL A 324      77.785  76.949  66.382  1.00  0.23           O  
ATOM   2552  CB  VAL A 324      76.737  77.635  63.969  1.00  0.23           C  
ATOM   2553  CG1 VAL A 324      76.534  76.129  63.685  1.00  0.23           C  
ATOM   2554  CG2 VAL A 324      76.228  78.433  62.754  1.00  0.23           C  
ATOM   2555  N   ASP A 325      75.903  77.272  67.584  1.00  0.27           N  
ATOM   2556  CA  ASP A 325      76.425  76.664  68.801  1.00  0.27           C  
ATOM   2557  C   ASP A 325      75.481  75.586  69.356  1.00  0.27           C  
ATOM   2558  O   ASP A 325      74.338  75.439  68.922  1.00  0.27           O  
ATOM   2559  CB  ASP A 325      76.748  77.755  69.865  1.00  0.27           C  
ATOM   2560  CG  ASP A 325      77.722  77.267  70.934  1.00  0.27           C  
ATOM   2561  OD1 ASP A 325      78.279  76.147  70.760  1.00  0.27           O  
ATOM   2562  OD2 ASP A 325      77.884  77.979  71.950  1.00  0.27           O  
ATOM   2563  N   THR A 326      76.014  74.792  70.311  1.00  0.26           N  
ATOM   2564  CA  THR A 326      75.501  73.627  71.037  1.00  0.26           C  
ATOM   2565  C   THR A 326      76.602  72.579  71.021  1.00  0.26           C  
ATOM   2566  O   THR A 326      76.930  72.115  69.927  1.00  0.26           O  
ATOM   2567  CB  THR A 326      74.224  72.955  70.534  1.00  0.26           C  
ATOM   2568  OG1 THR A 326      73.122  73.819  70.761  1.00  0.26           O  
ATOM   2569  CG2 THR A 326      73.910  71.639  71.265  1.00  0.26           C  
ATOM   2570  N   PRO A 327      77.204  72.121  72.136  1.00  0.41           N  
ATOM   2571  CA  PRO A 327      78.377  71.238  72.143  1.00  0.41           C  
ATOM   2572  C   PRO A 327      78.337  70.013  71.248  1.00  0.41           C  
ATOM   2573  O   PRO A 327      79.287  69.752  70.517  1.00  0.41           O  
ATOM   2574  CB  PRO A 327      78.542  70.859  73.621  1.00  0.41           C  
ATOM   2575  CG  PRO A 327      78.063  72.104  74.372  1.00  0.41           C  
ATOM   2576  CD  PRO A 327      76.976  72.696  73.466  1.00  0.41           C  
ATOM   2577  N   LYS A 328      77.229  69.248  71.254  1.00  0.35           N  
ATOM   2578  CA  LYS A 328      77.102  68.051  70.439  1.00  0.35           C  
ATOM   2579  C   LYS A 328      76.777  68.359  68.987  1.00  0.35           C  
ATOM   2580  O   LYS A 328      76.867  67.496  68.118  1.00  0.35           O  
ATOM   2581  CB  LYS A 328      76.023  67.095  70.992  1.00  0.35           C  
ATOM   2582  CG  LYS A 328      76.406  66.452  72.334  1.00  0.35           C  
ATOM   2583  CD  LYS A 328      75.341  65.445  72.802  1.00  0.35           C  
ATOM   2584  CE  LYS A 328      75.704  64.733  74.109  1.00  0.35           C  
ATOM   2585  NZ  LYS A 328      74.611  63.812  74.503  1.00  0.35           N  
ATOM   2586  N   PHE A 329      76.441  69.622  68.657  1.00  0.36           N  
ATOM   2587  CA  PHE A 329      76.267  70.056  67.283  1.00  0.36           C  
ATOM   2588  C   PHE A 329      77.595  70.611  66.780  1.00  0.36           C  
ATOM   2589  O   PHE A 329      77.743  71.009  65.627  1.00  0.36           O  
ATOM   2590  CB  PHE A 329      75.117  71.082  67.127  1.00  0.36           C  
ATOM   2591  CG  PHE A 329      73.745  70.549  67.508  1.00  0.36           C  
ATOM   2592  CD1 PHE A 329      73.447  69.185  67.739  1.00  0.36           C  
ATOM   2593  CD2 PHE A 329      72.703  71.482  67.640  1.00  0.36           C  
ATOM   2594  CE1 PHE A 329      72.160  68.784  68.123  1.00  0.36           C  
ATOM   2595  CE2 PHE A 329      71.415  71.086  68.021  1.00  0.36           C  
ATOM   2596  CZ  PHE A 329      71.145  69.736  68.266  1.00  0.36           C  
ATOM   2597  N   GLY A 330      78.650  70.470  67.618  1.00  0.38           N  
ATOM   2598  CA  GLY A 330      80.055  70.610  67.268  1.00  0.38           C  
ATOM   2599  C   GLY A 330      80.560  69.429  66.471  1.00  0.38           C  
ATOM   2600  O   GLY A 330      81.677  69.434  65.960  1.00  0.38           O  
ATOM   2601  N   ARG A 331      79.692  68.417  66.254  1.00  0.22           N  
ATOM   2602  CA  ARG A 331      79.848  67.351  65.275  1.00  0.22           C  
ATOM   2603  C   ARG A 331      79.898  67.855  63.831  1.00  0.22           C  
ATOM   2604  O   ARG A 331      80.292  67.135  62.918  1.00  0.22           O  
ATOM   2605  CB  ARG A 331      78.686  66.330  65.407  1.00  0.22           C  
ATOM   2606  CG  ARG A 331      77.314  66.857  64.927  1.00  0.22           C  
ATOM   2607  CD  ARG A 331      76.137  65.960  65.324  1.00  0.22           C  
ATOM   2608  NE  ARG A 331      74.883  66.646  64.851  1.00  0.22           N  
ATOM   2609  CZ  ARG A 331      74.261  66.397  63.692  1.00  0.22           C  
ATOM   2610  NH1 ARG A 331      73.108  67.009  63.423  1.00  0.22           N  
ATOM   2611  NH2 ARG A 331      74.761  65.546  62.802  1.00  0.22           N  
ATOM   2612  N   LYS A 332      79.552  69.146  63.612  1.00  0.28           N  
ATOM   2613  CA  LYS A 332      79.761  69.892  62.384  1.00  0.28           C  
ATOM   2614  C   LYS A 332      81.221  69.901  61.942  1.00  0.28           C  
ATOM   2615  O   LYS A 332      81.523  69.835  60.757  1.00  0.28           O  
ATOM   2616  CB  LYS A 332      79.243  71.351  62.561  1.00  0.28           C  
ATOM   2617  CG  LYS A 332      80.044  72.228  63.545  1.00  0.28           C  
ATOM   2618  CD  LYS A 332      79.425  73.613  63.813  1.00  0.28           C  
ATOM   2619  CE  LYS A 332      80.277  74.428  64.797  1.00  0.28           C  
ATOM   2620  NZ  LYS A 332      79.818  75.828  64.909  1.00  0.28           N  
ATOM   2621  N   ASN A 333      82.170  69.938  62.902  1.00  0.25           N  
ATOM   2622  CA  ASN A 333      83.598  69.887  62.645  1.00  0.25           C  
ATOM   2623  C   ASN A 333      84.046  68.556  62.046  1.00  0.25           C  
ATOM   2624  O   ASN A 333      84.891  68.515  61.159  1.00  0.25           O  
ATOM   2625  CB  ASN A 333      84.386  70.170  63.946  1.00  0.25           C  
ATOM   2626  CG  ASN A 333      84.045  71.567  64.452  1.00  0.25           C  
ATOM   2627  OD1 ASN A 333      84.312  72.582  63.813  1.00  0.25           O  
ATOM   2628  ND2 ASN A 333      83.415  71.647  65.645  1.00  0.25           N  
ATOM   2629  N   PHE A 334      83.461  67.430  62.508  1.00  0.22           N  
ATOM   2630  CA  PHE A 334      83.704  66.100  61.969  1.00  0.22           C  
ATOM   2631  C   PHE A 334      83.223  65.952  60.524  1.00  0.22           C  
ATOM   2632  O   PHE A 334      83.884  65.341  59.690  1.00  0.22           O  
ATOM   2633  CB  PHE A 334      83.036  65.044  62.900  1.00  0.22           C  
ATOM   2634  CG  PHE A 334      83.350  63.625  62.495  1.00  0.22           C  
ATOM   2635  CD1 PHE A 334      82.413  62.876  61.763  1.00  0.22           C  
ATOM   2636  CD2 PHE A 334      84.584  63.040  62.820  1.00  0.22           C  
ATOM   2637  CE1 PHE A 334      82.708  61.571  61.348  1.00  0.22           C  
ATOM   2638  CE2 PHE A 334      84.882  61.732  62.411  1.00  0.22           C  
ATOM   2639  CZ  PHE A 334      83.945  61.000  61.672  1.00  0.22           C  
ATOM   2640  N   THR A 335      82.051  66.525  60.184  1.00  0.29           N  
ATOM   2641  CA  THR A 335      81.456  66.363  58.859  1.00  0.29           C  
ATOM   2642  C   THR A 335      81.762  67.508  57.918  1.00  0.29           C  
ATOM   2643  O   THR A 335      81.291  67.523  56.783  1.00  0.29           O  
ATOM   2644  CB  THR A 335      79.940  66.190  58.898  1.00  0.29           C  
ATOM   2645  OG1 THR A 335      79.287  67.242  59.600  1.00  0.29           O  
ATOM   2646  CG2 THR A 335      79.603  64.894  59.648  1.00  0.29           C  
ATOM   2647  N   GLY A 336      82.573  68.497  58.348  1.00  0.34           N  
ATOM   2648  CA  GLY A 336      83.013  69.597  57.493  1.00  0.34           C  
ATOM   2649  C   GLY A 336      82.000  70.692  57.279  1.00  0.34           C  
ATOM   2650  O   GLY A 336      82.179  71.552  56.423  1.00  0.34           O  
ATOM   2651  N   LYS A 337      80.896  70.702  58.044  1.00  0.29           N  
ATOM   2652  CA  LYS A 337      79.867  71.722  57.958  1.00  0.29           C  
ATOM   2653  C   LYS A 337      80.246  73.009  58.685  1.00  0.29           C  
ATOM   2654  O   LYS A 337      79.662  73.360  59.708  1.00  0.29           O  
ATOM   2655  CB  LYS A 337      78.506  71.203  58.485  1.00  0.29           C  
ATOM   2656  CG  LYS A 337      77.931  70.041  57.661  1.00  0.29           C  
ATOM   2657  CD  LYS A 337      76.495  69.701  58.088  1.00  0.29           C  
ATOM   2658  CE  LYS A 337      75.865  68.603  57.228  1.00  0.29           C  
ATOM   2659  NZ  LYS A 337      74.436  68.440  57.580  1.00  0.29           N  
ATOM   2660  N   THR A 338      81.253  73.726  58.163  1.00  0.37           N  
ATOM   2661  CA  THR A 338      81.706  75.009  58.676  1.00  0.37           C  
ATOM   2662  C   THR A 338      82.482  75.666  57.554  1.00  0.37           C  
ATOM   2663  O   THR A 338      83.045  74.986  56.695  1.00  0.37           O  
ATOM   2664  CB  THR A 338      82.572  74.863  59.940  1.00  0.37           C  
ATOM   2665  OG1 THR A 338      83.030  76.093  60.492  1.00  0.37           O  
ATOM   2666  CG2 THR A 338      83.816  73.999  59.681  1.00  0.37           C  
ATOM   2667  N   HIS A 339      82.539  77.008  57.496  1.00  0.27           N  
ATOM   2668  CA  HIS A 339      83.417  77.699  56.562  1.00  0.27           C  
ATOM   2669  C   HIS A 339      84.814  77.885  57.143  1.00  0.27           C  
ATOM   2670  O   HIS A 339      85.089  77.600  58.306  1.00  0.27           O  
ATOM   2671  CB  HIS A 339      82.847  79.057  56.092  1.00  0.27           C  
ATOM   2672  CG  HIS A 339      81.627  78.885  55.243  1.00  0.27           C  
ATOM   2673  ND1 HIS A 339      80.413  79.302  55.733  1.00  0.27           N  
ATOM   2674  CD2 HIS A 339      81.467  78.320  54.016  1.00  0.27           C  
ATOM   2675  CE1 HIS A 339      79.532  78.980  54.814  1.00  0.27           C  
ATOM   2676  NE2 HIS A 339      80.117  78.383  53.747  1.00  0.27           N  
ATOM   2677  N   MET A 340      85.781  78.358  56.331  1.00  0.29           N  
ATOM   2678  CA  MET A 340      87.094  78.717  56.846  1.00  0.29           C  
ATOM   2679  C   MET A 340      87.066  79.960  57.745  1.00  0.29           C  
ATOM   2680  O   MET A 340      86.282  80.867  57.456  1.00  0.29           O  
ATOM   2681  CB  MET A 340      88.120  78.933  55.707  1.00  0.29           C  
ATOM   2682  CG  MET A 340      88.455  77.644  54.930  1.00  0.29           C  
ATOM   2683  SD  MET A 340      89.168  76.305  55.941  1.00  0.29           S  
ATOM   2684  CE  MET A 340      90.769  77.082  56.303  1.00  0.29           C  
ATOM   2685  N   PRO A 341      87.861  80.059  58.821  1.00  0.35           N  
ATOM   2686  CA  PRO A 341      88.006  81.258  59.646  1.00  0.35           C  
ATOM   2687  C   PRO A 341      88.130  82.600  58.947  1.00  0.35           C  
ATOM   2688  O   PRO A 341      88.780  82.713  57.909  1.00  0.35           O  
ATOM   2689  CB  PRO A 341      89.212  80.943  60.532  1.00  0.35           C  
ATOM   2690  CG  PRO A 341      89.065  79.443  60.774  1.00  0.35           C  
ATOM   2691  CD  PRO A 341      88.596  78.934  59.408  1.00  0.35           C  
ATOM   2692  N   THR A 342      87.498  83.635  59.518  1.00  0.43           N  
ATOM   2693  CA  THR A 342      87.435  84.976  58.965  1.00  0.43           C  
ATOM   2694  C   THR A 342      88.591  85.860  59.440  1.00  0.43           C  
ATOM   2695  O   THR A 342      89.276  85.510  60.402  1.00  0.43           O  
ATOM   2696  CB  THR A 342      86.111  85.644  59.324  1.00  0.43           C  
ATOM   2697  OG1 THR A 342      85.875  85.584  60.722  1.00  0.43           O  
ATOM   2698  CG2 THR A 342      84.962  84.871  58.666  1.00  0.43           C  
ATOM   2699  N   PRO A 343      88.890  87.002  58.807  1.00  0.42           N  
ATOM   2700  CA  PRO A 343      89.986  87.857  59.256  1.00  0.42           C  
ATOM   2701  C   PRO A 343      89.495  88.947  60.203  1.00  0.42           C  
ATOM   2702  O   PRO A 343      88.322  89.314  60.191  1.00  0.42           O  
ATOM   2703  CB  PRO A 343      90.489  88.479  57.944  1.00  0.42           C  
ATOM   2704  CG  PRO A 343      89.233  88.601  57.079  1.00  0.42           C  
ATOM   2705  CD  PRO A 343      88.468  87.327  57.437  1.00  0.42           C  
ATOM   2706  N   THR A 344      90.385  89.488  61.061  1.00  0.55           N  
ATOM   2707  CA  THR A 344      90.103  90.591  61.983  1.00  0.55           C  
ATOM   2708  C   THR A 344      89.615  91.863  61.309  1.00  0.55           C  
ATOM   2709  O   THR A 344      90.300  92.433  60.463  1.00  0.55           O  
ATOM   2710  CB  THR A 344      91.324  90.978  62.807  1.00  0.55           C  
ATOM   2711  OG1 THR A 344      91.907  89.812  63.364  1.00  0.55           O  
ATOM   2712  CG2 THR A 344      90.952  91.891  63.984  1.00  0.55           C  
ATOM   2713  N   LYS A 345      88.409  92.352  61.676  1.00  0.64           N  
ATOM   2714  CA  LYS A 345      87.790  93.483  61.000  1.00  0.64           C  
ATOM   2715  C   LYS A 345      87.792  94.780  61.793  1.00  0.64           C  
ATOM   2716  O   LYS A 345      87.682  95.858  61.217  1.00  0.64           O  
ATOM   2717  CB  LYS A 345      86.323  93.120  60.626  1.00  0.64           C  
ATOM   2718  CG  LYS A 345      86.199  92.081  59.486  1.00  0.64           C  
ATOM   2719  CD  LYS A 345      86.942  92.593  58.244  1.00  0.64           C  
ATOM   2720  CE  LYS A 345      86.653  91.982  56.877  1.00  0.64           C  
ATOM   2721  NZ  LYS A 345      87.292  92.863  55.879  1.00  0.64           N  
ATOM   2722  N   ALA A 346      87.987  94.730  63.117  1.00  0.76           N  
ATOM   2723  CA  ALA A 346      88.067  95.915  63.942  1.00  0.76           C  
ATOM   2724  C   ALA A 346      89.193  95.675  64.917  1.00  0.76           C  
ATOM   2725  O   ALA A 346      89.351  94.560  65.411  1.00  0.76           O  
ATOM   2726  CB  ALA A 346      86.752  96.154  64.713  1.00  0.76           C  
ATOM   2727  N   LEU A 347      90.036  96.690  65.181  1.00  0.69           N  
ATOM   2728  CA  LEU A 347      91.223  96.469  65.977  1.00  0.69           C  
ATOM   2729  C   LEU A 347      91.532  97.683  66.836  1.00  0.69           C  
ATOM   2730  O   LEU A 347      91.398  98.831  66.414  1.00  0.69           O  
ATOM   2731  CB  LEU A 347      92.390  96.075  65.038  1.00  0.69           C  
ATOM   2732  CG  LEU A 347      93.691  95.579  65.698  1.00  0.69           C  
ATOM   2733  CD1 LEU A 347      93.485  94.490  66.762  1.00  0.69           C  
ATOM   2734  CD2 LEU A 347      94.612  95.029  64.599  1.00  0.69           C  
ATOM   2735  N   ILE A 348      91.913  97.430  68.105  1.00  0.74           N  
ATOM   2736  CA  ILE A 348      92.127  98.432  69.133  1.00  0.74           C  
ATOM   2737  C   ILE A 348      93.586  98.364  69.531  1.00  0.74           C  
ATOM   2738  O   ILE A 348      94.120  97.290  69.802  1.00  0.74           O  
ATOM   2739  CB  ILE A 348      91.258  98.182  70.376  1.00  0.74           C  
ATOM   2740  CG1 ILE A 348      89.754  98.303  70.020  1.00  0.74           C  
ATOM   2741  CG2 ILE A 348      91.639  99.147  71.527  1.00  0.74           C  
ATOM   2742  CD1 ILE A 348      88.815  97.881  71.160  1.00  0.74           C  
ATOM   2743  N   PHE A 349      94.265  99.524  69.573  1.00  0.63           N  
ATOM   2744  CA  PHE A 349      95.635  99.629  70.023  1.00  0.63           C  
ATOM   2745  C   PHE A 349      95.747 100.639  71.145  1.00  0.63           C  
ATOM   2746  O   PHE A 349      95.420 101.811  70.989  1.00  0.63           O  
ATOM   2747  CB  PHE A 349      96.571 100.127  68.892  1.00  0.63           C  
ATOM   2748  CG  PHE A 349      96.628  99.154  67.755  1.00  0.63           C  
ATOM   2749  CD1 PHE A 349      97.018  97.822  67.963  1.00  0.63           C  
ATOM   2750  CD2 PHE A 349      96.287  99.569  66.458  1.00  0.63           C  
ATOM   2751  CE1 PHE A 349      97.088  96.928  66.890  1.00  0.63           C  
ATOM   2752  CE2 PHE A 349      96.356  98.674  65.386  1.00  0.63           C  
ATOM   2753  CZ  PHE A 349      96.791  97.364  65.595  1.00  0.63           C  
ATOM   2754  N   ASN A 350      96.262 100.225  72.310  1.00  0.66           N  
ATOM   2755  CA  ASN A 350      96.600 101.146  73.370  1.00  0.66           C  
ATOM   2756  C   ASN A 350      97.786 100.578  74.121  1.00  0.66           C  
ATOM   2757  O   ASN A 350      97.975  99.365  74.166  1.00  0.66           O  
ATOM   2758  CB  ASN A 350      95.395 101.492  74.285  1.00  0.66           C  
ATOM   2759  CG  ASN A 350      94.792 100.298  75.015  1.00  0.66           C  
ATOM   2760  OD1 ASN A 350      94.444  99.264  74.442  1.00  0.66           O  
ATOM   2761  ND2 ASN A 350      94.638 100.452  76.347  1.00  0.66           N  
ATOM   2762  N   ASN A 351      98.672 101.462  74.634  1.00  0.69           N  
ATOM   2763  CA  ASN A 351      99.935 101.098  75.274  1.00  0.69           C  
ATOM   2764  C   ASN A 351     100.890 100.333  74.355  1.00  0.69           C  
ATOM   2765  O   ASN A 351     101.780  99.612  74.800  1.00  0.69           O  
ATOM   2766  CB  ASN A 351      99.712 100.351  76.618  1.00  0.69           C  
ATOM   2767  CG  ASN A 351      98.965 101.300  77.546  1.00  0.69           C  
ATOM   2768  OD1 ASN A 351      99.523 102.324  77.945  1.00  0.69           O  
ATOM   2769  ND2 ASN A 351      97.687 100.993  77.851  1.00  0.69           N  
ATOM   2770  N   VAL A 352     100.731 100.492  73.025  1.00  0.59           N  
ATOM   2771  CA  VAL A 352     101.481  99.716  72.060  1.00  0.59           C  
ATOM   2772  C   VAL A 352     101.693 100.493  70.771  1.00  0.59           C  
ATOM   2773  O   VAL A 352     100.777 101.057  70.175  1.00  0.59           O  
ATOM   2774  CB  VAL A 352     100.803  98.366  71.790  1.00  0.59           C  
ATOM   2775  CG1 VAL A 352      99.476  98.506  71.012  1.00  0.59           C  
ATOM   2776  CG2 VAL A 352     101.775  97.390  71.100  1.00  0.59           C  
ATOM   2777  N   ASN A 353     102.931 100.507  70.243  1.00  0.64           N  
ATOM   2778  CA  ASN A 353     103.203 101.059  68.931  1.00  0.64           C  
ATOM   2779  C   ASN A 353     103.362  99.885  67.968  1.00  0.64           C  
ATOM   2780  O   ASN A 353     104.409  99.684  67.356  1.00  0.64           O  
ATOM   2781  CB  ASN A 353     104.456 101.974  68.989  1.00  0.64           C  
ATOM   2782  CG  ASN A 353     104.737 102.825  67.749  1.00  0.64           C  
ATOM   2783  OD1 ASN A 353     105.846 103.337  67.596  1.00  0.64           O  
ATOM   2784  ND2 ASN A 353     103.770 103.011  66.830  1.00  0.64           N  
ATOM   2785  N   LEU A 354     102.308  99.041  67.836  1.00  0.59           N  
ATOM   2786  CA  LEU A 354     102.394  97.802  67.075  1.00  0.59           C  
ATOM   2787  C   LEU A 354     102.710  98.007  65.610  1.00  0.59           C  
ATOM   2788  O   LEU A 354     103.696  97.475  65.111  1.00  0.59           O  
ATOM   2789  CB  LEU A 354     101.087  96.969  67.161  1.00  0.59           C  
ATOM   2790  CG  LEU A 354     101.177  95.587  66.463  1.00  0.59           C  
ATOM   2791  CD1 LEU A 354     102.113  94.629  67.214  1.00  0.59           C  
ATOM   2792  CD2 LEU A 354      99.801  94.944  66.276  1.00  0.59           C  
ATOM   2793  N   ILE A 355     101.934  98.869  64.922  1.00  0.63           N  
ATOM   2794  CA  ILE A 355     102.033  99.151  63.496  1.00  0.63           C  
ATOM   2795  C   ILE A 355     103.361  99.799  63.110  1.00  0.63           C  
ATOM   2796  O   ILE A 355     103.668  99.993  61.939  1.00  0.63           O  
ATOM   2797  CB  ILE A 355     100.772  99.915  63.039  1.00  0.63           C  
ATOM   2798  CG1 ILE A 355      99.579  98.922  63.038  1.00  0.63           C  
ATOM   2799  CG2 ILE A 355     100.901 100.581  61.646  1.00  0.63           C  
ATOM   2800  CD1 ILE A 355      98.228  99.545  62.660  1.00  0.63           C  
ATOM   2801  N   ASN A 356     104.263 100.107  64.068  1.00  0.58           N  
ATOM   2802  CA  ASN A 356     105.494 100.742  63.683  1.00  0.58           C  
ATOM   2803  C   ASN A 356     106.723 100.450  64.521  1.00  0.58           C  
ATOM   2804  O   ASN A 356     107.750 101.096  64.337  1.00  0.58           O  
ATOM   2805  CB  ASN A 356     105.230 102.252  63.693  1.00  0.58           C  
ATOM   2806  CG  ASN A 356     106.189 102.926  62.741  1.00  0.58           C  
ATOM   2807  OD1 ASN A 356     106.981 103.778  63.132  1.00  0.58           O  
ATOM   2808  ND2 ASN A 356     106.130 102.520  61.458  1.00  0.58           N  
ATOM   2809  N   ASN A 357     106.713  99.433  65.388  1.00  0.60           N  
ATOM   2810  CA  ASN A 357     107.926  99.168  66.142  1.00  0.60           C  
ATOM   2811  C   ASN A 357     107.923  97.767  66.721  1.00  0.60           C  
ATOM   2812  O   ASN A 357     108.941  97.084  66.713  1.00  0.60           O  
ATOM   2813  CB  ASN A 357     108.071 100.223  67.276  1.00  0.60           C  
ATOM   2814  CG  ASN A 357     109.496 100.271  67.804  1.00  0.60           C  
ATOM   2815  OD1 ASN A 357     110.417 100.764  67.154  1.00  0.60           O  
ATOM   2816  ND2 ASN A 357     109.697  99.745  69.034  1.00  0.60           N  
ATOM   2817  N   ALA A 358     106.770  97.286  67.224  1.00  0.49           N  
ATOM   2818  CA  ALA A 358     106.690  95.938  67.761  1.00  0.49           C  
ATOM   2819  C   ALA A 358     106.313  94.880  66.721  1.00  0.49           C  
ATOM   2820  O   ALA A 358     106.463  93.683  66.957  1.00  0.49           O  
ATOM   2821  CB  ALA A 358     105.664  95.921  68.913  1.00  0.49           C  
ATOM   2822  N   LYS A 359     105.819  95.270  65.527  1.00  0.33           N  
ATOM   2823  CA  LYS A 359     105.397  94.302  64.530  1.00  0.33           C  
ATOM   2824  C   LYS A 359     106.403  94.086  63.420  1.00  0.33           C  
ATOM   2825  O   LYS A 359     106.495  94.858  62.467  1.00  0.33           O  
ATOM   2826  CB  LYS A 359     104.068  94.740  63.879  1.00  0.33           C  
ATOM   2827  CG  LYS A 359     103.363  93.661  63.048  1.00  0.33           C  
ATOM   2828  CD  LYS A 359     102.694  92.576  63.908  1.00  0.33           C  
ATOM   2829  CE  LYS A 359     102.050  91.469  63.074  1.00  0.33           C  
ATOM   2830  NZ  LYS A 359     101.417  90.468  63.959  1.00  0.33           N  
ATOM   2831  N   TRP A 360     107.145  92.968  63.487  1.00  0.45           N  
ATOM   2832  CA  TRP A 360     107.960  92.471  62.394  1.00  0.45           C  
ATOM   2833  C   TRP A 360     107.148  92.162  61.134  1.00  0.45           C  
ATOM   2834  O   TRP A 360     105.967  91.813  61.207  1.00  0.45           O  
ATOM   2835  CB  TRP A 360     108.820  91.260  62.833  1.00  0.45           C  
ATOM   2836  CG  TRP A 360     109.447  91.358  64.219  1.00  0.45           C  
ATOM   2837  CD1 TRP A 360     109.041  90.625  65.290  1.00  0.45           C  
ATOM   2838  CD2 TRP A 360     110.502  92.217  64.704  1.00  0.45           C  
ATOM   2839  NE1 TRP A 360     109.759  90.961  66.416  1.00  0.45           N  
ATOM   2840  CE2 TRP A 360     110.639  91.962  66.086  1.00  0.45           C  
ATOM   2841  CE3 TRP A 360     111.306  93.163  64.077  1.00  0.45           C  
ATOM   2842  CZ2 TRP A 360     111.552  92.668  66.860  1.00  0.45           C  
ATOM   2843  CZ3 TRP A 360     112.230  93.877  64.855  1.00  0.45           C  
ATOM   2844  CH2 TRP A 360     112.346  93.641  66.233  1.00  0.45           C  
ATOM   2845  N   ALA A 361     107.781  92.353  59.954  1.00  0.39           N  
ATOM   2846  CA  ALA A 361     107.149  92.329  58.647  1.00  0.39           C  
ATOM   2847  C   ALA A 361     106.294  93.558  58.353  1.00  0.39           C  
ATOM   2848  O   ALA A 361     105.203  93.449  57.799  1.00  0.39           O  
ATOM   2849  CB  ALA A 361     106.362  91.026  58.362  1.00  0.39           C  
ATOM   2850  N   TYR A 362     106.782  94.779  58.666  1.00  0.49           N  
ATOM   2851  CA  TYR A 362     106.029  96.026  58.531  1.00  0.49           C  
ATOM   2852  C   TYR A 362     105.504  96.285  57.126  1.00  0.49           C  
ATOM   2853  O   TYR A 362     104.360  96.698  56.952  1.00  0.49           O  
ATOM   2854  CB  TYR A 362     106.913  97.214  59.022  1.00  0.49           C  
ATOM   2855  CG  TYR A 362     106.408  98.606  58.709  1.00  0.49           C  
ATOM   2856  CD1 TYR A 362     106.838  99.278  57.551  1.00  0.49           C  
ATOM   2857  CD2 TYR A 362     105.507  99.252  59.562  1.00  0.49           C  
ATOM   2858  CE1 TYR A 362     106.441 100.595  57.288  1.00  0.49           C  
ATOM   2859  CE2 TYR A 362     105.060 100.550  59.270  1.00  0.49           C  
ATOM   2860  CZ  TYR A 362     105.555 101.232  58.159  1.00  0.49           C  
ATOM   2861  OH  TYR A 362     105.113 102.546  57.909  1.00  0.49           O  
ATOM   2862  N   GLY A 363     106.316  96.023  56.079  1.00  0.37           N  
ATOM   2863  CA  GLY A 363     105.874  96.194  54.699  1.00  0.37           C  
ATOM   2864  C   GLY A 363     104.759  95.277  54.290  1.00  0.37           C  
ATOM   2865  O   GLY A 363     103.918  95.644  53.474  1.00  0.37           O  
ATOM   2866  N   MET A 364     104.703  94.073  54.879  1.00  0.28           N  
ATOM   2867  CA  MET A 364     103.614  93.155  54.656  1.00  0.28           C  
ATOM   2868  C   MET A 364     102.416  93.476  55.530  1.00  0.28           C  
ATOM   2869  O   MET A 364     101.318  93.656  55.030  1.00  0.28           O  
ATOM   2870  CB  MET A 364     104.061  91.701  54.922  1.00  0.28           C  
ATOM   2871  CG  MET A 364     105.123  91.206  53.921  1.00  0.28           C  
ATOM   2872  SD  MET A 364     105.752  89.534  54.269  1.00  0.28           S  
ATOM   2873  CE  MET A 364     104.236  88.615  53.864  1.00  0.28           C  
ATOM   2874  N   ILE A 365     102.563  93.625  56.857  1.00  0.40           N  
ATOM   2875  CA  ILE A 365     101.422  93.793  57.761  1.00  0.40           C  
ATOM   2876  C   ILE A 365     100.611  95.045  57.466  1.00  0.40           C  
ATOM   2877  O   ILE A 365      99.385  95.047  57.532  1.00  0.40           O  
ATOM   2878  CB  ILE A 365     101.856  93.741  59.224  1.00  0.40           C  
ATOM   2879  CG1 ILE A 365     102.548  92.389  59.542  1.00  0.40           C  
ATOM   2880  CG2 ILE A 365     100.657  94.004  60.167  1.00  0.40           C  
ATOM   2881  CD1 ILE A 365     101.654  91.146  59.416  1.00  0.40           C  
ATOM   2882  N   LYS A 366     101.295  96.136  57.091  1.00  0.47           N  
ATOM   2883  CA  LYS A 366     100.664  97.339  56.604  1.00  0.47           C  
ATOM   2884  C   LYS A 366      99.942  97.222  55.253  1.00  0.47           C  
ATOM   2885  O   LYS A 366      98.897  97.838  55.063  1.00  0.47           O  
ATOM   2886  CB  LYS A 366     101.748  98.434  56.541  1.00  0.47           C  
ATOM   2887  CG  LYS A 366     101.209  99.843  56.294  1.00  0.47           C  
ATOM   2888  CD  LYS A 366     102.309 100.907  56.366  1.00  0.47           C  
ATOM   2889  CE  LYS A 366     103.280 100.905  55.182  1.00  0.47           C  
ATOM   2890  NZ  LYS A 366     104.145 102.087  55.279  1.00  0.47           N  
ATOM   2891  N   ASN A 367     100.497  96.471  54.267  1.00  0.34           N  
ATOM   2892  CA  ASN A 367     100.032  96.558  52.882  1.00  0.34           C  
ATOM   2893  C   ASN A 367      99.636  95.236  52.215  1.00  0.34           C  
ATOM   2894  O   ASN A 367      99.319  95.230  51.033  1.00  0.34           O  
ATOM   2895  CB  ASN A 367     101.129  97.167  51.962  1.00  0.34           C  
ATOM   2896  CG  ASN A 367     101.777  98.418  52.545  1.00  0.34           C  
ATOM   2897  OD1 ASN A 367     101.222  99.510  52.649  1.00  0.34           O  
ATOM   2898  ND2 ASN A 367     103.064  98.271  52.937  1.00  0.34           N  
ATOM   2899  N   VAL A 368      99.635  94.077  52.910  1.00  0.26           N  
ATOM   2900  CA  VAL A 368      99.404  92.773  52.274  1.00  0.26           C  
ATOM   2901  C   VAL A 368      97.924  92.440  52.165  1.00  0.26           C  
ATOM   2902  O   VAL A 368      97.521  91.458  51.543  1.00  0.26           O  
ATOM   2903  CB  VAL A 368     100.165  91.659  53.014  1.00  0.26           C  
ATOM   2904  CG1 VAL A 368      99.511  91.294  54.364  1.00  0.26           C  
ATOM   2905  CG2 VAL A 368     100.354  90.403  52.142  1.00  0.26           C  
ATOM   2906  N   ASN A 369      97.069  93.258  52.802  1.00  0.19           N  
ATOM   2907  CA  ASN A 369      95.651  93.295  52.529  1.00  0.19           C  
ATOM   2908  C   ASN A 369      95.074  94.545  53.176  1.00  0.19           C  
ATOM   2909  O   ASN A 369      95.704  95.107  54.073  1.00  0.19           O  
ATOM   2910  CB  ASN A 369      94.888  92.034  53.019  1.00  0.19           C  
ATOM   2911  CG  ASN A 369      95.271  91.683  54.449  1.00  0.19           C  
ATOM   2912  OD1 ASN A 369      94.852  92.313  55.422  1.00  0.19           O  
ATOM   2913  ND2 ASN A 369      96.073  90.607  54.604  1.00  0.19           N  
ATOM   2914  N   PRO A 370      93.866  94.966  52.834  1.00  0.45           N  
ATOM   2915  CA  PRO A 370      93.144  95.931  53.642  1.00  0.45           C  
ATOM   2916  C   PRO A 370      92.044  95.176  54.372  1.00  0.45           C  
ATOM   2917  O   PRO A 370      90.869  95.504  54.240  1.00  0.45           O  
ATOM   2918  CB  PRO A 370      92.574  96.874  52.570  1.00  0.45           C  
ATOM   2919  CG  PRO A 370      92.243  95.945  51.394  1.00  0.45           C  
ATOM   2920  CD  PRO A 370      93.372  94.917  51.453  1.00  0.45           C  
ATOM   2921  N   ASN A 371      92.381  94.138  55.175  1.00  0.51           N  
ATOM   2922  CA  ASN A 371      91.374  93.402  55.929  1.00  0.51           C  
ATOM   2923  C   ASN A 371      90.666  94.220  56.995  1.00  0.51           C  
ATOM   2924  O   ASN A 371      89.472  94.028  57.210  1.00  0.51           O  
ATOM   2925  CB  ASN A 371      91.937  92.132  56.626  1.00  0.51           C  
ATOM   2926  CG  ASN A 371      91.906  90.939  55.680  1.00  0.51           C  
ATOM   2927  OD1 ASN A 371      90.972  90.758  54.898  1.00  0.51           O  
ATOM   2928  ND2 ASN A 371      92.912  90.044  55.799  1.00  0.51           N  
ATOM   2929  N   VAL A 372      91.386  95.105  57.702  1.00  0.62           N  
ATOM   2930  CA  VAL A 372      90.856  95.848  58.832  1.00  0.62           C  
ATOM   2931  C   VAL A 372      90.005  97.028  58.376  1.00  0.62           C  
ATOM   2932  O   VAL A 372      90.484  97.912  57.673  1.00  0.62           O  
ATOM   2933  CB  VAL A 372      91.977  96.349  59.741  1.00  0.62           C  
ATOM   2934  CG1 VAL A 372      91.390  96.929  61.042  1.00  0.62           C  
ATOM   2935  CG2 VAL A 372      92.948  95.198  60.075  1.00  0.62           C  
ATOM   2936  N   GLU A 373      88.712  97.059  58.770  1.00  0.65           N  
ATOM   2937  CA  GLU A 373      87.781  98.126  58.435  1.00  0.65           C  
ATOM   2938  C   GLU A 373      88.000  99.361  59.298  1.00  0.65           C  
ATOM   2939  O   GLU A 373      87.780 100.492  58.877  1.00  0.65           O  
ATOM   2940  CB  GLU A 373      86.308  97.692  58.671  1.00  0.65           C  
ATOM   2941  CG  GLU A 373      85.909  96.314  58.108  1.00  0.65           C  
ATOM   2942  CD  GLU A 373      85.803  96.213  56.584  1.00  0.65           C  
ATOM   2943  OE1 GLU A 373      85.455  97.206  55.905  1.00  0.65           O  
ATOM   2944  OE2 GLU A 373      86.003  95.063  56.107  1.00  0.65           O  
ATOM   2945  N   MET A 374      88.390  99.146  60.573  1.00  0.72           N  
ATOM   2946  CA  MET A 374      88.596 100.228  61.514  1.00  0.72           C  
ATOM   2947  C   MET A 374      89.744  99.954  62.475  1.00  0.72           C  
ATOM   2948  O   MET A 374      89.753  98.966  63.216  1.00  0.72           O  
ATOM   2949  CB  MET A 374      87.304 100.460  62.339  1.00  0.72           C  
ATOM   2950  CG  MET A 374      87.364 101.662  63.303  1.00  0.72           C  
ATOM   2951  SD  MET A 374      85.838 101.940  64.255  1.00  0.72           S  
ATOM   2952  CE  MET A 374      85.926 100.456  65.300  1.00  0.72           C  
ATOM   2953  N   ILE A 375      90.722 100.873  62.509  1.00  0.75           N  
ATOM   2954  CA  ILE A 375      91.842 100.893  63.428  1.00  0.75           C  
ATOM   2955  C   ILE A 375      91.620 102.029  64.419  1.00  0.75           C  
ATOM   2956  O   ILE A 375      91.520 103.202  64.055  1.00  0.75           O  
ATOM   2957  CB  ILE A 375      93.164 101.112  62.686  1.00  0.75           C  
ATOM   2958  CG1 ILE A 375      93.415  99.989  61.647  1.00  0.75           C  
ATOM   2959  CG2 ILE A 375      94.333 101.230  63.691  1.00  0.75           C  
ATOM   2960  CD1 ILE A 375      94.589 100.277  60.700  1.00  0.75           C  
ATOM   2961  N   VAL A 376      91.540 101.705  65.726  1.00  0.75           N  
ATOM   2962  CA  VAL A 376      91.389 102.701  66.779  1.00  0.75           C  
ATOM   2963  C   VAL A 376      92.618 102.667  67.663  1.00  0.75           C  
ATOM   2964  O   VAL A 376      92.939 101.645  68.267  1.00  0.75           O  
ATOM   2965  CB  VAL A 376      90.152 102.472  67.645  1.00  0.75           C  
ATOM   2966  CG1 VAL A 376      90.015 103.595  68.696  1.00  0.75           C  
ATOM   2967  CG2 VAL A 376      88.904 102.439  66.747  1.00  0.75           C  
ATOM   2968  N   SER A 377      93.341 103.798  67.767  1.00  0.79           N  
ATOM   2969  CA  SER A 377      94.579 103.874  68.531  1.00  0.79           C  
ATOM   2970  C   SER A 377      94.477 104.920  69.631  1.00  0.79           C  
ATOM   2971  O   SER A 377      94.116 106.070  69.386  1.00  0.79           O  
ATOM   2972  CB  SER A 377      95.803 104.237  67.646  1.00  0.79           C  
ATOM   2973  OG  SER A 377      96.151 103.184  66.745  1.00  0.79           O  
ATOM   2974  N   MET A 378      94.822 104.551  70.884  1.00  0.77           N  
ATOM   2975  CA  MET A 378      94.891 105.457  72.022  1.00  0.77           C  
ATOM   2976  C   MET A 378      96.357 105.670  72.376  1.00  0.77           C  
ATOM   2977  O   MET A 378      97.119 104.713  72.520  1.00  0.77           O  
ATOM   2978  CB  MET A 378      94.208 104.929  73.318  1.00  0.77           C  
ATOM   2979  CG  MET A 378      92.688 104.662  73.275  1.00  0.77           C  
ATOM   2980  SD  MET A 378      92.159 103.201  72.325  1.00  0.77           S  
ATOM   2981  CE  MET A 378      91.737 102.220  73.793  1.00  0.77           C  
ATOM   2982  N   ASP A 379      96.779 106.938  72.523  1.00  0.77           N  
ATOM   2983  CA  ASP A 379      98.156 107.287  72.809  1.00  0.77           C  
ATOM   2984  C   ASP A 379      98.139 108.685  73.414  1.00  0.77           C  
ATOM   2985  O   ASP A 379      97.102 109.350  73.431  1.00  0.77           O  
ATOM   2986  CB  ASP A 379      99.002 107.234  71.504  1.00  0.77           C  
ATOM   2987  CG  ASP A 379     100.497 107.053  71.702  1.00  0.77           C  
ATOM   2988  OD1 ASP A 379     101.104 107.818  72.496  1.00  0.77           O  
ATOM   2989  OD2 ASP A 379     101.060 106.165  71.007  1.00  0.77           O  
ATOM   2990  N   ILE A 380      99.282 109.153  73.943  1.00  0.75           N  
ATOM   2991  CA  ILE A 380      99.439 110.493  74.491  1.00  0.75           C  
ATOM   2992  C   ILE A 380     100.298 111.341  73.575  1.00  0.75           C  
ATOM   2993  O   ILE A 380     100.370 112.562  73.706  1.00  0.75           O  
ATOM   2994  CB  ILE A 380     100.047 110.502  75.895  1.00  0.75           C  
ATOM   2995  CG1 ILE A 380     101.553 110.158  75.960  1.00  0.75           C  
ATOM   2996  CG2 ILE A 380      99.235 109.520  76.752  1.00  0.75           C  
ATOM   2997  CD1 ILE A 380     102.150 110.309  77.365  1.00  0.75           C  
ATOM   2998  N   GLN A 381     100.958 110.712  72.588  1.00  0.68           N  
ATOM   2999  CA  GLN A 381     101.749 111.401  71.602  1.00  0.68           C  
ATOM   3000  C   GLN A 381     101.223 111.001  70.245  1.00  0.68           C  
ATOM   3001  O   GLN A 381     100.572 109.978  70.063  1.00  0.68           O  
ATOM   3002  CB  GLN A 381     103.253 111.019  71.694  1.00  0.68           C  
ATOM   3003  CG  GLN A 381     103.945 111.548  72.973  1.00  0.68           C  
ATOM   3004  CD  GLN A 381     105.415 111.138  73.018  1.00  0.68           C  
ATOM   3005  OE1 GLN A 381     105.758 109.960  72.942  1.00  0.68           O  
ATOM   3006  NE2 GLN A 381     106.326 112.131  73.126  1.00  0.68           N  
ATOM   3007  N   MET A 382     101.502 111.809  69.206  1.00  0.66           N  
ATOM   3008  CA  MET A 382     101.275 111.382  67.840  1.00  0.66           C  
ATOM   3009  C   MET A 382     102.374 110.418  67.408  1.00  0.66           C  
ATOM   3010  O   MET A 382     103.358 110.785  66.762  1.00  0.66           O  
ATOM   3011  CB  MET A 382     101.165 112.594  66.891  1.00  0.66           C  
ATOM   3012  CG  MET A 382     100.742 112.247  65.452  1.00  0.66           C  
ATOM   3013  SD  MET A 382     100.476 113.727  64.432  1.00  0.66           S  
ATOM   3014  CE  MET A 382      98.770 114.004  64.998  1.00  0.66           C  
ATOM   3015  N   THR A 383     102.243 109.148  67.837  1.00  0.69           N  
ATOM   3016  CA  THR A 383     103.114 108.057  67.444  1.00  0.69           C  
ATOM   3017  C   THR A 383     102.764 107.563  66.065  1.00  0.69           C  
ATOM   3018  O   THR A 383     101.767 107.907  65.440  1.00  0.69           O  
ATOM   3019  CB  THR A 383     103.139 106.846  68.386  1.00  0.69           C  
ATOM   3020  OG1 THR A 383     101.880 106.185  68.475  1.00  0.69           O  
ATOM   3021  CG2 THR A 383     103.576 107.278  69.789  1.00  0.69           C  
ATOM   3022  N   ALA A 384     103.594 106.682  65.524  1.00  0.65           N  
ATOM   3023  CA  ALA A 384     103.390 106.162  64.208  1.00  0.65           C  
ATOM   3024  C   ALA A 384     102.230 105.161  64.072  1.00  0.65           C  
ATOM   3025  O   ALA A 384     101.766 104.880  62.968  1.00  0.65           O  
ATOM   3026  CB  ALA A 384     104.730 105.540  63.875  1.00  0.65           C  
ATOM   3027  N   SER A 385     101.696 104.621  65.194  1.00  0.67           N  
ATOM   3028  CA  SER A 385     100.461 103.831  65.171  1.00  0.67           C  
ATOM   3029  C   SER A 385      99.237 104.713  65.224  1.00  0.67           C  
ATOM   3030  O   SER A 385      98.135 104.267  64.918  1.00  0.67           O  
ATOM   3031  CB  SER A 385     100.264 102.873  66.380  1.00  0.67           C  
ATOM   3032  OG  SER A 385     101.178 101.778  66.363  1.00  0.67           O  
ATOM   3033  N   ILE A 386      99.390 105.987  65.631  1.00  0.65           N  
ATOM   3034  CA  ILE A 386      98.345 106.992  65.542  1.00  0.65           C  
ATOM   3035  C   ILE A 386      98.137 107.424  64.108  1.00  0.65           C  
ATOM   3036  O   ILE A 386      97.007 107.514  63.638  1.00  0.65           O  
ATOM   3037  CB  ILE A 386      98.670 108.180  66.445  1.00  0.65           C  
ATOM   3038  CG1 ILE A 386      98.605 107.759  67.931  1.00  0.65           C  
ATOM   3039  CG2 ILE A 386      97.759 109.389  66.161  1.00  0.65           C  
ATOM   3040  CD1 ILE A 386      97.184 107.481  68.442  1.00  0.65           C  
ATOM   3041  N   GLU A 387      99.238 107.643  63.366  1.00  0.65           N  
ATOM   3042  CA  GLU A 387      99.206 108.121  61.995  1.00  0.65           C  
ATOM   3043  C   GLU A 387      98.469 107.209  61.023  1.00  0.65           C  
ATOM   3044  O   GLU A 387      97.672 107.633  60.194  1.00  0.65           O  
ATOM   3045  CB  GLU A 387     100.651 108.340  61.495  1.00  0.65           C  
ATOM   3046  CG  GLU A 387     100.734 109.492  60.467  1.00  0.65           C  
ATOM   3047  CD  GLU A 387     100.595 110.878  61.104  1.00  0.65           C  
ATOM   3048  OE1 GLU A 387     100.728 111.877  60.352  1.00  0.65           O  
ATOM   3049  OE2 GLU A 387     100.474 110.959  62.356  1.00  0.65           O  
ATOM   3050  N   TYR A 388      98.679 105.887  61.166  1.00  0.62           N  
ATOM   3051  CA  TYR A 388      98.036 104.874  60.351  1.00  0.62           C  
ATOM   3052  C   TYR A 388      96.736 104.364  60.960  1.00  0.62           C  
ATOM   3053  O   TYR A 388      96.306 103.247  60.676  1.00  0.62           O  
ATOM   3054  CB  TYR A 388      98.990 103.667  60.161  1.00  0.62           C  
ATOM   3055  CG  TYR A 388      99.986 103.968  59.089  1.00  0.62           C  
ATOM   3056  CD1 TYR A 388      99.569 103.898  57.751  1.00  0.62           C  
ATOM   3057  CD2 TYR A 388     101.325 104.273  59.381  1.00  0.62           C  
ATOM   3058  CE1 TYR A 388     100.480 104.104  56.715  1.00  0.62           C  
ATOM   3059  CE2 TYR A 388     102.242 104.475  58.338  1.00  0.62           C  
ATOM   3060  CZ  TYR A 388     101.814 104.369  57.011  1.00  0.62           C  
ATOM   3061  OH  TYR A 388     102.726 104.381  55.950  1.00  0.62           O  
ATOM   3062  N   ALA A 389      96.069 105.155  61.815  1.00  0.70           N  
ATOM   3063  CA  ALA A 389      94.811 104.777  62.411  1.00  0.70           C  
ATOM   3064  C   ALA A 389      93.695 105.667  61.915  1.00  0.70           C  
ATOM   3065  O   ALA A 389      93.830 106.885  61.831  1.00  0.70           O  
ATOM   3066  CB  ALA A 389      94.887 104.898  63.944  1.00  0.70           C  
ATOM   3067  N   ASP A 390      92.528 105.067  61.603  1.00  0.76           N  
ATOM   3068  CA  ASP A 390      91.318 105.767  61.221  1.00  0.76           C  
ATOM   3069  C   ASP A 390      90.837 106.701  62.322  1.00  0.76           C  
ATOM   3070  O   ASP A 390      90.374 107.817  62.086  1.00  0.76           O  
ATOM   3071  CB  ASP A 390      90.197 104.741  60.939  1.00  0.76           C  
ATOM   3072  CG  ASP A 390      90.716 103.708  59.964  1.00  0.76           C  
ATOM   3073  OD1 ASP A 390      90.872 104.038  58.766  1.00  0.76           O  
ATOM   3074  OD2 ASP A 390      91.006 102.585  60.451  1.00  0.76           O  
ATOM   3075  N   LEU A 391      90.958 106.239  63.583  1.00  0.81           N  
ATOM   3076  CA  LEU A 391      90.625 107.033  64.737  1.00  0.81           C  
ATOM   3077  C   LEU A 391      91.757 107.059  65.745  1.00  0.81           C  
ATOM   3078  O   LEU A 391      92.266 106.037  66.206  1.00  0.81           O  
ATOM   3079  CB  LEU A 391      89.331 106.503  65.389  1.00  0.81           C  
ATOM   3080  CG  LEU A 391      88.780 107.339  66.563  1.00  0.81           C  
ATOM   3081  CD1 LEU A 391      88.464 108.788  66.161  1.00  0.81           C  
ATOM   3082  CD2 LEU A 391      87.523 106.660  67.122  1.00  0.81           C  
ATOM   3083  N   ALA A 392      92.154 108.281  66.137  1.00  0.81           N  
ATOM   3084  CA  ALA A 392      93.131 108.525  67.163  1.00  0.81           C  
ATOM   3085  C   ALA A 392      92.423 109.126  68.358  1.00  0.81           C  
ATOM   3086  O   ALA A 392      91.650 110.073  68.225  1.00  0.81           O  
ATOM   3087  CB  ALA A 392      94.178 109.524  66.646  1.00  0.81           C  
ATOM   3088  N   LEU A 393      92.658 108.577  69.559  1.00  0.75           N  
ATOM   3089  CA  LEU A 393      92.011 109.039  70.770  1.00  0.75           C  
ATOM   3090  C   LEU A 393      93.063 109.548  71.749  1.00  0.75           C  
ATOM   3091  O   LEU A 393      94.114 108.913  71.870  1.00  0.75           O  
ATOM   3092  CB  LEU A 393      91.226 107.895  71.453  1.00  0.75           C  
ATOM   3093  CG  LEU A 393      90.058 107.311  70.629  1.00  0.75           C  
ATOM   3094  CD1 LEU A 393      89.390 106.160  71.398  1.00  0.75           C  
ATOM   3095  CD2 LEU A 393      89.011 108.375  70.275  1.00  0.75           C  
ATOM   3096  N   PRO A 394      92.859 110.642  72.481  1.00  0.79           N  
ATOM   3097  CA  PRO A 394      93.918 111.172  73.328  1.00  0.79           C  
ATOM   3098  C   PRO A 394      93.819 110.563  74.716  1.00  0.79           C  
ATOM   3099  O   PRO A 394      92.895 110.839  75.485  1.00  0.79           O  
ATOM   3100  CB  PRO A 394      93.654 112.689  73.345  1.00  0.79           C  
ATOM   3101  CG  PRO A 394      92.145 112.822  73.125  1.00  0.79           C  
ATOM   3102  CD  PRO A 394      91.831 111.654  72.194  1.00  0.79           C  
ATOM   3103  N   ALA A 395      94.805 109.726  75.071  1.00  0.78           N  
ATOM   3104  CA  ALA A 395      94.957 109.202  76.405  1.00  0.78           C  
ATOM   3105  C   ALA A 395      95.675 110.217  77.285  1.00  0.78           C  
ATOM   3106  O   ALA A 395      96.283 111.174  76.806  1.00  0.78           O  
ATOM   3107  CB  ALA A 395      95.700 107.852  76.387  1.00  0.78           C  
ATOM   3108  N   ASN A 396      95.594 110.057  78.610  1.00  0.70           N  
ATOM   3109  CA  ASN A 396      96.250 110.917  79.572  1.00  0.70           C  
ATOM   3110  C   ASN A 396      97.658 110.428  79.906  1.00  0.70           C  
ATOM   3111  O   ASN A 396      97.989 109.252  79.775  1.00  0.70           O  
ATOM   3112  CB  ASN A 396      95.357 111.108  80.825  1.00  0.70           C  
ATOM   3113  CG  ASN A 396      94.952 109.797  81.488  1.00  0.70           C  
ATOM   3114  OD1 ASN A 396      95.300 108.695  81.070  1.00  0.70           O  
ATOM   3115  ND2 ASN A 396      94.148 109.902  82.570  1.00  0.70           N  
ATOM   3116  N   SER A 397      98.573 111.331  80.317  1.00  0.70           N  
ATOM   3117  CA  SER A 397      99.943 110.909  80.607  1.00  0.70           C  
ATOM   3118  C   SER A 397     100.081 110.166  81.929  1.00  0.70           C  
ATOM   3119  O   SER A 397      99.182 110.129  82.762  1.00  0.70           O  
ATOM   3120  CB  SER A 397     101.018 112.032  80.506  1.00  0.70           C  
ATOM   3121  OG  SER A 397     101.099 112.853  81.671  1.00  0.70           O  
ATOM   3122  N   TRP A 398     101.260 109.565  82.190  1.00  0.47           N  
ATOM   3123  CA  TRP A 398     101.519 108.788  83.394  1.00  0.47           C  
ATOM   3124  C   TRP A 398     101.521 109.612  84.685  1.00  0.47           C  
ATOM   3125  O   TRP A 398     101.517 109.073  85.790  1.00  0.47           O  
ATOM   3126  CB  TRP A 398     102.886 108.066  83.264  1.00  0.47           C  
ATOM   3127  CG  TRP A 398     103.062 107.184  82.035  1.00  0.47           C  
ATOM   3128  CD1 TRP A 398     102.131 106.461  81.340  1.00  0.47           C  
ATOM   3129  CD2 TRP A 398     104.321 106.950  81.379  1.00  0.47           C  
ATOM   3130  NE1 TRP A 398     102.717 105.823  80.269  1.00  0.47           N  
ATOM   3131  CE2 TRP A 398     104.061 106.105  80.276  1.00  0.47           C  
ATOM   3132  CE3 TRP A 398     105.612 107.393  81.656  1.00  0.47           C  
ATOM   3133  CZ2 TRP A 398     105.083 105.701  79.429  1.00  0.47           C  
ATOM   3134  CZ3 TRP A 398     106.646 106.972  80.805  1.00  0.47           C  
ATOM   3135  CH2 TRP A 398     106.387 106.143  79.702  1.00  0.47           C  
ATOM   3136  N   LEU A 399     101.509 110.953  84.558  1.00  0.61           N  
ATOM   3137  CA  LEU A 399     101.406 111.890  85.656  1.00  0.61           C  
ATOM   3138  C   LEU A 399      99.982 112.423  85.803  1.00  0.61           C  
ATOM   3139  O   LEU A 399      99.725 113.322  86.604  1.00  0.61           O  
ATOM   3140  CB  LEU A 399     102.354 113.088  85.393  1.00  0.61           C  
ATOM   3141  CG  LEU A 399     103.843 112.703  85.246  1.00  0.61           C  
ATOM   3142  CD1 LEU A 399     104.674 113.929  84.844  1.00  0.61           C  
ATOM   3143  CD2 LEU A 399     104.412 112.072  86.526  1.00  0.61           C  
ATOM   3144  N   GLU A 400      99.021 111.885  85.026  1.00  0.59           N  
ATOM   3145  CA  GLU A 400      97.649 112.359  84.966  1.00  0.59           C  
ATOM   3146  C   GLU A 400      96.628 111.268  85.299  1.00  0.59           C  
ATOM   3147  O   GLU A 400      95.427 111.472  85.121  1.00  0.59           O  
ATOM   3148  CB  GLU A 400      97.346 112.859  83.532  1.00  0.59           C  
ATOM   3149  CG  GLU A 400      98.136 114.116  83.096  1.00  0.59           C  
ATOM   3150  CD  GLU A 400      98.160 114.283  81.582  1.00  0.59           C  
ATOM   3151  OE1 GLU A 400      97.136 114.014  80.904  1.00  0.59           O  
ATOM   3152  OE2 GLU A 400      99.260 114.606  81.066  1.00  0.59           O  
ATOM   3153  N   PHE A 401      97.051 110.086  85.805  1.00  0.57           N  
ATOM   3154  CA  PHE A 401      96.126 108.992  86.081  1.00  0.57           C  
ATOM   3155  C   PHE A 401      96.496 108.180  87.299  1.00  0.57           C  
ATOM   3156  O   PHE A 401      97.647 108.159  87.718  1.00  0.57           O  
ATOM   3157  CB  PHE A 401      95.926 108.024  84.880  1.00  0.57           C  
ATOM   3158  CG  PHE A 401      97.090 107.185  84.416  1.00  0.57           C  
ATOM   3159  CD1 PHE A 401      97.483 106.027  85.111  1.00  0.57           C  
ATOM   3160  CD2 PHE A 401      97.662 107.437  83.161  1.00  0.57           C  
ATOM   3161  CE1 PHE A 401      98.435 105.153  84.574  1.00  0.57           C  
ATOM   3162  CE2 PHE A 401      98.597 106.558  82.610  1.00  0.57           C  
ATOM   3163  CZ  PHE A 401      98.994 105.417  83.320  1.00  0.57           C  
ATOM   3164  N   GLU A 402      95.519 107.459  87.886  1.00  0.29           N  
ATOM   3165  CA  GLU A 402      95.752 106.565  89.004  1.00  0.29           C  
ATOM   3166  C   GLU A 402      95.891 105.139  88.511  1.00  0.29           C  
ATOM   3167  O   GLU A 402      95.020 104.584  87.849  1.00  0.29           O  
ATOM   3168  CB  GLU A 402      94.617 106.610  90.050  1.00  0.29           C  
ATOM   3169  CG  GLU A 402      94.520 107.968  90.782  1.00  0.29           C  
ATOM   3170  CD  GLU A 402      93.514 107.963  91.933  1.00  0.29           C  
ATOM   3171  OE1 GLU A 402      92.945 106.887  92.244  1.00  0.29           O  
ATOM   3172  OE2 GLU A 402      93.333 109.061  92.517  1.00  0.29           O  
ATOM   3173  N   GLY A 403      97.025 104.488  88.811  1.00  0.37           N  
ATOM   3174  CA  GLY A 403      97.229 103.117  88.378  1.00  0.37           C  
ATOM   3175  C   GLY A 403      98.215 102.451  89.274  1.00  0.37           C  
ATOM   3176  O   GLY A 403      98.628 103.008  90.283  1.00  0.37           O  
ATOM   3177  N   LEU A 404      98.650 101.232  88.925  1.00  0.31           N  
ATOM   3178  CA  LEU A 404      99.610 100.502  89.727  1.00  0.31           C  
ATOM   3179  C   LEU A 404     100.673  99.926  88.812  1.00  0.31           C  
ATOM   3180  O   LEU A 404     100.417  99.667  87.636  1.00  0.31           O  
ATOM   3181  CB  LEU A 404      98.958  99.343  90.533  1.00  0.31           C  
ATOM   3182  CG  LEU A 404      97.956  99.768  91.634  1.00  0.31           C  
ATOM   3183  CD1 LEU A 404      96.509  99.875  91.126  1.00  0.31           C  
ATOM   3184  CD2 LEU A 404      98.007  98.785  92.814  1.00  0.31           C  
ATOM   3185  N   GLU A 405     101.892  99.704  89.338  1.00  0.31           N  
ATOM   3186  CA  GLU A 405     102.983  99.128  88.579  1.00  0.31           C  
ATOM   3187  C   GLU A 405     103.783  98.140  89.410  1.00  0.31           C  
ATOM   3188  O   GLU A 405     103.834  98.198  90.638  1.00  0.31           O  
ATOM   3189  CB  GLU A 405     103.954 100.201  88.024  1.00  0.31           C  
ATOM   3190  CG  GLU A 405     104.604 101.103  89.100  1.00  0.31           C  
ATOM   3191  CD  GLU A 405     105.684 102.025  88.535  1.00  0.31           C  
ATOM   3192  OE1 GLU A 405     106.245 101.710  87.456  1.00  0.31           O  
ATOM   3193  OE2 GLU A 405     105.993 103.027  89.231  1.00  0.31           O  
ATOM   3194  N   ILE A 406     104.435  97.187  88.716  1.00  0.32           N  
ATOM   3195  CA  ILE A 406     105.335  96.207  89.291  1.00  0.32           C  
ATOM   3196  C   ILE A 406     106.662  96.452  88.620  1.00  0.32           C  
ATOM   3197  O   ILE A 406     106.718  96.558  87.395  1.00  0.32           O  
ATOM   3198  CB  ILE A 406     104.931  94.760  88.990  1.00  0.32           C  
ATOM   3199  CG1 ILE A 406     103.503  94.451  89.490  1.00  0.32           C  
ATOM   3200  CG2 ILE A 406     105.961  93.770  89.590  1.00  0.32           C  
ATOM   3201  CD1 ILE A 406     103.368  94.472  91.012  1.00  0.32           C  
ATOM   3202  N   THR A 407     107.754  96.569  89.408  1.00  0.27           N  
ATOM   3203  CA  THR A 407     109.128  96.771  88.935  1.00  0.27           C  
ATOM   3204  C   THR A 407     109.518  96.050  87.649  1.00  0.27           C  
ATOM   3205  O   THR A 407     109.464  94.821  87.545  1.00  0.27           O  
ATOM   3206  CB  THR A 407     110.189  96.405  89.960  1.00  0.27           C  
ATOM   3207  OG1 THR A 407     109.899  96.972  91.234  1.00  0.27           O  
ATOM   3208  CG2 THR A 407     111.553  96.964  89.529  1.00  0.27           C  
ATOM   3209  N   ALA A 408     109.946  96.816  86.624  1.00  0.26           N  
ATOM   3210  CA  ALA A 408     110.229  96.303  85.302  1.00  0.26           C  
ATOM   3211  C   ALA A 408     111.307  95.216  85.213  1.00  0.26           C  
ATOM   3212  O   ALA A 408     112.371  95.273  85.824  1.00  0.26           O  
ATOM   3213  CB  ALA A 408     110.561  97.471  84.356  1.00  0.26           C  
ATOM   3214  N   SER A 409     111.004  94.164  84.429  1.00  0.25           N  
ATOM   3215  CA  SER A 409     111.787  92.943  84.245  1.00  0.25           C  
ATOM   3216  C   SER A 409     111.972  92.102  85.491  1.00  0.25           C  
ATOM   3217  O   SER A 409     112.947  91.366  85.571  1.00  0.25           O  
ATOM   3218  CB  SER A 409     113.188  93.055  83.563  1.00  0.25           C  
ATOM   3219  OG  SER A 409     113.335  94.220  82.750  1.00  0.25           O  
ATOM   3220  N   CYS A 410     111.041  92.182  86.472  1.00  0.45           N  
ATOM   3221  CA  CYS A 410     110.982  91.349  87.672  1.00  0.45           C  
ATOM   3222  C   CYS A 410     111.893  91.790  88.812  1.00  0.45           C  
ATOM   3223  O   CYS A 410     111.932  91.103  89.832  1.00  0.45           O  
ATOM   3224  CB  CYS A 410     111.309  89.830  87.450  1.00  0.45           C  
ATOM   3225  SG  CYS A 410     110.539  89.034  85.999  1.00  0.45           S  
ATOM   3226  N   SER A 411     112.628  92.916  88.672  1.00  0.62           N  
ATOM   3227  CA  SER A 411     113.819  93.202  89.477  1.00  0.62           C  
ATOM   3228  C   SER A 411     113.634  93.319  90.977  1.00  0.62           C  
ATOM   3229  O   SER A 411     114.417  92.780  91.752  1.00  0.62           O  
ATOM   3230  CB  SER A 411     114.507  94.542  89.100  1.00  0.62           C  
ATOM   3231  OG  SER A 411     114.916  94.624  87.739  1.00  0.62           O  
ATOM   3232  N   ASN A 412     112.598  94.042  91.440  1.00  0.53           N  
ATOM   3233  CA  ASN A 412     112.453  94.387  92.840  1.00  0.53           C  
ATOM   3234  C   ASN A 412     111.026  94.061  93.259  1.00  0.53           C  
ATOM   3235  O   ASN A 412     110.140  94.020  92.401  1.00  0.53           O  
ATOM   3236  CB  ASN A 412     112.732  95.896  93.083  1.00  0.53           C  
ATOM   3237  CG  ASN A 412     114.213  96.208  92.878  1.00  0.53           C  
ATOM   3238  OD1 ASN A 412     115.034  95.898  93.742  1.00  0.53           O  
ATOM   3239  ND2 ASN A 412     114.551  96.851  91.740  1.00  0.53           N  
ATOM   3240  N   PRO A 413     110.720  93.816  94.533  1.00  0.45           N  
ATOM   3241  CA  PRO A 413     109.471  93.150  94.899  1.00  0.45           C  
ATOM   3242  C   PRO A 413     108.372  94.153  95.182  1.00  0.45           C  
ATOM   3243  O   PRO A 413     107.296  93.750  95.608  1.00  0.45           O  
ATOM   3244  CB  PRO A 413     109.858  92.409  96.194  1.00  0.45           C  
ATOM   3245  CG  PRO A 413     110.911  93.313  96.840  1.00  0.45           C  
ATOM   3246  CD  PRO A 413     111.698  93.809  95.631  1.00  0.45           C  
ATOM   3247  N   PHE A 414     108.620  95.454  94.975  1.00  0.47           N  
ATOM   3248  CA  PHE A 414     107.682  96.511  95.288  1.00  0.47           C  
ATOM   3249  C   PHE A 414     106.504  96.637  94.325  1.00  0.47           C  
ATOM   3250  O   PHE A 414     106.598  96.363  93.128  1.00  0.47           O  
ATOM   3251  CB  PHE A 414     108.391  97.888  95.387  1.00  0.47           C  
ATOM   3252  CG  PHE A 414     109.632  97.794  96.236  1.00  0.47           C  
ATOM   3253  CD1 PHE A 414     109.557  97.408  97.586  1.00  0.47           C  
ATOM   3254  CD2 PHE A 414     110.891  98.074  95.679  1.00  0.47           C  
ATOM   3255  CE1 PHE A 414     110.720  97.288  98.359  1.00  0.47           C  
ATOM   3256  CE2 PHE A 414     112.056  97.955  96.448  1.00  0.47           C  
ATOM   3257  CZ  PHE A 414     111.969  97.558  97.788  1.00  0.47           C  
ATOM   3258  N   LEU A 415     105.369  97.115  94.868  1.00  0.47           N  
ATOM   3259  CA  LEU A 415     104.188  97.522  94.142  1.00  0.47           C  
ATOM   3260  C   LEU A 415     103.995  98.986  94.480  1.00  0.47           C  
ATOM   3261  O   LEU A 415     104.031  99.367  95.649  1.00  0.47           O  
ATOM   3262  CB  LEU A 415     102.953  96.705  94.615  1.00  0.47           C  
ATOM   3263  CG  LEU A 415     101.562  97.184  94.135  1.00  0.47           C  
ATOM   3264  CD1 LEU A 415     101.415  97.139  92.612  1.00  0.47           C  
ATOM   3265  CD2 LEU A 415     100.455  96.344  94.785  1.00  0.47           C  
ATOM   3266  N   GLN A 416     103.807  99.849  93.470  1.00  0.43           N  
ATOM   3267  CA  GLN A 416     103.649 101.271  93.698  1.00  0.43           C  
ATOM   3268  C   GLN A 416     102.687 101.835  92.676  1.00  0.43           C  
ATOM   3269  O   GLN A 416     102.139 101.100  91.855  1.00  0.43           O  
ATOM   3270  CB  GLN A 416     104.998 102.034  93.726  1.00  0.43           C  
ATOM   3271  CG  GLN A 416     105.811 101.958  92.416  1.00  0.43           C  
ATOM   3272  CD  GLN A 416     107.101 102.774  92.528  1.00  0.43           C  
ATOM   3273  OE1 GLN A 416     107.810 102.723  93.535  1.00  0.43           O  
ATOM   3274  NE2 GLN A 416     107.419 103.551  91.471  1.00  0.43           N  
ATOM   3275  N   ILE A 417     102.380 103.146  92.765  1.00  0.36           N  
ATOM   3276  CA  ILE A 417     101.272 103.744  92.043  1.00  0.36           C  
ATOM   3277  C   ILE A 417     101.696 104.822  91.061  1.00  0.36           C  
ATOM   3278  O   ILE A 417     102.492 105.712  91.357  1.00  0.36           O  
ATOM   3279  CB  ILE A 417     100.188 104.315  92.967  1.00  0.36           C  
ATOM   3280  CG1 ILE A 417     100.714 105.379  93.962  1.00  0.36           C  
ATOM   3281  CG2 ILE A 417      99.498 103.142  93.701  1.00  0.36           C  
ATOM   3282  CD1 ILE A 417      99.591 106.155  94.664  1.00  0.36           C  
ATOM   3283  N   TRP A 418     101.100 104.791  89.850  1.00  0.27           N  
ATOM   3284  CA  TRP A 418     100.971 105.971  89.011  1.00  0.27           C  
ATOM   3285  C   TRP A 418      99.957 106.904  89.667  1.00  0.27           C  
ATOM   3286  O   TRP A 418      99.019 106.431  90.311  1.00  0.27           O  
ATOM   3287  CB  TRP A 418     100.498 105.646  87.566  1.00  0.27           C  
ATOM   3288  CG  TRP A 418     101.235 104.504  86.886  1.00  0.27           C  
ATOM   3289  CD1 TRP A 418     100.827 103.208  86.733  1.00  0.27           C  
ATOM   3290  CD2 TRP A 418     102.519 104.598  86.244  1.00  0.27           C  
ATOM   3291  NE1 TRP A 418     101.768 102.481  86.046  1.00  0.27           N  
ATOM   3292  CE2 TRP A 418     102.819 103.315  85.738  1.00  0.27           C  
ATOM   3293  CE3 TRP A 418     103.402 105.662  86.077  1.00  0.27           C  
ATOM   3294  CZ2 TRP A 418     104.006 103.073  85.061  1.00  0.27           C  
ATOM   3295  CZ3 TRP A 418     104.599 105.418  85.385  1.00  0.27           C  
ATOM   3296  CH2 TRP A 418     104.897 104.142  84.885  1.00  0.27           C  
ATOM   3297  N   LYS A 419     100.102 108.236  89.548  1.00  0.32           N  
ATOM   3298  CA  LYS A 419      99.166 109.127  90.208  1.00  0.32           C  
ATOM   3299  C   LYS A 419      98.942 110.394  89.412  1.00  0.32           C  
ATOM   3300  O   LYS A 419      99.838 110.905  88.742  1.00  0.32           O  
ATOM   3301  CB  LYS A 419      99.616 109.503  91.647  1.00  0.32           C  
ATOM   3302  CG  LYS A 419     100.910 110.331  91.716  1.00  0.32           C  
ATOM   3303  CD  LYS A 419     101.266 110.752  93.149  1.00  0.32           C  
ATOM   3304  CE  LYS A 419     102.485 111.675  93.188  1.00  0.32           C  
ATOM   3305  NZ  LYS A 419     102.769 112.082  94.581  1.00  0.32           N  
ATOM   3306  N   GLY A 420      97.712 110.948  89.490  1.00  0.28           N  
ATOM   3307  CA  GLY A 420      97.396 112.262  88.947  1.00  0.28           C  
ATOM   3308  C   GLY A 420      98.004 113.390  89.740  1.00  0.28           C  
ATOM   3309  O   GLY A 420      97.555 113.713  90.835  1.00  0.28           O  
ATOM   3310  N   GLY A 421      99.049 114.041  89.194  1.00  0.59           N  
ATOM   3311  CA  GLY A 421      99.617 115.262  89.761  1.00  0.59           C  
ATOM   3312  C   GLY A 421      98.911 116.486  89.251  1.00  0.59           C  
ATOM   3313  O   GLY A 421      98.923 117.540  89.879  1.00  0.59           O  
ATOM   3314  N   ILE A 422      98.254 116.344  88.092  1.00  0.63           N  
ATOM   3315  CA  ILE A 422      97.366 117.318  87.496  1.00  0.63           C  
ATOM   3316  C   ILE A 422      96.225 116.489  86.921  1.00  0.63           C  
ATOM   3317  O   ILE A 422      96.418 115.283  86.732  1.00  0.63           O  
ATOM   3318  CB  ILE A 422      98.026 118.174  86.404  1.00  0.63           C  
ATOM   3319  CG1 ILE A 422      98.707 117.323  85.305  1.00  0.63           C  
ATOM   3320  CG2 ILE A 422      99.009 119.158  87.076  1.00  0.63           C  
ATOM   3321  CD1 ILE A 422      99.258 118.152  84.138  1.00  0.63           C  
ATOM   3322  N   PRO A 423      95.022 116.996  86.660  1.00  0.57           N  
ATOM   3323  CA  PRO A 423      94.022 116.256  85.899  1.00  0.57           C  
ATOM   3324  C   PRO A 423      94.419 116.142  84.425  1.00  0.57           C  
ATOM   3325  O   PRO A 423      95.288 116.906  84.003  1.00  0.57           O  
ATOM   3326  CB  PRO A 423      92.746 117.092  86.098  1.00  0.57           C  
ATOM   3327  CG  PRO A 423      93.256 118.527  86.237  1.00  0.57           C  
ATOM   3328  CD  PRO A 423      94.573 118.351  86.997  1.00  0.57           C  
ATOM   3329  N   PRO A 424      93.839 115.234  83.641  1.00  0.51           N  
ATOM   3330  CA  PRO A 424      94.127 115.071  82.216  1.00  0.51           C  
ATOM   3331  C   PRO A 424      94.086 116.330  81.363  1.00  0.51           C  
ATOM   3332  O   PRO A 424      93.090 117.054  81.383  1.00  0.51           O  
ATOM   3333  CB  PRO A 424      93.076 114.047  81.779  1.00  0.51           C  
ATOM   3334  CG  PRO A 424      92.941 113.144  82.999  1.00  0.51           C  
ATOM   3335  CD  PRO A 424      93.004 114.141  84.150  1.00  0.51           C  
ATOM   3336  N   VAL A 425      95.171 116.623  80.621  1.00  0.55           N  
ATOM   3337  CA  VAL A 425      95.268 117.808  79.782  1.00  0.55           C  
ATOM   3338  C   VAL A 425      94.342 117.832  78.563  1.00  0.55           C  
ATOM   3339  O   VAL A 425      94.096 116.828  77.897  1.00  0.55           O  
ATOM   3340  CB  VAL A 425      96.700 118.132  79.361  1.00  0.55           C  
ATOM   3341  CG1 VAL A 425      97.527 118.480  80.615  1.00  0.55           C  
ATOM   3342  CG2 VAL A 425      97.337 116.953  78.599  1.00  0.55           C  
ATOM   3343  N   PHE A 426      93.821 119.030  78.209  1.00  0.62           N  
ATOM   3344  CA  PHE A 426      92.928 119.229  77.070  1.00  0.62           C  
ATOM   3345  C   PHE A 426      91.664 118.363  77.112  1.00  0.62           C  
ATOM   3346  O   PHE A 426      90.850 118.446  78.032  1.00  0.62           O  
ATOM   3347  CB  PHE A 426      93.672 119.118  75.701  1.00  0.62           C  
ATOM   3348  CG  PHE A 426      94.815 120.093  75.632  1.00  0.62           C  
ATOM   3349  CD1 PHE A 426      94.584 121.441  75.318  1.00  0.62           C  
ATOM   3350  CD2 PHE A 426      96.133 119.668  75.875  1.00  0.62           C  
ATOM   3351  CE1 PHE A 426      95.647 122.352  75.256  1.00  0.62           C  
ATOM   3352  CE2 PHE A 426      97.199 120.576  75.820  1.00  0.62           C  
ATOM   3353  CZ  PHE A 426      96.954 121.920  75.510  1.00  0.62           C  
ATOM   3354  N   ASP A 427      91.444 117.525  76.090  1.00  0.71           N  
ATOM   3355  CA  ASP A 427      90.325 116.629  75.970  1.00  0.71           C  
ATOM   3356  C   ASP A 427      90.674 115.201  76.401  1.00  0.71           C  
ATOM   3357  O   ASP A 427      89.816 114.318  76.384  1.00  0.71           O  
ATOM   3358  CB  ASP A 427      89.796 116.666  74.507  1.00  0.71           C  
ATOM   3359  CG  ASP A 427      90.845 116.400  73.426  1.00  0.71           C  
ATOM   3360  OD1 ASP A 427      92.064 116.571  73.687  1.00  0.71           O  
ATOM   3361  OD2 ASP A 427      90.408 116.040  72.306  1.00  0.71           O  
ATOM   3362  N   SER A 428      91.921 114.952  76.857  1.00  0.77           N  
ATOM   3363  CA  SER A 428      92.419 113.629  77.216  1.00  0.77           C  
ATOM   3364  C   SER A 428      91.699 112.918  78.356  1.00  0.77           C  
ATOM   3365  O   SER A 428      91.086 113.527  79.236  1.00  0.77           O  
ATOM   3366  CB  SER A 428      93.963 113.569  77.406  1.00  0.77           C  
ATOM   3367  OG  SER A 428      94.384 113.962  78.713  1.00  0.77           O  
ATOM   3368  N   ARG A 429      91.697 111.574  78.344  1.00  0.67           N  
ATOM   3369  CA  ARG A 429      91.007 110.773  79.340  1.00  0.67           C  
ATOM   3370  C   ARG A 429      91.820 109.529  79.636  1.00  0.67           C  
ATOM   3371  O   ARG A 429      92.732 109.188  78.889  1.00  0.67           O  
ATOM   3372  CB  ARG A 429      89.608 110.327  78.837  1.00  0.67           C  
ATOM   3373  CG  ARG A 429      88.593 111.461  78.592  1.00  0.67           C  
ATOM   3374  CD  ARG A 429      88.183 112.220  79.859  1.00  0.67           C  
ATOM   3375  NE  ARG A 429      87.219 113.283  79.412  1.00  0.67           N  
ATOM   3376  CZ  ARG A 429      87.570 114.533  79.074  1.00  0.67           C  
ATOM   3377  NH1 ARG A 429      86.641 115.348  78.573  1.00  0.67           N  
ATOM   3378  NH2 ARG A 429      88.803 114.997  79.218  1.00  0.67           N  
ATOM   3379  N   ASP A 430      91.518 108.822  80.745  1.00  0.68           N  
ATOM   3380  CA  ASP A 430      92.127 107.544  81.071  1.00  0.68           C  
ATOM   3381  C   ASP A 430      91.776 106.454  80.055  1.00  0.68           C  
ATOM   3382  O   ASP A 430      90.711 106.481  79.445  1.00  0.68           O  
ATOM   3383  CB  ASP A 430      91.708 107.176  82.518  1.00  0.68           C  
ATOM   3384  CG  ASP A 430      92.628 106.171  83.182  1.00  0.68           C  
ATOM   3385  OD1 ASP A 430      93.190 106.530  84.242  1.00  0.68           O  
ATOM   3386  OD2 ASP A 430      92.756 105.038  82.654  1.00  0.68           O  
ATOM   3387  N   ASP A 431      92.637 105.435  79.861  1.00  0.70           N  
ATOM   3388  CA  ASP A 431      92.304 104.229  79.114  1.00  0.70           C  
ATOM   3389  C   ASP A 431      91.097 103.517  79.743  1.00  0.70           C  
ATOM   3390  O   ASP A 431      90.216 103.003  79.049  1.00  0.70           O  
ATOM   3391  CB  ASP A 431      93.526 103.266  79.076  1.00  0.70           C  
ATOM   3392  CG  ASP A 431      94.362 103.406  77.812  1.00  0.70           C  
ATOM   3393  OD1 ASP A 431      93.951 104.101  76.853  1.00  0.70           O  
ATOM   3394  OD2 ASP A 431      95.407 102.704  77.758  1.00  0.70           O  
ATOM   3395  N   LEU A 432      90.996 103.534  81.090  1.00  0.60           N  
ATOM   3396  CA  LEU A 432      89.824 103.097  81.823  1.00  0.60           C  
ATOM   3397  C   LEU A 432      88.573 103.912  81.498  1.00  0.60           C  
ATOM   3398  O   LEU A 432      87.529 103.344  81.179  1.00  0.60           O  
ATOM   3399  CB  LEU A 432      90.139 103.179  83.336  1.00  0.60           C  
ATOM   3400  CG  LEU A 432      89.055 102.653  84.301  1.00  0.60           C  
ATOM   3401  CD1 LEU A 432      88.734 101.168  84.067  1.00  0.60           C  
ATOM   3402  CD2 LEU A 432      89.506 102.874  85.753  1.00  0.60           C  
ATOM   3403  N   ASP A 433      88.665 105.262  81.487  1.00  0.66           N  
ATOM   3404  CA  ASP A 433      87.586 106.162  81.103  1.00  0.66           C  
ATOM   3405  C   ASP A 433      87.147 105.989  79.651  1.00  0.66           C  
ATOM   3406  O   ASP A 433      85.957 105.937  79.338  1.00  0.66           O  
ATOM   3407  CB  ASP A 433      88.018 107.650  81.174  1.00  0.66           C  
ATOM   3408  CG  ASP A 433      88.369 108.173  82.551  1.00  0.66           C  
ATOM   3409  OD1 ASP A 433      87.918 107.593  83.562  1.00  0.66           O  
ATOM   3410  OD2 ASP A 433      89.094 109.209  82.556  1.00  0.66           O  
ATOM   3411  N   ILE A 434      88.116 105.899  78.712  1.00  0.75           N  
ATOM   3412  CA  ILE A 434      87.877 105.749  77.283  1.00  0.75           C  
ATOM   3413  C   ILE A 434      87.143 104.456  76.994  1.00  0.75           C  
ATOM   3414  O   ILE A 434      86.106 104.449  76.332  1.00  0.75           O  
ATOM   3415  CB  ILE A 434      89.191 105.818  76.490  1.00  0.75           C  
ATOM   3416  CG1 ILE A 434      89.755 107.260  76.517  1.00  0.75           C  
ATOM   3417  CG2 ILE A 434      89.002 105.346  75.029  1.00  0.75           C  
ATOM   3418  CD1 ILE A 434      91.211 107.368  76.042  1.00  0.75           C  
ATOM   3419  N   LEU A 435      87.613 103.325  77.551  1.00  0.70           N  
ATOM   3420  CA  LEU A 435      86.930 102.055  77.413  1.00  0.70           C  
ATOM   3421  C   LEU A 435      85.600 101.994  78.154  1.00  0.70           C  
ATOM   3422  O   LEU A 435      84.647 101.411  77.645  1.00  0.70           O  
ATOM   3423  CB  LEU A 435      87.859 100.867  77.739  1.00  0.70           C  
ATOM   3424  CG  LEU A 435      89.045 100.730  76.749  1.00  0.70           C  
ATOM   3425  CD1 LEU A 435      89.993  99.609  77.190  1.00  0.70           C  
ATOM   3426  CD2 LEU A 435      88.600 100.474  75.300  1.00  0.70           C  
ATOM   3427  N   ALA A 436      85.461 102.638  79.334  1.00  0.66           N  
ATOM   3428  CA  ALA A 436      84.180 102.797  80.006  1.00  0.66           C  
ATOM   3429  C   ALA A 436      83.151 103.579  79.193  1.00  0.66           C  
ATOM   3430  O   ALA A 436      81.991 103.187  79.077  1.00  0.66           O  
ATOM   3431  CB  ALA A 436      84.381 103.516  81.356  1.00  0.66           C  
ATOM   3432  N   GLY A 437      83.562 104.698  78.559  1.00  0.69           N  
ATOM   3433  CA  GLY A 437      82.692 105.488  77.696  1.00  0.69           C  
ATOM   3434  C   GLY A 437      82.288 104.773  76.434  1.00  0.69           C  
ATOM   3435  O   GLY A 437      81.140 104.861  76.004  1.00  0.69           O  
ATOM   3436  N   ILE A 438      83.212 103.996  75.837  1.00  0.73           N  
ATOM   3437  CA  ILE A 438      82.911 103.089  74.738  1.00  0.73           C  
ATOM   3438  C   ILE A 438      81.956 101.978  75.166  1.00  0.73           C  
ATOM   3439  O   ILE A 438      80.975 101.709  74.482  1.00  0.73           O  
ATOM   3440  CB  ILE A 438      84.191 102.530  74.108  1.00  0.73           C  
ATOM   3441  CG1 ILE A 438      84.963 103.668  73.396  1.00  0.73           C  
ATOM   3442  CG2 ILE A 438      83.872 101.389  73.115  1.00  0.73           C  
ATOM   3443  CD1 ILE A 438      86.384 103.280  72.967  1.00  0.73           C  
ATOM   3444  N   ALA A 439      82.171 101.338  76.336  1.00  0.64           N  
ATOM   3445  CA  ALA A 439      81.304 100.301  76.868  1.00  0.64           C  
ATOM   3446  C   ALA A 439      79.876 100.765  77.134  1.00  0.64           C  
ATOM   3447  O   ALA A 439      78.918 100.084  76.772  1.00  0.64           O  
ATOM   3448  CB  ALA A 439      81.914  99.724  78.161  1.00  0.64           C  
ATOM   3449  N   ASN A 440      79.701 101.970  77.719  1.00  0.54           N  
ATOM   3450  CA  ASN A 440      78.390 102.580  77.887  1.00  0.54           C  
ATOM   3451  C   ASN A 440      77.693 102.848  76.554  1.00  0.54           C  
ATOM   3452  O   ASN A 440      76.559 102.435  76.344  1.00  0.54           O  
ATOM   3453  CB  ASN A 440      78.503 103.930  78.642  1.00  0.54           C  
ATOM   3454  CG  ASN A 440      78.992 103.713  80.070  1.00  0.54           C  
ATOM   3455  OD1 ASN A 440      78.803 102.674  80.698  1.00  0.54           O  
ATOM   3456  ND2 ASN A 440      79.636 104.760  80.636  1.00  0.54           N  
ATOM   3457  N   ALA A 441      78.398 103.469  75.582  1.00  0.57           N  
ATOM   3458  CA  ALA A 441      77.860 103.739  74.261  1.00  0.57           C  
ATOM   3459  C   ALA A 441      77.501 102.476  73.475  1.00  0.57           C  
ATOM   3460  O   ALA A 441      76.482 102.405  72.791  1.00  0.57           O  
ATOM   3461  CB  ALA A 441      78.867 104.605  73.475  1.00  0.57           C  
ATOM   3462  N   LEU A 442      78.321 101.411  73.583  1.00  0.58           N  
ATOM   3463  CA  LEU A 442      78.020 100.094  73.050  1.00  0.58           C  
ATOM   3464  C   LEU A 442      76.764  99.466  73.643  1.00  0.58           C  
ATOM   3465  O   LEU A 442      76.012  98.782  72.948  1.00  0.58           O  
ATOM   3466  CB  LEU A 442      79.189  99.106  73.281  1.00  0.58           C  
ATOM   3467  CG  LEU A 442      80.424  99.328  72.387  1.00  0.58           C  
ATOM   3468  CD1 LEU A 442      81.592  98.475  72.903  1.00  0.58           C  
ATOM   3469  CD2 LEU A 442      80.143  99.000  70.913  1.00  0.58           C  
ATOM   3470  N   ALA A 443      76.483  99.661  74.944  1.00  0.50           N  
ATOM   3471  CA  ALA A 443      75.256  99.187  75.554  1.00  0.50           C  
ATOM   3472  C   ALA A 443      73.993  99.817  74.960  1.00  0.50           C  
ATOM   3473  O   ALA A 443      73.049  99.104  74.623  1.00  0.50           O  
ATOM   3474  CB  ALA A 443      75.319  99.400  77.077  1.00  0.50           C  
ATOM   3475  N   ASP A 444      73.974 101.150  74.743  1.00  0.53           N  
ATOM   3476  CA  ASP A 444      72.882 101.815  74.049  1.00  0.53           C  
ATOM   3477  C   ASP A 444      72.747 101.410  72.576  1.00  0.53           C  
ATOM   3478  O   ASP A 444      71.665 101.087  72.089  1.00  0.53           O  
ATOM   3479  CB  ASP A 444      73.072 103.353  74.103  1.00  0.53           C  
ATOM   3480  CG  ASP A 444      73.059 103.855  75.535  1.00  0.53           C  
ATOM   3481  OD1 ASP A 444      72.064 103.570  76.248  1.00  0.53           O  
ATOM   3482  OD2 ASP A 444      74.034 104.554  75.911  1.00  0.53           O  
ATOM   3483  N   VAL A 445      73.870 101.388  71.825  1.00  0.54           N  
ATOM   3484  CA  VAL A 445      73.876 101.134  70.386  1.00  0.54           C  
ATOM   3485  C   VAL A 445      73.621  99.672  70.027  1.00  0.54           C  
ATOM   3486  O   VAL A 445      73.131  99.359  68.941  1.00  0.54           O  
ATOM   3487  CB  VAL A 445      75.189 101.631  69.763  1.00  0.54           C  
ATOM   3488  CG1 VAL A 445      75.310 101.286  68.263  1.00  0.54           C  
ATOM   3489  CG2 VAL A 445      75.261 103.165  69.914  1.00  0.54           C  
ATOM   3490  N   THR A 446      73.922  98.707  70.927  1.00  0.45           N  
ATOM   3491  CA  THR A 446      73.672  97.295  70.626  1.00  0.45           C  
ATOM   3492  C   THR A 446      72.216  96.891  70.694  1.00  0.45           C  
ATOM   3493  O   THR A 446      71.834  95.929  70.027  1.00  0.45           O  
ATOM   3494  CB  THR A 446      74.499  96.245  71.359  1.00  0.45           C  
ATOM   3495  OG1 THR A 446      74.532  96.414  72.789  1.00  0.45           O  
ATOM   3496  CG2 THR A 446      75.969  96.323  70.933  1.00  0.45           C  
ATOM   3497  N   GLY A 447      71.347  97.633  71.422  1.00  0.37           N  
ATOM   3498  CA  GLY A 447      69.898  97.414  71.433  1.00  0.37           C  
ATOM   3499  C   GLY A 447      69.269  97.334  70.057  1.00  0.37           C  
ATOM   3500  O   GLY A 447      69.615  98.106  69.171  1.00  0.37           O  
ATOM   3501  N   GLU A 448      68.364  96.347  69.861  1.00  0.29           N  
ATOM   3502  CA  GLU A 448      67.770  95.941  68.586  1.00  0.29           C  
ATOM   3503  C   GLU A 448      68.653  94.941  67.839  1.00  0.29           C  
ATOM   3504  O   GLU A 448      68.169  94.018  67.189  1.00  0.29           O  
ATOM   3505  CB  GLU A 448      67.348  97.106  67.643  1.00  0.29           C  
ATOM   3506  CG  GLU A 448      66.418  96.692  66.474  1.00  0.29           C  
ATOM   3507  CD  GLU A 448      66.528  97.655  65.299  1.00  0.29           C  
ATOM   3508  OE1 GLU A 448      66.302  98.872  65.473  1.00  0.29           O  
ATOM   3509  OE2 GLU A 448      66.913  97.174  64.196  1.00  0.29           O  
ATOM   3510  N   LYS A 449      69.992  95.070  67.927  1.00  0.26           N  
ATOM   3511  CA  LYS A 449      70.901  94.311  67.088  1.00  0.26           C  
ATOM   3512  C   LYS A 449      71.550  93.127  67.780  1.00  0.26           C  
ATOM   3513  O   LYS A 449      71.887  92.135  67.135  1.00  0.26           O  
ATOM   3514  CB  LYS A 449      72.050  95.237  66.608  1.00  0.26           C  
ATOM   3515  CG  LYS A 449      71.583  96.531  65.919  1.00  0.26           C  
ATOM   3516  CD  LYS A 449      70.699  96.299  64.680  1.00  0.26           C  
ATOM   3517  CE  LYS A 449      70.259  97.611  64.022  1.00  0.26           C  
ATOM   3518  NZ  LYS A 449      69.188  97.361  63.042  1.00  0.26           N  
ATOM   3519  N   ARG A 450      71.777  93.205  69.099  1.00  0.26           N  
ATOM   3520  CA  ARG A 450      72.296  92.105  69.881  1.00  0.26           C  
ATOM   3521  C   ARG A 450      72.109  92.430  71.345  1.00  0.26           C  
ATOM   3522  O   ARG A 450      71.798  93.559  71.711  1.00  0.26           O  
ATOM   3523  CB  ARG A 450      73.795  91.799  69.586  1.00  0.26           C  
ATOM   3524  CG  ARG A 450      74.736  92.993  69.838  1.00  0.26           C  
ATOM   3525  CD  ARG A 450      76.163  92.818  69.314  1.00  0.26           C  
ATOM   3526  NE  ARG A 450      76.079  92.885  67.824  1.00  0.26           N  
ATOM   3527  CZ  ARG A 450      77.134  92.838  66.999  1.00  0.26           C  
ATOM   3528  NH1 ARG A 450      76.950  92.984  65.690  1.00  0.26           N  
ATOM   3529  NH2 ARG A 450      78.368  92.649  67.455  1.00  0.26           N  
ATOM   3530  N   PHE A 451      72.338  91.452  72.233  1.00  0.21           N  
ATOM   3531  CA  PHE A 451      72.455  91.710  73.653  1.00  0.21           C  
ATOM   3532  C   PHE A 451      73.873  91.328  74.024  1.00  0.21           C  
ATOM   3533  O   PHE A 451      74.430  90.347  73.530  1.00  0.21           O  
ATOM   3534  CB  PHE A 451      71.424  90.922  74.500  1.00  0.21           C  
ATOM   3535  CG  PHE A 451      70.032  91.408  74.184  1.00  0.21           C  
ATOM   3536  CD1 PHE A 451      69.478  92.495  74.884  1.00  0.21           C  
ATOM   3537  CD2 PHE A 451      69.274  90.799  73.170  1.00  0.21           C  
ATOM   3538  CE1 PHE A 451      68.196  92.967  74.571  1.00  0.21           C  
ATOM   3539  CE2 PHE A 451      67.995  91.272  72.849  1.00  0.21           C  
ATOM   3540  CZ  PHE A 451      67.456  92.358  73.550  1.00  0.21           C  
ATOM   3541  N   ARG A 452      74.530  92.148  74.855  1.00  0.25           N  
ATOM   3542  CA  ARG A 452      75.915  91.977  75.225  1.00  0.25           C  
ATOM   3543  C   ARG A 452      76.016  92.467  76.642  1.00  0.25           C  
ATOM   3544  O   ARG A 452      75.375  93.457  76.987  1.00  0.25           O  
ATOM   3545  CB  ARG A 452      76.850  92.892  74.383  1.00  0.25           C  
ATOM   3546  CG  ARG A 452      77.054  92.453  72.920  1.00  0.25           C  
ATOM   3547  CD  ARG A 452      78.042  91.299  72.733  1.00  0.25           C  
ATOM   3548  NE  ARG A 452      79.407  91.869  72.976  1.00  0.25           N  
ATOM   3549  CZ  ARG A 452      80.556  91.195  72.832  1.00  0.25           C  
ATOM   3550  NH1 ARG A 452      81.701  91.830  73.064  1.00  0.25           N  
ATOM   3551  NH2 ARG A 452      80.582  89.925  72.446  1.00  0.25           N  
ATOM   3552  N   ASP A 453      76.834  91.822  77.498  1.00  0.30           N  
ATOM   3553  CA  ASP A 453      77.103  92.407  78.791  1.00  0.30           C  
ATOM   3554  C   ASP A 453      78.233  93.424  78.670  1.00  0.30           C  
ATOM   3555  O   ASP A 453      79.396  93.108  78.419  1.00  0.30           O  
ATOM   3556  CB  ASP A 453      77.383  91.357  79.891  1.00  0.30           C  
ATOM   3557  CG  ASP A 453      77.152  91.963  81.273  1.00  0.30           C  
ATOM   3558  OD1 ASP A 453      77.105  93.221  81.386  1.00  0.30           O  
ATOM   3559  OD2 ASP A 453      76.978  91.171  82.224  1.00  0.30           O  
ATOM   3560  N   TYR A 454      77.857  94.699  78.832  1.00  0.26           N  
ATOM   3561  CA  TYR A 454      78.770  95.783  79.092  1.00  0.26           C  
ATOM   3562  C   TYR A 454      78.344  96.477  80.374  1.00  0.26           C  
ATOM   3563  O   TYR A 454      78.951  97.459  80.794  1.00  0.26           O  
ATOM   3564  CB  TYR A 454      78.741  96.814  77.934  1.00  0.26           C  
ATOM   3565  CG  TYR A 454      79.344  96.234  76.684  1.00  0.26           C  
ATOM   3566  CD1 TYR A 454      80.712  95.913  76.646  1.00  0.26           C  
ATOM   3567  CD2 TYR A 454      78.565  96.025  75.535  1.00  0.26           C  
ATOM   3568  CE1 TYR A 454      81.290  95.383  75.483  1.00  0.26           C  
ATOM   3569  CE2 TYR A 454      79.140  95.494  74.370  1.00  0.26           C  
ATOM   3570  CZ  TYR A 454      80.499  95.167  74.350  1.00  0.26           C  
ATOM   3571  OH  TYR A 454      81.087  94.667  73.171  1.00  0.26           O  
ATOM   3572  N   PHE A 455      77.303  95.963  81.062  1.00  0.23           N  
ATOM   3573  CA  PHE A 455      76.753  96.586  82.251  1.00  0.23           C  
ATOM   3574  C   PHE A 455      77.576  96.218  83.468  1.00  0.23           C  
ATOM   3575  O   PHE A 455      77.715  97.003  84.406  1.00  0.23           O  
ATOM   3576  CB  PHE A 455      75.277  96.165  82.481  1.00  0.23           C  
ATOM   3577  CG  PHE A 455      74.374  96.790  81.449  1.00  0.23           C  
ATOM   3578  CD1 PHE A 455      74.175  98.183  81.435  1.00  0.23           C  
ATOM   3579  CD2 PHE A 455      73.694  95.999  80.509  1.00  0.23           C  
ATOM   3580  CE1 PHE A 455      73.320  98.773  80.495  1.00  0.23           C  
ATOM   3581  CE2 PHE A 455      72.836  96.586  79.567  1.00  0.23           C  
ATOM   3582  CZ  PHE A 455      72.650  97.974  79.561  1.00  0.23           C  
ATOM   3583  N   ALA A 456      78.223  95.039  83.448  1.00  0.33           N  
ATOM   3584  CA  ALA A 456      79.057  94.602  84.545  1.00  0.33           C  
ATOM   3585  C   ALA A 456      80.498  95.097  84.420  1.00  0.33           C  
ATOM   3586  O   ALA A 456      81.332  94.855  85.286  1.00  0.33           O  
ATOM   3587  CB  ALA A 456      79.011  93.068  84.620  1.00  0.33           C  
ATOM   3588  N   PHE A 457      80.812  95.921  83.389  1.00  0.24           N  
ATOM   3589  CA  PHE A 457      82.105  96.584  83.227  1.00  0.24           C  
ATOM   3590  C   PHE A 457      82.445  97.485  84.421  1.00  0.24           C  
ATOM   3591  O   PHE A 457      83.593  97.606  84.838  1.00  0.24           O  
ATOM   3592  CB  PHE A 457      82.123  97.399  81.891  1.00  0.24           C  
ATOM   3593  CG  PHE A 457      83.465  98.041  81.607  1.00  0.24           C  
ATOM   3594  CD1 PHE A 457      83.751  99.327  82.097  1.00  0.24           C  
ATOM   3595  CD2 PHE A 457      84.461  97.354  80.892  1.00  0.24           C  
ATOM   3596  CE1 PHE A 457      85.017  99.897  81.916  1.00  0.24           C  
ATOM   3597  CE2 PHE A 457      85.723  97.934  80.687  1.00  0.24           C  
ATOM   3598  CZ  PHE A 457      86.002  99.205  81.204  1.00  0.24           C  
ATOM   3599  N   ALA A 458      81.424  98.134  85.008  1.00  0.29           N  
ATOM   3600  CA  ALA A 458      81.581  99.027  86.136  1.00  0.29           C  
ATOM   3601  C   ALA A 458      81.288  98.348  87.474  1.00  0.29           C  
ATOM   3602  O   ALA A 458      80.994  99.007  88.470  1.00  0.29           O  
ATOM   3603  CB  ALA A 458      80.645 100.234  85.937  1.00  0.29           C  
ATOM   3604  N   ALA A 459      81.362  97.005  87.538  1.00  0.29           N  
ATOM   3605  CA  ALA A 459      81.019  96.251  88.720  1.00  0.29           C  
ATOM   3606  C   ALA A 459      81.956  95.063  88.873  1.00  0.29           C  
ATOM   3607  O   ALA A 459      82.897  94.875  88.110  1.00  0.29           O  
ATOM   3608  CB  ALA A 459      79.550  95.779  88.649  1.00  0.29           C  
ATOM   3609  N   ALA A 460      81.751  94.253  89.929  1.00  0.29           N  
ATOM   3610  CA  ALA A 460      82.465  93.011  90.097  1.00  0.29           C  
ATOM   3611  C   ALA A 460      81.465  91.884  90.274  1.00  0.29           C  
ATOM   3612  O   ALA A 460      80.730  91.838  91.261  1.00  0.29           O  
ATOM   3613  CB  ALA A 460      83.395  93.081  91.325  1.00  0.29           C  
ATOM   3614  N   ASP A 461      81.440  90.942  89.311  1.00  0.24           N  
ATOM   3615  CA  ASP A 461      80.511  89.832  89.188  1.00  0.24           C  
ATOM   3616  C   ASP A 461      80.467  88.942  90.420  1.00  0.24           C  
ATOM   3617  O   ASP A 461      79.422  88.502  90.891  1.00  0.24           O  
ATOM   3618  CB  ASP A 461      80.974  88.904  88.026  1.00  0.24           C  
ATOM   3619  CG  ASP A 461      81.341  89.622  86.734  1.00  0.24           C  
ATOM   3620  OD1 ASP A 461      81.076  90.840  86.610  1.00  0.24           O  
ATOM   3621  OD2 ASP A 461      81.973  88.931  85.897  1.00  0.24           O  
ATOM   3622  N   LYS A 462      81.660  88.667  90.967  1.00  0.23           N  
ATOM   3623  CA  LYS A 462      81.858  87.817  92.114  1.00  0.23           C  
ATOM   3624  C   LYS A 462      82.374  88.643  93.272  1.00  0.23           C  
ATOM   3625  O   LYS A 462      83.386  88.321  93.889  1.00  0.23           O  
ATOM   3626  CB  LYS A 462      82.876  86.699  91.789  1.00  0.23           C  
ATOM   3627  CG  LYS A 462      82.455  85.816  90.604  1.00  0.23           C  
ATOM   3628  CD  LYS A 462      83.460  84.680  90.364  1.00  0.23           C  
ATOM   3629  CE  LYS A 462      83.101  83.803  89.164  1.00  0.23           C  
ATOM   3630  NZ  LYS A 462      84.116  82.738  89.011  1.00  0.23           N  
ATOM   3631  N   ARG A 463      81.683  89.757  93.587  1.00  0.19           N  
ATOM   3632  CA  ARG A 463      82.001  90.603  94.719  1.00  0.19           C  
ATOM   3633  C   ARG A 463      82.021  89.864  96.061  1.00  0.19           C  
ATOM   3634  O   ARG A 463      81.090  89.149  96.421  1.00  0.19           O  
ATOM   3635  CB  ARG A 463      80.983  91.774  94.808  1.00  0.19           C  
ATOM   3636  CG  ARG A 463      81.264  92.747  95.970  1.00  0.19           C  
ATOM   3637  CD  ARG A 463      80.193  93.803  96.230  1.00  0.19           C  
ATOM   3638  NE  ARG A 463      80.622  94.458  97.510  1.00  0.19           N  
ATOM   3639  CZ  ARG A 463      80.043  95.530  98.062  1.00  0.19           C  
ATOM   3640  NH1 ARG A 463      80.510  95.994  99.218  1.00  0.19           N  
ATOM   3641  NH2 ARG A 463      79.012  96.134  97.480  1.00  0.19           N  
ATOM   3642  N   GLY A 464      83.103  90.060  96.847  1.00  0.22           N  
ATOM   3643  CA  GLY A 464      83.199  89.550  98.208  1.00  0.22           C  
ATOM   3644  C   GLY A 464      82.636  90.484  99.256  1.00  0.22           C  
ATOM   3645  O   GLY A 464      81.816  91.360  99.005  1.00  0.22           O  
ATOM   3646  N   ILE A 465      83.082  90.311 100.511  1.00  0.10           N  
ATOM   3647  CA  ILE A 465      82.554  91.065 101.640  1.00  0.10           C  
ATOM   3648  C   ILE A 465      83.160  92.462 101.734  1.00  0.10           C  
ATOM   3649  O   ILE A 465      82.460  93.470 101.823  1.00  0.10           O  
ATOM   3650  CB  ILE A 465      82.820  90.279 102.929  1.00  0.10           C  
ATOM   3651  CG1 ILE A 465      82.148  88.883 102.850  1.00  0.10           C  
ATOM   3652  CG2 ILE A 465      82.322  91.069 104.161  1.00  0.10           C  
ATOM   3653  CD1 ILE A 465      82.546  87.935 103.989  1.00  0.10           C  
ATOM   3654  N   TYR A 466      84.503  92.527 101.707  1.00  0.16           N  
ATOM   3655  CA  TYR A 466      85.326  93.720 101.775  1.00  0.16           C  
ATOM   3656  C   TYR A 466      85.132  94.759 100.662  1.00  0.16           C  
ATOM   3657  O   TYR A 466      84.267  94.676  99.788  1.00  0.16           O  
ATOM   3658  CB  TYR A 466      86.825  93.318 101.902  1.00  0.16           C  
ATOM   3659  CG  TYR A 466      87.052  92.517 103.159  1.00  0.16           C  
ATOM   3660  CD1 TYR A 466      87.077  93.167 104.406  1.00  0.16           C  
ATOM   3661  CD2 TYR A 466      87.253  91.126 103.114  1.00  0.16           C  
ATOM   3662  CE1 TYR A 466      87.292  92.439 105.585  1.00  0.16           C  
ATOM   3663  CE2 TYR A 466      87.467  90.396 104.294  1.00  0.16           C  
ATOM   3664  CZ  TYR A 466      87.485  91.057 105.529  1.00  0.16           C  
ATOM   3665  OH  TYR A 466      87.709  90.345 106.723  1.00  0.16           O  
ATOM   3666  N   ILE A 467      85.973  95.814 100.700  1.00  0.13           N  
ATOM   3667  CA  ILE A 467      86.180  96.781  99.633  1.00  0.13           C  
ATOM   3668  C   ILE A 467      86.713  96.085  98.374  1.00  0.13           C  
ATOM   3669  O   ILE A 467      87.349  95.038  98.452  1.00  0.13           O  
ATOM   3670  CB  ILE A 467      87.085  97.922 100.119  1.00  0.13           C  
ATOM   3671  CG1 ILE A 467      86.436  98.617 101.348  1.00  0.13           C  
ATOM   3672  CG2 ILE A 467      87.374  98.949  98.998  1.00  0.13           C  
ATOM   3673  CD1 ILE A 467      87.329  99.663 102.030  1.00  0.13           C  
ATOM   3674  N   GLN A 468      86.401  96.604  97.167  1.00  0.21           N  
ATOM   3675  CA  GLN A 468      86.766  95.943  95.930  1.00  0.21           C  
ATOM   3676  C   GLN A 468      87.935  96.615  95.224  1.00  0.21           C  
ATOM   3677  O   GLN A 468      87.808  97.672  94.608  1.00  0.21           O  
ATOM   3678  CB  GLN A 468      85.543  95.910  94.978  1.00  0.21           C  
ATOM   3679  CG  GLN A 468      85.773  95.183  93.629  1.00  0.21           C  
ATOM   3680  CD  GLN A 468      86.101  93.702  93.829  1.00  0.21           C  
ATOM   3681  OE1 GLN A 468      85.232  92.890  94.148  1.00  0.21           O  
ATOM   3682  NE2 GLN A 468      87.387  93.331  93.635  1.00  0.21           N  
ATOM   3683  N   ARG A 469      89.113  95.971  95.253  1.00  0.34           N  
ATOM   3684  CA  ARG A 469      90.275  96.392  94.505  1.00  0.34           C  
ATOM   3685  C   ARG A 469      91.013  95.138  94.061  1.00  0.34           C  
ATOM   3686  O   ARG A 469      90.774  94.044  94.561  1.00  0.34           O  
ATOM   3687  CB  ARG A 469      91.155  97.281  95.424  1.00  0.34           C  
ATOM   3688  CG  ARG A 469      92.322  98.085  94.827  1.00  0.34           C  
ATOM   3689  CD  ARG A 469      93.005  98.886  95.943  1.00  0.34           C  
ATOM   3690  NE  ARG A 469      94.234  99.532  95.374  1.00  0.34           N  
ATOM   3691  CZ  ARG A 469      95.140 100.175  96.123  1.00  0.34           C  
ATOM   3692  NH1 ARG A 469      96.172 100.777  95.535  1.00  0.34           N  
ATOM   3693  NH2 ARG A 469      95.034 100.232  97.447  1.00  0.34           N  
ATOM   3694  N   LEU A 470      91.946  95.255  93.091  1.00  0.34           N  
ATOM   3695  CA  LEU A 470      92.748  94.134  92.608  1.00  0.34           C  
ATOM   3696  C   LEU A 470      93.770  93.664  93.645  1.00  0.34           C  
ATOM   3697  O   LEU A 470      94.306  92.561  93.607  1.00  0.34           O  
ATOM   3698  CB  LEU A 470      93.534  94.545  91.335  1.00  0.34           C  
ATOM   3699  CG  LEU A 470      92.691  95.160  90.196  1.00  0.34           C  
ATOM   3700  CD1 LEU A 470      93.615  95.635  89.065  1.00  0.34           C  
ATOM   3701  CD2 LEU A 470      91.640  94.187  89.647  1.00  0.34           C  
ATOM   3702  N   LEU A 471      94.062  94.552  94.613  1.00  0.37           N  
ATOM   3703  CA  LEU A 471      94.898  94.309  95.767  1.00  0.37           C  
ATOM   3704  C   LEU A 471      94.283  93.313  96.751  1.00  0.37           C  
ATOM   3705  O   LEU A 471      94.951  92.406  97.245  1.00  0.37           O  
ATOM   3706  CB  LEU A 471      95.158  95.684  96.432  1.00  0.37           C  
ATOM   3707  CG  LEU A 471      96.052  95.670  97.684  1.00  0.37           C  
ATOM   3708  CD1 LEU A 471      97.017  96.863  97.677  1.00  0.37           C  
ATOM   3709  CD2 LEU A 471      95.223  95.670  98.976  1.00  0.37           C  
ATOM   3710  N   ASP A 472      92.977  93.455  97.041  1.00  0.37           N  
ATOM   3711  CA  ASP A 472      92.228  92.609  97.950  1.00  0.37           C  
ATOM   3712  C   ASP A 472      92.036  91.189  97.431  1.00  0.37           C  
ATOM   3713  O   ASP A 472      92.092  90.209  98.169  1.00  0.37           O  
ATOM   3714  CB  ASP A 472      90.844  93.241  98.217  1.00  0.37           C  
ATOM   3715  CG  ASP A 472      91.025  94.674  98.675  1.00  0.37           C  
ATOM   3716  OD1 ASP A 472      90.576  95.571  97.919  1.00  0.37           O  
ATOM   3717  OD2 ASP A 472      91.657  94.899  99.734  1.00  0.37           O  
ATOM   3718  N   THR A 473      91.793  91.045  96.113  1.00  0.42           N  
ATOM   3719  CA  THR A 473      91.678  89.751  95.450  1.00  0.42           C  
ATOM   3720  C   THR A 473      92.988  89.000  95.317  1.00  0.42           C  
ATOM   3721  O   THR A 473      92.991  87.770  95.273  1.00  0.42           O  
ATOM   3722  CB  THR A 473      91.055  89.835  94.059  1.00  0.42           C  
ATOM   3723  OG1 THR A 473      91.617  90.906  93.313  1.00  0.42           O  
ATOM   3724  CG2 THR A 473      89.557  90.131  94.197  1.00  0.42           C  
ATOM   3725  N   CYS A 474      94.148  89.686  95.226  1.00  0.48           N  
ATOM   3726  CA  CYS A 474      95.395  88.977  95.009  1.00  0.48           C  
ATOM   3727  C   CYS A 474      96.085  88.460  96.261  1.00  0.48           C  
ATOM   3728  O   CYS A 474      96.263  89.128  97.275  1.00  0.48           O  
ATOM   3729  CB  CYS A 474      96.449  89.760  94.196  1.00  0.48           C  
ATOM   3730  SG  CYS A 474      97.604  88.596  93.374  1.00  0.48           S  
ATOM   3731  N   THR A 475      96.608  87.236  96.131  1.00  0.42           N  
ATOM   3732  CA  THR A 475      97.407  86.505  97.092  1.00  0.42           C  
ATOM   3733  C   THR A 475      98.682  87.208  97.507  1.00  0.42           C  
ATOM   3734  O   THR A 475      99.082  87.189  98.664  1.00  0.42           O  
ATOM   3735  CB  THR A 475      97.794  85.160  96.493  1.00  0.42           C  
ATOM   3736  OG1 THR A 475      98.373  85.297  95.196  1.00  0.42           O  
ATOM   3737  CG2 THR A 475      96.519  84.337  96.300  1.00  0.42           C  
ATOM   3738  N   THR A 476      99.360  87.876  96.564  1.00  0.44           N  
ATOM   3739  CA  THR A 476     100.639  88.528  96.798  1.00  0.44           C  
ATOM   3740  C   THR A 476     100.526  89.813  97.593  1.00  0.44           C  
ATOM   3741  O   THR A 476     101.518  90.306  98.118  1.00  0.44           O  
ATOM   3742  CB  THR A 476     101.411  88.784  95.510  1.00  0.44           C  
ATOM   3743  OG1 THR A 476     100.596  89.390  94.517  1.00  0.44           O  
ATOM   3744  CG2 THR A 476     101.845  87.435  94.922  1.00  0.44           C  
ATOM   3745  N   THR A 477      99.309  90.373  97.744  1.00  0.38           N  
ATOM   3746  CA  THR A 477      99.092  91.555  98.576  1.00  0.38           C  
ATOM   3747  C   THR A 477      98.143  91.331  99.729  1.00  0.38           C  
ATOM   3748  O   THR A 477      98.233  92.047 100.721  1.00  0.38           O  
ATOM   3749  CB  THR A 477      98.604  92.768  97.808  1.00  0.38           C  
ATOM   3750  OG1 THR A 477      97.634  92.410  96.821  1.00  0.38           O  
ATOM   3751  CG2 THR A 477      99.804  93.369  97.074  1.00  0.38           C  
ATOM   3752  N   ALA A 478      97.234  90.335  99.675  1.00  0.37           N  
ATOM   3753  CA  ALA A 478      96.283  90.101 100.749  1.00  0.37           C  
ATOM   3754  C   ALA A 478      96.580  88.863 101.594  1.00  0.37           C  
ATOM   3755  O   ALA A 478      95.932  88.620 102.609  1.00  0.37           O  
ATOM   3756  CB  ALA A 478      94.884  89.953 100.127  1.00  0.37           C  
ATOM   3757  N   GLY A 479      97.599  88.058 101.227  1.00  0.32           N  
ATOM   3758  CA  GLY A 479      97.957  86.842 101.950  1.00  0.32           C  
ATOM   3759  C   GLY A 479      98.003  85.663 101.015  1.00  0.32           C  
ATOM   3760  O   GLY A 479      97.082  85.389 100.253  1.00  0.32           O  
ATOM   3761  N   TYR A 480      99.135  84.940 101.016  1.00  0.23           N  
ATOM   3762  CA  TYR A 480      99.461  83.967  99.997  1.00  0.23           C  
ATOM   3763  C   TYR A 480      98.607  82.697 100.018  1.00  0.23           C  
ATOM   3764  O   TYR A 480      98.350  82.086 101.053  1.00  0.23           O  
ATOM   3765  CB  TYR A 480     100.978  83.628 100.013  1.00  0.23           C  
ATOM   3766  CG  TYR A 480     101.843  84.760  99.481  1.00  0.23           C  
ATOM   3767  CD1 TYR A 480     101.881  86.040 100.073  1.00  0.23           C  
ATOM   3768  CD2 TYR A 480     102.678  84.524  98.371  1.00  0.23           C  
ATOM   3769  CE1 TYR A 480     102.694  87.055  99.551  1.00  0.23           C  
ATOM   3770  CE2 TYR A 480     103.507  85.533  97.861  1.00  0.23           C  
ATOM   3771  CZ  TYR A 480     103.504  86.801  98.447  1.00  0.23           C  
ATOM   3772  OH  TYR A 480     104.311  87.825  97.918  1.00  0.23           O  
ATOM   3773  N   LYS A 481      98.168  82.240  98.825  1.00  0.31           N  
ATOM   3774  CA  LYS A 481      97.374  81.038  98.666  1.00  0.31           C  
ATOM   3775  C   LYS A 481      98.285  79.835  98.634  1.00  0.31           C  
ATOM   3776  O   LYS A 481      98.832  79.463  97.598  1.00  0.31           O  
ATOM   3777  CB  LYS A 481      96.557  81.087  97.356  1.00  0.31           C  
ATOM   3778  CG  LYS A 481      95.787  79.808  97.004  1.00  0.31           C  
ATOM   3779  CD  LYS A 481      95.148  79.872  95.611  1.00  0.31           C  
ATOM   3780  CE  LYS A 481      93.849  80.675  95.594  1.00  0.31           C  
ATOM   3781  NZ  LYS A 481      93.255  80.580  94.249  1.00  0.31           N  
ATOM   3782  N   LEU A 482      98.488  79.225  99.806  1.00  0.44           N  
ATOM   3783  CA  LEU A 482      99.380  78.099  99.937  1.00  0.44           C  
ATOM   3784  C   LEU A 482      98.641  76.874 100.459  1.00  0.44           C  
ATOM   3785  O   LEU A 482      99.097  75.744 100.301  1.00  0.44           O  
ATOM   3786  CB  LEU A 482     100.542  78.525 100.862  1.00  0.44           C  
ATOM   3787  CG  LEU A 482     101.391  79.695 100.305  1.00  0.44           C  
ATOM   3788  CD1 LEU A 482     102.292  80.295 101.388  1.00  0.44           C  
ATOM   3789  CD2 LEU A 482     102.241  79.272  99.099  1.00  0.44           C  
ATOM   3790  N   ALA A 483      97.430  77.038 101.036  1.00  0.48           N  
ATOM   3791  CA  ALA A 483      96.596  75.934 101.480  1.00  0.48           C  
ATOM   3792  C   ALA A 483      96.070  75.056 100.342  1.00  0.48           C  
ATOM   3793  O   ALA A 483      96.138  73.832 100.412  1.00  0.48           O  
ATOM   3794  CB  ALA A 483      95.436  76.474 102.335  1.00  0.48           C  
ATOM   3795  N   ASP A 484      95.596  75.656  99.229  1.00  0.43           N  
ATOM   3796  CA  ASP A 484      95.170  74.964  98.025  1.00  0.43           C  
ATOM   3797  C   ASP A 484      96.297  74.107  97.437  1.00  0.43           C  
ATOM   3798  O   ASP A 484      96.122  72.949  97.066  1.00  0.43           O  
ATOM   3799  CB  ASP A 484      94.737  75.982  96.917  1.00  0.43           C  
ATOM   3800  CG  ASP A 484      93.764  77.088  97.328  1.00  0.43           C  
ATOM   3801  OD1 ASP A 484      93.799  77.532  98.502  1.00  0.43           O  
ATOM   3802  OD2 ASP A 484      93.082  77.606  96.399  1.00  0.43           O  
ATOM   3803  N   ILE A 485      97.522  74.672  97.408  1.00  0.43           N  
ATOM   3804  CA  ILE A 485      98.755  74.010  97.008  1.00  0.43           C  
ATOM   3805  C   ILE A 485      99.108  72.852  97.935  1.00  0.43           C  
ATOM   3806  O   ILE A 485      99.521  71.781  97.498  1.00  0.43           O  
ATOM   3807  CB  ILE A 485      99.904  75.013  96.908  1.00  0.43           C  
ATOM   3808  CG1 ILE A 485      99.579  76.084  95.833  1.00  0.43           C  
ATOM   3809  CG2 ILE A 485     101.225  74.290  96.574  1.00  0.43           C  
ATOM   3810  CD1 ILE A 485     100.619  77.207  95.741  1.00  0.43           C  
ATOM   3811  N   MET A 486      98.903  72.998  99.261  1.00  0.35           N  
ATOM   3812  CA  MET A 486      99.223  71.960 100.224  1.00  0.35           C  
ATOM   3813  C   MET A 486      98.352  70.712 100.116  1.00  0.35           C  
ATOM   3814  O   MET A 486      98.741  69.638 100.562  1.00  0.35           O  
ATOM   3815  CB  MET A 486      99.250  72.516 101.674  1.00  0.35           C  
ATOM   3816  CG  MET A 486      98.044  72.179 102.568  1.00  0.35           C  
ATOM   3817  SD  MET A 486      98.044  73.081 104.139  1.00  0.35           S  
ATOM   3818  CE  MET A 486      96.268  72.815 104.394  1.00  0.35           C  
ATOM   3819  N   ALA A 487      97.174  70.791  99.470  1.00  0.42           N  
ATOM   3820  CA  ALA A 487      96.407  69.619  99.090  1.00  0.42           C  
ATOM   3821  C   ALA A 487      97.129  68.727  98.073  1.00  0.42           C  
ATOM   3822  O   ALA A 487      97.040  67.503  98.119  1.00  0.42           O  
ATOM   3823  CB  ALA A 487      95.035  70.061  98.546  1.00  0.42           C  
ATOM   3824  N   GLY A 488      97.878  69.340  97.129  1.00  0.45           N  
ATOM   3825  CA  GLY A 488      98.680  68.629  96.136  1.00  0.45           C  
ATOM   3826  C   GLY A 488     100.111  68.381  96.543  1.00  0.45           C  
ATOM   3827  O   GLY A 488     100.867  67.776  95.792  1.00  0.45           O  
ATOM   3828  N   LYS A 489     100.518  68.857  97.732  1.00  0.41           N  
ATOM   3829  CA  LYS A 489     101.854  68.653  98.266  1.00  0.41           C  
ATOM   3830  C   LYS A 489     101.719  68.353  99.746  1.00  0.41           C  
ATOM   3831  O   LYS A 489     101.537  67.208 100.125  1.00  0.41           O  
ATOM   3832  CB  LYS A 489     102.772  69.887  98.000  1.00  0.41           C  
ATOM   3833  CG  LYS A 489     104.231  69.730  98.481  1.00  0.41           C  
ATOM   3834  CD  LYS A 489     105.137  70.909  98.078  1.00  0.41           C  
ATOM   3835  CE  LYS A 489     105.029  72.200  98.908  1.00  0.41           C  
ATOM   3836  NZ  LYS A 489     105.633  72.013 100.250  1.00  0.41           N  
ATOM   3837  N   TYR A 490     101.775  69.403 100.592  1.00  0.22           N  
ATOM   3838  CA  TYR A 490     101.571  69.451 102.035  1.00  0.22           C  
ATOM   3839  C   TYR A 490     102.640  70.374 102.598  1.00  0.22           C  
ATOM   3840  O   TYR A 490     103.727  70.516 102.031  1.00  0.22           O  
ATOM   3841  CB  TYR A 490     101.459  68.097 102.809  1.00  0.22           C  
ATOM   3842  CG  TYR A 490     100.989  68.229 104.233  1.00  0.22           C  
ATOM   3843  CD1 TYR A 490     101.817  67.826 105.293  1.00  0.22           C  
ATOM   3844  CD2 TYR A 490      99.698  68.706 104.518  1.00  0.22           C  
ATOM   3845  CE1 TYR A 490     101.367  67.911 106.617  1.00  0.22           C  
ATOM   3846  CE2 TYR A 490      99.247  68.795 105.844  1.00  0.22           C  
ATOM   3847  CZ  TYR A 490     100.086  68.398 106.892  1.00  0.22           C  
ATOM   3848  OH  TYR A 490      99.647  68.469 108.228  1.00  0.22           O  
ATOM   3849  N   GLY A 491     102.308  71.088 103.695  1.00  0.37           N  
ATOM   3850  CA  GLY A 491     103.210  71.985 104.419  1.00  0.37           C  
ATOM   3851  C   GLY A 491     103.703  73.217 103.677  1.00  0.37           C  
ATOM   3852  O   GLY A 491     104.612  73.128 102.847  1.00  0.37           O  
ATOM   3853  N   PRO A 492     103.164  74.383 104.016  1.00  0.26           N  
ATOM   3854  CA  PRO A 492     103.792  75.611 103.546  1.00  0.26           C  
ATOM   3855  C   PRO A 492     103.595  76.739 104.571  1.00  0.26           C  
ATOM   3856  O   PRO A 492     102.959  76.516 105.604  1.00  0.26           O  
ATOM   3857  CB  PRO A 492     102.981  75.861 102.270  1.00  0.26           C  
ATOM   3858  CG  PRO A 492     101.543  75.503 102.683  1.00  0.26           C  
ATOM   3859  CD  PRO A 492     101.704  74.506 103.843  1.00  0.26           C  
ATOM   3860  N   PRO A 493     104.132  77.937 104.377  1.00  0.25           N  
ATOM   3861  CA  PRO A 493     103.727  79.136 105.110  1.00  0.25           C  
ATOM   3862  C   PRO A 493     102.252  79.510 105.017  1.00  0.25           C  
ATOM   3863  O   PRO A 493     101.523  79.002 104.170  1.00  0.25           O  
ATOM   3864  CB  PRO A 493     104.601  80.250 104.504  1.00  0.25           C  
ATOM   3865  CG  PRO A 493     105.833  79.511 103.979  1.00  0.25           C  
ATOM   3866  CD  PRO A 493     105.248  78.197 103.467  1.00  0.25           C  
ATOM   3867  N   GLY A 494     101.797  80.437 105.885  1.00  0.25           N  
ATOM   3868  CA  GLY A 494     100.499  81.087 105.741  1.00  0.25           C  
ATOM   3869  C   GLY A 494     100.595  82.397 104.996  1.00  0.25           C  
ATOM   3870  O   GLY A 494     101.424  82.593 104.111  1.00  0.25           O  
ATOM   3871  N   GLY A 495      99.732  83.370 105.354  1.00  0.27           N  
ATOM   3872  CA  GLY A 495      99.804  84.727 104.820  1.00  0.27           C  
ATOM   3873  C   GLY A 495     101.062  85.473 105.195  1.00  0.27           C  
ATOM   3874  O   GLY A 495     101.282  85.802 106.355  1.00  0.27           O  
ATOM   3875  N   CYS A 496     101.912  85.787 104.203  1.00  0.24           N  
ATOM   3876  CA  CYS A 496     103.152  86.500 104.421  1.00  0.24           C  
ATOM   3877  C   CYS A 496     103.040  87.867 103.769  1.00  0.24           C  
ATOM   3878  O   CYS A 496     102.713  87.970 102.593  1.00  0.24           O  
ATOM   3879  CB  CYS A 496     104.337  85.708 103.804  1.00  0.24           C  
ATOM   3880  SG  CYS A 496     105.954  86.208 104.489  1.00  0.24           S  
ATOM   3881  N   LEU A 497     103.268  88.959 104.527  1.00  0.28           N  
ATOM   3882  CA  LEU A 497     103.078  90.317 104.029  1.00  0.28           C  
ATOM   3883  C   LEU A 497     104.390  91.004 103.695  1.00  0.28           C  
ATOM   3884  O   LEU A 497     104.414  92.163 103.291  1.00  0.28           O  
ATOM   3885  CB  LEU A 497     102.381  91.187 105.105  1.00  0.28           C  
ATOM   3886  CG  LEU A 497     100.930  90.783 105.435  1.00  0.28           C  
ATOM   3887  CD1 LEU A 497     100.425  91.603 106.631  1.00  0.28           C  
ATOM   3888  CD2 LEU A 497      99.996  90.977 104.230  1.00  0.28           C  
ATOM   3889  N   LEU A 498     105.523  90.306 103.863  1.00  0.23           N  
ATOM   3890  CA  LEU A 498     106.839  90.867 103.662  1.00  0.23           C  
ATOM   3891  C   LEU A 498     107.684  89.816 102.984  1.00  0.23           C  
ATOM   3892  O   LEU A 498     107.311  88.651 102.882  1.00  0.23           O  
ATOM   3893  CB  LEU A 498     107.526  91.281 104.996  1.00  0.23           C  
ATOM   3894  CG  LEU A 498     106.865  92.465 105.733  1.00  0.23           C  
ATOM   3895  CD1 LEU A 498     107.509  92.687 107.111  1.00  0.23           C  
ATOM   3896  CD2 LEU A 498     106.933  93.768 104.921  1.00  0.23           C  
ATOM   3897  N   ASN A 499     108.862  90.215 102.480  1.00  0.32           N  
ATOM   3898  CA  ASN A 499     109.894  89.309 102.022  1.00  0.32           C  
ATOM   3899  C   ASN A 499     110.373  88.274 103.045  1.00  0.32           C  
ATOM   3900  O   ASN A 499     110.163  88.376 104.255  1.00  0.32           O  
ATOM   3901  CB  ASN A 499     111.105  90.093 101.429  1.00  0.32           C  
ATOM   3902  CG  ASN A 499     111.757  91.061 102.424  1.00  0.32           C  
ATOM   3903  OD1 ASN A 499     111.279  91.349 103.519  1.00  0.32           O  
ATOM   3904  ND2 ASN A 499     112.910  91.628 102.002  1.00  0.32           N  
ATOM   3905  N   PHE A 500     111.125  87.258 102.570  1.00  0.26           N  
ATOM   3906  CA  PHE A 500     112.042  86.532 103.426  1.00  0.26           C  
ATOM   3907  C   PHE A 500     113.097  87.506 103.950  1.00  0.26           C  
ATOM   3908  O   PHE A 500     113.929  88.009 103.205  1.00  0.26           O  
ATOM   3909  CB  PHE A 500     112.778  85.388 102.677  1.00  0.26           C  
ATOM   3910  CG  PHE A 500     111.830  84.419 102.029  1.00  0.26           C  
ATOM   3911  CD1 PHE A 500     111.164  83.446 102.793  1.00  0.26           C  
ATOM   3912  CD2 PHE A 500     111.636  84.442 100.637  1.00  0.26           C  
ATOM   3913  CE1 PHE A 500     110.313  82.517 102.178  1.00  0.26           C  
ATOM   3914  CE2 PHE A 500     110.780  83.519 100.020  1.00  0.26           C  
ATOM   3915  CZ  PHE A 500     110.119  82.558 100.791  1.00  0.26           C  
ATOM   3916  N   ARG A 501     113.081  87.845 105.252  1.00  0.27           N  
ATOM   3917  CA  ARG A 501     113.895  88.944 105.755  1.00  0.27           C  
ATOM   3918  C   ARG A 501     115.381  88.621 105.808  1.00  0.27           C  
ATOM   3919  O   ARG A 501     116.221  89.500 105.961  1.00  0.27           O  
ATOM   3920  CB  ARG A 501     113.413  89.378 107.161  1.00  0.27           C  
ATOM   3921  CG  ARG A 501     112.000  90.000 107.146  1.00  0.27           C  
ATOM   3922  CD  ARG A 501     111.553  90.576 108.495  1.00  0.27           C  
ATOM   3923  NE  ARG A 501     111.416  89.433 109.464  1.00  0.27           N  
ATOM   3924  CZ  ARG A 501     110.300  88.711 109.641  1.00  0.27           C  
ATOM   3925  NH1 ARG A 501     110.291  87.735 110.549  1.00  0.27           N  
ATOM   3926  NH2 ARG A 501     109.200  88.936 108.931  1.00  0.27           N  
ATOM   3927  N   THR A 502     115.726  87.330 105.682  1.00  0.26           N  
ATOM   3928  CA  THR A 502     117.087  86.832 105.686  1.00  0.26           C  
ATOM   3929  C   THR A 502     117.545  86.329 104.327  1.00  0.26           C  
ATOM   3930  O   THR A 502     118.695  85.920 104.194  1.00  0.26           O  
ATOM   3931  CB  THR A 502     117.230  85.678 106.671  1.00  0.26           C  
ATOM   3932  OG1 THR A 502     116.160  84.746 106.537  1.00  0.26           O  
ATOM   3933  CG2 THR A 502     117.138  86.235 108.099  1.00  0.26           C  
ATOM   3934  N   TYR A 503     116.698  86.363 103.271  1.00  0.29           N  
ATOM   3935  CA  TYR A 503     117.066  85.820 101.967  1.00  0.29           C  
ATOM   3936  C   TYR A 503     116.449  86.657 100.841  1.00  0.29           C  
ATOM   3937  O   TYR A 503     115.276  87.011 100.925  1.00  0.29           O  
ATOM   3938  CB  TYR A 503     116.583  84.350 101.779  1.00  0.29           C  
ATOM   3939  CG  TYR A 503     117.316  83.407 102.695  1.00  0.29           C  
ATOM   3940  CD1 TYR A 503     118.640  83.031 102.408  1.00  0.29           C  
ATOM   3941  CD2 TYR A 503     116.703  82.903 103.855  1.00  0.29           C  
ATOM   3942  CE1 TYR A 503     119.344  82.186 103.276  1.00  0.29           C  
ATOM   3943  CE2 TYR A 503     117.406  82.054 104.724  1.00  0.29           C  
ATOM   3944  CZ  TYR A 503     118.730  81.703 104.435  1.00  0.29           C  
ATOM   3945  OH  TYR A 503     119.457  80.867 105.306  1.00  0.29           O  
ATOM   3946  N   PRO A 504     117.144  87.030  99.766  1.00  0.53           N  
ATOM   3947  CA  PRO A 504     116.546  87.786  98.670  1.00  0.53           C  
ATOM   3948  C   PRO A 504     115.558  86.966  97.846  1.00  0.53           C  
ATOM   3949  O   PRO A 504     115.513  85.742  97.954  1.00  0.53           O  
ATOM   3950  CB  PRO A 504     117.770  88.203  97.841  1.00  0.53           C  
ATOM   3951  CG  PRO A 504     118.754  87.043  98.019  1.00  0.53           C  
ATOM   3952  CD  PRO A 504     118.510  86.598  99.461  1.00  0.53           C  
ATOM   3953  N   ARG A 505     114.737  87.624  96.999  1.00  0.52           N  
ATOM   3954  CA  ARG A 505     113.835  86.925  96.097  1.00  0.52           C  
ATOM   3955  C   ARG A 505     114.568  86.221  94.963  1.00  0.52           C  
ATOM   3956  O   ARG A 505     115.121  86.852  94.066  1.00  0.52           O  
ATOM   3957  CB  ARG A 505     112.787  87.882  95.472  1.00  0.52           C  
ATOM   3958  CG  ARG A 505     111.737  87.157  94.600  1.00  0.52           C  
ATOM   3959  CD  ARG A 505     110.768  88.099  93.885  1.00  0.52           C  
ATOM   3960  NE  ARG A 505     109.746  87.208  93.235  1.00  0.52           N  
ATOM   3961  CZ  ARG A 505     108.613  87.658  92.683  1.00  0.52           C  
ATOM   3962  NH1 ARG A 505     107.639  86.792  92.404  1.00  0.52           N  
ATOM   3963  NH2 ARG A 505     108.449  88.944  92.387  1.00  0.52           N  
ATOM   3964  N   ILE A 506     114.553  84.878  94.969  1.00  0.69           N  
ATOM   3965  CA  ILE A 506     115.282  84.065  94.016  1.00  0.69           C  
ATOM   3966  C   ILE A 506     114.284  83.135  93.349  1.00  0.69           C  
ATOM   3967  O   ILE A 506     113.503  82.496  94.059  1.00  0.69           O  
ATOM   3968  CB  ILE A 506     116.366  83.273  94.741  1.00  0.69           C  
ATOM   3969  CG1 ILE A 506     117.389  84.237  95.391  1.00  0.69           C  
ATOM   3970  CG2 ILE A 506     117.065  82.244  93.825  1.00  0.69           C  
ATOM   3971  CD1 ILE A 506     118.307  84.982  94.411  1.00  0.69           C  
ATOM   3972  N   PRO A 507     114.194  83.011  92.024  1.00  0.70           N  
ATOM   3973  CA  PRO A 507     113.312  82.036  91.406  1.00  0.70           C  
ATOM   3974  C   PRO A 507     113.817  80.622  91.627  1.00  0.70           C  
ATOM   3975  O   PRO A 507     115.023  80.398  91.719  1.00  0.70           O  
ATOM   3976  CB  PRO A 507     113.327  82.427  89.921  1.00  0.70           C  
ATOM   3977  CG  PRO A 507     114.726  83.013  89.704  1.00  0.70           C  
ATOM   3978  CD  PRO A 507     115.030  83.703  91.038  1.00  0.70           C  
ATOM   3979  N   PHE A 508     112.876  79.671  91.772  1.00  0.68           N  
ATOM   3980  CA  PHE A 508     113.116  78.243  91.900  1.00  0.68           C  
ATOM   3981  C   PHE A 508     113.452  77.828  93.332  1.00  0.68           C  
ATOM   3982  O   PHE A 508     113.752  76.670  93.611  1.00  0.68           O  
ATOM   3983  CB  PHE A 508     114.141  77.660  90.885  1.00  0.68           C  
ATOM   3984  CG  PHE A 508     113.879  78.137  89.475  1.00  0.68           C  
ATOM   3985  CD1 PHE A 508     112.721  77.748  88.787  1.00  0.68           C  
ATOM   3986  CD2 PHE A 508     114.795  78.989  88.827  1.00  0.68           C  
ATOM   3987  CE1 PHE A 508     112.497  78.166  87.469  1.00  0.68           C  
ATOM   3988  CE2 PHE A 508     114.574  79.418  87.514  1.00  0.68           C  
ATOM   3989  CZ  PHE A 508     113.425  79.001  86.832  1.00  0.68           C  
ATOM   3990  N   TYR A 509     113.372  78.776  94.293  1.00  0.60           N  
ATOM   3991  CA  TYR A 509     113.665  78.558  95.699  1.00  0.60           C  
ATOM   3992  C   TYR A 509     112.686  77.603  96.380  1.00  0.60           C  
ATOM   3993  O   TYR A 509     113.080  76.643  97.034  1.00  0.60           O  
ATOM   3994  CB  TYR A 509     113.661  79.945  96.406  1.00  0.60           C  
ATOM   3995  CG  TYR A 509     114.275  79.909  97.780  1.00  0.60           C  
ATOM   3996  CD1 TYR A 509     115.641  80.191  97.954  1.00  0.60           C  
ATOM   3997  CD2 TYR A 509     113.494  79.599  98.909  1.00  0.60           C  
ATOM   3998  CE1 TYR A 509     116.214  80.163  99.234  1.00  0.60           C  
ATOM   3999  CE2 TYR A 509     114.072  79.553 100.186  1.00  0.60           C  
ATOM   4000  CZ  TYR A 509     115.433  79.837 100.344  1.00  0.60           C  
ATOM   4001  OH  TYR A 509     116.029  79.782 101.618  1.00  0.60           O  
ATOM   4002  N   GLU A 510     111.373  77.810  96.192  1.00  0.59           N  
ATOM   4003  CA  GLU A 510     110.313  76.997  96.766  1.00  0.59           C  
ATOM   4004  C   GLU A 510     110.342  75.563  96.243  1.00  0.59           C  
ATOM   4005  O   GLU A 510     110.151  74.592  96.972  1.00  0.59           O  
ATOM   4006  CB  GLU A 510     108.972  77.720  96.501  1.00  0.59           C  
ATOM   4007  CG  GLU A 510     108.894  79.066  97.283  1.00  0.59           C  
ATOM   4008  CD  GLU A 510     107.976  80.139  96.688  1.00  0.59           C  
ATOM   4009  OE1 GLU A 510     107.534  79.992  95.522  1.00  0.59           O  
ATOM   4010  OE2 GLU A 510     107.790  81.172  97.387  1.00  0.59           O  
ATOM   4011  N   GLN A 511     110.671  75.375  94.952  1.00  0.61           N  
ATOM   4012  CA  GLN A 511     110.936  74.071  94.380  1.00  0.61           C  
ATOM   4013  C   GLN A 511     112.106  73.338  95.035  1.00  0.61           C  
ATOM   4014  O   GLN A 511     111.998  72.163  95.372  1.00  0.61           O  
ATOM   4015  CB  GLN A 511     111.195  74.162  92.852  1.00  0.61           C  
ATOM   4016  CG  GLN A 511     109.987  74.663  92.016  1.00  0.61           C  
ATOM   4017  CD  GLN A 511     109.903  76.184  91.879  1.00  0.61           C  
ATOM   4018  OE1 GLN A 511     110.311  76.974  92.730  1.00  0.61           O  
ATOM   4019  NE2 GLN A 511     109.358  76.641  90.727  1.00  0.61           N  
ATOM   4020  N   VAL A 512     113.246  74.023  95.263  1.00  0.67           N  
ATOM   4021  CA  VAL A 512     114.394  73.436  95.943  1.00  0.67           C  
ATOM   4022  C   VAL A 512     114.198  73.193  97.437  1.00  0.67           C  
ATOM   4023  O   VAL A 512     114.539  72.128  97.950  1.00  0.67           O  
ATOM   4024  CB  VAL A 512     115.673  74.222  95.659  1.00  0.67           C  
ATOM   4025  CG1 VAL A 512     116.873  73.720  96.492  1.00  0.67           C  
ATOM   4026  CG2 VAL A 512     116.003  74.056  94.163  1.00  0.67           C  
ATOM   4027  N   HIS A 513     113.635  74.161  98.185  1.00  0.57           N  
ATOM   4028  CA  HIS A 513     113.678  74.115  99.641  1.00  0.57           C  
ATOM   4029  C   HIS A 513     112.383  73.661 100.301  1.00  0.57           C  
ATOM   4030  O   HIS A 513     112.412  73.127 101.407  1.00  0.57           O  
ATOM   4031  CB  HIS A 513     114.064  75.506 100.190  1.00  0.57           C  
ATOM   4032  CG  HIS A 513     115.411  75.938  99.684  1.00  0.57           C  
ATOM   4033  ND1 HIS A 513     116.559  75.389 100.223  1.00  0.57           N  
ATOM   4034  CD2 HIS A 513     115.732  76.747  98.642  1.00  0.57           C  
ATOM   4035  CE1 HIS A 513     117.548  75.873  99.499  1.00  0.57           C  
ATOM   4036  NE2 HIS A 513     117.102  76.701  98.524  1.00  0.57           N  
ATOM   4037  N   ASP A 514     111.219  73.791  99.630  1.00  0.52           N  
ATOM   4038  CA  ASP A 514     109.942  73.353 100.174  1.00  0.52           C  
ATOM   4039  C   ASP A 514     109.461  72.100  99.447  1.00  0.52           C  
ATOM   4040  O   ASP A 514     108.346  71.616  99.682  1.00  0.52           O  
ATOM   4041  CB  ASP A 514     108.863  74.458 100.013  1.00  0.52           C  
ATOM   4042  CG  ASP A 514     109.151  75.646 100.916  1.00  0.52           C  
ATOM   4043  OD1 ASP A 514     108.385  75.799 101.904  1.00  0.52           O  
ATOM   4044  OD2 ASP A 514     110.100  76.414 100.618  1.00  0.52           O  
ATOM   4045  N   SER A 515     110.308  71.565  98.539  1.00  0.56           N  
ATOM   4046  CA  SER A 515     110.077  70.408  97.676  1.00  0.56           C  
ATOM   4047  C   SER A 515     108.814  70.481  96.858  1.00  0.56           C  
ATOM   4048  O   SER A 515     107.990  69.573  96.872  1.00  0.56           O  
ATOM   4049  CB  SER A 515     110.112  69.024  98.370  1.00  0.56           C  
ATOM   4050  OG  SER A 515     111.354  68.814  99.039  1.00  0.56           O  
ATOM   4051  N   GLU A 516     108.601  71.583  96.119  1.00  0.56           N  
ATOM   4052  CA  GLU A 516     107.493  71.643  95.190  1.00  0.56           C  
ATOM   4053  C   GLU A 516     107.953  71.201  93.808  1.00  0.56           C  
ATOM   4054  O   GLU A 516     108.913  71.781  93.298  1.00  0.56           O  
ATOM   4055  CB  GLU A 516     106.841  73.036  95.135  1.00  0.56           C  
ATOM   4056  CG  GLU A 516     105.470  72.988  94.414  1.00  0.56           C  
ATOM   4057  CD  GLU A 516     104.473  73.987  94.979  1.00  0.56           C  
ATOM   4058  OE1 GLU A 516     104.293  73.963  96.229  1.00  0.56           O  
ATOM   4059  OE2 GLU A 516     103.847  74.723  94.176  1.00  0.56           O  
ATOM   4060  N   PRO A 517     107.380  70.189  93.157  1.00  0.61           N  
ATOM   4061  CA  PRO A 517     107.696  69.843  91.778  1.00  0.61           C  
ATOM   4062  C   PRO A 517     107.658  70.992  90.792  1.00  0.61           C  
ATOM   4063  O   PRO A 517     106.838  71.902  90.907  1.00  0.61           O  
ATOM   4064  CB  PRO A 517     106.688  68.741  91.418  1.00  0.61           C  
ATOM   4065  CG  PRO A 517     106.365  68.097  92.768  1.00  0.61           C  
ATOM   4066  CD  PRO A 517     106.373  69.289  93.718  1.00  0.61           C  
ATOM   4067  N   PHE A 518     108.528  70.963  89.771  1.00  0.65           N  
ATOM   4068  CA  PHE A 518     108.393  71.818  88.614  1.00  0.65           C  
ATOM   4069  C   PHE A 518     107.143  71.387  87.851  1.00  0.65           C  
ATOM   4070  O   PHE A 518     106.783  70.212  87.849  1.00  0.65           O  
ATOM   4071  CB  PHE A 518     109.652  71.761  87.701  1.00  0.65           C  
ATOM   4072  CG  PHE A 518     110.868  72.316  88.410  1.00  0.65           C  
ATOM   4073  CD1 PHE A 518     111.337  73.610  88.122  1.00  0.65           C  
ATOM   4074  CD2 PHE A 518     111.572  71.546  89.357  1.00  0.65           C  
ATOM   4075  CE1 PHE A 518     112.463  74.127  88.778  1.00  0.65           C  
ATOM   4076  CE2 PHE A 518     112.683  72.068  90.030  1.00  0.65           C  
ATOM   4077  CZ  PHE A 518     113.127  73.363  89.744  1.00  0.65           C  
ATOM   4078  N   HIS A 519     106.409  72.306  87.194  1.00  0.60           N  
ATOM   4079  CA  HIS A 519     105.243  71.913  86.409  1.00  0.60           C  
ATOM   4080  C   HIS A 519     105.635  71.297  85.077  1.00  0.60           C  
ATOM   4081  O   HIS A 519     105.423  71.881  84.019  1.00  0.60           O  
ATOM   4082  CB  HIS A 519     104.255  73.078  86.190  1.00  0.60           C  
ATOM   4083  CG  HIS A 519     103.678  73.529  87.494  1.00  0.60           C  
ATOM   4084  ND1 HIS A 519     102.737  72.728  88.106  1.00  0.60           N  
ATOM   4085  CD2 HIS A 519     104.013  74.568  88.304  1.00  0.60           C  
ATOM   4086  CE1 HIS A 519     102.515  73.290  89.277  1.00  0.60           C  
ATOM   4087  NE2 HIS A 519     103.263  74.407  89.450  1.00  0.60           N  
ATOM   4088  N   THR A 520     106.240  70.100  85.133  1.00  0.66           N  
ATOM   4089  CA  THR A 520     106.753  69.321  84.025  1.00  0.66           C  
ATOM   4090  C   THR A 520     106.204  67.927  84.137  1.00  0.66           C  
ATOM   4091  O   THR A 520     105.593  67.532  85.127  1.00  0.66           O  
ATOM   4092  CB  THR A 520     108.287  69.248  83.907  1.00  0.66           C  
ATOM   4093  OG1 THR A 520     108.873  68.759  85.102  1.00  0.66           O  
ATOM   4094  CG2 THR A 520     108.874  70.648  83.700  1.00  0.66           C  
ATOM   4095  N   ASP A 521     106.380  67.149  83.069  1.00  0.54           N  
ATOM   4096  CA  ASP A 521     105.938  65.789  82.916  1.00  0.54           C  
ATOM   4097  C   ASP A 521     106.582  64.817  83.915  1.00  0.54           C  
ATOM   4098  O   ASP A 521     105.947  63.896  84.425  1.00  0.54           O  
ATOM   4099  CB  ASP A 521     106.180  65.458  81.419  1.00  0.54           C  
ATOM   4100  CG  ASP A 521     107.642  65.280  81.082  1.00  0.54           C  
ATOM   4101  OD1 ASP A 521     107.956  64.298  80.372  1.00  0.54           O  
ATOM   4102  OD2 ASP A 521     108.462  66.108  81.541  1.00  0.54           O  
ATOM   4103  N   THR A 522     107.876  65.033  84.205  1.00  0.60           N  
ATOM   4104  CA  THR A 522     108.646  64.345  85.230  1.00  0.60           C  
ATOM   4105  C   THR A 522     108.517  65.006  86.591  1.00  0.60           C  
ATOM   4106  O   THR A 522     108.740  64.395  87.629  1.00  0.60           O  
ATOM   4107  CB  THR A 522     110.133  64.344  84.866  1.00  0.60           C  
ATOM   4108  OG1 THR A 522     110.659  65.660  84.741  1.00  0.60           O  
ATOM   4109  CG2 THR A 522     110.328  63.698  83.492  1.00  0.60           C  
ATOM   4110  N   GLY A 523     108.207  66.314  86.611  1.00  0.69           N  
ATOM   4111  CA  GLY A 523     108.256  67.195  87.775  1.00  0.69           C  
ATOM   4112  C   GLY A 523     109.640  67.665  88.116  1.00  0.69           C  
ATOM   4113  O   GLY A 523     109.855  68.535  88.958  1.00  0.69           O  
ATOM   4114  N   ARG A 524     110.628  67.130  87.400  1.00  0.60           N  
ATOM   4115  CA  ARG A 524     112.020  67.405  87.574  1.00  0.60           C  
ATOM   4116  C   ARG A 524     112.393  68.473  86.557  1.00  0.60           C  
ATOM   4117  O   ARG A 524     111.660  68.716  85.594  1.00  0.60           O  
ATOM   4118  CB  ARG A 524     112.818  66.095  87.343  1.00  0.60           C  
ATOM   4119  CG  ARG A 524     112.517  64.985  88.378  1.00  0.60           C  
ATOM   4120  CD  ARG A 524     113.377  63.700  88.351  1.00  0.60           C  
ATOM   4121  NE  ARG A 524     112.721  62.438  88.835  1.00  0.60           N  
ATOM   4122  CZ  ARG A 524     112.793  61.882  90.046  1.00  0.60           C  
ATOM   4123  NH1 ARG A 524     112.044  62.302  91.046  1.00  0.60           N  
ATOM   4124  NH2 ARG A 524     113.561  60.804  90.192  1.00  0.60           N  
ATOM   4125  N   MET A 525     113.532  69.179  86.719  1.00  0.70           N  
ATOM   4126  CA  MET A 525     113.976  70.099  85.678  1.00  0.70           C  
ATOM   4127  C   MET A 525     114.284  69.377  84.369  1.00  0.70           C  
ATOM   4128  O   MET A 525     115.093  68.453  84.348  1.00  0.70           O  
ATOM   4129  CB  MET A 525     115.227  70.904  86.084  1.00  0.70           C  
ATOM   4130  CG  MET A 525     114.969  71.894  87.229  1.00  0.70           C  
ATOM   4131  SD  MET A 525     116.364  73.015  87.526  1.00  0.70           S  
ATOM   4132  CE  MET A 525     117.347  71.886  88.533  1.00  0.70           C  
ATOM   4133  N   HIS A 526     113.615  69.766  83.262  1.00  0.65           N  
ATOM   4134  CA  HIS A 526     113.566  68.947  82.061  1.00  0.65           C  
ATOM   4135  C   HIS A 526     114.690  69.234  81.084  1.00  0.65           C  
ATOM   4136  O   HIS A 526     114.655  70.195  80.312  1.00  0.65           O  
ATOM   4137  CB  HIS A 526     112.203  69.093  81.340  1.00  0.65           C  
ATOM   4138  CG  HIS A 526     111.788  67.892  80.545  1.00  0.65           C  
ATOM   4139  ND1 HIS A 526     111.258  68.033  79.270  1.00  0.65           N  
ATOM   4140  CD2 HIS A 526     111.554  66.643  81.021  1.00  0.65           C  
ATOM   4141  CE1 HIS A 526     110.718  66.852  79.012  1.00  0.65           C  
ATOM   4142  NE2 HIS A 526     110.858  65.985  80.036  1.00  0.65           N  
ATOM   4143  N   ALA A 527     115.734  68.392  81.093  1.00  0.70           N  
ATOM   4144  CA  ALA A 527     116.771  68.386  80.099  1.00  0.70           C  
ATOM   4145  C   ALA A 527     116.319  67.748  78.790  1.00  0.70           C  
ATOM   4146  O   ALA A 527     116.660  68.239  77.710  1.00  0.70           O  
ATOM   4147  CB  ALA A 527     117.990  67.636  80.660  1.00  0.70           C  
ATOM   4148  N   TYR A 528     115.540  66.643  78.861  1.00  0.66           N  
ATOM   4149  CA  TYR A 528     115.221  65.815  77.709  1.00  0.66           C  
ATOM   4150  C   TYR A 528     113.754  65.888  77.315  1.00  0.66           C  
ATOM   4151  O   TYR A 528     112.860  65.339  77.947  1.00  0.66           O  
ATOM   4152  CB  TYR A 528     115.620  64.346  77.986  1.00  0.66           C  
ATOM   4153  CG  TYR A 528     115.399  63.376  76.847  1.00  0.66           C  
ATOM   4154  CD1 TYR A 528     116.384  63.158  75.871  1.00  0.66           C  
ATOM   4155  CD2 TYR A 528     114.206  62.634  76.785  1.00  0.66           C  
ATOM   4156  CE1 TYR A 528     116.168  62.230  74.839  1.00  0.66           C  
ATOM   4157  CE2 TYR A 528     113.987  61.712  75.752  1.00  0.66           C  
ATOM   4158  CZ  TYR A 528     114.965  61.522  74.773  1.00  0.66           C  
ATOM   4159  OH  TYR A 528     114.736  60.614  73.721  1.00  0.66           O  
ATOM   4160  N   ALA A 529     113.477  66.521  76.169  1.00  0.71           N  
ATOM   4161  CA  ALA A 529     112.139  66.711  75.676  1.00  0.71           C  
ATOM   4162  C   ALA A 529     111.656  65.525  74.841  1.00  0.71           C  
ATOM   4163  O   ALA A 529     112.001  65.394  73.668  1.00  0.71           O  
ATOM   4164  CB  ALA A 529     112.129  68.006  74.840  1.00  0.71           C  
ATOM   4165  N   ASP A 530     110.801  64.648  75.413  1.00  0.65           N  
ATOM   4166  CA  ASP A 530     110.513  63.342  74.843  1.00  0.65           C  
ATOM   4167  C   ASP A 530     109.314  63.318  73.889  1.00  0.65           C  
ATOM   4168  O   ASP A 530     108.956  62.290  73.319  1.00  0.65           O  
ATOM   4169  CB  ASP A 530     110.370  62.323  76.017  1.00  0.65           C  
ATOM   4170  CG  ASP A 530     108.962  62.170  76.574  1.00  0.65           C  
ATOM   4171  OD1 ASP A 530     108.269  63.190  76.783  1.00  0.65           O  
ATOM   4172  OD2 ASP A 530     108.547  60.992  76.755  1.00  0.65           O  
ATOM   4173  N   VAL A 531     108.680  64.481  73.672  1.00  0.65           N  
ATOM   4174  CA  VAL A 531     107.585  64.666  72.735  1.00  0.65           C  
ATOM   4175  C   VAL A 531     107.974  64.273  71.304  1.00  0.65           C  
ATOM   4176  O   VAL A 531     109.066  64.674  70.899  1.00  0.65           O  
ATOM   4177  CB  VAL A 531     107.150  66.129  72.748  1.00  0.65           C  
ATOM   4178  CG1 VAL A 531     106.084  66.416  71.674  1.00  0.65           C  
ATOM   4179  CG2 VAL A 531     106.614  66.467  74.153  1.00  0.65           C  
ATOM   4180  N   PRO A 532     107.164  63.553  70.499  1.00  0.62           N  
ATOM   4181  CA  PRO A 532     107.434  63.223  69.094  1.00  0.62           C  
ATOM   4182  C   PRO A 532     108.062  64.321  68.268  1.00  0.62           C  
ATOM   4183  O   PRO A 532     109.170  64.148  67.771  1.00  0.62           O  
ATOM   4184  CB  PRO A 532     106.075  62.758  68.557  1.00  0.62           C  
ATOM   4185  CG  PRO A 532     105.437  62.076  69.770  1.00  0.62           C  
ATOM   4186  CD  PRO A 532     105.918  62.925  70.951  1.00  0.62           C  
ATOM   4187  N   GLU A 533     107.420  65.500  68.213  1.00  0.59           N  
ATOM   4188  CA  GLU A 533     107.935  66.679  67.559  1.00  0.59           C  
ATOM   4189  C   GLU A 533     109.295  67.136  68.054  1.00  0.59           C  
ATOM   4190  O   GLU A 533     110.195  67.444  67.285  1.00  0.59           O  
ATOM   4191  CB  GLU A 533     106.962  67.836  67.838  1.00  0.59           C  
ATOM   4192  CG  GLU A 533     105.596  67.673  67.148  1.00  0.59           C  
ATOM   4193  CD  GLU A 533     104.909  69.030  67.136  1.00  0.59           C  
ATOM   4194  OE1 GLU A 533     104.767  69.597  66.022  1.00  0.59           O  
ATOM   4195  OE2 GLU A 533     104.604  69.533  68.248  1.00  0.59           O  
ATOM   4196  N   ALA A 534     109.524  67.159  69.377  1.00  0.70           N  
ATOM   4197  CA  ALA A 534     110.814  67.528  69.922  1.00  0.70           C  
ATOM   4198  C   ALA A 534     111.923  66.554  69.544  1.00  0.70           C  
ATOM   4199  O   ALA A 534     113.032  66.955  69.198  1.00  0.70           O  
ATOM   4200  CB  ALA A 534     110.705  67.674  71.449  1.00  0.70           C  
ATOM   4201  N   ILE A 535     111.629  65.241  69.550  1.00  0.64           N  
ATOM   4202  CA  ILE A 535     112.536  64.214  69.062  1.00  0.64           C  
ATOM   4203  C   ILE A 535     112.857  64.379  67.581  1.00  0.64           C  
ATOM   4204  O   ILE A 535     114.024  64.451  67.191  1.00  0.64           O  
ATOM   4205  CB  ILE A 535     111.951  62.825  69.341  1.00  0.64           C  
ATOM   4206  CG1 ILE A 535     111.877  62.577  70.868  1.00  0.64           C  
ATOM   4207  CG2 ILE A 535     112.763  61.712  68.634  1.00  0.64           C  
ATOM   4208  CD1 ILE A 535     111.082  61.320  71.241  1.00  0.64           C  
ATOM   4209  N   GLU A 536     111.822  64.512  66.736  1.00  0.61           N  
ATOM   4210  CA  GLU A 536     111.939  64.617  65.296  1.00  0.61           C  
ATOM   4211  C   GLU A 536     112.498  65.928  64.794  1.00  0.61           C  
ATOM   4212  O   GLU A 536     113.234  65.971  63.812  1.00  0.61           O  
ATOM   4213  CB  GLU A 536     110.582  64.331  64.645  1.00  0.61           C  
ATOM   4214  CG  GLU A 536     110.161  62.865  64.884  1.00  0.61           C  
ATOM   4215  CD  GLU A 536     108.798  62.551  64.289  1.00  0.61           C  
ATOM   4216  OE1 GLU A 536     108.302  63.368  63.477  1.00  0.61           O  
ATOM   4217  OE2 GLU A 536     108.267  61.472  64.652  1.00  0.61           O  
ATOM   4218  N   TYR A 537     112.229  67.056  65.472  1.00  0.65           N  
ATOM   4219  CA  TYR A 537     112.727  68.352  65.040  1.00  0.65           C  
ATOM   4220  C   TYR A 537     114.130  68.579  65.599  1.00  0.65           C  
ATOM   4221  O   TYR A 537     114.820  69.535  65.242  1.00  0.65           O  
ATOM   4222  CB  TYR A 537     111.760  69.503  65.447  1.00  0.65           C  
ATOM   4223  CG  TYR A 537     110.320  69.329  64.971  1.00  0.65           C  
ATOM   4224  CD1 TYR A 537     109.901  68.447  63.949  1.00  0.65           C  
ATOM   4225  CD2 TYR A 537     109.330  70.075  65.633  1.00  0.65           C  
ATOM   4226  CE1 TYR A 537     108.548  68.328  63.602  1.00  0.65           C  
ATOM   4227  CE2 TYR A 537     107.976  69.936  65.307  1.00  0.65           C  
ATOM   4228  CZ  TYR A 537     107.584  69.073  64.284  1.00  0.65           C  
ATOM   4229  OH  TYR A 537     106.222  68.942  63.952  1.00  0.65           O  
ATOM   4230  N   GLY A 538     114.606  67.608  66.413  1.00  0.71           N  
ATOM   4231  CA  GLY A 538     116.003  67.387  66.764  1.00  0.71           C  
ATOM   4232  C   GLY A 538     116.423  67.814  68.126  1.00  0.71           C  
ATOM   4233  O   GLY A 538     117.559  67.575  68.517  1.00  0.71           O  
ATOM   4234  N   GLU A 539     115.509  68.411  68.891  1.00  0.73           N  
ATOM   4235  CA  GLU A 539     115.820  69.151  70.091  1.00  0.73           C  
ATOM   4236  C   GLU A 539     115.376  68.417  71.337  1.00  0.73           C  
ATOM   4237  O   GLU A 539     115.030  69.015  72.358  1.00  0.73           O  
ATOM   4238  CB  GLU A 539     115.180  70.551  70.042  1.00  0.73           C  
ATOM   4239  CG  GLU A 539     115.285  71.174  68.637  1.00  0.73           C  
ATOM   4240  CD  GLU A 539     115.030  72.672  68.601  1.00  0.73           C  
ATOM   4241  OE1 GLU A 539     114.174  73.196  69.356  1.00  0.73           O  
ATOM   4242  OE2 GLU A 539     115.661  73.287  67.696  1.00  0.73           O  
ATOM   4243  N   ASN A 540     115.366  67.066  71.315  1.00  0.71           N  
ATOM   4244  CA  ASN A 540     115.122  66.283  72.518  1.00  0.71           C  
ATOM   4245  C   ASN A 540     116.183  66.576  73.578  1.00  0.71           C  
ATOM   4246  O   ASN A 540     115.866  66.925  74.709  1.00  0.71           O  
ATOM   4247  CB  ASN A 540     114.945  64.763  72.235  1.00  0.71           C  
ATOM   4248  CG  ASN A 540     116.136  64.126  71.531  1.00  0.71           C  
ATOM   4249  OD1 ASN A 540     117.108  63.722  72.165  1.00  0.71           O  
ATOM   4250  ND2 ASN A 540     116.099  64.033  70.183  1.00  0.71           N  
ATOM   4251  N   PHE A 541     117.457  66.592  73.168  1.00  0.70           N  
ATOM   4252  CA  PHE A 541     118.605  67.045  73.914  1.00  0.70           C  
ATOM   4253  C   PHE A 541     119.022  68.420  73.409  1.00  0.70           C  
ATOM   4254  O   PHE A 541     118.494  68.909  72.417  1.00  0.70           O  
ATOM   4255  CB  PHE A 541     119.775  66.011  73.884  1.00  0.70           C  
ATOM   4256  CG  PHE A 541     120.469  65.791  72.549  1.00  0.70           C  
ATOM   4257  CD1 PHE A 541     119.776  65.471  71.365  1.00  0.70           C  
ATOM   4258  CD2 PHE A 541     121.876  65.802  72.505  1.00  0.70           C  
ATOM   4259  CE1 PHE A 541     120.455  65.183  70.178  1.00  0.70           C  
ATOM   4260  CE2 PHE A 541     122.565  65.500  71.324  1.00  0.70           C  
ATOM   4261  CZ  PHE A 541     121.852  65.192  70.159  1.00  0.70           C  
ATOM   4262  N   ILE A 542     119.938  69.103  74.122  1.00  0.75           N  
ATOM   4263  CA  ILE A 542     120.572  70.330  73.656  1.00  0.75           C  
ATOM   4264  C   ILE A 542     121.412  70.117  72.395  1.00  0.75           C  
ATOM   4265  O   ILE A 542     122.269  69.229  72.352  1.00  0.75           O  
ATOM   4266  CB  ILE A 542     121.451  70.923  74.771  1.00  0.75           C  
ATOM   4267  CG1 ILE A 542     122.231  72.193  74.353  1.00  0.75           C  
ATOM   4268  CG2 ILE A 542     122.434  69.863  75.334  1.00  0.75           C  
ATOM   4269  CD1 ILE A 542     121.341  73.394  74.061  1.00  0.75           C  
ATOM   4270  N   VAL A 543     121.245  70.948  71.340  1.00  0.77           N  
ATOM   4271  CA  VAL A 543     122.159  70.891  70.209  1.00  0.77           C  
ATOM   4272  C   VAL A 543     122.582  72.261  69.711  1.00  0.77           C  
ATOM   4273  O   VAL A 543     121.862  73.249  69.787  1.00  0.77           O  
ATOM   4274  CB  VAL A 543     121.707  70.014  69.027  1.00  0.77           C  
ATOM   4275  CG1 VAL A 543     121.741  68.525  69.414  1.00  0.77           C  
ATOM   4276  CG2 VAL A 543     120.286  70.379  68.583  1.00  0.77           C  
ATOM   4277  N   HIS A 544     123.824  72.387  69.180  1.00  0.70           N  
ATOM   4278  CA  HIS A 544     124.226  73.627  68.524  1.00  0.70           C  
ATOM   4279  C   HIS A 544     123.606  73.711  67.146  1.00  0.70           C  
ATOM   4280  O   HIS A 544     123.888  72.903  66.263  1.00  0.70           O  
ATOM   4281  CB  HIS A 544     125.757  73.841  68.363  1.00  0.70           C  
ATOM   4282  CG  HIS A 544     126.095  75.143  67.670  1.00  0.70           C  
ATOM   4283  ND1 HIS A 544     125.604  76.324  68.197  1.00  0.70           N  
ATOM   4284  CD2 HIS A 544     126.690  75.380  66.467  1.00  0.70           C  
ATOM   4285  CE1 HIS A 544     125.901  77.252  67.303  1.00  0.70           C  
ATOM   4286  NE2 HIS A 544     126.559  76.736  66.238  1.00  0.70           N  
ATOM   4287  N   ARG A 545     122.747  74.716  66.929  1.00  0.65           N  
ATOM   4288  CA  ARG A 545     122.118  74.928  65.652  1.00  0.65           C  
ATOM   4289  C   ARG A 545     122.531  76.292  65.138  1.00  0.65           C  
ATOM   4290  O   ARG A 545     122.133  77.329  65.664  1.00  0.65           O  
ATOM   4291  CB  ARG A 545     120.575  74.816  65.754  1.00  0.65           C  
ATOM   4292  CG  ARG A 545     120.090  73.493  66.384  1.00  0.65           C  
ATOM   4293  CD  ARG A 545     118.569  73.264  66.350  1.00  0.65           C  
ATOM   4294  NE  ARG A 545     118.238  72.866  64.934  1.00  0.65           N  
ATOM   4295  CZ  ARG A 545     117.148  72.161  64.612  1.00  0.65           C  
ATOM   4296  NH1 ARG A 545     116.128  72.006  65.442  1.00  0.65           N  
ATOM   4297  NH2 ARG A 545     117.071  71.578  63.414  1.00  0.65           N  
ATOM   4298  N   GLU A 546     123.361  76.300  64.075  1.00  0.60           N  
ATOM   4299  CA  GLU A 546     123.737  77.477  63.315  1.00  0.60           C  
ATOM   4300  C   GLU A 546     122.535  78.168  62.678  1.00  0.60           C  
ATOM   4301  O   GLU A 546     121.477  77.561  62.489  1.00  0.60           O  
ATOM   4302  CB  GLU A 546     124.822  77.109  62.267  1.00  0.60           C  
ATOM   4303  CG  GLU A 546     125.469  78.300  61.515  1.00  0.60           C  
ATOM   4304  CD  GLU A 546     125.966  79.376  62.464  1.00  0.60           C  
ATOM   4305  OE1 GLU A 546     125.469  80.531  62.354  1.00  0.60           O  
ATOM   4306  OE2 GLU A 546     126.840  79.100  63.323  1.00  0.60           O  
ATOM   4307  N   GLY A 547     122.648  79.485  62.400  1.00  0.60           N  
ATOM   4308  CA  GLY A 547     121.571  80.311  61.870  1.00  0.60           C  
ATOM   4309  C   GLY A 547     120.759  79.761  60.721  1.00  0.60           C  
ATOM   4310  O   GLY A 547     121.326  79.187  59.792  1.00  0.60           O  
ATOM   4311  N   PRO A 548     119.442  79.933  60.677  1.00  0.59           N  
ATOM   4312  CA  PRO A 548     118.690  79.583  59.491  1.00  0.59           C  
ATOM   4313  C   PRO A 548     118.916  80.614  58.405  1.00  0.59           C  
ATOM   4314  O   PRO A 548     118.979  81.815  58.670  1.00  0.59           O  
ATOM   4315  CB  PRO A 548     117.234  79.622  59.969  1.00  0.59           C  
ATOM   4316  CG  PRO A 548     117.235  80.740  61.013  1.00  0.59           C  
ATOM   4317  CD  PRO A 548     118.605  80.596  61.684  1.00  0.59           C  
ATOM   4318  N   GLU A 549     119.021  80.176  57.146  1.00  0.31           N  
ATOM   4319  CA  GLU A 549     118.961  81.104  56.049  1.00  0.31           C  
ATOM   4320  C   GLU A 549     117.514  81.507  55.789  1.00  0.31           C  
ATOM   4321  O   GLU A 549     116.657  80.691  55.464  1.00  0.31           O  
ATOM   4322  CB  GLU A 549     119.585  80.498  54.781  1.00  0.31           C  
ATOM   4323  CG  GLU A 549     119.809  81.532  53.659  1.00  0.31           C  
ATOM   4324  CD  GLU A 549     120.432  80.926  52.409  1.00  0.31           C  
ATOM   4325  OE1 GLU A 549     120.646  79.693  52.353  1.00  0.31           O  
ATOM   4326  OE2 GLU A 549     120.690  81.746  51.488  1.00  0.31           O  
ATOM   4327  N   ALA A 550     117.196  82.809  55.917  1.00  0.31           N  
ATOM   4328  CA  ALA A 550     115.846  83.315  55.737  1.00  0.31           C  
ATOM   4329  C   ALA A 550     115.601  83.722  54.284  1.00  0.31           C  
ATOM   4330  O   ALA A 550     114.674  84.467  53.970  1.00  0.31           O  
ATOM   4331  CB  ALA A 550     115.673  84.539  56.660  1.00  0.31           C  
ATOM   4332  N   THR A 551     116.536  83.281  53.414  1.00  0.33           N  
ATOM   4333  CA  THR A 551     116.766  83.630  52.012  1.00  0.33           C  
ATOM   4334  C   THR A 551     116.628  85.090  51.610  1.00  0.33           C  
ATOM   4335  O   THR A 551     116.077  85.354  50.543  1.00  0.33           O  
ATOM   4336  CB  THR A 551     116.087  82.703  51.003  1.00  0.33           C  
ATOM   4337  OG1 THR A 551     114.671  82.664  51.150  1.00  0.33           O  
ATOM   4338  CG2 THR A 551     116.618  81.279  51.241  1.00  0.33           C  
ATOM   4339  N   PRO A 552     117.118  86.130  52.304  1.00  0.46           N  
ATOM   4340  CA  PRO A 552     116.522  87.440  52.121  1.00  0.46           C  
ATOM   4341  C   PRO A 552     117.472  88.322  51.349  1.00  0.46           C  
ATOM   4342  O   PRO A 552     117.284  89.536  51.273  1.00  0.46           O  
ATOM   4343  CB  PRO A 552     116.387  87.892  53.570  1.00  0.46           C  
ATOM   4344  CG  PRO A 552     117.701  87.450  54.200  1.00  0.46           C  
ATOM   4345  CD  PRO A 552     117.918  86.084  53.545  1.00  0.46           C  
ATOM   4346  N   TYR A 553     118.519  87.755  50.744  1.00  0.37           N  
ATOM   4347  CA  TYR A 553     119.501  88.507  50.003  1.00  0.37           C  
ATOM   4348  C   TYR A 553     119.407  88.221  48.525  1.00  0.37           C  
ATOM   4349  O   TYR A 553     120.347  88.438  47.771  1.00  0.37           O  
ATOM   4350  CB  TYR A 553     120.916  88.348  50.594  1.00  0.37           C  
ATOM   4351  CG  TYR A 553     121.399  86.941  50.714  1.00  0.37           C  
ATOM   4352  CD1 TYR A 553     121.280  86.247  51.929  1.00  0.37           C  
ATOM   4353  CD2 TYR A 553     122.062  86.334  49.639  1.00  0.37           C  
ATOM   4354  CE1 TYR A 553     121.786  84.948  52.054  1.00  0.37           C  
ATOM   4355  CE2 TYR A 553     122.605  85.054  49.773  1.00  0.37           C  
ATOM   4356  CZ  TYR A 553     122.451  84.362  50.973  1.00  0.37           C  
ATOM   4357  OH  TYR A 553     122.944  83.056  51.072  1.00  0.37           O  
ATOM   4358  N   LEU A 554     118.222  87.776  48.080  1.00  0.30           N  
ATOM   4359  CA  LEU A 554     117.911  87.487  46.700  1.00  0.30           C  
ATOM   4360  C   LEU A 554     117.039  88.600  46.101  1.00  0.30           C  
ATOM   4361  O   LEU A 554     116.539  89.443  46.850  1.00  0.30           O  
ATOM   4362  CB  LEU A 554     117.222  86.104  46.613  1.00  0.30           C  
ATOM   4363  CG  LEU A 554     118.030  84.975  47.298  1.00  0.30           C  
ATOM   4364  CD1 LEU A 554     117.277  83.640  47.222  1.00  0.30           C  
ATOM   4365  CD2 LEU A 554     119.453  84.817  46.732  1.00  0.30           C  
ATOM   4366  N   PRO A 555     116.875  88.718  44.780  1.00  0.25           N  
ATOM   4367  CA  PRO A 555     115.909  89.619  44.137  1.00  0.25           C  
ATOM   4368  C   PRO A 555     114.433  89.267  44.310  1.00  0.25           C  
ATOM   4369  O   PRO A 555     114.058  88.498  45.184  1.00  0.25           O  
ATOM   4370  CB  PRO A 555     116.270  89.512  42.642  1.00  0.25           C  
ATOM   4371  CG  PRO A 555     117.734  89.093  42.623  1.00  0.25           C  
ATOM   4372  CD  PRO A 555     117.800  88.140  43.809  1.00  0.25           C  
ATOM   4373  N   ASN A 556     113.578  89.819  43.421  1.00  0.29           N  
ATOM   4374  CA  ASN A 556     112.147  89.561  43.337  1.00  0.29           C  
ATOM   4375  C   ASN A 556     111.769  88.746  42.103  1.00  0.29           C  
ATOM   4376  O   ASN A 556     110.663  88.839  41.577  1.00  0.29           O  
ATOM   4377  CB  ASN A 556     111.373  90.902  43.357  1.00  0.29           C  
ATOM   4378  CG  ASN A 556     111.802  91.907  42.290  1.00  0.29           C  
ATOM   4379  OD1 ASN A 556     112.856  92.542  42.391  1.00  0.29           O  
ATOM   4380  ND2 ASN A 556     110.944  92.108  41.266  1.00  0.29           N  
ATOM   4381  N   VAL A 557     112.740  87.976  41.602  1.00  0.25           N  
ATOM   4382  CA  VAL A 557     112.699  87.147  40.413  1.00  0.25           C  
ATOM   4383  C   VAL A 557     112.311  85.703  40.709  1.00  0.25           C  
ATOM   4384  O   VAL A 557     112.100  85.296  41.851  1.00  0.25           O  
ATOM   4385  CB  VAL A 557     114.065  87.140  39.752  1.00  0.25           C  
ATOM   4386  CG1 VAL A 557     114.431  88.576  39.326  1.00  0.25           C  
ATOM   4387  CG2 VAL A 557     115.089  86.540  40.734  1.00  0.25           C  
ATOM   4388  N   ILE A 558     112.221  84.864  39.659  1.00  0.21           N  
ATOM   4389  CA  ILE A 558     111.938  83.450  39.808  1.00  0.21           C  
ATOM   4390  C   ILE A 558     113.230  82.660  39.957  1.00  0.21           C  
ATOM   4391  O   ILE A 558     114.021  82.555  39.024  1.00  0.21           O  
ATOM   4392  CB  ILE A 558     111.135  82.903  38.629  1.00  0.21           C  
ATOM   4393  CG1 ILE A 558     109.932  83.838  38.345  1.00  0.21           C  
ATOM   4394  CG2 ILE A 558     110.699  81.458  38.964  1.00  0.21           C  
ATOM   4395  CD1 ILE A 558     108.955  83.343  37.273  1.00  0.21           C  
ATOM   4396  N   VAL A 559     113.477  82.076  41.150  1.00  0.20           N  
ATOM   4397  CA  VAL A 559     114.639  81.222  41.382  1.00  0.20           C  
ATOM   4398  C   VAL A 559     114.273  79.747  41.366  1.00  0.20           C  
ATOM   4399  O   VAL A 559     115.120  78.900  41.094  1.00  0.20           O  
ATOM   4400  CB  VAL A 559     115.336  81.545  42.709  1.00  0.20           C  
ATOM   4401  CG1 VAL A 559     115.856  82.992  42.651  1.00  0.20           C  
ATOM   4402  CG2 VAL A 559     114.417  81.355  43.934  1.00  0.20           C  
ATOM   4403  N   SER A 560     112.983  79.433  41.615  1.00  0.21           N  
ATOM   4404  CA  SER A 560     112.446  78.091  41.839  1.00  0.21           C  
ATOM   4405  C   SER A 560     111.105  78.257  42.526  1.00  0.21           C  
ATOM   4406  O   SER A 560     110.798  77.703  43.582  1.00  0.21           O  
ATOM   4407  CB  SER A 560     113.335  77.115  42.673  1.00  0.21           C  
ATOM   4408  OG  SER A 560     113.763  77.686  43.913  1.00  0.21           O  
ATOM   4409  N   SER A 561     110.248  79.105  41.942  1.00  0.17           N  
ATOM   4410  CA  SER A 561     109.128  79.660  42.662  1.00  0.17           C  
ATOM   4411  C   SER A 561     108.003  79.974  41.716  1.00  0.17           C  
ATOM   4412  O   SER A 561     108.189  80.074  40.510  1.00  0.17           O  
ATOM   4413  CB  SER A 561     109.519  80.972  43.410  1.00  0.17           C  
ATOM   4414  OG  SER A 561     110.164  81.920  42.552  1.00  0.17           O  
ATOM   4415  N   ASN A 562     106.786  80.152  42.261  1.00  0.24           N  
ATOM   4416  CA  ASN A 562     105.663  80.647  41.496  1.00  0.24           C  
ATOM   4417  C   ASN A 562     105.325  82.008  42.085  1.00  0.24           C  
ATOM   4418  O   ASN A 562     104.751  82.051  43.174  1.00  0.24           O  
ATOM   4419  CB  ASN A 562     104.425  79.721  41.647  1.00  0.24           C  
ATOM   4420  CG  ASN A 562     104.781  78.294  41.243  1.00  0.24           C  
ATOM   4421  OD1 ASN A 562     104.979  77.979  40.073  1.00  0.24           O  
ATOM   4422  ND2 ASN A 562     104.861  77.382  42.241  1.00  0.24           N  
ATOM   4423  N   PRO A 563     105.664  83.133  41.471  1.00  0.31           N  
ATOM   4424  CA  PRO A 563     105.130  84.429  41.860  1.00  0.31           C  
ATOM   4425  C   PRO A 563     103.669  84.576  41.513  1.00  0.31           C  
ATOM   4426  O   PRO A 563     103.090  83.739  40.827  1.00  0.31           O  
ATOM   4427  CB  PRO A 563     105.967  85.433  41.049  1.00  0.31           C  
ATOM   4428  CG  PRO A 563     107.285  84.702  40.834  1.00  0.31           C  
ATOM   4429  CD  PRO A 563     106.820  83.270  40.584  1.00  0.31           C  
ATOM   4430  N   HIS A 564     103.055  85.689  41.940  1.00  0.20           N  
ATOM   4431  CA  HIS A 564     101.735  86.046  41.462  1.00  0.20           C  
ATOM   4432  C   HIS A 564     101.766  86.631  40.043  1.00  0.20           C  
ATOM   4433  O   HIS A 564     100.758  86.656  39.339  1.00  0.20           O  
ATOM   4434  CB  HIS A 564     101.065  87.019  42.455  1.00  0.20           C  
ATOM   4435  CG  HIS A 564     101.541  88.431  42.383  1.00  0.20           C  
ATOM   4436  ND1 HIS A 564     100.618  89.421  42.610  1.00  0.20           N  
ATOM   4437  CD2 HIS A 564     102.748  88.974  42.086  1.00  0.20           C  
ATOM   4438  CE1 HIS A 564     101.262  90.549  42.445  1.00  0.20           C  
ATOM   4439  NE2 HIS A 564     102.558  90.335  42.120  1.00  0.20           N  
ATOM   4440  N   ILE A 565     102.960  87.084  39.586  1.00  0.15           N  
ATOM   4441  CA  ILE A 565     103.238  87.517  38.222  1.00  0.15           C  
ATOM   4442  C   ILE A 565     103.064  86.366  37.241  1.00  0.15           C  
ATOM   4443  O   ILE A 565     103.558  85.263  37.463  1.00  0.15           O  
ATOM   4444  CB  ILE A 565     104.660  88.084  38.049  1.00  0.15           C  
ATOM   4445  CG1 ILE A 565     104.991  89.158  39.115  1.00  0.15           C  
ATOM   4446  CG2 ILE A 565     104.852  88.663  36.624  1.00  0.15           C  
ATOM   4447  CD1 ILE A 565     106.452  89.630  39.074  1.00  0.15           C  
ATOM   4448  N   ARG A 566     102.383  86.602  36.106  1.00  0.24           N  
ATOM   4449  CA  ARG A 566     102.247  85.626  35.042  1.00  0.24           C  
ATOM   4450  C   ARG A 566     102.987  86.119  33.803  1.00  0.24           C  
ATOM   4451  O   ARG A 566     102.356  86.734  32.945  1.00  0.24           O  
ATOM   4452  CB  ARG A 566     100.749  85.399  34.717  1.00  0.24           C  
ATOM   4453  CG  ARG A 566      99.963  84.857  35.928  1.00  0.24           C  
ATOM   4454  CD  ARG A 566      98.471  84.678  35.653  1.00  0.24           C  
ATOM   4455  NE  ARG A 566      97.872  84.184  36.934  1.00  0.24           N  
ATOM   4456  CZ  ARG A 566      96.565  83.962  37.123  1.00  0.24           C  
ATOM   4457  NH1 ARG A 566      96.142  83.514  38.302  1.00  0.24           N  
ATOM   4458  NH2 ARG A 566      95.677  84.177  36.158  1.00  0.24           N  
ATOM   4459  N   PRO A 567     104.302  85.952  33.661  1.00  0.26           N  
ATOM   4460  CA  PRO A 567     105.005  86.347  32.453  1.00  0.26           C  
ATOM   4461  C   PRO A 567     104.800  85.337  31.332  1.00  0.26           C  
ATOM   4462  O   PRO A 567     104.626  84.147  31.591  1.00  0.26           O  
ATOM   4463  CB  PRO A 567     106.467  86.395  32.922  1.00  0.26           C  
ATOM   4464  CG  PRO A 567     106.568  85.253  33.940  1.00  0.26           C  
ATOM   4465  CD  PRO A 567     105.178  85.225  34.588  1.00  0.26           C  
ATOM   4466  N   GLU A 568     104.811  85.813  30.080  1.00  0.30           N  
ATOM   4467  CA  GLU A 568     104.640  85.007  28.895  1.00  0.30           C  
ATOM   4468  C   GLU A 568     105.487  85.686  27.834  1.00  0.30           C  
ATOM   4469  O   GLU A 568     105.752  86.887  27.939  1.00  0.30           O  
ATOM   4470  CB  GLU A 568     103.142  84.953  28.492  1.00  0.30           C  
ATOM   4471  CG  GLU A 568     102.797  84.036  27.289  1.00  0.30           C  
ATOM   4472  CD  GLU A 568     101.291  83.843  27.089  1.00  0.30           C  
ATOM   4473  OE1 GLU A 568     100.487  84.457  27.838  1.00  0.30           O  
ATOM   4474  OE2 GLU A 568     100.938  83.041  26.184  1.00  0.30           O  
ATOM   4475  N   ASP A 569     105.984  84.943  26.821  1.00  0.24           N  
ATOM   4476  CA  ASP A 569     106.704  85.491  25.682  1.00  0.24           C  
ATOM   4477  C   ASP A 569     105.862  86.505  24.898  1.00  0.24           C  
ATOM   4478  O   ASP A 569     104.638  86.464  24.901  1.00  0.24           O  
ATOM   4479  CB  ASP A 569     107.218  84.376  24.727  1.00  0.24           C  
ATOM   4480  CG  ASP A 569     108.359  83.565  25.322  1.00  0.24           C  
ATOM   4481  OD1 ASP A 569     108.806  83.871  26.453  1.00  0.24           O  
ATOM   4482  OD2 ASP A 569     108.819  82.640  24.604  1.00  0.24           O  
ATOM   4483  N   TYR A 570     106.511  87.479  24.225  1.00  0.13           N  
ATOM   4484  CA  TYR A 570     105.835  88.636  23.649  1.00  0.13           C  
ATOM   4485  C   TYR A 570     104.962  88.297  22.436  1.00  0.13           C  
ATOM   4486  O   TYR A 570     103.778  87.996  22.537  1.00  0.13           O  
ATOM   4487  CB  TYR A 570     106.886  89.699  23.213  1.00  0.13           C  
ATOM   4488  CG  TYR A 570     107.533  90.368  24.391  1.00  0.13           C  
ATOM   4489  CD1 TYR A 570     106.901  91.463  25.002  1.00  0.13           C  
ATOM   4490  CD2 TYR A 570     108.803  89.971  24.847  1.00  0.13           C  
ATOM   4491  CE1 TYR A 570     107.536  92.167  26.035  1.00  0.13           C  
ATOM   4492  CE2 TYR A 570     109.437  90.671  25.886  1.00  0.13           C  
ATOM   4493  CZ  TYR A 570     108.804  91.775  26.470  1.00  0.13           C  
ATOM   4494  OH  TYR A 570     109.444  92.507  27.489  1.00  0.13           O  
ATOM   4495  N   GLY A 571     105.531  88.382  21.219  1.00  0.26           N  
ATOM   4496  CA  GLY A 571     104.923  87.824  20.012  1.00  0.26           C  
ATOM   4497  C   GLY A 571     105.776  86.715  19.470  1.00  0.26           C  
ATOM   4498  O   GLY A 571     105.383  85.969  18.580  1.00  0.26           O  
ATOM   4499  N   ILE A 572     107.012  86.635  19.979  1.00  0.17           N  
ATOM   4500  CA  ILE A 572     108.059  85.761  19.520  1.00  0.17           C  
ATOM   4501  C   ILE A 572     109.047  85.717  20.674  1.00  0.17           C  
ATOM   4502  O   ILE A 572     109.024  86.600  21.535  1.00  0.17           O  
ATOM   4503  CB  ILE A 572     108.678  86.266  18.210  1.00  0.17           C  
ATOM   4504  CG1 ILE A 572     109.634  85.239  17.560  1.00  0.17           C  
ATOM   4505  CG2 ILE A 572     109.342  87.650  18.405  1.00  0.17           C  
ATOM   4506  CD1 ILE A 572     109.930  85.552  16.088  1.00  0.17           C  
ATOM   4507  N   ALA A 573     109.901  84.679  20.746  1.00  0.14           N  
ATOM   4508  CA  ALA A 573     110.931  84.544  21.753  1.00  0.14           C  
ATOM   4509  C   ALA A 573     112.146  85.434  21.480  1.00  0.14           C  
ATOM   4510  O   ALA A 573     112.354  85.925  20.371  1.00  0.14           O  
ATOM   4511  CB  ALA A 573     111.364  83.068  21.854  1.00  0.14           C  
ATOM   4512  N   ALA A 574     112.971  85.675  22.519  1.00  0.17           N  
ATOM   4513  CA  ALA A 574     114.206  86.430  22.424  1.00  0.17           C  
ATOM   4514  C   ALA A 574     115.389  85.560  21.993  1.00  0.17           C  
ATOM   4515  O   ALA A 574     115.259  84.355  21.778  1.00  0.17           O  
ATOM   4516  CB  ALA A 574     114.505  87.122  23.769  1.00  0.17           C  
ATOM   4517  N   ASP A 575     116.574  86.178  21.813  1.00  0.19           N  
ATOM   4518  CA  ASP A 575     117.810  85.528  21.437  1.00  0.19           C  
ATOM   4519  C   ASP A 575     118.539  84.856  22.620  1.00  0.19           C  
ATOM   4520  O   ASP A 575     117.949  84.125  23.413  1.00  0.19           O  
ATOM   4521  CB  ASP A 575     118.675  86.521  20.617  1.00  0.19           C  
ATOM   4522  CG  ASP A 575     118.997  87.767  21.421  1.00  0.19           C  
ATOM   4523  OD1 ASP A 575     120.202  87.933  21.732  1.00  0.19           O  
ATOM   4524  OD2 ASP A 575     118.048  88.523  21.751  1.00  0.19           O  
ATOM   4525  N   ALA A 576     119.876  85.012  22.748  1.00  0.13           N  
ATOM   4526  CA  ALA A 576     120.650  84.200  23.672  1.00  0.13           C  
ATOM   4527  C   ALA A 576     120.981  84.923  24.973  1.00  0.13           C  
ATOM   4528  O   ALA A 576     121.858  85.784  25.044  1.00  0.13           O  
ATOM   4529  CB  ALA A 576     121.954  83.700  23.013  1.00  0.13           C  
ATOM   4530  N   GLU A 577     120.310  84.544  26.077  1.00  0.22           N  
ATOM   4531  CA  GLU A 577     120.563  85.132  27.375  1.00  0.22           C  
ATOM   4532  C   GLU A 577     121.677  84.445  28.147  1.00  0.22           C  
ATOM   4533  O   GLU A 577     121.662  83.238  28.380  1.00  0.22           O  
ATOM   4534  CB  GLU A 577     119.321  85.089  28.288  1.00  0.22           C  
ATOM   4535  CG  GLU A 577     118.129  85.929  27.783  1.00  0.22           C  
ATOM   4536  CD  GLU A 577     117.060  86.096  28.864  1.00  0.22           C  
ATOM   4537  OE1 GLU A 577     117.270  85.595  30.000  1.00  0.22           O  
ATOM   4538  OE2 GLU A 577     116.037  86.762  28.563  1.00  0.22           O  
ATOM   4539  N   HIS A 578     122.656  85.229  28.634  1.00  0.22           N  
ATOM   4540  CA  HIS A 578     123.655  84.741  29.569  1.00  0.22           C  
ATOM   4541  C   HIS A 578     123.199  85.004  30.986  1.00  0.22           C  
ATOM   4542  O   HIS A 578     123.697  85.916  31.638  1.00  0.22           O  
ATOM   4543  CB  HIS A 578     125.008  85.465  29.394  1.00  0.22           C  
ATOM   4544  CG  HIS A 578     125.591  85.260  28.041  1.00  0.22           C  
ATOM   4545  ND1 HIS A 578     126.102  84.023  27.714  1.00  0.22           N  
ATOM   4546  CD2 HIS A 578     125.699  86.111  26.989  1.00  0.22           C  
ATOM   4547  CE1 HIS A 578     126.514  84.139  26.471  1.00  0.22           C  
ATOM   4548  NE2 HIS A 578     126.294  85.383  25.981  1.00  0.22           N  
ATOM   4549  N   TRP A 579     122.242  84.222  31.524  1.00  0.16           N  
ATOM   4550  CA  TRP A 579     121.701  84.437  32.858  1.00  0.16           C  
ATOM   4551  C   TRP A 579     122.617  83.907  33.971  1.00  0.16           C  
ATOM   4552  O   TRP A 579     122.194  83.257  34.914  1.00  0.16           O  
ATOM   4553  CB  TRP A 579     120.221  83.939  32.967  1.00  0.16           C  
ATOM   4554  CG  TRP A 579     119.926  82.541  32.447  1.00  0.16           C  
ATOM   4555  CD1 TRP A 579     119.568  82.182  31.177  1.00  0.16           C  
ATOM   4556  CD2 TRP A 579     119.970  81.318  33.212  1.00  0.16           C  
ATOM   4557  NE1 TRP A 579     119.463  80.810  31.077  1.00  0.16           N  
ATOM   4558  CE2 TRP A 579     119.717  80.262  32.315  1.00  0.16           C  
ATOM   4559  CE3 TRP A 579     120.210  81.066  34.561  1.00  0.16           C  
ATOM   4560  CZ2 TRP A 579     119.741  78.939  32.742  1.00  0.16           C  
ATOM   4561  CZ3 TRP A 579     120.257  79.733  34.990  1.00  0.16           C  
ATOM   4562  CH2 TRP A 579     120.035  78.681  34.092  1.00  0.16           C  
ATOM   4563  N   ASP A 580     123.918  84.227  33.905  1.00  0.18           N  
ATOM   4564  CA  ASP A 580     124.918  83.832  34.872  1.00  0.18           C  
ATOM   4565  C   ASP A 580     125.377  85.131  35.554  1.00  0.18           C  
ATOM   4566  O   ASP A 580     126.023  85.980  34.936  1.00  0.18           O  
ATOM   4567  CB  ASP A 580     126.035  83.080  34.089  1.00  0.18           C  
ATOM   4568  CG  ASP A 580     126.802  82.073  34.932  1.00  0.18           C  
ATOM   4569  OD1 ASP A 580     127.928  81.707  34.506  1.00  0.18           O  
ATOM   4570  OD2 ASP A 580     126.257  81.621  35.970  1.00  0.18           O  
ATOM   4571  N   ASP A 581     124.967  85.345  36.831  1.00  0.21           N  
ATOM   4572  CA  ASP A 581     124.938  86.613  37.562  1.00  0.21           C  
ATOM   4573  C   ASP A 581     124.461  87.859  36.752  1.00  0.21           C  
ATOM   4574  O   ASP A 581     123.695  87.761  35.792  1.00  0.21           O  
ATOM   4575  CB  ASP A 581     126.241  86.782  38.426  1.00  0.21           C  
ATOM   4576  CG  ASP A 581     126.270  85.847  39.645  1.00  0.21           C  
ATOM   4577  OD1 ASP A 581     125.305  85.071  39.839  1.00  0.21           O  
ATOM   4578  OD2 ASP A 581     127.215  85.933  40.477  1.00  0.21           O  
ATOM   4579  N   ARG A 582     124.839  89.099  37.141  1.00  0.20           N  
ATOM   4580  CA  ARG A 582     124.462  90.311  36.419  1.00  0.20           C  
ATOM   4581  C   ARG A 582     125.664  91.238  36.368  1.00  0.20           C  
ATOM   4582  O   ARG A 582     126.308  91.498  37.372  1.00  0.20           O  
ATOM   4583  CB  ARG A 582     123.257  91.060  37.081  1.00  0.20           C  
ATOM   4584  CG  ARG A 582     123.003  92.482  36.520  1.00  0.20           C  
ATOM   4585  CD  ARG A 582     121.752  93.213  37.016  1.00  0.20           C  
ATOM   4586  NE  ARG A 582     121.714  94.527  36.268  1.00  0.20           N  
ATOM   4587  CZ  ARG A 582     121.092  95.630  36.705  1.00  0.20           C  
ATOM   4588  NH1 ARG A 582     121.230  96.787  36.063  1.00  0.20           N  
ATOM   4589  NH2 ARG A 582     120.333  95.568  37.791  1.00  0.20           N  
ATOM   4590  N   THR A 583     126.010  91.809  35.195  1.00  0.12           N  
ATOM   4591  CA  THR A 583     127.184  92.681  35.058  1.00  0.12           C  
ATOM   4592  C   THR A 583     126.800  94.145  35.084  1.00  0.12           C  
ATOM   4593  O   THR A 583     127.514  95.016  34.594  1.00  0.12           O  
ATOM   4594  CB  THR A 583     127.975  92.419  33.784  1.00  0.12           C  
ATOM   4595  OG1 THR A 583     127.143  92.485  32.630  1.00  0.12           O  
ATOM   4596  CG2 THR A 583     128.553  91.000  33.853  1.00  0.12           C  
ATOM   4597  N   ILE A 584     125.603  94.433  35.628  1.00  0.12           N  
ATOM   4598  CA  ILE A 584     124.970  95.737  35.802  1.00  0.12           C  
ATOM   4599  C   ILE A 584     124.402  96.283  34.487  1.00  0.12           C  
ATOM   4600  O   ILE A 584     123.473  97.087  34.467  1.00  0.12           O  
ATOM   4601  CB  ILE A 584     125.809  96.696  36.664  1.00  0.12           C  
ATOM   4602  CG1 ILE A 584     125.961  96.069  38.076  1.00  0.12           C  
ATOM   4603  CG2 ILE A 584     125.178  98.103  36.763  1.00  0.12           C  
ATOM   4604  CD1 ILE A 584     126.891  96.831  39.029  1.00  0.12           C  
ATOM   4605  N   ARG A 585     124.860  95.754  33.341  1.00  0.18           N  
ATOM   4606  CA  ARG A 585     124.661  96.303  32.015  1.00  0.18           C  
ATOM   4607  C   ARG A 585     123.782  95.463  31.088  1.00  0.18           C  
ATOM   4608  O   ARG A 585     123.333  95.924  30.043  1.00  0.18           O  
ATOM   4609  CB  ARG A 585     126.088  96.394  31.426  1.00  0.18           C  
ATOM   4610  CG  ARG A 585     126.209  97.094  30.062  1.00  0.18           C  
ATOM   4611  CD  ARG A 585     127.663  97.389  29.695  1.00  0.18           C  
ATOM   4612  NE  ARG A 585     127.640  97.984  28.323  1.00  0.18           N  
ATOM   4613  CZ  ARG A 585     128.733  98.325  27.629  1.00  0.18           C  
ATOM   4614  NH1 ARG A 585     128.602  98.782  26.386  1.00  0.18           N  
ATOM   4615  NH2 ARG A 585     129.951  98.220  28.151  1.00  0.18           N  
ATOM   4616  N   ASN A 586     123.482  94.211  31.462  1.00  0.15           N  
ATOM   4617  CA  ASN A 586     122.580  93.332  30.749  1.00  0.15           C  
ATOM   4618  C   ASN A 586     122.219  92.308  31.811  1.00  0.15           C  
ATOM   4619  O   ASN A 586     122.937  92.222  32.810  1.00  0.15           O  
ATOM   4620  CB  ASN A 586     123.259  92.669  29.507  1.00  0.15           C  
ATOM   4621  CG  ASN A 586     122.247  92.007  28.571  1.00  0.15           C  
ATOM   4622  OD1 ASN A 586     121.059  91.896  28.874  1.00  0.15           O  
ATOM   4623  ND2 ASN A 586     122.718  91.540  27.394  1.00  0.15           N  
ATOM   4624  N   ILE A 587     121.123  91.540  31.616  1.00  0.18           N  
ATOM   4625  CA  ILE A 587     120.692  90.447  32.480  1.00  0.18           C  
ATOM   4626  C   ILE A 587     120.154  90.917  33.834  1.00  0.18           C  
ATOM   4627  O   ILE A 587     120.564  91.934  34.391  1.00  0.18           O  
ATOM   4628  CB  ILE A 587     121.758  89.349  32.556  1.00  0.18           C  
ATOM   4629  CG1 ILE A 587     122.085  88.808  31.136  1.00  0.18           C  
ATOM   4630  CG2 ILE A 587     121.408  88.206  33.530  1.00  0.18           C  
ATOM   4631  CD1 ILE A 587     120.957  88.020  30.454  1.00  0.18           C  
ATOM   4632  N   LYS A 588     119.149  90.213  34.400  1.00  0.18           N  
ATOM   4633  CA  LYS A 588     118.547  90.587  35.673  1.00  0.18           C  
ATOM   4634  C   LYS A 588     118.245  89.347  36.502  1.00  0.18           C  
ATOM   4635  O   LYS A 588     117.397  89.354  37.391  1.00  0.18           O  
ATOM   4636  CB  LYS A 588     117.270  91.463  35.500  1.00  0.18           C  
ATOM   4637  CG  LYS A 588     117.546  92.791  34.768  1.00  0.18           C  
ATOM   4638  CD  LYS A 588     116.337  93.731  34.655  1.00  0.18           C  
ATOM   4639  CE  LYS A 588     116.642  94.945  33.767  1.00  0.18           C  
ATOM   4640  NZ  LYS A 588     115.436  95.786  33.607  1.00  0.18           N  
ATOM   4641  N   MET A 589     118.982  88.248  36.236  1.00  0.23           N  
ATOM   4642  CA  MET A 589     119.054  87.056  37.062  1.00  0.23           C  
ATOM   4643  C   MET A 589     119.644  87.369  38.450  1.00  0.23           C  
ATOM   4644  O   MET A 589     120.412  88.330  38.546  1.00  0.23           O  
ATOM   4645  CB  MET A 589     119.914  85.995  36.321  1.00  0.23           C  
ATOM   4646  CG  MET A 589     119.725  84.533  36.770  1.00  0.23           C  
ATOM   4647  SD  MET A 589     118.060  83.871  36.423  1.00  0.23           S  
ATOM   4648  CE  MET A 589     118.205  82.395  37.472  1.00  0.23           C  
ATOM   4649  N   PRO A 590     119.327  86.691  39.562  1.00  0.15           N  
ATOM   4650  CA  PRO A 590     120.084  86.785  40.802  1.00  0.15           C  
ATOM   4651  C   PRO A 590     121.579  86.666  40.675  1.00  0.15           C  
ATOM   4652  O   PRO A 590     122.062  85.889  39.862  1.00  0.15           O  
ATOM   4653  CB  PRO A 590     119.543  85.693  41.744  1.00  0.15           C  
ATOM   4654  CG  PRO A 590     118.388  85.009  41.009  1.00  0.15           C  
ATOM   4655  CD  PRO A 590     118.254  85.714  39.657  1.00  0.15           C  
ATOM   4656  N   TRP A 591     122.297  87.402  41.536  1.00  0.27           N  
ATOM   4657  CA  TRP A 591     123.670  87.121  41.868  1.00  0.27           C  
ATOM   4658  C   TRP A 591     123.751  85.923  42.797  1.00  0.27           C  
ATOM   4659  O   TRP A 591     122.805  85.569  43.502  1.00  0.27           O  
ATOM   4660  CB  TRP A 591     124.308  88.340  42.581  1.00  0.27           C  
ATOM   4661  CG  TRP A 591     125.828  88.521  42.502  1.00  0.27           C  
ATOM   4662  CD1 TRP A 591     126.861  87.870  43.127  1.00  0.27           C  
ATOM   4663  CD2 TRP A 591     126.436  89.583  41.750  1.00  0.27           C  
ATOM   4664  NE1 TRP A 591     128.063  88.471  42.841  1.00  0.27           N  
ATOM   4665  CE2 TRP A 591     127.825  89.527  41.998  1.00  0.27           C  
ATOM   4666  CE3 TRP A 591     125.893  90.560  40.924  1.00  0.27           C  
ATOM   4667  CZ2 TRP A 591     128.691  90.444  41.423  1.00  0.27           C  
ATOM   4668  CZ3 TRP A 591     126.767  91.496  40.363  1.00  0.27           C  
ATOM   4669  CH2 TRP A 591     128.145  91.441  40.604  1.00  0.27           C  
ATOM   4670  N   SER A 592     124.929  85.313  42.857  1.00  0.22           N  
ATOM   4671  CA  SER A 592     125.274  84.217  43.736  1.00  0.22           C  
ATOM   4672  C   SER A 592     125.478  84.587  45.211  1.00  0.22           C  
ATOM   4673  O   SER A 592     125.581  83.701  46.057  1.00  0.22           O  
ATOM   4674  CB  SER A 592     126.548  83.533  43.173  1.00  0.22           C  
ATOM   4675  OG  SER A 592     127.613  84.470  42.952  1.00  0.22           O  
ATOM   4676  N   LYS A 593     125.570  85.892  45.570  1.00  0.23           N  
ATOM   4677  CA  LYS A 593     125.925  86.354  46.912  1.00  0.23           C  
ATOM   4678  C   LYS A 593     125.345  87.736  47.239  1.00  0.23           C  
ATOM   4679  O   LYS A 593     124.551  87.896  48.161  1.00  0.23           O  
ATOM   4680  CB  LYS A 593     127.472  86.437  47.122  1.00  0.23           C  
ATOM   4681  CG  LYS A 593     128.184  85.073  47.103  1.00  0.23           C  
ATOM   4682  CD  LYS A 593     129.704  85.155  47.303  1.00  0.23           C  
ATOM   4683  CE  LYS A 593     130.362  83.780  47.149  1.00  0.23           C  
ATOM   4684  NZ  LYS A 593     131.832  83.888  47.271  1.00  0.23           N  
ATOM   4685  N   VAL A 594     125.748  88.795  46.503  1.00  0.23           N  
ATOM   4686  CA  VAL A 594     125.344  90.172  46.781  1.00  0.23           C  
ATOM   4687  C   VAL A 594     124.273  90.594  45.787  1.00  0.23           C  
ATOM   4688  O   VAL A 594     124.487  90.594  44.583  1.00  0.23           O  
ATOM   4689  CB  VAL A 594     126.529  91.136  46.672  1.00  0.23           C  
ATOM   4690  CG1 VAL A 594     126.096  92.605  46.875  1.00  0.23           C  
ATOM   4691  CG2 VAL A 594     127.606  90.773  47.715  1.00  0.23           C  
ATOM   4692  N   LYS A 595     123.055  90.957  46.235  1.00  0.26           N  
ATOM   4693  CA  LYS A 595     121.982  91.274  45.299  1.00  0.26           C  
ATOM   4694  C   LYS A 595     122.050  92.660  44.658  1.00  0.26           C  
ATOM   4695  O   LYS A 595     122.033  93.700  45.320  1.00  0.26           O  
ATOM   4696  CB  LYS A 595     120.578  91.089  45.920  1.00  0.26           C  
ATOM   4697  CG  LYS A 595     120.350  91.876  47.217  1.00  0.26           C  
ATOM   4698  CD  LYS A 595     118.905  91.810  47.716  1.00  0.26           C  
ATOM   4699  CE  LYS A 595     118.665  92.773  48.876  1.00  0.26           C  
ATOM   4700  NZ  LYS A 595     119.368  92.339  50.098  1.00  0.26           N  
ATOM   4701  N   GLU A 596     122.073  92.705  43.312  1.00  0.38           N  
ATOM   4702  CA  GLU A 596     122.091  93.943  42.557  1.00  0.38           C  
ATOM   4703  C   GLU A 596     120.963  93.949  41.526  1.00  0.38           C  
ATOM   4704  O   GLU A 596     120.922  93.161  40.584  1.00  0.38           O  
ATOM   4705  CB  GLU A 596     123.476  94.128  41.915  1.00  0.38           C  
ATOM   4706  CG  GLU A 596     124.604  94.085  42.980  1.00  0.38           C  
ATOM   4707  CD  GLU A 596     125.975  94.425  42.412  1.00  0.38           C  
ATOM   4708  OE1 GLU A 596     126.110  94.418  41.164  1.00  0.38           O  
ATOM   4709  OE2 GLU A 596     126.883  94.705  43.237  1.00  0.38           O  
ATOM   4710  N   THR A 597     119.955  94.834  41.707  1.00  0.34           N  
ATOM   4711  CA  THR A 597     118.670  94.736  41.006  1.00  0.34           C  
ATOM   4712  C   THR A 597     118.247  96.085  40.441  1.00  0.34           C  
ATOM   4713  O   THR A 597     119.052  96.824  39.883  1.00  0.34           O  
ATOM   4714  CB  THR A 597     117.538  94.135  41.856  1.00  0.34           C  
ATOM   4715  OG1 THR A 597     117.244  94.910  43.013  1.00  0.34           O  
ATOM   4716  CG2 THR A 597     117.932  92.743  42.355  1.00  0.34           C  
ATOM   4717  N   LYS A 598     116.955  96.457  40.548  1.00  0.27           N  
ATOM   4718  CA  LYS A 598     116.422  97.715  40.051  1.00  0.27           C  
ATOM   4719  C   LYS A 598     116.674  98.856  41.033  1.00  0.27           C  
ATOM   4720  O   LYS A 598     116.458 100.022  40.730  1.00  0.27           O  
ATOM   4721  CB  LYS A 598     114.896  97.575  39.786  1.00  0.27           C  
ATOM   4722  CG  LYS A 598     114.064  97.231  41.036  1.00  0.27           C  
ATOM   4723  CD  LYS A 598     112.547  97.412  40.841  1.00  0.27           C  
ATOM   4724  CE  LYS A 598     111.747  97.528  42.150  1.00  0.27           C  
ATOM   4725  NZ  LYS A 598     111.977  98.830  42.823  1.00  0.27           N  
ATOM   4726  N   ASN A 599     117.145  98.509  42.246  1.00  0.21           N  
ATOM   4727  CA  ASN A 599     117.403  99.414  43.347  1.00  0.21           C  
ATOM   4728  C   ASN A 599     118.901  99.525  43.609  1.00  0.21           C  
ATOM   4729  O   ASN A 599     119.350  99.520  44.755  1.00  0.21           O  
ATOM   4730  CB  ASN A 599     116.825  98.865  44.663  1.00  0.21           C  
ATOM   4731  CG  ASN A 599     115.327  98.643  44.671  1.00  0.21           C  
ATOM   4732  OD1 ASN A 599     114.486  98.941  43.827  1.00  0.21           O  
ATOM   4733  ND2 ASN A 599     114.913  98.115  45.844  1.00  0.21           N  
ATOM   4734  N   PHE A 600     119.726  99.508  42.558  1.00  0.31           N  
ATOM   4735  CA  PHE A 600     121.151  99.708  42.677  1.00  0.31           C  
ATOM   4736  C   PHE A 600     121.503 100.769  41.652  1.00  0.31           C  
ATOM   4737  O   PHE A 600     121.331 100.557  40.454  1.00  0.31           O  
ATOM   4738  CB  PHE A 600     121.877  98.356  42.422  1.00  0.31           C  
ATOM   4739  CG  PHE A 600     123.364  98.387  42.672  1.00  0.31           C  
ATOM   4740  CD1 PHE A 600     124.229  99.073  41.799  1.00  0.31           C  
ATOM   4741  CD2 PHE A 600     123.924  97.646  43.729  1.00  0.31           C  
ATOM   4742  CE1 PHE A 600     125.616  99.014  41.971  1.00  0.31           C  
ATOM   4743  CE2 PHE A 600     125.312  97.579  43.896  1.00  0.31           C  
ATOM   4744  CZ  PHE A 600     126.157  98.254  43.010  1.00  0.31           C  
ATOM   4745  N   LEU A 601     121.994 101.946  42.097  1.00  0.27           N  
ATOM   4746  CA  LEU A 601     122.356 103.027  41.191  1.00  0.27           C  
ATOM   4747  C   LEU A 601     123.761 102.828  40.668  1.00  0.27           C  
ATOM   4748  O   LEU A 601     123.977 102.617  39.478  1.00  0.27           O  
ATOM   4749  CB  LEU A 601     122.253 104.375  41.967  1.00  0.27           C  
ATOM   4750  CG  LEU A 601     122.388 105.727  41.217  1.00  0.27           C  
ATOM   4751  CD1 LEU A 601     122.083 106.879  42.183  1.00  0.27           C  
ATOM   4752  CD2 LEU A 601     123.756 106.040  40.620  1.00  0.27           C  
ATOM   4753  N   TRP A 602     124.757 102.880  41.571  1.00  0.29           N  
ATOM   4754  CA  TRP A 602     126.149 102.789  41.181  1.00  0.29           C  
ATOM   4755  C   TRP A 602     127.059 102.612  42.383  1.00  0.29           C  
ATOM   4756  O   TRP A 602     128.193 102.164  42.247  1.00  0.29           O  
ATOM   4757  CB  TRP A 602     126.516 104.138  40.494  1.00  0.29           C  
ATOM   4758  CG  TRP A 602     127.932 104.411  40.049  1.00  0.29           C  
ATOM   4759  CD1 TRP A 602     128.540 104.131  38.858  1.00  0.29           C  
ATOM   4760  CD2 TRP A 602     128.863 105.198  40.812  1.00  0.29           C  
ATOM   4761  NE1 TRP A 602     129.800 104.695  38.822  1.00  0.29           N  
ATOM   4762  CE2 TRP A 602     130.011 105.357  40.015  1.00  0.29           C  
ATOM   4763  CE3 TRP A 602     128.773 105.772  42.081  1.00  0.29           C  
ATOM   4764  CZ2 TRP A 602     131.096 106.098  40.471  1.00  0.29           C  
ATOM   4765  CZ3 TRP A 602     129.870 106.513  42.542  1.00  0.29           C  
ATOM   4766  CH2 TRP A 602     131.014 106.678  41.748  1.00  0.29           C  
ATOM   4767  N   GLU A 603     126.566 102.885  43.611  1.00  0.49           N  
ATOM   4768  CA  GLU A 603     127.363 102.679  44.800  1.00  0.49           C  
ATOM   4769  C   GLU A 603     127.348 101.229  45.216  1.00  0.49           C  
ATOM   4770  O   GLU A 603     126.362 100.517  45.039  1.00  0.49           O  
ATOM   4771  CB  GLU A 603     126.902 103.572  45.974  1.00  0.49           C  
ATOM   4772  CG  GLU A 603     127.795 103.507  47.243  1.00  0.49           C  
ATOM   4773  CD  GLU A 603     129.261 103.840  47.002  1.00  0.49           C  
ATOM   4774  OE1 GLU A 603     129.978 102.956  46.459  1.00  0.49           O  
ATOM   4775  OE2 GLU A 603     129.708 104.953  47.376  1.00  0.49           O  
ATOM   4776  N   LYS A 604     128.469 100.765  45.786  1.00  0.47           N  
ATOM   4777  CA  LYS A 604     128.692  99.405  46.206  1.00  0.47           C  
ATOM   4778  C   LYS A 604     127.659  98.906  47.208  1.00  0.47           C  
ATOM   4779  O   LYS A 604     127.189  99.632  48.083  1.00  0.47           O  
ATOM   4780  CB  LYS A 604     130.089  99.280  46.853  1.00  0.47           C  
ATOM   4781  CG  LYS A 604     131.265  99.683  45.945  1.00  0.47           C  
ATOM   4782  CD  LYS A 604     132.540  99.729  46.794  1.00  0.47           C  
ATOM   4783  CE  LYS A 604     133.810 100.221  46.110  1.00  0.47           C  
ATOM   4784  NZ  LYS A 604     134.813 100.494  47.164  1.00  0.47           N  
ATOM   4785  N   GLY A 605     127.279  97.622  47.097  1.00  0.43           N  
ATOM   4786  CA  GLY A 605     126.402  96.973  48.053  1.00  0.43           C  
ATOM   4787  C   GLY A 605     127.133  95.845  48.708  1.00  0.43           C  
ATOM   4788  O   GLY A 605     128.026  95.238  48.128  1.00  0.43           O  
ATOM   4789  N   PHE A 606     126.758  95.508  49.949  1.00  0.38           N  
ATOM   4790  CA  PHE A 606     127.360  94.390  50.643  1.00  0.38           C  
ATOM   4791  C   PHE A 606     126.302  93.817  51.561  1.00  0.38           C  
ATOM   4792  O   PHE A 606     125.413  94.534  52.014  1.00  0.38           O  
ATOM   4793  CB  PHE A 606     128.615  94.843  51.436  1.00  0.38           C  
ATOM   4794  CG  PHE A 606     129.554  93.709  51.752  1.00  0.38           C  
ATOM   4795  CD1 PHE A 606     129.299  92.837  52.819  1.00  0.38           C  
ATOM   4796  CD2 PHE A 606     130.733  93.533  51.008  1.00  0.38           C  
ATOM   4797  CE1 PHE A 606     130.183  91.800  53.135  1.00  0.38           C  
ATOM   4798  CE2 PHE A 606     131.636  92.511  51.331  1.00  0.38           C  
ATOM   4799  CZ  PHE A 606     131.358  91.641  52.393  1.00  0.38           C  
ATOM   4800  N   GLN A 607     126.352  92.499  51.829  1.00  0.50           N  
ATOM   4801  CA  GLN A 607     125.391  91.804  52.659  1.00  0.50           C  
ATOM   4802  C   GLN A 607     125.912  91.598  54.075  1.00  0.50           C  
ATOM   4803  O   GLN A 607     126.972  91.016  54.278  1.00  0.50           O  
ATOM   4804  CB  GLN A 607     125.047  90.425  52.035  1.00  0.50           C  
ATOM   4805  CG  GLN A 607     124.161  90.515  50.763  1.00  0.50           C  
ATOM   4806  CD  GLN A 607     122.753  91.054  51.029  1.00  0.50           C  
ATOM   4807  OE1 GLN A 607     122.061  91.597  50.161  1.00  0.50           O  
ATOM   4808  NE2 GLN A 607     122.259  90.864  52.272  1.00  0.50           N  
ATOM   4809  N   PHE A 608     125.154  92.063  55.088  1.00  0.65           N  
ATOM   4810  CA  PHE A 608     125.560  92.003  56.480  1.00  0.65           C  
ATOM   4811  C   PHE A 608     124.437  91.490  57.362  1.00  0.65           C  
ATOM   4812  O   PHE A 608     123.263  91.490  56.993  1.00  0.65           O  
ATOM   4813  CB  PHE A 608     125.959  93.404  57.018  1.00  0.65           C  
ATOM   4814  CG  PHE A 608     127.246  93.878  56.407  1.00  0.65           C  
ATOM   4815  CD1 PHE A 608     128.426  93.140  56.595  1.00  0.65           C  
ATOM   4816  CD2 PHE A 608     127.302  95.072  55.671  1.00  0.65           C  
ATOM   4817  CE1 PHE A 608     129.641  93.583  56.060  1.00  0.65           C  
ATOM   4818  CE2 PHE A 608     128.514  95.514  55.127  1.00  0.65           C  
ATOM   4819  CZ  PHE A 608     129.681  94.766  55.316  1.00  0.65           C  
ATOM   4820  N   TYR A 609     124.790  91.032  58.579  1.00  0.64           N  
ATOM   4821  CA  TYR A 609     123.855  90.530  59.569  1.00  0.64           C  
ATOM   4822  C   TYR A 609     123.222  91.693  60.319  1.00  0.64           C  
ATOM   4823  O   TYR A 609     123.922  92.543  60.866  1.00  0.64           O  
ATOM   4824  CB  TYR A 609     124.558  89.598  60.596  1.00  0.64           C  
ATOM   4825  CG  TYR A 609     125.008  88.267  60.028  1.00  0.64           C  
ATOM   4826  CD1 TYR A 609     126.022  88.166  59.055  1.00  0.64           C  
ATOM   4827  CD2 TYR A 609     124.454  87.076  60.534  1.00  0.64           C  
ATOM   4828  CE1 TYR A 609     126.475  86.917  58.610  1.00  0.64           C  
ATOM   4829  CE2 TYR A 609     124.914  85.824  60.099  1.00  0.64           C  
ATOM   4830  CZ  TYR A 609     125.939  85.748  59.151  1.00  0.64           C  
ATOM   4831  OH  TYR A 609     126.453  84.499  58.757  1.00  0.64           O  
ATOM   4832  N   CYS A 610     121.878  91.771  60.347  1.00  0.69           N  
ATOM   4833  CA  CYS A 610     121.160  92.903  60.907  1.00  0.69           C  
ATOM   4834  C   CYS A 610     120.718  92.640  62.336  1.00  0.69           C  
ATOM   4835  O   CYS A 610     119.720  91.967  62.593  1.00  0.69           O  
ATOM   4836  CB  CYS A 610     119.909  93.219  60.047  1.00  0.69           C  
ATOM   4837  SG  CYS A 610     119.129  94.833  60.420  1.00  0.69           S  
ATOM   4838  N   LEU A 611     121.440  93.195  63.324  1.00  0.78           N  
ATOM   4839  CA  LEU A 611     121.130  92.946  64.717  1.00  0.78           C  
ATOM   4840  C   LEU A 611     120.399  94.117  65.338  1.00  0.78           C  
ATOM   4841  O   LEU A 611     120.756  95.280  65.165  1.00  0.78           O  
ATOM   4842  CB  LEU A 611     122.390  92.667  65.561  1.00  0.78           C  
ATOM   4843  CG  LEU A 611     123.288  91.534  65.038  1.00  0.78           C  
ATOM   4844  CD1 LEU A 611     124.489  91.346  65.976  1.00  0.78           C  
ATOM   4845  CD2 LEU A 611     122.532  90.210  64.877  1.00  0.78           C  
ATOM   4846  N   THR A 612     119.330  93.823  66.101  1.00  0.80           N  
ATOM   4847  CA  THR A 612     118.506  94.822  66.774  1.00  0.80           C  
ATOM   4848  C   THR A 612     118.571  94.768  68.308  1.00  0.80           C  
ATOM   4849  O   THR A 612     117.566  94.420  68.935  1.00  0.80           O  
ATOM   4850  CB  THR A 612     117.053  94.735  66.298  1.00  0.80           C  
ATOM   4851  OG1 THR A 612     116.540  93.402  66.364  1.00  0.80           O  
ATOM   4852  CG2 THR A 612     116.991  95.145  64.818  1.00  0.80           C  
ATOM   4853  N   PRO A 613     119.672  95.038  69.015  1.00  0.79           N  
ATOM   4854  CA  PRO A 613     119.681  95.129  70.481  1.00  0.79           C  
ATOM   4855  C   PRO A 613     119.020  96.414  70.949  1.00  0.79           C  
ATOM   4856  O   PRO A 613     118.946  97.355  70.170  1.00  0.79           O  
ATOM   4857  CB  PRO A 613     121.178  95.163  70.805  1.00  0.79           C  
ATOM   4858  CG  PRO A 613     121.771  95.955  69.638  1.00  0.79           C  
ATOM   4859  CD  PRO A 613     120.949  95.477  68.439  1.00  0.79           C  
ATOM   4860  N   LYS A 614     118.483  96.499  72.178  1.00  0.73           N  
ATOM   4861  CA  LYS A 614     117.795  97.697  72.638  1.00  0.73           C  
ATOM   4862  C   LYS A 614     118.622  98.990  72.729  1.00  0.73           C  
ATOM   4863  O   LYS A 614     119.818  98.987  72.999  1.00  0.73           O  
ATOM   4864  CB  LYS A 614     117.000  97.395  73.928  1.00  0.73           C  
ATOM   4865  CG  LYS A 614     115.932  98.445  74.276  1.00  0.73           C  
ATOM   4866  CD  LYS A 614     114.949  97.951  75.345  1.00  0.73           C  
ATOM   4867  CE  LYS A 614     113.936  99.030  75.728  1.00  0.73           C  
ATOM   4868  NZ  LYS A 614     112.940  98.486  76.674  1.00  0.73           N  
ATOM   4869  N   THR A 615     117.957 100.126  72.426  1.00  0.63           N  
ATOM   4870  CA  THR A 615     118.429 101.505  72.512  1.00  0.63           C  
ATOM   4871  C   THR A 615     118.666 102.079  73.901  1.00  0.63           C  
ATOM   4872  O   THR A 615     117.993 101.772  74.880  1.00  0.63           O  
ATOM   4873  CB  THR A 615     117.501 102.497  71.816  1.00  0.63           C  
ATOM   4874  OG1 THR A 615     116.146 102.157  72.035  1.00  0.63           O  
ATOM   4875  CG2 THR A 615     117.705 102.499  70.302  1.00  0.63           C  
ATOM   4876  N   ARG A 616     119.639 103.012  73.960  1.00  0.59           N  
ATOM   4877  CA  ARG A 616     120.030 103.806  75.111  1.00  0.59           C  
ATOM   4878  C   ARG A 616     119.156 105.022  75.355  1.00  0.59           C  
ATOM   4879  O   ARG A 616     119.079 105.569  76.452  1.00  0.59           O  
ATOM   4880  CB  ARG A 616     121.456 104.317  74.779  1.00  0.59           C  
ATOM   4881  CG  ARG A 616     122.178 105.151  75.855  1.00  0.59           C  
ATOM   4882  CD  ARG A 616     123.677 105.325  75.573  1.00  0.59           C  
ATOM   4883  NE  ARG A 616     123.789 105.936  74.205  1.00  0.59           N  
ATOM   4884  CZ  ARG A 616     124.919 106.396  73.650  1.00  0.59           C  
ATOM   4885  NH1 ARG A 616     124.861 107.011  72.467  1.00  0.59           N  
ATOM   4886  NH2 ARG A 616     126.089 106.268  74.268  1.00  0.59           N  
ATOM   4887  N   HIS A 617     118.471 105.488  74.304  1.00  0.68           N  
ATOM   4888  CA  HIS A 617     117.875 106.803  74.286  1.00  0.68           C  
ATOM   4889  C   HIS A 617     116.400 106.727  73.964  1.00  0.68           C  
ATOM   4890  O   HIS A 617     115.890 107.581  73.244  1.00  0.68           O  
ATOM   4891  CB  HIS A 617     118.594 107.714  73.264  1.00  0.68           C  
ATOM   4892  CG  HIS A 617     119.935 108.198  73.722  1.00  0.68           C  
ATOM   4893  ND1 HIS A 617     121.104 107.498  73.473  1.00  0.68           N  
ATOM   4894  CD2 HIS A 617     120.220 109.405  74.273  1.00  0.68           C  
ATOM   4895  CE1 HIS A 617     122.065 108.307  73.863  1.00  0.68           C  
ATOM   4896  NE2 HIS A 617     121.590 109.463  74.360  1.00  0.68           N  
ATOM   4897  N   ARG A 618     115.699 105.705  74.504  1.00  0.66           N  
ATOM   4898  CA  ARG A 618     114.274 105.456  74.318  1.00  0.66           C  
ATOM   4899  C   ARG A 618     113.912 104.078  74.865  1.00  0.66           C  
ATOM   4900  O   ARG A 618     114.718 103.152  74.883  1.00  0.66           O  
ATOM   4901  CB  ARG A 618     113.780 105.609  72.848  1.00  0.66           C  
ATOM   4902  CG  ARG A 618     114.615 104.784  71.853  1.00  0.66           C  
ATOM   4903  CD  ARG A 618     114.647 105.238  70.393  1.00  0.66           C  
ATOM   4904  NE  ARG A 618     115.303 106.590  70.352  1.00  0.66           N  
ATOM   4905  CZ  ARG A 618     116.571 106.825  69.996  1.00  0.66           C  
ATOM   4906  NH1 ARG A 618     117.064 108.059  70.050  1.00  0.66           N  
ATOM   4907  NH2 ARG A 618     117.427 105.880  69.633  1.00  0.66           N  
ATOM   4908  N   VAL A 619     112.687 103.910  75.402  1.00  0.69           N  
ATOM   4909  CA  VAL A 619     112.255 102.665  76.027  1.00  0.69           C  
ATOM   4910  C   VAL A 619     111.267 102.008  75.093  1.00  0.69           C  
ATOM   4911  O   VAL A 619     110.054 102.153  75.222  1.00  0.69           O  
ATOM   4912  CB  VAL A 619     111.646 102.834  77.416  1.00  0.69           C  
ATOM   4913  CG1 VAL A 619     111.305 101.462  78.042  1.00  0.69           C  
ATOM   4914  CG2 VAL A 619     112.658 103.562  78.320  1.00  0.69           C  
ATOM   4915  N   HIS A 620     111.786 101.294  74.067  1.00  0.72           N  
ATOM   4916  CA  HIS A 620     111.032 101.001  72.854  1.00  0.72           C  
ATOM   4917  C   HIS A 620     110.720 102.331  72.177  1.00  0.72           C  
ATOM   4918  O   HIS A 620     111.461 103.289  72.367  1.00  0.72           O  
ATOM   4919  CB  HIS A 620     109.784 100.109  73.056  1.00  0.72           C  
ATOM   4920  CG  HIS A 620     110.028  98.894  73.901  1.00  0.72           C  
ATOM   4921  ND1 HIS A 620     110.890  97.907  73.456  1.00  0.72           N  
ATOM   4922  CD2 HIS A 620     109.352  98.466  74.998  1.00  0.72           C  
ATOM   4923  CE1 HIS A 620     110.700  96.890  74.276  1.00  0.72           C  
ATOM   4924  NE2 HIS A 620     109.784  97.176  75.233  1.00  0.72           N  
ATOM   4925  N   SER A 621     109.648 102.490  71.391  1.00  0.72           N  
ATOM   4926  CA  SER A 621     109.404 103.774  70.742  1.00  0.72           C  
ATOM   4927  C   SER A 621     108.637 104.748  71.628  1.00  0.72           C  
ATOM   4928  O   SER A 621     108.170 105.796  71.194  1.00  0.72           O  
ATOM   4929  CB  SER A 621     108.669 103.596  69.403  1.00  0.72           C  
ATOM   4930  OG  SER A 621     107.572 102.693  69.543  1.00  0.72           O  
ATOM   4931  N   GLY A 622     108.561 104.464  72.945  1.00  0.68           N  
ATOM   4932  CA  GLY A 622     108.311 105.491  73.944  1.00  0.68           C  
ATOM   4933  C   GLY A 622     109.582 106.256  74.214  1.00  0.68           C  
ATOM   4934  O   GLY A 622     110.633 105.657  74.436  1.00  0.68           O  
ATOM   4935  N   TRP A 623     109.504 107.602  74.182  1.00  0.57           N  
ATOM   4936  CA  TRP A 623     110.599 108.552  74.373  1.00  0.57           C  
ATOM   4937  C   TRP A 623     111.435 108.747  73.120  1.00  0.57           C  
ATOM   4938  O   TRP A 623     112.453 109.434  73.118  1.00  0.57           O
[truncated: 123,049 more chars]
