# Supplementary material for: Metabolic capacity is maintained despite shifts in microbial diversity in estuary sediments
Source: ISME Commun. 2025 Oct 11;5(1):ycaf182. doi: 10.1093/ismeco/ycaf182 (PMC12687941; doi:10.1093/ismeco/ycaf182)
Supplement: Supplementary_Data_1_ycaf182 [file supplementary_data_1_ycaf182.zip › SWISS-MODEL/13_July_SF_Bin2_scaffold_9994_c1_22545_1/models/02/model.pdb]

TITLE     SWISS-MODEL SERVER (https://swissmodel.expasy.org)
TITLE    2 13_July_SF_Bin2_scaffold_9994_c1_2-2545_1
EXPDTA    THEORETICAL MODEL (SWISS-MODEL SERVER)
AUTHOR    SWISS-MODEL SERVER (SEE REFERENCE IN JRNL Records)
REVDAT   1   29-MAR-23 1MOD    1       20:10
JRNL        AUTH   A.WATERHOUSE,M.BERTONI,S.BIENERT,G.STUDER,G.TAURIELLO,
JRNL        AUTH 2 R.GUMIENNY,F.T.HEER,T.A.P.DE BEER,C.REMPFER,L.BORDOLI,
JRNL        AUTH 3 R.LEPORE,T.SCHWEDE
JRNL        TITL   SWISS-MODEL: HOMOLOGY MODELLING OF PROTEIN STRUCTURES AND
JRNL        TITL 2 COMPLEXES
JRNL        REF    NUCLEIC.ACIDS.RES..           V.  46 W296  2018
JRNL        PMID   29788355
JRNL        DOI    10.1093/nar/gky427
REMARK   1
REMARK   1 REFERENCE 1
REMARK   1  AUTH   S.BIENERT,A.WATERHOUSE,T.A.P.DE BEER,G.TAURIELLO,G.STUDER,
REMARK   1  AUTH 2 L.BORDOLI,T.SCHWEDE
REMARK   1  TITL   THE SWISS-MODEL REPOSITORY - NEW FEATURES AND FUNCTIONALITY
REMARK   1  REF    NUCLEIC.ACIDS.RES..           V.  45       2017
REMARK   1  REFN                   ISSN 0305-1048
REMARK   1  PMID   27899672
REMARK   1  DOI    10.1093/nar/gkw1132
REMARK   1
REMARK   1 REFERENCE 2
REMARK   1  AUTH   N.GUEX,M.C.PEITSCH,T.SCHWEDE
REMARK   1  TITL   AUTOMATED COMPARATIVE PROTEIN STRUCTURE MODELING WITH
REMARK   1  TITL 2 SWISS-MODEL AND SWISS-PDBVIEWER: A HISTORICAL PERSPECTIVE
REMARK   1  REF    ELECTROPHORESIS               V.  30       2009
REMARK   1  REFN                   ISSN 0173-0835
REMARK   1  PMID   19517507
REMARK   1  DOI    10.1002/elps.200900140
REMARK   1
REMARK   1 REFERENCE 3
REMARK   1  AUTH   G.STUDER,G.TAURIELLO,S.BIENERT,M.BIASINI,N.JOHNER,T.SCHWEDE
REMARK   1  TITL   PROMOD3 - A VERSATILE HOMOLOGY MODELLING TOOLBOX
REMARK   1  REF    PLOS COMP. BIOL.              V.  17       2021
REMARK   1  REFN                   ISSN 
REMARK   1  PMID   33507980
REMARK   1  DOI    https://doi.org/10.1371/journal.pcbi.1008667
REMARK   1
REMARK   1 REFERENCE 4
REMARK   1  AUTH   G.STUDER,C.REMPFER,A.WATERHOUSE,R.GUMIENNY,J.HAAS,T.SCHWEDE
REMARK   1  TITL   QMEANDISCO - DISTANCE CONSTRAINTS APPLIED ON MODEL QUALITY 
REMARK   1  TITL 2 ESTIMATION
REMARK   1  REF    BIOINFORMATICS                V.  36       2020
REMARK   1  REFN                   ISSN 
REMARK   1  PMID   31697312
REMARK   1  DOI    https://doi.org/10.1093/bioinformatics/btz828
REMARK   1
REMARK   1 REFERENCE 5
REMARK   1  AUTH   P.BENKERT,M.BIASINI,T.SCHWEDE
REMARK   1  TITL   TOWARD THE ESTIMATION OF THE ABSOLUTE QUALITY OF INDIVIDUAL
REMARK   1  TITL 2 PROTEIN STRUCTURE MODELS
REMARK   1  REF    BIOINFORMATICS                V.  27       2011
REMARK   1  REFN                   ISSN 1367-4803
REMARK   1  PMID   21134891
REMARK   1  DOI    10.1093/bioinformatics/btq662
REMARK   1
REMARK   1 REFERENCE 6
REMARK   1  AUTH   M.BERTONI,F.KIEFER,M.BIASINI,L.BORDOLI,T.SCHWEDE
REMARK   1  TITL   MODELING PROTEIN QUATERNARY STRUCTURE OF HOMO- AND
REMARK   1  TITL 2 HETERO-OLIGOMERS BEYOND BINARY INTERACTIONS BY HOMOLOGY
REMARK   1  REF    SCI.REP.                      V.   7       2017
REMARK   1  REFN                   ISSN
REMARK   1  PMID   28874689
REMARK   1  DOI    10.1038/s41598-017-09654-8
REMARK   1
REMARK   1 DISCLAIMER
REMARK   1 The SWISS-MODEL SERVER produces theoretical models for proteins.
REMARK   1 The results of any theoretical modelling procedure is
REMARK   1 NON-EXPERIMENTAL and MUST be considered with care. These models may
REMARK   1 contain significant errors. This is especially true for automated
REMARK   1 modeling since there is no human intervention during model
REMARK   1 building. Please read the header section and the logfile carefully
REMARK   1 to know what templates and alignments were used during the model
REMARK   1 building process. All information by the SWISS-MODEL SERVER is
REMARK   1 provided "AS-IS", without any warranty, expressed or implied.
REMARK   2
REMARK   2 COPYRIGHT NOTICE
REMARK   2 This SWISS-MODEL protein model is copyright. It is produced by the
REMARK   2 SWISS-MODEL server, developed by the Computational Structural
REMARK   2 Biology Group at the SIB Swiss Institute of Bioinformatics at the
REMARK   2 Biozentrum, University of Basel (https://swissmodel.expasy.org). This
REMARK   2 model is licensed under the CC BY-SA 4.0 Creative Commons
REMARK   2 Attribution-ShareAlike 4.0 International License
REMARK   2 (https://creativecommons.org/licenses/by-sa/4.0/legalcode), i.e. you
REMARK   2 can copy and redistribute the model in any medium or format,
REMARK   2 transform and build upon the model for any purpose, even
REMARK   2 commercially, under the following terms:
REMARK   2 Attribution - You must give appropriate credit, provide a link to
REMARK   2 the license, and indicate if changes were made. You may do so in any
REMARK   2 reasonable manner, but not in any way that suggests the licensor
REMARK   2 endorses you or your use. When you publish, patent or distribute
REMARK   2 results that were fully or partially based on the model, please cite
REMARK   2 the corresponding papers mentioned under JRNL.
REMARK   2 ShareAlike - If you remix, transform, or build upon the material,
REMARK   2 you must distribute your contributions under the same license as the
REMARK   2 original.
REMARK   2 No additional restrictions - you may not apply legal terms or
REMARK   2 technological measures that legally restrict others from doing
REMARK   2 anything the license permits.
REMARK   2 Find a human-readable summary of (and not a substitute for) the
REMARK   2 CC BY-SA 4.0 license at this link:
REMARK   2 https://creativecommons.org/licenses/by-sa/4.0/
REMARK   3 
REMARK   3 MODEL INFORMATION
REMARK   3  ENGIN   PROMOD3
REMARK   3  VERSN   3.2.1
REMARK   3  OSTAT   monomer
REMARK   3  OSRSN   PREDICTION
REMARK   3  QSPRD   NA
REMARK   3  GMQE    0.45
REMARK   3  QMNV    4.3.0
REMARK   3  QMNDG   0.50
REMARK   3  MODT    FALSE
REMARK   3 
REMARK   3 TEMPLATE 1
REMARK   3  PDBID   1r27
REMARK   3  CHAIN   A
REMARK   3  MMCIF   A
REMARK   3  PDBV    2023-03-17
REMARK   3  SMTLE   1r27.4.A
REMARK   3  SMTLV   2023-03-23
REMARK   3  MTHD    X-RAY DIFFRACTION 2.00 A
REMARK   3  FOUND   HHblits
REMARK   3  GMQE    0.43
REMARK   3  SIM     0.32
REMARK   3  SID     22.77
REMARK   3  OSTAT   homo-dimer
REMARK   3  LIGND   MO
REMARK   3  LIGND 2 MO
REMARK   3  LIGND 3 MO
REMARK   3  LIGND 4 MO
REMARK   3  LIGND 5 SF4
REMARK   3  LIGND 6 SF4
REMARK   3  LIGND 7 SF4
REMARK   3  LIGND 8 SF4
REMARK   3  LIGND 9 SF4
REMARK   3  LIGND 10 SF4
REMARK   3  LIGND 11 SF4
REMARK   3  LIGND 12 SF4
REMARK   3  LIGND 13 SF4
REMARK   3  LIGND 14 SF4
REMARK   3  LIGND 15 SF4
REMARK   3  LIGND 16 SF4
REMARK   3  LIGND 17 SF4
REMARK   3  LIGND 18 SF4
REMARK   3  LIGND 19 SF4
REMARK   3  LIGND 20 SF4
REMARK   3  LIGND 21 MGD
REMARK   3  LIGND 22 MGD
REMARK   3  LIGND 23 MGD
REMARK   3  LIGND 24 MGD
REMARK   3  LIGND 25 MGD
REMARK   3  LIGND 26 MGD
REMARK   3  LIGND 27 MGD
REMARK   3  LIGND 28 MGD
REMARK   3  LIGND 29 F3S
REMARK   3  LIGND 30 F3S
REMARK   3  LIGND 31 F3S
REMARK   3  LIGND 32 F3S
REMARK   3  ALN A TRG IMDGKNLVENKLTDSHWFIECMERGAKIVVIAPEYGPPSTKADYWIPIRPQTDAALWL
REMARK   3  ALN A TRG GITRLMIEKKW------YDETFVKGFTDFPLLVRTDT-------LQRLRAHEVFPQYK
REMARK   3  ALN A TRG TSLSADGPSMKIQGLSAEQHAKLGDFVVWDGKTNAPAAITRDDVGA------TITK--
REMARK   3  ALN A TRG ----------------KGID--------------------PVLA-------GSFKVKL
REMARK   3  ALN A TRG VDGKEVEVATLWTLYQ------------------DHLKDYDLDTVVEITQAPKEMIEQ
REMARK   3  ALN A TRG LAQDIATM-----KPVAIHQGEGINHWFHATEMNRAAYLPLMLTGNIGRPGAGCQTWA
REMARK   3  ALN A TRG GNYKAALFQG-------SPWTGPGF------------KGWVAEDPFDIN-LNPKAHGK
REMARK   3  ALN A TRG EIHA-------HAYTKDEEPAYWNHGDLALIV---------DTPKFG-RKNFTGK---
REMARK   3  ALN A TRG -----THMPTPTKALIFNNVNLINNAKWAYG-M-------------------------
REMARK   3  ALN A TRG -----IKNVNPNVEMIVSMDIQMTASIEYADLALPANSWLEFEGLEITASCSNPFLQI
REMARK   3  ALN A TRG WKGGIPPVFDSRDDLDILAGIANALADVTGEK------------------------RF
REMARK   3  ALN A TRG RDYFA---------------------------FAAA------------------DKRG
REMARK   3  ALN A TRG IYIQRL-------------------------LDTCTTTAGY----KLADIMAGKY-G-
REMARK   3  ALN A TRG ------PPGGCLLNF---------------------RTYPRIPFYEQVHDSEPFHTDT
REMARK   3  ALN A TRG GRMHAYADVPEAIEYGENFIVHREGPEATPYLPNVIVSSNPHIRPEDYGIAADAEHWD
REMARK   3  ALN A TRG DRTIRNIKMPWSKVKETKNFLWEKGFQFYCLTPKTRHRVHSGWSNVDWHMLMDSNFGD
REMARK   3  ALN A TRG PYRLDKRAPCVGEHQLHINPQAARDLNINDGDYVYVDANPADRPYLGAKPDDPFYRVS
REMARK   3  ALN A TRG RCMLRVTYNRAYPYNIVMMKHAPFIATEKSVKAHETRPDGRALSANTGYQANLRYGSQ
REMARK   3  ALN A TRG QSVTRNWHMPMHQTDTLFHKSKVFMGFIFGGEADNHAVNTVPKETLVRVTKAEDGGMG
REMARK   3  ALN A TRG GKGIWQPATTGFSPDNESDFMKKYLAGELTKVKT
REMARK   3  ALN A TPL IAWGSNVPQTRTPDAHFFTEVRYKGTKTVAVTPDYAEIAKLCDLWLAPKQGTDAAMAL
REMARK   3  ALN A TPL AMGHVMLREFHLDNPSQYFTDYVRRYTDMPMLVMLEERDGYYAAGRMLRAADLVDALG
REMARK   3  ALN A TPL -----------------QENNPEWKTVAFNT-NGEMVAPNGS-IGFRWGEKGKWNLEQ
REMARK   3  ALN A TPL RDGKTGEETELQLSLLGSQDEIAEVGFPYFGGDGTEHFNKVELENVLLHKLPVKRLQL
REMARK   3  ALN A TPL ADGSTALVTTVYDLTLANYGLERGLNDVNCATSYDDVKAYTPAWAEQITGVSRSQIIR
REMARK   3  ALN A TPL IAREFADNADKTHGRSMIIVGAGLNHWYHLDMNYRGLINMLIFCGCVGQSGGGWAHYV
REMARK   3  ALN A TPL GQEKLRPQTGWQPLAFALDWQRPARHMNSTSYFYNHSSQWRYETVTAEELLSPMADKS
REMARK   3  ALN A TPL RYTGHLIDFNVRAERMGWLPSAPQLGTNPLTIAGEAEKAGMNPVDYTVKSLKEGSIRF
REMARK   3  ALN A TPL AAEQPENGKNHPRNLFIWRSNLLGSSGKGHEFMLKYLLGTEHGIQGKDLGQQGGVKPE
REMARK   3  ALN A TPL EVDWQDNGLEGKLDLVVTLDFRLSSTCLYSDIILPTATWYEKDDMNT--SDMHPFIHP
REMARK   3  ALN A TPL LSAAVDPAWEAKSDWEIYKAIAKKFSEVCVGHLGKETDIVTLPIQHDSAAELAQPLDV
REMARK   3  ALN A TPL KDWKKGECDLIPGKTAPHIMVVERDYPATYERFTSIGPLMEKIGNGGKGIAWNTQSEM
REMARK   3  ALN A TPL DLLRKLNYTKAEGPAKGQPMLNTAIDAAEMILTLAPETNGQVAVKAWAALSEFTGRDH
REMARK   3  ALN A TPL THLALNKEDE-KIRFRDIQAQPRKIISSPTWSGLEDEHVSYNAGYTNVHELIPWRTLS
REMARK   3  ALN A TPL GRQQLYQDHQWMRDFGESLLVYRPPIDTRSVK-------------EVIG---------
REMARK   3  ALN A TPL ----------------QK-SNGNQEKALNFLTPHQKWGIHSTYSDNLLMLTLG-----
REMARK   3  ALN A TPL ----------RGGPVVWLSEADAKDLGIADNDWIEVFNSN-----------------G
REMARK   3  ALN A TPL ALTARAVVSQRVPAGMTMMYHAQE----RIVNLPG--------SEITQ----QRGGIH
REMARK   3  ALN A TPL NSVTRITPKPTHMIGGYAHLAYG-----F----NYYGTVGSNRDEFVVVRKMKNIDWL
REMARK   3  ALN A TPL ----------------------------------
REMARK   3  ALN A OFF 249
ATOM      1  N   ILE A   1      16.249  86.393  99.739  1.00  0.81           N  
ATOM      2  CA  ILE A   1      17.354  86.937  98.869  1.00  0.81           C  
ATOM      3  C   ILE A   1      16.826  88.011  97.937  1.00  0.81           C  
ATOM      4  O   ILE A   1      15.669  87.954  97.532  1.00  0.81           O  
ATOM      5  CB  ILE A   1      18.048  85.792  98.112  1.00  0.81           C  
ATOM      6  CG1 ILE A   1      18.699  84.808  99.116  1.00  0.81           C  
ATOM      7  CG2 ILE A   1      19.124  86.334  97.137  1.00  0.81           C  
ATOM      8  CD1 ILE A   1      19.271  83.544  98.465  1.00  0.81           C  
ATOM      9  N   MET A   2      17.649  89.027  97.620  1.00  0.81           N  
ATOM     10  CA  MET A   2      17.368  90.050  96.639  1.00  0.81           C  
ATOM     11  C   MET A   2      18.354  89.863  95.498  1.00  0.81           C  
ATOM     12  O   MET A   2      19.549  90.089  95.673  1.00  0.81           O  
ATOM     13  CB  MET A   2      17.579  91.429  97.312  1.00  0.81           C  
ATOM     14  CG  MET A   2      17.199  92.649  96.458  1.00  0.81           C  
ATOM     15  SD  MET A   2      15.494  92.643  95.840  1.00  0.81           S  
ATOM     16  CE  MET A   2      14.624  92.569  97.418  1.00  0.81           C  
ATOM     17  N   ASP A   3      17.881  89.397  94.327  1.00  0.81           N  
ATOM     18  CA  ASP A   3      18.731  88.894  93.266  1.00  0.81           C  
ATOM     19  C   ASP A   3      18.525  89.696  91.988  1.00  0.81           C  
ATOM     20  O   ASP A   3      17.451  89.704  91.383  1.00  0.81           O  
ATOM     21  CB  ASP A   3      18.382  87.401  93.047  1.00  0.81           C  
ATOM     22  CG  ASP A   3      19.389  86.733  92.129  1.00  0.81           C  
ATOM     23  OD1 ASP A   3      20.571  87.141  92.186  1.00  0.81           O  
ATOM     24  OD2 ASP A   3      18.990  85.798  91.393  1.00  0.81           O  
ATOM     25  N   GLY A   4      19.552  90.469  91.565  1.00  0.84           N  
ATOM     26  CA  GLY A   4      19.484  91.302  90.363  1.00  0.84           C  
ATOM     27  C   GLY A   4      18.391  92.347  90.384  1.00  0.84           C  
ATOM     28  O   GLY A   4      17.881  92.774  89.350  1.00  0.84           O  
ATOM     29  N   LYS A   5      17.972  92.767  91.586  1.00  0.85           N  
ATOM     30  CA  LYS A   5      16.791  93.575  91.766  1.00  0.85           C  
ATOM     31  C   LYS A   5      17.096  94.726  92.704  1.00  0.85           C  
ATOM     32  O   LYS A   5      17.422  94.565  93.876  1.00  0.85           O  
ATOM     33  CB  LYS A   5      15.649  92.677  92.304  1.00  0.85           C  
ATOM     34  CG  LYS A   5      14.298  93.367  92.567  1.00  0.85           C  
ATOM     35  CD  LYS A   5      13.618  93.815  91.269  1.00  0.85           C  
ATOM     36  CE  LYS A   5      12.355  94.646  91.465  1.00  0.85           C  
ATOM     37  NZ  LYS A   5      11.989  95.246  90.164  1.00  0.85           N  
ATOM     38  N   ASN A   6      17.010  95.965  92.195  1.00  0.85           N  
ATOM     39  CA  ASN A   6      17.346  97.159  92.941  1.00  0.85           C  
ATOM     40  C   ASN A   6      16.148  97.682  93.733  1.00  0.85           C  
ATOM     41  O   ASN A   6      15.600  98.731  93.411  1.00  0.85           O  
ATOM     42  CB  ASN A   6      17.904  98.192  91.924  1.00  0.85           C  
ATOM     43  CG  ASN A   6      18.591  99.370  92.600  1.00  0.85           C  
ATOM     44  OD1 ASN A   6      18.515  99.561  93.812  1.00  0.85           O  
ATOM     45  ND2 ASN A   6      19.244 100.223  91.780  1.00  0.85           N  
ATOM     46  N   LEU A   7      15.715  96.965  94.796  1.00  0.84           N  
ATOM     47  CA  LEU A   7      14.451  97.207  95.491  1.00  0.84           C  
ATOM     48  C   LEU A   7      14.227  98.628  95.997  1.00  0.84           C  
ATOM     49  O   LEU A   7      13.141  99.181  95.856  1.00  0.84           O  
ATOM     50  CB  LEU A   7      14.268  96.185  96.651  1.00  0.84           C  
ATOM     51  CG  LEU A   7      13.057  96.410  97.594  1.00  0.84           C  
ATOM     52  CD1 LEU A   7      12.318  95.104  97.919  1.00  0.84           C  
ATOM     53  CD2 LEU A   7      13.497  97.072  98.909  1.00  0.84           C  
ATOM     54  N   VAL A   8      15.242  99.288  96.573  1.00  0.81           N  
ATOM     55  CA  VAL A   8      15.105 100.665  97.028  1.00  0.81           C  
ATOM     56  C   VAL A   8      14.841 101.647  95.887  1.00  0.81           C  
ATOM     57  O   VAL A   8      14.003 102.538  95.990  1.00  0.81           O  
ATOM     58  CB  VAL A   8      16.336 101.074  97.827  1.00  0.81           C  
ATOM     59  CG1 VAL A   8      16.218 102.523  98.341  1.00  0.81           C  
ATOM     60  CG2 VAL A   8      16.484 100.118  99.023  1.00  0.81           C  
ATOM     61  N   GLU A   9      15.547 101.483  94.755  1.00  0.75           N  
ATOM     62  CA  GLU A   9      15.417 102.339  93.594  1.00  0.75           C  
ATOM     63  C   GLU A   9      14.215 102.013  92.700  1.00  0.75           C  
ATOM     64  O   GLU A   9      13.470 102.898  92.284  1.00  0.75           O  
ATOM     65  CB  GLU A   9      16.751 102.228  92.818  1.00  0.75           C  
ATOM     66  CG  GLU A   9      16.989 103.293  91.726  1.00  0.75           C  
ATOM     67  CD  GLU A   9      18.419 103.366  91.195  1.00  0.75           C  
ATOM     68  OE1 GLU A   9      19.403 103.067  91.924  1.00  0.75           O  
ATOM     69  OE2 GLU A   9      18.616 103.825  90.039  1.00  0.75           O  
ATOM     70  N   ASN A  10      13.959 100.718  92.394  1.00  0.71           N  
ATOM     71  CA  ASN A  10      12.972 100.315  91.397  1.00  0.71           C  
ATOM     72  C   ASN A  10      11.680  99.746  91.994  1.00  0.71           C  
ATOM     73  O   ASN A  10      10.801  99.268  91.273  1.00  0.71           O  
ATOM     74  CB  ASN A  10      13.611  99.369  90.325  1.00  0.71           C  
ATOM     75  CG  ASN A  10      13.973  97.972  90.821  1.00  0.71           C  
ATOM     76  OD1 ASN A  10      13.544  97.484  91.865  1.00  0.71           O  
ATOM     77  ND2 ASN A  10      14.736  97.218  89.999  1.00  0.71           N  
ATOM     78  N   LYS A  11      11.532  99.787  93.332  1.00  0.69           N  
ATOM     79  CA  LYS A  11      10.395  99.222  94.041  1.00  0.69           C  
ATOM     80  C   LYS A  11      10.154 100.050  95.310  1.00  0.69           C  
ATOM     81  O   LYS A  11       9.671  99.584  96.340  1.00  0.69           O  
ATOM     82  CB  LYS A  11      10.655  97.700  94.271  1.00  0.69           C  
ATOM     83  CG  LYS A  11       9.578  96.854  94.975  1.00  0.69           C  
ATOM     84  CD  LYS A  11       8.136  97.038  94.479  1.00  0.69           C  
ATOM     85  CE  LYS A  11       7.810  96.637  93.042  1.00  0.69           C  
ATOM     86  NZ  LYS A  11       6.402  96.993  92.774  1.00  0.69           N  
ATOM     87  N   LEU A  12      10.465 101.363  95.220  1.00  0.75           N  
ATOM     88  CA  LEU A  12      10.489 102.351  96.291  1.00  0.75           C  
ATOM     89  C   LEU A  12       9.270 102.386  97.211  1.00  0.75           C  
ATOM     90  O   LEU A  12       9.401 102.406  98.434  1.00  0.75           O  
ATOM     91  CB  LEU A  12      10.668 103.749  95.634  1.00  0.75           C  
ATOM     92  CG  LEU A  12      10.673 104.975  96.577  1.00  0.75           C  
ATOM     93  CD1 LEU A  12      11.820 104.921  97.596  1.00  0.75           C  
ATOM     94  CD2 LEU A  12      10.757 106.274  95.758  1.00  0.75           C  
ATOM     95  N   THR A  13       8.042 102.345  96.662  1.00  0.69           N  
ATOM     96  CA  THR A  13       6.804 102.460  97.431  1.00  0.69           C  
ATOM     97  C   THR A  13       6.479 101.250  98.276  1.00  0.69           C  
ATOM     98  O   THR A  13       5.698 101.346  99.216  1.00  0.69           O  
ATOM     99  CB  THR A  13       5.595 102.700  96.538  1.00  0.69           C  
ATOM    100  OG1 THR A  13       5.587 101.805  95.427  1.00  0.69           O  
ATOM    101  CG2 THR A  13       5.688 104.128  95.978  1.00  0.69           C  
ATOM    102  N   ASP A  14       7.089 100.093  97.973  1.00  0.69           N  
ATOM    103  CA  ASP A  14       6.874  98.867  98.709  1.00  0.69           C  
ATOM    104  C   ASP A  14       8.138  98.523  99.504  1.00  0.69           C  
ATOM    105  O   ASP A  14       8.275  97.444 100.081  1.00  0.69           O  
ATOM    106  CB  ASP A  14       6.560  97.721  97.712  1.00  0.69           C  
ATOM    107  CG  ASP A  14       5.369  98.041  96.823  1.00  0.69           C  
ATOM    108  OD1 ASP A  14       4.245  98.182  97.357  1.00  0.69           O  
ATOM    109  OD2 ASP A  14       5.541  98.088  95.569  1.00  0.69           O  
ATOM    110  N   SER A  15       9.125  99.446  99.545  1.00  0.78           N  
ATOM    111  CA  SER A  15      10.459  99.161 100.061  1.00  0.78           C  
ATOM    112  C   SER A  15      10.566  99.102 101.573  1.00  0.78           C  
ATOM    113  O   SER A  15      11.492  98.494 102.112  1.00  0.78           O  
ATOM    114  CB  SER A  15      11.544 100.135  99.517  1.00  0.78           C  
ATOM    115  OG  SER A  15      11.406 101.473 100.004  1.00  0.78           O  
ATOM    116  N   HIS A  16       9.593  99.681 102.304  1.00  0.77           N  
ATOM    117  CA  HIS A  16       9.514  99.629 103.754  1.00  0.77           C  
ATOM    118  C   HIS A  16       9.332  98.217 104.269  1.00  0.77           C  
ATOM    119  O   HIS A  16      10.011  97.808 105.203  1.00  0.77           O  
ATOM    120  CB  HIS A  16       8.378 100.523 104.304  1.00  0.77           C  
ATOM    121  CG  HIS A  16       7.006 100.078 103.902  1.00  0.77           C  
ATOM    122  ND1 HIS A  16       6.666 100.048 102.561  1.00  0.77           N  
ATOM    123  CD2 HIS A  16       5.996  99.579 104.658  1.00  0.77           C  
ATOM    124  CE1 HIS A  16       5.451  99.537 102.531  1.00  0.77           C  
ATOM    125  NE2 HIS A  16       5.002  99.232 103.772  1.00  0.77           N  
ATOM    126  N   TRP A  17       8.481  97.405 103.603  1.00  0.73           N  
ATOM    127  CA  TRP A  17       8.193  96.024 103.966  1.00  0.73           C  
ATOM    128  C   TRP A  17       9.441  95.159 104.083  1.00  0.73           C  
ATOM    129  O   TRP A  17       9.586  94.341 104.988  1.00  0.73           O  
ATOM    130  CB  TRP A  17       7.302  95.356 102.881  1.00  0.73           C  
ATOM    131  CG  TRP A  17       5.871  95.843 102.789  1.00  0.73           C  
ATOM    132  CD1 TRP A  17       5.228  96.450 101.743  1.00  0.73           C  
ATOM    133  CD2 TRP A  17       4.874  95.607 103.797  1.00  0.73           C  
ATOM    134  NE1 TRP A  17       3.891  96.625 102.040  1.00  0.73           N  
ATOM    135  CE2 TRP A  17       3.654  96.112 103.297  1.00  0.73           C  
ATOM    136  CE3 TRP A  17       4.944  94.998 105.050  1.00  0.73           C  
ATOM    137  CZ2 TRP A  17       2.488  96.027 104.046  1.00  0.73           C  
ATOM    138  CZ3 TRP A  17       3.765  94.912 105.803  1.00  0.73           C  
ATOM    139  CH2 TRP A  17       2.553  95.420 105.311  1.00  0.73           C  
ATOM    140  N   PHE A  18      10.394  95.346 103.155  1.00  0.79           N  
ATOM    141  CA  PHE A  18      11.686  94.694 103.163  1.00  0.79           C  
ATOM    142  C   PHE A  18      12.540  95.078 104.374  1.00  0.79           C  
ATOM    143  O   PHE A  18      13.091  94.224 105.063  1.00  0.79           O  
ATOM    144  CB  PHE A  18      12.373  95.109 101.839  1.00  0.79           C  
ATOM    145  CG  PHE A  18      13.615  94.332 101.530  1.00  0.79           C  
ATOM    146  CD1 PHE A  18      13.521  93.019 101.044  1.00  0.79           C  
ATOM    147  CD2 PHE A  18      14.878  94.935 101.645  1.00  0.79           C  
ATOM    148  CE1 PHE A  18      14.671  92.329 100.644  1.00  0.79           C  
ATOM    149  CE2 PHE A  18      16.026  94.258 101.221  1.00  0.79           C  
ATOM    150  CZ  PHE A  18      15.916  92.966 100.696  1.00  0.79           C  
ATOM    151  N   ILE A  19      12.614  96.389 104.683  1.00  0.71           N  
ATOM    152  CA  ILE A  19      13.352  96.940 105.812  1.00  0.71           C  
ATOM    153  C   ILE A  19      12.746  96.522 107.154  1.00  0.71           C  
ATOM    154  O   ILE A  19      13.437  96.048 108.051  1.00  0.71           O  
ATOM    155  CB  ILE A  19      13.420  98.470 105.686  1.00  0.71           C  
ATOM    156  CG1 ILE A  19      14.141  98.882 104.373  1.00  0.71           C  
ATOM    157  CG2 ILE A  19      14.109  99.095 106.923  1.00  0.71           C  
ATOM    158  CD1 ILE A  19      14.016 100.377 104.040  1.00  0.71           C  
ATOM    159  N   GLU A  20      11.412  96.623 107.302  1.00  0.68           N  
ATOM    160  CA  GLU A  20      10.679  96.284 108.511  1.00  0.68           C  
ATOM    161  C   GLU A  20      10.688  94.795 108.833  1.00  0.68           C  
ATOM    162  O   GLU A  20      10.617  94.375 109.987  1.00  0.68           O  
ATOM    163  CB  GLU A  20       9.213  96.743 108.382  1.00  0.68           C  
ATOM    164  CG  GLU A  20       9.041  98.278 108.291  1.00  0.68           C  
ATOM    165  CD  GLU A  20       7.606  98.661 107.943  1.00  0.68           C  
ATOM    166  OE1 GLU A  20       6.718  97.765 107.953  1.00  0.68           O  
ATOM    167  OE2 GLU A  20       7.395  99.863 107.636  1.00  0.68           O  
ATOM    168  N   CYS A  21      10.795  93.917 107.817  1.00  0.66           N  
ATOM    169  CA  CYS A  21      10.905  92.487 108.052  1.00  0.66           C  
ATOM    170  C   CYS A  21      12.252  92.063 108.623  1.00  0.66           C  
ATOM    171  O   CYS A  21      12.334  91.031 109.287  1.00  0.66           O  
ATOM    172  CB  CYS A  21      10.560  91.663 106.787  1.00  0.66           C  
ATOM    173  SG  CYS A  21       8.747  91.563 106.552  1.00  0.66           S  
ATOM    174  N   MET A  22      13.320  92.877 108.475  1.00  0.67           N  
ATOM    175  CA  MET A  22      14.592  92.665 109.159  1.00  0.67           C  
ATOM    176  C   MET A  22      14.443  92.732 110.677  1.00  0.67           C  
ATOM    177  O   MET A  22      14.995  91.924 111.421  1.00  0.67           O  
ATOM    178  CB  MET A  22      15.659  93.696 108.720  1.00  0.67           C  
ATOM    179  CG  MET A  22      16.001  93.625 107.220  1.00  0.67           C  
ATOM    180  SD  MET A  22      17.125  94.935 106.645  1.00  0.67           S  
ATOM    181  CE  MET A  22      18.628  94.301 107.447  1.00  0.67           C  
ATOM    182  N   GLU A  23      13.599  93.660 111.176  1.00  0.74           N  
ATOM    183  CA  GLU A  23      13.289  93.814 112.589  1.00  0.74           C  
ATOM    184  C   GLU A  23      12.463  92.659 113.151  1.00  0.74           C  
ATOM    185  O   GLU A  23      12.369  92.455 114.358  1.00  0.74           O  
ATOM    186  CB  GLU A  23      12.538  95.140 112.836  1.00  0.74           C  
ATOM    187  CG  GLU A  23      13.353  96.390 112.420  1.00  0.74           C  
ATOM    188  CD  GLU A  23      12.666  97.703 112.797  1.00  0.74           C  
ATOM    189  OE1 GLU A  23      11.538  97.662 113.350  1.00  0.74           O  
ATOM    190  OE2 GLU A  23      13.293  98.762 112.534  1.00  0.74           O  
ATOM    191  N   ARG A  24      11.890  91.819 112.267  1.00  0.68           N  
ATOM    192  CA  ARG A  24      11.199  90.601 112.639  1.00  0.68           C  
ATOM    193  C   ARG A  24      12.137  89.397 112.593  1.00  0.68           C  
ATOM    194  O   ARG A  24      11.702  88.256 112.720  1.00  0.68           O  
ATOM    195  CB  ARG A  24      10.018  90.327 111.671  1.00  0.68           C  
ATOM    196  CG  ARG A  24       9.021  91.496 111.559  1.00  0.68           C  
ATOM    197  CD  ARG A  24       7.899  91.216 110.558  1.00  0.68           C  
ATOM    198  NE  ARG A  24       7.104  92.479 110.437  1.00  0.68           N  
ATOM    199  CZ  ARG A  24       5.979  92.596 109.720  1.00  0.68           C  
ATOM    200  NH1 ARG A  24       5.350  93.768 109.670  1.00  0.68           N  
ATOM    201  NH2 ARG A  24       5.476  91.562 109.051  1.00  0.68           N  
ATOM    202  N   GLY A  25      13.459  89.622 112.417  1.00  0.71           N  
ATOM    203  CA  GLY A  25      14.465  88.566 112.415  1.00  0.71           C  
ATOM    204  C   GLY A  25      14.718  87.914 111.082  1.00  0.71           C  
ATOM    205  O   GLY A  25      15.404  86.898 111.005  1.00  0.71           O  
ATOM    206  N   ALA A  26      14.180  88.463 109.978  1.00  0.75           N  
ATOM    207  CA  ALA A  26      14.408  87.903 108.662  1.00  0.75           C  
ATOM    208  C   ALA A  26      15.760  88.306 108.073  1.00  0.75           C  
ATOM    209  O   ALA A  26      16.016  89.477 107.810  1.00  0.75           O  
ATOM    210  CB  ALA A  26      13.285  88.338 107.701  1.00  0.75           C  
ATOM    211  N   LYS A  27      16.656  87.321 107.842  1.00  0.72           N  
ATOM    212  CA  LYS A  27      17.962  87.547 107.240  1.00  0.72           C  
ATOM    213  C   LYS A  27      17.901  87.854 105.744  1.00  0.72           C  
ATOM    214  O   LYS A  27      17.272  87.149 104.949  1.00  0.72           O  
ATOM    215  CB  LYS A  27      18.910  86.347 107.510  1.00  0.72           C  
ATOM    216  CG  LYS A  27      20.339  86.523 106.959  1.00  0.72           C  
ATOM    217  CD  LYS A  27      21.284  85.384 107.383  1.00  0.72           C  
ATOM    218  CE  LYS A  27      22.675  85.488 106.746  1.00  0.72           C  
ATOM    219  NZ  LYS A  27      23.545  84.395 107.225  1.00  0.72           N  
ATOM    220  N   ILE A  28      18.589  88.926 105.322  1.00  0.77           N  
ATOM    221  CA  ILE A  28      18.536  89.466 103.983  1.00  0.77           C  
ATOM    222  C   ILE A  28      19.906  89.402 103.328  1.00  0.77           C  
ATOM    223  O   ILE A  28      20.935  89.783 103.875  1.00  0.77           O  
ATOM    224  CB  ILE A  28      18.022  90.902 104.001  1.00  0.77           C  
ATOM    225  CG1 ILE A  28      16.571  90.991 104.543  1.00  0.77           C  
ATOM    226  CG2 ILE A  28      18.123  91.563 102.614  1.00  0.77           C  
ATOM    227  CD1 ILE A  28      15.513  90.196 103.762  1.00  0.77           C  
ATOM    228  N   VAL A  29      19.953  88.901 102.079  1.00  0.81           N  
ATOM    229  CA  VAL A  29      21.165  88.853 101.281  1.00  0.81           C  
ATOM    230  C   VAL A  29      20.882  89.521  99.963  1.00  0.81           C  
ATOM    231  O   VAL A  29      19.848  89.259  99.342  1.00  0.81           O  
ATOM    232  CB  VAL A  29      21.652  87.433 101.018  1.00  0.81           C  
ATOM    233  CG1 VAL A  29      22.937  87.432 100.161  1.00  0.81           C  
ATOM    234  CG2 VAL A  29      21.919  86.766 102.376  1.00  0.81           C  
ATOM    235  N   VAL A  30      21.798  90.393  99.508  1.00  0.86           N  
ATOM    236  CA  VAL A  30      21.759  90.996  98.193  1.00  0.86           C  
ATOM    237  C   VAL A  30      22.750  90.285  97.278  1.00  0.86           C  
ATOM    238  O   VAL A  30      23.881  89.963  97.651  1.00  0.86           O  
ATOM    239  CB  VAL A  30      22.029  92.499  98.245  1.00  0.86           C  
ATOM    240  CG1 VAL A  30      23.405  92.787  98.854  1.00  0.86           C  
ATOM    241  CG2 VAL A  30      21.938  93.146  96.851  1.00  0.86           C  
ATOM    242  N   ILE A  31      22.332  90.006  96.035  1.00  0.80           N  
ATOM    243  CA  ILE A  31      23.219  89.550  94.986  1.00  0.80           C  
ATOM    244  C   ILE A  31      23.174  90.616  93.910  1.00  0.80           C  
ATOM    245  O   ILE A  31      22.167  90.833  93.232  1.00  0.80           O  
ATOM    246  CB  ILE A  31      22.835  88.184  94.434  1.00  0.80           C  
ATOM    247  CG1 ILE A  31      22.766  87.132  95.573  1.00  0.80           C  
ATOM    248  CG2 ILE A  31      23.837  87.771  93.329  1.00  0.80           C  
ATOM    249  CD1 ILE A  31      22.211  85.778  95.117  1.00  0.80           C  
ATOM    250  N   ALA A  32      24.283  91.362  93.768  1.00  0.84           N  
ATOM    251  CA  ALA A  32      24.436  92.329  92.713  1.00  0.84           C  
ATOM    252  C   ALA A  32      25.927  92.500  92.479  1.00  0.84           C  
ATOM    253  O   ALA A  32      26.666  92.494  93.464  1.00  0.84           O  
ATOM    254  CB  ALA A  32      23.819  93.696  93.085  1.00  0.84           C  
ATOM    255  N   PRO A  33      26.432  92.665  91.264  1.00  0.79           N  
ATOM    256  CA  PRO A  33      27.854  92.898  91.012  1.00  0.79           C  
ATOM    257  C   PRO A  33      28.335  94.227  91.561  1.00  0.79           C  
ATOM    258  O   PRO A  33      29.443  94.300  92.091  1.00  0.79           O  
ATOM    259  CB  PRO A  33      27.966  92.832  89.481  1.00  0.79           C  
ATOM    260  CG  PRO A  33      26.558  93.128  88.968  1.00  0.79           C  
ATOM    261  CD  PRO A  33      25.661  92.521  90.029  1.00  0.79           C  
ATOM    262  N   GLU A  34      27.529  95.292  91.447  1.00  0.77           N  
ATOM    263  CA  GLU A  34      27.844  96.587  91.995  1.00  0.77           C  
ATOM    264  C   GLU A  34      27.399  96.732  93.436  1.00  0.77           C  
ATOM    265  O   GLU A  34      26.479  96.071  93.919  1.00  0.77           O  
ATOM    266  CB  GLU A  34      27.144  97.724  91.212  1.00  0.77           C  
ATOM    267  CG  GLU A  34      27.509  97.802  89.713  1.00  0.77           C  
ATOM    268  CD  GLU A  34      26.828  96.738  88.866  1.00  0.77           C  
ATOM    269  OE1 GLU A  34      27.496  96.206  87.944  1.00  0.77           O  
ATOM    270  OE2 GLU A  34      25.642  96.430  89.157  1.00  0.77           O  
ATOM    271  N   TYR A  35      28.015  97.685  94.166  1.00  0.80           N  
ATOM    272  CA  TYR A  35      27.475  98.151  95.431  1.00  0.80           C  
ATOM    273  C   TYR A  35      26.312  99.114  95.184  1.00  0.80           C  
ATOM    274  O   TYR A  35      26.440 100.335  95.252  1.00  0.80           O  
ATOM    275  CB  TYR A  35      28.561  98.790  96.336  1.00  0.80           C  
ATOM    276  CG  TYR A  35      28.092  98.783  97.769  1.00  0.80           C  
ATOM    277  CD1 TYR A  35      28.318  97.648  98.562  1.00  0.80           C  
ATOM    278  CD2 TYR A  35      27.366  99.857  98.311  1.00  0.80           C  
ATOM    279  CE1 TYR A  35      27.837  97.585  99.876  1.00  0.80           C  
ATOM    280  CE2 TYR A  35      26.865  99.791  99.620  1.00  0.80           C  
ATOM    281  CZ  TYR A  35      27.106  98.655 100.400  1.00  0.80           C  
ATOM    282  OH  TYR A  35      26.593  98.571 101.705  1.00  0.80           O  
ATOM    283  N   GLY A  36      25.137  98.565  94.827  1.00  0.86           N  
ATOM    284  CA  GLY A  36      23.938  99.355  94.596  1.00  0.86           C  
ATOM    285  C   GLY A  36      23.168  99.712  95.850  1.00  0.86           C  
ATOM    286  O   GLY A  36      23.507  99.298  96.958  1.00  0.86           O  
ATOM    287  N   PRO A  37      22.045 100.408  95.706  1.00  0.84           N  
ATOM    288  CA  PRO A  37      21.111 100.649  96.801  1.00  0.84           C  
ATOM    289  C   PRO A  37      20.524  99.446  97.547  1.00  0.84           C  
ATOM    290  O   PRO A  37      20.192  99.705  98.708  1.00  0.84           O  
ATOM    291  CB  PRO A  37      20.016 101.528  96.177  1.00  0.84           C  
ATOM    292  CG  PRO A  37      20.734 102.249  95.035  1.00  0.84           C  
ATOM    293  CD  PRO A  37      21.697 101.184  94.514  1.00  0.84           C  
ATOM    294  N   PRO A  38      20.317  98.190  97.098  1.00  0.86           N  
ATOM    295  CA  PRO A  38      19.746  97.164  97.954  1.00  0.86           C  
ATOM    296  C   PRO A  38      20.821  96.610  98.865  1.00  0.86           C  
ATOM    297  O   PRO A  38      20.485  96.007  99.880  1.00  0.86           O  
ATOM    298  CB  PRO A  38      19.200  96.119  96.965  1.00  0.86           C  
ATOM    299  CG  PRO A  38      20.111  96.222  95.742  1.00  0.86           C  
ATOM    300  CD  PRO A  38      20.531  97.691  95.734  1.00  0.86           C  
ATOM    301  N   SER A  39      22.116  96.820  98.550  1.00  0.86           N  
ATOM    302  CA  SER A  39      23.244  96.406  99.373  1.00  0.86           C  
ATOM    303  C   SER A  39      23.278  97.099 100.708  1.00  0.86           C  
ATOM    304  O   SER A  39      23.580  96.508 101.737  1.00  0.86           O  
ATOM    305  CB  SER A  39      24.607  96.570  98.654  1.00  0.86           C  
ATOM    306  OG  SER A  39      24.581  95.888  97.396  1.00  0.86           O  
ATOM    307  N   THR A  40      22.855  98.371 100.721  1.00  0.75           N  
ATOM    308  CA  THR A  40      22.651  99.205 101.901  1.00  0.75           C  
ATOM    309  C   THR A  40      21.536  98.694 102.818  1.00  0.75           C  
ATOM    310  O   THR A  40      21.365  99.162 103.942  1.00  0.75           O  
ATOM    311  CB  THR A  40      22.327 100.630 101.446  1.00  0.75           C  
ATOM    312  OG1 THR A  40      23.338 101.075 100.554  1.00  0.75           O  
ATOM    313  CG2 THR A  40      22.297 101.661 102.583  1.00  0.75           C  
ATOM    314  N   LYS A  41      20.721  97.717 102.367  1.00  0.64           N  
ATOM    315  CA  LYS A  41      19.608  97.171 103.126  1.00  0.64           C  
ATOM    316  C   LYS A  41      19.739  95.675 103.381  1.00  0.64           C  
ATOM    317  O   LYS A  41      18.733  95.001 103.588  1.00  0.64           O  
ATOM    318  CB  LYS A  41      18.262  97.393 102.387  1.00  0.64           C  
ATOM    319  CG  LYS A  41      17.989  98.831 101.920  1.00  0.64           C  
ATOM    320  CD  LYS A  41      17.938  99.874 103.048  1.00  0.64           C  
ATOM    321  CE  LYS A  41      17.543 101.259 102.530  1.00  0.64           C  
ATOM    322  NZ  LYS A  41      17.457 102.215 103.654  1.00  0.64           N  
ATOM    323  N   ALA A  42      20.957  95.103 103.347  1.00  0.80           N  
ATOM    324  CA  ALA A  42      21.126  93.672 103.491  1.00  0.80           C  
ATOM    325  C   ALA A  42      22.210  93.317 104.492  1.00  0.80           C  
ATOM    326  O   ALA A  42      23.183  94.046 104.671  1.00  0.80           O  
ATOM    327  CB  ALA A  42      21.491  93.073 102.118  1.00  0.80           C  
ATOM    328  N   ASP A  43      22.076  92.146 105.150  1.00  0.78           N  
ATOM    329  CA  ASP A  43      23.047  91.625 106.093  1.00  0.78           C  
ATOM    330  C   ASP A  43      24.302  91.116 105.395  1.00  0.78           C  
ATOM    331  O   ASP A  43      25.382  91.022 105.979  1.00  0.78           O  
ATOM    332  CB  ASP A  43      22.449  90.422 106.864  1.00  0.78           C  
ATOM    333  CG  ASP A  43      21.141  90.802 107.523  1.00  0.78           C  
ATOM    334  OD1 ASP A  43      21.159  91.650 108.444  1.00  0.78           O  
ATOM    335  OD2 ASP A  43      20.108  90.217 107.107  1.00  0.78           O  
ATOM    336  N   TYR A  44      24.186  90.754 104.101  1.00  0.72           N  
ATOM    337  CA  TYR A  44      25.313  90.252 103.353  1.00  0.72           C  
ATOM    338  C   TYR A  44      25.219  90.617 101.878  1.00  0.72           C  
ATOM    339  O   TYR A  44      24.134  90.662 101.297  1.00  0.72           O  
ATOM    340  CB  TYR A  44      25.441  88.712 103.544  1.00  0.72           C  
ATOM    341  CG  TYR A  44      26.814  88.249 103.163  1.00  0.72           C  
ATOM    342  CD1 TYR A  44      27.929  88.804 103.812  1.00  0.72           C  
ATOM    343  CD2 TYR A  44      27.012  87.326 102.123  1.00  0.72           C  
ATOM    344  CE1 TYR A  44      29.224  88.500 103.381  1.00  0.72           C  
ATOM    345  CE2 TYR A  44      28.313  86.997 101.712  1.00  0.72           C  
ATOM    346  CZ  TYR A  44      29.413  87.611 102.324  1.00  0.72           C  
ATOM    347  OH  TYR A  44      30.721  87.330 101.898  1.00  0.72           O  
ATOM    348  N   TRP A  45      26.383  90.882 101.243  1.00  0.74           N  
ATOM    349  CA  TRP A  45      26.499  91.256  99.847  1.00  0.74           C  
ATOM    350  C   TRP A  45      27.380  90.271  99.108  1.00  0.74           C  
ATOM    351  O   TRP A  45      28.502  89.979  99.513  1.00  0.74           O  
ATOM    352  CB  TRP A  45      27.077  92.699  99.693  1.00  0.74           C  
ATOM    353  CG  TRP A  45      27.374  93.211  98.276  1.00  0.74           C  
ATOM    354  CD1 TRP A  45      26.628  93.117  97.130  1.00  0.74           C  
ATOM    355  CD2 TRP A  45      28.593  93.886  97.899  1.00  0.74           C  
ATOM    356  NE1 TRP A  45      27.285  93.712  96.076  1.00  0.74           N  
ATOM    357  CE2 TRP A  45      28.491  94.188  96.526  1.00  0.74           C  
ATOM    358  CE3 TRP A  45      29.733  94.231  98.627  1.00  0.74           C  
ATOM    359  CZ2 TRP A  45      29.518  94.839  95.856  1.00  0.74           C  
ATOM    360  CZ3 TRP A  45      30.778  94.876  97.945  1.00  0.74           C  
ATOM    361  CH2 TRP A  45      30.672  95.177  96.579  1.00  0.74           C  
ATOM    362  N   ILE A  46      26.876  89.738  97.979  1.00  0.77           N  
ATOM    363  CA  ILE A  46      27.626  88.837  97.124  1.00  0.77           C  
ATOM    364  C   ILE A  46      27.805  89.493  95.758  1.00  0.77           C  
ATOM    365  O   ILE A  46      26.819  89.650  95.031  1.00  0.77           O  
ATOM    366  CB  ILE A  46      26.917  87.490  96.972  1.00  0.77           C  
ATOM    367  CG1 ILE A  46      26.797  86.808  98.357  1.00  0.77           C  
ATOM    368  CG2 ILE A  46      27.681  86.588  95.973  1.00  0.77           C  
ATOM    369  CD1 ILE A  46      25.965  85.522  98.352  1.00  0.77           C  
ATOM    370  N   PRO A  47      29.023  89.853  95.345  1.00  0.75           N  
ATOM    371  CA  PRO A  47      29.212  90.451  94.033  1.00  0.75           C  
ATOM    372  C   PRO A  47      29.804  89.437  93.082  1.00  0.75           C  
ATOM    373  O   PRO A  47      31.018  89.284  92.960  1.00  0.75           O  
ATOM    374  CB  PRO A  47      30.157  91.628  94.295  1.00  0.75           C  
ATOM    375  CG  PRO A  47      31.019  91.175  95.476  1.00  0.75           C  
ATOM    376  CD  PRO A  47      30.075  90.278  96.282  1.00  0.75           C  
ATOM    377  N   ILE A  48      28.919  88.733  92.364  1.00  0.76           N  
ATOM    378  CA  ILE A  48      29.260  87.900  91.227  1.00  0.76           C  
ATOM    379  C   ILE A  48      29.710  88.720  90.020  1.00  0.76           C  
ATOM    380  O   ILE A  48      29.425  89.907  89.903  1.00  0.76           O  
ATOM    381  CB  ILE A  48      28.116  86.951  90.851  1.00  0.76           C  
ATOM    382  CG1 ILE A  48      26.735  87.632  90.665  1.00  0.76           C  
ATOM    383  CG2 ILE A  48      28.001  85.889  91.962  1.00  0.76           C  
ATOM    384  CD1 ILE A  48      26.512  88.283  89.300  1.00  0.76           C  
ATOM    385  N   ARG A  49      30.434  88.114  89.054  1.00  0.73           N  
ATOM    386  CA  ARG A  49      30.561  88.674  87.713  1.00  0.73           C  
ATOM    387  C   ARG A  49      29.181  88.734  87.042  1.00  0.73           C  
ATOM    388  O   ARG A  49      28.571  87.670  86.921  1.00  0.73           O  
ATOM    389  CB  ARG A  49      31.511  87.810  86.826  1.00  0.73           C  
ATOM    390  CG  ARG A  49      31.590  88.218  85.330  1.00  0.73           C  
ATOM    391  CD  ARG A  49      32.422  87.262  84.456  1.00  0.73           C  
ATOM    392  NE  ARG A  49      32.205  87.651  83.010  1.00  0.73           N  
ATOM    393  CZ  ARG A  49      31.310  87.068  82.196  1.00  0.73           C  
ATOM    394  NH1 ARG A  49      31.099  87.530  80.967  1.00  0.73           N  
ATOM    395  NH2 ARG A  49      30.621  85.995  82.545  1.00  0.73           N  
ATOM    396  N   PRO A  50      28.619  89.867  86.600  1.00  0.76           N  
ATOM    397  CA  PRO A  50      27.315  89.902  85.932  1.00  0.76           C  
ATOM    398  C   PRO A  50      27.269  88.983  84.735  1.00  0.76           C  
ATOM    399  O   PRO A  50      28.251  89.018  83.994  1.00  0.76           O  
ATOM    400  CB  PRO A  50      27.110  91.367  85.515  1.00  0.76           C  
ATOM    401  CG  PRO A  50      28.502  92.008  85.538  1.00  0.76           C  
ATOM    402  CD  PRO A  50      29.342  91.133  86.469  1.00  0.76           C  
ATOM    403  N   GLN A  51      26.186  88.168  84.594  1.00  0.75           N  
ATOM    404  CA  GLN A  51      25.920  87.218  83.511  1.00  0.75           C  
ATOM    405  C   GLN A  51      26.178  85.788  83.975  1.00  0.75           C  
ATOM    406  O   GLN A  51      26.007  84.821  83.235  1.00  0.75           O  
ATOM    407  CB  GLN A  51      26.707  87.549  82.205  1.00  0.75           C  
ATOM    408  CG  GLN A  51      26.350  86.824  80.898  1.00  0.75           C  
ATOM    409  CD  GLN A  51      27.080  87.529  79.753  1.00  0.75           C  
ATOM    410  OE1 GLN A  51      28.298  87.715  79.731  1.00  0.75           O  
ATOM    411  NE2 GLN A  51      26.301  87.977  78.740  1.00  0.75           N  
ATOM    412  N   THR A  52      26.568  85.601  85.253  1.00  0.79           N  
ATOM    413  CA  THR A  52      26.995  84.301  85.775  1.00  0.79           C  
ATOM    414  C   THR A  52      26.133  83.794  86.904  1.00  0.79           C  
ATOM    415  O   THR A  52      26.414  82.767  87.520  1.00  0.79           O  
ATOM    416  CB  THR A  52      28.442  84.260  86.244  1.00  0.79           C  
ATOM    417  OG1 THR A  52      28.715  85.058  87.391  1.00  0.79           O  
ATOM    418  CG2 THR A  52      29.358  84.748  85.128  1.00  0.79           C  
ATOM    419  N   ASP A  53      25.021  84.482  87.173  1.00  0.82           N  
ATOM    420  CA  ASP A  53      24.103  84.295  88.269  1.00  0.82           C  
ATOM    421  C   ASP A  53      23.501  82.882  88.283  1.00  0.82           C  
ATOM    422  O   ASP A  53      23.362  82.237  89.321  1.00  0.82           O  
ATOM    423  CB  ASP A  53      23.022  85.419  88.201  1.00  0.82           C  
ATOM    424  CG  ASP A  53      23.577  86.789  87.781  1.00  0.82           C  
ATOM    425  OD1 ASP A  53      23.443  87.743  88.578  1.00  0.82           O  
ATOM    426  OD2 ASP A  53      24.147  86.910  86.655  1.00  0.82           O  
ATOM    427  N   ALA A  54      23.221  82.314  87.089  1.00  0.81           N  
ATOM    428  CA  ALA A  54      22.795  80.940  86.904  1.00  0.81           C  
ATOM    429  C   ALA A  54      23.782  79.907  87.447  1.00  0.81           C  
ATOM    430  O   ALA A  54      23.387  78.961  88.123  1.00  0.81           O  
ATOM    431  CB  ALA A  54      22.548  80.670  85.406  1.00  0.81           C  
ATOM    432  N   ALA A  55      25.101  80.090  87.225  1.00  0.79           N  
ATOM    433  CA  ALA A  55      26.138  79.267  87.818  1.00  0.79           C  
ATOM    434  C   ALA A  55      26.157  79.339  89.340  1.00  0.79           C  
ATOM    435  O   ALA A  55      26.287  78.317  90.010  1.00  0.79           O  
ATOM    436  CB  ALA A  55      27.524  79.647  87.263  1.00  0.79           C  
ATOM    437  N   LEU A  56      25.966  80.541  89.936  1.00  0.79           N  
ATOM    438  CA  LEU A  56      25.840  80.684  91.383  1.00  0.79           C  
ATOM    439  C   LEU A  56      24.676  79.881  91.936  1.00  0.79           C  
ATOM    440  O   LEU A  56      24.826  79.086  92.862  1.00  0.79           O  
ATOM    441  CB  LEU A  56      25.693  82.174  91.802  1.00  0.79           C  
ATOM    442  CG  LEU A  56      25.440  82.413  93.312  1.00  0.79           C  
ATOM    443  CD1 LEU A  56      26.526  81.798  94.204  1.00  0.79           C  
ATOM    444  CD2 LEU A  56      25.290  83.906  93.630  1.00  0.79           C  
ATOM    445  N   TRP A  57      23.500  80.004  91.305  1.00  0.73           N  
ATOM    446  CA  TRP A  57      22.325  79.240  91.650  1.00  0.73           C  
ATOM    447  C   TRP A  57      22.458  77.734  91.484  1.00  0.73           C  
ATOM    448  O   TRP A  57      21.979  76.972  92.316  1.00  0.73           O  
ATOM    449  CB  TRP A  57      21.125  79.748  90.841  1.00  0.73           C  
ATOM    450  CG  TRP A  57      20.563  81.066  91.305  1.00  0.73           C  
ATOM    451  CD1 TRP A  57      20.407  82.241  90.622  1.00  0.73           C  
ATOM    452  CD2 TRP A  57      20.058  81.310  92.635  1.00  0.73           C  
ATOM    453  NE1 TRP A  57      19.862  83.208  91.445  1.00  0.73           N  
ATOM    454  CE2 TRP A  57      19.657  82.644  92.679  1.00  0.73           C  
ATOM    455  CE3 TRP A  57      19.938  80.474  93.749  1.00  0.73           C  
ATOM    456  CZ2 TRP A  57      19.142  83.207  93.840  1.00  0.73           C  
ATOM    457  CZ3 TRP A  57      19.406  81.033  94.923  1.00  0.73           C  
ATOM    458  CH2 TRP A  57      19.026  82.379  94.968  1.00  0.73           C  
ATOM    459  N   LEU A  58      23.137  77.259  90.428  1.00  0.72           N  
ATOM    460  CA  LEU A  58      23.469  75.856  90.242  1.00  0.72           C  
ATOM    461  C   LEU A  58      24.371  75.272  91.327  1.00  0.72           C  
ATOM    462  O   LEU A  58      24.161  74.152  91.789  1.00  0.72           O  
ATOM    463  CB  LEU A  58      24.061  75.664  88.831  1.00  0.72           C  
ATOM    464  CG  LEU A  58      22.959  75.648  87.752  1.00  0.72           C  
ATOM    465  CD1 LEU A  58      23.498  76.042  86.373  1.00  0.72           C  
ATOM    466  CD2 LEU A  58      22.289  74.267  87.715  1.00  0.72           C  
ATOM    467  N   GLY A  59      25.371  76.031  91.826  1.00  0.75           N  
ATOM    468  CA  GLY A  59      26.121  75.605  93.011  1.00  0.75           C  
ATOM    469  C   GLY A  59      25.298  75.586  94.275  1.00  0.75           C  
ATOM    470  O   GLY A  59      25.443  74.714  95.128  1.00  0.75           O  
ATOM    471  N   ILE A  60      24.362  76.540  94.410  1.00  0.77           N  
ATOM    472  CA  ILE A  60      23.387  76.567  95.489  1.00  0.77           C  
ATOM    473  C   ILE A  60      22.450  75.356  95.454  1.00  0.77           C  
ATOM    474  O   ILE A  60      22.248  74.699  96.475  1.00  0.77           O  
ATOM    475  CB  ILE A  60      22.642  77.908  95.491  1.00  0.77           C  
ATOM    476  CG1 ILE A  60      23.612  79.042  95.911  1.00  0.77           C  
ATOM    477  CG2 ILE A  60      21.391  77.883  96.393  1.00  0.77           C  
ATOM    478  CD1 ILE A  60      23.044  80.457  95.746  1.00  0.77           C  
ATOM    479  N   THR A  61      21.898  74.967  94.279  1.00  0.74           N  
ATOM    480  CA  THR A  61      21.056  73.772  94.153  1.00  0.74           C  
ATOM    481  C   THR A  61      21.773  72.483  94.459  1.00  0.74           C  
ATOM    482  O   THR A  61      21.212  71.624  95.135  1.00  0.74           O  
ATOM    483  CB  THR A  61      20.340  73.548  92.822  1.00  0.74           C  
ATOM    484  OG1 THR A  61      21.217  73.517  91.711  1.00  0.74           O  
ATOM    485  CG2 THR A  61      19.351  74.678  92.570  1.00  0.74           C  
ATOM    486  N   ARG A  62      23.035  72.322  94.011  1.00  0.63           N  
ATOM    487  CA  ARG A  62      23.850  71.140  94.247  1.00  0.63           C  
ATOM    488  C   ARG A  62      23.980  70.808  95.723  1.00  0.63           C  
ATOM    489  O   ARG A  62      23.783  69.671  96.145  1.00  0.63           O  
ATOM    490  CB  ARG A  62      25.253  71.384  93.635  1.00  0.63           C  
ATOM    491  CG  ARG A  62      26.281  70.228  93.715  1.00  0.63           C  
ATOM    492  CD  ARG A  62      27.115  70.119  95.006  1.00  0.63           C  
ATOM    493  NE  ARG A  62      28.272  69.234  94.671  1.00  0.63           N  
ATOM    494  CZ  ARG A  62      29.108  68.655  95.537  1.00  0.63           C  
ATOM    495  NH1 ARG A  62      30.127  67.932  95.081  1.00  0.63           N  
ATOM    496  NH2 ARG A  62      29.033  68.831  96.844  1.00  0.63           N  
ATOM    497  N   LEU A  63      24.256  71.822  96.557  1.00  0.75           N  
ATOM    498  CA  LEU A  63      24.320  71.668  97.994  1.00  0.75           C  
ATOM    499  C   LEU A  63      22.988  71.344  98.664  1.00  0.75           C  
ATOM    500  O   LEU A  63      22.906  70.539  99.591  1.00  0.75           O  
ATOM    501  CB  LEU A  63      24.875  72.955  98.611  1.00  0.75           C  
ATOM    502  CG  LEU A  63      25.396  72.759 100.040  1.00  0.75           C  
ATOM    503  CD1 LEU A  63      26.770  72.078 100.023  1.00  0.75           C  
ATOM    504  CD2 LEU A  63      25.449  74.116 100.721  1.00  0.75           C  
ATOM    505  N   MET A  64      21.883  71.969  98.206  1.00  0.73           N  
ATOM    506  CA  MET A  64      20.542  71.666  98.683  1.00  0.73           C  
ATOM    507  C   MET A  64      20.120  70.234  98.399  1.00  0.73           C  
ATOM    508  O   MET A  64      19.506  69.580  99.237  1.00  0.73           O  
ATOM    509  CB  MET A  64      19.499  72.620  98.062  1.00  0.73           C  
ATOM    510  CG  MET A  64      19.690  74.077  98.499  1.00  0.73           C  
ATOM    511  SD  MET A  64      18.437  75.188  97.808  1.00  0.73           S  
ATOM    512  CE  MET A  64      19.114  76.627  98.674  1.00  0.73           C  
ATOM    513  N   ILE A  65      20.479  69.720  97.208  1.00  0.66           N  
ATOM    514  CA  ILE A  65      20.320  68.330  96.813  1.00  0.66           C  
ATOM    515  C   ILE A  65      21.124  67.381  97.699  1.00  0.66           C  
ATOM    516  O   ILE A  65      20.640  66.348  98.150  1.00  0.66           O  
ATOM    517  CB  ILE A  65      20.729  68.195  95.340  1.00  0.66           C  
ATOM    518  CG1 ILE A  65      19.669  68.870  94.433  1.00  0.66           C  
ATOM    519  CG2 ILE A  65      20.984  66.726  94.934  1.00  0.66           C  
ATOM    520  CD1 ILE A  65      20.131  69.035  92.980  1.00  0.66           C  
ATOM    521  N   GLU A  66      22.387  67.735  97.975  1.00  0.63           N  
ATOM    522  CA  GLU A  66      23.316  66.969  98.781  1.00  0.63           C  
ATOM    523  C   GLU A  66      22.978  66.850 100.264  1.00  0.63           C  
ATOM    524  O   GLU A  66      23.084  65.780 100.859  1.00  0.63           O  
ATOM    525  CB  GLU A  66      24.679  67.662  98.611  1.00  0.63           C  
ATOM    526  CG  GLU A  66      25.913  66.943  99.196  1.00  0.63           C  
ATOM    527  CD  GLU A  66      27.154  67.735  98.842  1.00  0.63           C  
ATOM    528  OE1 GLU A  66      27.017  68.941  98.491  1.00  0.63           O  
ATOM    529  OE2 GLU A  66      28.272  67.156  98.832  1.00  0.63           O  
ATOM    530  N   LYS A  67      22.572  67.960 100.915  1.00  0.67           N  
ATOM    531  CA  LYS A  67      22.494  68.020 102.367  1.00  0.67           C  
ATOM    532  C   LYS A  67      21.084  68.119 102.931  1.00  0.67           C  
ATOM    533  O   LYS A  67      20.914  68.326 104.133  1.00  0.67           O  
ATOM    534  CB  LYS A  67      23.291  69.245 102.888  1.00  0.67           C  
ATOM    535  CG  LYS A  67      24.812  69.133 102.697  1.00  0.67           C  
ATOM    536  CD  LYS A  67      25.536  70.343 103.309  1.00  0.67           C  
ATOM    537  CE  LYS A  67      27.068  70.271 103.240  1.00  0.67           C  
ATOM    538  NZ  LYS A  67      27.604  71.570 103.664  1.00  0.67           N  
ATOM    539  N   LYS A  68      20.023  67.975 102.118  1.00  0.51           N  
ATOM    540  CA  LYS A  68      18.665  68.029 102.626  1.00  0.51           C  
ATOM    541  C   LYS A  68      17.839  66.960 101.952  1.00  0.51           C  
ATOM    542  O   LYS A  68      18.090  66.576 100.817  1.00  0.51           O  
ATOM    543  CB  LYS A  68      17.968  69.390 102.330  1.00  0.51           C  
ATOM    544  CG  LYS A  68      18.650  70.638 102.921  1.00  0.51           C  
ATOM    545  CD  LYS A  68      18.637  70.711 104.459  1.00  0.51           C  
ATOM    546  CE  LYS A  68      19.317  71.981 104.988  1.00  0.51           C  
ATOM    547  NZ  LYS A  68      19.313  72.010 106.466  1.00  0.51           N  
ATOM    548  N   TRP A  69      16.773  66.477 102.620  1.00  0.22           N  
ATOM    549  CA  TRP A  69      15.799  65.622 101.972  1.00  0.22           C  
ATOM    550  C   TRP A  69      14.786  66.488 101.260  1.00  0.22           C  
ATOM    551  O   TRP A  69      13.787  66.941 101.813  1.00  0.22           O  
ATOM    552  CB  TRP A  69      15.096  64.662 102.955  1.00  0.22           C  
ATOM    553  CG  TRP A  69      16.073  63.709 103.614  1.00  0.22           C  
ATOM    554  CD1 TRP A  69      16.606  63.744 104.873  1.00  0.22           C  
ATOM    555  CD2 TRP A  69      16.687  62.595 102.941  1.00  0.22           C  
ATOM    556  NE1 TRP A  69      17.522  62.725 105.031  1.00  0.22           N  
ATOM    557  CE2 TRP A  69      17.584  62.006 103.856  1.00  0.22           C  
ATOM    558  CE3 TRP A  69      16.534  62.085 101.654  1.00  0.22           C  
ATOM    559  CZ2 TRP A  69      18.340  60.897 103.498  1.00  0.22           C  
ATOM    560  CZ3 TRP A  69      17.287  60.958 101.297  1.00  0.22           C  
ATOM    561  CH2 TRP A  69      18.180  60.371 102.205  1.00  0.22           C  
ATOM    562  N   TYR A  70      15.074  66.779  99.985  1.00  0.50           N  
ATOM    563  CA  TYR A  70      14.219  67.553  99.120  1.00  0.50           C  
ATOM    564  C   TYR A  70      13.134  66.684  98.502  1.00  0.50           C  
ATOM    565  O   TYR A  70      12.125  67.201  98.033  1.00  0.50           O  
ATOM    566  CB  TYR A  70      15.037  68.369  98.062  1.00  0.50           C  
ATOM    567  CG  TYR A  70      15.902  67.555  97.123  1.00  0.50           C  
ATOM    568  CD1 TYR A  70      16.993  66.791  97.570  1.00  0.50           C  
ATOM    569  CD2 TYR A  70      15.640  67.580  95.746  1.00  0.50           C  
ATOM    570  CE1 TYR A  70      17.707  65.965  96.690  1.00  0.50           C  
ATOM    571  CE2 TYR A  70      16.392  66.807  94.847  1.00  0.50           C  
ATOM    572  CZ  TYR A  70      17.382  65.951  95.332  1.00  0.50           C  
ATOM    573  OH  TYR A  70      17.997  65.038  94.454  1.00  0.50           O  
ATOM    574  N   ASP A  71      13.273  65.333  98.532  1.00  0.27           N  
ATOM    575  CA  ASP A  71      12.216  64.434  98.113  1.00  0.27           C  
ATOM    576  C   ASP A  71      11.011  64.433  99.043  1.00  0.27           C  
ATOM    577  O   ASP A  71       9.880  64.391  98.575  1.00  0.27           O  
ATOM    578  CB  ASP A  71      12.705  62.989  97.825  1.00  0.27           C  
ATOM    579  CG  ASP A  71      12.928  62.195  99.102  1.00  0.27           C  
ATOM    580  OD1 ASP A  71      13.695  62.707  99.957  1.00  0.27           O  
ATOM    581  OD2 ASP A  71      12.229  61.154  99.270  1.00  0.27           O  
ATOM    582  N   GLU A  72      11.254  64.449 100.375  1.00  0.29           N  
ATOM    583  CA  GLU A  72      10.356  64.123 101.479  1.00  0.29           C  
ATOM    584  C   GLU A  72       8.869  64.075 101.166  1.00  0.29           C  
ATOM    585  O   GLU A  72       8.309  62.990 100.999  1.00  0.29           O  
ATOM    586  CB  GLU A  72      10.607  65.066 102.675  1.00  0.29           C  
ATOM    587  CG  GLU A  72       9.821  64.699 103.960  1.00  0.29           C  
ATOM    588  CD  GLU A  72       9.822  65.833 104.985  1.00  0.29           C  
ATOM    589  OE1 GLU A  72      10.428  66.905 104.715  1.00  0.29           O  
ATOM    590  OE2 GLU A  72       9.159  65.638 106.032  1.00  0.29           O  
ATOM    591  N   THR A  73       8.224  65.251 101.032  1.00  0.60           N  
ATOM    592  CA  THR A  73       6.814  65.351 100.667  1.00  0.60           C  
ATOM    593  C   THR A  73       6.592  66.363  99.567  1.00  0.60           C  
ATOM    594  O   THR A  73       5.920  66.061  98.591  1.00  0.60           O  
ATOM    595  CB  THR A  73       5.904  65.719 101.838  1.00  0.60           C  
ATOM    596  OG1 THR A  73       5.930  64.694 102.820  1.00  0.60           O  
ATOM    597  CG2 THR A  73       4.433  65.832 101.401  1.00  0.60           C  
ATOM    598  N   PHE A  74       7.130  67.607  99.666  1.00  0.67           N  
ATOM    599  CA  PHE A  74       6.745  68.693  98.760  1.00  0.67           C  
ATOM    600  C   PHE A  74       7.001  68.432  97.280  1.00  0.67           C  
ATOM    601  O   PHE A  74       6.107  68.639  96.464  1.00  0.67           O  
ATOM    602  CB  PHE A  74       7.413  70.046  99.172  1.00  0.67           C  
ATOM    603  CG  PHE A  74       7.069  71.186  98.225  1.00  0.67           C  
ATOM    604  CD1 PHE A  74       7.899  71.450  97.118  1.00  0.67           C  
ATOM    605  CD2 PHE A  74       5.899  71.948  98.385  1.00  0.67           C  
ATOM    606  CE1 PHE A  74       7.570  72.449  96.194  1.00  0.67           C  
ATOM    607  CE2 PHE A  74       5.572  72.956  97.466  1.00  0.67           C  
ATOM    608  CZ  PHE A  74       6.407  73.205  96.372  1.00  0.67           C  
ATOM    609  N   VAL A  75       8.199  67.967  96.867  1.00  0.63           N  
ATOM    610  CA  VAL A  75       8.435  67.742  95.446  1.00  0.63           C  
ATOM    611  C   VAL A  75       7.564  66.630  94.885  1.00  0.63           C  
ATOM    612  O   VAL A  75       6.949  66.823  93.848  1.00  0.63           O  
ATOM    613  CB  VAL A  75       9.890  67.590  95.048  1.00  0.63           C  
ATOM    614  CG1 VAL A  75      10.693  68.830  95.494  1.00  0.63           C  
ATOM    615  CG2 VAL A  75      10.464  66.291  95.613  1.00  0.63           C  
ATOM    616  N   LYS A  76       7.381  65.529  95.656  1.00  0.56           N  
ATOM    617  CA  LYS A  76       6.408  64.472  95.430  1.00  0.56           C  
ATOM    618  C   LYS A  76       4.954  64.930  95.490  1.00  0.56           C  
ATOM    619  O   LYS A  76       4.048  64.146  95.241  1.00  0.56           O  
ATOM    620  CB  LYS A  76       6.511  63.371  96.521  1.00  0.56           C  
ATOM    621  CG  LYS A  76       7.873  62.692  96.705  1.00  0.56           C  
ATOM    622  CD  LYS A  76       7.851  61.711  97.899  1.00  0.56           C  
ATOM    623  CE  LYS A  76       9.214  61.075  98.219  1.00  0.56           C  
ATOM    624  NZ  LYS A  76       9.409  60.876  99.671  1.00  0.56           N  
ATOM    625  N   GLY A  77       4.675  66.201  95.836  1.00  0.59           N  
ATOM    626  CA  GLY A  77       3.327  66.732  95.877  1.00  0.59           C  
ATOM    627  C   GLY A  77       3.099  67.731  94.787  1.00  0.59           C  
ATOM    628  O   GLY A  77       1.949  67.970  94.434  1.00  0.59           O  
ATOM    629  N   PHE A  78       4.166  68.299  94.162  1.00  0.66           N  
ATOM    630  CA  PHE A  78       3.976  69.397  93.221  1.00  0.66           C  
ATOM    631  C   PHE A  78       4.960  69.515  92.042  1.00  0.66           C  
ATOM    632  O   PHE A  78       4.804  70.436  91.238  1.00  0.66           O  
ATOM    633  CB  PHE A  78       3.997  70.768  93.977  1.00  0.66           C  
ATOM    634  CG  PHE A  78       2.891  70.829  94.993  1.00  0.66           C  
ATOM    635  CD1 PHE A  78       1.556  70.941  94.570  1.00  0.66           C  
ATOM    636  CD2 PHE A  78       3.161  70.591  96.351  1.00  0.66           C  
ATOM    637  CE1 PHE A  78       0.508  70.737  95.476  1.00  0.66           C  
ATOM    638  CE2 PHE A  78       2.115  70.401  97.262  1.00  0.66           C  
ATOM    639  CZ  PHE A  78       0.787  70.472  96.823  1.00  0.66           C  
ATOM    640  N   THR A  79       5.958  68.623  91.825  1.00  0.72           N  
ATOM    641  CA  THR A  79       6.937  68.791  90.729  1.00  0.72           C  
ATOM    642  C   THR A  79       6.866  67.678  89.708  1.00  0.72           C  
ATOM    643  O   THR A  79       6.275  66.634  89.933  1.00  0.72           O  
ATOM    644  CB  THR A  79       8.400  68.901  91.138  1.00  0.72           C  
ATOM    645  OG1 THR A  79       8.936  67.686  91.624  1.00  0.72           O  
ATOM    646  CG2 THR A  79       8.548  69.900  92.277  1.00  0.72           C  
ATOM    647  N   ASP A  80       7.440  67.851  88.501  1.00  0.67           N  
ATOM    648  CA  ASP A  80       7.356  66.857  87.444  1.00  0.67           C  
ATOM    649  C   ASP A  80       8.243  65.639  87.682  1.00  0.67           C  
ATOM    650  O   ASP A  80       8.072  64.586  87.071  1.00  0.67           O  
ATOM    651  CB  ASP A  80       7.566  67.505  86.050  1.00  0.67           C  
ATOM    652  CG  ASP A  80       8.896  68.217  85.888  1.00  0.67           C  
ATOM    653  OD1 ASP A  80       9.617  68.446  86.888  1.00  0.67           O  
ATOM    654  OD2 ASP A  80       9.222  68.561  84.724  1.00  0.67           O  
ATOM    655  N   PHE A  81       9.167  65.759  88.640  1.00  0.61           N  
ATOM    656  CA  PHE A  81      10.222  64.836  88.987  1.00  0.61           C  
ATOM    657  C   PHE A  81       9.996  63.310  88.988  1.00  0.61           C  
ATOM    658  O   PHE A  81      10.932  62.635  88.561  1.00  0.61           O  
ATOM    659  CB  PHE A  81      10.879  65.282  90.315  1.00  0.61           C  
ATOM    660  CG  PHE A  81      11.693  66.564  90.227  1.00  0.61           C  
ATOM    661  CD1 PHE A  81      12.443  66.955  89.099  1.00  0.61           C  
ATOM    662  CD2 PHE A  81      11.832  67.326  91.399  1.00  0.61           C  
ATOM    663  CE1 PHE A  81      13.288  68.071  89.147  1.00  0.61           C  
ATOM    664  CE2 PHE A  81      12.678  68.437  91.459  1.00  0.61           C  
ATOM    665  CZ  PHE A  81      13.406  68.812  90.326  1.00  0.61           C  
ATOM    666  N   PRO A  82       8.930  62.643  89.398  1.00  0.58           N  
ATOM    667  CA  PRO A  82       8.780  61.204  89.246  1.00  0.58           C  
ATOM    668  C   PRO A  82       8.632  60.721  87.825  1.00  0.58           C  
ATOM    669  O   PRO A  82       8.789  59.526  87.583  1.00  0.58           O  
ATOM    670  CB  PRO A  82       7.541  60.845  90.028  1.00  0.58           C  
ATOM    671  CG  PRO A  82       7.264  62.054  90.869  1.00  0.58           C  
ATOM    672  CD  PRO A  82       7.824  63.226  90.133  1.00  0.58           C  
ATOM    673  N   LEU A  83       8.268  61.607  86.884  1.00  0.67           N  
ATOM    674  CA  LEU A  83       7.971  61.253  85.511  1.00  0.67           C  
ATOM    675  C   LEU A  83       9.118  60.620  84.756  1.00  0.67           C  
ATOM    676  O   LEU A  83      10.284  60.987  84.884  1.00  0.67           O  
ATOM    677  CB  LEU A  83       7.446  62.499  84.778  1.00  0.67           C  
ATOM    678  CG  LEU A  83       7.366  62.513  83.239  1.00  0.67           C  
ATOM    679  CD1 LEU A  83       6.382  61.498  82.635  1.00  0.67           C  
ATOM    680  CD2 LEU A  83       6.978  63.940  82.858  1.00  0.67           C  
ATOM    681  N   LEU A  84       8.773  59.620  83.936  1.00  0.69           N  
ATOM    682  CA  LEU A  84       9.686  58.846  83.144  1.00  0.69           C  
ATOM    683  C   LEU A  84      10.018  59.479  81.801  1.00  0.69           C  
ATOM    684  O   LEU A  84       9.148  59.956  81.075  1.00  0.69           O  
ATOM    685  CB  LEU A  84       9.048  57.455  82.935  1.00  0.69           C  
ATOM    686  CG  LEU A  84       8.769  56.728  84.266  1.00  0.69           C  
ATOM    687  CD1 LEU A  84       7.937  55.457  84.051  1.00  0.69           C  
ATOM    688  CD2 LEU A  84      10.066  56.411  85.020  1.00  0.69           C  
ATOM    689  N   VAL A  85      11.308  59.471  81.425  1.00  0.72           N  
ATOM    690  CA  VAL A  85      11.809  59.936  80.140  1.00  0.72           C  
ATOM    691  C   VAL A  85      12.281  58.732  79.383  1.00  0.72           C  
ATOM    692  O   VAL A  85      12.912  57.848  79.950  1.00  0.72           O  
ATOM    693  CB  VAL A  85      12.987  60.895  80.269  1.00  0.72           C  
ATOM    694  CG1 VAL A  85      13.533  61.365  78.905  1.00  0.72           C  
ATOM    695  CG2 VAL A  85      12.504  62.103  81.062  1.00  0.72           C  
ATOM    696  N   ARG A  86      11.973  58.660  78.077  1.00  0.64           N  
ATOM    697  CA  ARG A  86      12.451  57.599  77.223  1.00  0.64           C  
ATOM    698  C   ARG A  86      13.798  58.004  76.641  1.00  0.64           C  
ATOM    699  O   ARG A  86      13.890  59.010  75.941  1.00  0.64           O  
ATOM    700  CB  ARG A  86      11.460  57.402  76.056  1.00  0.64           C  
ATOM    701  CG  ARG A  86      10.011  57.061  76.468  1.00  0.64           C  
ATOM    702  CD  ARG A  86       9.034  56.992  75.283  1.00  0.64           C  
ATOM    703  NE  ARG A  86       8.904  58.385  74.738  1.00  0.64           N  
ATOM    704  CZ  ARG A  86       8.361  58.675  73.546  1.00  0.64           C  
ATOM    705  NH1 ARG A  86       8.193  59.945  73.207  1.00  0.64           N  
ATOM    706  NH2 ARG A  86       7.985  57.750  72.683  1.00  0.64           N  
ATOM    707  N   THR A  87      14.891  57.266  76.920  1.00  0.65           N  
ATOM    708  CA  THR A  87      16.212  57.639  76.400  1.00  0.65           C  
ATOM    709  C   THR A  87      16.322  57.450  74.900  1.00  0.65           C  
ATOM    710  O   THR A  87      16.726  58.356  74.172  1.00  0.65           O  
ATOM    711  CB  THR A  87      17.344  56.855  77.051  1.00  0.65           C  
ATOM    712  OG1 THR A  87      17.260  56.985  78.466  1.00  0.65           O  
ATOM    713  CG2 THR A  87      18.734  57.364  76.637  1.00  0.65           C  
ATOM    714  N   ASP A  88      15.906  56.273  74.390  1.00  0.54           N  
ATOM    715  CA  ASP A  88      16.038  55.870  73.002  1.00  0.54           C  
ATOM    716  C   ASP A  88      15.245  56.728  72.021  1.00  0.54           C  
ATOM    717  O   ASP A  88      15.696  57.082  70.934  1.00  0.54           O  
ATOM    718  CB  ASP A  88      15.562  54.402  72.840  1.00  0.54           C  
ATOM    719  CG  ASP A  88      16.094  53.527  73.961  1.00  0.54           C  
ATOM    720  OD1 ASP A  88      17.107  52.830  73.736  1.00  0.54           O  
ATOM    721  OD2 ASP A  88      15.470  53.562  75.057  1.00  0.54           O  
ATOM    722  N   THR A  89      14.002  57.070  72.401  1.00  0.43           N  
ATOM    723  CA  THR A  89      13.030  57.712  71.525  1.00  0.43           C  
ATOM    724  C   THR A  89      12.831  59.172  71.874  1.00  0.43           C  
ATOM    725  O   THR A  89      11.987  59.841  71.281  1.00  0.43           O  
ATOM    726  CB  THR A  89      11.660  57.049  71.627  1.00  0.43           C  
ATOM    727  OG1 THR A  89      11.185  57.072  72.961  1.00  0.43           O  
ATOM    728  CG2 THR A  89      11.759  55.565  71.252  1.00  0.43           C  
ATOM    729  N   LEU A  90      13.595  59.686  72.860  1.00  0.59           N  
ATOM    730  CA  LEU A  90      13.425  60.995  73.477  1.00  0.59           C  
ATOM    731  C   LEU A  90      12.045  61.272  74.092  1.00  0.59           C  
ATOM    732  O   LEU A  90      11.146  60.428  74.126  1.00  0.59           O  
ATOM    733  CB  LEU A  90      13.826  62.137  72.499  1.00  0.59           C  
ATOM    734  CG  LEU A  90      15.272  62.054  71.971  1.00  0.59           C  
ATOM    735  CD1 LEU A  90      15.456  62.986  70.764  1.00  0.59           C  
ATOM    736  CD2 LEU A  90      16.303  62.389  73.058  1.00  0.59           C  
ATOM    737  N   GLN A  91      11.860  62.509  74.614  1.00  0.64           N  
ATOM    738  CA  GLN A  91      10.647  62.990  75.262  1.00  0.64           C  
ATOM    739  C   GLN A  91      10.199  62.224  76.519  1.00  0.64           C  
ATOM    740  O   GLN A  91      10.697  61.154  76.876  1.00  0.64           O  
ATOM    741  CB  GLN A  91       9.470  63.057  74.256  1.00  0.64           C  
ATOM    742  CG  GLN A  91       9.760  63.814  72.940  1.00  0.64           C  
ATOM    743  CD  GLN A  91       8.620  63.601  71.945  1.00  0.64           C  
ATOM    744  OE1 GLN A  91       7.875  62.620  71.993  1.00  0.64           O  
ATOM    745  NE2 GLN A  91       8.485  64.539  70.981  1.00  0.64           N  
ATOM    746  N   ARG A  92       9.224  62.777  77.267  1.00  0.63           N  
ATOM    747  CA  ARG A  92       8.605  62.081  78.379  1.00  0.63           C  
ATOM    748  C   ARG A  92       7.752  60.902  77.935  1.00  0.63           C  
ATOM    749  O   ARG A  92       7.142  60.920  76.864  1.00  0.63           O  
ATOM    750  CB  ARG A  92       7.788  63.026  79.295  1.00  0.63           C  
ATOM    751  CG  ARG A  92       6.427  63.488  78.735  1.00  0.63           C  
ATOM    752  CD  ARG A  92       5.768  64.598  79.555  1.00  0.63           C  
ATOM    753  NE  ARG A  92       4.763  65.311  78.726  1.00  0.63           N  
ATOM    754  CZ  ARG A  92       3.510  64.914  78.498  1.00  0.63           C  
ATOM    755  NH1 ARG A  92       2.624  65.781  78.031  1.00  0.63           N  
ATOM    756  NH2 ARG A  92       3.087  63.689  78.766  1.00  0.63           N  
ATOM    757  N   LEU A  93       7.683  59.837  78.757  1.00  0.71           N  
ATOM    758  CA  LEU A  93       6.795  58.711  78.547  1.00  0.71           C  
ATOM    759  C   LEU A  93       5.329  59.136  78.595  1.00  0.71           C  
ATOM    760  O   LEU A  93       4.911  59.943  79.428  1.00  0.71           O  
ATOM    761  CB  LEU A  93       7.089  57.589  79.578  1.00  0.71           C  
ATOM    762  CG  LEU A  93       6.387  56.231  79.342  1.00  0.71           C  
ATOM    763  CD1 LEU A  93       6.852  55.541  78.054  1.00  0.71           C  
ATOM    764  CD2 LEU A  93       6.637  55.280  80.520  1.00  0.71           C  
ATOM    765  N   ARG A  94       4.515  58.616  77.661  1.00  0.54           N  
ATOM    766  CA  ARG A  94       3.125  58.983  77.510  1.00  0.54           C  
ATOM    767  C   ARG A  94       2.284  57.760  77.787  1.00  0.54           C  
ATOM    768  O   ARG A  94       2.763  56.633  77.695  1.00  0.54           O  
ATOM    769  CB  ARG A  94       2.803  59.508  76.080  1.00  0.54           C  
ATOM    770  CG  ARG A  94       3.807  60.542  75.517  1.00  0.54           C  
ATOM    771  CD  ARG A  94       3.903  61.809  76.359  1.00  0.54           C  
ATOM    772  NE  ARG A  94       4.975  62.695  75.794  1.00  0.54           N  
ATOM    773  CZ  ARG A  94       4.748  63.877  75.208  1.00  0.54           C  
ATOM    774  NH1 ARG A  94       3.538  64.200  74.757  1.00  0.54           N  
ATOM    775  NH2 ARG A  94       5.728  64.767  75.072  1.00  0.54           N  
ATOM    776  N   ALA A  95       0.992  57.929  78.128  1.00  0.55           N  
ATOM    777  CA  ALA A  95       0.095  56.803  78.324  1.00  0.55           C  
ATOM    778  C   ALA A  95      -0.103  55.977  77.053  1.00  0.55           C  
ATOM    779  O   ALA A  95      -0.110  54.751  77.082  1.00  0.55           O  
ATOM    780  CB  ALA A  95      -1.244  57.283  78.912  1.00  0.55           C  
ATOM    781  N   HIS A  96      -0.170  56.653  75.884  1.00  0.53           N  
ATOM    782  CA  HIS A  96      -0.269  56.060  74.551  1.00  0.53           C  
ATOM    783  C   HIS A  96       0.785  55.013  74.209  1.00  0.53           C  
ATOM    784  O   HIS A  96       0.532  54.094  73.437  1.00  0.53           O  
ATOM    785  CB  HIS A  96      -0.209  57.157  73.459  1.00  0.53           C  
ATOM    786  CG  HIS A  96      -0.260  56.661  72.041  1.00  0.53           C  
ATOM    787  ND1 HIS A  96      -1.407  56.091  71.498  1.00  0.53           N  
ATOM    788  CD2 HIS A  96       0.760  56.619  71.146  1.00  0.53           C  
ATOM    789  CE1 HIS A  96      -1.042  55.714  70.285  1.00  0.53           C  
ATOM    790  NE2 HIS A  96       0.252  56.010  70.023  1.00  0.53           N  
ATOM    791  N   GLU A  97       1.987  55.132  74.790  1.00  0.57           N  
ATOM    792  CA  GLU A  97       3.154  54.334  74.481  1.00  0.57           C  
ATOM    793  C   GLU A  97       3.049  52.874  74.886  1.00  0.57           C  
ATOM    794  O   GLU A  97       3.827  52.036  74.441  1.00  0.57           O  
ATOM    795  CB  GLU A  97       4.334  54.930  75.276  1.00  0.57           C  
ATOM    796  CG  GLU A  97       4.681  56.375  74.867  1.00  0.57           C  
ATOM    797  CD  GLU A  97       5.563  56.408  73.640  1.00  0.57           C  
ATOM    798  OE1 GLU A  97       6.632  55.741  73.673  1.00  0.57           O  
ATOM    799  OE2 GLU A  97       5.274  57.202  72.709  1.00  0.57           O  
ATOM    800  N   VAL A  98       2.100  52.527  75.773  1.00  0.56           N  
ATOM    801  CA  VAL A  98       2.082  51.244  76.449  1.00  0.56           C  
ATOM    802  C   VAL A  98       0.805  50.469  76.124  1.00  0.56           C  
ATOM    803  O   VAL A  98      -0.206  51.008  75.678  1.00  0.56           O  
ATOM    804  CB  VAL A  98       2.300  51.449  77.948  1.00  0.56           C  
ATOM    805  CG1 VAL A  98       2.492  50.113  78.693  1.00  0.56           C  
ATOM    806  CG2 VAL A  98       3.560  52.324  78.145  1.00  0.56           C  
ATOM    807  N   PHE A  99       0.835  49.132  76.293  1.00  0.31           N  
ATOM    808  CA  PHE A  99      -0.272  48.207  76.118  1.00  0.31           C  
ATOM    809  C   PHE A  99      -1.527  48.569  76.942  1.00  0.31           C  
ATOM    810  O   PHE A  99      -1.435  49.076  78.060  1.00  0.31           O  
ATOM    811  CB  PHE A  99       0.270  46.784  76.437  1.00  0.31           C  
ATOM    812  CG  PHE A  99       1.068  46.258  75.277  1.00  0.31           C  
ATOM    813  CD1 PHE A  99       0.435  46.023  74.043  1.00  0.31           C  
ATOM    814  CD2 PHE A  99       2.438  45.977  75.402  1.00  0.31           C  
ATOM    815  CE1 PHE A  99       1.160  45.533  72.950  1.00  0.31           C  
ATOM    816  CE2 PHE A  99       3.159  45.467  74.316  1.00  0.31           C  
ATOM    817  CZ  PHE A  99       2.523  45.249  73.088  1.00  0.31           C  
ATOM    818  N   PRO A 100      -2.713  48.382  76.336  1.00  0.43           N  
ATOM    819  CA  PRO A 100      -3.926  49.177  76.569  1.00  0.43           C  
ATOM    820  C   PRO A 100      -3.862  50.623  77.035  1.00  0.43           C  
ATOM    821  O   PRO A 100      -4.810  51.070  77.675  1.00  0.43           O  
ATOM    822  CB  PRO A 100      -4.673  48.277  77.549  1.00  0.43           C  
ATOM    823  CG  PRO A 100      -4.467  46.884  76.935  1.00  0.43           C  
ATOM    824  CD  PRO A 100      -3.151  46.995  76.146  1.00  0.43           C  
ATOM    825  N   GLN A 101      -2.801  51.381  76.691  1.00  0.31           N  
ATOM    826  CA  GLN A 101      -2.623  52.806  76.904  1.00  0.31           C  
ATOM    827  C   GLN A 101      -2.942  53.303  78.313  1.00  0.31           C  
ATOM    828  O   GLN A 101      -3.425  54.414  78.527  1.00  0.31           O  
ATOM    829  CB  GLN A 101      -3.281  53.634  75.770  1.00  0.31           C  
ATOM    830  CG  GLN A 101      -2.719  53.270  74.369  1.00  0.31           C  
ATOM    831  CD  GLN A 101      -3.660  52.404  73.535  1.00  0.31           C  
ATOM    832  OE1 GLN A 101      -4.661  52.901  73.009  1.00  0.31           O  
ATOM    833  NE2 GLN A 101      -3.295  51.120  73.329  1.00  0.31           N  
ATOM    834  N   TYR A 102      -2.651  52.438  79.307  1.00  0.31           N  
ATOM    835  CA  TYR A 102      -2.961  52.583  80.720  1.00  0.31           C  
ATOM    836  C   TYR A 102      -4.429  52.843  81.063  1.00  0.31           C  
ATOM    837  O   TYR A 102      -4.726  53.449  82.089  1.00  0.31           O  
ATOM    838  CB  TYR A 102      -2.019  53.587  81.446  1.00  0.31           C  
ATOM    839  CG  TYR A 102      -0.581  53.133  81.433  1.00  0.31           C  
ATOM    840  CD1 TYR A 102      -0.214  51.835  81.835  1.00  0.31           C  
ATOM    841  CD2 TYR A 102       0.432  54.029  81.056  1.00  0.31           C  
ATOM    842  CE1 TYR A 102       1.130  51.442  81.840  1.00  0.31           C  
ATOM    843  CE2 TYR A 102       1.776  53.630  81.048  1.00  0.31           C  
ATOM    844  CZ  TYR A 102       2.125  52.347  81.470  1.00  0.31           C  
ATOM    845  OH  TYR A 102       3.482  51.977  81.562  1.00  0.31           O  
ATOM    846  N   LYS A 103      -5.376  52.299  80.262  1.00  0.33           N  
ATOM    847  CA  LYS A 103      -6.813  52.332  80.513  1.00  0.33           C  
ATOM    848  C   LYS A 103      -7.435  53.714  80.340  1.00  0.33           C  
ATOM    849  O   LYS A 103      -7.595  54.188  79.223  1.00  0.33           O  
ATOM    850  CB  LYS A 103      -7.230  51.705  81.874  1.00  0.33           C  
ATOM    851  CG  LYS A 103      -6.722  50.276  82.120  1.00  0.33           C  
ATOM    852  CD  LYS A 103      -7.028  49.859  83.567  1.00  0.33           C  
ATOM    853  CE  LYS A 103      -6.521  48.466  83.938  1.00  0.33           C  
ATOM    854  NZ  LYS A 103      -6.844  48.197  85.357  1.00  0.33           N  
ATOM    855  N   THR A 104      -7.815  54.382  81.449  1.00  0.37           N  
ATOM    856  CA  THR A 104      -8.317  55.754  81.468  1.00  0.37           C  
ATOM    857  C   THR A 104      -7.544  56.503  82.543  1.00  0.37           C  
ATOM    858  O   THR A 104      -6.328  56.364  82.651  1.00  0.37           O  
ATOM    859  CB  THR A 104      -9.829  55.944  81.621  1.00  0.37           C  
ATOM    860  OG1 THR A 104     -10.365  55.242  82.728  1.00  0.37           O  
ATOM    861  CG2 THR A 104     -10.553  55.426  80.381  1.00  0.37           C  
ATOM    862  N   SER A 105      -8.196  57.331  83.384  1.00  0.39           N  
ATOM    863  CA  SER A 105      -7.584  57.896  84.576  1.00  0.39           C  
ATOM    864  C   SER A 105      -7.416  56.843  85.668  1.00  0.39           C  
ATOM    865  O   SER A 105      -8.170  55.878  85.756  1.00  0.39           O  
ATOM    866  CB  SER A 105      -8.365  59.123  85.126  1.00  0.39           C  
ATOM    867  OG  SER A 105      -9.765  58.858  85.247  1.00  0.39           O  
ATOM    868  N   LEU A 106      -6.382  56.977  86.524  1.00  0.40           N  
ATOM    869  CA  LEU A 106      -6.101  55.978  87.550  1.00  0.40           C  
ATOM    870  C   LEU A 106      -6.241  56.553  88.948  1.00  0.40           C  
ATOM    871  O   LEU A 106      -6.789  55.931  89.853  1.00  0.40           O  
ATOM    872  CB  LEU A 106      -4.666  55.448  87.305  1.00  0.40           C  
ATOM    873  CG  LEU A 106      -4.164  54.326  88.236  1.00  0.40           C  
ATOM    874  CD1 LEU A 106      -3.210  53.406  87.460  1.00  0.40           C  
ATOM    875  CD2 LEU A 106      -3.445  54.879  89.478  1.00  0.40           C  
ATOM    876  N   SER A 107      -5.778  57.797  89.150  1.00  0.32           N  
ATOM    877  CA  SER A 107      -6.064  58.589  90.339  1.00  0.32           C  
ATOM    878  C   SER A 107      -7.292  59.447  90.027  1.00  0.32           C  
ATOM    879  O   SER A 107      -7.762  59.465  88.891  1.00  0.32           O  
ATOM    880  CB  SER A 107      -4.805  59.404  90.771  1.00  0.32           C  
ATOM    881  OG  SER A 107      -5.041  60.306  91.855  1.00  0.32           O  
ATOM    882  N   ALA A 108      -7.853  60.179  91.010  1.00  0.33           N  
ATOM    883  CA  ALA A 108      -9.025  61.021  90.815  1.00  0.33           C  
ATOM    884  C   ALA A 108      -8.691  62.514  90.719  1.00  0.33           C  
ATOM    885  O   ALA A 108      -8.294  63.128  91.705  1.00  0.33           O  
ATOM    886  CB  ALA A 108      -9.975  60.816  92.011  1.00  0.33           C  
ATOM    887  N   ASP A 109      -8.841  63.130  89.522  1.00  0.32           N  
ATOM    888  CA  ASP A 109      -8.601  64.546  89.279  1.00  0.32           C  
ATOM    889  C   ASP A 109      -9.857  65.348  89.549  1.00  0.32           C  
ATOM    890  O   ASP A 109      -9.818  66.521  89.917  1.00  0.32           O  
ATOM    891  CB  ASP A 109      -8.085  64.841  87.823  1.00  0.32           C  
ATOM    892  CG  ASP A 109      -8.716  64.060  86.672  1.00  0.32           C  
ATOM    893  OD1 ASP A 109      -9.513  63.121  86.921  1.00  0.32           O  
ATOM    894  OD2 ASP A 109      -8.352  64.383  85.507  1.00  0.32           O  
ATOM    895  N   GLY A 110     -11.020  64.697  89.412  1.00  0.30           N  
ATOM    896  CA  GLY A 110     -12.276  65.338  89.736  1.00  0.30           C  
ATOM    897  C   GLY A 110     -13.440  64.587  89.182  1.00  0.30           C  
ATOM    898  O   GLY A 110     -14.172  63.950  89.943  1.00  0.30           O  
ATOM    899  N   PRO A 111     -13.665  64.589  87.876  1.00  0.19           N  
ATOM    900  CA  PRO A 111     -14.439  63.558  87.205  1.00  0.19           C  
ATOM    901  C   PRO A 111     -14.003  62.137  87.535  1.00  0.19           C  
ATOM    902  O   PRO A 111     -12.818  61.818  87.511  1.00  0.19           O  
ATOM    903  CB  PRO A 111     -14.285  63.881  85.710  1.00  0.19           C  
ATOM    904  CG  PRO A 111     -13.930  65.371  85.680  1.00  0.19           C  
ATOM    905  CD  PRO A 111     -13.052  65.514  86.919  1.00  0.19           C  
ATOM    906  N   SER A 112     -14.960  61.248  87.853  1.00  0.20           N  
ATOM    907  CA  SER A 112     -14.762  59.803  87.848  1.00  0.20           C  
ATOM    908  C   SER A 112     -14.218  59.272  86.518  1.00  0.20           C  
ATOM    909  O   SER A 112     -14.254  59.948  85.495  1.00  0.20           O  
ATOM    910  CB  SER A 112     -16.099  59.088  88.213  1.00  0.20           C  
ATOM    911  OG  SER A 112     -15.975  57.675  88.419  1.00  0.20           O  
ATOM    912  N   MET A 113     -13.768  57.997  86.470  1.00  0.21           N  
ATOM    913  CA  MET A 113     -13.387  57.310  85.238  1.00  0.21           C  
ATOM    914  C   MET A 113     -14.545  57.252  84.244  1.00  0.21           C  
ATOM    915  O   MET A 113     -14.365  57.160  83.032  1.00  0.21           O  
ATOM    916  CB  MET A 113     -12.927  55.861  85.537  1.00  0.21           C  
ATOM    917  CG  MET A 113     -11.618  55.774  86.346  1.00  0.21           C  
ATOM    918  SD  MET A 113     -11.228  54.093  86.932  1.00  0.21           S  
ATOM    919  CE  MET A 113     -10.660  53.415  85.346  1.00  0.21           C  
ATOM    920  N   LYS A 114     -15.781  57.366  84.770  1.00  0.22           N  
ATOM    921  CA  LYS A 114     -17.010  57.586  84.039  1.00  0.22           C  
ATOM    922  C   LYS A 114     -17.125  59.020  83.489  1.00  0.22           C  
ATOM    923  O   LYS A 114     -18.068  59.742  83.802  1.00  0.22           O  
ATOM    924  CB  LYS A 114     -18.209  57.337  85.001  1.00  0.22           C  
ATOM    925  CG  LYS A 114     -18.113  56.048  85.837  1.00  0.22           C  
ATOM    926  CD  LYS A 114     -19.366  55.821  86.704  1.00  0.22           C  
ATOM    927  CE  LYS A 114     -19.352  54.478  87.444  1.00  0.22           C  
ATOM    928  NZ  LYS A 114     -20.579  54.322  88.261  1.00  0.22           N  
ATOM    929  N   ILE A 115     -16.152  59.459  82.665  1.00  0.23           N  
ATOM    930  CA  ILE A 115     -16.076  60.803  82.099  1.00  0.23           C  
ATOM    931  C   ILE A 115     -16.268  60.746  80.594  1.00  0.23           C  
ATOM    932  O   ILE A 115     -17.270  61.214  80.061  1.00  0.23           O  
ATOM    933  CB  ILE A 115     -14.795  61.565  82.500  1.00  0.23           C  
ATOM    934  CG1 ILE A 115     -14.701  62.942  81.783  1.00  0.23           C  
ATOM    935  CG2 ILE A 115     -13.507  60.712  82.360  1.00  0.23           C  
ATOM    936  CD1 ILE A 115     -13.410  63.724  82.051  1.00  0.23           C  
ATOM    937  N   GLN A 116     -15.291  60.179  79.865  1.00  0.16           N  
ATOM    938  CA  GLN A 116     -15.394  59.870  78.456  1.00  0.16           C  
ATOM    939  C   GLN A 116     -15.788  58.395  78.364  1.00  0.16           C  
ATOM    940  O   GLN A 116     -16.341  57.846  79.318  1.00  0.16           O  
ATOM    941  CB  GLN A 116     -14.078  60.221  77.716  1.00  0.16           C  
ATOM    942  CG  GLN A 116     -13.623  61.701  77.861  1.00  0.16           C  
ATOM    943  CD  GLN A 116     -14.630  62.704  77.286  1.00  0.16           C  
ATOM    944  OE1 GLN A 116     -14.971  62.704  76.106  1.00  0.16           O  
ATOM    945  NE2 GLN A 116     -15.112  63.640  78.136  1.00  0.16           N  
ATOM    946  N   GLY A 117     -15.561  57.694  77.235  1.00  0.17           N  
ATOM    947  CA  GLY A 117     -16.013  56.314  77.060  1.00  0.17           C  
ATOM    948  C   GLY A 117     -15.458  55.309  78.047  1.00  0.17           C  
ATOM    949  O   GLY A 117     -14.295  54.918  78.007  1.00  0.17           O  
ATOM    950  N   LEU A 118     -16.304  54.822  78.976  1.00  0.18           N  
ATOM    951  CA  LEU A 118     -15.907  53.908  80.034  1.00  0.18           C  
ATOM    952  C   LEU A 118     -15.641  52.484  79.544  1.00  0.18           C  
ATOM    953  O   LEU A 118     -16.459  51.578  79.693  1.00  0.18           O  
ATOM    954  CB  LEU A 118     -16.967  53.907  81.168  1.00  0.18           C  
ATOM    955  CG  LEU A 118     -16.586  53.127  82.449  1.00  0.18           C  
ATOM    956  CD1 LEU A 118     -15.410  53.774  83.197  1.00  0.18           C  
ATOM    957  CD2 LEU A 118     -17.813  52.987  83.363  1.00  0.18           C  
ATOM    958  N   SER A 119     -14.472  52.255  78.920  1.00  0.21           N  
ATOM    959  CA  SER A 119     -14.067  50.926  78.487  1.00  0.21           C  
ATOM    960  C   SER A 119     -12.569  50.858  78.226  1.00  0.21           C  
ATOM    961  O   SER A 119     -11.766  50.804  79.152  1.00  0.21           O  
ATOM    962  CB  SER A 119     -14.877  50.415  77.253  1.00  0.21           C  
ATOM    963  OG  SER A 119     -14.798  51.296  76.127  1.00  0.21           O  
ATOM    964  N   ALA A 120     -12.166  50.843  76.944  1.00  0.25           N  
ATOM    965  CA  ALA A 120     -10.790  50.776  76.495  1.00  0.25           C  
ATOM    966  C   ALA A 120     -10.398  52.031  75.724  1.00  0.25           C  
ATOM    967  O   ALA A 120      -9.298  52.148  75.187  1.00  0.25           O  
ATOM    968  CB  ALA A 120     -10.636  49.541  75.586  1.00  0.25           C  
ATOM    969  N   GLU A 121     -11.307  53.021  75.663  1.00  0.23           N  
ATOM    970  CA  GLU A 121     -11.026  54.368  75.214  1.00  0.23           C  
ATOM    971  C   GLU A 121     -10.088  55.086  76.174  1.00  0.23           C  
ATOM    972  O   GLU A 121     -10.275  55.014  77.381  1.00  0.23           O  
ATOM    973  CB  GLU A 121     -12.362  55.134  75.124  1.00  0.23           C  
ATOM    974  CG  GLU A 121     -12.298  56.548  74.504  1.00  0.23           C  
ATOM    975  CD  GLU A 121     -13.696  57.155  74.483  1.00  0.23           C  
ATOM    976  OE1 GLU A 121     -14.602  56.535  73.874  1.00  0.23           O  
ATOM    977  OE2 GLU A 121     -13.883  58.222  75.122  1.00  0.23           O  
ATOM    978  N   GLN A 122      -9.060  55.804  75.679  1.00  0.34           N  
ATOM    979  CA  GLN A 122      -8.183  56.584  76.536  1.00  0.34           C  
ATOM    980  C   GLN A 122      -8.109  57.996  75.992  1.00  0.34           C  
ATOM    981  O   GLN A 122      -7.540  58.261  74.929  1.00  0.34           O  
ATOM    982  CB  GLN A 122      -6.771  55.960  76.645  1.00  0.34           C  
ATOM    983  CG  GLN A 122      -5.737  56.763  77.482  1.00  0.34           C  
ATOM    984  CD  GLN A 122      -6.070  56.982  78.955  1.00  0.34           C  
ATOM    985  OE1 GLN A 122      -6.960  57.774  79.277  1.00  0.34           O  
ATOM    986  NE2 GLN A 122      -5.291  56.330  79.847  1.00  0.34           N  
ATOM    987  N   HIS A 123      -8.706  58.951  76.727  1.00  0.33           N  
ATOM    988  CA  HIS A 123      -8.833  60.332  76.307  1.00  0.33           C  
ATOM    989  C   HIS A 123      -7.523  61.091  76.382  1.00  0.33           C  
ATOM    990  O   HIS A 123      -6.931  61.236  77.446  1.00  0.33           O  
ATOM    991  CB  HIS A 123      -9.877  61.085  77.154  1.00  0.33           C  
ATOM    992  CG  HIS A 123     -10.088  62.499  76.707  1.00  0.33           C  
ATOM    993  ND1 HIS A 123     -10.542  62.718  75.427  1.00  0.33           N  
ATOM    994  CD2 HIS A 123      -9.896  63.681  77.348  1.00  0.33           C  
ATOM    995  CE1 HIS A 123     -10.634  64.025  75.308  1.00  0.33           C  
ATOM    996  NE2 HIS A 123     -10.251  64.659  76.443  1.00  0.33           N  
ATOM    997  N   ALA A 124      -7.043  61.600  75.229  1.00  0.42           N  
ATOM    998  CA  ALA A 124      -5.820  62.377  75.119  1.00  0.42           C  
ATOM    999  C   ALA A 124      -4.561  61.650  75.603  1.00  0.42           C  
ATOM   1000  O   ALA A 124      -3.638  62.227  76.175  1.00  0.42           O  
ATOM   1001  CB  ALA A 124      -5.985  63.771  75.759  1.00  0.42           C  
ATOM   1002  N   LYS A 125      -4.471  60.344  75.281  1.00  0.35           N  
ATOM   1003  CA  LYS A 125      -3.428  59.415  75.686  1.00  0.35           C  
ATOM   1004  C   LYS A 125      -1.989  59.815  75.401  1.00  0.35           C  
ATOM   1005  O   LYS A 125      -1.056  59.431  76.103  1.00  0.35           O  
ATOM   1006  CB  LYS A 125      -3.685  58.050  75.008  1.00  0.35           C  
ATOM   1007  CG  LYS A 125      -3.982  58.043  73.502  1.00  0.35           C  
ATOM   1008  CD  LYS A 125      -4.323  56.604  73.086  1.00  0.35           C  
ATOM   1009  CE  LYS A 125      -4.754  56.432  71.633  1.00  0.35           C  
ATOM   1010  NZ  LYS A 125      -4.650  55.002  71.296  1.00  0.35           N  
ATOM   1011  N   LEU A 126      -1.764  60.590  74.333  1.00  0.33           N  
ATOM   1012  CA  LEU A 126      -0.455  61.063  73.942  1.00  0.33           C  
ATOM   1013  C   LEU A 126      -0.049  62.323  74.707  1.00  0.33           C  
ATOM   1014  O   LEU A 126       1.115  62.728  74.728  1.00  0.33           O  
ATOM   1015  CB  LEU A 126      -0.519  61.317  72.421  1.00  0.33           C  
ATOM   1016  CG  LEU A 126       0.829  61.505  71.702  1.00  0.33           C  
ATOM   1017  CD1 LEU A 126       1.746  60.283  71.855  1.00  0.33           C  
ATOM   1018  CD2 LEU A 126       0.572  61.777  70.214  1.00  0.33           C  
ATOM   1019  N   GLY A 127      -1.018  62.957  75.401  1.00  0.47           N  
ATOM   1020  CA  GLY A 127      -0.784  64.096  76.270  1.00  0.47           C  
ATOM   1021  C   GLY A 127      -0.497  63.699  77.688  1.00  0.47           C  
ATOM   1022  O   GLY A 127       0.343  64.319  78.332  1.00  0.47           O  
ATOM   1023  N   ASP A 128      -1.151  62.645  78.211  1.00  0.54           N  
ATOM   1024  CA  ASP A 128      -0.942  62.158  79.568  1.00  0.54           C  
ATOM   1025  C   ASP A 128       0.472  61.596  79.787  1.00  0.54           C  
ATOM   1026  O   ASP A 128       1.243  61.382  78.848  1.00  0.54           O  
ATOM   1027  CB  ASP A 128      -2.066  61.166  79.983  1.00  0.54           C  
ATOM   1028  CG  ASP A 128      -2.279  61.087  81.494  1.00  0.54           C  
ATOM   1029  OD1 ASP A 128      -1.507  61.729  82.249  1.00  0.54           O  
ATOM   1030  OD2 ASP A 128      -3.214  60.364  81.905  1.00  0.54           O  
ATOM   1031  N   PHE A 129       0.873  61.416  81.049  1.00  0.59           N  
ATOM   1032  CA  PHE A 129       2.249  61.271  81.458  1.00  0.59           C  
ATOM   1033  C   PHE A 129       2.373  60.234  82.579  1.00  0.59           C  
ATOM   1034  O   PHE A 129       1.454  60.007  83.358  1.00  0.59           O  
ATOM   1035  CB  PHE A 129       2.827  62.671  81.829  1.00  0.59           C  
ATOM   1036  CG  PHE A 129       2.321  63.146  83.142  1.00  0.59           C  
ATOM   1037  CD1 PHE A 129       0.995  63.572  83.333  1.00  0.59           C  
ATOM   1038  CD2 PHE A 129       3.163  62.998  84.239  1.00  0.59           C  
ATOM   1039  CE1 PHE A 129       0.517  63.818  84.623  1.00  0.59           C  
ATOM   1040  CE2 PHE A 129       2.671  63.169  85.520  1.00  0.59           C  
ATOM   1041  CZ  PHE A 129       1.358  63.617  85.719  1.00  0.59           C  
ATOM   1042  N   VAL A 130       3.519  59.524  82.648  1.00  0.67           N  
ATOM   1043  CA  VAL A 130       3.590  58.265  83.381  1.00  0.67           C  
ATOM   1044  C   VAL A 130       4.686  58.261  84.443  1.00  0.67           C  
ATOM   1045  O   VAL A 130       5.801  58.736  84.218  1.00  0.67           O  
ATOM   1046  CB  VAL A 130       3.809  57.106  82.407  1.00  0.67           C  
ATOM   1047  CG1 VAL A 130       3.745  55.740  83.125  1.00  0.67           C  
ATOM   1048  CG2 VAL A 130       2.749  57.169  81.285  1.00  0.67           C  
ATOM   1049  N   VAL A 131       4.391  57.691  85.634  1.00  0.65           N  
ATOM   1050  CA  VAL A 131       5.362  57.451  86.699  1.00  0.65           C  
ATOM   1051  C   VAL A 131       5.270  55.996  87.124  1.00  0.65           C  
ATOM   1052  O   VAL A 131       4.330  55.293  86.756  1.00  0.65           O  
ATOM   1053  CB  VAL A 131       5.170  58.321  87.951  1.00  0.65           C  
ATOM   1054  CG1 VAL A 131       4.997  59.795  87.539  1.00  0.65           C  
ATOM   1055  CG2 VAL A 131       3.993  57.843  88.830  1.00  0.65           C  
ATOM   1056  N   TRP A 132       6.230  55.515  87.943  1.00  0.51           N  
ATOM   1057  CA  TRP A 132       6.058  54.293  88.713  1.00  0.51           C  
ATOM   1058  C   TRP A 132       5.516  54.664  90.081  1.00  0.51           C  
ATOM   1059  O   TRP A 132       6.037  55.576  90.719  1.00  0.51           O  
ATOM   1060  CB  TRP A 132       7.395  53.543  88.979  1.00  0.51           C  
ATOM   1061  CG  TRP A 132       8.228  53.253  87.751  1.00  0.51           C  
ATOM   1062  CD1 TRP A 132       9.431  53.793  87.393  1.00  0.51           C  
ATOM   1063  CD2 TRP A 132       7.864  52.341  86.704  1.00  0.51           C  
ATOM   1064  NE1 TRP A 132       9.818  53.319  86.158  1.00  0.51           N  
ATOM   1065  CE2 TRP A 132       8.860  52.441  85.711  1.00  0.51           C  
ATOM   1066  CE3 TRP A 132       6.785  51.476  86.557  1.00  0.51           C  
ATOM   1067  CZ2 TRP A 132       8.766  51.717  84.534  1.00  0.51           C  
ATOM   1068  CZ3 TRP A 132       6.719  50.708  85.386  1.00  0.51           C  
ATOM   1069  CH2 TRP A 132       7.683  50.840  84.378  1.00  0.51           C  
ATOM   1070  N   ASP A 133       4.472  53.981  90.591  1.00  0.54           N  
ATOM   1071  CA  ASP A 133       4.130  54.070  91.999  1.00  0.54           C  
ATOM   1072  C   ASP A 133       5.261  53.506  92.877  1.00  0.54           C  
ATOM   1073  O   ASP A 133       5.852  52.458  92.614  1.00  0.54           O  
ATOM   1074  CB  ASP A 133       2.732  53.450  92.263  1.00  0.54           C  
ATOM   1075  CG  ASP A 133       2.431  53.289  93.746  1.00  0.54           C  
ATOM   1076  OD1 ASP A 133       2.806  54.185  94.543  1.00  0.54           O  
ATOM   1077  OD2 ASP A 133       1.925  52.199  94.109  1.00  0.54           O  
ATOM   1078  N   GLY A 134       5.583  54.237  93.960  1.00  0.52           N  
ATOM   1079  CA  GLY A 134       6.781  54.032  94.755  1.00  0.52           C  
ATOM   1080  C   GLY A 134       6.685  52.931  95.766  1.00  0.52           C  
ATOM   1081  O   GLY A 134       7.682  52.608  96.410  1.00  0.52           O  
ATOM   1082  N   LYS A 135       5.490  52.334  95.942  1.00  0.36           N  
ATOM   1083  CA  LYS A 135       5.329  51.179  96.807  1.00  0.36           C  
ATOM   1084  C   LYS A 135       4.925  49.920  96.065  1.00  0.36           C  
ATOM   1085  O   LYS A 135       5.151  48.820  96.563  1.00  0.36           O  
ATOM   1086  CB  LYS A 135       4.261  51.453  97.890  1.00  0.36           C  
ATOM   1087  CG  LYS A 135       4.713  52.500  98.919  1.00  0.36           C  
ATOM   1088  CD  LYS A 135       3.693  52.653 100.057  1.00  0.36           C  
ATOM   1089  CE  LYS A 135       4.143  53.641 101.134  1.00  0.36           C  
ATOM   1090  NZ  LYS A 135       3.107  53.740 102.184  1.00  0.36           N  
ATOM   1091  N   THR A 136       4.344  50.020  94.855  1.00  0.38           N  
ATOM   1092  CA  THR A 136       3.926  48.825  94.123  1.00  0.38           C  
ATOM   1093  C   THR A 136       4.866  48.493  92.988  1.00  0.38           C  
ATOM   1094  O   THR A 136       4.923  47.347  92.546  1.00  0.38           O  
ATOM   1095  CB  THR A 136       2.533  48.961  93.513  1.00  0.38           C  
ATOM   1096  OG1 THR A 136       2.427  50.085  92.653  1.00  0.38           O  
ATOM   1097  CG2 THR A 136       1.482  49.143  94.616  1.00  0.38           C  
ATOM   1098  N   ASN A 137       5.623  49.497  92.489  1.00  0.46           N  
ATOM   1099  CA  ASN A 137       6.447  49.444  91.289  1.00  0.46           C  
ATOM   1100  C   ASN A 137       5.594  49.407  90.024  1.00  0.46           C  
ATOM   1101  O   ASN A 137       6.079  49.123  88.931  1.00  0.46           O  
ATOM   1102  CB  ASN A 137       7.500  48.301  91.260  1.00  0.46           C  
ATOM   1103  CG  ASN A 137       8.323  48.300  92.541  1.00  0.46           C  
ATOM   1104  OD1 ASN A 137       9.166  49.164  92.784  1.00  0.46           O  
ATOM   1105  ND2 ASN A 137       8.082  47.284  93.402  1.00  0.46           N  
ATOM   1106  N   ALA A 138       4.284  49.707  90.135  1.00  0.51           N  
ATOM   1107  CA  ALA A 138       3.369  49.633  89.023  1.00  0.51           C  
ATOM   1108  C   ALA A 138       3.280  50.966  88.287  1.00  0.51           C  
ATOM   1109  O   ALA A 138       3.380  52.024  88.912  1.00  0.51           O  
ATOM   1110  CB  ALA A 138       1.974  49.195  89.506  1.00  0.51           C  
ATOM   1111  N   PRO A 139       3.128  50.996  86.972  1.00  0.55           N  
ATOM   1112  CA  PRO A 139       3.040  52.243  86.236  1.00  0.55           C  
ATOM   1113  C   PRO A 139       1.673  52.885  86.355  1.00  0.55           C  
ATOM   1114  O   PRO A 139       0.658  52.192  86.430  1.00  0.55           O  
ATOM   1115  CB  PRO A 139       3.322  51.821  84.797  1.00  0.55           C  
ATOM   1116  CG  PRO A 139       2.768  50.396  84.707  1.00  0.55           C  
ATOM   1117  CD  PRO A 139       3.023  49.824  86.100  1.00  0.55           C  
ATOM   1118  N   ALA A 140       1.625  54.225  86.374  1.00  0.58           N  
ATOM   1119  CA  ALA A 140       0.379  54.940  86.499  1.00  0.58           C  
ATOM   1120  C   ALA A 140       0.337  56.185  85.623  1.00  0.58           C  
ATOM   1121  O   ALA A 140       1.304  56.942  85.553  1.00  0.58           O  
ATOM   1122  CB  ALA A 140       0.142  55.324  87.975  1.00  0.58           C  
ATOM   1123  N   ALA A 141      -0.818  56.403  84.946  1.00  0.54           N  
ATOM   1124  CA  ALA A 141      -1.207  57.636  84.273  1.00  0.54           C  
ATOM   1125  C   ALA A 141      -2.035  58.479  85.250  1.00  0.54           C  
ATOM   1126  O   ALA A 141      -2.712  57.939  86.124  1.00  0.54           O  
ATOM   1127  CB  ALA A 141      -1.999  57.315  82.990  1.00  0.54           C  
ATOM   1128  N   ILE A 142      -1.946  59.827  85.236  1.00  0.54           N  
ATOM   1129  CA  ILE A 142      -2.044  60.585  86.486  1.00  0.54           C  
ATOM   1130  C   ILE A 142      -2.817  61.900  86.372  1.00  0.54           C  
ATOM   1131  O   ILE A 142      -2.823  62.618  85.380  1.00  0.54           O  
ATOM   1132  CB  ILE A 142      -0.656  60.862  87.055  1.00  0.54           C  
ATOM   1133  CG1 ILE A 142       0.048  59.617  87.616  1.00  0.54           C  
ATOM   1134  CG2 ILE A 142      -0.645  61.907  88.170  1.00  0.54           C  
ATOM   1135  CD1 ILE A 142       1.561  59.777  87.630  1.00  0.54           C  
ATOM   1136  N   THR A 143      -3.485  62.265  87.485  1.00  0.50           N  
ATOM   1137  CA  THR A 143      -4.349  63.415  87.724  1.00  0.50           C  
ATOM   1138  C   THR A 143      -3.774  64.803  87.720  1.00  0.50           C  
ATOM   1139  O   THR A 143      -4.498  65.756  87.983  1.00  0.50           O  
ATOM   1140  CB  THR A 143      -4.982  63.294  89.089  1.00  0.50           C  
ATOM   1141  OG1 THR A 143      -4.030  63.042  90.122  1.00  0.50           O  
ATOM   1142  CG2 THR A 143      -5.881  62.083  88.998  1.00  0.50           C  
ATOM   1143  N   ARG A 144      -2.488  64.968  87.381  1.00  0.36           N  
ATOM   1144  CA  ARG A 144      -1.885  66.260  87.117  1.00  0.36           C  
ATOM   1145  C   ARG A 144      -1.500  67.098  88.361  1.00  0.36           C  
ATOM   1146  O   ARG A 144      -0.986  68.200  88.213  1.00  0.36           O  
ATOM   1147  CB  ARG A 144      -2.716  67.090  86.081  1.00  0.36           C  
ATOM   1148  CG  ARG A 144      -3.255  66.318  84.846  1.00  0.36           C  
ATOM   1149  CD  ARG A 144      -4.296  67.136  84.065  1.00  0.36           C  
ATOM   1150  NE  ARG A 144      -5.027  66.233  83.106  1.00  0.36           N  
ATOM   1151  CZ  ARG A 144      -6.123  66.604  82.429  1.00  0.36           C  
ATOM   1152  NH1 ARG A 144      -6.830  65.703  81.752  1.00  0.36           N  
ATOM   1153  NH2 ARG A 144      -6.535  67.870  82.416  1.00  0.36           N  
ATOM   1154  N   ASP A 145      -1.648  66.587  89.613  1.00  0.32           N  
ATOM   1155  CA  ASP A 145      -1.055  67.122  90.856  1.00  0.32           C  
ATOM   1156  C   ASP A 145       0.395  66.633  90.921  1.00  0.32           C  
ATOM   1157  O   ASP A 145       0.910  66.410  89.851  1.00  0.32           O  
ATOM   1158  CB  ASP A 145      -1.839  66.694  92.118  1.00  0.32           C  
ATOM   1159  CG  ASP A 145      -3.301  66.498  91.759  1.00  0.32           C  
ATOM   1160  OD1 ASP A 145      -3.602  65.413  91.184  1.00  0.32           O  
ATOM   1161  OD2 ASP A 145      -4.101  67.424  92.025  1.00  0.32           O  
ATOM   1162  N   ASP A 146       1.096  66.348  92.063  1.00  0.31           N  
ATOM   1163  CA  ASP A 146       2.143  65.292  92.148  1.00  0.31           C  
ATOM   1164  C   ASP A 146       1.710  64.159  93.103  1.00  0.31           C  
ATOM   1165  O   ASP A 146       0.711  64.275  93.800  1.00  0.31           O  
ATOM   1166  CB  ASP A 146       3.660  65.673  92.247  1.00  0.31           C  
ATOM   1167  CG  ASP A 146       4.691  64.569  91.932  1.00  0.31           C  
ATOM   1168  OD1 ASP A 146       4.304  63.532  91.327  1.00  0.31           O  
ATOM   1169  OD2 ASP A 146       5.869  64.705  92.308  1.00  0.31           O  
ATOM   1170  N   VAL A 147       2.407  62.998  93.051  1.00  0.22           N  
ATOM   1171  CA  VAL A 147       2.158  61.775  93.802  1.00  0.22           C  
ATOM   1172  C   VAL A 147       3.392  61.132  94.463  1.00  0.22           C  
ATOM   1173  O   VAL A 147       3.323  60.709  95.613  1.00  0.22           O  
ATOM   1174  CB  VAL A 147       1.539  60.745  92.858  1.00  0.22           C  
ATOM   1175  CG1 VAL A 147       1.535  59.314  93.435  1.00  0.22           C  
ATOM   1176  CG2 VAL A 147       0.091  61.158  92.543  1.00  0.22           C  
ATOM   1177  N   GLY A 148       4.567  60.976  93.798  1.00  0.23           N  
ATOM   1178  CA  GLY A 148       5.606  60.163  94.447  1.00  0.23           C  
ATOM   1179  C   GLY A 148       6.886  59.884  93.699  1.00  0.23           C  
ATOM   1180  O   GLY A 148       6.898  59.205  92.683  1.00  0.23           O  
ATOM   1181  N   ALA A 149       8.028  60.340  94.250  1.00  0.24           N  
ATOM   1182  CA  ALA A 149       9.364  60.236  93.689  1.00  0.24           C  
ATOM   1183  C   ALA A 149      10.279  59.390  94.559  1.00  0.24           C  
ATOM   1184  O   ALA A 149       9.977  59.096  95.713  1.00  0.24           O  
ATOM   1185  CB  ALA A 149      10.018  61.635  93.605  1.00  0.24           C  
ATOM   1186  N   THR A 150      11.453  58.981  94.035  1.00  0.17           N  
ATOM   1187  CA  THR A 150      12.490  58.366  94.849  1.00  0.17           C  
ATOM   1188  C   THR A 150      13.795  58.411  94.070  1.00  0.17           C  
ATOM   1189  O   THR A 150      13.770  58.593  92.854  1.00  0.17           O  
ATOM   1190  CB  THR A 150      12.124  56.942  95.278  1.00  0.17           C  
ATOM   1191  OG1 THR A 150      13.000  56.418  96.275  1.00  0.17           O  
ATOM   1192  CG2 THR A 150      12.054  55.994  94.070  1.00  0.17           C  
ATOM   1193  N   ILE A 151      14.962  58.256  94.734  1.00  0.23           N  
ATOM   1194  CA  ILE A 151      16.269  58.195  94.092  1.00  0.23           C  
ATOM   1195  C   ILE A 151      16.891  56.845  94.363  1.00  0.23           C  
ATOM   1196  O   ILE A 151      16.327  56.038  95.103  1.00  0.23           O  
ATOM   1197  CB  ILE A 151      17.212  59.316  94.548  1.00  0.23           C  
ATOM   1198  CG1 ILE A 151      18.403  59.561  93.591  1.00  0.23           C  
ATOM   1199  CG2 ILE A 151      17.640  59.190  96.025  1.00  0.23           C  
ATOM   1200  CD1 ILE A 151      18.830  61.023  93.516  1.00  0.23           C  
ATOM   1201  N   THR A 152      18.058  56.589  93.734  1.00  0.20           N  
ATOM   1202  CA  THR A 152      18.961  55.482  93.995  1.00  0.20           C  
ATOM   1203  C   THR A 152      18.723  54.384  92.999  1.00  0.20           C  
ATOM   1204  O   THR A 152      17.595  54.071  92.624  1.00  0.20           O  
ATOM   1205  CB  THR A 152      19.033  54.971  95.434  1.00  0.20           C  
ATOM   1206  OG1 THR A 152      19.414  56.042  96.283  1.00  0.20           O  
ATOM   1207  CG2 THR A 152      20.101  53.890  95.631  1.00  0.20           C  
ATOM   1208  N   LYS A 153      19.810  53.749  92.518  1.00  0.27           N  
ATOM   1209  CA  LYS A 153      19.771  52.587  91.653  1.00  0.27           C  
ATOM   1210  C   LYS A 153      19.321  51.335  92.421  1.00  0.27           C  
ATOM   1211  O   LYS A 153      20.030  50.341  92.513  1.00  0.27           O  
ATOM   1212  CB  LYS A 153      21.177  52.373  91.025  1.00  0.27           C  
ATOM   1213  CG  LYS A 153      21.597  53.492  90.051  1.00  0.27           C  
ATOM   1214  CD  LYS A 153      22.936  53.210  89.337  1.00  0.27           C  
ATOM   1215  CE  LYS A 153      23.286  54.268  88.277  1.00  0.27           C  
ATOM   1216  NZ  LYS A 153      24.496  53.890  87.509  1.00  0.27           N  
ATOM   1217  N   LYS A 154      18.105  51.389  93.003  1.00  0.42           N  
ATOM   1218  CA  LYS A 154      17.598  50.434  93.971  1.00  0.42           C  
ATOM   1219  C   LYS A 154      16.604  49.459  93.364  1.00  0.42           C  
ATOM   1220  O   LYS A 154      16.267  48.438  93.954  1.00  0.42           O  
ATOM   1221  CB  LYS A 154      16.863  51.220  95.102  1.00  0.42           C  
ATOM   1222  CG  LYS A 154      15.522  51.860  94.679  1.00  0.42           C  
ATOM   1223  CD  LYS A 154      14.806  52.639  95.794  1.00  0.42           C  
ATOM   1224  CE  LYS A 154      13.312  52.798  95.487  1.00  0.42           C  
ATOM   1225  NZ  LYS A 154      12.646  53.619  96.517  1.00  0.42           N  
ATOM   1226  N   GLY A 155      16.091  49.778  92.161  1.00  0.46           N  
ATOM   1227  CA  GLY A 155      15.042  49.007  91.501  1.00  0.46           C  
ATOM   1228  C   GLY A 155      15.179  49.093  90.014  1.00  0.46           C  
ATOM   1229  O   GLY A 155      14.221  48.928  89.268  1.00  0.46           O  
ATOM   1230  N   ILE A 156      16.394  49.417  89.548  1.00  0.36           N  
ATOM   1231  CA  ILE A 156      16.716  49.531  88.139  1.00  0.36           C  
ATOM   1232  C   ILE A 156      16.907  48.163  87.507  1.00  0.36           C  
ATOM   1233  O   ILE A 156      17.137  47.168  88.193  1.00  0.36           O  
ATOM   1234  CB  ILE A 156      17.961  50.382  87.905  1.00  0.36           C  
ATOM   1235  CG1 ILE A 156      19.198  49.820  88.648  1.00  0.36           C  
ATOM   1236  CG2 ILE A 156      17.635  51.831  88.329  1.00  0.36           C  
ATOM   1237  CD1 ILE A 156      20.521  50.316  88.060  1.00  0.36           C  
ATOM   1238  N   ASP A 157      16.833  48.077  86.167  1.00  0.39           N  
ATOM   1239  CA  ASP A 157      17.128  46.847  85.466  1.00  0.39           C  
ATOM   1240  C   ASP A 157      18.646  46.800  85.214  1.00  0.39           C  
ATOM   1241  O   ASP A 157      19.172  47.755  84.641  1.00  0.39           O  
ATOM   1242  CB  ASP A 157      16.281  46.796  84.165  1.00  0.39           C  
ATOM   1243  CG  ASP A 157      16.386  45.470  83.429  1.00  0.39           C  
ATOM   1244  OD1 ASP A 157      17.251  44.635  83.795  1.00  0.39           O  
ATOM   1245  OD2 ASP A 157      15.620  45.296  82.449  1.00  0.39           O  
ATOM   1246  N   PRO A 158      19.430  45.788  85.604  1.00  0.23           N  
ATOM   1247  CA  PRO A 158      20.871  45.753  85.371  1.00  0.23           C  
ATOM   1248  C   PRO A 158      21.300  45.841  83.923  1.00  0.23           C  
ATOM   1249  O   PRO A 158      22.445  46.214  83.673  1.00  0.23           O  
ATOM   1250  CB  PRO A 158      21.327  44.433  86.007  1.00  0.23           C  
ATOM   1251  CG  PRO A 158      20.306  44.200  87.121  1.00  0.23           C  
ATOM   1252  CD  PRO A 158      19.006  44.710  86.500  1.00  0.23           C  
ATOM   1253  N   VAL A 159      20.430  45.497  82.949  1.00  0.29           N  
ATOM   1254  CA  VAL A 159      20.776  45.614  81.539  1.00  0.29           C  
ATOM   1255  C   VAL A 159      20.691  47.052  81.038  1.00  0.29           C  
ATOM   1256  O   VAL A 159      21.181  47.368  79.955  1.00  0.29           O  
ATOM   1257  CB  VAL A 159      20.008  44.654  80.625  1.00  0.29           C  
ATOM   1258  CG1 VAL A 159      20.219  43.214  81.132  1.00  0.29           C  
ATOM   1259  CG2 VAL A 159      18.505  44.966  80.553  1.00  0.29           C  
ATOM   1260  N   LEU A 160      20.094  47.968  81.833  1.00  0.23           N  
ATOM   1261  CA  LEU A 160      20.006  49.386  81.539  1.00  0.23           C  
ATOM   1262  C   LEU A 160      20.397  50.166  82.797  1.00  0.23           C  
ATOM   1263  O   LEU A 160      19.600  50.452  83.687  1.00  0.23           O  
ATOM   1264  CB  LEU A 160      18.563  49.741  81.129  1.00  0.23           C  
ATOM   1265  CG  LEU A 160      18.058  49.005  79.874  1.00  0.23           C  
ATOM   1266  CD1 LEU A 160      16.532  49.055  79.848  1.00  0.23           C  
ATOM   1267  CD2 LEU A 160      18.694  49.538  78.582  1.00  0.23           C  
ATOM   1268  N   ALA A 161      21.694  50.505  82.934  1.00  0.28           N  
ATOM   1269  CA  ALA A 161      22.324  50.788  84.213  1.00  0.28           C  
ATOM   1270  C   ALA A 161      22.011  52.121  84.915  1.00  0.28           C  
ATOM   1271  O   ALA A 161      22.881  52.960  85.160  1.00  0.28           O  
ATOM   1272  CB  ALA A 161      23.845  50.621  84.040  1.00  0.28           C  
ATOM   1273  N   GLY A 162      20.766  52.283  85.396  1.00  0.39           N  
ATOM   1274  CA  GLY A 162      20.213  53.537  85.898  1.00  0.39           C  
ATOM   1275  C   GLY A 162      18.808  53.805  85.439  1.00  0.39           C  
ATOM   1276  O   GLY A 162      18.199  54.785  85.858  1.00  0.39           O  
ATOM   1277  N   SER A 163      18.252  52.917  84.606  1.00  0.49           N  
ATOM   1278  CA  SER A 163      16.931  53.032  84.027  1.00  0.49           C  
ATOM   1279  C   SER A 163      16.219  51.685  84.102  1.00  0.49           C  
ATOM   1280  O   SER A 163      16.739  50.695  84.614  1.00  0.49           O  
ATOM   1281  CB  SER A 163      16.997  53.588  82.577  1.00  0.49           C  
ATOM   1282  OG  SER A 163      18.073  53.032  81.829  1.00  0.49           O  
ATOM   1283  N   PHE A 164      14.938  51.629  83.692  1.00  0.53           N  
ATOM   1284  CA  PHE A 164      14.133  50.419  83.726  1.00  0.53           C  
ATOM   1285  C   PHE A 164      13.686  50.073  82.311  1.00  0.53           C  
ATOM   1286  O   PHE A 164      13.421  50.955  81.495  1.00  0.53           O  
ATOM   1287  CB  PHE A 164      12.917  50.603  84.678  1.00  0.53           C  
ATOM   1288  CG  PHE A 164      12.110  49.338  84.821  1.00  0.53           C  
ATOM   1289  CD1 PHE A 164      10.943  49.166  84.063  1.00  0.53           C  
ATOM   1290  CD2 PHE A 164      12.537  48.292  85.657  1.00  0.53           C  
ATOM   1291  CE1 PHE A 164      10.202  47.982  84.141  1.00  0.53           C  
ATOM   1292  CE2 PHE A 164      11.806  47.098  85.728  1.00  0.53           C  
ATOM   1293  CZ  PHE A 164      10.638  46.943  84.970  1.00  0.53           C  
ATOM   1294  N   LYS A 165      13.607  48.766  81.986  1.00  0.61           N  
ATOM   1295  CA  LYS A 165      13.228  48.289  80.672  1.00  0.61           C  
ATOM   1296  C   LYS A 165      11.728  48.190  80.489  1.00  0.61           C  
ATOM   1297  O   LYS A 165      11.039  47.464  81.202  1.00  0.61           O  
ATOM   1298  CB  LYS A 165      13.826  46.888  80.432  1.00  0.61           C  
ATOM   1299  CG  LYS A 165      13.792  46.433  78.970  1.00  0.61           C  
ATOM   1300  CD  LYS A 165      14.628  45.160  78.788  1.00  0.61           C  
ATOM   1301  CE  LYS A 165      14.497  44.590  77.381  1.00  0.61           C  
ATOM   1302  NZ  LYS A 165      15.238  43.318  77.288  1.00  0.61           N  
ATOM   1303  N   VAL A 166      11.167  48.914  79.506  1.00  0.66           N  
ATOM   1304  CA  VAL A 166       9.734  48.898  79.273  1.00  0.66           C  
ATOM   1305  C   VAL A 166       9.452  48.420  77.873  1.00  0.66           C  
ATOM   1306  O   VAL A 166       9.917  48.991  76.889  1.00  0.66           O  
ATOM   1307  CB  VAL A 166       9.095  50.268  79.471  1.00  0.66           C  
ATOM   1308  CG1 VAL A 166       7.573  50.223  79.216  1.00  0.66           C  
ATOM   1309  CG2 VAL A 166       9.360  50.719  80.916  1.00  0.66           C  
ATOM   1310  N   LYS A 167       8.641  47.356  77.750  1.00  0.58           N  
ATOM   1311  CA  LYS A 167       8.079  46.959  76.482  1.00  0.58           C  
ATOM   1312  C   LYS A 167       6.913  47.857  76.076  1.00  0.58           C  
ATOM   1313  O   LYS A 167       5.921  48.000  76.793  1.00  0.58           O  
ATOM   1314  CB  LYS A 167       7.627  45.489  76.518  1.00  0.58           C  
ATOM   1315  CG  LYS A 167       7.238  44.972  75.130  1.00  0.58           C  
ATOM   1316  CD  LYS A 167       6.872  43.485  75.163  1.00  0.58           C  
ATOM   1317  CE  LYS A 167       6.885  42.826  73.787  1.00  0.58           C  
ATOM   1318  NZ  LYS A 167       8.228  42.942  73.198  1.00  0.58           N  
ATOM   1319  N   LEU A 168       7.026  48.504  74.907  1.00  0.66           N  
ATOM   1320  CA  LEU A 168       6.060  49.444  74.386  1.00  0.66           C  
ATOM   1321  C   LEU A 168       4.981  48.779  73.552  1.00  0.66           C  
ATOM   1322  O   LEU A 168       5.033  47.596  73.223  1.00  0.66           O  
ATOM   1323  CB  LEU A 168       6.752  50.538  73.539  1.00  0.66           C  
ATOM   1324  CG  LEU A 168       7.773  51.394  74.312  1.00  0.66           C  
ATOM   1325  CD1 LEU A 168       8.297  52.506  73.394  1.00  0.66           C  
ATOM   1326  CD2 LEU A 168       7.166  52.006  75.585  1.00  0.66           C  
ATOM   1327  N   VAL A 169       3.948  49.562  73.184  1.00  0.58           N  
ATOM   1328  CA  VAL A 169       2.758  49.133  72.467  1.00  0.58           C  
ATOM   1329  C   VAL A 169       3.008  48.621  71.049  1.00  0.58           C  
ATOM   1330  O   VAL A 169       2.234  47.820  70.529  1.00  0.58           O  
ATOM   1331  CB  VAL A 169       1.708  50.245  72.482  1.00  0.58           C  
ATOM   1332  CG1 VAL A 169       2.097  51.413  71.553  1.00  0.58           C  
ATOM   1333  CG2 VAL A 169       0.304  49.693  72.161  1.00  0.58           C  
ATOM   1334  N   ASP A 170       4.134  49.001  70.395  1.00  0.69           N  
ATOM   1335  CA  ASP A 170       4.490  48.465  69.091  1.00  0.69           C  
ATOM   1336  C   ASP A 170       5.336  47.197  69.237  1.00  0.69           C  
ATOM   1337  O   ASP A 170       5.758  46.567  68.268  1.00  0.69           O  
ATOM   1338  CB  ASP A 170       5.185  49.542  68.201  1.00  0.69           C  
ATOM   1339  CG  ASP A 170       6.568  49.991  68.650  1.00  0.69           C  
ATOM   1340  OD1 ASP A 170       7.032  49.596  69.747  1.00  0.69           O  
ATOM   1341  OD2 ASP A 170       7.205  50.730  67.845  1.00  0.69           O  
ATOM   1342  N   GLY A 171       5.560  46.771  70.495  1.00  0.70           N  
ATOM   1343  CA  GLY A 171       6.294  45.580  70.855  1.00  0.70           C  
ATOM   1344  C   GLY A 171       7.770  45.781  70.988  1.00  0.70           C  
ATOM   1345  O   GLY A 171       8.479  44.827  71.300  1.00  0.70           O  
ATOM   1346  N   LYS A 172       8.287  47.005  70.797  1.00  0.66           N  
ATOM   1347  CA  LYS A 172       9.687  47.298  71.035  1.00  0.66           C  
ATOM   1348  C   LYS A 172       9.986  47.531  72.500  1.00  0.66           C  
ATOM   1349  O   LYS A 172       9.099  47.624  73.342  1.00  0.66           O  
ATOM   1350  CB  LYS A 172      10.147  48.533  70.240  1.00  0.66           C  
ATOM   1351  CG  LYS A 172      10.051  48.324  68.726  1.00  0.66           C  
ATOM   1352  CD  LYS A 172      10.309  49.645  67.998  1.00  0.66           C  
ATOM   1353  CE  LYS A 172       9.799  49.631  66.560  1.00  0.66           C  
ATOM   1354  NZ  LYS A 172       9.251  50.960  66.249  1.00  0.66           N  
ATOM   1355  N   GLU A 173      11.279  47.623  72.834  1.00  0.65           N  
ATOM   1356  CA  GLU A 173      11.749  47.789  74.186  1.00  0.65           C  
ATOM   1357  C   GLU A 173      12.405  49.163  74.274  1.00  0.65           C  
ATOM   1358  O   GLU A 173      13.153  49.547  73.378  1.00  0.65           O  
ATOM   1359  CB  GLU A 173      12.794  46.691  74.523  1.00  0.65           C  
ATOM   1360  CG  GLU A 173      12.411  45.229  74.131  1.00  0.65           C  
ATOM   1361  CD  GLU A 173      11.278  44.584  74.931  1.00  0.65           C  
ATOM   1362  OE1 GLU A 173      11.344  44.632  76.182  1.00  0.65           O  
ATOM   1363  OE2 GLU A 173      10.392  43.939  74.303  1.00  0.65           O  
ATOM   1364  N   VAL A 174      12.125  49.942  75.335  1.00  0.63           N  
ATOM   1365  CA  VAL A 174      12.705  51.264  75.550  1.00  0.63           C  
ATOM   1366  C   VAL A 174      13.269  51.311  76.958  1.00  0.63           C  
ATOM   1367  O   VAL A 174      12.788  50.604  77.849  1.00  0.63           O  
ATOM   1368  CB  VAL A 174      11.661  52.372  75.336  1.00  0.63           C  
ATOM   1369  CG1 VAL A 174      10.620  52.438  76.471  1.00  0.63           C  
ATOM   1370  CG2 VAL A 174      12.318  53.750  75.147  1.00  0.63           C  
ATOM   1371  N   GLU A 175      14.302  52.136  77.219  1.00  0.55           N  
ATOM   1372  CA  GLU A 175      14.747  52.386  78.575  1.00  0.55           C  
ATOM   1373  C   GLU A 175      14.158  53.674  79.127  1.00  0.55           C  
ATOM   1374  O   GLU A 175      14.055  54.699  78.448  1.00  0.55           O  
ATOM   1375  CB  GLU A 175      16.281  52.367  78.730  1.00  0.55           C  
ATOM   1376  CG  GLU A 175      17.065  53.428  77.941  1.00  0.55           C  
ATOM   1377  CD  GLU A 175      18.277  53.933  78.708  1.00  0.55           C  
ATOM   1378  OE1 GLU A 175      18.045  54.675  79.704  1.00  0.55           O  
ATOM   1379  OE2 GLU A 175      19.431  53.624  78.335  1.00  0.55           O  
ATOM   1380  N   VAL A 176      13.693  53.637  80.395  1.00  0.69           N  
ATOM   1381  CA  VAL A 176      13.125  54.809  81.045  1.00  0.69           C  
ATOM   1382  C   VAL A 176      13.772  55.128  82.380  1.00  0.69           C  
ATOM   1383  O   VAL A 176      13.975  54.265  83.235  1.00  0.69           O  
ATOM   1384  CB  VAL A 176      11.606  54.774  81.220  1.00  0.69           C  
ATOM   1385  CG1 VAL A 176      10.928  54.788  79.836  1.00  0.69           C  
ATOM   1386  CG2 VAL A 176      11.151  53.555  82.041  1.00  0.69           C  
ATOM   1387  N   ALA A 177      14.097  56.415  82.600  1.00  0.71           N  
ATOM   1388  CA  ALA A 177      14.635  56.928  83.846  1.00  0.71           C  
ATOM   1389  C   ALA A 177      13.768  58.089  84.294  1.00  0.71           C  
ATOM   1390  O   ALA A 177      13.016  58.651  83.501  1.00  0.71           O  
ATOM   1391  CB  ALA A 177      16.085  57.424  83.674  1.00  0.71           C  
ATOM   1392  N   THR A 178      13.817  58.465  85.588  1.00  0.68           N  
ATOM   1393  CA  THR A 178      13.004  59.556  86.111  1.00  0.68           C  
ATOM   1394  C   THR A 178      13.660  60.901  85.900  1.00  0.68           C  
ATOM   1395  O   THR A 178      14.877  61.050  85.841  1.00  0.68           O  
ATOM   1396  CB  THR A 178      12.626  59.447  87.593  1.00  0.68           C  
ATOM   1397  OG1 THR A 178      13.762  59.369  88.444  1.00  0.68           O  
ATOM   1398  CG2 THR A 178      11.810  58.173  87.830  1.00  0.68           C  
ATOM   1399  N   LEU A 179      12.838  61.961  85.842  1.00  0.65           N  
ATOM   1400  CA  LEU A 179      13.271  63.346  85.846  1.00  0.65           C  
ATOM   1401  C   LEU A 179      14.129  63.685  87.054  1.00  0.65           C  
ATOM   1402  O   LEU A 179      15.100  64.426  86.967  1.00  0.65           O  
ATOM   1403  CB  LEU A 179      12.014  64.233  85.885  1.00  0.65           C  
ATOM   1404  CG  LEU A 179      11.616  64.905  84.577  1.00  0.65           C  
ATOM   1405  CD1 LEU A 179      11.595  63.977  83.381  1.00  0.65           C  
ATOM   1406  CD2 LEU A 179      10.251  65.542  84.767  1.00  0.65           C  
ATOM   1407  N   TRP A 180      13.787  63.116  88.220  1.00  0.53           N  
ATOM   1408  CA  TRP A 180      14.545  63.221  89.449  1.00  0.53           C  
ATOM   1409  C   TRP A 180      15.982  62.715  89.359  1.00  0.53           C  
ATOM   1410  O   TRP A 180      16.908  63.395  89.798  1.00  0.53           O  
ATOM   1411  CB  TRP A 180      13.789  62.395  90.518  1.00  0.53           C  
ATOM   1412  CG  TRP A 180      14.332  62.447  91.952  1.00  0.53           C  
ATOM   1413  CD1 TRP A 180      14.973  61.473  92.639  1.00  0.53           C  
ATOM   1414  CD2 TRP A 180      14.112  63.544  92.815  1.00  0.53           C  
ATOM   1415  NE1 TRP A 180      15.138  61.934  93.893  1.00  0.53           N  
ATOM   1416  CE2 TRP A 180      14.661  63.131  94.110  1.00  0.53           C  
ATOM   1417  CE3 TRP A 180      13.592  64.795  92.677  1.00  0.53           C  
ATOM   1418  CZ2 TRP A 180      14.603  63.985  95.152  1.00  0.53           C  
ATOM   1419  CZ3 TRP A 180      13.409  65.596  93.797  1.00  0.53           C  
ATOM   1420  CH2 TRP A 180      13.896  65.167  95.047  1.00  0.53           C  
ATOM   1421  N   THR A 181      16.225  61.523  88.768  1.00  0.59           N  
ATOM   1422  CA  THR A 181      17.589  61.040  88.554  1.00  0.59           C  
ATOM   1423  C   THR A 181      18.340  61.856  87.526  1.00  0.59           C  
ATOM   1424  O   THR A 181      19.499  62.186  87.741  1.00  0.59           O  
ATOM   1425  CB  THR A 181      17.736  59.555  88.247  1.00  0.59           C  
ATOM   1426  OG1 THR A 181      16.944  59.143  87.144  1.00  0.59           O  
ATOM   1427  CG2 THR A 181      17.267  58.748  89.466  1.00  0.59           C  
ATOM   1428  N   LEU A 182      17.685  62.269  86.421  1.00  0.56           N  
ATOM   1429  CA  LEU A 182      18.258  63.184  85.437  1.00  0.56           C  
ATOM   1430  C   LEU A 182      18.635  64.544  86.018  1.00  0.56           C  
ATOM   1431  O   LEU A 182      19.669  65.120  85.703  1.00  0.56           O  
ATOM   1432  CB  LEU A 182      17.266  63.421  84.272  1.00  0.56           C  
ATOM   1433  CG  LEU A 182      16.970  62.176  83.413  1.00  0.56           C  
ATOM   1434  CD1 LEU A 182      15.823  62.475  82.440  1.00  0.56           C  
ATOM   1435  CD2 LEU A 182      18.208  61.701  82.639  1.00  0.56           C  
ATOM   1436  N   TYR A 183      17.798  65.102  86.909  1.00  0.52           N  
ATOM   1437  CA  TYR A 183      18.094  66.311  87.650  1.00  0.52           C  
ATOM   1438  C   TYR A 183      19.267  66.160  88.628  1.00  0.52           C  
ATOM   1439  O   TYR A 183      20.080  67.070  88.786  1.00  0.52           O  
ATOM   1440  CB  TYR A 183      16.798  66.800  88.357  1.00  0.52           C  
ATOM   1441  CG  TYR A 183      16.999  68.129  89.028  1.00  0.52           C  
ATOM   1442  CD1 TYR A 183      17.397  69.254  88.286  1.00  0.52           C  
ATOM   1443  CD2 TYR A 183      16.883  68.232  90.421  1.00  0.52           C  
ATOM   1444  CE1 TYR A 183      17.712  70.454  88.936  1.00  0.52           C  
ATOM   1445  CE2 TYR A 183      17.189  69.434  91.068  1.00  0.52           C  
ATOM   1446  CZ  TYR A 183      17.609  70.543  90.326  1.00  0.52           C  
ATOM   1447  OH  TYR A 183      17.950  71.736  90.986  1.00  0.52           O  
ATOM   1448  N   GLN A 184      19.392  65.004  89.313  1.00  0.52           N  
ATOM   1449  CA  GLN A 184      20.514  64.751  90.202  1.00  0.52           C  
ATOM   1450  C   GLN A 184      21.812  64.436  89.461  1.00  0.52           C  
ATOM   1451  O   GLN A 184      22.896  64.670  89.997  1.00  0.52           O  
ATOM   1452  CB  GLN A 184      20.155  63.654  91.233  1.00  0.52           C  
ATOM   1453  CG  GLN A 184      21.163  63.508  92.406  1.00  0.52           C  
ATOM   1454  CD  GLN A 184      22.220  62.426  92.156  1.00  0.52           C  
ATOM   1455  OE1 GLN A 184      21.917  61.293  91.784  1.00  0.52           O  
ATOM   1456  NE2 GLN A 184      23.506  62.758  92.409  1.00  0.52           N  
ATOM   1457  N   ASP A 185      21.736  64.007  88.181  1.00  0.62           N  
ATOM   1458  CA  ASP A 185      22.843  63.928  87.236  1.00  0.62           C  
ATOM   1459  C   ASP A 185      23.228  65.339  86.753  1.00  0.62           C  
ATOM   1460  O   ASP A 185      23.185  65.721  85.584  1.00  0.62           O  
ATOM   1461  CB  ASP A 185      22.434  62.973  86.080  1.00  0.62           C  
ATOM   1462  CG  ASP A 185      23.630  62.407  85.328  1.00  0.62           C  
ATOM   1463  OD1 ASP A 185      23.549  62.295  84.077  1.00  0.62           O  
ATOM   1464  OD2 ASP A 185      24.613  62.016  86.011  1.00  0.62           O  
ATOM   1465  N   HIS A 186      23.585  66.195  87.726  1.00  0.47           N  
ATOM   1466  CA  HIS A 186      23.974  67.568  87.536  1.00  0.47           C  
ATOM   1467  C   HIS A 186      25.351  67.662  86.887  1.00  0.47           C  
ATOM   1468  O   HIS A 186      26.215  66.813  87.094  1.00  0.47           O  
ATOM   1469  CB  HIS A 186      23.825  68.351  88.871  1.00  0.47           C  
ATOM   1470  CG  HIS A 186      24.868  68.089  89.917  1.00  0.47           C  
ATOM   1471  ND1 HIS A 186      25.992  68.881  89.906  1.00  0.47           N  
ATOM   1472  CD2 HIS A 186      24.950  67.174  90.920  1.00  0.47           C  
ATOM   1473  CE1 HIS A 186      26.752  68.435  90.884  1.00  0.47           C  
ATOM   1474  NE2 HIS A 186      26.165  67.401  91.536  1.00  0.47           N  
ATOM   1475  N   LEU A 187      25.593  68.674  86.023  1.00  0.31           N  
ATOM   1476  CA  LEU A 187      26.864  68.779  85.325  1.00  0.31           C  
ATOM   1477  C   LEU A 187      28.060  68.991  86.239  1.00  0.31           C  
ATOM   1478  O   LEU A 187      27.968  69.584  87.309  1.00  0.31           O  
ATOM   1479  CB  LEU A 187      26.930  69.878  84.228  1.00  0.31           C  
ATOM   1480  CG  LEU A 187      25.888  69.794  83.094  1.00  0.31           C  
ATOM   1481  CD1 LEU A 187      26.243  70.815  82.001  1.00  0.31           C  
ATOM   1482  CD2 LEU A 187      25.787  68.395  82.471  1.00  0.31           C  
ATOM   1483  N   LYS A 188      29.247  68.552  85.769  1.00  0.37           N  
ATOM   1484  CA  LYS A 188      30.534  68.678  86.435  1.00  0.37           C  
ATOM   1485  C   LYS A 188      30.816  70.063  87.004  1.00  0.37           C  
ATOM   1486  O   LYS A 188      31.389  70.220  88.079  1.00  0.37           O  
ATOM   1487  CB  LYS A 188      31.632  68.361  85.384  1.00  0.37           C  
ATOM   1488  CG  LYS A 188      33.077  68.515  85.886  1.00  0.37           C  
ATOM   1489  CD  LYS A 188      34.105  68.368  84.758  1.00  0.37           C  
ATOM   1490  CE  LYS A 188      35.505  68.750  85.232  1.00  0.37           C  
ATOM   1491  NZ  LYS A 188      36.438  68.720  84.089  1.00  0.37           N  
ATOM   1492  N   ASP A 189      30.387  71.107  86.282  1.00  0.47           N  
ATOM   1493  CA  ASP A 189      30.754  72.466  86.560  1.00  0.47           C  
ATOM   1494  C   ASP A 189      29.783  73.141  87.531  1.00  0.47           C  
ATOM   1495  O   ASP A 189      29.807  74.362  87.701  1.00  0.47           O  
ATOM   1496  CB  ASP A 189      30.854  73.230  85.221  1.00  0.47           C  
ATOM   1497  CG  ASP A 189      31.719  72.423  84.257  1.00  0.47           C  
ATOM   1498  OD1 ASP A 189      32.875  72.069  84.614  1.00  0.47           O  
ATOM   1499  OD2 ASP A 189      31.187  72.078  83.172  1.00  0.47           O  
ATOM   1500  N   TYR A 190      28.936  72.369  88.252  1.00  0.70           N  
ATOM   1501  CA  TYR A 190      27.944  72.901  89.182  1.00  0.70           C  
ATOM   1502  C   TYR A 190      28.267  72.659  90.647  1.00  0.70           C  
ATOM   1503  O   TYR A 190      27.449  72.920  91.525  1.00  0.70           O  
ATOM   1504  CB  TYR A 190      26.537  72.315  88.897  1.00  0.70           C  
ATOM   1505  CG  TYR A 190      26.032  72.605  87.507  1.00  0.70           C  
ATOM   1506  CD1 TYR A 190      26.558  73.616  86.678  1.00  0.70           C  
ATOM   1507  CD2 TYR A 190      24.977  71.819  87.016  1.00  0.70           C  
ATOM   1508  CE1 TYR A 190      26.118  73.758  85.362  1.00  0.70           C  
ATOM   1509  CE2 TYR A 190      24.485  72.001  85.717  1.00  0.70           C  
ATOM   1510  CZ  TYR A 190      25.084  72.957  84.892  1.00  0.70           C  
ATOM   1511  OH  TYR A 190      24.675  73.122  83.570  1.00  0.70           O  
ATOM   1512  N   ASP A 191      29.488  72.218  90.983  1.00  0.65           N  
ATOM   1513  CA  ASP A 191      29.941  72.203  92.358  1.00  0.65           C  
ATOM   1514  C   ASP A 191      30.347  73.605  92.827  1.00  0.65           C  
ATOM   1515  O   ASP A 191      30.569  74.539  92.066  1.00  0.65           O  
ATOM   1516  CB  ASP A 191      31.110  71.202  92.548  1.00  0.65           C  
ATOM   1517  CG  ASP A 191      30.623  69.765  92.562  1.00  0.65           C  
ATOM   1518  OD1 ASP A 191      29.418  69.497  92.329  1.00  0.65           O  
ATOM   1519  OD2 ASP A 191      31.427  68.894  92.979  1.00  0.65           O  
ATOM   1520  N   LEU A 192      30.459  73.829  94.146  1.00  0.63           N  
ATOM   1521  CA  LEU A 192      30.786  75.133  94.712  1.00  0.63           C  
ATOM   1522  C   LEU A 192      32.170  75.626  94.277  1.00  0.63           C  
ATOM   1523  O   LEU A 192      32.395  76.807  94.016  1.00  0.63           O  
ATOM   1524  CB  LEU A 192      30.729  75.048  96.256  1.00  0.63           C  
ATOM   1525  CG  LEU A 192      29.329  75.008  96.914  1.00  0.63           C  
ATOM   1526  CD1 LEU A 192      28.296  74.073  96.278  1.00  0.63           C  
ATOM   1527  CD2 LEU A 192      29.504  74.607  98.376  1.00  0.63           C  
ATOM   1528  N   ASP A 193      33.121  74.681  94.176  1.00  0.68           N  
ATOM   1529  CA  ASP A 193      34.486  74.866  93.736  1.00  0.68           C  
ATOM   1530  C   ASP A 193      34.615  75.239  92.253  1.00  0.68           C  
ATOM   1531  O   ASP A 193      35.507  75.970  91.852  1.00  0.68           O  
ATOM   1532  CB  ASP A 193      35.237  73.551  94.077  1.00  0.68           C  
ATOM   1533  CG  ASP A 193      36.652  73.794  94.570  1.00  0.68           C  
ATOM   1534  OD1 ASP A 193      37.569  73.031  94.204  1.00  0.68           O  
ATOM   1535  OD2 ASP A 193      36.815  74.684  95.446  1.00  0.68           O  
ATOM   1536  N   THR A 194      33.710  74.763  91.378  1.00  0.66           N  
ATOM   1537  CA  THR A 194      33.690  75.139  89.964  1.00  0.66           C  
ATOM   1538  C   THR A 194      33.013  76.482  89.756  1.00  0.66           C  
ATOM   1539  O   THR A 194      33.423  77.317  88.953  1.00  0.66           O  
ATOM   1540  CB  THR A 194      32.977  74.103  89.115  1.00  0.66           C  
ATOM   1541  OG1 THR A 194      31.683  73.844  89.625  1.00  0.66           O  
ATOM   1542  CG2 THR A 194      33.715  72.764  89.215  1.00  0.66           C  
ATOM   1543  N   VAL A 195      31.936  76.749  90.521  1.00  0.78           N  
ATOM   1544  CA  VAL A 195      31.208  78.007  90.508  1.00  0.78           C  
ATOM   1545  C   VAL A 195      32.070  79.195  90.905  1.00  0.78           C  
ATOM   1546  O   VAL A 195      31.947  80.263  90.312  1.00  0.78           O  
ATOM   1547  CB  VAL A 195      29.950  77.914  91.358  1.00  0.78           C  
ATOM   1548  CG1 VAL A 195      29.236  79.270  91.497  1.00  0.78           C  
ATOM   1549  CG2 VAL A 195      28.987  76.924  90.678  1.00  0.78           C  
ATOM   1550  N   VAL A 196      33.004  79.040  91.872  1.00  0.78           N  
ATOM   1551  CA  VAL A 196      33.913  80.110  92.287  1.00  0.78           C  
ATOM   1552  C   VAL A 196      34.757  80.676  91.140  1.00  0.78           C  
ATOM   1553  O   VAL A 196      34.933  81.890  91.032  1.00  0.78           O  
ATOM   1554  CB  VAL A 196      34.777  79.692  93.487  1.00  0.78           C  
ATOM   1555  CG1 VAL A 196      35.991  78.840  93.091  1.00  0.78           C  
ATOM   1556  CG2 VAL A 196      35.276  80.929  94.246  1.00  0.78           C  
ATOM   1557  N   GLU A 197      35.245  79.814  90.216  1.00  0.70           N  
ATOM   1558  CA  GLU A 197      35.948  80.215  89.011  1.00  0.70           C  
ATOM   1559  C   GLU A 197      35.077  81.000  88.039  1.00  0.70           C  
ATOM   1560  O   GLU A 197      35.473  82.033  87.506  1.00  0.70           O  
ATOM   1561  CB  GLU A 197      36.479  78.971  88.257  1.00  0.70           C  
ATOM   1562  CG  GLU A 197      37.465  78.096  89.067  1.00  0.70           C  
ATOM   1563  CD  GLU A 197      38.118  77.033  88.182  1.00  0.70           C  
ATOM   1564  OE1 GLU A 197      37.403  76.442  87.333  1.00  0.70           O  
ATOM   1565  OE2 GLU A 197      39.348  76.819  88.343  1.00  0.70           O  
ATOM   1566  N   ILE A 198      33.839  80.524  87.797  1.00  0.66           N  
ATOM   1567  CA  ILE A 198      32.883  81.175  86.911  1.00  0.66           C  
ATOM   1568  C   ILE A 198      32.385  82.516  87.442  1.00  0.66           C  
ATOM   1569  O   ILE A 198      32.291  83.499  86.705  1.00  0.66           O  
ATOM   1570  CB  ILE A 198      31.688  80.256  86.621  1.00  0.66           C  
ATOM   1571  CG1 ILE A 198      32.123  78.905  85.995  1.00  0.66           C  
ATOM   1572  CG2 ILE A 198      30.652  80.958  85.712  1.00  0.66           C  
ATOM   1573  CD1 ILE A 198      32.780  79.015  84.612  1.00  0.66           C  
ATOM   1574  N   THR A 199      32.031  82.596  88.742  1.00  0.78           N  
ATOM   1575  CA  THR A 199      31.279  83.737  89.252  1.00  0.78           C  
ATOM   1576  C   THR A 199      32.086  84.737  90.038  1.00  0.78           C  
ATOM   1577  O   THR A 199      31.599  85.845  90.237  1.00  0.78           O  
ATOM   1578  CB  THR A 199      30.105  83.348  90.159  1.00  0.78           C  
ATOM   1579  OG1 THR A 199      30.512  82.800  91.410  1.00  0.78           O  
ATOM   1580  CG2 THR A 199      29.231  82.290  89.480  1.00  0.78           C  
ATOM   1581  N   GLN A 200      33.299  84.378  90.517  1.00  0.72           N  
ATOM   1582  CA  GLN A 200      34.156  85.182  91.388  1.00  0.72           C  
ATOM   1583  C   GLN A 200      33.696  85.191  92.856  1.00  0.72           C  
ATOM   1584  O   GLN A 200      34.384  85.695  93.745  1.00  0.72           O  
ATOM   1585  CB  GLN A 200      34.389  86.622  90.823  1.00  0.72           C  
ATOM   1586  CG  GLN A 200      35.496  87.482  91.481  1.00  0.72           C  
ATOM   1587  CD  GLN A 200      36.890  86.889  91.291  1.00  0.72           C  
ATOM   1588  OE1 GLN A 200      37.433  86.839  90.188  1.00  0.72           O  
ATOM   1589  NE2 GLN A 200      37.513  86.442  92.405  1.00  0.72           N  
ATOM   1590  N   ALA A 201      32.539  84.576  93.184  1.00  0.77           N  
ATOM   1591  CA  ALA A 201      31.996  84.596  94.530  1.00  0.77           C  
ATOM   1592  C   ALA A 201      32.490  83.413  95.371  1.00  0.77           C  
ATOM   1593  O   ALA A 201      32.239  82.276  94.969  1.00  0.77           O  
ATOM   1594  CB  ALA A 201      30.457  84.574  94.487  1.00  0.77           C  
ATOM   1595  N   PRO A 202      33.181  83.585  96.515  1.00  0.58           N  
ATOM   1596  CA  PRO A 202      33.792  82.503  97.289  1.00  0.58           C  
ATOM   1597  C   PRO A 202      32.933  81.285  97.577  1.00  0.58           C  
ATOM   1598  O   PRO A 202      31.810  81.437  98.050  1.00  0.58           O  
ATOM   1599  CB  PRO A 202      34.256  83.169  98.591  1.00  0.58           C  
ATOM   1600  CG  PRO A 202      34.527  84.622  98.198  1.00  0.58           C  
ATOM   1601  CD  PRO A 202      33.508  84.895  97.087  1.00  0.58           C  
ATOM   1602  N   LYS A 203      33.475  80.065  97.377  1.00  0.56           N  
ATOM   1603  CA  LYS A 203      32.758  78.804  97.509  1.00  0.56           C  
ATOM   1604  C   LYS A 203      32.075  78.584  98.853  1.00  0.56           C  
ATOM   1605  O   LYS A 203      30.961  78.077  98.930  1.00  0.56           O  
ATOM   1606  CB  LYS A 203      33.707  77.623  97.202  1.00  0.56           C  
ATOM   1607  CG  LYS A 203      34.849  77.372  98.204  1.00  0.56           C  
ATOM   1608  CD  LYS A 203      35.716  76.224  97.688  1.00  0.56           C  
ATOM   1609  CE  LYS A 203      36.880  75.785  98.577  1.00  0.56           C  
ATOM   1610  NZ  LYS A 203      37.556  74.647  97.919  1.00  0.56           N  
ATOM   1611  N   GLU A 204      32.721  79.028  99.942  1.00  0.66           N  
ATOM   1612  CA  GLU A 204      32.212  79.027 101.296  1.00  0.66           C  
ATOM   1613  C   GLU A 204      30.946  79.863 101.461  1.00  0.66           C  
ATOM   1614  O   GLU A 204      29.992  79.479 102.124  1.00  0.66           O  
ATOM   1615  CB  GLU A 204      33.343  79.582 102.189  1.00  0.66           C  
ATOM   1616  CG  GLU A 204      33.039  79.607 103.703  1.00  0.66           C  
ATOM   1617  CD  GLU A 204      32.810  78.221 104.299  1.00  0.66           C  
ATOM   1618  OE1 GLU A 204      31.930  78.124 105.194  1.00  0.66           O  
ATOM   1619  OE2 GLU A 204      33.532  77.281 103.890  1.00  0.66           O  
ATOM   1620  N   MET A 205      30.868  81.038 100.804  1.00  0.65           N  
ATOM   1621  CA  MET A 205      29.690  81.890 100.824  1.00  0.65           C  
ATOM   1622  C   MET A 205      28.510  81.255 100.114  1.00  0.65           C  
ATOM   1623  O   MET A 205      27.364  81.357 100.551  1.00  0.65           O  
ATOM   1624  CB  MET A 205      29.999  83.276 100.211  1.00  0.65           C  
ATOM   1625  CG  MET A 205      31.129  84.015 100.951  1.00  0.65           C  
ATOM   1626  SD  MET A 205      30.789  84.275 102.720  1.00  0.65           S  
ATOM   1627  CE  MET A 205      32.124  83.218 103.340  1.00  0.65           C  
ATOM   1628  N   ILE A 206      28.788  80.532  99.009  1.00  0.75           N  
ATOM   1629  CA  ILE A 206      27.828  79.677  98.328  1.00  0.75           C  
ATOM   1630  C   ILE A 206      27.349  78.562  99.257  1.00  0.75           C  
ATOM   1631  O   ILE A 206      26.149  78.313  99.379  1.00  0.75           O  
ATOM   1632  CB  ILE A 206      28.415  79.084  97.040  1.00  0.75           C  
ATOM   1633  CG1 ILE A 206      29.119  80.180  96.199  1.00  0.75           C  
ATOM   1634  CG2 ILE A 206      27.300  78.383  96.231  1.00  0.75           C  
ATOM   1635  CD1 ILE A 206      29.751  79.663  94.903  1.00  0.75           C  
ATOM   1636  N   GLU A 207      28.282  77.904  99.989  1.00  0.69           N  
ATOM   1637  CA  GLU A 207      27.947  76.865 100.948  1.00  0.69           C  
ATOM   1638  C   GLU A 207      27.113  77.318 102.136  1.00  0.69           C  
ATOM   1639  O   GLU A 207      26.092  76.720 102.479  1.00  0.69           O  
ATOM   1640  CB  GLU A 207      29.184  76.098 101.491  1.00  0.69           C  
ATOM   1641  CG  GLU A 207      28.763  74.681 101.964  1.00  0.69           C  
ATOM   1642  CD  GLU A 207      29.865  73.638 102.136  1.00  0.69           C  
ATOM   1643  OE1 GLU A 207      30.691  73.470 101.213  1.00  0.69           O  
ATOM   1644  OE2 GLU A 207      29.749  72.877 103.139  1.00  0.69           O  
ATOM   1645  N   GLN A 208      27.506  78.425 102.788  1.00  0.65           N  
ATOM   1646  CA  GLN A 208      26.788  78.990 103.912  1.00  0.65           C  
ATOM   1647  C   GLN A 208      25.407  79.496 103.547  1.00  0.65           C  
ATOM   1648  O   GLN A 208      24.424  79.156 104.202  1.00  0.65           O  
ATOM   1649  CB  GLN A 208      27.608  80.130 104.555  1.00  0.65           C  
ATOM   1650  CG  GLN A 208      28.907  79.618 105.219  1.00  0.65           C  
ATOM   1651  CD  GLN A 208      29.722  80.757 105.833  1.00  0.65           C  
ATOM   1652  OE1 GLN A 208      29.304  81.914 105.913  1.00  0.65           O  
ATOM   1653  NE2 GLN A 208      30.943  80.411 106.293  1.00  0.65           N  
ATOM   1654  N   LEU A 209      25.269  80.266 102.446  1.00  0.79           N  
ATOM   1655  CA  LEU A 209      23.974  80.783 102.046  1.00  0.79           C  
ATOM   1656  C   LEU A 209      22.989  79.701 101.642  1.00  0.79           C  
ATOM   1657  O   LEU A 209      21.834  79.704 102.059  1.00  0.79           O  
ATOM   1658  CB  LEU A 209      24.110  81.823 100.910  1.00  0.79           C  
ATOM   1659  CG  LEU A 209      22.791  82.527 100.522  1.00  0.79           C  
ATOM   1660  CD1 LEU A 209      22.106  83.160 101.743  1.00  0.79           C  
ATOM   1661  CD2 LEU A 209      23.049  83.590  99.448  1.00  0.79           C  
ATOM   1662  N   ALA A 210      23.426  78.695 100.863  1.00  0.83           N  
ATOM   1663  CA  ALA A 210      22.583  77.576 100.500  1.00  0.83           C  
ATOM   1664  C   ALA A 210      22.100  76.761 101.705  1.00  0.83           C  
ATOM   1665  O   ALA A 210      20.945  76.334 101.768  1.00  0.83           O  
ATOM   1666  CB  ALA A 210      23.342  76.706  99.486  1.00  0.83           C  
ATOM   1667  N   GLN A 211      22.965  76.564 102.724  1.00  0.71           N  
ATOM   1668  CA  GLN A 211      22.569  75.983 103.996  1.00  0.71           C  
ATOM   1669  C   GLN A 211      21.584  76.807 104.812  1.00  0.71           C  
ATOM   1670  O   GLN A 211      20.614  76.238 105.312  1.00  0.71           O  
ATOM   1671  CB  GLN A 211      23.793  75.638 104.871  1.00  0.71           C  
ATOM   1672  CG  GLN A 211      24.586  74.458 104.274  1.00  0.71           C  
ATOM   1673  CD  GLN A 211      25.888  74.160 105.014  1.00  0.71           C  
ATOM   1674  OE1 GLN A 211      26.112  73.030 105.458  1.00  0.71           O  
ATOM   1675  NE2 GLN A 211      26.799  75.153 105.072  1.00  0.71           N  
ATOM   1676  N   ASP A 212      21.759  78.142 104.948  1.00  0.69           N  
ATOM   1677  CA  ASP A 212      20.801  79.010 105.628  1.00  0.69           C  
ATOM   1678  C   ASP A 212      19.420  78.953 104.976  1.00  0.69           C  
ATOM   1679  O   ASP A 212      18.395  78.703 105.613  1.00  0.69           O  
ATOM   1680  CB  ASP A 212      21.264  80.494 105.523  1.00  0.69           C  
ATOM   1681  CG  ASP A 212      22.341  80.883 106.518  1.00  0.69           C  
ATOM   1682  OD1 ASP A 212      22.710  80.074 107.394  1.00  0.69           O  
ATOM   1683  OD2 ASP A 212      22.759  82.074 106.441  1.00  0.69           O  
ATOM   1684  N   ILE A 213      19.396  79.115 103.642  1.00  0.73           N  
ATOM   1685  CA  ILE A 213      18.213  79.157 102.800  1.00  0.73           C  
ATOM   1686  C   ILE A 213      17.416  77.865 102.831  1.00  0.73           C  
ATOM   1687  O   ILE A 213      16.193  77.871 102.948  1.00  0.73           O  
ATOM   1688  CB  ILE A 213      18.657  79.534 101.386  1.00  0.73           C  
ATOM   1689  CG1 ILE A 213      19.133  81.009 101.345  1.00  0.73           C  
ATOM   1690  CG2 ILE A 213      17.606  79.281 100.288  1.00  0.73           C  
ATOM   1691  CD1 ILE A 213      18.059  82.074 101.604  1.00  0.73           C  
ATOM   1692  N   ALA A 214      18.078  76.696 102.778  1.00  0.71           N  
ATOM   1693  CA  ALA A 214      17.357  75.441 102.787  1.00  0.71           C  
ATOM   1694  C   ALA A 214      17.064  74.915 104.184  1.00  0.71           C  
ATOM   1695  O   ALA A 214      16.318  73.950 104.365  1.00  0.71           O  
ATOM   1696  CB  ALA A 214      18.166  74.412 101.988  1.00  0.71           C  
ATOM   1697  N   THR A 215      17.649  75.538 105.222  1.00  0.67           N  
ATOM   1698  CA  THR A 215      17.305  75.275 106.616  1.00  0.67           C  
ATOM   1699  C   THR A 215      16.079  76.049 107.056  1.00  0.67           C  
ATOM   1700  O   THR A 215      15.201  75.486 107.702  1.00  0.67           O  
ATOM   1701  CB  THR A 215      18.477  75.554 107.549  1.00  0.67           C  
ATOM   1702  OG1 THR A 215      19.561  74.699 107.196  1.00  0.67           O  
ATOM   1703  CG2 THR A 215      18.154  75.274 109.022  1.00  0.67           C  
ATOM   1704  N   MET A 216      15.983  77.348 106.700  1.00  0.67           N  
ATOM   1705  CA  MET A 216      15.002  78.283 107.237  1.00  0.67           C  
ATOM   1706  C   MET A 216      13.513  77.968 107.026  1.00  0.67           C  
ATOM   1707  O   MET A 216      12.745  77.916 107.984  1.00  0.67           O  
ATOM   1708  CB  MET A 216      15.350  79.670 106.637  1.00  0.67           C  
ATOM   1709  CG  MET A 216      14.457  80.850 107.071  1.00  0.67           C  
ATOM   1710  SD  MET A 216      14.362  81.119 108.868  1.00  0.67           S  
ATOM   1711  CE  MET A 216      16.036  81.795 109.071  1.00  0.67           C  
ATOM   1712  N   LYS A 217      13.052  77.698 105.786  1.00  0.59           N  
ATOM   1713  CA  LYS A 217      11.705  77.186 105.537  1.00  0.59           C  
ATOM   1714  C   LYS A 217      10.656  78.176 104.976  1.00  0.59           C  
ATOM   1715  O   LYS A 217       9.912  77.771 104.079  1.00  0.59           O  
ATOM   1716  CB  LYS A 217      11.813  75.970 104.580  1.00  0.59           C  
ATOM   1717  CG  LYS A 217      12.604  74.789 105.167  1.00  0.59           C  
ATOM   1718  CD  LYS A 217      12.575  73.579 104.218  1.00  0.59           C  
ATOM   1719  CE  LYS A 217      13.120  72.289 104.836  1.00  0.59           C  
ATOM   1720  NZ  LYS A 217      12.930  71.161 103.893  1.00  0.59           N  
ATOM   1721  N   PRO A 218      10.482  79.425 105.411  1.00  0.77           N  
ATOM   1722  CA  PRO A 218       9.663  80.381 104.666  1.00  0.77           C  
ATOM   1723  C   PRO A 218      10.602  81.349 103.972  1.00  0.77           C  
ATOM   1724  O   PRO A 218      11.067  82.324 104.558  1.00  0.77           O  
ATOM   1725  CB  PRO A 218       8.797  81.058 105.738  1.00  0.77           C  
ATOM   1726  CG  PRO A 218       9.647  81.006 107.013  1.00  0.77           C  
ATOM   1727  CD  PRO A 218      10.495  79.740 106.846  1.00  0.77           C  
ATOM   1728  N   VAL A 219      10.949  81.047 102.711  1.00  0.79           N  
ATOM   1729  CA  VAL A 219      12.097  81.638 102.057  1.00  0.79           C  
ATOM   1730  C   VAL A 219      11.716  82.185 100.690  1.00  0.79           C  
ATOM   1731  O   VAL A 219      11.132  81.507  99.844  1.00  0.79           O  
ATOM   1732  CB  VAL A 219      13.179  80.573 101.967  1.00  0.79           C  
ATOM   1733  CG1 VAL A 219      14.279  80.883 100.942  1.00  0.79           C  
ATOM   1734  CG2 VAL A 219      13.806  80.367 103.356  1.00  0.79           C  
ATOM   1735  N   ALA A 220      12.044  83.465 100.429  1.00  0.85           N  
ATOM   1736  CA  ALA A 220      11.702  84.136  99.192  1.00  0.85           C  
ATOM   1737  C   ALA A 220      12.927  84.633  98.434  1.00  0.85           C  
ATOM   1738  O   ALA A 220      13.927  85.085  99.008  1.00  0.85           O  
ATOM   1739  CB  ALA A 220      10.757  85.318  99.483  1.00  0.85           C  
ATOM   1740  N   ILE A 221      12.864  84.573  97.090  1.00  0.82           N  
ATOM   1741  CA  ILE A 221      13.836  85.209  96.214  1.00  0.82           C  
ATOM   1742  C   ILE A 221      13.088  86.291  95.465  1.00  0.82           C  
ATOM   1743  O   ILE A 221      12.122  86.032  94.749  1.00  0.82           O  
ATOM   1744  CB  ILE A 221      14.525  84.262  95.230  1.00  0.82           C  
ATOM   1745  CG1 ILE A 221      15.278  83.133  95.974  1.00  0.82           C  
ATOM   1746  CG2 ILE A 221      15.506  85.055  94.329  1.00  0.82           C  
ATOM   1747  CD1 ILE A 221      15.706  81.994  95.041  1.00  0.82           C  
ATOM   1748  N   HIS A 222      13.523  87.550  95.655  1.00  0.78           N  
ATOM   1749  CA  HIS A 222      13.001  88.706  94.962  1.00  0.78           C  
ATOM   1750  C   HIS A 222      13.902  88.989  93.790  1.00  0.78           C  
ATOM   1751  O   HIS A 222      15.100  89.191  93.975  1.00  0.78           O  
ATOM   1752  CB  HIS A 222      13.025  89.950  95.868  1.00  0.78           C  
ATOM   1753  CG  HIS A 222      12.111  89.860  97.045  1.00  0.78           C  
ATOM   1754  ND1 HIS A 222      10.782  90.149  96.854  1.00  0.78           N  
ATOM   1755  CD2 HIS A 222      12.344  89.557  98.349  1.00  0.78           C  
ATOM   1756  CE1 HIS A 222      10.220  90.019  98.033  1.00  0.78           C  
ATOM   1757  NE2 HIS A 222      11.121  89.662  98.981  1.00  0.78           N  
ATOM   1758  N   GLN A 223      13.355  88.996  92.564  1.00  0.79           N  
ATOM   1759  CA  GLN A 223      14.177  89.022  91.374  1.00  0.79           C  
ATOM   1760  C   GLN A 223      13.602  89.938  90.311  1.00  0.79           C  
ATOM   1761  O   GLN A 223      12.422  90.295  90.316  1.00  0.79           O  
ATOM   1762  CB  GLN A 223      14.396  87.592  90.823  1.00  0.79           C  
ATOM   1763  CG  GLN A 223      13.099  86.860  90.408  1.00  0.79           C  
ATOM   1764  CD  GLN A 223      13.392  85.433  89.942  1.00  0.79           C  
ATOM   1765  OE1 GLN A 223      14.250  84.731  90.470  1.00  0.79           O  
ATOM   1766  NE2 GLN A 223      12.633  84.966  88.928  1.00  0.79           N  
ATOM   1767  N   GLY A 224      14.454  90.403  89.375  1.00  0.83           N  
ATOM   1768  CA  GLY A 224      14.005  91.368  88.381  1.00  0.83           C  
ATOM   1769  C   GLY A 224      14.855  91.472  87.156  1.00  0.83           C  
ATOM   1770  O   GLY A 224      15.385  90.502  86.619  1.00  0.83           O  
ATOM   1771  N   GLU A 225      15.001  92.708  86.660  1.00  0.70           N  
ATOM   1772  CA  GLU A 225      15.548  93.011  85.361  1.00  0.70           C  
ATOM   1773  C   GLU A 225      17.059  92.863  85.275  1.00  0.70           C  
ATOM   1774  O   GLU A 225      17.625  92.772  84.187  1.00  0.70           O  
ATOM   1775  CB  GLU A 225      15.087  94.424  84.920  1.00  0.70           C  
ATOM   1776  CG  GLU A 225      15.572  95.621  85.789  1.00  0.70           C  
ATOM   1777  CD  GLU A 225      14.749  95.974  87.035  1.00  0.70           C  
ATOM   1778  OE1 GLU A 225      14.675  97.201  87.314  1.00  0.70           O  
ATOM   1779  OE2 GLU A 225      14.213  95.085  87.755  1.00  0.70           O  
ATOM   1780  N   GLY A 226      17.764  92.774  86.422  1.00  0.83           N  
ATOM   1781  CA  GLY A 226      19.181  92.433  86.459  1.00  0.83           C  
ATOM   1782  C   GLY A 226      19.499  91.021  86.047  1.00  0.83           C  
ATOM   1783  O   GLY A 226      20.574  90.787  85.511  1.00  0.83           O  
ATOM   1784  N   ILE A 227      18.574  90.053  86.248  1.00  0.76           N  
ATOM   1785  CA  ILE A 227      18.772  88.687  85.770  1.00  0.76           C  
ATOM   1786  C   ILE A 227      17.895  88.368  84.562  1.00  0.76           C  
ATOM   1787  O   ILE A 227      18.241  87.543  83.718  1.00  0.76           O  
ATOM   1788  CB  ILE A 227      18.557  87.617  86.842  1.00  0.76           C  
ATOM   1789  CG1 ILE A 227      17.117  87.550  87.407  1.00  0.76           C  
ATOM   1790  CG2 ILE A 227      19.607  87.807  87.958  1.00  0.76           C  
ATOM   1791  CD1 ILE A 227      16.873  86.268  88.213  1.00  0.76           C  
ATOM   1792  N   ASN A 228      16.750  89.066  84.381  1.00  0.71           N  
ATOM   1793  CA  ASN A 228      15.771  88.695  83.367  1.00  0.71           C  
ATOM   1794  C   ASN A 228      15.998  89.424  82.045  1.00  0.71           C  
ATOM   1795  O   ASN A 228      15.244  89.270  81.090  1.00  0.71           O  
ATOM   1796  CB  ASN A 228      14.346  89.007  83.911  1.00  0.71           C  
ATOM   1797  CG  ASN A 228      13.248  88.347  83.080  1.00  0.71           C  
ATOM   1798  OD1 ASN A 228      13.130  87.126  83.036  1.00  0.71           O  
ATOM   1799  ND2 ASN A 228      12.407  89.154  82.396  1.00  0.71           N  
ATOM   1800  N   HIS A 229      17.056  90.241  81.934  1.00  0.67           N  
ATOM   1801  CA  HIS A 229      17.349  90.950  80.699  1.00  0.67           C  
ATOM   1802  C   HIS A 229      18.594  90.425  80.005  1.00  0.67           C  
ATOM   1803  O   HIS A 229      19.095  91.039  79.070  1.00  0.67           O  
ATOM   1804  CB  HIS A 229      17.523  92.459  80.963  1.00  0.67           C  
ATOM   1805  CG  HIS A 229      16.261  93.243  81.089  1.00  0.67           C  
ATOM   1806  ND1 HIS A 229      16.367  94.623  81.033  1.00  0.67           N  
ATOM   1807  CD2 HIS A 229      14.957  92.865  81.116  1.00  0.67           C  
ATOM   1808  CE1 HIS A 229      15.118  95.056  81.025  1.00  0.67           C  
ATOM   1809  NE2 HIS A 229      14.228  94.034  81.073  1.00  0.67           N  
ATOM   1810  N   TRP A 230      19.130  89.266  80.407  1.00  0.67           N  
ATOM   1811  CA  TRP A 230      20.186  88.622  79.646  1.00  0.67           C  
ATOM   1812  C   TRP A 230      19.565  87.680  78.637  1.00  0.67           C  
ATOM   1813  O   TRP A 230      18.468  87.175  78.854  1.00  0.67           O  
ATOM   1814  CB  TRP A 230      21.119  87.800  80.567  1.00  0.67           C  
ATOM   1815  CG  TRP A 230      21.811  88.646  81.613  1.00  0.67           C  
ATOM   1816  CD1 TRP A 230      21.435  88.872  82.904  1.00  0.67           C  
ATOM   1817  CD2 TRP A 230      23.015  89.396  81.402  1.00  0.67           C  
ATOM   1818  NE1 TRP A 230      22.316  89.730  83.513  1.00  0.67           N  
ATOM   1819  CE2 TRP A 230      23.305  90.054  82.621  1.00  0.67           C  
ATOM   1820  CE3 TRP A 230      23.833  89.551  80.289  1.00  0.67           C  
ATOM   1821  CZ2 TRP A 230      24.427  90.852  82.750  1.00  0.67           C  
ATOM   1822  CZ3 TRP A 230      24.982  90.340  80.434  1.00  0.67           C  
ATOM   1823  CH2 TRP A 230      25.287  90.964  81.650  1.00  0.67           C  
ATOM   1824  N   PHE A 231      20.261  87.373  77.526  1.00  0.68           N  
ATOM   1825  CA  PHE A 231      19.827  86.395  76.536  1.00  0.68           C  
ATOM   1826  C   PHE A 231      19.438  85.046  77.148  1.00  0.68           C  
ATOM   1827  O   PHE A 231      18.355  84.516  76.915  1.00  0.68           O  
ATOM   1828  CB  PHE A 231      20.975  86.222  75.506  1.00  0.68           C  
ATOM   1829  CG  PHE A 231      20.600  85.314  74.369  1.00  0.68           C  
ATOM   1830  CD1 PHE A 231      20.934  83.951  74.405  1.00  0.68           C  
ATOM   1831  CD2 PHE A 231      19.876  85.808  73.278  1.00  0.68           C  
ATOM   1832  CE1 PHE A 231      20.530  83.088  73.378  1.00  0.68           C  
ATOM   1833  CE2 PHE A 231      19.442  84.946  72.267  1.00  0.68           C  
ATOM   1834  CZ  PHE A 231      19.778  83.588  72.307  1.00  0.68           C  
ATOM   1835  N   HIS A 232      20.286  84.511  78.046  1.00  0.69           N  
ATOM   1836  CA  HIS A 232      20.000  83.273  78.749  1.00  0.69           C  
ATOM   1837  C   HIS A 232      19.182  83.483  80.022  1.00  0.69           C  
ATOM   1838  O   HIS A 232      19.406  82.831  81.041  1.00  0.69           O  
ATOM   1839  CB  HIS A 232      21.294  82.494  79.069  1.00  0.69           C  
ATOM   1840  CG  HIS A 232      22.056  82.145  77.828  1.00  0.69           C  
ATOM   1841  ND1 HIS A 232      21.449  81.346  76.884  1.00  0.69           N  
ATOM   1842  CD2 HIS A 232      23.316  82.458  77.433  1.00  0.69           C  
ATOM   1843  CE1 HIS A 232      22.342  81.181  75.935  1.00  0.69           C  
ATOM   1844  NE2 HIS A 232      23.496  81.835  76.215  1.00  0.69           N  
ATOM   1845  N   ALA A 233      18.169  84.381  79.986  1.00  0.77           N  
ATOM   1846  CA  ALA A 233      17.220  84.641  81.059  1.00  0.77           C  
ATOM   1847  C   ALA A 233      16.433  83.404  81.464  1.00  0.77           C  
ATOM   1848  O   ALA A 233      16.110  83.218  82.637  1.00  0.77           O  
ATOM   1849  CB  ALA A 233      16.230  85.752  80.661  1.00  0.77           C  
ATOM   1850  N   THR A 234      16.160  82.499  80.489  1.00  0.69           N  
ATOM   1851  CA  THR A 234      15.615  81.152  80.691  1.00  0.69           C  
ATOM   1852  C   THR A 234      16.309  80.428  81.823  1.00  0.69           C  
ATOM   1853  O   THR A 234      15.699  80.044  82.821  1.00  0.69           O  
ATOM   1854  CB  THR A 234      15.799  80.256  79.455  1.00  0.69           C  
ATOM   1855  OG1 THR A 234      15.205  80.820  78.295  1.00  0.69           O  
ATOM   1856  CG2 THR A 234      15.151  78.877  79.650  1.00  0.69           C  
ATOM   1857  N   GLU A 235      17.638  80.294  81.710  1.00  0.69           N  
ATOM   1858  CA  GLU A 235      18.473  79.630  82.674  1.00  0.69           C  
ATOM   1859  C   GLU A 235      18.620  80.380  83.976  1.00  0.69           C  
ATOM   1860  O   GLU A 235      18.572  79.775  85.040  1.00  0.69           O  
ATOM   1861  CB  GLU A 235      19.828  79.290  82.035  1.00  0.69           C  
ATOM   1862  CG  GLU A 235      19.688  78.498  80.702  1.00  0.69           C  
ATOM   1863  CD  GLU A 235      19.019  77.110  80.761  1.00  0.69           C  
ATOM   1864  OE1 GLU A 235      18.060  76.856  81.545  1.00  0.69           O  
ATOM   1865  OE2 GLU A 235      19.470  76.252  79.965  1.00  0.69           O  
ATOM   1866  N   MET A 236      18.741  81.726  83.957  1.00  0.75           N  
ATOM   1867  CA  MET A 236      18.792  82.525  85.178  1.00  0.75           C  
ATOM   1868  C   MET A 236      17.559  82.343  86.059  1.00  0.75           C  
ATOM   1869  O   MET A 236      17.653  82.026  87.244  1.00  0.75           O  
ATOM   1870  CB  MET A 236      18.899  84.037  84.841  1.00  0.75           C  
ATOM   1871  CG  MET A 236      20.147  84.433  84.030  1.00  0.75           C  
ATOM   1872  SD  MET A 236      21.691  84.282  84.957  1.00  0.75           S  
ATOM   1873  CE  MET A 236      22.796  83.972  83.556  1.00  0.75           C  
ATOM   1874  N   ASN A 237      16.356  82.457  85.462  1.00  0.76           N  
ATOM   1875  CA  ASN A 237      15.104  82.261  86.166  1.00  0.76           C  
ATOM   1876  C   ASN A 237      14.878  80.831  86.619  1.00  0.76           C  
ATOM   1877  O   ASN A 237      14.439  80.599  87.740  1.00  0.76           O  
ATOM   1878  CB  ASN A 237      13.899  82.666  85.293  1.00  0.76           C  
ATOM   1879  CG  ASN A 237      13.895  84.171  85.067  1.00  0.76           C  
ATOM   1880  OD1 ASN A 237      14.467  84.966  85.810  1.00  0.76           O  
ATOM   1881  ND2 ASN A 237      13.170  84.580  84.006  1.00  0.76           N  
ATOM   1882  N   ARG A 238      15.177  79.816  85.776  1.00  0.66           N  
ATOM   1883  CA  ARG A 238      15.081  78.420  86.177  1.00  0.66           C  
ATOM   1884  C   ARG A 238      16.036  78.081  87.303  1.00  0.66           C  
ATOM   1885  O   ARG A 238      15.676  77.377  88.241  1.00  0.66           O  
ATOM   1886  CB  ARG A 238      15.346  77.457  85.000  1.00  0.66           C  
ATOM   1887  CG  ARG A 238      14.220  77.434  83.954  1.00  0.66           C  
ATOM   1888  CD  ARG A 238      14.641  76.716  82.670  1.00  0.66           C  
ATOM   1889  NE  ARG A 238      14.555  75.238  82.902  1.00  0.66           N  
ATOM   1890  CZ  ARG A 238      14.916  74.389  81.933  1.00  0.66           C  
ATOM   1891  NH1 ARG A 238      15.707  74.774  80.939  1.00  0.66           N  
ATOM   1892  NH2 ARG A 238      14.438  73.144  81.933  1.00  0.66           N  
ATOM   1893  N   ALA A 239      17.269  78.614  87.259  1.00  0.75           N  
ATOM   1894  CA  ALA A 239      18.243  78.440  88.302  1.00  0.75           C  
ATOM   1895  C   ALA A 239      17.811  79.021  89.640  1.00  0.75           C  
ATOM   1896  O   ALA A 239      18.025  78.384  90.659  1.00  0.75           O  
ATOM   1897  CB  ALA A 239      19.601  79.002  87.855  1.00  0.75           C  
ATOM   1898  N   ALA A 240      17.170  80.206  89.687  1.00  0.78           N  
ATOM   1899  CA  ALA A 240      16.518  80.712  90.886  1.00  0.78           C  
ATOM   1900  C   ALA A 240      15.244  79.957  91.307  1.00  0.78           C  
ATOM   1901  O   ALA A 240      14.978  79.747  92.491  1.00  0.78           O  
ATOM   1902  CB  ALA A 240      16.213  82.205  90.704  1.00  0.78           C  
ATOM   1903  N   TYR A 241      14.414  79.509  90.340  1.00  0.71           N  
ATOM   1904  CA  TYR A 241      13.193  78.745  90.570  1.00  0.71           C  
ATOM   1905  C   TYR A 241      13.417  77.381  91.216  1.00  0.71           C  
ATOM   1906  O   TYR A 241      12.695  76.981  92.130  1.00  0.71           O  
ATOM   1907  CB  TYR A 241      12.443  78.560  89.222  1.00  0.71           C  
ATOM   1908  CG  TYR A 241      11.011  78.122  89.385  1.00  0.71           C  
ATOM   1909  CD1 TYR A 241      10.614  76.807  89.082  1.00  0.71           C  
ATOM   1910  CD2 TYR A 241      10.038  79.055  89.779  1.00  0.71           C  
ATOM   1911  CE1 TYR A 241       9.260  76.445  89.136  1.00  0.71           C  
ATOM   1912  CE2 TYR A 241       8.684  78.694  89.833  1.00  0.71           C  
ATOM   1913  CZ  TYR A 241       8.297  77.393  89.493  1.00  0.71           C  
ATOM   1914  OH  TYR A 241       6.932  77.051  89.473  1.00  0.71           O  
ATOM   1915  N   LEU A 242      14.441  76.625  90.768  1.00  0.74           N  
ATOM   1916  CA  LEU A 242      14.739  75.314  91.316  1.00  0.74           C  
ATOM   1917  C   LEU A 242      15.044  75.303  92.823  1.00  0.74           C  
ATOM   1918  O   LEU A 242      14.382  74.509  93.481  1.00  0.74           O  
ATOM   1919  CB  LEU A 242      15.878  74.617  90.533  1.00  0.74           C  
ATOM   1920  CG  LEU A 242      15.577  74.285  89.058  1.00  0.74           C  
ATOM   1921  CD1 LEU A 242      16.898  74.144  88.303  1.00  0.74           C  
ATOM   1922  CD2 LEU A 242      14.739  73.016  88.877  1.00  0.74           C  
ATOM   1923  N   PRO A 243      15.895  76.112  93.482  1.00  0.75           N  
ATOM   1924  CA  PRO A 243      16.024  76.211  94.934  1.00  0.75           C  
ATOM   1925  C   PRO A 243      14.723  76.314  95.679  1.00  0.75           C  
ATOM   1926  O   PRO A 243      14.525  75.578  96.638  1.00  0.75           O  
ATOM   1927  CB  PRO A 243      16.882  77.467  95.173  1.00  0.75           C  
ATOM   1928  CG  PRO A 243      17.737  77.581  93.919  1.00  0.75           C  
ATOM   1929  CD  PRO A 243      16.842  76.993  92.829  1.00  0.75           C  
ATOM   1930  N   LEU A 244      13.826  77.208  95.228  1.00  0.74           N  
ATOM   1931  CA  LEU A 244      12.514  77.433  95.795  1.00  0.74           C  
ATOM   1932  C   LEU A 244      11.623  76.207  95.716  1.00  0.74           C  
ATOM   1933  O   LEU A 244      10.876  75.875  96.636  1.00  0.74           O  
ATOM   1934  CB  LEU A 244      11.822  78.585  95.028  1.00  0.74           C  
ATOM   1935  CG  LEU A 244      12.561  79.933  95.086  1.00  0.74           C  
ATOM   1936  CD1 LEU A 244      11.978  80.891  94.045  1.00  0.74           C  
ATOM   1937  CD2 LEU A 244      12.506  80.566  96.482  1.00  0.74           C  
ATOM   1938  N   MET A 245      11.684  75.507  94.578  1.00  0.74           N  
ATOM   1939  CA  MET A 245      11.026  74.245  94.357  1.00  0.74           C  
ATOM   1940  C   MET A 245      11.581  73.091  95.199  1.00  0.74           C  
ATOM   1941  O   MET A 245      10.824  72.303  95.757  1.00  0.74           O  
ATOM   1942  CB  MET A 245      11.100  73.953  92.848  1.00  0.74           C  
ATOM   1943  CG  MET A 245      10.242  72.769  92.401  1.00  0.74           C  
ATOM   1944  SD  MET A 245      10.112  72.609  90.596  1.00  0.74           S  
ATOM   1945  CE  MET A 245      11.765  71.891  90.466  1.00  0.74           C  
ATOM   1946  N   LEU A 246      12.920  72.974  95.345  1.00  0.72           N  
ATOM   1947  CA  LEU A 246      13.569  71.967  96.180  1.00  0.72           C  
ATOM   1948  C   LEU A 246      13.251  72.103  97.667  1.00  0.72           C  
ATOM   1949  O   LEU A 246      13.056  71.120  98.379  1.00  0.72           O  
ATOM   1950  CB  LEU A 246      15.119  71.993  96.039  1.00  0.72           C  
ATOM   1951  CG  LEU A 246      15.685  71.779  94.618  1.00  0.72           C  
ATOM   1952  CD1 LEU A 246      17.211  71.947  94.634  1.00  0.72           C  
ATOM   1953  CD2 LEU A 246      15.299  70.449  93.966  1.00  0.72           C  
ATOM   1954  N   THR A 247      13.217  73.341  98.190  1.00  0.74           N  
ATOM   1955  CA  THR A 247      12.998  73.604  99.608  1.00  0.74           C  
ATOM   1956  C   THR A 247      11.546  73.573 100.042  1.00  0.74           C  
ATOM   1957  O   THR A 247      11.268  73.371 101.226  1.00  0.74           O  
ATOM   1958  CB  THR A 247      13.552  74.955 100.021  1.00  0.74           C  
ATOM   1959  OG1 THR A 247      13.087  75.960  99.140  1.00  0.74           O  
ATOM   1960  CG2 THR A 247      15.081  74.928  99.903  1.00  0.74           C  
ATOM   1961  N   GLY A 248      10.593  73.732  99.099  1.00  0.78           N  
ATOM   1962  CA  GLY A 248       9.161  73.786  99.387  1.00  0.78           C  
ATOM   1963  C   GLY A 248       8.607  75.165  99.607  1.00  0.78           C  
ATOM   1964  O   GLY A 248       7.643  75.362 100.344  1.00  0.78           O  
ATOM   1965  N   ASN A 249       9.216  76.169  98.961  1.00  0.76           N  
ATOM   1966  CA  ASN A 249       8.810  77.556  99.059  1.00  0.76           C  
ATOM   1967  C   ASN A 249       7.632  77.941  98.170  1.00  0.76           C  
ATOM   1968  O   ASN A 249       6.828  78.805  98.516  1.00  0.76           O  
ATOM   1969  CB  ASN A 249       9.994  78.460  98.662  1.00  0.76           C  
ATOM   1970  CG  ASN A 249      11.090  78.390  99.713  1.00  0.76           C  
ATOM   1971  OD1 ASN A 249      10.888  78.080 100.885  1.00  0.76           O  
ATOM   1972  ND2 ASN A 249      12.314  78.783  99.294  1.00  0.76           N  
ATOM   1973  N   ILE A 250       7.512  77.351  96.965  1.00  0.77           N  
ATOM   1974  CA  ILE A 250       6.469  77.717  96.012  1.00  0.77           C  
ATOM   1975  C   ILE A 250       5.064  77.384  96.518  1.00  0.77           C  
ATOM   1976  O   ILE A 250       4.744  76.238  96.815  1.00  0.77           O  
ATOM   1977  CB  ILE A 250       6.730  77.114  94.629  1.00  0.77           C  
ATOM   1978  CG1 ILE A 250       8.039  77.654  93.994  1.00  0.77           C  
ATOM   1979  CG2 ILE A 250       5.535  77.347  93.682  1.00  0.77           C  
ATOM   1980  CD1 ILE A 250       8.020  79.146  93.628  1.00  0.77           C  
ATOM   1981  N   GLY A 251       4.185  78.411  96.631  1.00  0.79           N  
ATOM   1982  CA  GLY A 251       2.822  78.259  97.139  1.00  0.79           C  
ATOM   1983  C   GLY A 251       2.682  78.340  98.637  1.00  0.79           C  
ATOM   1984  O   GLY A 251       1.608  78.103  99.188  1.00  0.79           O  
ATOM   1985  N   ARG A 252       3.758  78.704  99.352  1.00  0.65           N  
ATOM   1986  CA  ARG A 252       3.745  78.836 100.793  1.00  0.65           C  
ATOM   1987  C   ARG A 252       3.827  80.312 101.189  1.00  0.65           C  
ATOM   1988  O   ARG A 252       4.611  81.051 100.593  1.00  0.65           O  
ATOM   1989  CB  ARG A 252       4.942  78.064 101.398  1.00  0.65           C  
ATOM   1990  CG  ARG A 252       5.038  78.154 102.932  1.00  0.65           C  
ATOM   1991  CD  ARG A 252       6.226  77.400 103.524  1.00  0.65           C  
ATOM   1992  NE  ARG A 252       6.146  77.670 104.996  1.00  0.65           N  
ATOM   1993  CZ  ARG A 252       6.874  77.023 105.913  1.00  0.65           C  
ATOM   1994  NH1 ARG A 252       6.625  77.224 107.206  1.00  0.65           N  
ATOM   1995  NH2 ARG A 252       7.845  76.192 105.557  1.00  0.65           N  
ATOM   1996  N   PRO A 253       3.072  80.834 102.162  1.00  0.74           N  
ATOM   1997  CA  PRO A 253       3.155  82.242 102.518  1.00  0.74           C  
ATOM   1998  C   PRO A 253       4.455  82.602 103.206  1.00  0.74           C  
ATOM   1999  O   PRO A 253       4.987  81.821 103.994  1.00  0.74           O  
ATOM   2000  CB  PRO A 253       1.914  82.495 103.396  1.00  0.74           C  
ATOM   2001  CG  PRO A 253       1.546  81.115 103.949  1.00  0.74           C  
ATOM   2002  CD  PRO A 253       1.941  80.173 102.811  1.00  0.74           C  
ATOM   2003  N   GLY A 254       4.998  83.788 102.856  1.00  0.79           N  
ATOM   2004  CA  GLY A 254       6.337  84.222 103.240  1.00  0.79           C  
ATOM   2005  C   GLY A 254       7.423  83.702 102.335  1.00  0.79           C  
ATOM   2006  O   GLY A 254       8.601  83.947 102.573  1.00  0.79           O  
ATOM   2007  N   ALA A 255       7.062  82.973 101.265  1.00  0.83           N  
ATOM   2008  CA  ALA A 255       8.021  82.253 100.473  1.00  0.83           C  
ATOM   2009  C   ALA A 255       7.754  82.344  98.976  1.00  0.83           C  
ATOM   2010  O   ALA A 255       6.722  82.826  98.511  1.00  0.83           O  
ATOM   2011  CB  ALA A 255       8.004  80.781 100.929  1.00  0.83           C  
ATOM   2012  N   GLY A 256       8.728  81.885  98.165  1.00  0.83           N  
ATOM   2013  CA  GLY A 256       8.526  81.654  96.740  1.00  0.83           C  
ATOM   2014  C   GLY A 256       9.246  82.600  95.825  1.00  0.83           C  
ATOM   2015  O   GLY A 256      10.227  83.250  96.179  1.00  0.83           O  
ATOM   2016  N   CYS A 257       8.770  82.645  94.567  1.00  0.72           N  
ATOM   2017  CA  CYS A 257       9.401  83.370  93.483  1.00  0.72           C  
ATOM   2018  C   CYS A 257       8.735  84.719  93.315  1.00  0.72           C  
ATOM   2019  O   CYS A 257       7.598  84.812  92.856  1.00  0.72           O  
ATOM   2020  CB  CYS A 257       9.276  82.559  92.161  1.00  0.72           C  
ATOM   2021  SG  CYS A 257      10.271  83.232  90.788  1.00  0.72           S  
ATOM   2022  N   GLN A 258       9.435  85.800  93.694  1.00  0.66           N  
ATOM   2023  CA  GLN A 258       8.904  87.145  93.653  1.00  0.66           C  
ATOM   2024  C   GLN A 258       9.535  87.903  92.494  1.00  0.66           C  
ATOM   2025  O   GLN A 258      10.391  88.775  92.644  1.00  0.66           O  
ATOM   2026  CB  GLN A 258       9.109  87.857  95.010  1.00  0.66           C  
ATOM   2027  CG  GLN A 258       8.474  87.127  96.221  1.00  0.66           C  
ATOM   2028  CD  GLN A 258       6.953  87.025  96.101  1.00  0.66           C  
ATOM   2029  OE1 GLN A 258       6.246  87.988  95.806  1.00  0.66           O  
ATOM   2030  NE2 GLN A 258       6.405  85.815  96.364  1.00  0.66           N  
ATOM   2031  N   THR A 259       9.130  87.538  91.262  1.00  0.67           N  
ATOM   2032  CA  THR A 259       9.531  88.223  90.035  1.00  0.67           C  
ATOM   2033  C   THR A 259       8.787  89.530  89.887  1.00  0.67           C  
ATOM   2034  O   THR A 259       7.584  89.548  89.636  1.00  0.67           O  
ATOM   2035  CB  THR A 259       9.248  87.425  88.762  1.00  0.67           C  
ATOM   2036  OG1 THR A 259       9.900  86.165  88.797  1.00  0.67           O  
ATOM   2037  CG2 THR A 259       9.790  88.140  87.513  1.00  0.67           C  
ATOM   2038  N   TRP A 260       9.488  90.671  90.005  1.00  0.59           N  
ATOM   2039  CA  TRP A 260       8.856  91.972  89.913  1.00  0.59           C  
ATOM   2040  C   TRP A 260       9.547  92.831  88.870  1.00  0.59           C  
ATOM   2041  O   TRP A 260      10.729  93.158  88.974  1.00  0.59           O  
ATOM   2042  CB  TRP A 260       8.905  92.718  91.270  1.00  0.59           C  
ATOM   2043  CG  TRP A 260       8.050  92.154  92.392  1.00  0.59           C  
ATOM   2044  CD1 TRP A 260       6.901  91.407  92.355  1.00  0.59           C  
ATOM   2045  CD2 TRP A 260       8.330  92.392  93.783  1.00  0.59           C  
ATOM   2046  NE1 TRP A 260       6.455  91.157  93.636  1.00  0.59           N  
ATOM   2047  CE2 TRP A 260       7.309  91.762  94.525  1.00  0.59           C  
ATOM   2048  CE3 TRP A 260       9.359  93.083  94.420  1.00  0.59           C  
ATOM   2049  CZ2 TRP A 260       7.290  91.822  95.911  1.00  0.59           C  
ATOM   2050  CZ3 TRP A 260       9.337  93.146  95.821  1.00  0.59           C  
ATOM   2051  CH2 TRP A 260       8.313  92.532  96.557  1.00  0.59           C  
ATOM   2052  N   ALA A 261       8.798  93.268  87.844  1.00  0.70           N  
ATOM   2053  CA  ALA A 261       9.307  94.108  86.780  1.00  0.70           C  
ATOM   2054  C   ALA A 261       8.330  95.257  86.529  1.00  0.70           C  
ATOM   2055  O   ALA A 261       7.986  95.999  87.449  1.00  0.70           O  
ATOM   2056  CB  ALA A 261       9.559  93.233  85.536  1.00  0.70           C  
ATOM   2057  N   GLY A 262       7.869  95.463  85.277  1.00  0.66           N  
ATOM   2058  CA  GLY A 262       6.809  96.413  84.930  1.00  0.66           C  
ATOM   2059  C   GLY A 262       5.451  96.133  85.542  1.00  0.66           C  
ATOM   2060  O   GLY A 262       5.238  95.167  86.273  1.00  0.66           O  
ATOM   2061  N   ASN A 263       4.451  96.980  85.243  1.00  0.54           N  
ATOM   2062  CA  ASN A 263       3.093  96.852  85.747  1.00  0.54           C  
ATOM   2063  C   ASN A 263       2.225  95.909  84.914  1.00  0.54           C  
ATOM   2064  O   ASN A 263       1.123  96.250  84.498  1.00  0.54           O  
ATOM   2065  CB  ASN A 263       2.429  98.243  85.971  1.00  0.54           C  
ATOM   2066  CG  ASN A 263       2.466  99.130  84.726  1.00  0.54           C  
ATOM   2067  OD1 ASN A 263       3.533  99.394  84.169  1.00  0.54           O  
ATOM   2068  ND2 ASN A 263       1.290  99.641  84.304  1.00  0.54           N  
ATOM   2069  N   TYR A 264       2.725  94.676  84.696  1.00  0.44           N  
ATOM   2070  CA  TYR A 264       2.120  93.628  83.889  1.00  0.44           C  
ATOM   2071  C   TYR A 264       0.743  93.160  84.351  1.00  0.44           C  
ATOM   2072  O   TYR A 264      -0.169  92.949  83.555  1.00  0.44           O  
ATOM   2073  CB  TYR A 264       3.066  92.394  83.861  1.00  0.44           C  
ATOM   2074  CG  TYR A 264       4.333  92.715  83.114  1.00  0.44           C  
ATOM   2075  CD1 TYR A 264       4.300  92.824  81.715  1.00  0.44           C  
ATOM   2076  CD2 TYR A 264       5.558  92.902  83.778  1.00  0.44           C  
ATOM   2077  CE1 TYR A 264       5.457  93.148  80.992  1.00  0.44           C  
ATOM   2078  CE2 TYR A 264       6.708  93.244  83.050  1.00  0.44           C  
ATOM   2079  CZ  TYR A 264       6.650  93.405  81.667  1.00  0.44           C  
ATOM   2080  OH  TYR A 264       7.784  93.881  80.979  1.00  0.44           O  
ATOM   2081  N   LYS A 265       0.536  92.984  85.672  1.00  0.43           N  
ATOM   2082  CA  LYS A 265      -0.674  92.355  86.173  1.00  0.43           C  
ATOM   2083  C   LYS A 265      -1.879  93.271  86.258  1.00  0.43           C  
ATOM   2084  O   LYS A 265      -2.178  93.879  87.286  1.00  0.43           O  
ATOM   2085  CB  LYS A 265      -0.423  91.697  87.551  1.00  0.43           C  
ATOM   2086  CG  LYS A 265      -1.602  90.898  88.151  1.00  0.43           C  
ATOM   2087  CD  LYS A 265      -1.227  90.158  89.450  1.00  0.43           C  
ATOM   2088  CE  LYS A 265      -0.376  88.903  89.204  1.00  0.43           C  
ATOM   2089  NZ  LYS A 265       0.254  88.432  90.461  1.00  0.43           N  
ATOM   2090  N   ALA A 266      -2.666  93.316  85.172  1.00  0.42           N  
ATOM   2091  CA  ALA A 266      -4.038  93.753  85.227  1.00  0.42           C  
ATOM   2092  C   ALA A 266      -4.898  92.728  85.969  1.00  0.42           C  
ATOM   2093  O   ALA A 266      -5.272  91.685  85.439  1.00  0.42           O  
ATOM   2094  CB  ALA A 266      -4.580  93.974  83.803  1.00  0.42           C  
ATOM   2095  N   ALA A 267      -5.235  92.991  87.249  1.00  0.44           N  
ATOM   2096  CA  ALA A 267      -6.010  92.068  88.059  1.00  0.44           C  
ATOM   2097  C   ALA A 267      -7.437  91.854  87.566  1.00  0.44           C  
ATOM   2098  O   ALA A 267      -8.030  90.797  87.768  1.00  0.44           O  
ATOM   2099  CB  ALA A 267      -6.034  92.531  89.528  1.00  0.44           C  
ATOM   2100  N   LEU A 268      -8.022  92.860  86.891  1.00  0.27           N  
ATOM   2101  CA  LEU A 268      -9.340  92.776  86.296  1.00  0.27           C  
ATOM   2102  C   LEU A 268      -9.290  92.292  84.841  1.00  0.27           C  
ATOM   2103  O   LEU A 268      -9.902  92.867  83.943  1.00  0.27           O  
ATOM   2104  CB  LEU A 268     -10.122  94.111  86.414  1.00  0.27           C  
ATOM   2105  CG  LEU A 268     -10.794  94.372  87.783  1.00  0.27           C  
ATOM   2106  CD1 LEU A 268      -9.811  94.563  88.948  1.00  0.27           C  
ATOM   2107  CD2 LEU A 268     -11.730  95.585  87.667  1.00  0.27           C  
ATOM   2108  N   PHE A 269      -8.555  91.195  84.563  1.00  0.23           N  
ATOM   2109  CA  PHE A 269      -8.303  90.706  83.214  1.00  0.23           C  
ATOM   2110  C   PHE A 269      -9.549  90.334  82.387  1.00  0.23           C  
ATOM   2111  O   PHE A 269      -9.718  90.812  81.265  1.00  0.23           O  
ATOM   2112  CB  PHE A 269      -7.323  89.497  83.317  1.00  0.23           C  
ATOM   2113  CG  PHE A 269      -6.965  88.943  81.963  1.00  0.23           C  
ATOM   2114  CD1 PHE A 269      -7.504  87.720  81.529  1.00  0.23           C  
ATOM   2115  CD2 PHE A 269      -6.168  89.689  81.082  1.00  0.23           C  
ATOM   2116  CE1 PHE A 269      -7.264  87.256  80.230  1.00  0.23           C  
ATOM   2117  CE2 PHE A 269      -5.936  89.233  79.780  1.00  0.23           C  
ATOM   2118  CZ  PHE A 269      -6.480  88.016  79.353  1.00  0.23           C  
ATOM   2119  N   GLN A 270     -10.485  89.521  82.933  1.00  0.41           N  
ATOM   2120  CA  GLN A 270     -11.634  89.031  82.171  1.00  0.41           C  
ATOM   2121  C   GLN A 270     -12.717  90.084  81.980  1.00  0.41           C  
ATOM   2122  O   GLN A 270     -13.621  89.905  81.171  1.00  0.41           O  
ATOM   2123  CB  GLN A 270     -12.282  87.758  82.806  1.00  0.41           C  
ATOM   2124  CG  GLN A 270     -11.501  86.446  82.530  1.00  0.41           C  
ATOM   2125  CD  GLN A 270     -12.168  85.201  83.139  1.00  0.41           C  
ATOM   2126  OE1 GLN A 270     -13.299  84.800  82.838  1.00  0.41           O  
ATOM   2127  NE2 GLN A 270     -11.415  84.514  84.032  1.00  0.41           N  
ATOM   2128  N   GLY A 271     -12.660  91.211  82.721  1.00  0.41           N  
ATOM   2129  CA  GLY A 271     -13.606  92.305  82.533  1.00  0.41           C  
ATOM   2130  C   GLY A 271     -13.217  93.304  81.485  1.00  0.41           C  
ATOM   2131  O   GLY A 271     -14.004  94.180  81.137  1.00  0.41           O  
ATOM   2132  N   SER A 272     -11.979  93.214  80.971  1.00  0.29           N  
ATOM   2133  CA  SER A 272     -11.425  94.116  79.973  1.00  0.29           C  
ATOM   2134  C   SER A 272     -12.052  93.960  78.589  1.00  0.29           C  
ATOM   2135  O   SER A 272     -12.536  92.872  78.276  1.00  0.29           O  
ATOM   2136  CB  SER A 272      -9.874  93.996  79.901  1.00  0.29           C  
ATOM   2137  OG  SER A 272      -9.423  92.794  79.275  1.00  0.29           O  
ATOM   2138  N   PRO A 273     -12.091  94.955  77.694  1.00  0.28           N  
ATOM   2139  CA  PRO A 273     -12.627  94.765  76.349  1.00  0.28           C  
ATOM   2140  C   PRO A 273     -11.585  94.121  75.435  1.00  0.28           C  
ATOM   2141  O   PRO A 273     -11.320  94.613  74.340  1.00  0.28           O  
ATOM   2142  CB  PRO A 273     -12.958  96.209  75.935  1.00  0.28           C  
ATOM   2143  CG  PRO A 273     -11.860  97.056  76.588  1.00  0.28           C  
ATOM   2144  CD  PRO A 273     -11.571  96.313  77.896  1.00  0.28           C  
ATOM   2145  N   TRP A 274     -10.986  92.999  75.866  1.00  0.23           N  
ATOM   2146  CA  TRP A 274     -10.055  92.217  75.090  1.00  0.23           C  
ATOM   2147  C   TRP A 274     -10.803  91.154  74.293  1.00  0.23           C  
ATOM   2148  O   TRP A 274     -11.488  90.288  74.836  1.00  0.23           O  
ATOM   2149  CB  TRP A 274      -8.998  91.555  76.015  1.00  0.23           C  
ATOM   2150  CG  TRP A 274      -7.958  90.718  75.287  1.00  0.23           C  
ATOM   2151  CD1 TRP A 274      -7.913  89.360  75.129  1.00  0.23           C  
ATOM   2152  CD2 TRP A 274      -6.878  91.258  74.509  1.00  0.23           C  
ATOM   2153  NE1 TRP A 274      -6.871  89.013  74.294  1.00  0.23           N  
ATOM   2154  CE2 TRP A 274      -6.234  90.166  73.890  1.00  0.23           C  
ATOM   2155  CE3 TRP A 274      -6.443  92.565  74.301  1.00  0.23           C  
ATOM   2156  CZ2 TRP A 274      -5.156  90.365  73.039  1.00  0.23           C  
ATOM   2157  CZ3 TRP A 274      -5.349  92.764  73.447  1.00  0.23           C  
ATOM   2158  CH2 TRP A 274      -4.722  91.681  72.815  1.00  0.23           C  
ATOM   2159  N   THR A 275     -10.667  91.181  72.956  1.00  0.23           N  
ATOM   2160  CA  THR A 275     -11.412  90.284  72.082  1.00  0.23           C  
ATOM   2161  C   THR A 275     -10.468  89.276  71.475  1.00  0.23           C  
ATOM   2162  O   THR A 275      -9.685  89.585  70.582  1.00  0.23           O  
ATOM   2163  CB  THR A 275     -12.142  91.034  70.972  1.00  0.23           C  
ATOM   2164  OG1 THR A 275     -13.159  91.830  71.559  1.00  0.23           O  
ATOM   2165  CG2 THR A 275     -12.859  90.095  69.991  1.00  0.23           C  
ATOM   2166  N   GLY A 276     -10.538  88.007  71.939  1.00  0.33           N  
ATOM   2167  CA  GLY A 276      -9.689  86.895  71.488  1.00  0.33           C  
ATOM   2168  C   GLY A 276      -9.633  86.583  70.001  1.00  0.33           C  
ATOM   2169  O   GLY A 276      -8.546  86.265  69.506  1.00  0.33           O  
ATOM   2170  N   PRO A 277     -10.728  86.691  69.238  1.00  0.29           N  
ATOM   2171  CA  PRO A 277     -10.685  86.628  67.777  1.00  0.29           C  
ATOM   2172  C   PRO A 277      -9.937  87.767  67.109  1.00  0.29           C  
ATOM   2173  O   PRO A 277      -9.738  87.718  65.900  1.00  0.29           O  
ATOM   2174  CB  PRO A 277     -12.170  86.670  67.383  1.00  0.29           C  
ATOM   2175  CG  PRO A 277     -12.863  85.920  68.518  1.00  0.29           C  
ATOM   2176  CD  PRO A 277     -12.073  86.377  69.745  1.00  0.29           C  
ATOM   2177  N   GLY A 278      -9.537  88.812  67.858  1.00  0.36           N  
ATOM   2178  CA  GLY A 278      -8.764  89.928  67.352  1.00  0.36           C  
ATOM   2179  C   GLY A 278      -7.370  89.622  66.863  1.00  0.36           C  
ATOM   2180  O   GLY A 278      -6.786  88.546  67.045  1.00  0.36           O  
ATOM   2181  N   PHE A 279      -6.779  90.651  66.244  1.00  0.34           N  
ATOM   2182  CA  PHE A 279      -5.458  90.610  65.670  1.00  0.34           C  
ATOM   2183  C   PHE A 279      -4.426  91.029  66.695  1.00  0.34           C  
ATOM   2184  O   PHE A 279      -4.691  91.769  67.637  1.00  0.34           O  
ATOM   2185  CB  PHE A 279      -5.342  91.510  64.414  1.00  0.34           C  
ATOM   2186  CG  PHE A 279      -6.380  91.096  63.407  1.00  0.34           C  
ATOM   2187  CD1 PHE A 279      -6.171  89.976  62.585  1.00  0.34           C  
ATOM   2188  CD2 PHE A 279      -7.600  91.789  63.318  1.00  0.34           C  
ATOM   2189  CE1 PHE A 279      -7.168  89.549  61.698  1.00  0.34           C  
ATOM   2190  CE2 PHE A 279      -8.602  91.359  62.440  1.00  0.34           C  
ATOM   2191  CZ  PHE A 279      -8.385  90.239  61.629  1.00  0.34           C  
ATOM   2192  N   LYS A 280      -3.204  90.515  66.533  1.00  0.26           N  
ATOM   2193  CA  LYS A 280      -2.101  90.763  67.418  1.00  0.26           C  
ATOM   2194  C   LYS A 280      -0.912  90.631  66.515  1.00  0.26           C  
ATOM   2195  O   LYS A 280      -0.968  89.894  65.531  1.00  0.26           O  
ATOM   2196  CB  LYS A 280      -1.992  89.781  68.623  1.00  0.26           C  
ATOM   2197  CG  LYS A 280      -2.169  88.272  68.332  1.00  0.26           C  
ATOM   2198  CD  LYS A 280      -3.655  87.858  68.303  1.00  0.26           C  
ATOM   2199  CE  LYS A 280      -3.957  86.382  68.049  1.00  0.26           C  
ATOM   2200  NZ  LYS A 280      -5.427  86.218  67.921  1.00  0.26           N  
ATOM   2201  N   GLY A 281       0.166  91.381  66.783  1.00  0.24           N  
ATOM   2202  CA  GLY A 281       1.279  91.443  65.860  1.00  0.24           C  
ATOM   2203  C   GLY A 281       2.579  91.416  66.569  1.00  0.24           C  
ATOM   2204  O   GLY A 281       2.701  91.894  67.691  1.00  0.24           O  
ATOM   2205  N   TRP A 282       3.595  90.868  65.894  1.00  0.18           N  
ATOM   2206  CA  TRP A 282       4.933  90.766  66.405  1.00  0.18           C  
ATOM   2207  C   TRP A 282       5.819  90.682  65.185  1.00  0.18           C  
ATOM   2208  O   TRP A 282       5.328  90.633  64.059  1.00  0.18           O  
ATOM   2209  CB  TRP A 282       5.124  89.533  67.330  1.00  0.18           C  
ATOM   2210  CG  TRP A 282       6.264  89.664  68.331  1.00  0.18           C  
ATOM   2211  CD1 TRP A 282       7.486  89.048  68.366  1.00  0.18           C  
ATOM   2212  CD2 TRP A 282       6.208  90.521  69.487  1.00  0.18           C  
ATOM   2213  NE1 TRP A 282       8.204  89.481  69.464  1.00  0.18           N  
ATOM   2214  CE2 TRP A 282       7.432  90.374  70.170  1.00  0.18           C  
ATOM   2215  CE3 TRP A 282       5.215  91.370  69.969  1.00  0.18           C  
ATOM   2216  CZ2 TRP A 282       7.681  91.070  71.347  1.00  0.18           C  
ATOM   2217  CZ3 TRP A 282       5.462  92.071  71.158  1.00  0.18           C  
ATOM   2218  CH2 TRP A 282       6.680  91.923  71.840  1.00  0.18           C  
ATOM   2219  N   VAL A 283       7.144  90.706  65.371  1.00  0.23           N  
ATOM   2220  CA  VAL A 283       8.100  90.749  64.281  1.00  0.23           C  
ATOM   2221  C   VAL A 283       8.812  89.417  64.171  1.00  0.23           C  
ATOM   2222  O   VAL A 283       8.604  88.511  64.975  1.00  0.23           O  
ATOM   2223  CB  VAL A 283       9.104  91.891  64.435  1.00  0.23           C  
ATOM   2224  CG1 VAL A 283       8.345  93.230  64.327  1.00  0.23           C  
ATOM   2225  CG2 VAL A 283       9.870  91.782  65.770  1.00  0.23           C  
ATOM   2226  N   ALA A 284       9.655  89.254  63.137  1.00  0.25           N  
ATOM   2227  CA  ALA A 284      10.649  88.205  63.080  1.00  0.25           C  
ATOM   2228  C   ALA A 284      11.999  88.877  63.244  1.00  0.25           C  
ATOM   2229  O   ALA A 284      12.120  90.082  63.022  1.00  0.25           O  
ATOM   2230  CB  ALA A 284      10.597  87.438  61.745  1.00  0.25           C  
ATOM   2231  N   GLU A 285      13.024  88.121  63.674  1.00  0.24           N  
ATOM   2232  CA  GLU A 285      14.344  88.650  63.930  1.00  0.24           C  
ATOM   2233  C   GLU A 285      15.348  87.649  63.394  1.00  0.24           C  
ATOM   2234  O   GLU A 285      15.030  86.474  63.222  1.00  0.24           O  
ATOM   2235  CB  GLU A 285      14.578  88.852  65.449  1.00  0.24           C  
ATOM   2236  CG  GLU A 285      13.518  89.769  66.109  1.00  0.24           C  
ATOM   2237  CD  GLU A 285      13.776  90.047  67.581  1.00  0.24           C  
ATOM   2238  OE1 GLU A 285      14.631  89.358  68.192  1.00  0.24           O  
ATOM   2239  OE2 GLU A 285      13.139  91.009  68.091  1.00  0.24           O  
ATOM   2240  N   ASP A 286      16.589  88.085  63.101  1.00  0.23           N  
ATOM   2241  CA  ASP A 286      17.548  87.253  62.400  1.00  0.23           C  
ATOM   2242  C   ASP A 286      18.841  87.064  63.213  1.00  0.23           C  
ATOM   2243  O   ASP A 286      19.564  88.028  63.502  1.00  0.23           O  
ATOM   2244  CB  ASP A 286      17.872  87.892  61.029  1.00  0.23           C  
ATOM   2245  CG  ASP A 286      16.626  87.898  60.155  1.00  0.23           C  
ATOM   2246  OD1 ASP A 286      16.350  86.863  59.503  1.00  0.23           O  
ATOM   2247  OD2 ASP A 286      15.946  88.956  60.120  1.00  0.23           O  
ATOM   2248  N   PRO A 287      19.166  85.826  63.587  1.00  0.24           N  
ATOM   2249  CA  PRO A 287      20.468  85.552  64.179  1.00  0.24           C  
ATOM   2250  C   PRO A 287      21.012  84.231  63.642  1.00  0.24           C  
ATOM   2251  O   PRO A 287      20.549  83.746  62.615  1.00  0.24           O  
ATOM   2252  CB  PRO A 287      20.088  85.448  65.656  1.00  0.24           C  
ATOM   2253  CG  PRO A 287      18.748  84.700  65.652  1.00  0.24           C  
ATOM   2254  CD  PRO A 287      18.138  85.027  64.279  1.00  0.24           C  
ATOM   2255  N   PHE A 288      22.014  83.621  64.312  1.00  0.36           N  
ATOM   2256  CA  PHE A 288      22.540  82.324  63.923  1.00  0.36           C  
ATOM   2257  C   PHE A 288      22.221  81.299  64.989  1.00  0.36           C  
ATOM   2258  O   PHE A 288      22.797  81.309  66.077  1.00  0.36           O  
ATOM   2259  CB  PHE A 288      24.086  82.331  63.806  1.00  0.36           C  
ATOM   2260  CG  PHE A 288      24.542  83.055  62.578  1.00  0.36           C  
ATOM   2261  CD1 PHE A 288      24.495  82.412  61.332  1.00  0.36           C  
ATOM   2262  CD2 PHE A 288      25.073  84.352  62.661  1.00  0.36           C  
ATOM   2263  CE1 PHE A 288      24.972  83.053  60.182  1.00  0.36           C  
ATOM   2264  CE2 PHE A 288      25.548  84.999  61.513  1.00  0.36           C  
ATOM   2265  CZ  PHE A 288      25.496  84.349  60.273  1.00  0.36           C  
ATOM   2266  N   ASP A 289      21.317  80.353  64.687  1.00  0.44           N  
ATOM   2267  CA  ASP A 289      20.829  79.411  65.670  1.00  0.44           C  
ATOM   2268  C   ASP A 289      21.763  78.236  65.958  1.00  0.44           C  
ATOM   2269  O   ASP A 289      21.636  77.595  66.989  1.00  0.44           O  
ATOM   2270  CB  ASP A 289      19.454  78.887  65.200  1.00  0.44           C  
ATOM   2271  CG  ASP A 289      18.570  80.077  64.865  1.00  0.44           C  
ATOM   2272  OD1 ASP A 289      18.285  80.897  65.775  1.00  0.44           O  
ATOM   2273  OD2 ASP A 289      18.228  80.207  63.666  1.00  0.44           O  
ATOM   2274  N   ILE A 290      22.761  77.941  65.091  1.00  0.45           N  
ATOM   2275  CA  ILE A 290      23.588  76.722  65.097  1.00  0.45           C  
ATOM   2276  C   ILE A 290      24.295  76.351  66.414  1.00  0.45           C  
ATOM   2277  O   ILE A 290      24.576  75.180  66.668  1.00  0.45           O  
ATOM   2278  CB  ILE A 290      24.534  76.734  63.878  1.00  0.45           C  
ATOM   2279  CG1 ILE A 290      23.704  76.388  62.616  1.00  0.45           C  
ATOM   2280  CG2 ILE A 290      25.746  75.776  64.011  1.00  0.45           C  
ATOM   2281  CD1 ILE A 290      24.459  76.548  61.290  1.00  0.45           C  
ATOM   2282  N   ASN A 291      24.570  77.314  67.320  1.00  0.40           N  
ATOM   2283  CA  ASN A 291      25.168  77.060  68.629  1.00  0.40           C  
ATOM   2284  C   ASN A 291      24.193  76.406  69.640  1.00  0.40           C  
ATOM   2285  O   ASN A 291      23.778  76.999  70.640  1.00  0.40           O  
ATOM   2286  CB  ASN A 291      25.728  78.407  69.160  1.00  0.40           C  
ATOM   2287  CG  ASN A 291      26.743  78.210  70.278  1.00  0.40           C  
ATOM   2288  OD1 ASN A 291      27.268  77.127  70.521  1.00  0.40           O  
ATOM   2289  ND2 ASN A 291      27.066  79.320  70.982  1.00  0.40           N  
ATOM   2290  N   LEU A 292      23.801  75.148  69.366  1.00  0.53           N  
ATOM   2291  CA  LEU A 292      22.787  74.390  70.075  1.00  0.53           C  
ATOM   2292  C   LEU A 292      23.383  73.381  71.058  1.00  0.53           C  
ATOM   2293  O   LEU A 292      24.475  73.556  71.592  1.00  0.53           O  
ATOM   2294  CB  LEU A 292      21.879  73.669  69.043  1.00  0.53           C  
ATOM   2295  CG  LEU A 292      21.173  74.609  68.047  1.00  0.53           C  
ATOM   2296  CD1 LEU A 292      20.328  73.810  67.043  1.00  0.53           C  
ATOM   2297  CD2 LEU A 292      20.321  75.666  68.768  1.00  0.53           C  
ATOM   2298  N   ASN A 293      22.654  72.286  71.380  1.00  0.62           N  
ATOM   2299  CA  ASN A 293      23.214  71.165  72.112  1.00  0.62           C  
ATOM   2300  C   ASN A 293      24.194  70.366  71.238  1.00  0.62           C  
ATOM   2301  O   ASN A 293      23.900  70.169  70.058  1.00  0.62           O  
ATOM   2302  CB  ASN A 293      22.079  70.227  72.617  1.00  0.62           C  
ATOM   2303  CG  ASN A 293      22.548  69.276  73.709  1.00  0.62           C  
ATOM   2304  OD1 ASN A 293      23.065  68.191  73.446  1.00  0.62           O  
ATOM   2305  ND2 ASN A 293      22.411  69.693  74.988  1.00  0.62           N  
ATOM   2306  N   PRO A 294      25.312  69.833  71.730  1.00  0.55           N  
ATOM   2307  CA  PRO A 294      26.225  69.031  70.916  1.00  0.55           C  
ATOM   2308  C   PRO A 294      25.660  67.673  70.520  1.00  0.55           C  
ATOM   2309  O   PRO A 294      26.302  66.975  69.742  1.00  0.55           O  
ATOM   2310  CB  PRO A 294      27.474  68.889  71.809  1.00  0.55           C  
ATOM   2311  CG  PRO A 294      26.952  69.076  73.235  1.00  0.55           C  
ATOM   2312  CD  PRO A 294      25.884  70.145  73.043  1.00  0.55           C  
ATOM   2313  N   LYS A 295      24.484  67.262  71.034  1.00  0.52           N  
ATOM   2314  CA  LYS A 295      23.830  66.031  70.634  1.00  0.52           C  
ATOM   2315  C   LYS A 295      22.660  66.275  69.683  1.00  0.52           C  
ATOM   2316  O   LYS A 295      21.944  65.344  69.324  1.00  0.52           O  
ATOM   2317  CB  LYS A 295      23.304  65.277  71.883  1.00  0.52           C  
ATOM   2318  CG  LYS A 295      24.409  64.912  72.890  1.00  0.52           C  
ATOM   2319  CD  LYS A 295      23.851  64.183  74.125  1.00  0.52           C  
ATOM   2320  CE  LYS A 295      24.942  63.766  75.117  1.00  0.52           C  
ATOM   2321  NZ  LYS A 295      24.343  63.075  76.283  1.00  0.52           N  
ATOM   2322  N   ALA A 296      22.425  67.529  69.243  1.00  0.54           N  
ATOM   2323  CA  ALA A 296      21.373  67.844  68.293  1.00  0.54           C  
ATOM   2324  C   ALA A 296      21.753  67.506  66.853  1.00  0.54           C  
ATOM   2325  O   ALA A 296      22.923  67.530  66.470  1.00  0.54           O  
ATOM   2326  CB  ALA A 296      21.022  69.341  68.384  1.00  0.54           C  
ATOM   2327  N   HIS A 297      20.772  67.197  65.972  1.00  0.45           N  
ATOM   2328  CA  HIS A 297      21.104  66.931  64.582  1.00  0.45           C  
ATOM   2329  C   HIS A 297      21.176  68.223  63.791  1.00  0.45           C  
ATOM   2330  O   HIS A 297      20.176  68.821  63.412  1.00  0.45           O  
ATOM   2331  CB  HIS A 297      20.138  65.959  63.871  1.00  0.45           C  
ATOM   2332  CG  HIS A 297      20.738  65.345  62.631  1.00  0.45           C  
ATOM   2333  ND1 HIS A 297      19.917  65.012  61.581  1.00  0.45           N  
ATOM   2334  CD2 HIS A 297      21.987  64.853  62.409  1.00  0.45           C  
ATOM   2335  CE1 HIS A 297      20.654  64.320  60.749  1.00  0.45           C  
ATOM   2336  NE2 HIS A 297      21.925  64.193  61.198  1.00  0.45           N  
ATOM   2337  N   GLY A 298      22.404  68.685  63.477  1.00  0.47           N  
ATOM   2338  CA  GLY A 298      22.631  70.032  62.951  1.00  0.47           C  
ATOM   2339  C   GLY A 298      22.211  70.256  61.523  1.00  0.47           C  
ATOM   2340  O   GLY A 298      22.377  71.343  60.985  1.00  0.47           O  
ATOM   2341  N   LYS A 299      21.658  69.228  60.858  1.00  0.38           N  
ATOM   2342  CA  LYS A 299      21.058  69.384  59.550  1.00  0.38           C  
ATOM   2343  C   LYS A 299      19.563  69.695  59.622  1.00  0.38           C  
ATOM   2344  O   LYS A 299      19.001  70.199  58.651  1.00  0.38           O  
ATOM   2345  CB  LYS A 299      21.284  68.102  58.708  1.00  0.38           C  
ATOM   2346  CG  LYS A 299      22.759  67.907  58.311  1.00  0.38           C  
ATOM   2347  CD  LYS A 299      22.989  66.657  57.443  1.00  0.38           C  
ATOM   2348  CE  LYS A 299      24.434  66.547  56.940  1.00  0.38           C  
ATOM   2349  NZ  LYS A 299      24.605  65.337  56.102  1.00  0.38           N  
ATOM   2350  N   GLU A 300      18.879  69.484  60.770  1.00  0.39           N  
ATOM   2351  CA  GLU A 300      17.436  69.689  60.884  1.00  0.39           C  
ATOM   2352  C   GLU A 300      17.065  71.125  61.256  1.00  0.39           C  
ATOM   2353  O   GLU A 300      16.255  71.411  62.129  1.00  0.39           O  
ATOM   2354  CB  GLU A 300      16.773  68.656  61.829  1.00  0.39           C  
ATOM   2355  CG  GLU A 300      16.886  67.212  61.271  1.00  0.39           C  
ATOM   2356  CD  GLU A 300      15.703  66.309  61.631  1.00  0.39           C  
ATOM   2357  OE1 GLU A 300      15.933  65.240  62.251  1.00  0.39           O  
ATOM   2358  OE2 GLU A 300      14.567  66.657  61.214  1.00  0.39           O  
ATOM   2359  N   ILE A 301      17.679  72.100  60.561  1.00  0.30           N  
ATOM   2360  CA  ILE A 301      17.481  73.527  60.777  1.00  0.30           C  
ATOM   2361  C   ILE A 301      16.171  74.054  60.196  1.00  0.30           C  
ATOM   2362  O   ILE A 301      15.547  74.955  60.749  1.00  0.30           O  
ATOM   2363  CB  ILE A 301      18.688  74.299  60.233  1.00  0.30           C  
ATOM   2364  CG1 ILE A 301      19.946  73.927  61.059  1.00  0.30           C  
ATOM   2365  CG2 ILE A 301      18.449  75.829  60.257  1.00  0.30           C  
ATOM   2366  CD1 ILE A 301      21.260  74.424  60.444  1.00  0.30           C  
ATOM   2367  N   HIS A 302      15.721  73.529  59.036  1.00  0.20           N  
ATOM   2368  CA  HIS A 302      14.565  74.063  58.324  1.00  0.20           C  
ATOM   2369  C   HIS A 302      13.242  73.966  59.078  1.00  0.20           C  
ATOM   2370  O   HIS A 302      12.635  72.903  59.201  1.00  0.20           O  
ATOM   2371  CB  HIS A 302      14.394  73.408  56.936  1.00  0.20           C  
ATOM   2372  CG  HIS A 302      13.318  74.040  56.107  1.00  0.20           C  
ATOM   2373  ND1 HIS A 302      13.500  75.328  55.647  1.00  0.20           N  
ATOM   2374  CD2 HIS A 302      12.101  73.571  55.728  1.00  0.20           C  
ATOM   2375  CE1 HIS A 302      12.395  75.619  54.993  1.00  0.20           C  
ATOM   2376  NE2 HIS A 302      11.512  74.591  55.011  1.00  0.20           N  
ATOM   2377  N   ALA A 303      12.743  75.109  59.574  1.00  0.23           N  
ATOM   2378  CA  ALA A 303      11.565  75.152  60.391  1.00  0.23           C  
ATOM   2379  C   ALA A 303      10.963  76.540  60.313  1.00  0.23           C  
ATOM   2380  O   ALA A 303      11.591  77.495  59.871  1.00  0.23           O  
ATOM   2381  CB  ALA A 303      11.915  74.811  61.855  1.00  0.23           C  
ATOM   2382  N   HIS A 304       9.693  76.664  60.724  1.00  0.25           N  
ATOM   2383  CA  HIS A 304       8.976  77.916  60.742  1.00  0.25           C  
ATOM   2384  C   HIS A 304       8.032  77.836  61.899  1.00  0.25           C  
ATOM   2385  O   HIS A 304       7.373  76.812  62.052  1.00  0.25           O  
ATOM   2386  CB  HIS A 304       8.071  78.076  59.504  1.00  0.25           C  
ATOM   2387  CG  HIS A 304       8.811  78.522  58.298  1.00  0.25           C  
ATOM   2388  ND1 HIS A 304       8.951  79.877  58.085  1.00  0.25           N  
ATOM   2389  CD2 HIS A 304       9.451  77.816  57.332  1.00  0.25           C  
ATOM   2390  CE1 HIS A 304       9.680  79.974  56.994  1.00  0.25           C  
ATOM   2391  NE2 HIS A 304      10.011  78.757  56.495  1.00  0.25           N  
ATOM   2392  N   ALA A 305       7.921  78.901  62.713  1.00  0.38           N  
ATOM   2393  CA  ALA A 305       6.872  78.982  63.704  1.00  0.38           C  
ATOM   2394  C   ALA A 305       5.538  79.420  63.102  1.00  0.38           C  
ATOM   2395  O   ALA A 305       4.489  78.809  63.293  1.00  0.38           O  
ATOM   2396  CB  ALA A 305       7.312  79.951  64.819  1.00  0.38           C  
ATOM   2397  N   TYR A 306       5.542  80.498  62.293  1.00  0.28           N  
ATOM   2398  CA  TYR A 306       4.322  81.196  61.893  1.00  0.28           C  
ATOM   2399  C   TYR A 306       3.409  80.367  60.993  1.00  0.28           C  
ATOM   2400  O   TYR A 306       2.193  80.522  61.006  1.00  0.28           O  
ATOM   2401  CB  TYR A 306       4.624  82.579  61.228  1.00  0.28           C  
ATOM   2402  CG  TYR A 306       5.513  83.518  62.032  1.00  0.28           C  
ATOM   2403  CD1 TYR A 306       5.838  83.308  63.384  1.00  0.28           C  
ATOM   2404  CD2 TYR A 306       6.064  84.646  61.393  1.00  0.28           C  
ATOM   2405  CE1 TYR A 306       6.770  84.119  64.043  1.00  0.28           C  
ATOM   2406  CE2 TYR A 306       6.969  85.489  62.063  1.00  0.28           C  
ATOM   2407  CZ  TYR A 306       7.346  85.199  63.380  1.00  0.28           C  
ATOM   2408  OH  TYR A 306       8.361  85.916  64.040  1.00  0.28           O  
ATOM   2409  N   THR A 307       3.969  79.417  60.217  1.00  0.30           N  
ATOM   2410  CA  THR A 307       3.205  78.595  59.281  1.00  0.30           C  
ATOM   2411  C   THR A 307       2.739  77.284  59.885  1.00  0.30           C  
ATOM   2412  O   THR A 307       2.069  76.494  59.227  1.00  0.30           O  
ATOM   2413  CB  THR A 307       3.991  78.239  58.021  1.00  0.30           C  
ATOM   2414  OG1 THR A 307       5.178  77.510  58.311  1.00  0.30           O  
ATOM   2415  CG2 THR A 307       4.441  79.525  57.316  1.00  0.30           C  
ATOM   2416  N   LYS A 308       3.053  77.036  61.169  1.00  0.43           N  
ATOM   2417  CA  LYS A 308       2.585  75.877  61.904  1.00  0.43           C  
ATOM   2418  C   LYS A 308       1.620  76.325  62.989  1.00  0.43           C  
ATOM   2419  O   LYS A 308       1.353  75.593  63.940  1.00  0.43           O  
ATOM   2420  CB  LYS A 308       3.770  75.184  62.604  1.00  0.43           C  
ATOM   2421  CG  LYS A 308       4.814  74.537  61.683  1.00  0.43           C  
ATOM   2422  CD  LYS A 308       5.890  73.953  62.603  1.00  0.43           C  
ATOM   2423  CE  LYS A 308       7.142  73.380  61.970  1.00  0.43           C  
ATOM   2424  NZ  LYS A 308       8.052  73.074  63.094  1.00  0.43           N  
ATOM   2425  N   ASP A 309       1.137  77.582  62.875  1.00  0.30           N  
ATOM   2426  CA  ASP A 309       0.295  78.283  63.824  1.00  0.30           C  
ATOM   2427  C   ASP A 309       0.983  78.644  65.132  1.00  0.30           C  
ATOM   2428  O   ASP A 309       0.333  79.124  66.057  1.00  0.30           O  
ATOM   2429  CB  ASP A 309      -1.044  77.546  64.108  1.00  0.30           C  
ATOM   2430  CG  ASP A 309      -2.122  78.087  63.202  1.00  0.30           C  
ATOM   2431  OD1 ASP A 309      -2.486  79.273  63.457  1.00  0.30           O  
ATOM   2432  OD2 ASP A 309      -2.590  77.356  62.298  1.00  0.30           O  
ATOM   2433  N   GLU A 310       2.311  78.484  65.256  1.00  0.37           N  
ATOM   2434  CA  GLU A 310       2.975  78.600  66.537  1.00  0.37           C  
ATOM   2435  C   GLU A 310       3.004  80.023  67.107  1.00  0.37           C  
ATOM   2436  O   GLU A 310       2.570  80.270  68.223  1.00  0.37           O  
ATOM   2437  CB  GLU A 310       4.380  77.926  66.453  1.00  0.37           C  
ATOM   2438  CG  GLU A 310       4.287  76.384  66.212  1.00  0.37           C  
ATOM   2439  CD  GLU A 310       5.576  75.649  65.814  1.00  0.37           C  
ATOM   2440  OE1 GLU A 310       6.639  76.287  65.641  1.00  0.37           O  
ATOM   2441  OE2 GLU A 310       5.491  74.407  65.596  1.00  0.37           O  
ATOM   2442  N   GLU A 311       3.393  81.036  66.318  1.00  0.29           N  
ATOM   2443  CA  GLU A 311       3.442  82.419  66.784  1.00  0.29           C  
ATOM   2444  C   GLU A 311       2.560  83.275  65.876  1.00  0.29           C  
ATOM   2445  O   GLU A 311       2.352  82.886  64.723  1.00  0.29           O  
ATOM   2446  CB  GLU A 311       4.904  82.919  66.800  1.00  0.29           C  
ATOM   2447  CG  GLU A 311       5.737  82.393  67.991  1.00  0.29           C  
ATOM   2448  CD  GLU A 311       5.520  83.155  69.293  1.00  0.29           C  
ATOM   2449  OE1 GLU A 311       4.781  84.174  69.300  1.00  0.29           O  
ATOM   2450  OE2 GLU A 311       6.165  82.743  70.286  1.00  0.29           O  
ATOM   2451  N   PRO A 312       1.940  84.387  66.304  1.00  0.27           N  
ATOM   2452  CA  PRO A 312       1.166  85.251  65.413  1.00  0.27           C  
ATOM   2453  C   PRO A 312       1.995  85.939  64.334  1.00  0.27           C  
ATOM   2454  O   PRO A 312       3.210  86.067  64.456  1.00  0.27           O  
ATOM   2455  CB  PRO A 312       0.547  86.277  66.377  1.00  0.27           C  
ATOM   2456  CG  PRO A 312       1.614  86.451  67.460  1.00  0.27           C  
ATOM   2457  CD  PRO A 312       2.218  85.047  67.587  1.00  0.27           C  
ATOM   2458  N   ALA A 313       1.330  86.403  63.261  1.00  0.36           N  
ATOM   2459  CA  ALA A 313       1.965  87.076  62.155  1.00  0.36           C  
ATOM   2460  C   ALA A 313       1.314  88.433  61.948  1.00  0.36           C  
ATOM   2461  O   ALA A 313       0.139  88.638  62.248  1.00  0.36           O  
ATOM   2462  CB  ALA A 313       1.826  86.231  60.874  1.00  0.36           C  
ATOM   2463  N   TYR A 314       2.071  89.417  61.434  1.00  0.24           N  
ATOM   2464  CA  TYR A 314       1.532  90.731  61.160  1.00  0.24           C  
ATOM   2465  C   TYR A 314       2.430  91.432  60.140  1.00  0.24           C  
ATOM   2466  O   TYR A 314       3.573  91.765  60.432  1.00  0.24           O  
ATOM   2467  CB  TYR A 314       1.408  91.562  62.461  1.00  0.24           C  
ATOM   2468  CG  TYR A 314       0.721  92.886  62.260  1.00  0.24           C  
ATOM   2469  CD1 TYR A 314       1.450  94.080  62.360  1.00  0.24           C  
ATOM   2470  CD2 TYR A 314      -0.657  92.946  61.989  1.00  0.24           C  
ATOM   2471  CE1 TYR A 314       0.815  95.317  62.187  1.00  0.24           C  
ATOM   2472  CE2 TYR A 314      -1.293  94.185  61.807  1.00  0.24           C  
ATOM   2473  CZ  TYR A 314      -0.552  95.370  61.905  1.00  0.24           C  
ATOM   2474  OH  TYR A 314      -1.171  96.622  61.724  1.00  0.24           O  
ATOM   2475  N   TRP A 315       1.969  91.689  58.900  1.00  0.27           N  
ATOM   2476  CA  TRP A 315       0.716  91.268  58.295  1.00  0.27           C  
ATOM   2477  C   TRP A 315       0.587  89.743  58.165  1.00  0.27           C  
ATOM   2478  O   TRP A 315       1.561  89.015  58.016  1.00  0.27           O  
ATOM   2479  CB  TRP A 315       0.503  91.979  56.942  1.00  0.27           C  
ATOM   2480  CG  TRP A 315       0.254  93.482  57.056  1.00  0.27           C  
ATOM   2481  CD1 TRP A 315       1.121  94.476  57.425  1.00  0.27           C  
ATOM   2482  CD2 TRP A 315      -0.967  94.144  56.674  1.00  0.27           C  
ATOM   2483  NE1 TRP A 315       0.540  95.713  57.253  1.00  0.27           N  
ATOM   2484  CE2 TRP A 315      -0.746  95.532  56.812  1.00  0.27           C  
ATOM   2485  CE3 TRP A 315      -2.187  93.654  56.212  1.00  0.27           C  
ATOM   2486  CZ2 TRP A 315      -1.740  96.449  56.499  1.00  0.27           C  
ATOM   2487  CZ3 TRP A 315      -3.191  94.582  55.896  1.00  0.27           C  
ATOM   2488  CH2 TRP A 315      -2.973  95.960  56.041  1.00  0.27           C  
ATOM   2489  N   ASN A 316      -0.645  89.208  58.303  1.00  0.37           N  
ATOM   2490  CA  ASN A 316      -0.892  87.768  58.339  1.00  0.37           C  
ATOM   2491  C   ASN A 316      -0.747  87.048  56.996  1.00  0.37           C  
ATOM   2492  O   ASN A 316      -0.298  85.909  56.936  1.00  0.37           O  
ATOM   2493  CB  ASN A 316      -2.298  87.457  58.920  1.00  0.37           C  
ATOM   2494  CG  ASN A 316      -2.319  87.683  60.427  1.00  0.37           C  
ATOM   2495  OD1 ASN A 316      -2.062  86.764  61.204  1.00  0.37           O  
ATOM   2496  ND2 ASN A 316      -2.646  88.916  60.875  1.00  0.37           N  
ATOM   2497  N   HIS A 317      -1.150  87.693  55.888  1.00  0.29           N  
ATOM   2498  CA  HIS A 317      -1.136  87.113  54.556  1.00  0.29           C  
ATOM   2499  C   HIS A 317      -0.577  88.187  53.653  1.00  0.29           C  
ATOM   2500  O   HIS A 317      -0.548  89.352  54.047  1.00  0.29           O  
ATOM   2501  CB  HIS A 317      -2.564  86.752  54.059  1.00  0.29           C  
ATOM   2502  CG  HIS A 317      -3.168  85.594  54.796  1.00  0.29           C  
ATOM   2503  ND1 HIS A 317      -3.038  84.324  54.269  1.00  0.29           N  
ATOM   2504  CD2 HIS A 317      -3.738  85.534  56.030  1.00  0.29           C  
ATOM   2505  CE1 HIS A 317      -3.506  83.515  55.199  1.00  0.29           C  
ATOM   2506  NE2 HIS A 317      -3.948  84.196  56.284  1.00  0.29           N  
ATOM   2507  N   GLY A 318      -0.107  87.840  52.434  1.00  0.31           N  
ATOM   2508  CA  GLY A 318       0.337  88.854  51.481  1.00  0.31           C  
ATOM   2509  C   GLY A 318      -0.788  89.524  50.762  1.00  0.31           C  
ATOM   2510  O   GLY A 318      -0.773  90.732  50.548  1.00  0.31           O  
ATOM   2511  N   ASP A 319      -1.823  88.756  50.386  1.00  0.26           N  
ATOM   2512  CA  ASP A 319      -3.085  89.299  49.940  1.00  0.26           C  
ATOM   2513  C   ASP A 319      -3.820  90.100  51.004  1.00  0.26           C  
ATOM   2514  O   ASP A 319      -3.788  89.810  52.203  1.00  0.26           O  
ATOM   2515  CB  ASP A 319      -4.049  88.188  49.481  1.00  0.26           C  
ATOM   2516  CG  ASP A 319      -3.503  87.533  48.237  1.00  0.26           C  
ATOM   2517  OD1 ASP A 319      -3.740  88.093  47.141  1.00  0.26           O  
ATOM   2518  OD2 ASP A 319      -2.883  86.452  48.389  1.00  0.26           O  
ATOM   2519  N   LEU A 320      -4.580  91.122  50.567  1.00  0.25           N  
ATOM   2520  CA  LEU A 320      -5.533  91.797  51.422  1.00  0.25           C  
ATOM   2521  C   LEU A 320      -6.636  90.844  51.888  1.00  0.25           C  
ATOM   2522  O   LEU A 320      -7.386  90.273  51.095  1.00  0.25           O  
ATOM   2523  CB  LEU A 320      -6.144  93.023  50.700  1.00  0.25           C  
ATOM   2524  CG  LEU A 320      -7.097  93.899  51.544  1.00  0.25           C  
ATOM   2525  CD1 LEU A 320      -6.402  94.508  52.771  1.00  0.25           C  
ATOM   2526  CD2 LEU A 320      -7.687  95.021  50.678  1.00  0.25           C  
ATOM   2527  N   ALA A 321      -6.760  90.644  53.217  1.00  0.25           N  
ATOM   2528  CA  ALA A 321      -7.615  89.628  53.807  1.00  0.25           C  
ATOM   2529  C   ALA A 321      -9.103  89.850  53.571  1.00  0.25           C  
ATOM   2530  O   ALA A 321      -9.894  88.917  53.572  1.00  0.25           O  
ATOM   2531  CB  ALA A 321      -7.317  89.539  55.316  1.00  0.25           C  
ATOM   2532  N   LEU A 322      -9.501  91.104  53.291  1.00  0.31           N  
ATOM   2533  CA  LEU A 322     -10.865  91.457  52.954  1.00  0.31           C  
ATOM   2534  C   LEU A 322     -11.264  91.038  51.538  1.00  0.31           C  
ATOM   2535  O   LEU A 322     -12.442  91.028  51.198  1.00  0.31           O  
ATOM   2536  CB  LEU A 322     -11.061  92.990  53.097  1.00  0.31           C  
ATOM   2537  CG  LEU A 322     -10.716  93.564  54.491  1.00  0.31           C  
ATOM   2538  CD1 LEU A 322     -10.878  95.092  54.495  1.00  0.31           C  
ATOM   2539  CD2 LEU A 322     -11.574  92.942  55.604  1.00  0.31           C  
ATOM   2540  N   ILE A 323     -10.287  90.694  50.669  1.00  0.37           N  
ATOM   2541  CA  ILE A 323     -10.557  90.210  49.322  1.00  0.37           C  
ATOM   2542  C   ILE A 323     -10.583  88.684  49.272  1.00  0.37           C  
ATOM   2543  O   ILE A 323     -11.511  88.077  48.743  1.00  0.37           O  
ATOM   2544  CB  ILE A 323      -9.529  90.761  48.323  1.00  0.37           C  
ATOM   2545  CG1 ILE A 323      -9.578  92.312  48.303  1.00  0.37           C  
ATOM   2546  CG2 ILE A 323      -9.783  90.188  46.907  1.00  0.37           C  
ATOM   2547  CD1 ILE A 323      -8.516  92.961  47.404  1.00  0.37           C  
ATOM   2548  N   VAL A 324      -9.544  88.005  49.806  1.00  0.23           N  
ATOM   2549  CA  VAL A 324      -9.320  86.586  49.535  1.00  0.23           C  
ATOM   2550  C   VAL A 324      -9.614  85.697  50.742  1.00  0.23           C  
ATOM   2551  O   VAL A 324      -8.689  85.169  51.371  1.00  0.23           O  
ATOM   2552  CB  VAL A 324      -7.899  86.303  49.030  1.00  0.23           C  
ATOM   2553  CG1 VAL A 324      -7.816  84.882  48.427  1.00  0.23           C  
ATOM   2554  CG2 VAL A 324      -7.502  87.318  47.942  1.00  0.23           C  
ATOM   2555  N   ASP A 325     -10.904  85.478  51.076  1.00  0.27           N  
ATOM   2556  CA  ASP A 325     -11.299  84.649  52.207  1.00  0.27           C  
ATOM   2557  C   ASP A 325     -12.340  83.591  51.809  1.00  0.27           C  
ATOM   2558  O   ASP A 325     -12.904  83.616  50.715  1.00  0.27           O  
ATOM   2559  CB  ASP A 325     -11.795  85.533  53.390  1.00  0.27           C  
ATOM   2560  CG  ASP A 325     -11.757  84.803  54.729  1.00  0.27           C  
ATOM   2561  OD1 ASP A 325     -11.190  83.676  54.773  1.00  0.27           O  
ATOM   2562  OD2 ASP A 325     -12.330  85.337  55.705  1.00  0.27           O  
ATOM   2563  N   THR A 326     -12.547  82.617  52.722  1.00  0.26           N  
ATOM   2564  CA  THR A 326     -13.375  81.408  52.718  1.00  0.26           C  
ATOM   2565  C   THR A 326     -12.507  80.278  53.247  1.00  0.26           C  
ATOM   2566  O   THR A 326     -11.523  79.956  52.578  1.00  0.26           O  
ATOM   2567  CB  THR A 326     -13.978  80.939  51.394  1.00  0.26           C  
ATOM   2568  OG1 THR A 326     -14.981  81.856  50.988  1.00  0.26           O  
ATOM   2569  CG2 THR A 326     -14.656  79.562  51.497  1.00  0.26           C  
ATOM   2570  N   PRO A 327     -12.779  79.604  54.381  1.00  0.41           N  
ATOM   2571  CA  PRO A 327     -11.877  78.627  55.003  1.00  0.41           C  
ATOM   2572  C   PRO A 327     -11.277  77.559  54.107  1.00  0.41           C  
ATOM   2573  O   PRO A 327     -10.073  77.325  54.147  1.00  0.41           O  
ATOM   2574  CB  PRO A 327     -12.719  78.016  56.131  1.00  0.41           C  
ATOM   2575  CG  PRO A 327     -13.614  79.173  56.584  1.00  0.41           C  
ATOM   2576  CD  PRO A 327     -13.848  79.991  55.308  1.00  0.41           C  
ATOM   2577  N   LYS A 328     -12.087  76.906  53.252  1.00  0.35           N  
ATOM   2578  CA  LYS A 328     -11.605  75.862  52.362  1.00  0.35           C  
ATOM   2579  C   LYS A 328     -10.898  76.414  51.136  1.00  0.35           C  
ATOM   2580  O   LYS A 328     -10.228  75.687  50.407  1.00  0.35           O  
ATOM   2581  CB  LYS A 328     -12.750  74.937  51.895  1.00  0.35           C  
ATOM   2582  CG  LYS A 328     -13.330  74.067  53.021  1.00  0.35           C  
ATOM   2583  CD  LYS A 328     -14.406  73.103  52.492  1.00  0.35           C  
ATOM   2584  CE  LYS A 328     -14.977  72.172  53.567  1.00  0.35           C  
ATOM   2585  NZ  LYS A 328     -16.027  71.307  52.980  1.00  0.35           N  
ATOM   2586  N   PHE A 329     -10.971  77.737  50.892  1.00  0.36           N  
ATOM   2587  CA  PHE A 329     -10.206  78.387  49.843  1.00  0.36           C  
ATOM   2588  C   PHE A 329      -8.896  78.887  50.441  1.00  0.36           C  
ATOM   2589  O   PHE A 329      -8.035  79.439  49.760  1.00  0.36           O  
ATOM   2590  CB  PHE A 329     -10.997  79.526  49.152  1.00  0.36           C  
ATOM   2591  CG  PHE A 329     -12.260  79.069  48.440  1.00  0.36           C  
ATOM   2592  CD1 PHE A 329     -12.593  77.719  48.178  1.00  0.36           C  
ATOM   2593  CD2 PHE A 329     -13.157  80.064  48.015  1.00  0.36           C  
ATOM   2594  CE1 PHE A 329     -13.799  77.385  47.547  1.00  0.36           C  
ATOM   2595  CE2 PHE A 329     -14.362  79.734  47.382  1.00  0.36           C  
ATOM   2596  CZ  PHE A 329     -14.684  78.393  47.151  1.00  0.36           C  
ATOM   2597  N   GLY A 330      -8.655  78.526  51.724  1.00  0.38           N  
ATOM   2598  CA  GLY A 330      -7.375  78.588  52.413  1.00  0.38           C  
ATOM   2599  C   GLY A 330      -6.432  77.499  51.954  1.00  0.38           C  
ATOM   2600  O   GLY A 330      -5.258  77.478  52.312  1.00  0.38           O  
ATOM   2601  N   ARG A 331      -6.908  76.615  51.050  1.00  0.22           N  
ATOM   2602  CA  ARG A 331      -6.110  75.698  50.248  1.00  0.22           C  
ATOM   2603  C   ARG A 331      -5.133  76.407  49.308  1.00  0.22           C  
ATOM   2604  O   ARG A 331      -4.211  75.799  48.771  1.00  0.22           O  
ATOM   2605  CB  ARG A 331      -7.036  74.780  49.406  1.00  0.22           C  
ATOM   2606  CG  ARG A 331      -7.763  75.496  48.245  1.00  0.22           C  
ATOM   2607  CD  ARG A 331      -8.879  74.662  47.609  1.00  0.22           C  
ATOM   2608  NE  ARG A 331      -9.527  75.523  46.558  1.00  0.22           N  
ATOM   2609  CZ  ARG A 331      -9.219  75.509  45.255  1.00  0.22           C  
ATOM   2610  NH1 ARG A 331      -9.924  76.257  44.408  1.00  0.22           N  
ATOM   2611  NH2 ARG A 331      -8.229  74.759  44.782  1.00  0.22           N  
ATOM   2612  N   LYS A 332      -5.288  77.742  49.143  1.00  0.28           N  
ATOM   2613  CA  LYS A 332      -4.342  78.642  48.508  1.00  0.28           C  
ATOM   2614  C   LYS A 332      -2.956  78.584  49.142  1.00  0.28           C  
ATOM   2615  O   LYS A 332      -1.944  78.669  48.458  1.00  0.28           O  
ATOM   2616  CB  LYS A 332      -4.893  80.099  48.550  1.00  0.28           C  
ATOM   2617  CG  LYS A 332      -4.971  80.741  49.951  1.00  0.28           C  
ATOM   2618  CD  LYS A 332      -5.656  82.121  49.982  1.00  0.28           C  
ATOM   2619  CE  LYS A 332      -5.694  82.697  51.405  1.00  0.28           C  
ATOM   2620  NZ  LYS A 332      -6.156  84.101  51.428  1.00  0.28           N  
ATOM   2621  N   ASN A 333      -2.881  78.389  50.476  1.00  0.25           N  
ATOM   2622  CA  ASN A 333      -1.640  78.247  51.215  1.00  0.25           C  
ATOM   2623  C   ASN A 333      -0.866  76.986  50.838  1.00  0.25           C  
ATOM   2624  O   ASN A 333       0.355  77.001  50.734  1.00  0.25           O  
ATOM   2625  CB  ASN A 333      -1.919  78.257  52.737  1.00  0.25           C  
ATOM   2626  CG  ASN A 333      -2.553  79.588  53.127  1.00  0.25           C  
ATOM   2627  OD1 ASN A 333      -1.962  80.659  53.008  1.00  0.25           O  
ATOM   2628  ND2 ASN A 333      -3.817  79.545  53.604  1.00  0.25           N  
ATOM   2629  N   PHE A 334      -1.575  75.861  50.599  1.00  0.22           N  
ATOM   2630  CA  PHE A 334      -0.995  74.611  50.132  1.00  0.22           C  
ATOM   2631  C   PHE A 334      -0.394  74.727  48.729  1.00  0.22           C  
ATOM   2632  O   PHE A 334       0.672  74.190  48.444  1.00  0.22           O  
ATOM   2633  CB  PHE A 334      -2.078  73.492  50.195  1.00  0.22           C  
ATOM   2634  CG  PHE A 334      -1.530  72.128  49.857  1.00  0.22           C  
ATOM   2635  CD1 PHE A 334      -1.724  71.586  48.575  1.00  0.22           C  
ATOM   2636  CD2 PHE A 334      -0.802  71.390  50.804  1.00  0.22           C  
ATOM   2637  CE1 PHE A 334      -1.188  70.337  48.238  1.00  0.22           C  
ATOM   2638  CE2 PHE A 334      -0.267  70.137  50.473  1.00  0.22           C  
ATOM   2639  CZ  PHE A 334      -0.457  69.613  49.188  1.00  0.22           C  
ATOM   2640  N   THR A 335      -1.066  75.449  47.810  1.00  0.29           N  
ATOM   2641  CA  THR A 335      -0.629  75.543  46.418  1.00  0.29           C  
ATOM   2642  C   THR A 335       0.186  76.784  46.126  1.00  0.29           C  
ATOM   2643  O   THR A 335       0.584  77.012  44.986  1.00  0.29           O  
ATOM   2644  CB  THR A 335      -1.786  75.506  45.423  1.00  0.29           C  
ATOM   2645  OG1 THR A 335      -2.773  76.496  45.692  1.00  0.29           O  
ATOM   2646  CG2 THR A 335      -2.494  74.148  45.528  1.00  0.29           C  
ATOM   2647  N   GLY A 336       0.479  77.618  47.145  1.00  0.34           N  
ATOM   2648  CA  GLY A 336       1.339  78.789  46.996  1.00  0.34           C  
ATOM   2649  C   GLY A 336       0.688  79.992  46.364  1.00  0.34           C  
ATOM   2650  O   GLY A 336       1.361  80.951  46.001  1.00  0.34           O  
ATOM   2651  N   LYS A 337      -0.646  79.988  46.204  1.00  0.29           N  
ATOM   2652  CA  LYS A 337      -1.392  81.100  45.642  1.00  0.29           C  
ATOM   2653  C   LYS A 337      -1.629  82.222  46.648  1.00  0.29           C  
ATOM   2654  O   LYS A 337      -2.755  82.468  47.077  1.00  0.29           O  
ATOM   2655  CB  LYS A 337      -2.744  80.634  45.047  1.00  0.29           C  
ATOM   2656  CG  LYS A 337      -2.593  79.667  43.863  1.00  0.29           C  
ATOM   2657  CD  LYS A 337      -3.941  79.399  43.176  1.00  0.29           C  
ATOM   2658  CE  LYS A 337      -3.810  78.505  41.941  1.00  0.29           C  
ATOM   2659  NZ  LYS A 337      -5.108  78.423  41.234  1.00  0.29           N  
ATOM   2660  N   THR A 338      -0.552  82.914  47.049  1.00  0.37           N  
ATOM   2661  CA  THR A 338      -0.592  84.059  47.946  1.00  0.37           C  
ATOM   2662  C   THR A 338       0.711  84.803  47.744  1.00  0.37           C  
ATOM   2663  O   THR A 338       1.722  84.211  47.364  1.00  0.37           O  
ATOM   2664  CB  THR A 338      -0.775  83.646  49.417  1.00  0.37           C  
ATOM   2665  OG1 THR A 338      -0.835  84.732  50.336  1.00  0.37           O  
ATOM   2666  CG2 THR A 338       0.356  82.720  49.893  1.00  0.37           C  
ATOM   2667  N   HIS A 339       0.750  86.128  47.971  1.00  0.27           N  
ATOM   2668  CA  HIS A 339       2.004  86.868  47.981  1.00  0.27           C  
ATOM   2669  C   HIS A 339       2.660  86.836  49.356  1.00  0.27           C  
ATOM   2670  O   HIS A 339       2.106  86.355  50.342  1.00  0.27           O  
ATOM   2671  CB  HIS A 339       1.845  88.328  47.497  1.00  0.27           C  
ATOM   2672  CG  HIS A 339       1.498  88.398  46.043  1.00  0.27           C  
ATOM   2673  ND1 HIS A 339       0.251  88.846  45.679  1.00  0.27           N  
ATOM   2674  CD2 HIS A 339       2.208  88.041  44.939  1.00  0.27           C  
ATOM   2675  CE1 HIS A 339       0.209  88.748  44.370  1.00  0.27           C  
ATOM   2676  NE2 HIS A 339       1.372  88.267  43.866  1.00  0.27           N  
ATOM   2677  N   MET A 340       3.907  87.335  49.476  1.00  0.29           N  
ATOM   2678  CA  MET A 340       4.539  87.491  50.777  1.00  0.29           C  
ATOM   2679  C   MET A 340       3.884  88.582  51.635  1.00  0.29           C  
ATOM   2680  O   MET A 340       3.460  89.590  51.066  1.00  0.29           O  
ATOM   2681  CB  MET A 340       6.055  87.781  50.651  1.00  0.29           C  
ATOM   2682  CG  MET A 340       6.860  86.598  50.076  1.00  0.29           C  
ATOM   2683  SD  MET A 340       6.767  85.062  51.055  1.00  0.29           S  
ATOM   2684  CE  MET A 340       7.703  85.626  52.506  1.00  0.29           C  
ATOM   2685  N   PRO A 341       3.765  88.444  52.964  1.00  0.35           N  
ATOM   2686  CA  PRO A 341       3.291  89.487  53.873  1.00  0.35           C  
ATOM   2687  C   PRO A 341       3.804  90.902  53.673  1.00  0.35           C  
ATOM   2688  O   PRO A 341       4.974  91.110  53.357  1.00  0.35           O  
ATOM   2689  CB  PRO A 341       3.618  88.934  55.260  1.00  0.35           C  
ATOM   2690  CG  PRO A 341       3.395  87.434  55.082  1.00  0.35           C  
ATOM   2691  CD  PRO A 341       3.963  87.181  53.683  1.00  0.35           C  
ATOM   2692  N   THR A 342       2.920  91.893  53.858  1.00  0.43           N  
ATOM   2693  CA  THR A 342       3.197  93.302  53.642  1.00  0.43           C  
ATOM   2694  C   THR A 342       3.721  93.995  54.902  1.00  0.43           C  
ATOM   2695  O   THR A 342       3.609  93.443  55.998  1.00  0.43           O  
ATOM   2696  CB  THR A 342       1.946  94.027  53.153  1.00  0.43           C  
ATOM   2697  OG1 THR A 342       0.847  93.779  54.015  1.00  0.43           O  
ATOM   2698  CG2 THR A 342       1.545  93.470  51.782  1.00  0.43           C  
ATOM   2699  N   PRO A 343       4.328  95.187  54.831  1.00  0.42           N  
ATOM   2700  CA  PRO A 343       4.825  95.861  56.028  1.00  0.42           C  
ATOM   2701  C   PRO A 343       3.797  96.836  56.591  1.00  0.42           C  
ATOM   2702  O   PRO A 343       2.914  97.307  55.876  1.00  0.42           O  
ATOM   2703  CB  PRO A 343       6.051  96.624  55.502  1.00  0.42           C  
ATOM   2704  CG  PRO A 343       5.678  96.989  54.064  1.00  0.42           C  
ATOM   2705  CD  PRO A 343       4.908  95.751  53.604  1.00  0.42           C  
ATOM   2706  N   THR A 344       3.879  97.158  57.899  1.00  0.55           N  
ATOM   2707  CA  THR A 344       3.023  98.131  58.582  1.00  0.55           C  
ATOM   2708  C   THR A 344       3.064  99.529  57.987  1.00  0.55           C  
ATOM   2709  O   THR A 344       4.119 100.155  57.914  1.00  0.55           O  
ATOM   2710  CB  THR A 344       3.381  98.276  60.056  1.00  0.55           C  
ATOM   2711  OG1 THR A 344       3.486  96.992  60.645  1.00  0.55           O  
ATOM   2712  CG2 THR A 344       2.295  99.032  60.835  1.00  0.55           C  
ATOM   2713  N   LYS A 345       1.902 100.066  57.551  1.00  0.64           N  
ATOM   2714  CA  LYS A 345       1.850 101.338  56.844  1.00  0.64           C  
ATOM   2715  C   LYS A 345       1.286 102.495  57.652  1.00  0.64           C  
ATOM   2716  O   LYS A 345       1.551 103.653  57.344  1.00  0.64           O  
ATOM   2717  CB  LYS A 345       1.010 101.171  55.544  1.00  0.64           C  
ATOM   2718  CG  LYS A 345       1.703 100.331  54.445  1.00  0.64           C  
ATOM   2719  CD  LYS A 345       3.065 100.954  54.109  1.00  0.64           C  
ATOM   2720  CE  LYS A 345       3.773 100.584  52.809  1.00  0.64           C  
ATOM   2721  NZ  LYS A 345       4.884 101.543  52.648  1.00  0.64           N  
ATOM   2722  N   ALA A 346       0.558 102.229  58.744  1.00  0.76           N  
ATOM   2723  CA  ALA A 346       0.035 103.264  59.609  1.00  0.76           C  
ATOM   2724  C   ALA A 346       0.241 102.778  61.022  1.00  0.76           C  
ATOM   2725  O   ALA A 346       0.068 101.592  61.295  1.00  0.76           O  
ATOM   2726  CB  ALA A 346      -1.468 103.504  59.354  1.00  0.76           C  
ATOM   2727  N   LEU A 347       0.666 103.660  61.944  1.00  0.69           N  
ATOM   2728  CA  LEU A 347       1.036 103.214  63.269  1.00  0.69           C  
ATOM   2729  C   LEU A 347       0.661 104.252  64.314  1.00  0.69           C  
ATOM   2730  O   LEU A 347       0.804 105.458  64.115  1.00  0.69           O  
ATOM   2731  CB  LEU A 347       2.544 102.861  63.277  1.00  0.69           C  
ATOM   2732  CG  LEU A 347       3.098 102.154  64.529  1.00  0.69           C  
ATOM   2733  CD1 LEU A 347       2.273 100.941  64.987  1.00  0.69           C  
ATOM   2734  CD2 LEU A 347       4.532 101.694  64.231  1.00  0.69           C  
ATOM   2735  N   ILE A 348       0.115 103.777  65.452  1.00  0.74           N  
ATOM   2736  CA  ILE A 348      -0.436 104.589  66.521  1.00  0.74           C  
ATOM   2737  C   ILE A 348       0.396 104.329  67.759  1.00  0.74           C  
ATOM   2738  O   ILE A 348       0.650 103.182  68.122  1.00  0.74           O  
ATOM   2739  CB  ILE A 348      -1.902 104.236  66.821  1.00  0.74           C  
ATOM   2740  CG1 ILE A 348      -2.797 104.546  65.594  1.00  0.74           C  
ATOM   2741  CG2 ILE A 348      -2.408 104.978  68.084  1.00  0.74           C  
ATOM   2742  CD1 ILE A 348      -4.241 104.045  65.742  1.00  0.74           C  
ATOM   2743  N   PHE A 349       0.840 105.402  68.436  1.00  0.63           N  
ATOM   2744  CA  PHE A 349       1.566 105.313  69.683  1.00  0.63           C  
ATOM   2745  C   PHE A 349       0.876 106.128  70.756  1.00  0.63           C  
ATOM   2746  O   PHE A 349       0.698 107.335  70.630  1.00  0.63           O  
ATOM   2747  CB  PHE A 349       3.000 105.887  69.553  1.00  0.63           C  
ATOM   2748  CG  PHE A 349       3.825 105.095  68.586  1.00  0.63           C  
ATOM   2749  CD1 PHE A 349       4.022 103.717  68.764  1.00  0.63           C  
ATOM   2750  CD2 PHE A 349       4.415 105.730  67.481  1.00  0.63           C  
ATOM   2751  CE1 PHE A 349       4.812 102.992  67.867  1.00  0.63           C  
ATOM   2752  CE2 PHE A 349       5.204 105.004  66.584  1.00  0.63           C  
ATOM   2753  CZ  PHE A 349       5.433 103.643  66.796  1.00  0.63           C  
ATOM   2754  N   ASN A 350       0.504 105.498  71.878  1.00  0.66           N  
ATOM   2755  CA  ASN A 350       0.027 106.214  73.038  1.00  0.66           C  
ATOM   2756  C   ASN A 350       0.437 105.434  74.269  1.00  0.66           C  
ATOM   2757  O   ASN A 350       0.587 104.215  74.216  1.00  0.66           O  
ATOM   2758  CB  ASN A 350      -1.491 106.528  72.980  1.00  0.66           C  
ATOM   2759  CG  ASN A 350      -2.389 105.298  72.914  1.00  0.66           C  
ATOM   2760  OD1 ASN A 350      -2.238 104.398  72.086  1.00  0.66           O  
ATOM   2761  ND2 ASN A 350      -3.390 105.263  73.818  1.00  0.66           N  
ATOM   2762  N   ASN A 351       0.734 106.145  75.381  1.00  0.69           N  
ATOM   2763  CA  ASN A 351       1.268 105.575  76.616  1.00  0.69           C  
ATOM   2764  C   ASN A 351       2.616 104.873  76.435  1.00  0.69           C  
ATOM   2765  O   ASN A 351       3.011 104.015  77.221  1.00  0.69           O  
ATOM   2766  CB  ASN A 351       0.235 104.658  77.328  1.00  0.69           C  
ATOM   2767  CG  ASN A 351      -0.968 105.521  77.684  1.00  0.69           C  
ATOM   2768  OD1 ASN A 351      -0.846 106.418  78.521  1.00  0.69           O  
ATOM   2769  ND2 ASN A 351      -2.118 105.290  77.017  1.00  0.69           N  
ATOM   2770  N   VAL A 352       3.372 105.244  75.381  1.00  0.59           N  
ATOM   2771  CA  VAL A 352       4.596 104.557  75.029  1.00  0.59           C  
ATOM   2772  C   VAL A 352       5.583 105.496  74.356  1.00  0.59           C  
ATOM   2773  O   VAL A 352       5.274 106.224  73.415  1.00  0.59           O  
ATOM   2774  CB  VAL A 352       4.309 103.330  74.153  1.00  0.59           C  
ATOM   2775  CG1 VAL A 352       3.825 103.707  72.735  1.00  0.59           C  
ATOM   2776  CG2 VAL A 352       5.525 102.384  74.114  1.00  0.59           C  
ATOM   2777  N   ASN A 353       6.860 105.475  74.783  1.00  0.64           N  
ATOM   2778  CA  ASN A 353       7.914 106.191  74.093  1.00  0.64           C  
ATOM   2779  C   ASN A 353       8.707 105.166  73.286  1.00  0.64           C  
ATOM   2780  O   ASN A 353       9.903 104.964  73.488  1.00  0.64           O  
ATOM   2781  CB  ASN A 353       8.786 106.968  75.116  1.00  0.64           C  
ATOM   2782  CG  ASN A 353       9.790 107.967  74.536  1.00  0.64           C  
ATOM   2783  OD1 ASN A 353      10.706 108.392  75.240  1.00  0.64           O  
ATOM   2784  ND2 ASN A 353       9.668 108.377  73.259  1.00  0.64           N  
ATOM   2785  N   LEU A 354       8.031 104.451  72.352  1.00  0.59           N  
ATOM   2786  CA  LEU A 354       8.638 103.338  71.634  1.00  0.59           C  
ATOM   2787  C   LEU A 354       9.837 103.731  70.801  1.00  0.59           C  
ATOM   2788  O   LEU A 354      10.923 103.192  70.989  1.00  0.59           O  
ATOM   2789  CB  LEU A 354       7.628 102.625  70.696  1.00  0.59           C  
ATOM   2790  CG  LEU A 354       8.200 101.361  70.003  1.00  0.59           C  
ATOM   2791  CD1 LEU A 354       8.435 100.220  71.003  1.00  0.59           C  
ATOM   2792  CD2 LEU A 354       7.313 100.883  68.851  1.00  0.59           C  
ATOM   2793  N   ILE A 355       9.684 104.754  69.936  1.00  0.63           N  
ATOM   2794  CA  ILE A 355      10.693 105.237  69.002  1.00  0.63           C  
ATOM   2795  C   ILE A 355      11.923 105.812  69.702  1.00  0.63           C  
ATOM   2796  O   ILE A 355      12.921 106.151  69.076  1.00  0.63           O  
ATOM   2797  CB  ILE A 355      10.026 106.174  67.971  1.00  0.63           C  
ATOM   2798  CG1 ILE A 355       9.164 105.306  67.016  1.00  0.63           C  
ATOM   2799  CG2 ILE A 355      11.023 107.027  67.148  1.00  0.63           C  
ATOM   2800  CD1 ILE A 355       8.383 106.099  65.960  1.00  0.63           C  
ATOM   2801  N   ASN A 356      11.955 105.888  71.050  1.00  0.58           N  
ATOM   2802  CA  ASN A 356      13.112 106.458  71.685  1.00  0.58           C  
ATOM   2803  C   ASN A 356      13.488 105.933  73.056  1.00  0.58           C  
ATOM   2804  O   ASN A 356      14.359 106.502  73.707  1.00  0.58           O  
ATOM   2805  CB  ASN A 356      12.861 107.968  71.781  1.00  0.58           C  
ATOM   2806  CG  ASN A 356      14.188 108.686  71.827  1.00  0.58           C  
ATOM   2807  OD1 ASN A 356      14.496 109.394  72.781  1.00  0.58           O  
ATOM   2808  ND2 ASN A 356      15.005 108.485  70.776  1.00  0.58           N  
ATOM   2809  N   ASN A 357      12.939 104.802  73.510  1.00  0.60           N  
ATOM   2810  CA  ASN A 357      13.357 104.317  74.814  1.00  0.60           C  
ATOM   2811  C   ASN A 357      13.016 102.851  74.995  1.00  0.60           C  
ATOM   2812  O   ASN A 357      13.805 102.086  75.538  1.00  0.60           O  
ATOM   2813  CB  ASN A 357      12.682 105.171  75.925  1.00  0.60           C  
ATOM   2814  CG  ASN A 357      13.399 105.009  77.256  1.00  0.60           C  
ATOM   2815  OD1 ASN A 357      14.504 105.507  77.468  1.00  0.60           O  
ATOM   2816  ND2 ASN A 357      12.753 104.288  78.200  1.00  0.60           N  
ATOM   2817  N   ALA A 358      11.834 102.407  74.525  1.00  0.49           N  
ATOM   2818  CA  ALA A 358      11.461 101.007  74.633  1.00  0.49           C  
ATOM   2819  C   ALA A 358      11.900 100.156  73.438  1.00  0.49           C  
ATOM   2820  O   ALA A 358      11.894  98.929  73.503  1.00  0.49           O  
ATOM   2821  CB  ALA A 358       9.931 100.911  74.804  1.00  0.49           C  
ATOM   2822  N   LYS A 359      12.307 100.765  72.305  1.00  0.33           N  
ATOM   2823  CA  LYS A 359      12.681 100.001  71.128  1.00  0.33           C  
ATOM   2824  C   LYS A 359      14.176  99.863  70.935  1.00  0.33           C  
ATOM   2825  O   LYS A 359      14.851 100.758  70.429  1.00  0.33           O  
ATOM   2826  CB  LYS A 359      12.102 100.651  69.854  1.00  0.33           C  
ATOM   2827  CG  LYS A 359      12.158  99.779  68.594  1.00  0.33           C  
ATOM   2828  CD  LYS A 359      11.122  98.643  68.599  1.00  0.33           C  
ATOM   2829  CE  LYS A 359      11.226  97.737  67.372  1.00  0.33           C  
ATOM   2830  NZ  LYS A 359      10.197  96.677  67.433  1.00  0.33           N  
ATOM   2831  N   TRP A 360      14.723  98.684  71.277  1.00  0.45           N  
ATOM   2832  CA  TRP A 360      16.072  98.285  70.922  1.00  0.45           C  
ATOM   2833  C   TRP A 360      16.307  98.244  69.411  1.00  0.45           C  
ATOM   2834  O   TRP A 360      15.385  97.998  68.629  1.00  0.45           O  
ATOM   2835  CB  TRP A 360      16.464  96.948  71.599  1.00  0.45           C  
ATOM   2836  CG  TRP A 360      16.014  96.778  73.046  1.00  0.45           C  
ATOM   2837  CD1 TRP A 360      15.024  95.933  73.439  1.00  0.45           C  
ATOM   2838  CD2 TRP A 360      16.457  97.455  74.243  1.00  0.45           C  
ATOM   2839  NE1 TRP A 360      14.806  96.029  74.796  1.00  0.45           N  
ATOM   2840  CE2 TRP A 360      15.653  96.983  75.304  1.00  0.45           C  
ATOM   2841  CE3 TRP A 360      17.444  98.406  74.474  1.00  0.45           C  
ATOM   2842  CZ2 TRP A 360      15.803  97.478  76.594  1.00  0.45           C  
ATOM   2843  CZ3 TRP A 360      17.599  98.908  75.775  1.00  0.45           C  
ATOM   2844  CH2 TRP A 360      16.782  98.458  76.822  1.00  0.45           C  
ATOM   2845  N   ALA A 361      17.556  98.552  68.992  1.00  0.39           N  
ATOM   2846  CA  ALA A 361      17.948  98.783  67.613  1.00  0.39           C  
ATOM   2847  C   ALA A 361      17.463 100.115  67.049  1.00  0.39           C  
ATOM   2848  O   ALA A 361      17.015 100.191  65.908  1.00  0.39           O  
ATOM   2849  CB  ALA A 361      17.587  97.615  66.662  1.00  0.39           C  
ATOM   2850  N   TYR A 362      17.583 101.225  67.811  1.00  0.49           N  
ATOM   2851  CA  TYR A 362      17.069 102.542  67.434  1.00  0.49           C  
ATOM   2852  C   TYR A 362      17.597 103.056  66.102  1.00  0.49           C  
ATOM   2853  O   TYR A 362      16.842 103.594  65.295  1.00  0.49           O  
ATOM   2854  CB  TYR A 362      17.370 103.557  68.580  1.00  0.49           C  
ATOM   2855  CG  TYR A 362      17.155 105.020  68.260  1.00  0.49           C  
ATOM   2856  CD1 TYR A 362      18.222 105.816  67.808  1.00  0.49           C  
ATOM   2857  CD2 TYR A 362      15.895 105.610  68.407  1.00  0.49           C  
ATOM   2858  CE1 TYR A 362      18.057 107.189  67.583  1.00  0.49           C  
ATOM   2859  CE2 TYR A 362      15.712 106.973  68.125  1.00  0.49           C  
ATOM   2860  CZ  TYR A 362      16.797 107.766  67.751  1.00  0.49           C  
ATOM   2861  OH  TYR A 362      16.590 109.137  67.506  1.00  0.49           O  
ATOM   2862  N   GLY A 363      18.907 102.881  65.820  1.00  0.37           N  
ATOM   2863  CA  GLY A 363      19.483 103.298  64.546  1.00  0.37           C  
ATOM   2864  C   GLY A 363      18.947 102.559  63.355  1.00  0.37           C  
ATOM   2865  O   GLY A 363      18.845 103.119  62.268  1.00  0.37           O  
ATOM   2866  N   MET A 364      18.553 101.290  63.543  1.00  0.28           N  
ATOM   2867  CA  MET A 364      17.913 100.520  62.505  1.00  0.28           C  
ATOM   2868  C   MET A 364      16.427 100.814  62.417  1.00  0.28           C  
ATOM   2869  O   MET A 364      15.930 101.167  61.361  1.00  0.28           O  
ATOM   2870  CB  MET A 364      18.118  99.007  62.742  1.00  0.28           C  
ATOM   2871  CG  MET A 364      19.591  98.573  62.618  1.00  0.28           C  
ATOM   2872  SD  MET A 364      19.885  96.817  62.996  1.00  0.28           S  
ATOM   2873  CE  MET A 364      19.046  96.113  61.545  1.00  0.28           C  
ATOM   2874  N   ILE A 365      15.655 100.747  63.515  1.00  0.40           N  
ATOM   2875  CA  ILE A 365      14.197 100.881  63.459  1.00  0.40           C  
ATOM   2876  C   ILE A 365      13.745 102.232  62.928  1.00  0.40           C  
ATOM   2877  O   ILE A 365      12.783 102.337  62.172  1.00  0.40           O  
ATOM   2878  CB  ILE A 365      13.556 100.570  64.810  1.00  0.40           C  
ATOM   2879  CG1 ILE A 365      13.906  99.128  65.263  1.00  0.40           C  
ATOM   2880  CG2 ILE A 365      12.025 100.797  64.762  1.00  0.40           C  
ATOM   2881  CD1 ILE A 365      13.359  98.006  64.369  1.00  0.40           C  
ATOM   2882  N   LYS A 366      14.471 103.300  63.290  1.00  0.47           N  
ATOM   2883  CA  LYS A 366      14.283 104.616  62.726  1.00  0.47           C  
ATOM   2884  C   LYS A 366      14.640 104.770  61.240  1.00  0.47           C  
ATOM   2885  O   LYS A 366      13.963 105.500  60.522  1.00  0.47           O  
ATOM   2886  CB  LYS A 366      15.103 105.603  63.581  1.00  0.47           C  
ATOM   2887  CG  LYS A 366      14.818 107.077  63.290  1.00  0.47           C  
ATOM   2888  CD  LYS A 366      15.561 108.013  64.249  1.00  0.47           C  
ATOM   2889  CE  LYS A 366      17.072 108.100  64.015  1.00  0.47           C  
ATOM   2890  NZ  LYS A 366      17.619 109.170  64.859  1.00  0.47           N  
ATOM   2891  N   ASN A 367      15.731 104.128  60.750  1.00  0.34           N  
ATOM   2892  CA  ASN A 367      16.296 104.464  59.442  1.00  0.34           C  
ATOM   2893  C   ASN A 367      16.482 103.299  58.463  1.00  0.34           C  
ATOM   2894  O   ASN A 367      17.027 103.500  57.386  1.00  0.34           O  
ATOM   2895  CB  ASN A 367      17.708 105.102  59.591  1.00  0.34           C  
ATOM   2896  CG  ASN A 367      17.768 106.186  60.661  1.00  0.34           C  
ATOM   2897  OD1 ASN A 367      17.249 107.296  60.563  1.00  0.34           O  
ATOM   2898  ND2 ASN A 367      18.478 105.864  61.768  1.00  0.34           N  
ATOM   2899  N   VAL A 368      16.058 102.054  58.773  1.00  0.26           N  
ATOM   2900  CA  VAL A 368      16.347 100.887  57.928  1.00  0.26           C  
ATOM   2901  C   VAL A 368      15.320 100.711  56.819  1.00  0.26           C  
ATOM   2902  O   VAL A 368      15.460  99.875  55.928  1.00  0.26           O  
ATOM   2903  CB  VAL A 368      16.462  99.610  58.778  1.00  0.26           C  
ATOM   2904  CG1 VAL A 368      15.090  99.107  59.277  1.00  0.26           C  
ATOM   2905  CG2 VAL A 368      17.220  98.487  58.043  1.00  0.26           C  
ATOM   2906  N   ASN A 369      14.233 101.499  56.868  1.00  0.19           N  
ATOM   2907  CA  ASN A 369      13.350 101.706  55.744  1.00  0.19           C  
ATOM   2908  C   ASN A 369      12.450 102.892  56.057  1.00  0.19           C  
ATOM   2909  O   ASN A 369      12.311 103.253  57.227  1.00  0.19           O  
ATOM   2910  CB  ASN A 369      12.493 100.461  55.385  1.00  0.19           C  
ATOM   2911  CG  ASN A 369      11.845  99.866  56.626  1.00  0.19           C  
ATOM   2912  OD1 ASN A 369      10.868 100.378  57.175  1.00  0.19           O  
ATOM   2913  ND2 ASN A 369      12.377  98.710  57.080  1.00  0.19           N  
ATOM   2914  N   PRO A 370      11.758 103.469  55.087  1.00  0.45           N  
ATOM   2915  CA  PRO A 370      10.652 104.363  55.374  1.00  0.45           C  
ATOM   2916  C   PRO A 370       9.369 103.611  55.058  1.00  0.45           C  
ATOM   2917  O   PRO A 370       8.565 104.062  54.247  1.00  0.45           O  
ATOM   2918  CB  PRO A 370      10.905 105.505  54.376  1.00  0.45           C  
ATOM   2919  CG  PRO A 370      11.464 104.798  53.134  1.00  0.45           C  
ATOM   2920  CD  PRO A 370      12.303 103.673  53.740  1.00  0.45           C  
ATOM   2921  N   ASN A 371       9.123 102.438  55.689  1.00  0.51           N  
ATOM   2922  CA  ASN A 371       7.892 101.692  55.455  1.00  0.51           C  
ATOM   2923  C   ASN A 371       6.631 102.402  55.915  1.00  0.51           C  
ATOM   2924  O   ASN A 371       5.600 102.290  55.257  1.00  0.51           O  
ATOM   2925  CB  ASN A 371       7.893 100.286  56.117  1.00  0.51           C  
ATOM   2926  CG  ASN A 371       8.533  99.256  55.194  1.00  0.51           C  
ATOM   2927  OD1 ASN A 371       8.356  99.281  53.976  1.00  0.51           O  
ATOM   2928  ND2 ASN A 371       9.236  98.265  55.786  1.00  0.51           N  
ATOM   2929  N   VAL A 372       6.675 103.101  57.061  1.00  0.62           N  
ATOM   2930  CA  VAL A 372       5.507 103.711  57.672  1.00  0.62           C  
ATOM   2931  C   VAL A 372       5.134 105.019  56.983  1.00  0.62           C  
ATOM   2932  O   VAL A 372       5.930 105.951  56.934  1.00  0.62           O  
ATOM   2933  CB  VAL A 372       5.730 103.965  59.162  1.00  0.62           C  
ATOM   2934  CG1 VAL A 372       4.412 104.394  59.833  1.00  0.62           C  
ATOM   2935  CG2 VAL A 372       6.273 102.693  59.845  1.00  0.62           C  
ATOM   2936  N   GLU A 373       3.904 105.109  56.430  1.00  0.65           N  
ATOM   2937  CA  GLU A 373       3.394 106.295  55.758  1.00  0.65           C  
ATOM   2938  C   GLU A 373       2.949 107.360  56.750  1.00  0.65           C  
ATOM   2939  O   GLU A 373       3.027 108.557  56.492  1.00  0.65           O  
ATOM   2940  CB  GLU A 373       2.148 105.967  54.890  1.00  0.65           C  
ATOM   2941  CG  GLU A 373       2.265 104.731  53.976  1.00  0.65           C  
ATOM   2942  CD  GLU A 373       3.197 104.871  52.769  1.00  0.65           C  
ATOM   2943  OE1 GLU A 373       3.354 105.982  52.214  1.00  0.65           O  
ATOM   2944  OE2 GLU A 373       3.698 103.792  52.351  1.00  0.65           O  
ATOM   2945  N   MET A 374       2.404 106.921  57.905  1.00  0.72           N  
ATOM   2946  CA  MET A 374       1.902 107.826  58.919  1.00  0.72           C  
ATOM   2947  C   MET A 374       2.135 107.307  60.330  1.00  0.72           C  
ATOM   2948  O   MET A 374       1.683 106.222  60.709  1.00  0.72           O  
ATOM   2949  CB  MET A 374       0.381 108.049  58.718  1.00  0.72           C  
ATOM   2950  CG  MET A 374      -0.249 109.082  59.674  1.00  0.72           C  
ATOM   2951  SD  MET A 374      -2.031 109.352  59.420  1.00  0.72           S  
ATOM   2952  CE  MET A 374      -2.610 107.726  59.989  1.00  0.72           C  
ATOM   2953  N   ILE A 375       2.817 108.117  61.156  1.00  0.75           N  
ATOM   2954  CA  ILE A 375       3.047 107.896  62.569  1.00  0.75           C  
ATOM   2955  C   ILE A 375       2.190 108.885  63.349  1.00  0.75           C  
ATOM   2956  O   ILE A 375       2.319 110.104  63.219  1.00  0.75           O  
ATOM   2957  CB  ILE A 375       4.522 108.102  62.929  1.00  0.75           C  
ATOM   2958  CG1 ILE A 375       5.433 107.130  62.136  1.00  0.75           C  
ATOM   2959  CG2 ILE A 375       4.729 107.960  64.455  1.00  0.75           C  
ATOM   2960  CD1 ILE A 375       6.929 107.448  62.260  1.00  0.75           C  
ATOM   2961  N   VAL A 376       1.275 108.377  64.200  1.00  0.75           N  
ATOM   2962  CA  VAL A 376       0.435 109.213  65.047  1.00  0.75           C  
ATOM   2963  C   VAL A 376       0.772 108.934  66.497  1.00  0.75           C  
ATOM   2964  O   VAL A 376       0.645 107.808  66.974  1.00  0.75           O  
ATOM   2965  CB  VAL A 376      -1.058 108.971  64.833  1.00  0.75           C  
ATOM   2966  CG1 VAL A 376      -1.891 109.931  65.709  1.00  0.75           C  
ATOM   2967  CG2 VAL A 376      -1.398 109.188  63.348  1.00  0.75           C  
ATOM   2968  N   SER A 377       1.209 109.966  67.243  1.00  0.79           N  
ATOM   2969  CA  SER A 377       1.629 109.812  68.630  1.00  0.79           C  
ATOM   2970  C   SER A 377       0.792 110.686  69.553  1.00  0.79           C  
ATOM   2971  O   SER A 377       0.647 111.888  69.335  1.00  0.79           O  
ATOM   2972  CB  SER A 377       3.120 110.190  68.846  1.00  0.79           C  
ATOM   2973  OG  SER A 377       4.010 109.258  68.229  1.00  0.79           O  
ATOM   2974  N   MET A 378       0.233 110.103  70.635  1.00  0.77           N  
ATOM   2975  CA  MET A 378      -0.496 110.817  71.674  1.00  0.77           C  
ATOM   2976  C   MET A 378       0.361 110.839  72.932  1.00  0.77           C  
ATOM   2977  O   MET A 378       0.867 109.806  73.372  1.00  0.77           O  
ATOM   2978  CB  MET A 378      -1.849 110.165  72.087  1.00  0.77           C  
ATOM   2979  CG  MET A 378      -2.951 110.048  71.012  1.00  0.77           C  
ATOM   2980  SD  MET A 378      -2.673 108.801  69.714  1.00  0.77           S  
ATOM   2981  CE  MET A 378      -3.930 107.653  70.345  1.00  0.77           C  
ATOM   2982  N   ASP A 379       0.540 112.027  73.537  1.00  0.77           N  
ATOM   2983  CA  ASP A 379       1.372 112.201  74.710  1.00  0.77           C  
ATOM   2984  C   ASP A 379       0.915 113.488  75.386  1.00  0.77           C  
ATOM   2985  O   ASP A 379       0.106 114.235  74.834  1.00  0.77           O  
ATOM   2986  CB  ASP A 379       2.871 112.268  74.297  1.00  0.77           C  
ATOM   2987  CG  ASP A 379       3.866 111.923  75.392  1.00  0.77           C  
ATOM   2988  OD1 ASP A 379       3.771 112.501  76.506  1.00  0.77           O  
ATOM   2989  OD2 ASP A 379       4.775 111.102  75.097  1.00  0.77           O  
ATOM   2990  N   ILE A 380       1.407 113.764  76.605  1.00  0.75           N  
ATOM   2991  CA  ILE A 380       1.120 114.987  77.343  1.00  0.75           C  
ATOM   2992  C   ILE A 380       2.343 115.880  77.381  1.00  0.75           C  
ATOM   2993  O   ILE A 380       2.272 117.056  77.735  1.00  0.75           O  
ATOM   2994  CB  ILE A 380       0.646 114.729  78.775  1.00  0.75           C  
ATOM   2995  CG1 ILE A 380       1.743 114.242  79.751  1.00  0.75           C  
ATOM   2996  CG2 ILE A 380      -0.498 113.707  78.702  1.00  0.75           C  
ATOM   2997  CD1 ILE A 380       1.256 114.125  81.201  1.00  0.75           C  
ATOM   2998  N   GLN A 381       3.510 115.349  76.979  1.00  0.68           N  
ATOM   2999  CA  GLN A 381       4.734 116.103  76.893  1.00  0.68           C  
ATOM   3000  C   GLN A 381       5.250 115.962  75.482  1.00  0.68           C  
ATOM   3001  O   GLN A 381       4.915 115.042  74.744  1.00  0.68           O  
ATOM   3002  CB  GLN A 381       5.811 115.576  77.881  1.00  0.68           C  
ATOM   3003  CG  GLN A 381       5.467 115.841  79.366  1.00  0.68           C  
ATOM   3004  CD  GLN A 381       6.552 115.296  80.292  1.00  0.68           C  
ATOM   3005  OE1 GLN A 381       6.896 114.116  80.257  1.00  0.68           O  
ATOM   3006  NE2 GLN A 381       7.132 116.174  81.141  1.00  0.68           N  
ATOM   3007  N   MET A 382       6.121 116.888  75.042  1.00  0.66           N  
ATOM   3008  CA  MET A 382       6.868 116.694  73.815  1.00  0.66           C  
ATOM   3009  C   MET A 382       8.007 115.709  74.052  1.00  0.66           C  
ATOM   3010  O   MET A 382       9.160 116.077  74.286  1.00  0.66           O  
ATOM   3011  CB  MET A 382       7.375 118.039  73.256  1.00  0.66           C  
ATOM   3012  CG  MET A 382       8.021 117.953  71.861  1.00  0.66           C  
ATOM   3013  SD  MET A 382       8.450 119.588  71.194  1.00  0.66           S  
ATOM   3014  CE  MET A 382       6.789 119.931  70.538  1.00  0.66           C  
ATOM   3015  N   THR A 383       7.665 114.406  74.060  1.00  0.69           N  
ATOM   3016  CA  THR A 383       8.612 113.312  74.154  1.00  0.69           C  
ATOM   3017  C   THR A 383       9.277 113.065  72.826  1.00  0.69           C  
ATOM   3018  O   THR A 383       8.933 113.589  71.772  1.00  0.69           O  
ATOM   3019  CB  THR A 383       8.045 111.976  74.653  1.00  0.69           C  
ATOM   3020  OG1 THR A 383       7.064 111.427  73.778  1.00  0.69           O  
ATOM   3021  CG2 THR A 383       7.431 112.150  76.045  1.00  0.69           C  
ATOM   3022  N   ALA A 384      10.285 112.203  72.820  1.00  0.65           N  
ATOM   3023  CA  ALA A 384      11.019 111.908  71.630  1.00  0.65           C  
ATOM   3024  C   ALA A 384      10.271 111.049  70.595  1.00  0.65           C  
ATOM   3025  O   ALA A 384      10.662 110.981  69.431  1.00  0.65           O  
ATOM   3026  CB  ALA A 384      12.262 111.223  72.156  1.00  0.65           C  
ATOM   3027  N   SER A 385       9.145 110.398  70.976  1.00  0.67           N  
ATOM   3028  CA  SER A 385       8.260 109.736  70.012  1.00  0.67           C  
ATOM   3029  C   SER A 385       7.280 110.709  69.401  1.00  0.67           C  
ATOM   3030  O   SER A 385       6.671 110.417  68.376  1.00  0.67           O  
ATOM   3031  CB  SER A 385       7.343 108.630  70.605  1.00  0.67           C  
ATOM   3032  OG  SER A 385       8.073 107.471  71.002  1.00  0.67           O  
ATOM   3033  N   ILE A 386       7.086 111.888  70.021  1.00  0.65           N  
ATOM   3034  CA  ILE A 386       6.330 112.986  69.444  1.00  0.65           C  
ATOM   3035  C   ILE A 386       7.109 113.646  68.329  1.00  0.65           C  
ATOM   3036  O   ILE A 386       6.571 113.909  67.258  1.00  0.65           O  
ATOM   3037  CB  ILE A 386       5.939 113.990  70.527  1.00  0.65           C  
ATOM   3038  CG1 ILE A 386       4.920 113.358  71.503  1.00  0.65           C  
ATOM   3039  CG2 ILE A 386       5.407 115.306  69.930  1.00  0.65           C  
ATOM   3040  CD1 ILE A 386       3.527 113.138  70.898  1.00  0.65           C  
ATOM   3041  N   GLU A 387       8.418 113.872  68.544  1.00  0.65           N  
ATOM   3042  CA  GLU A 387       9.286 114.552  67.599  1.00  0.65           C  
ATOM   3043  C   GLU A 387       9.406 113.868  66.243  1.00  0.65           C  
ATOM   3044  O   GLU A 387       9.344 114.483  65.185  1.00  0.65           O  
ATOM   3045  CB  GLU A 387      10.693 114.710  68.217  1.00  0.65           C  
ATOM   3046  CG  GLU A 387      11.399 115.991  67.716  1.00  0.65           C  
ATOM   3047  CD  GLU A 387      10.830 117.273  68.333  1.00  0.65           C  
ATOM   3048  OE1 GLU A 387      11.396 118.357  68.041  1.00  0.65           O  
ATOM   3049  OE2 GLU A 387       9.909 117.175  69.187  1.00  0.65           O  
ATOM   3050  N   TYR A 388       9.510 112.526  66.257  1.00  0.62           N  
ATOM   3051  CA  TYR A 388       9.599 111.710  65.061  1.00  0.62           C  
ATOM   3052  C   TYR A 388       8.238 111.235  64.567  1.00  0.62           C  
ATOM   3053  O   TYR A 388       8.139 110.218  63.883  1.00  0.62           O  
ATOM   3054  CB  TYR A 388      10.478 110.463  65.338  1.00  0.62           C  
ATOM   3055  CG  TYR A 388      11.923 110.829  65.256  1.00  0.62           C  
ATOM   3056  CD1 TYR A 388      12.498 111.000  63.987  1.00  0.62           C  
ATOM   3057  CD2 TYR A 388      12.724 110.963  66.402  1.00  0.62           C  
ATOM   3058  CE1 TYR A 388      13.860 111.275  63.859  1.00  0.62           C  
ATOM   3059  CE2 TYR A 388      14.095 111.235  66.272  1.00  0.62           C  
ATOM   3060  CZ  TYR A 388      14.655 111.369  64.998  1.00  0.62           C  
ATOM   3061  OH  TYR A 388      16.040 111.457  64.818  1.00  0.62           O  
ATOM   3062  N   ALA A 389       7.148 111.947  64.895  1.00  0.70           N  
ATOM   3063  CA  ALA A 389       5.823 111.600  64.443  1.00  0.70           C  
ATOM   3064  C   ALA A 389       5.287 112.653  63.500  1.00  0.70           C  
ATOM   3065  O   ALA A 389       5.405 113.852  63.738  1.00  0.70           O  
ATOM   3066  CB  ALA A 389       4.862 111.482  65.640  1.00  0.70           C  
ATOM   3067  N   ASP A 390       4.638 112.216  62.402  1.00  0.76           N  
ATOM   3068  CA  ASP A 390       3.962 113.074  61.448  1.00  0.76           C  
ATOM   3069  C   ASP A 390       2.844 113.871  62.104  1.00  0.76           C  
ATOM   3070  O   ASP A 390       2.618 115.048  61.820  1.00  0.76           O  
ATOM   3071  CB  ASP A 390       3.341 112.209  60.328  1.00  0.76           C  
ATOM   3072  CG  ASP A 390       4.407 111.291  59.774  1.00  0.76           C  
ATOM   3073  OD1 ASP A 390       5.306 111.781  59.053  1.00  0.76           O  
ATOM   3074  OD2 ASP A 390       4.337 110.085  60.127  1.00  0.76           O  
ATOM   3075  N   LEU A 391       2.115 113.216  63.029  1.00  0.81           N  
ATOM   3076  CA  LEU A 391       1.077 113.854  63.796  1.00  0.81           C  
ATOM   3077  C   LEU A 391       1.257 113.625  65.284  1.00  0.81           C  
ATOM   3078  O   LEU A 391       1.366 112.503  65.779  1.00  0.81           O  
ATOM   3079  CB  LEU A 391      -0.307 113.353  63.335  1.00  0.81           C  
ATOM   3080  CG  LEU A 391      -1.523 114.050  63.981  1.00  0.81           C  
ATOM   3081  CD1 LEU A 391      -1.539 115.566  63.729  1.00  0.81           C  
ATOM   3082  CD2 LEU A 391      -2.813 113.413  63.449  1.00  0.81           C  
ATOM   3083  N   ALA A 392       1.258 114.732  66.044  1.00  0.81           N  
ATOM   3084  CA  ALA A 392       1.303 114.729  67.481  1.00  0.81           C  
ATOM   3085  C   ALA A 392      -0.037 115.206  67.999  1.00  0.81           C  
ATOM   3086  O   ALA A 392      -0.557 116.229  67.558  1.00  0.81           O  
ATOM   3087  CB  ALA A 392       2.398 115.694  67.961  1.00  0.81           C  
ATOM   3088  N   LEU A 393      -0.638 114.463  68.940  1.00  0.75           N  
ATOM   3089  CA  LEU A 393      -1.938 114.795  69.485  1.00  0.75           C  
ATOM   3090  C   LEU A 393      -1.814 115.052  70.983  1.00  0.75           C  
ATOM   3091  O   LEU A 393      -1.086 114.313  71.651  1.00  0.75           O  
ATOM   3092  CB  LEU A 393      -2.943 113.638  69.274  1.00  0.75           C  
ATOM   3093  CG  LEU A 393      -3.254 113.294  67.802  1.00  0.75           C  
ATOM   3094  CD1 LEU A 393      -4.227 112.107  67.729  1.00  0.75           C  
ATOM   3095  CD2 LEU A 393      -3.838 114.491  67.039  1.00  0.75           C  
ATOM   3096  N   PRO A 394      -2.485 116.038  71.577  1.00  0.79           N  
ATOM   3097  CA  PRO A 394      -2.269 116.335  72.985  1.00  0.79           C  
ATOM   3098  C   PRO A 394      -3.242 115.536  73.834  1.00  0.79           C  
ATOM   3099  O   PRO A 394      -4.451 115.777  73.841  1.00  0.79           O  
ATOM   3100  CB  PRO A 394      -2.525 117.850  73.087  1.00  0.79           C  
ATOM   3101  CG  PRO A 394      -3.515 118.153  71.959  1.00  0.79           C  
ATOM   3102  CD  PRO A 394      -3.097 117.171  70.867  1.00  0.79           C  
ATOM   3103  N   ALA A 395      -2.712 114.569  74.597  1.00  0.78           N  
ATOM   3104  CA  ALA A 395      -3.464 113.838  75.586  1.00  0.78           C  
ATOM   3105  C   ALA A 395      -3.540 114.640  76.879  1.00  0.78           C  
ATOM   3106  O   ALA A 395      -2.797 115.598  77.092  1.00  0.78           O  
ATOM   3107  CB  ALA A 395      -2.853 112.444  75.826  1.00  0.78           C  
ATOM   3108  N   ASN A 396      -4.472 114.290  77.772  1.00  0.70           N  
ATOM   3109  CA  ASN A 396      -4.644 114.932  79.058  1.00  0.70           C  
ATOM   3110  C   ASN A 396      -3.795 114.272  80.142  1.00  0.70           C  
ATOM   3111  O   ASN A 396      -3.423 113.103  80.059  1.00  0.70           O  
ATOM   3112  CB  ASN A 396      -6.148 115.013  79.426  1.00  0.70           C  
ATOM   3113  CG  ASN A 396      -6.849 113.660  79.420  1.00  0.70           C  
ATOM   3114  OD1 ASN A 396      -6.277 112.607  79.150  1.00  0.70           O  
ATOM   3115  ND2 ASN A 396      -8.170 113.675  79.706  1.00  0.70           N  
ATOM   3116  N   SER A 397      -3.409 115.015  81.201  1.00  0.70           N  
ATOM   3117  CA  SER A 397      -2.561 114.430  82.239  1.00  0.70           C  
ATOM   3118  C   SER A 397      -3.309 113.488  83.172  1.00  0.70           C  
ATOM   3119  O   SER A 397      -4.533 113.408  83.188  1.00  0.70           O  
ATOM   3120  CB  SER A 397      -1.724 115.452  83.065  1.00  0.70           C  
ATOM   3121  OG  SER A 397      -2.460 116.078  84.116  1.00  0.70           O  
ATOM   3122  N   TRP A 398      -2.580 112.749  84.033  1.00  0.47           N  
ATOM   3123  CA  TRP A 398      -3.157 111.779  84.953  1.00  0.47           C  
ATOM   3124  C   TRP A 398      -4.036 112.396  86.045  1.00  0.47           C  
ATOM   3125  O   TRP A 398      -4.753 111.700  86.761  1.00  0.47           O  
ATOM   3126  CB  TRP A 398      -2.025 110.963  85.629  1.00  0.47           C  
ATOM   3127  CG  TRP A 398      -1.052 110.263  84.689  1.00  0.47           C  
ATOM   3128  CD1 TRP A 398      -1.267 109.741  83.442  1.00  0.47           C  
ATOM   3129  CD2 TRP A 398       0.333 110.016  84.992  1.00  0.47           C  
ATOM   3130  NE1 TRP A 398      -0.100 109.221  82.929  1.00  0.47           N  
ATOM   3131  CE2 TRP A 398       0.894 109.374  83.865  1.00  0.47           C  
ATOM   3132  CE3 TRP A 398       1.103 110.292  86.119  1.00  0.47           C  
ATOM   3133  CZ2 TRP A 398       2.233 109.010  83.843  1.00  0.47           C  
ATOM   3134  CZ3 TRP A 398       2.453 109.911  86.099  1.00  0.47           C  
ATOM   3135  CH2 TRP A 398       3.015 109.285  84.975  1.00  0.47           C  
ATOM   3136  N   LEU A 399      -4.003 113.736  86.176  1.00  0.61           N  
ATOM   3137  CA  LEU A 399      -4.836 114.503  87.078  1.00  0.61           C  
ATOM   3138  C   LEU A 399      -6.017 115.136  86.345  1.00  0.61           C  
ATOM   3139  O   LEU A 399      -6.767 115.924  86.920  1.00  0.61           O  
ATOM   3140  CB  LEU A 399      -3.989 115.635  87.714  1.00  0.61           C  
ATOM   3141  CG  LEU A 399      -2.764 115.142  88.516  1.00  0.61           C  
ATOM   3142  CD1 LEU A 399      -1.914 116.333  88.979  1.00  0.61           C  
ATOM   3143  CD2 LEU A 399      -3.165 114.276  89.721  1.00  0.61           C  
ATOM   3144  N   GLU A 400      -6.206 114.811  85.050  1.00  0.59           N  
ATOM   3145  CA  GLU A 400      -7.209 115.412  84.188  1.00  0.59           C  
ATOM   3146  C   GLU A 400      -8.160 114.382  83.574  1.00  0.59           C  
ATOM   3147  O   GLU A 400      -8.949 114.719  82.691  1.00  0.59           O  
ATOM   3148  CB  GLU A 400      -6.503 116.148  83.023  1.00  0.59           C  
ATOM   3149  CG  GLU A 400      -5.662 117.378  83.438  1.00  0.59           C  
ATOM   3150  CD  GLU A 400      -4.648 117.768  82.371  1.00  0.59           C  
ATOM   3151  OE1 GLU A 400      -4.958 117.699  81.154  1.00  0.59           O  
ATOM   3152  OE2 GLU A 400      -3.492 118.063  82.769  1.00  0.59           O  
ATOM   3153  N   PHE A 401      -8.141 113.103  84.019  1.00  0.57           N  
ATOM   3154  CA  PHE A 401      -8.982 112.070  83.425  1.00  0.57           C  
ATOM   3155  C   PHE A 401      -9.485 111.053  84.422  1.00  0.57           C  
ATOM   3156  O   PHE A 401      -8.899 110.864  85.481  1.00  0.57           O  
ATOM   3157  CB  PHE A 401      -8.308 111.316  82.244  1.00  0.57           C  
ATOM   3158  CG  PHE A 401      -7.102 110.453  82.521  1.00  0.57           C  
ATOM   3159  CD1 PHE A 401      -7.231 109.173  83.089  1.00  0.57           C  
ATOM   3160  CD2 PHE A 401      -5.851 110.837  82.018  1.00  0.57           C  
ATOM   3161  CE1 PHE A 401      -6.135 108.306  83.167  1.00  0.57           C  
ATOM   3162  CE2 PHE A 401      -4.758 109.969  82.074  1.00  0.57           C  
ATOM   3163  CZ  PHE A 401      -4.895 108.703  82.658  1.00  0.57           C  
ATOM   3164  N   GLU A 402     -10.583 110.345  84.087  1.00  0.29           N  
ATOM   3165  CA  GLU A 402     -11.120 109.275  84.907  1.00  0.29           C  
ATOM   3166  C   GLU A 402     -10.645 107.933  84.389  1.00  0.29           C  
ATOM   3167  O   GLU A 402     -10.842 107.566  83.235  1.00  0.29           O  
ATOM   3168  CB  GLU A 402     -12.664 109.266  84.938  1.00  0.29           C  
ATOM   3169  CG  GLU A 402     -13.263 110.502  85.648  1.00  0.29           C  
ATOM   3170  CD  GLU A 402     -14.778 110.416  85.833  1.00  0.29           C  
ATOM   3171  OE1 GLU A 402     -15.377 109.362  85.502  1.00  0.29           O  
ATOM   3172  OE2 GLU A 402     -15.335 111.426  86.334  1.00  0.29           O  
ATOM   3173  N   GLY A 403      -9.974 107.143  85.240  1.00  0.37           N  
ATOM   3174  CA  GLY A 403      -9.491 105.840  84.818  1.00  0.37           C  
ATOM   3175  C   GLY A 403      -9.325 104.959  86.008  1.00  0.37           C  
ATOM   3176  O   GLY A 403      -9.700 105.318  87.117  1.00  0.37           O  
ATOM   3177  N   LEU A 404      -8.729 103.772  85.826  1.00  0.31           N  
ATOM   3178  CA  LEU A 404      -8.518 102.845  86.918  1.00  0.31           C  
ATOM   3179  C   LEU A 404      -7.098 102.318  86.843  1.00  0.31           C  
ATOM   3180  O   LEU A 404      -6.504 102.264  85.767  1.00  0.31           O  
ATOM   3181  CB  LEU A 404      -9.503 101.643  86.882  1.00  0.31           C  
ATOM   3182  CG  LEU A 404     -10.996 101.987  87.107  1.00  0.31           C  
ATOM   3183  CD1 LEU A 404     -11.747 102.302  85.803  1.00  0.31           C  
ATOM   3184  CD2 LEU A 404     -11.707 100.838  87.837  1.00  0.31           C  
ATOM   3185  N   GLU A 405      -6.526 101.909  87.991  1.00  0.31           N  
ATOM   3186  CA  GLU A 405      -5.188 101.356  88.049  1.00  0.31           C  
ATOM   3187  C   GLU A 405      -5.107 100.186  89.013  1.00  0.31           C  
ATOM   3188  O   GLU A 405      -5.883 100.053  89.959  1.00  0.31           O  
ATOM   3189  CB  GLU A 405      -4.127 102.407  88.464  1.00  0.31           C  
ATOM   3190  CG  GLU A 405      -4.380 103.074  89.837  1.00  0.31           C  
ATOM   3191  CD  GLU A 405      -3.226 103.967  90.290  1.00  0.31           C  
ATOM   3192  OE1 GLU A 405      -2.082 103.768  89.811  1.00  0.31           O  
ATOM   3193  OE2 GLU A 405      -3.486 104.821  91.178  1.00  0.31           O  
ATOM   3194  N   ILE A 406      -4.130  99.292  88.766  1.00  0.32           N  
ATOM   3195  CA  ILE A 406      -3.805  98.158  89.609  1.00  0.32           C  
ATOM   3196  C   ILE A 406      -2.375  98.379  90.029  1.00  0.32           C  
ATOM   3197  O   ILE A 406      -1.526  98.662  89.184  1.00  0.32           O  
ATOM   3198  CB  ILE A 406      -3.864  96.816  88.872  1.00  0.32           C  
ATOM   3199  CG1 ILE A 406      -5.254  96.568  88.249  1.00  0.32           C  
ATOM   3200  CG2 ILE A 406      -3.458  95.657  89.817  1.00  0.32           C  
ATOM   3201  CD1 ILE A 406      -6.363  96.372  89.282  1.00  0.32           C  
ATOM   3202  N   THR A 407      -2.081  98.276  91.344  1.00  0.27           N  
ATOM   3203  CA  THR A 407      -0.746  98.420  91.933  1.00  0.27           C  
ATOM   3204  C   THR A 407       0.420  97.868  91.119  1.00  0.27           C  
ATOM   3205  O   THR A 407       0.487  96.679  90.794  1.00  0.27           O  
ATOM   3206  CB  THR A 407      -0.617  97.808  93.319  1.00  0.27           C  
ATOM   3207  OG1 THR A 407      -1.695  98.201  94.162  1.00  0.27           O  
ATOM   3208  CG2 THR A 407       0.673  98.298  93.993  1.00  0.27           C  
ATOM   3209  N   ALA A 408       1.395  98.737  90.779  1.00  0.26           N  
ATOM   3210  CA  ALA A 408       2.497  98.405  89.905  1.00  0.26           C  
ATOM   3211  C   ALA A 408       3.398  97.249  90.358  1.00  0.26           C  
ATOM   3212  O   ALA A 408       3.790  97.116  91.515  1.00  0.26           O  
ATOM   3213  CB  ALA A 408       3.335  99.666  89.630  1.00  0.26           C  
ATOM   3214  N   SER A 409       3.723  96.359  89.401  1.00  0.25           N  
ATOM   3215  CA  SER A 409       4.470  95.113  89.568  1.00  0.25           C  
ATOM   3216  C   SER A 409       3.810  94.081  90.459  1.00  0.25           C  
ATOM   3217  O   SER A 409       4.511  93.255  91.030  1.00  0.25           O  
ATOM   3218  CB  SER A 409       5.967  95.198  90.005  1.00  0.25           C  
ATOM   3219  OG  SER A 409       6.578  96.453  89.706  1.00  0.25           O  
ATOM   3220  N   CYS A 410       2.461  94.098  90.583  1.00  0.45           N  
ATOM   3221  CA  CYS A 410       1.649  93.103  91.282  1.00  0.45           C  
ATOM   3222  C   CYS A 410       1.564  93.282  92.793  1.00  0.45           C  
ATOM   3223  O   CYS A 410       0.940  92.449  93.449  1.00  0.45           O  
ATOM   3224  CB  CYS A 410       2.089  91.611  91.070  1.00  0.45           C  
ATOM   3225  SG  CYS A 410       2.497  91.116  89.361  1.00  0.45           S  
ATOM   3226  N   SER A 411       2.172  94.344  93.367  1.00  0.62           N  
ATOM   3227  CA  SER A 411       2.523  94.395  94.790  1.00  0.62           C  
ATOM   3228  C   SER A 411       1.388  94.302  95.791  1.00  0.62           C  
ATOM   3229  O   SER A 411       1.479  93.583  96.780  1.00  0.62           O  
ATOM   3230  CB  SER A 411       3.246  95.708  95.196  1.00  0.62           C  
ATOM   3231  OG  SER A 411       4.450  95.956  94.479  1.00  0.62           O  
ATOM   3232  N   ASN A 412       0.283  95.039  95.577  1.00  0.53           N  
ATOM   3233  CA  ASN A 412      -0.763  95.181  96.570  1.00  0.53           C  
ATOM   3234  C   ASN A 412      -2.099  94.928  95.885  1.00  0.53           C  
ATOM   3235  O   ASN A 412      -2.194  95.098  94.667  1.00  0.53           O  
ATOM   3236  CB  ASN A 412      -0.762  96.605  97.193  1.00  0.53           C  
ATOM   3237  CG  ASN A 412       0.474  96.807  98.068  1.00  0.53           C  
ATOM   3238  OD1 ASN A 412       0.527  96.297  99.187  1.00  0.53           O  
ATOM   3239  ND2 ASN A 412       1.460  97.580  97.565  1.00  0.53           N  
ATOM   3240  N   PRO A 413      -3.163  94.523  96.578  1.00  0.45           N  
ATOM   3241  CA  PRO A 413      -4.320  93.927  95.912  1.00  0.45           C  
ATOM   3242  C   PRO A 413      -5.362  94.973  95.573  1.00  0.45           C  
ATOM   3243  O   PRO A 413      -6.438  94.610  95.110  1.00  0.45           O  
ATOM   3244  CB  PRO A 413      -4.864  92.968  96.989  1.00  0.45           C  
ATOM   3245  CG  PRO A 413      -4.531  93.664  98.311  1.00  0.45           C  
ATOM   3246  CD  PRO A 413      -3.157  94.262  98.025  1.00  0.45           C  
ATOM   3247  N   PHE A 414      -5.080  96.262  95.809  1.00  0.47           N  
ATOM   3248  CA  PHE A 414      -6.024  97.341  95.607  1.00  0.47           C  
ATOM   3249  C   PHE A 414      -6.273  97.718  94.149  1.00  0.47           C  
ATOM   3250  O   PHE A 414      -5.402  97.619  93.283  1.00  0.47           O  
ATOM   3251  CB  PHE A 414      -5.601  98.617  96.383  1.00  0.47           C  
ATOM   3252  CG  PHE A 414      -5.230  98.283  97.805  1.00  0.47           C  
ATOM   3253  CD1 PHE A 414      -6.167  97.707  98.680  1.00  0.47           C  
ATOM   3254  CD2 PHE A 414      -3.927  98.527  98.270  1.00  0.47           C  
ATOM   3255  CE1 PHE A 414      -5.803  97.366  99.990  1.00  0.47           C  
ATOM   3256  CE2 PHE A 414      -3.559  98.188  99.578  1.00  0.47           C  
ATOM   3257  CZ  PHE A 414      -4.498  97.603 100.437  1.00  0.47           C  
ATOM   3258  N   LEU A 415      -7.498  98.211  93.886  1.00  0.47           N  
ATOM   3259  CA  LEU A 415      -7.915  98.829  92.648  1.00  0.47           C  
ATOM   3260  C   LEU A 415      -8.329 100.236  93.024  1.00  0.47           C  
ATOM   3261  O   LEU A 415      -9.087 100.433  93.972  1.00  0.47           O  
ATOM   3262  CB  LEU A 415      -9.127  98.066  92.044  1.00  0.47           C  
ATOM   3263  CG  LEU A 415      -9.867  98.737  90.862  1.00  0.47           C  
ATOM   3264  CD1 LEU A 415      -8.968  98.936  89.639  1.00  0.47           C  
ATOM   3265  CD2 LEU A 415     -11.100  97.914  90.468  1.00  0.47           C  
ATOM   3266  N   GLN A 416      -7.829 101.255  92.308  1.00  0.43           N  
ATOM   3267  CA  GLN A 416      -8.142 102.635  92.618  1.00  0.43           C  
ATOM   3268  C   GLN A 416      -8.205 103.432  91.334  1.00  0.43           C  
ATOM   3269  O   GLN A 416      -8.049 102.882  90.244  1.00  0.43           O  
ATOM   3270  CB  GLN A 416      -7.174 103.258  93.656  1.00  0.43           C  
ATOM   3271  CG  GLN A 416      -5.696 103.306  93.213  1.00  0.43           C  
ATOM   3272  CD  GLN A 416      -4.829 103.974  94.283  1.00  0.43           C  
ATOM   3273  OE1 GLN A 416      -4.963 103.708  95.479  1.00  0.43           O  
ATOM   3274  NE2 GLN A 416      -3.916 104.869  93.850  1.00  0.43           N  
ATOM   3275  N   ILE A 417      -8.535 104.737  91.425  1.00  0.36           N  
ATOM   3276  CA  ILE A 417      -8.906 105.536  90.271  1.00  0.36           C  
ATOM   3277  C   ILE A 417      -7.973 106.706  90.015  1.00  0.36           C  
ATOM   3278  O   ILE A 417      -7.600 107.465  90.909  1.00  0.36           O  
ATOM   3279  CB  ILE A 417     -10.348 106.058  90.338  1.00  0.36           C  
ATOM   3280  CG1 ILE A 417     -10.645 106.908  91.599  1.00  0.36           C  
ATOM   3281  CG2 ILE A 417     -11.313 104.857  90.222  1.00  0.36           C  
ATOM   3282  CD1 ILE A 417     -11.975 107.669  91.512  1.00  0.36           C  
ATOM   3283  N   TRP A 418      -7.617 106.912  88.729  1.00  0.27           N  
ATOM   3284  CA  TRP A 418      -7.196 108.212  88.232  1.00  0.27           C  
ATOM   3285  C   TRP A 418      -8.419 109.124  88.211  1.00  0.27           C  
ATOM   3286  O   TRP A 418      -9.533 108.648  87.987  1.00  0.27           O  
ATOM   3287  CB  TRP A 418      -6.584 108.152  86.804  1.00  0.27           C  
ATOM   3288  CG  TRP A 418      -5.546 107.063  86.590  1.00  0.27           C  
ATOM   3289  CD1 TRP A 418      -5.710 105.847  85.986  1.00  0.27           C  
ATOM   3290  CD2 TRP A 418      -4.162 107.134  86.977  1.00  0.27           C  
ATOM   3291  NE1 TRP A 418      -4.528 105.149  85.972  1.00  0.27           N  
ATOM   3292  CE2 TRP A 418      -3.563 105.920  86.580  1.00  0.27           C  
ATOM   3293  CE3 TRP A 418      -3.424 108.126  87.618  1.00  0.27           C  
ATOM   3294  CZ2 TRP A 418      -2.218 105.675  86.819  1.00  0.27           C  
ATOM   3295  CZ3 TRP A 418      -2.061 107.880  87.852  1.00  0.27           C  
ATOM   3296  CH2 TRP A 418      -1.467 106.672  87.459  1.00  0.27           C  
ATOM   3297  N   LYS A 419      -8.273 110.440  88.449  1.00  0.32           N  
ATOM   3298  CA  LYS A 419      -9.439 111.304  88.475  1.00  0.32           C  
ATOM   3299  C   LYS A 419      -9.120 112.691  87.962  1.00  0.32           C  
ATOM   3300  O   LYS A 419      -8.021 113.213  88.146  1.00  0.32           O  
ATOM   3301  CB  LYS A 419     -10.066 111.416  89.892  1.00  0.32           C  
ATOM   3302  CG  LYS A 419      -9.167 112.102  90.935  1.00  0.32           C  
ATOM   3303  CD  LYS A 419      -9.862 112.269  92.294  1.00  0.32           C  
ATOM   3304  CE  LYS A 419      -9.003 113.060  93.282  1.00  0.32           C  
ATOM   3305  NZ  LYS A 419      -9.725 113.225  94.562  1.00  0.32           N  
ATOM   3306  N   GLY A 420     -10.110 113.337  87.309  1.00  0.28           N  
ATOM   3307  CA  GLY A 420     -10.029 114.741  86.930  1.00  0.28           C  
ATOM   3308  C   GLY A 420     -10.133 115.677  88.107  1.00  0.28           C  
ATOM   3309  O   GLY A 420     -11.204 115.871  88.673  1.00  0.28           O  
ATOM   3310  N   GLY A 421      -9.010 116.304  88.504  1.00  0.59           N  
ATOM   3311  CA  GLY A 421      -8.998 117.369  89.505  1.00  0.59           C  
ATOM   3312  C   GLY A 421      -9.227 118.715  88.879  1.00  0.59           C  
ATOM   3313  O   GLY A 421      -9.667 119.657  89.531  1.00  0.59           O  
ATOM   3314  N   ILE A 422      -8.949 118.810  87.572  1.00  0.63           N  
ATOM   3315  CA  ILE A 422      -9.250 119.939  86.720  1.00  0.63           C  
ATOM   3316  C   ILE A 422      -9.699 119.314  85.406  1.00  0.63           C  
ATOM   3317  O   ILE A 422      -9.391 118.138  85.185  1.00  0.63           O  
ATOM   3318  CB  ILE A 422      -8.060 120.886  86.499  1.00  0.63           C  
ATOM   3319  CG1 ILE A 422      -6.796 120.151  85.991  1.00  0.63           C  
ATOM   3320  CG2 ILE A 422      -7.799 121.663  87.808  1.00  0.63           C  
ATOM   3321  CD1 ILE A 422      -5.637 121.092  85.639  1.00  0.63           C  
ATOM   3322  N   PRO A 423     -10.444 119.963  84.513  1.00  0.57           N  
ATOM   3323  CA  PRO A 423     -10.666 119.440  83.170  1.00  0.57           C  
ATOM   3324  C   PRO A 423      -9.390 119.513  82.327  1.00  0.57           C  
ATOM   3325  O   PRO A 423      -8.484 120.249  82.720  1.00  0.57           O  
ATOM   3326  CB  PRO A 423     -11.780 120.350  82.624  1.00  0.57           C  
ATOM   3327  CG  PRO A 423     -11.535 121.695  83.309  1.00  0.57           C  
ATOM   3328  CD  PRO A 423     -11.045 121.287  84.701  1.00  0.57           C  
ATOM   3329  N   PRO A 424      -9.278 118.791  81.214  1.00  0.51           N  
ATOM   3330  CA  PRO A 424      -8.114 118.818  80.328  1.00  0.51           C  
ATOM   3331  C   PRO A 424      -7.620 120.189  79.892  1.00  0.51           C  
ATOM   3332  O   PRO A 424      -8.402 120.990  79.379  1.00  0.51           O  
ATOM   3333  CB  PRO A 424      -8.580 117.972  79.140  1.00  0.51           C  
ATOM   3334  CG  PRO A 424      -9.460 116.912  79.791  1.00  0.51           C  
ATOM   3335  CD  PRO A 424     -10.206 117.715  80.851  1.00  0.51           C  
ATOM   3336  N   VAL A 425      -6.325 120.490  80.110  1.00  0.55           N  
ATOM   3337  CA  VAL A 425      -5.734 121.774  79.762  1.00  0.55           C  
ATOM   3338  C   VAL A 425      -5.623 122.065  78.263  1.00  0.55           C  
ATOM   3339  O   VAL A 425      -5.335 121.200  77.439  1.00  0.55           O  
ATOM   3340  CB  VAL A 425      -4.393 122.025  80.448  1.00  0.55           C  
ATOM   3341  CG1 VAL A 425      -4.614 122.103  81.972  1.00  0.55           C  
ATOM   3342  CG2 VAL A 425      -3.375 120.920  80.102  1.00  0.55           C  
ATOM   3343  N   PHE A 426      -5.816 123.346  77.869  1.00  0.62           N  
ATOM   3344  CA  PHE A 426      -5.738 123.795  76.481  1.00  0.62           C  
ATOM   3345  C   PHE A 426      -6.686 123.052  75.532  1.00  0.62           C  
ATOM   3346  O   PHE A 426      -7.907 123.069  75.689  1.00  0.62           O  
ATOM   3347  CB  PHE A 426      -4.272 123.823  75.944  1.00  0.62           C  
ATOM   3348  CG  PHE A 426      -3.400 124.688  76.812  1.00  0.62           C  
ATOM   3349  CD1 PHE A 426      -3.408 126.084  76.663  1.00  0.62           C  
ATOM   3350  CD2 PHE A 426      -2.560 124.113  77.781  1.00  0.62           C  
ATOM   3351  CE1 PHE A 426      -2.599 126.893  77.473  1.00  0.62           C  
ATOM   3352  CE2 PHE A 426      -1.754 124.917  78.597  1.00  0.62           C  
ATOM   3353  CZ  PHE A 426      -1.774 126.309  78.442  1.00  0.62           C  
ATOM   3354  N   ASP A 427      -6.148 122.401  74.492  1.00  0.71           N  
ATOM   3355  CA  ASP A 427      -6.879 121.639  73.515  1.00  0.71           C  
ATOM   3356  C   ASP A 427      -6.858 120.137  73.813  1.00  0.71           C  
ATOM   3357  O   ASP A 427      -7.462 119.348  73.085  1.00  0.71           O  
ATOM   3358  CB  ASP A 427      -6.309 121.944  72.099  1.00  0.71           C  
ATOM   3359  CG  ASP A 427      -4.800 121.748  71.947  1.00  0.71           C  
ATOM   3360  OD1 ASP A 427      -4.064 121.766  72.968  1.00  0.71           O  
ATOM   3361  OD2 ASP A 427      -4.375 121.603  70.775  1.00  0.71           O  
ATOM   3362  N   SER A 428      -6.218 119.709  74.923  1.00  0.77           N  
ATOM   3363  CA  SER A 428      -6.040 118.307  75.284  1.00  0.77           C  
ATOM   3364  C   SER A 428      -7.312 117.501  75.526  1.00  0.77           C  
ATOM   3365  O   SER A 428      -8.372 118.025  75.876  1.00  0.77           O  
ATOM   3366  CB  SER A 428      -5.008 118.078  76.426  1.00  0.77           C  
ATOM   3367  OG  SER A 428      -5.569 118.230  77.730  1.00  0.77           O  
ATOM   3368  N   ARG A 429      -7.263 116.180  75.283  1.00  0.67           N  
ATOM   3369  CA  ARG A 429      -8.414 115.305  75.423  1.00  0.67           C  
ATOM   3370  C   ARG A 429      -7.962 113.962  75.959  1.00  0.67           C  
ATOM   3371  O   ARG A 429      -6.774 113.655  75.949  1.00  0.67           O  
ATOM   3372  CB  ARG A 429      -9.116 115.070  74.059  1.00  0.67           C  
ATOM   3373  CG  ARG A 429      -9.750 116.316  73.410  1.00  0.67           C  
ATOM   3374  CD  ARG A 429     -10.919 116.910  74.203  1.00  0.67           C  
ATOM   3375  NE  ARG A 429     -11.379 118.112  73.427  1.00  0.67           N  
ATOM   3376  CZ  ARG A 429     -10.931 119.361  73.625  1.00  0.67           C  
ATOM   3377  NH1 ARG A 429     -11.321 120.324  72.789  1.00  0.67           N  
ATOM   3378  NH2 ARG A 429     -10.117 119.684  74.620  1.00  0.67           N  
ATOM   3379  N   ASP A 430      -8.899 113.127  76.453  1.00  0.68           N  
ATOM   3380  CA  ASP A 430      -8.619 111.764  76.870  1.00  0.68           C  
ATOM   3381  C   ASP A 430      -8.175 110.876  75.705  1.00  0.68           C  
ATOM   3382  O   ASP A 430      -8.571 111.092  74.563  1.00  0.68           O  
ATOM   3383  CB  ASP A 430      -9.878 111.222  77.595  1.00  0.68           C  
ATOM   3384  CG  ASP A 430      -9.597 110.049  78.512  1.00  0.68           C  
ATOM   3385  OD1 ASP A 430      -9.888 110.192  79.722  1.00  0.68           O  
ATOM   3386  OD2 ASP A 430      -9.116 109.001  78.012  1.00  0.68           O  
ATOM   3387  N   ASP A 431      -7.370 109.823  75.951  1.00  0.70           N  
ATOM   3388  CA  ASP A 431      -7.088 108.779  74.975  1.00  0.70           C  
ATOM   3389  C   ASP A 431      -8.386 108.094  74.522  1.00  0.70           C  
ATOM   3390  O   ASP A 431      -8.571 107.773  73.345  1.00  0.70           O  
ATOM   3391  CB  ASP A 431      -6.117 107.725  75.581  1.00  0.70           C  
ATOM   3392  CG  ASP A 431      -4.659 107.976  75.225  1.00  0.70           C  
ATOM   3393  OD1 ASP A 431      -4.354 108.842  74.371  1.00  0.70           O  
ATOM   3394  OD2 ASP A 431      -3.818 107.197  75.750  1.00  0.70           O  
ATOM   3395  N   LEU A 432      -9.353 107.917  75.448  1.00  0.60           N  
ATOM   3396  CA  LEU A 432     -10.702 107.484  75.142  1.00  0.60           C  
ATOM   3397  C   LEU A 432     -11.450 108.450  74.224  1.00  0.60           C  
ATOM   3398  O   LEU A 432     -12.004 108.034  73.206  1.00  0.60           O  
ATOM   3399  CB  LEU A 432     -11.470 107.308  76.475  1.00  0.60           C  
ATOM   3400  CG  LEU A 432     -12.904 106.745  76.381  1.00  0.60           C  
ATOM   3401  CD1 LEU A 432     -12.943 105.348  75.742  1.00  0.60           C  
ATOM   3402  CD2 LEU A 432     -13.534 106.703  77.782  1.00  0.60           C  
ATOM   3403  N   ASP A 433     -11.417 109.772  74.510  1.00  0.66           N  
ATOM   3404  CA  ASP A 433     -11.999 110.815  73.676  1.00  0.66           C  
ATOM   3405  C   ASP A 433     -11.362 110.903  72.291  1.00  0.66           C  
ATOM   3406  O   ASP A 433     -12.045 111.008  71.272  1.00  0.66           O  
ATOM   3407  CB  ASP A 433     -11.769 112.229  74.270  1.00  0.66           C  
ATOM   3408  CG  ASP A 433     -12.433 112.505  75.602  1.00  0.66           C  
ATOM   3409  OD1 ASP A 433     -13.422 111.823  75.949  1.00  0.66           O  
ATOM   3410  OD2 ASP A 433     -11.926 113.457  76.261  1.00  0.66           O  
ATOM   3411  N   ILE A 434     -10.012 110.867  72.222  1.00  0.75           N  
ATOM   3412  CA  ILE A 434      -9.241 110.956  70.989  1.00  0.75           C  
ATOM   3413  C   ILE A 434      -9.559 109.794  70.071  1.00  0.75           C  
ATOM   3414  O   ILE A 434      -9.898 109.981  68.903  1.00  0.75           O  
ATOM   3415  CB  ILE A 434      -7.734 111.023  71.280  1.00  0.75           C  
ATOM   3416  CG1 ILE A 434      -7.375 112.386  71.920  1.00  0.75           C  
ATOM   3417  CG2 ILE A 434      -6.895 110.795  70.001  1.00  0.75           C  
ATOM   3418  CD1 ILE A 434      -5.973 112.431  72.544  1.00  0.75           C  
ATOM   3419  N   LEU A 435      -9.540 108.553  70.593  1.00  0.70           N  
ATOM   3420  CA  LEU A 435      -9.921 107.387  69.823  1.00  0.70           C  
ATOM   3421  C   LEU A 435     -11.406 107.337  69.485  1.00  0.70           C  
ATOM   3422  O   LEU A 435     -11.765 106.927  68.385  1.00  0.70           O  
ATOM   3423  CB  LEU A 435      -9.403 106.083  70.466  1.00  0.70           C  
ATOM   3424  CG  LEU A 435      -7.856 105.988  70.493  1.00  0.70           C  
ATOM   3425  CD1 LEU A 435      -7.402 104.732  71.245  1.00  0.70           C  
ATOM   3426  CD2 LEU A 435      -7.222 105.995  69.092  1.00  0.70           C  
ATOM   3427  N   ALA A 436     -12.311 107.806  70.372  1.00  0.66           N  
ATOM   3428  CA  ALA A 436     -13.720 107.979  70.053  1.00  0.66           C  
ATOM   3429  C   ALA A 436     -13.978 108.965  68.916  1.00  0.66           C  
ATOM   3430  O   ALA A 436     -14.758 108.703  68.002  1.00  0.66           O  
ATOM   3431  CB  ALA A 436     -14.485 108.465  71.301  1.00  0.66           C  
ATOM   3432  N   GLY A 437     -13.285 110.124  68.914  1.00  0.69           N  
ATOM   3433  CA  GLY A 437     -13.391 111.112  67.846  1.00  0.69           C  
ATOM   3434  C   GLY A 437     -12.837 110.634  66.530  1.00  0.69           C  
ATOM   3435  O   GLY A 437     -13.415 110.891  65.476  1.00  0.69           O  
ATOM   3436  N   ILE A 438     -11.725 109.875  66.563  1.00  0.73           N  
ATOM   3437  CA  ILE A 438     -11.195 109.175  65.401  1.00  0.73           C  
ATOM   3438  C   ILE A 438     -12.159 108.104  64.897  1.00  0.73           C  
ATOM   3439  O   ILE A 438     -12.433 108.032  63.704  1.00  0.73           O  
ATOM   3440  CB  ILE A 438      -9.802 108.602  65.681  1.00  0.73           C  
ATOM   3441  CG1 ILE A 438      -8.788 109.759  65.861  1.00  0.73           C  
ATOM   3442  CG2 ILE A 438      -9.348 107.657  64.544  1.00  0.73           C  
ATOM   3443  CD1 ILE A 438      -7.427 109.311  66.411  1.00  0.73           C  
ATOM   3444  N   ALA A 439     -12.752 107.279  65.786  1.00  0.64           N  
ATOM   3445  CA  ALA A 439     -13.721 106.257  65.429  1.00  0.64           C  
ATOM   3446  C   ALA A 439     -14.981 106.805  64.768  1.00  0.64           C  
ATOM   3447  O   ALA A 439     -15.438 106.276  63.756  1.00  0.64           O  
ATOM   3448  CB  ALA A 439     -14.101 105.439  66.679  1.00  0.64           C  
ATOM   3449  N   ASN A 440     -15.537 107.919  65.292  1.00  0.54           N  
ATOM   3450  CA  ASN A 440     -16.649 108.614  64.661  1.00  0.54           C  
ATOM   3451  C   ASN A 440     -16.298 109.142  63.271  1.00  0.54           C  
ATOM   3452  O   ASN A 440     -16.996 108.871  62.301  1.00  0.54           O  
ATOM   3453  CB  ASN A 440     -17.107 109.819  65.524  1.00  0.54           C  
ATOM   3454  CG  ASN A 440     -17.678 109.346  66.856  1.00  0.54           C  
ATOM   3455  OD1 ASN A 440     -18.203 108.246  67.013  1.00  0.54           O  
ATOM   3456  ND2 ASN A 440     -17.603 110.233  67.876  1.00  0.54           N  
ATOM   3457  N   ALA A 441     -15.147 109.835  63.127  1.00  0.57           N  
ATOM   3458  CA  ALA A 441     -14.684 110.349  61.850  1.00  0.57           C  
ATOM   3459  C   ALA A 441     -14.394 109.257  60.818  1.00  0.57           C  
ATOM   3460  O   ALA A 441     -14.703 109.383  59.635  1.00  0.57           O  
ATOM   3461  CB  ALA A 441     -13.437 111.227  62.083  1.00  0.57           C  
ATOM   3462  N   LEU A 442     -13.818 108.117  61.251  1.00  0.58           N  
ATOM   3463  CA  LEU A 442     -13.649 106.928  60.434  1.00  0.58           C  
ATOM   3464  C   LEU A 442     -14.963 106.336  59.937  1.00  0.58           C  
ATOM   3465  O   LEU A 442     -15.045 105.836  58.815  1.00  0.58           O  
ATOM   3466  CB  LEU A 442     -12.895 105.814  61.199  1.00  0.58           C  
ATOM   3467  CG  LEU A 442     -11.385 106.054  61.391  1.00  0.58           C  
ATOM   3468  CD1 LEU A 442     -10.825 105.030  62.388  1.00  0.58           C  
ATOM   3469  CD2 LEU A 442     -10.611 105.978  60.067  1.00  0.58           C  
ATOM   3470  N   ALA A 443     -16.040 106.358  60.742  1.00  0.50           N  
ATOM   3471  CA  ALA A 443     -17.348 105.912  60.303  1.00  0.50           C  
ATOM   3472  C   ALA A 443     -17.921 106.737  59.148  1.00  0.50           C  
ATOM   3473  O   ALA A 443     -18.383 106.172  58.158  1.00  0.50           O  
ATOM   3474  CB  ALA A 443     -18.315 105.887  61.501  1.00  0.50           C  
ATOM   3475  N   ASP A 444     -17.834 108.084  59.207  1.00  0.53           N  
ATOM   3476  CA  ASP A 444     -18.214 108.943  58.096  1.00  0.53           C  
ATOM   3477  C   ASP A 444     -17.328 108.778  56.855  1.00  0.53           C  
ATOM   3478  O   ASP A 444     -17.806 108.632  55.731  1.00  0.53           O  
ATOM   3479  CB  ASP A 444     -18.155 110.431  58.527  1.00  0.53           C  
ATOM   3480  CG  ASP A 444     -19.128 110.711  59.657  1.00  0.53           C  
ATOM   3481  OD1 ASP A 444     -20.336 110.415  59.479  1.00  0.53           O  
ATOM   3482  OD2 ASP A 444     -18.668 111.253  60.694  1.00  0.53           O  
ATOM   3483  N   VAL A 445     -15.989 108.766  57.036  1.00  0.54           N  
ATOM   3484  CA  VAL A 445     -15.024 108.732  55.939  1.00  0.54           C  
ATOM   3485  C   VAL A 445     -14.932 107.370  55.254  1.00  0.54           C  
ATOM   3486  O   VAL A 445     -14.571 107.270  54.081  1.00  0.54           O  
ATOM   3487  CB  VAL A 445     -13.644 109.195  56.428  1.00  0.54           C  
ATOM   3488  CG1 VAL A 445     -12.550 109.070  55.346  1.00  0.54           C  
ATOM   3489  CG2 VAL A 445     -13.738 110.675  56.852  1.00  0.54           C  
ATOM   3490  N   THR A 446     -15.272 106.257  55.946  1.00  0.45           N  
ATOM   3491  CA  THR A 446     -15.216 104.936  55.316  1.00  0.45           C  
ATOM   3492  C   THR A 446     -16.339 104.661  54.341  1.00  0.45           C  
ATOM   3493  O   THR A 446     -16.154 103.849  53.434  1.00  0.45           O  
ATOM   3494  CB  THR A 446     -15.048 103.716  56.215  1.00  0.45           C  
ATOM   3495  OG1 THR A 446     -15.975 103.664  57.317  1.00  0.45           O  
ATOM   3496  CG2 THR A 446     -13.667 103.722  56.880  1.00  0.45           C  
ATOM   3497  N   GLY A 447     -17.495 105.361  54.435  1.00  0.37           N  
ATOM   3498  CA  GLY A 447     -18.581 105.277  53.454  1.00  0.37           C  
ATOM   3499  C   GLY A 447     -18.140 105.463  52.017  1.00  0.37           C  
ATOM   3500  O   GLY A 447     -17.318 106.324  51.727  1.00  0.37           O  
ATOM   3501  N   GLU A 448     -18.657 104.604  51.108  1.00  0.29           N  
ATOM   3502  CA  GLU A 448     -18.246 104.450  49.712  1.00  0.29           C  
ATOM   3503  C   GLU A 448     -17.059 103.497  49.569  1.00  0.29           C  
ATOM   3504  O   GLU A 448     -16.962 102.731  48.614  1.00  0.29           O  
ATOM   3505  CB  GLU A 448     -17.975 105.777  48.944  1.00  0.29           C  
ATOM   3506  CG  GLU A 448     -17.885 105.631  47.403  1.00  0.29           C  
ATOM   3507  CD  GLU A 448     -17.056 106.745  46.779  1.00  0.29           C  
ATOM   3508  OE1 GLU A 448     -17.378 107.938  46.970  1.00  0.29           O  
ATOM   3509  OE2 GLU A 448     -16.022 106.402  46.138  1.00  0.29           O  
ATOM   3510  N   LYS A 449     -16.118 103.488  50.534  1.00  0.26           N  
ATOM   3511  CA  LYS A 449     -14.858 102.784  50.382  1.00  0.26           C  
ATOM   3512  C   LYS A 449     -14.792 101.455  51.111  1.00  0.26           C  
ATOM   3513  O   LYS A 449     -14.082 100.545  50.687  1.00  0.26           O  
ATOM   3514  CB  LYS A 449     -13.708 103.662  50.944  1.00  0.26           C  
ATOM   3515  CG  LYS A 449     -13.643 105.083  50.355  1.00  0.26           C  
ATOM   3516  CD  LYS A 449     -13.478 105.121  48.825  1.00  0.26           C  
ATOM   3517  CE  LYS A 449     -13.414 106.552  48.280  1.00  0.26           C  
ATOM   3518  NZ  LYS A 449     -13.560 106.551  46.815  1.00  0.26           N  
ATOM   3519  N   ARG A 450     -15.497 101.313  52.243  1.00  0.26           N  
ATOM   3520  CA  ARG A 450     -15.591 100.065  52.967  1.00  0.26           C  
ATOM   3521  C   ARG A 450     -16.710 100.182  53.977  1.00  0.26           C  
ATOM   3522  O   ARG A 450     -17.221 101.266  54.237  1.00  0.26           O  
ATOM   3523  CB  ARG A 450     -14.263  99.670  53.681  1.00  0.26           C  
ATOM   3524  CG  ARG A 450     -13.762 100.722  54.690  1.00  0.26           C  
ATOM   3525  CD  ARG A 450     -12.341 100.498  55.210  1.00  0.26           C  
ATOM   3526  NE  ARG A 450     -11.420 100.795  54.072  1.00  0.26           N  
ATOM   3527  CZ  ARG A 450     -10.083 100.777  54.150  1.00  0.26           C  
ATOM   3528  NH1 ARG A 450      -9.359 101.134  53.093  1.00  0.26           N  
ATOM   3529  NH2 ARG A 450      -9.454 100.409  55.262  1.00  0.26           N  
ATOM   3530  N   PHE A 451     -17.095  99.064  54.610  1.00  0.21           N  
ATOM   3531  CA  PHE A 451     -17.955  99.094  55.774  1.00  0.21           C  
ATOM   3532  C   PHE A 451     -17.126  98.532  56.911  1.00  0.21           C  
ATOM   3533  O   PHE A 451     -16.351  97.590  56.743  1.00  0.21           O  
ATOM   3534  CB  PHE A 451     -19.263  98.285  55.584  1.00  0.21           C  
ATOM   3535  CG  PHE A 451     -20.112  98.939  54.523  1.00  0.21           C  
ATOM   3536  CD1 PHE A 451     -21.024  99.954  54.862  1.00  0.21           C  
ATOM   3537  CD2 PHE A 451     -19.990  98.561  53.175  1.00  0.21           C  
ATOM   3538  CE1 PHE A 451     -21.793 100.583  53.873  1.00  0.21           C  
ATOM   3539  CE2 PHE A 451     -20.751  99.192  52.182  1.00  0.21           C  
ATOM   3540  CZ  PHE A 451     -21.653 100.205  52.532  1.00  0.21           C  
ATOM   3541  N   ARG A 452     -17.209  99.155  58.094  1.00  0.25           N  
ATOM   3542  CA  ARG A 452     -16.411  98.804  59.245  1.00  0.25           C  
ATOM   3543  C   ARG A 452     -17.288  99.064  60.437  1.00  0.25           C  
ATOM   3544  O   ARG A 452     -18.027 100.045  60.442  1.00  0.25           O  
ATOM   3545  CB  ARG A 452     -15.182  99.745  59.398  1.00  0.25           C  
ATOM   3546  CG  ARG A 452     -14.047  99.515  58.381  1.00  0.25           C  
ATOM   3547  CD  ARG A 452     -13.147  98.316  58.692  1.00  0.25           C  
ATOM   3548  NE  ARG A 452     -12.303  98.716  59.865  1.00  0.25           N  
ATOM   3549  CZ  ARG A 452     -11.326  97.969  60.395  1.00  0.25           C  
ATOM   3550  NH1 ARG A 452     -10.642  98.454  61.427  1.00  0.25           N  
ATOM   3551  NH2 ARG A 452     -11.011  96.774  59.909  1.00  0.25           N  
ATOM   3552  N   ASP A 453     -17.221  98.225  61.491  1.00  0.30           N  
ATOM   3553  CA  ASP A 453     -17.893  98.582  62.719  1.00  0.30           C  
ATOM   3554  C   ASP A 453     -16.998  99.498  63.547  1.00  0.30           C  
ATOM   3555  O   ASP A 453     -15.951  99.118  64.071  1.00  0.30           O  
ATOM   3556  CB  ASP A 453     -18.378  97.357  63.528  1.00  0.30           C  
ATOM   3557  CG  ASP A 453     -19.484  97.767  64.497  1.00  0.30           C  
ATOM   3558  OD1 ASP A 453     -19.634  98.993  64.767  1.00  0.30           O  
ATOM   3559  OD2 ASP A 453     -20.219  96.861  64.945  1.00  0.30           O  
ATOM   3560  N   TYR A 454     -17.427 100.763  63.640  1.00  0.26           N  
ATOM   3561  CA  TYR A 454     -16.949 101.707  64.618  1.00  0.26           C  
ATOM   3562  C   TYR A 454     -18.138 102.237  65.401  1.00  0.26           C  
ATOM   3563  O   TYR A 454     -17.992 103.085  66.277  1.00  0.26           O  
ATOM   3564  CB  TYR A 454     -16.237 102.899  63.927  1.00  0.26           C  
ATOM   3565  CG  TYR A 454     -14.940 102.461  63.304  1.00  0.26           C  
ATOM   3566  CD1 TYR A 454     -13.880 102.025  64.117  1.00  0.26           C  
ATOM   3567  CD2 TYR A 454     -14.757 102.499  61.912  1.00  0.26           C  
ATOM   3568  CE1 TYR A 454     -12.661 101.626  63.550  1.00  0.26           C  
ATOM   3569  CE2 TYR A 454     -13.539 102.099  61.342  1.00  0.26           C  
ATOM   3570  CZ  TYR A 454     -12.497 101.656  62.162  1.00  0.26           C  
ATOM   3571  OH  TYR A 454     -11.261 101.287  61.594  1.00  0.26           O  
ATOM   3572  N   PHE A 455     -19.357 101.723  65.135  1.00  0.23           N  
ATOM   3573  CA  PHE A 455     -20.575 102.208  65.755  1.00  0.23           C  
ATOM   3574  C   PHE A 455     -20.752 101.587  67.125  1.00  0.23           C  
ATOM   3575  O   PHE A 455     -21.293 102.206  68.041  1.00  0.23           O  
ATOM   3576  CB  PHE A 455     -21.820 101.894  64.883  1.00  0.23           C  
ATOM   3577  CG  PHE A 455     -21.834 102.747  63.641  1.00  0.23           C  
ATOM   3578  CD1 PHE A 455     -22.017 104.138  63.741  1.00  0.23           C  
ATOM   3579  CD2 PHE A 455     -21.696 102.172  62.367  1.00  0.23           C  
ATOM   3580  CE1 PHE A 455     -22.054 104.939  62.592  1.00  0.23           C  
ATOM   3581  CE2 PHE A 455     -21.735 102.970  61.214  1.00  0.23           C  
ATOM   3582  CZ  PHE A 455     -21.914 104.354  61.328  1.00  0.23           C  
ATOM   3583  N   ALA A 456     -20.217 100.370  67.331  1.00  0.33           N  
ATOM   3584  CA  ALA A 456     -20.304  99.699  68.608  1.00  0.33           C  
ATOM   3585  C   ALA A 456     -19.157 100.073  69.547  1.00  0.33           C  
ATOM   3586  O   ALA A 456     -19.098  99.628  70.688  1.00  0.33           O  
ATOM   3587  CB  ALA A 456     -20.340  98.182  68.367  1.00  0.33           C  
ATOM   3588  N   PHE A 457     -18.266 101.010  69.138  1.00  0.24           N  
ATOM   3589  CA  PHE A 457     -17.211 101.569  69.982  1.00  0.24           C  
ATOM   3590  C   PHE A 457     -17.774 102.245  71.238  1.00  0.24           C  
ATOM   3591  O   PHE A 457     -17.194 102.196  72.319  1.00  0.24           O  
ATOM   3592  CB  PHE A 457     -16.339 102.570  69.153  1.00  0.24           C  
ATOM   3593  CG  PHE A 457     -15.166 103.122  69.936  1.00  0.24           C  
ATOM   3594  CD1 PHE A 457     -15.316 104.288  70.707  1.00  0.24           C  
ATOM   3595  CD2 PHE A 457     -13.925 102.462  69.946  1.00  0.24           C  
ATOM   3596  CE1 PHE A 457     -14.266 104.760  71.503  1.00  0.24           C  
ATOM   3597  CE2 PHE A 457     -12.862 102.948  70.723  1.00  0.24           C  
ATOM   3598  CZ  PHE A 457     -13.035 104.096  71.506  1.00  0.24           C  
ATOM   3599  N   ALA A 458     -18.948 102.889  71.113  1.00  0.29           N  
ATOM   3600  CA  ALA A 458     -19.604 103.584  72.199  1.00  0.29           C  
ATOM   3601  C   ALA A 458     -20.688 102.741  72.872  1.00  0.29           C  
ATOM   3602  O   ALA A 458     -21.588 103.267  73.525  1.00  0.29           O  
ATOM   3603  CB  ALA A 458     -20.212 104.888  71.648  1.00  0.29           C  
ATOM   3604  N   ALA A 459     -20.633 101.403  72.735  1.00  0.29           N  
ATOM   3605  CA  ALA A 459     -21.648 100.514  73.248  1.00  0.29           C  
ATOM   3606  C   ALA A 459     -21.010  99.236  73.769  1.00  0.29           C  
ATOM   3607  O   ALA A 459     -19.794  99.080  73.793  1.00  0.29           O  
ATOM   3608  CB  ALA A 459     -22.687 100.195  72.150  1.00  0.29           C  
ATOM   3609  N   ALA A 460     -21.836  98.299  74.270  1.00  0.29           N  
ATOM   3610  CA  ALA A 460     -21.374  96.985  74.647  1.00  0.29           C  
ATOM   3611  C   ALA A 460     -22.205  95.941  73.926  1.00  0.29           C  
ATOM   3612  O   ALA A 460     -23.407  95.815  74.161  1.00  0.29           O  
ATOM   3613  CB  ALA A 460     -21.491  96.785  76.171  1.00  0.29           C  
ATOM   3614  N   ASP A 461     -21.557  95.161  73.039  1.00  0.24           N  
ATOM   3615  CA  ASP A 461     -22.137  94.172  72.147  1.00  0.24           C  
ATOM   3616  C   ASP A 461     -22.957  93.115  72.868  1.00  0.24           C  
ATOM   3617  O   ASP A 461     -24.038  92.706  72.453  1.00  0.24           O  
ATOM   3618  CB  ASP A 461     -20.992  93.391  71.436  1.00  0.24           C  
ATOM   3619  CG  ASP A 461     -19.885  94.258  70.852  1.00  0.24           C  
ATOM   3620  OD1 ASP A 461     -20.040  95.500  70.798  1.00  0.24           O  
ATOM   3621  OD2 ASP A 461     -18.836  93.646  70.531  1.00  0.24           O  
ATOM   3622  N   LYS A 462     -22.416  92.652  74.005  1.00  0.23           N  
ATOM   3623  CA  LYS A 462     -23.000  91.625  74.831  1.00  0.23           C  
ATOM   3624  C   LYS A 462     -23.406  92.217  76.163  1.00  0.23           C  
ATOM   3625  O   LYS A 462     -23.045  91.714  77.224  1.00  0.23           O  
ATOM   3626  CB  LYS A 462     -21.987  90.480  75.066  1.00  0.23           C  
ATOM   3627  CG  LYS A 462     -21.491  89.828  73.766  1.00  0.23           C  
ATOM   3628  CD  LYS A 462     -20.544  88.653  74.052  1.00  0.23           C  
ATOM   3629  CE  LYS A 462     -19.992  88.003  72.783  1.00  0.23           C  
ATOM   3630  NZ  LYS A 462     -19.096  86.885  73.152  1.00  0.23           N  
ATOM   3631  N   ARG A 463     -24.166  93.329  76.134  1.00  0.19           N  
ATOM   3632  CA  ARG A 463     -24.703  93.963  77.321  1.00  0.19           C  
ATOM   3633  C   ARG A 463     -25.553  93.032  78.192  1.00  0.19           C  
ATOM   3634  O   ARG A 463     -26.466  92.359  77.722  1.00  0.19           O  
ATOM   3635  CB  ARG A 463     -25.562  95.195  76.921  1.00  0.19           C  
ATOM   3636  CG  ARG A 463     -26.150  95.953  78.128  1.00  0.19           C  
ATOM   3637  CD  ARG A 463     -27.158  97.051  77.800  1.00  0.19           C  
ATOM   3638  NE  ARG A 463     -27.704  97.464  79.135  1.00  0.19           N  
ATOM   3639  CZ  ARG A 463     -28.536  98.489  79.346  1.00  0.19           C  
ATOM   3640  NH1 ARG A 463     -28.966  98.730  80.582  1.00  0.19           N  
ATOM   3641  NH2 ARG A 463     -28.943  99.266  78.347  1.00  0.19           N  
ATOM   3642  N   GLY A 464     -25.268  93.007  79.513  1.00  0.22           N  
ATOM   3643  CA  GLY A 464     -26.081  92.292  80.488  1.00  0.22           C  
ATOM   3644  C   GLY A 464     -27.225  93.105  81.050  1.00  0.22           C  
ATOM   3645  O   GLY A 464     -27.701  94.080  80.479  1.00  0.22           O  
ATOM   3646  N   ILE A 465     -27.716  92.705  82.234  1.00  0.10           N  
ATOM   3647  CA  ILE A 465     -28.882  93.326  82.848  1.00  0.10           C  
ATOM   3648  C   ILE A 465     -28.534  94.632  83.557  1.00  0.10           C  
ATOM   3649  O   ILE A 465     -29.149  95.675  83.338  1.00  0.10           O  
ATOM   3650  CB  ILE A 465     -29.511  92.334  83.834  1.00  0.10           C  
ATOM   3651  CG1 ILE A 465     -29.919  91.033  83.093  1.00  0.10           C  
ATOM   3652  CG2 ILE A 465     -30.724  92.972  84.549  1.00  0.10           C  
ATOM   3653  CD1 ILE A 465     -30.344  89.893  84.027  1.00  0.10           C  
ATOM   3654  N   TYR A 466     -27.512  94.577  84.430  1.00  0.16           N  
ATOM   3655  CA  TYR A 466     -26.978  95.665  85.226  1.00  0.16           C  
ATOM   3656  C   TYR A 466     -26.419  96.873  84.461  1.00  0.16           C  
ATOM   3657  O   TYR A 466     -26.487  97.002  83.237  1.00  0.16           O  
ATOM   3658  CB  TYR A 466     -25.926  95.113  86.233  1.00  0.16           C  
ATOM   3659  CG  TYR A 466     -26.562  94.115  87.166  1.00  0.16           C  
ATOM   3660  CD1 TYR A 466     -27.389  94.565  88.211  1.00  0.16           C  
ATOM   3661  CD2 TYR A 466     -26.338  92.734  87.024  1.00  0.16           C  
ATOM   3662  CE1 TYR A 466     -27.985  93.652  89.092  1.00  0.16           C  
ATOM   3663  CE2 TYR A 466     -26.936  91.819  87.905  1.00  0.16           C  
ATOM   3664  CZ  TYR A 466     -27.760  92.282  88.939  1.00  0.16           C  
ATOM   3665  OH  TYR A 466     -28.360  91.381  89.839  1.00  0.16           O  
ATOM   3666  N   ILE A 467     -25.848  97.829  85.223  1.00  0.13           N  
ATOM   3667  CA  ILE A 467     -25.017  98.923  84.742  1.00  0.13           C  
ATOM   3668  C   ILE A 467     -23.763  98.378  84.047  1.00  0.13           C  
ATOM   3669  O   ILE A 467     -23.305  97.277  84.339  1.00  0.13           O  
ATOM   3670  CB  ILE A 467     -24.696  99.890  85.891  1.00  0.13           C  
ATOM   3671  CG1 ILE A 467     -26.017 100.448  86.489  1.00  0.13           C  
ATOM   3672  CG2 ILE A 467     -23.770 101.043  85.435  1.00  0.13           C  
ATOM   3673  CD1 ILE A 467     -25.832 101.294  87.756  1.00  0.13           C  
ATOM   3674  N   GLN A 468     -23.214  99.099  83.045  1.00  0.21           N  
ATOM   3675  CA  GLN A 468     -22.102  98.601  82.261  1.00  0.21           C  
ATOM   3676  C   GLN A 468     -20.780  99.261  82.626  1.00  0.21           C  
ATOM   3677  O   GLN A 468     -20.501 100.406  82.273  1.00  0.21           O  
ATOM   3678  CB  GLN A 468     -22.387  98.823  80.754  1.00  0.21           C  
ATOM   3679  CG  GLN A 468     -21.300  98.290  79.788  1.00  0.21           C  
ATOM   3680  CD  GLN A 468     -21.140  96.772  79.893  1.00  0.21           C  
ATOM   3681  OE1 GLN A 468     -21.977  96.004  79.417  1.00  0.21           O  
ATOM   3682  NE2 GLN A 468     -20.036  96.318  80.530  1.00  0.21           N  
ATOM   3683  N   ARG A 469     -19.897  98.515  83.308  1.00  0.34           N  
ATOM   3684  CA  ARG A 469     -18.544  98.936  83.594  1.00  0.34           C  
ATOM   3685  C   ARG A 469     -17.658  97.701  83.534  1.00  0.34           C  
ATOM   3686  O   ARG A 469     -18.134  96.570  83.555  1.00  0.34           O  
ATOM   3687  CB  ARG A 469     -18.520  99.592  85.000  1.00  0.34           C  
ATOM   3688  CG  ARG A 469     -17.276 100.366  85.466  1.00  0.34           C  
ATOM   3689  CD  ARG A 469     -17.528 100.924  86.873  1.00  0.34           C  
ATOM   3690  NE  ARG A 469     -16.251 101.533  87.373  1.00  0.34           N  
ATOM   3691  CZ  ARG A 469     -16.088 101.971  88.629  1.00  0.34           C  
ATOM   3692  NH1 ARG A 469     -14.944 102.557  88.978  1.00  0.34           N  
ATOM   3693  NH2 ARG A 469     -17.045 101.837  89.542  1.00  0.34           N  
ATOM   3694  N   LEU A 470     -16.321  97.876  83.454  1.00  0.34           N  
ATOM   3695  CA  LEU A 470     -15.365  96.772  83.431  1.00  0.34           C  
ATOM   3696  C   LEU A 470     -15.271  96.060  84.782  1.00  0.34           C  
ATOM   3697  O   LEU A 470     -14.809  94.930  84.914  1.00  0.34           O  
ATOM   3698  CB  LEU A 470     -13.947  97.296  83.082  1.00  0.34           C  
ATOM   3699  CG  LEU A 470     -13.845  98.150  81.799  1.00  0.34           C  
ATOM   3700  CD1 LEU A 470     -12.419  98.703  81.656  1.00  0.34           C  
ATOM   3701  CD2 LEU A 470     -14.239  97.371  80.538  1.00  0.34           C  
ATOM   3702  N   LEU A 471     -15.721  96.761  85.838  1.00  0.37           N  
ATOM   3703  CA  LEU A 471     -15.850  96.272  87.192  1.00  0.37           C  
ATOM   3704  C   LEU A 471     -16.930  95.200  87.339  1.00  0.37           C  
ATOM   3705  O   LEU A 471     -16.728  94.172  87.983  1.00  0.37           O  
ATOM   3706  CB  LEU A 471     -16.138  97.502  88.089  1.00  0.37           C  
ATOM   3707  CG  LEU A 471     -16.296  97.218  89.593  1.00  0.37           C  
ATOM   3708  CD1 LEU A 471     -15.606  98.305  90.428  1.00  0.37           C  
ATOM   3709  CD2 LEU A 471     -17.772  97.100  89.999  1.00  0.37           C  
ATOM   3710  N   ASP A 472     -18.105  95.416  86.720  1.00  0.37           N  
ATOM   3711  CA  ASP A 472     -19.241  94.515  86.750  1.00  0.37           C  
ATOM   3712  C   ASP A 472     -18.997  93.213  85.997  1.00  0.37           C  
ATOM   3713  O   ASP A 472     -19.413  92.132  86.406  1.00  0.37           O  
ATOM   3714  CB  ASP A 472     -20.474  95.224  86.148  1.00  0.37           C  
ATOM   3715  CG  ASP A 472     -20.687  96.549  86.851  1.00  0.37           C  
ATOM   3716  OD1 ASP A 472     -20.551  97.587  86.157  1.00  0.37           O  
ATOM   3717  OD2 ASP A 472     -20.921  96.553  88.083  1.00  0.37           O  
ATOM   3718  N   THR A 473     -18.303  93.291  84.844  1.00  0.42           N  
ATOM   3719  CA  THR A 473     -17.910  92.128  84.058  1.00  0.42           C  
ATOM   3720  C   THR A 473     -16.817  91.289  84.689  1.00  0.42           C  
ATOM   3721  O   THR A 473     -16.747  90.084  84.446  1.00  0.42           O  
ATOM   3722  CB  THR A 473     -17.459  92.477  82.641  1.00  0.42           C  
ATOM   3723  OG1 THR A 473     -16.578  93.592  82.648  1.00  0.42           O  
ATOM   3724  CG2 THR A 473     -18.682  92.885  81.812  1.00  0.42           C  
ATOM   3725  N   CYS A 474     -15.909  91.871  85.502  1.00  0.48           N  
ATOM   3726  CA  CYS A 474     -14.809  91.092  86.037  1.00  0.48           C  
ATOM   3727  C   CYS A 474     -15.104  90.332  87.320  1.00  0.48           C  
ATOM   3728  O   CYS A 474     -15.662  90.820  88.298  1.00  0.48           O  
ATOM   3729  CB  CYS A 474     -13.506  91.888  86.267  1.00  0.48           C  
ATOM   3730  SG  CYS A 474     -12.060  90.760  86.219  1.00  0.48           S  
ATOM   3731  N   THR A 475     -14.588  89.098  87.356  1.00  0.42           N  
ATOM   3732  CA  THR A 475     -14.602  88.161  88.459  1.00  0.42           C  
ATOM   3733  C   THR A 475     -13.943  88.674  89.722  1.00  0.42           C  
ATOM   3734  O   THR A 475     -14.408  88.445  90.832  1.00  0.42           O  
ATOM   3735  CB  THR A 475     -13.873  86.892  88.040  1.00  0.42           C  
ATOM   3736  OG1 THR A 475     -12.586  87.168  87.491  1.00  0.42           O  
ATOM   3737  CG2 THR A 475     -14.675  86.227  86.919  1.00  0.42           C  
ATOM   3738  N   THR A 476     -12.832  89.411  89.590  1.00  0.44           N  
ATOM   3739  CA  THR A 476     -12.049  89.901  90.714  1.00  0.44           C  
ATOM   3740  C   THR A 476     -12.700  91.056  91.446  1.00  0.44           C  
ATOM   3741  O   THR A 476     -12.319  91.372  92.568  1.00  0.44           O  
ATOM   3742  CB  THR A 476     -10.627  90.276  90.318  1.00  0.44           C  
ATOM   3743  OG1 THR A 476     -10.600  91.096  89.159  1.00  0.44           O  
ATOM   3744  CG2 THR A 476      -9.870  88.996  89.937  1.00  0.44           C  
ATOM   3745  N   THR A 477     -13.729  91.696  90.856  1.00  0.38           N  
ATOM   3746  CA  THR A 477     -14.479  92.755  91.530  1.00  0.38           C  
ATOM   3747  C   THR A 477     -15.946  92.448  91.715  1.00  0.38           C  
ATOM   3748  O   THR A 477     -16.557  92.995  92.627  1.00  0.38           O  
ATOM   3749  CB  THR A 477     -14.375  94.109  90.855  1.00  0.38           C  
ATOM   3750  OG1 THR A 477     -14.437  93.994  89.432  1.00  0.38           O  
ATOM   3751  CG2 THR A 477     -13.009  94.701  91.207  1.00  0.38           C  
ATOM   3752  N   ALA A 478     -16.560  91.559  90.907  1.00  0.37           N  
ATOM   3753  CA  ALA A 478     -17.976  91.254  91.032  1.00  0.37           C  
ATOM   3754  C   ALA A 478     -18.273  89.881  91.633  1.00  0.37           C  
ATOM   3755  O   ALA A 478     -19.423  89.549  91.911  1.00  0.37           O  
ATOM   3756  CB  ALA A 478     -18.608  91.330  89.632  1.00  0.37           C  
ATOM   3757  N   GLY A 479     -17.242  89.050  91.892  1.00  0.32           N  
ATOM   3758  CA  GLY A 479     -17.414  87.712  92.447  1.00  0.32           C  
ATOM   3759  C   GLY A 479     -16.724  86.688  91.587  1.00  0.32           C  
ATOM   3760  O   GLY A 479     -16.901  86.617  90.375  1.00  0.32           O  
ATOM   3761  N   TYR A 480     -15.854  85.872  92.204  1.00  0.23           N  
ATOM   3762  CA  TYR A 480     -14.905  85.038  91.501  1.00  0.23           C  
ATOM   3763  C   TYR A 480     -15.519  83.863  90.737  1.00  0.23           C  
ATOM   3764  O   TYR A 480     -16.377  83.129  91.223  1.00  0.23           O  
ATOM   3765  CB  TYR A 480     -13.768  84.563  92.449  1.00  0.23           C  
ATOM   3766  CG  TYR A 480     -12.804  85.678  92.822  1.00  0.23           C  
ATOM   3767  CD1 TYR A 480     -13.207  86.845  93.504  1.00  0.23           C  
ATOM   3768  CD2 TYR A 480     -11.437  85.536  92.513  1.00  0.23           C  
ATOM   3769  CE1 TYR A 480     -12.285  87.849  93.829  1.00  0.23           C  
ATOM   3770  CE2 TYR A 480     -10.509  86.530  92.857  1.00  0.23           C  
ATOM   3771  CZ  TYR A 480     -10.939  87.690  93.505  1.00  0.23           C  
ATOM   3772  OH  TYR A 480     -10.017  88.704  93.823  1.00  0.23           O  
ATOM   3773  N   LYS A 481     -15.044  83.632  89.493  1.00  0.31           N  
ATOM   3774  CA  LYS A 481     -15.497  82.546  88.647  1.00  0.31           C  
ATOM   3775  C   LYS A 481     -14.755  81.283  89.012  1.00  0.31           C  
ATOM   3776  O   LYS A 481     -13.648  81.022  88.546  1.00  0.31           O  
ATOM   3777  CB  LYS A 481     -15.243  82.866  87.157  1.00  0.31           C  
ATOM   3778  CG  LYS A 481     -15.547  81.730  86.172  1.00  0.31           C  
ATOM   3779  CD  LYS A 481     -15.107  82.061  84.740  1.00  0.31           C  
ATOM   3780  CE  LYS A 481     -16.094  82.973  84.015  1.00  0.31           C  
ATOM   3781  NZ  LYS A 481     -15.646  83.136  82.621  1.00  0.31           N  
ATOM   3782  N   LEU A 482     -15.359  80.488  89.901  1.00  0.44           N  
ATOM   3783  CA  LEU A 482     -14.742  79.278  90.387  1.00  0.44           C  
ATOM   3784  C   LEU A 482     -15.603  78.061  90.074  1.00  0.44           C  
ATOM   3785  O   LEU A 482     -15.121  76.931  90.061  1.00  0.44           O  
ATOM   3786  CB  LEU A 482     -14.497  79.452  91.903  1.00  0.44           C  
ATOM   3787  CG  LEU A 482     -13.529  80.609  92.253  1.00  0.44           C  
ATOM   3788  CD1 LEU A 482     -13.589  80.955  93.744  1.00  0.44           C  
ATOM   3789  CD2 LEU A 482     -12.081  80.297  91.851  1.00  0.44           C  
ATOM   3790  N   ALA A 483     -16.897  78.247  89.732  1.00  0.48           N  
ATOM   3791  CA  ALA A 483     -17.781  77.170  89.320  1.00  0.48           C  
ATOM   3792  C   ALA A 483     -17.395  76.525  87.987  1.00  0.48           C  
ATOM   3793  O   ALA A 483     -17.352  75.303  87.871  1.00  0.48           O  
ATOM   3794  CB  ALA A 483     -19.233  77.679  89.281  1.00  0.48           C  
ATOM   3795  N   ASP A 484     -17.033  77.326  86.962  1.00  0.43           N  
ATOM   3796  CA  ASP A 484     -16.533  76.865  85.678  1.00  0.43           C  
ATOM   3797  C   ASP A 484     -15.273  76.006  85.837  1.00  0.43           C  
ATOM   3798  O   ASP A 484     -15.122  74.938  85.249  1.00  0.43           O  
ATOM   3799  CB  ASP A 484     -16.157  78.073  84.756  1.00  0.43           C  
ATOM   3800  CG  ASP A 484     -17.192  79.189  84.612  1.00  0.43           C  
ATOM   3801  OD1 ASP A 484     -17.957  79.447  85.574  1.00  0.43           O  
ATOM   3802  OD2 ASP A 484     -17.105  79.901  83.572  1.00  0.43           O  
ATOM   3803  N   ILE A 485     -14.354  76.455  86.717  1.00  0.43           N  
ATOM   3804  CA  ILE A 485     -13.145  75.750  87.117  1.00  0.43           C  
ATOM   3805  C   ILE A 485     -13.457  74.439  87.829  1.00  0.43           C  
ATOM   3806  O   ILE A 485     -12.825  73.412  87.593  1.00  0.43           O  
ATOM   3807  CB  ILE A 485     -12.249  76.648  87.971  1.00  0.43           C  
ATOM   3808  CG1 ILE A 485     -11.815  77.893  87.153  1.00  0.43           C  
ATOM   3809  CG2 ILE A 485     -11.016  75.865  88.467  1.00  0.43           C  
ATOM   3810  CD1 ILE A 485     -11.010  78.917  87.963  1.00  0.43           C  
ATOM   3811  N   MET A 486     -14.492  74.402  88.694  1.00  0.35           N  
ATOM   3812  CA  MET A 486     -14.857  73.206  89.432  1.00  0.35           C  
ATOM   3813  C   MET A 486     -15.399  72.073  88.565  1.00  0.35           C  
ATOM   3814  O   MET A 486     -15.369  70.914  88.962  1.00  0.35           O  
ATOM   3815  CB  MET A 486     -15.813  73.533  90.611  1.00  0.35           C  
ATOM   3816  CG  MET A 486     -17.298  73.177  90.418  1.00  0.35           C  
ATOM   3817  SD  MET A 486     -18.366  73.829  91.729  1.00  0.35           S  
ATOM   3818  CE  MET A 486     -19.857  73.691  90.705  1.00  0.35           C  
ATOM   3819  N   ALA A 487     -15.857  72.356  87.331  1.00  0.42           N  
ATOM   3820  CA  ALA A 487     -16.144  71.330  86.346  1.00  0.42           C  
ATOM   3821  C   ALA A 487     -14.902  70.539  85.918  1.00  0.42           C  
ATOM   3822  O   ALA A 487     -14.961  69.335  85.681  1.00  0.42           O  
ATOM   3823  CB  ALA A 487     -16.825  71.973  85.123  1.00  0.42           C  
ATOM   3824  N   GLY A 488     -13.735  71.215  85.822  1.00  0.45           N  
ATOM   3825  CA  GLY A 488     -12.455  70.591  85.495  1.00  0.45           C  
ATOM   3826  C   GLY A 488     -11.645  70.155  86.690  1.00  0.45           C  
ATOM   3827  O   GLY A 488     -10.562  69.603  86.529  1.00  0.45           O  
ATOM   3828  N   LYS A 489     -12.141  70.408  87.913  1.00  0.41           N  
ATOM   3829  CA  LYS A 489     -11.487  70.004  89.146  1.00  0.41           C  
ATOM   3830  C   LYS A 489     -12.558  69.499  90.093  1.00  0.41           C  
ATOM   3831  O   LYS A 489     -12.909  68.331  90.053  1.00  0.41           O  
ATOM   3832  CB  LYS A 489     -10.662  71.175  89.767  1.00  0.41           C  
ATOM   3833  CG  LYS A 489      -9.882  70.814  91.050  1.00  0.41           C  
ATOM   3834  CD  LYS A 489      -8.973  71.953  91.552  1.00  0.41           C  
ATOM   3835  CE  LYS A 489      -9.644  73.108  92.315  1.00  0.41           C  
ATOM   3836  NZ  LYS A 489     -10.073  72.667  93.664  1.00  0.41           N  
ATOM   3837  N   TYR A 490     -13.108  70.400  90.933  1.00  0.22           N  
ATOM   3838  CA  TYR A 490     -14.217  70.249  91.868  1.00  0.22           C  
ATOM   3839  C   TYR A 490     -13.818  70.975  93.142  1.00  0.22           C  
ATOM   3840  O   TYR A 490     -12.633  71.100  93.463  1.00  0.22           O  
ATOM   3841  CB  TYR A 490     -14.771  68.810  92.128  1.00  0.22           C  
ATOM   3842  CG  TYR A 490     -16.069  68.769  92.889  1.00  0.22           C  
ATOM   3843  CD1 TYR A 490     -16.137  68.137  94.141  1.00  0.22           C  
ATOM   3844  CD2 TYR A 490     -17.240  69.314  92.334  1.00  0.22           C  
ATOM   3845  CE1 TYR A 490     -17.353  68.063  94.834  1.00  0.22           C  
ATOM   3846  CE2 TYR A 490     -18.458  69.243  93.028  1.00  0.22           C  
ATOM   3847  CZ  TYR A 490     -18.510  68.618  94.280  1.00  0.22           C  
ATOM   3848  OH  TYR A 490     -19.725  68.527  94.986  1.00  0.22           O  
ATOM   3849  N   GLY A 491     -14.815  71.543  93.854  1.00  0.37           N  
ATOM   3850  CA  GLY A 491     -14.646  72.235  95.133  1.00  0.37           C  
ATOM   3851  C   GLY A 491     -13.824  73.514  95.125  1.00  0.37           C  
ATOM   3852  O   GLY A 491     -12.591  73.468  95.096  1.00  0.37           O  
ATOM   3853  N   PRO A 492     -14.489  74.660  95.222  1.00  0.26           N  
ATOM   3854  CA  PRO A 492     -13.746  75.882  95.502  1.00  0.26           C  
ATOM   3855  C   PRO A 492     -14.607  76.856  96.321  1.00  0.26           C  
ATOM   3856  O   PRO A 492     -15.760  76.540  96.624  1.00  0.26           O  
ATOM   3857  CB  PRO A 492     -13.517  76.394  94.076  1.00  0.26           C  
ATOM   3858  CG  PRO A 492     -14.857  76.111  93.374  1.00  0.26           C  
ATOM   3859  CD  PRO A 492     -15.472  74.941  94.159  1.00  0.26           C  
ATOM   3860  N   PRO A 493     -14.114  78.016  96.738  1.00  0.25           N  
ATOM   3861  CA  PRO A 493     -14.940  79.123  97.219  1.00  0.25           C  
ATOM   3862  C   PRO A 493     -15.995  79.640  96.248  1.00  0.25           C  
ATOM   3863  O   PRO A 493     -15.965  79.334  95.059  1.00  0.25           O  
ATOM   3864  CB  PRO A 493     -13.919  80.230  97.540  1.00  0.25           C  
ATOM   3865  CG  PRO A 493     -12.625  79.469  97.834  1.00  0.25           C  
ATOM   3866  CD  PRO A 493     -12.684  78.306  96.847  1.00  0.25           C  
ATOM   3867  N   GLY A 494     -16.939  80.464  96.748  1.00  0.25           N  
ATOM   3868  CA  GLY A 494     -17.837  81.244  95.903  1.00  0.25           C  
ATOM   3869  C   GLY A 494     -17.313  82.637  95.646  1.00  0.25           C  
ATOM   3870  O   GLY A 494     -16.113  82.887  95.573  1.00  0.25           O  
ATOM   3871  N   GLY A 495     -18.227  83.620  95.511  1.00  0.27           N  
ATOM   3872  CA  GLY A 495     -17.862  85.029  95.401  1.00  0.27           C  
ATOM   3873  C   GLY A 495     -17.191  85.592  96.631  1.00  0.27           C  
ATOM   3874  O   GLY A 495     -17.804  85.721  97.685  1.00  0.27           O  
ATOM   3875  N   CYS A 496     -15.908  85.973  96.514  1.00  0.24           N  
ATOM   3876  CA  CYS A 496     -15.145  86.528  97.611  1.00  0.24           C  
ATOM   3877  C   CYS A 496     -14.841  87.982  97.295  1.00  0.24           C  
ATOM   3878  O   CYS A 496     -14.311  88.290  96.235  1.00  0.24           O  
ATOM   3879  CB  CYS A 496     -13.825  85.733  97.798  1.00  0.24           C  
ATOM   3880  SG  CYS A 496     -13.082  85.974  99.448  1.00  0.24           S  
ATOM   3881  N   LEU A 497     -15.206  88.922  98.191  1.00  0.28           N  
ATOM   3882  CA  LEU A 497     -15.061  90.351  97.936  1.00  0.28           C  
ATOM   3883  C   LEU A 497     -13.879  90.957  98.670  1.00  0.28           C  
ATOM   3884  O   LEU A 497     -13.630  92.157  98.590  1.00  0.28           O  
ATOM   3885  CB  LEU A 497     -16.323  91.110  98.420  1.00  0.28           C  
ATOM   3886  CG  LEU A 497     -17.615  90.795  97.641  1.00  0.28           C  
ATOM   3887  CD1 LEU A 497     -18.811  91.469  98.330  1.00  0.28           C  
ATOM   3888  CD2 LEU A 497     -17.524  91.253  96.177  1.00  0.28           C  
ATOM   3889  N   LEU A 498     -13.119  90.141  99.416  1.00  0.23           N  
ATOM   3890  CA  LEU A 498     -12.018  90.603 100.228  1.00  0.23           C  
ATOM   3891  C   LEU A 498     -10.903  89.593 100.103  1.00  0.23           C  
ATOM   3892  O   LEU A 498     -11.079  88.496  99.581  1.00  0.23           O  
ATOM   3893  CB  LEU A 498     -12.398  90.747 101.731  1.00  0.23           C  
ATOM   3894  CG  LEU A 498     -13.419  91.863 102.044  1.00  0.23           C  
ATOM   3895  CD1 LEU A 498     -13.854  91.815 103.517  1.00  0.23           C  
ATOM   3896  CD2 LEU A 498     -12.871  93.261 101.718  1.00  0.23           C  
ATOM   3897  N   ASN A 499      -9.700  89.954 100.574  1.00  0.32           N  
ATOM   3898  CA  ASN A 499      -8.595  89.037 100.757  1.00  0.32           C  
ATOM   3899  C   ASN A 499      -8.880  87.820 101.644  1.00  0.32           C  
ATOM   3900  O   ASN A 499      -9.842  87.758 102.413  1.00  0.32           O  
ATOM   3901  CB  ASN A 499      -7.320  89.786 101.252  1.00  0.32           C  
ATOM   3902  CG  ASN A 499      -7.520  90.530 102.578  1.00  0.32           C  
ATOM   3903  OD1 ASN A 499      -8.612  90.693 103.119  1.00  0.32           O  
ATOM   3904  ND2 ASN A 499      -6.395  91.046 103.123  1.00  0.32           N  
ATOM   3905  N   PHE A 500      -7.971  86.822 101.612  1.00  0.26           N  
ATOM   3906  CA  PHE A 500      -7.827  85.895 102.717  1.00  0.26           C  
ATOM   3907  C   PHE A 500      -7.414  86.678 103.963  1.00  0.26           C  
ATOM   3908  O   PHE A 500      -6.313  87.209 104.048  1.00  0.26           O  
ATOM   3909  CB  PHE A 500      -6.744  84.814 102.451  1.00  0.26           C  
ATOM   3910  CG  PHE A 500      -6.996  84.045 101.185  1.00  0.26           C  
ATOM   3911  CD1 PHE A 500      -7.970  83.033 101.141  1.00  0.26           C  
ATOM   3912  CD2 PHE A 500      -6.221  84.294 100.039  1.00  0.26           C  
ATOM   3913  CE1 PHE A 500      -8.171  82.289  99.970  1.00  0.26           C  
ATOM   3914  CE2 PHE A 500      -6.425  83.557  98.865  1.00  0.26           C  
ATOM   3915  CZ  PHE A 500      -7.401  82.555  98.831  1.00  0.26           C  
ATOM   3916  N   ARG A 501      -8.298  86.818 104.967  1.00  0.27           N  
ATOM   3917  CA  ARG A 501      -8.055  87.749 106.061  1.00  0.27           C  
ATOM   3918  C   ARG A 501      -6.967  87.287 107.019  1.00  0.27           C  
ATOM   3919  O   ARG A 501      -6.466  88.053 107.835  1.00  0.27           O  
ATOM   3920  CB  ARG A 501      -9.360  88.009 106.853  1.00  0.27           C  
ATOM   3921  CG  ARG A 501     -10.428  88.753 106.023  1.00  0.27           C  
ATOM   3922  CD  ARG A 501     -11.674  89.158 106.821  1.00  0.27           C  
ATOM   3923  NE  ARG A 501     -12.382  87.900 107.245  1.00  0.27           N  
ATOM   3924  CZ  ARG A 501     -13.312  87.265 106.518  1.00  0.27           C  
ATOM   3925  NH1 ARG A 501     -13.889  86.169 107.010  1.00  0.27           N  
ATOM   3926  NH2 ARG A 501     -13.674  87.694 105.314  1.00  0.27           N  
ATOM   3927  N   THR A 502      -6.585  86.004 106.929  1.00  0.26           N  
ATOM   3928  CA  THR A 502      -5.552  85.389 107.738  1.00  0.26           C  
ATOM   3929  C   THR A 502      -4.294  85.056 106.953  1.00  0.26           C  
ATOM   3930  O   THR A 502      -3.331  84.568 107.539  1.00  0.26           O  
ATOM   3931  CB  THR A 502      -6.060  84.091 108.356  1.00  0.26           C  
ATOM   3932  OG1 THR A 502      -6.744  83.292 107.394  1.00  0.26           O  
ATOM   3933  CG2 THR A 502      -7.091  84.433 109.441  1.00  0.26           C  
ATOM   3934  N   TYR A 503      -4.231  85.326 105.627  1.00  0.29           N  
ATOM   3935  CA  TYR A 503      -3.076  84.953 104.817  1.00  0.29           C  
ATOM   3936  C   TYR A 503      -2.819  86.003 103.730  1.00  0.29           C  
ATOM   3937  O   TYR A 503      -3.765  86.446 103.083  1.00  0.29           O  
ATOM   3938  CB  TYR A 503      -3.267  83.579 104.107  1.00  0.29           C  
ATOM   3939  CG  TYR A 503      -3.294  82.446 105.098  1.00  0.29           C  
ATOM   3940  CD1 TYR A 503      -2.101  81.998 105.690  1.00  0.29           C  
ATOM   3941  CD2 TYR A 503      -4.505  81.831 105.460  1.00  0.29           C  
ATOM   3942  CE1 TYR A 503      -2.121  80.971 106.643  1.00  0.29           C  
ATOM   3943  CE2 TYR A 503      -4.526  80.801 106.413  1.00  0.29           C  
ATOM   3944  CZ  TYR A 503      -3.332  80.377 107.008  1.00  0.29           C  
ATOM   3945  OH  TYR A 503      -3.338  79.357 107.980  1.00  0.29           O  
ATOM   3946  N   PRO A 504      -1.599  86.468 103.461  1.00  0.53           N  
ATOM   3947  CA  PRO A 504      -1.346  87.432 102.394  1.00  0.53           C  
ATOM   3948  C   PRO A 504      -1.515  86.839 100.999  1.00  0.53           C  
ATOM   3949  O   PRO A 504      -1.582  85.622 100.837  1.00  0.53           O  
ATOM   3950  CB  PRO A 504       0.107  87.855 102.660  1.00  0.53           C  
ATOM   3951  CG  PRO A 504       0.763  86.596 103.235  1.00  0.53           C  
ATOM   3952  CD  PRO A 504      -0.360  85.964 104.058  1.00  0.53           C  
ATOM   3953  N   ARG A 505      -1.591  87.689  99.952  1.00  0.52           N  
ATOM   3954  CA  ARG A 505      -1.648  87.220  98.577  1.00  0.52           C  
ATOM   3955  C   ARG A 505      -0.327  86.630  98.102  1.00  0.52           C  
ATOM   3956  O   ARG A 505       0.661  87.335  97.915  1.00  0.52           O  
ATOM   3957  CB  ARG A 505      -2.050  88.352  97.596  1.00  0.52           C  
ATOM   3958  CG  ARG A 505      -2.237  87.865  96.141  1.00  0.52           C  
ATOM   3959  CD  ARG A 505      -2.519  88.989  95.143  1.00  0.52           C  
ATOM   3960  NE  ARG A 505      -2.827  88.303  93.841  1.00  0.52           N  
ATOM   3961  CZ  ARG A 505      -3.325  88.933  92.770  1.00  0.52           C  
ATOM   3962  NH1 ARG A 505      -3.843  88.211  91.776  1.00  0.52           N  
ATOM   3963  NH2 ARG A 505      -3.292  90.258  92.668  1.00  0.52           N  
ATOM   3964  N   ILE A 506      -0.299  85.309  97.864  1.00  0.69           N  
ATOM   3965  CA  ILE A 506       0.903  84.585  97.501  1.00  0.69           C  
ATOM   3966  C   ILE A 506       0.625  83.861  96.195  1.00  0.69           C  
ATOM   3967  O   ILE A 506      -0.410  83.197  96.094  1.00  0.69           O  
ATOM   3968  CB  ILE A 506       1.260  83.597  98.607  1.00  0.69           C  
ATOM   3969  CG1 ILE A 506       1.566  84.354  99.923  1.00  0.69           C  
ATOM   3970  CG2 ILE A 506       2.422  82.658  98.215  1.00  0.69           C  
ATOM   3971  CD1 ILE A 506       2.879  85.151  99.934  1.00  0.69           C  
ATOM   3972  N   PRO A 507       1.438  83.946  95.141  1.00  0.70           N  
ATOM   3973  CA  PRO A 507       1.217  83.160  93.940  1.00  0.70           C  
ATOM   3974  C   PRO A 507       1.493  81.689  94.189  1.00  0.70           C  
ATOM   3975  O   PRO A 507       2.343  81.344  95.009  1.00  0.70           O  
ATOM   3976  CB  PRO A 507       2.198  83.767  92.926  1.00  0.70           C  
ATOM   3977  CG  PRO A 507       3.371  84.248  93.786  1.00  0.70           C  
ATOM   3978  CD  PRO A 507       2.695  84.699  95.085  1.00  0.70           C  
ATOM   3979  N   PHE A 508       0.722  80.817  93.513  1.00  0.68           N  
ATOM   3980  CA  PHE A 508       0.862  79.370  93.517  1.00  0.68           C  
ATOM   3981  C   PHE A 508       0.179  78.716  94.718  1.00  0.68           C  
ATOM   3982  O   PHE A 508       0.256  77.506  94.919  1.00  0.68           O  
ATOM   3983  CB  PHE A 508       2.320  78.855  93.343  1.00  0.68           C  
ATOM   3984  CG  PHE A 508       3.041  79.561  92.218  1.00  0.68           C  
ATOM   3985  CD1 PHE A 508       2.641  79.387  90.885  1.00  0.68           C  
ATOM   3986  CD2 PHE A 508       4.129  80.413  92.490  1.00  0.68           C  
ATOM   3987  CE1 PHE A 508       3.332  80.017  89.842  1.00  0.68           C  
ATOM   3988  CE2 PHE A 508       4.819  81.053  91.455  1.00  0.68           C  
ATOM   3989  CZ  PHE A 508       4.422  80.850  90.128  1.00  0.68           C  
ATOM   3990  N   TYR A 509      -0.546  79.512  95.535  1.00  0.60           N  
ATOM   3991  CA  TYR A 509      -1.250  79.059  96.723  1.00  0.60           C  
ATOM   3992  C   TYR A 509      -2.404  78.106  96.416  1.00  0.60           C  
ATOM   3993  O   TYR A 509      -2.511  77.027  96.988  1.00  0.60           O  
ATOM   3994  CB  TYR A 509      -1.764  80.318  97.480  1.00  0.60           C  
ATOM   3995  CG  TYR A 509      -2.212  80.020  98.886  1.00  0.60           C  
ATOM   3996  CD1 TYR A 509      -1.312  80.146  99.959  1.00  0.60           C  
ATOM   3997  CD2 TYR A 509      -3.534  79.616  99.150  1.00  0.60           C  
ATOM   3998  CE1 TYR A 509      -1.729  79.874 101.270  1.00  0.60           C  
ATOM   3999  CE2 TYR A 509      -3.944  79.326 100.459  1.00  0.60           C  
ATOM   4000  CZ  TYR A 509      -3.038  79.457 101.517  1.00  0.60           C  
ATOM   4001  OH  TYR A 509      -3.432  79.157 102.834  1.00  0.60           O  
ATOM   4002  N   GLU A 510      -3.270  78.458  95.452  1.00  0.59           N  
ATOM   4003  CA  GLU A 510      -4.418  77.669  95.038  1.00  0.59           C  
ATOM   4004  C   GLU A 510      -4.006  76.333  94.424  1.00  0.59           C  
ATOM   4005  O   GLU A 510      -4.600  75.285  94.666  1.00  0.59           O  
ATOM   4006  CB  GLU A 510      -5.270  78.543  94.089  1.00  0.59           C  
ATOM   4007  CG  GLU A 510      -5.888  79.758  94.845  1.00  0.59           C  
ATOM   4008  CD  GLU A 510      -6.216  80.987  93.992  1.00  0.59           C  
ATOM   4009  OE1 GLU A 510      -5.771  81.058  92.820  1.00  0.59           O  
ATOM   4010  OE2 GLU A 510      -6.850  81.916  94.562  1.00  0.59           O  
ATOM   4011  N   GLN A 511      -2.899  76.312  93.659  1.00  0.61           N  
ATOM   4012  CA  GLN A 511      -2.281  75.090  93.187  1.00  0.61           C  
ATOM   4013  C   GLN A 511      -1.815  74.163  94.308  1.00  0.61           C  
ATOM   4014  O   GLN A 511      -2.082  72.965  94.282  1.00  0.61           O  
ATOM   4015  CB  GLN A 511      -1.079  75.386  92.250  1.00  0.61           C  
ATOM   4016  CG  GLN A 511      -1.447  76.115  90.930  1.00  0.61           C  
ATOM   4017  CD  GLN A 511      -1.467  77.641  91.038  1.00  0.61           C  
ATOM   4018  OE1 GLN A 511      -1.749  78.253  92.068  1.00  0.61           O  
ATOM   4019  NE2 GLN A 511      -1.128  78.314  89.913  1.00  0.61           N  
ATOM   4020  N   VAL A 512      -1.133  74.699  95.342  1.00  0.67           N  
ATOM   4021  CA  VAL A 512      -0.704  73.913  96.493  1.00  0.67           C  
ATOM   4022  C   VAL A 512      -1.832  73.467  97.420  1.00  0.67           C  
ATOM   4023  O   VAL A 512      -1.882  72.311  97.836  1.00  0.67           O  
ATOM   4024  CB  VAL A 512       0.417  74.613  97.260  1.00  0.67           C  
ATOM   4025  CG1 VAL A 512       0.781  73.883  98.571  1.00  0.67           C  
ATOM   4026  CG2 VAL A 512       1.659  74.644  96.348  1.00  0.67           C  
ATOM   4027  N   HIS A 513      -2.779  74.359  97.768  1.00  0.57           N  
ATOM   4028  CA  HIS A 513      -3.709  74.091  98.858  1.00  0.57           C  
ATOM   4029  C   HIS A 513      -5.101  73.664  98.415  1.00  0.57           C  
ATOM   4030  O   HIS A 513      -5.794  72.969  99.154  1.00  0.57           O  
ATOM   4031  CB  HIS A 513      -3.826  75.343  99.755  1.00  0.57           C  
ATOM   4032  CG  HIS A 513      -2.495  75.721 100.342  1.00  0.57           C  
ATOM   4033  ND1 HIS A 513      -1.975  74.994 101.396  1.00  0.57           N  
ATOM   4034  CD2 HIS A 513      -1.591  76.644  99.927  1.00  0.57           C  
ATOM   4035  CE1 HIS A 513      -0.770  75.489 101.596  1.00  0.57           C  
ATOM   4036  NE2 HIS A 513      -0.485  76.491 100.731  1.00  0.57           N  
ATOM   4037  N   ASP A 514      -5.533  73.999  97.181  1.00  0.52           N  
ATOM   4038  CA  ASP A 514      -6.836  73.603  96.667  1.00  0.52           C  
ATOM   4039  C   ASP A 514      -6.677  72.523  95.600  1.00  0.52           C  
ATOM   4040  O   ASP A 514      -7.652  72.113  94.958  1.00  0.52           O  
ATOM   4041  CB  ASP A 514      -7.573  74.814  96.033  1.00  0.52           C  
ATOM   4042  CG  ASP A 514      -7.992  75.821  97.090  1.00  0.52           C  
ATOM   4043  OD1 ASP A 514      -9.224  75.893  97.340  1.00  0.52           O  
ATOM   4044  OD2 ASP A 514      -7.108  76.535  97.627  1.00  0.52           O  
ATOM   4045  N   SER A 515      -5.425  72.055  95.396  1.00  0.56           N  
ATOM   4046  CA  SER A 515      -4.990  71.067  94.410  1.00  0.56           C  
ATOM   4047  C   SER A 515      -5.398  71.378  92.994  1.00  0.56           C  
ATOM   4048  O   SER A 515      -5.996  70.557  92.306  1.00  0.56           O  
ATOM   4049  CB  SER A 515      -5.380  69.597  94.703  1.00  0.56           C  
ATOM   4050  OG  SER A 515      -4.885  69.176  95.973  1.00  0.56           O  
ATOM   4051  N   GLU A 516      -5.103  72.593  92.502  1.00  0.56           N  
ATOM   4052  CA  GLU A 516      -5.321  72.893  91.103  1.00  0.56           C  
ATOM   4053  C   GLU A 516      -4.048  72.624  90.312  1.00  0.56           C  
ATOM   4054  O   GLU A 516      -3.009  73.184  90.668  1.00  0.56           O  
ATOM   4055  CB  GLU A 516      -5.816  74.333  90.876  1.00  0.56           C  
ATOM   4056  CG  GLU A 516      -6.365  74.519  89.439  1.00  0.56           C  
ATOM   4057  CD  GLU A 516      -7.518  75.509  89.373  1.00  0.56           C  
ATOM   4058  OE1 GLU A 516      -8.478  75.314  90.169  1.00  0.56           O  
ATOM   4059  OE2 GLU A 516      -7.478  76.412  88.500  1.00  0.56           O  
ATOM   4060  N   PRO A 517      -4.015  71.778  89.283  1.00  0.61           N  
ATOM   4061  CA  PRO A 517      -2.855  71.616  88.417  1.00  0.61           C  
ATOM   4062  C   PRO A 517      -2.267  72.899  87.867  1.00  0.61           C  
ATOM   4063  O   PRO A 517      -2.986  73.853  87.571  1.00  0.61           O  
ATOM   4064  CB  PRO A 517      -3.338  70.678  87.301  1.00  0.61           C  
ATOM   4065  CG  PRO A 517      -4.452  69.870  87.969  1.00  0.61           C  
ATOM   4066  CD  PRO A 517      -5.112  70.900  88.879  1.00  0.61           C  
ATOM   4067  N   PHE A 518      -0.939  72.944  87.683  1.00  0.65           N  
ATOM   4068  CA  PHE A 518      -0.302  73.972  86.892  1.00  0.65           C  
ATOM   4069  C   PHE A 518      -0.720  73.777  85.437  1.00  0.65           C  
ATOM   4070  O   PHE A 518      -0.951  72.654  84.996  1.00  0.65           O  
ATOM   4071  CB  PHE A 518       1.247  73.938  87.037  1.00  0.65           C  
ATOM   4072  CG  PHE A 518       1.672  74.266  88.452  1.00  0.65           C  
ATOM   4073  CD1 PHE A 518       2.174  75.541  88.772  1.00  0.65           C  
ATOM   4074  CD2 PHE A 518       1.597  73.302  89.476  1.00  0.65           C  
ATOM   4075  CE1 PHE A 518       2.567  75.848  90.082  1.00  0.65           C  
ATOM   4076  CE2 PHE A 518       1.968  73.612  90.790  1.00  0.65           C  
ATOM   4077  CZ  PHE A 518       2.450  74.890  91.095  1.00  0.65           C  
ATOM   4078  N   HIS A 519      -0.864  74.848  84.632  1.00  0.60           N  
ATOM   4079  CA  HIS A 519      -1.206  74.686  83.222  1.00  0.60           C  
ATOM   4080  C   HIS A 519      -0.012  74.244  82.394  1.00  0.60           C  
ATOM   4081  O   HIS A 519       0.511  74.997  81.579  1.00  0.60           O  
ATOM   4082  CB  HIS A 519      -1.838  75.956  82.615  1.00  0.60           C  
ATOM   4083  CG  HIS A 519      -3.147  76.257  83.273  1.00  0.60           C  
ATOM   4084  ND1 HIS A 519      -4.232  75.462  82.966  1.00  0.60           N  
ATOM   4085  CD2 HIS A 519      -3.465  77.127  84.268  1.00  0.60           C  
ATOM   4086  CE1 HIS A 519      -5.191  75.860  83.779  1.00  0.60           C  
ATOM   4087  NE2 HIS A 519      -4.780  76.865  84.590  1.00  0.60           N  
ATOM   4088  N   THR A 520       0.442  73.002  82.625  1.00  0.66           N  
ATOM   4089  CA  THR A 520       1.584  72.354  82.012  1.00  0.66           C  
ATOM   4090  C   THR A 520       1.142  71.016  81.493  1.00  0.66           C  
ATOM   4091  O   THR A 520       0.042  70.534  81.751  1.00  0.66           O  
ATOM   4092  CB  THR A 520       2.813  72.160  82.919  1.00  0.66           C  
ATOM   4093  OG1 THR A 520       2.477  71.445  84.097  1.00  0.66           O  
ATOM   4094  CG2 THR A 520       3.346  73.515  83.395  1.00  0.66           C  
ATOM   4095  N   ASP A 521       2.005  70.394  80.689  1.00  0.54           N  
ATOM   4096  CA  ASP A 521       1.817  69.119  80.051  1.00  0.54           C  
ATOM   4097  C   ASP A 521       1.669  67.953  81.039  1.00  0.54           C  
ATOM   4098  O   ASP A 521       0.885  67.028  80.838  1.00  0.54           O  
ATOM   4099  CB  ASP A 521       2.999  68.996  79.053  1.00  0.54           C  
ATOM   4100  CG  ASP A 521       4.323  68.738  79.733  1.00  0.54           C  
ATOM   4101  OD1 ASP A 521       5.059  67.849  79.248  1.00  0.54           O  
ATOM   4102  OD2 ASP A 521       4.608  69.408  80.752  1.00  0.54           O  
ATOM   4103  N   THR A 522       2.440  68.003  82.138  1.00  0.60           N  
ATOM   4104  CA  THR A 522       2.361  67.102  83.277  1.00  0.60           C  
ATOM   4105  C   THR A 522       1.343  67.559  84.307  1.00  0.60           C  
ATOM   4106  O   THR A 522       0.842  66.781  85.110  1.00  0.60           O  
ATOM   4107  CB  THR A 522       3.716  67.019  83.985  1.00  0.60           C  
ATOM   4108  OG1 THR A 522       4.151  68.285  84.466  1.00  0.60           O  
ATOM   4109  CG2 THR A 522       4.791  66.572  82.992  1.00  0.60           C  
ATOM   4110  N   GLY A 523       1.056  68.872  84.345  1.00  0.69           N  
ATOM   4111  CA  GLY A 523       0.296  69.560  85.385  1.00  0.69           C  
ATOM   4112  C   GLY A 523       1.092  69.845  86.625  1.00  0.69           C  
ATOM   4113  O   GLY A 523       0.669  70.555  87.535  1.00  0.69           O  
ATOM   4114  N   ARG A 524       2.323  69.335  86.654  1.00  0.60           N  
ATOM   4115  CA  ARG A 524       3.242  69.452  87.742  1.00  0.60           C  
ATOM   4116  C   ARG A 524       4.161  70.622  87.425  1.00  0.60           C  
ATOM   4117  O   ARG A 524       4.241  71.073  86.279  1.00  0.60           O  
ATOM   4118  CB  ARG A 524       4.034  68.124  87.869  1.00  0.60           C  
ATOM   4119  CG  ARG A 524       3.158  66.904  88.240  1.00  0.60           C  
ATOM   4120  CD  ARG A 524       3.861  65.564  88.562  1.00  0.60           C  
ATOM   4121  NE  ARG A 524       3.089  64.309  88.268  1.00  0.60           N  
ATOM   4122  CZ  ARG A 524       2.359  63.573  89.109  1.00  0.60           C  
ATOM   4123  NH1 ARG A 524       1.124  63.905  89.425  1.00  0.60           N  
ATOM   4124  NH2 ARG A 524       2.872  62.420  89.533  1.00  0.60           N  
ATOM   4125  N   MET A 525       4.885  71.189  88.414  1.00  0.70           N  
ATOM   4126  CA  MET A 525       5.878  72.210  88.099  1.00  0.70           C  
ATOM   4127  C   MET A 525       6.997  71.668  87.215  1.00  0.70           C  
ATOM   4128  O   MET A 525       7.646  70.688  87.570  1.00  0.70           O  
ATOM   4129  CB  MET A 525       6.521  72.827  89.358  1.00  0.70           C  
ATOM   4130  CG  MET A 525       5.540  73.653  90.201  1.00  0.70           C  
ATOM   4131  SD  MET A 525       6.353  74.584  91.529  1.00  0.70           S  
ATOM   4132  CE  MET A 525       6.459  73.231  92.717  1.00  0.70           C  
ATOM   4133  N   HIS A 526       7.216  72.279  86.030  1.00  0.65           N  
ATOM   4134  CA  HIS A 526       7.999  71.658  84.973  1.00  0.65           C  
ATOM   4135  C   HIS A 526       9.479  71.984  85.042  1.00  0.65           C  
ATOM   4136  O   HIS A 526       9.933  73.049  84.619  1.00  0.65           O  
ATOM   4137  CB  HIS A 526       7.451  72.035  83.575  1.00  0.65           C  
ATOM   4138  CG  HIS A 526       7.703  71.010  82.511  1.00  0.65           C  
ATOM   4139  ND1 HIS A 526       8.145  71.389  81.251  1.00  0.65           N  
ATOM   4140  CD2 HIS A 526       7.252  69.730  82.490  1.00  0.65           C  
ATOM   4141  CE1 HIS A 526       7.948  70.315  80.502  1.00  0.65           C  
ATOM   4142  NE2 HIS A 526       7.403  69.294  81.196  1.00  0.65           N  
ATOM   4143  N   ALA A 527      10.281  71.058  85.588  1.00  0.70           N  
ATOM   4144  CA  ALA A 527      11.716  71.107  85.537  1.00  0.70           C  
ATOM   4145  C   ALA A 527      12.263  70.717  84.168  1.00  0.70           C  
ATOM   4146  O   ALA A 527      13.218  71.332  83.683  1.00  0.70           O  
ATOM   4147  CB  ALA A 527      12.282  70.173  86.619  1.00  0.70           C  
ATOM   4148  N   TYR A 528      11.667  69.690  83.518  1.00  0.66           N  
ATOM   4149  CA  TYR A 528      12.217  69.077  82.319  1.00  0.66           C  
ATOM   4150  C   TYR A 528      11.376  69.343  81.080  1.00  0.66           C  
ATOM   4151  O   TYR A 528      10.305  68.789  80.863  1.00  0.66           O  
ATOM   4152  CB  TYR A 528      12.378  67.553  82.530  1.00  0.66           C  
ATOM   4153  CG  TYR A 528      12.996  66.790  81.380  1.00  0.66           C  
ATOM   4154  CD1 TYR A 528      14.387  66.632  81.271  1.00  0.66           C  
ATOM   4155  CD2 TYR A 528      12.167  66.178  80.423  1.00  0.66           C  
ATOM   4156  CE1 TYR A 528      14.937  65.893  80.211  1.00  0.66           C  
ATOM   4157  CE2 TYR A 528      12.715  65.446  79.361  1.00  0.66           C  
ATOM   4158  CZ  TYR A 528      14.102  65.316  79.250  1.00  0.66           C  
ATOM   4159  OH  TYR A 528      14.654  64.602  78.170  1.00  0.66           O  
ATOM   4160  N   ALA A 529      11.907  70.164  80.166  1.00  0.71           N  
ATOM   4161  CA  ALA A 529      11.224  70.547  78.959  1.00  0.71           C  
ATOM   4162  C   ALA A 529      11.452  69.550  77.823  1.00  0.71           C  
ATOM   4163  O   ALA A 529      12.490  69.565  77.165  1.00  0.71           O  
ATOM   4164  CB  ALA A 529      11.729  71.949  78.563  1.00  0.71           C  
ATOM   4165  N   ASP A 530      10.460  68.679  77.531  1.00  0.65           N  
ATOM   4166  CA  ASP A 530      10.662  67.505  76.697  1.00  0.65           C  
ATOM   4167  C   ASP A 530      10.396  67.735  75.206  1.00  0.65           C  
ATOM   4168  O   ASP A 530      10.537  66.841  74.374  1.00  0.65           O  
ATOM   4169  CB  ASP A 530       9.811  66.339  77.289  1.00  0.65           C  
ATOM   4170  CG  ASP A 530       8.392  66.233  76.748  1.00  0.65           C  
ATOM   4171  OD1 ASP A 530       7.702  67.269  76.624  1.00  0.65           O  
ATOM   4172  OD2 ASP A 530       7.998  65.084  76.405  1.00  0.65           O  
ATOM   4173  N   VAL A 531      10.028  68.970  74.831  1.00  0.65           N  
ATOM   4174  CA  VAL A 531       9.822  69.393  73.457  1.00  0.65           C  
ATOM   4175  C   VAL A 531      11.072  69.186  72.593  1.00  0.65           C  
ATOM   4176  O   VAL A 531      12.146  69.542  73.081  1.00  0.65           O  
ATOM   4177  CB  VAL A 531       9.441  70.871  73.435  1.00  0.65           C  
ATOM   4178  CG1 VAL A 531       9.344  71.413  71.996  1.00  0.65           C  
ATOM   4179  CG2 VAL A 531       8.099  71.042  74.174  1.00  0.65           C  
ATOM   4180  N   PRO A 532      11.020  68.673  71.345  1.00  0.62           N  
ATOM   4181  CA  PRO A 532      12.162  68.534  70.433  1.00  0.62           C  
ATOM   4182  C   PRO A 532      13.145  69.682  70.428  1.00  0.62           C  
ATOM   4183  O   PRO A 532      14.309  69.485  70.760  1.00  0.62           O  
ATOM   4184  CB  PRO A 532      11.514  68.282  69.066  1.00  0.62           C  
ATOM   4185  CG  PRO A 532      10.255  67.486  69.421  1.00  0.62           C  
ATOM   4186  CD  PRO A 532       9.807  68.101  70.751  1.00  0.62           C  
ATOM   4187  N   GLU A 533      12.663  70.909  70.171  1.00  0.59           N  
ATOM   4188  CA  GLU A 533      13.445  72.121  70.233  1.00  0.59           C  
ATOM   4189  C   GLU A 533      14.122  72.372  71.568  1.00  0.59           C  
ATOM   4190  O   GLU A 533      15.295  72.709  71.646  1.00  0.59           O  
ATOM   4191  CB  GLU A 533      12.495  73.307  70.000  1.00  0.59           C  
ATOM   4192  CG  GLU A 533      11.933  73.376  68.568  1.00  0.59           C  
ATOM   4193  CD  GLU A 533      11.384  74.776  68.344  1.00  0.59           C  
ATOM   4194  OE1 GLU A 533      11.996  75.515  67.531  1.00  0.59           O  
ATOM   4195  OE2 GLU A 533      10.404  75.132  69.048  1.00  0.59           O  
ATOM   4196  N   ALA A 534      13.418  72.175  72.694  1.00  0.70           N  
ATOM   4197  CA  ALA A 534      14.012  72.338  74.004  1.00  0.70           C  
ATOM   4198  C   ALA A 534      15.124  71.335  74.285  1.00  0.70           C  
ATOM   4199  O   ALA A 534      16.171  71.680  74.828  1.00  0.70           O  
ATOM   4200  CB  ALA A 534      12.916  72.262  75.080  1.00  0.70           C  
ATOM   4201  N   ILE A 535      14.941  70.068  73.869  1.00  0.64           N  
ATOM   4202  CA  ILE A 535      15.975  69.047  73.928  1.00  0.64           C  
ATOM   4203  C   ILE A 535      17.190  69.403  73.079  1.00  0.64           C  
ATOM   4204  O   ILE A 535      18.321  69.426  73.570  1.00  0.64           O  
ATOM   4205  CB  ILE A 535      15.396  67.692  73.508  1.00  0.64           C  
ATOM   4206  CG1 ILE A 535      14.338  67.225  74.539  1.00  0.64           C  
ATOM   4207  CG2 ILE A 535      16.507  66.628  73.329  1.00  0.64           C  
ATOM   4208  CD1 ILE A 535      13.535  66.004  74.074  1.00  0.64           C  
ATOM   4209  N   GLU A 536      16.970  69.756  71.802  1.00  0.61           N  
ATOM   4210  CA  GLU A 536      18.007  70.065  70.839  1.00  0.61           C  
ATOM   4211  C   GLU A 536      18.717  71.380  71.064  1.00  0.61           C  
ATOM   4212  O   GLU A 536      19.916  71.502  70.833  1.00  0.61           O  
ATOM   4213  CB  GLU A 536      17.430  70.006  69.421  1.00  0.61           C  
ATOM   4214  CG  GLU A 536      17.002  68.565  69.066  1.00  0.61           C  
ATOM   4215  CD  GLU A 536      16.384  68.470  67.681  1.00  0.61           C  
ATOM   4216  OE1 GLU A 536      16.524  69.442  66.900  1.00  0.61           O  
ATOM   4217  OE2 GLU A 536      15.780  67.402  67.412  1.00  0.61           O  
ATOM   4218  N   TYR A 537      18.031  72.413  71.581  1.00  0.65           N  
ATOM   4219  CA  TYR A 537      18.649  73.708  71.815  1.00  0.65           C  
ATOM   4220  C   TYR A 537      19.324  73.719  73.185  1.00  0.65           C  
ATOM   4221  O   TYR A 537      20.047  74.651  73.541  1.00  0.65           O  
ATOM   4222  CB  TYR A 537      17.619  74.868  71.679  1.00  0.65           C  
ATOM   4223  CG  TYR A 537      16.861  74.901  70.355  1.00  0.65           C  
ATOM   4224  CD1 TYR A 537      17.251  74.224  69.176  1.00  0.65           C  
ATOM   4225  CD2 TYR A 537      15.658  75.626  70.321  1.00  0.65           C  
ATOM   4226  CE1 TYR A 537      16.470  74.283  68.013  1.00  0.65           C  
ATOM   4227  CE2 TYR A 537      14.863  75.662  69.169  1.00  0.65           C  
ATOM   4228  CZ  TYR A 537      15.273  75.002  68.011  1.00  0.65           C  
ATOM   4229  OH  TYR A 537      14.477  75.048  66.851  1.00  0.65           O  
ATOM   4230  N   GLY A 538      19.172  72.597  73.927  1.00  0.71           N  
ATOM   4231  CA  GLY A 538      19.994  72.199  75.063  1.00  0.71           C  
ATOM   4232  C   GLY A 538      19.394  72.376  76.413  1.00  0.71           C  
ATOM   4233  O   GLY A 538      19.994  71.978  77.404  1.00  0.71           O  
ATOM   4234  N   GLU A 539      18.184  72.932  76.479  1.00  0.73           N  
ATOM   4235  CA  GLU A 539      17.600  73.452  77.693  1.00  0.73           C  
ATOM   4236  C   GLU A 539      16.467  72.583  78.190  1.00  0.73           C  
ATOM   4237  O   GLU A 539      15.513  73.049  78.817  1.00  0.73           O  
ATOM   4238  CB  GLU A 539      17.109  74.896  77.480  1.00  0.73           C  
ATOM   4239  CG  GLU A 539      18.098  75.711  76.624  1.00  0.73           C  
ATOM   4240  CD  GLU A 539      17.884  77.214  76.690  1.00  0.73           C  
ATOM   4241  OE1 GLU A 539      16.726  77.695  76.774  1.00  0.73           O  
ATOM   4242  OE2 GLU A 539      18.936  77.898  76.545  1.00  0.73           O  
ATOM   4243  N   ASN A 540      16.516  71.257  77.933  1.00  0.71           N  
ATOM   4244  CA  ASN A 540      15.562  70.328  78.521  1.00  0.71           C  
ATOM   4245  C   ASN A 540      15.646  70.359  80.047  1.00  0.71           C  
ATOM   4246  O   ASN A 540      14.650  70.562  80.730  1.00  0.71           O  
ATOM   4247  CB  ASN A 540      15.664  68.890  77.934  1.00  0.71           C  
ATOM   4248  CG  ASN A 540      17.042  68.260  78.088  1.00  0.71           C  
ATOM   4249  OD1 ASN A 540      17.363  67.678  79.121  1.00  0.71           O  
ATOM   4250  ND2 ASN A 540      17.909  68.374  77.057  1.00  0.71           N  
ATOM   4251  N   PHE A 541      16.871  70.320  80.584  1.00  0.70           N  
ATOM   4252  CA  PHE A 541      17.224  70.549  81.964  1.00  0.70           C  
ATOM   4253  C   PHE A 541      17.827  71.940  82.104  1.00  0.70           C  
ATOM   4254  O   PHE A 541      18.073  72.619  81.114  1.00  0.70           O  
ATOM   4255  CB  PHE A 541      18.153  69.428  82.530  1.00  0.70           C  
ATOM   4256  CG  PHE A 541      19.563  69.349  81.966  1.00  0.70           C  
ATOM   4257  CD1 PHE A 541      19.837  69.276  80.586  1.00  0.70           C  
ATOM   4258  CD2 PHE A 541      20.646  69.238  82.858  1.00  0.70           C  
ATOM   4259  CE1 PHE A 541      21.140  69.108  80.110  1.00  0.70           C  
ATOM   4260  CE2 PHE A 541      21.953  69.055  82.390  1.00  0.70           C  
ATOM   4261  CZ  PHE A 541      22.199  68.992  81.013  1.00  0.70           C  
ATOM   4262  N   ILE A 542      18.021  72.421  83.347  1.00  0.75           N  
ATOM   4263  CA  ILE A 542      18.765  73.641  83.633  1.00  0.75           C  
ATOM   4264  C   ILE A 542      20.236  73.544  83.221  1.00  0.75           C  
ATOM   4265  O   ILE A 542      20.934  72.598  83.597  1.00  0.75           O  
ATOM   4266  CB  ILE A 542      18.668  73.977  85.132  1.00  0.75           C  
ATOM   4267  CG1 ILE A 542      19.489  75.218  85.556  1.00  0.75           C  
ATOM   4268  CG2 ILE A 542      19.065  72.759  86.006  1.00  0.75           C  
ATOM   4269  CD1 ILE A 542      18.978  76.526  84.966  1.00  0.75           C  
ATOM   4270  N   VAL A 543      20.782  74.536  82.480  1.00  0.77           N  
ATOM   4271  CA  VAL A 543      22.217  74.566  82.239  1.00  0.77           C  
ATOM   4272  C   VAL A 543      22.821  75.951  82.388  1.00  0.77           C  
ATOM   4273  O   VAL A 543      22.200  76.978  82.143  1.00  0.77           O  
ATOM   4274  CB  VAL A 543      22.688  73.922  80.922  1.00  0.77           C  
ATOM   4275  CG1 VAL A 543      22.504  72.395  80.971  1.00  0.77           C  
ATOM   4276  CG2 VAL A 543      21.905  74.478  79.727  1.00  0.77           C  
ATOM   4277  N   HIS A 544      24.099  76.041  82.834  1.00  0.70           N  
ATOM   4278  CA  HIS A 544      24.795  77.324  82.831  1.00  0.70           C  
ATOM   4279  C   HIS A 544      25.239  77.670  81.426  1.00  0.70           C  
ATOM   4280  O   HIS A 544      26.060  76.982  80.823  1.00  0.70           O  
ATOM   4281  CB  HIS A 544      26.042  77.418  83.754  1.00  0.70           C  
ATOM   4282  CG  HIS A 544      26.713  78.773  83.692  1.00  0.70           C  
ATOM   4283  ND1 HIS A 544      25.959  79.902  83.961  1.00  0.70           N  
ATOM   4284  CD2 HIS A 544      27.947  79.133  83.239  1.00  0.70           C  
ATOM   4285  CE1 HIS A 544      26.744  80.922  83.660  1.00  0.70           C  
ATOM   4286  NE2 HIS A 544      27.958  80.514  83.220  1.00  0.70           N  
ATOM   4287  N   ARG A 545      24.708  78.771  80.877  1.00  0.65           N  
ATOM   4288  CA  ARG A 545      25.075  79.229  79.563  1.00  0.65           C  
ATOM   4289  C   ARG A 545      25.681  80.611  79.693  1.00  0.65           C  
ATOM   4290  O   ARG A 545      25.002  81.590  79.998  1.00  0.65           O  
ATOM   4291  CB  ARG A 545      23.855  79.245  78.607  1.00  0.65           C  
ATOM   4292  CG  ARG A 545      23.116  77.892  78.522  1.00  0.65           C  
ATOM   4293  CD  ARG A 545      22.006  77.811  77.460  1.00  0.65           C  
ATOM   4294  NE  ARG A 545      22.707  77.663  76.134  1.00  0.65           N  
ATOM   4295  CZ  ARG A 545      22.125  77.117  75.060  1.00  0.65           C  
ATOM   4296  NH1 ARG A 545      20.817  76.933  74.974  1.00  0.65           N  
ATOM   4297  NH2 ARG A 545      22.879  76.730  74.028  1.00  0.65           N  
ATOM   4298  N   GLU A 546      27.006  80.703  79.458  1.00  0.60           N  
ATOM   4299  CA  GLU A 546      27.754  81.942  79.350  1.00  0.60           C  
ATOM   4300  C   GLU A 546      27.253  82.828  78.213  1.00  0.60           C  
ATOM   4301  O   GLU A 546      26.604  82.355  77.275  1.00  0.60           O  
ATOM   4302  CB  GLU A 546      29.271  81.638  79.228  1.00  0.60           C  
ATOM   4303  CG  GLU A 546      30.216  82.864  79.306  1.00  0.60           C  
ATOM   4304  CD  GLU A 546      29.927  83.735  80.516  1.00  0.60           C  
ATOM   4305  OE1 GLU A 546      29.592  84.934  80.309  1.00  0.60           O  
ATOM   4306  OE2 GLU A 546      30.023  83.254  81.672  1.00  0.60           O  
ATOM   4307  N   GLY A 547      27.480  84.156  78.311  1.00  0.60           N  
ATOM   4308  CA  GLY A 547      26.998  85.147  77.359  1.00  0.60           C  
ATOM   4309  C   GLY A 547      27.167  84.853  75.886  1.00  0.60           C  
ATOM   4310  O   GLY A 547      28.224  84.375  75.476  1.00  0.60           O  
ATOM   4311  N   PRO A 548      26.204  85.149  75.020  1.00  0.59           N  
ATOM   4312  CA  PRO A 548      26.436  85.052  73.595  1.00  0.59           C  
ATOM   4313  C   PRO A 548      27.291  86.209  73.124  1.00  0.59           C  
ATOM   4314  O   PRO A 548      27.126  87.346  73.568  1.00  0.59           O  
ATOM   4315  CB  PRO A 548      25.028  85.152  72.998  1.00  0.59           C  
ATOM   4316  CG  PRO A 548      24.303  86.095  73.959  1.00  0.59           C  
ATOM   4317  CD  PRO A 548      24.890  85.727  75.326  1.00  0.59           C  
ATOM   4318  N   GLU A 549      28.217  85.958  72.192  1.00  0.31           N  
ATOM   4319  CA  GLU A 549      28.868  87.042  71.507  1.00  0.31           C  
ATOM   4320  C   GLU A 549      27.943  87.610  70.437  1.00  0.31           C  
ATOM   4321  O   GLU A 549      27.542  86.934  69.495  1.00  0.31           O  
ATOM   4322  CB  GLU A 549      30.194  86.579  70.880  1.00  0.31           C  
ATOM   4323  CG  GLU A 549      31.071  87.745  70.382  1.00  0.31           C  
ATOM   4324  CD  GLU A 549      32.384  87.279  69.767  1.00  0.31           C  
ATOM   4325  OE1 GLU A 549      32.620  86.054  69.653  1.00  0.31           O  
ATOM   4326  OE2 GLU A 549      33.161  88.201  69.402  1.00  0.31           O  
ATOM   4327  N   ALA A 550      27.580  88.902  70.548  1.00  0.31           N  
ATOM   4328  CA  ALA A 550      26.672  89.551  69.618  1.00  0.31           C  
ATOM   4329  C   ALA A 550      27.436  90.192  68.460  1.00  0.31           C  
ATOM   4330  O   ALA A 550      26.926  91.057  67.751  1.00  0.31           O  
ATOM   4331  CB  ALA A 550      25.893  90.632  70.395  1.00  0.31           C  
ATOM   4332  N   THR A 551      28.726  89.803  68.358  1.00  0.33           N  
ATOM   4333  CA  THR A 551      29.815  90.336  67.539  1.00  0.33           C  
ATOM   4334  C   THR A 551      29.932  91.847  67.407  1.00  0.33           C  
ATOM   4335  O   THR A 551      30.217  92.317  66.307  1.00  0.33           O  
ATOM   4336  CB  THR A 551      30.003  89.638  66.192  1.00  0.33           C  
ATOM   4337  OG1 THR A 551      28.846  89.707  65.365  1.00  0.33           O  
ATOM   4338  CG2 THR A 551      30.288  88.152  66.469  1.00  0.33           C  
ATOM   4339  N   PRO A 552      29.807  92.721  68.418  1.00  0.46           N  
ATOM   4340  CA  PRO A 552      29.441  94.093  68.119  1.00  0.46           C  
ATOM   4341  C   PRO A 552      30.636  94.990  68.328  1.00  0.46           C  
ATOM   4342  O   PRO A 552      30.507  96.214  68.360  1.00  0.46           O  
ATOM   4343  CB  PRO A 552      28.367  94.332  69.174  1.00  0.46           C  
ATOM   4344  CG  PRO A 552      28.949  93.682  70.422  1.00  0.46           C  
ATOM   4345  CD  PRO A 552      29.587  92.416  69.846  1.00  0.46           C  
ATOM   4346  N   TYR A 553      31.838  94.427  68.472  1.00  0.37           N  
ATOM   4347  CA  TYR A 553      33.040  95.189  68.702  1.00  0.37           C  
ATOM   4348  C   TYR A 553      33.957  95.138  67.505  1.00  0.37           C  
ATOM   4349  O   TYR A 553      35.153  95.379  67.605  1.00  0.37           O  
ATOM   4350  CB  TYR A 553      33.715  94.814  70.037  1.00  0.37           C  
ATOM   4351  CG  TYR A 553      34.041  93.367  70.198  1.00  0.37           C  
ATOM   4352  CD1 TYR A 553      33.170  92.512  70.892  1.00  0.37           C  
ATOM   4353  CD2 TYR A 553      35.268  92.870  69.738  1.00  0.37           C  
ATOM   4354  CE1 TYR A 553      33.507  91.168  71.091  1.00  0.37           C  
ATOM   4355  CE2 TYR A 553      35.627  91.540  69.971  1.00  0.37           C  
ATOM   4356  CZ  TYR A 553      34.739  90.693  70.631  1.00  0.37           C  
ATOM   4357  OH  TYR A 553      35.084  89.347  70.801  1.00  0.37           O  
ATOM   4358  N   LEU A 554      33.377  94.876  66.324  1.00  0.30           N  
ATOM   4359  CA  LEU A 554      34.066  94.827  65.056  1.00  0.30           C  
ATOM   4360  C   LEU A 554      33.774  96.093  64.237  1.00  0.30           C  
ATOM   4361  O   LEU A 554      32.878  96.856  64.605  1.00  0.30           O  
ATOM   4362  CB  LEU A 554      33.651  93.542  64.300  1.00  0.30           C  
ATOM   4363  CG  LEU A 554      33.839  92.254  65.138  1.00  0.30           C  
ATOM   4364  CD1 LEU A 554      33.366  91.020  64.357  1.00  0.30           C  
ATOM   4365  CD2 LEU A 554      35.284  92.053  65.628  1.00  0.30           C  
ATOM   4366  N   PRO A 555      34.521  96.422  63.179  1.00  0.25           N  
ATOM   4367  CA  PRO A 555      34.195  97.494  62.229  1.00  0.25           C  
ATOM   4368  C   PRO A 555      32.986  97.257  61.327  1.00  0.25           C  
ATOM   4369  O   PRO A 555      32.150  96.403  61.590  1.00  0.25           O  
ATOM   4370  CB  PRO A 555      35.457  97.581  61.349  1.00  0.25           C  
ATOM   4371  CG  PRO A 555      36.580  97.037  62.223  1.00  0.25           C  
ATOM   4372  CD  PRO A 555      35.875  95.915  62.972  1.00  0.25           C  
ATOM   4373  N   ASN A 556      32.916  98.012  60.209  1.00  0.29           N  
ATOM   4374  CA  ASN A 556      31.907  97.902  59.164  1.00  0.29           C  
ATOM   4375  C   ASN A 556      32.466  97.320  57.868  1.00  0.29           C  
ATOM   4376  O   ASN A 556      31.982  97.592  56.772  1.00  0.29           O  
ATOM   4377  CB  ASN A 556      31.272  99.290  58.903  1.00  0.29           C  
ATOM   4378  CG  ASN A 556      32.268 100.401  58.575  1.00  0.29           C  
ATOM   4379  OD1 ASN A 556      32.971 100.914  59.450  1.00  0.29           O  
ATOM   4380  ND2 ASN A 556      32.296 100.831  57.295  1.00  0.29           N  
ATOM   4381  N   VAL A 557      33.549  96.549  58.003  1.00  0.25           N  
ATOM   4382  CA  VAL A 557      34.331  95.915  56.959  1.00  0.25           C  
ATOM   4383  C   VAL A 557      33.889  94.485  56.672  1.00  0.25           C  
ATOM   4384  O   VAL A 557      32.989  93.932  57.302  1.00  0.25           O  
ATOM   4385  CB  VAL A 557      35.792  95.882  57.368  1.00  0.25           C  
ATOM   4386  CG1 VAL A 557      36.303  97.327  57.544  1.00  0.25           C  
ATOM   4387  CG2 VAL A 557      35.928  95.050  58.658  1.00  0.25           C  
ATOM   4388  N   ILE A 558      34.543  93.825  55.696  1.00  0.21           N  
ATOM   4389  CA  ILE A 558      34.277  92.436  55.375  1.00  0.21           C  
ATOM   4390  C   ILE A 558      35.171  91.518  56.195  1.00  0.21           C  
ATOM   4391  O   ILE A 558      36.384  91.483  56.010  1.00  0.21           O  
ATOM   4392  CB  ILE A 558      34.472  92.149  53.887  1.00  0.21           C  
ATOM   4393  CG1 ILE A 558      33.729  93.222  53.052  1.00  0.21           C  
ATOM   4394  CG2 ILE A 558      33.969  90.716  53.598  1.00  0.21           C  
ATOM   4395  CD1 ILE A 558      33.722  92.985  51.538  1.00  0.21           C  
ATOM   4396  N   VAL A 559      34.585  90.741  57.132  1.00  0.20           N  
ATOM   4397  CA  VAL A 559      35.329  89.759  57.917  1.00  0.20           C  
ATOM   4398  C   VAL A 559      35.111  88.343  57.410  1.00  0.20           C  
ATOM   4399  O   VAL A 559      35.953  87.473  57.619  1.00  0.20           O  
ATOM   4400  CB  VAL A 559      34.963  89.814  59.405  1.00  0.20           C  
ATOM   4401  CG1 VAL A 559      35.346  91.199  59.954  1.00  0.20           C  
ATOM   4402  CG2 VAL A 559      33.470  89.527  59.670  1.00  0.20           C  
ATOM   4403  N   SER A 560      33.990  88.115  56.692  1.00  0.21           N  
ATOM   4404  CA  SER A 560      33.482  86.809  56.272  1.00  0.21           C  
ATOM   4405  C   SER A 560      32.017  86.992  55.926  1.00  0.21           C  
ATOM   4406  O   SER A 560      31.106  86.316  56.404  1.00  0.21           O  
ATOM   4407  CB  SER A 560      33.626  85.642  57.299  1.00  0.21           C  
ATOM   4408  OG  SER A 560      33.109  85.978  58.590  1.00  0.21           O  
ATOM   4409  N   SER A 561      31.735  87.993  55.082  1.00  0.17           N  
ATOM   4410  CA  SER A 561      30.402  88.534  54.972  1.00  0.17           C  
ATOM   4411  C   SER A 561      30.175  89.088  53.594  1.00  0.17           C  
ATOM   4412  O   SER A 561      31.109  89.351  52.847  1.00  0.17           O  
ATOM   4413  CB  SER A 561      30.159  89.677  56.005  1.00  0.17           C  
ATOM   4414  OG  SER A 561      31.180  90.680  55.963  1.00  0.17           O  
ATOM   4415  N   ASN A 562      28.897  89.293  53.227  1.00  0.24           N  
ATOM   4416  CA  ASN A 562      28.546  89.998  52.014  1.00  0.24           C  
ATOM   4417  C   ASN A 562      27.861  91.280  52.461  1.00  0.24           C  
ATOM   4418  O   ASN A 562      26.709  91.211  52.892  1.00  0.24           O  
ATOM   4419  CB  ASN A 562      27.548  89.177  51.152  1.00  0.24           C  
ATOM   4420  CG  ASN A 562      28.126  87.801  50.842  1.00  0.24           C  
ATOM   4421  OD1 ASN A 562      29.059  87.648  50.058  1.00  0.24           O  
ATOM   4422  ND2 ASN A 562      27.555  86.745  51.470  1.00  0.24           N  
ATOM   4423  N   PRO A 563      28.486  92.449  52.427  1.00  0.31           N  
ATOM   4424  CA  PRO A 563      27.787  93.715  52.587  1.00  0.31           C  
ATOM   4425  C   PRO A 563      26.918  94.046  51.399  1.00  0.31           C  
ATOM   4426  O   PRO A 563      26.964  93.378  50.371  1.00  0.31           O  
ATOM   4427  CB  PRO A 563      28.920  94.749  52.714  1.00  0.31           C  
ATOM   4428  CG  PRO A 563      30.073  93.941  53.294  1.00  0.31           C  
ATOM   4429  CD  PRO A 563      29.934  92.611  52.557  1.00  0.31           C  
ATOM   4430  N   HIS A 564      26.140  95.133  51.503  1.00  0.20           N  
ATOM   4431  CA  HIS A 564      25.456  95.677  50.348  1.00  0.20           C  
ATOM   4432  C   HIS A 564      26.400  96.464  49.427  1.00  0.20           C  
ATOM   4433  O   HIS A 564      26.110  96.687  48.253  1.00  0.20           O  
ATOM   4434  CB  HIS A 564      24.267  96.547  50.806  1.00  0.20           C  
ATOM   4435  CG  HIS A 564      24.627  97.905  51.310  1.00  0.20           C  
ATOM   4436  ND1 HIS A 564      23.754  98.930  51.043  1.00  0.20           N  
ATOM   4437  CD2 HIS A 564      25.711  98.373  51.978  1.00  0.20           C  
ATOM   4438  CE1 HIS A 564      24.311 100.006  51.540  1.00  0.20           C  
ATOM   4439  NE2 HIS A 564      25.503  99.725  52.114  1.00  0.20           N  
ATOM   4440  N   ILE A 565      27.583  96.869  49.953  1.00  0.15           N  
ATOM   4441  CA  ILE A 565      28.680  97.475  49.208  1.00  0.15           C  
ATOM   4442  C   ILE A 565      29.234  96.505  48.174  1.00  0.15           C  
ATOM   4443  O   ILE A 565      29.492  95.341  48.470  1.00  0.15           O  
ATOM   4444  CB  ILE A 565      29.842  97.929  50.112  1.00  0.15           C  
ATOM   4445  CG1 ILE A 565      29.351  98.796  51.299  1.00  0.15           C  
ATOM   4446  CG2 ILE A 565      30.910  98.696  49.291  1.00  0.15           C  
ATOM   4447  CD1 ILE A 565      30.458  99.133  52.308  1.00  0.15           C  
ATOM   4448  N   ARG A 566      29.468  96.971  46.934  1.00  0.24           N  
ATOM   4449  CA  ARG A 566      30.100  96.183  45.894  1.00  0.24           C  
ATOM   4450  C   ARG A 566      31.459  96.786  45.555  1.00  0.24           C  
ATOM   4451  O   ARG A 566      31.534  97.579  44.617  1.00  0.24           O  
ATOM   4452  CB  ARG A 566      29.200  96.145  44.634  1.00  0.24           C  
ATOM   4453  CG  ARG A 566      27.827  95.501  44.914  1.00  0.24           C  
ATOM   4454  CD  ARG A 566      26.897  95.503  43.702  1.00  0.24           C  
ATOM   4455  NE  ARG A 566      25.616  94.879  44.165  1.00  0.24           N  
ATOM   4456  CZ  ARG A 566      24.519  94.752  43.408  1.00  0.24           C  
ATOM   4457  NH1 ARG A 566      23.435  94.172  43.919  1.00  0.24           N  
ATOM   4458  NH2 ARG A 566      24.485  95.190  42.154  1.00  0.24           N  
ATOM   4459  N   PRO A 567      32.543  96.523  46.284  1.00  0.26           N  
ATOM   4460  CA  PRO A 567      33.857  97.029  45.926  1.00  0.26           C  
ATOM   4461  C   PRO A 567      34.476  96.222  44.793  1.00  0.26           C  
ATOM   4462  O   PRO A 567      34.212  95.028  44.663  1.00  0.26           O  
ATOM   4463  CB  PRO A 567      34.640  96.872  47.238  1.00  0.26           C  
ATOM   4464  CG  PRO A 567      34.079  95.585  47.854  1.00  0.26           C  
ATOM   4465  CD  PRO A 567      32.609  95.588  47.414  1.00  0.26           C  
ATOM   4466  N   GLU A 568      35.298  96.878  43.963  1.00  0.30           N  
ATOM   4467  CA  GLU A 568      35.979  96.278  42.841  1.00  0.30           C  
ATOM   4468  C   GLU A 568      37.294  97.029  42.734  1.00  0.30           C  
ATOM   4469  O   GLU A 568      37.386  98.171  43.193  1.00  0.30           O  
ATOM   4470  CB  GLU A 568      35.125  96.423  41.552  1.00  0.30           C  
ATOM   4471  CG  GLU A 568      35.691  95.733  40.284  1.00  0.30           C  
ATOM   4472  CD  GLU A 568      34.701  95.711  39.115  1.00  0.30           C  
ATOM   4473  OE1 GLU A 568      33.584  96.276  39.245  1.00  0.30           O  
ATOM   4474  OE2 GLU A 568      35.060  95.090  38.080  1.00  0.30           O  
ATOM   4475  N   ASP A 569      38.360  96.404  42.187  1.00  0.24           N  
ATOM   4476  CA  ASP A 569      39.636  97.049  41.918  1.00  0.24           C  
ATOM   4477  C   ASP A 569      39.492  98.242  40.965  1.00  0.24           C  
ATOM   4478  O   ASP A 569      38.574  98.313  40.157  1.00  0.24           O  
ATOM   4479  CB  ASP A 569      40.687  96.048  41.360  1.00  0.24           C  
ATOM   4480  CG  ASP A 569      41.175  95.056  42.405  1.00  0.24           C  
ATOM   4481  OD1 ASP A 569      40.752  95.146  43.582  1.00  0.24           O  
ATOM   4482  OD2 ASP A 569      42.023  94.211  42.019  1.00  0.24           O  
ATOM   4483  N   TYR A 570      40.393  99.243  41.065  1.00  0.13           N  
ATOM   4484  CA  TYR A 570      40.231 100.530  40.399  1.00  0.13           C  
ATOM   4485  C   TYR A 570      40.390 100.459  38.876  1.00  0.13           C  
ATOM   4486  O   TYR A 570      39.446 100.256  38.122  1.00  0.13           O  
ATOM   4487  CB  TYR A 570      41.274 101.546  40.952  1.00  0.13           C  
ATOM   4488  CG  TYR A 570      40.958 101.968  42.358  1.00  0.13           C  
ATOM   4489  CD1 TYR A 570      40.046 103.012  42.582  1.00  0.13           C  
ATOM   4490  CD2 TYR A 570      41.620 101.392  43.457  1.00  0.13           C  
ATOM   4491  CE1 TYR A 570      39.816 103.491  43.879  1.00  0.13           C  
ATOM   4492  CE2 TYR A 570      41.386 101.867  44.757  1.00  0.13           C  
ATOM   4493  CZ  TYR A 570      40.491 102.924  44.963  1.00  0.13           C  
ATOM   4494  OH  TYR A 570      40.273 103.433  46.258  1.00  0.13           O  
ATOM   4495  N   GLY A 571      41.619 100.673  38.370  1.00  0.26           N  
ATOM   4496  CA  GLY A 571      41.979 100.361  36.988  1.00  0.26           C  
ATOM   4497  C   GLY A 571      43.012  99.273  36.957  1.00  0.26           C  
ATOM   4498  O   GLY A 571      43.329  98.708  35.916  1.00  0.26           O  
ATOM   4499  N   ILE A 572      43.603  99.004  38.128  1.00  0.17           N  
ATOM   4500  CA  ILE A 572      44.719  98.117  38.326  1.00  0.17           C  
ATOM   4501  C   ILE A 572      44.697  97.810  39.814  1.00  0.17           C  
ATOM   4502  O   ILE A 572      44.083  98.552  40.585  1.00  0.17           O  
ATOM   4503  CB  ILE A 572      46.034  98.754  37.857  1.00  0.17           C  
ATOM   4504  CG1 ILE A 572      47.212  97.754  37.829  1.00  0.17           C  
ATOM   4505  CG2 ILE A 572      46.359 100.027  38.676  1.00  0.17           C  
ATOM   4506  CD1 ILE A 572      48.398  98.256  36.996  1.00  0.17           C  
ATOM   4507  N   ALA A 573      45.322  96.699  40.247  1.00  0.14           N  
ATOM   4508  CA  ALA A 573      45.432  96.320  41.639  1.00  0.14           C  
ATOM   4509  C   ALA A 573      46.495  97.126  42.390  1.00  0.14           C  
ATOM   4510  O   ALA A 573      47.369  97.757  41.797  1.00  0.14           O  
ATOM   4511  CB  ALA A 573      45.736  94.813  41.742  1.00  0.14           C  
ATOM   4512  N   ALA A 574      46.418  97.132  43.736  1.00  0.17           N  
ATOM   4513  CA  ALA A 574      47.383  97.776  44.607  1.00  0.17           C  
ATOM   4514  C   ALA A 574      48.581  96.876  44.916  1.00  0.17           C  
ATOM   4515  O   ALA A 574      48.664  95.734  44.464  1.00  0.17           O  
ATOM   4516  CB  ALA A 574      46.695  98.228  45.911  1.00  0.17           C  
ATOM   4517  N   ASP A 575      49.569  97.403  45.668  1.00  0.19           N  
ATOM   4518  CA  ASP A 575      50.764  96.706  46.090  1.00  0.19           C  
ATOM   4519  C   ASP A 575      50.549  95.800  47.321  1.00  0.19           C  
ATOM   4520  O   ASP A 575      49.605  95.016  47.390  1.00  0.19           O  
ATOM   4521  CB  ASP A 575      51.924  97.728  46.227  1.00  0.19           C  
ATOM   4522  CG  ASP A 575      51.594  98.804  47.245  1.00  0.19           C  
ATOM   4523  OD1 ASP A 575      52.286  98.811  48.292  1.00  0.19           O  
ATOM   4524  OD2 ASP A 575      50.641  99.586  46.995  1.00  0.19           O  
ATOM   4525  N   ALA A 576      51.461  95.812  48.318  1.00  0.13           N  
ATOM   4526  CA  ALA A 576      51.455  94.803  49.365  1.00  0.13           C  
ATOM   4527  C   ALA A 576      50.820  95.289  50.663  1.00  0.13           C  
ATOM   4528  O   ALA A 576      51.403  96.045  51.439  1.00  0.13           O  
ATOM   4529  CB  ALA A 576      52.884  94.291  49.649  1.00  0.13           C  
ATOM   4530  N   GLU A 577      49.599  94.811  50.968  1.00  0.22           N  
ATOM   4531  CA  GLU A 577      48.911  95.172  52.189  1.00  0.22           C  
ATOM   4532  C   GLU A 577      49.257  94.277  53.368  1.00  0.22           C  
ATOM   4533  O   GLU A 577      49.129  93.055  53.321  1.00  0.22           O  
ATOM   4534  CB  GLU A 577      47.378  95.106  52.038  1.00  0.22           C  
ATOM   4535  CG  GLU A 577      46.792  96.118  51.031  1.00  0.22           C  
ATOM   4536  CD  GLU A 577      45.271  96.218  51.153  1.00  0.22           C  
ATOM   4537  OE1 GLU A 577      44.693  95.534  52.038  1.00  0.22           O  
ATOM   4538  OE2 GLU A 577      44.683  97.012  50.376  1.00  0.22           O  
ATOM   4539  N   HIS A 578      49.643  94.886  54.504  1.00  0.22           N  
ATOM   4540  CA  HIS A 578      49.789  94.174  55.762  1.00  0.22           C  
ATOM   4541  C   HIS A 578      48.501  94.261  56.549  1.00  0.22           C  
ATOM   4542  O   HIS A 578      48.415  95.015  57.513  1.00  0.22           O  
ATOM   4543  CB  HIS A 578      50.896  94.789  56.646  1.00  0.22           C  
ATOM   4544  CG  HIS A 578      52.234  94.737  55.999  1.00  0.22           C  
ATOM   4545  ND1 HIS A 578      52.872  93.522  55.880  1.00  0.22           N  
ATOM   4546  CD2 HIS A 578      52.984  95.723  55.444  1.00  0.22           C  
ATOM   4547  CE1 HIS A 578      53.999  93.785  55.257  1.00  0.22           C  
ATOM   4548  NE2 HIS A 578      54.120  95.104  54.968  1.00  0.22           N  
ATOM   4549  N   TRP A 579      47.453  93.498  56.181  1.00  0.16           N  
ATOM   4550  CA  TRP A 579      46.158  93.559  56.844  1.00  0.16           C  
ATOM   4551  C   TRP A 579      46.125  92.786  58.171  1.00  0.16           C  
ATOM   4552  O   TRP A 579      45.205  92.043  58.473  1.00  0.16           O  
ATOM   4553  CB  TRP A 579      44.993  93.188  55.867  1.00  0.16           C  
ATOM   4554  CG  TRP A 579      45.160  91.917  55.049  1.00  0.16           C  
ATOM   4555  CD1 TRP A 579      45.743  91.787  53.819  1.00  0.16           C  
ATOM   4556  CD2 TRP A 579      44.725  90.594  55.428  1.00  0.16           C  
ATOM   4557  NE1 TRP A 579      45.774  90.461  53.439  1.00  0.16           N  
ATOM   4558  CE2 TRP A 579      45.162  89.713  54.420  1.00  0.16           C  
ATOM   4559  CE3 TRP A 579      44.020  90.121  56.533  1.00  0.16           C  
ATOM   4560  CZ2 TRP A 579      44.939  88.344  54.520  1.00  0.16           C  
ATOM   4561  CZ3 TRP A 579      43.813  88.740  56.648  1.00  0.16           C  
ATOM   4562  CH2 TRP A 579      44.274  87.860  55.660  1.00  0.16           C  
ATOM   4563  N   ASP A 580      47.133  92.992  59.031  1.00  0.18           N  
ATOM   4564  CA  ASP A 580      47.255  92.366  60.329  1.00  0.18           C  
ATOM   4565  C   ASP A 580      47.107  93.500  61.356  1.00  0.18           C  
ATOM   4566  O   ASP A 580      47.974  94.370  61.473  1.00  0.18           O  
ATOM   4567  CB  ASP A 580      48.634  91.641  60.356  1.00  0.18           C  
ATOM   4568  CG  ASP A 580      48.682  90.453  61.304  1.00  0.18           C  
ATOM   4569  OD1 ASP A 580      49.819  90.054  61.666  1.00  0.18           O  
ATOM   4570  OD2 ASP A 580      47.602  89.902  61.631  1.00  0.18           O  
ATOM   4571  N   ASP A 581      45.949  93.556  62.062  1.00  0.21           N  
ATOM   4572  CA  ASP A 581      45.404  94.697  62.800  1.00  0.21           C  
ATOM   4573  C   ASP A 581      45.543  96.089  62.108  1.00  0.21           C  
ATOM   4574  O   ASP A 581      45.607  96.207  60.883  1.00  0.21           O  
ATOM   4575  CB  ASP A 581      45.803  94.614  64.319  1.00  0.21           C  
ATOM   4576  CG  ASP A 581      45.048  93.508  65.071  1.00  0.21           C  
ATOM   4577  OD1 ASP A 581      44.221  92.803  64.446  1.00  0.21           O  
ATOM   4578  OD2 ASP A 581      45.203  93.381  66.317  1.00  0.21           O  
ATOM   4579  N   ARG A 582      45.530  97.217  62.856  1.00  0.20           N  
ATOM   4580  CA  ARG A 582      45.687  98.553  62.289  1.00  0.20           C  
ATOM   4581  C   ARG A 582      46.593  99.363  63.200  1.00  0.20           C  
ATOM   4582  O   ARG A 582      46.403  99.409  64.405  1.00  0.20           O  
ATOM   4583  CB  ARG A 582      44.323  99.301  62.114  1.00  0.20           C  
ATOM   4584  CG  ARG A 582      44.459 100.808  61.782  1.00  0.20           C  
ATOM   4585  CD  ARG A 582      43.171 101.568  61.452  1.00  0.20           C  
ATOM   4586  NE  ARG A 582      43.596 102.977  61.106  1.00  0.20           N  
ATOM   4587  CZ  ARG A 582      42.806 104.054  61.210  1.00  0.20           C  
ATOM   4588  NH1 ARG A 582      43.298 105.277  61.029  1.00  0.20           N  
ATOM   4589  NH2 ARG A 582      41.521 103.900  61.499  1.00  0.20           N  
ATOM   4590  N   THR A 583      47.610 100.070  62.664  1.00  0.12           N  
ATOM   4591  CA  THR A 583      48.553 100.841  63.485  1.00  0.12           C  
ATOM   4592  C   THR A 583      48.202 102.314  63.506  1.00  0.12           C  
ATOM   4593  O   THR A 583      49.034 103.179  63.765  1.00  0.12           O  
ATOM   4594  CB  THR A 583      49.996 100.702  63.022  1.00  0.12           C  
ATOM   4595  OG1 THR A 583      50.135 101.017  61.640  1.00  0.12           O  
ATOM   4596  CG2 THR A 583      50.429  99.242  63.206  1.00  0.12           C  
ATOM   4597  N   ILE A 584      46.936 102.625  63.170  1.00  0.12           N  
ATOM   4598  CA  ILE A 584      46.306 103.940  63.109  1.00  0.12           C  
ATOM   4599  C   ILE A 584      46.733 104.728  61.865  1.00  0.12           C  
ATOM   4600  O   ILE A 584      46.025 105.607  61.380  1.00  0.12           O  
ATOM   4601  CB  ILE A 584      46.334 104.678  64.458  1.00  0.12           C  
ATOM   4602  CG1 ILE A 584      45.534 103.834  65.487  1.00  0.12           C  
ATOM   4603  CG2 ILE A 584      45.752 106.106  64.361  1.00  0.12           C  
ATOM   4604  CD1 ILE A 584      45.576 104.356  66.929  1.00  0.12           C  
ATOM   4605  N   ARG A 585      47.851 104.337  61.231  1.00  0.18           N  
ATOM   4606  CA  ARG A 585      48.562 105.095  60.221  1.00  0.18           C  
ATOM   4607  C   ARG A 585      48.543 104.488  58.818  1.00  0.18           C  
ATOM   4608  O   ARG A 585      48.883 105.140  57.836  1.00  0.18           O  
ATOM   4609  CB  ARG A 585      50.018 105.143  60.741  1.00  0.18           C  
ATOM   4610  CG  ARG A 585      50.989 106.026  59.939  1.00  0.18           C  
ATOM   4611  CD  ARG A 585      52.312 106.238  60.674  1.00  0.18           C  
ATOM   4612  NE  ARG A 585      53.184 107.032  59.754  1.00  0.18           N  
ATOM   4613  CZ  ARG A 585      54.451 107.372  60.021  1.00  0.18           C  
ATOM   4614  NH1 ARG A 585      55.161 108.021  59.101  1.00  0.18           N  
ATOM   4615  NH2 ARG A 585      55.022 107.079  61.185  1.00  0.18           N  
ATOM   4616  N   ASN A 586      48.110 103.227  58.679  1.00  0.15           N  
ATOM   4617  CA  ASN A 586      47.933 102.552  57.412  1.00  0.15           C  
ATOM   4618  C   ASN A 586      46.993 101.417  57.778  1.00  0.15           C  
ATOM   4619  O   ASN A 586      46.872 101.116  58.968  1.00  0.15           O  
ATOM   4620  CB  ASN A 586      49.285 102.024  56.830  1.00  0.15           C  
ATOM   4621  CG  ASN A 586      49.166 101.605  55.364  1.00  0.15           C  
ATOM   4622  OD1 ASN A 586      48.079 101.559  54.788  1.00  0.15           O  
ATOM   4623  ND2 ASN A 586      50.313 101.279  54.727  1.00  0.15           N  
ATOM   4624  N   ILE A 587      46.324 100.791  56.783  1.00  0.18           N  
ATOM   4625  CA  ILE A 587      45.464  99.624  56.945  1.00  0.18           C  
ATOM   4626  C   ILE A 587      44.151  99.933  57.669  1.00  0.18           C  
ATOM   4627  O   ILE A 587      44.058 100.812  58.523  1.00  0.18           O  
ATOM   4628  CB  ILE A 587      46.247  98.434  57.510  1.00  0.18           C  
ATOM   4629  CG1 ILE A 587      47.448  98.085  56.588  1.00  0.18           C  
ATOM   4630  CG2 ILE A 587      45.376  97.195  57.798  1.00  0.18           C  
ATOM   4631  CD1 ILE A 587      47.079  97.516  55.210  1.00  0.18           C  
ATOM   4632  N   LYS A 588      43.045  99.247  57.303  1.00  0.18           N  
ATOM   4633  CA  LYS A 588      41.740  99.478  57.909  1.00  0.18           C  
ATOM   4634  C   LYS A 588      41.004  98.161  58.105  1.00  0.18           C  
ATOM   4635  O   LYS A 588      39.781  98.112  58.203  1.00  0.18           O  
ATOM   4636  CB  LYS A 588      40.870 100.484  57.096  1.00  0.18           C  
ATOM   4637  CG  LYS A 588      41.520 101.876  56.969  1.00  0.18           C  
ATOM   4638  CD  LYS A 588      40.659 102.929  56.256  1.00  0.18           C  
ATOM   4639  CE  LYS A 588      41.437 104.229  56.014  1.00  0.18           C  
ATOM   4640  NZ  LYS A 588      40.613 105.192  55.251  1.00  0.18           N  
ATOM   4641  N   MET A 589      41.767  97.052  58.202  1.00  0.23           N  
ATOM   4642  CA  MET A 589      41.312  95.747  58.650  1.00  0.23           C  
ATOM   4643  C   MET A 589      40.826  95.793  60.111  1.00  0.23           C  
ATOM   4644  O   MET A 589      41.308  96.654  60.852  1.00  0.23           O  
ATOM   4645  CB  MET A 589      42.480  94.736  58.486  1.00  0.23           C  
ATOM   4646  CG  MET A 589      42.087  93.246  58.439  1.00  0.23           C  
ATOM   4647  SD  MET A 589      41.090  92.799  56.977  1.00  0.23           S  
ATOM   4648  CE  MET A 589      40.551  91.175  57.587  1.00  0.23           C  
ATOM   4649  N   PRO A 590      39.874  94.987  60.603  1.00  0.15           N  
ATOM   4650  CA  PRO A 590      39.618  94.824  62.027  1.00  0.15           C  
ATOM   4651  C   PRO A 590      40.826  94.589  62.893  1.00  0.15           C  
ATOM   4652  O   PRO A 590      41.750  93.902  62.478  1.00  0.15           O  
ATOM   4653  CB  PRO A 590      38.624  93.657  62.174  1.00  0.15           C  
ATOM   4654  CG  PRO A 590      38.266  93.200  60.758  1.00  0.15           C  
ATOM   4655  CD  PRO A 590      39.038  94.109  59.799  1.00  0.15           C  
ATOM   4656  N   TRP A 591      40.771  95.118  64.124  1.00  0.27           N  
ATOM   4657  CA  TRP A 591      41.589  94.666  65.220  1.00  0.27           C  
ATOM   4658  C   TRP A 591      41.073  93.340  65.748  1.00  0.27           C  
ATOM   4659  O   TRP A 591      39.909  92.972  65.584  1.00  0.27           O  
ATOM   4660  CB  TRP A 591      41.557  95.700  66.373  1.00  0.27           C  
ATOM   4661  CG  TRP A 591      42.743  95.751  67.344  1.00  0.27           C  
ATOM   4662  CD1 TRP A 591      43.124  94.922  68.368  1.00  0.27           C  
ATOM   4663  CD2 TRP A 591      43.662  96.854  67.374  1.00  0.27           C  
ATOM   4664  NE1 TRP A 591      44.195  95.446  69.050  1.00  0.27           N  
ATOM   4665  CE2 TRP A 591      44.541  96.634  68.458  1.00  0.27           C  
ATOM   4666  CE3 TRP A 591      43.771  97.990  66.580  1.00  0.27           C  
ATOM   4667  CZ2 TRP A 591      45.542  97.544  68.762  1.00  0.27           C  
ATOM   4668  CZ3 TRP A 591      44.768  98.915  66.903  1.00  0.27           C  
ATOM   4669  CH2 TRP A 591      45.643  98.699  67.975  1.00  0.27           C  
ATOM   4670  N   SER A 592      41.935  92.622  66.459  1.00  0.22           N  
ATOM   4671  CA  SER A 592      41.646  91.380  67.141  1.00  0.22           C  
ATOM   4672  C   SER A 592      40.812  91.503  68.423  1.00  0.22           C  
ATOM   4673  O   SER A 592      40.357  90.495  68.958  1.00  0.22           O  
ATOM   4674  CB  SER A 592      42.995  90.674  67.445  1.00  0.22           C  
ATOM   4675  OG  SER A 592      43.909  91.532  68.143  1.00  0.22           O  
ATOM   4676  N   LYS A 593      40.602  92.725  68.973  1.00  0.23           N  
ATOM   4677  CA  LYS A 593      39.966  92.946  70.272  1.00  0.23           C  
ATOM   4678  C   LYS A 593      39.272  94.310  70.371  1.00  0.23           C  
ATOM   4679  O   LYS A 593      38.062  94.402  70.556  1.00  0.23           O  
ATOM   4680  CB  LYS A 593      40.984  92.854  71.455  1.00  0.23           C  
ATOM   4681  CG  LYS A 593      41.572  91.449  71.672  1.00  0.23           C  
ATOM   4682  CD  LYS A 593      42.577  91.361  72.830  1.00  0.23           C  
ATOM   4683  CE  LYS A 593      43.214  89.970  72.910  1.00  0.23           C  
ATOM   4684  NZ  LYS A 593      44.232  89.924  73.983  1.00  0.23           N  
ATOM   4685  N   VAL A 594      40.027  95.427  70.278  1.00  0.23           N  
ATOM   4686  CA  VAL A 594      39.498  96.777  70.456  1.00  0.23           C  
ATOM   4687  C   VAL A 594      39.340  97.440  69.096  1.00  0.23           C  
ATOM   4688  O   VAL A 594      40.297  97.602  68.352  1.00  0.23           O  
ATOM   4689  CB  VAL A 594      40.427  97.634  71.320  1.00  0.23           C  
ATOM   4690  CG1 VAL A 594      39.923  99.089  71.440  1.00  0.23           C  
ATOM   4691  CG2 VAL A 594      40.556  97.021  72.730  1.00  0.23           C  
ATOM   4692  N   LYS A 595      38.119  97.842  68.689  1.00  0.26           N  
ATOM   4693  CA  LYS A 595      37.925  98.393  67.353  1.00  0.26           C  
ATOM   4694  C   LYS A 595      38.356  99.847  67.166  1.00  0.26           C  
ATOM   4695  O   LYS A 595      37.873 100.773  67.822  1.00  0.26           O  
ATOM   4696  CB  LYS A 595      36.468  98.246  66.856  1.00  0.26           C  
ATOM   4697  CG  LYS A 595      35.414  98.846  67.796  1.00  0.26           C  
ATOM   4698  CD  LYS A 595      34.003  98.839  67.203  1.00  0.26           C  
ATOM   4699  CE  LYS A 595      33.026  99.634  68.065  1.00  0.26           C  
ATOM   4700  NZ  LYS A 595      32.758  98.959  69.349  1.00  0.26           N  
ATOM   4701  N   GLU A 596      39.262 100.092  66.201  1.00  0.38           N  
ATOM   4702  CA  GLU A 596      39.736 101.422  65.872  1.00  0.38           C  
ATOM   4703  C   GLU A 596      39.573 101.687  64.376  1.00  0.38           C  
ATOM   4704  O   GLU A 596      40.190 101.056  63.520  1.00  0.38           O  
ATOM   4705  CB  GLU A 596      41.193 101.574  66.341  1.00  0.38           C  
ATOM   4706  CG  GLU A 596      41.335 101.268  67.856  1.00  0.38           C  
ATOM   4707  CD  GLU A 596      42.727 101.563  68.397  1.00  0.38           C  
ATOM   4708  OE1 GLU A 596      43.654 101.731  67.567  1.00  0.38           O  
ATOM   4709  OE2 GLU A 596      42.853 101.631  69.647  1.00  0.38           O  
ATOM   4710  N   THR A 597      38.671 102.623  64.001  1.00  0.34           N  
ATOM   4711  CA  THR A 597      38.174 102.749  62.626  1.00  0.34           C  
ATOM   4712  C   THR A 597      38.189 104.201  62.167  1.00  0.34           C  
ATOM   4713  O   THR A 597      39.138 104.939  62.413  1.00  0.34           O  
ATOM   4714  CB  THR A 597      36.783 102.134  62.404  1.00  0.34           C  
ATOM   4715  OG1 THR A 597      35.773 102.750  63.196  1.00  0.34           O  
ATOM   4716  CG2 THR A 597      36.792 100.652  62.788  1.00  0.34           C  
ATOM   4717  N   LYS A 598      37.139 104.670  61.463  1.00  0.27           N  
ATOM   4718  CA  LYS A 598      37.029 106.031  60.966  1.00  0.27           C  
ATOM   4719  C   LYS A 598      36.532 106.984  62.051  1.00  0.27           C  
ATOM   4720  O   LYS A 598      36.534 108.197  61.889  1.00  0.27           O  
ATOM   4721  CB  LYS A 598      36.065 106.073  59.746  1.00  0.27           C  
ATOM   4722  CG  LYS A 598      34.625 105.623  60.059  1.00  0.27           C  
ATOM   4723  CD  LYS A 598      33.612 105.969  58.953  1.00  0.27           C  
ATOM   4724  CE  LYS A 598      32.143 105.960  59.409  1.00  0.27           C  
ATOM   4725  NZ  LYS A 598      31.829 107.119  60.280  1.00  0.27           N  
ATOM   4726  N   ASN A 599      36.093 106.417  63.191  1.00  0.21           N  
ATOM   4727  CA  ASN A 599      35.530 107.118  64.326  1.00  0.21           C  
ATOM   4728  C   ASN A 599      36.475 107.051  65.520  1.00  0.21           C  
ATOM   4729  O   ASN A 599      36.054 106.833  66.656  1.00  0.21           O  
ATOM   4730  CB  ASN A 599      34.243 106.433  64.818  1.00  0.21           C  
ATOM   4731  CG  ASN A 599      33.123 106.351  63.803  1.00  0.21           C  
ATOM   4732  OD1 ASN A 599      33.042 106.848  62.683  1.00  0.21           O  
ATOM   4733  ND2 ASN A 599      32.053 105.692  64.301  1.00  0.21           N  
ATOM   4734  N   PHE A 600      37.789 107.117  65.286  1.00  0.31           N  
ATOM   4735  CA  PHE A 600      38.772 107.165  66.343  1.00  0.31           C  
ATOM   4736  C   PHE A 600      39.681 108.332  66.004  1.00  0.31           C  
ATOM   4737  O   PHE A 600      40.351 108.319  64.975  1.00  0.31           O  
ATOM   4738  CB  PHE A 600      39.527 105.806  66.397  1.00  0.31           C  
ATOM   4739  CG  PHE A 600      40.475 105.663  67.562  1.00  0.31           C  
ATOM   4740  CD1 PHE A 600      41.679 106.390  67.606  1.00  0.31           C  
ATOM   4741  CD2 PHE A 600      40.218 104.723  68.577  1.00  0.31           C  
ATOM   4742  CE1 PHE A 600      42.606 106.180  68.632  1.00  0.31           C  
ATOM   4743  CE2 PHE A 600      41.150 104.505  69.599  1.00  0.31           C  
ATOM   4744  CZ  PHE A 600      42.348 105.226  69.619  1.00  0.31           C  
ATOM   4745  N   LEU A 601      39.717 109.378  66.857  1.00  0.27           N  
ATOM   4746  CA  LEU A 601      40.554 110.546  66.616  1.00  0.27           C  
ATOM   4747  C   LEU A 601      41.959 110.300  67.119  1.00  0.27           C  
ATOM   4748  O   LEU A 601      42.915 110.251  66.350  1.00  0.27           O  
ATOM   4749  CB  LEU A 601      39.921 111.765  67.352  1.00  0.27           C  
ATOM   4750  CG  LEU A 601      40.476 113.197  67.124  1.00  0.27           C  
ATOM   4751  CD1 LEU A 601      39.572 114.213  67.833  1.00  0.27           C  
ATOM   4752  CD2 LEU A 601      41.886 113.469  67.637  1.00  0.27           C  
ATOM   4753  N   TRP A 602      42.106 110.124  68.445  1.00  0.29           N  
ATOM   4754  CA  TRP A 602      43.410 109.965  69.056  1.00  0.29           C  
ATOM   4755  C   TRP A 602      43.302 109.527  70.505  1.00  0.29           C  
ATOM   4756  O   TRP A 602      44.256 109.003  71.071  1.00  0.29           O  
ATOM   4757  CB  TRP A 602      44.097 111.363  69.025  1.00  0.29           C  
ATOM   4758  CG  TRP A 602      45.444 111.569  69.674  1.00  0.29           C  
ATOM   4759  CD1 TRP A 602      46.696 111.417  69.150  1.00  0.29           C  
ATOM   4760  CD2 TRP A 602      45.612 112.144  70.982  1.00  0.29           C  
ATOM   4761  NE1 TRP A 602      47.646 111.862  70.047  1.00  0.29           N  
ATOM   4762  CE2 TRP A 602      46.994 112.315  71.177  1.00  0.29           C  
ATOM   4763  CE3 TRP A 602      44.687 112.526  71.955  1.00  0.29           C  
ATOM   4764  CZ2 TRP A 602      47.483 112.876  72.352  1.00  0.29           C  
ATOM   4765  CZ3 TRP A 602      45.181 113.086  73.141  1.00  0.29           C  
ATOM   4766  CH2 TRP A 602      46.558 113.263  73.337  1.00  0.29           C  
ATOM   4767  N   GLU A 603      42.112 109.656  71.131  1.00  0.49           N  
ATOM   4768  CA  GLU A 603      41.929 109.202  72.491  1.00  0.49           C  
ATOM   4769  C   GLU A 603      41.688 107.713  72.536  1.00  0.49           C  
ATOM   4770  O   GLU A 603      41.089 107.129  71.636  1.00  0.49           O  
ATOM   4771  CB  GLU A 603      40.779 109.947  73.206  1.00  0.49           C  
ATOM   4772  CG  GLU A 603      40.611 109.610  74.713  1.00  0.49           C  
ATOM   4773  CD  GLU A 603      41.858 109.840  75.556  1.00  0.49           C  
ATOM   4774  OE1 GLU A 603      42.782 108.986  75.473  1.00  0.49           O  
ATOM   4775  OE2 GLU A 603      41.910 110.838  76.316  1.00  0.49           O  
ATOM   4776  N   LYS A 604      42.165 107.068  73.610  1.00  0.47           N  
ATOM   4777  CA  LYS A 604      42.097 105.646  73.829  1.00  0.47           C  
ATOM   4778  C   LYS A 604      40.676 105.099  73.801  1.00  0.47           C  
ATOM   4779  O   LYS A 604      39.722 105.725  74.262  1.00  0.47           O  
ATOM   4780  CB  LYS A 604      42.720 105.298  75.199  1.00  0.47           C  
ATOM   4781  CG  LYS A 604      44.189 105.723  75.373  1.00  0.47           C  
ATOM   4782  CD  LYS A 604      44.581 105.524  76.841  1.00  0.47           C  
ATOM   4783  CE  LYS A 604      45.970 105.995  77.257  1.00  0.47           C  
ATOM   4784  NZ  LYS A 604      46.016 106.013  78.736  1.00  0.47           N  
ATOM   4785  N   GLY A 605      40.505 103.886  73.248  1.00  0.43           N  
ATOM   4786  CA  GLY A 605      39.236 103.184  73.263  1.00  0.43           C  
ATOM   4787  C   GLY A 605      39.385 101.908  74.028  1.00  0.43           C  
ATOM   4788  O   GLY A 605      40.457 101.316  74.082  1.00  0.43           O  
ATOM   4789  N   PHE A 606      38.294 101.424  74.635  1.00  0.38           N  
ATOM   4790  CA  PHE A 606      38.321 100.164  75.346  1.00  0.38           C  
ATOM   4791  C   PHE A 606      36.939  99.559  75.228  1.00  0.38           C  
ATOM   4792  O   PHE A 606      35.951 100.278  75.101  1.00  0.38           O  
ATOM   4793  CB  PHE A 606      38.723 100.376  76.831  1.00  0.38           C  
ATOM   4794  CG  PHE A 606      39.253  99.126  77.482  1.00  0.38           C  
ATOM   4795  CD1 PHE A 606      38.383  98.130  77.948  1.00  0.38           C  
ATOM   4796  CD2 PHE A 606      40.634  98.957  77.678  1.00  0.38           C  
ATOM   4797  CE1 PHE A 606      38.869  96.981  78.580  1.00  0.38           C  
ATOM   4798  CE2 PHE A 606      41.129  97.819  78.331  1.00  0.38           C  
ATOM   4799  CZ  PHE A 606      40.245  96.829  78.778  1.00  0.38           C  
ATOM   4800  N   GLN A 607      36.840  98.217  75.229  1.00  0.50           N  
ATOM   4801  CA  GLN A 607      35.593  97.496  75.088  1.00  0.50           C  
ATOM   4802  C   GLN A 607      35.053  97.032  76.434  1.00  0.50           C  
ATOM   4803  O   GLN A 607      35.731  96.332  77.178  1.00  0.50           O  
ATOM   4804  CB  GLN A 607      35.792  96.264  74.165  1.00  0.50           C  
ATOM   4805  CG  GLN A 607      35.966  96.624  72.665  1.00  0.50           C  
ATOM   4806  CD  GLN A 607      34.719  97.244  72.030  1.00  0.50           C  
ATOM   4807  OE1 GLN A 607      34.757  97.972  71.033  1.00  0.50           O  
ATOM   4808  NE2 GLN A 607      33.532  96.915  72.586  1.00  0.50           N  
ATOM   4809  N   PHE A 608      33.801  97.407  76.762  1.00  0.65           N  
ATOM   4810  CA  PHE A 608      33.186  97.101  78.041  1.00  0.65           C  
ATOM   4811  C   PHE A 608      31.777  96.567  77.863  1.00  0.65           C
[truncated: 133,334 more chars]
