# Supplementary material for: Metabolic capacity is maintained despite shifts in microbial diversity in estuary sediments
Source: ISME Commun. 2025 Oct 11;5(1):ycaf182. doi: 10.1093/ismeco/ycaf182 (PMC12687941; doi:10.1093/ismeco/ycaf182)
Supplement: Supplementary_Data_1_ycaf182 [file supplementary_data_1_ycaf182.zip › SWISS-MODEL/13_July_SF_Bin2_scaffold_9994_c1_22545_1/models/01/coords.js]

let model_01=`ATOM      1  N   ILE B   1     127.233  85.963  85.174  1.00  0.89           N  
ATOM      2  CA  ILE B   1     127.443  85.753  83.702  1.00  0.89           C  
ATOM      3  C   ILE B   1     126.331  86.415  82.910  1.00  0.89           C  
ATOM      4  O   ILE B   1     125.191  86.410  83.362  1.00  0.89           O  
ATOM      5  CB  ILE B   1     127.542  84.250  83.450  1.00  0.89           C  
ATOM      6  CG1 ILE B   1     128.738  83.616  84.196  1.00  0.89           C  
ATOM      7  CG2 ILE B   1     127.640  83.961  81.943  1.00  0.89           C  
ATOM      8  CD1 ILE B   1     128.603  82.095  84.315  1.00  0.89           C  
ATOM      9  N   MET B   2     126.644  87.075  81.779  1.00  0.89           N  
ATOM     10  CA  MET B   2     125.692  87.821  80.982  1.00  0.89           C  
ATOM     11  C   MET B   2     125.860  87.504  79.503  1.00  0.89           C  
ATOM     12  O   MET B   2     126.893  87.828  78.921  1.00  0.89           O  
ATOM     13  CB  MET B   2     125.895  89.349  81.123  1.00  0.89           C  
ATOM     14  CG  MET B   2     125.685  89.925  82.536  1.00  0.89           C  
ATOM     15  SD  MET B   2     126.127  91.685  82.691  1.00  0.89           S  
ATOM     16  CE  MET B   2     125.151  92.269  81.281  1.00  0.89           C  
ATOM     17  N   ASP B   3     124.844  86.902  78.859  1.00  0.92           N  
ATOM     18  CA  ASP B   3     125.019  86.359  77.517  1.00  0.92           C  
ATOM     19  C   ASP B   3     124.280  87.195  76.476  1.00  0.92           C  
ATOM     20  O   ASP B   3     124.804  87.685  75.484  1.00  0.92           O  
ATOM     21  CB  ASP B   3     124.482  84.903  77.457  1.00  0.92           C  
ATOM     22  CG  ASP B   3     125.047  83.987  78.533  1.00  0.92           C  
ATOM     23  OD1 ASP B   3     126.028  84.339  79.232  1.00  0.92           O  
ATOM     24  OD2 ASP B   3     124.442  82.895  78.687  1.00  0.92           O  
ATOM     25  N   GLY B   4     122.981  87.445  76.689  1.00  0.93           N  
ATOM     26  CA  GLY B   4     122.159  88.102  75.683  1.00  0.93           C  
ATOM     27  C   GLY B   4     121.577  89.365  76.208  1.00  0.93           C  
ATOM     28  O   GLY B   4     120.430  89.700  75.934  1.00  0.93           O  
ATOM     29  N   LYS B   5     122.327  90.106  77.025  1.00  0.89           N  
ATOM     30  CA  LYS B   5     121.732  91.200  77.750  1.00  0.89           C  
ATOM     31  C   LYS B   5     122.666  92.367  77.926  1.00  0.89           C  
ATOM     32  O   LYS B   5     123.776  92.247  78.427  1.00  0.89           O  
ATOM     33  CB  LYS B   5     121.323  90.697  79.152  1.00  0.89           C  
ATOM     34  CG  LYS B   5     120.716  91.741  80.098  1.00  0.89           C  
ATOM     35  CD  LYS B   5     119.192  91.757  80.005  1.00  0.89           C  
ATOM     36  CE  LYS B   5     118.540  93.132  80.133  1.00  0.89           C  
ATOM     37  NZ  LYS B   5     117.105  93.017  79.811  1.00  0.89           N  
ATOM     38  N   ASN B   6     122.174  93.578  77.592  1.00  0.90           N  
ATOM     39  CA  ASN B   6     122.792  94.806  78.034  1.00  0.90           C  
ATOM     40  C   ASN B   6     122.103  95.268  79.314  1.00  0.90           C  
ATOM     41  O   ASN B   6     121.065  95.916  79.283  1.00  0.90           O  
ATOM     42  CB  ASN B   6     122.675  95.870  76.926  1.00  0.90           C  
ATOM     43  CG  ASN B   6     123.783  96.884  77.025  1.00  0.90           C  
ATOM     44  OD1 ASN B   6     124.144  97.326  78.143  1.00  0.90           O  
ATOM     45  ND2 ASN B   6     124.319  97.311  75.873  1.00  0.90           N  
ATOM     46  N   LEU B   7     122.650  94.881  80.485  1.00  0.90           N  
ATOM     47  CA  LEU B   7     122.098  95.242  81.783  1.00  0.90           C  
ATOM     48  C   LEU B   7     122.311  96.715  82.091  1.00  0.90           C  
ATOM     49  O   LEU B   7     121.437  97.398  82.622  1.00  0.90           O  
ATOM     50  CB  LEU B   7     122.706  94.300  82.858  1.00  0.90           C  
ATOM     51  CG  LEU B   7     121.789  93.721  83.962  1.00  0.90           C  
ATOM     52  CD1 LEU B   7     120.334  93.477  83.553  1.00  0.90           C  
ATOM     53  CD2 LEU B   7     122.361  92.380  84.440  1.00  0.90           C  
ATOM     54  N   VAL B   8     123.488  97.235  81.687  1.00  0.84           N  
ATOM     55  CA  VAL B   8     123.893  98.625  81.802  1.00  0.84           C  
ATOM     56  C   VAL B   8     123.006  99.595  81.027  1.00  0.84           C  
ATOM     57  O   VAL B   8     122.617 100.625  81.560  1.00  0.84           O  
ATOM     58  CB  VAL B   8     125.364  98.770  81.396  1.00  0.84           C  
ATOM     59  CG1 VAL B   8     125.843 100.237  81.357  1.00  0.84           C  
ATOM     60  CG2 VAL B   8     126.249  97.983  82.384  1.00  0.84           C  
ATOM     61  N   GLU B   9     122.637  99.311  79.755  1.00  0.78           N  
ATOM     62  CA  GLU B   9     121.688 100.169  79.055  1.00  0.78           C  
ATOM     63  C   GLU B   9     120.216  99.946  79.418  1.00  0.78           C  
ATOM     64  O   GLU B   9     119.447 100.899  79.528  1.00  0.78           O  
ATOM     65  CB  GLU B   9     121.839 100.092  77.517  1.00  0.78           C  
ATOM     66  CG  GLU B   9     123.232 100.495  76.981  1.00  0.78           C  
ATOM     67  CD  GLU B   9     123.229 100.619  75.463  1.00  0.78           C  
ATOM     68  OE1 GLU B   9     122.222 101.100  74.884  1.00  0.78           O  
ATOM     69  OE2 GLU B   9     124.232 100.222  74.818  1.00  0.78           O  
ATOM     70  N   ASN B  10     119.760  98.685  79.589  1.00  0.78           N  
ATOM     71  CA  ASN B  10     118.339  98.351  79.499  1.00  0.78           C  
ATOM     72  C   ASN B  10     117.693  97.914  80.806  1.00  0.78           C  
ATOM     73  O   ASN B  10     116.588  97.354  80.809  1.00  0.78           O  
ATOM     74  CB  ASN B  10     118.112  97.197  78.497  1.00  0.78           C  
ATOM     75  CG  ASN B  10     118.458  97.634  77.086  1.00  0.78           C  
ATOM     76  OD1 ASN B  10     117.906  98.595  76.545  1.00  0.78           O  
ATOM     77  ND2 ASN B  10     119.337  96.866  76.416  1.00  0.78           N  
ATOM     78  N   LYS B  11     118.366  98.144  81.943  1.00  0.80           N  
ATOM     79  CA  LYS B  11     117.818  97.986  83.280  1.00  0.80           C  
ATOM     80  C   LYS B  11     118.554  98.969  84.179  1.00  0.80           C  
ATOM     81  O   LYS B  11     118.945  98.641  85.292  1.00  0.80           O  
ATOM     82  CB  LYS B  11     117.979  96.551  83.870  1.00  0.80           C  
ATOM     83  CG  LYS B  11     117.175  95.430  83.179  1.00  0.80           C  
ATOM     84  CD  LYS B  11     115.697  95.389  83.610  1.00  0.80           C  
ATOM     85  CE  LYS B  11     114.759  94.688  82.622  1.00  0.80           C  
ATOM     86  NZ  LYS B  11     114.436  95.575  81.480  1.00  0.80           N  
ATOM     87  N   LEU B  12     118.786 100.211  83.693  1.00  0.84           N  
ATOM     88  CA  LEU B  12     119.736 101.159  84.262  1.00  0.84           C  
ATOM     89  C   LEU B  12     119.529 101.513  85.723  1.00  0.84           C  
ATOM     90  O   LEU B  12     120.490 101.569  86.489  1.00  0.84           O  
ATOM     91  CB  LEU B  12     119.766 102.452  83.406  1.00  0.84           C  
ATOM     92  CG  LEU B  12     120.741 103.566  83.863  1.00  0.84           C  
ATOM     93  CD1 LEU B  12     122.200 103.093  83.918  1.00  0.84           C  
ATOM     94  CD2 LEU B  12     120.642 104.788  82.938  1.00  0.84           C  
ATOM     95  N   THR B  13     118.283 101.711  86.179  1.00  0.83           N  
ATOM     96  CA  THR B  13     117.974 102.031  87.568  1.00  0.83           C  
ATOM     97  C   THR B  13     118.417 100.957  88.539  1.00  0.83           C  
ATOM     98  O   THR B  13     118.882 101.258  89.639  1.00  0.83           O  
ATOM     99  CB  THR B  13     116.494 102.313  87.769  1.00  0.83           C  
ATOM    100  OG1 THR B  13     115.683 101.326  87.137  1.00  0.83           O  
ATOM    101  CG2 THR B  13     116.150 103.643  87.086  1.00  0.83           C  
ATOM    102  N   ASP B  14     118.340  99.685  88.125  1.00  0.85           N  
ATOM    103  CA  ASP B  14     118.783  98.553  88.897  1.00  0.85           C  
ATOM    104  C   ASP B  14     120.174  98.062  88.469  1.00  0.85           C  
ATOM    105  O   ASP B  14     120.643  97.009  88.900  1.00  0.85           O  
ATOM    106  CB  ASP B  14     117.751  97.411  88.737  1.00  0.85           C  
ATOM    107  CG  ASP B  14     116.415  97.804  89.352  1.00  0.85           C  
ATOM    108  OD1 ASP B  14     116.409  98.167  90.557  1.00  0.85           O  
ATOM    109  OD2 ASP B  14     115.386  97.732  88.625  1.00  0.85           O  
ATOM    110  N   SER B  15     120.927  98.804  87.622  1.00  0.85           N  
ATOM    111  CA  SER B  15     122.208  98.305  87.117  1.00  0.85           C  
ATOM    112  C   SER B  15     123.315  98.337  88.149  1.00  0.85           C  
ATOM    113  O   SER B  15     124.283  97.582  88.067  1.00  0.85           O  
ATOM    114  CB  SER B  15     122.700  98.994  85.810  1.00  0.85           C  
ATOM    115  OG  SER B  15     123.258 100.296  86.014  1.00  0.85           O  
ATOM    116  N   HIS B  16     123.163  99.174  89.197  1.00  0.80           N  
ATOM    117  CA  HIS B  16     124.129  99.294  90.276  1.00  0.80           C  
ATOM    118  C   HIS B  16     124.361  97.989  91.015  1.00  0.80           C  
ATOM    119  O   HIS B  16     125.494  97.635  91.325  1.00  0.80           O  
ATOM    120  CB  HIS B  16     123.756 100.419  91.262  1.00  0.80           C  
ATOM    121  CG  HIS B  16     122.580 100.134  92.143  1.00  0.80           C  
ATOM    122  ND1 HIS B  16     122.786  99.498  93.342  1.00  0.80           N  
ATOM    123  CD2 HIS B  16     121.261 100.407  91.980  1.00  0.80           C  
ATOM    124  CE1 HIS B  16     121.604  99.396  93.900  1.00  0.80           C  
ATOM    125  NE2 HIS B  16     120.644  99.933  93.115  1.00  0.80           N  
ATOM    126  N   TRP B  17     123.294  97.186  91.186  1.00  0.80           N  
ATOM    127  CA  TRP B  17     123.337  95.863  91.768  1.00  0.80           C  
ATOM    128  C   TRP B  17     124.294  94.910  91.053  1.00  0.80           C  
ATOM    129  O   TRP B  17     124.878  94.027  91.676  1.00  0.80           O  
ATOM    130  CB  TRP B  17     121.916  95.233  91.783  1.00  0.80           C  
ATOM    131  CG  TRP B  17     120.829  96.022  92.502  1.00  0.80           C  
ATOM    132  CD1 TRP B  17     119.699  96.582  91.974  1.00  0.80           C  
ATOM    133  CD2 TRP B  17     120.747  96.247  93.924  1.00  0.80           C  
ATOM    134  NE1 TRP B  17     118.936  97.178  92.953  1.00  0.80           N  
ATOM    135  CE2 TRP B  17     119.571  96.980  94.160  1.00  0.80           C  
ATOM    136  CE3 TRP B  17     121.581  95.860  94.972  1.00  0.80           C  
ATOM    137  CZ2 TRP B  17     119.215  97.375  95.445  1.00  0.80           C  
ATOM    138  CZ3 TRP B  17     121.214  96.244  96.272  1.00  0.80           C  
ATOM    139  CH2 TRP B  17     120.056  96.997  96.504  1.00  0.80           C  
ATOM    140  N   PHE B  18     124.486  95.060  89.724  1.00  0.85           N  
ATOM    141  CA  PHE B  18     125.475  94.293  88.986  1.00  0.85           C  
ATOM    142  C   PHE B  18     126.825  94.981  88.895  1.00  0.85           C  
ATOM    143  O   PHE B  18     127.858  94.320  88.925  1.00  0.85           O  
ATOM    144  CB  PHE B  18     124.996  93.991  87.547  1.00  0.85           C  
ATOM    145  CG  PHE B  18     124.029  92.843  87.570  1.00  0.85           C  
ATOM    146  CD1 PHE B  18     122.681  93.047  87.905  1.00  0.85           C  
ATOM    147  CD2 PHE B  18     124.463  91.544  87.249  1.00  0.85           C  
ATOM    148  CE1 PHE B  18     121.782  91.974  87.928  1.00  0.85           C  
ATOM    149  CE2 PHE B  18     123.563  90.470  87.257  1.00  0.85           C  
ATOM    150  CZ  PHE B  18     122.223  90.685  87.601  1.00  0.85           C  
ATOM    151  N   ILE B  19     126.878  96.326  88.802  1.00  0.86           N  
ATOM    152  CA  ILE B  19     128.137  97.068  88.771  1.00  0.86           C  
ATOM    153  C   ILE B  19     128.927  96.853  90.049  1.00  0.86           C  
ATOM    154  O   ILE B  19     130.132  96.606  90.008  1.00  0.86           O  
ATOM    155  CB  ILE B  19     127.907  98.556  88.500  1.00  0.86           C  
ATOM    156  CG1 ILE B  19     127.406  98.753  87.046  1.00  0.86           C  
ATOM    157  CG2 ILE B  19     129.187  99.382  88.777  1.00  0.86           C  
ATOM    158  CD1 ILE B  19     126.952 100.183  86.720  1.00  0.86           C  
ATOM    159  N   GLU B  20     128.248  96.839  91.207  1.00  0.82           N  
ATOM    160  CA  GLU B  20     128.877  96.706  92.502  1.00  0.82           C  
ATOM    161  C   GLU B  20     129.274  95.275  92.845  1.00  0.82           C  
ATOM    162  O   GLU B  20     129.837  95.003  93.901  1.00  0.82           O  
ATOM    163  CB  GLU B  20     127.927  97.190  93.612  1.00  0.82           C  
ATOM    164  CG  GLU B  20     127.643  98.714  93.586  1.00  0.82           C  
ATOM    165  CD  GLU B  20     126.709  99.115  94.721  1.00  0.82           C  
ATOM    166  OE1 GLU B  20     126.530  98.241  95.609  1.00  0.82           O  
ATOM    167  OE2 GLU B  20     126.167 100.249  94.732  1.00  0.82           O  
ATOM    168  N   CYS B  21     129.043  94.289  91.955  1.00  0.87           N  
ATOM    169  CA  CYS B  21     129.542  92.934  92.142  1.00  0.87           C  
ATOM    170  C   CYS B  21     131.062  92.862  92.137  1.00  0.87           C  
ATOM    171  O   CYS B  21     131.662  92.145  92.940  1.00  0.87           O  
ATOM    172  CB  CYS B  21     128.934  91.957  91.110  1.00  0.87           C  
ATOM    173  SG  CYS B  21     127.177  91.634  91.473  1.00  0.87           S  
ATOM    174  N   MET B  22     131.742  93.683  91.313  1.00  0.81           N  
ATOM    175  CA  MET B  22     133.197  93.735  91.276  1.00  0.81           C  
ATOM    176  C   MET B  22     133.812  94.279  92.564  1.00  0.81           C  
ATOM    177  O   MET B  22     135.004  94.128  92.823  1.00  0.81           O  
ATOM    178  CB  MET B  22     133.696  94.564  90.063  1.00  0.81           C  
ATOM    179  CG  MET B  22     133.478  96.090  90.144  1.00  0.81           C  
ATOM    180  SD  MET B  22     134.121  97.004  88.708  1.00  0.81           S  
ATOM    181  CE  MET B  22     132.850  96.538  87.501  1.00  0.81           C  
ATOM    182  N   GLU B  23     132.997  94.909  93.431  1.00  0.79           N  
ATOM    183  CA  GLU B  23     133.454  95.529  94.654  1.00  0.79           C  
ATOM    184  C   GLU B  23     133.277  94.642  95.875  1.00  0.79           C  
ATOM    185  O   GLU B  23     133.703  94.984  96.977  1.00  0.79           O  
ATOM    186  CB  GLU B  23     132.637  96.815  94.877  1.00  0.79           C  
ATOM    187  CG  GLU B  23     132.792  97.837  93.726  1.00  0.79           C  
ATOM    188  CD  GLU B  23     131.982  99.109  93.960  1.00  0.79           C  
ATOM    189  OE1 GLU B  23     131.270  99.187  94.991  1.00  0.79           O  
ATOM    190  OE2 GLU B  23     132.084 100.009  93.087  1.00  0.79           O  
ATOM    191  N   ARG B  24     132.658  93.454  95.721  1.00  0.75           N  
ATOM    192  CA  ARG B  24     132.322  92.595  96.847  1.00  0.75           C  
ATOM    193  C   ARG B  24     132.865  91.187  96.667  1.00  0.75           C  
ATOM    194  O   ARG B  24     132.326  90.228  97.212  1.00  0.75           O  
ATOM    195  CB  ARG B  24     130.793  92.540  97.112  1.00  0.75           C  
ATOM    196  CG  ARG B  24     130.108  93.924  97.083  1.00  0.75           C  
ATOM    197  CD  ARG B  24     128.587  93.871  97.244  1.00  0.75           C  
ATOM    198  NE  ARG B  24     128.043  95.265  97.082  1.00  0.75           N  
ATOM    199  CZ  ARG B  24     127.642  96.052  98.090  1.00  0.75           C  
ATOM    200  NH1 ARG B  24     127.135  97.249  97.859  1.00  0.75           N  
ATOM    201  NH2 ARG B  24     127.728  95.685  99.360  1.00  0.75           N  
ATOM    202  N   GLY B  25     133.955  91.018  95.887  1.00  0.87           N  
ATOM    203  CA  GLY B  25     134.585  89.709  95.695  1.00  0.87           C  
ATOM    204  C   GLY B  25     133.971  88.841  94.633  1.00  0.87           C  
ATOM    205  O   GLY B  25     134.274  87.654  94.551  1.00  0.87           O  
ATOM    206  N   ALA B  26     133.087  89.392  93.789  1.00  0.87           N  
ATOM    207  CA  ALA B  26     132.452  88.644  92.731  1.00  0.87           C  
ATOM    208  C   ALA B  26     133.086  88.917  91.377  1.00  0.87           C  
ATOM    209  O   ALA B  26     133.804  89.895  91.190  1.00  0.87           O  
ATOM    210  CB  ALA B  26     130.959  88.994  92.684  1.00  0.87           C  
ATOM    211  N   LYS B  27     132.819  88.032  90.397  1.00  0.84           N  
ATOM    212  CA  LYS B  27     133.344  88.146  89.052  1.00  0.84           C  
ATOM    213  C   LYS B  27     132.206  88.312  88.056  1.00  0.84           C  
ATOM    214  O   LYS B  27     131.142  87.696  88.161  1.00  0.84           O  
ATOM    215  CB  LYS B  27     134.155  86.894  88.647  1.00  0.84           C  
ATOM    216  CG  LYS B  27     135.566  86.798  89.248  1.00  0.84           C  
ATOM    217  CD  LYS B  27     136.267  85.567  88.652  1.00  0.84           C  
ATOM    218  CE  LYS B  27     137.737  85.402  89.026  1.00  0.84           C  
ATOM    219  NZ  LYS B  27     138.279  84.225  88.324  1.00  0.84           N  
ATOM    220  N   ILE B  28     132.417  89.172  87.047  1.00  0.88           N  
ATOM    221  CA  ILE B  28     131.434  89.533  86.046  1.00  0.88           C  
ATOM    222  C   ILE B  28     131.930  89.052  84.692  1.00  0.88           C  
ATOM    223  O   ILE B  28     133.086  89.202  84.316  1.00  0.88           O  
ATOM    224  CB  ILE B  28     131.155  91.035  86.029  1.00  0.88           C  
ATOM    225  CG1 ILE B  28     130.657  91.517  87.416  1.00  0.88           C  
ATOM    226  CG2 ILE B  28     130.130  91.394  84.924  1.00  0.88           C  
ATOM    227  CD1 ILE B  28     130.625  93.043  87.553  1.00  0.88           C  
ATOM    228  N   VAL B  29     131.048  88.412  83.906  1.00  0.94           N  
ATOM    229  CA  VAL B  29     131.400  87.845  82.614  1.00  0.94           C  
ATOM    230  C   VAL B  29     130.367  88.317  81.635  1.00  0.94           C  
ATOM    231  O   VAL B  29     129.177  88.230  81.928  1.00  0.94           O  
ATOM    232  CB  VAL B  29     131.379  86.320  82.611  1.00  0.94           C  
ATOM    233  CG1 VAL B  29     131.805  85.763  81.235  1.00  0.94           C  
ATOM    234  CG2 VAL B  29     132.314  85.813  83.719  1.00  0.94           C  
ATOM    235  N   VAL B  30     130.788  88.823  80.464  1.00  0.95           N  
ATOM    236  CA  VAL B  30     129.880  89.218  79.404  1.00  0.95           C  
ATOM    237  C   VAL B  30     130.280  88.459  78.159  1.00  0.95           C  
ATOM    238  O   VAL B  30     131.442  88.440  77.763  1.00  0.95           O  
ATOM    239  CB  VAL B  30     129.883  90.719  79.143  1.00  0.95           C  
ATOM    240  CG1 VAL B  30     129.007  91.078  77.924  1.00  0.95           C  
ATOM    241  CG2 VAL B  30     129.333  91.436  80.389  1.00  0.95           C  
ATOM    242  N   ILE B  31     129.308  87.790  77.524  1.00  0.93           N  
ATOM    243  CA  ILE B  31     129.517  87.002  76.333  1.00  0.93           C  
ATOM    244  C   ILE B  31     128.673  87.671  75.287  1.00  0.93           C  
ATOM    245  O   ILE B  31     127.463  87.555  75.294  1.00  0.93           O  
ATOM    246  CB  ILE B  31     129.075  85.555  76.530  1.00  0.93           C  
ATOM    247  CG1 ILE B  31     129.775  84.956  77.771  1.00  0.93           C  
ATOM    248  CG2 ILE B  31     129.339  84.744  75.240  1.00  0.93           C  
ATOM    249  CD1 ILE B  31     129.251  83.576  78.161  1.00  0.93           C  
ATOM    250  N   ALA B  32     129.273  88.431  74.365  1.00  0.95           N  
ATOM    251  CA  ALA B  32     128.492  89.177  73.405  1.00  0.95           C  
ATOM    252  C   ALA B  32     129.334  89.338  72.166  1.00  0.95           C  
ATOM    253  O   ALA B  32     130.561  89.342  72.278  1.00  0.95           O  
ATOM    254  CB  ALA B  32     128.079  90.574  73.930  1.00  0.95           C  
ATOM    255  N   PRO B  33     128.785  89.466  70.966  1.00  0.93           N  
ATOM    256  CA  PRO B  33     129.590  89.724  69.788  1.00  0.93           C  
ATOM    257  C   PRO B  33     130.243  91.084  69.830  1.00  0.93           C  
ATOM    258  O   PRO B  33     131.358  91.211  69.325  1.00  0.93           O  
ATOM    259  CB  PRO B  33     128.594  89.610  68.634  1.00  0.93           C  
ATOM    260  CG  PRO B  33     127.235  89.950  69.243  1.00  0.93           C  
ATOM    261  CD  PRO B  33     127.353  89.389  70.659  1.00  0.93           C  
ATOM    262  N   GLU B  34     129.583  92.108  70.393  1.00  0.89           N  
ATOM    263  CA  GLU B  34     130.147  93.428  70.508  1.00  0.89           C  
ATOM    264  C   GLU B  34     130.828  93.671  71.844  1.00  0.89           C  
ATOM    265  O   GLU B  34     130.497  93.087  72.876  1.00  0.89           O  
ATOM    266  CB  GLU B  34     129.069  94.516  70.287  1.00  0.89           C  
ATOM    267  CG  GLU B  34     128.066  94.756  71.453  1.00  0.89           C  
ATOM    268  CD  GLU B  34     126.709  94.072  71.285  1.00  0.89           C  
ATOM    269  OE1 GLU B  34     126.687  92.880  70.882  1.00  0.89           O  
ATOM    270  OE2 GLU B  34     125.681  94.733  71.594  1.00  0.89           O  
ATOM    271  N   TYR B  35     131.796  94.610  71.876  1.00  0.90           N  
ATOM    272  CA  TYR B  35     132.250  95.196  73.127  1.00  0.90           C  
ATOM    273  C   TYR B  35     131.284  96.296  73.545  1.00  0.90           C  
ATOM    274  O   TYR B  35     131.451  97.476  73.238  1.00  0.90           O  
ATOM    275  CB  TYR B  35     133.700  95.730  73.032  1.00  0.90           C  
ATOM    276  CG  TYR B  35     134.250  96.098  74.390  1.00  0.90           C  
ATOM    277  CD1 TYR B  35     134.733  95.102  75.253  1.00  0.90           C  
ATOM    278  CD2 TYR B  35     134.282  97.437  74.816  1.00  0.90           C  
ATOM    279  CE1 TYR B  35     135.262  95.439  76.508  1.00  0.90           C  
ATOM    280  CE2 TYR B  35     134.803  97.776  76.072  1.00  0.90           C  
ATOM    281  CZ  TYR B  35     135.305  96.776  76.909  1.00  0.90           C  
ATOM    282  OH  TYR B  35     135.873  97.120  78.147  1.00  0.90           O  
ATOM    283  N   GLY B  36     130.204  95.906  74.242  1.00  0.93           N  
ATOM    284  CA  GLY B  36     129.186  96.845  74.665  1.00  0.93           C  
ATOM    285  C   GLY B  36     129.509  97.561  75.957  1.00  0.93           C  
ATOM    286  O   GLY B  36     130.480  97.256  76.647  1.00  0.93           O  
ATOM    287  N   PRO B  37     128.630  98.451  76.399  1.00  0.92           N  
ATOM    288  CA  PRO B  37     128.665  98.994  77.750  1.00  0.92           C  
ATOM    289  C   PRO B  37     128.595  98.006  78.913  1.00  0.92           C  
ATOM    290  O   PRO B  37     129.089  98.431  79.968  1.00  0.92           O  
ATOM    291  CB  PRO B  37     127.513 100.011  77.777  1.00  0.92           C  
ATOM    292  CG  PRO B  37     127.385 100.435  76.314  1.00  0.92           C  
ATOM    293  CD  PRO B  37     127.650  99.135  75.558  1.00  0.92           C  
ATOM    294  N   PRO B  38     128.043  96.772  78.895  1.00  0.91           N  
ATOM    295  CA  PRO B  38     128.191  95.874  80.017  1.00  0.91           C  
ATOM    296  C   PRO B  38     129.551  95.225  79.989  1.00  0.91           C  
ATOM    297  O   PRO B  38     130.036  94.849  81.051  1.00  0.91           O  
ATOM    298  CB  PRO B  38     127.050  94.866  79.842  1.00  0.91           C  
ATOM    299  CG  PRO B  38     126.830  94.767  78.336  1.00  0.91           C  
ATOM    300  CD  PRO B  38     127.256  96.141  77.823  1.00  0.91           C  
ATOM    301  N   SER B  39     130.203  95.099  78.817  1.00  0.92           N  
ATOM    302  CA  SER B  39     131.499  94.462  78.662  1.00  0.92           C  
ATOM    303  C   SER B  39     132.604  95.181  79.395  1.00  0.92           C  
ATOM    304  O   SER B  39     133.552  94.555  79.854  1.00  0.92           O  
ATOM    305  CB  SER B  39     131.902  94.283  77.182  1.00  0.92           C  
ATOM    306  OG  SER B  39     130.895  93.544  76.484  1.00  0.92           O  
ATOM    307  N   THR B  40     132.461  96.506  79.609  1.00  0.90           N  
ATOM    308  CA  THR B  40     133.317  97.311  80.483  1.00  0.90           C  
ATOM    309  C   THR B  40     133.367  96.798  81.900  1.00  0.90           C  
ATOM    310  O   THR B  40     134.380  96.916  82.585  1.00  0.90           O  
ATOM    311  CB  THR B  40     132.820  98.754  80.588  1.00  0.90           C  
ATOM    312  OG1 THR B  40     132.745  99.348  79.305  1.00  0.90           O  
ATOM    313  CG2 THR B  40     133.725  99.665  81.435  1.00  0.90           C  
ATOM    314  N   LYS B  41     132.252  96.247  82.410  1.00  0.85           N  
ATOM    315  CA  LYS B  41     132.167  95.872  83.806  1.00  0.85           C  
ATOM    316  C   LYS B  41     132.555  94.426  84.006  1.00  0.85           C  
ATOM    317  O   LYS B  41     132.659  93.958  85.135  1.00  0.85           O  
ATOM    318  CB  LYS B  41     130.724  96.079  84.336  1.00  0.85           C  
ATOM    319  CG  LYS B  41     130.103  97.452  84.011  1.00  0.85           C  
ATOM    320  CD  LYS B  41     130.891  98.641  84.586  1.00  0.85           C  
ATOM    321  CE  LYS B  41     130.157  99.981  84.468  1.00  0.85           C  
ATOM    322  NZ  LYS B  41     130.104 100.438  83.060  1.00  0.85           N  
ATOM    323  N   ALA B  42     132.783  93.689  82.909  1.00  0.93           N  
ATOM    324  CA  ALA B  42     133.251  92.332  82.944  1.00  0.93           C  
ATOM    325  C   ALA B  42     134.717  92.202  83.335  1.00  0.93           C  
ATOM    326  O   ALA B  42     135.571  92.955  82.882  1.00  0.93           O  
ATOM    327  CB  ALA B  42     133.008  91.685  81.569  1.00  0.93           C  
ATOM    328  N   ASP B  43     135.042  91.175  84.145  1.00  0.90           N  
ATOM    329  CA  ASP B  43     136.391  90.713  84.394  1.00  0.90           C  
ATOM    330  C   ASP B  43     137.037  90.219  83.110  1.00  0.90           C  
ATOM    331  O   ASP B  43     138.215  90.446  82.827  1.00  0.90           O  
ATOM    332  CB  ASP B  43     136.359  89.515  85.372  1.00  0.90           C  
ATOM    333  CG  ASP B  43     136.044  89.949  86.790  1.00  0.90           C  
ATOM    334  OD1 ASP B  43     136.960  89.851  87.643  1.00  0.90           O  
ATOM    335  OD2 ASP B  43     134.863  90.300  87.043  1.00  0.90           O  
ATOM    336  N   TYR B  44     136.244  89.511  82.291  1.00  0.91           N  
ATOM    337  CA  TYR B  44     136.660  89.075  80.986  1.00  0.91           C  
ATOM    338  C   TYR B  44     135.472  89.048  80.045  1.00  0.91           C  
ATOM    339  O   TYR B  44     134.366  88.617  80.378  1.00  0.91           O  
ATOM    340  CB  TYR B  44     137.441  87.727  80.997  1.00  0.91           C  
ATOM    341  CG  TYR B  44     136.738  86.619  81.735  1.00  0.91           C  
ATOM    342  CD1 TYR B  44     136.781  86.575  83.138  1.00  0.91           C  
ATOM    343  CD2 TYR B  44     136.060  85.599  81.044  1.00  0.91           C  
ATOM    344  CE1 TYR B  44     136.126  85.560  83.842  1.00  0.91           C  
ATOM    345  CE2 TYR B  44     135.424  84.567  81.748  1.00  0.91           C  
ATOM    346  CZ  TYR B  44     135.449  84.558  83.145  1.00  0.91           C  
ATOM    347  OH  TYR B  44     134.758  83.562  83.859  1.00  0.91           O  
ATOM    348  N   TRP B  45     135.692  89.544  78.816  1.00  0.90           N  
ATOM    349  CA  TRP B  45     134.707  89.563  77.762  1.00  0.90           C  
ATOM    350  C   TRP B  45     134.978  88.408  76.820  1.00  0.90           C  
ATOM    351  O   TRP B  45     136.115  88.136  76.440  1.00  0.90           O  
ATOM    352  CB  TRP B  45     134.751  90.912  76.989  1.00  0.90           C  
ATOM    353  CG  TRP B  45     133.856  91.010  75.762  1.00  0.90           C  
ATOM    354  CD1 TRP B  45     132.521  90.736  75.653  1.00  0.90           C  
ATOM    355  CD2 TRP B  45     134.306  91.340  74.434  1.00  0.90           C  
ATOM    356  NE1 TRP B  45     132.113  90.855  74.346  1.00  0.90           N  
ATOM    357  CE2 TRP B  45     133.195  91.213  73.585  1.00  0.90           C  
ATOM    358  CE3 TRP B  45     135.552  91.724  73.938  1.00  0.90           C  
ATOM    359  CZ2 TRP B  45     133.303  91.444  72.224  1.00  0.90           C  
ATOM    360  CZ3 TRP B  45     135.649  92.004  72.565  1.00  0.90           C  
ATOM    361  CH2 TRP B  45     134.542  91.859  71.718  1.00  0.90           C  
ATOM    362  N   ILE B  46     133.912  87.699  76.422  1.00  0.92           N  
ATOM    363  CA  ILE B  46     134.005  86.585  75.504  1.00  0.92           C  
ATOM    364  C   ILE B  46     133.341  87.008  74.205  1.00  0.92           C  
ATOM    365  O   ILE B  46     132.116  87.139  74.167  1.00  0.92           O  
ATOM    366  CB  ILE B  46     133.341  85.334  76.076  1.00  0.92           C  
ATOM    367  CG1 ILE B  46     134.043  84.952  77.403  1.00  0.92           C  
ATOM    368  CG2 ILE B  46     133.391  84.178  75.048  1.00  0.92           C  
ATOM    369  CD1 ILE B  46     133.430  83.765  78.154  1.00  0.92           C  
ATOM    370  N   PRO B  47     134.073  87.229  73.113  1.00  0.93           N  
ATOM    371  CA  PRO B  47     133.465  87.431  71.808  1.00  0.93           C  
ATOM    372  C   PRO B  47     132.803  86.168  71.304  1.00  0.93           C  
ATOM    373  O   PRO B  47     133.285  85.075  71.591  1.00  0.93           O  
ATOM    374  CB  PRO B  47     134.633  87.837  70.891  1.00  0.93           C  
ATOM    375  CG  PRO B  47     135.706  88.370  71.841  1.00  0.93           C  
ATOM    376  CD  PRO B  47     135.504  87.539  73.103  1.00  0.93           C  
ATOM    377  N   ILE B  48     131.695  86.296  70.559  1.00  0.90           N  
ATOM    378  CA  ILE B  48     131.000  85.144  70.025  1.00  0.90           C  
ATOM    379  C   ILE B  48     130.351  85.496  68.695  1.00  0.90           C  
ATOM    380  O   ILE B  48     129.946  86.626  68.445  1.00  0.90           O  
ATOM    381  CB  ILE B  48     129.986  84.584  71.030  1.00  0.90           C  
ATOM    382  CG1 ILE B  48     129.498  83.178  70.632  1.00  0.90           C  
ATOM    383  CG2 ILE B  48     128.804  85.554  71.228  1.00  0.90           C  
ATOM    384  CD1 ILE B  48     128.828  82.397  71.765  1.00  0.90           C  
ATOM    385  N   ARG B  49     130.271  84.531  67.755  1.00  0.85           N  
ATOM    386  CA  ARG B  49     129.433  84.617  66.575  1.00  0.85           C  
ATOM    387  C   ARG B  49     127.947  84.629  66.929  1.00  0.85           C  
ATOM    388  O   ARG B  49     127.542  83.829  67.766  1.00  0.85           O  
ATOM    389  CB  ARG B  49     129.727  83.445  65.604  1.00  0.85           C  
ATOM    390  CG  ARG B  49     129.011  83.533  64.238  1.00  0.85           C  
ATOM    391  CD  ARG B  49     129.530  82.558  63.171  1.00  0.85           C  
ATOM    392  NE  ARG B  49     129.248  81.152  63.580  1.00  0.85           N  
ATOM    393  CZ  ARG B  49     128.230  80.396  63.141  1.00  0.85           C  
ATOM    394  NH1 ARG B  49     128.294  79.097  63.396  1.00  0.85           N  
ATOM    395  NH2 ARG B  49     127.164  80.885  62.522  1.00  0.85           N  
ATOM    396  N   PRO B  50     127.079  85.449  66.353  1.00  0.94           N  
ATOM    397  CA  PRO B  50     125.674  85.454  66.729  1.00  0.94           C  
ATOM    398  C   PRO B  50     124.946  84.173  66.373  1.00  0.94           C  
ATOM    399  O   PRO B  50     125.339  83.515  65.413  1.00  0.94           O  
ATOM    400  CB  PRO B  50     125.089  86.640  65.963  1.00  0.94           C  
ATOM    401  CG  PRO B  50     126.265  87.562  65.670  1.00  0.94           C  
ATOM    402  CD  PRO B  50     127.435  86.599  65.527  1.00  0.94           C  
ATOM    403  N   GLN B  51     123.912  83.805  67.165  1.00  0.91           N  
ATOM    404  CA  GLN B  51     123.069  82.638  66.933  1.00  0.91           C  
ATOM    405  C   GLN B  51     123.825  81.339  67.255  1.00  0.91           C  
ATOM    406  O   GLN B  51     123.536  80.251  66.751  1.00  0.91           O  
ATOM    407  CB  GLN B  51     122.366  82.724  65.538  1.00  0.91           C  
ATOM    408  CG  GLN B  51     121.472  81.548  65.054  1.00  0.91           C  
ATOM    409  CD  GLN B  51     120.455  81.021  66.066  1.00  0.91           C  
ATOM    410  OE1 GLN B  51     119.471  81.663  66.488  1.00  0.91           O  
ATOM    411  NE2 GLN B  51     120.628  79.767  66.480  1.00  0.91           N  
ATOM    412  N   THR B  52     124.840  81.395  68.153  1.00  0.93           N  
ATOM    413  CA  THR B  52     125.662  80.216  68.450  1.00  0.93           C  
ATOM    414  C   THR B  52     125.889  79.866  69.914  1.00  0.93           C  
ATOM    415  O   THR B  52     126.512  78.846  70.211  1.00  0.93           O  
ATOM    416  CB  THR B  52     127.010  80.180  67.739  1.00  0.93           C  
ATOM    417  OG1 THR B  52     127.973  81.074  68.273  1.00  0.93           O  
ATOM    418  CG2 THR B  52     126.854  80.527  66.258  1.00  0.93           C  
ATOM    419  N   ASP B  53     125.327  80.619  70.878  1.00  0.92           N  
ATOM    420  CA  ASP B  53     125.458  80.425  72.314  1.00  0.92           C  
ATOM    421  C   ASP B  53     125.082  79.035  72.833  1.00  0.92           C  
ATOM    422  O   ASP B  53     125.673  78.531  73.788  1.00  0.92           O  
ATOM    423  CB  ASP B  53     124.609  81.471  73.077  1.00  0.92           C  
ATOM    424  CG  ASP B  53     124.838  82.908  72.602  1.00  0.92           C  
ATOM    425  OD1 ASP B  53     125.120  83.766  73.468  1.00  0.92           O  
ATOM    426  OD2 ASP B  53     124.685  83.156  71.376  1.00  0.92           O  
ATOM    427  N   ALA B  54     124.120  78.334  72.187  1.00  0.95           N  
ATOM    428  CA  ALA B  54     123.791  76.958  72.519  1.00  0.95           C  
ATOM    429  C   ALA B  54     124.991  76.025  72.419  1.00  0.95           C  
ATOM    430  O   ALA B  54     125.251  75.233  73.322  1.00  0.95           O  
ATOM    431  CB  ALA B  54     122.666  76.437  71.603  1.00  0.95           C  
ATOM    432  N   ALA B  55     125.813  76.161  71.360  1.00  0.93           N  
ATOM    433  CA  ALA B  55     127.047  75.423  71.230  1.00  0.93           C  
ATOM    434  C   ALA B  55     128.056  75.747  72.320  1.00  0.93           C  
ATOM    435  O   ALA B  55     128.666  74.842  72.886  1.00  0.93           O  
ATOM    436  CB  ALA B  55     127.673  75.687  69.851  1.00  0.93           C  
ATOM    437  N   LEU B  56     128.224  77.041  72.678  1.00  0.91           N  
ATOM    438  CA  LEU B  56     129.147  77.457  73.725  1.00  0.91           C  
ATOM    439  C   LEU B  56     128.828  76.822  75.064  1.00  0.91           C  
ATOM    440  O   LEU B  56     129.685  76.213  75.708  1.00  0.91           O  
ATOM    441  CB  LEU B  56     129.107  78.996  73.912  1.00  0.91           C  
ATOM    442  CG  LEU B  56     130.037  79.536  75.021  1.00  0.91           C  
ATOM    443  CD1 LEU B  56     131.513  79.282  74.712  1.00  0.91           C  
ATOM    444  CD2 LEU B  56     129.819  81.030  75.266  1.00  0.91           C  
ATOM    445  N   TRP B  57     127.553  76.888  75.482  1.00  0.89           N  
ATOM    446  CA  TRP B  57     127.112  76.278  76.713  1.00  0.89           C  
ATOM    447  C   TRP B  57     127.176  74.763  76.705  1.00  0.89           C  
ATOM    448  O   TRP B  57     127.557  74.158  77.703  1.00  0.89           O  
ATOM    449  CB  TRP B  57     125.736  76.817  77.160  1.00  0.89           C  
ATOM    450  CG  TRP B  57     125.778  78.276  77.591  1.00  0.89           C  
ATOM    451  CD1 TRP B  57     125.115  79.367  77.096  1.00  0.89           C  
ATOM    452  CD2 TRP B  57     126.592  78.759  78.673  1.00  0.89           C  
ATOM    453  NE1 TRP B  57     125.471  80.495  77.804  1.00  0.89           N  
ATOM    454  CE2 TRP B  57     126.377  80.149  78.765  1.00  0.89           C  
ATOM    455  CE3 TRP B  57     127.464  78.116  79.541  1.00  0.89           C  
ATOM    456  CZ2 TRP B  57     127.027  80.912  79.722  1.00  0.89           C  
ATOM    457  CZ3 TRP B  57     128.124  78.885  80.502  1.00  0.89           C  
ATOM    458  CH2 TRP B  57     127.914  80.266  80.593  1.00  0.89           C  
ATOM    459  N   LEU B  58     126.886  74.095  75.572  1.00  0.89           N  
ATOM    460  CA  LEU B  58     127.137  72.671  75.414  1.00  0.89           C  
ATOM    461  C   LEU B  58     128.604  72.283  75.567  1.00  0.89           C  
ATOM    462  O   LEU B  58     128.925  71.298  76.232  1.00  0.89           O  
ATOM    463  CB  LEU B  58     126.629  72.177  74.042  1.00  0.89           C  
ATOM    464  CG  LEU B  58     125.095  72.146  73.905  1.00  0.89           C  
ATOM    465  CD1 LEU B  58     124.690  71.940  72.440  1.00  0.89           C  
ATOM    466  CD2 LEU B  58     124.463  71.058  74.779  1.00  0.89           C  
ATOM    467  N   GLY B  59     129.551  73.067  75.007  1.00  0.91           N  
ATOM    468  CA  GLY B  59     130.977  72.815  75.209  1.00  0.91           C  
ATOM    469  C   GLY B  59     131.432  72.979  76.640  1.00  0.91           C  
ATOM    470  O   GLY B  59     132.239  72.201  77.141  1.00  0.91           O  
ATOM    471  N   ILE B  60     130.877  73.967  77.366  1.00  0.90           N  
ATOM    472  CA  ILE B  60     131.104  74.141  78.795  1.00  0.90           C  
ATOM    473  C   ILE B  60     130.514  72.999  79.613  1.00  0.90           C  
ATOM    474  O   ILE B  60     131.158  72.462  80.510  1.00  0.90           O  
ATOM    475  CB  ILE B  60     130.612  75.506  79.265  1.00  0.90           C  
ATOM    476  CG1 ILE B  60     131.460  76.611  78.581  1.00  0.90           C  
ATOM    477  CG2 ILE B  60     130.701  75.614  80.804  1.00  0.90           C  
ATOM    478  CD1 ILE B  60     130.925  78.032  78.779  1.00  0.90           C  
ATOM    479  N   THR B  61     129.292  72.538  79.284  1.00  0.91           N  
ATOM    480  CA  THR B  61     128.648  71.378  79.903  1.00  0.91           C  
ATOM    481  C   THR B  61     129.462  70.116  79.735  1.00  0.91           C  
ATOM    482  O   THR B  61     129.621  69.331  80.668  1.00  0.91           O  
ATOM    483  CB  THR B  61     127.259  71.137  79.337  1.00  0.91           C  
ATOM    484  OG1 THR B  61     126.458  72.277  79.590  1.00  0.91           O  
ATOM    485  CG2 THR B  61     126.545  69.963  80.015  1.00  0.91           C  
ATOM    486  N   ARG B  62     130.065  69.909  78.550  1.00  0.83           N  
ATOM    487  CA  ARG B  62     130.996  68.822  78.321  1.00  0.83           C  
ATOM    488  C   ARG B  62     132.214  68.862  79.227  1.00  0.83           C  
ATOM    489  O   ARG B  62     132.574  67.858  79.834  1.00  0.83           O  
ATOM    490  CB  ARG B  62     131.458  68.831  76.850  1.00  0.83           C  
ATOM    491  CG  ARG B  62     132.361  67.643  76.480  1.00  0.83           C  
ATOM    492  CD  ARG B  62     132.825  67.691  75.031  1.00  0.83           C  
ATOM    493  NE  ARG B  62     133.582  66.427  74.782  1.00  0.83           N  
ATOM    494  CZ  ARG B  62     134.897  66.277  74.977  1.00  0.83           C  
ATOM    495  NH1 ARG B  62     135.449  65.079  74.819  1.00  0.83           N  
ATOM    496  NH2 ARG B  62     135.663  67.306  75.335  1.00  0.83           N  
ATOM    497  N   LEU B  63     132.841  70.037  79.409  1.00  0.89           N  
ATOM    498  CA  LEU B  63     133.955  70.211  80.327  1.00  0.89           C  
ATOM    499  C   LEU B  63     133.580  69.893  81.767  1.00  0.89           C  
ATOM    500  O   LEU B  63     134.333  69.240  82.492  1.00  0.89           O  
ATOM    501  CB  LEU B  63     134.523  71.647  80.230  1.00  0.89           C  
ATOM    502  CG  LEU B  63     135.187  71.987  78.878  1.00  0.89           C  
ATOM    503  CD1 LEU B  63     135.488  73.489  78.778  1.00  0.89           C  
ATOM    504  CD2 LEU B  63     136.492  71.206  78.666  1.00  0.89           C  
ATOM    505  N   MET B  64     132.367  70.301  82.204  1.00  0.85           N  
ATOM    506  CA  MET B  64     131.865  70.002  83.535  1.00  0.85           C  
ATOM    507  C   MET B  64     131.708  68.512  83.769  1.00  0.85           C  
ATOM    508  O   MET B  64     132.048  67.987  84.826  1.00  0.85           O  
ATOM    509  CB  MET B  64     130.512  70.708  83.820  1.00  0.85           C  
ATOM    510  CG  MET B  64     130.554  72.251  83.825  1.00  0.85           C  
ATOM    511  SD  MET B  64     131.813  72.981  84.908  1.00  0.85           S  
ATOM    512  CE  MET B  64     133.092  73.149  83.632  1.00  0.85           C  
ATOM    513  N   ILE B  65     131.191  67.783  82.772  1.00  0.85           N  
ATOM    514  CA  ILE B  65     130.939  66.358  82.869  1.00  0.85           C  
ATOM    515  C   ILE B  65     132.195  65.503  82.775  1.00  0.85           C  
ATOM    516  O   ILE B  65     132.403  64.619  83.607  1.00  0.85           O  
ATOM    517  CB  ILE B  65     129.854  65.954  81.882  1.00  0.85           C  
ATOM    518  CG1 ILE B  65     128.538  66.656  82.309  1.00  0.85           C  
ATOM    519  CG2 ILE B  65     129.701  64.421  81.845  1.00  0.85           C  
ATOM    520  CD1 ILE B  65     127.380  66.484  81.323  1.00  0.85           C  
ATOM    521  N   GLU B  66     133.109  65.791  81.821  1.00  0.84           N  
ATOM    522  CA  GLU B  66     134.344  65.038  81.623  1.00  0.84           C  
ATOM    523  C   GLU B  66     135.239  65.035  82.869  1.00  0.84           C  
ATOM    524  O   GLU B  66     135.832  64.020  83.251  1.00  0.84           O  
ATOM    525  CB  GLU B  66     135.158  65.628  80.439  1.00  0.84           C  
ATOM    526  CG  GLU B  66     134.514  65.522  79.022  1.00  0.84           C  
ATOM    527  CD  GLU B  66     134.667  64.193  78.274  1.00  0.84           C  
ATOM    528  OE1 GLU B  66     135.808  63.672  78.244  1.00  0.84           O  
ATOM    529  OE2 GLU B  66     133.681  63.768  77.610  1.00  0.84           O  
ATOM    530  N   LYS B  67     135.331  66.180  83.579  1.00  0.82           N  
ATOM    531  CA  LYS B  67     136.144  66.298  84.778  1.00  0.82           C  
ATOM    532  C   LYS B  67     135.363  66.086  86.060  1.00  0.82           C  
ATOM    533  O   LYS B  67     135.941  66.067  87.146  1.00  0.82           O  
ATOM    534  CB  LYS B  67     136.812  67.692  84.823  1.00  0.82           C  
ATOM    535  CG  LYS B  67     137.781  67.965  83.659  1.00  0.82           C  
ATOM    536  CD  LYS B  67     138.946  66.963  83.602  1.00  0.82           C  
ATOM    537  CE  LYS B  67     139.947  67.265  82.488  1.00  0.82           C  
ATOM    538  NZ  LYS B  67     140.992  66.219  82.480  1.00  0.82           N  
ATOM    539  N   LYS B  68     134.044  65.853  85.960  1.00  0.80           N  
ATOM    540  CA  LYS B  68     133.140  65.604  87.071  1.00  0.80           C  
ATOM    541  C   LYS B  68     133.019  66.772  88.027  1.00  0.80           C  
ATOM    542  O   LYS B  68     132.939  66.630  89.242  1.00  0.80           O  
ATOM    543  CB  LYS B  68     133.383  64.275  87.827  1.00  0.80           C  
ATOM    544  CG  LYS B  68     133.873  63.153  86.909  1.00  0.80           C  
ATOM    545  CD  LYS B  68     133.338  61.776  87.310  1.00  0.80           C  
ATOM    546  CE  LYS B  68     133.862  60.617  86.453  1.00  0.80           C  
ATOM    547  NZ  LYS B  68     135.182  60.944  85.860  1.00  0.80           N  
ATOM    548  N   TRP B  69     132.953  67.984  87.463  1.00  0.82           N  
ATOM    549  CA  TRP B  69     132.860  69.229  88.189  1.00  0.82           C  
ATOM    550  C   TRP B  69     131.406  69.621  88.376  1.00  0.82           C  
ATOM    551  O   TRP B  69     130.980  70.744  88.116  1.00  0.82           O  
ATOM    552  CB  TRP B  69     133.655  70.324  87.445  1.00  0.82           C  
ATOM    553  CG  TRP B  69     135.165  70.160  87.480  1.00  0.82           C  
ATOM    554  CD1 TRP B  69     135.946  69.329  88.238  1.00  0.82           C  
ATOM    555  CD2 TRP B  69     136.076  70.919  86.663  1.00  0.82           C  
ATOM    556  NE1 TRP B  69     137.283  69.529  87.960  1.00  0.82           N  
ATOM    557  CE2 TRP B  69     137.374  70.497  86.986  1.00  0.82           C  
ATOM    558  CE3 TRP B  69     135.851  71.900  85.702  1.00  0.82           C  
ATOM    559  CZ2 TRP B  69     138.486  71.038  86.349  1.00  0.82           C  
ATOM    560  CZ3 TRP B  69     136.968  72.438  85.046  1.00  0.82           C  
ATOM    561  CH2 TRP B  69     138.265  72.012  85.362  1.00  0.82           C  
ATOM    562  N   TYR B  70     130.605  68.653  88.846  1.00  0.86           N  
ATOM    563  CA  TYR B  70     129.197  68.806  89.097  1.00  0.86           C  
ATOM    564  C   TYR B  70     128.877  68.310  90.498  1.00  0.86           C  
ATOM    565  O   TYR B  70     129.519  67.411  91.032  1.00  0.86           O  
ATOM    566  CB  TYR B  70     128.328  68.113  88.002  1.00  0.86           C  
ATOM    567  CG  TYR B  70     128.494  66.621  87.884  1.00  0.86           C  
ATOM    568  CD1 TYR B  70     129.454  66.064  87.022  1.00  0.86           C  
ATOM    569  CD2 TYR B  70     127.636  65.764  88.589  1.00  0.86           C  
ATOM    570  CE1 TYR B  70     129.570  64.671  86.892  1.00  0.86           C  
ATOM    571  CE2 TYR B  70     127.769  64.375  88.478  1.00  0.86           C  
ATOM    572  CZ  TYR B  70     128.740  63.827  87.636  1.00  0.86           C  
ATOM    573  OH  TYR B  70     128.894  62.430  87.550  1.00  0.86           O  
ATOM    574  N   ASP B  71     127.850  68.901  91.134  1.00  0.88           N  
ATOM    575  CA  ASP B  71     127.345  68.495  92.426  1.00  0.88           C  
ATOM    576  C   ASP B  71     126.435  67.300  92.188  1.00  0.88           C  
ATOM    577  O   ASP B  71     125.274  67.440  91.815  1.00  0.88           O  
ATOM    578  CB  ASP B  71     126.606  69.719  93.045  1.00  0.88           C  
ATOM    579  CG  ASP B  71     126.043  69.544  94.449  1.00  0.88           C  
ATOM    580  OD1 ASP B  71     125.666  68.403  94.824  1.00  0.88           O  
ATOM    581  OD2 ASP B  71     125.923  70.601  95.139  1.00  0.88           O  
ATOM    582  N   GLU B  72     126.957  66.063  92.358  1.00  0.85           N  
ATOM    583  CA  GLU B  72     126.226  64.847  92.029  1.00  0.85           C  
ATOM    584  C   GLU B  72     124.926  64.740  92.791  1.00  0.85           C  
ATOM    585  O   GLU B  72     123.880  64.393  92.241  1.00  0.85           O  
ATOM    586  CB  GLU B  72     127.079  63.580  92.289  1.00  0.85           C  
ATOM    587  CG  GLU B  72     126.348  62.255  91.944  1.00  0.85           C  
ATOM    588  CD  GLU B  72     127.182  60.995  92.154  1.00  0.85           C  
ATOM    589  OE1 GLU B  72     128.361  61.112  92.561  1.00  0.85           O  
ATOM    590  OE2 GLU B  72     126.610  59.901  91.906  1.00  0.85           O  
ATOM    591  N   THR B  73     124.940  65.112  94.074  1.00  0.87           N  
ATOM    592  CA  THR B  73     123.778  65.127  94.941  1.00  0.87           C  
ATOM    593  C   THR B  73     122.670  66.054  94.478  1.00  0.87           C  
ATOM    594  O   THR B  73     121.518  65.662  94.418  1.00  0.87           O  
ATOM    595  CB  THR B  73     124.186  65.474  96.357  1.00  0.87           C  
ATOM    596  OG1 THR B  73     125.049  64.456  96.853  1.00  0.87           O  
ATOM    597  CG2 THR B  73     123.003  65.559  97.331  1.00  0.87           C  
ATOM    598  N   PHE B  74     123.016  67.303  94.069  1.00  0.86           N  
ATOM    599  CA  PHE B  74     122.029  68.233  93.540  1.00  0.86           C  
ATOM    600  C   PHE B  74     121.378  67.725  92.257  1.00  0.86           C  
ATOM    601  O   PHE B  74     120.190  67.954  92.028  1.00  0.86           O  
ATOM    602  CB  PHE B  74     122.651  69.648  93.379  1.00  0.86           C  
ATOM    603  CG  PHE B  74     121.610  70.712  93.139  1.00  0.86           C  
ATOM    604  CD1 PHE B  74     121.191  70.997  91.831  1.00  0.86           C  
ATOM    605  CD2 PHE B  74     121.078  71.463  94.203  1.00  0.86           C  
ATOM    606  CE1 PHE B  74     120.281  72.031  91.586  1.00  0.86           C  
ATOM    607  CE2 PHE B  74     120.151  72.488  93.959  1.00  0.86           C  
ATOM    608  CZ  PHE B  74     119.755  72.774  92.647  1.00  0.86           C  
ATOM    609  N   VAL B  75     122.128  67.018  91.392  1.00  0.87           N  
ATOM    610  CA  VAL B  75     121.617  66.518  90.126  1.00  0.87           C  
ATOM    611  C   VAL B  75     120.916  65.159  90.232  1.00  0.87           C  
ATOM    612  O   VAL B  75     120.072  64.813  89.407  1.00  0.87           O  
ATOM    613  CB  VAL B  75     122.726  66.471  89.079  1.00  0.87           C  
ATOM    614  CG1 VAL B  75     122.148  66.333  87.662  1.00  0.87           C  
ATOM    615  CG2 VAL B  75     123.515  67.788  89.110  1.00  0.87           C  
ATOM    616  N   LYS B  76     121.199  64.348  91.281  1.00  0.80           N  
ATOM    617  CA  LYS B  76     120.396  63.173  91.617  1.00  0.80           C  
ATOM    618  C   LYS B  76     118.976  63.560  92.043  1.00  0.80           C  
ATOM    619  O   LYS B  76     117.964  62.996  91.596  1.00  0.80           O  
ATOM    620  CB  LYS B  76     121.059  62.334  92.746  1.00  0.80           C  
ATOM    621  CG  LYS B  76     122.300  61.540  92.298  1.00  0.80           C  
ATOM    622  CD  LYS B  76     122.828  60.532  93.341  1.00  0.80           C  
ATOM    623  CE  LYS B  76     123.326  61.117  94.666  1.00  0.80           C  
ATOM    624  NZ  LYS B  76     123.697  60.009  95.568  1.00  0.80           N  
ATOM    625  N   GLY B  77     118.856  64.597  92.897  1.00  0.86           N  
ATOM    626  CA  GLY B  77     117.603  65.311  93.113  1.00  0.86           C  
ATOM    627  C   GLY B  77     117.311  66.247  91.968  1.00  0.86           C  
ATOM    628  O   GLY B  77     118.084  66.328  91.028  1.00  0.86           O  
ATOM    629  N   PHE B  78     116.169  66.957  92.000  1.00  0.88           N  
ATOM    630  CA  PHE B  78     115.905  68.193  91.255  1.00  0.88           C  
ATOM    631  C   PHE B  78     115.965  68.236  89.722  1.00  0.88           C  
ATOM    632  O   PHE B  78     115.369  69.127  89.117  1.00  0.88           O  
ATOM    633  CB  PHE B  78     116.703  69.394  91.826  1.00  0.88           C  
ATOM    634  CG  PHE B  78     116.467  69.616  93.298  1.00  0.88           C  
ATOM    635  CD1 PHE B  78     115.183  69.560  93.872  1.00  0.88           C  
ATOM    636  CD2 PHE B  78     117.559  69.930  94.124  1.00  0.88           C  
ATOM    637  CE1 PHE B  78     115.007  69.758  95.246  1.00  0.88           C  
ATOM    638  CE2 PHE B  78     117.385  70.131  95.498  1.00  0.88           C  
ATOM    639  CZ  PHE B  78     116.110  70.024  96.063  1.00  0.88           C  
ATOM    640  N   THR B  79     116.645  67.298  89.049  1.00  0.89           N  
ATOM    641  CA  THR B  79     117.027  67.388  87.641  1.00  0.89           C  
ATOM    642  C   THR B  79     116.652  66.098  86.931  1.00  0.89           C  
ATOM    643  O   THR B  79     116.499  65.062  87.583  1.00  0.89           O  
ATOM    644  CB  THR B  79     118.528  67.612  87.496  1.00  0.89           C  
ATOM    645  OG1 THR B  79     118.956  68.651  88.366  1.00  0.89           O  
ATOM    646  CG2 THR B  79     118.868  68.098  86.088  1.00  0.89           C  
ATOM    647  N   ASP B  80     116.465  66.073  85.589  1.00  0.89           N  
ATOM    648  CA  ASP B  80     116.010  64.882  84.887  1.00  0.89           C  
ATOM    649  C   ASP B  80     117.124  63.950  84.406  1.00  0.89           C  
ATOM    650  O   ASP B  80     116.849  62.860  83.907  1.00  0.89           O  
ATOM    651  CB  ASP B  80     115.002  65.221  83.748  1.00  0.89           C  
ATOM    652  CG  ASP B  80     115.594  65.859  82.498  1.00  0.89           C  
ATOM    653  OD1 ASP B  80     116.700  66.441  82.559  1.00  0.89           O  
ATOM    654  OD2 ASP B  80     114.890  65.821  81.451  1.00  0.89           O  
ATOM    655  N   PHE B  81     118.405  64.294  84.641  1.00  0.88           N  
ATOM    656  CA  PHE B  81     119.555  63.449  84.342  1.00  0.88           C  
ATOM    657  C   PHE B  81     119.542  62.008  84.892  1.00  0.88           C  
ATOM    658  O   PHE B  81     119.990  61.131  84.147  1.00  0.88           O  
ATOM    659  CB  PHE B  81     120.882  64.126  84.769  1.00  0.88           C  
ATOM    660  CG  PHE B  81     121.278  65.239  83.837  1.00  0.88           C  
ATOM    661  CD1 PHE B  81     121.688  64.957  82.525  1.00  0.88           C  
ATOM    662  CD2 PHE B  81     121.328  66.568  84.278  1.00  0.88           C  
ATOM    663  CE1 PHE B  81     122.141  65.977  81.680  1.00  0.88           C  
ATOM    664  CE2 PHE B  81     121.763  67.598  83.436  1.00  0.88           C  
ATOM    665  CZ  PHE B  81     122.178  67.299  82.135  1.00  0.88           C  
ATOM    666  N   PRO B  82     119.078  61.653  86.103  1.00  0.88           N  
ATOM    667  CA  PRO B  82     119.002  60.252  86.518  1.00  0.88           C  
ATOM    668  C   PRO B  82     117.855  59.497  85.892  1.00  0.88           C  
ATOM    669  O   PRO B  82     117.820  58.273  86.007  1.00  0.88           O  
ATOM    670  CB  PRO B  82     118.767  60.318  88.037  1.00  0.88           C  
ATOM    671  CG  PRO B  82     118.171  61.702  88.290  1.00  0.88           C  
ATOM    672  CD  PRO B  82     118.852  62.563  87.233  1.00  0.88           C  
ATOM    673  N   LEU B  83     116.861  60.172  85.289  1.00  0.86           N  
ATOM    674  CA  LEU B  83     115.747  59.481  84.675  1.00  0.86           C  
ATOM    675  C   LEU B  83     116.191  58.712  83.441  1.00  0.86           C  
ATOM    676  O   LEU B  83     117.034  59.156  82.661  1.00  0.86           O  
ATOM    677  CB  LEU B  83     114.555  60.416  84.356  1.00  0.86           C  
ATOM    678  CG  LEU B  83     113.636  60.731  85.559  1.00  0.86           C  
ATOM    679  CD1 LEU B  83     114.307  61.553  86.669  1.00  0.86           C  
ATOM    680  CD2 LEU B  83     112.383  61.466  85.071  1.00  0.86           C  
ATOM    681  N   LEU B  84     115.636  57.501  83.256  1.00  0.87           N  
ATOM    682  CA  LEU B  84     116.059  56.631  82.179  1.00  0.87           C  
ATOM    683  C   LEU B  84     115.258  56.865  80.919  1.00  0.87           C  
ATOM    684  O   LEU B  84     114.048  57.072  80.949  1.00  0.87           O  
ATOM    685  CB  LEU B  84     115.960  55.136  82.565  1.00  0.87           C  
ATOM    686  CG  LEU B  84     116.880  54.705  83.725  1.00  0.87           C  
ATOM    687  CD1 LEU B  84     116.979  53.177  83.780  1.00  0.87           C  
ATOM    688  CD2 LEU B  84     118.288  55.290  83.602  1.00  0.87           C  
ATOM    689  N   VAL B  85     115.937  56.826  79.757  1.00  0.88           N  
ATOM    690  CA  VAL B  85     115.329  57.100  78.465  1.00  0.88           C  
ATOM    691  C   VAL B  85     115.348  55.840  77.620  1.00  0.88           C  
ATOM    692  O   VAL B  85     116.289  55.055  77.646  1.00  0.88           O  
ATOM    693  CB  VAL B  85     116.024  58.242  77.735  1.00  0.88           C  
ATOM    694  CG1 VAL B  85     115.407  58.534  76.348  1.00  0.88           C  
ATOM    695  CG2 VAL B  85     115.976  59.522  78.594  1.00  0.88           C  
ATOM    696  N   ARG B  86     114.245  55.600  76.882  1.00  0.79           N  
ATOM    697  CA  ARG B  86     114.010  54.426  76.071  1.00  0.79           C  
ATOM    698  C   ARG B  86     114.453  54.626  74.638  1.00  0.79           C  
ATOM    699  O   ARG B  86     114.069  55.579  73.977  1.00  0.79           O  
ATOM    700  CB  ARG B  86     112.498  54.125  76.078  1.00  0.79           C  
ATOM    701  CG  ARG B  86     112.009  53.033  75.109  1.00  0.79           C  
ATOM    702  CD  ARG B  86     110.873  52.248  75.752  1.00  0.79           C  
ATOM    703  NE  ARG B  86     110.022  51.626  74.711  1.00  0.79           N  
ATOM    704  CZ  ARG B  86     108.798  51.192  74.984  1.00  0.79           C  
ATOM    705  NH1 ARG B  86     107.881  50.923  74.066  1.00  0.79           N  
ATOM    706  NH2 ARG B  86     108.461  51.031  76.249  1.00  0.79           N  
ATOM    707  N   THR B  87     115.264  53.693  74.103  1.00  0.83           N  
ATOM    708  CA  THR B  87     115.880  53.835  72.785  1.00  0.83           C  
ATOM    709  C   THR B  87     114.935  53.726  71.592  1.00  0.83           C  
ATOM    710  O   THR B  87     115.178  54.354  70.555  1.00  0.83           O  
ATOM    711  CB  THR B  87     117.076  52.900  72.617  1.00  0.83           C  
ATOM    712  OG1 THR B  87     117.985  53.123  73.685  1.00  0.83           O  
ATOM    713  CG2 THR B  87     117.874  53.193  71.338  1.00  0.83           C  
ATOM    714  N   ASP B  88     113.824  52.947  71.662  1.00  0.81           N  
ATOM    715  CA  ASP B  88     112.918  52.796  70.524  1.00  0.81           C  
ATOM    716  C   ASP B  88     112.244  54.101  70.104  1.00  0.81           C  
ATOM    717  O   ASP B  88     112.345  54.551  68.958  1.00  0.81           O  
ATOM    718  CB  ASP B  88     111.741  51.809  70.801  1.00  0.81           C  
ATOM    719  CG  ASP B  88     112.093  50.659  71.721  1.00  0.81           C  
ATOM    720  OD1 ASP B  88     112.917  49.794  71.358  1.00  0.81           O  
ATOM    721  OD2 ASP B  88     111.474  50.635  72.813  1.00  0.81           O  
ATOM    722  N   THR B  89     111.571  54.749  71.073  1.00  0.79           N  
ATOM    723  CA  THR B  89     110.674  55.872  70.846  1.00  0.79           C  
ATOM    724  C   THR B  89     111.306  57.173  71.255  1.00  0.79           C  
ATOM    725  O   THR B  89     110.790  58.239  70.923  1.00  0.79           O  
ATOM    726  CB  THR B  89     109.385  55.760  71.670  1.00  0.79           C  
ATOM    727  OG1 THR B  89     109.646  55.564  73.054  1.00  0.79           O  
ATOM    728  CG2 THR B  89     108.575  54.535  71.233  1.00  0.79           C  
ATOM    729  N   LEU B  90     112.425  57.106  72.000  1.00  0.82           N  
ATOM    730  CA  LEU B  90     113.168  58.231  72.540  1.00  0.82           C  
ATOM    731  C   LEU B  90     112.469  58.943  73.682  1.00  0.82           C  
ATOM    732  O   LEU B  90     112.887  60.024  74.103  1.00  0.82           O  
ATOM    733  CB  LEU B  90     113.636  59.222  71.454  1.00  0.82           C  
ATOM    734  CG  LEU B  90     114.591  58.605  70.428  1.00  0.82           C  
ATOM    735  CD1 LEU B  90     114.735  59.561  69.246  1.00  0.82           C  
ATOM    736  CD2 LEU B  90     115.962  58.304  71.050  1.00  0.82           C  
ATOM    737  N   GLN B  91     111.419  58.326  74.255  1.00  0.75           N  
ATOM    738  CA  GLN B  91     110.721  58.841  75.411  1.00  0.75           C  
ATOM    739  C   GLN B  91     111.381  58.403  76.702  1.00  0.75           C  
ATOM    740  O   GLN B  91     112.161  57.454  76.733  1.00  0.75           O  
ATOM    741  CB  GLN B  91     109.228  58.420  75.405  1.00  0.75           C  
ATOM    742  CG  GLN B  91     108.974  56.976  75.896  1.00  0.75           C  
ATOM    743  CD  GLN B  91     107.527  56.540  75.711  1.00  0.75           C  
ATOM    744  OE1 GLN B  91     107.176  55.999  74.660  1.00  0.75           O  
ATOM    745  NE2 GLN B  91     106.689  56.739  76.753  1.00  0.75           N  
ATOM    746  N   ARG B  92     111.090  59.059  77.846  1.00  0.71           N  
ATOM    747  CA  ARG B  92     111.534  58.502  79.119  1.00  0.71           C  
ATOM    748  C   ARG B  92     110.845  57.182  79.426  1.00  0.71           C  
ATOM    749  O   ARG B  92     109.662  56.999  79.156  1.00  0.71           O  
ATOM    750  CB  ARG B  92     111.383  59.433  80.339  1.00  0.71           C  
ATOM    751  CG  ARG B  92     111.756  60.894  80.065  1.00  0.71           C  
ATOM    752  CD  ARG B  92     111.122  61.824  81.097  1.00  0.71           C  
ATOM    753  NE  ARG B  92     110.949  63.150  80.460  1.00  0.71           N  
ATOM    754  CZ  ARG B  92     111.850  64.137  80.486  1.00  0.71           C  
ATOM    755  NH1 ARG B  92     113.064  63.978  80.998  1.00  0.71           N  
ATOM    756  NH2 ARG B  92     111.491  65.301  79.971  1.00  0.71           N  
ATOM    757  N   LEU B  93     111.555  56.212  80.017  1.00  0.79           N  
ATOM    758  CA  LEU B  93     110.961  54.941  80.367  1.00  0.79           C  
ATOM    759  C   LEU B  93     109.807  55.113  81.352  1.00  0.79           C  
ATOM    760  O   LEU B  93     109.863  55.899  82.298  1.00  0.79           O  
ATOM    761  CB  LEU B  93     112.046  53.994  80.918  1.00  0.79           C  
ATOM    762  CG  LEU B  93     111.637  52.519  81.100  1.00  0.79           C  
ATOM    763  CD1 LEU B  93     111.358  51.836  79.751  1.00  0.79           C  
ATOM    764  CD2 LEU B  93     112.743  51.774  81.860  1.00  0.79           C  
ATOM    765  N   ARG B  94     108.693  54.406  81.105  1.00  0.72           N  
ATOM    766  CA  ARG B  94     107.476  54.558  81.868  1.00  0.72           C  
ATOM    767  C   ARG B  94     107.293  53.279  82.646  1.00  0.72           C  
ATOM    768  O   ARG B  94     107.542  52.193  82.133  1.00  0.72           O  
ATOM    769  CB  ARG B  94     106.232  54.735  80.954  1.00  0.72           C  
ATOM    770  CG  ARG B  94     106.173  56.039  80.124  1.00  0.72           C  
ATOM    771  CD  ARG B  94     105.750  57.302  80.896  1.00  0.72           C  
ATOM    772  NE  ARG B  94     105.726  58.455  79.922  1.00  0.72           N  
ATOM    773  CZ  ARG B  94     106.778  59.246  79.659  1.00  0.72           C  
ATOM    774  NH1 ARG B  94     106.675  60.260  78.805  1.00  0.72           N  
ATOM    775  NH2 ARG B  94     107.966  59.026  80.193  1.00  0.72           N  
ATOM    776  N   ALA B  95     106.838  53.360  83.909  1.00  0.78           N  
ATOM    777  CA  ALA B  95     106.639  52.188  84.735  1.00  0.78           C  
ATOM    778  C   ALA B  95     105.623  51.205  84.167  1.00  0.78           C  
ATOM    779  O   ALA B  95     105.842  49.995  84.207  1.00  0.78           O  
ATOM    780  CB  ALA B  95     106.303  52.646  86.157  1.00  0.78           C  
ATOM    781  N   HIS B  96     104.558  51.684  83.504  1.00  0.69           N  
ATOM    782  CA  HIS B  96     103.620  50.863  82.742  1.00  0.69           C  
ATOM    783  C   HIS B  96     104.269  49.924  81.730  1.00  0.69           C  
ATOM    784  O   HIS B  96     103.802  48.810  81.511  1.00  0.69           O  
ATOM    785  CB  HIS B  96     102.615  51.752  81.969  1.00  0.69           C  
ATOM    786  CG  HIS B  96     101.715  52.544  82.870  1.00  0.69           C  
ATOM    787  ND1 HIS B  96     100.797  51.851  83.621  1.00  0.69           N  
ATOM    788  CD2 HIS B  96     101.633  53.877  83.140  1.00  0.69           C  
ATOM    789  CE1 HIS B  96     100.165  52.760  84.334  1.00  0.69           C  
ATOM    790  NE2 HIS B  96     100.635  54.005  84.085  1.00  0.69           N  
ATOM    791  N   GLU B  97     105.379  50.340  81.097  1.00  0.72           N  
ATOM    792  CA  GLU B  97     106.040  49.546  80.088  1.00  0.72           C  
ATOM    793  C   GLU B  97     106.952  48.454  80.635  1.00  0.72           C  
ATOM    794  O   GLU B  97     107.265  47.504  79.919  1.00  0.72           O  
ATOM    795  CB  GLU B  97     106.891  50.484  79.206  1.00  0.72           C  
ATOM    796  CG  GLU B  97     106.065  51.550  78.440  1.00  0.72           C  
ATOM    797  CD  GLU B  97     105.253  51.000  77.262  1.00  0.72           C  
ATOM    798  OE1 GLU B  97     105.901  50.408  76.351  1.00  0.72           O  
ATOM    799  OE2 GLU B  97     104.032  51.259  77.227  1.00  0.72           O  
ATOM    800  N   VAL B  98     107.413  48.545  81.903  1.00  0.75           N  
ATOM    801  CA  VAL B  98     108.352  47.571  82.461  1.00  0.75           C  
ATOM    802  C   VAL B  98     107.866  46.923  83.743  1.00  0.75           C  
ATOM    803  O   VAL B  98     108.447  45.952  84.211  1.00  0.75           O  
ATOM    804  CB  VAL B  98     109.747  48.146  82.718  1.00  0.75           C  
ATOM    805  CG1 VAL B  98     110.399  48.542  81.383  1.00  0.75           C  
ATOM    806  CG2 VAL B  98     109.708  49.340  83.690  1.00  0.75           C  
ATOM    807  N   PHE B  99     106.756  47.401  84.334  1.00  0.68           N  
ATOM    808  CA  PHE B  99     106.182  46.797  85.518  1.00  0.68           C  
ATOM    809  C   PHE B  99     104.846  46.176  85.124  1.00  0.68           C  
ATOM    810  O   PHE B  99     103.969  46.886  84.626  1.00  0.68           O  
ATOM    811  CB  PHE B  99     105.913  47.826  86.649  1.00  0.68           C  
ATOM    812  CG  PHE B  99     107.178  48.252  87.342  1.00  0.68           C  
ATOM    813  CD1 PHE B  99     107.613  47.598  88.506  1.00  0.68           C  
ATOM    814  CD2 PHE B  99     107.931  49.330  86.857  1.00  0.68           C  
ATOM    815  CE1 PHE B  99     108.788  48.004  89.155  1.00  0.68           C  
ATOM    816  CE2 PHE B  99     109.110  49.736  87.493  1.00  0.68           C  
ATOM    817  CZ  PHE B  99     109.541  49.067  88.643  1.00  0.68           C  
ATOM    818  N   PRO B 100     104.610  44.880  85.304  1.00  0.71           N  
ATOM    819  CA  PRO B 100     103.334  44.273  84.963  1.00  0.71           C  
ATOM    820  C   PRO B 100     102.267  44.682  85.961  1.00  0.71           C  
ATOM    821  O   PRO B 100     102.535  44.760  87.151  1.00  0.71           O  
ATOM    822  CB  PRO B 100     103.635  42.772  85.052  1.00  0.71           C  
ATOM    823  CG  PRO B 100     104.681  42.676  86.168  1.00  0.71           C  
ATOM    824  CD  PRO B 100     105.520  43.935  85.953  1.00  0.71           C  
ATOM    825  N   GLN B 101     101.044  44.975  85.463  1.00  0.63           N  
ATOM    826  CA  GLN B 101      99.909  45.389  86.279  1.00  0.63           C  
ATOM    827  C   GLN B 101     100.169  46.643  87.107  1.00  0.63           C  
ATOM    828  O   GLN B 101      99.703  46.787  88.237  1.00  0.63           O  
ATOM    829  CB  GLN B 101      99.380  44.229  87.164  1.00  0.63           C  
ATOM    830  CG  GLN B 101      98.927  42.999  86.345  1.00  0.63           C  
ATOM    831  CD  GLN B 101      98.459  41.856  87.248  1.00  0.63           C  
ATOM    832  OE1 GLN B 101      99.221  41.277  88.022  1.00  0.63           O  
ATOM    833  NE2 GLN B 101      97.165  41.483  87.131  1.00  0.63           N  
ATOM    834  N   TYR B 102     100.926  47.601  86.540  1.00  0.64           N  
ATOM    835  CA  TYR B 102     101.242  48.851  87.190  1.00  0.64           C  
ATOM    836  C   TYR B 102     100.057  49.805  87.258  1.00  0.64           C  
ATOM    837  O   TYR B 102      99.240  49.921  86.347  1.00  0.64           O  
ATOM    838  CB  TYR B 102     102.462  49.514  86.495  1.00  0.64           C  
ATOM    839  CG  TYR B 102     103.020  50.690  87.261  1.00  0.64           C  
ATOM    840  CD1 TYR B 102     103.830  50.491  88.389  1.00  0.64           C  
ATOM    841  CD2 TYR B 102     102.719  52.003  86.869  1.00  0.64           C  
ATOM    842  CE1 TYR B 102     104.318  51.586  89.120  1.00  0.64           C  
ATOM    843  CE2 TYR B 102     103.189  53.099  87.606  1.00  0.64           C  
ATOM    844  CZ  TYR B 102     103.991  52.893  88.732  1.00  0.64           C  
ATOM    845  OH  TYR B 102     104.498  53.999  89.448  1.00  0.64           O  
ATOM    846  N   LYS B 103      99.960  50.546  88.370  1.00  0.67           N  
ATOM    847  CA  LYS B 103      98.996  51.602  88.530  1.00  0.67           C  
ATOM    848  C   LYS B 103      99.770  52.830  88.925  1.00  0.67           C  
ATOM    849  O   LYS B 103     100.590  52.769  89.837  1.00  0.67           O  
ATOM    850  CB  LYS B 103      97.975  51.269  89.645  1.00  0.67           C  
ATOM    851  CG  LYS B 103      96.894  52.346  89.845  1.00  0.67           C  
ATOM    852  CD  LYS B 103      96.003  52.103  91.074  1.00  0.67           C  
ATOM    853  CE  LYS B 103      96.736  52.358  92.396  1.00  0.67           C  
ATOM    854  NZ  LYS B 103      95.804  52.193  93.533  1.00  0.67           N  
ATOM    855  N   THR B 104      99.516  53.975  88.256  1.00  0.79           N  
ATOM    856  CA  THR B 104     100.119  55.265  88.576  1.00  0.79           C  
ATOM    857  C   THR B 104      99.928  55.632  90.033  1.00  0.79           C  
ATOM    858  O   THR B 104      98.857  55.422  90.605  1.00  0.79           O  
ATOM    859  CB  THR B 104      99.520  56.390  87.743  1.00  0.79           C  
ATOM    860  OG1 THR B 104      99.633  56.101  86.354  1.00  0.79           O  
ATOM    861  CG2 THR B 104     100.205  57.745  87.968  1.00  0.79           C  
ATOM    862  N   SER B 105     100.976  56.152  90.699  1.00  0.78           N  
ATOM    863  CA  SER B 105     100.882  56.444  92.120  1.00  0.78           C  
ATOM    864  C   SER B 105      99.876  57.533  92.474  1.00  0.78           C  
ATOM    865  O   SER B 105      99.598  58.461  91.711  1.00  0.78           O  
ATOM    866  CB  SER B 105     102.244  56.685  92.805  1.00  0.78           C  
ATOM    867  OG  SER B 105     102.817  57.923  92.402  1.00  0.78           O  
ATOM    868  N   LEU B 106      99.247  57.407  93.663  1.00  0.78           N  
ATOM    869  CA  LEU B 106      98.223  58.340  94.088  1.00  0.78           C  
ATOM    870  C   LEU B 106      98.865  59.505  94.804  1.00  0.78           C  
ATOM    871  O   LEU B 106      99.114  59.458  96.000  1.00  0.78           O  
ATOM    872  CB  LEU B 106      97.160  57.668  94.999  1.00  0.78           C  
ATOM    873  CG  LEU B 106      95.972  58.569  95.423  1.00  0.78           C  
ATOM    874  CD1 LEU B 106      95.150  59.060  94.223  1.00  0.78           C  
ATOM    875  CD2 LEU B 106      95.044  57.842  96.410  1.00  0.78           C  
ATOM    876  N   SER B 107      99.124  60.591  94.060  1.00  0.79           N  
ATOM    877  CA  SER B 107      99.785  61.785  94.574  1.00  0.79           C  
ATOM    878  C   SER B 107      98.769  62.865  94.875  1.00  0.79           C  
ATOM    879  O   SER B 107      99.033  64.062  94.770  1.00  0.79           O  
ATOM    880  CB  SER B 107     100.838  62.348  93.587  1.00  0.79           C  
ATOM    881  OG  SER B 107     101.814  61.342  93.309  1.00  0.79           O  
ATOM    882  N   ALA B 108      97.535  62.465  95.237  1.00  0.78           N  
ATOM    883  CA  ALA B 108      96.440  63.376  95.495  1.00  0.78           C  
ATOM    884  C   ALA B 108      96.517  64.056  96.853  1.00  0.78           C  
ATOM    885  O   ALA B 108      95.915  65.102  97.100  1.00  0.78           O  
ATOM    886  CB  ALA B 108      95.115  62.599  95.397  1.00  0.78           C  
ATOM    887  N   ASP B 109      97.296  63.490  97.778  1.00  0.80           N  
ATOM    888  CA  ASP B 109      97.613  64.077  99.050  1.00  0.80           C  
ATOM    889  C   ASP B 109      98.859  64.958  98.995  1.00  0.80           C  
ATOM    890  O   ASP B 109      99.056  65.805  99.878  1.00  0.80           O  
ATOM    891  CB  ASP B 109      97.799  62.945 100.093  1.00  0.80           C  
ATOM    892  CG  ASP B 109      98.796  61.858  99.683  1.00  0.80           C  
ATOM    893  OD1 ASP B 109      99.244  61.840  98.507  1.00  0.80           O  
ATOM    894  OD2 ASP B 109      99.106  61.040 100.579  1.00  0.80           O  
ATOM    895  N   GLY B 110      99.682  64.766  97.947  1.00  0.84           N  
ATOM    896  CA  GLY B 110     100.929  65.448  97.634  1.00  0.84           C  
ATOM    897  C   GLY B 110     100.858  66.927  97.315  1.00  0.84           C  
ATOM    898  O   GLY B 110      99.785  67.530  97.197  1.00  0.84           O  
ATOM    899  N   PRO B 111     102.016  67.563  97.128  1.00  0.83           N  
ATOM    900  CA  PRO B 111     102.086  69.001  96.913  1.00  0.83           C  
ATOM    901  C   PRO B 111     101.686  69.372  95.499  1.00  0.83           C  
ATOM    902  O   PRO B 111     101.296  70.518  95.272  1.00  0.83           O  
ATOM    903  CB  PRO B 111     103.551  69.351  97.217  1.00  0.83           C  
ATOM    904  CG  PRO B 111     104.329  68.063  96.938  1.00  0.83           C  
ATOM    905  CD  PRO B 111     103.343  66.976  97.364  1.00  0.83           C  
ATOM    906  N   SER B 112     101.725  68.439  94.528  1.00  0.85           N  
ATOM    907  CA  SER B 112     101.221  68.706  93.184  1.00  0.85           C  
ATOM    908  C   SER B 112      99.740  69.068  93.142  1.00  0.85           C  
ATOM    909  O   SER B 112      99.337  69.939  92.374  1.00  0.85           O  
ATOM    910  CB  SER B 112     101.424  67.528  92.192  1.00  0.85           C  
ATOM    911  OG  SER B 112     102.732  67.540  91.617  1.00  0.85           O  
ATOM    912  N   MET B 113      98.862  68.440  93.953  1.00  0.81           N  
ATOM    913  CA  MET B 113      97.466  68.852  93.993  1.00  0.81           C  
ATOM    914  C   MET B 113      97.214  70.052  94.900  1.00  0.81           C  
ATOM    915  O   MET B 113      96.614  71.045  94.495  1.00  0.81           O  
ATOM    916  CB  MET B 113      96.586  67.658  94.423  1.00  0.81           C  
ATOM    917  CG  MET B 113      95.072  67.895  94.244  1.00  0.81           C  
ATOM    918  SD  MET B 113      94.055  66.433  94.616  1.00  0.81           S  
ATOM    919  CE  MET B 113      94.482  65.479  93.130  1.00  0.81           C  
ATOM    920  N   LYS B 114      97.699  70.014  96.156  1.00  0.78           N  
ATOM    921  CA  LYS B 114      97.354  71.016  97.155  1.00  0.78           C  
ATOM    922  C   LYS B 114      98.033  72.367  96.988  1.00  0.78           C  
ATOM    923  O   LYS B 114      97.487  73.390  97.401  1.00  0.78           O  
ATOM    924  CB  LYS B 114      97.658  70.474  98.570  1.00  0.78           C  
ATOM    925  CG  LYS B 114      96.790  69.267  98.956  1.00  0.78           C  
ATOM    926  CD  LYS B 114      97.200  68.677 100.312  1.00  0.78           C  
ATOM    927  CE  LYS B 114      96.370  67.451 100.694  1.00  0.78           C  
ATOM    928  NZ  LYS B 114      97.121  66.651 101.682  1.00  0.78           N  
ATOM    929  N   ILE B 115      99.235  72.416  96.384  1.00  0.80           N  
ATOM    930  CA  ILE B 115      99.955  73.666  96.186  1.00  0.80           C  
ATOM    931  C   ILE B 115      99.910  74.059  94.726  1.00  0.80           C  
ATOM    932  O   ILE B 115      99.669  75.216  94.385  1.00  0.80           O  
ATOM    933  CB  ILE B 115     101.399  73.541  96.680  1.00  0.80           C  
ATOM    934  CG1 ILE B 115     101.392  73.464  98.225  1.00  0.80           C  
ATOM    935  CG2 ILE B 115     102.280  74.714  96.190  1.00  0.80           C  
ATOM    936  CD1 ILE B 115     102.753  73.114  98.835  1.00  0.80           C  
ATOM    937  N   GLN B 116     100.113  73.097  93.807  1.00  0.83           N  
ATOM    938  CA  GLN B 116     100.260  73.419  92.401  1.00  0.83           C  
ATOM    939  C   GLN B 116      99.020  73.174  91.559  1.00  0.83           C  
ATOM    940  O   GLN B 116      99.033  73.464  90.365  1.00  0.83           O  
ATOM    941  CB  GLN B 116     101.443  72.631  91.807  1.00  0.83           C  
ATOM    942  CG  GLN B 116     102.786  72.988  92.465  1.00  0.83           C  
ATOM    943  CD  GLN B 116     103.931  72.216  91.825  1.00  0.83           C  
ATOM    944  OE1 GLN B 116     103.769  71.235  91.092  1.00  0.83           O  
ATOM    945  NE2 GLN B 116     105.156  72.675  92.138  1.00  0.83           N  
ATOM    946  N   GLY B 117      97.908  72.684  92.143  1.00  0.85           N  
ATOM    947  CA  GLY B 117      96.618  72.602  91.457  1.00  0.85           C  
ATOM    948  C   GLY B 117      96.486  71.602  90.337  1.00  0.85           C  
ATOM    949  O   GLY B 117      95.748  71.828  89.381  1.00  0.85           O  
ATOM    950  N   LEU B 118      97.203  70.467  90.399  1.00  0.81           N  
ATOM    951  CA  LEU B 118      97.047  69.380  89.447  1.00  0.81           C  
ATOM    952  C   LEU B 118      95.701  68.656  89.492  1.00  0.81           C  
ATOM    953  O   LEU B 118      95.200  68.283  90.550  1.00  0.81           O  
ATOM    954  CB  LEU B 118      98.191  68.356  89.637  1.00  0.81           C  
ATOM    955  CG  LEU B 118      98.377  67.318  88.510  1.00  0.81           C  
ATOM    956  CD1 LEU B 118      98.680  67.993  87.169  1.00  0.81           C  
ATOM    957  CD2 LEU B 118      99.521  66.355  88.856  1.00  0.81           C  
ATOM    958  N   SER B 119      95.102  68.390  88.310  1.00  0.79           N  
ATOM    959  CA  SER B 119      93.861  67.630  88.206  1.00  0.79           C  
ATOM    960  C   SER B 119      94.102  66.205  87.747  1.00  0.79           C  
ATOM    961  O   SER B 119      95.084  65.885  87.082  1.00  0.79           O  
ATOM    962  CB  SER B 119      92.864  68.270  87.214  1.00  0.79           C  
ATOM    963  OG  SER B 119      92.353  69.480  87.762  1.00  0.79           O  
ATOM    964  N   ALA B 120      93.164  65.285  88.078  1.00  0.72           N  
ATOM    965  CA  ALA B 120      93.300  63.854  87.845  1.00  0.72           C  
ATOM    966  C   ALA B 120      93.507  63.458  86.385  1.00  0.72           C  
ATOM    967  O   ALA B 120      94.373  62.642  86.062  1.00  0.72           O  
ATOM    968  CB  ALA B 120      92.056  63.139  88.408  1.00  0.72           C  
ATOM    969  N   GLU B 121      92.765  64.087  85.459  1.00  0.66           N  
ATOM    970  CA  GLU B 121      92.903  63.916  84.025  1.00  0.66           C  
ATOM    971  C   GLU B 121      94.279  64.291  83.487  1.00  0.66           C  
ATOM    972  O   GLU B 121      94.817  63.670  82.569  1.00  0.66           O  
ATOM    973  CB  GLU B 121      91.857  64.796  83.319  1.00  0.66           C  
ATOM    974  CG  GLU B 121      90.394  64.360  83.574  1.00  0.66           C  
ATOM    975  CD  GLU B 121      89.398  65.287  82.876  1.00  0.66           C  
ATOM    976  OE1 GLU B 121      89.851  66.293  82.270  1.00  0.66           O  
ATOM    977  OE2 GLU B 121      88.183  64.989  82.964  1.00  0.66           O  
ATOM    978  N   GLN B 122      94.899  65.343  84.051  1.00  0.73           N  
ATOM    979  CA  GLN B 122      96.247  65.748  83.712  1.00  0.73           C  
ATOM    980  C   GLN B 122      97.301  64.788  84.229  1.00  0.73           C  
ATOM    981  O   GLN B 122      98.231  64.428  83.510  1.00  0.73           O  
ATOM    982  CB  GLN B 122      96.547  67.168  84.234  1.00  0.73           C  
ATOM    983  CG  GLN B 122      95.404  68.169  83.975  1.00  0.73           C  
ATOM    984  CD  GLN B 122      95.797  69.556  84.466  1.00  0.73           C  
ATOM    985  OE1 GLN B 122      95.862  69.800  85.679  1.00  0.73           O  
ATOM    986  NE2 GLN B 122      96.065  70.472  83.517  1.00  0.73           N  
ATOM    987  N   HIS B 123      97.140  64.310  85.480  1.00  0.71           N  
ATOM    988  CA  HIS B 123      98.014  63.343  86.133  1.00  0.71           C  
ATOM    989  C   HIS B 123      98.092  62.034  85.364  1.00  0.71           C  
ATOM    990  O   HIS B 123      99.150  61.423  85.224  1.00  0.71           O  
ATOM    991  CB  HIS B 123      97.483  63.077  87.561  1.00  0.71           C  
ATOM    992  CG  HIS B 123      98.357  62.225  88.427  1.00  0.71           C  
ATOM    993  ND1 HIS B 123      99.523  62.760  88.927  1.00  0.71           N  
ATOM    994  CD2 HIS B 123      98.191  60.947  88.866  1.00  0.71           C  
ATOM    995  CE1 HIS B 123     100.055  61.796  89.659  1.00  0.71           C  
ATOM    996  NE2 HIS B 123      99.286  60.682  89.660  1.00  0.71           N  
ATOM    997  N   ALA B 124      96.955  61.602  84.791  1.00  0.70           N  
ATOM    998  CA  ALA B 124      96.877  60.463  83.905  1.00  0.70           C  
ATOM    999  C   ALA B 124      97.718  60.577  82.632  1.00  0.70           C  
ATOM   1000  O   ALA B 124      98.361  59.615  82.222  1.00  0.70           O  
ATOM   1001  CB  ALA B 124      95.402  60.243  83.525  1.00  0.70           C  
ATOM   1002  N   LYS B 125      97.729  61.758  81.978  1.00  0.66           N  
ATOM   1003  CA  LYS B 125      98.571  62.024  80.821  1.00  0.66           C  
ATOM   1004  C   LYS B 125     100.063  62.115  81.137  1.00  0.66           C  
ATOM   1005  O   LYS B 125     100.889  61.580  80.403  1.00  0.66           O  
ATOM   1006  CB  LYS B 125      98.123  63.331  80.118  1.00  0.66           C  
ATOM   1007  CG  LYS B 125      96.734  63.234  79.468  1.00  0.66           C  
ATOM   1008  CD  LYS B 125      96.303  64.553  78.805  1.00  0.66           C  
ATOM   1009  CE  LYS B 125      94.935  64.447  78.126  1.00  0.66           C  
ATOM   1010  NZ  LYS B 125      94.548  65.755  77.556  1.00  0.66           N  
ATOM   1011  N   LEU B 126     100.414  62.811  82.238  1.00  0.75           N  
ATOM   1012  CA  LEU B 126     101.771  62.997  82.737  1.00  0.75           C  
ATOM   1013  C   LEU B 126     102.423  61.689  83.182  1.00  0.75           C  
ATOM   1014  O   LEU B 126     103.541  61.342  82.797  1.00  0.75           O  
ATOM   1015  CB  LEU B 126     101.641  64.009  83.903  1.00  0.75           C  
ATOM   1016  CG  LEU B 126     102.940  64.491  84.570  1.00  0.75           C  
ATOM   1017  CD1 LEU B 126     102.751  65.916  85.091  1.00  0.75           C  
ATOM   1018  CD2 LEU B 126     103.355  63.595  85.738  1.00  0.75           C  
ATOM   1019  N   GLY B 127     101.687  60.862  83.950  1.00  0.81           N  
ATOM   1020  CA  GLY B 127     102.148  59.544  84.365  1.00  0.81           C  
ATOM   1021  C   GLY B 127     103.243  59.509  85.413  1.00  0.81           C  
ATOM   1022  O   GLY B 127     103.345  60.373  86.272  1.00  0.81           O  
ATOM   1023  N   ASP B 128     104.070  58.444  85.361  1.00  0.83           N  
ATOM   1024  CA  ASP B 128     105.136  58.161  86.304  1.00  0.83           C  
ATOM   1025  C   ASP B 128     106.380  57.814  85.489  1.00  0.83           C  
ATOM   1026  O   ASP B 128     106.296  57.442  84.317  1.00  0.83           O  
ATOM   1027  CB  ASP B 128     104.824  56.926  87.196  1.00  0.83           C  
ATOM   1028  CG  ASP B 128     103.878  57.227  88.355  1.00  0.83           C  
ATOM   1029  OD1 ASP B 128     103.874  58.351  88.904  1.00  0.83           O  
ATOM   1030  OD2 ASP B 128     103.195  56.250  88.770  1.00  0.83           O  
ATOM   1031  N   PHE B 129     107.578  57.898  86.111  1.00  0.85           N  
ATOM   1032  CA  PHE B 129     108.841  57.752  85.403  1.00  0.85           C  
ATOM   1033  C   PHE B 129     109.727  56.758  86.123  1.00  0.85           C  
ATOM   1034  O   PHE B 129     109.505  56.406  87.278  1.00  0.85           O  
ATOM   1035  CB  PHE B 129     109.636  59.083  85.290  1.00  0.85           C  
ATOM   1036  CG  PHE B 129     108.727  60.191  84.862  1.00  0.85           C  
ATOM   1037  CD1 PHE B 129     108.346  60.340  83.520  1.00  0.85           C  
ATOM   1038  CD2 PHE B 129     108.172  61.040  85.833  1.00  0.85           C  
ATOM   1039  CE1 PHE B 129     107.401  61.310  83.159  1.00  0.85           C  
ATOM   1040  CE2 PHE B 129     107.208  61.988  85.478  1.00  0.85           C  
ATOM   1041  CZ  PHE B 129     106.826  62.127  84.141  1.00  0.85           C  
ATOM   1042  N   VAL B 130     110.768  56.264  85.431  1.00  0.83           N  
ATOM   1043  CA  VAL B 130     111.634  55.228  85.958  1.00  0.83           C  
ATOM   1044  C   VAL B 130     113.045  55.757  86.111  1.00  0.83           C  
ATOM   1045  O   VAL B 130     113.596  56.445  85.247  1.00  0.83           O  
ATOM   1046  CB  VAL B 130     111.617  53.981  85.078  1.00  0.83           C  
ATOM   1047  CG1 VAL B 130     112.704  52.961  85.475  1.00  0.83           C  
ATOM   1048  CG2 VAL B 130     110.231  53.318  85.190  1.00  0.83           C  
ATOM   1049  N   VAL B 131     113.662  55.414  87.252  1.00  0.78           N  
ATOM   1050  CA  VAL B 131     115.062  55.637  87.526  1.00  0.78           C  
ATOM   1051  C   VAL B 131     115.660  54.291  87.846  1.00  0.78           C  
ATOM   1052  O   VAL B 131     114.960  53.284  87.954  1.00  0.78           O  
ATOM   1053  CB  VAL B 131     115.343  56.604  88.675  1.00  0.78           C  
ATOM   1054  CG1 VAL B 131     114.651  57.948  88.398  1.00  0.78           C  
ATOM   1055  CG2 VAL B 131     114.899  56.016  90.029  1.00  0.78           C  
ATOM   1056  N   TRP B 132     116.982  54.217  88.008  1.00  0.70           N  
ATOM   1057  CA  TRP B 132     117.644  53.023  88.475  1.00  0.70           C  
ATOM   1058  C   TRP B 132     118.219  53.319  89.839  1.00  0.70           C  
ATOM   1059  O   TRP B 132     119.038  54.224  89.998  1.00  0.70           O  
ATOM   1060  CB  TRP B 132     118.747  52.619  87.478  1.00  0.70           C  
ATOM   1061  CG  TRP B 132     119.499  51.346  87.798  1.00  0.70           C  
ATOM   1062  CD1 TRP B 132     120.501  51.130  88.703  1.00  0.70           C  
ATOM   1063  CD2 TRP B 132     119.264  50.084  87.152  1.00  0.70           C  
ATOM   1064  NE1 TRP B 132     120.910  49.815  88.666  1.00  0.70           N  
ATOM   1065  CE2 TRP B 132     120.158  49.163  87.714  1.00  0.70           C  
ATOM   1066  CE3 TRP B 132     118.363  49.712  86.156  1.00  0.70           C  
ATOM   1067  CZ2 TRP B 132     120.183  47.841  87.291  1.00  0.70           C  
ATOM   1068  CZ3 TRP B 132     118.391  48.377  85.727  1.00  0.70           C  
ATOM   1069  CH2 TRP B 132     119.284  47.455  86.286  1.00  0.70           C  
ATOM   1070  N   ASP B 133     117.752  52.578  90.858  1.00  0.81           N  
ATOM   1071  CA  ASP B 133     118.193  52.725  92.223  1.00  0.81           C  
ATOM   1072  C   ASP B 133     119.569  52.096  92.403  1.00  0.81           C  
ATOM   1073  O   ASP B 133     119.875  51.023  91.884  1.00  0.81           O  
ATOM   1074  CB  ASP B 133     117.123  52.112  93.158  1.00  0.81           C  
ATOM   1075  CG  ASP B 133     117.315  52.444  94.632  1.00  0.81           C  
ATOM   1076  OD1 ASP B 133     118.361  53.028  95.018  1.00  0.81           O  
ATOM   1077  OD2 ASP B 133     116.387  52.109  95.408  1.00  0.81           O  
ATOM   1078  N   GLY B 134     120.458  52.778  93.142  1.00  0.84           N  
ATOM   1079  CA  GLY B 134     121.786  52.279  93.407  1.00  0.84           C  
ATOM   1080  C   GLY B 134     121.834  51.311  94.552  1.00  0.84           C  
ATOM   1081  O   GLY B 134     122.696  50.448  94.599  1.00  0.84           O  
ATOM   1082  N   LYS B 135     120.893  51.435  95.515  1.00  0.62           N  
ATOM   1083  CA  LYS B 135     120.890  50.567  96.676  1.00  0.62           C  
ATOM   1084  C   LYS B 135     120.330  49.193  96.381  1.00  0.62           C  
ATOM   1085  O   LYS B 135     120.932  48.169  96.719  1.00  0.62           O  
ATOM   1086  CB  LYS B 135     120.079  51.221  97.813  1.00  0.62           C  
ATOM   1087  CG  LYS B 135     120.081  50.396  99.108  1.00  0.62           C  
ATOM   1088  CD  LYS B 135     119.335  51.114 100.235  1.00  0.62           C  
ATOM   1089  CE  LYS B 135     119.330  50.297 101.524  1.00  0.62           C  
ATOM   1090  NZ  LYS B 135     118.599  51.038 102.570  1.00  0.62           N  
ATOM   1091  N   THR B 136     119.178  49.134  95.700  1.00  0.68           N  
ATOM   1092  CA  THR B 136     118.630  47.883  95.205  1.00  0.68           C  
ATOM   1093  C   THR B 136     118.795  47.927  93.713  1.00  0.68           C  
ATOM   1094  O   THR B 136     118.067  48.622  93.012  1.00  0.68           O  
ATOM   1095  CB  THR B 136     117.155  47.689  95.519  1.00  0.68           C  
ATOM   1096  OG1 THR B 136     116.959  47.586  96.924  1.00  0.68           O  
ATOM   1097  CG2 THR B 136     116.609  46.383  94.915  1.00  0.68           C  
ATOM   1098  N   ASN B 137     119.775  47.173  93.180  1.00  0.61           N  
ATOM   1099  CA  ASN B 137     120.093  47.133  91.767  1.00  0.61           C  
ATOM   1100  C   ASN B 137     118.932  46.653  90.902  1.00  0.61           C  
ATOM   1101  O   ASN B 137     118.653  45.453  90.875  1.00  0.61           O  
ATOM   1102  CB  ASN B 137     121.342  46.222  91.602  1.00  0.61           C  
ATOM   1103  CG  ASN B 137     121.920  46.209  90.195  1.00  0.61           C  
ATOM   1104  OD1 ASN B 137     121.572  45.395  89.341  1.00  0.61           O  
ATOM   1105  ND2 ASN B 137     122.870  47.131  89.927  1.00  0.61           N  
ATOM   1106  N   ALA B 138     118.274  47.598  90.189  1.00  0.76           N  
ATOM   1107  CA  ALA B 138     117.093  47.377  89.376  1.00  0.76           C  
ATOM   1108  C   ALA B 138     116.379  48.688  89.053  1.00  0.76           C  
ATOM   1109  O   ALA B 138     116.629  49.712  89.695  1.00  0.76           O  
ATOM   1110  CB  ALA B 138     116.076  46.455  90.084  1.00  0.76           C  
ATOM   1111  N   PRO B 139     115.505  48.737  88.036  1.00  0.82           N  
ATOM   1112  CA  PRO B 139     114.611  49.865  87.818  1.00  0.82           C  
ATOM   1113  C   PRO B 139     113.691  50.149  88.991  1.00  0.82           C  
ATOM   1114  O   PRO B 139     113.056  49.236  89.503  1.00  0.82           O  
ATOM   1115  CB  PRO B 139     113.809  49.505  86.552  1.00  0.82           C  
ATOM   1116  CG  PRO B 139     114.586  48.354  85.910  1.00  0.82           C  
ATOM   1117  CD  PRO B 139     115.208  47.644  87.107  1.00  0.82           C  
ATOM   1118  N   ALA B 140     113.584  51.420  89.405  1.00  0.80           N  
ATOM   1119  CA  ALA B 140     112.656  51.845  90.421  1.00  0.80           C  
ATOM   1120  C   ALA B 140     111.709  52.889  89.851  1.00  0.80           C  
ATOM   1121  O   ALA B 140     112.095  53.771  89.088  1.00  0.80           O  
ATOM   1122  CB  ALA B 140     113.408  52.412  91.635  1.00  0.80           C  
ATOM   1123  N   ALA B 141     110.411  52.794  90.204  1.00  0.84           N  
ATOM   1124  CA  ALA B 141     109.413  53.743  89.758  1.00  0.84           C  
ATOM   1125  C   ALA B 141     109.318  54.918  90.722  1.00  0.84           C  
ATOM   1126  O   ALA B 141     109.294  54.738  91.936  1.00  0.84           O  
ATOM   1127  CB  ALA B 141     108.036  53.062  89.630  1.00  0.84           C  
ATOM   1128  N   ILE B 142     109.285  56.160  90.192  1.00  0.82           N  
ATOM   1129  CA  ILE B 142     109.244  57.360  91.018  1.00  0.82           C  
ATOM   1130  C   ILE B 142     108.124  58.255  90.532  1.00  0.82           C  
ATOM   1131  O   ILE B 142     107.733  58.210  89.369  1.00  0.82           O  
ATOM   1132  CB  ILE B 142     110.560  58.158  91.071  1.00  0.82           C  
ATOM   1133  CG1 ILE B 142     110.867  58.946  89.771  1.00  0.82           C  
ATOM   1134  CG2 ILE B 142     111.711  57.186  91.409  1.00  0.82           C  
ATOM   1135  CD1 ILE B 142     112.115  59.833  89.843  1.00  0.82           C  
ATOM   1136  N   THR B 143     107.584  59.111  91.430  1.00  0.85           N  
ATOM   1137  CA  THR B 143     106.541  60.066  91.056  1.00  0.85           C  
ATOM   1138  C   THR B 143     107.113  61.459  90.909  1.00  0.85           C  
ATOM   1139  O   THR B 143     108.260  61.744  91.224  1.00  0.85           O  
ATOM   1140  CB  THR B 143     105.318  60.054  91.971  1.00  0.85           C  
ATOM   1141  OG1 THR B 143     104.138  60.533  91.319  1.00  0.85           O  
ATOM   1142  CG2 THR B 143     105.503  60.901  93.231  1.00  0.85           C  
ATOM   1143  N   ARG B 144     106.285  62.380  90.400  1.00  0.78           N  
ATOM   1144  CA  ARG B 144     106.587  63.774  90.160  1.00  0.78           C  
ATOM   1145  C   ARG B 144     107.032  64.531  91.407  1.00  0.78           C  
ATOM   1146  O   ARG B 144     107.982  65.318  91.402  1.00  0.78           O  
ATOM   1147  CB  ARG B 144     105.242  64.347  89.683  1.00  0.78           C  
ATOM   1148  CG  ARG B 144     105.333  65.708  89.026  1.00  0.78           C  
ATOM   1149  CD  ARG B 144     103.944  66.256  88.681  1.00  0.78           C  
ATOM   1150  NE  ARG B 144     103.887  67.690  89.050  1.00  0.78           N  
ATOM   1151  CZ  ARG B 144     104.649  68.622  88.482  1.00  0.78           C  
ATOM   1152  NH1 ARG B 144     105.622  68.287  87.649  1.00  0.78           N  
ATOM   1153  NH2 ARG B 144     104.495  69.900  88.791  1.00  0.78           N  
ATOM   1154  N   ASP B 145     106.341  64.247  92.519  1.00  0.82           N  
ATOM   1155  CA  ASP B 145     106.556  64.789  93.841  1.00  0.82           C  
ATOM   1156  C   ASP B 145     107.773  64.160  94.544  1.00  0.82           C  
ATOM   1157  O   ASP B 145     108.285  64.688  95.530  1.00  0.82           O  
ATOM   1158  CB  ASP B 145     105.251  64.606  94.678  1.00  0.82           C  
ATOM   1159  CG  ASP B 145     104.085  65.407  94.116  1.00  0.82           C  
ATOM   1160  OD1 ASP B 145     104.299  66.193  93.163  1.00  0.82           O  
ATOM   1161  OD2 ASP B 145     102.945  65.270  94.627  1.00  0.82           O  
ATOM   1162  N   ASP B 146     108.307  63.023  94.028  1.00  0.84           N  
ATOM   1163  CA  ASP B 146     109.507  62.374  94.541  1.00  0.84           C  
ATOM   1164  C   ASP B 146     110.782  63.045  94.039  1.00  0.84           C  
ATOM   1165  O   ASP B 146     111.574  62.536  93.243  1.00  0.84           O  
ATOM   1166  CB  ASP B 146     109.527  60.859  94.232  1.00  0.84           C  
ATOM   1167  CG  ASP B 146     108.496  60.137  95.061  1.00  0.84           C  
ATOM   1168  OD1 ASP B 146     107.945  60.719  96.029  1.00  0.84           O  
ATOM   1169  OD2 ASP B 146     108.214  58.942  94.790  1.00  0.84           O  
ATOM   1170  N   VAL B 147     111.008  64.257  94.557  1.00  0.87           N  
ATOM   1171  CA  VAL B 147     112.084  65.119  94.147  1.00  0.87           C  
ATOM   1172  C   VAL B 147     112.805  65.609  95.389  1.00  0.87           C  
ATOM   1173  O   VAL B 147     112.298  65.548  96.502  1.00  0.87           O  
ATOM   1174  CB  VAL B 147     111.535  66.254  93.293  1.00  0.87           C  
ATOM   1175  CG1 VAL B 147     110.879  67.341  94.162  1.00  0.87           C  
ATOM   1176  CG2 VAL B 147     112.623  66.833  92.376  1.00  0.87           C  
ATOM   1177  N   GLY B 148     114.053  66.094  95.225  1.00  0.81           N  
ATOM   1178  CA  GLY B 148     114.881  66.587  96.325  1.00  0.81           C  
ATOM   1179  C   GLY B 148     115.162  65.596  97.416  1.00  0.81           C  
ATOM   1180  O   GLY B 148     115.627  64.496  97.166  1.00  0.81           O  
ATOM   1181  N   ALA B 149     114.888  65.963  98.674  1.00  0.77           N  
ATOM   1182  CA  ALA B 149     115.113  65.120  99.827  1.00  0.77           C  
ATOM   1183  C   ALA B 149     114.024  64.071 100.023  1.00  0.77           C  
ATOM   1184  O   ALA B 149     114.143  63.187 100.870  1.00  0.77           O  
ATOM   1185  CB  ALA B 149     115.228  65.998 101.087  1.00  0.77           C  
ATOM   1186  N   THR B 150     112.932  64.116  99.231  1.00  0.75           N  
ATOM   1187  CA  THR B 150     111.873  63.106  99.240  1.00  0.75           C  
ATOM   1188  C   THR B 150     112.375  61.727  98.860  1.00  0.75           C  
ATOM   1189  O   THR B 150     111.954  60.725  99.435  1.00  0.75           O  
ATOM   1190  CB  THR B 150     110.694  63.479  98.355  1.00  0.75           C  
ATOM   1191  OG1 THR B 150     110.175  64.733  98.771  1.00  0.75           O  
ATOM   1192  CG2 THR B 150     109.541  62.473  98.471  1.00  0.75           C  
ATOM   1193  N   ILE B 151     113.332  61.627  97.911  1.00  0.69           N  
ATOM   1194  CA  ILE B 151     113.959  60.357  97.559  1.00  0.69           C  
ATOM   1195  C   ILE B 151     114.736  59.722  98.703  1.00  0.69           C  
ATOM   1196  O   ILE B 151     114.635  58.515  98.892  1.00  0.69           O  
ATOM   1197  CB  ILE B 151     114.814  60.408  96.291  1.00  0.69           C  
ATOM   1198  CG1 ILE B 151     116.045  61.331  96.421  1.00  0.69           C  
ATOM   1199  CG2 ILE B 151     113.912  60.794  95.099  1.00  0.69           C  
ATOM   1200  CD1 ILE B 151     116.993  61.316  95.222  1.00  0.69           C  
ATOM   1201  N   THR B 152     115.469  60.518  99.511  1.00  0.74           N  
ATOM   1202  CA  THR B 152     116.214  60.094 100.697  1.00  0.74           C  
ATOM   1203  C   THR B 152     115.322  59.597 101.816  1.00  0.74           C  
ATOM   1204  O   THR B 152     115.678  58.699 102.574  1.00  0.74           O  
ATOM   1205  CB  THR B 152     117.083  61.223 101.244  1.00  0.74           C  
ATOM   1206  OG1 THR B 152     117.899  61.754 100.212  1.00  0.74           O  
ATOM   1207  CG2 THR B 152     118.033  60.770 102.363  1.00  0.74           C  
ATOM   1208  N   LYS B 153     114.125  60.199 101.977  1.00  0.64           N  
ATOM   1209  CA  LYS B 153     113.104  59.714 102.893  1.00  0.64           C  
ATOM   1210  C   LYS B 153     112.506  58.380 102.466  1.00  0.64           C  
ATOM   1211  O   LYS B 153     112.129  57.548 103.291  1.00  0.64           O  
ATOM   1212  CB  LYS B 153     111.971  60.754 103.040  1.00  0.64           C  
ATOM   1213  CG  LYS B 153     112.411  62.033 103.766  1.00  0.64           C  
ATOM   1214  CD  LYS B 153     111.262  63.046 103.869  1.00  0.64           C  
ATOM   1215  CE  LYS B 153     111.652  64.314 104.629  1.00  0.64           C  
ATOM   1216  NZ  LYS B 153     110.509  65.253 104.650  1.00  0.64           N  
ATOM   1217  N   LYS B 154     112.404  58.157 101.148  1.00  0.67           N  
ATOM   1218  CA  LYS B 154     112.101  56.870 100.567  1.00  0.67           C  
ATOM   1219  C   LYS B 154     113.406  56.089 100.400  1.00  0.67           C  
ATOM   1220  O   LYS B 154     114.463  56.481 100.878  1.00  0.67           O  
ATOM   1221  CB  LYS B 154     111.305  57.036  99.244  1.00  0.67           C  
ATOM   1222  CG  LYS B 154     109.999  57.832  99.451  1.00  0.67           C  
ATOM   1223  CD  LYS B 154     109.045  57.831  98.241  1.00  0.67           C  
ATOM   1224  CE  LYS B 154     107.766  58.643  98.504  1.00  0.67           C  
ATOM   1225  NZ  LYS B 154     106.899  58.687  97.310  1.00  0.67           N  
ATOM   1226  N   GLY B 155     113.392  54.894  99.781  1.00  0.73           N  
ATOM   1227  CA  GLY B 155     114.634  54.125  99.660  1.00  0.73           C  
ATOM   1228  C   GLY B 155     115.563  54.513  98.537  1.00  0.73           C  
ATOM   1229  O   GLY B 155     116.642  53.939  98.434  1.00  0.73           O  
ATOM   1230  N   ILE B 156     115.160  55.460  97.673  1.00  0.75           N  
ATOM   1231  CA  ILE B 156     115.709  55.626  96.335  1.00  0.75           C  
ATOM   1232  C   ILE B 156     116.992  56.465  96.294  1.00  0.75           C  
ATOM   1233  O   ILE B 156     116.950  57.662  96.570  1.00  0.75           O  
ATOM   1234  CB  ILE B 156     114.694  56.331  95.411  1.00  0.75           C  
ATOM   1235  CG1 ILE B 156     113.213  55.910  95.613  1.00  0.75           C  
ATOM   1236  CG2 ILE B 156     115.118  56.175  93.934  1.00  0.75           C  
ATOM   1237  CD1 ILE B 156     112.915  54.428  95.371  1.00  0.75           C  
ATOM   1238  N   ASP B 157     118.150  55.910  95.857  1.00  0.76           N  
ATOM   1239  CA  ASP B 157     119.294  56.734  95.455  1.00  0.76           C  
ATOM   1240  C   ASP B 157     119.514  56.538  93.948  1.00  0.76           C  
ATOM   1241  O   ASP B 157     119.989  55.484  93.528  1.00  0.76           O  
ATOM   1242  CB  ASP B 157     120.568  56.410  96.294  1.00  0.76           C  
ATOM   1243  CG  ASP B 157     121.751  57.335  96.044  1.00  0.76           C  
ATOM   1244  OD1 ASP B 157     121.542  58.580  96.005  1.00  0.76           O  
ATOM   1245  OD2 ASP B 157     122.908  56.858  95.930  1.00  0.76           O  
ATOM   1246  N   PRO B 158     119.175  57.484  93.068  1.00  0.82           N  
ATOM   1247  CA  PRO B 158     119.277  57.270  91.634  1.00  0.82           C  
ATOM   1248  C   PRO B 158     120.695  57.292  91.126  1.00  0.82           C  
ATOM   1249  O   PRO B 158     121.501  58.101  91.570  1.00  0.82           O  
ATOM   1250  CB  PRO B 158     118.512  58.446  91.006  1.00  0.82           C  
ATOM   1251  CG  PRO B 158     117.532  58.896  92.081  1.00  0.82           C  
ATOM   1252  CD  PRO B 158     118.292  58.603  93.372  1.00  0.82           C  
ATOM   1253  N   VAL B 159     121.012  56.445  90.141  1.00  0.80           N  
ATOM   1254  CA  VAL B 159     122.309  56.474  89.493  1.00  0.80           C  
ATOM   1255  C   VAL B 159     122.335  57.456  88.327  1.00  0.80           C  
ATOM   1256  O   VAL B 159     121.445  57.498  87.478  1.00  0.80           O  
ATOM   1257  CB  VAL B 159     122.779  55.093  89.059  1.00  0.80           C  
ATOM   1258  CG1 VAL B 159     122.791  54.174  90.296  1.00  0.80           C  
ATOM   1259  CG2 VAL B 159     121.881  54.511  87.956  1.00  0.80           C  
ATOM   1260  N   LEU B 160     123.372  58.320  88.257  1.00  0.80           N  
ATOM   1261  CA  LEU B 160     123.513  59.238  87.135  1.00  0.80           C  
ATOM   1262  C   LEU B 160     124.124  58.589  85.914  1.00  0.80           C  
ATOM   1263  O   LEU B 160     123.835  58.987  84.790  1.00  0.80           O  
ATOM   1264  CB  LEU B 160     124.336  60.501  87.495  1.00  0.80           C  
ATOM   1265  CG  LEU B 160     123.658  61.425  88.527  1.00  0.80           C  
ATOM   1266  CD1 LEU B 160     124.494  62.684  88.758  1.00  0.80           C  
ATOM   1267  CD2 LEU B 160     122.251  61.842  88.100  1.00  0.80           C  
ATOM   1268  N   ALA B 161     124.944  57.542  86.071  1.00  0.88           N  
ATOM   1269  CA  ALA B 161     125.566  56.870  84.951  1.00  0.88           C  
ATOM   1270  C   ALA B 161     125.038  55.461  84.797  1.00  0.88           C  
ATOM   1271  O   ALA B 161     124.601  54.830  85.757  1.00  0.88           O  
ATOM   1272  CB  ALA B 161     127.095  56.814  85.111  1.00  0.88           C  
ATOM   1273  N   GLY B 162     125.077  54.930  83.559  1.00  0.87           N  
ATOM   1274  CA  GLY B 162     124.653  53.564  83.296  1.00  0.87           C  
ATOM   1275  C   GLY B 162     123.912  53.396  82.000  1.00  0.87           C  
ATOM   1276  O   GLY B 162     123.227  54.300  81.520  1.00  0.87           O  
ATOM   1277  N   SER B 163     124.040  52.185  81.430  1.00  0.82           N  
ATOM   1278  CA  SER B 163     123.289  51.721  80.274  1.00  0.82           C  
ATOM   1279  C   SER B 163     122.801  50.345  80.633  1.00  0.82           C  
ATOM   1280  O   SER B 163     123.582  49.487  81.036  1.00  0.82           O  
ATOM   1281  CB  SER B 163     124.106  51.596  78.966  1.00  0.82           C  
ATOM   1282  OG  SER B 163     124.602  52.873  78.573  1.00  0.82           O  
ATOM   1283  N   PHE B 164     121.484  50.112  80.557  1.00  0.81           N  
ATOM   1284  CA  PHE B 164     120.862  48.951  81.147  1.00  0.81           C  
ATOM   1285  C   PHE B 164     120.024  48.236  80.114  1.00  0.81           C  
ATOM   1286  O   PHE B 164     119.382  48.832  79.251  1.00  0.81           O  
ATOM   1287  CB  PHE B 164     119.942  49.322  82.341  1.00  0.81           C  
ATOM   1288  CG  PHE B 164     120.690  50.121  83.371  1.00  0.81           C  
ATOM   1289  CD1 PHE B 164     121.493  49.483  84.331  1.00  0.81           C  
ATOM   1290  CD2 PHE B 164     120.588  51.523  83.393  1.00  0.81           C  
ATOM   1291  CE1 PHE B 164     122.177  50.231  85.297  1.00  0.81           C  
ATOM   1292  CE2 PHE B 164     121.272  52.274  84.357  1.00  0.81           C  
ATOM   1293  CZ  PHE B 164     122.067  51.626  85.310  1.00  0.81           C  
ATOM   1294  N   LYS B 165     119.997  46.898  80.195  1.00  0.77           N  
ATOM   1295  CA  LYS B 165     119.136  46.091  79.364  1.00  0.77           C  
ATOM   1296  C   LYS B 165     117.875  45.784  80.138  1.00  0.77           C  
ATOM   1297  O   LYS B 165     117.924  45.342  81.284  1.00  0.77           O  
ATOM   1298  CB  LYS B 165     119.838  44.780  78.951  1.00  0.77           C  
ATOM   1299  CG  LYS B 165     121.100  45.027  78.109  1.00  0.77           C  
ATOM   1300  CD  LYS B 165     121.793  43.721  77.693  1.00  0.77           C  
ATOM   1301  CE  LYS B 165     123.025  43.961  76.819  1.00  0.77           C  
ATOM   1302  NZ  LYS B 165     123.625  42.662  76.450  1.00  0.77           N  
ATOM   1303  N   VAL B 166     116.705  46.054  79.534  1.00  0.80           N  
ATOM   1304  CA  VAL B 166     115.430  45.849  80.187  1.00  0.80           C  
ATOM   1305  C   VAL B 166     114.532  45.146  79.204  1.00  0.80           C  
ATOM   1306  O   VAL B 166     114.757  45.150  77.999  1.00  0.80           O  
ATOM   1307  CB  VAL B 166     114.743  47.129  80.689  1.00  0.80           C  
ATOM   1308  CG1 VAL B 166     115.698  47.923  81.603  1.00  0.80           C  
ATOM   1309  CG2 VAL B 166     114.243  48.008  79.524  1.00  0.80           C  
ATOM   1310  N   LYS B 167     113.461  44.506  79.684  1.00  0.72           N  
ATOM   1311  CA  LYS B 167     112.488  43.896  78.807  1.00  0.72           C  
ATOM   1312  C   LYS B 167     111.148  44.486  79.125  1.00  0.72           C  
ATOM   1313  O   LYS B 167     110.815  44.724  80.283  1.00  0.72           O  
ATOM   1314  CB  LYS B 167     112.463  42.354  78.924  1.00  0.72           C  
ATOM   1315  CG  LYS B 167     113.810  41.748  78.507  1.00  0.72           C  
ATOM   1316  CD  LYS B 167     113.871  40.216  78.532  1.00  0.72           C  
ATOM   1317  CE  LYS B 167     115.228  39.732  78.014  1.00  0.72           C  
ATOM   1318  NZ  LYS B 167     115.332  38.263  78.053  1.00  0.72           N  
ATOM   1319  N   LEU B 168     110.353  44.777  78.082  1.00  0.74           N  
ATOM   1320  CA  LEU B 168     109.021  45.304  78.257  1.00  0.74           C  
ATOM   1321  C   LEU B 168     108.083  44.233  78.786  1.00  0.74           C  
ATOM   1322  O   LEU B 168     108.400  43.048  78.783  1.00  0.74           O  
ATOM   1323  CB  LEU B 168     108.447  45.867  76.934  1.00  0.74           C  
ATOM   1324  CG  LEU B 168     109.317  46.931  76.238  1.00  0.74           C  
ATOM   1325  CD1 LEU B 168     108.562  47.493  75.026  1.00  0.74           C  
ATOM   1326  CD2 LEU B 168     109.725  48.076  77.175  1.00  0.74           C  
ATOM   1327  N   VAL B 169     106.872  44.626  79.228  1.00  0.69           N  
ATOM   1328  CA  VAL B 169     105.841  43.701  79.695  1.00  0.69           C  
ATOM   1329  C   VAL B 169     105.462  42.664  78.634  1.00  0.69           C  
ATOM   1330  O   VAL B 169     105.236  41.492  78.946  1.00  0.69           O  
ATOM   1331  CB  VAL B 169     104.629  44.474  80.208  1.00  0.69           C  
ATOM   1332  CG1 VAL B 169     103.471  43.542  80.610  1.00  0.69           C  
ATOM   1333  CG2 VAL B 169     105.044  45.314  81.432  1.00  0.69           C  
ATOM   1334  N   ASP B 170     105.480  43.049  77.345  1.00  0.71           N  
ATOM   1335  CA  ASP B 170     105.293  42.171  76.202  1.00  0.71           C  
ATOM   1336  C   ASP B 170     106.425  41.161  75.975  1.00  0.71           C  
ATOM   1337  O   ASP B 170     106.313  40.239  75.167  1.00  0.71           O  
ATOM   1338  CB  ASP B 170     105.218  43.027  74.915  1.00  0.71           C  
ATOM   1339  CG  ASP B 170     104.002  43.938  74.883  1.00  0.71           C  
ATOM   1340  OD1 ASP B 170     103.095  43.787  75.736  1.00  0.71           O  
ATOM   1341  OD2 ASP B 170     104.000  44.808  73.975  1.00  0.71           O  
ATOM   1342  N   GLY B 171     107.581  41.327  76.649  1.00  0.77           N  
ATOM   1343  CA  GLY B 171     108.738  40.449  76.517  1.00  0.77           C  
ATOM   1344  C   GLY B 171     109.752  40.930  75.518  1.00  0.77           C  
ATOM   1345  O   GLY B 171     110.841  40.369  75.403  1.00  0.77           O  
ATOM   1346  N   LYS B 172     109.441  42.010  74.782  1.00  0.71           N  
ATOM   1347  CA  LYS B 172     110.356  42.667  73.867  1.00  0.71           C  
ATOM   1348  C   LYS B 172     111.488  43.368  74.605  1.00  0.71           C  
ATOM   1349  O   LYS B 172     111.265  44.271  75.410  1.00  0.71           O  
ATOM   1350  CB  LYS B 172     109.586  43.672  72.970  1.00  0.71           C  
ATOM   1351  CG  LYS B 172     110.428  44.332  71.863  1.00  0.71           C  
ATOM   1352  CD  LYS B 172     109.591  45.236  70.938  1.00  0.71           C  
ATOM   1353  CE  LYS B 172     110.448  45.912  69.861  1.00  0.71           C  
ATOM   1354  NZ  LYS B 172     109.610  46.779  69.004  1.00  0.71           N  
ATOM   1355  N   GLU B 173     112.745  42.940  74.376  1.00  0.74           N  
ATOM   1356  CA  GLU B 173     113.908  43.575  74.966  1.00  0.74           C  
ATOM   1357  C   GLU B 173     114.155  44.973  74.422  1.00  0.74           C  
ATOM   1358  O   GLU B 173     113.985  45.233  73.232  1.00  0.74           O  
ATOM   1359  CB  GLU B 173     115.158  42.666  74.867  1.00  0.74           C  
ATOM   1360  CG  GLU B 173     116.332  43.070  75.802  1.00  0.74           C  
ATOM   1361  CD  GLU B 173     117.181  41.893  76.290  1.00  0.74           C  
ATOM   1362  OE1 GLU B 173     117.879  42.067  77.322  1.00  0.74           O  
ATOM   1363  OE2 GLU B 173     117.105  40.787  75.694  1.00  0.74           O  
ATOM   1364  N   VAL B 174     114.529  45.911  75.310  1.00  0.79           N  
ATOM   1365  CA  VAL B 174     114.750  47.305  74.983  1.00  0.79           C  
ATOM   1366  C   VAL B 174     115.934  47.763  75.803  1.00  0.79           C  
ATOM   1367  O   VAL B 174     116.114  47.390  76.961  1.00  0.79           O  
ATOM   1368  CB  VAL B 174     113.551  48.206  75.307  1.00  0.79           C  
ATOM   1369  CG1 VAL B 174     113.841  49.699  75.055  1.00  0.79           C  
ATOM   1370  CG2 VAL B 174     112.330  47.810  74.458  1.00  0.79           C  
ATOM   1371  N   GLU B 175     116.813  48.585  75.224  1.00  0.77           N  
ATOM   1372  CA  GLU B 175     117.913  49.179  75.947  1.00  0.77           C  
ATOM   1373  C   GLU B 175     117.496  50.526  76.488  1.00  0.77           C  
ATOM   1374  O   GLU B 175     116.851  51.326  75.805  1.00  0.77           O  
ATOM   1375  CB  GLU B 175     119.154  49.322  75.048  1.00  0.77           C  
ATOM   1376  CG  GLU B 175     120.413  49.837  75.791  1.00  0.77           C  
ATOM   1377  CD  GLU B 175     121.668  49.847  74.921  1.00  0.77           C  
ATOM   1378  OE1 GLU B 175     121.566  49.515  73.714  1.00  0.77           O  
ATOM   1379  OE2 GLU B 175     122.743  50.184  75.482  1.00  0.77           O  
ATOM   1380  N   VAL B 176     117.821  50.788  77.764  1.00  0.84           N  
ATOM   1381  CA  VAL B 176     117.521  52.046  78.405  1.00  0.84           C  
ATOM   1382  C   VAL B 176     118.783  52.559  79.049  1.00  0.84           C  
ATOM   1383  O   VAL B 176     119.569  51.818  79.631  1.00  0.84           O  
ATOM   1384  CB  VAL B 176     116.378  51.993  79.419  1.00  0.84           C  
ATOM   1385  CG1 VAL B 176     115.123  51.424  78.734  1.00  0.84           C  
ATOM   1386  CG2 VAL B 176     116.742  51.147  80.652  1.00  0.84           C  
ATOM   1387  N   ALA B 177     119.039  53.865  78.957  1.00  0.87           N  
ATOM   1388  CA  ALA B 177     120.228  54.426  79.547  1.00  0.87           C  
ATOM   1389  C   ALA B 177     119.879  55.743  80.186  1.00  0.87           C  
ATOM   1390  O   ALA B 177     118.821  56.323  79.936  1.00  0.87           O  
ATOM   1391  CB  ALA B 177     121.350  54.578  78.502  1.00  0.87           C  
ATOM   1392  N   THR B 178     120.746  56.229  81.096  1.00  0.91           N  
ATOM   1393  CA  THR B 178     120.527  57.504  81.765  1.00  0.91           C  
ATOM   1394  C   THR B 178     120.575  58.658  80.793  1.00  0.91           C  
ATOM   1395  O   THR B 178     121.276  58.628  79.784  1.00  0.91           O  
ATOM   1396  CB  THR B 178     121.460  57.815  82.938  1.00  0.91           C  
ATOM   1397  OG1 THR B 178     122.790  58.084  82.524  1.00  0.91           O  
ATOM   1398  CG2 THR B 178     121.538  56.631  83.907  1.00  0.91           C  
ATOM   1399  N   LEU B 179     119.842  59.747  81.082  1.00  0.91           N  
ATOM   1400  CA  LEU B 179     119.954  60.948  80.281  1.00  0.91           C  
ATOM   1401  C   LEU B 179     121.365  61.526  80.294  1.00  0.91           C  
ATOM   1402  O   LEU B 179     121.853  62.038  79.285  1.00  0.91           O  
ATOM   1403  CB  LEU B 179     118.918  61.995  80.728  1.00  0.91           C  
ATOM   1404  CG  LEU B 179     119.006  63.332  79.972  1.00  0.91           C  
ATOM   1405  CD1 LEU B 179     118.710  63.134  78.479  1.00  0.91           C  
ATOM   1406  CD2 LEU B 179     118.069  64.366  80.592  1.00  0.91           C  
ATOM   1407  N   TRP B 180     122.098  61.422  81.414  1.00  0.86           N  
ATOM   1408  CA  TRP B 180     123.505  61.780  81.476  1.00  0.86           C  
ATOM   1409  C   TRP B 180     124.394  60.944  80.552  1.00  0.86           C  
ATOM   1410  O   TRP B 180     125.236  61.497  79.847  1.00  0.86           O  
ATOM   1411  CB  TRP B 180     123.979  61.701  82.942  1.00  0.86           C  
ATOM   1412  CG  TRP B 180     125.405  62.140  83.226  1.00  0.86           C  
ATOM   1413  CD1 TRP B 180     125.881  63.382  83.538  1.00  0.86           C  
ATOM   1414  CD2 TRP B 180     126.538  61.258  83.195  1.00  0.86           C  
ATOM   1415  NE1 TRP B 180     127.244  63.331  83.717  1.00  0.86           N  
ATOM   1416  CE2 TRP B 180     127.673  62.041  83.501  1.00  0.86           C  
ATOM   1417  CE3 TRP B 180     126.658  59.898  82.921  1.00  0.86           C  
ATOM   1418  CZ2 TRP B 180     128.938  61.471  83.534  1.00  0.86           C  
ATOM   1419  CZ3 TRP B 180     127.943  59.340  82.897  1.00  0.86           C  
ATOM   1420  CH2 TRP B 180     129.070  60.116  83.200  1.00  0.86           C  
ATOM   1421  N   THR B 181     124.196  59.611  80.463  1.00  0.84           N  
ATOM   1422  CA  THR B 181     124.884  58.755  79.492  1.00  0.84           C  
ATOM   1423  C   THR B 181     124.568  59.167  78.066  1.00  0.84           C  
ATOM   1424  O   THR B 181     125.446  59.298  77.218  1.00  0.84           O  
ATOM   1425  CB  THR B 181     124.512  57.285  79.647  1.00  0.84           C  
ATOM   1426  OG1 THR B 181     124.932  56.768  80.904  1.00  0.84           O  
ATOM   1427  CG2 THR B 181     125.170  56.388  78.593  1.00  0.84           C  
ATOM   1428  N   LEU B 182     123.291  59.463  77.766  1.00  0.84           N  
ATOM   1429  CA  LEU B 182     122.902  59.996  76.476  1.00  0.84           C  
ATOM   1430  C   LEU B 182     123.521  61.353  76.180  1.00  0.84           C  
ATOM   1431  O   LEU B 182     123.975  61.610  75.072  1.00  0.84           O  
ATOM   1432  CB  LEU B 182     121.371  60.101  76.359  1.00  0.84           C  
ATOM   1433  CG  LEU B 182     120.625  58.756  76.332  1.00  0.84           C  
ATOM   1434  CD1 LEU B 182     119.121  59.021  76.384  1.00  0.84           C  
ATOM   1435  CD2 LEU B 182     120.946  57.917  75.087  1.00  0.84           C  
ATOM   1436  N   TYR B 183     123.598  62.257  77.178  1.00  0.86           N  
ATOM   1437  CA  TYR B 183     124.323  63.505  77.047  1.00  0.86           C  
ATOM   1438  C   TYR B 183     125.810  63.315  76.805  1.00  0.86           C  
ATOM   1439  O   TYR B 183     126.378  64.006  75.973  1.00  0.86           O  
ATOM   1440  CB  TYR B 183     124.065  64.485  78.219  1.00  0.86           C  
ATOM   1441  CG  TYR B 183     123.026  65.483  77.794  1.00  0.86           C  
ATOM   1442  CD1 TYR B 183     123.380  66.598  77.015  1.00  0.86           C  
ATOM   1443  CD2 TYR B 183     121.679  65.284  78.120  1.00  0.86           C  
ATOM   1444  CE1 TYR B 183     122.400  67.499  76.576  1.00  0.86           C  
ATOM   1445  CE2 TYR B 183     120.697  66.181  77.692  1.00  0.86           C  
ATOM   1446  CZ  TYR B 183     121.063  67.278  76.915  1.00  0.86           C  
ATOM   1447  OH  TYR B 183     120.072  68.145  76.450  1.00  0.86           O  
ATOM   1448  N   GLN B 184     126.469  62.343  77.459  1.00  0.83           N  
ATOM   1449  CA  GLN B 184     127.861  61.993  77.222  1.00  0.83           C  
ATOM   1450  C   GLN B 184     128.146  61.616  75.768  1.00  0.83           C  
ATOM   1451  O   GLN B 184     129.109  62.095  75.169  1.00  0.83           O  
ATOM   1452  CB  GLN B 184     128.229  60.809  78.150  1.00  0.83           C  
ATOM   1453  CG  GLN B 184     129.651  60.223  77.995  1.00  0.83           C  
ATOM   1454  CD  GLN B 184     130.733  61.191  78.479  1.00  0.83           C  
ATOM   1455  OE1 GLN B 184     130.754  61.576  79.650  1.00  0.83           O  
ATOM   1456  NE2 GLN B 184     131.658  61.572  77.570  1.00  0.83           N  
ATOM   1457  N   ASP B 185     127.282  60.786  75.145  1.00  0.86           N  
ATOM   1458  CA  ASP B 185     127.309  60.552  73.712  1.00  0.86           C  
ATOM   1459  C   ASP B 185     126.927  61.780  72.869  1.00  0.86           C  
ATOM   1460  O   ASP B 185     127.598  62.096  71.893  1.00  0.86           O  
ATOM   1461  CB  ASP B 185     126.477  59.296  73.338  1.00  0.86           C  
ATOM   1462  CG  ASP B 185     127.218  58.016  73.698  1.00  0.86           C  
ATOM   1463  OD1 ASP B 185     128.439  57.959  73.408  1.00  0.86           O  
ATOM   1464  OD2 ASP B 185     126.584  57.059  74.192  1.00  0.86           O  
ATOM   1465  N   HIS B 186     125.884  62.554  73.240  1.00  0.87           N  
ATOM   1466  CA  HIS B 186     125.488  63.779  72.542  1.00  0.87           C  
ATOM   1467  C   HIS B 186     126.558  64.869  72.513  1.00  0.87           C  
ATOM   1468  O   HIS B 186     126.696  65.622  71.550  1.00  0.87           O  
ATOM   1469  CB  HIS B 186     124.201  64.378  73.153  1.00  0.87           C  
ATOM   1470  CG  HIS B 186     123.649  65.560  72.414  1.00  0.87           C  
ATOM   1471  ND1 HIS B 186     123.329  65.492  71.070  1.00  0.87           N  
ATOM   1472  CD2 HIS B 186     123.430  66.814  72.891  1.00  0.87           C  
ATOM   1473  CE1 HIS B 186     122.933  66.716  70.758  1.00  0.87           C  
ATOM   1474  NE2 HIS B 186     122.972  67.542  71.824  1.00  0.87           N  
ATOM   1475  N   LEU B 187     127.375  64.976  73.572  1.00  0.87           N  
ATOM   1476  CA  LEU B 187     128.363  66.022  73.716  1.00  0.87           C  
ATOM   1477  C   LEU B 187     129.675  65.682  73.031  1.00  0.87           C  
ATOM   1478  O   LEU B 187     130.626  66.456  73.085  1.00  0.87           O  
ATOM   1479  CB  LEU B 187     128.657  66.264  75.218  1.00  0.87           C  
ATOM   1480  CG  LEU B 187     127.513  66.945  75.996  1.00  0.87           C  
ATOM   1481  CD1 LEU B 187     127.732  66.802  77.508  1.00  0.87           C  
ATOM   1482  CD2 LEU B 187     127.378  68.425  75.618  1.00  0.87           C  
ATOM   1483  N   LYS B 188     129.777  64.555  72.306  1.00  0.82           N  
ATOM   1484  CA  LYS B 188     130.966  64.211  71.540  1.00  0.82           C  
ATOM   1485  C   LYS B 188     131.278  65.179  70.409  1.00  0.82           C  
ATOM   1486  O   LYS B 188     132.444  65.404  70.092  1.00  0.82           O  
ATOM   1487  CB  LYS B 188     130.885  62.769  70.997  1.00  0.82           C  
ATOM   1488  CG  LYS B 188     131.008  61.728  72.118  1.00  0.82           C  
ATOM   1489  CD  LYS B 188     130.946  60.278  71.619  1.00  0.82           C  
ATOM   1490  CE  LYS B 188     131.127  59.290  72.771  1.00  0.82           C  
ATOM   1491  NZ  LYS B 188     130.748  57.932  72.353  1.00  0.82           N  
ATOM   1492  N   ASP B 189     130.243  65.820  69.843  1.00  0.89           N  
ATOM   1493  CA  ASP B 189     130.360  66.748  68.738  1.00  0.89           C  
ATOM   1494  C   ASP B 189     130.561  68.181  69.224  1.00  0.89           C  
ATOM   1495  O   ASP B 189     130.609  69.136  68.449  1.00  0.89           O  
ATOM   1496  CB  ASP B 189     129.029  66.740  67.969  1.00  0.89           C  
ATOM   1497  CG  ASP B 189     128.726  65.429  67.279  1.00  0.89           C  
ATOM   1498  OD1 ASP B 189     129.492  64.443  67.290  1.00  0.89           O  
ATOM   1499  OD2 ASP B 189     127.620  65.409  66.697  1.00  0.89           O  
ATOM   1500  N   TYR B 190     130.689  68.361  70.548  1.00  0.88           N  
ATOM   1501  CA  TYR B 190     130.856  69.653  71.179  1.00  0.88           C  
ATOM   1502  C   TYR B 190     132.144  69.622  71.958  1.00  0.88           C  
ATOM   1503  O   TYR B 190     132.262  70.138  73.070  1.00  0.88           O  
ATOM   1504  CB  TYR B 190     129.665  70.027  72.095  1.00  0.88           C  
ATOM   1505  CG  TYR B 190     128.449  70.228  71.236  1.00  0.88           C  
ATOM   1506  CD1 TYR B 190     128.202  71.478  70.645  1.00  0.88           C  
ATOM   1507  CD2 TYR B 190     127.577  69.161  70.962  1.00  0.88           C  
ATOM   1508  CE1 TYR B 190     127.118  71.648  69.774  1.00  0.88           C  
ATOM   1509  CE2 TYR B 190     126.498  69.328  70.082  1.00  0.88           C  
ATOM   1510  CZ  TYR B 190     126.275  70.570  69.483  1.00  0.88           C  
ATOM   1511  OH  TYR B 190     125.185  70.758  68.613  1.00  0.88           O  
ATOM   1512  N   ASP B 191     133.173  68.989  71.361  1.00  0.89           N  
ATOM   1513  CA  ASP B 191     134.544  69.103  71.779  1.00  0.89           C  
ATOM   1514  C   ASP B 191     135.023  70.555  71.819  1.00  0.89           C  
ATOM   1515  O   ASP B 191     134.458  71.456  71.201  1.00  0.89           O  
ATOM   1516  CB  ASP B 191     135.457  68.172  70.952  1.00  0.89           C  
ATOM   1517  CG  ASP B 191     135.568  68.682  69.535  1.00  0.89           C  
ATOM   1518  OD1 ASP B 191     134.709  68.329  68.696  1.00  0.89           O  
ATOM   1519  OD2 ASP B 191     136.487  69.507  69.314  1.00  0.89           O  
ATOM   1520  N   LEU B 192     136.072  70.821  72.614  1.00  0.88           N  
ATOM   1521  CA  LEU B 192     136.527  72.173  72.849  1.00  0.88           C  
ATOM   1522  C   LEU B 192     137.062  72.850  71.589  1.00  0.88           C  
ATOM   1523  O   LEU B 192     136.905  74.057  71.403  1.00  0.88           O  
ATOM   1524  CB  LEU B 192     137.536  72.175  74.024  1.00  0.88           C  
ATOM   1525  CG  LEU B 192     137.994  73.561  74.519  1.00  0.88           C  
ATOM   1526  CD1 LEU B 192     136.822  74.496  74.847  1.00  0.88           C  
ATOM   1527  CD2 LEU B 192     138.887  73.409  75.760  1.00  0.88           C  
ATOM   1528  N   ASP B 193     137.682  72.090  70.676  1.00  0.87           N  
ATOM   1529  CA  ASP B 193     138.191  72.619  69.430  1.00  0.87           C  
ATOM   1530  C   ASP B 193     137.113  72.868  68.380  1.00  0.87           C  
ATOM   1531  O   ASP B 193     137.089  73.918  67.747  1.00  0.87           O  
ATOM   1532  CB  ASP B 193     139.356  71.745  68.924  1.00  0.87           C  
ATOM   1533  CG  ASP B 193     140.505  71.897  69.909  1.00  0.87           C  
ATOM   1534  OD1 ASP B 193     140.748  73.046  70.372  1.00  0.87           O  
ATOM   1535  OD2 ASP B 193     141.166  70.901  70.292  1.00  0.87           O  
ATOM   1536  N   THR B 194     136.139  71.955  68.214  1.00  0.87           N  
ATOM   1537  CA  THR B 194     134.975  72.162  67.352  1.00  0.87           C  
ATOM   1538  C   THR B 194     134.137  73.333  67.792  1.00  0.87           C  
ATOM   1539  O   THR B 194     133.717  74.167  66.990  1.00  0.87           O  
ATOM   1540  CB  THR B 194     134.063  70.948  67.304  1.00  0.87           C  
ATOM   1541  OG1 THR B 194     134.709  69.889  66.613  1.00  0.87           O  
ATOM   1542  CG2 THR B 194     132.761  71.224  66.551  1.00  0.87           C  
ATOM   1543  N   VAL B 195     133.882  73.475  69.109  1.00  0.90           N  
ATOM   1544  CA  VAL B 195     133.034  74.554  69.590  1.00  0.90           C  
ATOM   1545  C   VAL B 195     133.609  75.924  69.298  1.00  0.90           C  
ATOM   1546  O   VAL B 195     132.866  76.835  68.911  1.00  0.90           O  
ATOM   1547  CB  VAL B 195     132.596  74.399  71.041  1.00  0.90           C  
ATOM   1548  CG1 VAL B 195     133.645  74.902  72.045  1.00  0.90           C  
ATOM   1549  CG2 VAL B 195     131.277  75.156  71.239  1.00  0.90           C  
ATOM   1550  N   VAL B 196     134.938  76.096  69.377  1.00  0.88           N  
ATOM   1551  CA  VAL B 196     135.659  77.306  69.022  1.00  0.88           C  
ATOM   1552  C   VAL B 196     135.514  77.645  67.552  1.00  0.88           C  
ATOM   1553  O   VAL B 196     135.324  78.801  67.183  1.00  0.88           O  
ATOM   1554  CB  VAL B 196     137.123  77.163  69.402  1.00  0.88           C  
ATOM   1555  CG1 VAL B 196     138.000  78.294  68.828  1.00  0.88           C  
ATOM   1556  CG2 VAL B 196     137.219  77.165  70.935  1.00  0.88           C  
ATOM   1557  N   GLU B 197     135.547  76.646  66.651  1.00  0.84           N  
ATOM   1558  CA  GLU B 197     135.236  76.872  65.255  1.00  0.84           C  
ATOM   1559  C   GLU B 197     133.806  77.368  65.028  1.00  0.84           C  
ATOM   1560  O   GLU B 197     133.584  78.294  64.245  1.00  0.84           O  
ATOM   1561  CB  GLU B 197     135.418  75.590  64.421  1.00  0.84           C  
ATOM   1562  CG  GLU B 197     136.856  75.035  64.274  1.00  0.84           C  
ATOM   1563  CD  GLU B 197     136.819  73.876  63.286  1.00  0.84           C  
ATOM   1564  OE1 GLU B 197     135.748  73.220  63.170  1.00  0.84           O  
ATOM   1565  OE2 GLU B 197     137.774  73.674  62.499  1.00  0.84           O  
ATOM   1566  N   ILE B 198     132.799  76.790  65.727  1.00  0.80           N  
ATOM   1567  CA  ILE B 198     131.407  77.228  65.640  1.00  0.80           C  
ATOM   1568  C   ILE B 198     131.209  78.651  66.137  1.00  0.80           C  
ATOM   1569  O   ILE B 198     130.562  79.473  65.480  1.00  0.80           O  
ATOM   1570  CB  ILE B 198     130.452  76.316  66.428  1.00  0.80           C  
ATOM   1571  CG1 ILE B 198     130.520  74.855  65.932  1.00  0.80           C  
ATOM   1572  CG2 ILE B 198     128.991  76.840  66.370  1.00  0.80           C  
ATOM   1573  CD1 ILE B 198     129.766  73.856  66.818  1.00  0.80           C  
ATOM   1574  N   THR B 199     131.775  78.974  67.315  1.00  0.88           N  
ATOM   1575  CA  THR B 199     131.470  80.209  68.022  1.00  0.88           C  
ATOM   1576  C   THR B 199     132.448  81.324  67.751  1.00  0.88           C  
ATOM   1577  O   THR B 199     132.109  82.484  67.983  1.00  0.88           O  
ATOM   1578  CB  THR B 199     131.449  80.005  69.539  1.00  0.88           C  
ATOM   1579  OG1 THR B 199     132.623  79.352  69.995  1.00  0.88           O  
ATOM   1580  CG2 THR B 199     130.227  79.166  69.949  1.00  0.88           C  
ATOM   1581  N   GLN B 200     133.670  81.035  67.259  1.00  0.83           N  
ATOM   1582  CA  GLN B 200     134.779  81.977  67.134  1.00  0.83           C  
ATOM   1583  C   GLN B 200     135.138  82.636  68.460  1.00  0.83           C  
ATOM   1584  O   GLN B 200     135.547  83.792  68.535  1.00  0.83           O  
ATOM   1585  CB  GLN B 200     134.564  83.030  66.018  1.00  0.83           C  
ATOM   1586  CG  GLN B 200     134.452  82.438  64.593  1.00  0.83           C  
ATOM   1587  CD  GLN B 200     135.779  81.846  64.116  1.00  0.83           C  
ATOM   1588  OE1 GLN B 200     136.790  82.539  63.996  1.00  0.83           O  
ATOM   1589  NE2 GLN B 200     135.789  80.529  63.810  1.00  0.83           N  
ATOM   1590  N   ALA B 201     135.005  81.869  69.554  1.00  0.90           N  
ATOM   1591  CA  ALA B 201     135.226  82.356  70.887  1.00  0.90           C  
ATOM   1592  C   ALA B 201     136.581  81.890  71.402  1.00  0.90           C  
ATOM   1593  O   ALA B 201     136.948  80.739  71.160  1.00  0.90           O  
ATOM   1594  CB  ALA B 201     134.114  81.845  71.816  1.00  0.90           C  
ATOM   1595  N   PRO B 202     137.378  82.704  72.098  1.00  0.87           N  
ATOM   1596  CA  PRO B 202     138.677  82.288  72.612  1.00  0.87           C  
ATOM   1597  C   PRO B 202     138.647  81.028  73.471  1.00  0.87           C  
ATOM   1598  O   PRO B 202     137.962  81.007  74.486  1.00  0.87           O  
ATOM   1599  CB  PRO B 202     139.168  83.508  73.407  1.00  0.87           C  
ATOM   1600  CG  PRO B 202     138.514  84.711  72.719  1.00  0.87           C  
ATOM   1601  CD  PRO B 202     137.195  84.155  72.176  1.00  0.87           C  
ATOM   1602  N   LYS B 203     139.422  79.982  73.103  1.00  0.83           N  
ATOM   1603  CA  LYS B 203     139.439  78.686  73.774  1.00  0.83           C  
ATOM   1604  C   LYS B 203     139.791  78.775  75.249  1.00  0.83           C  
ATOM   1605  O   LYS B 203     139.167  78.133  76.098  1.00  0.83           O  
ATOM   1606  CB  LYS B 203     140.437  77.742  73.050  1.00  0.83           C  
ATOM   1607  CG  LYS B 203     140.551  76.325  73.641  1.00  0.83           C  
ATOM   1608  CD  LYS B 203     141.381  75.385  72.747  1.00  0.83           C  
ATOM   1609  CE  LYS B 203     141.668  74.021  73.389  1.00  0.83           C  
ATOM   1610  NZ  LYS B 203     142.336  73.123  72.427  1.00  0.83           N  
ATOM   1611  N   GLU B 204     140.763  79.636  75.592  1.00  0.84           N  
ATOM   1612  CA  GLU B 204     141.146  79.948  76.952  1.00  0.84           C  
ATOM   1613  C   GLU B 204     140.013  80.525  77.777  1.00  0.84           C  
ATOM   1614  O   GLU B 204     139.809  80.140  78.923  1.00  0.84           O  
ATOM   1615  CB  GLU B 204     142.301  80.966  76.925  1.00  0.84           C  
ATOM   1616  CG  GLU B 204     143.604  80.396  76.317  1.00  0.84           C  
ATOM   1617  CD  GLU B 204     144.709  81.447  76.205  1.00  0.84           C  
ATOM   1618  OE1 GLU B 204     144.422  82.644  76.458  1.00  0.84           O  
ATOM   1619  OE2 GLU B 204     145.837  81.042  75.829  1.00  0.84           O  
ATOM   1620  N   MET B 205     139.204  81.438  77.209  1.00  0.86           N  
ATOM   1621  CA  MET B 205     138.048  81.993  77.881  1.00  0.86           C  
ATOM   1622  C   MET B 205     136.931  80.990  78.112  1.00  0.86           C  
ATOM   1623  O   MET B 205     136.259  81.028  79.140  1.00  0.86           O  
ATOM   1624  CB  MET B 205     137.487  83.222  77.145  1.00  0.86           C  
ATOM   1625  CG  MET B 205     138.441  84.432  77.069  1.00  0.86           C  
ATOM   1626  SD  MET B 205     138.873  85.153  78.683  1.00  0.86           S  
ATOM   1627  CE  MET B 205     140.478  84.339  78.930  1.00  0.86           C  
ATOM   1628  N   ILE B 206     136.704  80.052  77.169  1.00  0.90           N  
ATOM   1629  CA  ILE B 206     135.733  78.975  77.339  1.00  0.90           C  
ATOM   1630  C   ILE B 206     136.109  78.058  78.495  1.00  0.90           C  
ATOM   1631  O   ILE B 206     135.291  77.789  79.374  1.00  0.90           O  
ATOM   1632  CB  ILE B 206     135.562  78.161  76.056  1.00  0.90           C  
ATOM   1633  CG1 ILE B 206     135.167  79.082  74.878  1.00  0.90           C  
ATOM   1634  CG2 ILE B 206     134.504  77.048  76.258  1.00  0.90           C  
ATOM   1635  CD1 ILE B 206     135.194  78.375  73.523  1.00  0.90           C  
ATOM   1636  N   GLU B 207     137.384  77.625  78.564  1.00  0.86           N  
ATOM   1637  CA  GLU B 207     137.914  76.868  79.686  1.00  0.86           C  
ATOM   1638  C   GLU B 207     137.947  77.665  80.988  1.00  0.86           C  
ATOM   1639  O   GLU B 207     137.587  77.169  82.049  1.00  0.86           O  
ATOM   1640  CB  GLU B 207     139.313  76.314  79.339  1.00  0.86           C  
ATOM   1641  CG  GLU B 207     140.023  75.535  80.479  1.00  0.86           C  
ATOM   1642  CD  GLU B 207     139.346  74.234  80.916  1.00  0.86           C  
ATOM   1643  OE1 GLU B 207     139.629  73.813  82.072  1.00  0.86           O  
ATOM   1644  OE2 GLU B 207     138.590  73.635  80.113  1.00  0.86           O  
ATOM   1645  N   GLN B 208     138.321  78.959  80.949  1.00  0.84           N  
ATOM   1646  CA  GLN B 208     138.278  79.840  82.104  1.00  0.84           C  
ATOM   1647  C   GLN B 208     136.882  80.003  82.680  1.00  0.84           C  
ATOM   1648  O   GLN B 208     136.667  79.880  83.883  1.00  0.84           O  
ATOM   1649  CB  GLN B 208     138.801  81.241  81.704  1.00  0.84           C  
ATOM   1650  CG  GLN B 208     138.901  82.279  82.846  1.00  0.84           C  
ATOM   1651  CD  GLN B 208     139.928  81.857  83.899  1.00  0.84           C  
ATOM   1652  OE1 GLN B 208     141.112  81.692  83.616  1.00  0.84           O  
ATOM   1653  NE2 GLN B 208     139.476  81.687  85.160  1.00  0.84           N  
ATOM   1654  N   LEU B 209     135.864  80.234  81.828  1.00  0.92           N  
ATOM   1655  CA  LEU B 209     134.486  80.282  82.263  1.00  0.92           C  
ATOM   1656  C   LEU B 209     133.986  78.958  82.780  1.00  0.92           C  
ATOM   1657  O   LEU B 209     133.300  78.893  83.798  1.00  0.92           O  
ATOM   1658  CB  LEU B 209     133.560  80.777  81.136  1.00  0.92           C  
ATOM   1659  CG  LEU B 209     132.105  81.017  81.581  1.00  0.92           C  
ATOM   1660  CD1 LEU B 209     132.023  81.989  82.763  1.00  0.92           C  
ATOM   1661  CD2 LEU B 209     131.271  81.557  80.421  1.00  0.92           C  
ATOM   1662  N   ALA B 210     134.361  77.852  82.115  1.00  0.94           N  
ATOM   1663  CA  ALA B 210     134.051  76.525  82.578  1.00  0.94           C  
ATOM   1664  C   ALA B 210     134.594  76.261  83.982  1.00  0.94           C  
ATOM   1665  O   ALA B 210     133.858  75.855  84.880  1.00  0.94           O  
ATOM   1666  CB  ALA B 210     134.606  75.522  81.548  1.00  0.94           C  
ATOM   1667  N   GLN B 211     135.871  76.589  84.240  1.00  0.86           N  
ATOM   1668  CA  GLN B 211     136.438  76.514  85.568  1.00  0.86           C  
ATOM   1669  C   GLN B 211     135.797  77.451  86.584  1.00  0.86           C  
ATOM   1670  O   GLN B 211     135.410  76.999  87.656  1.00  0.86           O  
ATOM   1671  CB  GLN B 211     137.952  76.811  85.521  1.00  0.86           C  
ATOM   1672  CG  GLN B 211     138.772  75.731  84.779  1.00  0.86           C  
ATOM   1673  CD  GLN B 211     140.263  76.077  84.753  1.00  0.86           C  
ATOM   1674  OE1 GLN B 211     140.764  76.896  85.520  1.00  0.86           O  
ATOM   1675  NE2 GLN B 211     141.009  75.406  83.845  1.00  0.86           N  
ATOM   1676  N   ASP B 212     135.594  78.752  86.277  1.00  0.90           N  
ATOM   1677  CA  ASP B 212     134.990  79.696  87.214  1.00  0.90           C  
ATOM   1678  C   ASP B 212     133.552  79.284  87.610  1.00  0.90           C  
ATOM   1679  O   ASP B 212     133.147  79.452  88.757  1.00  0.90           O  
ATOM   1680  CB  ASP B 212     135.033  81.168  86.684  1.00  0.90           C  
ATOM   1681  CG  ASP B 212     136.351  81.909  86.868  1.00  0.90           C  
ATOM   1682  OD1 ASP B 212     136.730  82.162  88.039  1.00  0.90           O  
ATOM   1683  OD2 ASP B 212     136.983  82.331  85.864  1.00  0.90           O  
ATOM   1684  N   ILE B 213     132.742  78.676  86.704  1.00  0.90           N  
ATOM   1685  CA  ILE B 213     131.436  78.093  87.051  1.00  0.90           C  
ATOM   1686  C   ILE B 213     131.541  76.951  88.059  1.00  0.90           C  
ATOM   1687  O   ILE B 213     130.726  76.825  88.973  1.00  0.90           O  
ATOM   1688  CB  ILE B 213     130.658  77.638  85.807  1.00  0.90           C  
ATOM   1689  CG1 ILE B 213     130.297  78.863  84.944  1.00  0.90           C  
ATOM   1690  CG2 ILE B 213     129.368  76.858  86.161  1.00  0.90           C  
ATOM   1691  CD1 ILE B 213     129.850  78.491  83.532  1.00  0.90           C  
ATOM   1692  N   ALA B 214     132.557  76.082  87.923  1.00  0.92           N  
ATOM   1693  CA  ALA B 214     132.775  74.971  88.823  1.00  0.92           C  
ATOM   1694  C   ALA B 214     133.392  75.327  90.171  1.00  0.92           C  
ATOM   1695  O   ALA B 214     133.200  74.609  91.153  1.00  0.92           O  
ATOM   1696  CB  ALA B 214     133.699  73.959  88.132  1.00  0.92           C  
ATOM   1697  N   THR B 215     134.164  76.427  90.267  1.00  0.85           N  
ATOM   1698  CA  THR B 215     134.879  76.753  91.499  1.00  0.85           C  
ATOM   1699  C   THR B 215     134.170  77.786  92.348  1.00  0.85           C  
ATOM   1700  O   THR B 215     134.536  77.995  93.506  1.00  0.85           O  
ATOM   1701  CB  THR B 215     136.304  77.268  91.276  1.00  0.85           C  
ATOM   1702  OG1 THR B 215     136.337  78.530  90.617  1.00  0.85           O  
ATOM   1703  CG2 THR B 215     137.102  76.278  90.415  1.00  0.85           C  
ATOM   1704  N   MET B 216     133.126  78.442  91.816  1.00  0.80           N  
ATOM   1705  CA  MET B 216     132.440  79.515  92.501  1.00  0.80           C  
ATOM   1706  C   MET B 216     131.010  79.141  92.849  1.00  0.80           C  
ATOM   1707  O   MET B 216     130.318  78.399  92.158  1.00  0.80           O  
ATOM   1708  CB  MET B 216     132.433  80.822  91.666  1.00  0.80           C  
ATOM   1709  CG  MET B 216     133.837  81.416  91.424  1.00  0.80           C  
ATOM   1710  SD  MET B 216     133.835  82.970  90.471  1.00  0.80           S  
ATOM   1711  CE  MET B 216     133.115  84.058  91.736  1.00  0.80           C  
ATOM   1712  N   LYS B 217     130.513  79.686  93.971  1.00  0.84           N  
ATOM   1713  CA  LYS B 217     129.111  79.662  94.314  1.00  0.84           C  
ATOM   1714  C   LYS B 217     128.835  80.999  94.976  1.00  0.84           C  
ATOM   1715  O   LYS B 217     129.680  81.454  95.748  1.00  0.84           O  
ATOM   1716  CB  LYS B 217     128.695  78.536  95.313  1.00  0.84           C  
ATOM   1717  CG  LYS B 217     128.563  77.142  94.677  1.00  0.84           C  
ATOM   1718  CD  LYS B 217     127.537  76.218  95.374  1.00  0.84           C  
ATOM   1719  CE  LYS B 217     127.434  74.864  94.646  1.00  0.84           C  
ATOM   1720  NZ  LYS B 217     126.217  74.075  94.985  1.00  0.84           N  
ATOM   1721  N   PRO B 218     127.705  81.657  94.762  1.00  0.89           N  
ATOM   1722  CA  PRO B 218     126.693  81.400  93.736  1.00  0.89           C  
ATOM   1723  C   PRO B 218     127.134  81.782  92.326  1.00  0.89           C  
ATOM   1724  O   PRO B 218     127.896  82.729  92.156  1.00  0.89           O  
ATOM   1725  CB  PRO B 218     125.512  82.280  94.189  1.00  0.89           C  
ATOM   1726  CG  PRO B 218     125.764  82.553  95.672  1.00  0.89           C  
ATOM   1727  CD  PRO B 218     127.276  82.689  95.699  1.00  0.89           C  
ATOM   1728  N   VAL B 219     126.665  81.053  91.296  1.00  0.91           N  
ATOM   1729  CA  VAL B 219     126.866  81.415  89.901  1.00  0.91           C  
ATOM   1730  C   VAL B 219     125.497  81.704  89.315  1.00  0.91           C  
ATOM   1731  O   VAL B 219     124.545  80.950  89.506  1.00  0.91           O  
ATOM   1732  CB  VAL B 219     127.550  80.314  89.090  1.00  0.91           C  
ATOM   1733  CG1 VAL B 219     127.635  80.650  87.585  1.00  0.91           C  
ATOM   1734  CG2 VAL B 219     128.974  80.093  89.628  1.00  0.91           C  
ATOM   1735  N   ALA B 220     125.367  82.835  88.595  1.00  0.95           N  
ATOM   1736  CA  ALA B 220     124.143  83.218  87.932  1.00  0.95           C  
ATOM   1737  C   ALA B 220     124.394  83.542  86.465  1.00  0.95           C  
ATOM   1738  O   ALA B 220     125.367  84.218  86.118  1.00  0.95           O  
ATOM   1739  CB  ALA B 220     123.505  84.429  88.635  1.00  0.95           C  
ATOM   1740  N   ILE B 221     123.505  83.067  85.569  1.00  0.91           N  
ATOM   1741  CA  ILE B 221     123.559  83.332  84.136  1.00  0.91           C  
ATOM   1742  C   ILE B 221     122.359  84.192  83.789  1.00  0.91           C  
ATOM   1743  O   ILE B 221     121.212  83.852  84.053  1.00  0.91           O  
ATOM   1744  CB  ILE B 221     123.564  82.072  83.271  1.00  0.91           C  
ATOM   1745  CG1 ILE B 221     124.812  81.213  83.577  1.00  0.91           C  
ATOM   1746  CG2 ILE B 221     123.534  82.444  81.770  1.00  0.91           C  
ATOM   1747  CD1 ILE B 221     124.776  79.838  82.907  1.00  0.91           C  
ATOM   1748  N   HIS B 222     122.611  85.371  83.204  1.00  0.88           N  
ATOM   1749  CA  HIS B 222     121.591  86.357  82.930  1.00  0.88           C  
ATOM   1750  C   HIS B 222     121.548  86.653  81.450  1.00  0.88           C  
ATOM   1751  O   HIS B 222     122.564  86.840  80.787  1.00  0.88           O  
ATOM   1752  CB  HIS B 222     121.869  87.661  83.704  1.00  0.88           C  
ATOM   1753  CG  HIS B 222     121.626  87.496  85.173  1.00  0.88           C  
ATOM   1754  ND1 HIS B 222     120.361  87.707  85.665  1.00  0.88           N  
ATOM   1755  CD2 HIS B 222     122.454  87.103  86.178  1.00  0.88           C  
ATOM   1756  CE1 HIS B 222     120.427  87.445  86.953  1.00  0.88           C  
ATOM   1757  NE2 HIS B 222     121.675  87.076  87.313  1.00  0.88           N  
ATOM   1758  N   GLN B 223     120.340  86.703  80.876  1.00  0.88           N  
ATOM   1759  CA  GLN B 223     120.191  86.834  79.447  1.00  0.88           C  
ATOM   1760  C   GLN B 223     118.939  87.614  79.111  1.00  0.88           C  
ATOM   1761  O   GLN B 223     118.196  88.063  79.979  1.00  0.88           O  
ATOM   1762  CB  GLN B 223     120.266  85.458  78.737  1.00  0.88           C  
ATOM   1763  CG  GLN B 223     119.271  84.380  79.236  1.00  0.88           C  
ATOM   1764  CD  GLN B 223     117.933  84.407  78.503  1.00  0.88           C  
ATOM   1765  OE1 GLN B 223     117.703  85.155  77.554  1.00  0.88           O  
ATOM   1766  NE2 GLN B 223     117.007  83.520  78.924  1.00  0.88           N  
ATOM   1767  N   GLY B 224     118.728  87.884  77.817  1.00  0.92           N  
ATOM   1768  CA  GLY B 224     117.577  88.625  77.356  1.00  0.92           C  
ATOM   1769  C   GLY B 224     117.537  88.555  75.862  1.00  0.92           C  
ATOM   1770  O   GLY B 224     118.042  87.634  75.222  1.00  0.92           O  
ATOM   1771  N   GLU B 225     116.991  89.598  75.230  1.00  0.87           N  
ATOM   1772  CA  GLU B 225     116.690  89.607  73.815  1.00  0.87           C  
ATOM   1773  C   GLU B 225     117.890  89.980  72.947  1.00  0.87           C  
ATOM   1774  O   GLU B 225     117.803  90.325  71.769  1.00  0.87           O  
ATOM   1775  CB  GLU B 225     115.480  90.525  73.540  1.00  0.87           C  
ATOM   1776  CG  GLU B 225     114.176  90.127  74.288  1.00  0.87           C  
ATOM   1777  CD  GLU B 225     114.242  90.407  75.786  1.00  0.87           C  
ATOM   1778  OE1 GLU B 225     114.507  91.591  76.135  1.00  0.87           O  
ATOM   1779  OE2 GLU B 225     114.112  89.437  76.570  1.00  0.87           O  
ATOM   1780  N   GLY B 226     119.105  89.844  73.496  1.00  0.92           N  
ATOM   1781  CA  GLY B 226     120.324  89.586  72.746  1.00  0.92           C  
ATOM   1782  C   GLY B 226     120.378  88.193  72.197  1.00  0.92           C  
ATOM   1783  O   GLY B 226     120.982  88.003  71.143  1.00  0.92           O  
ATOM   1784  N   ILE B 227     119.715  87.220  72.855  1.00  0.90           N  
ATOM   1785  CA  ILE B 227     119.652  85.836  72.402  1.00  0.90           C  
ATOM   1786  C   ILE B 227     118.212  85.372  72.208  1.00  0.90           C  
ATOM   1787  O   ILE B 227     117.933  84.527  71.362  1.00  0.90           O  
ATOM   1788  CB  ILE B 227     120.401  84.851  73.299  1.00  0.90           C  
ATOM   1789  CG1 ILE B 227     119.871  84.792  74.750  1.00  0.90           C  
ATOM   1790  CG2 ILE B 227     121.910  85.172  73.235  1.00  0.90           C  
ATOM   1791  CD1 ILE B 227     120.498  83.657  75.570  1.00  0.90           C  
ATOM   1792  N   ASN B 228     117.217  85.978  72.896  1.00  0.90           N  
ATOM   1793  CA  ASN B 228     115.816  85.585  72.729  1.00  0.90           C  
ATOM   1794  C   ASN B 228     115.175  86.070  71.440  1.00  0.90           C  
ATOM   1795  O   ASN B 228     114.065  85.676  71.086  1.00  0.90           O  
ATOM   1796  CB  ASN B 228     114.921  86.066  73.889  1.00  0.90           C  
ATOM   1797  CG  ASN B 228     115.313  85.342  75.160  1.00  0.90           C  
ATOM   1798  OD1 ASN B 228     115.880  84.245  75.132  1.00  0.90           O  
ATOM   1799  ND2 ASN B 228     115.005  85.958  76.315  1.00  0.90           N  
ATOM   1800  N   HIS B 229     115.858  86.953  70.700  1.00  0.90           N  
ATOM   1801  CA  HIS B 229     115.379  87.497  69.449  1.00  0.90           C  
ATOM   1802  C   HIS B 229     115.962  86.796  68.237  1.00  0.90           C  
ATOM   1803  O   HIS B 229     115.963  87.352  67.141  1.00  0.90           O  
ATOM   1804  CB  HIS B 229     115.635  89.013  69.404  1.00  0.90           C  
ATOM   1805  CG  HIS B 229     114.562  89.801  70.095  1.00  0.90           C  
ATOM   1806  ND1 HIS B 229     114.624  91.183  70.102  1.00  0.90           N  
ATOM   1807  CD2 HIS B 229     113.443  89.378  70.744  1.00  0.90           C  
ATOM   1808  CE1 HIS B 229     113.550  91.568  70.760  1.00  0.90           C  
ATOM   1809  NE2 HIS B 229     112.801  90.520  71.168  1.00  0.90           N  
ATOM   1810  N   TRP B 230     116.403  85.538  68.399  1.00  0.90           N  
ATOM   1811  CA  TRP B 230     116.860  84.692  67.315  1.00  0.90           C  
ATOM   1812  C   TRP B 230     116.054  83.409  67.329  1.00  0.90           C  
ATOM   1813  O   TRP B 230     115.408  83.089  68.321  1.00  0.90           O  
ATOM   1814  CB  TRP B 230     118.341  84.336  67.473  1.00  0.90           C  
ATOM   1815  CG  TRP B 230     119.252  85.514  67.626  1.00  0.90           C  
ATOM   1816  CD1 TRP B 230     119.520  86.232  68.749  1.00  0.90           C  
ATOM   1817  CD2 TRP B 230     120.099  86.058  66.603  1.00  0.90           C  
ATOM   1818  NE1 TRP B 230     120.527  87.140  68.533  1.00  0.90           N  
ATOM   1819  CE2 TRP B 230     120.882  87.033  67.207  1.00  0.90           C  
ATOM   1820  CE3 TRP B 230     120.225  85.742  65.254  1.00  0.90           C  
ATOM   1821  CZ2 TRP B 230     121.858  87.704  66.493  1.00  0.90           C  
ATOM   1822  CZ3 TRP B 230     121.206  86.448  64.541  1.00  0.90           C  
ATOM   1823  CH2 TRP B 230     122.009  87.412  65.134  1.00  0.90           C  
ATOM   1824  N   PHE B 231     116.015  82.650  66.210  1.00  0.91           N  
ATOM   1825  CA  PHE B 231     115.013  81.613  66.020  1.00  0.91           C  
ATOM   1826  C   PHE B 231     115.114  80.494  67.036  1.00  0.91           C  
ATOM   1827  O   PHE B 231     114.128  80.093  67.658  1.00  0.91           O  
ATOM   1828  CB  PHE B 231     115.120  81.046  64.587  1.00  0.91           C  
ATOM   1829  CG  PHE B 231     114.025  80.086  64.223  1.00  0.91           C  
ATOM   1830  CD1 PHE B 231     112.812  80.528  63.671  1.00  0.91           C  
ATOM   1831  CD2 PHE B 231     114.249  78.712  64.363  1.00  0.91           C  
ATOM   1832  CE1 PHE B 231     111.846  79.602  63.252  1.00  0.91           C  
ATOM   1833  CE2 PHE B 231     113.290  77.783  63.951  1.00  0.91           C  
ATOM   1834  CZ  PHE B 231     112.089  78.229  63.390  1.00  0.91           C  
ATOM   1835  N   HIS B 232     116.345  80.023  67.284  1.00  0.90           N  
ATOM   1836  CA  HIS B 232     116.586  78.914  68.182  1.00  0.90           C  
ATOM   1837  C   HIS B 232     116.856  79.390  69.598  1.00  0.90           C  
ATOM   1838  O   HIS B 232     117.629  78.803  70.352  1.00  0.90           O  
ATOM   1839  CB  HIS B 232     117.722  78.008  67.685  1.00  0.90           C  
ATOM   1840  CG  HIS B 232     117.446  77.440  66.328  1.00  0.90           C  
ATOM   1841  ND1 HIS B 232     116.446  76.507  66.172  1.00  0.90           N  
ATOM   1842  CD2 HIS B 232     118.050  77.686  65.135  1.00  0.90           C  
ATOM   1843  CE1 HIS B 232     116.467  76.181  64.896  1.00  0.90           C  
ATOM   1844  NE2 HIS B 232     117.414  76.876  64.226  1.00  0.90           N  
ATOM   1845  N   ALA B 233     116.155  80.462  70.025  1.00  0.93           N  
ATOM   1846  CA  ALA B 233     116.140  80.942  71.390  1.00  0.93           C  
ATOM   1847  C   ALA B 233     115.689  79.873  72.368  1.00  0.93           C  
ATOM   1848  O   ALA B 233     116.243  79.735  73.457  1.00  0.93           O  
ATOM   1849  CB  ALA B 233     115.215  82.161  71.495  1.00  0.93           C  
ATOM   1850  N   THR B 234     114.730  79.021  71.962  1.00  0.90           N  
ATOM   1851  CA  THR B 234     114.247  77.887  72.739  1.00  0.90           C  
ATOM   1852  C   THR B 234     115.361  76.946  73.161  1.00  0.90           C  
ATOM   1853  O   THR B 234     115.482  76.578  74.330  1.00  0.90           O  
ATOM   1854  CB  THR B 234     113.246  77.063  71.940  1.00  0.90           C  
ATOM   1855  OG1 THR B 234     112.229  77.905  71.424  1.00  0.90           O  
ATOM   1856  CG2 THR B 234     112.553  76.024  72.831  1.00  0.90           C  
ATOM   1857  N   GLU B 235     116.252  76.571  72.221  1.00  0.89           N  
ATOM   1858  CA  GLU B 235     117.448  75.801  72.496  1.00  0.89           C  
ATOM   1859  C   GLU B 235     118.447  76.544  73.359  1.00  0.89           C  
ATOM   1860  O   GLU B 235     118.975  75.996  74.324  1.00  0.89           O  
ATOM   1861  CB  GLU B 235     118.168  75.415  71.191  1.00  0.89           C  
ATOM   1862  CG  GLU B 235     117.366  74.488  70.258  1.00  0.89           C  
ATOM   1863  CD  GLU B 235     118.238  74.034  69.095  1.00  0.89           C  
ATOM   1864  OE1 GLU B 235     118.243  72.805  68.841  1.00  0.89           O  
ATOM   1865  OE2 GLU B 235     118.931  74.890  68.480  1.00  0.89           O  
ATOM   1866  N   MET B 236     118.695  77.837  73.069  1.00  0.90           N  
ATOM   1867  CA  MET B 236     119.574  78.695  73.846  1.00  0.90           C  
ATOM   1868  C   MET B 236     119.146  78.832  75.306  1.00  0.90           C  
ATOM   1869  O   MET B 236     119.961  78.709  76.215  1.00  0.90           O  
ATOM   1870  CB  MET B 236     119.635  80.098  73.196  1.00  0.90           C  
ATOM   1871  CG  MET B 236     120.641  80.239  72.037  1.00  0.90           C  
ATOM   1872  SD  MET B 236     120.216  81.613  70.917  1.00  0.90           S  
ATOM   1873  CE  MET B 236     121.895  82.224  70.617  1.00  0.90           C  
ATOM   1874  N   ASN B 237     117.844  79.036  75.587  1.00  0.90           N  
ATOM   1875  CA  ASN B 237     117.330  79.114  76.945  1.00  0.90           C  
ATOM   1876  C   ASN B 237     117.478  77.809  77.710  1.00  0.90           C  
ATOM   1877  O   ASN B 237     117.871  77.794  78.876  1.00  0.90           O  
ATOM   1878  CB  ASN B 237     115.840  79.540  76.984  1.00  0.90           C  
ATOM   1879  CG  ASN B 237     115.554  80.842  76.245  1.00  0.90           C  
ATOM   1880  OD1 ASN B 237     114.525  80.956  75.573  1.00  0.90           O  
ATOM   1881  ND2 ASN B 237     116.433  81.856  76.381  1.00  0.90           N  
ATOM   1882  N   ARG B 238     117.208  76.667  77.049  1.00  0.84           N  
ATOM   1883  CA  ARG B 238     117.467  75.351  77.604  1.00  0.84           C  
ATOM   1884  C   ARG B 238     118.953  75.103  77.869  1.00  0.84           C  
ATOM   1885  O   ARG B 238     119.341  74.603  78.924  1.00  0.84           O  
ATOM   1886  CB  ARG B 238     116.913  74.260  76.659  1.00  0.84           C  
ATOM   1887  CG  ARG B 238     115.375  74.225  76.543  1.00  0.84           C  
ATOM   1888  CD  ARG B 238     114.871  73.383  75.363  1.00  0.84           C  
ATOM   1889  NE  ARG B 238     115.282  71.964  75.610  1.00  0.84           N  
ATOM   1890  CZ  ARG B 238     115.216  70.992  74.688  1.00  0.84           C  
ATOM   1891  NH1 ARG B 238     114.829  71.234  73.442  1.00  0.84           N  
ATOM   1892  NH2 ARG B 238     115.542  69.749  75.036  1.00  0.84           N  
ATOM   1893  N   ALA B 239     119.831  75.508  76.929  1.00  0.95           N  
ATOM   1894  CA  ALA B 239     121.274  75.439  77.044  1.00  0.95           C  
ATOM   1895  C   ALA B 239     121.830  76.223  78.217  1.00  0.95           C  
ATOM   1896  O   ALA B 239     122.756  75.786  78.900  1.00  0.95           O  
ATOM   1897  CB  ALA B 239     121.909  75.947  75.738  1.00  0.95           C  
ATOM   1898  N   ALA B 240     121.228  77.385  78.507  1.00  0.95           N  
ATOM   1899  CA  ALA B 240     121.602  78.257  79.592  1.00  0.95           C  
ATOM   1900  C   ALA B 240     121.324  77.687  80.983  1.00  0.95           C  
ATOM   1901  O   ALA B 240     121.862  78.163  81.981  1.00  0.95           O  
ATOM   1902  CB  ALA B 240     120.836  79.577  79.411  1.00  0.95           C  
ATOM   1903  N   TYR B 241     120.487  76.637  81.109  1.00  0.91           N  
ATOM   1904  CA  TYR B 241     120.320  75.945  82.378  1.00  0.91           C  
ATOM   1905  C   TYR B 241     121.356  74.845  82.585  1.00  0.91           C  
ATOM   1906  O   TYR B 241     121.681  74.521  83.726  1.00  0.91           O  
ATOM   1907  CB  TYR B 241     118.907  75.306  82.511  1.00  0.91           C  
ATOM   1908  CG  TYR B 241     117.876  76.263  83.058  1.00  0.91           C  
ATOM   1909  CD1 TYR B 241     117.636  77.506  82.452  1.00  0.91           C  
ATOM   1910  CD2 TYR B 241     117.105  75.904  84.182  1.00  0.91           C  
ATOM   1911  CE1 TYR B 241     116.669  78.380  82.966  1.00  0.91           C  
ATOM   1912  CE2 TYR B 241     116.141  76.780  84.702  1.00  0.91           C  
ATOM   1913  CZ  TYR B 241     115.932  78.022  84.096  1.00  0.91           C  
ATOM   1914  OH  TYR B 241     114.976  78.914  84.612  1.00  0.91           O  
ATOM   1915  N   LEU B 242     121.940  74.253  81.520  1.00  0.91           N  
ATOM   1916  CA  LEU B 242     122.832  73.100  81.632  1.00  0.91           C  
ATOM   1917  C   LEU B 242     124.040  73.265  82.553  1.00  0.91           C  
ATOM   1918  O   LEU B 242     124.233  72.371  83.380  1.00  0.91           O  
ATOM   1919  CB  LEU B 242     123.347  72.625  80.251  1.00  0.91           C  
ATOM   1920  CG  LEU B 242     122.330  71.913  79.345  1.00  0.91           C  
ATOM   1921  CD1 LEU B 242     122.901  71.793  77.926  1.00  0.91           C  
ATOM   1922  CD2 LEU B 242     122.008  70.507  79.865  1.00  0.91           C  
ATOM   1923  N   PRO B 243     124.851  74.323  82.557  1.00  0.91           N  
ATOM   1924  CA  PRO B 243     125.958  74.425  83.499  1.00  0.91           C  
ATOM   1925  C   PRO B 243     125.487  74.670  84.920  1.00  0.91           C  
ATOM   1926  O   PRO B 243     126.226  74.336  85.840  1.00  0.91           O  
ATOM   1927  CB  PRO B 243     126.792  75.591  82.946  1.00  0.91           C  
ATOM   1928  CG  PRO B 243     125.770  76.450  82.210  1.00  0.91           C  
ATOM   1929  CD  PRO B 243     124.887  75.399  81.557  1.00  0.91           C  
ATOM   1930  N   LEU B 244     124.289  75.248  85.136  1.00  0.90           N  
ATOM   1931  CA  LEU B 244     123.817  75.630  86.455  1.00  0.90           C  
ATOM   1932  C   LEU B 244     122.972  74.565  87.130  1.00  0.90           C  
ATOM   1933  O   LEU B 244     122.892  74.505  88.359  1.00  0.90           O  
ATOM   1934  CB  LEU B 244     122.949  76.906  86.362  1.00  0.90           C  
ATOM   1935  CG  LEU B 244     123.711  78.200  86.031  1.00  0.90           C  
ATOM   1936  CD1 LEU B 244     122.710  79.335  85.815  1.00  0.90           C  
ATOM   1937  CD2 LEU B 244     124.685  78.576  87.145  1.00  0.90           C  
ATOM   1938  N   MET B 245     122.352  73.651  86.351  1.00  0.87           N  
ATOM   1939  CA  MET B 245     121.731  72.453  86.886  1.00  0.87           C  
ATOM   1940  C   MET B 245     122.766  71.562  87.540  1.00  0.87           C  
ATOM   1941  O   MET B 245     122.575  71.041  88.637  1.00  0.87           O  
ATOM   1942  CB  MET B 245     121.028  71.636  85.768  1.00  0.87           C  
ATOM   1943  CG  MET B 245     119.733  72.279  85.241  1.00  0.87           C  
ATOM   1944  SD  MET B 245     118.733  71.204  84.168  1.00  0.87           S  
ATOM   1945  CE  MET B 245     119.727  71.375  82.672  1.00  0.87           C  
ATOM   1946  N   LEU B 246     123.917  71.409  86.868  1.00  0.87           N  
ATOM   1947  CA  LEU B 246     125.008  70.570  87.296  1.00  0.87           C  
ATOM   1948  C   LEU B 246     125.748  71.064  88.523  1.00  0.87           C  
ATOM   1949  O   LEU B 246     126.221  70.276  89.338  1.00  0.87           O  
ATOM   1950  CB  LEU B 246     125.961  70.316  86.113  1.00  0.87           C  
ATOM   1951  CG  LEU B 246     125.298  69.547  84.950  1.00  0.87           C  
ATOM   1952  CD1 LEU B 246     126.292  69.387  83.797  1.00  0.87           C  
ATOM   1953  CD2 LEU B 246     124.763  68.167  85.364  1.00  0.87           C  
ATOM   1954  N   THR B 247     125.873  72.380  88.720  1.00  0.88           N  
ATOM   1955  CA  THR B 247     126.678  72.922  89.807  1.00  0.88           C  
ATOM   1956  C   THR B 247     125.876  73.222  91.051  1.00  0.88           C  
ATOM   1957  O   THR B 247     126.428  73.546  92.102  1.00  0.88           O  
ATOM   1958  CB  THR B 247     127.376  74.200  89.389  1.00  0.88           C  
ATOM   1959  OG1 THR B 247     126.462  75.103  88.779  1.00  0.88           O  
ATOM   1960  CG2 THR B 247     128.446  73.829  88.355  1.00  0.88           C  
ATOM   1961  N   GLY B 248     124.540  73.080  91.026  1.00  0.92           N  
ATOM   1962  CA  GLY B 248     123.727  73.343  92.207  1.00  0.92           C  
ATOM   1963  C   GLY B 248     123.561  74.802  92.505  1.00  0.92           C  
ATOM   1964  O   GLY B 248     123.775  75.257  93.634  1.00  0.92           O  
ATOM   1965  N   ASN B 249     123.210  75.564  91.454  1.00  0.89           N  
ATOM   1966  CA  ASN B 249     123.066  77.001  91.486  1.00  0.89           C  
ATOM   1967  C   ASN B 249     121.720  77.427  90.919  1.00  0.89           C  
ATOM   1968  O   ASN B 249     121.606  78.436  90.231  1.00  0.89           O  
ATOM   1969  CB  ASN B 249     124.193  77.686  90.677  1.00  0.89           C  
ATOM   1970  CG  ASN B 249     125.569  77.522  91.301  1.00  0.89           C  
ATOM   1971  OD1 ASN B 249     126.566  77.281  90.619  1.00  0.89           O  
ATOM   1972  ND2 ASN B 249     125.680  77.712  92.631  1.00  0.89           N  
ATOM   1973  N   ILE B 250     120.647  76.687  91.230  1.00  0.89           N  
ATOM   1974  CA  ILE B 250     119.282  77.110  90.958  1.00  0.89           C  
ATOM   1975  C   ILE B 250     118.566  77.135  92.302  1.00  0.89           C  
ATOM   1976  O   ILE B 250     118.790  76.270  93.149  1.00  0.89           O  
ATOM   1977  CB  ILE B 250     118.574  76.191  89.960  1.00  0.89           C  
ATOM   1978  CG1 ILE B 250     119.305  76.126  88.590  1.00  0.89           C  
ATOM   1979  CG2 ILE B 250     117.089  76.576  89.766  1.00  0.89           C  
ATOM   1980  CD1 ILE B 250     119.375  77.438  87.800  1.00  0.89           C  
ATOM   1981  N   GLY B 251     117.732  78.168  92.563  1.00  0.91           N  
ATOM   1982  CA  GLY B 251     116.941  78.283  93.791  1.00  0.91           C  
ATOM   1983  C   GLY B 251     117.657  78.810  95.012  1.00  0.91           C  
ATOM   1984  O   GLY B 251     117.086  78.891  96.094  1.00  0.91           O  
ATOM   1985  N   ARG B 252     118.930  79.217  94.903  1.00  0.82           N  
ATOM   1986  CA  ARG B 252     119.662  79.794  96.018  1.00  0.82           C  
ATOM   1987  C   ARG B 252     119.895  81.282  95.754  1.00  0.82           C  
ATOM   1988  O   ARG B 252     120.099  81.645  94.594  1.00  0.82           O  
ATOM   1989  CB  ARG B 252     121.018  79.072  96.254  1.00  0.82           C  
ATOM   1990  CG  ARG B 252     120.859  77.603  96.716  1.00  0.82           C  
ATOM   1991  CD  ARG B 252     122.188  76.881  96.982  1.00  0.82           C  
ATOM   1992  NE  ARG B 252     121.859  75.504  97.481  1.00  0.82           N  
ATOM   1993  CZ  ARG B 252     122.765  74.610  97.903  1.00  0.82           C  
ATOM   1994  NH1 ARG B 252     122.374  73.379  98.226  1.00  0.82           N  
ATOM   1995  NH2 ARG B 252     124.054  74.921  98.017  1.00  0.82           N  
ATOM   1996  N   PRO B 253     119.854  82.189  96.744  1.00  0.87           N  
ATOM   1997  CA  PRO B 253     120.155  83.605  96.558  1.00  0.87           C  
ATOM   1998  C   PRO B 253     121.441  83.892  95.813  1.00  0.87           C  
ATOM   1999  O   PRO B 253     122.470  83.298  96.123  1.00  0.87           O  
ATOM   2000  CB  PRO B 253     120.171  84.200  97.974  1.00  0.87           C  
ATOM   2001  CG  PRO B 253     119.255  83.281  98.786  1.00  0.87           C  
ATOM   2002  CD  PRO B 253     119.420  81.913  98.115  1.00  0.87           C  
ATOM   2003  N   GLY B 254     121.392  84.790  94.810  1.00  0.89           N  
ATOM   2004  CA  GLY B 254     122.560  85.150  94.012  1.00  0.89           C  
ATOM   2005  C   GLY B 254     122.875  84.188  92.899  1.00  0.89           C  
ATOM   2006  O   GLY B 254     123.838  84.381  92.160  1.00  0.89           O  
ATOM   2007  N   ALA B 255     122.057  83.141  92.737  1.00  0.92           N  
ATOM   2008  CA  ALA B 255     122.200  82.125  91.729  1.00  0.92           C  
ATOM   2009  C   ALA B 255     121.012  82.162  90.785  1.00  0.92           C  
ATOM   2010  O   ALA B 255     120.114  82.993  90.908  1.00  0.92           O  
ATOM   2011  CB  ALA B 255     122.285  80.742  92.401  1.00  0.92           C  
ATOM   2012  N   GLY B 256     120.987  81.246  89.800  1.00  0.92           N  
ATOM   2013  CA  GLY B 256     119.878  81.114  88.872  1.00  0.92           C  
ATOM   2014  C   GLY B 256     120.279  81.355  87.453  1.00  0.92           C  
ATOM   2015  O   GLY B 256     121.280  81.990  87.143  1.00  0.92           O  
ATOM   2016  N   CYS B 257     119.446  80.858  86.529  1.00  0.91           N  
ATOM   2017  CA  CYS B 257     119.481  81.285  85.149  1.00  0.91           C  
ATOM   2018  C   CYS B 257     118.237  82.125  84.956  1.00  0.91           C  
ATOM   2019  O   CYS B 257     117.143  81.707  85.326  1.00  0.91           O  
ATOM   2020  CB  CYS B 257     119.484  80.106  84.152  1.00  0.91           C  
ATOM   2021  SG  CYS B 257     119.513  80.665  82.406  1.00  0.91           S  
ATOM   2022  N   GLN B 258     118.376  83.345  84.409  1.00  0.87           N  
ATOM   2023  CA  GLN B 258     117.288  84.297  84.416  1.00  0.87           C  
ATOM   2024  C   GLN B 258     117.218  85.050  83.100  1.00  0.87           C  
ATOM   2025  O   GLN B 258     118.219  85.474  82.525  1.00  0.87           O  
ATOM   2026  CB  GLN B 258     117.422  85.273  85.617  1.00  0.87           C  
ATOM   2027  CG  GLN B 258     116.280  86.309  85.795  1.00  0.87           C  
ATOM   2028  CD  GLN B 258     114.920  85.661  86.065  1.00  0.87           C  
ATOM   2029  OE1 GLN B 258     114.669  85.021  87.087  1.00  0.87           O  
ATOM   2030  NE2 GLN B 258     113.969  85.850  85.121  1.00  0.87           N  
ATOM   2031  N   THR B 259     115.988  85.212  82.569  1.00  0.88           N  
ATOM   2032  CA  THR B 259     115.725  86.066  81.413  1.00  0.88           C  
ATOM   2033  C   THR B 259     115.223  87.429  81.867  1.00  0.88           C  
ATOM   2034  O   THR B 259     114.599  87.554  82.920  1.00  0.88           O  
ATOM   2035  CB  THR B 259     114.734  85.470  80.420  1.00  0.88           C  
ATOM   2036  OG1 THR B 259     114.749  86.186  79.198  1.00  0.88           O  
ATOM   2037  CG2 THR B 259     113.294  85.467  80.944  1.00  0.88           C  
ATOM   2038  N   TRP B 260     115.480  88.494  81.085  1.00  0.85           N  
ATOM   2039  CA  TRP B 260     115.088  89.838  81.457  1.00  0.85           C  
ATOM   2040  C   TRP B 260     114.532  90.639  80.313  1.00  0.85           C  
ATOM   2041  O   TRP B 260     115.271  91.064  79.428  1.00  0.85           O  
ATOM   2042  CB  TRP B 260     116.289  90.670  81.908  1.00  0.85           C  
ATOM   2043  CG  TRP B 260     116.949  90.221  83.164  1.00  0.85           C  
ATOM   2044  CD1 TRP B 260     118.171  89.639  83.308  1.00  0.85           C  
ATOM   2045  CD2 TRP B 260     116.386  90.390  84.460  1.00  0.85           C  
ATOM   2046  NE1 TRP B 260     118.425  89.484  84.634  1.00  0.85           N  
ATOM   2047  CE2 TRP B 260     117.368  89.901  85.379  1.00  0.85           C  
ATOM   2048  CE3 TRP B 260     115.180  90.900  84.914  1.00  0.85           C  
ATOM   2049  CZ2 TRP B 260     117.129  89.940  86.731  1.00  0.85           C  
ATOM   2050  CZ3 TRP B 260     114.932  90.893  86.290  1.00  0.85           C  
ATOM   2051  CH2 TRP B 260     115.902  90.422  87.193  1.00  0.85           C  
ATOM   2052  N   ALA B 261     113.251  91.002  80.399  1.00  0.88           N  
ATOM   2053  CA  ALA B 261     112.538  91.592  79.298  1.00  0.88           C  
ATOM   2054  C   ALA B 261     111.953  92.947  79.668  1.00  0.88           C  
ATOM   2055  O   ALA B 261     112.588  93.787  80.324  1.00  0.88           O  
ATOM   2056  CB  ALA B 261     111.458  90.571  78.901  1.00  0.88           C  
ATOM   2057  N   GLY B 262     110.717  93.208  79.200  1.00  0.84           N  
ATOM   2058  CA  GLY B 262     109.842  94.240  79.732  1.00  0.84           C  
ATOM   2059  C   GLY B 262     109.072  93.756  80.938  1.00  0.84           C  
ATOM   2060  O   GLY B 262     109.368  92.719  81.527  1.00  0.84           O  
ATOM   2061  N   ASN B 263     108.036  94.518  81.333  1.00  0.76           N  
ATOM   2062  CA  ASN B 263     107.209  94.199  82.481  1.00  0.76           C  
ATOM   2063  C   ASN B 263     106.018  93.344  82.065  1.00  0.76           C  
ATOM   2064  O   ASN B 263     105.030  93.830  81.524  1.00  0.76           O  
ATOM   2065  CB  ASN B 263     106.747  95.502  83.179  1.00  0.76           C  
ATOM   2066  CG  ASN B 263     106.340  95.245  84.625  1.00  0.76           C  
ATOM   2067  OD1 ASN B 263     106.405  94.120  85.138  1.00  0.76           O  
ATOM   2068  ND2 ASN B 263     105.933  96.334  85.309  1.00  0.76           N  
ATOM   2069  N   TYR B 264     106.119  92.025  82.297  1.00  0.77           N  
ATOM   2070  CA  TYR B 264     105.157  91.060  81.799  1.00  0.77           C  
ATOM   2071  C   TYR B 264     104.269  90.463  82.876  1.00  0.77           C  
ATOM   2072  O   TYR B 264     103.327  89.720  82.595  1.00  0.77           O  
ATOM   2073  CB  TYR B 264     105.941  89.901  81.105  1.00  0.77           C  
ATOM   2074  CG  TYR B 264     106.738  89.043  82.067  1.00  0.77           C  
ATOM   2075  CD1 TYR B 264     108.022  89.412  82.498  1.00  0.77           C  
ATOM   2076  CD2 TYR B 264     106.169  87.859  82.564  1.00  0.77           C  
ATOM   2077  CE1 TYR B 264     108.715  88.619  83.424  1.00  0.77           C  
ATOM   2078  CE2 TYR B 264     106.861  87.060  83.482  1.00  0.77           C  
ATOM   2079  CZ  TYR B 264     108.135  87.444  83.913  1.00  0.77           C  
ATOM   2080  OH  TYR B 264     108.852  86.630  84.814  1.00  0.77           O  
ATOM   2081  N   LYS B 265     104.574  90.697  84.166  1.00  0.81           N  
ATOM   2082  CA  LYS B 265     104.112  89.800  85.203  1.00  0.81           C  
ATOM   2083  C   LYS B 265     102.712  90.117  85.714  1.00  0.81           C  
ATOM   2084  O   LYS B 265     102.484  90.484  86.856  1.00  0.81           O  
ATOM   2085  CB  LYS B 265     105.156  89.620  86.333  1.00  0.81           C  
ATOM   2086  CG  LYS B 265     104.966  88.300  87.106  1.00  0.81           C  
ATOM   2087  CD  LYS B 265     105.856  88.150  88.353  1.00  0.81           C  
ATOM   2088  CE  LYS B 265     106.980  87.120  88.262  1.00  0.81           C  
ATOM   2089  NZ  LYS B 265     108.003  87.553  87.300  1.00  0.81           N  
ATOM   2090  N   ALA B 266     101.698  89.868  84.866  1.00  0.83           N  
ATOM   2091  CA  ALA B 266     100.298  89.917  85.243  1.00  0.83           C  
ATOM   2092  C   ALA B 266      99.947  88.802  86.225  1.00  0.83           C  
ATOM   2093  O   ALA B 266      98.980  88.867  86.984  1.00  0.83           O  
ATOM   2094  CB  ALA B 266      99.445  89.808  83.969  1.00  0.83           C  
ATOM   2095  N   ALA B 267     100.816  87.781  86.282  1.00  0.85           N  
ATOM   2096  CA  ALA B 267     100.849  86.720  87.253  1.00  0.85           C  
ATOM   2097  C   ALA B 267     101.276  87.117  88.662  1.00  0.85           C  
ATOM   2098  O   ALA B 267     101.362  86.278  89.554  1.00  0.85           O  
ATOM   2099  CB  ALA B 267     101.852  85.694  86.722  1.00  0.85           C  
ATOM   2100  N   LEU B 268     101.544  88.409  88.925  1.00  0.81           N  
ATOM   2101  CA  LEU B 268     101.622  88.942  90.275  1.00  0.81           C  
ATOM   2102  C   LEU B 268     100.278  88.896  90.946  1.00  0.81           C  
ATOM   2103  O   LEU B 268     100.159  88.555  92.126  1.00  0.81           O  
ATOM   2104  CB  LEU B 268     102.125  90.397  90.267  1.00  0.81           C  
ATOM   2105  CG  LEU B 268     103.584  90.498  89.816  1.00  0.81           C  
ATOM   2106  CD1 LEU B 268     103.978  91.918  89.419  1.00  0.81           C  
ATOM   2107  CD2 LEU B 268     104.513  89.964  90.895  1.00  0.81           C  
ATOM   2108  N   PHE B 269      99.222  89.157  90.162  1.00  0.76           N  
ATOM   2109  CA  PHE B 269      97.853  88.932  90.535  1.00  0.76           C  
ATOM   2110  C   PHE B 269      97.499  87.441  90.411  1.00  0.76           C  
ATOM   2111  O   PHE B 269      96.636  87.023  89.640  1.00  0.76           O  
ATOM   2112  CB  PHE B 269      96.904  89.829  89.698  1.00  0.76           C  
ATOM   2113  CG  PHE B 269      97.237  91.293  89.842  1.00  0.76           C  
ATOM   2114  CD1 PHE B 269      96.750  92.022  90.936  1.00  0.76           C  
ATOM   2115  CD2 PHE B 269      98.005  91.968  88.876  1.00  0.76           C  
ATOM   2116  CE1 PHE B 269      97.017  93.387  91.078  1.00  0.76           C  
ATOM   2117  CE2 PHE B 269      98.285  93.334  89.017  1.00  0.76           C  
ATOM   2118  CZ  PHE B 269      97.791  94.041  90.117  1.00  0.76           C  
ATOM   2119  N   GLN B 270      98.221  86.607  91.186  1.00  0.81           N  
ATOM   2120  CA  GLN B 270      98.221  85.161  91.140  1.00  0.81           C  
ATOM   2121  C   GLN B 270      97.032  84.556  91.862  1.00  0.81           C  
ATOM   2122  O   GLN B 270      96.841  84.767  93.057  1.00  0.81           O  
ATOM   2123  CB  GLN B 270      99.515  84.649  91.822  1.00  0.81           C  
ATOM   2124  CG  GLN B 270      99.816  83.130  91.716  1.00  0.81           C  
ATOM   2125  CD  GLN B 270     100.281  82.647  90.343  1.00  0.81           C  
ATOM   2126  OE1 GLN B 270     100.050  81.503  89.941  1.00  0.81           O  
ATOM   2127  NE2 GLN B 270     101.000  83.492  89.580  1.00  0.81           N  
ATOM   2128  N   GLY B 271      96.215  83.762  91.148  1.00  0.86           N  
ATOM   2129  CA  GLY B 271      95.111  83.023  91.742  1.00  0.86           C  
ATOM   2130  C   GLY B 271      95.509  81.725  92.402  1.00  0.86           C  
ATOM   2131  O   GLY B 271      96.441  81.035  91.989  1.00  0.86           O  
ATOM   2132  N   SER B 272      94.754  81.337  93.444  1.00  0.82           N  
ATOM   2133  CA  SER B 272      94.917  80.065  94.137  1.00  0.82           C  
ATOM   2134  C   SER B 272      93.650  79.772  94.947  1.00  0.82           C  
ATOM   2135  O   SER B 272      92.826  80.678  95.088  1.00  0.82           O  
ATOM   2136  CB  SER B 272      96.191  80.012  95.043  1.00  0.82           C  
ATOM   2137  OG  SER B 272      95.975  80.594  96.330  1.00  0.82           O  
ATOM   2138  N   PRO B 273      93.415  78.577  95.509  1.00  0.81           N  
ATOM   2139  CA  PRO B 273      92.243  78.305  96.344  1.00  0.81           C  
ATOM   2140  C   PRO B 273      92.114  79.160  97.594  1.00  0.81           C  
ATOM   2141  O   PRO B 273      91.028  79.662  97.891  1.00  0.81           O  
ATOM   2142  CB  PRO B 273      92.377  76.821  96.724  1.00  0.81           C  
ATOM   2143  CG  PRO B 273      93.195  76.197  95.589  1.00  0.81           C  
ATOM   2144  CD  PRO B 273      94.079  77.342  95.084  1.00  0.81           C  
ATOM   2145  N   TRP B 274      93.208  79.343  98.367  1.00  0.69           N  
ATOM   2146  CA  TRP B 274      93.174  80.138  99.588  1.00  0.69           C  
ATOM   2147  C   TRP B 274      92.891  81.595  99.291  1.00  0.69           C  
ATOM   2148  O   TRP B 274      92.186  82.281 100.032  1.00  0.69           O  
ATOM   2149  CB  TRP B 274      94.447  79.998 100.471  1.00  0.69           C  
ATOM   2150  CG  TRP B 274      95.756  80.542  99.922  1.00  0.69           C  
ATOM   2151  CD1 TRP B 274      96.722  79.877  99.222  1.00  0.69           C  
ATOM   2152  CD2 TRP B 274      96.259  81.883 100.122  1.00  0.69           C  
ATOM   2153  NE1 TRP B 274      97.789  80.709  98.946  1.00  0.69           N  
ATOM   2154  CE2 TRP B 274      97.518  81.943  99.507  1.00  0.69           C  
ATOM   2155  CE3 TRP B 274      95.718  82.995 100.777  1.00  0.69           C  
ATOM   2156  CZ2 TRP B 274      98.277  83.110  99.528  1.00  0.69           C  
ATOM   2157  CZ3 TRP B 274      96.474  84.180 100.776  1.00  0.69           C  
ATOM   2158  CH2 TRP B 274      97.730  84.237 100.162  1.00  0.69           C  
ATOM   2159  N   THR B 275      93.421  82.049  98.156  1.00  0.77           N  
ATOM   2160  CA  THR B 275      93.439  83.403  97.668  1.00  0.77           C  
ATOM   2161  C   THR B 275      92.194  83.845  96.916  1.00  0.77           C  
ATOM   2162  O   THR B 275      91.548  84.811  97.310  1.00  0.77           O  
ATOM   2163  CB  THR B 275      94.625  83.462  96.736  1.00  0.77           C  
ATOM   2164  OG1 THR B 275      95.834  83.378  97.453  1.00  0.77           O  
ATOM   2165  CG2 THR B 275      94.745  84.749  96.011  1.00  0.77           C  
ATOM   2166  N   GLY B 276      91.774  83.161  95.826  1.00  0.86           N  
ATOM   2167  CA  GLY B 276      90.728  83.668  94.935  1.00  0.86           C  
ATOM   2168  C   GLY B 276      91.124  83.707  93.467  1.00  0.86           C  
ATOM   2169  O   GLY B 276      92.123  83.098  93.080  1.00  0.86           O  
ATOM   2170  N   PRO B 277      90.348  84.388  92.610  1.00  0.82           N  
ATOM   2171  CA  PRO B 277      90.520  84.366  91.154  1.00  0.82           C  
ATOM   2172  C   PRO B 277      91.742  85.106  90.647  1.00  0.82           C  
ATOM   2173  O   PRO B 277      92.169  84.836  89.522  1.00  0.82           O  
ATOM   2174  CB  PRO B 277      89.233  85.035  90.621  1.00  0.82           C  
ATOM   2175  CG  PRO B 277      88.773  85.923  91.773  1.00  0.82           C  
ATOM   2176  CD  PRO B 277      89.085  85.041  92.978  1.00  0.82           C  
ATOM   2177  N   GLY B 278      92.298  86.058  91.404  1.00  0.87           N  
ATOM   2178  CA  GLY B 278      93.377  86.932  90.977  1.00  0.87           C  
ATOM   2179  C   GLY B 278      93.071  87.808  89.803  1.00  0.87           C  
ATOM   2180  O   GLY B 278      92.019  88.431  89.715  1.00  0.87           O  
ATOM   2181  N   PHE B 279      93.999  87.859  88.828  1.00  0.78           N  
ATOM   2182  CA  PHE B 279      93.889  88.634  87.600  1.00  0.78           C  
ATOM   2183  C   PHE B 279      92.597  88.359  86.838  1.00  0.78           C  
ATOM   2184  O   PHE B 279      92.000  89.244  86.222  1.00  0.78           O  
ATOM   2185  CB  PHE B 279      95.112  88.303  86.702  1.00  0.78           C  
ATOM   2186  CG  PHE B 279      95.225  89.233  85.528  1.00  0.78           C  
ATOM   2187  CD1 PHE B 279      95.512  90.593  85.722  1.00  0.78           C  
ATOM   2188  CD2 PHE B 279      95.016  88.758  84.224  1.00  0.78           C  
ATOM   2189  CE1 PHE B 279      95.564  91.471  84.632  1.00  0.78           C  
ATOM   2190  CE2 PHE B 279      95.074  89.631  83.131  1.00  0.78           C  
ATOM   2191  CZ  PHE B 279      95.339  90.990  83.336  1.00  0.78           C  
ATOM   2192  N   LYS B 280      92.096  87.111  86.935  1.00  0.72           N  
ATOM   2193  CA  LYS B 280      90.813  86.714  86.402  1.00  0.72           C  
ATOM   2194  C   LYS B 280      89.632  87.507  86.963  1.00  0.72           C  
ATOM   2195  O   LYS B 280      88.633  87.677  86.272  1.00  0.72           O  
ATOM   2196  CB  LYS B 280      90.556  85.197  86.608  1.00  0.72           C  
ATOM   2197  CG  LYS B 280      91.516  84.264  85.844  1.00  0.72           C  
ATOM   2198  CD  LYS B 280      91.160  82.774  86.039  1.00  0.72           C  
ATOM   2199  CE  LYS B 280      92.092  81.811  85.291  1.00  0.72           C  
ATOM   2200  NZ  LYS B 280      91.725  80.402  85.568  1.00  0.72           N  
ATOM   2201  N   GLY B 281      89.687  88.056  88.194  1.00  0.80           N  
ATOM   2202  CA  GLY B 281      88.598  88.872  88.731  1.00  0.80           C  
ATOM   2203  C   GLY B 281      88.343  90.164  87.991  1.00  0.80           C  
ATOM   2204  O   GLY B 281      87.238  90.692  88.027  1.00  0.80           O  
ATOM   2205  N   TRP B 282      89.358  90.709  87.292  1.00  0.68           N  
ATOM   2206  CA  TRP B 282      89.179  91.861  86.423  1.00  0.68           C  
ATOM   2207  C   TRP B 282      88.844  91.448  84.995  1.00  0.68           C  
ATOM   2208  O   TRP B 282      87.851  91.891  84.422  1.00  0.68           O  
ATOM   2209  CB  TRP B 282      90.463  92.736  86.474  1.00  0.68           C  
ATOM   2210  CG  TRP B 282      90.590  93.921  85.527  1.00  0.68           C  
ATOM   2211  CD1 TRP B 282      91.601  94.164  84.639  1.00  0.68           C  
ATOM   2212  CD2 TRP B 282      89.683  95.038  85.409  1.00  0.68           C  
ATOM   2213  NE1 TRP B 282      91.382  95.343  83.961  1.00  0.68           N  
ATOM   2214  CE2 TRP B 282      90.210  95.892  84.426  1.00  0.68           C  
ATOM   2215  CE3 TRP B 282      88.493  95.346  86.068  1.00  0.68           C  
ATOM   2216  CZ2 TRP B 282      89.562  97.068  84.066  1.00  0.68           C  
ATOM   2217  CZ3 TRP B 282      87.826  96.520  85.684  1.00  0.68           C  
ATOM   2218  CH2 TRP B 282      88.351  97.370  84.704  1.00  0.68           C  
ATOM   2219  N   VAL B 283      89.648  90.562  84.373  1.00  0.71           N  
ATOM   2220  CA  VAL B 283      89.540  90.336  82.934  1.00  0.71           C  
ATOM   2221  C   VAL B 283      88.663  89.160  82.568  1.00  0.71           C  
ATOM   2222  O   VAL B 283      88.334  88.947  81.402  1.00  0.71           O  
ATOM   2223  CB  VAL B 283      90.903  90.086  82.293  1.00  0.71           C  
ATOM   2224  CG1 VAL B 283      91.809  91.305  82.534  1.00  0.71           C  
ATOM   2225  CG2 VAL B 283      91.556  88.796  82.836  1.00  0.71           C  
ATOM   2226  N   ALA B 284      88.254  88.354  83.554  1.00  0.69           N  
ATOM   2227  CA  ALA B 284      87.521  87.140  83.314  1.00  0.69           C  
ATOM   2228  C   ALA B 284      86.307  87.072  84.211  1.00  0.69           C  
ATOM   2229  O   ALA B 284      85.790  85.993  84.486  1.00  0.69           O  
ATOM   2230  CB  ALA B 284      88.440  85.923  83.534  1.00  0.69           C  
ATOM   2231  N   GLU B 285      85.806  88.228  84.692  1.00  0.67           N  
ATOM   2232  CA  GLU B 285      84.500  88.325  85.327  1.00  0.67           C  
ATOM   2233  C   GLU B 285      83.405  87.938  84.334  1.00  0.67           C  
ATOM   2234  O   GLU B 285      83.516  88.282  83.160  1.00  0.67           O  
ATOM   2235  CB  GLU B 285      84.239  89.762  85.862  1.00  0.67           C  
ATOM   2236  CG  GLU B 285      83.436  89.785  87.184  1.00  0.67           C  
ATOM   2237  CD  GLU B 285      82.884  91.141  87.627  1.00  0.67           C  
ATOM   2238  OE1 GLU B 285      82.324  91.857  86.769  1.00  0.67           O  
ATOM   2239  OE2 GLU B 285      82.966  91.463  88.850  1.00  0.67           O  
ATOM   2240  N   ASP B 286      82.346  87.199  84.746  1.00  0.72           N  
ATOM   2241  CA  ASP B 286      81.275  86.834  83.831  1.00  0.72           C  
ATOM   2242  C   ASP B 286      80.570  88.085  83.273  1.00  0.72           C  
ATOM   2243  O   ASP B 286      80.051  88.877  84.058  1.00  0.72           O  
ATOM   2244  CB  ASP B 286      80.262  85.856  84.491  1.00  0.72           C  
ATOM   2245  CG  ASP B 286      79.307  85.218  83.479  1.00  0.72           C  
ATOM   2246  OD1 ASP B 286      78.780  85.956  82.602  1.00  0.72           O  
ATOM   2247  OD2 ASP B 286      79.113  83.986  83.551  1.00  0.72           O  
ATOM   2248  N   PRO B 287      80.508  88.335  81.960  1.00  0.80           N  
ATOM   2249  CA  PRO B 287      79.882  89.533  81.430  1.00  0.80           C  
ATOM   2250  C   PRO B 287      78.370  89.476  81.498  1.00  0.80           C  
ATOM   2251  O   PRO B 287      77.734  90.496  81.232  1.00  0.80           O  
ATOM   2252  CB  PRO B 287      80.391  89.619  79.982  1.00  0.80           C  
ATOM   2253  CG  PRO B 287      80.748  88.180  79.596  1.00  0.80           C  
ATOM   2254  CD  PRO B 287      81.181  87.553  80.920  1.00  0.80           C  
ATOM   2255  N   PHE B 288      77.762  88.327  81.830  1.00  0.74           N  
ATOM   2256  CA  PHE B 288      76.330  88.201  81.981  1.00  0.74           C  
ATOM   2257  C   PHE B 288      75.930  88.049  83.449  1.00  0.74           C  
ATOM   2258  O   PHE B 288      74.741  88.169  83.747  1.00  0.74           O  
ATOM   2259  CB  PHE B 288      75.785  87.004  81.148  1.00  0.74           C  
ATOM   2260  CG  PHE B 288      75.815  87.296  79.665  1.00  0.74           C  
ATOM   2261  CD1 PHE B 288      74.645  87.663  78.974  1.00  0.74           C  
ATOM   2262  CD2 PHE B 288      77.012  87.184  78.940  1.00  0.74           C  
ATOM   2263  CE1 PHE B 288      74.683  87.941  77.599  1.00  0.74           C  
ATOM   2264  CE2 PHE B 288      77.056  87.465  77.569  1.00  0.74           C  
ATOM   2265  CZ  PHE B 288      75.890  87.851  76.898  1.00  0.74           C  
ATOM   2266  N   ASP B 289      76.891  87.879  84.390  1.00  0.77           N  
ATOM   2267  CA  ASP B 289      76.628  87.828  85.827  1.00  0.77           C  
ATOM   2268  C   ASP B 289      77.686  88.623  86.606  1.00  0.77           C  
ATOM   2269  O   ASP B 289      78.530  88.124  87.352  1.00  0.77           O  
ATOM   2270  CB  ASP B 289      76.503  86.370  86.340  1.00  0.77           C  
ATOM   2271  CG  ASP B 289      75.712  86.271  87.640  1.00  0.77           C  
ATOM   2272  OD1 ASP B 289      75.815  85.222  88.326  1.00  0.77           O  
ATOM   2273  OD2 ASP B 289      74.958  87.232  87.953  1.00  0.77           O  
ATOM   2274  N   ILE B 290      77.674  89.948  86.391  1.00  0.79           N  
ATOM   2275  CA  ILE B 290      78.599  90.910  86.956  1.00  0.79           C  
ATOM   2276  C   ILE B 290      78.243  91.240  88.400  1.00  0.79           C  
ATOM   2277  O   ILE B 290      77.078  91.388  88.763  1.00  0.79           O  
ATOM   2278  CB  ILE B 290      78.538  92.162  86.080  1.00  0.79           C  
ATOM   2279  CG1 ILE B 290      79.047  91.841  84.655  1.00  0.79           C  
ATOM   2280  CG2 ILE B 290      79.302  93.356  86.690  1.00  0.79           C  
ATOM   2281  CD1 ILE B 290      78.534  92.789  83.568  1.00  0.79           C  
ATOM   2282  N   ASN B 291      79.244  91.406  89.296  1.00  0.79           N  
ATOM   2283  CA  ASN B 291      78.951  91.782  90.666  1.00  0.79           C  
ATOM   2284  C   ASN B 291      78.928  93.306  90.790  1.00  0.79           C  
ATOM   2285  O   ASN B 291      79.942  93.989  90.660  1.00  0.79           O  
ATOM   2286  CB  ASN B 291      79.928  91.098  91.667  1.00  0.79           C  
ATOM   2287  CG  ASN B 291      79.437  91.216  93.108  1.00  0.79           C  
ATOM   2288  OD1 ASN B 291      78.539  92.004  93.424  1.00  0.79           O  
ATOM   2289  ND2 ASN B 291      80.030  90.424  94.024  1.00  0.79           N  
ATOM   2290  N   LEU B 292      77.740  93.866  91.089  1.00  0.81           N  
ATOM   2291  CA  LEU B 292      77.533  95.291  91.276  1.00  0.81           C  
ATOM   2292  C   LEU B 292      77.519  95.699  92.745  1.00  0.81           C  
ATOM   2293  O   LEU B 292      77.194  96.835  93.082  1.00  0.81           O  
ATOM   2294  CB  LEU B 292      76.238  95.784  90.584  1.00  0.81           C  
ATOM   2295  CG  LEU B 292      76.398  95.969  89.063  1.00  0.81           C  
ATOM   2296  CD1 LEU B 292      76.152  94.672  88.290  1.00  0.81           C  
ATOM   2297  CD2 LEU B 292      75.463  97.068  88.540  1.00  0.81           C  
ATOM   2298  N   ASN B 293      77.918  94.819  93.684  1.00  0.77           N  
ATOM   2299  CA  ASN B 293      78.156  95.218  95.062  1.00  0.77           C  
ATOM   2300  C   ASN B 293      79.526  95.912  95.193  1.00  0.77           C  
ATOM   2301  O   ASN B 293      80.538  95.307  94.822  1.00  0.77           O  
ATOM   2302  CB  ASN B 293      78.071  93.974  95.989  1.00  0.77           C  
ATOM   2303  CG  ASN B 293      77.997  94.322  97.475  1.00  0.77           C  
ATOM   2304  OD1 ASN B 293      78.411  95.386  97.940  1.00  0.77           O  
ATOM   2305  ND2 ASN B 293      77.434  93.382  98.268  1.00  0.77           N  
ATOM   2306  N   PRO B 294      79.658  97.147  95.699  1.00  0.79           N  
ATOM   2307  CA  PRO B 294      80.957  97.773  95.926  1.00  0.79           C  
ATOM   2308  C   PRO B 294      81.794  97.023  96.935  1.00  0.79           C  
ATOM   2309  O   PRO B 294      83.015  96.989  96.814  1.00  0.79           O  
ATOM   2310  CB  PRO B 294      80.641  99.189  96.451  1.00  0.79           C  
ATOM   2311  CG  PRO B 294      79.159  99.432  96.144  1.00  0.79           C  
ATOM   2312  CD  PRO B 294      78.546  98.036  96.043  1.00  0.79           C  
ATOM   2313  N   LYS B 295      81.166  96.418  97.948  1.00  0.69           N  
ATOM   2314  CA  LYS B 295      81.853  95.818  99.072  1.00  0.69           C  
ATOM   2315  C   LYS B 295      82.047  94.331  98.869  1.00  0.69           C  
ATOM   2316  O   LYS B 295      82.137  93.562  99.821  1.00  0.69           O  
ATOM   2317  CB  LYS B 295      81.065  96.088 100.373  1.00  0.69           C  
ATOM   2318  CG  LYS B 295      80.991  97.581 100.726  1.00  0.69           C  
ATOM   2319  CD  LYS B 295      80.213  97.828 102.026  1.00  0.69           C  
ATOM   2320  CE  LYS B 295      80.175  99.309 102.403  1.00  0.69           C  
ATOM   2321  NZ  LYS B 295      79.414  99.489 103.656  1.00  0.69           N  
ATOM   2322  N   ALA B 296      82.110  93.906  97.599  1.00  0.70           N  
ATOM   2323  CA  ALA B 296      82.305  92.537  97.207  1.00  0.70           C  
ATOM   2324  C   ALA B 296      83.691  91.997  97.530  1.00  0.70           C  
ATOM   2325  O   ALA B 296      84.703  92.518  97.062  1.00  0.70           O  
ATOM   2326  CB  ALA B 296      82.051  92.422  95.692  1.00  0.70           C  
ATOM   2327  N   HIS B 297      83.763  90.896  98.311  1.00  0.76           N  
ATOM   2328  CA  HIS B 297      84.966  90.082  98.402  1.00  0.76           C  
ATOM   2329  C   HIS B 297      85.254  89.475  97.040  1.00  0.76           C  
ATOM   2330  O   HIS B 297      84.343  89.134  96.295  1.00  0.76           O  
ATOM   2331  CB  HIS B 297      84.816  88.976  99.477  1.00  0.76           C  
ATOM   2332  CG  HIS B 297      86.087  88.254  99.808  1.00  0.76           C  
ATOM   2333  ND1 HIS B 297      86.536  87.219  99.008  1.00  0.76           N  
ATOM   2334  CD2 HIS B 297      87.036  88.593 100.718  1.00  0.76           C  
ATOM   2335  CE1 HIS B 297      87.758  86.969  99.438  1.00  0.76           C  
ATOM   2336  NE2 HIS B 297      88.110  87.768 100.471  1.00  0.76           N  
ATOM   2337  N   GLY B 298      86.521  89.313  96.622  1.00  0.82           N  
ATOM   2338  CA  GLY B 298      86.732  88.880  95.253  1.00  0.82           C  
ATOM   2339  C   GLY B 298      86.497  87.410  95.013  1.00  0.82           C  
ATOM   2340  O   GLY B 298      86.507  86.944  93.877  1.00  0.82           O  
ATOM   2341  N   LYS B 299      86.201  86.632  96.064  1.00  0.74           N  
ATOM   2342  CA  LYS B 299      85.684  85.287  95.908  1.00  0.74           C  
ATOM   2343  C   LYS B 299      84.176  85.269  95.693  1.00  0.74           C  
ATOM   2344  O   LYS B 299      83.612  84.232  95.350  1.00  0.74           O  
ATOM   2345  CB  LYS B 299      86.009  84.411  97.131  1.00  0.74           C  
ATOM   2346  CG  LYS B 299      87.502  84.108  97.285  1.00  0.74           C  
ATOM   2347  CD  LYS B 299      87.764  83.268  98.541  1.00  0.74           C  
ATOM   2348  CE  LYS B 299      89.249  82.966  98.712  1.00  0.74           C  
ATOM   2349  NZ  LYS B 299      89.484  82.123  99.896  1.00  0.74           N  
ATOM   2350  N   GLU B 300      83.491  86.423  95.822  1.00  0.74           N  
ATOM   2351  CA  GLU B 300      82.081  86.575  95.501  1.00  0.74           C  
ATOM   2352  C   GLU B 300      81.907  87.015  94.057  1.00  0.74           C  
ATOM   2353  O   GLU B 300      80.822  87.389  93.608  1.00  0.74           O  
ATOM   2354  CB  GLU B 300      81.429  87.680  96.362  1.00  0.74           C  
ATOM   2355  CG  GLU B 300      81.424  87.407  97.882  1.00  0.74           C  
ATOM   2356  CD  GLU B 300      80.970  88.627  98.682  1.00  0.74           C  
ATOM   2357  OE1 GLU B 300      80.793  89.717  98.076  1.00  0.74           O  
ATOM   2358  OE2 GLU B 300      80.837  88.485  99.922  1.00  0.74           O  
ATOM   2359  N   ILE B 301      82.992  86.995  93.273  1.00  0.76           N  
ATOM   2360  CA  ILE B 301      82.978  87.301  91.864  1.00  0.76           C  
ATOM   2361  C   ILE B 301      82.722  86.032  91.077  1.00  0.76           C  
ATOM   2362  O   ILE B 301      83.345  84.996  91.302  1.00  0.76           O  
ATOM   2363  CB  ILE B 301      84.311  87.904  91.441  1.00  0.76           C  
ATOM   2364  CG1 ILE B 301      84.508  89.292  92.093  1.00  0.76           C  
ATOM   2365  CG2 ILE B 301      84.417  87.980  89.912  1.00  0.76           C  
ATOM   2366  CD1 ILE B 301      85.907  89.870  91.851  1.00  0.76           C  
ATOM   2367  N   HIS B 302      81.800  86.085  90.096  1.00  0.73           N  
ATOM   2368  CA  HIS B 302      81.617  85.005  89.151  1.00  0.73           C  
ATOM   2369  C   HIS B 302      82.668  85.078  88.057  1.00  0.73           C  
ATOM   2370  O   HIS B 302      82.776  86.069  87.338  1.00  0.73           O  
ATOM   2371  CB  HIS B 302      80.208  85.053  88.529  1.00  0.73           C  
ATOM   2372  CG  HIS B 302      79.755  83.762  87.922  1.00  0.73           C  
ATOM   2373  ND1 HIS B 302      78.769  83.820  86.982  1.00  0.73           N  
ATOM   2374  CD2 HIS B 302      80.063  82.465  88.192  1.00  0.73           C  
ATOM   2375  CE1 HIS B 302      78.477  82.579  86.678  1.00  0.73           C  
ATOM   2376  NE2 HIS B 302      79.236  81.710  87.388  1.00  0.73           N  
ATOM   2377  N   ALA B 303      83.510  84.037  87.926  1.00  0.69           N  
ATOM   2378  CA  ALA B 303      84.627  84.056  87.010  1.00  0.69           C  
ATOM   2379  C   ALA B 303      84.362  83.174  85.796  1.00  0.69           C  
ATOM   2380  O   ALA B 303      84.401  81.949  85.872  1.00  0.69           O  
ATOM   2381  CB  ALA B 303      85.904  83.594  87.745  1.00  0.69           C  
ATOM   2382  N   HIS B 304      84.126  83.798  84.628  1.00  0.65           N  
ATOM   2383  CA  HIS B 304      84.005  83.109  83.362  1.00  0.65           C  
ATOM   2384  C   HIS B 304      84.410  84.046  82.233  1.00  0.65           C  
ATOM   2385  O   HIS B 304      83.685  84.958  81.849  1.00  0.65           O  
ATOM   2386  CB  HIS B 304      82.563  82.593  83.122  1.00  0.65           C  
ATOM   2387  CG  HIS B 304      82.392  81.697  81.925  1.00  0.65           C  
ATOM   2388  ND1 HIS B 304      81.146  81.182  81.640  1.00  0.65           N  
ATOM   2389  CD2 HIS B 304      83.287  81.282  80.988  1.00  0.65           C  
ATOM   2390  CE1 HIS B 304      81.294  80.480  80.540  1.00  0.65           C  
ATOM   2391  NE2 HIS B 304      82.574  80.505  80.102  1.00  0.65           N  
ATOM   2392  N   ALA B 305      85.604  83.841  81.636  1.00  0.62           N  
ATOM   2393  CA  ALA B 305      86.002  84.601  80.471  1.00  0.62           C  
ATOM   2394  C   ALA B 305      85.468  83.991  79.193  1.00  0.62           C  
ATOM   2395  O   ALA B 305      85.428  82.776  79.022  1.00  0.62           O  
ATOM   2396  CB  ALA B 305      87.531  84.682  80.332  1.00  0.62           C  
ATOM   2397  N   TYR B 306      85.067  84.854  78.243  1.00  0.56           N  
ATOM   2398  CA  TYR B 306      84.607  84.416  76.940  1.00  0.56           C  
ATOM   2399  C   TYR B 306      85.429  85.074  75.844  1.00  0.56           C  
ATOM   2400  O   TYR B 306      85.083  85.069  74.665  1.00  0.56           O  
ATOM   2401  CB  TYR B 306      83.093  84.711  76.807  1.00  0.56           C  
ATOM   2402  CG  TYR B 306      82.450  83.787  75.808  1.00  0.56           C  
ATOM   2403  CD1 TYR B 306      81.869  84.287  74.632  1.00  0.56           C  
ATOM   2404  CD2 TYR B 306      82.437  82.401  76.040  1.00  0.56           C  
ATOM   2405  CE1 TYR B 306      81.297  83.414  73.696  1.00  0.56           C  
ATOM   2406  CE2 TYR B 306      81.872  81.527  75.102  1.00  0.56           C  
ATOM   2407  CZ  TYR B 306      81.304  82.036  73.929  1.00  0.56           C  
ATOM   2408  OH  TYR B 306      80.736  81.161  72.983  1.00  0.56           O  
ATOM   2409  N   THR B 307      86.586  85.636  76.222  1.00  0.59           N  
ATOM   2410  CA  THR B 307      87.551  86.206  75.296  1.00  0.59           C  
ATOM   2411  C   THR B 307      88.624  85.170  75.094  1.00  0.59           C  
ATOM   2412  O   THR B 307      89.271  84.741  76.045  1.00  0.59           O  
ATOM   2413  CB  THR B 307      88.201  87.478  75.823  1.00  0.59           C  
ATOM   2414  OG1 THR B 307      87.209  88.472  76.034  1.00  0.59           O  
ATOM   2415  CG2 THR B 307      89.213  88.070  74.832  1.00  0.59           C  
ATOM   2416  N   LYS B 308      88.819  84.701  73.847  1.00  0.60           N  
ATOM   2417  CA  LYS B 308      89.829  83.710  73.540  1.00  0.60           C  
ATOM   2418  C   LYS B 308      91.144  84.391  73.222  1.00  0.60           C  
ATOM   2419  O   LYS B 308      91.244  85.139  72.253  1.00  0.60           O  
ATOM   2420  CB  LYS B 308      89.389  82.830  72.337  1.00  0.60           C  
ATOM   2421  CG  LYS B 308      90.350  81.673  72.001  1.00  0.60           C  
ATOM   2422  CD  LYS B 308      89.870  80.813  70.816  1.00  0.60           C  
ATOM   2423  CE  LYS B 308      90.851  79.681  70.482  1.00  0.60           C  
ATOM   2424  NZ  LYS B 308      90.380  78.912  69.309  1.00  0.60           N  
ATOM   2425  N   ASP B 309      92.184  84.142  74.041  1.00  0.72           N  
ATOM   2426  CA  ASP B 309      93.507  84.682  73.833  1.00  0.72           C  
ATOM   2427  C   ASP B 309      94.140  84.286  72.492  1.00  0.72           C  
ATOM   2428  O   ASP B 309      93.940  83.189  71.970  1.00  0.72           O  
ATOM   2429  CB  ASP B 309      94.464  84.250  74.971  1.00  0.72           C  
ATOM   2430  CG  ASP B 309      94.097  84.804  76.340  1.00  0.72           C  
ATOM   2431  OD1 ASP B 309      93.307  85.773  76.414  1.00  0.72           O  
ATOM   2432  OD2 ASP B 309      94.666  84.268  77.328  1.00  0.72           O  
ATOM   2433  N   GLU B 310      94.944  85.203  71.920  1.00  0.74           N  
ATOM   2434  CA  GLU B 310      95.600  85.024  70.642  1.00  0.74           C  
ATOM   2435  C   GLU B 310      96.960  85.704  70.686  1.00  0.74           C  
ATOM   2436  O   GLU B 310      97.191  86.622  71.469  1.00  0.74           O  
ATOM   2437  CB  GLU B 310      94.751  85.620  69.494  1.00  0.74           C  
ATOM   2438  CG  GLU B 310      95.387  85.517  68.086  1.00  0.74           C  
ATOM   2439  CD  GLU B 310      94.477  86.037  66.981  1.00  0.74           C  
ATOM   2440  OE1 GLU B 310      93.282  86.295  67.251  1.00  0.74           O  
ATOM   2441  OE2 GLU B 310      94.995  86.138  65.841  1.00  0.74           O  
ATOM   2442  N   GLU B 311      97.917  85.235  69.859  1.00  0.79           N  
ATOM   2443  CA  GLU B 311      99.262  85.770  69.792  1.00  0.79           C  
ATOM   2444  C   GLU B 311      99.423  86.777  68.638  1.00  0.79           C  
ATOM   2445  O   GLU B 311      99.109  86.419  67.498  1.00  0.79           O  
ATOM   2446  CB  GLU B 311     100.258  84.597  69.636  1.00  0.79           C  
ATOM   2447  CG  GLU B 311     101.584  84.791  70.409  1.00  0.79           C  
ATOM   2448  CD  GLU B 311     102.356  86.007  69.931  1.00  0.79           C  
ATOM   2449  OE1 GLU B 311     102.445  86.134  68.690  1.00  0.79           O  
ATOM   2450  OE2 GLU B 311     102.813  86.829  70.757  1.00  0.79           O  
ATOM   2451  N   PRO B 312      99.884  88.025  68.820  1.00  0.84           N  
ATOM   2452  CA  PRO B 312     100.002  89.004  67.744  1.00  0.84           C  
ATOM   2453  C   PRO B 312     100.849  88.620  66.529  1.00  0.84           C  
ATOM   2454  O   PRO B 312     100.701  89.217  65.479  1.00  0.84           O  
ATOM   2455  CB  PRO B 312     100.526  90.282  68.420  1.00  0.84           C  
ATOM   2456  CG  PRO B 312     100.098  90.157  69.886  1.00  0.84           C  
ATOM   2457  CD  PRO B 312     100.056  88.649  70.136  1.00  0.84           C  
ATOM   2458  N   ALA B 313     101.760  87.632  66.631  1.00  0.87           N  
ATOM   2459  CA  ALA B 313     102.670  87.301  65.564  1.00  0.87           C  
ATOM   2460  C   ALA B 313     102.002  86.630  64.384  1.00  0.87           C  
ATOM   2461  O   ALA B 313     102.542  86.621  63.278  1.00  0.87           O  
ATOM   2462  CB  ALA B 313     103.796  86.402  66.090  1.00  0.87           C  
ATOM   2463  N   TYR B 314     100.785  86.082  64.540  1.00  0.85           N  
ATOM   2464  CA  TYR B 314     100.007  85.593  63.414  1.00  0.85           C  
ATOM   2465  C   TYR B 314      99.613  86.697  62.444  1.00  0.85           C  
ATOM   2466  O   TYR B 314      99.779  86.552  61.233  1.00  0.85           O  
ATOM   2467  CB  TYR B 314      98.766  84.817  63.888  1.00  0.85           C  
ATOM   2468  CG  TYR B 314      99.214  83.584  64.625  1.00  0.85           C  
ATOM   2469  CD1 TYR B 314      99.807  82.511  63.937  1.00  0.85           C  
ATOM   2470  CD2 TYR B 314      99.069  83.496  66.017  1.00  0.85           C  
ATOM   2471  CE1 TYR B 314     100.296  81.397  64.635  1.00  0.85           C  
ATOM   2472  CE2 TYR B 314      99.543  82.382  66.716  1.00  0.85           C  
ATOM   2473  CZ  TYR B 314     100.164  81.341  66.025  1.00  0.85           C  
ATOM   2474  OH  TYR B 314     100.637  80.242  66.754  1.00  0.85           O  
ATOM   2475  N   TRP B 315      99.193  87.870  62.961  1.00  0.80           N  
ATOM   2476  CA  TRP B 315      99.002  89.079  62.171  1.00  0.80           C  
ATOM   2477  C   TRP B 315     100.294  89.513  61.489  1.00  0.80           C  
ATOM   2478  O   TRP B 315     100.343  89.775  60.287  1.00  0.80           O  
ATOM   2479  CB  TRP B 315      98.437  90.211  63.078  1.00  0.80           C  
ATOM   2480  CG  TRP B 315      98.457  91.622  62.509  1.00  0.80           C  
ATOM   2481  CD1 TRP B 315      97.690  92.170  61.518  1.00  0.80           C  
ATOM   2482  CD2 TRP B 315      99.396  92.644  62.902  1.00  0.80           C  
ATOM   2483  NE1 TRP B 315      98.048  93.491  61.311  1.00  0.80           N  
ATOM   2484  CE2 TRP B 315      99.095  93.788  62.150  1.00  0.80           C  
ATOM   2485  CE3 TRP B 315     100.442  92.639  63.826  1.00  0.80           C  
ATOM   2486  CZ2 TRP B 315      99.831  94.957  62.293  1.00  0.80           C  
ATOM   2487  CZ3 TRP B 315     101.219  93.802  63.933  1.00  0.80           C  
ATOM   2488  CH2 TRP B 315     100.918  94.944  63.180  1.00  0.80           C  
ATOM   2489  N   ASN B 316     101.420  89.488  62.234  1.00  0.81           N  
ATOM   2490  CA  ASN B 316     102.724  89.874  61.733  1.00  0.81           C  
ATOM   2491  C   ASN B 316     103.235  88.936  60.625  1.00  0.81           C  
ATOM   2492  O   ASN B 316     104.081  89.301  59.814  1.00  0.81           O  
ATOM   2493  CB  ASN B 316     103.732  89.960  62.916  1.00  0.81           C  
ATOM   2494  CG  ASN B 316     104.903  90.915  62.679  1.00  0.81           C  
ATOM   2495  OD1 ASN B 316     105.562  91.378  63.617  1.00  0.81           O  
ATOM   2496  ND2 ASN B 316     105.175  91.242  61.405  1.00  0.81           N  
ATOM   2497  N   HIS B 317     102.685  87.719  60.522  1.00  0.79           N  
ATOM   2498  CA  HIS B 317     103.036  86.747  59.501  1.00  0.79           C  
ATOM   2499  C   HIS B 317     102.202  86.894  58.234  1.00  0.79           C  
ATOM   2500  O   HIS B 317     102.189  86.008  57.383  1.00  0.79           O  
ATOM   2501  CB  HIS B 317     102.830  85.320  60.058  1.00  0.79           C  
ATOM   2502  CG  HIS B 317     103.707  84.260  59.447  1.00  0.79           C  
ATOM   2503  ND1 HIS B 317     105.069  84.285  59.698  1.00  0.79           N  
ATOM   2504  CD2 HIS B 317     103.389  83.207  58.641  1.00  0.79           C  
ATOM   2505  CE1 HIS B 317     105.549  83.241  59.033  1.00  0.79           C  
ATOM   2506  NE2 HIS B 317     104.580  82.564  58.379  1.00  0.79           N  
ATOM   2507  N   GLY B 318     101.474  88.021  58.070  1.00  0.83           N  
ATOM   2508  CA  GLY B 318     100.570  88.243  56.943  1.00  0.83           C  
ATOM   2509  C   GLY B 318      99.223  87.613  57.143  1.00  0.83           C  
ATOM   2510  O   GLY B 318      98.622  87.127  56.190  1.00  0.83           O  
ATOM   2511  N   ASP B 319      98.756  87.577  58.406  1.00  0.77           N  
ATOM   2512  CA  ASP B 319      97.508  86.973  58.845  1.00  0.77           C  
ATOM   2513  C   ASP B 319      97.412  85.476  58.556  1.00  0.77           C  
ATOM   2514  O   ASP B 319      96.340  84.929  58.295  1.00  0.77           O  
ATOM   2515  CB  ASP B 319      96.252  87.733  58.343  1.00  0.77           C  
ATOM   2516  CG  ASP B 319      96.139  89.110  58.974  1.00  0.77           C  
ATOM   2517  OD1 ASP B 319      96.353  89.219  60.209  1.00  0.77           O  
ATOM   2518  OD2 ASP B 319      95.777  90.064  58.242  1.00  0.77           O  
ATOM   2519  N   LEU B 320      98.543  84.747  58.650  1.00  0.79           N  
ATOM   2520  CA  LEU B 320      98.565  83.324  58.377  1.00  0.79           C  
ATOM   2521  C   LEU B 320      99.253  82.546  59.485  1.00  0.79           C  
ATOM   2522  O   LEU B 320     100.113  83.047  60.212  1.00  0.79           O  
ATOM   2523  CB  LEU B 320      99.231  82.984  57.017  1.00  0.79           C  
ATOM   2524  CG  LEU B 320      98.492  83.528  55.772  1.00  0.79           C  
ATOM   2525  CD1 LEU B 320      99.358  83.353  54.517  1.00  0.79           C  
ATOM   2526  CD2 LEU B 320      97.125  82.865  55.536  1.00  0.79           C  
ATOM   2527  N   ALA B 321      98.854  81.274  59.647  1.00  0.85           N  
ATOM   2528  CA  ALA B 321      99.479  80.287  60.497  1.00  0.85           C  
ATOM   2529  C   ALA B 321     100.621  79.589  59.761  1.00  0.85           C  
ATOM   2530  O   ALA B 321     100.792  79.770  58.558  1.00  0.85           O  
ATOM   2531  CB  ALA B 321      98.379  79.293  60.918  1.00  0.85           C  
ATOM   2532  N   LEU B 322     101.438  78.766  60.458  1.00  0.84           N  
ATOM   2533  CA  LEU B 322     102.566  78.086  59.836  1.00  0.84           C  
ATOM   2534  C   LEU B 322     102.091  76.873  59.068  1.00  0.84           C  
ATOM   2535  O   LEU B 322     101.972  75.752  59.566  1.00  0.84           O  
ATOM   2536  CB  LEU B 322     103.662  77.677  60.842  1.00  0.84           C  
ATOM   2537  CG  LEU B 322     104.858  76.883  60.259  1.00  0.84           C  
ATOM   2538  CD1 LEU B 322     105.569  77.560  59.077  1.00  0.84           C  
ATOM   2539  CD2 LEU B 322     105.865  76.576  61.371  1.00  0.84           C  
ATOM   2540  N   ILE B 323     101.791  77.114  57.788  1.00  0.80           N  
ATOM   2541  CA  ILE B 323     101.297  76.122  56.873  1.00  0.80           C  
ATOM   2542  C   ILE B 323     102.251  76.127  55.709  1.00  0.80           C  
ATOM   2543  O   ILE B 323     102.424  77.137  55.033  1.00  0.80           O  
ATOM   2544  CB  ILE B 323      99.894  76.441  56.366  1.00  0.80           C  
ATOM   2545  CG1 ILE B 323      98.919  76.744  57.528  1.00  0.80           C  
ATOM   2546  CG2 ILE B 323      99.396  75.254  55.514  1.00  0.80           C  
ATOM   2547  CD1 ILE B 323      97.647  77.459  57.066  1.00  0.80           C  
ATOM   2548  N   VAL B 324     102.896  74.986  55.444  1.00  0.80           N  
ATOM   2549  CA  VAL B 324     103.822  74.851  54.339  1.00  0.80           C  
ATOM   2550  C   VAL B 324     103.288  73.737  53.462  1.00  0.80           C  
ATOM   2551  O   VAL B 324     102.678  72.782  53.950  1.00  0.80           O  
ATOM   2552  CB  VAL B 324     105.251  74.609  54.814  1.00  0.80           C  
ATOM   2553  CG1 VAL B 324     105.368  73.272  55.549  1.00  0.80           C  
ATOM   2554  CG2 VAL B 324     106.252  74.682  53.651  1.00  0.80           C  
ATOM   2555  N   ASP B 325     103.444  73.852  52.125  1.00  0.73           N  
ATOM   2556  CA  ASP B 325     103.034  72.802  51.216  1.00  0.73           C  
ATOM   2557  C   ASP B 325     104.202  71.839  51.032  1.00  0.73           C  
ATOM   2558  O   ASP B 325     105.078  71.970  50.184  1.00  0.73           O  
ATOM   2559  CB  ASP B 325     102.486  73.400  49.902  1.00  0.73           C  
ATOM   2560  CG  ASP B 325     101.614  72.405  49.147  1.00  0.73           C  
ATOM   2561  OD1 ASP B 325     101.208  72.751  48.010  1.00  0.73           O  
ATOM   2562  OD2 ASP B 325     101.295  71.327  49.714  1.00  0.73           O  
ATOM   2563  N   THR B 326     104.263  70.866  51.951  1.00  0.81           N  
ATOM   2564  CA  THR B 326     105.366  69.950  52.130  1.00  0.81           C  
ATOM   2565  C   THR B 326     105.457  68.930  51.008  1.00  0.81           C  
ATOM   2566  O   THR B 326     104.432  68.328  50.701  1.00  0.81           O  
ATOM   2567  CB  THR B 326     105.213  69.169  53.428  1.00  0.81           C  
ATOM   2568  OG1 THR B 326     104.607  69.920  54.475  1.00  0.81           O  
ATOM   2569  CG2 THR B 326     106.580  68.829  53.961  1.00  0.81           C  
ATOM   2570  N   PRO B 327     106.565  68.585  50.357  1.00  0.83           N  
ATOM   2571  CA  PRO B 327     106.514  67.596  49.283  1.00  0.83           C  
ATOM   2572  C   PRO B 327     106.298  66.183  49.802  1.00  0.83           C  
ATOM   2573  O   PRO B 327     105.723  65.368  49.088  1.00  0.83           O  
ATOM   2574  CB  PRO B 327     107.857  67.770  48.560  1.00  0.83           C  
ATOM   2575  CG  PRO B 327     108.794  68.338  49.630  1.00  0.83           C  
ATOM   2576  CD  PRO B 327     107.868  69.251  50.438  1.00  0.83           C  
ATOM   2577  N   LYS B 328     106.768  65.842  51.019  1.00  0.79           N  
ATOM   2578  CA  LYS B 328     106.604  64.505  51.570  1.00  0.79           C  
ATOM   2579  C   LYS B 328     105.190  64.170  52.035  1.00  0.79           C  
ATOM   2580  O   LYS B 328     104.717  63.051  51.844  1.00  0.79           O  
ATOM   2581  CB  LYS B 328     107.624  64.266  52.715  1.00  0.79           C  
ATOM   2582  CG  LYS B 328     107.800  62.785  53.102  1.00  0.79           C  
ATOM   2583  CD  LYS B 328     108.748  62.540  54.298  1.00  0.79           C  
ATOM   2584  CE  LYS B 328     110.243  62.498  53.949  1.00  0.79           C  
ATOM   2585  NZ  LYS B 328     111.062  62.161  55.138  1.00  0.79           N  
ATOM   2586  N   PHE B 329     104.475  65.122  52.667  1.00  0.78           N  
ATOM   2587  CA  PHE B 329     103.183  64.837  53.281  1.00  0.78           C  
ATOM   2588  C   PHE B 329     102.126  65.838  52.856  1.00  0.78           C  
ATOM   2589  O   PHE B 329     101.156  66.074  53.570  1.00  0.78           O  
ATOM   2590  CB  PHE B 329     103.252  64.810  54.834  1.00  0.78           C  
ATOM   2591  CG  PHE B 329     104.070  63.649  55.331  1.00  0.78           C  
ATOM   2592  CD1 PHE B 329     103.592  62.334  55.185  1.00  0.78           C  
ATOM   2593  CD2 PHE B 329     105.289  63.857  55.997  1.00  0.78           C  
ATOM   2594  CE1 PHE B 329     104.322  61.248  55.687  1.00  0.78           C  
ATOM   2595  CE2 PHE B 329     106.015  62.773  56.507  1.00  0.78           C  
ATOM   2596  CZ  PHE B 329     105.535  61.469  56.347  1.00  0.78           C  
ATOM   2597  N   GLY B 330     102.295  66.456  51.669  1.00  0.85           N  
ATOM   2598  CA  GLY B 330     101.474  67.565  51.185  1.00  0.85           C  
ATOM   2599  C   GLY B 330     101.346  68.723  52.144  1.00  0.85           C  
ATOM   2600  O   GLY B 330     102.192  68.950  53.010  1.00  0.85           O  
ATOM   2601  N   ARG B 331     100.258  69.496  52.025  1.00  0.74           N  
ATOM   2602  CA  ARG B 331      99.957  70.594  52.920  1.00  0.74           C  
ATOM   2603  C   ARG B 331      99.868  70.183  54.389  1.00  0.74           C  
ATOM   2604  O   ARG B 331      98.917  69.542  54.834  1.00  0.74           O  
ATOM   2605  CB  ARG B 331      98.679  71.333  52.441  1.00  0.74           C  
ATOM   2606  CG  ARG B 331      98.199  72.496  53.336  1.00  0.74           C  
ATOM   2607  CD  ARG B 331      97.046  72.105  54.271  1.00  0.74           C  
ATOM   2608  NE  ARG B 331      96.614  73.328  55.023  1.00  0.74           N  
ATOM   2609  CZ  ARG B 331      95.733  74.222  54.558  1.00  0.74           C  
ATOM   2610  NH1 ARG B 331      95.233  74.135  53.330  1.00  0.74           N  
ATOM   2611  NH2 ARG B 331      95.352  75.228  55.341  1.00  0.74           N  
ATOM   2612  N   LYS B 332     100.873  70.590  55.194  1.00  0.76           N  
ATOM   2613  CA  LYS B 332     100.927  70.288  56.610  1.00  0.76           C  
ATOM   2614  C   LYS B 332     100.887  71.588  57.377  1.00  0.76           C  
ATOM   2615  O   LYS B 332     101.574  72.561  57.071  1.00  0.76           O  
ATOM   2616  CB  LYS B 332     102.175  69.459  57.032  1.00  0.76           C  
ATOM   2617  CG  LYS B 332     102.234  69.076  58.532  1.00  0.76           C  
ATOM   2618  CD  LYS B 332     103.421  68.149  58.862  1.00  0.76           C  
ATOM   2619  CE  LYS B 332     103.754  67.982  60.361  1.00  0.76           C  
ATOM   2620  NZ  LYS B 332     102.767  67.163  61.097  1.00  0.76           N  
ATOM   2621  N   ASN B 333     100.032  71.629  58.414  1.00  0.80           N  
ATOM   2622  CA  ASN B 333      99.972  72.728  59.348  1.00  0.80           C  
ATOM   2623  C   ASN B 333     100.807  72.345  60.557  1.00  0.80           C  
ATOM   2624  O   ASN B 333     100.707  71.232  61.075  1.00  0.80           O  
ATOM   2625  CB  ASN B 333      98.495  73.032  59.717  1.00  0.80           C  
ATOM   2626  CG  ASN B 333      98.328  74.396  60.376  1.00  0.80           C  
ATOM   2627  OD1 ASN B 333      99.278  75.051  60.801  1.00  0.80           O  
ATOM   2628  ND2 ASN B 333      97.069  74.879  60.429  1.00  0.80           N  
ATOM   2629  N   PHE B 334     101.680  73.263  60.990  1.00  0.82           N  
ATOM   2630  CA  PHE B 334     102.548  73.063  62.130  1.00  0.82           C  
ATOM   2631  C   PHE B 334     102.086  73.897  63.306  1.00  0.82           C  
ATOM   2632  O   PHE B 334     102.625  73.800  64.407  1.00  0.82           O  
ATOM   2633  CB  PHE B 334     103.980  73.503  61.771  1.00  0.82           C  
ATOM   2634  CG  PHE B 334     104.641  72.501  60.882  1.00  0.82           C  
ATOM   2635  CD1 PHE B 334     105.357  71.446  61.457  1.00  0.82           C  
ATOM   2636  CD2 PHE B 334     104.590  72.608  59.483  1.00  0.82           C  
ATOM   2637  CE1 PHE B 334     106.027  70.525  60.653  1.00  0.82           C  
ATOM   2638  CE2 PHE B 334     105.258  71.672  58.682  1.00  0.82           C  
ATOM   2639  CZ  PHE B 334     105.985  70.635  59.263  1.00  0.82           C  
ATOM   2640  N   THR B 335     101.043  74.723  63.109  1.00  0.85           N  
ATOM   2641  CA  THR B 335     100.396  75.462  64.176  1.00  0.85           C  
ATOM   2642  C   THR B 335      99.451  74.547  64.924  1.00  0.85           C  
ATOM   2643  O   THR B 335      98.468  74.053  64.370  1.00  0.85           O  
ATOM   2644  CB  THR B 335      99.610  76.656  63.654  1.00  0.85           C  
ATOM   2645  OG1 THR B 335     100.484  77.662  63.101  1.00  0.85           O  
ATOM   2646  CG2 THR B 335      98.849  77.391  64.764  1.00  0.85           C  
ATOM   2647  N   GLY B 336      99.726  74.290  66.227  1.00  0.86           N  
ATOM   2648  CA  GLY B 336      98.792  73.618  67.128  1.00  0.86           C  
ATOM   2649  C   GLY B 336      97.426  74.253  67.197  1.00  0.86           C  
ATOM   2650  O   GLY B 336      97.244  75.454  67.022  1.00  0.86           O  
ATOM   2651  N   LYS B 337      96.403  73.446  67.507  1.00  0.80           N  
ATOM   2652  CA  LYS B 337      95.025  73.888  67.563  1.00  0.80           C  
ATOM   2653  C   LYS B 337      94.784  74.875  68.682  1.00  0.80           C  
ATOM   2654  O   LYS B 337      93.978  75.801  68.554  1.00  0.80           O  
ATOM   2655  CB  LYS B 337      94.052  72.701  67.721  1.00  0.80           C  
ATOM   2656  CG  LYS B 337      93.919  71.839  66.458  1.00  0.80           C  
ATOM   2657  CD  LYS B 337      92.911  70.697  66.663  1.00  0.80           C  
ATOM   2658  CE  LYS B 337      92.737  69.817  65.425  1.00  0.80           C  
ATOM   2659  NZ  LYS B 337      91.803  68.711  65.731  1.00  0.80           N  
ATOM   2660  N   THR B 338      95.511  74.722  69.803  1.00  0.84           N  
ATOM   2661  CA  THR B 338      95.425  75.619  70.950  1.00  0.84           C  
ATOM   2662  C   THR B 338      95.939  77.006  70.595  1.00  0.84           C  
ATOM   2663  O   THR B 338      95.510  78.023  71.139  1.00  0.84           O  
ATOM   2664  CB  THR B 338      96.192  75.077  72.147  1.00  0.84           C  
ATOM   2665  OG1 THR B 338      95.836  73.724  72.409  1.00  0.84           O  
ATOM   2666  CG2 THR B 338      95.840  75.837  73.427  1.00  0.84           C  
ATOM   2667  N   HIS B 339      96.845  77.084  69.603  1.00  0.80           N  
ATOM   2668  CA  HIS B 339      97.481  78.313  69.176  1.00  0.80           C  
ATOM   2669  C   HIS B 339      96.830  78.950  67.959  1.00  0.80           C  
ATOM   2670  O   HIS B 339      97.326  79.955  67.455  1.00  0.80           O  
ATOM   2671  CB  HIS B 339      98.946  78.021  68.785  1.00  0.80           C  
ATOM   2672  CG  HIS B 339      99.776  77.468  69.899  1.00  0.80           C  
ATOM   2673  ND1 HIS B 339     100.650  78.300  70.566  1.00  0.80           N  
ATOM   2674  CD2 HIS B 339      99.868  76.199  70.381  1.00  0.80           C  
ATOM   2675  CE1 HIS B 339     101.265  77.524  71.445  1.00  0.80           C  
ATOM   2676  NE2 HIS B 339     100.821  76.246  71.373  1.00  0.80           N  
ATOM   2677  N   MET B 340      95.720  78.390  67.439  1.00  0.79           N  
ATOM   2678  CA  MET B 340      95.125  78.827  66.191  1.00  0.79           C  
ATOM   2679  C   MET B 340      94.507  80.237  66.228  1.00  0.79           C  
ATOM   2680  O   MET B 340      93.585  80.457  67.024  1.00  0.79           O  
ATOM   2681  CB  MET B 340      94.053  77.810  65.742  1.00  0.79           C  
ATOM   2682  CG  MET B 340      93.609  77.952  64.270  1.00  0.79           C  
ATOM   2683  SD  MET B 340      94.935  77.701  63.040  1.00  0.79           S  
ATOM   2684  CE  MET B 340      95.309  75.960  63.385  1.00  0.79           C  
ATOM   2685  N   PRO B 341      94.949  81.196  65.407  1.00  0.83           N  
ATOM   2686  CA  PRO B 341      94.412  82.554  65.394  1.00  0.83           C  
ATOM   2687  C   PRO B 341      93.120  82.668  64.608  1.00  0.83           C  
ATOM   2688  O   PRO B 341      92.620  81.674  64.073  1.00  0.83           O  
ATOM   2689  CB  PRO B 341      95.522  83.322  64.661  1.00  0.83           C  
ATOM   2690  CG  PRO B 341      96.049  82.321  63.639  1.00  0.83           C  
ATOM   2691  CD  PRO B 341      96.058  81.040  64.456  1.00  0.83           C  
ATOM   2692  N   THR B 342      92.570  83.893  64.501  1.00  0.79           N  
ATOM   2693  CA  THR B 342      91.373  84.180  63.714  1.00  0.79           C  
ATOM   2694  C   THR B 342      91.624  85.378  62.796  1.00  0.79           C  
ATOM   2695  O   THR B 342      92.606  86.091  62.977  1.00  0.79           O  
ATOM   2696  CB  THR B 342      90.109  84.423  64.547  1.00  0.79           C  
ATOM   2697  OG1 THR B 342      90.256  85.519  65.433  1.00  0.79           O  
ATOM   2698  CG2 THR B 342      89.770  83.182  65.387  1.00  0.79           C  
ATOM   2699  N   PRO B 343      90.852  85.640  61.734  1.00  0.79           N  
ATOM   2700  CA  PRO B 343      91.043  86.838  60.916  1.00  0.79           C  
ATOM   2701  C   PRO B 343      90.889  88.174  61.635  1.00  0.79           C  
ATOM   2702  O   PRO B 343      89.819  88.445  62.177  1.00  0.79           O  
ATOM   2703  CB  PRO B 343      90.019  86.692  59.777  1.00  0.79           C  
ATOM   2704  CG  PRO B 343      89.805  85.180  59.666  1.00  0.79           C  
ATOM   2705  CD  PRO B 343      89.905  84.708  61.117  1.00  0.79           C  
ATOM   2706  N   THR B 344      91.894  89.072  61.580  1.00  0.81           N  
ATOM   2707  CA  THR B 344      91.762  90.408  62.161  1.00  0.81           C  
ATOM   2708  C   THR B 344      90.977  91.341  61.252  1.00  0.81           C  
ATOM   2709  O   THR B 344      91.359  91.626  60.121  1.00  0.81           O  
ATOM   2710  CB  THR B 344      93.092  91.081  62.482  1.00  0.81           C  
ATOM   2711  OG1 THR B 344      93.846  90.282  63.380  1.00  0.81           O  
ATOM   2712  CG2 THR B 344      92.887  92.419  63.213  1.00  0.81           C  
ATOM   2713  N   LYS B 345      89.830  91.865  61.737  1.00  0.77           N  
ATOM   2714  CA  LYS B 345      89.008  92.794  60.973  1.00  0.77           C  
ATOM   2715  C   LYS B 345      88.742  94.081  61.712  1.00  0.77           C  
ATOM   2716  O   LYS B 345      88.575  95.129  61.095  1.00  0.77           O  
ATOM   2717  CB  LYS B 345      87.639  92.158  60.623  1.00  0.77           C  
ATOM   2718  CG  LYS B 345      87.751  91.015  59.603  1.00  0.77           C  
ATOM   2719  CD  LYS B 345      88.231  91.605  58.274  1.00  0.77           C  
ATOM   2720  CE  LYS B 345      88.208  90.686  57.067  1.00  0.77           C  
ATOM   2721  NZ  LYS B 345      88.501  91.518  55.897  1.00  0.77           N  
ATOM   2722  N   ALA B 346      88.757  94.054  63.047  1.00  0.87           N  
ATOM   2723  CA  ALA B 346      88.710  95.239  63.864  1.00  0.87           C  
ATOM   2724  C   ALA B 346      89.802  95.107  64.903  1.00  0.87           C  
ATOM   2725  O   ALA B 346      90.041  94.024  65.432  1.00  0.87           O  
ATOM   2726  CB  ALA B 346      87.340  95.416  64.544  1.00  0.87           C  
ATOM   2727  N   LEU B 347      90.520  96.203  65.183  1.00  0.82           N  
ATOM   2728  CA  LEU B 347      91.675  96.196  66.044  1.00  0.82           C  
ATOM   2729  C   LEU B 347      91.683  97.465  66.868  1.00  0.82           C  
ATOM   2730  O   LEU B 347      91.487  98.563  66.359  1.00  0.82           O  
ATOM   2731  CB  LEU B 347      92.961  96.100  65.187  1.00  0.82           C  
ATOM   2732  CG  LEU B 347      94.298  96.215  65.940  1.00  0.82           C  
ATOM   2733  CD1 LEU B 347      94.462  95.145  67.030  1.00  0.82           C  
ATOM   2734  CD2 LEU B 347      95.456  96.136  64.937  1.00  0.82           C  
ATOM   2735  N   ILE B 348      91.910  97.335  68.187  1.00  0.84           N  
ATOM   2736  CA  ILE B 348      91.971  98.457  69.099  1.00  0.84           C  
ATOM   2737  C   ILE B 348      93.025  98.163  70.144  1.00  0.84           C  
ATOM   2738  O   ILE B 348      93.122  97.049  70.652  1.00  0.84           O  
ATOM   2739  CB  ILE B 348      90.612  98.798  69.713  1.00  0.84           C  
ATOM   2740  CG1 ILE B 348      90.675 100.023  70.658  1.00  0.84           C  
ATOM   2741  CG2 ILE B 348      89.971  97.571  70.393  1.00  0.84           C  
ATOM   2742  CD1 ILE B 348      89.298 100.641  70.933  1.00  0.84           C  
ATOM   2743  N   PHE B 349      93.893  99.150  70.445  1.00  0.88           N  
ATOM   2744  CA  PHE B 349      95.020  98.925  71.327  1.00  0.88           C  
ATOM   2745  C   PHE B 349      95.374 100.166  72.131  1.00  0.88           C  
ATOM   2746  O   PHE B 349      95.289 101.292  71.650  1.00  0.88           O  
ATOM   2747  CB  PHE B 349      96.261  98.367  70.567  1.00  0.88           C  
ATOM   2748  CG  PHE B 349      96.651  99.146  69.337  1.00  0.88           C  
ATOM   2749  CD1 PHE B 349      96.066  98.852  68.095  1.00  0.88           C  
ATOM   2750  CD2 PHE B 349      97.651 100.128  69.392  1.00  0.88           C  
ATOM   2751  CE1 PHE B 349      96.457  99.532  66.936  1.00  0.88           C  
ATOM   2752  CE2 PHE B 349      98.063 100.798  68.233  1.00  0.88           C  
ATOM   2753  CZ  PHE B 349      97.458 100.508  67.004  1.00  0.88           C  
ATOM   2754  N   ASN B 350      95.762  99.975  73.411  1.00  0.80           N  
ATOM   2755  CA  ASN B 350      96.135 101.044  74.318  1.00  0.80           C  
ATOM   2756  C   ASN B 350      97.536 100.827  74.849  1.00  0.80           C  
ATOM   2757  O   ASN B 350      97.912  99.693  75.137  1.00  0.80           O  
ATOM   2758  CB  ASN B 350      95.143 101.185  75.512  1.00  0.80           C  
ATOM   2759  CG  ASN B 350      95.119  99.977  76.450  1.00  0.80           C  
ATOM   2760  OD1 ASN B 350      94.662  98.888  76.096  1.00  0.80           O  
ATOM   2761  ND2 ASN B 350      95.637 100.165  77.685  1.00  0.80           N  
ATOM   2762  N   ASN B 351      98.347 101.895  74.992  1.00  0.79           N  
ATOM   2763  CA  ASN B 351      99.648 101.834  75.654  1.00  0.79           C  
ATOM   2764  C   ASN B 351     100.706 101.082  74.849  1.00  0.79           C  
ATOM   2765  O   ASN B 351     101.741 100.675  75.355  1.00  0.79           O  
ATOM   2766  CB  ASN B 351      99.544 101.269  77.110  1.00  0.79           C  
ATOM   2767  CG  ASN B 351     100.662 101.702  78.054  1.00  0.79           C  
ATOM   2768  OD1 ASN B 351     101.239 100.902  78.793  1.00  0.79           O  
ATOM   2769  ND2 ASN B 351     100.954 103.020  78.098  1.00  0.79           N  
ATOM   2770  N   VAL B 352     100.470 100.933  73.539  1.00  0.71           N  
ATOM   2771  CA  VAL B 352     101.377 100.253  72.643  1.00  0.71           C  
ATOM   2772  C   VAL B 352     101.368 101.007  71.341  1.00  0.71           C  
ATOM   2773  O   VAL B 352     100.335 101.401  70.825  1.00  0.71           O  
ATOM   2774  CB  VAL B 352     101.029  98.791  72.336  1.00  0.71           C  
ATOM   2775  CG1 VAL B 352     101.945  97.879  73.170  1.00  0.71           C  
ATOM   2776  CG2 VAL B 352      99.538  98.504  72.589  1.00  0.71           C  
ATOM   2777  N   ASN B 353     102.562 101.181  70.741  1.00  0.82           N  
ATOM   2778  CA  ASN B 353     102.709 101.791  69.439  1.00  0.82           C  
ATOM   2779  C   ASN B 353     102.813 100.651  68.423  1.00  0.82           C  
ATOM   2780  O   ASN B 353     103.849 100.415  67.818  1.00  0.82           O  
ATOM   2781  CB  ASN B 353     103.960 102.708  69.450  1.00  0.82           C  
ATOM   2782  CG  ASN B 353     103.929 103.683  68.279  1.00  0.82           C  
ATOM   2783  OD1 ASN B 353     103.043 103.640  67.432  1.00  0.82           O  
ATOM   2784  ND2 ASN B 353     104.961 104.545  68.179  1.00  0.82           N  
ATOM   2785  N   LEU B 354     101.711  99.871  68.300  1.00  0.86           N  
ATOM   2786  CA  LEU B 354     101.676  98.542  67.715  1.00  0.86           C  
ATOM   2787  C   LEU B 354     102.122  98.458  66.273  1.00  0.86           C  
ATOM   2788  O   LEU B 354     102.919  97.599  65.930  1.00  0.86           O  
ATOM   2789  CB  LEU B 354     100.236  97.993  67.853  1.00  0.86           C  
ATOM   2790  CG  LEU B 354     100.059  96.485  67.580  1.00  0.86           C  
ATOM   2791  CD1 LEU B 354      99.623  95.738  68.850  1.00  0.86           C  
ATOM   2792  CD2 LEU B 354      99.035  96.264  66.459  1.00  0.86           C  
ATOM   2793  N   ILE B 355     101.663  99.366  65.398  1.00  0.88           N  
ATOM   2794  CA  ILE B 355     102.011  99.380  63.986  1.00  0.88           C  
ATOM   2795  C   ILE B 355     103.413  99.926  63.747  1.00  0.88           C  
ATOM   2796  O   ILE B 355     104.184  99.366  62.974  1.00  0.88           O  
ATOM   2797  CB  ILE B 355     100.951 100.147  63.201  1.00  0.88           C  
ATOM   2798  CG1 ILE B 355      99.576  99.453  63.365  1.00  0.88           C  
ATOM   2799  CG2 ILE B 355     101.326 100.264  61.706  1.00  0.88           C  
ATOM   2800  CD1 ILE B 355      98.401 100.282  62.841  1.00  0.88           C  
ATOM   2801  N   ASN B 356     103.810 101.015  64.444  1.00  0.89           N  
ATOM   2802  CA  ASN B 356     105.149 101.599  64.340  1.00  0.89           C  
ATOM   2803  C   ASN B 356     106.232 100.637  64.802  1.00  0.89           C  
ATOM   2804  O   ASN B 356     107.298 100.524  64.195  1.00  0.89           O  
ATOM   2805  CB  ASN B 356     105.209 102.908  65.178  1.00  0.89           C  
ATOM   2806  CG  ASN B 356     106.524 103.694  65.122  1.00  0.89           C  
ATOM   2807  OD1 ASN B 356     106.647 104.696  64.410  1.00  0.89           O  
ATOM   2808  ND2 ASN B 356     107.543 103.288  65.910  1.00  0.89           N  
ATOM   2809  N   ASN B 357     105.982  99.916  65.907  1.00  0.89           N  
ATOM   2810  CA  ASN B 357     106.969  99.024  66.476  1.00  0.89           C  
ATOM   2811  C   ASN B 357     106.779  97.599  65.992  1.00  0.89           C  
ATOM   2812  O   ASN B 357     107.544  96.708  66.368  1.00  0.89           O  
ATOM   2813  CB  ASN B 357     106.872  99.003  68.018  1.00  0.89           C  
ATOM   2814  CG  ASN B 357     107.232 100.353  68.615  1.00  0.89           C  
ATOM   2815  OD1 ASN B 357     107.883 101.219  68.026  1.00  0.89           O  
ATOM   2816  ND2 ASN B 357     106.818 100.543  69.889  1.00  0.89           N  
ATOM   2817  N   ALA B 358     105.780  97.344  65.126  1.00  0.93           N  
ATOM   2818  CA  ALA B 358     105.620  96.082  64.445  1.00  0.93           C  
ATOM   2819  C   ALA B 358     106.773  95.762  63.522  1.00  0.93           C  
ATOM   2820  O   ALA B 358     107.446  96.625  62.966  1.00  0.93           O  
ATOM   2821  CB  ALA B 358     104.316  96.003  63.640  1.00  0.93           C  
ATOM   2822  N   LYS B 359     107.059  94.467  63.370  1.00  0.86           N  
ATOM   2823  CA  LYS B 359     108.183  93.992  62.605  1.00  0.86           C  
ATOM   2824  C   LYS B 359     107.675  93.799  61.192  1.00  0.86           C  
ATOM   2825  O   LYS B 359     106.502  93.503  61.003  1.00  0.86           O  
ATOM   2826  CB  LYS B 359     108.752  92.719  63.286  1.00  0.86           C  
ATOM   2827  CG  LYS B 359     109.054  92.969  64.782  1.00  0.86           C  
ATOM   2828  CD  LYS B 359     109.038  91.709  65.661  1.00  0.86           C  
ATOM   2829  CE  LYS B 359     108.679  92.039  67.119  1.00  0.86           C  
ATOM   2830  NZ  LYS B 359     109.667  91.484  68.067  1.00  0.86           N  
ATOM   2831  N   TRP B 360     108.481  94.060  60.145  1.00  0.83           N  
ATOM   2832  CA  TRP B 360     108.030  94.017  58.762  1.00  0.83           C  
ATOM   2833  C   TRP B 360     106.901  95.027  58.490  1.00  0.83           C  
ATOM   2834  O   TRP B 360     105.927  94.777  57.782  1.00  0.83           O  
ATOM   2835  CB  TRP B 360     107.702  92.549  58.363  1.00  0.83           C  
ATOM   2836  CG  TRP B 360     107.477  92.287  56.885  1.00  0.83           C  
ATOM   2837  CD1 TRP B 360     108.329  92.500  55.843  1.00  0.83           C  
ATOM   2838  CD2 TRP B 360     106.266  91.769  56.325  1.00  0.83           C  
ATOM   2839  NE1 TRP B 360     107.722  92.152  54.660  1.00  0.83           N  
ATOM   2840  CE2 TRP B 360     106.444  91.736  54.918  1.00  0.83           C  
ATOM   2841  CE3 TRP B 360     105.078  91.354  56.895  1.00  0.83           C  
ATOM   2842  CZ2 TRP B 360     105.417  91.319  54.087  1.00  0.83           C  
ATOM   2843  CZ3 TRP B 360     104.043  90.934  56.051  1.00  0.83           C  
ATOM   2844  CH2 TRP B 360     104.193  90.948  54.659  1.00  0.83           C  
ATOM   2845  N   ALA B 361     107.043  96.236  59.078  1.00  0.92           N  
ATOM   2846  CA  ALA B 361     106.007  97.244  59.213  1.00  0.92           C  
ATOM   2847  C   ALA B 361     105.455  97.742  57.894  1.00  0.92           C  
ATOM   2848  O   ALA B 361     104.257  97.954  57.723  1.00  0.92           O  
ATOM   2849  CB  ALA B 361     106.559  98.434  60.023  1.00  0.92           C  
ATOM   2850  N   TYR B 362     106.319  97.917  56.890  1.00  0.87           N  
ATOM   2851  CA  TYR B 362     105.901  98.321  55.565  1.00  0.87           C  
ATOM   2852  C   TYR B 362     105.090  97.262  54.838  1.00  0.87           C  
ATOM   2853  O   TYR B 362     104.170  97.589  54.090  1.00  0.87           O  
ATOM   2854  CB  TYR B 362     107.116  98.770  54.735  1.00  0.87           C  
ATOM   2855  CG  TYR B 362     107.689 100.009  55.373  1.00  0.87           C  
ATOM   2856  CD1 TYR B 362     106.977 101.220  55.337  1.00  0.87           C  
ATOM   2857  CD2 TYR B 362     108.912  99.967  56.058  1.00  0.87           C  
ATOM   2858  CE1 TYR B 362     107.450 102.350  56.016  1.00  0.87           C  
ATOM   2859  CE2 TYR B 362     109.403 101.109  56.705  1.00  0.87           C  
ATOM   2860  CZ  TYR B 362     108.659 102.292  56.709  1.00  0.87           C  
ATOM   2861  OH  TYR B 362     109.086 103.421  57.436  1.00  0.87           O  
ATOM   2862  N   GLY B 363     105.357  95.961  55.078  1.00  0.90           N  
ATOM   2863  CA  GLY B 363     104.494  94.885  54.603  1.00  0.90           C  
ATOM   2864  C   GLY B 363     103.162  94.856  55.298  1.00  0.90           C  
ATOM   2865  O   GLY B 363     102.128  94.616  54.676  1.00  0.90           O  
ATOM   2866  N   MET B 364     103.139  95.176  56.608  1.00  0.86           N  
ATOM   2867  CA  MET B 364     101.903  95.364  57.344  1.00  0.86           C  
ATOM   2868  C   MET B 364     101.056  96.496  56.788  1.00  0.86           C  
ATOM   2869  O   MET B 364      99.872  96.325  56.511  1.00  0.86           O  
ATOM   2870  CB  MET B 364     102.172  95.676  58.834  1.00  0.86           C  
ATOM   2871  CG  MET B 364     102.790  94.519  59.629  1.00  0.86           C  
ATOM   2872  SD  MET B 364     101.611  93.175  59.925  1.00  0.86           S  
ATOM   2873  CE  MET B 364     102.317  91.984  58.770  1.00  0.86           C  
ATOM   2874  N   ILE B 365     101.652  97.677  56.555  1.00  0.87           N  
ATOM   2875  CA  ILE B 365     100.966  98.835  56.006  1.00  0.87           C  
ATOM   2876  C   ILE B 365     100.503  98.622  54.572  1.00  0.87           C  
ATOM   2877  O   ILE B 365      99.384  98.978  54.211  1.00  0.87           O  
ATOM   2878  CB  ILE B 365     101.845 100.085  56.110  1.00  0.87           C  
ATOM   2879  CG1 ILE B 365     102.109 100.467  57.590  1.00  0.87           C  
ATOM   2880  CG2 ILE B 365     101.214 101.274  55.347  1.00  0.87           C  
ATOM   2881  CD1 ILE B 365     103.230 101.502  57.765  1.00  0.87           C  
ATOM   2882  N   LYS B 366     101.350  98.040  53.706  1.00  0.84           N  
ATOM   2883  CA  LYS B 366     101.035  97.883  52.302  1.00  0.84           C  
ATOM   2884  C   LYS B 366     100.072  96.755  51.964  1.00  0.84           C  
ATOM   2885  O   LYS B 366      99.201  96.930  51.111  1.00  0.84           O  
ATOM   2886  CB  LYS B 366     102.351  97.720  51.507  1.00  0.84           C  
ATOM   2887  CG  LYS B 366     102.220  97.620  49.981  1.00  0.84           C  
ATOM   2888  CD  LYS B 366     101.642  98.867  49.298  1.00  0.84           C  
ATOM   2889  CE  LYS B 366     101.588  98.670  47.781  1.00  0.84           C  
ATOM   2890  NZ  LYS B 366     101.000  99.845  47.104  1.00  0.84           N  
ATOM   2891  N   ASN B 367     100.212  95.559  52.579  1.00  0.85           N  
ATOM   2892  CA  ASN B 367      99.501  94.387  52.082  1.00  0.85           C  
ATOM   2893  C   ASN B 367      98.624  93.685  53.104  1.00  0.85           C  
ATOM   2894  O   ASN B 367      97.810  92.846  52.727  1.00  0.85           O  
ATOM   2895  CB  ASN B 367     100.510  93.334  51.553  1.00  0.85           C  
ATOM   2896  CG  ASN B 367     101.424  93.913  50.482  1.00  0.85           C  
ATOM   2897  OD1 ASN B 367     102.637  94.043  50.673  1.00  0.85           O  
ATOM   2898  ND2 ASN B 367     100.849  94.264  49.311  1.00  0.85           N  
ATOM   2899  N   VAL B 368      98.752  93.999  54.404  1.00  0.86           N  
ATOM   2900  CA  VAL B 368      98.008  93.317  55.461  1.00  0.86           C  
ATOM   2901  C   VAL B 368      96.908  94.219  55.992  1.00  0.86           C  
ATOM   2902  O   VAL B 368      95.714  93.960  55.848  1.00  0.86           O  
ATOM   2903  CB  VAL B 368      98.958  92.884  56.573  1.00  0.86           C  
ATOM   2904  CG1 VAL B 368      98.221  92.187  57.731  1.00  0.86           C  
ATOM   2905  CG2 VAL B 368     100.015  91.941  55.963  1.00  0.86           C  
ATOM   2906  N   ASN B 369      97.288  95.378  56.562  1.00  0.84           N  
ATOM   2907  CA  ASN B 369      96.383  96.340  57.164  1.00  0.84           C  
ATOM   2908  C   ASN B 369      95.279  96.895  56.255  1.00  0.84           C  
ATOM   2909  O   ASN B 369      94.211  97.141  56.808  1.00  0.84           O  
ATOM   2910  CB  ASN B 369      97.158  97.516  57.817  1.00  0.84           C  
ATOM   2911  CG  ASN B 369      98.007  97.033  58.988  1.00  0.84           C  
ATOM   2912  OD1 ASN B 369      97.840  95.944  59.545  1.00  0.84           O  
ATOM   2913  ND2 ASN B 369      98.962  97.888  59.419  1.00  0.84           N  
ATOM   2914  N   PRO B 370      95.367  97.105  54.930  1.00  0.85           N  
ATOM   2915  CA  PRO B 370      94.217  97.460  54.092  1.00  0.85           C  
ATOM   2916  C   PRO B 370      93.030  96.515  54.162  1.00  0.85           C  
ATOM   2917  O   PRO B 370      91.933  96.913  53.771  1.00  0.85           O  
ATOM   2918  CB  PRO B 370      94.793  97.530  52.667  1.00  0.85           C  
ATOM   2919  CG  PRO B 370      96.262  97.890  52.882  1.00  0.85           C  
ATOM   2920  CD  PRO B 370      96.611  97.130  54.156  1.00  0.85           C  
ATOM   2921  N   ASN B 371      93.210  95.260  54.614  1.00  0.79           N  
ATOM   2922  CA  ASN B 371      92.122  94.318  54.772  1.00  0.79           C  
ATOM   2923  C   ASN B 371      91.648  94.207  56.213  1.00  0.79           C  
ATOM   2924  O   ASN B 371      90.725  93.431  56.494  1.00  0.79           O  
ATOM   2925  CB  ASN B 371      92.568  92.928  54.261  1.00  0.79           C  
ATOM   2926  CG  ASN B 371      92.148  92.729  52.813  1.00  0.79           C  
ATOM   2927  OD1 ASN B 371      92.934  92.793  51.868  1.00  0.79           O  
ATOM   2928  ND2 ASN B 371      90.841  92.447  52.609  1.00  0.79           N  
ATOM   2929  N   VAL B 372      92.222  95.017  57.126  1.00  0.81           N  
ATOM   2930  CA  VAL B 372      91.722  95.233  58.469  1.00  0.81           C  
ATOM   2931  C   VAL B 372      90.833  96.458  58.370  1.00  0.81           C  
ATOM   2932  O   VAL B 372      91.252  97.520  57.923  1.00  0.81           O  
ATOM   2933  CB  VAL B 372      92.838  95.465  59.486  1.00  0.81           C  
ATOM   2934  CG1 VAL B 372      92.271  95.721  60.898  1.00  0.81           C  
ATOM   2935  CG2 VAL B 372      93.788  94.251  59.516  1.00  0.81           C  
ATOM   2936  N   GLU B 373      89.548  96.326  58.731  1.00  0.77           N  
ATOM   2937  CA  GLU B 373      88.509  97.251  58.326  1.00  0.77           C  
ATOM   2938  C   GLU B 373      88.268  98.327  59.377  1.00  0.77           C  
ATOM   2939  O   GLU B 373      87.552  99.296  59.145  1.00  0.77           O  
ATOM   2940  CB  GLU B 373      87.231  96.421  58.005  1.00  0.77           C  
ATOM   2941  CG  GLU B 373      87.569  95.277  57.011  1.00  0.77           C  
ATOM   2942  CD  GLU B 373      86.427  94.348  56.604  1.00  0.77           C  
ATOM   2943  OE1 GLU B 373      85.252  94.536  56.985  1.00  0.77           O  
ATOM   2944  OE2 GLU B 373      86.756  93.356  55.895  1.00  0.77           O  
ATOM   2945  N   MET B 374      88.913  98.191  60.557  1.00  0.83           N  
ATOM   2946  CA  MET B 374      88.908  99.217  61.580  1.00  0.83           C  
ATOM   2947  C   MET B 374      90.136  99.111  62.480  1.00  0.83           C  
ATOM   2948  O   MET B 374      90.319  98.132  63.189  1.00  0.83           O  
ATOM   2949  CB  MET B 374      87.629  99.058  62.440  1.00  0.83           C  
ATOM   2950  CG  MET B 374      87.396 100.161  63.486  1.00  0.83           C  
ATOM   2951  SD  MET B 374      85.871  99.935  64.454  1.00  0.83           S  
ATOM   2952  CE  MET B 374      84.682 100.293  63.125  1.00  0.83           C  
ATOM   2953  N   ILE B 375      91.001 100.145  62.488  1.00  0.84           N  
ATOM   2954  CA  ILE B 375      92.196 100.216  63.316  1.00  0.84           C  
ATOM   2955  C   ILE B 375      92.084 101.405  64.257  1.00  0.84           C  
ATOM   2956  O   ILE B 375      91.939 102.555  63.859  1.00  0.84           O  
ATOM   2957  CB  ILE B 375      93.476 100.358  62.494  1.00  0.84           C  
ATOM   2958  CG1 ILE B 375      93.714  99.127  61.589  1.00  0.84           C  
ATOM   2959  CG2 ILE B 375      94.699 100.544  63.421  1.00  0.84           C  
ATOM   2960  CD1 ILE B 375      93.202  99.321  60.159  1.00  0.84           C  
ATOM   2961  N   VAL B 376      92.155 101.149  65.575  1.00  0.88           N  
ATOM   2962  CA  VAL B 376      91.949 102.146  66.608  1.00  0.88           C  
ATOM   2963  C   VAL B 376      93.121 102.153  67.571  1.00  0.88           C  
ATOM   2964  O   VAL B 376      93.646 101.107  67.940  1.00  0.88           O  
ATOM   2965  CB  VAL B 376      90.678 101.841  67.388  1.00  0.88           C  
ATOM   2966  CG1 VAL B 376      90.389 102.910  68.464  1.00  0.88           C  
ATOM   2967  CG2 VAL B 376      89.502 101.686  66.407  1.00  0.88           C  
ATOM   2968  N   SER B 377      93.565 103.339  68.031  1.00  0.89           N  
ATOM   2969  CA  SER B 377      94.653 103.419  68.997  1.00  0.89           C  
ATOM   2970  C   SER B 377      94.363 104.434  70.090  1.00  0.89           C  
ATOM   2971  O   SER B 377      93.830 105.518  69.850  1.00  0.89           O  
ATOM   2972  CB  SER B 377      95.997 103.778  68.322  1.00  0.89           C  
ATOM   2973  OG  SER B 377      97.078 103.752  69.259  1.00  0.89           O  
ATOM   2974  N   MET B 378      94.709 104.084  71.342  1.00  0.86           N  
ATOM   2975  CA  MET B 378      94.628 104.963  72.492  1.00  0.86           C  
ATOM   2976  C   MET B 378      96.040 105.316  72.932  1.00  0.86           C  
ATOM   2977  O   MET B 378      96.840 104.446  73.273  1.00  0.86           O  
ATOM   2978  CB  MET B 378      93.917 104.284  73.686  1.00  0.86           C  
ATOM   2979  CG  MET B 378      92.437 103.927  73.456  1.00  0.86           C  
ATOM   2980  SD  MET B 378      91.760 102.703  74.622  1.00  0.86           S  
ATOM   2981  CE  MET B 378      92.112 103.600  76.159  1.00  0.86           C  
ATOM   2982  N   ASP B 379      96.365 106.625  72.920  1.00  0.88           N  
ATOM   2983  CA  ASP B 379      97.731 107.074  73.060  1.00  0.88           C  
ATOM   2984  C   ASP B 379      97.707 108.510  73.570  1.00  0.88           C  
ATOM   2985  O   ASP B 379      96.669 109.147  73.669  1.00  0.88           O  
ATOM   2986  CB  ASP B 379      98.474 106.955  71.697  1.00  0.88           C  
ATOM   2987  CG  ASP B 379      99.982 106.775  71.813  1.00  0.88           C  
ATOM   2988  OD1 ASP B 379     100.598 107.377  72.732  1.00  0.88           O  
ATOM   2989  OD2 ASP B 379     100.534 106.054  70.938  1.00  0.88           O  
ATOM   2990  N   ILE B 380      98.890 109.032  73.937  1.00  0.85           N  
ATOM   2991  CA  ILE B 380      99.058 110.382  74.438  1.00  0.85           C  
ATOM   2992  C   ILE B 380      99.792 111.249  73.431  1.00  0.85           C  
ATOM   2993  O   ILE B 380      99.862 112.473  73.574  1.00  0.85           O  
ATOM   2994  CB  ILE B 380      99.807 110.395  75.765  1.00  0.85           C  
ATOM   2995  CG1 ILE B 380     101.205 109.750  75.662  1.00  0.85           C  
ATOM   2996  CG2 ILE B 380      98.947 109.662  76.812  1.00  0.85           C  
ATOM   2997  CD1 ILE B 380     102.082 110.025  76.886  1.00  0.85           C  
ATOM   2998  N   GLN B 381     100.331 110.653  72.352  1.00  0.82           N  
ATOM   2999  CA  GLN B 381     101.052 111.359  71.313  1.00  0.82           C  
ATOM   3000  C   GLN B 381     100.589 110.870  69.951  1.00  0.82           C  
ATOM   3001  O   GLN B 381      99.938 109.837  69.812  1.00  0.82           O  
ATOM   3002  CB  GLN B 381     102.588 111.141  71.430  1.00  0.82           C  
ATOM   3003  CG  GLN B 381     103.225 111.810  72.673  1.00  0.82           C  
ATOM   3004  CD  GLN B 381     104.738 111.585  72.730  1.00  0.82           C  
ATOM   3005  OE1 GLN B 381     105.266 110.505  72.466  1.00  0.82           O  
ATOM   3006  NE2 GLN B 381     105.487 112.651  73.097  1.00  0.82           N  
ATOM   3007  N   MET B 382     100.905 111.616  68.872  1.00  0.84           N  
ATOM   3008  CA  MET B 382     100.646 111.167  67.514  1.00  0.84           C  
ATOM   3009  C   MET B 382     101.849 110.370  67.029  1.00  0.84           C  
ATOM   3010  O   MET B 382     102.934 110.910  66.848  1.00  0.84           O  
ATOM   3011  CB  MET B 382     100.361 112.355  66.559  1.00  0.84           C  
ATOM   3012  CG  MET B 382      99.130 113.215  66.926  1.00  0.84           C  
ATOM   3013  SD  MET B 382      97.528 112.372  66.732  1.00  0.84           S  
ATOM   3014  CE  MET B 382      97.251 111.778  68.428  1.00  0.84           C  
ATOM   3015  N   THR B 383     101.685 109.042  66.861  1.00  0.89           N  
ATOM   3016  CA  THR B 383     102.795 108.095  66.951  1.00  0.89           C  
ATOM   3017  C   THR B 383     103.109 107.289  65.701  1.00  0.89           C  
ATOM   3018  O   THR B 383     103.834 106.294  65.791  1.00  0.89           O  
ATOM   3019  CB  THR B 383     102.496 107.074  68.050  1.00  0.89           C  
ATOM   3020  OG1 THR B 383     101.159 106.597  67.995  1.00  0.89           O  
ATOM   3021  CG2 THR B 383     102.712 107.693  69.430  1.00  0.89           C  
ATOM   3022  N   ALA B 384     102.581 107.643  64.512  1.00  0.92           N  
ATOM   3023  CA  ALA B 384     102.676 106.864  63.273  1.00  0.92           C  
ATOM   3024  C   ALA B 384     101.728 105.690  63.210  1.00  0.92           C  
ATOM   3025  O   ALA B 384     101.111 105.440  62.180  1.00  0.92           O  
ATOM   3026  CB  ALA B 384     104.069 106.361  62.890  1.00  0.92           C  
ATOM   3027  N   SER B 385     101.519 104.974  64.333  1.00  0.91           N  
ATOM   3028  CA  SER B 385     100.403 104.042  64.448  1.00  0.91           C  
ATOM   3029  C   SER B 385      99.084 104.747  64.276  1.00  0.91           C  
ATOM   3030  O   SER B 385      98.208 104.249  63.585  1.00  0.91           O  
ATOM   3031  CB  SER B 385     100.335 103.262  65.778  1.00  0.91           C  
ATOM   3032  OG  SER B 385     101.429 102.352  65.899  1.00  0.91           O  
ATOM   3033  N   ILE B 386      98.932 105.956  64.845  1.00  0.88           N  
ATOM   3034  CA  ILE B 386      97.807 106.837  64.574  1.00  0.88           C  
ATOM   3035  C   ILE B 386      97.738 107.316  63.113  1.00  0.88           C  
ATOM   3036  O   ILE B 386      96.658 107.361  62.532  1.00  0.88           O  
ATOM   3037  CB  ILE B 386      97.764 107.992  65.578  1.00  0.88           C  
ATOM   3038  CG1 ILE B 386      97.102 107.603  66.925  1.00  0.88           C  
ATOM   3039  CG2 ILE B 386      96.956 109.174  65.010  1.00  0.88           C  
ATOM   3040  CD1 ILE B 386      97.895 106.659  67.823  1.00  0.88           C  
ATOM   3041  N   GLU B 387      98.869 107.656  62.446  1.00  0.86           N  
ATOM   3042  CA  GLU B 387      98.844 108.117  61.053  1.00  0.86           C  
ATOM   3043  C   GLU B 387      98.390 107.033  60.074  1.00  0.86           C  
ATOM   3044  O   GLU B 387      97.886 107.335  58.993  1.00  0.86           O  
ATOM   3045  CB  GLU B 387     100.218 108.674  60.584  1.00  0.86           C  
ATOM   3046  CG  GLU B 387     100.585 110.092  61.110  1.00  0.86           C  
ATOM   3047  CD  GLU B 387     100.531 111.220  60.060  1.00  0.86           C  
ATOM   3048  OE1 GLU B 387      99.442 111.774  59.729  1.00  0.86           O  
ATOM   3049  OE2 GLU B 387     101.639 111.594  59.593  1.00  0.86           O  
ATOM   3050  N   TYR B 388      98.540 105.749  60.447  1.00  0.88           N  
ATOM   3051  CA  TYR B 388      98.041 104.608  59.701  1.00  0.88           C  
ATOM   3052  C   TYR B 388      96.907 103.898  60.446  1.00  0.88           C  
ATOM   3053  O   TYR B 388      96.739 102.683  60.331  1.00  0.88           O  
ATOM   3054  CB  TYR B 388      99.187 103.611  59.380  1.00  0.88           C  
ATOM   3055  CG  TYR B 388     100.123 104.170  58.334  1.00  0.88           C  
ATOM   3056  CD1 TYR B 388      99.738 104.234  56.983  1.00  0.88           C  
ATOM   3057  CD2 TYR B 388     101.412 104.601  58.684  1.00  0.88           C  
ATOM   3058  CE1 TYR B 388     100.624 104.714  56.004  1.00  0.88           C  
ATOM   3059  CE2 TYR B 388     102.300 105.070  57.706  1.00  0.88           C  
ATOM   3060  CZ  TYR B 388     101.911 105.123  56.365  1.00  0.88           C  
ATOM   3061  OH  TYR B 388     102.835 105.552  55.387  1.00  0.88           O  
ATOM   3062  N   ALA B 389      96.103 104.647  61.227  1.00  0.91           N  
ATOM   3063  CA  ALA B 389      94.927 104.142  61.908  1.00  0.91           C  
ATOM   3064  C   ALA B 389      93.707 104.978  61.564  1.00  0.91           C  
ATOM   3065  O   ALA B 389      93.806 106.091  61.053  1.00  0.91           O  
ATOM   3066  CB  ALA B 389      95.098 104.183  63.441  1.00  0.91           C  
ATOM   3067  N   ASP B 390      92.511 104.435  61.856  1.00  0.87           N  
ATOM   3068  CA  ASP B 390      91.243 105.062  61.554  1.00  0.87           C  
ATOM   3069  C   ASP B 390      90.740 105.921  62.709  1.00  0.87           C  
ATOM   3070  O   ASP B 390      90.065 106.933  62.514  1.00  0.87           O  
ATOM   3071  CB  ASP B 390      90.182 103.972  61.279  1.00  0.87           C  
ATOM   3072  CG  ASP B 390      90.650 103.074  60.150  1.00  0.87           C  
ATOM   3073  OD1 ASP B 390      90.865 103.588  59.028  1.00  0.87           O  
ATOM   3074  OD2 ASP B 390      90.799 101.855  60.426  1.00  0.87           O  
ATOM   3075  N   LEU B 391      91.070 105.543  63.962  1.00  0.88           N  
ATOM   3076  CA  LEU B 391      90.658 106.276  65.144  1.00  0.88           C  
ATOM   3077  C   LEU B 391      91.826 106.493  66.090  1.00  0.88           C  
ATOM   3078  O   LEU B 391      92.708 105.649  66.253  1.00  0.88           O  
ATOM   3079  CB  LEU B 391      89.566 105.553  65.972  1.00  0.88           C  
ATOM   3080  CG  LEU B 391      88.205 105.301  65.297  1.00  0.88           C  
ATOM   3081  CD1 LEU B 391      87.285 104.583  66.296  1.00  0.88           C  
ATOM   3082  CD2 LEU B 391      87.517 106.584  64.817  1.00  0.88           C  
ATOM   3083  N   ALA B 392      91.817 107.648  66.781  1.00  0.91           N  
ATOM   3084  CA  ALA B 392      92.795 108.002  67.780  1.00  0.91           C  
ATOM   3085  C   ALA B 392      92.079 108.569  68.988  1.00  0.91           C  
ATOM   3086  O   ALA B 392      91.228 109.446  68.866  1.00  0.91           O  
ATOM   3087  CB  ALA B 392      93.768 109.060  67.235  1.00  0.91           C  
ATOM   3088  N   LEU B 393      92.394 108.062  70.191  1.00  0.88           N  
ATOM   3089  CA  LEU B 393      91.739 108.495  71.409  1.00  0.88           C  
ATOM   3090  C   LEU B 393      92.793 109.077  72.342  1.00  0.88           C  
ATOM   3091  O   LEU B 393      93.630 108.312  72.826  1.00  0.88           O  
ATOM   3092  CB  LEU B 393      91.036 107.292  72.080  1.00  0.88           C  
ATOM   3093  CG  LEU B 393      89.875 106.716  71.238  1.00  0.88           C  
ATOM   3094  CD1 LEU B 393      89.571 105.255  71.594  1.00  0.88           C  
ATOM   3095  CD2 LEU B 393      88.608 107.575  71.359  1.00  0.88           C  
ATOM   3096  N   PRO B 394      92.865 110.391  72.588  1.00  0.88           N  
ATOM   3097  CA  PRO B 394      93.790 110.953  73.563  1.00  0.88           C  
ATOM   3098  C   PRO B 394      93.543 110.475  74.983  1.00  0.88           C  
ATOM   3099  O   PRO B 394      92.481 110.727  75.555  1.00  0.88           O  
ATOM   3100  CB  PRO B 394      93.636 112.470  73.396  1.00  0.88           C  
ATOM   3101  CG  PRO B 394      92.192 112.651  72.929  1.00  0.88           C  
ATOM   3102  CD  PRO B 394      91.924 111.401  72.091  1.00  0.88           C  
ATOM   3103  N   ALA B 395      94.553 109.846  75.595  1.00  0.93           N  
ATOM   3104  CA  ALA B 395      94.495 109.408  76.964  1.00  0.93           C  
ATOM   3105  C   ALA B 395      95.230 110.383  77.860  1.00  0.93           C  
ATOM   3106  O   ALA B 395      96.023 111.201  77.407  1.00  0.93           O  
ATOM   3107  CB  ALA B 395      95.103 108.007  77.107  1.00  0.93           C  
ATOM   3108  N   ASN B 396      94.954 110.360  79.173  1.00  0.88           N  
ATOM   3109  CA  ASN B 396      95.762 111.080  80.141  1.00  0.88           C  
ATOM   3110  C   ASN B 396      97.141 110.450  80.311  1.00  0.88           C  
ATOM   3111  O   ASN B 396      97.289 109.232  80.327  1.00  0.88           O  
ATOM   3112  CB  ASN B 396      95.033 111.128  81.506  1.00  0.88           C  
ATOM   3113  CG  ASN B 396      93.879 112.110  81.434  1.00  0.88           C  
ATOM   3114  OD1 ASN B 396      93.926 113.095  80.680  1.00  0.88           O  
ATOM   3115  ND2 ASN B 396      92.833 111.902  82.238  1.00  0.88           N  
ATOM   3116  N   SER B 397      98.212 111.258  80.465  1.00  0.89           N  
ATOM   3117  CA  SER B 397      99.512 110.722  80.834  1.00  0.89           C  
ATOM   3118  C   SER B 397      99.575 110.448  82.319  1.00  0.89           C  
ATOM   3119  O   SER B 397      98.674 110.799  83.073  1.00  0.89           O  
ATOM   3120  CB  SER B 397     100.712 111.606  80.395  1.00  0.89           C  
ATOM   3121  OG  SER B 397     100.909 112.764  81.219  1.00  0.89           O  
ATOM   3122  N   TRP B 398     100.670 109.825  82.804  1.00  0.83           N  
ATOM   3123  CA  TRP B 398     100.807 109.412  84.194  1.00  0.83           C  
ATOM   3124  C   TRP B 398     100.700 110.555  85.205  1.00  0.83           C  
ATOM   3125  O   TRP B 398     100.343 110.347  86.365  1.00  0.83           O  
ATOM   3126  CB  TRP B 398     102.154 108.671  84.406  1.00  0.83           C  
ATOM   3127  CG  TRP B 398     102.434 107.559  83.411  1.00  0.83           C  
ATOM   3128  CD1 TRP B 398     101.672 106.465  83.107  1.00  0.83           C  
ATOM   3129  CD2 TRP B 398     103.601 107.478  82.567  1.00  0.83           C  
ATOM   3130  NE1 TRP B 398     102.278 105.709  82.124  1.00  0.83           N  
ATOM   3131  CE2 TRP B 398     103.464 106.321  81.783  1.00  0.83           C  
ATOM   3132  CE3 TRP B 398     104.717 108.308  82.444  1.00  0.83           C  
ATOM   3133  CZ2 TRP B 398     104.431 105.963  80.851  1.00  0.83           C  
ATOM   3134  CZ3 TRP B 398     105.692 107.949  81.501  1.00  0.83           C  
ATOM   3135  CH2 TRP B 398     105.551 106.798  80.715  1.00  0.83           C  
ATOM   3136  N   LEU B 399     100.975 111.801  84.772  1.00  0.87           N  
ATOM   3137  CA  LEU B 399     100.855 112.982  85.605  1.00  0.87           C  
ATOM   3138  C   LEU B 399      99.509 113.683  85.478  1.00  0.87           C  
ATOM   3139  O   LEU B 399      99.273 114.666  86.180  1.00  0.87           O  
ATOM   3140  CB  LEU B 399     101.928 114.027  85.213  1.00  0.87           C  
ATOM   3141  CG  LEU B 399     103.389 113.583  85.421  1.00  0.87           C  
ATOM   3142  CD1 LEU B 399     104.337 114.688  84.936  1.00  0.87           C  
ATOM   3143  CD2 LEU B 399     103.700 113.248  86.888  1.00  0.87           C  
ATOM   3144  N   GLU B 400      98.592 113.201  84.619  1.00  0.86           N  
ATOM   3145  CA  GLU B 400      97.294 113.827  84.404  1.00  0.86           C  
ATOM   3146  C   GLU B 400      96.166 112.880  84.761  1.00  0.86           C  
ATOM   3147  O   GLU B 400      95.016 113.093  84.394  1.00  0.86           O  
ATOM   3148  CB  GLU B 400      97.086 114.232  82.923  1.00  0.86           C  
ATOM   3149  CG  GLU B 400      98.296 114.944  82.286  1.00  0.86           C  
ATOM   3150  CD  GLU B 400      98.169 115.011  80.774  1.00  0.86           C  
ATOM   3151  OE1 GLU B 400      98.662 114.031  80.150  1.00  0.86           O  
ATOM   3152  OE2 GLU B 400      97.627 116.012  80.241  1.00  0.86           O  
ATOM   3153  N   PHE B 401      96.465 111.760  85.450  1.00  0.85           N  
ATOM   3154  CA  PHE B 401      95.451 110.790  85.825  1.00  0.85           C  
ATOM   3155  C   PHE B 401      94.434 111.337  86.813  1.00  0.85           C  
ATOM   3156  O   PHE B 401      94.779 111.789  87.904  1.00  0.85           O  
ATOM   3157  CB  PHE B 401      96.061 109.502  86.452  1.00  0.85           C  
ATOM   3158  CG  PHE B 401      96.683 108.529  85.479  1.00  0.85           C  
ATOM   3159  CD1 PHE B 401      96.508 108.596  84.086  1.00  0.85           C  
ATOM   3160  CD2 PHE B 401      97.405 107.442  86.002  1.00  0.85           C  
ATOM   3161  CE1 PHE B 401      97.052 107.621  83.243  1.00  0.85           C  
ATOM   3162  CE2 PHE B 401      97.944 106.457  85.162  1.00  0.85           C  
ATOM   3163  CZ  PHE B 401      97.766 106.549  83.779  1.00  0.85           C  
ATOM   3164  N   GLU B 402      93.145 111.223  86.452  1.00  0.82           N  
ATOM   3165  CA  GLU B 402      92.031 111.612  87.284  1.00  0.82           C  
ATOM   3166  C   GLU B 402      91.465 110.377  87.986  1.00  0.82           C  
ATOM   3167  O   GLU B 402      90.678 110.448  88.937  1.00  0.82           O  
ATOM   3168  CB  GLU B 402      90.970 112.297  86.395  1.00  0.82           C  
ATOM   3169  CG  GLU B 402      91.462 113.630  85.761  1.00  0.82           C  
ATOM   3170  CD  GLU B 402      91.731 114.742  86.778  1.00  0.82           C  
ATOM   3171  OE1 GLU B 402      91.071 114.752  87.851  1.00  0.82           O  
ATOM   3172  OE2 GLU B 402      92.587 115.614  86.480  1.00  0.82           O  
ATOM   3173  N   GLY B 403      91.950 109.174  87.606  1.00  0.85           N  
ATOM   3174  CA  GLY B 403      91.635 107.893  88.227  1.00  0.85           C  
ATOM   3175  C   GLY B 403      92.821 107.184  88.815  1.00  0.85           C  
ATOM   3176  O   GLY B 403      93.955 107.370  88.401  1.00  0.85           O  
ATOM   3177  N   LEU B 404      92.586 106.347  89.850  1.00  0.78           N  
ATOM   3178  CA  LEU B 404      93.641 105.579  90.492  1.00  0.78           C  
ATOM   3179  C   LEU B 404      94.007 104.384  89.655  1.00  0.78           C  
ATOM   3180  O   LEU B 404      93.122 103.699  89.148  1.00  0.78           O  
ATOM   3181  CB  LEU B 404      93.232 105.066  91.899  1.00  0.78           C  
ATOM   3182  CG  LEU B 404      93.026 106.183  92.935  1.00  0.78           C  
ATOM   3183  CD1 LEU B 404      92.168 105.717  94.116  1.00  0.78           C  
ATOM   3184  CD2 LEU B 404      94.370 106.727  93.433  1.00  0.78           C  
ATOM   3185  N   GLU B 405      95.320 104.129  89.533  1.00  0.82           N  
ATOM   3186  CA  GLU B 405      95.836 103.063  88.710  1.00  0.82           C  
ATOM   3187  C   GLU B 405      96.842 102.237  89.479  1.00  0.82           C  
ATOM   3188  O   GLU B 405      97.543 102.741  90.353  1.00  0.82           O  
ATOM   3189  CB  GLU B 405      96.480 103.645  87.430  1.00  0.82           C  
ATOM   3190  CG  GLU B 405      96.732 102.594  86.327  1.00  0.82           C  
ATOM   3191  CD  GLU B 405      95.454 101.801  86.048  1.00  0.82           C  
ATOM   3192  OE1 GLU B 405      94.532 102.351  85.397  1.00  0.82           O  
ATOM   3193  OE2 GLU B 405      95.381 100.651  86.556  1.00  0.82           O  
ATOM   3194  N   ILE B 406      96.907 100.926  89.182  1.00  0.83           N  
ATOM   3195  CA  ILE B 406      97.699  99.962  89.923  1.00  0.83           C  
ATOM   3196  C   ILE B 406      98.775  99.395  89.014  1.00  0.83           C  
ATOM   3197  O   ILE B 406      98.555  99.042  87.861  1.00  0.83           O  
ATOM   3198  CB  ILE B 406      96.835  98.849  90.536  1.00  0.83           C  
ATOM   3199  CG1 ILE B 406      97.640  97.705  91.194  1.00  0.83           C  
ATOM   3200  CG2 ILE B 406      95.903  98.250  89.462  1.00  0.83           C  
ATOM   3201  CD1 ILE B 406      98.478  98.113  92.403  1.00  0.83           C  
ATOM   3202  N   THR B 407     100.018  99.292  89.520  1.00  0.83           N  
ATOM   3203  CA  THR B 407     101.094  98.660  88.773  1.00  0.83           C  
ATOM   3204  C   THR B 407     102.007  97.931  89.738  1.00  0.83           C  
ATOM   3205  O   THR B 407     101.950  98.110  90.954  1.00  0.83           O  
ATOM   3206  CB  THR B 407     101.881  99.624  87.888  1.00  0.83           C  
ATOM   3207  OG1 THR B 407     102.786  98.956  87.014  1.00  0.83           O  
ATOM   3208  CG2 THR B 407     102.687 100.605  88.742  1.00  0.83           C  
ATOM   3209  N   ALA B 408     102.871  97.064  89.192  1.00  0.84           N  
ATOM   3210  CA  ALA B 408     103.756  96.207  89.933  1.00  0.84           C  
ATOM   3211  C   ALA B 408     104.879  95.834  88.978  1.00  0.84           C  
ATOM   3212  O   ALA B 408     104.835  96.226  87.815  1.00  0.84           O  
ATOM   3213  CB  ALA B 408     102.999  94.976  90.457  1.00  0.84           C  
ATOM   3214  N   SER B 409     105.941  95.124  89.409  1.00  0.84           N  
ATOM   3215  CA  SER B 409     107.056  94.837  88.506  1.00  0.84           C  
ATOM   3216  C   SER B 409     107.585  93.426  88.648  1.00  0.84           C  
ATOM   3217  O   SER B 409     107.341  92.708  89.613  1.00  0.84           O  
ATOM   3218  CB  SER B 409     108.223  95.858  88.658  1.00  0.84           C  
ATOM   3219  OG  SER B 409     109.293  95.641  87.724  1.00  0.84           O  
ATOM   3220  N   CYS B 410     108.349  92.976  87.634  1.00  0.84           N  
ATOM   3221  CA  CYS B 410     109.043  91.713  87.655  1.00  0.84           C  
ATOM   3222  C   CYS B 410     110.503  91.850  88.052  1.00  0.84           C  
ATOM   3223  O   CYS B 410     111.168  90.834  88.274  1.00  0.84           O  
ATOM   3224  CB  CYS B 410     108.957  91.024  86.268  1.00  0.84           C  
ATOM   3225  SG  CYS B 410     109.684  92.010  84.907  1.00  0.84           S  
ATOM   3226  N   SER B 411     111.022  93.085  88.188  1.00  0.84           N  
ATOM   3227  CA  SER B 411     112.387  93.344  88.629  1.00  0.84           C  
ATOM   3228  C   SER B 411     112.478  93.920  90.022  1.00  0.84           C  
ATOM   3229  O   SER B 411     113.563  93.984  90.587  1.00  0.84           O  
ATOM   3230  CB  SER B 411     113.133  94.344  87.709  1.00  0.84           C  
ATOM   3231  OG  SER B 411     112.398  95.558  87.515  1.00  0.84           O  
ATOM   3232  N   ASN B 412     111.353  94.298  90.652  1.00  0.83           N  
ATOM   3233  CA  ASN B 412     111.376  94.796  92.012  1.00  0.83           C  
ATOM   3234  C   ASN B 412     110.153  94.251  92.744  1.00  0.83           C  
ATOM   3235  O   ASN B 412     109.232  93.783  92.079  1.00  0.83           O  
ATOM   3236  CB  ASN B 412     111.529  96.348  92.067  1.00  0.83           C  
ATOM   3237  CG  ASN B 412     110.368  97.101  91.435  1.00  0.83           C  
ATOM   3238  OD1 ASN B 412     109.213  96.946  91.822  1.00  0.83           O  
ATOM   3239  ND2 ASN B 412     110.669  97.991  90.463  1.00  0.83           N  
ATOM   3240  N   PRO B 413     110.082  94.257  94.075  1.00  0.85           N  
ATOM   3241  CA  PRO B 413     108.939  93.708  94.795  1.00  0.85           C  
ATOM   3242  C   PRO B 413     107.937  94.794  95.123  1.00  0.85           C  
ATOM   3243  O   PRO B 413     107.061  94.582  95.944  1.00  0.85           O  
ATOM   3244  CB  PRO B 413     109.572  93.183  96.091  1.00  0.85           C  
ATOM   3245  CG  PRO B 413     110.712  94.164  96.365  1.00  0.85           C  
ATOM   3246  CD  PRO B 413     111.233  94.477  94.963  1.00  0.85           C  
ATOM   3247  N   PHE B 414     108.062  95.985  94.508  1.00  0.85           N  
ATOM   3248  CA  PHE B 414     107.254  97.115  94.897  1.00  0.85           C  
ATOM   3249  C   PHE B 414     105.942  97.157  94.142  1.00  0.85           C  
ATOM   3250  O   PHE B 414     105.810  96.765  92.990  1.00  0.85           O  
ATOM   3251  CB  PHE B 414     107.968  98.480  94.687  1.00  0.85           C  
ATOM   3252  CG  PHE B 414     109.391  98.485  95.174  1.00  0.85           C  
ATOM   3253  CD1 PHE B 414     109.770  97.859  96.372  1.00  0.85           C  
ATOM   3254  CD2 PHE B 414     110.376  99.137  94.414  1.00  0.85           C  
ATOM   3255  CE1 PHE B 414     111.108  97.835  96.776  1.00  0.85           C  
ATOM   3256  CE2 PHE B 414     111.717  99.120  94.815  1.00  0.85           C  
ATOM   3257  CZ  PHE B 414     112.085  98.459  95.992  1.00  0.85           C  
ATOM   3258  N   LEU B 415     104.937  97.709  94.827  1.00  0.86           N  
ATOM   3259  CA  LEU B 415     103.640  98.011  94.295  1.00  0.86           C  
ATOM   3260  C   LEU B 415     103.538  99.515  94.338  1.00  0.86           C  
ATOM   3261  O   LEU B 415     103.958 100.142  95.306  1.00  0.86           O  
ATOM   3262  CB  LEU B 415     102.557  97.333  95.165  1.00  0.86           C  
ATOM   3263  CG  LEU B 415     101.099  97.731  94.887  1.00  0.86           C  
ATOM   3264  CD1 LEU B 415     100.152  96.580  95.253  1.00  0.86           C  
ATOM   3265  CD2 LEU B 415     100.686  98.985  95.662  1.00  0.86           C  
ATOM   3266  N   GLN B 416     103.005 100.126  93.263  1.00  0.83           N  
ATOM   3267  CA  GLN B 416     102.849 101.563  93.170  1.00  0.83           C  
ATOM   3268  C   GLN B 416     101.407 101.838  92.764  1.00  0.83           C  
ATOM   3269  O   GLN B 416     100.917 101.281  91.782  1.00  0.83           O  
ATOM   3270  CB  GLN B 416     103.791 102.191  92.104  1.00  0.83           C  
ATOM   3271  CG  GLN B 416     105.271 101.719  92.124  1.00  0.83           C  
ATOM   3272  CD  GLN B 416     106.184 102.503  93.066  1.00  0.83           C  
ATOM   3273  OE1 GLN B 416     105.827 103.502  93.697  1.00  0.83           O  
ATOM   3274  NE2 GLN B 416     107.463 102.061  93.127  1.00  0.83           N  
ATOM   3275  N   ILE B 417     100.687 102.692  93.517  1.00  0.84           N  
ATOM   3276  CA  ILE B 417      99.354 103.156  93.155  1.00  0.84           C  
ATOM   3277  C   ILE B 417      99.408 104.663  93.084  1.00  0.84           C  
ATOM   3278  O   ILE B 417      99.985 105.312  93.954  1.00  0.84           O  
ATOM   3279  CB  ILE B 417      98.248 102.734  94.126  1.00  0.84           C  
ATOM   3280  CG1 ILE B 417      98.335 101.217  94.374  1.00  0.84           C  
ATOM   3281  CG2 ILE B 417      96.866 103.104  93.549  1.00  0.84           C  
ATOM   3282  CD1 ILE B 417      97.180 100.613  95.181  1.00  0.84           C  
ATOM   3283  N   TRP B 418      98.834 105.278  92.029  1.00  0.82           N  
ATOM   3284  CA  TRP B 418      98.934 106.715  91.896  1.00  0.82           C  
ATOM   3285  C   TRP B 418      97.754 107.376  91.205  1.00  0.82           C  
ATOM   3286  O   TRP B 418      96.996 106.749  90.468  1.00  0.82           O  
ATOM   3287  CB  TRP B 418     100.265 107.131  91.196  1.00  0.82           C  
ATOM   3288  CG  TRP B 418     100.402 106.805  89.714  1.00  0.82           C  
ATOM   3289  CD1 TRP B 418      99.833 107.447  88.650  1.00  0.82           C  
ATOM   3290  CD2 TRP B 418     101.230 105.768  89.154  1.00  0.82           C  
ATOM   3291  NE1 TRP B 418     100.218 106.860  87.466  1.00  0.82           N  
ATOM   3292  CE2 TRP B 418     101.074 105.827  87.757  1.00  0.82           C  
ATOM   3293  CE3 TRP B 418     102.079 104.838  89.748  1.00  0.82           C  
ATOM   3294  CZ2 TRP B 418     101.743 104.945  86.920  1.00  0.82           C  
ATOM   3295  CZ3 TRP B 418     102.785 103.973  88.900  1.00  0.82           C  
ATOM   3296  CH2 TRP B 418     102.613 104.016  87.509  1.00  0.82           C  
ATOM   3297  N   LYS B 419      97.642 108.700  91.448  1.00  0.70           N  
ATOM   3298  CA  LYS B 419      96.872 109.690  90.717  1.00  0.70           C  
ATOM   3299  C   LYS B 419      97.014 110.995  91.469  1.00  0.70           C  
ATOM   3300  O   LYS B 419      97.048 110.998  92.696  1.00  0.70           O  
ATOM   3301  CB  LYS B 419      95.353 109.422  90.512  1.00  0.70           C  
ATOM   3302  CG  LYS B 419      94.399 109.901  91.626  1.00  0.70           C  
ATOM   3303  CD  LYS B 419      92.951 109.532  91.309  1.00  0.70           C  
ATOM   3304  CE  LYS B 419      91.940 109.782  92.423  1.00  0.70           C  
ATOM   3305  NZ  LYS B 419      91.748 111.230  92.612  1.00  0.70           N  
ATOM   3306  N   GLY B 420      97.089 112.141  90.761  1.00  0.67           N  
ATOM   3307  CA  GLY B 420      97.067 113.447  91.419  1.00  0.67           C  
ATOM   3308  C   GLY B 420      98.204 114.342  91.043  1.00  0.67           C  
ATOM   3309  O   GLY B 420      99.050 114.658  91.873  1.00  0.67           O  
ATOM   3310  N   GLY B 421      98.249 114.783  89.774  1.00  0.87           N  
ATOM   3311  CA  GLY B 421      99.265 115.716  89.305  1.00  0.87           C  
ATOM   3312  C   GLY B 421      98.683 117.012  88.818  1.00  0.87           C  
ATOM   3313  O   GLY B 421      98.219 117.848  89.586  1.00  0.87           O  
ATOM   3314  N   ILE B 422      98.732 117.220  87.495  1.00  0.86           N  
ATOM   3315  CA  ILE B 422      98.252 118.426  86.846  1.00  0.86           C  
ATOM   3316  C   ILE B 422      96.902 118.131  86.210  1.00  0.86           C  
ATOM   3317  O   ILE B 422      96.621 116.959  85.958  1.00  0.86           O  
ATOM   3318  CB  ILE B 422      99.253 118.954  85.814  1.00  0.86           C  
ATOM   3319  CG1 ILE B 422      99.550 117.933  84.693  1.00  0.86           C  
ATOM   3320  CG2 ILE B 422     100.539 119.365  86.560  1.00  0.86           C  
ATOM   3321  CD1 ILE B 422     100.344 118.523  83.522  1.00  0.86           C  
ATOM   3322  N   PRO B 423      96.010 119.098  85.942  1.00  0.90           N  
ATOM   3323  CA  PRO B 423      94.814 118.821  85.164  1.00  0.90           C  
ATOM   3324  C   PRO B 423      95.189 118.478  83.725  1.00  0.90           C  
ATOM   3325  O   PRO B 423      96.279 118.887  83.313  1.00  0.90           O  
ATOM   3326  CB  PRO B 423      93.994 120.121  85.263  1.00  0.90           C  
ATOM   3327  CG  PRO B 423      95.023 121.236  85.473  1.00  0.90           C  
ATOM   3328  CD  PRO B 423      96.201 120.536  86.164  1.00  0.90           C  
ATOM   3329  N   PRO B 424      94.381 117.760  82.955  1.00  0.88           N  
ATOM   3330  CA  PRO B 424      94.683 117.420  81.570  1.00  0.88           C  
ATOM   3331  C   PRO B 424      95.045 118.604  80.691  1.00  0.88           C  
ATOM   3332  O   PRO B 424      94.315 119.590  80.667  1.00  0.88           O  
ATOM   3333  CB  PRO B 424      93.412 116.712  81.087  1.00  0.88           C  
ATOM   3334  CG  PRO B 424      92.837 116.069  82.349  1.00  0.88           C  
ATOM   3335  CD  PRO B 424      93.161 117.099  83.428  1.00  0.88           C  
ATOM   3336  N   VAL B 425      96.185 118.536  79.971  1.00  0.91           N  
ATOM   3337  CA  VAL B 425      96.658 119.650  79.150  1.00  0.91           C  
ATOM   3338  C   VAL B 425      95.756 119.902  77.945  1.00  0.91           C  
ATOM   3339  O   VAL B 425      95.557 121.038  77.504  1.00  0.91           O  
ATOM   3340  CB  VAL B 425      98.113 119.460  78.716  1.00  0.91           C  
ATOM   3341  CG1 VAL B 425      98.657 120.728  78.023  1.00  0.91           C  
ATOM   3342  CG2 VAL B 425      98.990 119.157  79.948  1.00  0.91           C  
ATOM   3343  N   PHE B 426      95.168 118.832  77.385  1.00  0.85           N  
ATOM   3344  CA  PHE B 426      94.301 118.889  76.225  1.00  0.85           C  
ATOM   3345  C   PHE B 426      93.027 118.105  76.519  1.00  0.85           C  
ATOM   3346  O   PHE B 426      92.813 117.643  77.637  1.00  0.85           O  
ATOM   3347  CB  PHE B 426      95.011 118.319  74.967  1.00  0.85           C  
ATOM   3348  CG  PHE B 426      96.199 119.170  74.598  1.00  0.85           C  
ATOM   3349  CD1 PHE B 426      96.021 120.366  73.882  1.00  0.85           C  
ATOM   3350  CD2 PHE B 426      97.500 118.795  74.976  1.00  0.85           C  
ATOM   3351  CE1 PHE B 426      97.115 121.185  73.573  1.00  0.85           C  
ATOM   3352  CE2 PHE B 426      98.598 119.611  74.668  1.00  0.85           C  
ATOM   3353  CZ  PHE B 426      98.404 120.811  73.973  1.00  0.85           C  
ATOM   3354  N   ASP B 427      92.107 117.954  75.535  1.00  0.87           N  
ATOM   3355  CA  ASP B 427      90.886 117.175  75.710  1.00  0.87           C  
ATOM   3356  C   ASP B 427      91.160 115.666  75.727  1.00  0.87           C  
ATOM   3357  O   ASP B 427      91.007 114.957  74.737  1.00  0.87           O  
ATOM   3358  CB  ASP B 427      89.823 117.532  74.632  1.00  0.87           C  
ATOM   3359  CG  ASP B 427      88.424 117.048  75.008  1.00  0.87           C  
ATOM   3360  OD1 ASP B 427      87.550 117.018  74.110  1.00  0.87           O  
ATOM   3361  OD2 ASP B 427      88.186 116.710  76.201  1.00  0.87           O  
ATOM   3362  N   SER B 428      91.604 115.150  76.881  1.00  0.88           N  
ATOM   3363  CA  SER B 428      91.923 113.755  77.091  1.00  0.88           C  
ATOM   3364  C   SER B 428      91.045 113.170  78.175  1.00  0.88           C  
ATOM   3365  O   SER B 428      90.314 113.858  78.884  1.00  0.88           O  
ATOM   3366  CB  SER B 428      93.408 113.542  77.469  1.00  0.88           C  
ATOM   3367  OG  SER B 428      93.844 114.481  78.441  1.00  0.88           O  
ATOM   3368  N   ARG B 429      91.040 111.832  78.287  1.00  0.81           N  
ATOM   3369  CA  ARG B 429      90.272 111.126  79.292  1.00  0.81           C  
ATOM   3370  C   ARG B 429      91.131 109.974  79.765  1.00  0.81           C  
ATOM   3371  O   ARG B 429      92.045 109.538  79.078  1.00  0.81           O  
ATOM   3372  CB  ARG B 429      88.945 110.535  78.731  1.00  0.81           C  
ATOM   3373  CG  ARG B 429      87.896 111.557  78.241  1.00  0.81           C  
ATOM   3374  CD  ARG B 429      87.278 112.435  79.338  1.00  0.81           C  
ATOM   3375  NE  ARG B 429      86.282 113.336  78.663  1.00  0.81           N  
ATOM   3376  CZ  ARG B 429      86.642 114.455  78.019  1.00  0.81           C  
ATOM   3377  NH1 ARG B 429      85.765 115.149  77.299  1.00  0.81           N  
ATOM   3378  NH2 ARG B 429      87.877 114.923  78.062  1.00  0.81           N  
ATOM   3379  N   ASP B 430      90.880 109.452  80.973  1.00  0.87           N  
ATOM   3380  CA  ASP B 430      91.523 108.267  81.492  1.00  0.87           C  
ATOM   3381  C   ASP B 430      91.166 107.031  80.671  1.00  0.87           C  
ATOM   3382  O   ASP B 430      90.047 106.903  80.182  1.00  0.87           O  
ATOM   3383  CB  ASP B 430      91.149 108.080  82.984  1.00  0.87           C  
ATOM   3384  CG  ASP B 430      91.478 109.354  83.743  1.00  0.87           C  
ATOM   3385  OD1 ASP B 430      92.504 109.385  84.469  1.00  0.87           O  
ATOM   3386  OD2 ASP B 430      90.745 110.353  83.546  1.00  0.87           O  
ATOM   3387  N   ASP B 431      92.107 106.072  80.505  1.00  0.89           N  
ATOM   3388  CA  ASP B 431      91.934 104.896  79.663  1.00  0.89           C  
ATOM   3389  C   ASP B 431      90.715 104.075  80.057  1.00  0.89           C  
ATOM   3390  O   ASP B 431      89.952 103.591  79.222  1.00  0.89           O  
ATOM   3391  CB  ASP B 431      93.195 104.008  79.749  1.00  0.89           C  
ATOM   3392  CG  ASP B 431      94.385 104.770  79.196  1.00  0.89           C  
ATOM   3393  OD1 ASP B 431      95.204 105.242  80.019  1.00  0.89           O  
ATOM   3394  OD2 ASP B 431      94.476 104.890  77.950  1.00  0.89           O  
ATOM   3395  N   LEU B 432      90.464 103.978  81.370  1.00  0.87           N  
ATOM   3396  CA  LEU B 432      89.313 103.345  81.972  1.00  0.87           C  
ATOM   3397  C   LEU B 432      87.989 103.935  81.512  1.00  0.87           C  
ATOM   3398  O   LEU B 432      87.063 103.212  81.146  1.00  0.87           O  
ATOM   3399  CB  LEU B 432      89.458 103.514  83.501  1.00  0.87           C  
ATOM   3400  CG  LEU B 432      90.667 102.742  84.069  1.00  0.87           C  
ATOM   3401  CD1 LEU B 432      91.237 103.400  85.332  1.00  0.87           C  
ATOM   3402  CD2 LEU B 432      90.324 101.264  84.306  1.00  0.87           C  
ATOM   3403  N   ASP B 433      87.894 105.271  81.468  1.00  0.87           N  
ATOM   3404  CA  ASP B 433      86.717 105.987  81.047  1.00  0.87           C  
ATOM   3405  C   ASP B 433      86.558 105.961  79.530  1.00  0.87           C  
ATOM   3406  O   ASP B 433      85.443 105.962  79.011  1.00  0.87           O  
ATOM   3407  CB  ASP B 433      86.778 107.437  81.561  1.00  0.87           C  
ATOM   3408  CG  ASP B 433      86.772 107.532  83.087  1.00  0.87           C  
ATOM   3409  OD1 ASP B 433      86.696 106.501  83.810  1.00  0.87           O  
ATOM   3410  OD2 ASP B 433      86.878 108.695  83.538  1.00  0.87           O  
ATOM   3411  N   ILE B 434      87.665 105.881  78.760  1.00  0.89           N  
ATOM   3412  CA  ILE B 434      87.628 105.614  77.324  1.00  0.89           C  
ATOM   3413  C   ILE B 434      87.052 104.232  77.034  1.00  0.89           C  
ATOM   3414  O   ILE B 434      86.150 104.084  76.211  1.00  0.89           O  
ATOM   3415  CB  ILE B 434      89.007 105.774  76.679  1.00  0.89           C  
ATOM   3416  CG1 ILE B 434      89.501 107.236  76.806  1.00  0.89           C  
ATOM   3417  CG2 ILE B 434      88.971 105.343  75.197  1.00  0.89           C  
ATOM   3418  CD1 ILE B 434      90.966 107.442  76.395  1.00  0.89           C  
ATOM   3419  N   LEU B 435      87.497 103.185  77.759  1.00  0.89           N  
ATOM   3420  CA  LEU B 435      86.939 101.844  77.656  1.00  0.89           C  
ATOM   3421  C   LEU B 435      85.475 101.776  78.065  1.00  0.89           C  
ATOM   3422  O   LEU B 435      84.642 101.188  77.372  1.00  0.89           O  
ATOM   3423  CB  LEU B 435      87.732 100.844  78.533  1.00  0.89           C  
ATOM   3424  CG  LEU B 435      89.192 100.608  78.097  1.00  0.89           C  
ATOM   3425  CD1 LEU B 435      89.948  99.844  79.193  1.00  0.89           C  
ATOM   3426  CD2 LEU B 435      89.291  99.858  76.761  1.00  0.89           C  
ATOM   3427  N   ALA B 436      85.113 102.430  79.186  1.00  0.91           N  
ATOM   3428  CA  ALA B 436      83.744 102.550  79.624  1.00  0.91           C  
ATOM   3429  C   ALA B 436      82.870 103.325  78.653  1.00  0.91           C  
ATOM   3430  O   ALA B 436      81.765 102.909  78.332  1.00  0.91           O  
ATOM   3431  CB  ALA B 436      83.701 103.213  81.010  1.00  0.91           C  
ATOM   3432  N   GLY B 437      83.347 104.455  78.101  1.00  0.86           N  
ATOM   3433  CA  GLY B 437      82.604 105.227  77.113  1.00  0.86           C  
ATOM   3434  C   GLY B 437      82.355 104.507  75.814  1.00  0.86           C  
ATOM   3435  O   GLY B 437      81.290 104.648  75.221  1.00  0.86           O  
ATOM   3436  N   ILE B 438      83.304 103.666  75.360  1.00  0.87           N  
ATOM   3437  CA  ILE B 438      83.096 102.775  74.225  1.00  0.87           C  
ATOM   3438  C   ILE B 438      82.026 101.733  74.517  1.00  0.87           C  
ATOM   3439  O   ILE B 438      81.111 101.515  73.723  1.00  0.87           O  
ATOM   3440  CB  ILE B 438      84.413 102.102  73.830  1.00  0.87           C  
ATOM   3441  CG1 ILE B 438      85.398 103.138  73.231  1.00  0.87           C  
ATOM   3442  CG2 ILE B 438      84.191 100.922  72.852  1.00  0.87           C  
ATOM   3443  CD1 ILE B 438      86.837 102.614  73.117  1.00  0.87           C  
ATOM   3444  N   ALA B 439      82.077 101.090  75.700  1.00  0.90           N  
ATOM   3445  CA  ALA B 439      81.083 100.128  76.122  1.00  0.90           C  
ATOM   3446  C   ALA B 439      79.701 100.729  76.321  1.00  0.90           C  
ATOM   3447  O   ALA B 439      78.691 100.161  75.914  1.00  0.90           O  
ATOM   3448  CB  ALA B 439      81.563  99.457  77.412  1.00  0.90           C  
ATOM   3449  N   ASN B 440      79.630 101.931  76.918  1.00  0.75           N  
ATOM   3450  CA  ASN B 440      78.408 102.687  77.089  1.00  0.75           C  
ATOM   3451  C   ASN B 440      77.778 103.040  75.750  1.00  0.75           C  
ATOM   3452  O   ASN B 440      76.577 102.866  75.576  1.00  0.75           O  
ATOM   3453  CB  ASN B 440      78.644 103.991  77.901  1.00  0.75           C  
ATOM   3454  CG  ASN B 440      79.032 103.720  79.352  1.00  0.75           C  
ATOM   3455  OD1 ASN B 440      79.234 102.597  79.816  1.00  0.75           O  
ATOM   3456  ND2 ASN B 440      79.122 104.814  80.142  1.00  0.75           N  
ATOM   3457  N   ALA B 441      78.560 103.483  74.749  1.00  0.85           N  
ATOM   3458  CA  ALA B 441      78.031 103.739  73.424  1.00  0.85           C  
ATOM   3459  C   ALA B 441      77.523 102.487  72.718  1.00  0.85           C  
ATOM   3460  O   ALA B 441      76.485 102.515  72.061  1.00  0.85           O  
ATOM   3461  CB  ALA B 441      79.061 104.472  72.549  1.00  0.85           C  
ATOM   3462  N   LEU B 442      78.206 101.331  72.876  1.00  0.83           N  
ATOM   3463  CA  LEU B 442      77.703 100.049  72.402  1.00  0.83           C  
ATOM   3464  C   LEU B 442      76.369  99.693  73.041  1.00  0.83           C  
ATOM   3465  O   LEU B 442      75.437  99.297  72.350  1.00  0.83           O  
ATOM   3466  CB  LEU B 442      78.707  98.898  72.680  1.00  0.83           C  
ATOM   3467  CG  LEU B 442      79.990  98.916  71.823  1.00  0.83           C  
ATOM   3468  CD1 LEU B 442      81.025  97.910  72.354  1.00  0.83           C  
ATOM   3469  CD2 LEU B 442      79.693  98.607  70.350  1.00  0.83           C  
ATOM   3470  N   ALA B 443      76.232  99.906  74.358  1.00  0.77           N  
ATOM   3471  CA  ALA B 443      75.004  99.738  75.098  1.00  0.77           C  
ATOM   3472  C   ALA B 443      73.843 100.602  74.650  1.00  0.77           C  
ATOM   3473  O   ALA B 443      72.710 100.145  74.523  1.00  0.77           O  
ATOM   3474  CB  ALA B 443      75.307 100.126  76.546  1.00  0.77           C  
ATOM   3475  N   ASP B 444      74.119 101.887  74.390  1.00  0.77           N  
ATOM   3476  CA  ASP B 444      73.154 102.846  73.906  1.00  0.77           C  
ATOM   3477  C   ASP B 444      72.643 102.505  72.509  1.00  0.77           C  
ATOM   3478  O   ASP B 444      71.453 102.611  72.217  1.00  0.77           O  
ATOM   3479  CB  ASP B 444      73.776 104.263  73.945  1.00  0.77           C  
ATOM   3480  CG  ASP B 444      74.051 104.693  75.374  1.00  0.77           C  
ATOM   3481  OD1 ASP B 444      73.277 104.315  76.290  1.00  0.77           O  
ATOM   3482  OD2 ASP B 444      75.045 105.432  75.615  1.00  0.77           O  
ATOM   3483  N   VAL B 445      73.532 102.049  71.605  1.00  0.75           N  
ATOM   3484  CA  VAL B 445      73.152 101.552  70.290  1.00  0.75           C  
ATOM   3485  C   VAL B 445      72.372 100.237  70.333  1.00  0.75           C  
ATOM   3486  O   VAL B 445      71.432 100.036  69.564  1.00  0.75           O  
ATOM   3487  CB  VAL B 445      74.374 101.428  69.385  1.00  0.75           C  
ATOM   3488  CG1 VAL B 445      74.020 100.848  68.001  1.00  0.75           C  
ATOM   3489  CG2 VAL B 445      75.005 102.820  69.183  1.00  0.75           C  
ATOM   3490  N   THR B 446      72.724  99.292  71.229  1.00  0.77           N  
ATOM   3491  CA  THR B 446      72.086  97.974  71.263  1.00  0.77           C  
ATOM   3492  C   THR B 446      70.909  97.896  72.217  1.00  0.77           C  
ATOM   3493  O   THR B 446      70.224  96.877  72.285  1.00  0.77           O  
ATOM   3494  CB  THR B 446      73.045  96.845  71.647  1.00  0.77           C  
ATOM   3495  OG1 THR B 446      73.641  97.063  72.919  1.00  0.77           O  
ATOM   3496  CG2 THR B 446      74.178  96.742  70.615  1.00  0.77           C  
ATOM   3497  N   GLY B 447      70.620  98.974  72.969  1.00  0.78           N  
ATOM   3498  CA  GLY B 447      69.527  99.044  73.932  1.00  0.78           C  
ATOM   3499  C   GLY B 447      69.719  98.196  75.161  1.00  0.78           C  
ATOM   3500  O   GLY B 447      68.761  97.741  75.790  1.00  0.78           O  
ATOM   3501  N   GLU B 448      70.978  97.956  75.544  1.00  0.73           N  
ATOM   3502  CA  GLU B 448      71.346  96.983  76.547  1.00  0.73           C  
ATOM   3503  C   GLU B 448      72.021  97.566  77.761  1.00  0.73           C  
ATOM   3504  O   GLU B 448      73.028  98.272  77.660  1.00  0.73           O  
ATOM   3505  CB  GLU B 448      72.306  95.950  75.935  1.00  0.73           C  
ATOM   3506  CG  GLU B 448      72.776  94.889  76.947  1.00  0.73           C  
ATOM   3507  CD  GLU B 448      73.460  93.698  76.296  1.00  0.73           C  
ATOM   3508  OE1 GLU B 448      72.974  93.170  75.272  1.00  0.73           O  
ATOM   3509  OE2 GLU B 448      74.347  93.146  76.986  1.00  0.73           O  
ATOM   3510  N   LYS B 449      71.535  97.326  78.981  1.00  0.70           N  
ATOM   3511  CA  LYS B 449      72.127  97.899  80.182  1.00  0.70           C  
ATOM   3512  C   LYS B 449      73.401  97.203  80.673  1.00  0.70           C  
ATOM   3513  O   LYS B 449      74.283  97.850  81.231  1.00  0.70           O  
ATOM   3514  CB  LYS B 449      71.076  97.981  81.318  1.00  0.70           C  
ATOM   3515  CG  LYS B 449      69.908  98.936  80.988  1.00  0.70           C  
ATOM   3516  CD  LYS B 449      68.841  99.032  82.097  1.00  0.70           C  
ATOM   3517  CE  LYS B 449      67.706 100.008  81.757  1.00  0.70           C  
ATOM   3518  NZ  LYS B 449      66.704 100.010  82.847  1.00  0.70           N  
ATOM   3519  N   ARG B 450      73.557  95.889  80.396  1.00  0.68           N  
ATOM   3520  CA  ARG B 450      74.613  95.020  80.912  1.00  0.68           C  
ATOM   3521  C   ARG B 450      76.037  95.481  80.612  1.00  0.68           C  
ATOM   3522  O   ARG B 450      76.978  95.244  81.369  1.00  0.68           O  
ATOM   3523  CB  ARG B 450      74.421  93.587  80.361  1.00  0.68           C  
ATOM   3524  CG  ARG B 450      73.086  92.927  80.764  1.00  0.68           C  
ATOM   3525  CD  ARG B 450      72.869  91.530  80.159  1.00  0.68           C  
ATOM   3526  NE  ARG B 450      72.743  91.662  78.669  1.00  0.68           N  
ATOM   3527  CZ  ARG B 450      72.209  90.757  77.839  1.00  0.68           C  
ATOM   3528  NH1 ARG B 450      71.723  89.599  78.282  1.00  0.68           N  
ATOM   3529  NH2 ARG B 450      72.157  90.997  76.530  1.00  0.68           N  
ATOM   3530  N   PHE B 451      76.244  96.189  79.492  1.00  0.79           N  
ATOM   3531  CA  PHE B 451      77.504  96.837  79.188  1.00  0.79           C  
ATOM   3532  C   PHE B 451      77.940  97.888  80.200  1.00  0.79           C  
ATOM   3533  O   PHE B 451      79.107  97.943  80.587  1.00  0.79           O  
ATOM   3534  CB  PHE B 451      77.364  97.594  77.864  1.00  0.79           C  
ATOM   3535  CG  PHE B 451      77.391  96.701  76.671  1.00  0.79           C  
ATOM   3536  CD1 PHE B 451      78.624  96.284  76.152  1.00  0.79           C  
ATOM   3537  CD2 PHE B 451      76.208  96.336  76.014  1.00  0.79           C  
ATOM   3538  CE1 PHE B 451      78.678  95.526  74.977  1.00  0.79           C  
ATOM   3539  CE2 PHE B 451      76.257  95.570  74.843  1.00  0.79           C  
ATOM   3540  CZ  PHE B 451      77.494  95.172  74.320  1.00  0.79           C  
ATOM   3541  N   ARG B 452      77.007  98.749  80.659  1.00  0.71           N  
ATOM   3542  CA  ARG B 452      77.286  99.749  81.669  1.00  0.71           C  
ATOM   3543  C   ARG B 452      77.553  99.108  83.008  1.00  0.71           C  
ATOM   3544  O   ARG B 452      78.402  99.579  83.754  1.00  0.71           O  
ATOM   3545  CB  ARG B 452      76.153 100.798  81.781  1.00  0.71           C  
ATOM   3546  CG  ARG B 452      76.118 101.764  80.580  1.00  0.71           C  
ATOM   3547  CD  ARG B 452      75.104 102.900  80.717  1.00  0.71           C  
ATOM   3548  NE  ARG B 452      75.227 103.768  79.500  1.00  0.71           N  
ATOM   3549  CZ  ARG B 452      74.510 104.877  79.285  1.00  0.71           C  
ATOM   3550  NH1 ARG B 452      74.789 105.665  78.258  1.00  0.71           N  
ATOM   3551  NH2 ARG B 452      73.544 105.254  80.123  1.00  0.71           N  
ATOM   3552  N   ASP B 453      76.880  97.988  83.311  1.00  0.76           N  
ATOM   3553  CA  ASP B 453      77.074  97.192  84.503  1.00  0.76           C  
ATOM   3554  C   ASP B 453      78.510  96.671  84.638  1.00  0.76           C  
ATOM   3555  O   ASP B 453      79.103  96.721  85.715  1.00  0.76           O  
ATOM   3556  CB  ASP B 453      76.044  96.037  84.500  1.00  0.76           C  
ATOM   3557  CG  ASP B 453      74.608  96.550  84.498  1.00  0.76           C  
ATOM   3558  OD1 ASP B 453      74.378  97.724  84.881  1.00  0.76           O  
ATOM   3559  OD2 ASP B 453      73.719  95.758  84.091  1.00  0.76           O  
ATOM   3560  N   TYR B 454      79.149  96.233  83.528  1.00  0.73           N  
ATOM   3561  CA  TYR B 454      80.541  95.773  83.517  1.00  0.73           C  
ATOM   3562  C   TYR B 454      81.534  96.885  83.824  1.00  0.73           C  
ATOM   3563  O   TYR B 454      82.631  96.672  84.341  1.00  0.73           O  
ATOM   3564  CB  TYR B 454      80.875  95.129  82.138  1.00  0.73           C  
ATOM   3565  CG  TYR B 454      82.157  94.322  82.145  1.00  0.73           C  
ATOM   3566  CD1 TYR B 454      83.293  94.768  81.454  1.00  0.73           C  
ATOM   3567  CD2 TYR B 454      82.229  93.090  82.812  1.00  0.73           C  
ATOM   3568  CE1 TYR B 454      84.469  94.004  81.431  1.00  0.73           C  
ATOM   3569  CE2 TYR B 454      83.405  92.325  82.802  1.00  0.73           C  
ATOM   3570  CZ  TYR B 454      84.530  92.788  82.113  1.00  0.73           C  
ATOM   3571  OH  TYR B 454      85.730  92.049  82.091  1.00  0.73           O  
ATOM   3572  N   PHE B 455      81.158  98.135  83.529  1.00  0.79           N  
ATOM   3573  CA  PHE B 455      81.998  99.286  83.752  1.00  0.79           C  
ATOM   3574  C   PHE B 455      81.396 100.211  84.799  1.00  0.79           C  
ATOM   3575  O   PHE B 455      81.754 101.383  84.878  1.00  0.79           O  
ATOM   3576  CB  PHE B 455      82.236 100.041  82.424  1.00  0.79           C  
ATOM   3577  CG  PHE B 455      83.212  99.282  81.562  1.00  0.79           C  
ATOM   3578  CD1 PHE B 455      84.582  99.276  81.876  1.00  0.79           C  
ATOM   3579  CD2 PHE B 455      82.775  98.571  80.433  1.00  0.79           C  
ATOM   3580  CE1 PHE B 455      85.495  98.560  81.089  1.00  0.79           C  
ATOM   3581  CE2 PHE B 455      83.689  97.875  79.629  1.00  0.79           C  
ATOM   3582  CZ  PHE B 455      85.047  97.857  79.966  1.00  0.79           C  
ATOM   3583  N   ALA B 456      80.492  99.705  85.667  1.00  0.85           N  
ATOM   3584  CA  ALA B 456      79.684 100.514  86.565  1.00  0.85           C  
ATOM   3585  C   ALA B 456      80.482 101.358  87.537  1.00  0.85           C  
ATOM   3586  O   ALA B 456      80.286 102.565  87.668  1.00  0.85           O  
ATOM   3587  CB  ALA B 456      78.754  99.584  87.368  1.00  0.85           C  
ATOM   3588  N   PHE B 457      81.486 100.755  88.188  1.00  0.80           N  
ATOM   3589  CA  PHE B 457      82.348 101.470  89.102  1.00  0.80           C  
ATOM   3590  C   PHE B 457      83.393 102.292  88.379  1.00  0.80           C  
ATOM   3591  O   PHE B 457      83.990 103.203  88.945  1.00  0.80           O  
ATOM   3592  CB  PHE B 457      83.086 100.491  90.034  1.00  0.80           C  
ATOM   3593  CG  PHE B 457      82.109  99.661  90.793  1.00  0.80           C  
ATOM   3594  CD1 PHE B 457      81.363 100.229  91.833  1.00  0.80           C  
ATOM   3595  CD2 PHE B 457      81.901  98.316  90.452  1.00  0.80           C  
ATOM   3596  CE1 PHE B 457      80.424  99.459  92.524  1.00  0.80           C  
ATOM   3597  CE2 PHE B 457      80.951  97.550  91.131  1.00  0.80           C  
ATOM   3598  CZ  PHE B 457      80.221  98.122  92.175  1.00  0.80           C  
ATOM   3599  N   ALA B 458      83.640 102.010  87.086  1.00  0.86           N  
ATOM   3600  CA  ALA B 458      84.534 102.809  86.283  1.00  0.86           C  
ATOM   3601  C   ALA B 458      83.907 104.138  85.918  1.00  0.86           C  
ATOM   3602  O   ALA B 458      84.506 105.191  86.109  1.00  0.86           O  
ATOM   3603  CB  ALA B 458      85.001 102.036  85.036  1.00  0.86           C  
ATOM   3604  N   ALA B 459      82.640 104.091  85.476  1.00  0.85           N  
ATOM   3605  CA  ALA B 459      81.825 105.234  85.144  1.00  0.85           C  
ATOM   3606  C   ALA B 459      81.445 106.099  86.342  1.00  0.85           C  
ATOM   3607  O   ALA B 459      81.227 107.300  86.214  1.00  0.85           O  
ATOM   3608  CB  ALA B 459      80.570 104.696  84.431  1.00  0.85           C  
ATOM   3609  N   ALA B 460      81.366 105.511  87.548  1.00  0.82           N  
ATOM   3610  CA  ALA B 460      80.958 106.205  88.751  1.00  0.82           C  
ATOM   3611  C   ALA B 460      82.135 106.760  89.556  1.00  0.82           C  
ATOM   3612  O   ALA B 460      82.006 107.032  90.752  1.00  0.82           O  
ATOM   3613  CB  ALA B 460      80.144 105.215  89.606  1.00  0.82           C  
ATOM   3614  N   ASP B 461      83.313 106.892  88.913  1.00  0.78           N  
ATOM   3615  CA  ASP B 461      84.551 107.414  89.465  1.00  0.78           C  
ATOM   3616  C   ASP B 461      85.211 106.630  90.582  1.00  0.78           C  
ATOM   3617  O   ASP B 461      86.074 107.114  91.315  1.00  0.78           O  
ATOM   3618  CB  ASP B 461      84.432 108.906  89.819  1.00  0.78           C  
ATOM   3619  CG  ASP B 461      84.601 109.700  88.549  1.00  0.78           C  
ATOM   3620  OD1 ASP B 461      85.640 109.432  87.873  1.00  0.78           O  
ATOM   3621  OD2 ASP B 461      83.737 110.561  88.264  1.00  0.78           O  
ATOM   3622  N   LYS B 462      84.895 105.335  90.696  1.00  0.75           N  
ATOM   3623  CA  LYS B 462      85.347 104.523  91.799  1.00  0.75           C  
ATOM   3624  C   LYS B 462      86.039 103.272  91.317  1.00  0.75           C  
ATOM   3625  O   LYS B 462      85.667 102.147  91.643  1.00  0.75           O  
ATOM   3626  CB  LYS B 462      84.178 104.156  92.732  1.00  0.75           C  
ATOM   3627  CG  LYS B 462      83.609 105.374  93.466  1.00  0.75           C  
ATOM   3628  CD  LYS B 462      82.533 104.977  94.478  1.00  0.75           C  
ATOM   3629  CE  LYS B 462      81.963 106.199  95.191  1.00  0.75           C  
ATOM   3630  NZ  LYS B 462      80.908 105.767  96.126  1.00  0.75           N  
ATOM   3631  N   ARG B 463      87.155 103.426  90.579  1.00  0.72           N  
ATOM   3632  CA  ARG B 463      87.950 102.292  90.135  1.00  0.72           C  
ATOM   3633  C   ARG B 463      88.661 101.545  91.269  1.00  0.72           C  
ATOM   3634  O   ARG B 463      89.143 100.426  91.085  1.00  0.72           O  
ATOM   3635  CB  ARG B 463      88.966 102.692  89.046  1.00  0.72           C  
ATOM   3636  CG  ARG B 463      88.357 102.942  87.650  1.00  0.72           C  
ATOM   3637  CD  ARG B 463      87.646 104.270  87.309  1.00  0.72           C  
ATOM   3638  NE  ARG B 463      88.438 105.451  87.756  1.00  0.72           N  
ATOM   3639  CZ  ARG B 463      87.910 106.688  87.691  1.00  0.72           C  
ATOM   3640  NH1 ARG B 463      88.362 107.659  88.480  1.00  0.72           N  
ATOM   3641  NH2 ARG B 463      86.884 106.998  86.906  1.00  0.72           N  
ATOM   3642  N   GLY B 464      88.678 102.103  92.503  1.00  0.84           N  
ATOM   3643  CA  GLY B 464      89.207 101.439  93.691  1.00  0.84           C  
ATOM   3644  C   GLY B 464      88.518 100.175  94.083  1.00  0.84           C  
ATOM   3645  O   GLY B 464      89.110  99.316  94.728  1.00  0.84           O  
ATOM   3646  N   ILE B 465      87.261 100.011  93.661  1.00  0.81           N  
ATOM   3647  CA  ILE B 465      86.518  98.771  93.764  1.00  0.81           C  
ATOM   3648  C   ILE B 465      87.169  97.642  92.978  1.00  0.81           C  
ATOM   3649  O   ILE B 465      87.433  96.569  93.513  1.00  0.81           O  
ATOM   3650  CB  ILE B 465      85.104  99.012  93.250  1.00  0.81           C  
ATOM   3651  CG1 ILE B 465      84.383 100.119  94.061  1.00  0.81           C  
ATOM   3652  CG2 ILE B 465      84.275  97.708  93.202  1.00  0.81           C  
ATOM   3653  CD1 ILE B 465      84.245  99.835  95.557  1.00  0.81           C  
ATOM   3654  N   TYR B 466      87.522  97.866  91.695  1.00  0.80           N  
ATOM   3655  CA  TYR B 466      88.181  96.863  90.872  1.00  0.80           C  
ATOM   3656  C   TYR B 466      89.581  96.564  91.343  1.00  0.80           C  
ATOM   3657  O   TYR B 466      89.995  95.413  91.420  1.00  0.80           O  
ATOM   3658  CB  TYR B 466      88.271  97.292  89.392  1.00  0.80           C  
ATOM   3659  CG  TYR B 466      86.907  97.501  88.803  1.00  0.80           C  
ATOM   3660  CD1 TYR B 466      85.970  96.453  88.735  1.00  0.80           C  
ATOM   3661  CD2 TYR B 466      86.570  98.750  88.261  1.00  0.80           C  
ATOM   3662  CE1 TYR B 466      84.705  96.666  88.165  1.00  0.80           C  
ATOM   3663  CE2 TYR B 466      85.321  98.951  87.668  1.00  0.80           C  
ATOM   3664  CZ  TYR B 466      84.381  97.920  87.640  1.00  0.80           C  
ATOM   3665  OH  TYR B 466      83.103  98.195  87.114  1.00  0.80           O  
ATOM   3666  N   ILE B 467      90.336  97.610  91.716  1.00  0.82           N  
ATOM   3667  CA  ILE B 467      91.663  97.464  92.280  1.00  0.82           C  
ATOM   3668  C   ILE B 467      91.626  96.708  93.596  1.00  0.82           C  
ATOM   3669  O   ILE B 467      92.452  95.844  93.837  1.00  0.82           O  
ATOM   3670  CB  ILE B 467      92.344  98.805  92.441  1.00  0.82           C  
ATOM   3671  CG1 ILE B 467      92.489  99.504  91.072  1.00  0.82           C  
ATOM   3672  CG2 ILE B 467      93.736  98.646  93.098  1.00  0.82           C  
ATOM   3673  CD1 ILE B 467      92.883 100.979  91.187  1.00  0.82           C  
ATOM   3674  N   GLN B 468      90.634  96.954  94.478  1.00  0.82           N  
ATOM   3675  CA  GLN B 468      90.451  96.150  95.671  1.00  0.82           C  
ATOM   3676  C   GLN B 468      90.121  94.700  95.386  1.00  0.82           C  
ATOM   3677  O   GLN B 468      90.646  93.815  96.054  1.00  0.82           O  
ATOM   3678  CB  GLN B 468      89.370  96.741  96.597  1.00  0.82           C  
ATOM   3679  CG  GLN B 468      89.254  96.035  97.969  1.00  0.82           C  
ATOM   3680  CD  GLN B 468      90.555  96.181  98.755  1.00  0.82           C  
ATOM   3681  OE1 GLN B 468      90.899  97.282  99.192  1.00  0.82           O  
ATOM   3682  NE2 GLN B 468      91.308  95.066  98.911  1.00  0.82           N  
ATOM   3683  N   ARG B 469      89.300  94.424  94.358  1.00  0.80           N  
ATOM   3684  CA  ARG B 469      89.011  93.080  93.898  1.00  0.80           C  
ATOM   3685  C   ARG B 469      90.214  92.395  93.244  1.00  0.80           C  
ATOM   3686  O   ARG B 469      90.180  91.192  93.022  1.00  0.80           O  
ATOM   3687  CB  ARG B 469      87.866  93.096  92.854  1.00  0.80           C  
ATOM   3688  CG  ARG B 469      86.464  93.485  93.378  1.00  0.80           C  
ATOM   3689  CD  ARG B 469      85.481  93.634  92.207  1.00  0.80           C  
ATOM   3690  NE  ARG B 469      84.131  94.006  92.726  1.00  0.80           N  
ATOM   3691  CZ  ARG B 469      83.047  94.091  91.941  1.00  0.80           C  
ATOM   3692  NH1 ARG B 469      83.060  93.763  90.650  1.00  0.80           N  
ATOM   3693  NH2 ARG B 469      81.900  94.520  92.457  1.00  0.80           N  
ATOM   3694  N   LEU B 470      91.282  93.146  92.901  1.00  0.85           N  
ATOM   3695  CA  LEU B 470      92.551  92.603  92.450  1.00  0.85           C  
ATOM   3696  C   LEU B 470      93.590  92.623  93.555  1.00  0.85           C  
ATOM   3697  O   LEU B 470      94.584  91.889  93.493  1.00  0.85           O  
ATOM   3698  CB  LEU B 470      93.143  93.496  91.333  1.00  0.85           C  
ATOM   3699  CG  LEU B 470      92.458  93.388  89.962  1.00  0.85           C  
ATOM   3700  CD1 LEU B 470      93.002  94.477  89.025  1.00  0.85           C  
ATOM   3701  CD2 LEU B 470      92.686  91.999  89.349  1.00  0.85           C  
ATOM   3702  N   LEU B 471      93.479  93.406  94.621  1.00  0.85           N  
ATOM   3703  CA  LEU B 471      94.374  93.271  95.753  1.00  0.85           C  
ATOM   3704  C   LEU B 471      93.921  92.119  96.627  1.00  0.85           C  
ATOM   3705  O   LEU B 471      94.630  91.143  96.838  1.00  0.85           O  
ATOM   3706  CB  LEU B 471      94.431  94.567  96.582  1.00  0.85           C  
ATOM   3707  CG  LEU B 471      95.145  95.747  95.896  1.00  0.85           C  
ATOM   3708  CD1 LEU B 471      94.861  97.032  96.676  1.00  0.85           C  
ATOM   3709  CD2 LEU B 471      96.659  95.534  95.797  1.00  0.85           C  
ATOM   3710  N   ASP B 472      92.645  92.132  97.062  1.00  0.86           N  
ATOM   3711  CA  ASP B 472      91.973  90.926  97.475  1.00  0.86           C  
ATOM   3712  C   ASP B 472      91.896  90.024  96.274  1.00  0.86           C  
ATOM   3713  O   ASP B 472      91.734  90.508  95.166  1.00  0.86           O  
ATOM   3714  CB  ASP B 472      90.605  91.239  98.113  1.00  0.86           C  
ATOM   3715  CG  ASP B 472      89.973  89.989  98.683  1.00  0.86           C  
ATOM   3716  OD1 ASP B 472      90.561  89.401  99.629  1.00  0.86           O  
ATOM   3717  OD2 ASP B 472      88.917  89.580  98.137  1.00  0.86           O  
ATOM   3718  N   THR B 473      92.107  88.720  96.483  1.00  0.86           N  
ATOM   3719  CA  THR B 473      92.170  87.687  95.460  1.00  0.86           C  
ATOM   3720  C   THR B 473      93.520  87.366  94.881  1.00  0.86           C  
ATOM   3721  O   THR B 473      93.594  86.565  93.966  1.00  0.86           O  
ATOM   3722  CB  THR B 473      91.219  87.764  94.268  1.00  0.86           C  
ATOM   3723  OG1 THR B 473      91.560  88.704  93.252  1.00  0.86           O  
ATOM   3724  CG2 THR B 473      89.824  88.083  94.744  1.00  0.86           C  
ATOM   3725  N   CYS B 474      94.640  87.894  95.418  1.00  0.86           N  
ATOM   3726  CA  CYS B 474      95.953  87.539  94.881  1.00  0.86           C  
ATOM   3727  C   CYS B 474      96.919  87.064  95.947  1.00  0.86           C  
ATOM   3728  O   CYS B 474      96.930  87.565  97.065  1.00  0.86           O  
ATOM   3729  CB  CYS B 474      96.559  88.688  94.098  1.00  0.86           C  
ATOM   3730  SG  CYS B 474      95.428  89.130  92.761  1.00  0.86           S  
ATOM   3731  N   THR B 475      97.767  86.047  95.637  1.00  0.84           N  
ATOM   3732  CA  THR B 475      98.694  85.431  96.604  1.00  0.84           C  
ATOM   3733  C   THR B 475      99.659  86.446  97.171  1.00  0.84           C  
ATOM   3734  O   THR B 475     100.042  86.391  98.340  1.00  0.84           O  
ATOM   3735  CB  THR B 475      99.523  84.247  96.075  1.00  0.84           C  
ATOM   3736  OG1 THR B 475     100.407  84.617  95.023  1.00  0.84           O  
ATOM   3737  CG2 THR B 475      98.617  83.142  95.514  1.00  0.84           C  
ATOM   3738  N   THR B 476     100.045  87.418  96.331  1.00  0.86           N  
ATOM   3739  CA  THR B 476     101.003  88.445  96.666  1.00  0.86           C  
ATOM   3740  C   THR B 476     100.369  89.702  97.215  1.00  0.86           C  
ATOM   3741  O   THR B 476     101.063  90.563  97.750  1.00  0.86           O  
ATOM   3742  CB  THR B 476     101.893  88.823  95.481  1.00  0.86           C  
ATOM   3743  OG1 THR B 476     101.222  89.584  94.480  1.00  0.86           O  
ATOM   3744  CG2 THR B 476     102.430  87.563  94.796  1.00  0.86           C  
ATOM   3745  N   THR B 477      99.037  89.871  97.142  1.00  0.86           N  
ATOM   3746  CA  THR B 477      98.457  91.155  97.530  1.00  0.86           C  
ATOM   3747  C   THR B 477      97.223  91.066  98.397  1.00  0.86           C  
ATOM   3748  O   THR B 477      96.762  92.094  98.893  1.00  0.86           O  
ATOM   3749  CB  THR B 477      98.172  92.125  96.375  1.00  0.86           C  
ATOM   3750  OG1 THR B 477      97.364  91.533  95.383  1.00  0.86           O  
ATOM   3751  CG2 THR B 477      99.461  92.552  95.667  1.00  0.86           C  
ATOM   3752  N   ALA B 478      96.665  89.872  98.684  1.00  0.89           N  
ATOM   3753  CA  ALA B 478      95.535  89.766  99.587  1.00  0.89           C  
ATOM   3754  C   ALA B 478      95.851  90.207 101.012  1.00  0.89           C  
ATOM   3755  O   ALA B 478      96.858  89.835 101.609  1.00  0.89           O  
ATOM   3756  CB  ALA B 478      94.923  88.355  99.570  1.00  0.89           C  
ATOM   3757  N   GLY B 479      94.978  91.066 101.571  1.00  0.86           N  
ATOM   3758  CA  GLY B 479      95.223  91.778 102.821  1.00  0.86           C  
ATOM   3759  C   GLY B 479      95.625  93.206 102.596  1.00  0.86           C  
ATOM   3760  O   GLY B 479      95.447  94.048 103.474  1.00  0.86           O  
ATOM   3761  N   TYR B 480      96.114  93.553 101.391  1.00  0.85           N  
ATOM   3762  CA  TYR B 480      96.286  94.937 101.015  1.00  0.85           C  
ATOM   3763  C   TYR B 480      94.975  95.567 100.597  1.00  0.85           C  
ATOM   3764  O   TYR B 480      94.071  94.941 100.045  1.00  0.85           O  
ATOM   3765  CB  TYR B 480      97.305  95.155  99.869  1.00  0.85           C  
ATOM   3766  CG  TYR B 480      98.710  94.992 100.365  1.00  0.85           C  
ATOM   3767  CD1 TYR B 480      99.205  95.821 101.381  1.00  0.85           C  
ATOM   3768  CD2 TYR B 480      99.556  94.027  99.809  1.00  0.85           C  
ATOM   3769  CE1 TYR B 480     100.509  95.653 101.863  1.00  0.85           C  
ATOM   3770  CE2 TYR B 480     100.861  93.851 100.287  1.00  0.85           C  
ATOM   3771  CZ  TYR B 480     101.331  94.665 101.322  1.00  0.85           C  
ATOM   3772  OH  TYR B 480     102.639  94.506 101.806  1.00  0.85           O  
ATOM   3773  N   LYS B 481      94.860  96.875 100.858  1.00  0.79           N  
ATOM   3774  CA  LYS B 481      93.747  97.672 100.418  1.00  0.79           C  
ATOM   3775  C   LYS B 481      94.286  98.858  99.667  1.00  0.79           C  
ATOM   3776  O   LYS B 481      95.319  99.406 100.041  1.00  0.79           O  
ATOM   3777  CB  LYS B 481      92.899  98.180 101.601  1.00  0.79           C  
ATOM   3778  CG  LYS B 481      92.272  97.055 102.432  1.00  0.79           C  
ATOM   3779  CD  LYS B 481      91.473  97.630 103.604  1.00  0.79           C  
ATOM   3780  CE  LYS B 481      90.902  96.550 104.512  1.00  0.79           C  
ATOM   3781  NZ  LYS B 481      90.244  97.207 105.656  1.00  0.79           N  
ATOM   3782  N   LEU B 482      93.603  99.300  98.582  1.00  0.81           N  
ATOM   3783  CA  LEU B 482      94.062 100.431  97.784  1.00  0.81           C  
ATOM   3784  C   LEU B 482      94.128 101.675  98.648  1.00  0.81           C  
ATOM   3785  O   LEU B 482      95.141 102.362  98.725  1.00  0.81           O  
ATOM   3786  CB  LEU B 482      93.092 100.662  96.591  1.00  0.81           C  
ATOM   3787  CG  LEU B 482      93.525 101.655  95.484  1.00  0.81           C  
ATOM   3788  CD1 LEU B 482      92.354 101.895  94.555  1.00  0.81           C  
ATOM   3789  CD2 LEU B 482      94.012 103.021  95.945  1.00  0.81           C  
ATOM   3790  N   ALA B 483      93.049 101.934  99.396  1.00  0.83           N  
ATOM   3791  CA  ALA B 483      92.924 103.096 100.236  1.00  0.83           C  
ATOM   3792  C   ALA B 483      93.980 103.187 101.338  1.00  0.83           C  
ATOM   3793  O   ALA B 483      94.577 104.243 101.537  1.00  0.83           O  
ATOM   3794  CB  ALA B 483      91.494 103.091 100.795  1.00  0.83           C  
ATOM   3795  N   ASP B 484      94.295 102.073 102.035  1.00  0.80           N  
ATOM   3796  CA  ASP B 484      95.395 102.030 102.985  1.00  0.80           C  
ATOM   3797  C   ASP B 484      96.777 102.230 102.321  1.00  0.80           C  
ATOM   3798  O   ASP B 484      97.626 102.952 102.843  1.00  0.80           O  
ATOM   3799  CB  ASP B 484      95.392 100.702 103.801  1.00  0.80           C  
ATOM   3800  CG  ASP B 484      94.436 100.674 105.002  1.00  0.80           C  
ATOM   3801  OD1 ASP B 484      94.461 101.606 105.841  1.00  0.80           O  
ATOM   3802  OD2 ASP B 484      93.730  99.651 105.176  1.00  0.80           O  
ATOM   3803  N   ILE B 485      97.046 101.613 101.139  1.00  0.82           N  
ATOM   3804  CA  ILE B 485      98.304 101.779 100.398  1.00  0.82           C  
ATOM   3805  C   ILE B 485      98.536 103.222  99.981  1.00  0.82           C  
ATOM   3806  O   ILE B 485      99.613 103.788 100.178  1.00  0.82           O  
ATOM   3807  CB  ILE B 485      98.337 100.863  99.167  1.00  0.82           C  
ATOM   3808  CG1 ILE B 485      98.615  99.401  99.583  1.00  0.82           C  
ATOM   3809  CG2 ILE B 485      99.377 101.336  98.120  1.00  0.82           C  
ATOM   3810  CD1 ILE B 485      98.274  98.391  98.482  1.00  0.82           C  
ATOM   3811  N   MET B 486      97.481 103.869  99.465  1.00  0.78           N  
ATOM   3812  CA  MET B 486      97.471 105.220  98.944  1.00  0.78           C  
ATOM   3813  C   MET B 486      97.568 106.278 100.041  1.00  0.78           C  
ATOM   3814  O   MET B 486      97.669 107.474  99.792  1.00  0.78           O  
ATOM   3815  CB  MET B 486      96.153 105.377  98.149  1.00  0.78           C  
ATOM   3816  CG  MET B 486      96.081 106.577  97.194  1.00  0.78           C  
ATOM   3817  SD  MET B 486      97.221 106.441  95.786  1.00  0.78           S  
ATOM   3818  CE  MET B 486      97.102 108.205  95.392  1.00  0.78           C  
ATOM   3819  N   ALA B 487      97.520 105.851 101.317  1.00  0.83           N  
ATOM   3820  CA  ALA B 487      97.608 106.753 102.439  1.00  0.83           C  
ATOM   3821  C   ALA B 487      98.881 106.582 103.259  1.00  0.83           C  
ATOM   3822  O   ALA B 487      99.055 107.228 104.288  1.00  0.83           O  
ATOM   3823  CB  ALA B 487      96.371 106.546 103.324  1.00  0.83           C  
ATOM   3824  N   GLY B 488      99.838 105.738 102.810  1.00  0.80           N  
ATOM   3825  CA  GLY B 488     101.135 105.623 103.480  1.00  0.80           C  
ATOM   3826  C   GLY B 488     101.194 104.673 104.636  1.00  0.80           C  
ATOM   3827  O   GLY B 488     102.116 104.713 105.441  1.00  0.80           O  
ATOM   3828  N   LYS B 489     100.232 103.741 104.743  1.00  0.74           N  
ATOM   3829  CA  LYS B 489     100.186 102.786 105.840  1.00  0.74           C  
ATOM   3830  C   LYS B 489     101.392 101.866 105.923  1.00  0.74           C  
ATOM   3831  O   LYS B 489     101.776 101.406 106.998  1.00  0.74           O  
ATOM   3832  CB  LYS B 489      98.898 101.953 105.742  1.00  0.74           C  
ATOM   3833  CG  LYS B 489      98.614 101.097 106.988  1.00  0.74           C  
ATOM   3834  CD  LYS B 489      97.134 100.742 107.045  1.00  0.74           C  
ATOM   3835  CE  LYS B 489      96.522 100.649 108.438  1.00  0.74           C  
ATOM   3836  NZ  LYS B 489      95.067 100.874 108.331  1.00  0.74           N  
ATOM   3837  N   TYR B 490     102.033 101.597 104.775  1.00  0.80           N  
ATOM   3838  CA  TYR B 490     103.177 100.714 104.682  1.00  0.80           C  
ATOM   3839  C   TYR B 490     104.428 101.511 104.327  1.00  0.80           C  
ATOM   3840  O   TYR B 490     105.409 100.969 103.832  1.00  0.80           O  
ATOM   3841  CB  TYR B 490     102.935  99.566 103.661  1.00  0.80           C  
ATOM   3842  CG  TYR B 490     101.562  98.971 103.857  1.00  0.80           C  
ATOM   3843  CD1 TYR B 490     101.327  97.989 104.835  1.00  0.80           C  
ATOM   3844  CD2 TYR B 490     100.479  99.439 103.092  1.00  0.80           C  
ATOM   3845  CE1 TYR B 490     100.028  97.502 105.057  1.00  0.80           C  
ATOM   3846  CE2 TYR B 490      99.182  98.963 103.322  1.00  0.80           C  
ATOM   3847  CZ  TYR B 490      98.957  98.001 104.309  1.00  0.80           C  
ATOM   3848  OH  TYR B 490      97.650  97.538 104.547  1.00  0.80           O  
ATOM   3849  N   GLY B 491     104.419 102.841 104.588  1.00  0.81           N  
ATOM   3850  CA  GLY B 491     105.568 103.710 104.354  1.00  0.81           C  
ATOM   3851  C   GLY B 491     105.292 104.868 103.417  1.00  0.81           C  
ATOM   3852  O   GLY B 491     104.730 105.870 103.859  1.00  0.81           O  
ATOM   3853  N   PRO B 492     105.686 104.858 102.144  1.00  0.80           N  
ATOM   3854  CA  PRO B 492     105.474 105.993 101.260  1.00  0.80           C  
ATOM   3855  C   PRO B 492     104.009 106.101 100.837  1.00  0.80           C  
ATOM   3856  O   PRO B 492     103.394 105.047 100.675  1.00  0.80           O  
ATOM   3857  CB  PRO B 492     106.397 105.718 100.061  1.00  0.80           C  
ATOM   3858  CG  PRO B 492     106.577 104.197 100.032  1.00  0.80           C  
ATOM   3859  CD  PRO B 492     106.426 103.774 101.496  1.00  0.80           C  
ATOM   3860  N   PRO B 493     103.404 107.276 100.630  1.00  0.80           N  
ATOM   3861  CA  PRO B 493     101.973 107.417 100.341  1.00  0.80           C  
ATOM   3862  C   PRO B 493     101.449 106.804  99.058  1.00  0.80           C  
ATOM   3863  O   PRO B 493     100.290 107.020  98.735  1.00  0.80           O  
ATOM   3864  CB  PRO B 493     101.708 108.926 100.396  1.00  0.80           C  
ATOM   3865  CG  PRO B 493     102.773 109.450 101.354  1.00  0.80           C  
ATOM   3866  CD  PRO B 493     103.978 108.568 101.034  1.00  0.80           C  
ATOM   3867  N   GLY B 494     102.269 106.094  98.272  1.00  0.83           N  
ATOM   3868  CA  GLY B 494     101.804 105.404  97.077  1.00  0.83           C  
ATOM   3869  C   GLY B 494     102.228 103.967  97.011  1.00  0.83           C  
ATOM   3870  O   GLY B 494     101.931 103.285  96.031  1.00  0.83           O  
ATOM   3871  N   GLY B 495     102.974 103.462  98.017  1.00  0.87           N  
ATOM   3872  CA  GLY B 495     103.726 102.225  97.854  1.00  0.87           C  
ATOM   3873  C   GLY B 495     103.498 101.182  98.905  1.00  0.87           C  
ATOM   3874  O   GLY B 495     103.228 101.456 100.069  1.00  0.87           O  
ATOM   3875  N   CYS B 496     103.685  99.918  98.499  1.00  0.85           N  
ATOM   3876  CA  CYS B 496     103.778  98.792  99.399  1.00  0.85           C  
ATOM   3877  C   CYS B 496     104.606  97.720  98.730  1.00  0.85           C  
ATOM   3878  O   CYS B 496     105.093  97.901  97.617  1.00  0.85           O  
ATOM   3879  CB  CYS B 496     102.411  98.237  99.884  1.00  0.85           C  
ATOM   3880  SG  CYS B 496     101.500  97.217  98.686  1.00  0.85           S  
ATOM   3881  N   LEU B 497     104.816  96.582  99.411  1.00  0.85           N  
ATOM   3882  CA  LEU B 497     105.583  95.486  98.864  1.00  0.85           C  
ATOM   3883  C   LEU B 497     104.703  94.262  98.778  1.00  0.85           C  
ATOM   3884  O   LEU B 497     104.120  93.798  99.762  1.00  0.85           O  
ATOM   3885  CB  LEU B 497     106.839  95.143  99.702  1.00  0.85           C  
ATOM   3886  CG  LEU B 497     107.989  96.167  99.614  1.00  0.85           C  
ATOM   3887  CD1 LEU B 497     107.752  97.422 100.468  1.00  0.85           C  
ATOM   3888  CD2 LEU B 497     109.315  95.510 100.026  1.00  0.85           C  
ATOM   3889  N   LEU B 498     104.556  93.704  97.578  1.00  0.85           N  
ATOM   3890  CA  LEU B 498     103.811  92.488  97.357  1.00  0.85           C  
ATOM   3891  C   LEU B 498     104.457  91.244  97.999  1.00  0.85           C  
ATOM   3892  O   LEU B 498     105.669  91.127  98.161  1.00  0.85           O  
ATOM   3893  CB  LEU B 498     103.414  92.371  95.864  1.00  0.85           C  
ATOM   3894  CG  LEU B 498     104.539  92.613  94.843  1.00  0.85           C  
ATOM   3895  CD1 LEU B 498     105.642  91.567  94.954  1.00  0.85           C  
ATOM   3896  CD2 LEU B 498     103.986  92.634  93.416  1.00  0.85           C  
ATOM   3897  N   ASN B 499     103.622  90.291  98.448  1.00  0.82           N  
ATOM   3898  CA  ASN B 499     104.007  89.170  99.281  1.00  0.82           C  
ATOM   3899  C   ASN B 499     104.452  87.981  98.442  1.00  0.82           C  
ATOM   3900  O   ASN B 499     103.671  87.131  98.021  1.00  0.82           O  
ATOM   3901  CB  ASN B 499     102.822  88.807 100.227  1.00  0.82           C  
ATOM   3902  CG  ASN B 499     103.183  87.822 101.337  1.00  0.82           C  
ATOM   3903  OD1 ASN B 499     104.180  87.101 101.315  1.00  0.82           O  
ATOM   3904  ND2 ASN B 499     102.328  87.775 102.383  1.00  0.82           N  
ATOM   3905  N   PHE B 500     105.763  87.890  98.196  1.00  0.78           N  
ATOM   3906  CA  PHE B 500     106.393  86.650  97.799  1.00  0.78           C  
ATOM   3907  C   PHE B 500     106.951  85.968  99.030  1.00  0.78           C  
ATOM   3908  O   PHE B 500     107.023  86.543 100.113  1.00  0.78           O  
ATOM   3909  CB  PHE B 500     107.574  86.846  96.824  1.00  0.78           C  
ATOM   3910  CG  PHE B 500     107.186  87.577  95.580  1.00  0.78           C  
ATOM   3911  CD1 PHE B 500     106.212  87.070  94.702  1.00  0.78           C  
ATOM   3912  CD2 PHE B 500     107.891  88.736  95.226  1.00  0.78           C  
ATOM   3913  CE1 PHE B 500     105.971  87.701  93.474  1.00  0.78           C  
ATOM   3914  CE2 PHE B 500     107.674  89.354  93.995  1.00  0.78           C  
ATOM   3915  CZ  PHE B 500     106.714  88.836  93.125  1.00  0.78           C  
ATOM   3916  N   ARG B 501     107.407  84.707  98.893  1.00  0.70           N  
ATOM   3917  CA  ARG B 501     107.982  83.976 100.003  1.00  0.70           C  
ATOM   3918  C   ARG B 501     109.284  84.573 100.546  1.00  0.70           C  
ATOM   3919  O   ARG B 501     109.604  84.418 101.719  1.00  0.70           O  
ATOM   3920  CB  ARG B 501     108.106  82.461  99.681  1.00  0.70           C  
ATOM   3921  CG  ARG B 501     107.587  81.595 100.845  1.00  0.70           C  
ATOM   3922  CD  ARG B 501     107.458  80.090 100.535  1.00  0.70           C  
ATOM   3923  NE  ARG B 501     108.216  79.263 101.540  1.00  0.70           N  
ATOM   3924  CZ  ARG B 501     108.026  79.243 102.865  1.00  0.70           C  
ATOM   3925  NH1 ARG B 501     108.749  78.391 103.590  1.00  0.70           N  
ATOM   3926  NH2 ARG B 501     107.150  80.043 103.471  1.00  0.70           N  
ATOM   3927  N   THR B 502     110.058  85.285  99.695  1.00  0.76           N  
ATOM   3928  CA  THR B 502     111.305  85.932 100.089  1.00  0.76           C  
ATOM   3929  C   THR B 502     111.352  87.374  99.605  1.00  0.76           C  
ATOM   3930  O   THR B 502     110.890  87.686  98.517  1.00  0.76           O  
ATOM   3931  CB  THR B 502     112.545  85.219  99.553  1.00  0.76           C  
ATOM   3932  OG1 THR B 502     112.545  85.098  98.131  1.00  0.76           O  
ATOM   3933  CG2 THR B 502     112.579  83.790 100.102  1.00  0.76           C  
ATOM   3934  N   TYR B 503     111.944  88.308 100.407  1.00  0.73           N  
ATOM   3935  CA  TYR B 503     112.121  89.706  99.996  1.00  0.73           C  
ATOM   3936  C   TYR B 503     113.003  89.848  98.751  1.00  0.73           C  
ATOM   3937  O   TYR B 503     112.572  90.503  97.798  1.00  0.73           O  
ATOM   3938  CB  TYR B 503     112.585  90.612 101.195  1.00  0.73           C  
ATOM   3939  CG  TYR B 503     113.257  91.918 100.799  1.00  0.73           C  
ATOM   3940  CD1 TYR B 503     112.582  92.881 100.028  1.00  0.73           C  
ATOM   3941  CD2 TYR B 503     114.606  92.148 101.130  1.00  0.73           C  
ATOM   3942  CE1 TYR B 503     113.253  94.021  99.561  1.00  0.73           C  
ATOM   3943  CE2 TYR B 503     115.277  93.289 100.666  1.00  0.73           C  
ATOM   3944  CZ  TYR B 503     114.601  94.218  99.869  1.00  0.73           C  
ATOM   3945  OH  TYR B 503     115.274  95.352  99.373  1.00  0.73           O  
ATOM   3946  N   PRO B 504     114.166  89.211  98.622  1.00  0.80           N  
ATOM   3947  CA  PRO B 504     114.761  89.043  97.317  1.00  0.80           C  
ATOM   3948  C   PRO B 504     114.045  87.859  96.721  1.00  0.80           C  
ATOM   3949  O   PRO B 504     114.357  86.722  97.070  1.00  0.80           O  
ATOM   3950  CB  PRO B 504     116.256  88.760  97.610  1.00  0.80           C  
ATOM   3951  CG  PRO B 504     116.440  89.037  99.111  1.00  0.80           C  
ATOM   3952  CD  PRO B 504     115.058  88.761  99.688  1.00  0.80           C  
ATOM   3953  N   ARG B 505     113.044  88.083  95.846  1.00  0.74           N  
ATOM   3954  CA  ARG B 505     112.364  86.984  95.199  1.00  0.74           C  
ATOM   3955  C   ARG B 505     113.298  86.230  94.281  1.00  0.74           C  
ATOM   3956  O   ARG B 505     113.724  86.726  93.239  1.00  0.74           O  
ATOM   3957  CB  ARG B 505     111.117  87.392  94.385  1.00  0.74           C  
ATOM   3958  CG  ARG B 505     110.533  86.210  93.569  1.00  0.74           C  
ATOM   3959  CD  ARG B 505     109.325  86.521  92.692  1.00  0.74           C  
ATOM   3960  NE  ARG B 505     109.592  87.754  91.876  1.00  0.74           N  
ATOM   3961  CZ  ARG B 505     110.377  87.815  90.791  1.00  0.74           C  
ATOM   3962  NH1 ARG B 505     110.902  86.725  90.243  1.00  0.74           N  
ATOM   3963  NH2 ARG B 505     110.586  88.999  90.226  1.00  0.74           N  
ATOM   3964  N   ILE B 506     113.579  84.974  94.642  1.00  0.82           N  
ATOM   3965  CA  ILE B 506     114.409  84.099  93.855  1.00  0.82           C  
ATOM   3966  C   ILE B 506     113.493  82.995  93.373  1.00  0.82           C  
ATOM   3967  O   ILE B 506     112.852  82.354  94.207  1.00  0.82           O  
ATOM   3968  CB  ILE B 506     115.547  83.535  94.693  1.00  0.82           C  
ATOM   3969  CG1 ILE B 506     116.446  84.666  95.254  1.00  0.82           C  
ATOM   3970  CG2 ILE B 506     116.373  82.498  93.904  1.00  0.82           C  
ATOM   3971  CD1 ILE B 506     117.083  85.581  94.200  1.00  0.82           C  
ATOM   3972  N   PRO B 507     113.319  82.743  92.077  1.00  0.84           N  
ATOM   3973  CA  PRO B 507     112.512  81.626  91.620  1.00  0.84           C  
ATOM   3974  C   PRO B 507     113.091  80.294  92.050  1.00  0.84           C  
ATOM   3975  O   PRO B 507     114.300  80.081  91.951  1.00  0.84           O  
ATOM   3976  CB  PRO B 507     112.481  81.788  90.094  1.00  0.84           C  
ATOM   3977  CG  PRO B 507     113.807  82.479  89.765  1.00  0.84           C  
ATOM   3978  CD  PRO B 507     114.035  83.391  90.972  1.00  0.84           C  
ATOM   3979  N   PHE B 508     112.217  79.410  92.561  1.00  0.84           N  
ATOM   3980  CA  PHE B 508     112.521  78.030  92.866  1.00  0.84           C  
ATOM   3981  C   PHE B 508     113.201  77.845  94.206  1.00  0.84           C  
ATOM   3982  O   PHE B 508     113.799  76.801  94.463  1.00  0.84           O  
ATOM   3983  CB  PHE B 508     113.306  77.260  91.768  1.00  0.84           C  
ATOM   3984  CG  PHE B 508     112.779  77.517  90.383  1.00  0.84           C  
ATOM   3985  CD1 PHE B 508     111.454  77.209  90.034  1.00  0.84           C  
ATOM   3986  CD2 PHE B 508     113.633  78.054  89.405  1.00  0.84           C  
ATOM   3987  CE1 PHE B 508     110.994  77.433  88.729  1.00  0.84           C  
ATOM   3988  CE2 PHE B 508     113.176  78.283  88.103  1.00  0.84           C  
ATOM   3989  CZ  PHE B 508     111.855  77.970  87.763  1.00  0.84           C  
ATOM   3990  N   TYR B 509     113.114  78.848  95.103  1.00  0.83           N  
ATOM   3991  CA  TYR B 509     113.676  78.781  96.440  1.00  0.83           C  
ATOM   3992  C   TYR B 509     112.990  77.706  97.279  1.00  0.83           C  
ATOM   3993  O   TYR B 509     113.617  76.799  97.818  1.00  0.83           O  
ATOM   3994  CB  TYR B 509     113.552  80.195  97.084  1.00  0.83           C  
ATOM   3995  CG  TYR B 509     114.136  80.271  98.473  1.00  0.83           C  
ATOM   3996  CD1 TYR B 509     113.387  79.829  99.577  1.00  0.83           C  
ATOM   3997  CD2 TYR B 509     115.429  80.776  98.688  1.00  0.83           C  
ATOM   3998  CE1 TYR B 509     113.933  79.847 100.865  1.00  0.83           C  
ATOM   3999  CE2 TYR B 509     115.973  80.806  99.982  1.00  0.83           C  
ATOM   4000  CZ  TYR B 509     115.227  80.328 101.066  1.00  0.83           C  
ATOM   4001  OH  TYR B 509     115.772  80.329 102.366  1.00  0.83           O  
ATOM   4002  N   GLU B 510     111.651  77.725  97.324  1.00  0.79           N  
ATOM   4003  CA  GLU B 510     110.827  76.735  97.977  1.00  0.79           C  
ATOM   4004  C   GLU B 510     111.006  75.348  97.378  1.00  0.79           C  
ATOM   4005  O   GLU B 510     111.098  74.350  98.092  1.00  0.79           O  
ATOM   4006  CB  GLU B 510     109.339  77.175  98.023  1.00  0.79           C  
ATOM   4007  CG  GLU B 510     108.624  77.450  96.669  1.00  0.79           C  
ATOM   4008  CD  GLU B 510     108.896  78.818  96.029  1.00  0.79           C  
ATOM   4009  OE1 GLU B 510     109.909  79.482  96.378  1.00  0.79           O  
ATOM   4010  OE2 GLU B 510     108.068  79.234  95.180  1.00  0.79           O  
ATOM   4011  N   GLN B 511     111.157  75.226  96.044  1.00  0.81           N  
ATOM   4012  CA  GLN B 511     111.476  73.957  95.419  1.00  0.81           C  
ATOM   4013  C   GLN B 511     112.781  73.306  95.871  1.00  0.81           C  
ATOM   4014  O   GLN B 511     112.811  72.103  96.127  1.00  0.81           O  
ATOM   4015  CB  GLN B 511     111.465  74.060  93.874  1.00  0.81           C  
ATOM   4016  CG  GLN B 511     110.061  73.922  93.236  1.00  0.81           C  
ATOM   4017  CD  GLN B 511     109.223  75.192  93.260  1.00  0.81           C  
ATOM   4018  OE1 GLN B 511     109.742  76.309  93.260  1.00  0.81           O  
ATOM   4019  NE2 GLN B 511     107.884  75.037  93.235  1.00  0.81           N  
ATOM   4020  N   VAL B 512     113.892  74.055  96.000  1.00  0.86           N  
ATOM   4021  CA  VAL B 512     115.142  73.471  96.470  1.00  0.86           C  
ATOM   4022  C   VAL B 512     115.257  73.360  97.983  1.00  0.86           C  
ATOM   4023  O   VAL B 512     115.754  72.357  98.493  1.00  0.86           O  
ATOM   4024  CB  VAL B 512     116.386  74.105  95.865  1.00  0.86           C  
ATOM   4025  CG1 VAL B 512     116.321  73.945  94.334  1.00  0.86           C  
ATOM   4026  CG2 VAL B 512     116.524  75.581  96.260  1.00  0.86           C  
ATOM   4027  N   HIS B 513     114.815  74.370  98.758  1.00  0.81           N  
ATOM   4028  CA  HIS B 513     114.902  74.344 100.208  1.00  0.81           C  
ATOM   4029  C   HIS B 513     113.893  73.419 100.870  1.00  0.81           C  
ATOM   4030  O   HIS B 513     114.252  72.665 101.774  1.00  0.81           O  
ATOM   4031  CB  HIS B 513     114.830  75.770 100.804  1.00  0.81           C  
ATOM   4032  CG  HIS B 513     116.069  76.578 100.511  1.00  0.81           C  
ATOM   4033  ND1 HIS B 513     116.191  77.246  99.315  1.00  0.81           N  
ATOM   4034  CD2 HIS B 513     117.194  76.760 101.255  1.00  0.81           C  
ATOM   4035  CE1 HIS B 513     117.367  77.828  99.342  1.00  0.81           C  
ATOM   4036  NE2 HIS B 513     118.021  77.563 100.496  1.00  0.81           N  
ATOM   4037  N   ASP B 514     112.624  73.411 100.417  1.00  0.84           N  
ATOM   4038  CA  ASP B 514     111.569  72.654 101.066  1.00  0.84           C  
ATOM   4039  C   ASP B 514     111.259  71.339 100.312  1.00  0.84           C  
ATOM   4040  O   ASP B 514     110.417  70.541 100.729  1.00  0.84           O  
ATOM   4041  CB  ASP B 514     110.303  73.557 101.231  1.00  0.84           C  
ATOM   4042  CG  ASP B 514     110.516  74.752 102.168  1.00  0.84           C  
ATOM   4043  OD1 ASP B 514     110.983  74.516 103.311  1.00  0.84           O  
ATOM   4044  OD2 ASP B 514     110.176  75.917 101.801  1.00  0.84           O  
ATOM   4045  N   SER B 515     111.993  71.037  99.212  1.00  0.87           N  
ATOM   4046  CA  SER B 515     111.868  69.830  98.379  1.00  0.87           C  
ATOM   4047  C   SER B 515     110.550  69.692  97.636  1.00  0.87           C  
ATOM   4048  O   SER B 515     109.926  68.633  97.617  1.00  0.87           O  
ATOM   4049  CB  SER B 515     112.177  68.465  99.061  1.00  0.87           C  
ATOM   4050  OG  SER B 515     113.542  68.357  99.499  1.00  0.87           O  
ATOM   4051  N   GLU B 516     110.110  70.766  96.959  1.00  0.84           N  
ATOM   4052  CA  GLU B 516     108.892  70.768  96.166  1.00  0.84           C  
ATOM   4053  C   GLU B 516     109.163  70.545  94.672  1.00  0.84           C  
ATOM   4054  O   GLU B 516     110.276  70.793  94.202  1.00  0.84           O  
ATOM   4055  CB  GLU B 516     108.128  72.099  96.346  1.00  0.84           C  
ATOM   4056  CG  GLU B 516     107.656  72.381  97.792  1.00  0.84           C  
ATOM   4057  CD  GLU B 516     106.759  73.618  97.858  1.00  0.84           C  
ATOM   4058  OE1 GLU B 516     106.521  74.236  96.787  1.00  0.84           O  
ATOM   4059  OE2 GLU B 516     106.269  73.923  98.974  1.00  0.84           O  
ATOM   4060  N   PRO B 517     108.211  70.074  93.859  1.00  0.89           N  
ATOM   4061  CA  PRO B 517     108.461  69.796  92.447  1.00  0.89           C  
ATOM   4062  C   PRO B 517     108.408  71.031  91.577  1.00  0.89           C  
ATOM   4063  O   PRO B 517     107.761  72.016  91.906  1.00  0.89           O  
ATOM   4064  CB  PRO B 517     107.356  68.800  92.064  1.00  0.89           C  
ATOM   4065  CG  PRO B 517     106.206  69.118  93.020  1.00  0.89           C  
ATOM   4066  CD  PRO B 517     106.923  69.529  94.305  1.00  0.89           C  
ATOM   4067  N   PHE B 518     109.109  71.009  90.435  1.00  0.87           N  
ATOM   4068  CA  PHE B 518     109.047  72.058  89.436  1.00  0.87           C  
ATOM   4069  C   PHE B 518     107.812  71.901  88.542  1.00  0.87           C  
ATOM   4070  O   PHE B 518     107.076  70.919  88.596  1.00  0.87           O  
ATOM   4071  CB  PHE B 518     110.318  72.083  88.545  1.00  0.87           C  
ATOM   4072  CG  PHE B 518     111.565  72.414  89.327  1.00  0.87           C  
ATOM   4073  CD1 PHE B 518     112.044  73.732  89.400  1.00  0.87           C  
ATOM   4074  CD2 PHE B 518     112.321  71.400  89.934  1.00  0.87           C  
ATOM   4075  CE1 PHE B 518     113.255  74.018  90.044  1.00  0.87           C  
ATOM   4076  CE2 PHE B 518     113.527  71.680  90.583  1.00  0.87           C  
ATOM   4077  CZ  PHE B 518     113.997  72.994  90.638  1.00  0.87           C  
ATOM   4078  N   HIS B 519     107.535  72.882  87.664  1.00  0.81           N  
ATOM   4079  CA  HIS B 519     106.325  72.912  86.845  1.00  0.81           C  
ATOM   4080  C   HIS B 519     106.472  72.269  85.471  1.00  0.81           C  
ATOM   4081  O   HIS B 519     105.840  72.680  84.500  1.00  0.81           O  
ATOM   4082  CB  HIS B 519     105.839  74.362  86.667  1.00  0.81           C  
ATOM   4083  CG  HIS B 519     105.469  74.991  87.976  1.00  0.81           C  
ATOM   4084  ND1 HIS B 519     104.360  74.520  88.641  1.00  0.81           N  
ATOM   4085  CD2 HIS B 519     106.085  75.954  88.713  1.00  0.81           C  
ATOM   4086  CE1 HIS B 519     104.313  75.196  89.769  1.00  0.81           C  
ATOM   4087  NE2 HIS B 519     105.337  76.076  89.866  1.00  0.81           N  
ATOM   4088  N   THR B 520     107.331  71.247  85.368  1.00  0.83           N  
ATOM   4089  CA  THR B 520     107.600  70.454  84.178  1.00  0.83           C  
ATOM   4090  C   THR B 520     106.821  69.169  84.232  1.00  0.83           C  
ATOM   4091  O   THR B 520     106.114  68.928  85.208  1.00  0.83           O  
ATOM   4092  CB  THR B 520     109.067  70.084  84.088  1.00  0.83           C  
ATOM   4093  OG1 THR B 520     109.504  69.444  85.287  1.00  0.83           O  
ATOM   4094  CG2 THR B 520     109.894  71.360  83.906  1.00  0.83           C  
ATOM   4095  N   ASP B 521     106.919  68.273  83.244  1.00  0.83           N  
ATOM   4096  CA  ASP B 521     106.340  66.940  83.297  1.00  0.83           C  
ATOM   4097  C   ASP B 521     106.881  66.077  84.456  1.00  0.83           C  
ATOM   4098  O   ASP B 521     106.142  65.507  85.258  1.00  0.83           O  
ATOM   4099  CB  ASP B 521     106.642  66.341  81.905  1.00  0.83           C  
ATOM   4100  CG  ASP B 521     105.933  65.025  81.660  1.00  0.83           C  
ATOM   4101  OD1 ASP B 521     106.660  64.016  81.480  1.00  0.83           O  
ATOM   4102  OD2 ASP B 521     104.681  65.041  81.629  1.00  0.83           O  
ATOM   4103  N   THR B 522     108.213  66.046  84.664  1.00  0.85           N  
ATOM   4104  CA  THR B 522     108.803  65.151  85.656  1.00  0.85           C  
ATOM   4105  C   THR B 522     108.953  65.769  87.034  1.00  0.85           C  
ATOM   4106  O   THR B 522     109.342  65.088  87.979  1.00  0.85           O  
ATOM   4107  CB  THR B 522     110.144  64.562  85.258  1.00  0.85           C  
ATOM   4108  OG1 THR B 522     111.249  65.439  85.378  1.00  0.85           O  
ATOM   4109  CG2 THR B 522     110.126  64.061  83.808  1.00  0.85           C  
ATOM   4110  N   GLY B 523     108.639  67.073  87.211  1.00  0.86           N  
ATOM   4111  CA  GLY B 523     108.776  67.727  88.513  1.00  0.86           C  
ATOM   4112  C   GLY B 523     110.176  68.171  88.804  1.00  0.86           C  
ATOM   4113  O   GLY B 523     110.514  68.520  89.930  1.00  0.86           O  
ATOM   4114  N   ARG B 524     111.025  68.168  87.772  1.00  0.82           N  
ATOM   4115  CA  ARG B 524     112.444  68.400  87.842  1.00  0.82           C  
ATOM   4116  C   ARG B 524     112.827  69.382  86.751  1.00  0.82           C  
ATOM   4117  O   ARG B 524     112.070  69.632  85.822  1.00  0.82           O  
ATOM   4118  CB  ARG B 524     113.189  67.065  87.636  1.00  0.82           C  
ATOM   4119  CG  ARG B 524     113.038  66.092  88.821  1.00  0.82           C  
ATOM   4120  CD  ARG B 524     113.356  64.639  88.479  1.00  0.82           C  
ATOM   4121  NE  ARG B 524     113.395  63.879  89.772  1.00  0.82           N  
ATOM   4122  CZ  ARG B 524     114.514  63.536  90.424  1.00  0.82           C  
ATOM   4123  NH1 ARG B 524     114.404  62.872  91.576  1.00  0.82           N  
ATOM   4124  NH2 ARG B 524     115.731  63.844  89.981  1.00  0.82           N  
ATOM   4125  N   MET B 525     114.019  69.993  86.833  1.00  0.88           N  
ATOM   4126  CA  MET B 525     114.587  70.770  85.746  1.00  0.88           C  
ATOM   4127  C   MET B 525     114.914  69.852  84.574  1.00  0.88           C  
ATOM   4128  O   MET B 525     115.440  68.768  84.786  1.00  0.88           O  
ATOM   4129  CB  MET B 525     115.883  71.455  86.215  1.00  0.88           C  
ATOM   4130  CG  MET B 525     115.705  72.345  87.457  1.00  0.88           C  
ATOM   4131  SD  MET B 525     117.232  73.132  88.030  1.00  0.88           S  
ATOM   4132  CE  MET B 525     118.160  71.649  88.510  1.00  0.88           C  
ATOM   4133  N   HIS B 526     114.589  70.240  83.318  1.00  0.87           N  
ATOM   4134  CA  HIS B 526     114.719  69.308  82.205  1.00  0.87           C  
ATOM   4135  C   HIS B 526     115.779  69.710  81.204  1.00  0.87           C  
ATOM   4136  O   HIS B 526     115.766  70.798  80.646  1.00  0.87           O  
ATOM   4137  CB  HIS B 526     113.405  69.122  81.407  1.00  0.87           C  
ATOM   4138  CG  HIS B 526     112.309  68.438  82.134  1.00  0.87           C  
ATOM   4139  ND1 HIS B 526     111.135  68.143  81.463  1.00  0.87           N  
ATOM   4140  CD2 HIS B 526     112.254  67.984  83.406  1.00  0.87           C  
ATOM   4141  CE1 HIS B 526     110.390  67.513  82.343  1.00  0.87           C  
ATOM   4142  NE2 HIS B 526     111.023  67.406  83.523  1.00  0.87           N  
ATOM   4143  N   ALA B 527     116.705  68.769  80.918  1.00  0.90           N  
ATOM   4144  CA  ALA B 527     117.636  68.891  79.818  1.00  0.90           C  
ATOM   4145  C   ALA B 527     117.104  68.139  78.608  1.00  0.90           C  
ATOM   4146  O   ALA B 527     117.659  68.231  77.502  1.00  0.90           O  
ATOM   4147  CB  ALA B 527     118.993  68.299  80.242  1.00  0.90           C  
ATOM   4148  N   TYR B 528     115.987  67.418  78.738  1.00  0.87           N  
ATOM   4149  CA  TYR B 528     115.426  66.608  77.677  1.00  0.87           C  
ATOM   4150  C   TYR B 528     113.920  66.779  77.587  1.00  0.87           C  
ATOM   4151  O   TYR B 528     113.237  66.957  78.591  1.00  0.87           O  
ATOM   4152  CB  TYR B 528     115.760  65.135  77.982  1.00  0.87           C  
ATOM   4153  CG  TYR B 528     115.569  64.239  76.803  1.00  0.87           C  
ATOM   4154  CD1 TYR B 528     116.478  64.272  75.735  1.00  0.87           C  
ATOM   4155  CD2 TYR B 528     114.486  63.351  76.760  1.00  0.87           C  
ATOM   4156  CE1 TYR B 528     116.307  63.420  74.638  1.00  0.87           C  
ATOM   4157  CE2 TYR B 528     114.316  62.501  75.662  1.00  0.87           C  
ATOM   4158  CZ  TYR B 528     115.229  62.532  74.606  1.00  0.87           C  
ATOM   4159  OH  TYR B 528     115.047  61.672  73.513  1.00  0.87           O  
ATOM   4160  N   ALA B 529     113.362  66.734  76.360  1.00  0.87           N  
ATOM   4161  CA  ALA B 529     111.929  66.821  76.148  1.00  0.87           C  
ATOM   4162  C   ALA B 529     111.462  65.690  75.242  1.00  0.87           C  
ATOM   4163  O   ALA B 529     111.918  65.561  74.114  1.00  0.87           O  
ATOM   4164  CB  ALA B 529     111.564  68.191  75.536  1.00  0.87           C  
ATOM   4165  N   ASP B 530     110.529  64.838  75.730  1.00  0.82           N  
ATOM   4166  CA  ASP B 530     110.089  63.652  75.030  1.00  0.82           C  
ATOM   4167  C   ASP B 530     108.740  63.795  74.335  1.00  0.82           C  
ATOM   4168  O   ASP B 530     108.177  62.823  73.831  1.00  0.82           O  
ATOM   4169  CB  ASP B 530     110.130  62.412  75.974  1.00  0.82           C  
ATOM   4170  CG  ASP B 530     109.539  62.513  77.389  1.00  0.82           C  
ATOM   4171  OD1 ASP B 530     109.651  63.578  78.040  1.00  0.82           O  
ATOM   4172  OD2 ASP B 530     109.078  61.437  77.889  1.00  0.82           O  
ATOM   4173  N   VAL B 531     108.192  65.021  74.248  1.00  0.81           N  
ATOM   4174  CA  VAL B 531     106.974  65.296  73.497  1.00  0.81           C  
ATOM   4175  C   VAL B 531     107.094  64.980  71.996  1.00  0.81           C  
ATOM   4176  O   VAL B 531     108.147  65.264  71.412  1.00  0.81           O  
ATOM   4177  CB  VAL B 531     106.453  66.719  73.697  1.00  0.81           C  
ATOM   4178  CG1 VAL B 531     105.887  66.862  75.121  1.00  0.81           C  
ATOM   4179  CG2 VAL B 531     107.550  67.767  73.438  1.00  0.81           C  
ATOM   4180  N   PRO B 532     106.087  64.388  71.327  1.00  0.77           N  
ATOM   4181  CA  PRO B 532     106.217  63.846  69.971  1.00  0.77           C  
ATOM   4182  C   PRO B 532     106.734  64.815  68.934  1.00  0.77           C  
ATOM   4183  O   PRO B 532     107.635  64.464  68.171  1.00  0.77           O  
ATOM   4184  CB  PRO B 532     104.807  63.333  69.626  1.00  0.77           C  
ATOM   4185  CG  PRO B 532     104.193  63.005  70.987  1.00  0.77           C  
ATOM   4186  CD  PRO B 532     104.758  64.105  71.883  1.00  0.77           C  
ATOM   4187  N   GLU B 533     106.201  66.045  68.917  1.00  0.75           N  
ATOM   4188  CA  GLU B 533     106.552  67.092  67.992  1.00  0.75           C  
ATOM   4189  C   GLU B 533     108.014  67.510  68.127  1.00  0.75           C  
ATOM   4190  O   GLU B 533     108.729  67.697  67.147  1.00  0.75           O  
ATOM   4191  CB  GLU B 533     105.624  68.316  68.220  1.00  0.75           C  
ATOM   4192  CG  GLU B 533     104.090  68.033  68.227  1.00  0.75           C  
ATOM   4193  CD  GLU B 533     103.496  67.582  69.569  1.00  0.75           C  
ATOM   4194  OE1 GLU B 533     104.263  67.150  70.470  1.00  0.75           O  
ATOM   4195  OE2 GLU B 533     102.255  67.681  69.733  1.00  0.75           O  
ATOM   4196  N   ALA B 534     108.541  67.612  69.366  1.00  0.84           N  
ATOM   4197  CA  ALA B 534     109.939  67.929  69.609  1.00  0.84           C  
ATOM   4198  C   ALA B 534     110.904  66.879  69.073  1.00  0.84           C  
ATOM   4199  O   ALA B 534     111.960  67.205  68.531  1.00  0.84           O  
ATOM   4200  CB  ALA B 534     110.207  68.160  71.108  1.00  0.84           C  
ATOM   4201  N   ILE B 535     110.556  65.583  69.193  1.00  0.84           N  
ATOM   4202  CA  ILE B 535     111.324  64.500  68.595  1.00  0.84           C  
ATOM   4203  C   ILE B 535     111.284  64.538  67.064  1.00  0.84           C  
ATOM   4204  O   ILE B 535     112.329  64.447  66.420  1.00  0.84           O  
ATOM   4205  CB  ILE B 535     110.906  63.140  69.151  1.00  0.84           C  
ATOM   4206  CG1 ILE B 535     111.072  63.095  70.694  1.00  0.84           C  
ATOM   4207  CG2 ILE B 535     111.756  62.031  68.489  1.00  0.84           C  
ATOM   4208  CD1 ILE B 535     110.472  61.845  71.349  1.00  0.84           C  
ATOM   4209  N   GLU B 536     110.098  64.774  66.452  1.00  0.80           N  
ATOM   4210  CA  GLU B 536     109.899  64.960  65.011  1.00  0.80           C  
ATOM   4211  C   GLU B 536     110.709  66.143  64.476  1.00  0.80           C  
ATOM   4212  O   GLU B 536     111.269  66.121  63.376  1.00  0.80           O  
ATOM   4213  CB  GLU B 536     108.376  65.156  64.739  1.00  0.80           C  
ATOM   4214  CG  GLU B 536     107.879  65.172  63.259  1.00  0.80           C  
ATOM   4215  CD  GLU B 536     106.393  65.581  63.122  1.00  0.80           C  
ATOM   4216  OE1 GLU B 536     105.715  65.734  64.170  1.00  0.80           O  
ATOM   4217  OE2 GLU B 536     105.900  65.784  61.975  1.00  0.80           O  
ATOM   4218  N   TYR B 537     110.835  67.216  65.282  1.00  0.83           N  
ATOM   4219  CA  TYR B 537     111.653  68.377  64.978  1.00  0.83           C  
ATOM   4220  C   TYR B 537     113.155  68.208  65.230  1.00  0.83           C  
ATOM   4221  O   TYR B 537     113.957  68.984  64.711  1.00  0.83           O  
ATOM   4222  CB  TYR B 537     111.157  69.636  65.750  1.00  0.83           C  
ATOM   4223  CG  TYR B 537     109.709  70.016  65.491  1.00  0.83           C  
ATOM   4224  CD1 TYR B 537     109.004  69.658  64.327  1.00  0.83           C  
ATOM   4225  CD2 TYR B 537     109.020  70.746  66.474  1.00  0.83           C  
ATOM   4226  CE1 TYR B 537     107.647  69.981  64.180  1.00  0.83           C  
ATOM   4227  CE2 TYR B 537     107.666  71.076  66.331  1.00  0.83           C  
ATOM   4228  CZ  TYR B 537     106.979  70.690  65.180  1.00  0.83           C  
ATOM   4229  OH  TYR B 537     105.626  71.048  65.017  1.00  0.83           O  
ATOM   4230  N   GLY B 538     113.598  67.178  65.984  1.00  0.88           N  
ATOM   4231  CA  GLY B 538     115.020  66.923  66.252  1.00  0.88           C  
ATOM   4232  C   GLY B 538     115.610  67.640  67.430  1.00  0.88           C  
ATOM   4233  O   GLY B 538     116.827  67.668  67.602  1.00  0.88           O  
ATOM   4234  N   GLU B 539     114.751  68.220  68.272  1.00  0.86           N  
ATOM   4235  CA  GLU B 539     115.109  69.112  69.357  1.00  0.86           C  
ATOM   4236  C   GLU B 539     114.809  68.483  70.705  1.00  0.86           C  
ATOM   4237  O   GLU B 539     114.620  69.145  71.726  1.00  0.86           O  
ATOM   4238  CB  GLU B 539     114.340  70.441  69.186  1.00  0.86           C  
ATOM   4239  CG  GLU B 539     115.203  71.499  68.470  1.00  0.86           C  
ATOM   4240  CD  GLU B 539     114.409  72.730  68.070  1.00  0.86           C  
ATOM   4241  OE1 GLU B 539     113.903  72.735  66.914  1.00  0.86           O  
ATOM   4242  OE2 GLU B 539     114.280  73.657  68.913  1.00  0.86           O  
ATOM   4243  N   ASN B 540     114.756  67.142  70.760  1.00  0.82           N  
ATOM   4244  CA  ASN B 540     114.604  66.402  71.997  1.00  0.82           C  
ATOM   4245  C   ASN B 540     115.766  66.608  72.964  1.00  0.82           C  
ATOM   4246  O   ASN B 540     115.577  66.965  74.131  1.00  0.82           O  
ATOM   4247  CB  ASN B 540     114.360  64.899  71.700  1.00  0.82           C  
ATOM   4248  CG  ASN B 540     115.405  64.256  70.786  1.00  0.82           C  
ATOM   4249  OD1 ASN B 540     116.295  64.888  70.207  1.00  0.82           O  
ATOM   4250  ND2 ASN B 540     115.306  62.923  70.630  1.00  0.82           N  
ATOM   4251  N   PHE B 541     117.000  66.495  72.456  1.00  0.88           N  
ATOM   4252  CA  PHE B 541     118.200  66.964  73.107  1.00  0.88           C  
ATOM   4253  C   PHE B 541     118.338  68.470  72.975  1.00  0.88           C  
ATOM   4254  O   PHE B 541     117.756  69.108  72.106  1.00  0.88           O  
ATOM   4255  CB  PHE B 541     119.469  66.311  72.508  1.00  0.88           C  
ATOM   4256  CG  PHE B 541     119.547  64.874  72.913  1.00  0.88           C  
ATOM   4257  CD1 PHE B 541     120.097  64.515  74.154  1.00  0.88           C  
ATOM   4258  CD2 PHE B 541     119.050  63.869  72.072  1.00  0.88           C  
ATOM   4259  CE1 PHE B 541     120.128  63.174  74.556  1.00  0.88           C  
ATOM   4260  CE2 PHE B 541     119.089  62.529  72.463  1.00  0.88           C  
ATOM   4261  CZ  PHE B 541     119.619  62.180  73.709  1.00  0.88           C  
ATOM   4262  N   ILE B 542     119.134  69.088  73.863  1.00  0.90           N  
ATOM   4263  CA  ILE B 542     119.596  70.450  73.677  1.00  0.90           C  
ATOM   4264  C   ILE B 542     120.757  70.385  72.708  1.00  0.90           C  
ATOM   4265  O   ILE B 542     121.819  69.847  73.008  1.00  0.90           O  
ATOM   4266  CB  ILE B 542     120.033  71.080  74.993  1.00  0.90           C  
ATOM   4267  CG1 ILE B 542     118.824  71.149  75.950  1.00  0.90           C  
ATOM   4268  CG2 ILE B 542     120.632  72.484  74.761  1.00  0.90           C  
ATOM   4269  CD1 ILE B 542     119.207  71.423  77.406  1.00  0.90           C  
ATOM   4270  N   VAL B 543     120.561  70.899  71.488  1.00  0.92           N  
ATOM   4271  CA  VAL B 543     121.518  70.782  70.412  1.00  0.92           C  
ATOM   4272  C   VAL B 543     121.775  72.199  69.941  1.00  0.92           C  
ATOM   4273  O   VAL B 543     121.136  73.143  70.395  1.00  0.92           O  
ATOM   4274  CB  VAL B 543     121.033  69.791  69.339  1.00  0.92           C  
ATOM   4275  CG1 VAL B 543     119.754  70.267  68.639  1.00  0.92           C  
ATOM   4276  CG2 VAL B 543     122.117  69.451  68.300  1.00  0.92           C  
ATOM   4277  N   HIS B 544     122.802  72.416  69.106  1.00  0.90           N  
ATOM   4278  CA  HIS B 544     123.012  73.687  68.454  1.00  0.90           C  
ATOM   4279  C   HIS B 544     122.464  73.607  67.050  1.00  0.90           C  
ATOM   4280  O   HIS B 544     122.775  72.696  66.283  1.00  0.90           O  
ATOM   4281  CB  HIS B 544     124.511  74.069  68.393  1.00  0.90           C  
ATOM   4282  CG  HIS B 544     124.830  75.279  67.558  1.00  0.90           C  
ATOM   4283  ND1 HIS B 544     125.191  75.110  66.240  1.00  0.90           N  
ATOM   4284  CD2 HIS B 544     124.719  76.602  67.849  1.00  0.90           C  
ATOM   4285  CE1 HIS B 544     125.282  76.329  65.742  1.00  0.90           C  
ATOM   4286  NE2 HIS B 544     125.004  77.265  66.676  1.00  0.90           N  
ATOM   4287  N   ARG B 545     121.626  74.589  66.691  1.00  0.83           N  
ATOM   4288  CA  ARG B 545     121.145  74.744  65.345  1.00  0.83           C  
ATOM   4289  C   ARG B 545     121.494  76.124  64.805  1.00  0.83           C  
ATOM   4290  O   ARG B 545     121.468  77.135  65.502  1.00  0.83           O  
ATOM   4291  CB  ARG B 545     119.621  74.523  65.270  1.00  0.83           C  
ATOM   4292  CG  ARG B 545     119.162  73.134  65.757  1.00  0.83           C  
ATOM   4293  CD  ARG B 545     117.640  72.944  65.759  1.00  0.83           C  
ATOM   4294  NE  ARG B 545     117.255  72.971  64.321  1.00  0.83           N  
ATOM   4295  CZ  ARG B 545     116.105  72.519  63.828  1.00  0.83           C  
ATOM   4296  NH1 ARG B 545     116.011  72.377  62.506  1.00  0.83           N  
ATOM   4297  NH2 ARG B 545     115.044  72.194  64.554  1.00  0.83           N  
ATOM   4298  N   GLU B 546     121.853  76.203  63.508  1.00  0.85           N  
ATOM   4299  CA  GLU B 546     122.034  77.474  62.824  1.00  0.85           C  
ATOM   4300  C   GLU B 546     120.688  78.100  62.459  1.00  0.85           C  
ATOM   4301  O   GLU B 546     119.692  77.407  62.282  1.00  0.85           O  
ATOM   4302  CB  GLU B 546     122.880  77.302  61.545  1.00  0.85           C  
ATOM   4303  CG  GLU B 546     124.350  76.863  61.785  1.00  0.85           C  
ATOM   4304  CD  GLU B 546     125.307  77.912  62.347  1.00  0.85           C  
ATOM   4305  OE1 GLU B 546     125.140  79.137  62.124  1.00  0.85           O  
ATOM   4306  OE2 GLU B 546     126.309  77.496  62.978  1.00  0.85           O  
ATOM   4307  N   GLY B 547     120.606  79.444  62.359  1.00  0.90           N  
ATOM   4308  CA  GLY B 547     119.372  80.167  62.031  1.00  0.90           C  
ATOM   4309  C   GLY B 547     118.688  79.820  60.716  1.00  0.90           C  
ATOM   4310  O   GLY B 547     119.367  79.405  59.776  1.00  0.90           O  
ATOM   4311  N   PRO B 548     117.376  79.995  60.530  1.00  0.86           N  
ATOM   4312  CA  PRO B 548     116.737  79.856  59.228  1.00  0.86           C  
ATOM   4313  C   PRO B 548     117.053  81.006  58.294  1.00  0.86           C  
ATOM   4314  O   PRO B 548     116.800  80.885  57.094  1.00  0.86           O  
ATOM   4315  CB  PRO B 548     115.232  79.830  59.523  1.00  0.86           C  
ATOM   4316  CG  PRO B 548     115.141  79.392  60.979  1.00  0.86           C  
ATOM   4317  CD  PRO B 548     116.389  80.015  61.602  1.00  0.86           C  
ATOM   4318  N   GLU B 549     117.575  82.139  58.787  1.00  0.82           N  
ATOM   4319  CA  GLU B 549     118.164  83.119  57.896  1.00  0.82           C  
ATOM   4320  C   GLU B 549     119.512  83.578  58.380  1.00  0.82           C  
ATOM   4321  O   GLU B 549     120.410  83.819  57.574  1.00  0.82           O  
ATOM   4322  CB  GLU B 549     117.239  84.345  57.744  1.00  0.82           C  
ATOM   4323  CG  GLU B 549     117.794  85.423  56.791  1.00  0.82           C  
ATOM   4324  CD  GLU B 549     116.778  86.462  56.361  1.00  0.82           C  
ATOM   4325  OE1 GLU B 549     115.636  86.537  56.874  1.00  0.82           O  
ATOM   4326  OE2 GLU B 549     117.143  87.241  55.447  1.00  0.82           O  
ATOM   4327  N   ALA B 550     119.744  83.653  59.695  1.00  0.84           N  
ATOM   4328  CA  ALA B 550     120.910  84.325  60.204  1.00  0.84           C  
ATOM   4329  C   ALA B 550     122.071  83.395  60.494  1.00  0.84           C  
ATOM   4330  O   ALA B 550     122.442  83.108  61.629  1.00  0.84           O  
ATOM   4331  CB  ALA B 550     120.514  85.131  61.426  1.00  0.84           C  
ATOM   4332  N   THR B 551     122.690  82.912  59.410  1.00  0.87           N  
ATOM   4333  CA  THR B 551     123.861  82.059  59.470  1.00  0.87           C  
ATOM   4334  C   THR B 551     124.621  82.180  58.157  1.00  0.87           C  
ATOM   4335  O   THR B 551     123.998  82.499  57.143  1.00  0.87           O  
ATOM   4336  CB  THR B 551     123.509  80.599  59.748  1.00  0.87           C  
ATOM   4337  OG1 THR B 551     124.640  79.735  59.698  1.00  0.87           O  
ATOM   4338  CG2 THR B 551     122.485  80.057  58.745  1.00  0.87           C  
ATOM   4339  N   PRO B 552     125.938  81.950  58.077  1.00  0.89           N  
ATOM   4340  CA  PRO B 552     126.634  81.834  56.800  1.00  0.89           C  
ATOM   4341  C   PRO B 552     126.400  80.479  56.166  1.00  0.89           C  
ATOM   4342  O   PRO B 552     126.652  80.310  54.972  1.00  0.89           O  
ATOM   4343  CB  PRO B 552     128.125  82.007  57.166  1.00  0.89           C  
ATOM   4344  CG  PRO B 552     128.126  82.636  58.564  1.00  0.89           C  
ATOM   4345  CD  PRO B 552     126.875  82.043  59.196  1.00  0.89           C  
ATOM   4346  N   TYR B 553     125.964  79.490  56.959  1.00  0.81           N  
ATOM   4347  CA  TYR B 553     125.891  78.095  56.582  1.00  0.81           C  
ATOM   4348  C   TYR B 553     124.459  77.705  56.243  1.00  0.81           C  
ATOM   4349  O   TYR B 553     123.586  78.547  56.058  1.00  0.81           O  
ATOM   4350  CB  TYR B 553     126.455  77.217  57.732  1.00  0.81           C  
ATOM   4351  CG  TYR B 553     127.850  77.654  58.102  1.00  0.81           C  
ATOM   4352  CD1 TYR B 553     128.112  78.326  59.311  1.00  0.81           C  
ATOM   4353  CD2 TYR B 553     128.915  77.405  57.222  1.00  0.81           C  
ATOM   4354  CE1 TYR B 553     129.412  78.755  59.620  1.00  0.81           C  
ATOM   4355  CE2 TYR B 553     130.214  77.832  57.532  1.00  0.81           C  
ATOM   4356  CZ  TYR B 553     130.460  78.509  58.730  1.00  0.81           C  
ATOM   4357  OH  TYR B 553     131.762  78.942  59.047  1.00  0.81           O  
ATOM   4358  N   LEU B 554     124.159  76.401  56.091  1.00  0.86           N  
ATOM   4359  CA  LEU B 554     122.837  75.920  55.740  1.00  0.86           C  
ATOM   4360  C   LEU B 554     121.743  76.379  56.709  1.00  0.86           C  
ATOM   4361  O   LEU B 554     121.850  76.123  57.912  1.00  0.86           O  
ATOM   4362  CB  LEU B 554     122.801  74.374  55.673  1.00  0.86           C  
ATOM   4363  CG  LEU B 554     121.491  73.771  55.120  1.00  0.86           C  
ATOM   4364  CD1 LEU B 554     121.352  74.031  53.615  1.00  0.86           C  
ATOM   4365  CD2 LEU B 554     121.415  72.263  55.398  1.00  0.86           C  
ATOM   4366  N   PRO B 555     120.674  77.042  56.264  1.00  0.90           N  
ATOM   4367  CA  PRO B 555     119.617  77.488  57.151  1.00  0.90           C  
ATOM   4368  C   PRO B 555     118.948  76.384  57.948  1.00  0.90           C  
ATOM   4369  O   PRO B 555     118.485  75.409  57.355  1.00  0.90           O  
ATOM   4370  CB  PRO B 555     118.633  78.220  56.233  1.00  0.90           C  
ATOM   4371  CG  PRO B 555     119.477  78.684  55.047  1.00  0.90           C  
ATOM   4372  CD  PRO B 555     120.510  77.573  54.909  1.00  0.90           C  
ATOM   4373  N   ASN B 556     118.896  76.528  59.284  1.00  0.83           N  
ATOM   4374  CA  ASN B 556     118.141  75.673  60.181  1.00  0.83           C  
ATOM   4375  C   ASN B 556     118.738  74.279  60.356  1.00  0.83           C  
ATOM   4376  O   ASN B 556     118.089  73.345  60.830  1.00  0.83           O  
ATOM   4377  CB  ASN B 556     116.641  75.660  59.802  1.00  0.83           C  
ATOM   4378  CG  ASN B 556     115.754  75.371  61.000  1.00  0.83           C  
ATOM   4379  OD1 ASN B 556     116.203  75.264  62.141  1.00  0.83           O  
ATOM   4380  ND2 ASN B 556     114.440  75.281  60.736  1.00  0.83           N  
ATOM   4381  N   VAL B 557     120.017  74.098  59.982  1.00  0.85           N  
ATOM   4382  CA  VAL B 557     120.716  72.833  60.127  1.00  0.85           C  
ATOM   4383  C   VAL B 557     120.937  72.405  61.573  1.00  0.85           C  
ATOM   4384  O   VAL B 557     121.231  73.216  62.447  1.00  0.85           O  
ATOM   4385  CB  VAL B 557     122.003  72.828  59.312  1.00  0.85           C  
ATOM   4386  CG1 VAL B 557     123.099  73.717  59.922  1.00  0.85           C  
ATOM   4387  CG2 VAL B 557     122.521  71.398  59.090  1.00  0.85           C  
ATOM   4388  N   ILE B 558     120.789  71.095  61.860  1.00  0.88           N  
ATOM   4389  CA  ILE B 558     121.011  70.536  63.183  1.00  0.88           C  
ATOM   4390  C   ILE B 558     122.430  70.013  63.245  1.00  0.88           C  
ATOM   4391  O   ILE B 558     122.778  69.041  62.575  1.00  0.88           O  
ATOM   4392  CB  ILE B 558     120.027  69.409  63.508  1.00  0.88           C  
ATOM   4393  CG1 ILE B 558     118.569  69.906  63.408  1.00  0.88           C  
ATOM   4394  CG2 ILE B 558     120.323  68.814  64.905  1.00  0.88           C  
ATOM   4395  CD1 ILE B 558     117.530  68.781  63.420  1.00  0.88           C  
ATOM   4396  N   VAL B 559     123.299  70.651  64.059  1.00  0.89           N  
ATOM   4397  CA  VAL B 559     124.706  70.294  64.140  1.00  0.89           C  
ATOM   4398  C   VAL B 559     124.889  69.166  65.147  1.00  0.89           C  
ATOM   4399  O   VAL B 559     125.043  69.371  66.348  1.00  0.89           O  
ATOM   4400  CB  VAL B 559     125.585  71.498  64.487  1.00  0.89           C  
ATOM   4401  CG1 VAL B 559     127.052  71.074  64.690  1.00  0.89           C  
ATOM   4402  CG2 VAL B 559     125.506  72.540  63.352  1.00  0.89           C  
ATOM   4403  N   SER B 560     124.846  67.912  64.657  1.00  0.89           N  
ATOM   4404  CA  SER B 560     125.001  66.737  65.501  1.00  0.89           C  
ATOM   4405  C   SER B 560     125.118  65.480  64.646  1.00  0.89           C  
ATOM   4406  O   SER B 560     124.587  65.384  63.557  1.00  0.89           O  
ATOM   4407  CB  SER B 560     123.811  66.536  66.484  1.00  0.89           C  
ATOM   4408  OG  SER B 560     123.949  65.395  67.342  1.00  0.89           O  
ATOM   4409  N   SER B 561     125.823  64.461  65.168  1.00  0.88           N  
ATOM   4410  CA  SER B 561     125.917  63.127  64.628  1.00  0.88           C  
ATOM   4411  C   SER B 561     125.151  62.126  65.473  1.00  0.88           C  
ATOM   4412  O   SER B 561     124.956  60.982  65.053  1.00  0.88           O  
ATOM   4413  CB  SER B 561     127.395  62.675  64.462  1.00  0.88           C  
ATOM   4414  OG  SER B 561     128.075  62.421  65.712  1.00  0.88           O  
ATOM   4415  N   ASN B 562     124.614  62.544  66.646  1.00  0.86           N  
ATOM   4416  CA  ASN B 562     123.922  61.720  67.633  1.00  0.86           C  
ATOM   4417  C   ASN B 562     122.856  60.793  67.024  1.00  0.86           C  
ATOM   4418  O   ASN B 562     121.897  61.291  66.423  1.00  0.86           O  
ATOM   4419  CB  ASN B 562     123.294  62.622  68.740  1.00  0.86           C  
ATOM   4420  CG  ASN B 562     122.694  61.875  69.930  1.00  0.86           C  
ATOM   4421  OD1 ASN B 562     122.579  60.647  69.956  1.00  0.86           O  
ATOM   4422  ND2 ASN B 562     122.242  62.640  70.944  1.00  0.86           N  
ATOM   4423  N   PRO B 563     122.921  59.465  67.141  1.00  0.86           N  
ATOM   4424  CA  PRO B 563     121.939  58.563  66.544  1.00  0.86           C  
ATOM   4425  C   PRO B 563     120.611  58.586  67.282  1.00  0.86           C  
ATOM   4426  O   PRO B 563     119.632  58.011  66.799  1.00  0.86           O  
ATOM   4427  CB  PRO B 563     122.623  57.191  66.607  1.00  0.86           C  
ATOM   4428  CG  PRO B 563     123.585  57.292  67.792  1.00  0.86           C  
ATOM   4429  CD  PRO B 563     124.062  58.737  67.709  1.00  0.86           C  
ATOM   4430  N   HIS B 564     120.536  59.271  68.432  1.00  0.80           N  
ATOM   4431  CA  HIS B 564     119.315  59.439  69.190  1.00  0.80           C  
ATOM   4432  C   HIS B 564     118.621  60.758  68.872  1.00  0.80           C  
ATOM   4433  O   HIS B 564     117.571  61.076  69.424  1.00  0.80           O  
ATOM   4434  CB  HIS B 564     119.628  59.377  70.693  1.00  0.80           C  
ATOM   4435  CG  HIS B 564     120.261  58.086  71.111  1.00  0.80           C  
ATOM   4436  ND1 HIS B 564     119.505  56.928  71.135  1.00  0.80           N  
ATOM   4437  CD2 HIS B 564     121.520  57.844  71.567  1.00  0.80           C  
ATOM   4438  CE1 HIS B 564     120.320  56.005  71.623  1.00  0.80           C  
ATOM   4439  NE2 HIS B 564     121.548  56.507  71.894  1.00  0.80           N  
ATOM   4440  N   ILE B 565     119.153  61.548  67.918  1.00  0.83           N  
ATOM   4441  CA  ILE B 565     118.421  62.648  67.307  1.00  0.83           C  
ATOM   4442  C   ILE B 565     117.943  62.152  65.953  1.00  0.83           C  
ATOM   4443  O   ILE B 565     118.740  61.897  65.046  1.00  0.83           O  
ATOM   4444  CB  ILE B 565     119.260  63.914  67.148  1.00  0.83           C  
ATOM   4445  CG1 ILE B 565     119.671  64.444  68.534  1.00  0.83           C  
ATOM   4446  CG2 ILE B 565     118.458  65.000  66.401  1.00  0.83           C  
ATOM   4447  CD1 ILE B 565     120.687  65.584  68.475  1.00  0.83           C  
ATOM   4448  N   ARG B 566     116.617  61.964  65.786  1.00  0.79           N  
ATOM   4449  CA  ARG B 566     116.045  61.410  64.566  1.00  0.79           C  
ATOM   4450  C   ARG B 566     114.951  62.338  64.039  1.00  0.79           C  
ATOM   4451  O   ARG B 566     113.769  62.037  64.195  1.00  0.79           O  
ATOM   4452  CB  ARG B 566     115.516  59.955  64.749  1.00  0.79           C  
ATOM   4453  CG  ARG B 566     116.343  59.111  65.741  1.00  0.79           C  
ATOM   4454  CD  ARG B 566     116.134  57.598  65.630  1.00  0.79           C  
ATOM   4455  NE  ARG B 566     116.774  56.970  66.836  1.00  0.79           N  
ATOM   4456  CZ  ARG B 566     116.160  56.140  67.694  1.00  0.79           C  
ATOM   4457  NH1 ARG B 566     114.884  55.787  67.554  1.00  0.79           N  
ATOM   4458  NH2 ARG B 566     116.833  55.651  68.732  1.00  0.79           N  
ATOM   4459  N   PRO B 567     115.284  63.492  63.466  1.00  0.84           N  
ATOM   4460  CA  PRO B 567     114.286  64.411  62.954  1.00  0.84           C  
ATOM   4461  C   PRO B 567     113.705  63.968  61.631  1.00  0.84           C  
ATOM   4462  O   PRO B 567     114.287  63.151  60.922  1.00  0.84           O  
ATOM   4463  CB  PRO B 567     115.092  65.692  62.725  1.00  0.84           C  
ATOM   4464  CG  PRO B 567     116.480  65.202  62.304  1.00  0.84           C  
ATOM   4465  CD  PRO B 567     116.633  63.866  63.032  1.00  0.84           C  
ATOM   4466  N   GLU B 568     112.557  64.562  61.274  1.00  0.78           N  
ATOM   4467  CA  GLU B 568     112.018  64.464  59.942  1.00  0.78           C  
ATOM   4468  C   GLU B 568     112.371  65.733  59.185  1.00  0.78           C  
ATOM   4469  O   GLU B 568     112.143  66.848  59.630  1.00  0.78           O  
ATOM   4470  CB  GLU B 568     110.500  64.191  59.942  1.00  0.78           C  
ATOM   4471  CG  GLU B 568     110.178  62.826  60.600  1.00  0.78           C  
ATOM   4472  CD  GLU B 568     108.845  62.215  60.164  1.00  0.78           C  
ATOM   4473  OE1 GLU B 568     108.393  62.532  59.031  1.00  0.78           O  
ATOM   4474  OE2 GLU B 568     108.332  61.352  60.921  1.00  0.78           O  
ATOM   4475  N   ASP B 569     112.980  65.572  57.992  1.00  0.82           N  
ATOM   4476  CA  ASP B 569     113.415  66.640  57.116  1.00  0.82           C  
ATOM   4477  C   ASP B 569     112.271  67.267  56.339  1.00  0.82           C  
ATOM   4478  O   ASP B 569     112.381  68.364  55.789  1.00  0.82           O  
ATOM   4479  CB  ASP B 569     114.418  66.023  56.097  1.00  0.82           C  
ATOM   4480  CG  ASP B 569     113.785  64.966  55.181  1.00  0.82           C  
ATOM   4481  OD1 ASP B 569     112.883  64.192  55.624  1.00  0.82           O  
ATOM   4482  OD2 ASP B 569     114.103  64.982  53.974  1.00  0.82           O  
ATOM   4483  N   TYR B 570     111.170  66.497  56.245  1.00  0.78           N  
ATOM   4484  CA  TYR B 570     109.947  66.779  55.532  1.00  0.78           C  
ATOM   4485  C   TYR B 570     110.107  66.680  54.023  1.00  0.78           C  
ATOM   4486  O   TYR B 570     109.250  67.089  53.249  1.00  0.78           O  
ATOM   4487  CB  TYR B 570     109.314  68.112  55.963  1.00  0.78           C  
ATOM   4488  CG  TYR B 570     108.938  68.057  57.403  1.00  0.78           C  
ATOM   4489  CD1 TYR B 570     107.756  67.439  57.854  1.00  0.78           C  
ATOM   4490  CD2 TYR B 570     109.811  68.621  58.332  1.00  0.78           C  
ATOM   4491  CE1 TYR B 570     107.462  67.402  59.226  1.00  0.78           C  
ATOM   4492  CE2 TYR B 570     109.520  68.577  59.692  1.00  0.78           C  
ATOM   4493  CZ  TYR B 570     108.356  67.969  60.138  1.00  0.78           C  
ATOM   4494  OH  TYR B 570     108.107  67.993  61.516  1.00  0.78           O  
ATOM   4495  N   GLY B 571     111.215  66.059  53.562  1.00  0.86           N  
ATOM   4496  CA  GLY B 571     111.508  65.892  52.147  1.00  0.86           C  
ATOM   4497  C   GLY B 571     112.016  67.143  51.494  1.00  0.86           C  
ATOM   4498  O   GLY B 571     111.982  67.269  50.271  1.00  0.86           O  
ATOM   4499  N   ILE B 572     112.442  68.143  52.279  1.00  0.76           N  
ATOM   4500  CA  ILE B 572     112.724  69.467  51.759  1.00  0.76           C  
ATOM   4501  C   ILE B 572     114.192  69.621  51.409  1.00  0.76           C  
ATOM   4502  O   ILE B 572     115.094  69.472  52.234  1.00  0.76           O  
ATOM   4503  CB  ILE B 572     112.245  70.544  52.722  1.00  0.76           C  
ATOM   4504  CG1 ILE B 572     110.702  70.546  52.700  1.00  0.76           C  
ATOM   4505  CG2 ILE B 572     112.781  71.945  52.347  1.00  0.76           C  
ATOM   4506  CD1 ILE B 572     110.086  71.348  53.824  1.00  0.76           C  
ATOM   4507  N   ALA B 573     114.467  69.959  50.135  1.00  0.76           N  
ATOM   4508  CA  ALA B 573     115.787  70.191  49.609  1.00  0.76           C  
ATOM   4509  C   ALA B 573     116.561  71.299  50.313  1.00  0.76           C  
ATOM   4510  O   ALA B 573     116.025  72.288  50.820  1.00  0.76           O  
ATOM   4511  CB  ALA B 573     115.662  70.490  48.106  1.00  0.76           C  
ATOM   4512  N   ALA B 574     117.896  71.145  50.347  1.00  0.71           N  
ATOM   4513  CA  ALA B 574     118.797  72.085  50.972  1.00  0.71           C  
ATOM   4514  C   ALA B 574     118.823  73.424  50.242  1.00  0.71           C  
ATOM   4515  O   ALA B 574     119.072  74.470  50.844  1.00  0.71           O  
ATOM   4516  CB  ALA B 574     120.177  71.414  51.057  1.00  0.71           C  
ATOM   4517  N   ASP B 575     118.435  73.405  48.957  1.00  0.72           N  
ATOM   4518  CA  ASP B 575     118.250  74.547  48.094  1.00  0.72           C  
ATOM   4519  C   ASP B 575     117.058  75.432  48.447  1.00  0.72           C  
ATOM   4520  O   ASP B 575     116.937  76.544  47.941  1.00  0.72           O  
ATOM   4521  CB  ASP B 575     118.024  74.058  46.641  1.00  0.72           C  
ATOM   4522  CG  ASP B 575     119.164  73.182  46.145  1.00  0.72           C  
ATOM   4523  OD1 ASP B 575     120.285  73.263  46.702  1.00  0.72           O  
ATOM   4524  OD2 ASP B 575     118.882  72.366  45.232  1.00  0.72           O  
ATOM   4525  N   ALA B 576     116.105  74.984  49.297  1.00  0.78           N  
ATOM   4526  CA  ALA B 576     114.901  75.752  49.569  1.00  0.78           C  
ATOM   4527  C   ALA B 576     115.134  77.146  50.164  1.00  0.78           C  
ATOM   4528  O   ALA B 576     115.609  77.302  51.291  1.00  0.78           O  
ATOM   4529  CB  ALA B 576     113.925  74.950  50.446  1.00  0.78           C  
ATOM   4530  N   GLU B 577     114.800  78.194  49.381  1.00  0.71           N  
ATOM   4531  CA  GLU B 577     115.019  79.578  49.754  1.00  0.71           C  
ATOM   4532  C   GLU B 577     113.790  80.241  50.357  1.00  0.71           C  
ATOM   4533  O   GLU B 577     113.880  81.266  51.040  1.00  0.71           O  
ATOM   4534  CB  GLU B 577     115.414  80.411  48.511  1.00  0.71           C  
ATOM   4535  CG  GLU B 577     116.749  79.993  47.846  1.00  0.71           C  
ATOM   4536  CD  GLU B 577     117.287  81.049  46.871  1.00  0.71           C  
ATOM   4537  OE1 GLU B 577     116.619  82.101  46.675  1.00  0.71           O  
ATOM   4538  OE2 GLU B 577     118.415  80.846  46.354  1.00  0.71           O  
ATOM   4539  N   HIS B 578     112.585  79.655  50.184  1.00  0.72           N  
ATOM   4540  CA  HIS B 578     111.370  80.155  50.811  1.00  0.72           C  
ATOM   4541  C   HIS B 578     111.482  80.081  52.324  1.00  0.72           C  
ATOM   4542  O   HIS B 578     112.079  79.174  52.891  1.00  0.72           O  
ATOM   4543  CB  HIS B 578     110.110  79.414  50.313  1.00  0.72           C  
ATOM   4544  CG  HIS B 578     108.794  80.044  50.668  1.00  0.72           C  
ATOM   4545  ND1 HIS B 578     108.327  79.949  51.959  1.00  0.72           N  
ATOM   4546  CD2 HIS B 578     107.889  80.696  49.889  1.00  0.72           C  
ATOM   4547  CE1 HIS B 578     107.144  80.533  51.946  1.00  0.72           C  
ATOM   4548  NE2 HIS B 578     106.834  81.006  50.719  1.00  0.72           N  
ATOM   4549  N   TRP B 579     110.975  81.101  53.028  1.00  0.75           N  
ATOM   4550  CA  TRP B 579     111.121  81.194  54.463  1.00  0.75           C  
ATOM   4551  C   TRP B 579     110.402  80.093  55.220  1.00  0.75           C  
ATOM   4552  O   TRP B 579     110.978  79.512  56.139  1.00  0.75           O  
ATOM   4553  CB  TRP B 579     110.714  82.604  54.945  1.00  0.75           C  
ATOM   4554  CG  TRP B 579     109.424  83.097  54.338  1.00  0.75           C  
ATOM   4555  CD1 TRP B 579     108.153  82.764  54.680  1.00  0.75           C  
ATOM   4556  CD2 TRP B 579     109.312  83.961  53.193  1.00  0.75           C  
ATOM   4557  NE1 TRP B 579     107.244  83.349  53.831  1.00  0.75           N  
ATOM   4558  CE2 TRP B 579     107.946  84.099  52.913  1.00  0.75           C  
ATOM   4559  CE3 TRP B 579     110.280  84.595  52.423  1.00  0.75           C  
ATOM   4560  CZ2 TRP B 579     107.505  84.892  51.860  1.00  0.75           C  
ATOM   4561  CZ3 TRP B 579     109.840  85.408  51.370  1.00  0.75           C  
ATOM   4562  CH2 TRP B 579     108.476  85.558  51.093  1.00  0.75           C  
ATOM   4563  N   ASP B 580     109.169  79.730  54.833  1.00  0.81           N  
ATOM   4564  CA  ASP B 580     108.399  78.685  55.469  1.00  0.81           C  
ATOM   4565  C   ASP B 580     109.016  77.300  55.276  1.00  0.81           C  
ATOM   4566  O   ASP B 580     109.069  76.514  56.220  1.00  0.81           O  
ATOM   4567  CB  ASP B 580     106.911  78.764  55.065  1.00  0.81           C  
ATOM   4568  CG  ASP B 580     106.335  80.094  55.538  1.00  0.81           C  
ATOM   4569  OD1 ASP B 580     106.409  80.377  56.766  1.00  0.81           O  
ATOM   4570  OD2 ASP B 580     105.858  80.881  54.684  1.00  0.81           O  
ATOM   4571  N   ASP B 581     109.590  76.989  54.091  1.00  0.77           N  
ATOM   4572  CA  ASP B 581     110.388  75.786  53.885  1.00  0.77           C  
ATOM   4573  C   ASP B 581     111.611  75.706  54.802  1.00  0.77           C  
ATOM   4574  O   ASP B 581     111.906  74.676  55.411  1.00  0.77           O  
ATOM   4575  CB  ASP B 581     110.949  75.740  52.444  1.00  0.77           C  
ATOM   4576  CG  ASP B 581     109.884  75.606  51.373  1.00  0.77           C  
ATOM   4577  OD1 ASP B 581     108.801  75.046  51.657  1.00  0.77           O  
ATOM   4578  OD2 ASP B 581     110.192  76.048  50.234  1.00  0.77           O  
ATOM   4579  N   ARG B 582     112.358  76.821  54.948  1.00  0.75           N  
ATOM   4580  CA  ARG B 582     113.507  76.907  55.835  1.00  0.75           C  
ATOM   4581  C   ARG B 582     113.148  76.706  57.299  1.00  0.75           C  
ATOM   4582  O   ARG B 582     113.870  76.042  58.037  1.00  0.75           O  
ATOM   4583  CB  ARG B 582     114.265  78.248  55.668  1.00  0.75           C  
ATOM   4584  CG  ARG B 582     114.984  78.368  54.312  1.00  0.75           C  
ATOM   4585  CD  ARG B 582     115.762  79.675  54.118  1.00  0.75           C  
ATOM   4586  NE  ARG B 582     114.780  80.773  53.846  1.00  0.75           N  
ATOM   4587  CZ  ARG B 582     114.963  82.068  54.143  1.00  0.75           C  
ATOM   4588  NH1 ARG B 582     115.912  82.484  54.972  1.00  0.75           N  
ATOM   4589  NH2 ARG B 582     114.144  82.967  53.597  1.00  0.75           N  
ATOM   4590  N   THR B 583     111.997  77.243  57.737  1.00  0.88           N  
ATOM   4591  CA  THR B 583     111.481  77.202  59.103  1.00  0.88           C  
ATOM   4592  C   THR B 583     111.342  75.802  59.668  1.00  0.88           C  
ATOM   4593  O   THR B 583     111.578  75.567  60.855  1.00  0.88           O  
ATOM   4594  CB  THR B 583     110.104  77.844  59.150  1.00  0.88           C  
ATOM   4595  OG1 THR B 583     110.193  79.227  58.849  1.00  0.88           O  
ATOM   4596  CG2 THR B 583     109.461  77.782  60.527  1.00  0.88           C  
ATOM   4597  N   ILE B 584     110.946  74.830  58.830  1.00  0.84           N  
ATOM   4598  CA  ILE B 584     110.676  73.465  59.260  1.00  0.84           C  
ATOM   4599  C   ILE B 584     111.657  72.438  58.707  1.00  0.84           C  
ATOM   4600  O   ILE B 584     111.517  71.245  58.966  1.00  0.84           O  
ATOM   4601  CB  ILE B 584     109.232  73.048  58.986  1.00  0.84           C  
ATOM   4602  CG1 ILE B 584     108.725  73.367  57.576  1.00  0.84           C  
ATOM   4603  CG2 ILE B 584     108.322  73.730  60.016  1.00  0.84           C  
ATOM   4604  CD1 ILE B 584     109.224  72.400  56.526  1.00  0.84           C  
ATOM   4605  N   ARG B 585     112.715  72.846  57.972  1.00  0.82           N  
ATOM   4606  CA  ARG B 585     113.720  71.920  57.462  1.00  0.82           C  
ATOM   4607  C   ARG B 585     114.649  71.373  58.547  1.00  0.82           C  
ATOM   4608  O   ARG B 585     115.704  71.929  58.851  1.00  0.82           O  
ATOM   4609  CB  ARG B 585     114.594  72.553  56.348  1.00  0.82           C  
ATOM   4610  CG  ARG B 585     115.433  71.510  55.572  1.00  0.82           C  
ATOM   4611  CD  ARG B 585     116.713  72.037  54.913  1.00  0.82           C  
ATOM   4612  NE  ARG B 585     116.345  73.052  53.881  1.00  0.82           N  
ATOM   4613  CZ  ARG B 585     116.899  74.266  53.779  1.00  0.82           C  
ATOM   4614  NH1 ARG B 585     117.685  74.783  54.716  1.00  0.82           N  
ATOM   4615  NH2 ARG B 585     116.654  74.985  52.690  1.00  0.82           N  
ATOM   4616  N   ASN B 586     114.288  70.228  59.150  1.00  0.86           N  
ATOM   4617  CA  ASN B 586     115.043  69.657  60.246  1.00  0.86           C  
ATOM   4618  C   ASN B 586     116.001  68.579  59.759  1.00  0.86           C  
ATOM   4619  O   ASN B 586     115.742  67.383  59.837  1.00  0.86           O  
ATOM   4620  CB  ASN B 586     114.090  69.112  61.331  1.00  0.86           C  
ATOM   4621  CG  ASN B 586     113.186  70.232  61.828  1.00  0.86           C  
ATOM   4622  OD1 ASN B 586     113.605  71.357  62.118  1.00  0.86           O  
ATOM   4623  ND2 ASN B 586     111.878  69.955  61.932  1.00  0.86           N  
ATOM   4624  N   ILE B 587     117.171  69.001  59.245  1.00  0.87           N  
ATOM   4625  CA  ILE B 587     118.188  68.096  58.731  1.00  0.87           C  
ATOM   4626  C   ILE B 587     119.345  68.014  59.701  1.00  0.87           C  
ATOM   4627  O   ILE B 587     119.938  69.017  60.096  1.00  0.87           O  
ATOM   4628  CB  ILE B 587     118.682  68.497  57.341  1.00  0.87           C  
ATOM   4629  CG1 ILE B 587     117.568  68.170  56.320  1.00  0.87           C  
ATOM   4630  CG2 ILE B 587     120.005  67.783  56.962  1.00  0.87           C  
ATOM   4631  CD1 ILE B 587     117.928  68.524  54.875  1.00  0.87           C  
ATOM   4632  N   LYS B 588     119.698  66.776  60.095  1.00  0.86           N  
ATOM   4633  CA  LYS B 588     120.840  66.488  60.930  1.00  0.86           C  
ATOM   4634  C   LYS B 588     122.112  66.349  60.112  1.00  0.86           C  
ATOM   4635  O   LYS B 588     122.159  65.645  59.106  1.00  0.86           O  
ATOM   4636  CB  LYS B 588     120.588  65.207  61.753  1.00  0.86           C  
ATOM   4637  CG  LYS B 588     121.714  64.904  62.746  1.00  0.86           C  
ATOM   4638  CD  LYS B 588     121.443  63.702  63.659  1.00  0.86           C  
ATOM   4639  CE  LYS B 588     121.432  62.369  62.909  1.00  0.86           C  
ATOM   4640  NZ  LYS B 588     121.103  61.286  63.847  1.00  0.86           N  
ATOM   4641  N   MET B 589     123.182  67.049  60.530  1.00  0.87           N  
ATOM   4642  CA  MET B 589     124.414  67.107  59.783  1.00  0.87           C  
ATOM   4643  C   MET B 589     125.573  67.247  60.760  1.00  0.87           C  
ATOM   4644  O   MET B 589     125.446  68.002  61.725  1.00  0.87           O  
ATOM   4645  CB  MET B 589     124.337  68.317  58.817  1.00  0.87           C  
ATOM   4646  CG  MET B 589     125.454  68.436  57.771  1.00  0.87           C  
ATOM   4647  SD  MET B 589     125.178  69.751  56.547  1.00  0.87           S  
ATOM   4648  CE  MET B 589     123.861  68.982  55.565  1.00  0.87           C  
ATOM   4649  N   PRO B 590     126.720  66.573  60.623  1.00  0.89           N  
ATOM   4650  CA  PRO B 590     127.842  66.816  61.512  1.00  0.89           C  
ATOM   4651  C   PRO B 590     128.462  68.175  61.229  1.00  0.89           C  
ATOM   4652  O   PRO B 590     128.358  68.675  60.111  1.00  0.89           O  
ATOM   4653  CB  PRO B 590     128.813  65.674  61.184  1.00  0.89           C  
ATOM   4654  CG  PRO B 590     128.579  65.387  59.699  1.00  0.89           C  
ATOM   4655  CD  PRO B 590     127.082  65.674  59.520  1.00  0.89           C  
ATOM   4656  N   TRP B 591     129.131  68.797  62.221  1.00  0.78           N  
ATOM   4657  CA  TRP B 591     129.717  70.125  62.083  1.00  0.78           C  
ATOM   4658  C   TRP B 591     130.717  70.256  60.946  1.00  0.78           C  
ATOM   4659  O   TRP B 591     130.746  71.262  60.242  1.00  0.78           O  
ATOM   4660  CB  TRP B 591     130.426  70.554  63.397  1.00  0.78           C  
ATOM   4661  CG  TRP B 591     131.263  71.831  63.310  1.00  0.78           C  
ATOM   4662  CD1 TRP B 591     132.621  71.930  63.369  1.00  0.78           C  
ATOM   4663  CD2 TRP B 591     130.784  73.140  62.952  1.00  0.78           C  
ATOM   4664  NE1 TRP B 591     133.015  73.228  63.196  1.00  0.78           N  
ATOM   4665  CE2 TRP B 591     131.910  73.992  62.920  1.00  0.78           C  
ATOM   4666  CE3 TRP B 591     129.511  73.623  62.665  1.00  0.78           C  
ATOM   4667  CZ2 TRP B 591     131.780  75.339  62.611  1.00  0.78           C  
ATOM   4668  CZ3 TRP B 591     129.382  74.982  62.335  1.00  0.78           C  
ATOM   4669  CH2 TRP B 591     130.501  75.827  62.302  1.00  0.78           C  
ATOM   4670  N   SER B 592     131.560  69.235  60.721  1.00  0.82           N  
ATOM   4671  CA  SER B 592     132.553  69.254  59.659  1.00  0.82           C  
ATOM   4672  C   SER B 592     131.942  69.428  58.284  1.00  0.82           C  
ATOM   4673  O   SER B 592     132.403  70.246  57.493  1.00  0.82           O  
ATOM   4674  CB  SER B 592     133.416  67.971  59.678  1.00  0.82           C  
ATOM   4675  OG  SER B 592     132.601  66.793  59.663  1.00  0.82           O  
ATOM   4676  N   LYS B 593     130.836  68.714  58.021  1.00  0.79           N  
ATOM   4677  CA  LYS B 593     130.006  68.893  56.850  1.00  0.79           C  
ATOM   4678  C   LYS B 593     129.270  70.231  56.817  1.00  0.79           C  
ATOM   4679  O   LYS B 593     129.147  70.851  55.764  1.00  0.79           O  
ATOM   4680  CB  LYS B 593     129.031  67.698  56.721  1.00  0.79           C  
ATOM   4681  CG  LYS B 593     128.266  67.621  55.389  1.00  0.79           C  
ATOM   4682  CD  LYS B 593     127.439  66.327  55.268  1.00  0.79           C  
ATOM   4683  CE  LYS B 593     126.604  66.271  53.986  1.00  0.79           C  
ATOM   4684  NZ  LYS B 593     125.774  65.043  53.959  1.00  0.79           N  
ATOM   4685  N   VAL B 594     128.769  70.750  57.964  1.00  0.83           N  
ATOM   4686  CA  VAL B 594     128.089  72.046  58.014  1.00  0.83           C  
ATOM   4687  C   VAL B 594     128.972  73.205  57.578  1.00  0.83           C  
ATOM   4688  O   VAL B 594     128.498  74.094  56.866  1.00  0.83           O  
ATOM   4689  CB  VAL B 594     127.457  72.346  59.372  1.00  0.83           C  
ATOM   4690  CG1 VAL B 594     126.872  73.773  59.449  1.00  0.83           C  
ATOM   4691  CG2 VAL B 594     126.324  71.345  59.637  1.00  0.83           C  
ATOM   4692  N   LYS B 595     130.278  73.208  57.922  1.00  0.78           N  
ATOM   4693  CA  LYS B 595     131.223  74.245  57.522  1.00  0.78           C  
ATOM   4694  C   LYS B 595     131.357  74.430  56.016  1.00  0.78           C  
ATOM   4695  O   LYS B 595     131.634  75.528  55.526  1.00  0.78           O  
ATOM   4696  CB  LYS B 595     132.643  73.985  58.075  1.00  0.78           C  
ATOM   4697  CG  LYS B 595     132.728  74.081  59.600  1.00  0.78           C  
ATOM   4698  CD  LYS B 595     134.175  74.022  60.120  1.00  0.78           C  
ATOM   4699  CE  LYS B 595     134.788  72.620  60.039  1.00  0.78           C  
ATOM   4700  NZ  LYS B 595     136.123  72.600  60.649  1.00  0.78           N  
ATOM   4701  N   GLU B 596     131.168  73.355  55.235  1.00  0.77           N  
ATOM   4702  CA  GLU B 596     131.249  73.416  53.793  1.00  0.77           C  
ATOM   4703  C   GLU B 596     129.985  73.983  53.160  1.00  0.77           C  
ATOM   4704  O   GLU B 596     130.009  74.517  52.049  1.00  0.77           O  
ATOM   4705  CB  GLU B 596     131.586  72.015  53.240  1.00  0.77           C  
ATOM   4706  CG  GLU B 596     132.988  71.543  53.708  1.00  0.77           C  
ATOM   4707  CD  GLU B 596     133.382  70.148  53.220  1.00  0.77           C  
ATOM   4708  OE1 GLU B 596     132.541  69.467  52.580  1.00  0.77           O  
ATOM   4709  OE2 GLU B 596     134.545  69.762  53.507  1.00  0.77           O  
ATOM   4710  N   THR B 597     128.850  73.970  53.892  1.00  0.81           N  
ATOM   4711  CA  THR B 597     127.560  74.441  53.408  1.00  0.81           C  
ATOM   4712  C   THR B 597     127.511  75.950  53.217  1.00  0.81           C  
ATOM   4713  O   THR B 597     128.466  76.671  53.507  1.00  0.81           O  
ATOM   4714  CB  THR B 597     126.345  73.973  54.208  1.00  0.81           C  
ATOM   4715  OG1 THR B 597     126.199  74.566  55.500  1.00  0.81           O  
ATOM   4716  CG2 THR B 597     126.392  72.467  54.455  1.00  0.81           C  
ATOM   4717  N   LYS B 598     126.411  76.465  52.637  1.00  0.77           N  
ATOM   4718  CA  LYS B 598     126.304  77.857  52.254  1.00  0.77           C  
ATOM   4719  C   LYS B 598     124.876  78.333  52.437  1.00  0.77           C  
ATOM   4720  O   LYS B 598     123.925  77.659  52.050  1.00  0.77           O  
ATOM   4721  CB  LYS B 598     126.656  78.045  50.751  1.00  0.77           C  
ATOM   4722  CG  LYS B 598     128.116  77.730  50.384  1.00  0.77           C  
ATOM   4723  CD  LYS B 598     129.073  78.814  50.891  1.00  0.77           C  
ATOM   4724  CE  LYS B 598     130.546  78.424  50.928  1.00  0.77           C  
ATOM   4725  NZ  LYS B 598     130.778  77.446  52.013  1.00  0.77           N  
ATOM   4726  N   ASN B 599     124.691  79.532  53.017  1.00  0.79           N  
ATOM   4727  CA  ASN B 599     123.425  80.229  52.997  1.00  0.79           C  
ATOM   4728  C   ASN B 599     123.351  81.020  51.707  1.00  0.79           C  
ATOM   4729  O   ASN B 599     124.269  81.758  51.365  1.00  0.79           O  
ATOM   4730  CB  ASN B 599     123.320  81.209  54.190  1.00  0.79           C  
ATOM   4731  CG  ASN B 599     121.944  81.852  54.330  1.00  0.79           C  
ATOM   4732  OD1 ASN B 599     120.996  81.611  53.580  1.00  0.79           O  
ATOM   4733  ND2 ASN B 599     121.843  82.734  55.344  1.00  0.79           N  
ATOM   4734  N   PHE B 600     122.230  80.919  50.972  1.00  0.78           N  
ATOM   4735  CA  PHE B 600     122.059  81.604  49.707  1.00  0.78           C  
ATOM   4736  C   PHE B 600     122.167  83.119  49.817  1.00  0.78           C  
ATOM   4737  O   PHE B 600     122.785  83.777  48.987  1.00  0.78           O  
ATOM   4738  CB  PHE B 600     120.739  81.177  49.003  1.00  0.78           C  
ATOM   4739  CG  PHE B 600     119.490  81.665  49.694  1.00  0.78           C  
ATOM   4740  CD1 PHE B 600     119.020  81.055  50.867  1.00  0.78           C  
ATOM   4741  CD2 PHE B 600     118.766  82.740  49.153  1.00  0.78           C  
ATOM   4742  CE1 PHE B 600     117.871  81.533  51.503  1.00  0.78           C  
ATOM   4743  CE2 PHE B 600     117.594  83.196  49.768  1.00  0.78           C  
ATOM   4744  CZ  PHE B 600     117.155  82.602  50.956  1.00  0.78           C  
ATOM   4745  N   LEU B 601     121.600  83.721  50.876  1.00  0.85           N  
ATOM   4746  CA  LEU B 601     121.693  85.144  51.124  1.00  0.85           C  
ATOM   4747  C   LEU B 601     123.089  85.658  51.395  1.00  0.85           C  
ATOM   4748  O   LEU B 601     123.476  86.703  50.871  1.00  0.85           O  
ATOM   4749  CB  LEU B 601     120.776  85.525  52.297  1.00  0.85           C  
ATOM   4750  CG  LEU B 601     119.290  85.451  51.925  1.00  0.85           C  
ATOM   4751  CD1 LEU B 601     118.430  85.475  53.184  1.00  0.85           C  
ATOM   4752  CD2 LEU B 601     118.898  86.595  50.982  1.00  0.85           C  
ATOM   4753  N   TRP B 602     123.887  84.920  52.190  1.00  0.83           N  
ATOM   4754  CA  TRP B 602     125.226  85.322  52.574  1.00  0.83           C  
ATOM   4755  C   TRP B 602     126.133  85.501  51.358  1.00  0.83           C  
ATOM   4756  O   TRP B 602     126.803  86.523  51.198  1.00  0.83           O  
ATOM   4757  CB  TRP B 602     125.787  84.259  53.558  1.00  0.83           C  
ATOM   4758  CG  TRP B 602     127.075  84.633  54.260  1.00  0.83           C  
ATOM   4759  CD1 TRP B 602     128.354  84.523  53.795  1.00  0.83           C  
ATOM   4760  CD2 TRP B 602     127.178  85.206  55.580  1.00  0.83           C  
ATOM   4761  NE1 TRP B 602     129.247  85.045  54.710  1.00  0.83           N  
ATOM   4762  CE2 TRP B 602     128.536  85.475  55.805  1.00  0.83           C  
ATOM   4763  CE3 TRP B 602     126.213  85.493  56.544  1.00  0.83           C  
ATOM   4764  CZ2 TRP B 602     128.966  86.078  56.980  1.00  0.83           C  
ATOM   4765  CZ3 TRP B 602     126.646  86.091  57.737  1.00  0.83           C  
ATOM   4766  CH2 TRP B 602     127.997  86.396  57.945  1.00  0.83           C  
ATOM   4767  N   GLU B 603     126.065  84.549  50.412  1.00  0.81           N  
ATOM   4768  CA  GLU B 603     126.885  84.526  49.217  1.00  0.81           C  
ATOM   4769  C   GLU B 603     126.496  85.552  48.153  1.00  0.81           C  
ATOM   4770  O   GLU B 603     127.258  85.837  47.231  1.00  0.81           O  
ATOM   4771  CB  GLU B 603     126.844  83.118  48.587  1.00  0.81           C  
ATOM   4772  CG  GLU B 603     127.273  81.981  49.546  1.00  0.81           C  
ATOM   4773  CD  GLU B 603     128.706  82.110  50.063  1.00  0.81           C  
ATOM   4774  OE1 GLU B 603     129.643  82.101  49.228  1.00  0.81           O  
ATOM   4775  OE2 GLU B 603     128.875  82.088  51.311  1.00  0.81           O  
ATOM   4776  N   LYS B 604     125.302  86.176  48.248  1.00  0.82           N  
ATOM   4777  CA  LYS B 604     124.887  87.213  47.311  1.00  0.82           C  
ATOM   4778  C   LYS B 604     125.207  88.605  47.841  1.00  0.82           C  
ATOM   4779  O   LYS B 604     124.787  89.612  47.264  1.00  0.82           O  
ATOM   4780  CB  LYS B 604     123.358  87.188  47.047  1.00  0.82           C  
ATOM   4781  CG  LYS B 604     122.796  85.843  46.572  1.00  0.82           C  
ATOM   4782  CD  LYS B 604     121.295  85.693  46.889  1.00  0.82           C  
ATOM   4783  CE  LYS B 604     120.404  86.707  46.177  1.00  0.82           C  
ATOM   4784  NZ  LYS B 604     118.981  86.423  46.471  1.00  0.82           N  
ATOM   4785  N   GLY B 605     125.945  88.706  48.965  1.00  0.88           N  
ATOM   4786  CA  GLY B 605     126.341  89.985  49.541  1.00  0.88           C  
ATOM   4787  C   GLY B 605     125.514  90.441  50.708  1.00  0.88           C  
ATOM   4788  O   GLY B 605     125.711  91.546  51.211  1.00  0.88           O  
ATOM   4789  N   PHE B 606     124.589  89.609  51.214  1.00  0.87           N  
ATOM   4790  CA  PHE B 606     123.799  89.927  52.394  1.00  0.87           C  
ATOM   4791  C   PHE B 606     124.450  89.230  53.578  1.00  0.87           C  
ATOM   4792  O   PHE B 606     123.902  88.329  54.205  1.00  0.87           O  
ATOM   4793  CB  PHE B 606     122.301  89.530  52.269  1.00  0.87           C  
ATOM   4794  CG  PHE B 606     121.639  90.200  51.090  1.00  0.87           C  
ATOM   4795  CD1 PHE B 606     121.865  89.730  49.784  1.00  0.87           C  
ATOM   4796  CD2 PHE B 606     120.770  91.289  51.270  1.00  0.87           C  
ATOM   4797  CE1 PHE B 606     121.280  90.358  48.679  1.00  0.87           C  
ATOM   4798  CE2 PHE B 606     120.181  91.923  50.167  1.00  0.87           C  
ATOM   4799  CZ  PHE B 606     120.440  91.461  48.871  1.00  0.87           C  
ATOM   4800  N   GLN B 607     125.697  89.637  53.874  1.00  0.85           N  
ATOM   4801  CA  GLN B 607     126.600  88.953  54.780  1.00  0.85           C  
ATOM   4802  C   GLN B 607     126.862  89.749  56.049  1.00  0.85           C  
ATOM   4803  O   GLN B 607     127.867  89.560  56.738  1.00  0.85           O  
ATOM   4804  CB  GLN B 607     127.926  88.613  54.054  1.00  0.85           C  
ATOM   4805  CG  GLN B 607     128.685  89.835  53.481  1.00  0.85           C  
ATOM   4806  CD  GLN B 607     129.975  89.409  52.779  1.00  0.85           C  
ATOM   4807  OE1 GLN B 607     129.993  88.580  51.871  1.00  0.85           O  
ATOM   4808  NE2 GLN B 607     131.115  90.016  53.180  1.00  0.85           N  
ATOM   4809  N   PHE B 608     125.945  90.670  56.394  1.00  0.89           N  
ATOM   4810  CA  PHE B 608     126.028  91.450  57.612  1.00  0.89           C  
ATOM   4811  C   PHE B 608     124.854  91.123  58.513  1.00  0.89           C  
ATOM   4812  O   PHE B 608     123.699  91.327  58.153  1.00  0.89           O  
ATOM   4813  CB  PHE B 608     125.968  92.971  57.324  1.00  0.89           C  
ATOM   4814  CG  PHE B 608     127.233  93.461  56.688  1.00  0.89           C  
ATOM   4815  CD1 PHE B 608     128.366  93.682  57.483  1.00  0.89           C  
ATOM   4816  CD2 PHE B 608     127.294  93.757  55.315  1.00  0.89           C  
ATOM   4817  CE1 PHE B 608     129.544  94.176  56.916  1.00  0.89           C  
ATOM   4818  CE2 PHE B 608     128.472  94.266  54.748  1.00  0.89           C  
ATOM   4819  CZ  PHE B 608     129.601  94.473  55.550  1.00  0.89           C  
ATOM   4820  N   TYR B 609     125.111  90.617  59.739  1.00  0.90           N  
ATOM   4821  CA  TYR B 609     124.100  90.509  60.776  1.00  0.90           C  
ATOM   4822  C   TYR B 609     123.629  91.879  61.178  1.00  0.90           C  
ATOM   4823  O   TYR B 609     124.442  92.805  61.275  1.00  0.90           O  
ATOM   4824  CB  TYR B 609     124.600  89.837  62.080  1.00  0.90           C  
ATOM   4825  CG  TYR B 609     125.128  88.441  61.889  1.00  0.90           C  
ATOM   4826  CD1 TYR B 609     124.271  87.329  61.922  1.00  0.90           C  
ATOM   4827  CD2 TYR B 609     126.509  88.218  61.779  1.00  0.90           C  
ATOM   4828  CE1 TYR B 609     124.789  86.026  61.833  1.00  0.90           C  
ATOM   4829  CE2 TYR B 609     127.030  86.924  61.693  1.00  0.90           C  
ATOM   4830  CZ  TYR B 609     126.168  85.826  61.716  1.00  0.90           C  
ATOM   4831  OH  TYR B 609     126.716  84.531  61.627  1.00  0.90           O  
ATOM   4832  N   CYS B 610     122.336  92.051  61.450  1.00  0.89           N  
ATOM   4833  CA  CYS B 610     121.839  93.317  61.926  1.00  0.89           C  
ATOM   4834  C   CYS B 610     121.127  93.090  63.228  1.00  0.89           C  
ATOM   4835  O   CYS B 610     120.042  92.515  63.302  1.00  0.89           O  
ATOM   4836  CB  CYS B 610     120.957  93.987  60.860  1.00  0.89           C  
ATOM   4837  SG  CYS B 610     120.389  95.664  61.290  1.00  0.89           S  
ATOM   4838  N   LEU B 611     121.751  93.545  64.318  1.00  0.92           N  
ATOM   4839  CA  LEU B 611     121.164  93.496  65.627  1.00  0.92           C  
ATOM   4840  C   LEU B 611     120.333  94.746  65.810  1.00  0.92           C  
ATOM   4841  O   LEU B 611     120.777  95.854  65.508  1.00  0.92           O  
ATOM   4842  CB  LEU B 611     122.259  93.456  66.725  1.00  0.92           C  
ATOM   4843  CG  LEU B 611     123.112  92.177  66.729  1.00  0.92           C  
ATOM   4844  CD1 LEU B 611     124.375  92.343  67.585  1.00  0.92           C  
ATOM   4845  CD2 LEU B 611     122.309  90.988  67.239  1.00  0.92           C  
ATOM   4846  N   THR B 612     119.108  94.612  66.355  1.00  0.91           N  
ATOM   4847  CA  THR B 612     118.315  95.748  66.814  1.00  0.91           C  
ATOM   4848  C   THR B 612     118.146  95.761  68.338  1.00  0.91           C  
ATOM   4849  O   THR B 612     117.044  95.559  68.854  1.00  0.91           O  
ATOM   4850  CB  THR B 612     116.985  95.868  66.082  1.00  0.91           C  
ATOM   4851  OG1 THR B 612     116.221  94.672  66.178  1.00  0.91           O  
ATOM   4852  CG2 THR B 612     117.275  96.091  64.585  1.00  0.91           C  
ATOM   4853  N   PRO B 613     119.190  95.945  69.168  1.00  0.90           N  
ATOM   4854  CA  PRO B 613     119.052  96.078  70.610  1.00  0.90           C  
ATOM   4855  C   PRO B 613     118.298  97.327  71.018  1.00  0.90           C  
ATOM   4856  O   PRO B 613     118.058  98.226  70.219  1.00  0.90           O  
ATOM   4857  CB  PRO B 613     120.510  96.143  71.135  1.00  0.90           C  
ATOM   4858  CG  PRO B 613     121.388  95.871  69.915  1.00  0.90           C  
ATOM   4859  CD  PRO B 613     120.518  96.391  68.782  1.00  0.90           C  
ATOM   4860  N   LYS B 614     117.929  97.411  72.299  1.00  0.84           N  
ATOM   4861  CA  LYS B 614     117.308  98.590  72.858  1.00  0.84           C  
ATOM   4862  C   LYS B 614     118.357  99.521  73.441  1.00  0.84           C  
ATOM   4863  O   LYS B 614     119.530  99.166  73.556  1.00  0.84           O  
ATOM   4864  CB  LYS B 614     116.196  98.180  73.838  1.00  0.84           C  
ATOM   4865  CG  LYS B 614     115.158  97.313  73.111  1.00  0.84           C  
ATOM   4866  CD  LYS B 614     113.916  96.981  73.941  1.00  0.84           C  
ATOM   4867  CE  LYS B 614     112.968  96.041  73.190  1.00  0.84           C  
ATOM   4868  NZ  LYS B 614     113.549  94.681  73.094  1.00  0.84           N  
ATOM   4869  N   THR B 615     117.960 100.779  73.706  1.00  0.87           N  
ATOM   4870  CA  THR B 615     118.878 101.880  73.951  1.00  0.87           C  
ATOM   4871  C   THR B 615     118.565 102.511  75.273  1.00  0.87           C  
ATOM   4872  O   THR B 615     117.432 102.515  75.731  1.00  0.87           O  
ATOM   4873  CB  THR B 615     118.824 102.955  72.855  1.00  0.87           C  
ATOM   4874  OG1 THR B 615     119.793 103.986  73.011  1.00  0.87           O  
ATOM   4875  CG2 THR B 615     117.455 103.622  72.728  1.00  0.87           C  
ATOM   4876  N   ARG B 616     119.578 103.122  75.899  1.00  0.78           N  
ATOM   4877  CA  ARG B 616     119.410 103.864  77.128  1.00  0.78           C  
ATOM   4878  C   ARG B 616     118.649 105.175  76.960  1.00  0.78           C  
ATOM   4879  O   ARG B 616     118.209 105.784  77.934  1.00  0.78           O  
ATOM   4880  CB  ARG B 616     120.807 104.192  77.691  1.00  0.78           C  
ATOM   4881  CG  ARG B 616     121.734 104.872  76.663  1.00  0.78           C  
ATOM   4882  CD  ARG B 616     122.944 105.564  77.284  1.00  0.78           C  
ATOM   4883  NE  ARG B 616     123.744 104.542  78.030  1.00  0.78           N  
ATOM   4884  CZ  ARG B 616     124.734 103.816  77.496  1.00  0.78           C  
ATOM   4885  NH1 ARG B 616     125.039 103.893  76.205  1.00  0.78           N  
ATOM   4886  NH2 ARG B 616     125.417 102.983  78.275  1.00  0.78           N  
ATOM   4887  N   HIS B 617     118.486 105.655  75.715  1.00  0.81           N  
ATOM   4888  CA  HIS B 617     117.948 106.976  75.453  1.00  0.81           C  
ATOM   4889  C   HIS B 617     116.459 106.954  75.155  1.00  0.81           C  
ATOM   4890  O   HIS B 617     115.855 107.992  74.896  1.00  0.81           O  
ATOM   4891  CB  HIS B 617     118.664 107.583  74.230  1.00  0.81           C  
ATOM   4892  CG  HIS B 617     120.161 107.588  74.348  1.00  0.81           C  
ATOM   4893  ND1 HIS B 617     120.768 108.440  75.244  1.00  0.81           N  
ATOM   4894  CD2 HIS B 617     121.102 106.952  73.597  1.00  0.81           C  
ATOM   4895  CE1 HIS B 617     122.060 108.328  75.012  1.00  0.81           C  
ATOM   4896  NE2 HIS B 617     122.317 107.438  74.026  1.00  0.81           N  
ATOM   4897  N   ARG B 618     115.827 105.765  75.162  1.00  0.80           N  
ATOM   4898  CA  ARG B 618     114.452 105.597  74.735  1.00  0.80           C  
ATOM   4899  C   ARG B 618     113.836 104.427  75.485  1.00  0.80           C  
ATOM   4900  O   ARG B 618     114.506 103.450  75.793  1.00  0.80           O  
ATOM   4901  CB  ARG B 618     114.338 105.243  73.218  1.00  0.80           C  
ATOM   4902  CG  ARG B 618     114.942 106.256  72.220  1.00  0.80           C  
ATOM   4903  CD  ARG B 618     115.009 105.713  70.785  1.00  0.80           C  
ATOM   4904  NE  ARG B 618     115.551 106.801  69.897  1.00  0.80           N  
ATOM   4905  CZ  ARG B 618     115.860 106.632  68.606  1.00  0.80           C  
ATOM   4906  NH1 ARG B 618     116.397 107.632  67.920  1.00  0.80           N  
ATOM   4907  NH2 ARG B 618     115.655 105.481  67.987  1.00  0.80           N  
ATOM   4908  N   VAL B 619     112.516 104.463  75.747  1.00  0.86           N  
ATOM   4909  CA  VAL B 619     111.790 103.259  76.128  1.00  0.86           C  
ATOM   4910  C   VAL B 619     110.949 102.934  74.924  1.00  0.86           C  
ATOM   4911  O   VAL B 619     109.885 103.491  74.689  1.00  0.86           O  
ATOM   4912  CB  VAL B 619     110.943 103.417  77.381  1.00  0.86           C  
ATOM   4913  CG1 VAL B 619     109.924 102.263  77.514  1.00  0.86           C  
ATOM   4914  CG2 VAL B 619     111.903 103.404  78.584  1.00  0.86           C  
ATOM   4915  N   HIS B 620     111.470 102.021  74.078  1.00  0.85           N  
ATOM   4916  CA  HIS B 620     110.902 101.752  72.767  1.00  0.85           C  
ATOM   4917  C   HIS B 620     110.690 103.004  71.918  1.00  0.85           C  
ATOM   4918  O   HIS B 620     111.644 103.634  71.494  1.00  0.85           O  
ATOM   4919  CB  HIS B 620     109.632 100.884  72.831  1.00  0.85           C  
ATOM   4920  CG  HIS B 620     109.789  99.781  73.815  1.00  0.85           C  
ATOM   4921  ND1 HIS B 620     109.059  99.819  74.977  1.00  0.85           N  
ATOM   4922  CD2 HIS B 620     110.668  98.746  73.841  1.00  0.85           C  
ATOM   4923  CE1 HIS B 620     109.499  98.816  75.701  1.00  0.85           C  
ATOM   4924  NE2 HIS B 620     110.476  98.132  75.059  1.00  0.85           N  
ATOM   4925  N   SER B 621     109.421 103.386  71.659  1.00  0.89           N  
ATOM   4926  CA  SER B 621     109.109 104.577  70.889  1.00  0.89           C  
ATOM   4927  C   SER B 621     108.865 105.793  71.770  1.00  0.89           C  
ATOM   4928  O   SER B 621     108.573 106.881  71.284  1.00  0.89           O  
ATOM   4929  CB  SER B 621     107.904 104.315  69.940  1.00  0.89           C  
ATOM   4930  OG  SER B 621     106.700 104.991  70.359  1.00  0.89           O  
ATOM   4931  N   GLY B 622     108.972 105.650  73.095  1.00  0.88           N  
ATOM   4932  CA  GLY B 622     108.916 106.781  74.004  1.00  0.88           C  
ATOM   4933  C   GLY B 622     110.274 107.401  74.161  1.00  0.88           C  
ATOM   4934  O   GLY B 622     111.279 106.704  74.301  1.00  0.88           O  
ATOM   4935  N   TRP B 623     110.327 108.745  74.123  1.00  0.80           N  
ATOM   4936  CA  TRP B 623     111.539 109.552  74.179  1.00  0.80           C  
ATOM   4937  C   TRP B 623     112.379 109.451  72.921  1.00  0.80           C  
ATOM   4938  O   TRP B 623     113.468 110.007  72.839  1.00  0.80           O
[truncated: 143,785 more chars]
