# Supplementary material for: Metabolic capacity is maintained despite shifts in microbial diversity in estuary sediments
Source: ISME Commun. 2025 Oct 11;5(1):ycaf182. doi: 10.1093/ismeco/ycaf182 (PMC12687941; doi:10.1093/ismeco/ycaf182)
Supplement: Supplementary_Data_1_ycaf182 [file supplementary_data_1_ycaf182.zip › SWISS-MODEL/13_July_SF_Bin2_scaffold_9994_c1_22545_1/models/01/info.json]

{"creation_date":"2023-03-29","ligands":[{"description":"IRON\/SULFUR CLUSTER","name":["SF4"],"number":"1","included":false,"model_binding_residues":[],"reason":{"bound":true,"relevant":true,"conserved_residues":false,"sterically_valid":false}},{"description":"IRON\/SULFUR CLUSTER","name":["SF4"],"number":"2","included":false,"model_binding_residues":[],"reason":{"bound":true,"relevant":true,"conserved_residues":false,"sterically_valid":false}},{"description":"IRON\/SULFUR CLUSTER","name":["SF4"],"number":"3","included":false,"model_binding_residues":[],"reason":{"bound":true,"relevant":true,"conserved_residues":false,"sterically_valid":false}},{"description":"IRON\/SULFUR CLUSTER","name":["SF4"],"number":"8","included":false,"model_binding_residues":[],"reason":{"bound":true,"relevant":true,"conserved_residues":false,"sterically_valid":false}},{"description":"FE3-S4 CLUSTER","name":["F3S"],"number":"4","included":false,"model_binding_residues":[],"reason":{"bound":true,"relevant":true,"conserved_residues":false,"sterically_valid":false}},{"description":"PHOSPHORIC ACID 4-(2-AMINO-4-OXO-3,4,5,6,-TETRAHYDRO-PTERIDIN-6-YL)-2-HYDROXY-3,4-DIMERCAPTO-BUT-3-EN-YL ESTER GUANYLATE ESTER","name":["MD1"],"number":"5","included":false,"model_binding_residues":[],"reason":{"bound":true,"relevant":true,"conserved_residues":false,"sterically_valid":false}},{"description":"PHOSPHORIC ACID 4-(2-AMINO-4-OXO-3,4,5,6,-TETRAHYDRO-PTERIDIN-6-YL)-2-HYDROXY-3,4-DIMERCAPTO-BUT-3-EN-YL ESTER GUANYLATE ESTER","name":["MD1"],"number":"6","included":false,"model_binding_residues":[],"reason":{"bound":true,"relevant":true,"conserved_residues":false,"sterically_valid":false}},{"description":"MOLYBDENUM ATOM","name":["MO"],"number":"7","included":false,"model_binding_residues":[],"reason":{"bound":true,"relevant":true,"conserved_residues":false,"sterically_valid":false}},{"description":"PROTOPORPHYRIN IX CONTAINING FE","name":["HEM"],"number":"9","included":false,"model_binding_residues":[],"reason":{"bound":true,"relevant":true,"conserved_residues":false,"sterically_valid":false}},{"description":"CALCIUM ION","name":["CA"],"number":"10","included":false,"model_binding_residues":[],"reason":{"bound":true,"relevant":true,"conserved_residues":false,"sterically_valid":false}},{"description":"CALCIUM ION","name":["CA"],"number":"11","included":false,"model_binding_residues":[],"reason":{"bound":true,"relevant":true,"conserved_residues":false,"sterically_valid":false}}],"mod_engine":"PROMOD3","pred_lddt":0.8561538277675752,"mdlchain_butpl_map":{"B":"7b04.1.B"},"mdl_smtl_map":{"B":"B"},"tpl_info":{"7b04.1.B":{"origin":"reference database","label_asym_id":"B","label_smtl_id":"B","entity_type":"polymer","entity_id":"2"}},"major_issues":null,"oligo":{"based_on":"prediction","state":"monomer","state_bu":"hetero-1-1-1-mer","state_tpl":"monomer","qs_prediction":"0.000","qs_conserved":"not conserved","chains_to_mdl":1,"res_to_mdl":844},"modified_template":false,"residue_range":[{"chain_name":"B","residue_from":"1","residue_to":"845"}],"chain_subprj_list":null,"templates":["66baaf70cd85520e78c4f8279c029d153778275e"],"aln_map":{"B":[["target","IMDGKNLVENKLTDSHWFIECMERGAKIVVIAPEYGPPSTKADYWIPIRPQTDAALWLGITRLMIEKKWYDETFVKGFTDFPLLVRTDTLQRLRAHEVFPQYKTSLSADGPSMKIQGLSAEQHAKLGDFVVWDGKTNAPAAITRDDVGATITKKGIDPVLAGSFKVKLVDGKEVEVATLWTLYQDHLKDYDLDTVVEITQAPKEMIEQLAQDIATMKPVAIHQGEGINHWFHATEMNRAAYLPLMLTGNIGRPGAGCQTWAGNYKAALFQGSPWTGPGFKGWVAEDPFDINLNPKAHGKEIHAHAYTKDEEPAYWNHGDLALIVDTPKFGRKNFTGKTHMPTPTKALIFNNVNLINNAKWAYGMIKNVNPNVEMIVSMDIQMTASIEYADLALPANSWLEFEGLEITASCSNPFLQIWK-GGIPPVFDSRDDLDILAGIANALADVTGEKRFRDYFAFAAADKRGIYIQRLLDTCTTTAGYKLADIMAGKYGPPGGCLLNFRTYPRIPFYEQVHDSEPFHTDTGRMHAYADVPEAIEYGENFIVHREGPEATPYLPNVIVSSNPHIRPEDYGIAADAEHWDDRTIRNIKMPWSKVKETKNFLWEKGFQFYCLTPKTRHRVHSGWSNVDWHMLMDSNFGDPYRLDKRAPCVGEHQLHINPQAARDLNINDGDYVYVDANPADRPYLGAKPDDPFYRVSRCMLRVTYNRAYPYNIVMMKHAPFIATEKSVKAHETRPDGRALSANTGYQANLRYGSQQSVTRNWHMPMHQTDTLFHKSKVFMGFIFGGEADNHAVNTVPKETLVRVTKAEDGGMGGKGIWQPATTGFSPDNESDFMKKYLAGELTKVKT",0],["pdb_id=7b04, chain=B, assembly_id=1, offset=302 atoms","IQTGKNLIENKMPEAHWVTEVMERGGKIVVITPEYSPSAQKADYWIPIRNNTDTALFLGITKILIDNKWYDADYVKKFTDFPLLIRTDTLKRVSPKDIIPNYKLQDISDGPSYHIQGLKDEQREIIGDFVVWDAKSKGPKAITRDDVGETLVKKGIDPVLEGSFKLKTIDGKEIEVMTLLEMYKIHLRDYDIDSVVSMTNSPKDLIERLAKDIATIKPVAIHYGEGVNHYFHATLMNRSYYLPVMLTGNVGYFGSGSHTWAGNYKAGNFQASKWSGPGFYGWVAEDVFKPNLDPYASAKDLNIKGRALDEEVAYWNHSERPLIVNTPKYGRKVFTGKTHMPSPTKVLWFTNVNLINNAKHVYQMLKNVNPNIEQIMSTDIEITGSIEYADFAFPANSWVEFQEFEITNSCSNPFIQIWGKTGITPVYESKDDVKILAGMASKLGELLRDKRFEDNWKFAIEGRASVYINRLLDGSTTMKGYTCEDILNGKYGEPGVAMLLFRTYPRHPFWEQVHESLPFYTPTGRLQAYNDEPEIIEYGENFIVHREGPEATPYLPNAIVSTNPYIRPDDYGIPENAEYWEDRTVRNIKKSWEETKKTKNFLWEKGYHFYCVTPKSRHTVHSQWAVTDWNFIWNNNFGDPYRMDKRMPGVGEHQIHIHPQAARDLGIEDGDYVYVDANPADRPYEGWKPNDSFYKVSRLMLRAKYNPAYPYNCTMMKHSAWISSDKTVQAHETRPDGRALSP-SGYQSSFRYGSQQSITRDWSMPMHQLDSLFHKAKIGMKFIFGFEADNHCINTVPKETLVKITKAENGGMGGKGVWDPVKTGYTAGNENDFMKKFLNGELIKVD-",275]]},"plip":{},"qmean_values":{"global_scores":{"qmean4_norm_score":0.7071040053517943,"qmean4_z_score":-1.6140409504683488,"qmean6_norm_score":0.6889272440116523,"qmean6_z_score":-1.843740659014032,"interaction_norm_score":-0.014215188977879314,"interaction_z_score":-1.6386660910251494,"cbeta_norm_score":-0.008212630383853125,"cbeta_z_score":-1.1590458199827625,"packing_norm_score":-0.29743861547511447,"packing_z_score":-1.1805444519919295,"torsion_norm_score":-0.21046475752289479,"torsion_z_score":-0.9637800903077435,"ss_agreement_norm_score":0.43156547016910546,"ss_agreement_z_score":-1.833288089260639,"acc_agreement_norm_score":0.6532544378698225,"acc_agreement_z_score":-0.5912728804209811,"avg_local_score":0.8317477638198738,"avg_local_score_error":0.053},"local_scores":{"B":[0.8909884364966569,0.888332132548309,0.9168957336908211,0.9306944479712126,0.8945641145904688,0.8965514593543255,0.8956348367029661,0.837296111374813,0.7815874290011644,0.7800328001156591,0.7982587410965654,0.8426565043290668,0.8307099321851606,0.8535749157269061,0.8490242352001859,0.799513986198763,0.8048538664141094,0.8459968796860927,0.8554990889030429,0.820005804113034,0.8710943476416853,0.8148757793045949,0.7936191668718318,0.7526007220446838,0.8738847480083848,0.8713203768717884,0.8426312064747061,0.8829376202365634,0.9405823471670915,0.9481528928650631,0.9277444633553364,0.9480323885295712,0.9259513371730512,0.8892916380927814,0.8993234229252707,0.9258626452041592,0.9206745222629499,0.9097928084036603,0.921717810161194,0.9001643290547048,0.8537246422649075,0.9315910251289639,0.8971706764859243,0.9081993318390607,0.8954049318856314,0.9211294389347211,0.9281120641069016,0.8982041832085277,0.8477949390781434,0.943378194680891,0.90555889797261,0.9258357275370106,0.9165325531924331,0.9512070144445435,0.9318150265208953,0.9108877089491915,0.8857264918138715,0.8909270004778176,0.9124956744152053,0.903910835459816,0.9055863484958281,0.8321134639746812,0.8937162068205596,0.8546793604938407,0.8451285371911477,0.838875394047754,0.8166687639233847,0.7975624121067604,0.8173164642625482,0.8554798370940299,0.8789539309834626,0.8450018598863988,0.8698757585478173,0.8640031325523405,0.870462770189868,0.8014436890405234,0.8568629553674973,0.8758852030933094,0.8889008330881254,0.8858825387570666,0.8777116526956694,0.8784590100333844,0.8573437438194075,0.8676175509099509,0.8794324403081863,0.7922906039731803,0.8306421973085665,0.8101676542584779,0.7908322049518273,0.8231986954815355,0.7515103335208402,0.7080118919939455,0.7923589494904573,0.716484131025982,0.7815387936579653,0.6874978440111272,0.71949021748706,0.7499638340420227,0.6789624655730806,0.7067586233900597,0.6258272163590008,0.6442021862280355,0.6728065473305539,0.7880271982851417,0.7819961847047431,0.7846396098140865,0.7856855131924312,0.7765237800348506,0.7973650163096021,0.8449125925585227,0.8323853762584053,0.8520583001573583,0.8091574776953853,0.7813257962907442,0.8008563799141895,0.8283941287479102,0.8539769296410612,0.8126676147233671,0.7895940651730138,0.7206416143854323,0.6583951192343681,0.7260578182173235,0.7098295888760071,0.6962582260333342,0.6645521213385256,0.7490947811953953,0.8094212853963365,0.8321555128876047,0.8456351472951497,0.8335105690846408,0.7798282914621328,0.6995277761277632,0.8102873467358545,0.844076033253514,0.6221082513455438,0.6833027925232183,0.6083270198949361,0.7634109738843022,0.8176461632623389,0.7956465900961381,0.8445730040011685,0.8227842309786163,0.8477524415035742,0.7793181149080051,0.822612710872626,0.8384624798693506,0.8699125619241872,0.8099951980271906,0.768439939139173,0.7461722601657084,0.6867297181684259,0.735010109518959,0.6418978932819647,0.6729385014875464,0.7300116738711618,0.7547586865787385,0.764518391185097,0.8233279766716781,0.7967898612515473,0.7990810967550153,0.8793577173152938,0.8718152373786104,0.8231381216130121,0.8090079100841828,0.7674144164218036,0.798346177077666,0.7167743435036642,0.7380765536351723,0.6875363606428856,0.7096696260583342,0.7722540928835443,0.7118651049046736,0.737167474123433,0.7946966564051183,0.766069312963659,0.8371979638786875,0.8732287966944231,0.9125590730213586,0.9112867663067037,0.8610577915611874,0.8381663048573976,0.8406193636139166,0.8639688772643316,0.8266056781157436,0.8586868799937339,0.8703385128246776,0.8668139212204597,0.8217542610647989,0.8877534736751805,0.8828766572457368,0.8873419520689022,0.8781123326961172,0.874399378317003,0.8728231993168447,0.8982034191687361,0.8783684434658294,0.8436000158221776,0.7994408349571783,0.8807313530640005,0.8312667969441004,0.9044235344211159,0.8709766200281481,0.8309239617104242,0.8424319248742871,0.8624248046003323,0.8955885549012315,0.8578493701080415,0.8407293369173119,0.9227287458590466,0.9430224044324292,0.8619236930758214,0.8976046624149076,0.9018172215634332,0.9209770509739946,0.8541149340048422,0.8046521776743227,0.841909942830662,0.887091874700456,0.9085902950560675,0.947365046450906,0.9069464298987048,0.8847251787484145,0.8844972384397201,0.9245662284457661,0.8715695512174364,0.9203218771473666,0.904811040960425,0.8964356130986774,0.9039514264251459,0.8978681963685986,0.9132633396878893,0.9031820153235663,0.9250249731031863,0.899353899422269,0.8880134407629375,0.8999046193900035,0.8980768093246962,0.8429209202906895,0.9465560934033281,0.9469165343239758,0.909312797113275,0.906949996397308,0.9132732831682646,0.898212007574654,0.8678190351774141,0.8728487117240742,0.881078054615595,0.919750074459099,0.8901419879861877,0.8949299227694919,0.9057942970087727,0.8167285264436976,0.8664147649854322,0.8938138410166194,0.9219135637905919,0.9187730879033362,0.9050665970896291,0.8660541841852808,0.8846914807440559,0.8489595271116117,0.8784287943889737,0.8400912434590095,0.7614937419769521,0.7741797418215989,0.8144503782462996,0.8319977032631382,0.848107893513675,0.8133250048418492,0.7614507919150144,0.8104477776420425,0.8558243988823417,0.816041016500288,0.809659479624902,0.6941650597986578,0.7720827291227,0.8603359939924845,0.8187517898154557,0.8693685863533127,0.7784793249165576,0.7198921288904594,0.7953864801139372,0.6814142262887338,0.7144680079608053,0.6914951452961535,0.6749303857623709,0.7244049642961958,0.7956068476278482,0.7430253093767669,0.7663899620112168,0.7901834724772311,0.7876746479426006,0.8052340688824556,0.7680732294942776,0.7947720392933544,0.6887184668905741,0.698565934017243,0.7610397820447288,0.8166054344443217,0.7423684719218954,0.7421274598306511,0.7615448287576387,0.7266528235353833,0.6878198279174734,0.6480528079899532,0.623548038821362,0.558841163280046,0.5907052591264526,0.5995001236768562,0.7188467314772398,0.7422103268242861,0.7903099018680486,0.8364967456437888,0.8723544433853608,0.848282882630234,0.7972801735153618,0.8100878365806652,0.7895416884032743,0.8323084846743294,0.7679670215455214,0.7902685839573675,0.8519839129457296,0.8404455950491823,0.7950260695906526,0.8007227890695251,0.7280728150417877,0.8067777352878251,0.8304531132783277,0.787528298881646,0.7765040941795278,0.8479257355629555,0.7388391187983672,0.757326094616838,0.8015909095472775,0.8185475272395667,0.845545924870515,0.8574464624640104,0.7958851920515251,0.836069100061942,0.8010540283169023,0.7903900885222106,0.8276043315417128,0.7911096936615429,0.7929682634269917,0.811410280753228,0.7711329938426494,0.8674784087982413,0.8248167603626257,0.8436090630233832,0.8755451879340936,0.8043269901477119,0.7943593205062784,0.7148448526560586,0.8227418694977171,0.8575265544548476,0.8756610935753327,0.8869042086876338,0.8916526149552741,0.9258805716900206,0.8577043528211836,0.8336611363703065,0.9185540254583222,0.8705377811534624,0.899224115214013,0.8602927890136802,0.8706635406466184,0.8409151825944233,0.853709488345781,0.8641599006618428,0.8383171210169454,0.8521017993437886,0.7888023137783358,0.8116711695332716,0.7746377135140436,0.829239544108832,0.8387770412292348,0.8816697962928909,0.8932379007980512,0.8639561295276483,0.8765598281961099,0.8459683757868233,0.8223187675646221,0.8359341692298717,0.8868408154820735,0.9172508793837433,0.9093518933375444,0.8777205381628868,0.8609185777249457,0.8802550152865142,0.9114863288730566,0.872987171706356,0.8772157596642767,0.9122180925067975,0.8797635686528704,0.877002729561692,0.9264020055020626,0.8842266066235533,0.8864806931868947,0.8338814782956554,0.872257872218339,0.8648845974592153,0.8507559659135691,0.8248203441726698,0.8524165559315646,0.7756327176698976,0.8174380404336316,0.8298758171045559,0.8252098686249816,0.8390007002466823,0.8422586522414569,0.8416119980292152,0.8439452642384792,0.8284395314050712,0.850464132443737,0.8490546477061363,0.8582510196198687,0.8348511054655299,0.8430890907438502,0.815334575573603,0.7010654501175166,0.672706279247115,0.8733491917630369,0.8589591803705311,0.8969599388587595,0.8798812574539996,0.9133838107768772,0.8489748246149857,0.8692112699581833,0.8815080564744324,0.8099876017311837,0.8741657007706216,0.888052367000755,0.867728536238031,0.8677067913231221,0.8855260136435525,0.8942197682785085,0.9054142645410557,0.8644626153911965,0.8734510745208388,0.9007381421374461,0.7541959681151665,0.8492434457667937,0.8279590054009613,0.7735692651713997,0.7704865004013336,0.7483474650446267,0.7744310100769065,0.7832769129449338,0.7276056216976613,0.7012229020666131,0.6832254043528827,0.7896186203856421,0.7055908133222367,0.7566950872334586,0.7275549196215807,0.7917340421182226,0.8465301651216836,0.8041591136228828,0.8592368831032812,0.8497285378077364,0.8230261334074758,0.7807335872403282,0.7480078244546179,0.7235781601283328,0.8362406532131577,0.8083428195065085,0.7985682144489461,0.8225769222724602,0.8216709287073803,0.7955978910864991,0.8517762108159613,0.8516793674817228,0.8584693964969622,0.8623580698165569,0.8644301225697735,0.8377522903773245,0.8566638192297859,0.8618257717331256,0.8854510426805409,0.8639093294856628,0.8494270790233541,0.7873022332081454,0.8079073524846261,0.8331481323403781,0.7992852361661736,0.8200169856314709,0.7771187018327013,0.8293596173259841,0.8004717797329276,0.7382885912751446,0.798833023984233,0.8114825468078071,0.795339126852104,0.795550584891794,0.8343331470039383,0.8661900979092068,0.8497328756530999,0.8542095834690174,0.8512956084169634,0.8244394760679952,0.7845371471449755,0.7019188201021063,0.7553117695594473,0.7252329008165379,0.7970946038695069,0.7383533142150753,0.8194405285832022,0.8436270590390867,0.8409001615221174,0.8347455143865697,0.7911287857036635,0.8066206865466548,0.8604865546557766,0.8105400978336303,0.8400794243885741,0.8658680520322964,0.8412240709441878,0.8890093519010595,0.8668911450949569,0.8094366953398723,0.8296749027475114,0.8271255773193533,0.8541659809229105,0.8626168644603565,0.8190955667961501,0.8798536818474926,0.8656763990864137,0.9025360791849717,0.8659402784720462,0.8699524618353367,0.8191527443224512,0.813672733224107,0.7661558868413632,0.7467381736914324,0.8353008716949102,0.8402727697328243,0.7990652938948402,0.8349836208088627,0.8840648434964995,0.8629521592337341,0.8181881106394435,0.8813636297935169,0.8970374079138628,0.9223732310543502,0.8974504738062222,0.8309022300572768,0.853549887305215,0.9006499132315526,0.863564781198447,0.8213213665250085,0.8383507338321314,0.8742013757283371,0.8869481956934069,0.8140712579976022,0.8602329176113299,0.8955428650249405,0.8298095289225311,0.8465763939077502,0.8797433249562694,0.8910558861453123,0.8937567115579765,0.8777735539684854,0.8590277541655964,0.8635286743245013,0.8003228015583284,0.8303827138433046,0.7903907758446843,0.8417986621203029,0.7838526909650145,0.8166078515461713,0.782453559291891,0.8554408059875711,0.7646180205717567,0.7631788086038702,0.7141229027695362,0.7178998807774806,0.7841662812001061,0.714552096879363,0.7211665798267983,0.7509782717795791,0.8130628890923024,0.767422211018767,0.7494165434480549,0.8770142012405477,0.8393729151452027,0.8166698840605144,0.8590349423478987,0.8715554958734062,0.8632732060671895,0.8657036545954021,0.8884953790373029,0.7798129540283081,0.8154986160939194,0.7855665556742197,0.8279608552977675,0.7754243833814077,0.766979340484468,0.8106707593225305,0.7703799218496693,0.792176818244067,0.7809362517955813,0.8450239191357058,0.8322391845297448,0.8127995389017422,0.8165299440907836,0.8808385375205451,0.866607026708778,0.8511550635719181,0.885705635249368,0.9036652691525462,0.8913966494541459,0.9200856732150653,0.9060296194095075,0.9028878379008144,0.8429091401003477,0.8686237401633441,0.7823541819406163,0.8121622891957894,0.8012716023512468,0.8581473313002825,0.8509594455351744,0.8891173761115163,0.8774402654554518,0.8029166091440234,0.8795390739470395,0.8569410307123577,0.8510487549860258,0.8168263608205352,0.776443163671943,0.7824066786030442,0.8047442732589843,0.8123527301088161,0.77749802208715,0.8249335932614211,0.8978328064162691,0.8259248860933568,0.8661669520760555,0.8500640545310061,0.8087254180788892,0.7678049042639445,0.7079161409930514,0.7262685700973392,0.7714507353252955,0.7925596843610456,0.7836946737064435,0.8219083126328375,0.8823290127677834,0.8999965677638203,0.8535618728878103,0.849994382037073,0.9095925741518817,0.9010706995987331,0.9078862378968916,0.8994957917557311,0.9096367127474257,0.9123447681293572,0.9040979701189544,0.8825901121135311,0.8941444007985864,0.8531847652732784,0.9229169811164725,0.8994180249124327,0.786907805380555,0.8761409165571598,0.8562288705690957,0.8360728298359456,0.8759620245452769,0.8816995657767954,0.9090667670642713,0.9318776460268217,0.9073811161501095,0.911585187129494,0.9214042012370047,0.8753582802658452,0.8821120787445533,0.829481043019643,0.843857949372007,0.7698640887759547,0.8165788098281459,0.7557866890858488,0.78103101204224,0.7595297210218694,0.8671644596374078,0.8438152359830758,0.8270421882694372,0.8415457452985229,0.8233921431948071,0.7878812053220243,0.8266832851951107,0.8467193932836259,0.806462070596649,0.8499694741278602,0.8534683565852655,0.8358319259247251,0.7908550179149084,0.8490985994918977,0.8714544842877869,0.806336337288549,0.9070080785104029,0.8913105064773023,0.8904370238521293,0.8630032044459341,0.9356121998673468,0.9224801260506014,0.9048084119422419,0.8916362089685347,0.7964566757743714,0.9330452954374473,0.8770740704534223,0.9024206522491612,0.8899281662140973,0.8789223190670632,0.8981347980543424,0.9294303243467785,0.9022203212678845,0.8980111150842323,0.87502811214235,0.8759957770020051,0.8476663153317537,0.8952922179991034,0.8742490062359214,0.8576774052726004,0.8795999435604442,0.8565762120513554,0.8357545562103345,0.7897875681118923,0.8510134020171765,0.84896166082266,0.7703352649740729,0.8259243462066286,0.8119441960386802,0.8074838060722435,0.776386140381957,0.7611272885811657,0.8461054542160085,0.8348478845337235,0.8678778563444013,0.8190584870980683,0.8972012806669809,0.8814578677105853,0.8228337572404765,0.601234186931844,0.22561014662420958,0.7945912800526116,0.8494389934645988,0.8110637803868417,0.8287013266427037,0.8996049580580755,0.8417257402947538,0.9071170775267018,0.8496166747756763,0.8829976932186543,0.8892156951338954,0.8899213334332169,0.8495833805377213,0.8487537322758087,0.8561222147009752,0.8572840916000555,0.8674555106038604,0.7943393685174076,0.8194117338868123,0.8231519210767659,0.8388974845530394,0.830120734071718,0.8557368215296962,0.8010848653192587,0.8098104604073584,0.8194577807954191,0.861197239445048,0.8429460865450854,0.8244761452227067,0.8189621422871014,0.815021426291173,0.7957281404167953,0.8077976730557607,0.8062443226323767,0.7931315952109288,0.7999118664829131,0.8538294168868983,0.8396221567180929,0.8695677507320119,0.8718629214179635,0.8505036176497738,0.8061860942209615,0.8420614933407623,0.8572168200326393,0.8193677241009637,0.7913442048265784,0.7595769910677074,0.76556567425902,0.7881975229323359,0.8347950237720879,0.8442250842409541,0.8139150414902294,0.7675758108534353,0.8718822776287075,0.8713025967429817,0.8681800735931421,0.8663204166493164,0.8586755014050247,0.8696444262910772,0.8814317582437228,0.8158062225717285,0.8748587469952245,0.8581572131483206,0.8304962292097048,0.8895509647178446,0.8374826130938502,0.8373170549296787,0.8426835857325151,0.7847904018031637,0.6992124354581685,0.7973882755205784,0.8700381499666615,0.8169396361155555,0.8584327532559124,0.8264257083456484,0.7847038591000668,0.7974301208176251,0.8596577407212901,0.8562161354812787,0.8433621207936042,0.8671695817398674,0.9238424623379681,0.8889298454823785,0.8598929120786083,0.8721199618875406,0.7963753496364255,0.8240126934876736,0.8365044731000882,0.9218690226254507,0.8870043099889804,0.9003825877189164,0.8886614919960186,0.8504108184572707,0.8331133955256425,0.8875228075335465,0.8989650912654408,0.9082166274276167,0.8624665389448747,0.8352242645662001,0.9148897913496978,0.8156429471428797,0.6749716728827487,0.6823827549484852,0.6250263633394952,null]},"qmean_version":"4.3.0"},"membrane":{"is_transmem":false,"mem_param":{},"transfer":{"biounit_is_transmem":false,"coverage":0.0}}}
