# Supplementary material for: Metabolic capacity is maintained despite shifts in microbial diversity in estuary sediments
Source: ISME Commun. 2025 Oct 11;5(1):ycaf182. doi: 10.1093/ismeco/ycaf182 (PMC12687941; doi:10.1093/ismeco/ycaf182)
Supplement: Supplementary_Data_1_ycaf182 [file supplementary_data_1_ycaf182.zip › SWISS-MODEL/4_1_Jan_SF_Bin18_scaffold_700_c1_62709776_1/models/03/model.json]

{
  "built_with": "ProMod3 3.2.1",
  "coverage": 0.47129392623901367,
  "excluded_ligands": [
    {
      "description": "GUANYLATE-O'-PHOSPHORIC ACID MONO-(2-AMINO-5,6-DIMERCAPTO-4-OXO-3,5,6,7,8A,9,10,10A-OCTAHYDRO-4H-8-OXA-1,3,9,10-TETRAAZA-ANTHRACEN-7-YLMETHYL) ESTER",
      "ligands": [
        {
          "exclusion_reason": "Binding site not conserved.",
          "number": "2"
        }
      ],
      "name": "2MD"
    },
    {
      "description": "CALCIUM ION",
      "ligands": [
        {
          "exclusion_reason": "Binding site not conserved.",
          "number": "6"
        }
      ],
      "name": "CA"
    },
    {
      "description": "4-(2-HYDROXYETHYL)-1-PIPERAZINE ETHANESULFONIC ACID",
      "ligands": [
        {
          "exclusion_reason": "Not biologically relevant.",
          "number": "7"
        }
      ],
      "name": "EPE"
    },
    {
      "description": "2-AMINO-5,6-DIMERCAPTO-7-METHYL-3,7,8A,9-TETRAHYDRO-8-OXA-1,3,9,10-TETRAAZA-ANTHRACEN-4-ONE GUANOSINE DINUCLEOTIDE",
      "ligands": [
        {
          "exclusion_reason": "Binding site not conserved.",
          "number": "3"
        }
      ],
      "name": "MGD"
    },
    {
      "description": "IRON/SULFUR CLUSTER",
      "ligands": [
        {
          "exclusion_reason": "Binding site not conserved.",
          "number": "5"
        },
        {
          "exclusion_reason": "Binding site not conserved.",
          "number": "8"
        },
        {
          "exclusion_reason": "Binding site not conserved.",
          "number": "9"
        },
        {
          "exclusion_reason": "Binding site not conserved.",
          "number": "10"
        }
      ],
      "name": "SF4"
    },
    {
      "description": "UNKNOWN ATOM OR ION",
      "ligands": [
        {
          "exclusion_reason": "Not biologically relevant.",
          "number": "4"
        }
      ],
      "name": "UNX"
    },
    {
      "description": "TUNGSTEN ION",
      "ligands": [
        {
          "exclusion_reason": "Not in contact with model.",
          "number": "1"
        }
      ],
      "name": "W"
    }
  ],
  "gmqe": 0.2707387675867642,
  "included_ligands": [],
  "json_version": "0.1",
  "major_issues": null,
  "model_id": "03",
  "oligo_based_on": "prediction",
  "oligo_state": "monomer",
  "pdb_release": "2023-03-17",
  "project_title": "4_1_Jan_SF_Bin18_scaffold_700_c1_6270-9776_1",
  "qmean_global": {
    "acc_agreement_norm_score": 0.5944767441860465,
    "acc_agreement_z_score": -1.1010962692560768,
    "avg_local_score": 0.4744223211843373,
    "avg_local_score_error": 0.053,
    "cbeta_norm_score": -0.0024139489839916806,
    "cbeta_z_score": -3.1846256688922194,
    "interaction_norm_score": -0.008045386614676952,
    "interaction_z_score": -3.209659429982493,
    "packing_norm_score": -0.24396200013413977,
    "packing_z_score": -2.25597015534301,
    "qmean4_norm_score": 0.5555966969346744,
    "qmean4_z_score": -5.944377270500791,
    "qmean6_norm_score": 0.5451376471461898,
    "qmean6_z_score": -5.144520910128716,
    "ss_agreement_norm_score": 0.40084520892915587,
    "ss_agreement_z_score": -2.150889928906354,
    "torsion_norm_score": 0.16461110460157172,
    "torsion_z_score": -4.488921909495195
  },
  "sequence_identity": 17.090909957885742,
  "sequence_similarity": 0.2802419066429138,
  "smtl_version": "2023-03-23",
  "status": "COMPLETED",
  "targets": [
    {
      "model_chains": [
        {
          "dssp": "--------------------------------------------------------------------CEEEEEECSSSTTCCEEEEEESSSSEEEEESCSCSCCSSCSCSSSCCTTTTTCCCHHHHTHHHHHSCTTSCSSCEECCCCCCCCCTTCTTSCCSSCCCTTSSCCCCSCEECCHHHHHHHHHHHHHHHHHHTCCSBCSSSBCCCCCCCCCCSSSTTSSCCSCCCTTSCTTSCCCEEECCTTSCHHHHHHHHHHSSCCCSSSCCCCTTEECTHHHHCCTTHHHHHHSCCSCSSCSGGGGGCSEEEEESCCHHHHSTTHHHHHHHHHHTTCEEEEEESSCCTTGGGCSEEEECCTTCHHHHHHHHHHHHHHTTCSCHHHHHHHSSTTBBCCGGGSTTTSCSSCSSCSSCSSCSSSCCCSSCCSCCSSSCCSSSCCCCSCCCSCCTTTTCCCCEETTTTEECGGGSSSSCTTSTTSSCTTSSCSTTTBCTTSCSTTBHHHHHHHHHHTTCCHHHHHHHHTCCHHHHHHHHHHHHGGGSCEEEEECCCCSCHHHHHHHHHHHHHHHHHTTCSSSTTCSEEECCSSCBSHHHHCTTSCTTCCSSCCCSSTTCTTTCSSCCSTTCCCCCHHHHSSCCSHHHHHHHHHSSSCSCCEEEEESCCHHHHCGGGTTHHHHHHGGGCSEEEEEESSCCHHHHTCSEEEEBCCGGGCCSSSCEEECSSSCEEECCCCTTCSCTTCBCHHHHHHHHHHHHHC",
          "id": "A",
          "qmean": [
            null,
            null,
            null,
            null,
            null,
            null,
            null,
            null,
            null,
            null,
            null,
            null,
            null,
            null,
            null,
            null,
            null,
            null,
            null,
            null,
            null,
            null,
            null,
            null,
            null,
            null,
            null,
            null,
            null,
            null,
            null,
            null,
            null,
            null,
            null,
            null,
            null,
            null,
            null,
            null,
            null,
            null,
            null,
            null,
            null,
            null,
            null,
            null,
            null,
            null,
            null,
            null,
            null,
            null,
            null,
            null,
            null,
            null,
            null,
            null,
            null,
            null,
            null,
            null,
            null,
            null,
            null,
            null,
            0.55,
            0.48,
            0.48,
            0.44,
            0.44,
            0.47,
            0.49,
            0.49,
            0.52,
            0.5,
            0.54,
            0.5,
            0.42,
            0.48,
            0.5,
            0.51,
            0.6,
            0.55,
            0.54,
            0.51,
            0.64,
            0.52,
            0.54,
            0.51,
            0.57,
            0.6,
            0.68,
            0.57,
            0.57,
            0.62,
            0.61,
            0.55,
            0.28,
            0.37,
            0.27,
            0.31,
            0.3,
            0.26,
            0.25,
            0.32,
            0.27,
            0.32,
            0.31,
            0.4,
            0.45,
            0.42,
            0.42,
            0.39,
            0.42,
            0.36,
            0.48,
            0.48,
            0.45,
            0.5,
            0.61,
            0.57,
            0.59,
            0.59,
            0.54,
            0.6,
            0.57,
            0.64,
            0.57,
            0.48,
            0.54,
            0.52,
            0.62,
            0.53,
            0.52,
            0.54,
            0.6,
            0.64,
            0.79,
            0.81,
            0.74,
            0.72,
            0.61,
            0.37,
            0.53,
            0.27,
            0.28,
            0.27,
            0.27,
            0.25,
            0.3,
            0.28,
            0.26,
            0.23,
            0.3,
            0.29,
            0.23,
            0.27,
            0.29,
            0.33,
            0.26,
            0.31,
            0.36,
            0.4,
            0.42,
            0.49,
            0.31,
            0.3,
            0.37,
            0.34,
            0.35,
            0.5,
            0.53,
            0.57,
            0.72,
            0.73,
            0.77,
            0.79,
            0.74,
            0.73,
            0.72,
            0.81,
            0.75,
            0.76,
            0.72,
            0.75,
            0.71,
            0.67,
            0.67,
            0.59,
            0.52,
            0.56,
            0.55,
            0.52,
            0.46,
            0.4,
            0.34,
            0.26,
            0.26,
            0.21,
            0.25,
            0.25,
            0.19,
            0.2,
            0.22,
            0.22,
            0.23,
            0.27,
            0.25,
            0.29,
            0.2,
            0.18,
            0.22,
            0.2,
            0.13,
            0.14,
            0.16,
            0.25,
            0.16,
            0.21,
            0.22,
            0.22,
            0.25,
            0.26,
            0.22,
            0.16,
            0.18,
            0.21,
            0.19,
            0.18,
            0.19,
            0.18,
            0.12,
            0.17,
            0.13,
            0.13,
            0.18,
            0.17,
            0.2,
            0.17,
            0.49,
            0.47,
            0.43,
            0.37,
            0.42,
            0.45,
            0.43,
            0.57,
            0.47,
            0.43,
            0.54,
            0.56,
            0.46,
            0.44,
            0.48,
            0.46,
            0.42,
            0.48,
            0.43,
            0.43,
            0.36,
            0.34,
            0.25,
            0.19,
            0.35,
            0.28,
            0.26,
            0.29,
            0.32,
            0.28,
            0.29,
            0.42,
            0.38,
            0.43,
            0.46,
            0.38,
            0.52,
            0.39,
            0.47,
            0.55,
            0.48,
            0.37,
            0.37,
            0.42,
            0.56,
            0.56,
            0.49,
            0.46,
            0.51,
            0.51,
            0.42,
            0.48,
            0.48,
            0.52,
            0.55,
            0.38,
            0.48,
            0.47,
            0.59,
            0.54,
            0.66,
            0.72,
            0.67,
            0.67,
            0.73,
            0.71,
            0.76,
            0.78,
            0.82,
            0.8,
            0.77,
            0.71,
            0.67,
            0.65,
            0.62,
            0.63,
            0.58,
            0.58,
            0.53,
            0.55,
            0.51,
            0.51,
            0.54,
            0.63,
            0.64,
            0.69,
            0.62,
            0.63,
            0.66,
            0.58,
            0.67,
            0.69,
            0.74,
            0.72,
            0.68,
            0.78,
            0.8,
            0.79,
            0.78,
            0.75,
            0.75,
            0.72,
            0.74,
            0.68,
            0.65,
            0.66,
            0.76,
            0.64,
            0.64,
            0.76,
            0.73,
            0.72,
            0.76,
            0.8,
            0.75,
            0.75,
            0.68,
            0.74,
            0.75,
            0.73,
            0.75,
            0.74,
            0.78,
            0.78,
            0.78,
            0.78,
            0.81,
            0.76,
            0.76,
            0.68,
            0.7,
            0.68,
            0.68,
            0.72,
            0.67,
            0.68,
            0.69,
            0.67,
            0.7,
            0.64,
            0.68,
            0.71,
            0.72,
            0.67,
            0.61,
            0.58,
            0.67,
            0.64,
            0.67,
            0.58,
            0.47,
            0.38,
            0.39,
            0.34,
            0.38,
            0.36,
            0.35,
            0.29,
            0.3,
            0.28,
            0.32,
            0.34,
            0.33,
            0.32,
            0.43,
            0.4,
            0.36,
            0.28,
            0.3,
            0.26,
            0.29,
            0.27,
            0.33,
            0.31,
            0.26,
            0.22,
            0.21,
            0.16,
            0.18,
            0.17,
            0.19,
            0.19,
            0.18,
            0.31,
            0.32,
            0.32,
            0.3,
            0.32,
            0.3,
            0.29,
            0.31,
            0.31,
            0.22,
            0.25,
            0.16,
            0.32,
            0.25,
            0.2,
            0.17,
            0.18,
            0.16,
            0.19,
            0.19,
            0.27,
            0.27,
            0.21,
            0.29,
            0.28,
            0.28,
            0.24,
            0.3,
            0.28,
            0.26,
            0.31,
            0.34,
            0.32,
            0.36,
            0.32,
            0.38,
            0.4,
            0.43,
            0.45,
            0.36,
            0.34,
            0.34,
            0.34,
            0.29,
            0.32,
            0.24,
            0.3,
            0.23,
            0.27,
            0.27,
            0.27,
            0.22,
            0.26,
            0.26,
            0.34,
            0.26,
            0.22,
            0.19,
            0.19,
            0.23,
            0.24,
            0.21,
            0.18,
            0.2,
            0.24,
            0.34,
            0.4,
            0.42,
            0.51,
            0.49,
            0.4,
            0.37,
            0.3,
            0.34,
            0.38,
            0.5,
            0.65,
            0.64,
            0.67,
            0.64,
            0.65,
            0.66,
            0.62,
            0.63,
            0.67,
            0.58,
            0.45,
            0.58,
            0.65,
            0.7,
            0.69,
            0.63,
            0.67,
            0.71,
            0.72,
            0.66,
            0.72,
            0.8,
            0.75,
            0.74,
            0.65,
            0.75,
            0.75,
            0.77,
            0.76,
            0.67,
            0.73,
            0.72,
            0.71,
            0.62,
            0.67,
            0.58,
            0.69,
            0.71,
            0.49,
            0.36,
            0.38,
            0.63,
            0.75,
            0.76,
            0.78,
            0.77,
            0.72,
            0.59,
            0.59,
            0.48,
            0.31,
            0.28,
            0.31,
            0.3,
            0.44,
            0.55,
            0.59,
            0.51,
            0.59,
            0.62,
            0.67,
            0.57,
            0.65,
            0.62,
            0.64,
            0.6,
            0.69,
            0.75,
            0.73,
            0.68,
            0.71,
            0.7,
            0.7,
            0.67,
            0.67,
            0.65,
            0.65,
            0.71,
            0.74,
            0.67,
            0.65,
            0.62,
            0.65,
            0.55,
            0.5,
            0.5,
            0.58,
            0.36,
            0.36,
            0.5,
            0.5,
            0.44,
            0.34,
            0.29,
            0.32,
            0.27,
            0.31,
            0.37,
            0.36,
            0.4,
            0.39,
            0.35,
            0.33,
            0.41,
            0.31,
            0.38,
            0.29,
            0.33,
            0.29,
            0.28,
            0.24,
            0.28,
            0.25,
            0.25,
            0.3,
            0.18,
            0.23,
            0.29,
            0.23,
            0.2,
            0.2,
            0.28,
            0.25,
            0.25,
            0.24,
            0.24,
            0.23,
            0.18,
            0.17,
            0.27,
            0.19,
            0.26,
            0.24,
            0.21,
            0.24,
            0.26,
            0.42,
            0.45,
            0.54,
            0.45,
            0.44,
            0.4,
            0.44,
            0.44,
            0.49,
            0.4,
            0.31,
            0.26,
            0.21,
            0.39,
            0.28,
            0.48,
            0.54,
            0.53,
            0.64,
            0.6,
            0.56,
            0.52,
            0.56,
            0.51,
            0.56,
            0.55,
            0.53,
            0.49,
            0.45,
            0.56,
            0.49,
            0.44,
            0.4,
            0.26,
            0.34,
            0.38,
            0.49,
            0.41,
            0.5,
            0.52,
            0.55,
            0.53,
            0.52,
            0.58,
            0.53,
            0.51,
            0.56,
            0.68,
            0.74,
            0.65,
            0.74,
            0.77,
            0.72,
            0.71,
            0.66,
            0.62,
            0.64,
            0.57,
            0.62,
            0.68,
            0.64,
            0.54,
            0.7,
            0.76,
            0.79,
            0.81,
            0.81,
            0.79,
            0.76,
            0.65,
            0.61,
            0.55,
            0.62,
            0.56,
            0.59,
            0.46,
            0.26,
            0.4,
            0.36,
            0.34,
            0.39,
            0.5,
            0.42,
            0.47,
            0.37,
            0.45,
            0.47,
            0.39,
            0.45,
            0.47,
            0.56,
            0.45,
            0.49,
            0.49,
            0.39,
            0.28,
            0.34,
            0.52,
            0.51,
            0.56,
            0.56,
            0.68,
            0.69,
            0.65,
            0.65,
            0.61,
            0.52,
            0.66,
            0.68,
            0.59,
            0.66,
            0.69,
            0.68,
            0.59,
            0.62,
            0.62,
            0.49,
            0.46,
            0.45,
            null,
            null,
            null,
            null,
            null,
            null,
            null,
            null,
            null,
            null,
            null,
            null,
            null,
            null,
            null,
            null,
            null,
            null,
            null,
            null,
            null,
            null,
            null,
            null,
            null,
            null,
            null,
            null,
            null,
            null,
            null,
            null,
            null,
            null,
            null,
            null,
            null,
            null,
            null,
            null,
            null,
            null,
            null,
            null,
            null,
            null,
            null,
            null,
            null,
            null,
            null,
            null,
            null,
            null,
            null,
            null,
            null,
            null,
            null,
            null,
            null,
            null,
            null,
            null,
            null,
            null,
            null,
            null,
            null,
            null,
            null,
            null,
            null,
            null,
            null,
            null,
            null,
            null,
            null,
            null,
            null,
            null,
            null,
            null,
            null,
            null,
            null,
            null,
            null,
            null,
            null,
            null,
            null,
            null,
            null,
            null,
            null,
            null,
            null,
            null,
            null,
            null,
            null,
            null,
            null,
            null,
            null,
            null,
            null,
            null,
            null,
            null,
            null,
            null,
            null,
            null,
            null,
            null,
            null,
            null,
            null,
            null,
            null,
            null,
            null,
            null,
            null,
            null,
            null,
            null,
            null,
            null,
            null,
            null,
            null,
            null,
            null,
            null,
            null,
            null,
            null,
            null,
            null,
            null,
            null,
            null,
            null,
            null,
            null,
            null,
            null,
            null,
            null,
            null,
            null,
            null,
            null,
            null,
            null,
            null,
            null,
            null,
            null,
            null,
            null,
            null,
            null,
            null,
            null,
            null,
            null,
            null,
            null,
            null,
            null,
            null,
            null,
            null,
            null,
            null,
            null,
            null,
            null,
            null,
            null,
            null,
            null,
            null,
            null,
            null,
            null,
            null,
            null,
            null,
            null,
            null,
            null,
            null,
            null,
            null,
            null,
            null,
            null,
            null,
            null,
            null,
            null,
            null,
            null,
            null,
            null,
            null,
            null,
            null,
            null,
            null,
            null,
            null,
            null,
            null,
            null,
            null,
            null,
            null,
            null,
            null,
            null,
            null,
            null,
            null,
            null,
            null,
            null,
            null,
            null,
            null,
            null,
            null,
            null,
            null,
            null,
            null,
            null,
            null,
            null,
            null,
            null,
            null,
            null,
            null,
            null,
            null,
            null,
            null,
            null,
            null,
            null,
            null,
            null,
            null,
            null,
            null,
            null,
            null,
            null,
            null,
            null,
            null,
            null,
            null,
            null,
            null,
            null,
            null,
            null,
            null,
            null,
            null,
            null,
            null,
            null,
            null,
            null,
            null,
            null,
            null,
            null,
            null,
            null,
            null,
            null,
            null,
            null,
            null,
            null,
            null,
            null,
            null,
            null,
            null,
            null,
            null,
            null,
            null,
            null,
            null,
            null,
            null,
            null,
            null,
            null,
            null,
            null,
            null,
            null,
            null,
            null,
            null,
            null,
            null,
            null,
            null,
            null,
            null,
            null,
            null,
            null,
            null,
            null,
            null,
            null,
            null,
            null,
            null,
            null,
            null,
            null,
            null,
            null,
            null,
            null,
            null,
            null,
            null,
            null,
            null,
            null,
            null,
            null,
            null,
            null,
            null,
            null,
            null,
            null,
            null,
            null,
            null,
            null,
            null,
            null,
            null,
            null,
            null,
            null,
            null,
            null,
            null,
            null,
            null,
            null,
            null,
            null,
            null,
            null,
            null,
            null,
            null,
            null,
            null,
            null,
            null,
            null,
            null,
            null,
            null,
            null,
            null,
            null,
            null,
            null,
            null,
            null,
            null,
            null,
            null,
            null,
            null,
            null,
            null,
            null,
            null,
            null,
            null,
            null,
            null,
            null,
            null,
            null,
            null,
            null
          ],
          "residue_from": "69",
          "residue_to": "756",
          "templates": [
            {
              "alignment": {
                "target_sequence": "SDLSRRELLKRAVVVGTGAGLAELFLPAQFLSSASAQSEPQAVAIANPLAQMPDRSWERIYRDQFAEEDSFVFTCAPNDTHNCLLRAHV--KNGVIVRISPTYGYGKATDLAGNQASHRWDPRICQKGLILGRRIYGDRRVKAPMIRKGFKEWADAGFPRHDDGTPRADMEKRGYDEWLQIPWDEALAIAAKTLQNVAETYKGEDGAG-KLLEQGYEPAMVEAMHGAGVQAIKMRGGMPLLGAGRVFGFYRFANMLALLDGKLRPEAPPEEIVGSRAFDNYAWHTDLP--PGHPMVSGSQTVDFDLFAAEHSKLLVLIGMNWICTKMPDAHWIGDARLKGTRVVVISADYMPTANKADEIVILRPGTDTAFLLGVARELITKKLYDRDAVIQRTDLPLLVRLDTGERLSARDVFEGYRQAPLENYVALKTEEELAAPPSPPFTADKQVVPTELREEWGDFVYWDRATNGPAAVNRDEIGAKFAGDPALLGAFDVTLVDGTNVKARTAFSLLKEYLDENFDVQTTSEVCNVDPAAVRSLARQLAANK---GNALLAAGMGPNHYFNADLFGRVHFLVAALTDNIGHFSGNVGSYAGNY--RGSLFQAMGQWIAENPFDQE---------A----DL----TKPARVKRYFKS------ESAHYWNYGDR-------------PLVSPSEIITGKSHMPTPTKLIWFGNSNSLLGNAKWSFDVVKNTLPKQDAVFCNEWHWTSSCEYS-------------DLVFPADSWAEFKLPDMTASCTNPFLLAFPKTPLARIHNTRSDYEILAGVAAALADLVDEPRMKTYWKGILDGDPTPYLQRVLSGSNATRGILYEDLHASSAKGVPLLMNARTYPRHAGWEQRQEDKPWYTPTGRLEFYRPEPEWQAAGESLPIWREPVDATFYEPNAILANSKHPSINPRAPEDYGVPESQMDVETRQYRNVVRTWQELKLSKHPLTEKDPAYRFVFQTPKYRWGAHSTAVDSDWIAMLFGPFGDPYRRDSRTPWTGEAYAEINPRDAKELGLKDGDYIWLDADPEDRPYRGADSSDEFYDVARAMMRVRIYSGMPRRVIRTWFNMYAATPGTVQAQKDVPGGPAQNQDTGYVALFRHGSHQSGTRAYLRPTQMTDSMNRKAYFGQTIGKGFEADVHSPSGAPKEGYVKVEKAEDGGDEGVGEWRPVTLGLRPDDPSEAMQAYLAGEFVTRKRKGS",
                "template_sequence": "--------------------------------------------------------------------AKQTTSVCCYCSVGCGLIVHTDKKTNRAINVEGD------------PDHPINEGSLCAKGASTWQLAENERRPANPLYRA------------------------PGSDQWEEKSWDWMLDTIAERVAKTREATFVTKNAKGQVVNRC--------------DGIA------------SVGSAAMDNEECWIYQAWLR------SLGLFYIEHQARIUHSATVAALAESYGRGAMTNHWIDLKNSDVILMMGSNPAENHPISFKWVMRAKDKGATLIHVDPRYTRTSTKCDLYAPLRSGSDIAFLNGMTKYILEKELYFKDYVVNYTNASFIVGEGF---AFEEGLF----------------------------------------------AGYNKETRKYDKSKW-------GFERDENGNP---KRDETLKHPRCVFQIMKKHYE-RYDLDKISAICGTPKELILKVYDAYCATGKPDKAGTIMYAMGWTQHTVGVQNIRAMSINQLLLGNIGVAGGGVNALRGEANVQGST--DHGLLMHIYPGYLGTARASIPTYEEYTKKFTPVSKDPQSANWWSNFPKYSASYIKSMWPDADLNEAYGYLPKGEDGKDYSWLTLFDDM--FQGKIKGFFAWGQNPACSGAN--SNKTREALTKLDWMVNVNIFDNETGSFWRGPDMDPKKIKTEVFFLPCAVAIEKE--GSI-SNSGRWMQWRYV-GPEPRKNAIPDGDLIVELAKRVQK---------------------------------------------------------------------------------------------------------------------------------------------------------------------------------------------------------------------------------------------------------------------------------------------------------------------------------------------------------------------------------------------------------------------------"
              },
              "coverage": 0.47129392623901367,
              "description": "FORMATE DEHYDROGENASE SUBUNIT ALPHA",
              "found_by": "HHblits",
              "gmqe": 0.2522883415222168,
              "method": "X-RAY DIFFRACTION",
              "offset": 9,
              "oligo_state": "monomer",
              "qualified_name": "1h0h.1.A",
              "resolution": 1.7999999523162842,
              "sequence_identity": 17.090909957885742,
              "sequence_similarity": 0.2802419066429138,
              "short_method": "X-ray",
              "title": "Tungsten containing Formate Dehydrogenase from Desulfovibrio Gigas"
            }
          ]
        }
      ],
      "target_sequence": "SDLSRRELLKRAVVVGTGAGLAELFLPAQFLSSASAQSEPQAVAIANPLAQMPDRSWERIYRDQFAEEDSFVFTCAPNDTHNCLLRAHVKNGVIVRISPTYGYGKATDLAGNQASHRWDPRICQKGLILGRRIYGDRRVKAPMIRKGFKEWADAGFPRHDDGTPRADMEKRGYDEWLQIPWDEALAIAAKTLQNVAETYKGEDGAGKLLEQGYEPAMVEAMHGAGVQAIKMRGGMPLLGAGRVFGFYRFANMLALLDGKLRPEAPPEEIVGSRAFDNYAWHTDLPPGHPMVSGSQTVDFDLFAAEHSKLLVLIGMNWICTKMPDAHWIGDARLKGTRVVVISADYMPTANKADEIVILRPGTDTAFLLGVARELITKKLYDRDAVIQRTDLPLLVRLDTGERLSARDVFEGYRQAPLENYVALKTEEELAAPPSPPFTADKQVVPTELREEWGDFVYWDRATNGPAAVNRDEIGAKFAGDPALLGAFDVTLVDGTNVKARTAFSLLKEYLDENFDVQTTSEVCNVDPAAVRSLARQLAANKGNALLAAGMGPNHYFNADLFGRVHFLVAALTDNIGHFSGNVGSYAGNYRGSLFQAMGQWIAENPFDQEADLTKPARVKRYFKSESAHYWNYGDRPLVSPSEIITGKSHMPTPTKLIWFGNSNSLLGNAKWSFDVVKNTLPKQDAVFCNEWHWTSSCEYSDLVFPADSWAEFKLPDMTASCTNPFLLAFPKTPLARIHNTRSDYEILAGVAAALADLVDEPRMKTYWKGILDGDPTPYLQRVLSGSNATRGILYEDLHASSAKGVPLLMNARTYPRHAGWEQRQEDKPWYTPTGRLEFYRPEPEWQAAGESLPIWREPVDATFYEPNAILANSKHPSINPRAPEDYGVPESQMDVETRQYRNVVRTWQELKLSKHPLTEKDPAYRFVFQTPKYRWGAHSTAVDSDWIAMLFGPFGDPYRRDSRTPWTGEAYAEINPRDAKELGLKDGDYIWLDADPEDRPYRGADSSDEFYDVARAMMRVRIYSGMPRRVIRTWFNMYAATPGTVQAQKDVPGGPAQNQDTGYVALFRHGSHQSGTRAYLRPTQMTDSMNRKAYFGQTIGKGFEADVHSPSGAPKEGYVKVEKAEDGGDEGVGEWRPVTLGLRPDDPSEAMQAYLAGEFVTRKRKGS",
      "target_sequence_annotations": {
        "psipred": "CCCCHHHHHHHHHHHHHHHHHHHHHHHHHHHCCCCCCCCCHHHHHCCCCCCCCCCCCHHHHHCCCCCCCEEEEEECCCCCCCCEEEEEEECCEEEEEEECCCCCCCCCCCCCCCCCCCCCCCCCCHHHHHHHHCCCCCCCCCEEECCCCCCCCCCCCCCCCCCCCCCCCCCCCCCEEECCHHHHHHHHHHHHHHHHHHHCCCCCCCCCCCCCCCHHHHHHHHCCCCCEEEECCCCCCCCCCCHHHHHHHHHHHHHHCCCCCCCCCCCCEECCCCCCCCCCCCCCCCCCCCCCCCCCCCCCHHHHHCCCCEEEECCCCCCCCCHHHHHHHHHHHCCCEEEEECCCCCCCCCCCCEEEEECCCCHHHHHHHHHHHHHHCCCCCCHHHHCCCCCCEEEEECCCCCCCHHHHCCCCCCCCCCCCCCCCCCCCCCCCCCCCCCCCCCCCCCCCCCCCCCCEEEECCCCCCCCCCCCCCCCCCCCCCCEEEEEEEEECCCCEEEEECHHHHHHHHHCCCCCHHHHHHHCCCCHHHHHHHHHHHHHCCCCEEEEECCCCCCCCHHHHHHHHHHHHHHHHHCCCCCCCCCCCCCCCCCCCCCCCCCCCCCCCCCCCCCCCCCHHHHHHHHHCCCCHHHCCCCCCCCCCHHHHCCCCCCCCCCEEEEEECCCCCCCCCCCCHHHHHHHCCCCCEEEEECCCCCCCCCCCCEECCCCCCCEEECCCCCCCCCCCEEEEECCCCCCCCCCCCCHHHHHHHHHHHHHHHCCCCCHHHHHCCCCCCCCHHHHHHHHHCCCCCCCCCHHHHHHCCCCCCCCCCCCCCCCCCCCCCCCCCCCCCCCCCCCEEEECCCHHHHHCCCCCCCCCCCCCCCCCCCCCCCCCCCCCCCCCCCCCCCCCCCCCCCCCCCCHHCCCCCHHHHHCCCCCCCCCCCCCEEEEECCCCCCCEEEECCCCHHHHHHCCCCCCCCCCCCCCCCCCCCEEECCHHHHHHCCCCCCCEEEEECCCCCCCCCCCCCCCCCCEEEEEEEEEEECCCCCCCEEEEEECCCCCCCCCCCCCCCCCCCCCCCCCCCCCCCCCCCCCCCCCCCCCCCCEECCCCCCCCCCCCCCCCCCCCCCCCCCCCCCCEEEEEEECCCCCCCCCCEEEECCCCCCCCCCCHHHHHHHCCCEEEEEECCC"
      }
    }
  ]
}
