# Supplementary material for: Metabolic capacity is maintained despite shifts in microbial diversity in estuary sediments
Source: ISME Commun. 2025 Oct 11;5(1):ycaf182. doi: 10.1093/ismeco/ycaf182 (PMC12687941; doi:10.1093/ismeco/ycaf182)
Supplement: Supplementary_Data_1_ycaf182 [file supplementary_data_1_ycaf182.zip › SWISS-MODEL/4_1_Jan_SF_Bin18_scaffold_700_c1_62709776_1/models/03/report.json]

{"modelling":{"id":"754e59401e9beb7a36c264658a7bca05beee901e","trg_seq":"SDLSRRELLKRAVVVGTGAGLAELFLPAQFLSSASAQSEPQAVAIANPLAQMPDRSWERIYRDQFAEEDSFVFTCAPNDTHNCLLRAHV--KNGVIVRISPTYGYGKATDLAGNQASHRWDPRICQKGLILGRRIYGDRRVKAPMIRKGFKEWADAGFPRHDDGTPRADMEKRGYDEWLQIPWDEALAIAAKTLQNVAETYKGEDGAG-KLLEQGYEPAMVEAMHGAGVQAIKMRGGMPLLGAGRVFGFYRFANMLALLDGKLRPEAPPEEIVGSRAFDNYAWHTDLP--PGHPMVSGSQTVDFDLFAAEHSKLLVLIGMNWICTKMPDAHWIGDARLKGTRVVVISADYMPTANKADEIVILRPGTDTAFLLGVARELITKKLYDRDAVIQRTDLPLLVRLDTGERLSARDVFEGYRQAPLENYVALKTEEELAAPPSPPFTADKQVVPTELREEWGDFVYWDRATNGPAAVNRDEIGAKFAGDPALLGAFDVTLVDGTNVKARTAFSLLKEYLDENFDVQTTSEVCNVDPAAVRSLARQLAANK---GNALLAAGMGPNHYFNADLFGRVHFLVAALTDNIGHFSGNVGSYAGNY--RGSLFQAMGQWIAENPFDQE---------A----DL----TKPARVKRYFKS------ESAHYWNYGDR-------------PLVSPSEIITGKSHMPTPTKLIWFGNSNSLLGNAKWSFDVVKNTLPKQDAVFCNEWHWTSSCEYS-------------DLVFPADSWAEFKLPDMTASCTNPFLLAFPKTPLARIHNTRSDYEILAGVAAALADLVDEPRMKTYWKGILDGDPTPYLQRVLSGSNATRGILYEDLHASSAKGVPLLMNARTYPRHAGWEQRQEDKPWYTPTGRLEFYRPEPEWQAAGESLPIWREPVDATFYEPNAILANSKHPSINPRAPEDYGVPESQMDVETRQYRNVVRTWQELKLSKHPLTEKDPAYRFVFQTPKYRWGAHSTAVDSDWIAMLFGPFGDPYRRDSRTPWTGEAYAEINPRDAKELGLKDGDYIWLDADPEDRPYRGADSSDEFYDVARAMMRVRIYSGMPRRVIRTWFNMYAATPGTVQAQKDVPGGPAQNQDTGYVALFRHGSHQSGTRAYLRPTQMTDSMNRKAYFGQTIGKGFEADVHSPSGAPKEGYVKVEKAEDGGDEGVGEWRPVTLGLRPDDPSEAMQAYLAGEFVTRKRKGS","tpl_seq":"--------------------------------------------------------------------AKQTTSVCCYCSVGCGLIVHTDKKTNRAINVEGD------------PDHPINEGSLCAKGASTWQLAENERRPANPLYRA------------------------PGSDQWEEKSWDWMLDTIAERVAKTREATFVTKNAKGQVVNRC--------------DGIA------------SVGSAAMDNEECWIYQAWLR------SLGLFYIEHQARIUHSATVAALAESYGRGAMTNHWIDLKNSDVILMMGSNPAENHPISFKWVMRAKDKGATLIHVDPRYTRTSTKCDLYAPLRSGSDIAFLNGMTKYILEKELYFKDYVVNYTNASFIVGEGF---AFEEGLF----------------------------------------------AGYNKETRKYDKSKW-------GFERDENGNP---KRDETLKHPRCVFQIMKKHYE-RYDLDKISAICGTPKELILKVYDAYCATGKPDKAGTIMYAMGWTQHTVGVQNIRAMSINQLLLGNIGVAGGGVNALRGEANVQGST--DHGLLMHIYPGYLGTARASIPTYEEYTKKFTPVSKDPQSANWWSNFPKYSASYIKSMWPDADLNEAYGYLPKGEDGKDYSWLTLFDDM--FQGKIKGFFAWGQNPACSGAN--SNKTREALTKLDWMVNVNIFDNETGSFWRGPDMDPKKIKTEVFFLPCAVAIEKE--GSI-SNSGRWMQWRYV-GPEPRKNAIPDGDLIVELAKRVQK---------------------------------------------------------------------------------------------------------------------------------------------------------------------------------------------------------------------------------------------------------------------------------------------------------------------------------------------------------------------------------------------------------------------------","pdb_id":"1h0h","chain":"A","method":"X-RAY DIFFRACTION","short_method":"X-ray","coverage":0.47129392623901367,"resolution":1.7999999523162842,"description":"FORMATE DEHYDROGENASE SUBUNIT ALPHA","seq_sim":0.2802419066429138,"assembly_id":1,"score":0.6746483445167542,"pred_lddt":0.2522883415222168,"seq_id":17.090909957885742,"found_by":"HHblits","oligo_state":"monomer","comment":"e_value=3.5e-75, p_value=2.4e-79, score=759.4, ss_score=68.4, prob=100, gmqe_dist_const=0.6449221968650818, gmqe_reduced=0.23501451313495636, gmqe_cb_packing=0.030240103602409363, gmqe_torsion=0.024146797135472298, gmqe_ss_agreement=0.31977999210357666, gmqe_coverage=0.47129392623901367, gmqe_seq_id=17.090909957885742, gmqe_seq_sim=0.2807272672653198, gmqe_n_insertions=16, gmqe_n_deletions=11, gmqe_seqres_length=1167, gmqe_seqres_coverage=0.4712939160239931, gmqe_profile_aln_score=759.4, gmqe_avg_entropy=2.1326241493225098","offset":9,"starttime":"29-03-23 (21:01:11)","QMean":{"global_scores":{"qmean4_norm_score":0.5555966969346744,"qmean4_z_score":-5.944377270500791,"qmean6_norm_score":0.5451376471461898,"qmean6_z_score":-5.144520910128716,"interaction_norm_score":-0.008045386614676952,"interaction_z_score":-3.209659429982493,"cbeta_norm_score":-0.0024139489839916806,"cbeta_z_score":-3.1846256688922194,"packing_norm_score":-0.24396200013413977,"packing_z_score":-2.25597015534301,"torsion_norm_score":0.16461110460157172,"torsion_z_score":-4.488921909495195,"ss_agreement_norm_score":0.40084520892915587,"ss_agreement_z_score":-2.150889928906354,"acc_agreement_norm_score":0.5944767441860465,"acc_agreement_z_score":-1.1010962692560768,"avg_local_score":0.4744223211843373,"avg_local_score_error":0.053},"local_scores":{"A":[null,null,null,null,null,null,null,null,null,null,null,null,null,null,null,null,null,null,null,null,null,null,null,null,null,null,null,null,null,null,null,null,null,null,null,null,null,null,null,null,null,null,null,null,null,null,null,null,null,null,null,null,null,null,null,null,null,null,null,null,null,null,null,null,null,null,null,null,0.551954233682024,0.4783819480975312,0.4826765823461907,0.4367224177230463,0.4370875899276819,0.46502064572361507,0.4890669227921828,0.4883682583294396,0.5213977714928963,0.5048598825485799,0.5359105502657338,0.5011198378289932,0.420961827505392,0.4780355476239658,0.4957340254072374,0.5066536217585451,0.6016365749140189,0.5485680082847931,0.5383645321389852,0.5121698973405384,0.6437617101827363,0.5195159178869588,0.5405117182249262,0.5126330177676426,0.5748856412493971,0.603791506002619,0.6792741603911192,0.5683104377141002,0.5710485250045544,0.623004660163649,0.6148084768264126,0.5451449945020279,0.2842862423263737,0.3689972219977211,0.2742618955483389,0.3137533128630504,0.2950902772602664,0.2573563303064779,0.25413876419488524,0.318736907739519,0.27268941920086315,0.3205321836297724,0.313097231297093,0.3955909213588678,0.45018557016207983,0.41594167105080615,0.42402291093812494,0.3928437705587915,0.41888209773191887,0.3604222075723785,0.4803408918770169,0.4763757100324793,0.4547947241536214,0.5038838973281679,0.613747779978869,0.573253876612076,0.5861103347853712,0.5922648146501392,0.5352581020440726,0.5970526640013315,0.5730665079364351,0.6404588588516251,0.5670657214156922,0.47758748596736744,0.5396296449269469,0.5165401208889719,0.6201956689467248,0.5261845703165322,0.5201796423138723,0.5358861358690827,0.6010979295207709,0.6434688196295918,0.7869872195510954,0.8081257354911042,0.7371077429043009,0.7184845668018437,0.6103989658016256,0.37159826727593204,0.53039808911752,0.27376113717575257,0.28387279887726513,0.27243170005881884,0.2744618692310908,0.2518190689794412,0.29768465908143377,0.2827609837342429,0.25517230649097444,0.2285260802323031,0.29619946003686376,0.28819665048553506,0.22854263417156356,0.268507096984394,0.28674438693737103,0.3326179903854112,0.2633182438291963,0.30962962846562636,0.36107025745563653,0.396439120843391,0.4245473463529908,0.4866754625135379,0.30611395433061317,0.29938333681664187,0.36741084990670875,0.34414440702969507,0.34590481789669536,0.4988906659242909,0.5316099626238204,0.5662158307120385,0.7225096225916585,0.7304771980092221,0.7729490008709442,0.7919735696499889,0.7390637001227417,0.7314428015788341,0.7210132155055275,0.8079384164577355,0.7531882063215336,0.7572933793978046,0.71641281412769,0.7461095893476681,0.7068442776731978,0.6724642375995178,0.6698770070695809,0.5912239377922888,0.5170903454575522,0.5636872938444846,0.5498548938479636,0.5167346474887125,0.4634101766931218,0.4043825020533107,0.3446108996509024,0.26233756355815174,0.26026166247419597,0.21124318114651408,0.2501247295014666,0.25205897726387266,0.19203203375943453,0.1975363251078552,0.22190551076216636,0.22143421589943488,0.23386043084287475,0.27089088679274076,0.24696186596488487,0.2946547457087225,0.20130883452487164,0.18044762286542154,0.22174736629990158,0.20297503353344912,0.13455155001744312,0.14396681856932814,0.15689822745528592,0.2475983153932762,0.15889795622424613,0.2143063913885751,0.21839893431793184,0.22119216405134756,0.24706781233244174,0.26429731447874516,0.22212746580777834,0.162870676174517,0.18304847722406972,0.21096880479984897,0.18624508593542366,0.1766499233049556,0.19134641072462552,0.18314180874918318,0.12342286526238366,0.16901747314668297,0.12532006510612798,0.12952110013013263,0.1772223915380437,0.16608970869090645,0.2002017407442115,0.16891046263489637,0.4876304001168724,0.46578969903047834,0.42519881397616044,0.37250797102132804,0.41834943810383285,0.45148540724584973,0.4300066521933227,0.5676899987089494,0.47004625598715777,0.4251613522385985,0.5353500427022204,0.5569210018275272,0.45969206199129875,0.4447945362506291,0.48101520181637625,0.46364539478930616,0.423022261527871,0.47763681325222135,0.432172595301781,0.4261940819097335,0.3588209763343726,0.3367138732458326,0.2460604674351688,0.18533937533321776,0.3529065092337256,0.2836559607902701,0.26121010518793975,0.29206391223604555,0.32130896230465544,0.2762321137887801,0.2912826930325101,0.41777407598264943,0.3751637370073984,0.42904631339391586,0.462500396035051,0.38105721609225984,0.5196376554382248,0.3881179696846653,0.4708020022578,0.5542768743295596,0.4779435390147356,0.3747426513678676,0.3685590317439663,0.41689912756162634,0.5642809467198076,0.5574849040366354,0.49356829007914593,0.4602010113795031,0.5055078655923765,0.5078176558432916,0.4204404507627454,0.48268098562783124,0.47516800662535125,0.5183178474909924,0.5487830253319721,0.3783866782289641,0.47750384224435116,0.4670106214231674,0.5932105080350378,0.53555833030599,0.6596823364081673,0.718573180927997,0.6744860472885047,0.6710717926975851,0.7257013113738016,0.7132840222238256,0.7579547468837178,0.7767315796367685,0.8208792789094815,0.7957305366895366,0.769793285074328,0.713988036879888,0.6699648370545672,0.6476587592611704,0.6237476938752237,0.6304780847907417,0.5760114920522937,0.5811057652131255,0.5305409063482405,0.5492600546758202,0.5104844768234854,0.5128472405495897,0.5352440180902343,0.6334747557369291,0.6405153675528158,0.6852643142295216,0.6221719141354395,0.6299412633054424,0.6560044847740798,0.5762698568406347,0.6687371554947009,0.6852582338141447,0.7430518475353255,0.7165488874181153,0.6791280008374172,0.7798512854309789,0.7964175686451507,0.7904915298994983,0.7787501986486911,0.7498833055041162,0.74782761051558,0.7191011355519059,0.7360251627173051,0.6784702811556838,0.6503986306125649,0.6609633741199256,0.7614470200466507,0.639937838863986,0.6358151359400702,0.7608400685565365,0.7308637547239715,0.7167378235049774,0.7638929000204102,0.7998230236225118,0.7535533126061853,0.7529378216355538,0.6758885888309779,0.7444343059473771,0.7532990797482334,0.7271521324803082,0.7493969950199174,0.7412406117428355,0.7795256146941315,0.7818212830308013,0.784632024467711,0.7778636700452365,0.8071175458966352,0.7601867790909873,0.7616322012018597,0.6823949327261956,0.696469117355173,0.6844892449445119,0.6843649424453063,0.7196831222310317,0.6710127276663551,0.680907084575521,0.6931420089818653,0.67062443225594,0.7019479937163299,0.6389814839938989,0.681442994758298,0.7115884573121497,0.7171843216555711,0.6725226670750178,0.612782651962396,0.5829586048133091,0.6703966324894828,0.6364567052151636,0.6723789046047302,0.5778190625408455,0.47135959416388107,0.3811508909057324,0.38969958878582417,0.33611922980230263,0.37650389724499006,0.3588452974264461,0.3475955061742114,0.29149262763111494,0.2992005291648537,0.28486055934738413,0.3160563400472777,0.3410625025764985,0.3327383254154753,0.323641898330264,0.428501650596149,0.4042148799327898,0.36178412207413907,0.2813980377181842,0.29968378370945664,0.2637788988795811,0.2850992254351434,0.2711149233675233,0.32770773973176415,0.30896132333042303,0.26371461954983155,0.22165093486373985,0.2092973896420104,0.15965924788358998,0.17549887201983388,0.1733678593989828,0.18545267977889768,0.18675001223508497,0.18214727930972818,0.3084545795109507,0.31623100375450874,0.31595092505493805,0.300411544335307,0.3163331086896827,0.29946139244270215,0.2875466484240792,0.31466066620889127,0.31113225719564985,0.22285879538291958,0.24917239063526006,0.16003102919464612,0.316870514187861,0.24930282865658424,0.20109521837974878,0.16791549258604974,0.18315379687961317,0.15645102061549174,0.19481183738221422,0.18894030236635462,0.26639855206605517,0.2697462114457321,0.20973792814216294,0.2888459760910151,0.2783130863555832,0.27821922272352473,0.23950388933147343,0.30226274120722585,0.2760166501614819,0.25632207805534796,0.31041135124203934,0.33748553983674207,0.31828797829889094,0.3645373391354483,0.3207059496540008,0.3795975536729922,0.4007292225158653,0.4290264754809338,0.451796977298763,0.3577921492117618,0.342942818409206,0.34241936501590536,0.33532468898007073,0.2930731066064093,0.32171013429915724,0.2408959790850176,0.2965864479564753,0.22878976852411242,0.27104345959413734,0.2674521926404666,0.274649092383214,0.21712328317413523,0.259340750441402,0.2649872384156493,0.3425084341320321,0.25972574320924463,0.22068980178752334,0.18550880016135213,0.18708025050634736,0.23178412586633915,0.2376399189507602,0.2143913112353844,0.18022480159668883,0.20046315856387315,0.23606352075459783,0.3350131772116192,0.3981278565691302,0.42000798687931706,0.506498651182253,0.4904231917604265,0.40227696000939284,0.3726008850536565,0.2978034772792184,0.3417501672813645,0.38325518354690075,0.49636155483839994,0.6511274897089205,0.6399165153757844,0.6676184939437709,0.635296121434424,0.6468225897291036,0.6649376599435337,0.624724978000354,0.6316601396949666,0.6677325215645279,0.5849398590880601,0.44639126288047437,0.5799742897002711,0.648088586912013,0.6977015981170263,0.685831471954421,0.6337540845782995,0.6738326831507038,0.706883569570021,0.7155177945467864,0.6582974849295791,0.7153385532244583,0.8015690448006119,0.7516382700464033,0.7445850643858647,0.6481181603518982,0.753176854159784,0.7455087351547864,0.7726128712846974,0.7599342821279286,0.6695364933828989,0.7308847355537885,0.7179835196833841,0.7091860105991713,0.6197536337795735,0.6683855316970774,0.5777066406409815,0.6878037028885361,0.7121339791214608,0.4920112689279647,0.36112159407415684,0.37853696880059906,0.6250268876844027,0.7477795880286147,0.7621189736170257,0.7799721062625643,0.7664625059076984,0.7221201144678997,0.5909034293781832,0.5855090810216506,0.47625944985356444,0.3078992571084245,0.28395984610162206,0.3080653656817303,0.2989441204396316,0.44337336655637166,0.554069062386537,0.5931906306621784,0.5065699912160297,0.5908532195957436,0.6218692516758199,0.6689094214763448,0.5732049065039513,0.6523434884473046,0.6237884594444039,0.640076402849252,0.5976102211017227,0.6936542782864809,0.7476946718640335,0.7330313530544877,0.6846602451908371,0.7115363871863544,0.7006598086628133,0.7042761466925953,0.6699286415823359,0.6725831217378765,0.6465240990977563,0.6477142838481653,0.7076282953900116,0.7441676507500994,0.6736810838019205,0.6544802550096926,0.6157900200043185,0.6470673958840879,0.5483247100765212,0.50400901757595,0.5028654551341207,0.5824500710166314,0.35961556388744326,0.36064856716421373,0.4953174604534024,0.4998426056484905,0.4374808190439648,0.3390281719733278,0.2941864927851646,0.3208628642802922,0.2669075578804634,0.30827990373999875,0.3695410485683534,0.35598063057128715,0.3973043495894886,0.3931110895801051,0.35280910006390326,0.3266421635208857,0.40582690656448817,0.3102523969237689,0.3838962295020879,0.29474829137587394,0.33487307890436663,0.29115716238109257,0.2778669337500475,0.23609335790179647,0.2824780724028585,0.25057772903914,0.25149130876240344,0.29786477909610337,0.17717318855554987,0.22784176392437572,0.2901038834931224,0.23391296967695316,0.2009780003033993,0.19687019985775833,0.2776593481445899,0.2530651998694463,0.25279752433044067,0.23543948528145747,0.2428823263085858,0.23268441528977224,0.17562810050687117,0.17403873820181526,0.2693026186034784,0.18936850400018315,0.25945216275559035,0.23924755936425252,0.20652890033636268,0.24000229079253205,0.25553329900949495,0.42199218449722836,0.4523603755625106,0.5351937658088097,0.4474954408895664,0.43570743038242377,0.4035954350153814,0.4417965812248648,0.43668213526171906,0.49482982346062193,0.40009149687857815,0.3085980283122127,0.26208730868913965,0.2065067890260449,0.3920779599495618,0.2782382550564295,0.48021991408691866,0.5442907276276029,0.5303927341661887,0.6423452096528957,0.6016932080967148,0.5607147877836353,0.5228287616679181,0.5638275471684555,0.5120077680631123,0.5570291540244684,0.5537494414802988,0.5263997177198274,0.48663268100140217,0.4497271250050412,0.5557054321613698,0.49471593866361374,0.4383896197316643,0.399957909183316,0.261427088709282,0.3358075348555004,0.3816010995754053,0.4862562345372827,0.41313395390765467,0.499081287771717,0.5239355127974532,0.5532813960279733,0.5255433624277464,0.5199262396077243,0.5840966817787162,0.533148120334331,0.5139211537843864,0.5572122593377342,0.6814610325233528,0.7383305872888734,0.6533769949293037,0.738560718721757,0.7674279811578282,0.7215472114967953,0.7056122995516071,0.6628109245633015,0.6193439199327905,0.6425133594418294,0.5673188400689749,0.617369604506385,0.6808085824423219,0.6442766799636568,0.5399127069769543,0.7002646870133602,0.7588333501492659,0.7881391113960136,0.8149975950749441,0.8069013823266586,0.7854669555605788,0.7626928408645807,0.6467414671628006,0.6106628654554876,0.5482954297031177,0.6229314966952458,0.5558145571589498,0.5921753957157083,0.45958285681793043,0.2603560753169413,0.3980488928274088,0.35972745909204723,0.3419725542670116,0.3947208771546085,0.503852220450537,0.4193610357367202,0.46596517065357507,0.3670145236481353,0.4452731598847248,0.4657662734623519,0.3882191213525019,0.44663710157305114,0.46798537501274845,0.559885300475579,0.4487555181767401,0.4908896914628178,0.49067600419883717,0.3921919196641559,0.2758445578814964,0.3389487926134052,0.5152738670604201,0.5118100997133581,0.5642811264972813,0.5581082126384574,0.6801546916178038,0.6938198730761139,0.6474322760453779,0.6465462978379616,0.6069188634182789,0.520944496020172,0.6635428748055763,0.6832339712505915,0.5903129409419345,0.6614340725041402,0.6897173269570771,0.6788136779505847,0.5928754190837248,0.617812644650035,0.6229969137782351,0.4891901363725158,0.45891755247357724,0.4456378317513645,null,null,null,null,null,null,null,null,null,null,null,null,null,null,null,null,null,null,null,null,null,null,null,null,null,null,null,null,null,null,null,null,null,null,null,null,null,null,null,null,null,null,null,null,null,null,null,null,null,null,null,null,null,null,null,null,null,null,null,null,null,null,null,null,null,null,null,null,null,null,null,null,null,null,null,null,null,null,null,null,null,null,null,null,null,null,null,null,null,null,null,null,null,null,null,null,null,null,null,null,null,null,null,null,null,null,null,null,null,null,null,null,null,null,null,null,null,null,null,null,null,null,null,null,null,null,null,null,null,null,null,null,null,null,null,null,null,null,null,null,null,null,null,null,null,null,null,null,null,null,null,null,null,null,null,null,null,null,null,null,null,null,null,null,null,null,null,null,null,null,null,null,null,null,null,null,null,null,null,null,null,null,null,null,null,null,null,null,null,null,null,null,null,null,null,null,null,null,null,null,null,null,null,null,null,null,null,null,null,null,null,null,null,null,null,null,null,null,null,null,null,null,null,null,null,null,null,null,null,null,null,null,null,null,null,null,null,null,null,null,null,null,null,null,null,null,null,null,null,null,null,null,null,null,null,null,null,null,null,null,null,null,null,null,null,null,null,null,null,null,null,null,null,null,null,null,null,null,null,null,null,null,null,null,null,null,null,null,null,null,null,null,null,null,null,null,null,null,null,null,null,null,null,null,null,null,null,null,null,null,null,null,null,null,null,null,null,null,null,null,null,null,null,null,null,null,null,null,null,null,null,null,null,null,null,null,null,null,null,null,null,null,null,null,null,null,null,null,null,null,null,null,null,null,null,null,null,null,null,null,null,null,null,null,null,null,null,null,null,null,null,null,null,null,null,null,null,null,null,null,null,null,null,null,null,null,null,null,null,null,null,null,null,null,null,null,null,null,null,null,null,null,null,null,null,null,null,null,null,null,null]},"qmean_version":"4.3.0"},"title":"Modelling","endtime":"29-03-23 (21:02:46)","mod_engine":["ProMod3"],"ProMod3":{"version":"3.2.1"},"ProMod":null,"MODELLER":null,"SPDBV":null}}
