# Supplementary material for: Metabolic capacity is maintained despite shifts in microbial diversity in estuary sediments
Source: ISME Commun. 2025 Oct 11;5(1):ycaf182. doi: 10.1093/ismeco/ycaf182 (PMC12687941; doi:10.1093/ismeco/ycaf182)
Supplement: Supplementary_Data_1_ycaf182 [file supplementary_data_1_ycaf182.zip › SWISS-MODEL/4_1_Jan_SF_Bin18_scaffold_700_c1_62709776_1/models/03/coords.js]

let model_03=`ATOM      1  N   ASP A  69     104.135 122.030  96.578  1.00  0.55           N  
ATOM      2  CA  ASP A  69     103.440 121.162  95.565  1.00  0.55           C  
ATOM      3  C   ASP A  69     102.841 119.937  96.217  1.00  0.55           C  
ATOM      4  O   ASP A  69     103.141 119.658  97.374  1.00  0.55           O  
ATOM      5  CB  ASP A  69     104.469 120.800  94.461  1.00  0.55           C  
ATOM      6  CG  ASP A  69     105.099 122.093  93.967  1.00  0.55           C  
ATOM      7  OD1 ASP A  69     106.309 122.084  93.689  1.00  0.55           O  
ATOM      8  OD2 ASP A  69     104.393 123.127  94.135  1.00  0.55           O  
ATOM      9  N   SER A  70     101.969 119.182  95.518  1.00  0.48           N  
ATOM     10  CA  SER A  70     101.504 117.892  96.023  1.00  0.48           C  
ATOM     11  C   SER A  70     102.506 116.840  95.603  1.00  0.48           C  
ATOM     12  O   SER A  70     102.989 116.868  94.473  1.00  0.48           O  
ATOM     13  CB  SER A  70     100.097 117.486  95.511  1.00  0.48           C  
ATOM     14  OG  SER A  70      99.641 116.277  96.124  1.00  0.48           O  
ATOM     15  N   PHE A  71     102.874 115.919  96.513  1.00  0.48           N  
ATOM     16  CA  PHE A  71     103.958 114.983  96.288  1.00  0.48           C  
ATOM     17  C   PHE A  71     103.466 113.549  96.312  1.00  0.48           C  
ATOM     18  O   PHE A  71     103.186 112.980  97.368  1.00  0.48           O  
ATOM     19  CB  PHE A  71     105.036 115.079  97.402  1.00  0.48           C  
ATOM     20  CG  PHE A  71     105.718 116.410  97.538  1.00  0.48           C  
ATOM     21  CD1 PHE A  71     106.063 117.200  96.428  1.00  0.48           C  
ATOM     22  CD2 PHE A  71     106.123 116.829  98.817  1.00  0.48           C  
ATOM     23  CE1 PHE A  71     106.801 118.380  96.594  1.00  0.48           C  
ATOM     24  CE2 PHE A  71     106.846 118.014  98.989  1.00  0.48           C  
ATOM     25  CZ  PHE A  71     107.186 118.790  97.875  1.00  0.48           C  
ATOM     26  N   VAL A  72     103.432 112.898  95.141  1.00  0.44           N  
ATOM     27  CA  VAL A  72     102.981 111.525  95.005  1.00  0.44           C  
ATOM     28  C   VAL A  72     104.165 110.675  94.602  1.00  0.44           C  
ATOM     29  O   VAL A  72     105.166 111.161  94.078  1.00  0.44           O  
ATOM     30  CB  VAL A  72     101.808 111.355  94.039  1.00  0.44           C  
ATOM     31  CG1 VAL A  72     100.627 112.205  94.549  1.00  0.44           C  
ATOM     32  CG2 VAL A  72     102.184 111.740  92.595  1.00  0.44           C  
ATOM     33  N   PHE A  73     104.113 109.360  94.883  1.00  0.44           N  
ATOM     34  CA  PHE A  73     105.046 108.383  94.352  1.00  0.44           C  
ATOM     35  C   PHE A  73     104.552 107.981  92.972  1.00  0.44           C  
ATOM     36  O   PHE A  73     103.407 108.244  92.639  1.00  0.44           O  
ATOM     37  CB  PHE A  73     105.272 107.153  95.300  1.00  0.44           C  
ATOM     38  CG  PHE A  73     104.038 106.498  95.897  1.00  0.44           C  
ATOM     39  CD1 PHE A  73     103.262 107.144  96.882  1.00  0.44           C  
ATOM     40  CD2 PHE A  73     103.724 105.162  95.579  1.00  0.44           C  
ATOM     41  CE1 PHE A  73     102.177 106.498  97.490  1.00  0.44           C  
ATOM     42  CE2 PHE A  73     102.664 104.499  96.214  1.00  0.44           C  
ATOM     43  CZ  PHE A  73     101.879 105.172  97.156  1.00  0.44           C  
ATOM     44  N   THR A  74     105.409 107.374  92.137  1.00  0.47           N  
ATOM     45  CA  THR A  74     105.044 106.732  90.877  1.00  0.47           C  
ATOM     46  C   THR A  74     106.150 105.733  90.621  1.00  0.47           C  
ATOM     47  O   THR A  74     107.047 105.588  91.449  1.00  0.47           O  
ATOM     48  CB  THR A  74     104.820 107.582  89.608  1.00  0.47           C  
ATOM     49  OG1 THR A  74     105.862 108.505  89.364  1.00  0.47           O  
ATOM     50  CG2 THR A  74     103.550 108.419  89.709  1.00  0.47           C  
ATOM     51  N   CYS A  75     106.114 104.985  89.503  1.00  0.49           N  
ATOM     52  CA  CYS A  75     107.199 104.128  89.060  1.00  0.49           C  
ATOM     53  C   CYS A  75     107.449 104.514  87.618  1.00  0.49           C  
ATOM     54  O   CYS A  75     106.584 105.120  86.983  1.00  0.49           O  
ATOM     55  CB  CYS A  75     106.747 102.644  89.179  1.00  0.49           C  
ATOM     56  SG  CYS A  75     107.804 101.282  88.573  1.00  0.49           S  
ATOM     57  N   ALA A  76     108.647 104.253  87.055  1.00  0.49           N  
ATOM     58  CA  ALA A  76     108.901 104.644  85.683  1.00  0.49           C  
ATOM     59  C   ALA A  76     108.159 103.789  84.668  1.00  0.49           C  
ATOM     60  O   ALA A  76     107.815 102.653  84.981  1.00  0.49           O  
ATOM     61  CB  ALA A  76     110.362 104.570  85.301  1.00  0.49           C  
ATOM     62  N   PRO A  77     107.937 104.259  83.452  1.00  0.52           N  
ATOM     63  CA  PRO A  77     107.048 103.540  82.545  1.00  0.52           C  
ATOM     64  C   PRO A  77     107.797 102.992  81.374  1.00  0.52           C  
ATOM     65  O   PRO A  77     107.189 102.712  80.346  1.00  0.52           O  
ATOM     66  CB  PRO A  77     106.157 104.666  82.056  1.00  0.52           C  
ATOM     67  CG  PRO A  77     107.055 105.893  81.971  1.00  0.52           C  
ATOM     68  CD  PRO A  77     107.933 105.707  83.193  1.00  0.52           C  
ATOM     69  N   ASN A  78     109.119 102.849  81.503  1.00  0.50           N  
ATOM     70  CA  ASN A  78     109.944 102.349  80.430  1.00  0.50           C  
ATOM     71  C   ASN A  78     110.271 100.879  80.694  1.00  0.50           C  
ATOM     72  O   ASN A  78     109.503  99.980  80.370  1.00  0.50           O  
ATOM     73  CB  ASN A  78     111.236 103.203  80.262  1.00  0.50           C  
ATOM     74  CG  ASN A  78     110.931 104.653  79.881  1.00  0.50           C  
ATOM     75  OD1 ASN A  78     110.635 105.009  78.737  1.00  0.50           O  
ATOM     76  ND2 ASN A  78     111.099 105.576  80.857  1.00  0.50           N  
ATOM     77  N   ASP A  79     111.437 100.588  81.294  1.00  0.54           N  
ATOM     78  CA  ASP A  79     111.979  99.254  81.358  1.00  0.54           C  
ATOM     79  C   ASP A  79     111.587  98.492  82.640  1.00  0.54           C  
ATOM     80  O   ASP A  79     111.059  99.063  83.589  1.00  0.54           O  
ATOM     81  CB  ASP A  79     113.490  99.359  80.987  1.00  0.54           C  
ATOM     82  CG  ASP A  79     114.346 100.324  81.795  1.00  0.54           C  
ATOM     83  OD1 ASP A  79     114.908 101.273  81.164  1.00  0.54           O  
ATOM     84  OD2 ASP A  79     114.483 100.147  83.024  1.00  0.54           O  
ATOM     85  N   THR A  80     111.768  97.146  82.712  1.00  0.50           N  
ATOM     86  CA  THR A  80     111.114  96.323  83.756  1.00  0.50           C  
ATOM     87  C   THR A  80     111.874  96.242  85.052  1.00  0.50           C  
ATOM     88  O   THR A  80     111.618  95.370  85.886  1.00  0.50           O  
ATOM     89  CB  THR A  80     110.850  94.854  83.410  1.00  0.50           C  
ATOM     90  OG1 THR A  80     112.005  94.131  83.044  1.00  0.50           O  
ATOM     91  CG2 THR A  80     109.933  94.730  82.236  1.00  0.50           C  
ATOM     92  N   HIS A  81     112.837  97.140  85.292  1.00  0.42           N  
ATOM     93  CA  HIS A  81     113.571  97.109  86.539  1.00  0.42           C  
ATOM     94  C   HIS A  81     112.732  97.360  87.789  1.00  0.42           C  
ATOM     95  O   HIS A  81     112.891  96.629  88.766  1.00  0.42           O  
ATOM     96  CB  HIS A  81     114.735  98.099  86.505  1.00  0.42           C  
ATOM     97  CG  HIS A  81     115.658  98.046  87.697  1.00  0.42           C  
ATOM     98  ND1 HIS A  81     116.988  98.261  87.442  1.00  0.42           N  
ATOM     99  CD2 HIS A  81     115.446  98.055  89.047  1.00  0.42           C  
ATOM    100  CE1 HIS A  81     117.561  98.377  88.623  1.00  0.42           C  
ATOM    101  NE2 HIS A  81     116.680  98.257  89.625  1.00  0.42           N  
ATOM    102  N   ASN A  82     111.821  98.367  87.745  1.00  0.48           N  
ATOM    103  CA  ASN A  82     110.959  98.821  88.832  1.00  0.48           C  
ATOM    104  C   ASN A  82     111.555  99.898  89.708  1.00  0.48           C  
ATOM    105  O   ASN A  82     111.687  99.769  90.924  1.00  0.48           O  
ATOM    106  CB  ASN A  82     110.384  97.689  89.702  1.00  0.48           C  
ATOM    107  CG  ASN A  82     109.012  98.000  90.285  1.00  0.48           C  
ATOM    108  OD1 ASN A  82     108.038  98.249  89.576  1.00  0.48           O  
ATOM    109  ND2 ASN A  82     108.917  97.927  91.628  1.00  0.48           N  
ATOM    110  N   CYS A  83     111.888 101.031  89.084  1.00  0.50           N  
ATOM    111  CA  CYS A  83     112.086 102.297  89.759  1.00  0.50           C  
ATOM    112  C   CYS A  83     110.907 102.739  90.509  1.00  0.50           C  
ATOM    113  O   CYS A  83     109.793 102.721  90.044  1.00  0.50           O  
ATOM    114  CB  CYS A  83     112.334 103.479  88.822  1.00  0.50           C  
ATOM    115  SG  CYS A  83     112.191 102.957  87.135  1.00  0.50           S  
ATOM    116  N   LEU A  84     111.129 103.301  91.659  1.00  0.51           N  
ATOM    117  CA  LEU A  84     110.146 104.161  92.208  1.00  0.51           C  
ATOM    118  C   LEU A  84     110.598 105.576  91.936  1.00  0.51           C  
ATOM    119  O   LEU A  84     111.790 105.855  91.803  1.00  0.51           O  
ATOM    120  CB  LEU A  84     110.101 103.831  93.676  1.00  0.51           C  
ATOM    121  CG  LEU A  84     109.543 102.432  93.957  1.00  0.51           C  
ATOM    122  CD1 LEU A  84     110.070 101.824  95.254  1.00  0.51           C  
ATOM    123  CD2 LEU A  84     108.032 102.575  94.044  1.00  0.51           C  
ATOM    124  N   LEU A  85     109.623 106.473  91.795  1.00  0.60           N  
ATOM    125  CA  LEU A  85     109.787 107.858  91.449  1.00  0.60           C  
ATOM    126  C   LEU A  85     109.067 108.717  92.470  1.00  0.60           C  
ATOM    127  O   LEU A  85     108.286 108.249  93.305  1.00  0.60           O  
ATOM    128  CB  LEU A  85     109.081 108.157  90.112  1.00  0.60           C  
ATOM    129  CG  LEU A  85     109.546 107.363  88.886  1.00  0.60           C  
ATOM    130  CD1 LEU A  85     108.549 107.635  87.766  1.00  0.60           C  
ATOM    131  CD2 LEU A  85     110.939 107.758  88.406  1.00  0.60           C  
ATOM    132  N   ARG A  86     109.302 110.037  92.402  1.00  0.55           N  
ATOM    133  CA  ARG A  86     108.520 111.024  93.104  1.00  0.55           C  
ATOM    134  C   ARG A  86     108.101 112.114  92.135  1.00  0.55           C  
ATOM    135  O   ARG A  86     108.925 112.654  91.400  1.00  0.55           O  
ATOM    136  CB  ARG A  86     109.371 111.625  94.241  1.00  0.55           C  
ATOM    137  CG  ARG A  86     108.581 112.341  95.356  1.00  0.55           C  
ATOM    138  CD  ARG A  86     107.670 111.437  96.197  1.00  0.55           C  
ATOM    139  NE  ARG A  86     107.318 112.209  97.437  1.00  0.55           N  
ATOM    140  CZ  ARG A  86     106.486 111.781  98.399  1.00  0.55           C  
ATOM    141  NH1 ARG A  86     106.232 112.567  99.443  1.00  0.55           N  
ATOM    142  NH2 ARG A  86     105.907 110.588  98.341  1.00  0.55           N  
ATOM    143  N   ALA A  87     106.800 112.455  92.115  1.00  0.54           N  
ATOM    144  CA  ALA A  87     106.225 113.429  91.216  1.00  0.54           C  
ATOM    145  C   ALA A  87     105.610 114.566  92.020  1.00  0.54           C  
ATOM    146  O   ALA A  87     104.925 114.345  93.019  1.00  0.54           O  
ATOM    147  CB  ALA A  87     105.155 112.742  90.345  1.00  0.54           C  
ATOM    148  N   HIS A  88     105.902 115.820  91.621  1.00  0.51           N  
ATOM    149  CA  HIS A  88     105.522 117.030  92.331  1.00  0.51           C  
ATOM    150  C   HIS A  88     104.639 117.871  91.415  1.00  0.51           C  
ATOM    151  O   HIS A  88     105.032 118.159  90.285  1.00  0.51           O  
ATOM    152  CB  HIS A  88     106.776 117.865  92.721  1.00  0.51           C  
ATOM    153  CG  HIS A  88     107.851 117.136  93.498  1.00  0.51           C  
ATOM    154  ND1 HIS A  88     109.027 117.818  93.757  1.00  0.51           N  
ATOM    155  CD2 HIS A  88     107.922 115.883  94.029  1.00  0.51           C  
ATOM    156  CE1 HIS A  88     109.780 116.978  94.430  1.00  0.51           C  
ATOM    157  NE2 HIS A  88     109.165 115.790  94.620  1.00  0.51           N  
ATOM    158  N   VAL A  89     103.415 118.259  91.855  1.00  0.64           N  
ATOM    159  CA  VAL A  89     102.411 118.913  91.004  1.00  0.64           C  
ATOM    160  C   VAL A  89     101.724 120.117  91.663  1.00  0.64           C  
ATOM    161  O   VAL A  89     101.643 120.224  92.887  1.00  0.64           O  
ATOM    162  CB  VAL A  89     101.272 117.961  90.589  1.00  0.64           C  
ATOM    163  CG1 VAL A  89     101.797 116.767  89.776  1.00  0.64           C  
ATOM    164  CG2 VAL A  89     100.497 117.417  91.803  1.00  0.64           C  
ATOM    165  N   LYS A  90     101.145 121.031  90.841  1.00  0.52           N  
ATOM    166  CA  LYS A  90     100.189 122.036  91.315  1.00  0.52           C  
ATOM    167  C   LYS A  90      99.051 122.314  90.329  1.00  0.52           C  
ATOM    168  O   LYS A  90      97.899 122.016  90.631  1.00  0.52           O  
ATOM    169  CB  LYS A  90     100.839 123.381  91.740  1.00  0.52           C  
ATOM    170  CG  LYS A  90      99.805 124.399  92.275  1.00  0.52           C  
ATOM    171  CD  LYS A  90     100.427 125.648  92.923  1.00  0.52           C  
ATOM    172  CE  LYS A  90      99.372 126.684  93.343  1.00  0.52           C  
ATOM    173  NZ  LYS A  90     100.020 127.874  93.943  1.00  0.52           N  
ATOM    174  N   ASN A  91      99.295 122.880  89.117  1.00  0.54           N  
ATOM    175  CA  ASN A  91      98.220 123.349  88.220  1.00  0.54           C  
ATOM    176  C   ASN A  91      97.534 122.227  87.426  1.00  0.54           C  
ATOM    177  O   ASN A  91      97.168 122.393  86.267  1.00  0.54           O  
ATOM    178  CB  ASN A  91      98.733 124.375  87.162  1.00  0.54           C  
ATOM    179  CG  ASN A  91      99.485 125.532  87.802  1.00  0.54           C  
ATOM    180  OD1 ASN A  91      99.209 125.975  88.916  1.00  0.54           O  
ATOM    181  ND2 ASN A  91     100.490 126.060  87.064  1.00  0.54           N  
ATOM    182  N   GLY A  92      97.438 121.023  88.020  1.00  0.51           N  
ATOM    183  CA  GLY A  92      97.125 119.754  87.361  1.00  0.51           C  
ATOM    184  C   GLY A  92      98.312 119.189  86.619  1.00  0.51           C  
ATOM    185  O   GLY A  92      98.286 118.076  86.113  1.00  0.51           O  
ATOM    186  N   VAL A  93      99.422 119.945  86.592  1.00  0.57           N  
ATOM    187  CA  VAL A  93     100.638 119.617  85.884  1.00  0.57           C  
ATOM    188  C   VAL A  93     101.743 119.393  86.879  1.00  0.57           C  
ATOM    189  O   VAL A  93     101.790 119.979  87.965  1.00  0.57           O  
ATOM    190  CB  VAL A  93     101.102 120.677  84.871  1.00  0.57           C  
ATOM    191  CG1 VAL A  93      99.968 120.938  83.864  1.00  0.57           C  
ATOM    192  CG2 VAL A  93     101.565 121.985  85.550  1.00  0.57           C  
ATOM    193  N   ILE A  94     102.665 118.504  86.495  1.00  0.60           N  
ATOM    194  CA  ILE A  94     103.956 118.303  87.100  1.00  0.60           C  
ATOM    195  C   ILE A  94     104.847 119.532  87.017  1.00  0.60           C  
ATOM    196  O   ILE A  94     104.847 120.276  86.038  1.00  0.60           O  
ATOM    197  CB  ILE A  94     104.634 117.107  86.458  1.00  0.60           C  
ATOM    198  CG1 ILE A  94     104.728 117.296  84.930  1.00  0.60           C  
ATOM    199  CG2 ILE A  94     103.832 115.835  86.822  1.00  0.60           C  
ATOM    200  CD1 ILE A  94     105.749 116.352  84.325  1.00  0.60           C  
ATOM    201  N   VAL A  95     105.634 119.768  88.072  1.00  0.68           N  
ATOM    202  CA  VAL A  95     106.700 120.752  88.056  1.00  0.68           C  
ATOM    203  C   VAL A  95     108.028 120.058  88.284  1.00  0.68           C  
ATOM    204  O   VAL A  95     109.084 120.555  87.904  1.00  0.68           O  
ATOM    205  CB  VAL A  95     106.481 121.859  89.083  1.00  0.68           C  
ATOM    206  CG1 VAL A  95     105.175 122.605  88.734  1.00  0.68           C  
ATOM    207  CG2 VAL A  95     106.422 121.316  90.523  1.00  0.68           C  
ATOM    208  N   ARG A  96     108.015 118.838  88.859  1.00  0.57           N  
ATOM    209  CA  ARG A  96     109.221 118.061  88.995  1.00  0.57           C  
ATOM    210  C   ARG A  96     108.865 116.595  89.008  1.00  0.57           C  
ATOM    211  O   ARG A  96     107.849 116.184  89.566  1.00  0.57           O  
ATOM    212  CB  ARG A  96     109.973 118.432  90.294  1.00  0.57           C  
ATOM    213  CG  ARG A  96     111.316 117.707  90.516  1.00  0.57           C  
ATOM    214  CD  ARG A  96     112.032 118.221  91.763  1.00  0.57           C  
ATOM    215  NE  ARG A  96     113.284 117.415  91.906  1.00  0.57           N  
ATOM    216  CZ  ARG A  96     114.135 117.530  92.933  1.00  0.57           C  
ATOM    217  NH1 ARG A  96     115.233 116.780  92.966  1.00  0.57           N  
ATOM    218  NH2 ARG A  96     113.916 118.391  93.919  1.00  0.57           N  
ATOM    219  N   ILE A  97     109.724 115.767  88.391  1.00  0.57           N  
ATOM    220  CA  ILE A  97     109.698 114.329  88.503  1.00  0.57           C  
ATOM    221  C   ILE A  97     111.143 113.966  88.686  1.00  0.57           C  
ATOM    222  O   ILE A  97     112.017 114.507  88.012  1.00  0.57           O  
ATOM    223  CB  ILE A  97     109.119 113.638  87.280  1.00  0.57           C  
ATOM    224  CG1 ILE A  97     107.605 113.913  87.252  1.00  0.57           C  
ATOM    225  CG2 ILE A  97     109.392 112.118  87.324  1.00  0.57           C  
ATOM    226  CD1 ILE A  97     106.875 113.237  86.103  1.00  0.57           C  
ATOM    227  N   SER A  98     111.447 113.089  89.648  1.00  0.62           N  
ATOM    228  CA  SER A  98     112.814 112.745  89.966  1.00  0.62           C  
ATOM    229  C   SER A  98     112.758 111.436  90.731  1.00  0.62           C  
ATOM    230  O   SER A  98     111.651 111.016  91.072  1.00  0.62           O  
ATOM    231  CB  SER A  98     113.551 113.892  90.738  1.00  0.62           C  
ATOM    232  OG  SER A  98     112.897 114.304  91.940  1.00  0.62           O  
ATOM    233  N   PRO A  99     113.832 110.706  91.041  1.00  0.61           N  
ATOM    234  CA  PRO A  99     113.711 109.468  91.809  1.00  0.61           C  
ATOM    235  C   PRO A  99     113.582 109.783  93.255  1.00  0.61           C  
ATOM    236  O   PRO A  99     113.185 108.927  94.032  1.00  0.61           O  
ATOM    237  CB  PRO A  99     115.030 108.733  91.622  1.00  0.61           C  
ATOM    238  CG  PRO A  99     116.028 109.810  91.169  1.00  0.61           C  
ATOM    239  CD  PRO A  99     115.192 110.929  90.545  1.00  0.61           C  
ATOM    240  N   THR A 100     113.984 110.997  93.650  1.00  0.55           N  
ATOM    241  CA  THR A 100     113.818 111.423  95.014  1.00  0.55           C  
ATOM    242  C   THR A 100     113.871 112.918  95.210  1.00  0.55           C  
ATOM    243  O   THR A 100     114.147 113.687  94.289  1.00  0.55           O  
ATOM    244  CB  THR A 100     114.765 110.737  95.997  1.00  0.55           C  
ATOM    245  OG1 THR A 100     114.265 110.810  97.323  1.00  0.55           O  
ATOM    246  CG2 THR A 100     116.181 111.324  95.979  1.00  0.55           C  
ATOM    247  N   TYR A 101     113.590 113.320  96.466  1.00  0.28           N  
ATOM    248  CA  TYR A 101     114.061 114.527  97.103  1.00  0.28           C  
ATOM    249  C   TYR A 101     114.801 114.261  98.441  1.00  0.28           C  
ATOM    250  O   TYR A 101     115.429 115.169  98.973  1.00  0.28           O  
ATOM    251  CB  TYR A 101     112.870 115.518  97.302  1.00  0.28           C  
ATOM    252  CG  TYR A 101     111.936 115.141  98.432  1.00  0.28           C  
ATOM    253  CD1 TYR A 101     110.824 114.311  98.217  1.00  0.28           C  
ATOM    254  CD2 TYR A 101     112.185 115.614  99.733  1.00  0.28           C  
ATOM    255  CE1 TYR A 101     109.967 113.993  99.278  1.00  0.28           C  
ATOM    256  CE2 TYR A 101     111.363 115.237 100.807  1.00  0.28           C  
ATOM    257  CZ  TYR A 101     110.246 114.430 100.571  1.00  0.28           C  
ATOM    258  OH  TYR A 101     109.402 113.995 101.608  1.00  0.28           O  
ATOM    259  N   GLY A 102     114.769 113.035  99.024  1.00  0.37           N  
ATOM    260  CA  GLY A 102     115.284 112.781 100.371  1.00  0.37           C  
ATOM    261  C   GLY A 102     114.536 111.653 101.025  1.00  0.37           C  
ATOM    262  O   GLY A 102     114.259 110.651 100.383  1.00  0.37           O  
ATOM    263  N   TYR A 103     114.191 111.774 102.324  1.00  0.27           N  
ATOM    264  CA  TYR A 103     113.401 110.779 103.040  1.00  0.27           C  
ATOM    265  C   TYR A 103     112.108 111.447 103.510  1.00  0.27           C  
ATOM    266  O   TYR A 103     111.512 112.262 102.809  1.00  0.27           O  
ATOM    267  CB  TYR A 103     114.166 110.149 104.248  1.00  0.27           C  
ATOM    268  CG  TYR A 103     115.394 109.404 103.803  1.00  0.27           C  
ATOM    269  CD1 TYR A 103     115.325 108.045 103.443  1.00  0.27           C  
ATOM    270  CD2 TYR A 103     116.644 110.043 103.801  1.00  0.27           C  
ATOM    271  CE1 TYR A 103     116.487 107.339 103.099  1.00  0.27           C  
ATOM    272  CE2 TYR A 103     117.808 109.339 103.464  1.00  0.27           C  
ATOM    273  CZ  TYR A 103     117.728 107.985 103.118  1.00  0.27           C  
ATOM    274  OH  TYR A 103     118.898 107.273 102.792  1.00  0.27           O  
ATOM    275  N   GLY A 104     111.614 111.127 104.728  1.00  0.31           N  
ATOM    276  CA  GLY A 104     110.408 111.762 105.269  1.00  0.31           C  
ATOM    277  C   GLY A 104     109.125 111.281 104.640  1.00  0.31           C  
ATOM    278  O   GLY A 104     108.230 112.058 104.322  1.00  0.31           O  
ATOM    279  N   LYS A 105     109.019 109.964 104.407  1.00  0.30           N  
ATOM    280  CA  LYS A 105     107.872 109.344 103.776  1.00  0.30           C  
ATOM    281  C   LYS A 105     106.613 109.376 104.629  1.00  0.30           C  
ATOM    282  O   LYS A 105     106.601 108.942 105.776  1.00  0.30           O  
ATOM    283  CB  LYS A 105     108.201 107.889 103.353  1.00  0.30           C  
ATOM    284  CG  LYS A 105     109.457 107.797 102.474  1.00  0.30           C  
ATOM    285  CD  LYS A 105     109.264 108.416 101.088  1.00  0.30           C  
ATOM    286  CE  LYS A 105     108.641 107.534 100.011  1.00  0.30           C  
ATOM    287  NZ  LYS A 105     109.638 106.526  99.629  1.00  0.30           N  
ATOM    288  N   ALA A 106     105.513 109.904 104.057  1.00  0.26           N  
ATOM    289  CA  ALA A 106     104.240 110.041 104.735  1.00  0.26           C  
ATOM    290  C   ALA A 106     103.406 108.760 104.737  1.00  0.26           C  
ATOM    291  O   ALA A 106     102.440 108.625 105.484  1.00  0.26           O  
ATOM    292  CB  ALA A 106     103.445 111.145 104.005  1.00  0.26           C  
ATOM    293  N   THR A 107     103.769 107.798 103.874  1.00  0.25           N  
ATOM    294  CA  THR A 107     103.090 106.522 103.692  1.00  0.25           C  
ATOM    295  C   THR A 107     104.185 105.495 103.516  1.00  0.25           C  
ATOM    296  O   THR A 107     105.223 105.586 104.170  1.00  0.25           O  
ATOM    297  CB  THR A 107     102.096 106.466 102.519  1.00  0.25           C  
ATOM    298  OG1 THR A 107     102.670 106.872 101.277  1.00  0.25           O  
ATOM    299  CG2 THR A 107     100.935 107.426 102.799  1.00  0.25           C  
ATOM    300  N   ASP A 108     104.017 104.500 102.622  1.00  0.32           N  
ATOM    301  CA  ASP A 108     105.018 103.525 102.258  1.00  0.32           C  
ATOM    302  C   ASP A 108     106.374 104.118 101.944  1.00  0.32           C  
ATOM    303  O   ASP A 108     106.527 105.146 101.277  1.00  0.32           O  
ATOM    304  CB  ASP A 108     104.579 102.726 101.005  1.00  0.32           C  
ATOM    305  CG  ASP A 108     103.307 101.946 101.275  1.00  0.32           C  
ATOM    306  OD1 ASP A 108     102.979 101.734 102.467  1.00  0.32           O  
ATOM    307  OD2 ASP A 108     102.650 101.572 100.274  1.00  0.32           O  
ATOM    308  N   LEU A 109     107.448 103.437 102.376  1.00  0.27           N  
ATOM    309  CA  LEU A 109     108.794 103.896 102.123  1.00  0.27           C  
ATOM    310  C   LEU A 109     109.242 103.501 100.717  1.00  0.27           C  
ATOM    311  O   LEU A 109     110.407 103.316 100.424  1.00  0.27           O  
ATOM    312  CB  LEU A 109     109.796 103.522 103.250  1.00  0.27           C  
ATOM    313  CG  LEU A 109     109.774 104.486 104.468  1.00  0.27           C  
ATOM    314  CD1 LEU A 109     108.441 104.499 105.231  1.00  0.27           C  
ATOM    315  CD2 LEU A 109     110.928 104.193 105.437  1.00  0.27           C  
ATOM    316  N   ALA A 110     108.310 103.495  99.754  1.00  0.32           N  
ATOM    317  CA  ALA A 110     108.532 103.227  98.366  1.00  0.32           C  
ATOM    318  C   ALA A 110     108.102 104.479  97.610  1.00  0.32           C  
ATOM    319  O   ALA A 110     107.114 105.128  97.919  1.00  0.32           O  
ATOM    320  CB  ALA A 110     107.746 101.954  98.012  1.00  0.32           C  
ATOM    321  N   GLY A 111     108.939 104.976  96.688  1.00  0.31           N  
ATOM    322  CA  GLY A 111     108.716 106.243  96.008  1.00  0.31           C  
ATOM    323  C   GLY A 111     110.046 106.901  95.911  1.00  0.31           C  
ATOM    324  O   GLY A 111     110.927 106.487  95.177  1.00  0.31           O  
ATOM    325  N   ASN A 112     110.247 107.923  96.746  1.00  0.40           N  
ATOM    326  CA  ASN A 112     111.513 108.607  96.863  1.00  0.40           C  
ATOM    327  C   ASN A 112     112.534 107.830  97.745  1.00  0.40           C  
ATOM    328  O   ASN A 112     112.128 107.338  98.797  1.00  0.40           O  
ATOM    329  CB  ASN A 112     111.171 110.082  97.240  1.00  0.40           C  
ATOM    330  CG  ASN A 112     110.846 110.321  98.699  1.00  0.40           C  
ATOM    331  OD1 ASN A 112     111.633 110.017  99.581  1.00  0.40           O  
ATOM    332  ND2 ASN A 112     109.661 110.887  99.012  1.00  0.40           N  
ATOM    333  N   GLN A 113     113.803 107.609  97.272  1.00  0.45           N  
ATOM    334  CA  GLN A 113     115.096 107.238  97.938  1.00  0.45           C  
ATOM    335  C   GLN A 113     115.206 105.985  98.759  1.00  0.45           C  
ATOM    336  O   GLN A 113     116.229 105.318  98.793  1.00  0.45           O  
ATOM    337  CB  GLN A 113     115.798 108.373  98.739  1.00  0.45           C  
ATOM    338  CG  GLN A 113     117.224 108.063  99.301  1.00  0.45           C  
ATOM    339  CD  GLN A 113     118.046 109.315  99.631  1.00  0.45           C  
ATOM    340  OE1 GLN A 113     117.673 110.450  99.337  1.00  0.45           O  
ATOM    341  NE2 GLN A 113     119.244 109.107 100.229  1.00  0.45           N  
ATOM    342  N   ALA A 114     114.097 105.594  99.359  1.00  0.42           N  
ATOM    343  CA  ALA A 114     113.904 104.464 100.218  1.00  0.42           C  
ATOM    344  C   ALA A 114     113.455 103.305  99.321  1.00  0.42           C  
ATOM    345  O   ALA A 114     112.990 102.242  99.722  1.00  0.42           O  
ATOM    346  CB  ALA A 114     112.816 104.963 101.192  1.00  0.42           C  
ATOM    347  N   SER A 115     113.590 103.553  98.012  1.00  0.42           N  
ATOM    348  CA  SER A 115     113.221 102.747  96.892  1.00  0.42           C  
ATOM    349  C   SER A 115     114.161 101.604  96.591  1.00  0.42           C  
ATOM    350  O   SER A 115     114.827 101.657  95.562  1.00  0.42           O  
ATOM    351  CB  SER A 115     113.092 103.608  95.604  1.00  0.42           C  
ATOM    352  OG  SER A 115     114.167 104.527  95.404  1.00  0.42           O  
ATOM    353  N   HIS A 116     114.118 100.521  97.410  1.00  0.39           N  
ATOM    354  CA  HIS A 116     114.957  99.305  97.446  1.00  0.39           C  
ATOM    355  C   HIS A 116     115.225  98.546  96.124  1.00  0.39           C  
ATOM    356  O   HIS A 116     115.607  97.382  96.090  1.00  0.39           O  
ATOM    357  CB  HIS A 116     114.284  98.272  98.403  1.00  0.39           C  
ATOM    358  CG  HIS A 116     115.190  97.184  98.934  1.00  0.39           C  
ATOM    359  ND1 HIS A 116     115.896  97.441 100.087  1.00  0.39           N  
ATOM    360  CD2 HIS A 116     115.562  95.976  98.425  1.00  0.39           C  
ATOM    361  CE1 HIS A 116     116.691  96.405 100.250  1.00  0.39           C  
ATOM    362  NE2 HIS A 116     116.530  95.485  99.271  1.00  0.39           N  
ATOM    363  N   ARG A 117     114.995  99.139  94.957  1.00  0.42           N  
ATOM    364  CA  ARG A 117     115.453  98.670  93.677  1.00  0.42           C  
ATOM    365  C   ARG A 117     116.279  99.702  92.921  1.00  0.42           C  
ATOM    366  O   ARG A 117     117.102  99.293  92.112  1.00  0.42           O  
ATOM    367  CB  ARG A 117     114.263  98.309  92.751  1.00  0.42           C  
ATOM    368  CG  ARG A 117     113.375  97.148  93.237  1.00  0.42           C  
ATOM    369  CD  ARG A 117     114.120  95.821  93.422  1.00  0.42           C  
ATOM    370  NE  ARG A 117     113.111  94.780  93.829  1.00  0.42           N  
ATOM    371  CZ  ARG A 117     112.668  94.618  95.085  1.00  0.42           C  
ATOM    372  NH1 ARG A 117     111.769  93.676  95.362  1.00  0.42           N  
ATOM    373  NH2 ARG A 117     113.128  95.358  96.087  1.00  0.42           N  
ATOM    374  N   TRP A 118     116.100 101.029  93.109  1.00  0.36           N  
ATOM    375  CA  TRP A 118     116.840 102.028  92.332  1.00  0.36           C  
ATOM    376  C   TRP A 118     117.669 102.931  93.229  1.00  0.36           C  
ATOM    377  O   TRP A 118     118.543 103.591  92.687  1.00  0.36           O  
ATOM    378  CB  TRP A 118     115.958 102.893  91.324  1.00  0.36           C  
ATOM    379  CG  TRP A 118     115.590 102.234  89.996  1.00  0.36           C  
ATOM    380  CD1 TRP A 118     115.249 100.949  89.841  1.00  0.36           C  
ATOM    381  CD2 TRP A 118     115.494 102.746  88.606  1.00  0.36           C  
ATOM    382  NE1 TRP A 118     115.223 100.591  88.513  1.00  0.36           N  
ATOM    383  CE2 TRP A 118     115.307 101.696  87.772  1.00  0.36           C  
ATOM    384  CE3 TRP A 118     115.529 104.026  88.109  1.00  0.36           C  
ATOM    385  CZ2 TRP A 118     115.300 101.783  86.358  1.00  0.36           C  
ATOM    386  CZ3 TRP A 118     115.347 104.147  86.717  1.00  0.36           C  
ATOM    387  CH2 TRP A 118     115.317 103.074  85.840  1.00  0.36           C  
ATOM    388  N   ASP A 119     117.476 102.963  94.567  1.00  0.48           N  
ATOM    389  CA  ASP A 119     118.078 103.841  95.573  1.00  0.48           C  
ATOM    390  C   ASP A 119     118.934 105.073  95.154  1.00  0.48           C  
ATOM    391  O   ASP A 119     120.037 104.899  94.700  1.00  0.48           O  
ATOM    392  CB  ASP A 119     118.912 102.957  96.529  1.00  0.48           C  
ATOM    393  CG  ASP A 119     118.200 101.727  97.084  1.00  0.48           C  
ATOM    394  OD1 ASP A 119     117.082 101.854  97.634  1.00  0.48           O  
ATOM    395  OD2 ASP A 119     118.793 100.630  96.952  1.00  0.48           O  
ATOM    396  N   PRO A 120     118.468 106.333  95.271  1.00  0.48           N  
ATOM    397  CA  PRO A 120     117.570 106.836  94.272  1.00  0.48           C  
ATOM    398  C   PRO A 120     118.321 107.177  92.978  1.00  0.48           C  
ATOM    399  O   PRO A 120     118.751 108.301  92.793  1.00  0.48           O  
ATOM    400  CB  PRO A 120     117.043 108.127  94.912  1.00  0.48           C  
ATOM    401  CG  PRO A 120     118.242 108.675  95.695  1.00  0.48           C  
ATOM    402  CD  PRO A 120     119.204 107.473  95.858  1.00  0.48           C  
ATOM    403  N   ARG A 121     118.527 106.287  92.026  1.00  0.45           N  
ATOM    404  CA  ARG A 121     119.185 106.564  90.766  1.00  0.45           C  
ATOM    405  C   ARG A 121     118.196 106.461  89.643  1.00  0.45           C  
ATOM    406  O   ARG A 121     117.147 105.862  89.831  1.00  0.45           O  
ATOM    407  CB  ARG A 121     120.340 105.574  90.573  1.00  0.45           C  
ATOM    408  CG  ARG A 121     121.317 105.735  91.740  1.00  0.45           C  
ATOM    409  CD  ARG A 121     122.441 104.733  91.714  1.00  0.45           C  
ATOM    410  NE  ARG A 121     123.290 105.175  90.571  1.00  0.45           N  
ATOM    411  CZ  ARG A 121     124.313 104.464  90.092  1.00  0.45           C  
ATOM    412  NH1 ARG A 121     125.048 104.968  89.103  1.00  0.45           N  
ATOM    413  NH2 ARG A 121     124.631 103.271  90.578  1.00  0.45           N  
ATOM    414  N   ILE A 122     118.451 107.034  88.453  1.00  0.50           N  
ATOM    415  CA  ILE A 122     117.585 106.816  87.310  1.00  0.50           C  
ATOM    416  C   ILE A 122     118.503 106.886  86.093  1.00  0.50           C  
ATOM    417  O   ILE A 122     119.541 107.546  86.127  1.00  0.50           O  
ATOM    418  CB  ILE A 122     116.390 107.801  87.199  1.00  0.50           C  
ATOM    419  CG1 ILE A 122     115.295 107.692  88.276  1.00  0.50           C  
ATOM    420  CG2 ILE A 122     115.678 107.688  85.863  1.00  0.50           C  
ATOM    421  CD1 ILE A 122     114.163 108.726  88.151  1.00  0.50           C  
ATOM    422  N   CYS A 123     118.176 106.165  84.997  1.00  0.61           N  
ATOM    423  CA  CYS A 123     118.814 106.288  83.694  1.00  0.61           C  
ATOM    424  C   CYS A 123     118.227 107.421  82.854  1.00  0.61           C  
ATOM    425  O   CYS A 123     117.171 107.955  83.154  1.00  0.61           O  
ATOM    426  CB  CYS A 123     118.688 104.954  82.904  1.00  0.61           C  
ATOM    427  SG  CYS A 123     117.018 104.486  82.307  1.00  0.61           S  
ATOM    428  N   GLN A 124     118.833 107.792  81.708  1.00  0.57           N  
ATOM    429  CA  GLN A 124     118.338 108.890  80.872  1.00  0.57           C  
ATOM    430  C   GLN A 124     116.830 108.861  80.541  1.00  0.57           C  
ATOM    431  O   GLN A 124     116.153 109.884  80.514  1.00  0.57           O  
ATOM    432  CB  GLN A 124     119.128 108.908  79.537  1.00  0.57           C  
ATOM    433  CG  GLN A 124     118.803 110.101  78.602  1.00  0.57           C  
ATOM    434  CD  GLN A 124     119.230 111.423  79.241  1.00  0.57           C  
ATOM    435  OE1 GLN A 124     120.388 111.603  79.612  1.00  0.57           O  
ATOM    436  NE2 GLN A 124     118.286 112.378  79.391  1.00  0.57           N  
ATOM    437  N   LYS A 125     116.264 107.655  80.326  1.00  0.59           N  
ATOM    438  CA  LYS A 125     114.863 107.428  80.009  1.00  0.59           C  
ATOM    439  C   LYS A 125     113.847 107.668  81.115  1.00  0.59           C  
ATOM    440  O   LYS A 125     112.683 107.932  80.820  1.00  0.59           O  
ATOM    441  CB  LYS A 125     114.635 105.973  79.539  1.00  0.59           C  
ATOM    442  CG  LYS A 125     115.504 105.573  78.343  1.00  0.59           C  
ATOM    443  CD  LYS A 125     115.055 104.248  77.693  1.00  0.59           C  
ATOM    444  CE  LYS A 125     114.927 102.998  78.588  1.00  0.59           C  
ATOM    445  NZ  LYS A 125     116.204 102.584  79.211  1.00  0.59           N  
ATOM    446  N   GLY A 126     114.216 107.557  82.405  1.00  0.59           N  
ATOM    447  CA  GLY A 126     113.299 107.910  83.487  1.00  0.59           C  
ATOM    448  C   GLY A 126     113.500 109.333  83.964  1.00  0.59           C  
ATOM    449  O   GLY A 126     112.565 109.958  84.453  1.00  0.59           O  
ATOM    450  N   LEU A 127     114.727 109.900  83.811  1.00  0.54           N  
ATOM    451  CA  LEU A 127     115.091 111.254  84.243  1.00  0.54           C  
ATOM    452  C   LEU A 127     114.397 112.279  83.362  1.00  0.54           C  
ATOM    453  O   LEU A 127     114.189 113.435  83.719  1.00  0.54           O  
ATOM    454  CB  LEU A 127     116.631 111.509  84.128  1.00  0.54           C  
ATOM    455  CG  LEU A 127     117.532 110.843  85.197  1.00  0.54           C  
ATOM    456  CD1 LEU A 127     119.025 110.916  84.822  1.00  0.54           C  
ATOM    457  CD2 LEU A 127     117.304 111.392  86.618  1.00  0.54           C  
ATOM    458  N   ILE A 128     113.976 111.827  82.171  1.00  0.60           N  
ATOM    459  CA  ILE A 128     113.307 112.619  81.170  1.00  0.60           C  
ATOM    460  C   ILE A 128     111.789 112.543  81.293  1.00  0.60           C  
ATOM    461  O   ILE A 128     111.064 113.145  80.499  1.00  0.60           O  
ATOM    462  CB  ILE A 128     113.765 112.131  79.795  1.00  0.60           C  
ATOM    463  CG1 ILE A 128     113.833 113.288  78.779  1.00  0.60           C  
ATOM    464  CG2 ILE A 128     112.919 110.937  79.286  1.00  0.60           C  
ATOM    465  CD1 ILE A 128     114.479 112.872  77.456  1.00  0.60           C  
ATOM    466  N   LEU A 129     111.242 111.827  82.310  1.00  0.57           N  
ATOM    467  CA  LEU A 129     109.813 111.551  82.437  1.00  0.57           C  
ATOM    468  C   LEU A 129     108.947 112.802  82.500  1.00  0.57           C  
ATOM    469  O   LEU A 129     107.841 112.841  81.961  1.00  0.57           O  
ATOM    470  CB  LEU A 129     109.496 110.617  83.630  1.00  0.57           C  
ATOM    471  CG  LEU A 129     107.996 110.278  83.826  1.00  0.57           C  
ATOM    472  CD1 LEU A 129     107.340 109.603  82.617  1.00  0.57           C  
ATOM    473  CD2 LEU A 129     107.796 109.366  85.031  1.00  0.57           C  
ATOM    474  N   GLY A 130     109.459 113.898  83.097  1.00  0.64           N  
ATOM    475  CA  GLY A 130     108.812 115.206  83.024  1.00  0.64           C  
ATOM    476  C   GLY A 130     108.462 115.710  81.632  1.00  0.64           C  
ATOM    477  O   GLY A 130     107.406 116.293  81.415  1.00  0.64           O  
ATOM    478  N   ARG A 131     109.320 115.445  80.632  1.00  0.57           N  
ATOM    479  CA  ARG A 131     109.100 115.843  79.251  1.00  0.57           C  
ATOM    480  C   ARG A 131     108.173 114.887  78.501  1.00  0.57           C  
ATOM    481  O   ARG A 131     107.659 115.204  77.432  1.00  0.57           O  
ATOM    482  CB  ARG A 131     110.459 115.888  78.506  1.00  0.57           C  
ATOM    483  CG  ARG A 131     111.438 116.954  79.042  1.00  0.57           C  
ATOM    484  CD  ARG A 131     112.773 116.927  78.292  1.00  0.57           C  
ATOM    485  NE  ARG A 131     113.633 118.025  78.840  1.00  0.57           N  
ATOM    486  CZ  ARG A 131     114.922 118.196  78.516  1.00  0.57           C  
ATOM    487  NH1 ARG A 131     115.597 119.227  79.021  1.00  0.57           N  
ATOM    488  NH2 ARG A 131     115.552 117.365  77.691  1.00  0.57           N  
ATOM    489  N   ARG A 132     107.925 113.673  79.037  1.00  0.48           N  
ATOM    490  CA  ARG A 132     106.935 112.761  78.484  1.00  0.48           C  
ATOM    491  C   ARG A 132     105.508 113.223  78.760  1.00  0.48           C  
ATOM    492  O   ARG A 132     104.623 113.118  77.913  1.00  0.48           O  
ATOM    493  CB  ARG A 132     107.078 111.334  79.075  1.00  0.48           C  
ATOM    494  CG  ARG A 132     108.442 110.649  78.847  1.00  0.48           C  
ATOM    495  CD  ARG A 132     108.661 110.149  77.416  1.00  0.48           C  
ATOM    496  NE  ARG A 132     109.991 109.448  77.374  1.00  0.48           N  
ATOM    497  CZ  ARG A 132     110.192 108.150  77.635  1.00  0.48           C  
ATOM    498  NH1 ARG A 132     111.403 107.619  77.479  1.00  0.48           N  
ATOM    499  NH2 ARG A 132     109.228 107.331  78.035  1.00  0.48           N  
ATOM    500  N   ILE A 133     105.271 113.723  79.987  1.00  0.54           N  
ATOM    501  CA  ILE A 133     103.983 114.220  80.452  1.00  0.54           C  
ATOM    502  C   ILE A 133     103.695 115.604  79.925  1.00  0.54           C  
ATOM    503  O   ILE A 133     102.683 115.842  79.260  1.00  0.54           O  
ATOM    504  CB  ILE A 133     104.004 114.259  81.974  1.00  0.54           C  
ATOM    505  CG1 ILE A 133     103.927 112.818  82.493  1.00  0.54           C  
ATOM    506  CG2 ILE A 133     102.856 115.097  82.587  1.00  0.54           C  
ATOM    507  CD1 ILE A 133     104.505 112.663  83.887  1.00  0.54           C  
ATOM    508  N   TYR A 134     104.631 116.540  80.178  1.00  0.52           N  
ATOM    509  CA  TYR A 134     104.495 117.947  79.889  1.00  0.52           C  
ATOM    510  C   TYR A 134     105.062 118.181  78.502  1.00  0.52           C  
ATOM    511  O   TYR A 134     106.174 118.670  78.315  1.00  0.52           O  
ATOM    512  CB  TYR A 134     105.237 118.759  80.986  1.00  0.52           C  
ATOM    513  CG  TYR A 134     104.846 120.209  81.006  1.00  0.52           C  
ATOM    514  CD1 TYR A 134     105.794 121.206  80.729  1.00  0.52           C  
ATOM    515  CD2 TYR A 134     103.535 120.586  81.344  1.00  0.52           C  
ATOM    516  CE1 TYR A 134     105.442 122.561  80.796  1.00  0.52           C  
ATOM    517  CE2 TYR A 134     103.176 121.941  81.394  1.00  0.52           C  
ATOM    518  CZ  TYR A 134     104.134 122.926  81.126  1.00  0.52           C  
ATOM    519  OH  TYR A 134     103.780 124.287  81.182  1.00  0.52           O  
ATOM    520  N   GLY A 135     104.291 117.750  77.486  1.00  0.62           N  
ATOM    521  CA  GLY A 135     104.742 117.711  76.109  1.00  0.62           C  
ATOM    522  C   GLY A 135     103.649 118.105  75.158  1.00  0.62           C  
ATOM    523  O   GLY A 135     102.705 117.350  74.941  1.00  0.62           O  
ATOM    524  N   ASP A 136     103.796 119.275  74.509  1.00  0.53           N  
ATOM    525  CA  ASP A 136     102.870 119.876  73.556  1.00  0.53           C  
ATOM    526  C   ASP A 136     102.623 119.088  72.266  1.00  0.53           C  
ATOM    527  O   ASP A 136     101.753 119.416  71.463  1.00  0.53           O  
ATOM    528  CB  ASP A 136     103.420 121.267  73.163  1.00  0.53           C  
ATOM    529  CG  ASP A 136     103.376 122.212  74.349  1.00  0.53           C  
ATOM    530  OD1 ASP A 136     102.410 122.119  75.148  1.00  0.53           O  
ATOM    531  OD2 ASP A 136     104.311 123.040  74.452  1.00  0.53           O  
ATOM    532  N   ARG A 137     103.383 118.001  72.037  1.00  0.52           N  
ATOM    533  CA  ARG A 137     103.191 117.112  70.907  1.00  0.52           C  
ATOM    534  C   ARG A 137     102.157 116.035  71.185  1.00  0.52           C  
ATOM    535  O   ARG A 137     101.728 115.324  70.275  1.00  0.52           O  
ATOM    536  CB  ARG A 137     104.520 116.437  70.495  1.00  0.52           C  
ATOM    537  CG  ARG A 137     105.566 117.469  70.027  1.00  0.52           C  
ATOM    538  CD  ARG A 137     106.745 116.890  69.234  1.00  0.52           C  
ATOM    539  NE  ARG A 137     106.188 116.210  68.013  1.00  0.52           N  
ATOM    540  CZ  ARG A 137     105.820 116.819  66.878  1.00  0.52           C  
ATOM    541  NH1 ARG A 137     105.899 118.134  66.714  1.00  0.52           N  
ATOM    542  NH2 ARG A 137     105.364 116.079  65.868  1.00  0.52           N  
ATOM    543  N   ARG A 138     101.696 115.924  72.448  1.00  0.54           N  
ATOM    544  CA  ARG A 138     100.539 115.131  72.782  1.00  0.54           C  
ATOM    545  C   ARG A 138      99.280 115.783  72.255  1.00  0.54           C  
ATOM    546  O   ARG A 138      98.956 116.936  72.535  1.00  0.54           O  
ATOM    547  CB  ARG A 138     100.389 114.917  74.299  1.00  0.54           C  
ATOM    548  CG  ARG A 138     101.555 114.105  74.888  1.00  0.54           C  
ATOM    549  CD  ARG A 138     101.536 114.048  76.407  1.00  0.54           C  
ATOM    550  NE  ARG A 138     100.341 113.237  76.795  1.00  0.54           N  
ATOM    551  CZ  ARG A 138      99.984 113.107  78.074  1.00  0.54           C  
ATOM    552  NH1 ARG A 138     100.679 113.719  79.022  1.00  0.54           N  
ATOM    553  NH2 ARG A 138      98.947 112.358  78.427  1.00  0.54           N  
ATOM    554  N   VAL A 139      98.545 115.025  71.438  1.00  0.60           N  
ATOM    555  CA  VAL A 139      97.337 115.471  70.794  1.00  0.60           C  
ATOM    556  C   VAL A 139      96.236 115.761  71.815  1.00  0.60           C  
ATOM    557  O   VAL A 139      95.842 114.904  72.599  1.00  0.60           O  
ATOM    558  CB  VAL A 139      96.893 114.441  69.768  1.00  0.60           C  
ATOM    559  CG1 VAL A 139      95.724 115.008  68.956  1.00  0.60           C  
ATOM    560  CG2 VAL A 139      98.063 114.092  68.819  1.00  0.60           C  
ATOM    561  N   LYS A 140      95.709 117.002  71.854  1.00  0.64           N  
ATOM    562  CA  LYS A 140      94.776 117.414  72.894  1.00  0.64           C  
ATOM    563  C   LYS A 140      93.348 116.917  72.727  1.00  0.64           C  
ATOM    564  O   LYS A 140      92.547 117.022  73.651  1.00  0.64           O  
ATOM    565  CB  LYS A 140      94.686 118.955  72.991  1.00  0.64           C  
ATOM    566  CG  LYS A 140      95.970 119.619  73.502  1.00  0.64           C  
ATOM    567  CD  LYS A 140      95.779 121.139  73.636  1.00  0.64           C  
ATOM    568  CE  LYS A 140      97.009 121.848  74.211  1.00  0.64           C  
ATOM    569  NZ  LYS A 140      96.797 123.314  74.239  1.00  0.64           N  
ATOM    570  N   ALA A 141      92.963 116.395  71.554  1.00  0.79           N  
ATOM    571  CA  ALA A 141      91.597 115.998  71.293  1.00  0.79           C  
ATOM    572  C   ALA A 141      91.618 114.743  70.430  1.00  0.79           C  
ATOM    573  O   ALA A 141      92.583 114.565  69.683  1.00  0.79           O  
ATOM    574  CB  ALA A 141      90.840 117.131  70.567  1.00  0.79           C  
ATOM    575  N   PRO A 142      90.648 113.826  70.497  1.00  0.81           N  
ATOM    576  CA  PRO A 142      90.467 112.757  69.517  1.00  0.81           C  
ATOM    577  C   PRO A 142      90.539 113.179  68.065  1.00  0.81           C  
ATOM    578  O   PRO A 142      89.981 114.213  67.694  1.00  0.81           O  
ATOM    579  CB  PRO A 142      89.104 112.135  69.853  1.00  0.81           C  
ATOM    580  CG  PRO A 142      88.860 112.531  71.304  1.00  0.81           C  
ATOM    581  CD  PRO A 142      89.499 113.912  71.396  1.00  0.81           C  
ATOM    582  N   MET A 143      91.207 112.377  67.227  1.00  0.74           N  
ATOM    583  CA  MET A 143      91.359 112.683  65.828  1.00  0.74           C  
ATOM    584  C   MET A 143      90.755 111.566  65.008  1.00  0.74           C  
ATOM    585  O   MET A 143      90.943 110.384  65.286  1.00  0.74           O  
ATOM    586  CB  MET A 143      92.828 112.899  65.415  1.00  0.74           C  
ATOM    587  CG  MET A 143      93.537 114.031  66.168  1.00  0.74           C  
ATOM    588  SD  MET A 143      95.164 114.476  65.470  1.00  0.74           S  
ATOM    589  CE  MET A 143      96.013 112.885  65.707  1.00  0.74           C  
ATOM    590  N   ILE A 144      90.001 111.925  63.963  1.00  0.72           N  
ATOM    591  CA  ILE A 144      89.383 110.994  63.046  1.00  0.72           C  
ATOM    592  C   ILE A 144      89.973 111.215  61.665  1.00  0.72           C  
ATOM    593  O   ILE A 144      90.265 112.341  61.259  1.00  0.72           O  
ATOM    594  CB  ILE A 144      87.857 111.124  63.071  1.00  0.72           C  
ATOM    595  CG1 ILE A 144      87.110 109.966  62.377  1.00  0.72           C  
ATOM    596  CG2 ILE A 144      87.390 112.469  62.488  1.00  0.72           C  
ATOM    597  CD1 ILE A 144      85.617 109.901  62.734  1.00  0.72           C  
ATOM    598  N   ARG A 145      90.227 110.131  60.911  1.00  0.61           N  
ATOM    599  CA  ARG A 145      90.500 110.225  59.485  1.00  0.61           C  
ATOM    600  C   ARG A 145      89.393 109.579  58.696  1.00  0.61           C  
ATOM    601  O   ARG A 145      89.316 109.758  57.483  1.00  0.61           O  
ATOM    602  CB  ARG A 145      91.821 109.515  59.111  1.00  0.61           C  
ATOM    603  CG  ARG A 145      93.015 110.370  59.542  1.00  0.61           C  
ATOM    604  CD  ARG A 145      94.382 109.690  59.535  1.00  0.61           C  
ATOM    605  NE  ARG A 145      94.848 109.670  58.121  1.00  0.61           N  
ATOM    606  CZ  ARG A 145      95.508 110.660  57.515  1.00  0.61           C  
ATOM    607  NH1 ARG A 145      95.756 110.559  56.213  1.00  0.61           N  
ATOM    608  NH2 ARG A 145      95.874 111.771  58.138  1.00  0.61           N  
ATOM    609  N   LYS A 146      88.502 108.822  59.371  1.00  0.37           N  
ATOM    610  CA  LYS A 146      87.418 108.086  58.753  1.00  0.37           C  
ATOM    611  C   LYS A 146      86.493 108.959  57.919  1.00  0.37           C  
ATOM    612  O   LYS A 146      86.015 110.001  58.358  1.00  0.37           O  
ATOM    613  CB  LYS A 146      86.578 107.336  59.814  1.00  0.37           C  
ATOM    614  CG  LYS A 146      85.563 106.342  59.226  1.00  0.37           C  
ATOM    615  CD  LYS A 146      84.812 105.558  60.315  1.00  0.37           C  
ATOM    616  CE  LYS A 146      83.800 104.572  59.723  1.00  0.37           C  
ATOM    617  NZ  LYS A 146      83.109 103.816  60.792  1.00  0.37           N  
ATOM    618  N   GLY A 147      86.225 108.535  56.671  1.00  0.53           N  
ATOM    619  CA  GLY A 147      85.517 109.364  55.719  1.00  0.53           C  
ATOM    620  C   GLY A 147      86.135 109.273  54.355  1.00  0.53           C  
ATOM    621  O   GLY A 147      87.303 108.923  54.161  1.00  0.53           O  
ATOM    622  N   PHE A 148      85.328 109.612  53.349  1.00  0.27           N  
ATOM    623  CA  PHE A 148      85.743 109.734  51.979  1.00  0.27           C  
ATOM    624  C   PHE A 148      85.240 111.092  51.539  1.00  0.27           C  
ATOM    625  O   PHE A 148      84.288 111.627  52.106  1.00  0.27           O  
ATOM    626  CB  PHE A 148      85.201 108.577  51.074  1.00  0.27           C  
ATOM    627  CG  PHE A 148      83.695 108.607  50.929  1.00  0.27           C  
ATOM    628  CD1 PHE A 148      82.860 107.996  51.880  1.00  0.27           C  
ATOM    629  CD2 PHE A 148      83.107 109.339  49.881  1.00  0.27           C  
ATOM    630  CE1 PHE A 148      81.467 108.139  51.803  1.00  0.27           C  
ATOM    631  CE2 PHE A 148      81.717 109.499  49.811  1.00  0.27           C  
ATOM    632  CZ  PHE A 148      80.897 108.897  50.772  1.00  0.27           C  
ATOM    633  N   LYS A 149      85.877 111.684  50.528  1.00  0.28           N  
ATOM    634  CA  LYS A 149      85.411 112.895  49.912  1.00  0.28           C  
ATOM    635  C   LYS A 149      86.183 112.955  48.621  1.00  0.28           C  
ATOM    636  O   LYS A 149      87.152 112.214  48.470  1.00  0.28           O  
ATOM    637  CB  LYS A 149      85.690 114.142  50.791  1.00  0.28           C  
ATOM    638  CG  LYS A 149      84.849 115.374  50.437  1.00  0.28           C  
ATOM    639  CD  LYS A 149      85.055 116.459  51.496  1.00  0.28           C  
ATOM    640  CE  LYS A 149      84.330 117.756  51.156  1.00  0.28           C  
ATOM    641  NZ  LYS A 149      84.603 118.757  52.207  1.00  0.28           N  
ATOM    642  N   GLU A 150      85.799 113.844  47.692  1.00  0.27           N  
ATOM    643  CA  GLU A 150      86.656 114.349  46.640  1.00  0.27           C  
ATOM    644  C   GLU A 150      87.865 115.062  47.251  1.00  0.27           C  
ATOM    645  O   GLU A 150      87.741 115.781  48.247  1.00  0.27           O  
ATOM    646  CB  GLU A 150      85.850 115.348  45.767  1.00  0.27           C  
ATOM    647  CG  GLU A 150      84.528 114.755  45.208  1.00  0.27           C  
ATOM    648  CD  GLU A 150      83.544 115.804  44.685  1.00  0.27           C  
ATOM    649  OE1 GLU A 150      83.830 117.023  44.807  1.00  0.27           O  
ATOM    650  OE2 GLU A 150      82.450 115.379  44.228  1.00  0.27           O  
ATOM    651  N   TRP A 151      89.071 114.871  46.688  1.00  0.27           N  
ATOM    652  CA  TRP A 151      90.273 115.553  47.138  1.00  0.27           C  
ATOM    653  C   TRP A 151      90.349 116.851  46.358  1.00  0.27           C  
ATOM    654  O   TRP A 151      90.113 116.861  45.158  1.00  0.27           O  
ATOM    655  CB  TRP A 151      91.575 114.752  46.856  1.00  0.27           C  
ATOM    656  CG  TRP A 151      91.726 113.371  47.485  1.00  0.27           C  
ATOM    657  CD1 TRP A 151      90.783 112.433  47.815  1.00  0.27           C  
ATOM    658  CD2 TRP A 151      93.000 112.800  47.850  1.00  0.27           C  
ATOM    659  NE1 TRP A 151      91.381 111.338  48.399  1.00  0.27           N  
ATOM    660  CE2 TRP A 151      92.739 111.539  48.417  1.00  0.27           C  
ATOM    661  CE3 TRP A 151      94.305 113.282  47.751  1.00  0.27           C  
ATOM    662  CZ2 TRP A 151      93.764 110.746  48.913  1.00  0.27           C  
ATOM    663  CZ3 TRP A 151      95.344 112.476  48.244  1.00  0.27           C  
ATOM    664  CH2 TRP A 151      95.079 111.227  48.824  1.00  0.27           C  
ATOM    665  N   ALA A 152      90.648 117.998  46.997  1.00  0.25           N  
ATOM    666  CA  ALA A 152      90.535 119.277  46.313  1.00  0.25           C  
ATOM    667  C   ALA A 152      91.877 119.846  45.876  1.00  0.25           C  
ATOM    668  O   ALA A 152      91.948 120.923  45.285  1.00  0.25           O  
ATOM    669  CB  ALA A 152      89.856 120.284  47.261  1.00  0.25           C  
ATOM    670  N   ASP A 153      92.975 119.142  46.184  1.00  0.30           N  
ATOM    671  CA  ASP A 153      94.350 119.496  45.916  1.00  0.30           C  
ATOM    672  C   ASP A 153      94.689 120.085  44.556  1.00  0.30           C  
ATOM    673  O   ASP A 153      94.548 119.461  43.507  1.00  0.30           O  
ATOM    674  CB  ASP A 153      95.265 118.271  46.073  1.00  0.30           C  
ATOM    675  CG  ASP A 153      95.146 117.604  47.425  1.00  0.30           C  
ATOM    676  OD1 ASP A 153      94.364 118.092  48.273  1.00  0.30           O  
ATOM    677  OD2 ASP A 153      95.843 116.574  47.579  1.00  0.30           O  
ATOM    678  N   ALA A 154      95.276 121.292  44.549  1.00  0.28           N  
ATOM    679  CA  ALA A 154      95.461 122.044  43.327  1.00  0.28           C  
ATOM    680  C   ALA A 154      96.793 121.734  42.646  1.00  0.28           C  
ATOM    681  O   ALA A 154      97.184 122.382  41.680  1.00  0.28           O  
ATOM    682  CB  ALA A 154      95.355 123.542  43.674  1.00  0.28           C  
ATOM    683  N   GLY A 155      97.509 120.701  43.140  1.00  0.26           N  
ATOM    684  CA  GLY A 155      98.768 120.227  42.575  1.00  0.26           C  
ATOM    685  C   GLY A 155      98.699 118.845  41.979  1.00  0.26           C  
ATOM    686  O   GLY A 155      99.581 118.454  41.223  1.00  0.26           O  
ATOM    687  N   PHE A 156      97.656 118.048  42.286  1.00  0.23           N  
ATOM    688  CA  PHE A 156      97.503 116.722  41.706  1.00  0.23           C  
ATOM    689  C   PHE A 156      96.574 116.839  40.499  1.00  0.23           C  
ATOM    690  O   PHE A 156      95.447 117.286  40.692  1.00  0.23           O  
ATOM    691  CB  PHE A 156      96.881 115.703  42.700  1.00  0.23           C  
ATOM    692  CG  PHE A 156      97.870 115.289  43.759  1.00  0.23           C  
ATOM    693  CD1 PHE A 156      98.688 114.156  43.603  1.00  0.23           C  
ATOM    694  CD2 PHE A 156      97.941 116.005  44.959  1.00  0.23           C  
ATOM    695  CE1 PHE A 156      99.552 113.752  44.633  1.00  0.23           C  
ATOM    696  CE2 PHE A 156      98.778 115.596  46.001  1.00  0.23           C  
ATOM    697  CZ  PHE A 156      99.590 114.470  45.837  1.00  0.23           C  
ATOM    698  N   PRO A 157      96.922 116.475  39.253  1.00  0.30           N  
ATOM    699  CA  PRO A 157      96.035 116.667  38.098  1.00  0.30           C  
ATOM    700  C   PRO A 157      94.761 115.863  38.195  1.00  0.30           C  
ATOM    701  O   PRO A 157      93.715 116.302  37.730  1.00  0.30           O  
ATOM    702  CB  PRO A 157      96.870 116.189  36.899  1.00  0.30           C  
ATOM    703  CG  PRO A 157      98.320 116.412  37.332  1.00  0.30           C  
ATOM    704  CD  PRO A 157      98.294 116.163  38.842  1.00  0.30           C  
ATOM    705  N   ARG A 158      94.879 114.671  38.794  1.00  0.29           N  
ATOM    706  CA  ARG A 158      93.795 113.794  39.157  1.00  0.29           C  
ATOM    707  C   ARG A 158      93.684 113.832  40.662  1.00  0.29           C  
ATOM    708  O   ARG A 158      93.970 112.852  41.344  1.00  0.29           O  
ATOM    709  CB  ARG A 158      94.079 112.339  38.728  1.00  0.29           C  
ATOM    710  CG  ARG A 158      94.307 112.200  37.214  1.00  0.29           C  
ATOM    711  CD  ARG A 158      94.572 110.761  36.780  1.00  0.29           C  
ATOM    712  NE  ARG A 158      93.308 110.021  37.055  1.00  0.29           N  
ATOM    713  CZ  ARG A 158      93.164 108.694  37.110  1.00  0.29           C  
ATOM    714  NH1 ARG A 158      91.975 108.220  37.456  1.00  0.29           N  
ATOM    715  NH2 ARG A 158      94.163 107.859  36.856  1.00  0.29           N  
ATOM    716  N   HIS A 159      93.324 114.997  41.234  1.00  0.23           N  
ATOM    717  CA  HIS A 159      93.000 115.111  42.647  1.00  0.23           C  
ATOM    718  C   HIS A 159      91.770 114.279  42.971  1.00  0.23           C  
ATOM    719  O   HIS A 159      91.802 113.378  43.804  1.00  0.23           O  
ATOM    720  CB  HIS A 159      92.840 116.614  43.028  1.00  0.23           C  
ATOM    721  CG  HIS A 159      92.042 117.464  42.064  1.00  0.23           C  
ATOM    722  ND1 HIS A 159      90.669 117.357  42.050  1.00  0.23           N  
ATOM    723  CD2 HIS A 159      92.442 118.314  41.080  1.00  0.23           C  
ATOM    724  CE1 HIS A 159      90.255 118.126  41.073  1.00  0.23           C  
ATOM    725  NE2 HIS A 159      91.288 118.731  40.446  1.00  0.23           N  
ATOM    726  N   ASP A 160      90.711 114.475  42.187  1.00  0.27           N  
ATOM    727  CA  ASP A 160      89.580 113.613  42.135  1.00  0.27           C  
ATOM    728  C   ASP A 160      89.075 113.641  40.698  1.00  0.27           C  
ATOM    729  O   ASP A 160      89.141 114.670  40.027  1.00  0.27           O  
ATOM    730  CB  ASP A 160      88.522 114.141  43.117  1.00  0.27           C  
ATOM    731  CG  ASP A 160      87.499 113.055  43.292  1.00  0.27           C  
ATOM    732  OD1 ASP A 160      87.771 112.105  44.066  1.00  0.27           O  
ATOM    733  OD2 ASP A 160      86.478 113.101  42.569  1.00  0.27           O  
ATOM    734  N   ASP A 161      88.566 112.501  40.189  1.00  0.29           N  
ATOM    735  CA  ASP A 161      87.923 112.451  38.890  1.00  0.29           C  
ATOM    736  C   ASP A 161      86.453 111.992  39.038  1.00  0.29           C  
ATOM    737  O   ASP A 161      85.780 111.698  38.051  1.00  0.29           O  
ATOM    738  CB  ASP A 161      88.639 111.451  37.916  1.00  0.29           C  
ATOM    739  CG  ASP A 161      90.160 111.502  37.830  1.00  0.29           C  
ATOM    740  OD1 ASP A 161      90.755 112.497  37.365  1.00  0.29           O  
ATOM    741  OD2 ASP A 161      90.774 110.439  38.132  1.00  0.29           O  
ATOM    742  N   GLY A 162      85.922 111.841  40.279  1.00  0.33           N  
ATOM    743  CA  GLY A 162      84.643 111.207  40.646  1.00  0.33           C  
ATOM    744  C   GLY A 162      84.554 109.704  40.438  1.00  0.33           C  
ATOM    745  O   GLY A 162      83.698 109.020  40.991  1.00  0.33           O  
ATOM    746  N   THR A 163      85.462 109.161  39.616  1.00  0.26           N  
ATOM    747  CA  THR A 163      85.749 107.749  39.380  1.00  0.26           C  
ATOM    748  C   THR A 163      86.811 107.084  40.271  1.00  0.26           C  
ATOM    749  O   THR A 163      86.824 105.848  40.256  1.00  0.26           O  
ATOM    750  CB  THR A 163      86.189 107.500  37.927  1.00  0.26           C  
ATOM    751  OG1 THR A 163      87.457 108.072  37.626  1.00  0.26           O  
ATOM    752  CG2 THR A 163      85.201 108.169  36.964  1.00  0.26           C  
ATOM    753  N   PRO A 164      87.715 107.702  41.059  1.00  0.31           N  
ATOM    754  CA  PRO A 164      88.602 106.962  41.946  1.00  0.31           C  
ATOM    755  C   PRO A 164      87.883 106.431  43.164  1.00  0.31           C  
ATOM    756  O   PRO A 164      86.666 106.521  43.291  1.00  0.31           O  
ATOM    757  CB  PRO A 164      89.678 107.992  42.359  1.00  0.31           C  
ATOM    758  CG  PRO A 164      89.644 109.041  41.253  1.00  0.31           C  
ATOM    759  CD  PRO A 164      88.155 109.089  40.940  1.00  0.31           C  
ATOM    760  N   ARG A 165      88.646 105.879  44.108  1.00  0.36           N  
ATOM    761  CA  ARG A 165      88.121 105.402  45.355  1.00  0.36           C  
ATOM    762  C   ARG A 165      89.097 105.856  46.394  1.00  0.36           C  
ATOM    763  O   ARG A 165      90.116 106.475  46.097  1.00  0.36           O  
ATOM    764  CB  ARG A 165      87.992 103.863  45.413  1.00  0.36           C  
ATOM    765  CG  ARG A 165      87.035 103.295  44.349  1.00  0.36           C  
ATOM    766  CD  ARG A 165      86.777 101.790  44.494  1.00  0.36           C  
ATOM    767  NE  ARG A 165      88.095 101.090  44.566  1.00  0.36           N  
ATOM    768  CZ  ARG A 165      88.926 100.865  43.542  1.00  0.36           C  
ATOM    769  NH1 ARG A 165      90.143 100.394  43.778  1.00  0.36           N  
ATOM    770  NH2 ARG A 165      88.569 101.132  42.291  1.00  0.36           N  
ATOM    771  N   ALA A 166      88.784 105.574  47.659  1.00  0.40           N  
ATOM    772  CA  ALA A 166      89.645 105.852  48.771  1.00  0.40           C  
ATOM    773  C   ALA A 166      91.031 105.196  48.673  1.00  0.40           C  
ATOM    774  O   ALA A 166      91.171 104.056  48.248  1.00  0.40           O  
ATOM    775  CB  ALA A 166      88.885 105.350  50.008  1.00  0.40           C  
ATOM    776  N   ASP A 167      92.081 105.913  49.117  1.00  0.42           N  
ATOM    777  CA  ASP A 167      93.477 105.507  49.172  1.00  0.42           C  
ATOM    778  C   ASP A 167      93.684 104.211  49.955  1.00  0.42           C  
ATOM    779  O   ASP A 167      94.347 103.267  49.532  1.00  0.42           O  
ATOM    780  CB  ASP A 167      94.127 106.740  49.861  1.00  0.42           C  
ATOM    781  CG  ASP A 167      95.570 106.606  50.313  1.00  0.42           C  
ATOM    782  OD1 ASP A 167      95.799 106.925  51.513  1.00  0.42           O  
ATOM    783  OD2 ASP A 167      96.429 106.224  49.493  1.00  0.42           O  
ATOM    784  N   MET A 168      93.021 104.109  51.116  1.00  0.49           N  
ATOM    785  CA  MET A 168      93.060 102.920  51.928  1.00  0.49           C  
ATOM    786  C   MET A 168      91.846 102.041  51.684  1.00  0.49           C  
ATOM    787  O   MET A 168      91.595 101.133  52.466  1.00  0.49           O  
ATOM    788  CB  MET A 168      93.032 103.347  53.416  1.00  0.49           C  
ATOM    789  CG  MET A 168      94.219 104.213  53.861  1.00  0.49           C  
ATOM    790  SD  MET A 168      95.740 103.258  54.007  1.00  0.49           S  
ATOM    791  CE  MET A 168      96.519 103.817  52.460  1.00  0.49           C  
ATOM    792  N   GLU A 169      91.011 102.372  50.673  1.00  0.31           N  
ATOM    793  CA  GLU A 169      89.729 101.768  50.299  1.00  0.31           C  
ATOM    794  C   GLU A 169      88.624 101.969  51.353  1.00  0.31           C  
ATOM    795  O   GLU A 169      87.497 102.342  51.040  1.00  0.31           O  
ATOM    796  CB  GLU A 169      89.853 100.304  49.801  1.00  0.31           C  
ATOM    797  CG  GLU A 169      90.778 100.124  48.564  1.00  0.31           C  
ATOM    798  CD  GLU A 169      90.179 100.395  47.189  1.00  0.31           C  
ATOM    799  OE1 GLU A 169      89.037 100.897  47.036  1.00  0.31           O  
ATOM    800  OE2 GLU A 169      90.890 100.051  46.209  1.00  0.31           O  
ATOM    801  N   LYS A 170      88.970 101.837  52.651  1.00  0.30           N  
ATOM    802  CA  LYS A 170      88.218 102.225  53.831  1.00  0.30           C  
ATOM    803  C   LYS A 170      88.093 103.727  54.025  1.00  0.30           C  
ATOM    804  O   LYS A 170      87.076 104.271  54.448  1.00  0.30           O  
ATOM    805  CB  LYS A 170      88.880 101.571  55.081  1.00  0.30           C  
ATOM    806  CG  LYS A 170      90.233 102.126  55.600  1.00  0.30           C  
ATOM    807  CD  LYS A 170      90.877 101.218  56.667  1.00  0.30           C  
ATOM    808  CE  LYS A 170      91.887 101.877  57.613  1.00  0.30           C  
ATOM    809  NZ  LYS A 170      93.216 102.008  56.985  1.00  0.30           N  
ATOM    810  N   ARG A 171      89.181 104.447  53.720  1.00  0.37           N  
ATOM    811  CA  ARG A 171      89.339 105.824  54.100  1.00  0.37           C  
ATOM    812  C   ARG A 171      90.123 106.525  53.030  1.00  0.37           C  
ATOM    813  O   ARG A 171      91.159 106.041  52.575  1.00  0.37           O  
ATOM    814  CB  ARG A 171      90.075 105.922  55.455  1.00  0.37           C  
ATOM    815  CG  ARG A 171      90.262 107.358  55.967  1.00  0.37           C  
ATOM    816  CD  ARG A 171      91.544 108.090  55.548  1.00  0.37           C  
ATOM    817  NE  ARG A 171      92.664 107.426  56.278  1.00  0.37           N  
ATOM    818  CZ  ARG A 171      93.946 107.434  55.896  1.00  0.37           C  
ATOM    819  NH1 ARG A 171      94.835 106.907  56.733  1.00  0.37           N  
ATOM    820  NH2 ARG A 171      94.376 108.020  54.784  1.00  0.37           N  
ATOM    821  N   GLY A 172      89.638 107.695  52.579  1.00  0.34           N  
ATOM    822  CA  GLY A 172      90.276 108.436  51.501  1.00  0.34           C  
ATOM    823  C   GLY A 172      90.796 109.775  51.898  1.00  0.34           C  
ATOM    824  O   GLY A 172      91.440 110.418  51.091  1.00  0.34           O  
ATOM    825  N   TYR A 173      90.508 110.278  53.108  1.00  0.35           N  
ATOM    826  CA  TYR A 173      91.041 111.559  53.548  1.00  0.35           C  
ATOM    827  C   TYR A 173      92.548 111.530  53.897  1.00  0.35           C  
ATOM    828  O   TYR A 173      93.088 110.521  54.367  1.00  0.35           O  
ATOM    829  CB  TYR A 173      90.157 112.075  54.717  1.00  0.35           C  
ATOM    830  CG  TYR A 173      90.135 113.578  54.846  1.00  0.35           C  
ATOM    831  CD1 TYR A 173      89.875 114.420  53.747  1.00  0.35           C  
ATOM    832  CD2 TYR A 173      90.332 114.160  56.108  1.00  0.35           C  
ATOM    833  CE1 TYR A 173      89.842 115.814  53.909  1.00  0.35           C  
ATOM    834  CE2 TYR A 173      90.323 115.552  56.265  1.00  0.35           C  
ATOM    835  CZ  TYR A 173      90.084 116.382  55.165  1.00  0.35           C  
ATOM    836  OH  TYR A 173      90.092 117.783  55.321  1.00  0.35           O  
ATOM    837  N   ASP A 174      93.270 112.638  53.657  1.00  0.50           N  
ATOM    838  CA  ASP A 174      94.696 112.832  53.820  1.00  0.50           C  
ATOM    839  C   ASP A 174      95.052 113.527  55.142  1.00  0.50           C  
ATOM    840  O   ASP A 174      96.104 113.265  55.732  1.00  0.50           O  
ATOM    841  CB  ASP A 174      95.209 113.660  52.608  1.00  0.50           C  
ATOM    842  CG  ASP A 174      94.504 115.008  52.482  1.00  0.50           C  
ATOM    843  OD1 ASP A 174      93.267 115.067  52.718  1.00  0.50           O  
ATOM    844  OD2 ASP A 174      95.227 115.990  52.220  1.00  0.50           O  
ATOM    845  N   GLU A 175      94.142 114.345  55.692  1.00  0.53           N  
ATOM    846  CA  GLU A 175      94.315 115.038  56.956  1.00  0.53           C  
ATOM    847  C   GLU A 175      93.623 114.347  58.125  1.00  0.53           C  
ATOM    848  O   GLU A 175      92.881 113.382  57.973  1.00  0.53           O  
ATOM    849  CB  GLU A 175      93.855 116.501  56.863  1.00  0.53           C  
ATOM    850  CG  GLU A 175      94.695 117.344  55.881  1.00  0.53           C  
ATOM    851  CD  GLU A 175      94.274 118.801  55.997  1.00  0.53           C  
ATOM    852  OE1 GLU A 175      95.168 119.683  55.986  1.00  0.53           O  
ATOM    853  OE2 GLU A 175      93.047 119.041  56.172  1.00  0.53           O  
ATOM    854  N   TRP A 176      93.912 114.818  59.358  1.00  0.57           N  
ATOM    855  CA  TRP A 176      93.161 114.520  60.567  1.00  0.57           C  
ATOM    856  C   TRP A 176      92.068 115.554  60.762  1.00  0.57           C  
ATOM    857  O   TRP A 176      92.266 116.743  60.537  1.00  0.57           O  
ATOM    858  CB  TRP A 176      94.032 114.611  61.855  1.00  0.57           C  
ATOM    859  CG  TRP A 176      95.117 113.568  61.989  1.00  0.57           C  
ATOM    860  CD1 TRP A 176      96.474 113.694  61.867  1.00  0.57           C  
ATOM    861  CD2 TRP A 176      94.866 112.200  62.344  1.00  0.57           C  
ATOM    862  NE1 TRP A 176      97.085 112.472  62.063  1.00  0.57           N  
ATOM    863  CE2 TRP A 176      96.112 111.544  62.354  1.00  0.57           C  
ATOM    864  CE3 TRP A 176      93.691 111.521  62.640  1.00  0.57           C  
ATOM    865  CZ2 TRP A 176      96.193 110.186  62.612  1.00  0.57           C  
ATOM    866  CZ3 TRP A 176      93.763 110.143  62.873  1.00  0.57           C  
ATOM    867  CH2 TRP A 176      94.994 109.484  62.808  1.00  0.57           C  
ATOM    868  N   LEU A 177      90.902 115.121  61.255  1.00  0.72           N  
ATOM    869  CA  LEU A 177      89.845 115.999  61.700  1.00  0.72           C  
ATOM    870  C   LEU A 177      89.706 115.790  63.205  1.00  0.72           C  
ATOM    871  O   LEU A 177      89.814 114.669  63.689  1.00  0.72           O  
ATOM    872  CB  LEU A 177      88.551 115.627  60.936  1.00  0.72           C  
ATOM    873  CG  LEU A 177      87.293 116.450  61.267  1.00  0.72           C  
ATOM    874  CD1 LEU A 177      87.447 117.914  60.828  1.00  0.72           C  
ATOM    875  CD2 LEU A 177      86.062 115.815  60.601  1.00  0.72           C  
ATOM    876  N   GLN A 178      89.515 116.856  64.012  1.00  0.73           N  
ATOM    877  CA  GLN A 178      89.251 116.711  65.439  1.00  0.73           C  
ATOM    878  C   GLN A 178      87.773 116.436  65.684  1.00  0.73           C  
ATOM    879  O   GLN A 178      86.913 117.009  65.019  1.00  0.73           O  
ATOM    880  CB  GLN A 178      89.664 117.969  66.245  1.00  0.73           C  
ATOM    881  CG  GLN A 178      91.188 118.223  66.246  1.00  0.73           C  
ATOM    882  CD  GLN A 178      91.528 119.428  67.122  1.00  0.73           C  
ATOM    883  OE1 GLN A 178      90.700 119.979  67.846  1.00  0.73           O  
ATOM    884  NE2 GLN A 178      92.807 119.867  67.073  1.00  0.73           N  
ATOM    885  N   ILE A 179      87.447 115.550  66.648  1.00  0.77           N  
ATOM    886  CA  ILE A 179      86.074 115.188  66.972  1.00  0.77           C  
ATOM    887  C   ILE A 179      85.919 115.203  68.489  1.00  0.77           C  
ATOM    888  O   ILE A 179      86.911 115.036  69.204  1.00  0.77           O  
ATOM    889  CB  ILE A 179      85.672 113.822  66.412  1.00  0.77           C  
ATOM    890  CG1 ILE A 179      86.704 112.719  66.725  1.00  0.77           C  
ATOM    891  CG2 ILE A 179      85.411 113.999  64.904  1.00  0.77           C  
ATOM    892  CD1 ILE A 179      86.166 111.331  66.376  1.00  0.77           C  
ATOM    893  N   PRO A 180      84.740 115.424  69.070  1.00  0.79           N  
ATOM    894  CA  PRO A 180      84.521 115.208  70.494  1.00  0.79           C  
ATOM    895  C   PRO A 180      84.577 113.732  70.879  1.00  0.79           C  
ATOM    896  O   PRO A 180      84.393 112.851  70.039  1.00  0.79           O  
ATOM    897  CB  PRO A 180      83.130 115.825  70.722  1.00  0.79           C  
ATOM    898  CG  PRO A 180      82.386 115.590  69.405  1.00  0.79           C  
ATOM    899  CD  PRO A 180      83.486 115.649  68.343  1.00  0.79           C  
ATOM    900  N   TRP A 181      84.824 113.431  72.174  1.00  0.74           N  
ATOM    901  CA  TRP A 181      84.908 112.072  72.690  1.00  0.74           C  
ATOM    902  C   TRP A 181      83.638 111.256  72.477  1.00  0.74           C  
ATOM    903  O   TRP A 181      83.711 110.120  72.018  1.00  0.74           O  
ATOM    904  CB  TRP A 181      85.281 112.071  74.201  1.00  0.74           C  
ATOM    905  CG  TRP A 181      86.756 112.337  74.478  1.00  0.74           C  
ATOM    906  CD1 TRP A 181      87.384 113.458  74.958  1.00  0.74           C  
ATOM    907  CD2 TRP A 181      87.792 111.354  74.272  1.00  0.74           C  
ATOM    908  NE1 TRP A 181      88.741 113.229  75.069  1.00  0.74           N  
ATOM    909  CE2 TRP A 181      89.012 111.954  74.643  1.00  0.74           C  
ATOM    910  CE3 TRP A 181      87.752 110.041  73.802  1.00  0.74           C  
ATOM    911  CZ2 TRP A 181      90.212 111.258  74.554  1.00  0.74           C  
ATOM    912  CZ3 TRP A 181      88.962 109.331  73.734  1.00  0.74           C  
ATOM    913  CH2 TRP A 181      90.176 109.932  74.103  1.00  0.74           C  
ATOM    914  N   ASP A 182      82.448 111.828  72.740  1.00  0.73           N  
ATOM    915  CA  ASP A 182      81.172 111.152  72.593  1.00  0.73           C  
ATOM    916  C   ASP A 182      80.881 110.674  71.173  1.00  0.73           C  
ATOM    917  O   ASP A 182      80.452 109.539  70.964  1.00  0.73           O  
ATOM    918  CB  ASP A 182      80.045 112.087  73.088  1.00  0.73           C  
ATOM    919  CG  ASP A 182      80.258 112.392  74.559  1.00  0.73           C  
ATOM    920  OD1 ASP A 182      80.724 111.486  75.294  1.00  0.73           O  
ATOM    921  OD2 ASP A 182      80.014 113.561  74.941  1.00  0.73           O  
ATOM    922  N   GLU A 183      81.185 111.503  70.145  1.00  0.72           N  
ATOM    923  CA  GLU A 183      81.096 111.100  68.751  1.00  0.72           C  
ATOM    924  C   GLU A 183      82.039 109.948  68.454  1.00  0.72           C  
ATOM    925  O   GLU A 183      81.646 108.912  67.922  1.00  0.72           O  
ATOM    926  CB  GLU A 183      81.451 112.290  67.821  1.00  0.72           C  
ATOM    927  CG  GLU A 183      81.427 111.949  66.308  1.00  0.72           C  
ATOM    928  CD  GLU A 183      81.702 113.139  65.389  1.00  0.72           C  
ATOM    929  OE1 GLU A 183      81.775 114.288  65.890  1.00  0.72           O  
ATOM    930  OE2 GLU A 183      81.848 112.882  64.168  1.00  0.72           O  
ATOM    931  N   ALA A 184      83.306 110.066  68.889  1.00  0.81           N  
ATOM    932  CA  ALA A 184      84.317 109.062  68.663  1.00  0.81           C  
ATOM    933  C   ALA A 184      84.029 107.699  69.292  1.00  0.81           C  
ATOM    934  O   ALA A 184      84.151 106.658  68.649  1.00  0.81           O  
ATOM    935  CB  ALA A 184      85.652 109.607  69.206  1.00  0.81           C  
ATOM    936  N   LEU A 185      83.604 107.685  70.570  1.00  0.75           N  
ATOM    937  CA  LEU A 185      83.241 106.496  71.318  1.00  0.75           C  
ATOM    938  C   LEU A 185      81.967 105.831  70.797  1.00  0.75           C  
ATOM    939  O   LEU A 185      81.916 104.612  70.638  1.00  0.75           O  
ATOM    940  CB  LEU A 185      83.150 106.834  72.831  1.00  0.75           C  
ATOM    941  CG  LEU A 185      84.483 107.324  73.455  1.00  0.75           C  
ATOM    942  CD1 LEU A 185      84.259 107.870  74.876  1.00  0.75           C  
ATOM    943  CD2 LEU A 185      85.571 106.237  73.462  1.00  0.75           C  
ATOM    944  N   ALA A 186      80.915 106.611  70.459  1.00  0.76           N  
ATOM    945  CA  ALA A 186      79.707 106.098  69.830  1.00  0.76           C  
ATOM    946  C   ALA A 186      79.941 105.527  68.423  1.00  0.76           C  
ATOM    947  O   ALA A 186      79.456 104.447  68.082  1.00  0.76           O  
ATOM    948  CB  ALA A 186      78.627 107.198  69.804  1.00  0.76           C  
ATOM    949  N   ILE A 187      80.741 106.211  67.572  1.00  0.72           N  
ATOM    950  CA  ILE A 187      81.171 105.702  66.270  1.00  0.72           C  
ATOM    951  C   ILE A 187      82.006 104.433  66.387  1.00  0.72           C  
ATOM    952  O   ILE A 187      81.845 103.489  65.607  1.00  0.72           O  
ATOM    953  CB  ILE A 187      81.935 106.754  65.461  1.00  0.72           C  
ATOM    954  CG1 ILE A 187      80.953 107.848  64.983  1.00  0.72           C  
ATOM    955  CG2 ILE A 187      82.686 106.135  64.251  1.00  0.72           C  
ATOM    956  CD1 ILE A 187      81.667 109.023  64.311  1.00  0.72           C  
ATOM    957  N   ALA A 188      82.926 104.370  67.371  1.00  0.75           N  
ATOM    958  CA  ALA A 188      83.700 103.183  67.663  1.00  0.75           C  
ATOM    959  C   ALA A 188      82.840 101.999  68.082  1.00  0.75           C  
ATOM    960  O   ALA A 188      82.990 100.909  67.536  1.00  0.75           O  
ATOM    961  CB  ALA A 188      84.738 103.477  68.763  1.00  0.75           C  
ATOM    962  N   ALA A 189      81.861 102.208  68.991  1.00  0.71           N  
ATOM    963  CA  ALA A 189      80.894 101.210  69.415  1.00  0.71           C  
ATOM    964  C   ALA A 189      80.031 100.676  68.271  1.00  0.71           C  
ATOM    965  O   ALA A 189      79.885  99.469  68.100  1.00  0.71           O  
ATOM    966  CB  ALA A 189      80.007 101.802  70.529  1.00  0.71           C  
ATOM    967  N   LYS A 190      79.507 101.566  67.402  1.00  0.67           N  
ATOM    968  CA  LYS A 190      78.771 101.181  66.206  1.00  0.67           C  
ATOM    969  C   LYS A 190      79.600 100.395  65.189  1.00  0.67           C  
ATOM    970  O   LYS A 190      79.149  99.406  64.613  1.00  0.67           O  
ATOM    971  CB  LYS A 190      78.189 102.433  65.506  1.00  0.67           C  
ATOM    972  CG  LYS A 190      77.318 102.088  64.284  1.00  0.67           C  
ATOM    973  CD  LYS A 190      76.694 103.321  63.616  1.00  0.67           C  
ATOM    974  CE  LYS A 190      75.825 102.952  62.407  1.00  0.67           C  
ATOM    975  NZ  LYS A 190      75.210 104.160  61.811  1.00  0.67           N  
ATOM    976  N   THR A 191      80.861 100.819  64.943  1.00  0.67           N  
ATOM    977  CA  THR A 191      81.820 100.078  64.118  1.00  0.67           C  
ATOM    978  C   THR A 191      82.118  98.712  64.727  1.00  0.67           C  
ATOM    979  O   THR A 191      82.090  97.707  64.027  1.00  0.67           O  
ATOM    980  CB  THR A 191      83.160 100.800  63.895  1.00  0.67           C  
ATOM    981  OG1 THR A 191      83.027 102.072  63.254  1.00  0.67           O  
ATOM    982  CG2 THR A 191      84.122  99.975  63.027  1.00  0.67           C  
ATOM    983  N   LEU A 192      82.355  98.613  66.056  1.00  0.59           N  
ATOM    984  CA  LEU A 192      82.539  97.338  66.739  1.00  0.59           C  
ATOM    985  C   LEU A 192      81.349  96.419  66.662  1.00  0.59           C  
ATOM    986  O   LEU A 192      81.521  95.243  66.383  1.00  0.59           O  
ATOM    987  CB  LEU A 192      82.820  97.507  68.251  1.00  0.59           C  
ATOM    988  CG  LEU A 192      84.192  98.110  68.549  1.00  0.59           C  
ATOM    989  CD1 LEU A 192      84.187  98.799  69.914  1.00  0.59           C  
ATOM    990  CD2 LEU A 192      85.322  97.075  68.493  1.00  0.59           C  
ATOM    991  N   GLN A 193      80.119  96.911  66.896  1.00  0.52           N  
ATOM    992  CA  GLN A 193      78.917  96.102  66.829  1.00  0.52           C  
ATOM    993  C   GLN A 193      78.641  95.548  65.442  1.00  0.52           C  
ATOM    994  O   GLN A 193      78.402  94.354  65.264  1.00  0.52           O  
ATOM    995  CB  GLN A 193      77.708  96.956  67.271  1.00  0.52           C  
ATOM    996  CG  GLN A 193      76.391  96.162  67.422  1.00  0.52           C  
ATOM    997  CD  GLN A 193      75.258  97.100  67.834  1.00  0.52           C  
ATOM    998  OE1 GLN A 193      75.364  98.323  67.756  1.00  0.52           O  
ATOM    999  NE2 GLN A 193      74.126  96.509  68.277  1.00  0.52           N  
ATOM   1000  N   ASN A 194      78.724  96.409  64.410  1.00  0.56           N  
ATOM   1001  CA  ASN A 194      78.491  96.007  63.035  1.00  0.56           C  
ATOM   1002  C   ASN A 194      79.584  95.120  62.461  1.00  0.56           C  
ATOM   1003  O   ASN A 194      79.290  94.092  61.856  1.00  0.56           O  
ATOM   1004  CB  ASN A 194      78.357  97.244  62.121  1.00  0.56           C  
ATOM   1005  CG  ASN A 194      77.091  98.008  62.473  1.00  0.56           C  
ATOM   1006  OD1 ASN A 194      76.147  97.528  63.093  1.00  0.56           O  
ATOM   1007  ND2 ASN A 194      77.037  99.279  62.016  1.00  0.56           N  
ATOM   1008  N   VAL A 195      80.878  95.480  62.657  1.00  0.55           N  
ATOM   1009  CA  VAL A 195      82.020  94.676  62.219  1.00  0.55           C  
ATOM   1010  C   VAL A 195      82.125  93.404  63.016  1.00  0.55           C  
ATOM   1011  O   VAL A 195      82.551  92.365  62.521  1.00  0.55           O  
ATOM   1012  CB  VAL A 195      83.370  95.394  62.262  1.00  0.55           C  
ATOM   1013  CG1 VAL A 195      84.508  94.439  61.838  1.00  0.55           C  
ATOM   1014  CG2 VAL A 195      83.330  96.577  61.283  1.00  0.55           C  
ATOM   1015  N   ALA A 196      81.718  93.401  64.297  1.00  0.52           N  
ATOM   1016  CA  ALA A 196      81.463  92.150  64.957  1.00  0.52           C  
ATOM   1017  C   ALA A 196      80.447  91.310  64.202  1.00  0.52           C  
ATOM   1018  O   ALA A 196      80.838  90.320  63.600  1.00  0.52           O  
ATOM   1019  CB  ALA A 196      80.981  92.394  66.396  1.00  0.52           C  
ATOM   1020  N   GLU A 197      79.171  91.724  64.117  1.00  0.46           N  
ATOM   1021  CA  GLU A 197      78.091  90.888  63.612  1.00  0.46           C  
ATOM   1022  C   GLU A 197      78.310  90.318  62.207  1.00  0.46           C  
ATOM   1023  O   GLU A 197      77.983  89.169  61.914  1.00  0.46           O  
ATOM   1024  CB  GLU A 197      76.752  91.657  63.711  1.00  0.46           C  
ATOM   1025  CG  GLU A 197      75.512  90.730  63.801  1.00  0.46           C  
ATOM   1026  CD  GLU A 197      75.401  89.955  65.124  1.00  0.46           C  
ATOM   1027  OE1 GLU A 197      76.323  90.035  65.982  1.00  0.46           O  
ATOM   1028  OE2 GLU A 197      74.359  89.273  65.289  1.00  0.46           O  
ATOM   1029  N   THR A 198      78.966  91.088  61.314  1.00  0.40           N  
ATOM   1030  CA  THR A 198      79.349  90.637  59.977  1.00  0.40           C  
ATOM   1031  C   THR A 198      80.482  89.617  59.919  1.00  0.40           C  
ATOM   1032  O   THR A 198      80.654  88.970  58.894  1.00  0.40           O  
ATOM   1033  CB  THR A 198      79.727  91.772  59.027  1.00  0.40           C  
ATOM   1034  OG1 THR A 198      80.728  92.617  59.571  1.00  0.40           O  
ATOM   1035  CG2 THR A 198      78.502  92.659  58.785  1.00  0.40           C  
ATOM   1036  N   TYR A 199      81.283  89.412  60.981  1.00  0.34           N  
ATOM   1037  CA  TYR A 199      82.348  88.408  60.986  1.00  0.34           C  
ATOM   1038  C   TYR A 199      82.216  87.459  62.179  1.00  0.34           C  
ATOM   1039  O   TYR A 199      83.162  86.764  62.559  1.00  0.34           O  
ATOM   1040  CB  TYR A 199      83.766  89.057  60.939  1.00  0.34           C  
ATOM   1041  CG  TYR A 199      83.887  89.870  59.672  1.00  0.34           C  
ATOM   1042  CD1 TYR A 199      83.944  89.262  58.404  1.00  0.34           C  
ATOM   1043  CD2 TYR A 199      83.790  91.264  59.741  1.00  0.34           C  
ATOM   1044  CE1 TYR A 199      83.814  90.036  57.238  1.00  0.34           C  
ATOM   1045  CE2 TYR A 199      83.593  92.031  58.589  1.00  0.34           C  
ATOM   1046  CZ  TYR A 199      83.607  91.418  57.334  1.00  0.34           C  
ATOM   1047  OH  TYR A 199      83.469  92.205  56.170  1.00  0.34           O  
ATOM   1048  N   LYS A 200      81.022  87.379  62.811  1.00  0.26           N  
ATOM   1049  CA  LYS A 200      80.770  86.465  63.916  1.00  0.26           C  
ATOM   1050  C   LYS A 200      80.343  85.088  63.439  1.00  0.26           C  
ATOM   1051  O   LYS A 200      79.435  84.909  62.637  1.00  0.26           O  
ATOM   1052  CB  LYS A 200      79.712  86.981  64.938  1.00  0.26           C  
ATOM   1053  CG  LYS A 200      80.189  88.173  65.794  1.00  0.26           C  
ATOM   1054  CD  LYS A 200      81.288  87.887  66.822  1.00  0.26           C  
ATOM   1055  CE  LYS A 200      81.975  89.112  67.441  1.00  0.26           C  
ATOM   1056  NZ  LYS A 200      81.102  89.730  68.445  1.00  0.26           N  
ATOM   1057  N   GLY A 201      81.012  84.049  63.969  1.00  0.26           N  
ATOM   1058  CA  GLY A 201      80.618  82.666  63.809  1.00  0.26           C  
ATOM   1059  C   GLY A 201      80.033  82.152  65.077  1.00  0.26           C  
ATOM   1060  O   GLY A 201      80.591  82.355  66.150  1.00  0.26           O  
ATOM   1061  N   GLU A 202      78.915  81.435  64.951  1.00  0.21           N  
ATOM   1062  CA  GLU A 202      78.359  80.584  65.974  1.00  0.21           C  
ATOM   1063  C   GLU A 202      78.963  79.207  65.760  1.00  0.21           C  
ATOM   1064  O   GLU A 202      80.081  78.929  66.206  1.00  0.21           O  
ATOM   1065  CB  GLU A 202      76.827  80.644  65.820  1.00  0.21           C  
ATOM   1066  CG  GLU A 202      76.000  79.757  66.774  1.00  0.21           C  
ATOM   1067  CD  GLU A 202      74.588  80.322  66.902  1.00  0.21           C  
ATOM   1068  OE1 GLU A 202      74.092  80.920  65.914  1.00  0.21           O  
ATOM   1069  OE2 GLU A 202      74.030  80.257  68.025  1.00  0.21           O  
ATOM   1070  N   ASP A 203      78.278  78.338  64.996  1.00  0.25           N  
ATOM   1071  CA  ASP A 203      78.888  77.207  64.340  1.00  0.25           C  
ATOM   1072  C   ASP A 203      79.825  77.641  63.210  1.00  0.25           C  
ATOM   1073  O   ASP A 203      79.583  78.602  62.476  1.00  0.25           O  
ATOM   1074  CB  ASP A 203      77.834  76.203  63.813  1.00  0.25           C  
ATOM   1075  CG  ASP A 203      77.064  75.583  64.965  1.00  0.25           C  
ATOM   1076  OD1 ASP A 203      77.725  75.075  65.904  1.00  0.25           O  
ATOM   1077  OD2 ASP A 203      75.814  75.574  64.895  1.00  0.25           O  
ATOM   1078  N   GLY A 204      80.953  76.924  63.053  1.00  0.25           N  
ATOM   1079  CA  GLY A 204      81.809  77.012  61.871  1.00  0.25           C  
ATOM   1080  C   GLY A 204      81.333  76.103  60.757  1.00  0.25           C  
ATOM   1081  O   GLY A 204      80.149  75.858  60.570  1.00  0.25           O  
ATOM   1082  N   ALA A 205      82.272  75.504  59.995  1.00  0.19           N  
ATOM   1083  CA  ALA A 205      81.951  74.409  59.088  1.00  0.19           C  
ATOM   1084  C   ALA A 205      82.148  73.072  59.800  1.00  0.19           C  
ATOM   1085  O   ALA A 205      82.126  72.003  59.197  1.00  0.19           O  
ATOM   1086  CB  ALA A 205      82.843  74.482  57.829  1.00  0.19           C  
ATOM   1087  N   GLY A 206      82.343  73.132  61.134  1.00  0.20           N  
ATOM   1088  CA  GLY A 206      82.539  71.980  61.995  1.00  0.20           C  
ATOM   1089  C   GLY A 206      81.692  72.001  63.237  1.00  0.20           C  
ATOM   1090  O   GLY A 206      80.939  71.066  63.486  1.00  0.20           O  
ATOM   1091  N   LYS A 207      81.858  73.021  64.107  1.00  0.22           N  
ATOM   1092  CA  LYS A 207      81.343  72.975  65.467  1.00  0.22           C  
ATOM   1093  C   LYS A 207      81.104  74.371  65.994  1.00  0.22           C  
ATOM   1094  O   LYS A 207      81.613  75.339  65.423  1.00  0.22           O  
ATOM   1095  CB  LYS A 207      82.380  72.324  66.432  1.00  0.22           C  
ATOM   1096  CG  LYS A 207      82.711  70.872  66.070  1.00  0.22           C  
ATOM   1097  CD  LYS A 207      83.659  70.202  67.061  1.00  0.22           C  
ATOM   1098  CE  LYS A 207      83.915  68.747  66.674  1.00  0.22           C  
ATOM   1099  NZ  LYS A 207      84.785  68.103  67.676  1.00  0.22           N  
ATOM   1100  N   LEU A 208      80.356  74.473  67.118  1.00  0.22           N  
ATOM   1101  CA  LEU A 208      80.153  75.669  67.914  1.00  0.22           C  
ATOM   1102  C   LEU A 208      81.469  76.213  68.416  1.00  0.22           C  
ATOM   1103  O   LEU A 208      82.165  75.583  69.210  1.00  0.22           O  
ATOM   1104  CB  LEU A 208      79.227  75.398  69.134  1.00  0.22           C  
ATOM   1105  CG  LEU A 208      78.831  76.654  69.944  1.00  0.22           C  
ATOM   1106  CD1 LEU A 208      77.955  77.604  69.115  1.00  0.22           C  
ATOM   1107  CD2 LEU A 208      78.111  76.297  71.255  1.00  0.22           C  
ATOM   1108  N   LEU A 209      81.861  77.393  67.923  1.00  0.23           N  
ATOM   1109  CA  LEU A 209      83.111  78.001  68.315  1.00  0.23           C  
ATOM   1110  C   LEU A 209      82.850  79.252  69.082  1.00  0.23           C  
ATOM   1111  O   LEU A 209      83.609  79.579  69.988  1.00  0.23           O  
ATOM   1112  CB  LEU A 209      83.943  78.385  67.062  1.00  0.23           C  
ATOM   1113  CG  LEU A 209      84.589  77.172  66.371  1.00  0.23           C  
ATOM   1114  CD1 LEU A 209      85.164  77.544  64.999  1.00  0.23           C  
ATOM   1115  CD2 LEU A 209      85.676  76.573  67.274  1.00  0.23           C  
ATOM   1116  N   GLU A 210      81.776  79.962  68.695  1.00  0.27           N  
ATOM   1117  CA  GLU A 210      81.476  81.303  69.121  1.00  0.27           C  
ATOM   1118  C   GLU A 210      82.606  82.310  68.806  1.00  0.27           C  
ATOM   1119  O   GLU A 210      83.758  82.005  68.475  1.00  0.27           O  
ATOM   1120  CB  GLU A 210      80.807  81.337  70.532  1.00  0.27           C  
ATOM   1121  CG  GLU A 210      79.460  80.547  70.573  1.00  0.27           C  
ATOM   1122  CD  GLU A 210      78.860  80.261  71.958  1.00  0.27           C  
ATOM   1123  OE1 GLU A 210      79.555  80.432  72.983  1.00  0.27           O  
ATOM   1124  OE2 GLU A 210      77.687  79.804  72.000  1.00  0.27           O  
ATOM   1125  N   GLN A 211      82.252  83.594  68.771  1.00  0.25           N  
ATOM   1126  CA  GLN A 211      83.200  84.660  68.557  1.00  0.25           C  
ATOM   1127  C   GLN A 211      82.743  85.818  69.430  1.00  0.25           C  
ATOM   1128  O   GLN A 211      83.140  86.962  69.240  1.00  0.25           O  
ATOM   1129  CB  GLN A 211      83.158  85.162  67.081  1.00  0.25           C  
ATOM   1130  CG  GLN A 211      83.615  84.250  65.920  1.00  0.25           C  
ATOM   1131  CD  GLN A 211      85.118  84.139  65.773  1.00  0.25           C  
ATOM   1132  OE1 GLN A 211      85.907  84.391  66.684  1.00  0.25           O  
ATOM   1133  NE2 GLN A 211      85.540  83.730  64.548  1.00  0.25           N  
ATOM   1134  N   GLY A 212      81.848  85.576  70.401  1.00  0.29           N  
ATOM   1135  CA  GLY A 212      81.271  86.624  71.230  1.00  0.29           C  
ATOM   1136  C   GLY A 212      80.255  87.511  70.634  1.00  0.29           C  
ATOM   1137  O   GLY A 212      80.341  88.727  70.755  1.00  0.29           O  
ATOM   1138  N   TYR A 213      79.267  86.976  69.924  1.00  0.20           N  
ATOM   1139  CA  TYR A 213      78.101  87.738  69.538  1.00  0.20           C  
ATOM   1140  C   TYR A 213      77.102  87.679  70.682  1.00  0.20           C  
ATOM   1141  O   TYR A 213      77.050  86.707  71.427  1.00  0.20           O  
ATOM   1142  CB  TYR A 213      77.538  87.232  68.181  1.00  0.20           C  
ATOM   1143  CG  TYR A 213      77.196  85.771  68.236  1.00  0.20           C  
ATOM   1144  CD1 TYR A 213      78.166  84.752  68.131  1.00  0.20           C  
ATOM   1145  CD2 TYR A 213      75.872  85.425  68.519  1.00  0.20           C  
ATOM   1146  CE1 TYR A 213      77.817  83.426  68.423  1.00  0.20           C  
ATOM   1147  CE2 TYR A 213      75.523  84.103  68.811  1.00  0.20           C  
ATOM   1148  CZ  TYR A 213      76.502  83.111  68.787  1.00  0.20           C  
ATOM   1149  OH  TYR A 213      76.198  81.799  69.186  1.00  0.20           O  
ATOM   1150  N   GLU A 214      76.311  88.739  70.872  1.00  0.18           N  
ATOM   1151  CA  GLU A 214      75.268  88.736  71.864  1.00  0.18           C  
ATOM   1152  C   GLU A 214      74.034  89.248  71.140  1.00  0.18           C  
ATOM   1153  O   GLU A 214      73.942  90.449  70.884  1.00  0.18           O  
ATOM   1154  CB  GLU A 214      75.686  89.608  73.060  1.00  0.18           C  
ATOM   1155  CG  GLU A 214      74.667  89.579  74.220  1.00  0.18           C  
ATOM   1156  CD  GLU A 214      75.215  90.183  75.511  1.00  0.18           C  
ATOM   1157  OE1 GLU A 214      76.416  90.555  75.548  1.00  0.18           O  
ATOM   1158  OE2 GLU A 214      74.426  90.234  76.489  1.00  0.18           O  
ATOM   1159  N   PRO A 215      73.090  88.405  70.720  1.00  0.22           N  
ATOM   1160  CA  PRO A 215      72.035  88.857  69.833  1.00  0.22           C  
ATOM   1161  C   PRO A 215      70.777  89.053  70.652  1.00  0.22           C  
ATOM   1162  O   PRO A 215      70.594  88.430  71.696  1.00  0.22           O  
ATOM   1163  CB  PRO A 215      71.909  87.707  68.824  1.00  0.22           C  
ATOM   1164  CG  PRO A 215      72.257  86.444  69.624  1.00  0.22           C  
ATOM   1165  CD  PRO A 215      73.200  86.940  70.731  1.00  0.22           C  
ATOM   1166  N   ALA A 216      69.886  89.961  70.225  1.00  0.20           N  
ATOM   1167  CA  ALA A 216      68.690  90.264  70.975  1.00  0.20           C  
ATOM   1168  C   ALA A 216      67.614  89.189  70.838  1.00  0.20           C  
ATOM   1169  O   ALA A 216      67.205  88.815  69.740  1.00  0.20           O  
ATOM   1170  CB  ALA A 216      68.145  91.641  70.548  1.00  0.20           C  
ATOM   1171  N   MET A 217      67.118  88.672  71.976  1.00  0.13           N  
ATOM   1172  CA  MET A 217      66.037  87.715  72.015  1.00  0.13           C  
ATOM   1173  C   MET A 217      65.184  88.038  73.222  1.00  0.13           C  
ATOM   1174  O   MET A 217      65.563  88.863  74.054  1.00  0.13           O  
ATOM   1175  CB  MET A 217      66.534  86.247  72.053  1.00  0.13           C  
ATOM   1176  CG  MET A 217      67.363  85.861  73.298  1.00  0.13           C  
ATOM   1177  SD  MET A 217      68.033  84.169  73.238  1.00  0.13           S  
ATOM   1178  CE  MET A 217      66.460  83.298  73.506  1.00  0.13           C  
ATOM   1179  N   VAL A 218      63.985  87.437  73.330  1.00  0.14           N  
ATOM   1180  CA  VAL A 218      63.085  87.670  74.443  1.00  0.14           C  
ATOM   1181  C   VAL A 218      62.481  86.328  74.798  1.00  0.14           C  
ATOM   1182  O   VAL A 218      62.441  85.426  73.968  1.00  0.14           O  
ATOM   1183  CB  VAL A 218      61.944  88.667  74.148  1.00  0.14           C  
ATOM   1184  CG1 VAL A 218      62.512  90.008  73.647  1.00  0.14           C  
ATOM   1185  CG2 VAL A 218      60.976  88.129  73.080  1.00  0.14           C  
ATOM   1186  N   GLU A 219      61.942  86.191  76.024  1.00  0.16           N  
ATOM   1187  CA  GLU A 219      61.307  84.969  76.499  1.00  0.16           C  
ATOM   1188  C   GLU A 219      59.785  85.038  76.337  1.00  0.16           C  
ATOM   1189  O   GLU A 219      59.020  84.355  77.012  1.00  0.16           O  
ATOM   1190  CB  GLU A 219      61.654  84.742  77.994  1.00  0.16           C  
ATOM   1191  CG  GLU A 219      63.173  84.686  78.298  1.00  0.16           C  
ATOM   1192  CD  GLU A 219      63.877  83.549  77.560  1.00  0.16           C  
ATOM   1193  OE1 GLU A 219      63.469  82.377  77.757  1.00  0.16           O  
ATOM   1194  OE2 GLU A 219      64.841  83.854  76.814  1.00  0.16           O  
ATOM   1195  N   ALA A 220      59.305  85.925  75.440  1.00  0.25           N  
ATOM   1196  CA  ALA A 220      57.896  86.161  75.184  1.00  0.25           C  
ATOM   1197  C   ALA A 220      57.415  85.380  73.959  1.00  0.25           C  
ATOM   1198  O   ALA A 220      57.043  84.216  74.051  1.00  0.25           O  
ATOM   1199  CB  ALA A 220      57.659  87.685  75.020  1.00  0.25           C  
ATOM   1200  N   MET A 221      57.411  86.019  72.770  1.00  0.16           N  
ATOM   1201  CA  MET A 221      56.980  85.400  71.520  1.00  0.16           C  
ATOM   1202  C   MET A 221      57.980  85.654  70.394  1.00  0.16           C  
ATOM   1203  O   MET A 221      58.116  84.866  69.462  1.00  0.16           O  
ATOM   1204  CB  MET A 221      55.614  85.984  71.064  1.00  0.16           C  
ATOM   1205  CG  MET A 221      54.436  85.698  72.022  1.00  0.16           C  
ATOM   1206  SD  MET A 221      54.058  83.936  72.290  1.00  0.16           S  
ATOM   1207  CE  MET A 221      53.460  83.546  70.621  1.00  0.16           C  
ATOM   1208  N   HIS A 222      58.745  86.766  70.461  1.00  0.21           N  
ATOM   1209  CA  HIS A 222      59.843  87.031  69.543  1.00  0.21           C  
ATOM   1210  C   HIS A 222      61.056  86.190  69.904  1.00  0.21           C  
ATOM   1211  O   HIS A 222      61.164  85.686  71.013  1.00  0.21           O  
ATOM   1212  CB  HIS A 222      60.255  88.519  69.528  1.00  0.21           C  
ATOM   1213  CG  HIS A 222      59.124  89.419  69.176  1.00  0.21           C  
ATOM   1214  ND1 HIS A 222      58.727  89.477  67.861  1.00  0.21           N  
ATOM   1215  CD2 HIS A 222      58.375  90.258  69.938  1.00  0.21           C  
ATOM   1216  CE1 HIS A 222      57.747  90.353  67.836  1.00  0.21           C  
ATOM   1217  NE2 HIS A 222      57.491  90.859  69.069  1.00  0.21           N  
ATOM   1218  N   GLY A 223      62.014  85.995  68.974  1.00  0.22           N  
ATOM   1219  CA  GLY A 223      63.162  85.116  69.227  1.00  0.22           C  
ATOM   1220  C   GLY A 223      62.894  83.659  68.947  1.00  0.22           C  
ATOM   1221  O   GLY A 223      63.772  82.821  69.105  1.00  0.22           O  
ATOM   1222  N   ALA A 224      61.676  83.336  68.468  1.00  0.22           N  
ATOM   1223  CA  ALA A 224      61.218  82.007  68.110  1.00  0.22           C  
ATOM   1224  C   ALA A 224      62.050  81.313  67.033  1.00  0.22           C  
ATOM   1225  O   ALA A 224      62.260  80.104  67.055  1.00  0.22           O  
ATOM   1226  CB  ALA A 224      59.750  82.118  67.644  1.00  0.22           C  
ATOM   1227  N   GLY A 225      62.554  82.073  66.045  1.00  0.25           N  
ATOM   1228  CA  GLY A 225      63.432  81.515  65.038  1.00  0.25           C  
ATOM   1229  C   GLY A 225      63.863  82.591  64.095  1.00  0.25           C  
ATOM   1230  O   GLY A 225      63.401  83.727  64.173  1.00  0.25           O  
ATOM   1231  N   VAL A 226      64.763  82.262  63.153  1.00  0.26           N  
ATOM   1232  CA  VAL A 226      65.252  83.211  62.167  1.00  0.26           C  
ATOM   1233  C   VAL A 226      64.217  83.418  61.068  1.00  0.26           C  
ATOM   1234  O   VAL A 226      63.984  82.542  60.242  1.00  0.26           O  
ATOM   1235  CB  VAL A 226      66.583  82.772  61.550  1.00  0.26           C  
ATOM   1236  CG1 VAL A 226      67.109  83.826  60.550  1.00  0.26           C  
ATOM   1237  CG2 VAL A 226      67.617  82.555  62.674  1.00  0.26           C  
ATOM   1238  N   GLN A 227      63.573  84.603  61.042  1.00  0.22           N  
ATOM   1239  CA  GLN A 227      62.607  84.974  60.017  1.00  0.22           C  
ATOM   1240  C   GLN A 227      63.227  85.917  58.995  1.00  0.22           C  
ATOM   1241  O   GLN A 227      62.588  86.366  58.048  1.00  0.22           O  
ATOM   1242  CB  GLN A 227      61.406  85.713  60.666  1.00  0.22           C  
ATOM   1243  CG  GLN A 227      60.703  84.948  61.813  1.00  0.22           C  
ATOM   1244  CD  GLN A 227      60.061  83.649  61.322  1.00  0.22           C  
ATOM   1245  OE1 GLN A 227      59.223  83.642  60.422  1.00  0.22           O  
ATOM   1246  NE2 GLN A 227      60.435  82.508  61.943  1.00  0.22           N  
ATOM   1247  N   ALA A 228      64.515  86.251  59.191  1.00  0.16           N  
ATOM   1248  CA  ALA A 228      65.258  87.153  58.348  1.00  0.16           C  
ATOM   1249  C   ALA A 228      66.101  86.385  57.339  1.00  0.16           C  
ATOM   1250  O   ALA A 228      65.810  85.264  56.929  1.00  0.16           O  
ATOM   1251  CB  ALA A 228      66.137  88.061  59.242  1.00  0.16           C  
ATOM   1252  N   ILE A 229      67.211  86.996  56.907  1.00  0.18           N  
ATOM   1253  CA  ILE A 229      68.111  86.425  55.936  1.00  0.18           C  
ATOM   1254  C   ILE A 229      69.164  85.600  56.666  1.00  0.18           C  
ATOM   1255  O   ILE A 229      69.938  86.118  57.464  1.00  0.18           O  
ATOM   1256  CB  ILE A 229      68.743  87.538  55.102  1.00  0.18           C  
ATOM   1257  CG1 ILE A 229      67.660  88.310  54.309  1.00  0.18           C  
ATOM   1258  CG2 ILE A 229      69.803  86.948  54.156  1.00  0.18           C  
ATOM   1259  CD1 ILE A 229      68.203  89.551  53.588  1.00  0.18           C  
ATOM   1260  N   LYS A 230      69.231  84.276  56.398  1.00  0.21           N  
ATOM   1261  CA  LYS A 230      70.204  83.371  57.007  1.00  0.21           C  
ATOM   1262  C   LYS A 230      71.426  83.157  56.114  1.00  0.21           C  
ATOM   1263  O   LYS A 230      72.205  82.217  56.274  1.00  0.21           O  
ATOM   1264  CB  LYS A 230      69.552  82.000  57.342  1.00  0.21           C  
ATOM   1265  CG  LYS A 230      69.135  81.158  56.121  1.00  0.21           C  
ATOM   1266  CD  LYS A 230      68.528  79.803  56.524  1.00  0.21           C  
ATOM   1267  CE  LYS A 230      68.242  78.903  55.317  1.00  0.21           C  
ATOM   1268  NZ  LYS A 230      67.635  77.624  55.752  1.00  0.21           N  
ATOM   1269  N   MET A 231      71.594  84.034  55.108  1.00  0.19           N  
ATOM   1270  CA  MET A 231      72.711  84.062  54.186  1.00  0.19           C  
ATOM   1271  C   MET A 231      74.052  84.307  54.857  1.00  0.19           C  
ATOM   1272  O   MET A 231      74.201  85.161  55.727  1.00  0.19           O  
ATOM   1273  CB  MET A 231      72.483  85.176  53.131  1.00  0.19           C  
ATOM   1274  CG  MET A 231      73.470  85.248  51.948  1.00  0.19           C  
ATOM   1275  SD  MET A 231      73.181  86.677  50.855  1.00  0.19           S  
ATOM   1276  CE  MET A 231      71.580  86.155  50.173  1.00  0.19           C  
ATOM   1277  N   ARG A 232      75.100  83.600  54.402  1.00  0.18           N  
ATOM   1278  CA  ARG A 232      76.451  83.771  54.897  1.00  0.18           C  
ATOM   1279  C   ARG A 232      77.151  84.957  54.238  1.00  0.18           C  
ATOM   1280  O   ARG A 232      78.263  84.841  53.733  1.00  0.18           O  
ATOM   1281  CB  ARG A 232      77.286  82.490  54.661  1.00  0.18           C  
ATOM   1282  CG  ARG A 232      76.663  81.210  55.253  1.00  0.18           C  
ATOM   1283  CD  ARG A 232      77.523  79.984  54.949  1.00  0.18           C  
ATOM   1284  NE  ARG A 232      76.803  78.796  55.503  1.00  0.18           N  
ATOM   1285  CZ  ARG A 232      77.231  77.534  55.367  1.00  0.18           C  
ATOM   1286  NH1 ARG A 232      76.525  76.537  55.893  1.00  0.18           N  
ATOM   1287  NH2 ARG A 232      78.356  77.249  54.718  1.00  0.18           N  
ATOM   1288  N   GLY A 233      76.496  86.144  54.239  1.00  0.19           N  
ATOM   1289  CA  GLY A 233      77.066  87.396  53.733  1.00  0.19           C  
ATOM   1290  C   GLY A 233      78.146  87.923  54.635  1.00  0.19           C  
ATOM   1291  O   GLY A 233      79.059  88.627  54.217  1.00  0.19           O  
ATOM   1292  N   GLY A 234      78.066  87.525  55.915  1.00  0.18           N  
ATOM   1293  CA  GLY A 234      79.173  87.553  56.844  1.00  0.18           C  
ATOM   1294  C   GLY A 234      79.837  86.208  56.872  1.00  0.18           C  
ATOM   1295  O   GLY A 234      79.262  85.234  57.348  1.00  0.18           O  
ATOM   1296  N   MET A 235      81.066  86.100  56.341  1.00  0.12           N  
ATOM   1297  CA  MET A 235      81.823  84.863  56.354  1.00  0.12           C  
ATOM   1298  C   MET A 235      82.505  84.620  57.711  1.00  0.12           C  
ATOM   1299  O   MET A 235      83.390  85.391  58.085  1.00  0.12           O  
ATOM   1300  CB  MET A 235      82.900  84.883  55.238  1.00  0.12           C  
ATOM   1301  CG  MET A 235      83.726  83.582  55.119  1.00  0.12           C  
ATOM   1302  SD  MET A 235      85.021  83.599  53.842  1.00  0.12           S  
ATOM   1303  CE  MET A 235      83.953  83.561  52.376  1.00  0.12           C  
ATOM   1304  N   PRO A 236      82.221  83.566  58.485  1.00  0.17           N  
ATOM   1305  CA  PRO A 236      82.663  83.507  59.880  1.00  0.17           C  
ATOM   1306  C   PRO A 236      83.981  82.775  59.971  1.00  0.17           C  
ATOM   1307  O   PRO A 236      84.477  82.507  61.065  1.00  0.17           O  
ATOM   1308  CB  PRO A 236      81.549  82.701  60.552  1.00  0.17           C  
ATOM   1309  CG  PRO A 236      81.035  81.751  59.471  1.00  0.17           C  
ATOM   1310  CD  PRO A 236      81.149  82.601  58.208  1.00  0.17           C  
ATOM   1311  N   LEU A 237      84.588  82.498  58.808  1.00  0.13           N  
ATOM   1312  CA  LEU A 237      85.876  81.852  58.663  1.00  0.13           C  
ATOM   1313  C   LEU A 237      86.970  82.914  58.686  1.00  0.13           C  
ATOM   1314  O   LEU A 237      88.162  82.626  58.680  1.00  0.13           O  
ATOM   1315  CB  LEU A 237      85.920  81.079  57.315  1.00  0.13           C  
ATOM   1316  CG  LEU A 237      84.825  79.998  57.149  1.00  0.13           C  
ATOM   1317  CD1 LEU A 237      84.801  79.461  55.708  1.00  0.13           C  
ATOM   1318  CD2 LEU A 237      85.018  78.845  58.145  1.00  0.13           C  
ATOM   1319  N   LEU A 238      86.553  84.190  58.779  1.00  0.13           N  
ATOM   1320  CA  LEU A 238      87.396  85.356  58.768  1.00  0.13           C  
ATOM   1321  C   LEU A 238      87.110  86.174  60.008  1.00  0.13           C  
ATOM   1322  O   LEU A 238      86.704  87.329  59.942  1.00  0.13           O  
ATOM   1323  CB  LEU A 238      87.100  86.223  57.524  1.00  0.13           C  
ATOM   1324  CG  LEU A 238      87.348  85.527  56.170  1.00  0.13           C  
ATOM   1325  CD1 LEU A 238      86.985  86.485  55.027  1.00  0.13           C  
ATOM   1326  CD2 LEU A 238      88.790  85.039  55.993  1.00  0.13           C  
ATOM   1327  N   GLY A 239      87.309  85.582  61.208  1.00  0.18           N  
ATOM   1328  CA  GLY A 239      87.145  86.295  62.476  1.00  0.18           C  
ATOM   1329  C   GLY A 239      88.010  87.529  62.590  1.00  0.18           C  
ATOM   1330  O   GLY A 239      89.233  87.438  62.718  1.00  0.18           O  
ATOM   1331  N   ALA A 240      87.377  88.709  62.527  1.00  0.17           N  
ATOM   1332  CA  ALA A 240      88.008  90.006  62.542  1.00  0.17           C  
ATOM   1333  C   ALA A 240      88.005  90.577  63.958  1.00  0.17           C  
ATOM   1334  O   ALA A 240      87.822  89.853  64.931  1.00  0.17           O  
ATOM   1335  CB  ALA A 240      87.266  90.925  61.548  1.00  0.17           C  
ATOM   1336  N   GLY A 241      88.254  91.897  64.122  1.00  0.20           N  
ATOM   1337  CA  GLY A 241      88.319  92.518  65.446  1.00  0.20           C  
ATOM   1338  C   GLY A 241      89.608  92.223  66.164  1.00  0.20           C  
ATOM   1339  O   GLY A 241      89.641  92.081  67.381  1.00  0.20           O  
ATOM   1340  N   ARG A 242      90.704  92.115  65.390  1.00  0.17           N  
ATOM   1341  CA  ARG A 242      92.048  91.792  65.837  1.00  0.17           C  
ATOM   1342  C   ARG A 242      92.611  92.859  66.763  1.00  0.17           C  
ATOM   1343  O   ARG A 242      92.304  94.039  66.625  1.00  0.17           O  
ATOM   1344  CB  ARG A 242      93.007  91.630  64.627  1.00  0.17           C  
ATOM   1345  CG  ARG A 242      92.500  90.716  63.494  1.00  0.17           C  
ATOM   1346  CD  ARG A 242      92.342  89.251  63.852  1.00  0.17           C  
ATOM   1347  NE  ARG A 242      91.751  88.480  62.722  1.00  0.17           N  
ATOM   1348  CZ  ARG A 242      92.421  87.708  61.856  1.00  0.17           C  
ATOM   1349  NH1 ARG A 242      91.712  86.838  61.141  1.00  0.17           N  
ATOM   1350  NH2 ARG A 242      93.741  87.750  61.724  1.00  0.17           N  
ATOM   1351  N   VAL A 243      93.455  92.511  67.742  1.00  0.49           N  
ATOM   1352  CA  VAL A 243      93.943  93.522  68.669  1.00  0.49           C  
ATOM   1353  C   VAL A 243      95.391  93.318  68.956  1.00  0.49           C  
ATOM   1354  O   VAL A 243      95.841  92.217  69.262  1.00  0.49           O  
ATOM   1355  CB  VAL A 243      93.188  93.486  69.983  1.00  0.49           C  
ATOM   1356  CG1 VAL A 243      93.765  94.400  71.086  1.00  0.49           C  
ATOM   1357  CG2 VAL A 243      91.740  93.886  69.690  1.00  0.49           C  
ATOM   1358  N   PHE A 244      96.163  94.415  68.892  1.00  0.47           N  
ATOM   1359  CA  PHE A 244      97.531  94.385  69.329  1.00  0.47           C  
ATOM   1360  C   PHE A 244      97.628  95.199  70.546  1.00  0.47           C  
ATOM   1361  O   PHE A 244      97.480  96.419  70.539  1.00  0.47           O  
ATOM   1362  CB  PHE A 244      98.585  94.956  68.351  1.00  0.47           C  
ATOM   1363  CG  PHE A 244      98.936  93.840  67.444  1.00  0.47           C  
ATOM   1364  CD1 PHE A 244      97.927  93.343  66.618  1.00  0.47           C  
ATOM   1365  CD2 PHE A 244     100.143  93.136  67.569  1.00  0.47           C  
ATOM   1366  CE1 PHE A 244      98.058  92.092  66.032  1.00  0.47           C  
ATOM   1367  CE2 PHE A 244     100.314  91.927  66.886  1.00  0.47           C  
ATOM   1368  CZ  PHE A 244      99.253  91.379  66.153  1.00  0.47           C  
ATOM   1369  N   GLY A 245      97.997  94.489  71.600  1.00  0.43           N  
ATOM   1370  CA  GLY A 245      98.717  95.018  72.692  1.00  0.43           C  
ATOM   1371  C   GLY A 245      98.178  94.653  74.059  1.00  0.43           C  
ATOM   1372  O   GLY A 245      97.110  94.081  74.208  1.00  0.43           O  
ATOM   1373  N   PHE A 246      98.896  94.978  75.151  1.00  0.37           N  
ATOM   1374  CA  PHE A 246     100.218  95.582  75.226  1.00  0.37           C  
ATOM   1375  C   PHE A 246     100.603  95.783  76.681  1.00  0.37           C  
ATOM   1376  O   PHE A 246      99.798  95.718  77.598  1.00  0.37           O  
ATOM   1377  CB  PHE A 246     100.444  96.912  74.433  1.00  0.37           C  
ATOM   1378  CG  PHE A 246      99.354  97.855  74.826  1.00  0.37           C  
ATOM   1379  CD1 PHE A 246      98.009  97.754  74.405  1.00  0.37           C  
ATOM   1380  CD2 PHE A 246      99.646  98.732  75.864  1.00  0.37           C  
ATOM   1381  CE1 PHE A 246      96.988  98.392  75.046  1.00  0.37           C  
ATOM   1382  CE2 PHE A 246      98.633  99.412  76.511  1.00  0.37           C  
ATOM   1383  CZ  PHE A 246      97.326  99.147  76.130  1.00  0.37           C  
ATOM   1384  N   TYR A 247     101.893  96.027  76.881  1.00  0.42           N  
ATOM   1385  CA  TYR A 247     102.706  96.060  78.069  1.00  0.42           C  
ATOM   1386  C   TYR A 247     102.821  97.418  78.759  1.00  0.42           C  
ATOM   1387  O   TYR A 247     103.375  97.543  79.846  1.00  0.42           O  
ATOM   1388  CB  TYR A 247     104.088  95.669  77.490  1.00  0.42           C  
ATOM   1389  CG  TYR A 247     104.469  96.521  76.273  1.00  0.42           C  
ATOM   1390  CD1 TYR A 247     104.109  96.194  74.950  1.00  0.42           C  
ATOM   1391  CD2 TYR A 247     105.156  97.717  76.462  1.00  0.42           C  
ATOM   1392  CE1 TYR A 247     104.595  96.943  73.866  1.00  0.42           C  
ATOM   1393  CE2 TYR A 247     105.784  98.374  75.398  1.00  0.42           C  
ATOM   1394  CZ  TYR A 247     105.527  97.957  74.093  1.00  0.42           C  
ATOM   1395  OH  TYR A 247     106.215  98.527  73.010  1.00  0.42           O  
ATOM   1396  N   ARG A 248     102.294  98.477  78.123  1.00  0.45           N  
ATOM   1397  CA  ARG A 248     102.316  99.828  78.636  1.00  0.45           C  
ATOM   1398  C   ARG A 248     101.029 100.181  79.375  1.00  0.45           C  
ATOM   1399  O   ARG A 248     100.958 101.254  79.955  1.00  0.45           O  
ATOM   1400  CB  ARG A 248     102.414 100.856  77.478  1.00  0.45           C  
ATOM   1401  CG  ARG A 248     103.704 100.922  76.648  1.00  0.45           C  
ATOM   1402  CD  ARG A 248     103.497 101.880  75.471  1.00  0.45           C  
ATOM   1403  NE  ARG A 248     104.781 101.946  74.716  1.00  0.45           N  
ATOM   1404  CZ  ARG A 248     104.925 102.662  73.594  1.00  0.45           C  
ATOM   1405  NH1 ARG A 248     106.124 102.708  73.013  1.00  0.45           N  
ATOM   1406  NH2 ARG A 248     103.927 103.346  73.051  1.00  0.45           N  
ATOM   1407  N   PHE A 249      99.986  99.323  79.423  1.00  0.43           N  
ATOM   1408  CA  PHE A 249      98.853  99.577  80.307  1.00  0.43           C  
ATOM   1409  C   PHE A 249      99.113  98.839  81.577  1.00  0.43           C  
ATOM   1410  O   PHE A 249      99.878  97.882  81.644  1.00  0.43           O  
ATOM   1411  CB  PHE A 249      97.437  99.107  79.829  1.00  0.43           C  
ATOM   1412  CG  PHE A 249      96.592 100.144  79.154  1.00  0.43           C  
ATOM   1413  CD1 PHE A 249      97.122 101.346  78.663  1.00  0.43           C  
ATOM   1414  CD2 PHE A 249      95.287  99.769  78.769  1.00  0.43           C  
ATOM   1415  CE1 PHE A 249      96.499 101.985  77.594  1.00  0.43           C  
ATOM   1416  CE2 PHE A 249      94.626 100.446  77.740  1.00  0.43           C  
ATOM   1417  CZ  PHE A 249      95.287 101.499  77.090  1.00  0.43           C  
ATOM   1418  N   ALA A 250      98.435  99.291  82.627  1.00  0.57           N  
ATOM   1419  CA  ALA A 250      98.405  98.653  83.903  1.00  0.57           C  
ATOM   1420  C   ALA A 250      97.648  97.333  83.957  1.00  0.57           C  
ATOM   1421  O   ALA A 250      96.782  97.058  83.136  1.00  0.57           O  
ATOM   1422  CB  ALA A 250      97.761  99.657  84.853  1.00  0.57           C  
ATOM   1423  N   ASN A 251      97.928  96.499  84.978  1.00  0.47           N  
ATOM   1424  CA  ASN A 251      97.362  95.179  85.221  1.00  0.47           C  
ATOM   1425  C   ASN A 251      95.842  95.168  85.271  1.00  0.47           C  
ATOM   1426  O   ASN A 251      95.192  94.307  84.683  1.00  0.47           O  
ATOM   1427  CB  ASN A 251      97.847  94.656  86.603  1.00  0.47           C  
ATOM   1428  CG  ASN A 251      99.317  94.273  86.541  1.00  0.47           C  
ATOM   1429  OD1 ASN A 251      99.761  93.738  85.529  1.00  0.47           O  
ATOM   1430  ND2 ASN A 251     100.082  94.479  87.634  1.00  0.47           N  
ATOM   1431  N   MET A 252      95.237  96.155  85.960  1.00  0.43           N  
ATOM   1432  CA  MET A 252      93.791  96.328  86.014  1.00  0.43           C  
ATOM   1433  C   MET A 252      93.169  96.621  84.655  1.00  0.43           C  
ATOM   1434  O   MET A 252      92.170  96.027  84.251  1.00  0.43           O  
ATOM   1435  CB  MET A 252      93.414  97.466  87.003  1.00  0.43           C  
ATOM   1436  CG  MET A 252      93.730  97.147  88.480  1.00  0.43           C  
ATOM   1437  SD  MET A 252      93.074  95.568  89.105  1.00  0.43           S  
ATOM   1438  CE  MET A 252      91.311  95.966  88.941  1.00  0.43           C  
ATOM   1439  N   LEU A 253      93.798  97.527  83.891  1.00  0.54           N  
ATOM   1440  CA  LEU A 253      93.397  97.920  82.560  1.00  0.54           C  
ATOM   1441  C   LEU A 253      93.550  96.792  81.576  1.00  0.54           C  
ATOM   1442  O   LEU A 253      92.664  96.512  80.782  1.00  0.54           O  
ATOM   1443  CB  LEU A 253      94.305  99.062  82.076  1.00  0.54           C  
ATOM   1444  CG  LEU A 253      93.943 100.449  82.595  1.00  0.54           C  
ATOM   1445  CD1 LEU A 253      93.867 100.560  84.114  1.00  0.54           C  
ATOM   1446  CD2 LEU A 253      94.916 101.497  82.052  1.00  0.54           C  
ATOM   1447  N   ALA A 254      94.694  96.104  81.642  1.00  0.56           N  
ATOM   1448  CA  ALA A 254      95.063  94.973  80.838  1.00  0.56           C  
ATOM   1449  C   ALA A 254      94.138  93.772  81.054  1.00  0.56           C  
ATOM   1450  O   ALA A 254      93.722  93.100  80.108  1.00  0.56           O  
ATOM   1451  CB  ALA A 254      96.534  94.671  81.175  1.00  0.56           C  
ATOM   1452  N   LEU A 255      93.747  93.493  82.318  1.00  0.46           N  
ATOM   1453  CA  LEU A 255      92.710  92.528  82.631  1.00  0.46           C  
ATOM   1454  C   LEU A 255      91.326  92.907  82.109  1.00  0.46           C  
ATOM   1455  O   LEU A 255      90.645  92.071  81.522  1.00  0.46           O  
ATOM   1456  CB  LEU A 255      92.640  92.260  84.156  1.00  0.46           C  
ATOM   1457  CG  LEU A 255      91.638  91.161  84.585  1.00  0.46           C  
ATOM   1458  CD1 LEU A 255      91.917  89.810  83.907  1.00  0.46           C  
ATOM   1459  CD2 LEU A 255      91.635  90.988  86.110  1.00  0.46           C  
ATOM   1460  N   LEU A 256      90.864  94.171  82.273  1.00  0.44           N  
ATOM   1461  CA  LEU A 256      89.582  94.603  81.722  1.00  0.44           C  
ATOM   1462  C   LEU A 256      89.559  94.739  80.207  1.00  0.44           C  
ATOM   1463  O   LEU A 256      88.562  94.381  79.576  1.00  0.44           O  
ATOM   1464  CB  LEU A 256      88.993  95.873  82.385  1.00  0.44           C  
ATOM   1465  CG  LEU A 256      87.509  96.153  82.016  1.00  0.44           C  
ATOM   1466  CD1 LEU A 256      86.560  94.994  82.377  1.00  0.44           C  
ATOM   1467  CD2 LEU A 256      86.999  97.448  82.660  1.00  0.44           C  
ATOM   1468  N   ASP A 257      90.659  95.188  79.556  1.00  0.48           N  
ATOM   1469  CA  ASP A 257      90.785  95.201  78.105  1.00  0.48           C  
ATOM   1470  C   ASP A 257      90.603  93.799  77.586  1.00  0.48           C  
ATOM   1471  O   ASP A 257      89.749  93.465  76.765  1.00  0.48           O  
ATOM   1472  CB  ASP A 257      92.206  95.673  77.649  1.00  0.48           C  
ATOM   1473  CG  ASP A 257      92.163  96.055  76.183  1.00  0.48           C  
ATOM   1474  OD1 ASP A 257      91.027  96.246  75.679  1.00  0.48           O  
ATOM   1475  OD2 ASP A 257      93.211  96.186  75.515  1.00  0.48           O  
ATOM   1476  N   GLY A 258      91.338  92.901  78.244  1.00  0.46           N  
ATOM   1477  CA  GLY A 258      91.287  91.514  77.929  1.00  0.46           C  
ATOM   1478  C   GLY A 258      90.042  90.830  78.384  1.00  0.46           C  
ATOM   1479  O   GLY A 258      89.906  89.679  78.060  1.00  0.46           O  
ATOM   1480  N   LYS A 259      89.100  91.454  79.105  1.00  0.42           N  
ATOM   1481  CA  LYS A 259      87.824  90.839  79.446  1.00  0.42           C  
ATOM   1482  C   LYS A 259      86.709  91.375  78.550  1.00  0.42           C  
ATOM   1483  O   LYS A 259      85.735  90.683  78.266  1.00  0.42           O  
ATOM   1484  CB  LYS A 259      87.483  91.132  80.926  1.00  0.42           C  
ATOM   1485  CG  LYS A 259      86.107  90.612  81.370  1.00  0.42           C  
ATOM   1486  CD  LYS A 259      85.757  91.032  82.802  1.00  0.42           C  
ATOM   1487  CE  LYS A 259      84.304  90.702  83.152  1.00  0.42           C  
ATOM   1488  NZ  LYS A 259      83.978  91.189  84.510  1.00  0.42           N  
ATOM   1489  N   LEU A 260      86.844  92.614  78.040  1.00  0.48           N  
ATOM   1490  CA  LEU A 260      85.988  93.188  77.014  1.00  0.48           C  
ATOM   1491  C   LEU A 260      86.159  92.536  75.645  1.00  0.48           C  
ATOM   1492  O   LEU A 260      85.212  92.299  74.905  1.00  0.48           O  
ATOM   1493  CB  LEU A 260      86.348  94.692  76.892  1.00  0.48           C  
ATOM   1494  CG  LEU A 260      85.743  95.455  75.693  1.00  0.48           C  
ATOM   1495  CD1 LEU A 260      84.213  95.327  75.631  1.00  0.48           C  
ATOM   1496  CD2 LEU A 260      86.180  96.925  75.742  1.00  0.48           C  
ATOM   1497  N   ARG A 261      87.415  92.283  75.257  1.00  0.43           N  
ATOM   1498  CA  ARG A 261      87.766  91.665  73.993  1.00  0.43           C  
ATOM   1499  C   ARG A 261      87.382  90.184  73.736  1.00  0.43           C  
ATOM   1500  O   ARG A 261      87.042  89.900  72.586  1.00  0.43           O  
ATOM   1501  CB  ARG A 261      89.280  91.860  73.761  1.00  0.43           C  
ATOM   1502  CG  ARG A 261      89.765  93.311  73.522  1.00  0.43           C  
ATOM   1503  CD  ARG A 261      89.006  94.156  72.487  1.00  0.43           C  
ATOM   1504  NE  ARG A 261      89.868  95.363  72.217  1.00  0.43           N  
ATOM   1505  CZ  ARG A 261      89.891  96.438  73.006  1.00  0.43           C  
ATOM   1506  NH1 ARG A 261      91.026  97.099  73.207  1.00  0.43           N  
ATOM   1507  NH2 ARG A 261      88.874  96.725  73.803  1.00  0.43           N  
ATOM   1508  N   PRO A 262      87.448  89.210  74.657  1.00  0.43           N  
ATOM   1509  CA  PRO A 262      86.828  87.893  74.555  1.00  0.43           C  
ATOM   1510  C   PRO A 262      85.332  87.849  74.491  1.00  0.43           C  
ATOM   1511  O   PRO A 262      84.648  88.771  74.062  1.00  0.43           O  
ATOM   1512  CB  PRO A 262      87.154  87.175  75.883  1.00  0.43           C  
ATOM   1513  CG  PRO A 262      88.313  87.908  76.479  1.00  0.43           C  
ATOM   1514  CD  PRO A 262      88.205  89.313  75.882  1.00  0.43           C  
ATOM   1515  N   GLU A 263      84.816  86.719  74.985  1.00  0.36           N  
ATOM   1516  CA  GLU A 263      83.450  86.396  74.937  1.00  0.36           C  
ATOM   1517  C   GLU A 263      83.059  85.472  76.065  1.00  0.36           C  
ATOM   1518  O   GLU A 263      83.889  85.000  76.845  1.00  0.36           O  
ATOM   1519  CB  GLU A 263      83.224  85.782  73.563  1.00  0.36           C  
ATOM   1520  CG  GLU A 263      84.139  84.621  73.107  1.00  0.36           C  
ATOM   1521  CD  GLU A 263      83.294  83.385  72.893  1.00  0.36           C  
ATOM   1522  OE1 GLU A 263      83.597  82.347  73.520  1.00  0.36           O  
ATOM   1523  OE2 GLU A 263      82.331  83.513  72.092  1.00  0.36           O  
ATOM   1524  N   ALA A 264      81.741  85.259  76.200  1.00  0.34           N  
ATOM   1525  CA  ALA A 264      81.136  84.467  77.237  1.00  0.34           C  
ATOM   1526  C   ALA A 264      80.384  83.293  76.609  1.00  0.34           C  
ATOM   1527  O   ALA A 264      79.220  83.445  76.239  1.00  0.34           O  
ATOM   1528  CB  ALA A 264      80.133  85.361  77.990  1.00  0.34           C  
ATOM   1529  N   PRO A 265      81.006  82.128  76.507  1.00  0.25           N  
ATOM   1530  CA  PRO A 265      80.393  80.928  75.958  1.00  0.25           C  
ATOM   1531  C   PRO A 265      79.777  80.147  77.106  1.00  0.25           C  
ATOM   1532  O   PRO A 265      79.873  80.618  78.243  1.00  0.25           O  
ATOM   1533  CB  PRO A 265      81.626  80.223  75.359  1.00  0.25           C  
ATOM   1534  CG  PRO A 265      82.733  80.515  76.355  1.00  0.25           C  
ATOM   1535  CD  PRO A 265      82.451  81.973  76.676  1.00  0.25           C  
ATOM   1536  N   PRO A 266      79.152  78.988  76.938  1.00  0.19           N  
ATOM   1537  CA  PRO A 266      78.476  78.316  78.043  1.00  0.19           C  
ATOM   1538  C   PRO A 266      79.446  77.458  78.842  1.00  0.19           C  
ATOM   1539  O   PRO A 266      79.053  76.927  79.879  1.00  0.19           O  
ATOM   1540  CB  PRO A 266      77.393  77.488  77.324  1.00  0.19           C  
ATOM   1541  CG  PRO A 266      77.982  77.172  75.945  1.00  0.19           C  
ATOM   1542  CD  PRO A 266      78.841  78.396  75.629  1.00  0.19           C  
ATOM   1543  N   GLU A 267      80.690  77.271  78.359  1.00  0.35           N  
ATOM   1544  CA  GLU A 267      81.656  76.343  78.924  1.00  0.35           C  
ATOM   1545  C   GLU A 267      82.696  76.994  79.835  1.00  0.35           C  
ATOM   1546  O   GLU A 267      82.824  76.634  81.002  1.00  0.35           O  
ATOM   1547  CB  GLU A 267      82.340  75.577  77.762  1.00  0.35           C  
ATOM   1548  CG  GLU A 267      81.315  74.788  76.902  1.00  0.35           C  
ATOM   1549  CD  GLU A 267      81.931  73.992  75.751  1.00  0.35           C  
ATOM   1550  OE1 GLU A 267      81.132  73.354  75.018  1.00  0.35           O  
ATOM   1551  OE2 GLU A 267      83.177  74.011  75.596  1.00  0.35           O  
ATOM   1552  N   GLU A 268      83.451  77.980  79.313  1.00  0.28           N  
ATOM   1553  CA  GLU A 268      84.623  78.564  79.939  1.00  0.28           C  
ATOM   1554  C   GLU A 268      84.535  80.074  79.830  1.00  0.28           C  
ATOM   1555  O   GLU A 268      83.490  80.633  79.516  1.00  0.28           O  
ATOM   1556  CB  GLU A 268      85.913  78.034  79.242  1.00  0.28           C  
ATOM   1557  CG  GLU A 268      86.272  76.607  79.707  1.00  0.28           C  
ATOM   1558  CD  GLU A 268      86.795  76.580  81.140  1.00  0.28           C  
ATOM   1559  OE1 GLU A 268      86.674  77.585  81.882  1.00  0.28           O  
ATOM   1560  OE2 GLU A 268      87.379  75.527  81.499  1.00  0.28           O  
ATOM   1561  N   ILE A 269      85.644  80.798  80.062  1.00  0.26           N  
ATOM   1562  CA  ILE A 269      85.823  82.138  79.514  1.00  0.26           C  
ATOM   1563  C   ILE A 269      86.879  81.977  78.441  1.00  0.26           C  
ATOM   1564  O   ILE A 269      88.055  81.778  78.738  1.00  0.26           O  
ATOM   1565  CB  ILE A 269      86.248  83.172  80.555  1.00  0.26           C  
ATOM   1566  CG1 ILE A 269      85.136  83.284  81.623  1.00  0.26           C  
ATOM   1567  CG2 ILE A 269      86.523  84.540  79.880  1.00  0.26           C  
ATOM   1568  CD1 ILE A 269      85.560  84.088  82.855  1.00  0.26           C  
ATOM   1569  N   VAL A 270      86.477  82.013  77.149  1.00  0.29           N  
ATOM   1570  CA  VAL A 270      87.370  81.730  76.029  1.00  0.29           C  
ATOM   1571  C   VAL A 270      88.468  82.763  75.910  1.00  0.29           C  
ATOM   1572  O   VAL A 270      88.225  83.957  75.770  1.00  0.29           O  
ATOM   1573  CB  VAL A 270      86.609  81.529  74.707  1.00  0.29           C  
ATOM   1574  CG1 VAL A 270      87.436  81.744  73.415  1.00  0.29           C  
ATOM   1575  CG2 VAL A 270      86.056  80.091  74.703  1.00  0.29           C  
ATOM   1576  N   GLY A 271      89.739  82.321  75.974  1.00  0.32           N  
ATOM   1577  CA  GLY A 271      90.898  83.107  75.591  1.00  0.32           C  
ATOM   1578  C   GLY A 271      90.783  83.602  74.172  1.00  0.32           C  
ATOM   1579  O   GLY A 271      90.687  82.833  73.220  1.00  0.32           O  
ATOM   1580  N   SER A 272      90.701  84.940  74.070  1.00  0.28           N  
ATOM   1581  CA  SER A 272      90.462  85.800  72.923  1.00  0.28           C  
ATOM   1582  C   SER A 272      91.094  85.327  71.624  1.00  0.28           C  
ATOM   1583  O   SER A 272      92.285  85.049  71.589  1.00  0.28           O  
ATOM   1584  CB  SER A 272      90.966  87.238  73.219  1.00  0.28           C  
ATOM   1585  OG  SER A 272      90.744  87.632  74.558  1.00  0.28           O  
ATOM   1586  N   ARG A 273      90.348  85.258  70.493  1.00  0.29           N  
ATOM   1587  CA  ARG A 273      90.874  84.625  69.281  1.00  0.29           C  
ATOM   1588  C   ARG A 273      92.169  85.172  68.686  1.00  0.29           C  
ATOM   1589  O   ARG A 273      93.071  84.410  68.394  1.00  0.29           O  
ATOM   1590  CB  ARG A 273      89.824  84.685  68.131  1.00  0.29           C  
ATOM   1591  CG  ARG A 273      90.311  84.057  66.795  1.00  0.29           C  
ATOM   1592  CD  ARG A 273      89.279  83.900  65.680  1.00  0.29           C  
ATOM   1593  NE  ARG A 273      88.154  83.106  66.246  1.00  0.29           N  
ATOM   1594  CZ  ARG A 273      87.955  81.784  66.186  1.00  0.29           C  
ATOM   1595  NH1 ARG A 273      86.848  81.291  66.743  1.00  0.29           N  
ATOM   1596  NH2 ARG A 273      88.812  80.976  65.576  1.00  0.29           N  
ATOM   1597  N   ALA A 274      92.277  86.488  68.482  1.00  0.42           N  
ATOM   1598  CA  ALA A 274      93.360  87.174  67.821  1.00  0.42           C  
ATOM   1599  C   ALA A 274      93.808  88.457  68.515  1.00  0.42           C  
ATOM   1600  O   ALA A 274      93.517  89.577  68.082  1.00  0.42           O  
ATOM   1601  CB  ALA A 274      92.784  87.576  66.484  1.00  0.42           C  
ATOM   1602  N   PHE A 275      94.445  88.298  69.672  1.00  0.38           N  
ATOM   1603  CA  PHE A 275      94.613  89.341  70.639  1.00  0.38           C  
ATOM   1604  C   PHE A 275      95.951  89.111  71.264  1.00  0.38           C  
ATOM   1605  O   PHE A 275      96.154  88.125  71.964  1.00  0.38           O  
ATOM   1606  CB  PHE A 275      93.516  89.196  71.707  1.00  0.38           C  
ATOM   1607  CG  PHE A 275      92.186  89.522  71.119  1.00  0.38           C  
ATOM   1608  CD1 PHE A 275      91.661  90.783  71.298  1.00  0.38           C  
ATOM   1609  CD2 PHE A 275      91.425  88.580  70.429  1.00  0.38           C  
ATOM   1610  CE1 PHE A 275      90.455  91.131  70.689  1.00  0.38           C  
ATOM   1611  CE2 PHE A 275      90.205  88.893  69.823  1.00  0.38           C  
ATOM   1612  CZ  PHE A 275      89.719  90.193  69.961  1.00  0.38           C  
ATOM   1613  N   ASP A 276      96.896  90.001  70.963  1.00  0.43           N  
ATOM   1614  CA  ASP A 276      98.296  89.676  71.035  1.00  0.43           C  
ATOM   1615  C   ASP A 276      99.068  90.861  71.524  1.00  0.43           C  
ATOM   1616  O   ASP A 276      98.553  91.964  71.536  1.00  0.43           O  
ATOM   1617  CB  ASP A 276      98.797  89.370  69.621  1.00  0.43           C  
ATOM   1618  CG  ASP A 276      98.244  88.031  69.203  1.00  0.43           C  
ATOM   1619  OD1 ASP A 276      98.648  87.016  69.838  1.00  0.43           O  
ATOM   1620  OD2 ASP A 276      97.476  87.998  68.215  1.00  0.43           O  
ATOM   1621  N   ASN A 277     100.340  90.706  71.928  1.00  0.46           N  
ATOM   1622  CA  ASN A 277     101.183  91.838  72.222  1.00  0.46           C  
ATOM   1623  C   ASN A 277     102.661  91.558  72.038  1.00  0.46           C  
ATOM   1624  O   ASN A 277     103.053  90.515  71.525  1.00  0.46           O  
ATOM   1625  CB  ASN A 277     100.839  92.521  73.570  1.00  0.46           C  
ATOM   1626  CG  ASN A 277     101.218  91.850  74.884  1.00  0.46           C  
ATOM   1627  OD1 ASN A 277     102.362  91.471  75.112  1.00  0.46           O  
ATOM   1628  ND2 ASN A 277     100.257  91.859  75.836  1.00  0.46           N  
ATOM   1629  N   TYR A 278     103.503  92.537  72.448  1.00  0.38           N  
ATOM   1630  CA  TYR A 278     104.953  92.502  72.589  1.00  0.38           C  
ATOM   1631  C   TYR A 278     105.539  91.188  73.018  1.00  0.38           C  
ATOM   1632  O   TYR A 278     106.528  90.752  72.438  1.00  0.38           O  
ATOM   1633  CB  TYR A 278     105.312  93.537  73.694  1.00  0.38           C  
ATOM   1634  CG  TYR A 278     106.759  93.619  74.113  1.00  0.38           C  
ATOM   1635  CD1 TYR A 278     107.229  92.966  75.269  1.00  0.38           C  
ATOM   1636  CD2 TYR A 278     107.663  94.319  73.308  1.00  0.38           C  
ATOM   1637  CE1 TYR A 278     108.600  92.953  75.563  1.00  0.38           C  
ATOM   1638  CE2 TYR A 278     109.032  94.317  73.605  1.00  0.38           C  
ATOM   1639  CZ  TYR A 278     109.500  93.603  74.712  1.00  0.38           C  
ATOM   1640  OH  TYR A 278     110.884  93.468  74.936  1.00  0.38           O  
ATOM   1641  N   ALA A 279     104.945  90.565  74.058  1.00  0.52           N  
ATOM   1642  CA  ALA A 279     105.506  89.433  74.746  1.00  0.52           C  
ATOM   1643  C   ALA A 279     105.839  88.319  73.788  1.00  0.52           C  
ATOM   1644  O   ALA A 279     106.999  87.960  73.699  1.00  0.52           O  
ATOM   1645  CB  ALA A 279     104.537  88.988  75.847  1.00  0.52           C  
ATOM   1646  N   TRP A 280     104.895  87.937  72.902  1.00  0.39           N  
ATOM   1647  CA  TRP A 280     105.131  86.987  71.823  1.00  0.39           C  
ATOM   1648  C   TRP A 280     106.454  87.148  71.053  1.00  0.39           C  
ATOM   1649  O   TRP A 280     107.069  86.179  70.620  1.00  0.39           O  
ATOM   1650  CB  TRP A 280     103.971  87.138  70.787  1.00  0.39           C  
ATOM   1651  CG  TRP A 280     104.118  86.303  69.513  1.00  0.39           C  
ATOM   1652  CD1 TRP A 280     103.823  84.985  69.310  1.00  0.39           C  
ATOM   1653  CD2 TRP A 280     104.824  86.740  68.328  1.00  0.39           C  
ATOM   1654  NE1 TRP A 280     104.274  84.569  68.073  1.00  0.39           N  
ATOM   1655  CE2 TRP A 280     104.913  85.630  67.468  1.00  0.39           C  
ATOM   1656  CE3 TRP A 280     105.414  87.959  67.986  1.00  0.39           C  
ATOM   1657  CZ2 TRP A 280     105.600  85.711  66.262  1.00  0.39           C  
ATOM   1658  CZ3 TRP A 280     106.138  88.032  66.785  1.00  0.39           C  
ATOM   1659  CH2 TRP A 280     106.222  86.925  65.930  1.00  0.39           C  
ATOM   1660  N   HIS A 281     106.884  88.400  70.803  1.00  0.47           N  
ATOM   1661  CA  HIS A 281     108.072  88.687  70.030  1.00  0.47           C  
ATOM   1662  C   HIS A 281     109.372  88.369  70.750  1.00  0.47           C  
ATOM   1663  O   HIS A 281     110.298  87.822  70.160  1.00  0.47           O  
ATOM   1664  CB  HIS A 281     108.057  90.178  69.624  1.00  0.47           C  
ATOM   1665  CG  HIS A 281     109.150  90.587  68.696  1.00  0.47           C  
ATOM   1666  ND1 HIS A 281     109.200  90.081  67.410  1.00  0.47           N  
ATOM   1667  CD2 HIS A 281     110.192  91.428  68.915  1.00  0.47           C  
ATOM   1668  CE1 HIS A 281     110.276  90.619  66.880  1.00  0.47           C  
ATOM   1669  NE2 HIS A 281     110.914  91.444  67.744  1.00  0.47           N  
ATOM   1670  N   THR A 282     109.474  88.729  72.046  1.00  0.55           N  
ATOM   1671  CA  THR A 282     110.739  88.719  72.780  1.00  0.55           C  
ATOM   1672  C   THR A 282     110.753  87.700  73.880  1.00  0.55           C  
ATOM   1673  O   THR A 282     111.698  87.645  74.667  1.00  0.55           O  
ATOM   1674  CB  THR A 282     111.092  90.063  73.431  1.00  0.55           C  
ATOM   1675  OG1 THR A 282     110.127  90.523  74.371  1.00  0.55           O  
ATOM   1676  CG2 THR A 282     111.147  91.116  72.326  1.00  0.55           C  
ATOM   1677  N   ASP A 283     109.704  86.872  73.992  1.00  0.48           N  
ATOM   1678  CA  ASP A 283     109.556  86.000  75.119  1.00  0.48           C  
ATOM   1679  C   ASP A 283     110.077  84.583  74.824  1.00  0.48           C  
ATOM   1680  O   ASP A 283     109.868  83.988  73.771  1.00  0.48           O  
ATOM   1681  CB  ASP A 283     108.137  86.175  75.766  1.00  0.48           C  
ATOM   1682  CG  ASP A 283     106.934  85.487  75.112  1.00  0.48           C  
ATOM   1683  OD1 ASP A 283     107.064  84.772  74.094  1.00  0.48           O  
ATOM   1684  OD2 ASP A 283     105.842  85.655  75.718  1.00  0.48           O  
ATOM   1685  N   LEU A 284     110.820  84.002  75.798  1.00  0.37           N  
ATOM   1686  CA  LEU A 284     111.098  82.567  75.880  1.00  0.37           C  
ATOM   1687  C   LEU A 284     110.291  81.744  76.946  1.00  0.37           C  
ATOM   1688  O   LEU A 284     110.879  80.844  77.559  1.00  0.37           O  
ATOM   1689  CB  LEU A 284     112.638  82.335  75.976  1.00  0.37           C  
ATOM   1690  CG  LEU A 284     113.438  83.064  74.861  1.00  0.37           C  
ATOM   1691  CD1 LEU A 284     114.959  82.897  75.018  1.00  0.37           C  
ATOM   1692  CD2 LEU A 284     113.014  82.630  73.449  1.00  0.37           C  
ATOM   1693  N   PRO A 285     108.974  81.927  77.239  1.00  0.37           N  
ATOM   1694  CA  PRO A 285     108.122  81.009  77.985  1.00  0.37           C  
ATOM   1695  C   PRO A 285     107.904  79.638  77.433  1.00  0.37           C  
ATOM   1696  O   PRO A 285     107.241  78.933  78.179  1.00  0.37           O  
ATOM   1697  CB  PRO A 285     106.732  81.672  77.991  1.00  0.37           C  
ATOM   1698  CG  PRO A 285     107.021  83.150  77.911  1.00  0.37           C  
ATOM   1699  CD  PRO A 285     108.232  83.147  76.993  1.00  0.37           C  
ATOM   1700  N   PRO A 286     108.303  79.128  76.289  1.00  0.42           N  
ATOM   1701  CA  PRO A 286     108.265  77.681  76.146  1.00  0.42           C  
ATOM   1702  C   PRO A 286     109.428  77.050  76.879  1.00  0.42           C  
ATOM   1703  O   PRO A 286     109.264  76.009  77.508  1.00  0.42           O  
ATOM   1704  CB  PRO A 286     108.297  77.460  74.638  1.00  0.42           C  
ATOM   1705  CG  PRO A 286     107.591  78.706  74.097  1.00  0.42           C  
ATOM   1706  CD  PRO A 286     108.138  79.810  74.998  1.00  0.42           C  
ATOM   1707  N   GLY A 287     110.618  77.680  76.847  1.00  0.56           N  
ATOM   1708  CA  GLY A 287     111.835  77.063  77.357  1.00  0.56           C  
ATOM   1709  C   GLY A 287     111.917  76.903  78.853  1.00  0.56           C  
ATOM   1710  O   GLY A 287     112.338  75.854  79.334  1.00  0.56           O  
ATOM   1711  N   HIS A 288     111.543  77.938  79.638  1.00  0.56           N  
ATOM   1712  CA  HIS A 288     111.629  77.876  81.100  1.00  0.56           C  
ATOM   1713  C   HIS A 288     110.605  76.949  81.778  1.00  0.56           C  
ATOM   1714  O   HIS A 288     111.052  76.124  82.572  1.00  0.56           O  
ATOM   1715  CB  HIS A 288     111.722  79.279  81.761  1.00  0.56           C  
ATOM   1716  CG  HIS A 288     112.442  79.296  83.074  1.00  0.56           C  
ATOM   1717  ND1 HIS A 288     113.748  78.845  83.133  1.00  0.56           N  
ATOM   1718  CD2 HIS A 288     112.054  79.781  84.279  1.00  0.56           C  
ATOM   1719  CE1 HIS A 288     114.128  79.065  84.378  1.00  0.56           C  
ATOM   1720  NE2 HIS A 288     113.139  79.625  85.105  1.00  0.56           N  
ATOM   1721  N   PRO A 289     109.288  76.905  81.496  1.00  0.49           N  
ATOM   1722  CA  PRO A 289     108.344  75.941  82.079  1.00  0.49           C  
ATOM   1723  C   PRO A 289     108.685  74.498  81.826  1.00  0.49           C  
ATOM   1724  O   PRO A 289     108.401  73.663  82.676  1.00  0.49           O  
ATOM   1725  CB  PRO A 289     106.990  76.282  81.448  1.00  0.49           C  
ATOM   1726  CG  PRO A 289     107.107  77.760  81.104  1.00  0.49           C  
ATOM   1727  CD  PRO A 289     108.575  77.895  80.696  1.00  0.49           C  
ATOM   1728  N   MET A 290     109.317  74.180  80.681  1.00  0.46           N  
ATOM   1729  CA  MET A 290     109.883  72.863  80.432  1.00  0.46           C  
ATOM   1730  C   MET A 290     110.961  72.460  81.439  1.00  0.46           C  
ATOM   1731  O   MET A 290     111.134  71.284  81.733  1.00  0.46           O  
ATOM   1732  CB  MET A 290     110.526  72.774  79.027  1.00  0.46           C  
ATOM   1733  CG  MET A 290     109.530  72.783  77.856  1.00  0.46           C  
ATOM   1734  SD  MET A 290     110.349  72.825  76.230  1.00  0.46           S  
ATOM   1735  CE  MET A 290     110.920  71.099  76.224  1.00  0.46           C  
ATOM   1736  N   VAL A 291     111.752  73.427  81.946  1.00  0.51           N  
ATOM   1737  CA  VAL A 291     112.791  73.185  82.940  1.00  0.51           C  
ATOM   1738  C   VAL A 291     112.317  73.314  84.380  1.00  0.51           C  
ATOM   1739  O   VAL A 291     112.582  72.451  85.213  1.00  0.51           O  
ATOM   1740  CB  VAL A 291     113.976  74.124  82.738  1.00  0.51           C  
ATOM   1741  CG1 VAL A 291     115.132  73.714  83.672  1.00  0.51           C  
ATOM   1742  CG2 VAL A 291     114.427  73.949  81.284  1.00  0.51           C  
ATOM   1743  N   SER A 292     111.636  74.426  84.723  1.00  0.51           N  
ATOM   1744  CA  SER A 292     111.353  74.794  86.107  1.00  0.51           C  
ATOM   1745  C   SER A 292     109.875  74.824  86.461  1.00  0.51           C  
ATOM   1746  O   SER A 292     109.511  74.971  87.628  1.00  0.51           O  
ATOM   1747  CB  SER A 292     111.921  76.214  86.403  1.00  0.51           C  
ATOM   1748  OG  SER A 292     111.261  77.215  85.624  1.00  0.51           O  
ATOM   1749  N   GLY A 293     108.961  74.673  85.479  1.00  0.42           N  
ATOM   1750  CA  GLY A 293     107.525  74.789  85.725  1.00  0.42           C  
ATOM   1751  C   GLY A 293     106.974  76.197  85.838  1.00  0.42           C  
ATOM   1752  O   GLY A 293     105.865  76.374  86.327  1.00  0.42           O  
ATOM   1753  N   SER A 294     107.718  77.240  85.414  1.00  0.48           N  
ATOM   1754  CA  SER A 294     107.181  78.595  85.294  1.00  0.48           C  
ATOM   1755  C   SER A 294     107.958  79.334  84.221  1.00  0.48           C  
ATOM   1756  O   SER A 294     109.080  78.974  83.885  1.00  0.48           O  
ATOM   1757  CB  SER A 294     107.260  79.426  86.614  1.00  0.48           C  
ATOM   1758  OG  SER A 294     106.739  80.754  86.464  1.00  0.48           O  
ATOM   1759  N   GLN A 295     107.371  80.396  83.626  1.00  0.48           N  
ATOM   1760  CA  GLN A 295     108.012  81.196  82.596  1.00  0.48           C  
ATOM   1761  C   GLN A 295     108.623  82.463  83.130  1.00  0.48           C  
ATOM   1762  O   GLN A 295     109.168  83.282  82.385  1.00  0.48           O  
ATOM   1763  CB  GLN A 295     107.030  81.615  81.468  1.00  0.48           C  
ATOM   1764  CG  GLN A 295     106.002  82.760  81.724  1.00  0.48           C  
ATOM   1765  CD  GLN A 295     104.810  82.356  82.591  1.00  0.48           C  
ATOM   1766  OE1 GLN A 295     104.989  82.020  83.757  1.00  0.48           O  
ATOM   1767  NE2 GLN A 295     103.578  82.448  82.047  1.00  0.48           N  
ATOM   1768  N   THR A 296     108.512  82.687  84.442  1.00  0.52           N  
ATOM   1769  CA  THR A 296     108.957  83.915  85.062  1.00  0.52           C  
ATOM   1770  C   THR A 296     110.446  83.949  85.276  1.00  0.52           C  
ATOM   1771  O   THR A 296     111.163  82.962  85.162  1.00  0.52           O  
ATOM   1772  CB  THR A 296     108.206  84.260  86.347  1.00  0.52           C  
ATOM   1773  OG1 THR A 296     108.201  83.191  87.291  1.00  0.52           O  
ATOM   1774  CG2 THR A 296     106.747  84.543  85.947  1.00  0.52           C  
ATOM   1775  N   VAL A 297     110.960  85.151  85.572  1.00  0.55           N  
ATOM   1776  CA  VAL A 297     112.285  85.373  86.102  1.00  0.55           C  
ATOM   1777  C   VAL A 297     112.377  84.757  87.482  1.00  0.55           C  
ATOM   1778  O   VAL A 297     111.591  85.092  88.366  1.00  0.55           O  
ATOM   1779  CB  VAL A 297     112.535  86.867  86.161  1.00  0.55           C  
ATOM   1780  CG1 VAL A 297     113.996  87.206  86.489  1.00  0.55           C  
ATOM   1781  CG2 VAL A 297     112.177  87.445  84.780  1.00  0.55           C  
ATOM   1782  N   ASP A 298     113.301  83.799  87.671  1.00  0.38           N  
ATOM   1783  CA  ASP A 298     113.393  82.999  88.877  1.00  0.38           C  
ATOM   1784  C   ASP A 298     113.772  83.803  90.125  1.00  0.38           C  
ATOM   1785  O   ASP A 298     113.398  83.461  91.245  1.00  0.38           O  
ATOM   1786  CB  ASP A 298     114.472  81.915  88.669  1.00  0.38           C  
ATOM   1787  CG  ASP A 298     114.077  80.728  87.827  1.00  0.38           C  
ATOM   1788  OD1 ASP A 298     112.875  80.410  87.695  1.00  0.38           O  
ATOM   1789  OD2 ASP A 298     115.030  80.119  87.268  1.00  0.38           O  
ATOM   1790  N   PHE A 299     114.554  84.887  89.957  1.00  0.48           N  
ATOM   1791  CA  PHE A 299     115.017  85.717  91.044  1.00  0.48           C  
ATOM   1792  C   PHE A 299     114.552  87.129  90.887  1.00  0.48           C  
ATOM   1793  O   PHE A 299     113.730  87.477  90.041  1.00  0.48           O  
ATOM   1794  CB  PHE A 299     116.570  85.651  91.238  1.00  0.48           C  
ATOM   1795  CG  PHE A 299     117.475  86.380  90.247  1.00  0.48           C  
ATOM   1796  CD1 PHE A 299     117.471  86.139  88.860  1.00  0.48           C  
ATOM   1797  CD2 PHE A 299     118.427  87.291  90.740  1.00  0.48           C  
ATOM   1798  CE1 PHE A 299     118.342  86.844  88.016  1.00  0.48           C  
ATOM   1799  CE2 PHE A 299     119.178  88.101  89.880  1.00  0.48           C  
ATOM   1800  CZ  PHE A 299     119.113  87.895  88.506  1.00  0.48           C  
ATOM   1801  N   ASP A 300     115.095  88.000  91.737  1.00  0.47           N  
ATOM   1802  CA  ASP A 300     114.803  89.381  91.682  1.00  0.47           C  
ATOM   1803  C   ASP A 300     116.051  90.148  91.438  1.00  0.47           C  
ATOM   1804  O   ASP A 300     117.169  89.664  91.433  1.00  0.47           O  
ATOM   1805  CB  ASP A 300     114.041  89.870  92.938  1.00  0.47           C  
ATOM   1806  CG  ASP A 300     114.876  89.889  94.196  1.00  0.47           C  
ATOM   1807  OD1 ASP A 300     114.504  89.189  95.159  1.00  0.47           O  
ATOM   1808  OD2 ASP A 300     115.854  90.679  94.206  1.00  0.47           O  
ATOM   1809  N   LEU A 301     115.861  91.424  91.191  1.00  0.59           N  
ATOM   1810  CA  LEU A 301     116.958  92.273  90.907  1.00  0.59           C  
ATOM   1811  C   LEU A 301     117.985  92.521  91.984  1.00  0.59           C  
ATOM   1812  O   LEU A 301     119.182  92.492  91.712  1.00  0.59           O  
ATOM   1813  CB  LEU A 301     116.321  93.599  90.602  1.00  0.59           C  
ATOM   1814  CG  LEU A 301     117.255  94.439  89.765  1.00  0.59           C  
ATOM   1815  CD1 LEU A 301     116.344  95.241  88.891  1.00  0.59           C  
ATOM   1816  CD2 LEU A 301     118.222  95.351  90.521  1.00  0.59           C  
ATOM   1817  N   PHE A 302     117.548  92.781  93.241  1.00  0.54           N  
ATOM   1818  CA  PHE A 302     118.466  93.168  94.304  1.00  0.54           C  
ATOM   1819  C   PHE A 302     119.407  91.998  94.551  1.00  0.54           C  
ATOM   1820  O   PHE A 302     120.615  92.154  94.691  1.00  0.54           O  
ATOM   1821  CB  PHE A 302     117.771  93.755  95.589  1.00  0.54           C  
ATOM   1822  CG  PHE A 302     117.222  92.722  96.549  1.00  0.54           C  
ATOM   1823  CD1 PHE A 302     118.100  92.021  97.398  1.00  0.54           C  
ATOM   1824  CD2 PHE A 302     115.864  92.367  96.543  1.00  0.54           C  
ATOM   1825  CE1 PHE A 302     117.658  90.902  98.115  1.00  0.54           C  
ATOM   1826  CE2 PHE A 302     115.415  91.260  97.277  1.00  0.54           C  
ATOM   1827  CZ  PHE A 302     116.315  90.515  98.045  1.00  0.54           C  
ATOM   1828  N   ALA A 303     118.841  90.774  94.465  1.00  0.66           N  
ATOM   1829  CA  ALA A 303     119.514  89.506  94.585  1.00  0.66           C  
ATOM   1830  C   ALA A 303     120.675  89.242  93.612  1.00  0.66           C  
ATOM   1831  O   ALA A 303     121.465  88.323  93.838  1.00  0.66           O  
ATOM   1832  CB  ALA A 303     118.439  88.405  94.488  1.00  0.66           C  
ATOM   1833  N   ALA A 304     120.862  90.094  92.573  1.00  0.72           N  
ATOM   1834  CA  ALA A 304     122.051  90.172  91.737  1.00  0.72           C  
ATOM   1835  C   ALA A 304     123.308  90.548  92.521  1.00  0.72           C  
ATOM   1836  O   ALA A 304     124.415  90.140  92.172  1.00  0.72           O  
ATOM   1837  CB  ALA A 304     121.851  91.183  90.584  1.00  0.72           C  
ATOM   1838  N   GLU A 305     123.171  91.295  93.643  1.00  0.67           N  
ATOM   1839  CA  GLU A 305     124.266  91.647  94.534  1.00  0.67           C  
ATOM   1840  C   GLU A 305     124.967  90.459  95.150  1.00  0.67           C  
ATOM   1841  O   GLU A 305     126.126  90.519  95.540  1.00  0.67           O  
ATOM   1842  CB  GLU A 305     123.818  92.540  95.722  1.00  0.67           C  
ATOM   1843  CG  GLU A 305     123.004  91.830  96.841  1.00  0.67           C  
ATOM   1844  CD  GLU A 305     123.004  92.580  98.161  1.00  0.67           C  
ATOM   1845  OE1 GLU A 305     121.921  93.022  98.610  1.00  0.67           O  
ATOM   1846  OE2 GLU A 305     124.112  92.591  98.775  1.00  0.67           O  
ATOM   1847  N   HIS A 306     124.267  89.331  95.324  1.00  0.67           N  
ATOM   1848  CA  HIS A 306     124.786  88.217  96.085  1.00  0.67           C  
ATOM   1849  C   HIS A 306     125.699  87.344  95.242  1.00  0.67           C  
ATOM   1850  O   HIS A 306     126.367  86.449  95.755  1.00  0.67           O  
ATOM   1851  CB  HIS A 306     123.603  87.403  96.655  1.00  0.67           C  
ATOM   1852  CG  HIS A 306     122.843  88.146  97.704  1.00  0.67           C  
ATOM   1853  ND1 HIS A 306     123.519  88.557  98.835  1.00  0.67           N  
ATOM   1854  CD2 HIS A 306     121.543  88.538  97.761  1.00  0.67           C  
ATOM   1855  CE1 HIS A 306     122.616  89.194  99.558  1.00  0.67           C  
ATOM   1856  NE2 HIS A 306     121.405  89.214  98.951  1.00  0.67           N  
ATOM   1857  N   SER A 307     125.697  87.562  93.910  1.00  0.73           N  
ATOM   1858  CA  SER A 307     126.270  86.661  92.917  1.00  0.73           C  
ATOM   1859  C   SER A 307     127.744  86.540  92.965  1.00  0.73           C  
ATOM   1860  O   SER A 307     128.424  87.543  93.083  1.00  0.73           O  
ATOM   1861  CB  SER A 307     125.793  87.021  91.502  1.00  0.73           C  
ATOM   1862  OG  SER A 307     124.371  87.105  91.509  1.00  0.73           O  
ATOM   1863  N   LYS A 308     128.306  85.320  92.845  1.00  0.71           N  
ATOM   1864  CA  LYS A 308     129.751  85.163  92.813  1.00  0.71           C  
ATOM   1865  C   LYS A 308     130.248  85.170  91.383  1.00  0.71           C  
ATOM   1866  O   LYS A 308     131.435  85.360  91.112  1.00  0.71           O  
ATOM   1867  CB  LYS A 308     130.185  83.851  93.492  1.00  0.71           C  
ATOM   1868  CG  LYS A 308     129.793  83.766  94.972  1.00  0.71           C  
ATOM   1869  CD  LYS A 308     130.363  82.482  95.586  1.00  0.71           C  
ATOM   1870  CE  LYS A 308     129.876  82.211  97.006  1.00  0.71           C  
ATOM   1871  NZ  LYS A 308     130.262  80.839  97.401  1.00  0.71           N  
ATOM   1872  N   LEU A 309     129.319  85.054  90.419  1.00  0.76           N  
ATOM   1873  CA  LEU A 309     129.595  85.372  89.046  1.00  0.76           C  
ATOM   1874  C   LEU A 309     128.316  85.819  88.350  1.00  0.76           C  
ATOM   1875  O   LEU A 309     127.233  85.300  88.622  1.00  0.76           O  
ATOM   1876  CB  LEU A 309     130.240  84.151  88.377  1.00  0.76           C  
ATOM   1877  CG  LEU A 309     130.795  84.418  86.980  1.00  0.76           C  
ATOM   1878  CD1 LEU A 309     132.131  83.717  86.833  1.00  0.76           C  
ATOM   1879  CD2 LEU A 309     129.851  83.875  85.921  1.00  0.76           C  
ATOM   1880  N   LEU A 310     128.396  86.809  87.437  1.00  0.78           N  
ATOM   1881  CA  LEU A 310     127.256  87.235  86.638  1.00  0.78           C  
ATOM   1882  C   LEU A 310     127.597  87.091  85.178  1.00  0.78           C  
ATOM   1883  O   LEU A 310     128.540  87.702  84.680  1.00  0.78           O  
ATOM   1884  CB  LEU A 310     126.820  88.712  86.832  1.00  0.78           C  
ATOM   1885  CG  LEU A 310     126.183  89.015  88.196  1.00  0.78           C  
ATOM   1886  CD1 LEU A 310     127.246  89.374  89.221  1.00  0.78           C  
ATOM   1887  CD2 LEU A 310     125.195  90.177  88.142  1.00  0.78           C  
ATOM   1888  N   VAL A 311     126.811  86.288  84.447  1.00  0.82           N  
ATOM   1889  CA  VAL A 311     126.996  86.082  83.027  1.00  0.82           C  
ATOM   1890  C   VAL A 311     125.938  86.836  82.260  1.00  0.82           C  
ATOM   1891  O   VAL A 311     124.755  86.515  82.325  1.00  0.82           O  
ATOM   1892  CB  VAL A 311     126.809  84.622  82.676  1.00  0.82           C  
ATOM   1893  CG1 VAL A 311     127.060  84.355  81.188  1.00  0.82           C  
ATOM   1894  CG2 VAL A 311     127.774  83.747  83.470  1.00  0.82           C  
ATOM   1895  N   LEU A 312     126.333  87.854  81.487  1.00  0.80           N  
ATOM   1896  CA  LEU A 312     125.410  88.643  80.707  1.00  0.80           C  
ATOM   1897  C   LEU A 312     125.584  88.207  79.265  1.00  0.80           C  
ATOM   1898  O   LEU A 312     126.607  88.454  78.631  1.00  0.80           O  
ATOM   1899  CB  LEU A 312     125.686  90.155  80.893  1.00  0.80           C  
ATOM   1900  CG  LEU A 312     125.157  90.754  82.224  1.00  0.80           C  
ATOM   1901  CD1 LEU A 312     125.768  90.179  83.511  1.00  0.80           C  
ATOM   1902  CD2 LEU A 312     125.356  92.270  82.237  1.00  0.80           C  
ATOM   1903  N   ILE A 313     124.589  87.483  78.725  1.00  0.77           N  
ATOM   1904  CA  ILE A 313     124.716  86.799  77.452  1.00  0.77           C  
ATOM   1905  C   ILE A 313     123.394  86.892  76.736  1.00  0.77           C  
ATOM   1906  O   ILE A 313     122.335  86.608  77.289  1.00  0.77           O  
ATOM   1907  CB  ILE A 313     125.190  85.352  77.617  1.00  0.77           C  
ATOM   1908  CG1 ILE A 313     125.294  84.584  76.272  1.00  0.77           C  
ATOM   1909  CG2 ILE A 313     124.349  84.610  78.681  1.00  0.77           C  
ATOM   1910  CD1 ILE A 313     126.091  83.275  76.369  1.00  0.77           C  
ATOM   1911  N   GLY A 314     123.396  87.374  75.476  1.00  0.71           N  
ATOM   1912  CA  GLY A 314     122.153  87.712  74.785  1.00  0.71           C  
ATOM   1913  C   GLY A 314     121.437  88.917  75.364  1.00  0.71           C  
ATOM   1914  O   GLY A 314     120.221  89.055  75.232  1.00  0.71           O  
ATOM   1915  N   MET A 315     122.188  89.812  76.042  1.00  0.67           N  
ATOM   1916  CA  MET A 315     121.668  91.034  76.614  1.00  0.67           C  
ATOM   1917  C   MET A 315     122.800  92.018  76.897  1.00  0.67           C  
ATOM   1918  O   MET A 315     123.981  91.704  76.800  1.00  0.67           O  
ATOM   1919  CB  MET A 315     120.836  90.754  77.897  1.00  0.67           C  
ATOM   1920  CG  MET A 315     119.974  91.913  78.456  1.00  0.67           C  
ATOM   1921  SD  MET A 315     119.043  92.850  77.214  1.00  0.67           S  
ATOM   1922  CE  MET A 315     117.853  91.517  77.009  1.00  0.67           C  
ATOM   1923  N   ASN A 316     122.431  93.265  77.232  1.00  0.65           N  
ATOM   1924  CA  ASN A 316     123.276  94.423  77.361  1.00  0.65           C  
ATOM   1925  C   ASN A 316     122.699  95.256  78.509  1.00  0.65           C  
ATOM   1926  O   ASN A 316     122.222  96.371  78.303  1.00  0.65           O  
ATOM   1927  CB  ASN A 316     123.205  95.177  76.004  1.00  0.65           C  
ATOM   1928  CG  ASN A 316     124.157  96.358  75.917  1.00  0.65           C  
ATOM   1929  OD1 ASN A 316     125.163  96.462  76.622  1.00  0.65           O  
ATOM   1930  ND2 ASN A 316     123.824  97.298  75.006  1.00  0.65           N  
ATOM   1931  N   TRP A 317     122.722  94.701  79.747  1.00  0.62           N  
ATOM   1932  CA  TRP A 317     121.994  95.169  80.928  1.00  0.62           C  
ATOM   1933  C   TRP A 317     122.265  96.620  81.300  1.00  0.62           C  
ATOM   1934  O   TRP A 317     121.349  97.336  81.680  1.00  0.62           O  
ATOM   1935  CB  TRP A 317     122.235  94.260  82.179  1.00  0.62           C  
ATOM   1936  CG  TRP A 317     121.689  92.821  82.045  1.00  0.62           C  
ATOM   1937  CD1 TRP A 317     122.008  91.869  81.118  1.00  0.62           C  
ATOM   1938  CD2 TRP A 317     120.669  92.259  82.877  1.00  0.62           C  
ATOM   1939  NE1 TRP A 317     121.163  90.803  81.257  1.00  0.62           N  
ATOM   1940  CE2 TRP A 317     120.284  91.008  82.266  1.00  0.62           C  
ATOM   1941  CE3 TRP A 317     120.063  92.657  84.048  1.00  0.62           C  
ATOM   1942  CZ2 TRP A 317     119.265  90.254  82.805  1.00  0.62           C  
ATOM   1943  CZ3 TRP A 317     119.156  91.793  84.669  1.00  0.62           C  
ATOM   1944  CH2 TRP A 317     118.736  90.607  84.045  1.00  0.62           C  
ATOM   1945  N   ILE A 318     123.510  97.123  81.138  1.00  0.63           N  
ATOM   1946  CA  ILE A 318     123.834  98.533  81.351  1.00  0.63           C  
ATOM   1947  C   ILE A 318     123.021  99.455  80.442  1.00  0.63           C  
ATOM   1948  O   ILE A 318     122.527 100.485  80.870  1.00  0.63           O  
ATOM   1949  CB  ILE A 318     125.358  98.781  81.306  1.00  0.63           C  
ATOM   1950  CG1 ILE A 318     125.956  98.204  82.619  1.00  0.63           C  
ATOM   1951  CG2 ILE A 318     125.701 100.281  81.169  1.00  0.63           C  
ATOM   1952  CD1 ILE A 318     127.439  98.443  82.937  1.00  0.63           C  
ATOM   1953  N   CYS A 319     122.776  99.125  79.164  1.00  0.58           N  
ATOM   1954  CA  CYS A 319     121.931  99.988  78.345  1.00  0.58           C  
ATOM   1955  C   CYS A 319     120.434  99.771  78.550  1.00  0.58           C  
ATOM   1956  O   CYS A 319     119.636 100.712  78.571  1.00  0.58           O  
ATOM   1957  CB  CYS A 319     122.254  99.826  76.845  1.00  0.58           C  
ATOM   1958  SG  CYS A 319     123.981 100.275  76.492  1.00  0.58           S  
ATOM   1959  N   THR A 320     120.001  98.503  78.672  1.00  0.58           N  
ATOM   1960  CA  THR A 320     118.590  98.138  78.549  1.00  0.58           C  
ATOM   1961  C   THR A 320     117.904  97.883  79.872  1.00  0.58           C  
ATOM   1962  O   THR A 320     116.696  97.660  79.911  1.00  0.58           O  
ATOM   1963  CB  THR A 320     118.402  96.890  77.700  1.00  0.58           C  
ATOM   1964  OG1 THR A 320     119.207  95.825  78.183  1.00  0.58           O  
ATOM   1965  CG2 THR A 320     118.869  97.188  76.268  1.00  0.58           C  
ATOM   1966  N   LYS A 321     118.646  97.955  80.988  1.00  0.53           N  
ATOM   1967  CA  LYS A 321     118.127  97.812  82.330  1.00  0.53           C  
ATOM   1968  C   LYS A 321     119.073  98.531  83.283  1.00  0.53           C  
ATOM   1969  O   LYS A 321     119.577  97.992  84.265  1.00  0.53           O  
ATOM   1970  CB  LYS A 321     118.036  96.330  82.735  1.00  0.53           C  
ATOM   1971  CG  LYS A 321     117.138  96.140  83.959  1.00  0.53           C  
ATOM   1972  CD  LYS A 321     117.233  94.721  84.497  1.00  0.53           C  
ATOM   1973  CE  LYS A 321     116.237  94.463  85.604  1.00  0.53           C  
ATOM   1974  NZ  LYS A 321     116.597  93.202  86.262  1.00  0.53           N  
ATOM   1975  N   MET A 322     119.378  99.798  82.966  1.00  0.55           N  
ATOM   1976  CA  MET A 322     120.568 100.491  83.443  1.00  0.55           C  
ATOM   1977  C   MET A 322     120.839 100.505  84.956  1.00  0.55           C  
ATOM   1978  O   MET A 322     121.976 100.209  85.330  1.00  0.55           O  
ATOM   1979  CB  MET A 322     120.585 101.920  82.835  1.00  0.55           C  
ATOM   1980  CG  MET A 322     121.611 102.906  83.441  1.00  0.55           C  
ATOM   1981  SD  MET A 322     123.339 102.429  83.180  1.00  0.55           S  
ATOM   1982  CE  MET A 322     124.102 103.930  83.840  1.00  0.55           C  
ATOM   1983  N   PRO A 323     119.941 100.772  85.902  1.00  0.51           N  
ATOM   1984  CA  PRO A 323     120.283 100.717  87.321  1.00  0.51           C  
ATOM   1985  C   PRO A 323     120.489  99.314  87.873  1.00  0.51           C  
ATOM   1986  O   PRO A 323     120.856  99.207  89.039  1.00  0.51           O  
ATOM   1987  CB  PRO A 323     119.111 101.449  87.985  1.00  0.51           C  
ATOM   1988  CG  PRO A 323     118.683 102.429  86.904  1.00  0.51           C  
ATOM   1989  CD  PRO A 323     118.694 101.505  85.699  1.00  0.51           C  
ATOM   1990  N   ASP A 324     120.279  98.205  87.116  1.00  0.51           N  
ATOM   1991  CA  ASP A 324     120.630  96.843  87.528  1.00  0.51           C  
ATOM   1992  C   ASP A 324     122.123  96.767  87.795  1.00  0.51           C  
ATOM   1993  O   ASP A 324     122.607  96.152  88.740  1.00  0.51           O  
ATOM   1994  CB  ASP A 324     120.198  95.824  86.454  1.00  0.51           C  
ATOM   1995  CG  ASP A 324     120.137  94.416  87.018  1.00  0.51           C  
ATOM   1996  OD1 ASP A 324     121.194  93.839  87.331  1.00  0.51           O  
ATOM   1997  OD2 ASP A 324     119.002  93.868  87.096  1.00  0.51           O  
ATOM   1998  N   ALA A 325     122.869  97.561  87.012  1.00  0.54           N  
ATOM   1999  CA  ALA A 325     124.275  97.812  87.165  1.00  0.54           C  
ATOM   2000  C   ALA A 325     124.702  98.423  88.498  1.00  0.54           C  
ATOM   2001  O   ALA A 325     125.883  98.404  88.838  1.00  0.54           O  
ATOM   2002  CB  ALA A 325     124.719  98.717  86.018  1.00  0.54           C  
ATOM   2003  N   HIS A 326     123.750  98.937  89.314  1.00  0.63           N  
ATOM   2004  CA  HIS A 326     123.972  99.212  90.727  1.00  0.63           C  
ATOM   2005  C   HIS A 326     124.283  97.922  91.479  1.00  0.63           C  
ATOM   2006  O   HIS A 326     125.322  97.779  92.105  1.00  0.63           O  
ATOM   2007  CB  HIS A 326     122.702  99.877  91.333  1.00  0.63           C  
ATOM   2008  CG  HIS A 326     122.854 100.552  92.656  1.00  0.63           C  
ATOM   2009  ND1 HIS A 326     123.398 101.828  92.717  1.00  0.63           N  
ATOM   2010  CD2 HIS A 326     122.422 100.159  93.880  1.00  0.63           C  
ATOM   2011  CE1 HIS A 326     123.284 102.172  93.992  1.00  0.63           C  
ATOM   2012  NE2 HIS A 326     122.697 101.202  94.731  1.00  0.63           N  
ATOM   2013  N   TRP A 327     123.440  96.889  91.309  1.00  0.64           N  
ATOM   2014  CA  TRP A 327     123.505  95.653  92.060  1.00  0.64           C  
ATOM   2015  C   TRP A 327     124.451  94.633  91.424  1.00  0.64           C  
ATOM   2016  O   TRP A 327     125.118  93.865  92.115  1.00  0.64           O  
ATOM   2017  CB  TRP A 327     122.068  95.105  92.222  1.00  0.64           C  
ATOM   2018  CG  TRP A 327     121.113  96.130  92.826  1.00  0.64           C  
ATOM   2019  CD1 TRP A 327     120.314  97.042  92.190  1.00  0.64           C  
ATOM   2020  CD2 TRP A 327     120.948  96.381  94.236  1.00  0.64           C  
ATOM   2021  NE1 TRP A 327     119.585  97.773  93.103  1.00  0.64           N  
ATOM   2022  CE2 TRP A 327     119.973  97.379  94.365  1.00  0.64           C  
ATOM   2023  CE3 TRP A 327     121.587  95.849  95.354  1.00  0.64           C  
ATOM   2024  CZ2 TRP A 327     119.591  97.848  95.614  1.00  0.64           C  
ATOM   2025  CZ3 TRP A 327     121.225  96.340  96.618  1.00  0.64           C  
ATOM   2026  CH2 TRP A 327     120.244  97.330  96.746  1.00  0.64           C  
ATOM   2027  N   ILE A 328     124.625  94.666  90.080  1.00  0.69           N  
ATOM   2028  CA  ILE A 328     125.739  94.021  89.371  1.00  0.69           C  
ATOM   2029  C   ILE A 328     127.073  94.599  89.835  1.00  0.69           C  
ATOM   2030  O   ILE A 328     128.065  93.895  90.033  1.00  0.69           O  
ATOM   2031  CB  ILE A 328     125.659  94.197  87.845  1.00  0.69           C  
ATOM   2032  CG1 ILE A 328     124.346  93.611  87.280  1.00  0.69           C  
ATOM   2033  CG2 ILE A 328     126.904  93.607  87.130  1.00  0.69           C  
ATOM   2034  CD1 ILE A 328     124.071  93.951  85.807  1.00  0.69           C  
ATOM   2035  N   GLY A 329     127.118  95.932  90.048  1.00  0.62           N  
ATOM   2036  CA  GLY A 329     128.294  96.623  90.554  1.00  0.62           C  
ATOM   2037  C   GLY A 329     128.601  96.307  91.994  1.00  0.62           C  
ATOM   2038  O   GLY A 329     129.753  96.030  92.314  1.00  0.62           O  
ATOM   2039  N   ASP A 330     127.580  96.282  92.872  1.00  0.63           N  
ATOM   2040  CA  ASP A 330     127.661  95.870  94.264  1.00  0.63           C  
ATOM   2041  C   ASP A 330     128.085  94.421  94.441  1.00  0.63           C  
ATOM   2042  O   ASP A 330     128.835  94.087  95.360  1.00  0.63           O  
ATOM   2043  CB  ASP A 330     126.327  96.145  95.001  1.00  0.63           C  
ATOM   2044  CG  ASP A 330     126.113  97.639  95.214  1.00  0.63           C  
ATOM   2045  OD1 ASP A 330     127.076  98.424  95.027  1.00  0.63           O  
ATOM   2046  OD2 ASP A 330     124.974  97.995  95.602  1.00  0.63           O  
ATOM   2047  N   ALA A 331     127.674  93.502  93.540  1.00  0.66           N  
ATOM   2048  CA  ALA A 331     128.283  92.187  93.481  1.00  0.66           C  
ATOM   2049  C   ALA A 331     129.780  92.256  93.182  1.00  0.66           C  
ATOM   2050  O   ALA A 331     130.599  91.738  93.933  1.00  0.66           O  
ATOM   2051  CB  ALA A 331     127.582  91.318  92.419  1.00  0.66           C  
ATOM   2052  N   ARG A 332     130.199  93.002  92.137  1.00  0.58           N  
ATOM   2053  CA  ARG A 332     131.602  93.164  91.759  1.00  0.58           C  
ATOM   2054  C   ARG A 332     132.485  93.759  92.863  1.00  0.58           C  
ATOM   2055  O   ARG A 332     133.636  93.367  93.043  1.00  0.58           O  
ATOM   2056  CB  ARG A 332     131.711  93.984  90.458  1.00  0.58           C  
ATOM   2057  CG  ARG A 332     133.139  94.008  89.866  1.00  0.58           C  
ATOM   2058  CD  ARG A 332     133.290  94.889  88.631  1.00  0.58           C  
ATOM   2059  NE  ARG A 332     132.938  96.264  89.120  1.00  0.58           N  
ATOM   2060  CZ  ARG A 332     132.622  97.287  88.326  1.00  0.58           C  
ATOM   2061  NH1 ARG A 332     132.200  98.430  88.867  1.00  0.58           N  
ATOM   2062  NH2 ARG A 332     132.705  97.176  87.007  1.00  0.58           N  
ATOM   2063  N   LEU A 333     131.941  94.684  93.680  1.00  0.67           N  
ATOM   2064  CA  LEU A 333     132.564  95.182  94.904  1.00  0.67           C  
ATOM   2065  C   LEU A 333     132.874  94.095  95.939  1.00  0.67           C  
ATOM   2066  O   LEU A 333     133.797  94.231  96.739  1.00  0.67           O  
ATOM   2067  CB  LEU A 333     131.677  96.253  95.599  1.00  0.67           C  
ATOM   2068  CG  LEU A 333     131.464  97.568  94.819  1.00  0.67           C  
ATOM   2069  CD1 LEU A 333     130.462  98.465  95.562  1.00  0.67           C  
ATOM   2070  CD2 LEU A 333     132.776  98.331  94.575  1.00  0.67           C  
ATOM   2071  N   LYS A 334     132.124  92.977  95.945  1.00  0.69           N  
ATOM   2072  CA  LYS A 334     132.309  91.864  96.856  1.00  0.69           C  
ATOM   2073  C   LYS A 334     133.152  90.732  96.253  1.00  0.69           C  
ATOM   2074  O   LYS A 334     133.227  89.643  96.817  1.00  0.69           O  
ATOM   2075  CB  LYS A 334     130.926  91.328  97.317  1.00  0.69           C  
ATOM   2076  CG  LYS A 334     130.130  92.360  98.147  1.00  0.69           C  
ATOM   2077  CD  LYS A 334     128.831  91.801  98.773  1.00  0.69           C  
ATOM   2078  CE  LYS A 334     127.676  91.686  97.769  1.00  0.69           C  
ATOM   2079  NZ  LYS A 334     126.468  91.010  98.311  1.00  0.69           N  
ATOM   2080  N   GLY A 335     133.849  90.969  95.114  1.00  0.74           N  
ATOM   2081  CA  GLY A 335     134.840  90.037  94.554  1.00  0.74           C  
ATOM   2082  C   GLY A 335     134.348  89.196  93.411  1.00  0.74           C  
ATOM   2083  O   GLY A 335     135.057  88.346  92.874  1.00  0.74           O  
ATOM   2084  N   THR A 336     133.098  89.418  93.022  1.00  0.72           N  
ATOM   2085  CA  THR A 336     132.407  88.813  91.899  1.00  0.72           C  
ATOM   2086  C   THR A 336     132.967  89.077  90.529  1.00  0.72           C  
ATOM   2087  O   THR A 336     133.352  90.190  90.191  1.00  0.72           O  
ATOM   2088  CB  THR A 336     131.006  89.336  91.891  1.00  0.72           C  
ATOM   2089  OG1 THR A 336     130.458  89.058  93.162  1.00  0.72           O  
ATOM   2090  CG2 THR A 336     130.092  88.733  90.836  1.00  0.72           C  
ATOM   2091  N   ARG A 337     132.950  88.043  89.670  1.00  0.68           N  
ATOM   2092  CA  ARG A 337     133.384  88.162  88.297  1.00  0.68           C  
ATOM   2093  C   ARG A 337     132.202  88.507  87.395  1.00  0.68           C  
ATOM   2094  O   ARG A 337     131.156  87.855  87.424  1.00  0.68           O  
ATOM   2095  CB  ARG A 337     134.030  86.829  87.854  1.00  0.68           C  
ATOM   2096  CG  ARG A 337     135.116  86.335  88.834  1.00  0.68           C  
ATOM   2097  CD  ARG A 337     135.693  84.973  88.453  1.00  0.68           C  
ATOM   2098  NE  ARG A 337     136.709  84.623  89.500  1.00  0.68           N  
ATOM   2099  CZ  ARG A 337     137.332  83.442  89.596  1.00  0.68           C  
ATOM   2100  NH1 ARG A 337     138.319  83.286  90.476  1.00  0.68           N  
ATOM   2101  NH2 ARG A 337     136.993  82.404  88.838  1.00  0.68           N  
ATOM   2102  N   VAL A 338     132.324  89.558  86.573  1.00  0.78           N  
ATOM   2103  CA  VAL A 338     131.299  89.987  85.641  1.00  0.78           C  
ATOM   2104  C   VAL A 338     131.732  89.584  84.242  1.00  0.78           C  
ATOM   2105  O   VAL A 338     132.829  89.891  83.779  1.00  0.78           O  
ATOM   2106  CB  VAL A 338     131.041  91.492  85.715  1.00  0.78           C  
ATOM   2107  CG1 VAL A 338     129.982  91.926  84.675  1.00  0.78           C  
ATOM   2108  CG2 VAL A 338     130.570  91.853  87.139  1.00  0.78           C  
ATOM   2109  N   VAL A 339     130.871  88.844  83.524  1.00  0.80           N  
ATOM   2110  CA  VAL A 339     131.202  88.289  82.228  1.00  0.80           C  
ATOM   2111  C   VAL A 339     130.192  88.771  81.199  1.00  0.80           C  
ATOM   2112  O   VAL A 339     128.986  88.681  81.414  1.00  0.80           O  
ATOM   2113  CB  VAL A 339     131.180  86.769  82.274  1.00  0.80           C  
ATOM   2114  CG1 VAL A 339     131.576  86.210  80.904  1.00  0.80           C  
ATOM   2115  CG2 VAL A 339     132.153  86.251  83.356  1.00  0.80           C  
ATOM   2116  N   VAL A 340     130.650  89.284  80.037  1.00  0.79           N  
ATOM   2117  CA  VAL A 340     129.764  89.708  78.956  1.00  0.79           C  
ATOM   2118  C   VAL A 340     130.060  88.900  77.711  1.00  0.79           C  
ATOM   2119  O   VAL A 340     131.193  88.848  77.235  1.00  0.79           O  
ATOM   2120  CB  VAL A 340     129.883  91.194  78.630  1.00  0.79           C  
ATOM   2121  CG1 VAL A 340     128.915  91.598  77.495  1.00  0.79           C  
ATOM   2122  CG2 VAL A 340     129.525  91.976  79.903  1.00  0.79           C  
ATOM   2123  N   ILE A 341     129.030  88.243  77.145  1.00  0.78           N  
ATOM   2124  CA  ILE A 341     129.148  87.461  75.927  1.00  0.78           C  
ATOM   2125  C   ILE A 341     128.191  88.059  74.928  1.00  0.78           C  
ATOM   2126  O   ILE A 341     126.973  88.068  75.109  1.00  0.78           O  
ATOM   2127  CB  ILE A 341     128.855  85.979  76.109  1.00  0.78           C  
ATOM   2128  CG1 ILE A 341     129.661  85.405  77.281  1.00  0.78           C  
ATOM   2129  CG2 ILE A 341     129.188  85.202  74.821  1.00  0.78           C  
ATOM   2130  CD1 ILE A 341     128.844  85.377  78.570  1.00  0.78           C  
ATOM   2131  N   SER A 342     128.737  88.639  73.854  1.00  0.75           N  
ATOM   2132  CA  SER A 342     127.950  89.414  72.922  1.00  0.75           C  
ATOM   2133  C   SER A 342     128.760  89.490  71.659  1.00  0.75           C  
ATOM   2134  O   SER A 342     129.968  89.297  71.688  1.00  0.75           O  
ATOM   2135  CB  SER A 342     127.691  90.856  73.449  1.00  0.75           C  
ATOM   2136  OG  SER A 342     126.882  91.634  72.562  1.00  0.75           O  
ATOM   2137  N   ALA A 343     128.141  89.770  70.503  1.00  0.75           N  
ATOM   2138  CA  ALA A 343     128.873  90.073  69.287  1.00  0.75           C  
ATOM   2139  C   ALA A 343     129.634  91.399  69.385  1.00  0.75           C  
ATOM   2140  O   ALA A 343     130.781  91.518  68.958  1.00  0.75           O  
ATOM   2141  CB  ALA A 343     127.904  90.040  68.088  1.00  0.75           C  
ATOM   2142  N   ASP A 344     129.000  92.404  70.017  1.00  0.72           N  
ATOM   2143  CA  ASP A 344     129.475  93.767  70.106  1.00  0.72           C  
ATOM   2144  C   ASP A 344     130.002  94.108  71.495  1.00  0.72           C  
ATOM   2145  O   ASP A 344     129.496  93.664  72.530  1.00  0.72           O  
ATOM   2146  CB  ASP A 344     128.325  94.750  69.784  1.00  0.72           C  
ATOM   2147  CG  ASP A 344     127.816  94.471  68.386  1.00  0.72           C  
ATOM   2148  OD1 ASP A 344     128.573  94.757  67.427  1.00  0.72           O  
ATOM   2149  OD2 ASP A 344     126.674  93.956  68.275  1.00  0.72           O  
ATOM   2150  N   TYR A 345     131.042  94.968  71.546  1.00  0.74           N  
ATOM   2151  CA  TYR A 345     131.528  95.583  72.764  1.00  0.74           C  
ATOM   2152  C   TYR A 345     130.666  96.818  73.049  1.00  0.74           C  
ATOM   2153  O   TYR A 345     130.594  97.749  72.253  1.00  0.74           O  
ATOM   2154  CB  TYR A 345     133.038  95.937  72.617  1.00  0.74           C  
ATOM   2155  CG  TYR A 345     133.684  96.330  73.923  1.00  0.74           C  
ATOM   2156  CD1 TYR A 345     133.528  97.628  74.439  1.00  0.74           C  
ATOM   2157  CD2 TYR A 345     134.486  95.414  74.626  1.00  0.74           C  
ATOM   2158  CE1 TYR A 345     134.160  98.000  75.633  1.00  0.74           C  
ATOM   2159  CE2 TYR A 345     135.106  95.781  75.830  1.00  0.74           C  
ATOM   2160  CZ  TYR A 345     134.946  97.077  76.329  1.00  0.74           C  
ATOM   2161  OH  TYR A 345     135.583  97.454  77.526  1.00  0.74           O  
ATOM   2162  N   MET A 346     129.971  96.838  74.202  1.00  0.68           N  
ATOM   2163  CA  MET A 346     128.904  97.779  74.501  1.00  0.68           C  
ATOM   2164  C   MET A 346     129.195  98.470  75.829  1.00  0.68           C  
ATOM   2165  O   MET A 346     130.141  98.073  76.509  1.00  0.68           O  
ATOM   2166  CB  MET A 346     127.554  97.016  74.610  1.00  0.68           C  
ATOM   2167  CG  MET A 346     127.096  96.376  73.284  1.00  0.68           C  
ATOM   2168  SD  MET A 346     126.960  97.543  71.893  1.00  0.68           S  
ATOM   2169  CE  MET A 346     125.435  98.388  72.387  1.00  0.68           C  
ATOM   2170  N   PRO A 347     128.441  99.470  76.297  1.00  0.65           N  
ATOM   2171  CA  PRO A 347     128.584 100.031  77.643  1.00  0.65           C  
ATOM   2172  C   PRO A 347     128.580  99.033  78.794  1.00  0.65           C  
ATOM   2173  O   PRO A 347     129.233  99.298  79.804  1.00  0.65           O  
ATOM   2174  CB  PRO A 347     127.462 101.066  77.723  1.00  0.65           C  
ATOM   2175  CG  PRO A 347     127.388 101.599  76.288  1.00  0.65           C  
ATOM   2176  CD  PRO A 347     127.642 100.349  75.438  1.00  0.65           C  
ATOM   2177  N   THR A 348     127.889  97.880  78.643  1.00  0.66           N  
ATOM   2178  CA  THR A 348     127.964  96.730  79.554  1.00  0.66           C  
ATOM   2179  C   THR A 348     129.358  96.129  79.648  1.00  0.66           C  
ATOM   2180  O   THR A 348     129.861  95.819  80.726  1.00  0.66           O  
ATOM   2181  CB  THR A 348     126.987  95.602  79.219  1.00  0.66           C  
ATOM   2182  OG1 THR A 348     125.650  96.079  79.200  1.00  0.66           O  
ATOM   2183  CG2 THR A 348     126.981  94.532  80.310  1.00  0.66           C  
ATOM   2184  N   ALA A 349     130.043  95.985  78.500  1.00  0.76           N  
ATOM   2185  CA  ALA A 349     131.356  95.388  78.367  1.00  0.76           C  
ATOM   2186  C   ALA A 349     132.449  96.160  79.112  1.00  0.76           C  
ATOM   2187  O   ALA A 349     133.329  95.568  79.730  1.00  0.76           O  
ATOM   2188  CB  ALA A 349     131.653  95.248  76.863  1.00  0.76           C  
ATOM   2189  N   ASN A 350     132.363  97.513  79.139  1.00  0.64           N  
ATOM   2190  CA  ASN A 350     133.206  98.407  79.937  1.00  0.64           C  
ATOM   2191  C   ASN A 350     133.200  98.197  81.462  1.00  0.64           C  
ATOM   2192  O   ASN A 350     133.791  98.989  82.200  1.00  0.64           O  
ATOM   2193  CB  ASN A 350     132.765  99.895  79.795  1.00  0.64           C  
ATOM   2194  CG  ASN A 350     133.013 100.489  78.416  1.00  0.64           C  
ATOM   2195  OD1 ASN A 350     134.143 100.557  77.949  1.00  0.64           O  
ATOM   2196  ND2 ASN A 350     131.956 101.060  77.804  1.00  0.64           N  
ATOM   2197  N   LYS A 351     132.479  97.202  82.007  1.00  0.64           N  
ATOM   2198  CA  LYS A 351     132.437  96.950  83.435  1.00  0.64           C  
ATOM   2199  C   LYS A 351     132.698  95.501  83.773  1.00  0.64           C  
ATOM   2200  O   LYS A 351     132.590  95.124  84.941  1.00  0.64           O  
ATOM   2201  CB  LYS A 351     131.051  97.362  84.002  1.00  0.64           C  
ATOM   2202  CG  LYS A 351     130.776  98.877  83.906  1.00  0.64           C  
ATOM   2203  CD  LYS A 351     131.735  99.773  84.720  1.00  0.64           C  
ATOM   2204  CE  LYS A 351     131.777 101.238  84.263  1.00  0.64           C  
ATOM   2205  NZ  LYS A 351     132.418 101.310  82.936  1.00  0.64           N  
ATOM   2206  N   ALA A 352     133.083  94.691  82.774  1.00  0.76           N  
ATOM   2207  CA  ALA A 352     133.245  93.268  82.908  1.00  0.76           C  
ATOM   2208  C   ALA A 352     134.703  92.864  82.972  1.00  0.76           C  
ATOM   2209  O   ALA A 352     135.553  93.410  82.271  1.00  0.76           O  
ATOM   2210  CB  ALA A 352     132.575  92.584  81.705  1.00  0.76           C  
ATOM   2211  N   ASP A 353     135.008  91.882  83.835  1.00  0.73           N  
ATOM   2212  CA  ASP A 353     136.277  91.203  83.951  1.00  0.73           C  
ATOM   2213  C   ASP A 353     136.616  90.427  82.673  1.00  0.73           C  
ATOM   2214  O   ASP A 353     137.735  90.483  82.167  1.00  0.73           O  
ATOM   2215  CB  ASP A 353     136.191  90.247  85.171  1.00  0.73           C  
ATOM   2216  CG  ASP A 353     135.723  91.019  86.394  1.00  0.73           C  
ATOM   2217  OD1 ASP A 353     136.579  91.501  87.170  1.00  0.73           O  
ATOM   2218  OD2 ASP A 353     134.478  91.140  86.550  1.00  0.73           O  
ATOM   2219  N   GLU A 354     135.611  89.725  82.103  1.00  0.72           N  
ATOM   2220  CA  GLU A 354     135.740  88.968  80.865  1.00  0.72           C  
ATOM   2221  C   GLU A 354     134.753  89.468  79.818  1.00  0.72           C  
ATOM   2222  O   GLU A 354     133.548  89.582  80.054  1.00  0.72           O  
ATOM   2223  CB  GLU A 354     135.460  87.458  81.071  1.00  0.72           C  
ATOM   2224  CG  GLU A 354     136.482  86.730  81.978  1.00  0.72           C  
ATOM   2225  CD  GLU A 354     137.814  86.382  81.314  1.00  0.72           C  
ATOM   2226  OE1 GLU A 354     137.923  86.462  80.065  1.00  0.72           O  
ATOM   2227  OE2 GLU A 354     138.724  85.946  82.071  1.00  0.72           O  
ATOM   2228  N   ILE A 355     135.245  89.755  78.597  1.00  0.76           N  
ATOM   2229  CA  ILE A 355     134.413  90.137  77.468  1.00  0.76           C  
ATOM   2230  C   ILE A 355     134.690  89.164  76.345  1.00  0.76           C  
ATOM   2231  O   ILE A 355     135.813  89.035  75.862  1.00  0.76           O  
ATOM   2232  CB  ILE A 355     134.610  91.566  76.953  1.00  0.76           C  
ATOM   2233  CG1 ILE A 355     134.370  92.619  78.058  1.00  0.76           C  
ATOM   2234  CG2 ILE A 355     133.618  91.810  75.785  1.00  0.76           C  
ATOM   2235  CD1 ILE A 355     135.617  93.001  78.865  1.00  0.76           C  
ATOM   2236  N   VAL A 356     133.647  88.447  75.896  1.00  0.80           N  
ATOM   2237  CA  VAL A 356     133.763  87.426  74.877  1.00  0.80           C  
ATOM   2238  C   VAL A 356     132.939  87.821  73.656  1.00  0.80           C  
ATOM   2239  O   VAL A 356     131.711  87.867  73.690  1.00  0.80           O  
ATOM   2240  CB  VAL A 356     133.362  86.059  75.430  1.00  0.80           C  
ATOM   2241  CG1 VAL A 356     133.332  85.016  74.302  1.00  0.80           C  
ATOM   2242  CG2 VAL A 356     134.395  85.647  76.503  1.00  0.80           C  
ATOM   2243  N   ILE A 357     133.631  88.119  72.530  1.00  0.75           N  
ATOM   2244  CA  ILE A 357     133.040  88.332  71.210  1.00  0.75           C  
ATOM   2245  C   ILE A 357     132.622  87.004  70.603  1.00  0.75           C  
ATOM   2246  O   ILE A 357     133.473  86.144  70.402  1.00  0.75           O  
ATOM   2247  CB  ILE A 357     134.016  88.994  70.231  1.00  0.75           C  
ATOM   2248  CG1 ILE A 357     134.407  90.404  70.729  1.00  0.75           C  
ATOM   2249  CG2 ILE A 357     133.399  89.064  68.807  1.00  0.75           C  
ATOM   2250  CD1 ILE A 357     135.620  90.974  69.983  1.00  0.75           C  
ATOM   2251  N   LEU A 358     131.337  86.797  70.245  1.00  0.75           N  
ATOM   2252  CA  LEU A 358     130.962  85.609  69.492  1.00  0.75           C  
ATOM   2253  C   LEU A 358     130.101  85.973  68.298  1.00  0.75           C  
ATOM   2254  O   LEU A 358     129.496  87.039  68.225  1.00  0.75           O  
ATOM   2255  CB  LEU A 358     130.345  84.484  70.373  1.00  0.75           C  
ATOM   2256  CG  LEU A 358     128.823  84.488  70.636  1.00  0.75           C  
ATOM   2257  CD1 LEU A 358     128.455  83.289  71.528  1.00  0.75           C  
ATOM   2258  CD2 LEU A 358     128.289  85.791  71.247  1.00  0.75           C  
ATOM   2259  N   ARG A 359     130.077  85.108  67.269  1.00  0.68           N  
ATOM   2260  CA  ARG A 359     129.247  85.274  66.090  1.00  0.68           C  
ATOM   2261  C   ARG A 359     127.735  85.252  66.388  1.00  0.68           C  
ATOM   2262  O   ARG A 359     127.310  84.465  67.228  1.00  0.68           O  
ATOM   2263  CB  ARG A 359     129.608  84.157  65.070  1.00  0.68           C  
ATOM   2264  CG  ARG A 359     128.825  84.165  63.737  1.00  0.68           C  
ATOM   2265  CD  ARG A 359     129.429  83.333  62.592  1.00  0.68           C  
ATOM   2266  NE  ARG A 359     129.501  81.893  63.013  1.00  0.68           N  
ATOM   2267  CZ  ARG A 359     128.706  80.908  62.570  1.00  0.68           C  
ATOM   2268  NH1 ARG A 359     127.640  81.133  61.815  1.00  0.68           N  
ATOM   2269  NH2 ARG A 359     128.979  79.663  62.953  1.00  0.68           N  
ATOM   2270  N   PRO A 360     126.871  86.039  65.739  1.00  0.74           N  
ATOM   2271  CA  PRO A 360     125.423  85.957  65.923  1.00  0.74           C  
ATOM   2272  C   PRO A 360     124.810  84.564  65.778  1.00  0.74           C  
ATOM   2273  O   PRO A 360     124.934  83.956  64.713  1.00  0.74           O  
ATOM   2274  CB  PRO A 360     124.877  86.927  64.858  1.00  0.74           C  
ATOM   2275  CG  PRO A 360     125.966  87.998  64.701  1.00  0.74           C  
ATOM   2276  CD  PRO A 360     127.266  87.266  65.041  1.00  0.74           C  
ATOM   2277  N   GLY A 361     124.115  84.057  66.822  1.00  0.75           N  
ATOM   2278  CA  GLY A 361     123.379  82.800  66.759  1.00  0.75           C  
ATOM   2279  C   GLY A 361     124.198  81.561  67.015  1.00  0.75           C  
ATOM   2280  O   GLY A 361     123.723  80.448  66.801  1.00  0.75           O  
ATOM   2281  N   THR A 362     125.454  81.689  67.484  1.00  0.73           N  
ATOM   2282  CA  THR A 362     126.313  80.532  67.749  1.00  0.73           C  
ATOM   2283  C   THR A 362     126.312  80.139  69.200  1.00  0.73           C  
ATOM   2284  O   THR A 362     126.952  79.164  69.598  1.00  0.73           O  
ATOM   2285  CB  THR A 362     127.767  80.727  67.359  1.00  0.73           C  
ATOM   2286  OG1 THR A 362     128.373  81.820  68.034  1.00  0.73           O  
ATOM   2287  CG2 THR A 362     127.791  81.041  65.867  1.00  0.73           C  
ATOM   2288  N   ASP A 363     125.541  80.865  70.019  1.00  0.75           N  
ATOM   2289  CA  ASP A 363     125.479  80.809  71.457  1.00  0.75           C  
ATOM   2290  C   ASP A 363     125.202  79.411  72.017  1.00  0.75           C  
ATOM   2291  O   ASP A 363     125.758  78.994  73.030  1.00  0.75           O  
ATOM   2292  CB  ASP A 363     124.387  81.797  71.927  1.00  0.75           C  
ATOM   2293  CG  ASP A 363     124.513  83.188  71.316  1.00  0.75           C  
ATOM   2294  OD1 ASP A 363     124.266  83.314  70.085  1.00  0.75           O  
ATOM   2295  OD2 ASP A 363     124.824  84.131  72.083  1.00  0.75           O  
ATOM   2296  N   THR A 364     124.374  78.614  71.311  1.00  0.74           N  
ATOM   2297  CA  THR A 364     124.110  77.204  71.594  1.00  0.74           C  
ATOM   2298  C   THR A 364     125.369  76.348  71.612  1.00  0.74           C  
ATOM   2299  O   THR A 364     125.558  75.541  72.517  1.00  0.74           O  
ATOM   2300  CB  THR A 364     123.113  76.612  70.600  1.00  0.74           C  
ATOM   2301  OG1 THR A 364     121.874  77.290  70.732  1.00  0.74           O  
ATOM   2302  CG2 THR A 364     122.827  75.131  70.875  1.00  0.74           C  
ATOM   2303  N   ALA A 365     126.308  76.528  70.657  1.00  0.78           N  
ATOM   2304  CA  ALA A 365     127.587  75.829  70.649  1.00  0.78           C  
ATOM   2305  C   ALA A 365     128.462  76.192  71.841  1.00  0.78           C  
ATOM   2306  O   ALA A 365     129.075  75.336  72.478  1.00  0.78           O  
ATOM   2307  CB  ALA A 365     128.357  76.146  69.353  1.00  0.78           C  
ATOM   2308  N   PHE A 366     128.490  77.495  72.199  1.00  0.78           N  
ATOM   2309  CA  PHE A 366     129.190  78.003  73.363  1.00  0.78           C  
ATOM   2310  C   PHE A 366     128.693  77.349  74.658  1.00  0.78           C  
ATOM   2311  O   PHE A 366     129.457  76.786  75.441  1.00  0.78           O  
ATOM   2312  CB  PHE A 366     129.013  79.558  73.393  1.00  0.78           C  
ATOM   2313  CG  PHE A 366     129.845  80.183  74.472  1.00  0.78           C  
ATOM   2314  CD1 PHE A 366     129.346  80.278  75.782  1.00  0.78           C  
ATOM   2315  CD2 PHE A 366     131.167  80.571  74.209  1.00  0.78           C  
ATOM   2316  CE1 PHE A 366     130.197  80.625  76.837  1.00  0.78           C  
ATOM   2317  CE2 PHE A 366     132.013  80.945  75.259  1.00  0.78           C  
ATOM   2318  CZ  PHE A 366     131.536  80.929  76.572  1.00  0.78           C  
ATOM   2319  N   LEU A 367     127.371  77.365  74.878  1.00  0.78           N  
ATOM   2320  CA  LEU A 367     126.749  76.819  76.064  1.00  0.78           C  
ATOM   2321  C   LEU A 367     126.738  75.302  76.162  1.00  0.78           C  
ATOM   2322  O   LEU A 367     126.909  74.738  77.241  1.00  0.78           O  
ATOM   2323  CB  LEU A 367     125.307  77.319  76.156  1.00  0.78           C  
ATOM   2324  CG  LEU A 367     125.148  78.831  76.305  1.00  0.78           C  
ATOM   2325  CD1 LEU A 367     123.665  79.116  76.088  1.00  0.78           C  
ATOM   2326  CD2 LEU A 367     125.580  79.289  77.702  1.00  0.78           C  
ATOM   2327  N   LEU A 368     126.539  74.576  75.044  1.00  0.78           N  
ATOM   2328  CA  LEU A 368     126.652  73.126  75.022  1.00  0.78           C  
ATOM   2329  C   LEU A 368     128.071  72.662  75.339  1.00  0.78           C  
ATOM   2330  O   LEU A 368     128.271  71.688  76.065  1.00  0.78           O  
ATOM   2331  CB  LEU A 368     126.132  72.534  73.692  1.00  0.78           C  
ATOM   2332  CG  LEU A 368     124.601  72.616  73.504  1.00  0.78           C  
ATOM   2333  CD1 LEU A 368     124.180  72.198  72.091  1.00  0.78           C  
ATOM   2334  CD2 LEU A 368     123.847  71.724  74.500  1.00  0.78           C  
ATOM   2335  N   GLY A 369     129.098  73.408  74.869  1.00  0.81           N  
ATOM   2336  CA  GLY A 369     130.471  73.348  75.380  1.00  0.81           C  
ATOM   2337  C   GLY A 369     130.617  73.459  76.885  1.00  0.81           C  
ATOM   2338  O   GLY A 369     131.279  72.639  77.515  1.00  0.81           O  
ATOM   2339  N   VAL A 370     129.972  74.466  77.515  1.00  0.76           N  
ATOM   2340  CA  VAL A 370     129.928  74.630  78.973  1.00  0.76           C  
ATOM   2341  C   VAL A 370     129.290  73.433  79.666  1.00  0.76           C  
ATOM   2342  O   VAL A 370     129.814  72.917  80.651  1.00  0.76           O  
ATOM   2343  CB  VAL A 370     129.194  75.908  79.406  1.00  0.76           C  
ATOM   2344  CG1 VAL A 370     129.039  75.997  80.944  1.00  0.76           C  
ATOM   2345  CG2 VAL A 370     129.980  77.133  78.901  1.00  0.76           C  
ATOM   2346  N   ALA A 371     128.162  72.918  79.135  1.00  0.76           N  
ATOM   2347  CA  ALA A 371     127.511  71.725  79.637  1.00  0.76           C  
ATOM   2348  C   ALA A 371     128.399  70.486  79.560  1.00  0.76           C  
ATOM   2349  O   ALA A 371     128.477  69.717  80.516  1.00  0.76           O  
ATOM   2350  CB  ALA A 371     126.183  71.492  78.890  1.00  0.76           C  
ATOM   2351  N   ARG A 372     129.143  70.283  78.449  1.00  0.68           N  
ATOM   2352  CA  ARG A 372     130.136  69.223  78.348  1.00  0.68           C  
ATOM   2353  C   ARG A 372     131.228  69.338  79.402  1.00  0.68           C  
ATOM   2354  O   ARG A 372     131.491  68.376  80.123  1.00  0.68           O  
ATOM   2355  CB  ARG A 372     130.768  69.192  76.928  1.00  0.68           C  
ATOM   2356  CG  ARG A 372     131.811  68.078  76.671  1.00  0.68           C  
ATOM   2357  CD  ARG A 372     133.262  68.463  76.987  1.00  0.68           C  
ATOM   2358  NE  ARG A 372     134.072  67.230  76.795  1.00  0.68           N  
ATOM   2359  CZ  ARG A 372     135.351  67.266  76.428  1.00  0.68           C  
ATOM   2360  NH1 ARG A 372     135.824  66.248  75.720  1.00  0.68           N  
ATOM   2361  NH2 ARG A 372     136.141  68.292  76.699  1.00  0.68           N  
ATOM   2362  N   GLU A 373     131.837  70.532  79.569  1.00  0.70           N  
ATOM   2363  CA  GLU A 373     132.878  70.780  80.559  1.00  0.70           C  
ATOM   2364  C   GLU A 373     132.407  70.578  81.999  1.00  0.70           C  
ATOM   2365  O   GLU A 373     133.104  69.988  82.819  1.00  0.70           O  
ATOM   2366  CB  GLU A 373     133.529  72.178  80.376  1.00  0.70           C  
ATOM   2367  CG  GLU A 373     134.357  72.321  79.069  1.00  0.70           C  
ATOM   2368  CD  GLU A 373     135.543  71.357  78.998  1.00  0.70           C  
ATOM   2369  OE1 GLU A 373     135.493  70.412  78.165  1.00  0.70           O  
ATOM   2370  OE2 GLU A 373     136.530  71.546  79.760  1.00  0.70           O  
ATOM   2371  N   LEU A 374     131.176  70.997  82.357  1.00  0.68           N  
ATOM   2372  CA  LEU A 374     130.609  70.712  83.671  1.00  0.68           C  
ATOM   2373  C   LEU A 374     130.494  69.230  83.987  1.00  0.68           C  
ATOM   2374  O   LEU A 374     130.834  68.770  85.078  1.00  0.68           O  
ATOM   2375  CB  LEU A 374     129.171  71.274  83.779  1.00  0.68           C  
ATOM   2376  CG  LEU A 374     129.097  72.800  83.903  1.00  0.68           C  
ATOM   2377  CD1 LEU A 374     127.642  73.262  83.793  1.00  0.68           C  
ATOM   2378  CD2 LEU A 374     129.685  73.282  85.230  1.00  0.68           C  
ATOM   2379  N   ILE A 375     130.002  68.448  83.015  1.00  0.68           N  
ATOM   2380  CA  ILE A 375     129.841  67.013  83.118  1.00  0.68           C  
ATOM   2381  C   ILE A 375     131.156  66.232  83.128  1.00  0.68           C  
ATOM   2382  O   ILE A 375     131.342  65.318  83.937  1.00  0.68           O  
ATOM   2383  CB  ILE A 375     128.945  66.536  81.983  1.00  0.68           C  
ATOM   2384  CG1 ILE A 375     127.507  67.101  82.089  1.00  0.68           C  
ATOM   2385  CG2 ILE A 375     128.886  65.003  81.941  1.00  0.68           C  
ATOM   2386  CD1 ILE A 375     126.725  66.674  83.334  1.00  0.68           C  
ATOM   2387  N   THR A 376     132.109  66.548  82.223  1.00  0.72           N  
ATOM   2388  CA  THR A 376     133.393  65.847  82.116  1.00  0.72           C  
ATOM   2389  C   THR A 376     134.341  66.140  83.250  1.00  0.72           C  
ATOM   2390  O   THR A 376     135.040  65.244  83.722  1.00  0.72           O  
ATOM   2391  CB  THR A 376     134.129  66.009  80.790  1.00  0.72           C  
ATOM   2392  OG1 THR A 376     134.426  67.365  80.500  1.00  0.72           O  
ATOM   2393  CG2 THR A 376     133.226  65.468  79.676  1.00  0.72           C  
ATOM   2394  N   LYS A 377     134.366  67.390  83.750  1.00  0.67           N  
ATOM   2395  CA  LYS A 377     135.264  67.782  84.820  1.00  0.67           C  
ATOM   2396  C   LYS A 377     134.658  67.558  86.195  1.00  0.67           C  
ATOM   2397  O   LYS A 377     135.334  67.724  87.206  1.00  0.67           O  
ATOM   2398  CB  LYS A 377     135.616  69.287  84.705  1.00  0.67           C  
ATOM   2399  CG  LYS A 377     136.206  69.723  83.355  1.00  0.67           C  
ATOM   2400  CD  LYS A 377     137.482  68.975  82.964  1.00  0.67           C  
ATOM   2401  CE  LYS A 377     138.082  69.564  81.691  1.00  0.67           C  
ATOM   2402  NZ  LYS A 377     139.322  68.838  81.368  1.00  0.67           N  
ATOM   2403  N   LYS A 378     133.373  67.149  86.247  1.00  0.68           N  
ATOM   2404  CA  LYS A 378     132.619  66.882  87.462  1.00  0.68           C  
ATOM   2405  C   LYS A 378     132.414  68.104  88.351  1.00  0.68           C  
ATOM   2406  O   LYS A 378     132.572  68.054  89.568  1.00  0.68           O  
ATOM   2407  CB  LYS A 378     133.148  65.665  88.265  1.00  0.68           C  
ATOM   2408  CG  LYS A 378     133.143  64.350  87.470  1.00  0.68           C  
ATOM   2409  CD  LYS A 378     133.719  63.199  88.310  1.00  0.68           C  
ATOM   2410  CE  LYS A 378     133.722  61.849  87.591  1.00  0.68           C  
ATOM   2411  NZ  LYS A 378     134.340  60.815  88.454  1.00  0.68           N  
ATOM   2412  N   LEU A 379     132.013  69.234  87.740  1.00  0.69           N  
ATOM   2413  CA  LEU A 379     131.848  70.508  88.425  1.00  0.69           C  
ATOM   2414  C   LEU A 379     130.387  70.776  88.764  1.00  0.69           C  
ATOM   2415  O   LEU A 379     130.032  71.797  89.347  1.00  0.69           O  
ATOM   2416  CB  LEU A 379     132.372  71.655  87.523  1.00  0.69           C  
ATOM   2417  CG  LEU A 379     133.881  71.570  87.207  1.00  0.69           C  
ATOM   2418  CD1 LEU A 379     134.278  72.560  86.102  1.00  0.69           C  
ATOM   2419  CD2 LEU A 379     134.755  71.798  88.449  1.00  0.69           C  
ATOM   2420  N   TYR A 380     129.496  69.834  88.407  1.00  0.67           N  
ATOM   2421  CA  TYR A 380     128.114  69.790  88.846  1.00  0.67           C  
ATOM   2422  C   TYR A 380     127.969  69.498  90.342  1.00  0.67           C  
ATOM   2423  O   TYR A 380     128.735  68.720  90.912  1.00  0.67           O  
ATOM   2424  CB  TYR A 380     127.291  68.788  87.975  1.00  0.67           C  
ATOM   2425  CG  TYR A 380     127.788  67.364  88.058  1.00  0.67           C  
ATOM   2426  CD1 TYR A 380     127.305  66.506  89.061  1.00  0.67           C  
ATOM   2427  CD2 TYR A 380     128.725  66.868  87.137  1.00  0.67           C  
ATOM   2428  CE1 TYR A 380     127.780  65.191  89.166  1.00  0.67           C  
ATOM   2429  CE2 TYR A 380     129.204  65.555  87.241  1.00  0.67           C  
ATOM   2430  CZ  TYR A 380     128.734  64.720  88.262  1.00  0.67           C  
ATOM   2431  OH  TYR A 380     129.190  63.390  88.345  1.00  0.67           O  
ATOM   2432  N   ASP A 381     126.953  70.070  91.026  1.00  0.70           N  
ATOM   2433  CA  ASP A 381     126.726  69.721  92.418  1.00  0.70           C  
ATOM   2434  C   ASP A 381     125.841  68.476  92.473  1.00  0.70           C  
ATOM   2435  O   ASP A 381     124.640  68.508  92.213  1.00  0.70           O  
ATOM   2436  CB  ASP A 381     126.167  70.884  93.276  1.00  0.70           C  
ATOM   2437  CG  ASP A 381     126.457  70.561  94.735  1.00  0.70           C  
ATOM   2438  OD1 ASP A 381     125.923  69.531  95.224  1.00  0.70           O  
ATOM   2439  OD2 ASP A 381     127.293  71.262  95.355  1.00  0.70           O  
ATOM   2440  N   ARG A 382     126.453  67.314  92.779  1.00  0.64           N  
ATOM   2441  CA  ARG A 382     125.830  66.006  92.706  1.00  0.64           C  
ATOM   2442  C   ARG A 382     124.593  65.818  93.577  1.00  0.64           C  
ATOM   2443  O   ARG A 382     123.610  65.232  93.129  1.00  0.64           O  
ATOM   2444  CB  ARG A 382     126.869  64.910  93.066  1.00  0.64           C  
ATOM   2445  CG  ARG A 382     126.331  63.466  92.928  1.00  0.64           C  
ATOM   2446  CD  ARG A 382     127.277  62.346  93.398  1.00  0.64           C  
ATOM   2447  NE  ARG A 382     127.596  62.557  94.857  1.00  0.64           N  
ATOM   2448  CZ  ARG A 382     126.719  62.445  95.864  1.00  0.64           C  
ATOM   2449  NH1 ARG A 382     126.975  63.001  97.042  1.00  0.64           N  
ATOM   2450  NH2 ARG A 382     125.528  61.885  95.741  1.00  0.64           N  
ATOM   2451  N   ASP A 383     124.600  66.286  94.838  1.00  0.68           N  
ATOM   2452  CA  ASP A 383     123.474  66.087  95.735  1.00  0.68           C  
ATOM   2453  C   ASP A 383     122.267  66.942  95.366  1.00  0.68           C  
ATOM   2454  O   ASP A 383     121.141  66.446  95.329  1.00  0.68           O  
ATOM   2455  CB  ASP A 383     123.913  66.246  97.207  1.00  0.68           C  
ATOM   2456  CG  ASP A 383     124.733  65.033  97.582  1.00  0.68           C  
ATOM   2457  OD1 ASP A 383     124.319  63.876  97.302  1.00  0.68           O  
ATOM   2458  OD2 ASP A 383     125.854  65.185  98.110  1.00  0.68           O  
ATOM   2459  N   ALA A 384     122.468  68.222  94.991  1.00  0.71           N  
ATOM   2460  CA  ALA A 384     121.413  69.084  94.488  1.00  0.71           C  
ATOM   2461  C   ALA A 384     120.769  68.553  93.218  1.00  0.71           C  
ATOM   2462  O   ALA A 384     119.550  68.513  93.056  1.00  0.71           O  
ATOM   2463  CB  ALA A 384     122.033  70.438  94.149  1.00  0.71           C  
ATOM   2464  N   VAL A 385     121.625  68.061  92.309  1.00  0.72           N  
ATOM   2465  CA  VAL A 385     121.272  67.374  91.084  1.00  0.72           C  
ATOM   2466  C   VAL A 385     120.429  66.121  91.309  1.00  0.72           C  
ATOM   2467  O   VAL A 385     119.369  65.965  90.712  1.00  0.72           O  
ATOM   2468  CB  VAL A 385     122.578  67.072  90.351  1.00  0.72           C  
ATOM   2469  CG1 VAL A 385     122.518  65.833  89.449  1.00  0.72           C  
ATOM   2470  CG2 VAL A 385     122.988  68.327  89.557  1.00  0.72           C  
ATOM   2471  N   ILE A 386     120.816  65.211  92.225  1.00  0.67           N  
ATOM   2472  CA  ILE A 386     120.017  64.032  92.555  1.00  0.67           C  
ATOM   2473  C   ILE A 386     118.667  64.392  93.164  1.00  0.67           C  
ATOM   2474  O   ILE A 386     117.640  63.777  92.885  1.00  0.67           O  
ATOM   2475  CB  ILE A 386     120.804  63.109  93.482  1.00  0.67           C  
ATOM   2476  CG1 ILE A 386     121.960  62.467  92.686  1.00  0.67           C  
ATOM   2477  CG2 ILE A 386     119.909  62.010  94.103  1.00  0.67           C  
ATOM   2478  CD1 ILE A 386     123.004  61.816  93.594  1.00  0.67           C  
ATOM   2479  N   GLN A 387     118.647  65.414  94.036  1.00  0.61           N  
ATOM   2480  CA  GLN A 387     117.464  65.822  94.759  1.00  0.61           C  
ATOM   2481  C   GLN A 387     116.449  66.682  94.012  1.00  0.61           C  
ATOM   2482  O   GLN A 387     115.306  66.790  94.466  1.00  0.61           O  
ATOM   2483  CB  GLN A 387     117.889  66.668  95.977  1.00  0.61           C  
ATOM   2484  CG  GLN A 387     118.531  65.865  97.122  1.00  0.61           C  
ATOM   2485  CD  GLN A 387     118.753  66.799  98.307  1.00  0.61           C  
ATOM   2486  OE1 GLN A 387     118.317  67.950  98.329  1.00  0.61           O  
ATOM   2487  NE2 GLN A 387     119.407  66.275  99.364  1.00  0.61           N  
ATOM   2488  N   ARG A 388     116.818  67.373  92.917  1.00  0.58           N  
ATOM   2489  CA  ARG A 388     115.964  68.419  92.368  1.00  0.58           C  
ATOM   2490  C   ARG A 388     115.940  68.472  90.854  1.00  0.58           C  
ATOM   2491  O   ARG A 388     115.342  69.384  90.288  1.00  0.58           O  
ATOM   2492  CB  ARG A 388     116.433  69.823  92.854  1.00  0.58           C  
ATOM   2493  CG  ARG A 388     116.292  70.069  94.369  1.00  0.58           C  
ATOM   2494  CD  ARG A 388     114.838  70.072  94.846  1.00  0.58           C  
ATOM   2495  NE  ARG A 388     114.875  70.251  96.334  1.00  0.58           N  
ATOM   2496  CZ  ARG A 388     114.801  69.252  97.224  1.00  0.58           C  
ATOM   2497  NH1 ARG A 388     114.934  69.529  98.521  1.00  0.58           N  
ATOM   2498  NH2 ARG A 388     114.619  67.985  96.869  1.00  0.58           N  
ATOM   2499  N   THR A 389     116.531  67.497  90.146  1.00  0.67           N  
ATOM   2500  CA  THR A 389     116.461  67.457  88.688  1.00  0.67           C  
ATOM   2501  C   THR A 389     115.967  66.094  88.262  1.00  0.67           C  
ATOM   2502  O   THR A 389     115.780  65.178  89.061  1.00  0.67           O  
ATOM   2503  CB  THR A 389     117.749  67.831  87.934  1.00  0.67           C  
ATOM   2504  OG1 THR A 389     118.760  66.842  88.024  1.00  0.67           O  
ATOM   2505  CG2 THR A 389     118.349  69.121  88.512  1.00  0.67           C  
ATOM   2506  N   ASP A 390     115.720  65.926  86.959  1.00  0.64           N  
ATOM   2507  CA  ASP A 390     115.263  64.724  86.325  1.00  0.64           C  
ATOM   2508  C   ASP A 390     116.440  63.877  85.836  1.00  0.64           C  
ATOM   2509  O   ASP A 390     116.259  62.874  85.157  1.00  0.64           O  
ATOM   2510  CB  ASP A 390     114.304  65.112  85.157  1.00  0.64           C  
ATOM   2511  CG  ASP A 390     114.887  66.119  84.160  1.00  0.64           C  
ATOM   2512  OD1 ASP A 390     115.953  66.729  84.448  1.00  0.64           O  
ATOM   2513  OD2 ASP A 390     114.246  66.313  83.102  1.00  0.64           O  
ATOM   2514  N   LEU A 391     117.696  64.186  86.229  1.00  0.67           N  
ATOM   2515  CA  LEU A 391     118.856  63.382  85.860  1.00  0.67           C  
ATOM   2516  C   LEU A 391     118.800  61.910  86.262  1.00  0.67           C  
ATOM   2517  O   LEU A 391     119.230  61.085  85.450  1.00  0.67           O  
ATOM   2518  CB  LEU A 391     120.184  64.010  86.325  1.00  0.67           C  
ATOM   2519  CG  LEU A 391     120.491  65.361  85.657  1.00  0.67           C  
ATOM   2520  CD1 LEU A 391     121.816  65.909  86.181  1.00  0.67           C  
ATOM   2521  CD2 LEU A 391     120.486  65.335  84.129  1.00  0.67           C  
ATOM   2522  N   PRO A 392     118.257  61.495  87.410  1.00  0.58           N  
ATOM   2523  CA  PRO A 392     118.008  60.085  87.678  1.00  0.58           C  
ATOM   2524  C   PRO A 392     116.959  59.404  86.802  1.00  0.58           C  
ATOM   2525  O   PRO A 392     116.845  58.185  86.888  1.00  0.58           O  
ATOM   2526  CB  PRO A 392     117.503  60.106  89.128  1.00  0.58           C  
ATOM   2527  CG  PRO A 392     118.207  61.299  89.759  1.00  0.58           C  
ATOM   2528  CD  PRO A 392     118.107  62.311  88.629  1.00  0.58           C  
ATOM   2529  N   LEU A 393     116.139  60.131  86.008  1.00  0.47           N  
ATOM   2530  CA  LEU A 393     115.039  59.579  85.225  1.00  0.47           C  
ATOM   2531  C   LEU A 393     115.478  58.599  84.148  1.00  0.47           C  
ATOM   2532  O   LEU A 393     116.317  58.920  83.308  1.00  0.47           O  
ATOM   2533  CB  LEU A 393     114.227  60.725  84.564  1.00  0.47           C  
ATOM   2534  CG  LEU A 393     112.963  60.351  83.766  1.00  0.47           C  
ATOM   2535  CD1 LEU A 393     112.022  59.433  84.541  1.00  0.47           C  
ATOM   2536  CD2 LEU A 393     112.220  61.625  83.348  1.00  0.47           C  
ATOM   2537  N   LEU A 394     114.921  57.370  84.154  1.00  0.38           N  
ATOM   2538  CA  LEU A 394     115.165  56.361  83.150  1.00  0.38           C  
ATOM   2539  C   LEU A 394     114.355  56.624  81.897  1.00  0.38           C  
ATOM   2540  O   LEU A 394     113.130  56.616  81.887  1.00  0.38           O  
ATOM   2541  CB  LEU A 394     114.871  54.927  83.669  1.00  0.38           C  
ATOM   2542  CG  LEU A 394     115.381  53.798  82.746  1.00  0.38           C  
ATOM   2543  CD1 LEU A 394     116.889  53.913  82.529  1.00  0.38           C  
ATOM   2544  CD2 LEU A 394     115.037  52.404  83.291  1.00  0.38           C  
ATOM   2545  N   VAL A 395     115.055  56.877  80.787  1.00  0.39           N  
ATOM   2546  CA  VAL A 395     114.446  57.253  79.539  1.00  0.39           C  
ATOM   2547  C   VAL A 395     114.189  56.020  78.708  1.00  0.39           C  
ATOM   2548  O   VAL A 395     115.054  55.158  78.576  1.00  0.39           O  
ATOM   2549  CB  VAL A 395     115.400  58.172  78.806  1.00  0.39           C  
ATOM   2550  CG1 VAL A 395     114.997  58.409  77.348  1.00  0.39           C  
ATOM   2551  CG2 VAL A 395     115.552  59.483  79.607  1.00  0.39           C  
ATOM   2552  N   ARG A 396     112.985  55.899  78.116  1.00  0.34           N  
ATOM   2553  CA  ARG A 396     112.559  54.776  77.290  1.00  0.34           C  
ATOM   2554  C   ARG A 396     113.546  54.310  76.195  1.00  0.34           C  
ATOM   2555  O   ARG A 396     114.320  55.087  75.644  1.00  0.34           O  
ATOM   2556  CB  ARG A 396     111.154  55.089  76.698  1.00  0.34           C  
ATOM   2557  CG  ARG A 396     110.432  53.869  76.099  1.00  0.34           C  
ATOM   2558  CD  ARG A 396     109.029  54.166  75.562  1.00  0.34           C  
ATOM   2559  NE  ARG A 396     108.625  52.921  74.853  1.00  0.34           N  
ATOM   2560  CZ  ARG A 396     107.435  52.750  74.277  1.00  0.34           C  
ATOM   2561  NH1 ARG A 396     107.216  51.644  73.575  1.00  0.34           N  
ATOM   2562  NH2 ARG A 396     106.596  53.766  74.155  1.00  0.34           N  
ATOM   2563  N   LEU A 397     113.544  53.002  75.834  1.00  0.38           N  
ATOM   2564  CA  LEU A 397     114.377  52.407  74.789  1.00  0.38           C  
ATOM   2565  C   LEU A 397     114.234  53.033  73.412  1.00  0.38           C  
ATOM   2566  O   LEU A 397     115.211  53.161  72.688  1.00  0.38           O  
ATOM   2567  CB  LEU A 397     114.090  50.895  74.652  1.00  0.38           C  
ATOM   2568  CG  LEU A 397     114.646  50.049  75.811  1.00  0.38           C  
ATOM   2569  CD1 LEU A 397     113.995  48.661  75.841  1.00  0.38           C  
ATOM   2570  CD2 LEU A 397     116.168  49.893  75.674  1.00  0.38           C  
ATOM   2571  N   ASP A 398     113.030  53.505  73.043  1.00  0.36           N  
ATOM   2572  CA  ASP A 398     112.734  54.346  71.897  1.00  0.36           C  
ATOM   2573  C   ASP A 398     113.570  55.658  71.835  1.00  0.36           C  
ATOM   2574  O   ASP A 398     113.526  56.409  70.864  1.00  0.36           O  
ATOM   2575  CB  ASP A 398     111.218  54.735  71.943  1.00  0.36           C  
ATOM   2576  CG  ASP A 398     110.183  53.670  72.291  1.00  0.36           C  
ATOM   2577  OD1 ASP A 398     110.479  52.675  73.005  1.00  0.36           O  
ATOM   2578  OD2 ASP A 398     108.990  53.921  71.987  1.00  0.36           O  
ATOM   2579  N   THR A 399     114.355  55.949  72.898  1.00  0.35           N  
ATOM   2580  CA  THR A 399     115.264  57.079  73.082  1.00  0.35           C  
ATOM   2581  C   THR A 399     116.523  56.558  73.745  1.00  0.35           C  
ATOM   2582  O   THR A 399     117.137  57.160  74.620  1.00  0.35           O  
ATOM   2583  CB  THR A 399     114.539  58.191  73.818  1.00  0.35           C  
ATOM   2584  OG1 THR A 399     113.691  58.764  72.846  1.00  0.35           O  
ATOM   2585  CG2 THR A 399     115.276  59.433  74.337  1.00  0.35           C  
ATOM   2586  N   GLY A 400     116.954  55.361  73.298  1.00  0.29           N  
ATOM   2587  CA  GLY A 400     118.247  54.767  73.601  1.00  0.29           C  
ATOM   2588  C   GLY A 400     119.390  55.410  72.856  1.00  0.29           C  
ATOM   2589  O   GLY A 400     119.276  56.490  72.282  1.00  0.29           O  
ATOM   2590  N   GLU A 401     120.547  54.725  72.830  1.00  0.30           N  
ATOM   2591  CA  GLU A 401     121.804  55.212  72.290  1.00  0.30           C  
ATOM   2592  C   GLU A 401     121.747  55.638  70.824  1.00  0.30           C  
ATOM   2593  O   GLU A 401     122.268  56.678  70.431  1.00  0.30           O  
ATOM   2594  CB  GLU A 401     122.860  54.096  72.464  1.00  0.30           C  
ATOM   2595  CG  GLU A 401     123.149  53.752  73.949  1.00  0.30           C  
ATOM   2596  CD  GLU A 401     123.842  52.400  74.112  1.00  0.30           C  
ATOM   2597  OE1 GLU A 401     124.503  51.941  73.147  1.00  0.30           O  
ATOM   2598  OE2 GLU A 401     123.663  51.780  75.195  1.00  0.30           O  
ATOM   2599  N   ARG A 402     121.045  54.881  69.959  1.00  0.28           N  
ATOM   2600  CA  ARG A 402     121.069  55.106  68.527  1.00  0.28           C  
ATOM   2601  C   ARG A 402     119.998  56.096  68.059  1.00  0.28           C  
ATOM   2602  O   ARG A 402     119.917  56.446  66.876  1.00  0.28           O  
ATOM   2603  CB  ARG A 402     120.885  53.714  67.881  1.00  0.28           C  
ATOM   2604  CG  ARG A 402     120.638  53.638  66.367  1.00  0.28           C  
ATOM   2605  CD  ARG A 402     121.826  54.085  65.522  1.00  0.28           C  
ATOM   2606  NE  ARG A 402     121.431  53.852  64.089  1.00  0.28           N  
ATOM   2607  CZ  ARG A 402     120.718  54.732  63.384  1.00  0.28           C  
ATOM   2608  NH1 ARG A 402     120.444  54.529  62.096  1.00  0.28           N  
ATOM   2609  NH2 ARG A 402     120.248  55.849  63.929  1.00  0.28           N  
ATOM   2610  N   LEU A 403     119.186  56.635  68.997  1.00  0.32           N  
ATOM   2611  CA  LEU A 403     118.324  57.779  68.723  1.00  0.32           C  
ATOM   2612  C   LEU A 403     119.103  59.021  68.365  1.00  0.32           C  
ATOM   2613  O   LEU A 403     118.836  59.671  67.362  1.00  0.32           O  
ATOM   2614  CB  LEU A 403     117.506  58.163  69.983  1.00  0.32           C  
ATOM   2615  CG  LEU A 403     116.701  59.491  69.968  1.00  0.32           C  
ATOM   2616  CD1 LEU A 403     115.213  59.249  69.672  1.00  0.32           C  
ATOM   2617  CD2 LEU A 403     116.998  60.185  71.305  1.00  0.32           C  
ATOM   2618  N   SER A 404     120.120  59.440  69.130  1.00  0.34           N  
ATOM   2619  CA  SER A 404     120.742  60.706  68.768  1.00  0.34           C  
ATOM   2620  C   SER A 404     121.821  60.390  67.764  1.00  0.34           C  
ATOM   2621  O   SER A 404     122.847  59.824  68.114  1.00  0.34           O  
ATOM   2622  CB  SER A 404     121.328  61.495  69.962  1.00  0.34           C  
ATOM   2623  OG  SER A 404     121.746  62.805  69.571  1.00  0.34           O  
ATOM   2624  N   ALA A 405     121.591  60.672  66.468  1.00  0.33           N  
ATOM   2625  CA  ALA A 405     122.539  60.250  65.464  1.00  0.33           C  
ATOM   2626  C   ALA A 405     122.608  61.225  64.313  1.00  0.33           C  
ATOM   2627  O   ALA A 405     121.708  61.266  63.481  1.00  0.33           O  
ATOM   2628  CB  ALA A 405     122.088  58.896  64.882  1.00  0.33           C  
ATOM   2629  N   ARG A 406     123.709  61.992  64.195  1.00  0.32           N  
ATOM   2630  CA  ARG A 406     123.912  62.948  63.110  1.00  0.32           C  
ATOM   2631  C   ARG A 406     122.903  64.103  63.048  1.00  0.32           C  
ATOM   2632  O   ARG A 406     122.146  64.221  62.087  1.00  0.32           O  
ATOM   2633  CB  ARG A 406     124.033  62.272  61.714  1.00  0.32           C  
ATOM   2634  CG  ARG A 406     125.099  61.162  61.625  1.00  0.32           C  
ATOM   2635  CD  ARG A 406     125.227  60.605  60.206  1.00  0.32           C  
ATOM   2636  NE  ARG A 406     126.294  59.551  60.243  1.00  0.32           N  
ATOM   2637  CZ  ARG A 406     126.696  58.853  59.172  1.00  0.32           C  
ATOM   2638  NH1 ARG A 406     127.653  57.937  59.297  1.00  0.32           N  
ATOM   2639  NH2 ARG A 406     126.164  59.058  57.971  1.00  0.32           N  
ATOM   2640  N   ASP A 407     122.861  64.941  64.111  1.00  0.43           N  
ATOM   2641  CA  ASP A 407     122.106  66.191  64.242  1.00  0.43           C  
ATOM   2642  C   ASP A 407     120.634  66.024  64.530  1.00  0.43           C  
ATOM   2643  O   ASP A 407     119.924  66.956  64.906  1.00  0.43           O  
ATOM   2644  CB  ASP A 407     122.310  67.188  63.075  1.00  0.43           C  
ATOM   2645  CG  ASP A 407     123.762  67.599  63.104  1.00  0.43           C  
ATOM   2646  OD1 ASP A 407     124.174  68.136  64.167  1.00  0.43           O  
ATOM   2647  OD2 ASP A 407     124.482  67.353  62.107  1.00  0.43           O  
ATOM   2648  N   VAL A 408     120.141  64.793  64.424  1.00  0.40           N  
ATOM   2649  CA  VAL A 408     118.750  64.491  64.559  1.00  0.40           C  
ATOM   2650  C   VAL A 408     118.558  63.607  65.770  1.00  0.40           C  
ATOM   2651  O   VAL A 408     119.333  62.703  66.065  1.00  0.40           O  
ATOM   2652  CB  VAL A 408     118.189  63.833  63.293  1.00  0.40           C  
ATOM   2653  CG1 VAL A 408     118.043  64.863  62.162  1.00  0.40           C  
ATOM   2654  CG2 VAL A 408     119.113  62.709  62.802  1.00  0.40           C  
ATOM   2655  N   PHE A 409     117.432  63.843  66.477  1.00  0.36           N  
ATOM   2656  CA  PHE A 409     116.843  62.911  67.421  1.00  0.36           C  
ATOM   2657  C   PHE A 409     115.859  62.037  66.647  1.00  0.36           C  
ATOM   2658  O   PHE A 409     115.037  61.318  67.207  1.00  0.36           O  
ATOM   2659  CB  PHE A 409     116.063  63.630  68.546  1.00  0.36           C  
ATOM   2660  CG  PHE A 409     116.917  64.572  69.327  1.00  0.36           C  
ATOM   2661  CD1 PHE A 409     117.782  64.104  70.326  1.00  0.36           C  
ATOM   2662  CD2 PHE A 409     116.816  65.953  69.094  1.00  0.36           C  
ATOM   2663  CE1 PHE A 409     118.530  65.008  71.092  1.00  0.36           C  
ATOM   2664  CE2 PHE A 409     117.567  66.857  69.849  1.00  0.36           C  
ATOM   2665  CZ  PHE A 409     118.422  66.385  70.853  1.00  0.36           C  
ATOM   2666  N   GLU A 410     115.965  62.076  65.292  1.00  0.28           N  
ATOM   2667  CA  GLU A 410     115.728  60.891  64.494  1.00  0.28           C  
ATOM   2668  C   GLU A 410     116.897  59.942  64.528  1.00  0.28           C  
ATOM   2669  O   GLU A 410     117.056  59.218  65.510  1.00  0.28           O  
ATOM   2670  CB  GLU A 410     115.095  61.029  63.066  1.00  0.28           C  
ATOM   2671  CG  GLU A 410     115.827  61.721  61.874  1.00  0.28           C  
ATOM   2672  CD  GLU A 410     115.382  61.423  60.439  1.00  0.28           C  
ATOM   2673  OE1 GLU A 410     116.120  61.908  59.541  1.00  0.28           O  
ATOM   2674  OE2 GLU A 410     114.395  60.715  60.182  1.00  0.28           O  
ATOM   2675  N   GLY A 411     117.691  59.785  63.482  1.00  0.30           N  
ATOM   2676  CA  GLY A 411     118.378  58.527  63.323  1.00  0.30           C  
ATOM   2677  C   GLY A 411     118.545  58.125  61.901  1.00  0.30           C  
ATOM   2678  O   GLY A 411     119.315  57.204  61.639  1.00  0.30           O  
ATOM   2679  N   TYR A 412     117.783  58.787  61.000  1.00  0.26           N  
ATOM   2680  CA  TYR A 412     117.785  58.686  59.551  1.00  0.26           C  
ATOM   2681  C   TYR A 412     116.511  57.971  59.126  1.00  0.26           C  
ATOM   2682  O   TYR A 412     115.786  57.418  59.948  1.00  0.26           O  
ATOM   2683  CB  TYR A 412     119.091  58.088  58.927  1.00  0.26           C  
ATOM   2684  CG  TYR A 412     119.342  58.501  57.509  1.00  0.26           C  
ATOM   2685  CD1 TYR A 412     118.995  57.661  56.440  1.00  0.26           C  
ATOM   2686  CD2 TYR A 412     119.981  59.723  57.243  1.00  0.26           C  
ATOM   2687  CE1 TYR A 412     119.221  58.067  55.119  1.00  0.26           C  
ATOM   2688  CE2 TYR A 412     120.228  60.123  55.924  1.00  0.26           C  
ATOM   2689  CZ  TYR A 412     119.825  59.303  54.865  1.00  0.26           C  
ATOM   2690  OH  TYR A 412     120.051  59.709  53.540  1.00  0.26           O  
ATOM   2691  N   ARG A 413     116.213  57.966  57.813  1.00  0.29           N  
ATOM   2692  CA  ARG A 413     115.095  57.285  57.188  1.00  0.29           C  
ATOM   2693  C   ARG A 413     115.174  55.763  57.306  1.00  0.29           C  
ATOM   2694  O   ARG A 413     115.549  55.068  56.368  1.00  0.29           O  
ATOM   2695  CB  ARG A 413     115.055  57.641  55.684  1.00  0.29           C  
ATOM   2696  CG  ARG A 413     114.795  59.129  55.391  1.00  0.29           C  
ATOM   2697  CD  ARG A 413     114.787  59.425  53.890  1.00  0.29           C  
ATOM   2698  NE  ARG A 413     116.212  59.391  53.421  1.00  0.29           N  
ATOM   2699  CZ  ARG A 413     116.538  59.430  52.123  1.00  0.29           C  
ATOM   2700  NH1 ARG A 413     117.812  59.275  51.766  1.00  0.29           N  
ATOM   2701  NH2 ARG A 413     115.638  59.613  51.168  1.00  0.29           N  
ATOM   2702  N   GLN A 414     114.820  55.238  58.490  1.00  0.27           N  
ATOM   2703  CA  GLN A 414     114.822  53.831  58.846  1.00  0.27           C  
ATOM   2704  C   GLN A 414     113.401  53.385  59.165  1.00  0.27           C  
ATOM   2705  O   GLN A 414     113.161  52.496  59.977  1.00  0.27           O  
ATOM   2706  CB  GLN A 414     115.728  53.618  60.088  1.00  0.27           C  
ATOM   2707  CG  GLN A 414     117.199  54.055  59.877  1.00  0.27           C  
ATOM   2708  CD  GLN A 414     117.909  53.148  58.869  1.00  0.27           C  
ATOM   2709  OE1 GLN A 414     117.393  52.118  58.443  1.00  0.27           O  
ATOM   2710  NE2 GLN A 414     119.164  53.507  58.522  1.00  0.27           N  
ATOM   2711  N   ALA A 415     112.412  54.071  58.564  1.00  0.33           N  
ATOM   2712  CA  ALA A 415     111.014  53.996  58.924  1.00  0.33           C  
ATOM   2713  C   ALA A 415     110.215  53.536  57.680  1.00  0.33           C  
ATOM   2714  O   ALA A 415     110.781  52.689  56.990  1.00  0.33           O  
ATOM   2715  CB  ALA A 415     110.685  55.360  59.577  1.00  0.33           C  
ATOM   2716  N   PRO A 416     108.981  53.909  57.272  1.00  0.31           N  
ATOM   2717  CA  PRO A 416     108.409  53.527  55.976  1.00  0.31           C  
ATOM   2718  C   PRO A 416     109.294  53.663  54.752  1.00  0.31           C  
ATOM   2719  O   PRO A 416     110.077  54.608  54.656  1.00  0.31           O  
ATOM   2720  CB  PRO A 416     107.162  54.412  55.821  1.00  0.31           C  
ATOM   2721  CG  PRO A 416     106.727  54.681  57.260  1.00  0.31           C  
ATOM   2722  CD  PRO A 416     108.057  54.769  58.011  1.00  0.31           C  
ATOM   2723  N   LEU A 417     109.139  52.758  53.769  1.00  0.26           N  
ATOM   2724  CA  LEU A 417     109.721  52.912  52.458  1.00  0.26           C  
ATOM   2725  C   LEU A 417     109.215  54.181  51.759  1.00  0.26           C  
ATOM   2726  O   LEU A 417     108.102  54.240  51.247  1.00  0.26           O  
ATOM   2727  CB  LEU A 417     109.362  51.684  51.584  1.00  0.26           C  
ATOM   2728  CG  LEU A 417     109.794  50.296  52.103  1.00  0.26           C  
ATOM   2729  CD1 LEU A 417     109.282  49.198  51.153  1.00  0.26           C  
ATOM   2730  CD2 LEU A 417     111.310  50.155  52.293  1.00  0.26           C  
ATOM   2731  N   GLU A 418     110.053  55.238  51.731  1.00  0.22           N  
ATOM   2732  CA  GLU A 418     109.808  56.506  51.054  1.00  0.22           C  
ATOM   2733  C   GLU A 418     109.674  56.331  49.539  1.00  0.22           C  
ATOM   2734  O   GLU A 418     108.899  57.006  48.868  1.00  0.22           O  
ATOM   2735  CB  GLU A 418     110.964  57.472  51.422  1.00  0.22           C  
ATOM   2736  CG  GLU A 418     110.768  58.966  51.045  1.00  0.22           C  
ATOM   2737  CD  GLU A 418     112.015  59.789  51.353  1.00  0.22           C  
ATOM   2738  OE1 GLU A 418     111.920  61.023  51.546  1.00  0.22           O  
ATOM   2739  OE2 GLU A 418     113.115  59.181  51.429  1.00  0.22           O  
ATOM   2740  N   ASN A 419     110.440  55.364  48.985  1.00  0.21           N  
ATOM   2741  CA  ASN A 419     110.425  54.962  47.587  1.00  0.21           C  
ATOM   2742  C   ASN A 419     109.121  54.309  47.102  1.00  0.21           C  
ATOM   2743  O   ASN A 419     108.400  54.848  46.269  1.00  0.21           O  
ATOM   2744  CB  ASN A 419     111.559  53.919  47.349  1.00  0.21           C  
ATOM   2745  CG  ASN A 419     112.940  54.522  47.584  1.00  0.21           C  
ATOM   2746  OD1 ASN A 419     113.171  55.723  47.492  1.00  0.21           O  
ATOM   2747  ND2 ASN A 419     113.929  53.647  47.887  1.00  0.21           N  
ATOM   2748  N   TYR A 420     108.785  53.107  47.613  1.00  0.16           N  
ATOM   2749  CA  TYR A 420     107.596  52.366  47.235  1.00  0.16           C  
ATOM   2750  C   TYR A 420     106.702  52.319  48.453  1.00  0.16           C  
ATOM   2751  O   TYR A 420     107.098  51.777  49.477  1.00  0.16           O  
ATOM   2752  CB  TYR A 420     107.948  50.902  46.815  1.00  0.16           C  
ATOM   2753  CG  TYR A 420     106.714  50.081  46.514  1.00  0.16           C  
ATOM   2754  CD1 TYR A 420     106.223  49.162  47.460  1.00  0.16           C  
ATOM   2755  CD2 TYR A 420     105.994  50.284  45.327  1.00  0.16           C  
ATOM   2756  CE1 TYR A 420     105.038  48.453  47.218  1.00  0.16           C  
ATOM   2757  CE2 TYR A 420     104.807  49.574  45.082  1.00  0.16           C  
ATOM   2758  CZ  TYR A 420     104.334  48.656  46.028  1.00  0.16           C  
ATOM   2759  OH  TYR A 420     103.144  47.940  45.795  1.00  0.16           O  
ATOM   2760  N   VAL A 421     105.471  52.857  48.373  1.00  0.18           N  
ATOM   2761  CA  VAL A 421     104.532  52.864  49.486  1.00  0.18           C  
ATOM   2762  C   VAL A 421     104.177  51.459  49.989  1.00  0.18           C  
ATOM   2763  O   VAL A 421     103.456  50.696  49.350  1.00  0.18           O  
ATOM   2764  CB  VAL A 421     103.271  53.656  49.144  1.00  0.18           C  
ATOM   2765  CG1 VAL A 421     102.338  53.748  50.371  1.00  0.18           C  
ATOM   2766  CG2 VAL A 421     103.669  55.073  48.676  1.00  0.18           C  
ATOM   2767  N   ALA A 422     104.724  51.081  51.163  1.00  0.17           N  
ATOM   2768  CA  ALA A 422     104.572  49.765  51.745  1.00  0.17           C  
ATOM   2769  C   ALA A 422     103.226  49.537  52.421  1.00  0.17           C  
ATOM   2770  O   ALA A 422     102.508  50.467  52.775  1.00  0.17           O  
ATOM   2771  CB  ALA A 422     105.694  49.514  52.772  1.00  0.17           C  
ATOM   2772  N   LEU A 423     102.856  48.253  52.634  1.00  0.19           N  
ATOM   2773  CA  LEU A 423     101.651  47.878  53.362  1.00  0.19           C  
ATOM   2774  C   LEU A 423     101.647  48.304  54.832  1.00  0.19           C  
ATOM   2775  O   LEU A 423     100.638  48.802  55.322  1.00  0.19           O  
ATOM   2776  CB  LEU A 423     101.413  46.349  53.276  1.00  0.19           C  
ATOM   2777  CG  LEU A 423     101.113  45.827  51.854  1.00  0.19           C  
ATOM   2778  CD1 LEU A 423     101.016  44.293  51.862  1.00  0.19           C  
ATOM   2779  CD2 LEU A 423      99.821  46.431  51.277  1.00  0.19           C  
ATOM   2780  N   LYS A 424     102.798  48.114  55.523  1.00  0.19           N  
ATOM   2781  CA  LYS A 424     103.122  48.514  56.892  1.00  0.19           C  
ATOM   2782  C   LYS A 424     104.119  47.534  57.454  1.00  0.19           C  
ATOM   2783  O   LYS A 424     105.265  47.871  57.733  1.00  0.19           O  
ATOM   2784  CB  LYS A 424     101.933  48.541  57.892  1.00  0.19           C  
ATOM   2785  CG  LYS A 424     102.287  48.773  59.372  1.00  0.19           C  
ATOM   2786  CD  LYS A 424     101.013  48.647  60.214  1.00  0.19           C  
ATOM   2787  CE  LYS A 424     101.238  48.934  61.695  1.00  0.19           C  
ATOM   2788  NZ  LYS A 424      99.953  48.838  62.422  1.00  0.19           N  
ATOM   2789  N   THR A 425     103.701  46.267  57.628  1.00  0.18           N  
ATOM   2790  CA  THR A 425     104.593  45.185  57.968  1.00  0.18           C  
ATOM   2791  C   THR A 425     105.240  44.725  56.699  1.00  0.18           C  
ATOM   2792  O   THR A 425     104.637  44.658  55.627  1.00  0.18           O  
ATOM   2793  CB  THR A 425     103.936  43.993  58.642  1.00  0.18           C  
ATOM   2794  OG1 THR A 425     102.757  43.597  57.965  1.00  0.18           O  
ATOM   2795  CG2 THR A 425     103.508  44.394  60.056  1.00  0.18           C  
ATOM   2796  N   GLU A 426     106.532  44.424  56.793  1.00  0.31           N  
ATOM   2797  CA  GLU A 426     107.286  43.939  55.679  1.00  0.31           C  
ATOM   2798  C   GLU A 426     107.126  42.416  55.674  1.00  0.31           C  
ATOM   2799  O   GLU A 426     107.908  41.697  56.286  1.00  0.31           O  
ATOM   2800  CB  GLU A 426     108.754  44.371  55.888  1.00  0.31           C  
ATOM   2801  CG  GLU A 426     109.040  45.894  56.019  1.00  0.31           C  
ATOM   2802  CD  GLU A 426     109.086  46.614  54.673  1.00  0.31           C  
ATOM   2803  OE1 GLU A 426     108.928  45.937  53.627  1.00  0.31           O  
ATOM   2804  OE2 GLU A 426     109.302  47.851  54.681  1.00  0.31           O  
ATOM   2805  N   GLU A 427     106.056  41.885  55.044  1.00  0.32           N  
ATOM   2806  CA  GLU A 427     105.679  40.479  55.149  1.00  0.32           C  
ATOM   2807  C   GLU A 427     106.546  39.575  54.263  1.00  0.32           C  
ATOM   2808  O   GLU A 427     107.722  39.321  54.526  1.00  0.32           O  
ATOM   2809  CB  GLU A 427     104.175  40.296  54.784  1.00  0.32           C  
ATOM   2810  CG  GLU A 427     103.183  41.006  55.739  1.00  0.32           C  
ATOM   2811  CD  GLU A 427     103.097  40.349  57.114  1.00  0.32           C  
ATOM   2812  OE1 GLU A 427     102.795  39.135  57.170  1.00  0.32           O  
ATOM   2813  OE2 GLU A 427     103.289  41.078  58.120  1.00  0.32           O  
ATOM   2814  N   GLU A 428     105.971  39.059  53.156  1.00  0.32           N  
ATOM   2815  CA  GLU A 428     106.703  38.517  52.027  1.00  0.32           C  
ATOM   2816  C   GLU A 428     107.470  39.611  51.293  1.00  0.32           C  
ATOM   2817  O   GLU A 428     106.933  40.683  51.019  1.00  0.32           O  
ATOM   2818  CB  GLU A 428     105.759  37.778  51.042  1.00  0.32           C  
ATOM   2819  CG  GLU A 428     106.460  37.177  49.795  1.00  0.32           C  
ATOM   2820  CD  GLU A 428     107.581  36.226  50.199  1.00  0.32           C  
ATOM   2821  OE1 GLU A 428     108.748  36.700  50.267  1.00  0.32           O  
ATOM   2822  OE2 GLU A 428     107.286  35.043  50.477  1.00  0.32           O  
ATOM   2823  N   LEU A 429     108.734  39.312  50.950  1.00  0.30           N  
ATOM   2824  CA  LEU A 429     109.728  40.166  50.330  1.00  0.30           C  
ATOM   2825  C   LEU A 429     111.063  39.423  50.337  1.00  0.30           C  
ATOM   2826  O   LEU A 429     112.135  40.008  50.450  1.00  0.30           O  
ATOM   2827  CB  LEU A 429     109.864  41.585  50.976  1.00  0.30           C  
ATOM   2828  CG  LEU A 429     110.709  42.647  50.229  1.00  0.30           C  
ATOM   2829  CD1 LEU A 429     110.354  42.763  48.736  1.00  0.30           C  
ATOM   2830  CD2 LEU A 429     110.512  43.996  50.939  1.00  0.30           C  
ATOM   2831  N   ALA A 430     111.073  38.077  50.194  1.00  0.32           N  
ATOM   2832  CA  ALA A 430     112.280  37.278  50.311  1.00  0.32           C  
ATOM   2833  C   ALA A 430     113.164  37.252  49.062  1.00  0.32           C  
ATOM   2834  O   ALA A 430     113.866  36.280  48.792  1.00  0.32           O  
ATOM   2835  CB  ALA A 430     111.895  35.843  50.730  1.00  0.32           C  
ATOM   2836  N   ALA A 431     113.151  38.347  48.281  1.00  0.30           N  
ATOM   2837  CA  ALA A 431     113.903  38.493  47.058  1.00  0.30           C  
ATOM   2838  C   ALA A 431     115.059  39.516  47.258  1.00  0.30           C  
ATOM   2839  O   ALA A 431     116.083  39.029  47.731  1.00  0.30           O  
ATOM   2840  CB  ALA A 431     112.884  38.664  45.903  1.00  0.30           C  
ATOM   2841  N   PRO A 432     115.099  40.846  47.010  1.00  0.29           N  
ATOM   2842  CA  PRO A 432     116.279  41.647  47.372  1.00  0.29           C  
ATOM   2843  C   PRO A 432     116.357  42.144  48.827  1.00  0.29           C  
ATOM   2844  O   PRO A 432     117.443  41.930  49.367  1.00  0.29           O  
ATOM   2845  CB  PRO A 432     116.339  42.806  46.354  1.00  0.29           C  
ATOM   2846  CG  PRO A 432     115.101  42.669  45.455  1.00  0.29           C  
ATOM   2847  CD  PRO A 432     114.247  41.545  46.053  1.00  0.29           C  
ATOM   2848  N   PRO A 433     115.432  42.805  49.545  1.00  0.31           N  
ATOM   2849  CA  PRO A 433     115.614  43.090  50.974  1.00  0.31           C  
ATOM   2850  C   PRO A 433     115.744  41.875  51.880  1.00  0.31           C  
ATOM   2851  O   PRO A 433     115.286  40.793  51.534  1.00  0.31           O  
ATOM   2852  CB  PRO A 433     114.386  43.936  51.341  1.00  0.31           C  
ATOM   2853  CG  PRO A 433     114.089  44.670  50.036  1.00  0.31           C  
ATOM   2854  CD  PRO A 433     114.312  43.574  48.996  1.00  0.31           C  
ATOM   2855  N   SER A 434     116.352  42.044  53.079  1.00  0.31           N  
ATOM   2856  CA  SER A 434     116.416  41.000  54.102  1.00  0.31           C  
ATOM   2857  C   SER A 434     115.020  40.683  54.618  1.00  0.31           C  
ATOM   2858  O   SER A 434     114.401  41.615  55.135  1.00  0.31           O  
ATOM   2859  CB  SER A 434     117.260  41.417  55.336  1.00  0.31           C  
ATOM   2860  OG  SER A 434     117.659  40.288  56.117  1.00  0.31           O  
ATOM   2861  N   PRO A 435     114.453  39.485  54.511  1.00  0.22           N  
ATOM   2862  CA  PRO A 435     113.009  39.343  54.626  1.00  0.22           C  
ATOM   2863  C   PRO A 435     112.563  39.400  56.093  1.00  0.22           C  
ATOM   2864  O   PRO A 435     113.185  38.686  56.868  1.00  0.22           O  
ATOM   2865  CB  PRO A 435     112.683  37.961  54.025  1.00  0.22           C  
ATOM   2866  CG  PRO A 435     114.014  37.304  53.624  1.00  0.22           C  
ATOM   2867  CD  PRO A 435     115.086  38.368  53.822  1.00  0.22           C  
ATOM   2868  N   PRO A 436     111.537  40.122  56.533  1.00  0.25           N  
ATOM   2869  CA  PRO A 436     111.237  40.197  57.972  1.00  0.25           C  
ATOM   2870  C   PRO A 436     110.180  39.216  58.466  1.00  0.25           C  
ATOM   2871  O   PRO A 436     110.039  39.081  59.676  1.00  0.25           O  
ATOM   2872  CB  PRO A 436     110.764  41.653  58.159  1.00  0.25           C  
ATOM   2873  CG  PRO A 436     111.485  42.395  57.045  1.00  0.25           C  
ATOM   2874  CD  PRO A 436     111.285  41.418  55.906  1.00  0.25           C  
ATOM   2875  N   PHE A 437     109.408  38.536  57.593  1.00  0.16           N  
ATOM   2876  CA  PHE A 437     108.477  37.487  58.013  1.00  0.16           C  
ATOM   2877  C   PHE A 437     109.007  36.097  57.650  1.00  0.16           C  
ATOM   2878  O   PHE A 437     108.285  35.105  57.579  1.00  0.16           O  
ATOM   2879  CB  PHE A 437     107.094  37.758  57.368  1.00  0.16           C  
ATOM   2880  CG  PHE A 437     105.953  37.085  58.079  1.00  0.16           C  
ATOM   2881  CD1 PHE A 437     105.197  36.081  57.450  1.00  0.16           C  
ATOM   2882  CD2 PHE A 437     105.578  37.519  59.359  1.00  0.16           C  
ATOM   2883  CE1 PHE A 437     104.085  35.520  58.092  1.00  0.16           C  
ATOM   2884  CE2 PHE A 437     104.470  36.961  60.006  1.00  0.16           C  
ATOM   2885  CZ  PHE A 437     103.722  35.960  59.372  1.00  0.16           C  
ATOM   2886  N   THR A 438     110.325  35.990  57.412  1.00  0.32           N  
ATOM   2887  CA  THR A 438     111.003  34.723  57.149  1.00  0.32           C  
ATOM   2888  C   THR A 438     111.495  34.090  58.434  1.00  0.32           C  
ATOM   2889  O   THR A 438     111.302  34.582  59.541  1.00  0.32           O  
ATOM   2890  CB  THR A 438     112.169  34.863  56.164  1.00  0.32           C  
ATOM   2891  OG1 THR A 438     112.630  33.627  55.624  1.00  0.32           O  
ATOM   2892  CG2 THR A 438     113.356  35.563  56.839  1.00  0.32           C  
ATOM   2893  N   ALA A 439     112.160  32.940  58.287  1.00  0.25           N  
ATOM   2894  CA  ALA A 439     112.907  32.291  59.324  1.00  0.25           C  
ATOM   2895  C   ALA A 439     114.411  32.383  59.046  1.00  0.25           C  
ATOM   2896  O   ALA A 439     115.048  31.399  58.683  1.00  0.25           O  
ATOM   2897  CB  ALA A 439     112.443  30.825  59.416  1.00  0.25           C  
ATOM   2898  N   ASP A 440     115.046  33.559  59.259  1.00  0.20           N  
ATOM   2899  CA  ASP A 440     116.479  33.798  59.122  1.00  0.20           C  
ATOM   2900  C   ASP A 440     117.186  33.487  60.444  1.00  0.20           C  
ATOM   2901  O   ASP A 440     118.301  33.907  60.748  1.00  0.20           O  
ATOM   2902  CB  ASP A 440     116.759  35.250  58.619  1.00  0.20           C  
ATOM   2903  CG  ASP A 440     116.144  36.363  59.465  1.00  0.20           C  
ATOM   2904  OD1 ASP A 440     115.114  36.107  60.139  1.00  0.20           O  
ATOM   2905  OD2 ASP A 440     116.693  37.492  59.402  1.00  0.20           O  
ATOM   2906  N   LYS A 441     116.505  32.672  61.262  1.00  0.17           N  
ATOM   2907  CA  LYS A 441     116.905  32.233  62.567  1.00  0.17           C  
ATOM   2908  C   LYS A 441     118.172  31.393  62.557  1.00  0.17           C  
ATOM   2909  O   LYS A 441     118.205  30.254  62.097  1.00  0.17           O  
ATOM   2910  CB  LYS A 441     115.747  31.453  63.223  1.00  0.17           C  
ATOM   2911  CG  LYS A 441     115.995  31.128  64.699  1.00  0.17           C  
ATOM   2912  CD  LYS A 441     114.825  30.352  65.315  1.00  0.17           C  
ATOM   2913  CE  LYS A 441     115.074  30.010  66.783  1.00  0.17           C  
ATOM   2914  NZ  LYS A 441     113.932  29.244  67.328  1.00  0.17           N  
ATOM   2915  N   GLN A 442     119.251  31.959  63.111  1.00  0.18           N  
ATOM   2916  CA  GLN A 442     120.546  31.334  63.186  1.00  0.18           C  
ATOM   2917  C   GLN A 442     120.995  31.370  64.635  1.00  0.18           C  
ATOM   2918  O   GLN A 442     120.189  31.574  65.538  1.00  0.18           O  
ATOM   2919  CB  GLN A 442     121.538  32.047  62.228  1.00  0.18           C  
ATOM   2920  CG  GLN A 442     121.752  33.560  62.487  1.00  0.18           C  
ATOM   2921  CD  GLN A 442     122.772  34.115  61.491  1.00  0.18           C  
ATOM   2922  OE1 GLN A 442     122.547  34.141  60.284  1.00  0.18           O  
ATOM   2923  NE2 GLN A 442     123.952  34.560  61.977  1.00  0.18           N  
ATOM   2924  N   VAL A 443     122.301  31.159  64.902  1.00  0.16           N  
ATOM   2925  CA  VAL A 443     122.886  31.216  66.241  1.00  0.16           C  
ATOM   2926  C   VAL A 443     122.703  32.576  66.911  1.00  0.16           C  
ATOM   2927  O   VAL A 443     122.272  32.669  68.056  1.00  0.16           O  
ATOM   2928  CB  VAL A 443     124.380  30.890  66.155  1.00  0.16           C  
ATOM   2929  CG1 VAL A 443     125.052  30.962  67.542  1.00  0.16           C  
ATOM   2930  CG2 VAL A 443     124.560  29.476  65.569  1.00  0.16           C  
ATOM   2931  N   VAL A 444     122.979  33.654  66.153  1.00  0.19           N  
ATOM   2932  CA  VAL A 444     122.854  35.047  66.540  1.00  0.19           C  
ATOM   2933  C   VAL A 444     123.343  35.810  65.307  1.00  0.19           C  
ATOM   2934  O   VAL A 444     124.251  35.296  64.647  1.00  0.19           O  
ATOM   2935  CB  VAL A 444     123.628  35.428  67.816  1.00  0.19           C  
ATOM   2936  CG1 VAL A 444     125.148  35.203  67.678  1.00  0.19           C  
ATOM   2937  CG2 VAL A 444     123.305  36.871  68.253  1.00  0.19           C  
ATOM   2938  N   PRO A 445     122.779  36.932  64.856  1.00  0.19           N  
ATOM   2939  CA  PRO A 445     123.307  37.687  63.720  1.00  0.19           C  
ATOM   2940  C   PRO A 445     124.235  38.784  64.218  1.00  0.19           C  
ATOM   2941  O   PRO A 445     124.573  38.822  65.396  1.00  0.19           O  
ATOM   2942  CB  PRO A 445     122.027  38.258  63.091  1.00  0.19           C  
ATOM   2943  CG  PRO A 445     121.113  38.537  64.286  1.00  0.19           C  
ATOM   2944  CD  PRO A 445     121.447  37.397  65.253  1.00  0.19           C  
ATOM   2945  N   THR A 446     124.681  39.701  63.339  1.00  0.27           N  
ATOM   2946  CA  THR A 446     125.580  40.783  63.716  1.00  0.27           C  
ATOM   2947  C   THR A 446     124.814  42.014  64.175  1.00  0.27           C  
ATOM   2948  O   THR A 446     123.804  42.403  63.595  1.00  0.27           O  
ATOM   2949  CB  THR A 446     126.541  41.184  62.591  1.00  0.27           C  
ATOM   2950  OG1 THR A 446     125.866  41.481  61.376  1.00  0.27           O  
ATOM   2951  CG2 THR A 446     127.473  40.007  62.282  1.00  0.27           C  
ATOM   2952  N   GLU A 447     125.305  42.712  65.222  1.00  0.27           N  
ATOM   2953  CA  GLU A 447     124.704  43.947  65.707  1.00  0.27           C  
ATOM   2954  C   GLU A 447     125.236  45.180  64.979  1.00  0.27           C  
ATOM   2955  O   GLU A 447     125.074  46.318  65.401  1.00  0.27           O  
ATOM   2956  CB  GLU A 447     124.940  44.121  67.220  1.00  0.27           C  
ATOM   2957  CG  GLU A 447     124.303  43.018  68.099  1.00  0.27           C  
ATOM   2958  CD  GLU A 447     124.644  43.225  69.575  1.00  0.27           C  
ATOM   2959  OE1 GLU A 447     125.529  44.067  69.870  1.00  0.27           O  
ATOM   2960  OE2 GLU A 447     124.029  42.518  70.411  1.00  0.27           O  
ATOM   2961  N   LEU A 448     125.818  45.000  63.778  1.00  0.21           N  
ATOM   2962  CA  LEU A 448     126.302  46.054  62.896  1.00  0.21           C  
ATOM   2963  C   LEU A 448     125.164  46.783  62.169  1.00  0.21           C  
ATOM   2964  O   LEU A 448     125.294  47.270  61.048  1.00  0.21           O  
ATOM   2965  CB  LEU A 448     127.204  45.412  61.809  1.00  0.21           C  
ATOM   2966  CG  LEU A 448     128.489  44.716  62.301  1.00  0.21           C  
ATOM   2967  CD1 LEU A 448     129.121  43.901  61.158  1.00  0.21           C  
ATOM   2968  CD2 LEU A 448     129.496  45.741  62.837  1.00  0.21           C  
ATOM   2969  N   ARG A 449     123.998  46.830  62.812  1.00  0.29           N  
ATOM   2970  CA  ARG A 449     122.729  47.313  62.356  1.00  0.29           C  
ATOM   2971  C   ARG A 449     122.070  47.841  63.606  1.00  0.29           C  
ATOM   2972  O   ARG A 449     120.994  47.405  63.995  1.00  0.29           O  
ATOM   2973  CB  ARG A 449     121.839  46.182  61.778  1.00  0.29           C  
ATOM   2974  CG  ARG A 449     122.384  45.503  60.510  1.00  0.29           C  
ATOM   2975  CD  ARG A 449     122.431  46.441  59.303  1.00  0.29           C  
ATOM   2976  NE  ARG A 449     122.984  45.644  58.159  1.00  0.29           N  
ATOM   2977  CZ  ARG A 449     124.286  45.484  57.900  1.00  0.29           C  
ATOM   2978  NH1 ARG A 449     124.650  44.739  56.857  1.00  0.29           N  
ATOM   2979  NH2 ARG A 449     125.244  46.029  58.640  1.00  0.29           N  
ATOM   2980  N   GLU A 450     122.696  48.831  64.275  1.00  0.28           N  
ATOM   2981  CA  GLU A 450     122.119  49.551  65.403  1.00  0.28           C  
ATOM   2982  C   GLU A 450     120.783  50.196  65.047  1.00  0.28           C  
ATOM   2983  O   GLU A 450     119.906  50.391  65.875  1.00  0.28           O  
ATOM   2984  CB  GLU A 450     123.079  50.674  65.833  1.00  0.28           C  
ATOM   2985  CG  GLU A 450     124.451  50.217  66.376  1.00  0.28           C  
ATOM   2986  CD  GLU A 450     125.408  51.407  66.460  1.00  0.28           C  
ATOM   2987  OE1 GLU A 450     124.978  52.539  66.102  1.00  0.28           O  
ATOM   2988  OE2 GLU A 450     126.585  51.180  66.828  1.00  0.28           O  
ATOM   2989  N   GLU A 451     120.587  50.501  63.747  1.00  0.28           N  
ATOM   2990  CA  GLU A 451     119.336  50.926  63.143  1.00  0.28           C  
ATOM   2991  C   GLU A 451     118.156  49.956  63.281  1.00  0.28           C  
ATOM   2992  O   GLU A 451     117.016  50.307  62.991  1.00  0.28           O  
ATOM   2993  CB  GLU A 451     119.617  51.149  61.638  1.00  0.28           C  
ATOM   2994  CG  GLU A 451     119.858  49.848  60.825  1.00  0.28           C  
ATOM   2995  CD  GLU A 451     120.593  50.078  59.507  1.00  0.28           C  
ATOM   2996  OE1 GLU A 451     121.003  51.237  59.241  1.00  0.28           O  
ATOM   2997  OE2 GLU A 451     120.806  49.061  58.798  1.00  0.28           O  
ATOM   2998  N   TRP A 452     118.400  48.711  63.735  1.00  0.24           N  
ATOM   2999  CA  TRP A 452     117.375  47.749  64.070  1.00  0.24           C  
ATOM   3000  C   TRP A 452     117.068  47.785  65.558  1.00  0.24           C  
ATOM   3001  O   TRP A 452     117.955  47.692  66.401  1.00  0.24           O  
ATOM   3002  CB  TRP A 452     117.844  46.306  63.761  1.00  0.24           C  
ATOM   3003  CG  TRP A 452     118.111  45.968  62.311  1.00  0.24           C  
ATOM   3004  CD1 TRP A 452     117.897  46.689  61.168  1.00  0.24           C  
ATOM   3005  CD2 TRP A 452     118.670  44.709  61.900  1.00  0.24           C  
ATOM   3006  NE1 TRP A 452     118.295  45.963  60.064  1.00  0.24           N  
ATOM   3007  CE2 TRP A 452     118.749  44.732  60.493  1.00  0.24           C  
ATOM   3008  CE3 TRP A 452     119.086  43.599  62.633  1.00  0.24           C  
ATOM   3009  CZ2 TRP A 452     119.228  43.632  59.790  1.00  0.24           C  
ATOM   3010  CZ3 TRP A 452     119.571  42.491  61.924  1.00  0.24           C  
ATOM   3011  CH2 TRP A 452     119.635  42.502  60.523  1.00  0.24           C  
ATOM   3012  N   GLY A 453     115.778  47.877  65.932  1.00  0.30           N  
ATOM   3013  CA  GLY A 453     115.364  47.871  67.334  1.00  0.30           C  
ATOM   3014  C   GLY A 453     115.171  49.260  67.856  1.00  0.30           C  
ATOM   3015  O   GLY A 453     114.058  49.643  68.206  1.00  0.30           O  
ATOM   3016  N   ASP A 454     116.256  50.053  67.900  1.00  0.28           N  
ATOM   3017  CA  ASP A 454     116.189  51.480  68.112  1.00  0.28           C  
ATOM   3018  C   ASP A 454     115.492  52.173  66.953  1.00  0.28           C  
ATOM   3019  O   ASP A 454     115.838  51.998  65.787  1.00  0.28           O  
ATOM   3020  CB  ASP A 454     117.602  52.078  68.221  1.00  0.28           C  
ATOM   3021  CG  ASP A 454     118.233  51.750  69.557  1.00  0.28           C  
ATOM   3022  OD1 ASP A 454     119.211  50.969  69.574  1.00  0.28           O  
ATOM   3023  OD2 ASP A 454     117.795  52.352  70.571  1.00  0.28           O  
ATOM   3024  N   PHE A 455     114.495  53.015  67.257  1.00  0.26           N  
ATOM   3025  CA  PHE A 455     113.715  53.679  66.240  1.00  0.26           C  
ATOM   3026  C   PHE A 455     113.448  55.075  66.668  1.00  0.26           C  
ATOM   3027  O   PHE A 455     113.684  55.490  67.798  1.00  0.26           O  
ATOM   3028  CB  PHE A 455     112.336  53.077  65.914  1.00  0.26           C  
ATOM   3029  CG  PHE A 455     112.501  51.819  65.154  1.00  0.26           C  
ATOM   3030  CD1 PHE A 455     112.966  51.816  63.828  1.00  0.26           C  
ATOM   3031  CD2 PHE A 455     112.138  50.624  65.769  1.00  0.26           C  
ATOM   3032  CE1 PHE A 455     113.046  50.610  63.121  1.00  0.26           C  
ATOM   3033  CE2 PHE A 455     112.214  49.419  65.070  1.00  0.26           C  
ATOM   3034  CZ  PHE A 455     112.663  49.412  63.741  1.00  0.26           C  
ATOM   3035  N   VAL A 456     113.042  55.869  65.673  1.00  0.31           N  
ATOM   3036  CA  VAL A 456     113.478  57.239  65.582  1.00  0.31           C  
ATOM   3037  C   VAL A 456     112.337  58.137  65.133  1.00  0.31           C  
ATOM   3038  O   VAL A 456     111.435  57.691  64.430  1.00  0.31           O  
ATOM   3039  CB  VAL A 456     114.702  57.363  64.684  1.00  0.31           C  
ATOM   3040  CG1 VAL A 456     115.812  56.393  65.163  1.00  0.31           C  
ATOM   3041  CG2 VAL A 456     114.408  57.264  63.171  1.00  0.31           C  
ATOM   3042  N   TYR A 457     112.281  59.416  65.582  1.00  0.34           N  
ATOM   3043  CA  TYR A 457     110.987  60.089  65.630  1.00  0.34           C  
ATOM   3044  C   TYR A 457     110.595  61.057  64.525  1.00  0.34           C  
ATOM   3045  O   TYR A 457     109.488  61.587  64.547  1.00  0.34           O  
ATOM   3046  CB  TYR A 457     110.812  60.802  67.006  1.00  0.34           C  
ATOM   3047  CG  TYR A 457     111.612  62.044  67.364  1.00  0.34           C  
ATOM   3048  CD1 TYR A 457     112.345  62.860  66.479  1.00  0.34           C  
ATOM   3049  CD2 TYR A 457     111.484  62.470  68.695  1.00  0.34           C  
ATOM   3050  CE1 TYR A 457     112.921  64.059  66.913  1.00  0.34           C  
ATOM   3051  CE2 TYR A 457     112.014  63.693  69.118  1.00  0.34           C  
ATOM   3052  CZ  TYR A 457     112.745  64.481  68.231  1.00  0.34           C  
ATOM   3053  OH  TYR A 457     113.300  65.699  68.665  1.00  0.34           O  
ATOM   3054  N   TRP A 458     111.465  61.363  63.553  1.00  0.32           N  
ATOM   3055  CA  TRP A 458     111.242  62.500  62.684  1.00  0.32           C  
ATOM   3056  C   TRP A 458     110.586  62.029  61.433  1.00  0.32           C  
ATOM   3057  O   TRP A 458     110.903  60.995  60.853  1.00  0.32           O  
ATOM   3058  CB  TRP A 458     112.567  63.223  62.338  1.00  0.32           C  
ATOM   3059  CG  TRP A 458     112.611  64.439  61.433  1.00  0.32           C  
ATOM   3060  CD1 TRP A 458     113.010  64.467  60.129  1.00  0.32           C  
ATOM   3061  CD2 TRP A 458     112.488  65.809  61.846  1.00  0.32           C  
ATOM   3062  NE1 TRP A 458     113.111  65.768  59.680  1.00  0.32           N  
ATOM   3063  CE2 TRP A 458     112.808  66.605  60.728  1.00  0.32           C  
ATOM   3064  CE3 TRP A 458     112.163  66.379  63.073  1.00  0.32           C  
ATOM   3065  CZ2 TRP A 458     112.806  67.991  60.813  1.00  0.32           C  
ATOM   3066  CZ3 TRP A 458     112.157  67.779  63.158  1.00  0.32           C  
ATOM   3067  CH2 TRP A 458     112.473  68.574  62.046  1.00  0.32           C  
ATOM   3068  N   ASP A 459     109.639  62.834  60.991  1.00  0.36           N  
ATOM   3069  CA  ASP A 459     109.002  62.654  59.744  1.00  0.36           C  
ATOM   3070  C   ASP A 459     109.621  63.731  58.866  1.00  0.36           C  
ATOM   3071  O   ASP A 459     109.488  64.929  59.107  1.00  0.36           O  
ATOM   3072  CB  ASP A 459     107.504  62.768  60.064  1.00  0.36           C  
ATOM   3073  CG  ASP A 459     106.631  62.759  58.839  1.00  0.36           C  
ATOM   3074  OD1 ASP A 459     107.161  62.831  57.700  1.00  0.36           O  
ATOM   3075  OD2 ASP A 459     105.394  62.782  59.043  1.00  0.36           O  
ATOM   3076  N   ARG A 460     110.363  63.311  57.822  1.00  0.32           N  
ATOM   3077  CA  ARG A 460     110.994  64.222  56.886  1.00  0.32           C  
ATOM   3078  C   ARG A 460     109.999  64.876  55.941  1.00  0.32           C  
ATOM   3079  O   ARG A 460     110.312  65.883  55.311  1.00  0.32           O  
ATOM   3080  CB  ARG A 460     112.086  63.518  56.037  1.00  0.32           C  
ATOM   3081  CG  ARG A 460     113.333  63.124  56.847  1.00  0.32           C  
ATOM   3082  CD  ARG A 460     114.546  62.812  55.974  1.00  0.32           C  
ATOM   3083  NE  ARG A 460     115.636  62.368  56.894  1.00  0.32           N  
ATOM   3084  CZ  ARG A 460     116.931  62.277  56.575  1.00  0.32           C  
ATOM   3085  NH1 ARG A 460     117.783  62.049  57.565  1.00  0.32           N  
ATOM   3086  NH2 ARG A 460     117.367  62.404  55.331  1.00  0.32           N  
ATOM   3087  N   ALA A 461     108.770  64.334  55.819  1.00  0.38           N  
ATOM   3088  CA  ALA A 461     107.728  64.955  55.036  1.00  0.38           C  
ATOM   3089  C   ALA A 461     107.057  66.088  55.805  1.00  0.38           C  
ATOM   3090  O   ALA A 461     106.814  67.167  55.267  1.00  0.38           O  
ATOM   3091  CB  ALA A 461     106.698  63.888  54.616  1.00  0.38           C  
ATOM   3092  N   THR A 462     106.755  65.881  57.106  1.00  0.40           N  
ATOM   3093  CA  THR A 462     106.122  66.919  57.927  1.00  0.40           C  
ATOM   3094  C   THR A 462     107.106  67.890  58.555  1.00  0.40           C  
ATOM   3095  O   THR A 462     106.734  69.003  58.919  1.00  0.40           O  
ATOM   3096  CB  THR A 462     105.212  66.390  59.040  1.00  0.40           C  
ATOM   3097  OG1 THR A 462     105.882  65.570  59.982  1.00  0.40           O  
ATOM   3098  CG2 THR A 462     104.100  65.537  58.428  1.00  0.40           C  
ATOM   3099  N   ASN A 463     108.390  67.489  58.684  1.00  0.43           N  
ATOM   3100  CA  ASN A 463     109.447  68.172  59.422  1.00  0.43           C  
ATOM   3101  C   ASN A 463     109.118  68.312  60.901  1.00  0.43           C  
ATOM   3102  O   ASN A 463     109.394  69.332  61.535  1.00  0.43           O  
ATOM   3103  CB  ASN A 463     109.874  69.537  58.825  1.00  0.43           C  
ATOM   3104  CG  ASN A 463     110.510  69.314  57.464  1.00  0.43           C  
ATOM   3105  OD1 ASN A 463     111.576  68.703  57.359  1.00  0.43           O  
ATOM   3106  ND2 ASN A 463     109.879  69.838  56.391  1.00  0.43           N  
ATOM   3107  N   GLY A 464     108.522  67.258  61.491  1.00  0.45           N  
ATOM   3108  CA  GLY A 464     108.067  67.266  62.867  1.00  0.45           C  
ATOM   3109  C   GLY A 464     108.546  66.043  63.608  1.00  0.45           C  
ATOM   3110  O   GLY A 464     108.858  65.028  62.984  1.00  0.45           O  
ATOM   3111  N   PRO A 465     108.589  66.069  64.936  1.00  0.36           N  
ATOM   3112  CA  PRO A 465     109.010  64.911  65.708  1.00  0.36           C  
ATOM   3113  C   PRO A 465     107.842  64.195  66.389  1.00  0.36           C  
ATOM   3114  O   PRO A 465     107.017  64.811  67.064  1.00  0.36           O  
ATOM   3115  CB  PRO A 465     109.942  65.563  66.736  1.00  0.36           C  
ATOM   3116  CG  PRO A 465     109.301  66.913  67.058  1.00  0.36           C  
ATOM   3117  CD  PRO A 465     108.697  67.315  65.712  1.00  0.36           C  
ATOM   3118  N   ALA A 466     107.765  62.854  66.280  1.00  0.34           N  
ATOM   3119  CA  ALA A 466     106.925  62.017  67.118  1.00  0.34           C  
ATOM   3120  C   ALA A 466     107.476  61.913  68.547  1.00  0.34           C  
ATOM   3121  O   ALA A 466     108.173  60.972  68.922  1.00  0.34           O  
ATOM   3122  CB  ALA A 466     106.762  60.614  66.493  1.00  0.34           C  
ATOM   3123  N   ALA A 467     107.165  62.911  69.401  1.00  0.34           N  
ATOM   3124  CA  ALA A 467     107.729  63.088  70.731  1.00  0.34           C  
ATOM   3125  C   ALA A 467     107.471  61.950  71.728  1.00  0.34           C  
ATOM   3126  O   ALA A 467     108.098  61.876  72.777  1.00  0.34           O  
ATOM   3127  CB  ALA A 467     107.215  64.423  71.308  1.00  0.34           C  
ATOM   3128  N   VAL A 468     106.583  60.993  71.389  1.00  0.34           N  
ATOM   3129  CA  VAL A 468     106.260  59.814  72.183  1.00  0.34           C  
ATOM   3130  C   VAL A 468     107.386  58.794  72.280  1.00  0.34           C  
ATOM   3131  O   VAL A 468     107.387  57.938  73.163  1.00  0.34           O  
ATOM   3132  CB  VAL A 468     105.024  59.085  71.655  1.00  0.34           C  
ATOM   3133  CG1 VAL A 468     103.811  60.031  71.722  1.00  0.34           C  
ATOM   3134  CG2 VAL A 468     105.247  58.555  70.221  1.00  0.34           C  
ATOM   3135  N   ASN A 469     108.386  58.866  71.381  1.00  0.29           N  
ATOM   3136  CA  ASN A 469     109.605  58.089  71.478  1.00  0.29           C  
ATOM   3137  C   ASN A 469     110.459  58.525  72.669  1.00  0.29           C  
ATOM   3138  O   ASN A 469     111.194  57.745  73.269  1.00  0.29           O  
ATOM   3139  CB  ASN A 469     110.469  58.240  70.195  1.00  0.29           C  
ATOM   3140  CG  ASN A 469     109.810  57.612  68.967  1.00  0.29           C  
ATOM   3141  OD1 ASN A 469     108.596  57.513  68.819  1.00  0.29           O  
ATOM   3142  ND2 ASN A 469     110.658  57.197  67.997  1.00  0.29           N  
ATOM   3143  N   ARG A 470     110.418  59.817  73.019  1.00  0.32           N  
ATOM   3144  CA  ARG A 470     111.302  60.413  73.992  1.00  0.32           C  
ATOM   3145  C   ARG A 470     110.691  60.524  75.354  1.00  0.32           C  
ATOM   3146  O   ARG A 470     109.482  60.475  75.529  1.00  0.32           O  
ATOM   3147  CB  ARG A 470     111.616  61.859  73.585  1.00  0.32           C  
ATOM   3148  CG  ARG A 470     112.218  62.158  72.203  1.00  0.32           C  
ATOM   3149  CD  ARG A 470     113.712  61.945  71.960  1.00  0.32           C  
ATOM   3150  NE  ARG A 470     114.497  62.644  73.032  1.00  0.32           N  
ATOM   3151  CZ  ARG A 470     114.937  63.904  72.933  1.00  0.32           C  
ATOM   3152  NH1 ARG A 470     115.857  64.351  73.785  1.00  0.32           N  
ATOM   3153  NH2 ARG A 470     114.421  64.747  72.053  1.00  0.32           N  
ATOM   3154  N   ASP A 471     111.558  60.757  76.357  1.00  0.24           N  
ATOM   3155  CA  ASP A 471     111.125  61.228  77.643  1.00  0.24           C  
ATOM   3156  C   ASP A 471     110.855  62.736  77.553  1.00  0.24           C  
ATOM   3157  O   ASP A 471     111.772  63.556  77.538  1.00  0.24           O  
ATOM   3158  CB  ASP A 471     112.199  60.858  78.683  1.00  0.24           C  
ATOM   3159  CG  ASP A 471     111.486  60.427  79.940  1.00  0.24           C  
ATOM   3160  OD1 ASP A 471     110.795  61.281  80.543  1.00  0.24           O  
ATOM   3161  OD2 ASP A 471     111.558  59.212  80.247  1.00  0.24           O  
ATOM   3162  N   GLU A 472     109.571  63.098  77.366  1.00  0.30           N  
ATOM   3163  CA  GLU A 472     109.119  64.451  77.079  1.00  0.30           C  
ATOM   3164  C   GLU A 472     107.958  64.764  78.011  1.00  0.30           C  
ATOM   3165  O   GLU A 472     107.971  64.518  79.212  1.00  0.30           O  
ATOM   3166  CB  GLU A 472     108.683  64.614  75.587  1.00  0.30           C  
ATOM   3167  CG  GLU A 472     109.865  64.500  74.589  1.00  0.30           C  
ATOM   3168  CD  GLU A 472     110.697  65.734  74.232  1.00  0.30           C  
ATOM   3169  OE1 GLU A 472     110.369  66.851  74.696  1.00  0.30           O  
ATOM   3170  OE2 GLU A 472     111.676  65.544  73.445  1.00  0.30           O  
ATOM   3171  N   ILE A 473     106.875  65.337  77.463  1.00  0.23           N  
ATOM   3172  CA  ILE A 473     105.740  65.816  78.222  1.00  0.23           C  
ATOM   3173  C   ILE A 473     104.496  64.950  78.080  1.00  0.23           C  
ATOM   3174  O   ILE A 473     103.467  65.226  78.685  1.00  0.23           O  
ATOM   3175  CB  ILE A 473     105.380  67.225  77.746  1.00  0.23           C  
ATOM   3176  CG1 ILE A 473     104.997  67.269  76.242  1.00  0.23           C  
ATOM   3177  CG2 ILE A 473     106.588  68.138  78.050  1.00  0.23           C  
ATOM   3178  CD1 ILE A 473     104.510  68.649  75.782  1.00  0.23           C  
ATOM   3179  N   GLY A 474     104.488  63.888  77.253  1.00  0.27           N  
ATOM   3180  CA  GLY A 474     103.254  63.151  76.974  1.00  0.27           C  
ATOM   3181  C   GLY A 474     103.163  61.846  77.704  1.00  0.27           C  
ATOM   3182  O   GLY A 474     103.980  60.972  77.468  1.00  0.27           O  
ATOM   3183  N   ALA A 475     102.126  61.609  78.536  1.00  0.27           N  
ATOM   3184  CA  ALA A 475     101.957  60.377  79.305  1.00  0.27           C  
ATOM   3185  C   ALA A 475     101.850  59.051  78.512  1.00  0.27           C  
ATOM   3186  O   ALA A 475     101.648  57.984  79.076  1.00  0.27           O  
ATOM   3187  CB  ALA A 475     100.729  60.537  80.228  1.00  0.27           C  
ATOM   3188  N   LYS A 476     102.025  59.080  77.179  1.00  0.27           N  
ATOM   3189  CA  LYS A 476     102.145  57.927  76.313  1.00  0.27           C  
ATOM   3190  C   LYS A 476     103.539  57.321  76.248  1.00  0.27           C  
ATOM   3191  O   LYS A 476     103.683  56.136  75.960  1.00  0.27           O  
ATOM   3192  CB  LYS A 476     101.832  58.361  74.869  1.00  0.27           C  
ATOM   3193  CG  LYS A 476     100.388  58.833  74.681  1.00  0.27           C  
ATOM   3194  CD  LYS A 476     100.140  59.261  73.229  1.00  0.27           C  
ATOM   3195  CE  LYS A 476      98.685  59.653  72.961  1.00  0.27           C  
ATOM   3196  NZ  LYS A 476      98.508  60.060  71.547  1.00  0.27           N  
ATOM   3197  N   PHE A 477     104.621  58.092  76.531  1.00  0.22           N  
ATOM   3198  CA  PHE A 477     105.975  57.537  76.503  1.00  0.22           C  
ATOM   3199  C   PHE A 477     106.214  56.758  77.782  1.00  0.22           C  
ATOM   3200  O   PHE A 477     107.188  56.016  77.917  1.00  0.22           O  
ATOM   3201  CB  PHE A 477     107.112  58.582  76.261  1.00  0.22           C  
ATOM   3202  CG  PHE A 477     107.360  59.501  77.427  1.00  0.22           C  
ATOM   3203  CD1 PHE A 477     106.804  60.784  77.434  1.00  0.22           C  
ATOM   3204  CD2 PHE A 477     108.137  59.094  78.528  1.00  0.22           C  
ATOM   3205  CE1 PHE A 477     106.898  61.593  78.572  1.00  0.22           C  
ATOM   3206  CE2 PHE A 477     108.243  59.907  79.660  1.00  0.22           C  
ATOM   3207  CZ  PHE A 477     107.626  61.159  79.682  1.00  0.22           C  
ATOM   3208  N   ALA A 478     105.276  56.915  78.740  1.00  0.26           N  
ATOM   3209  CA  ALA A 478     105.247  56.365  80.072  1.00  0.26           C  
ATOM   3210  C   ALA A 478     105.149  54.831  80.173  1.00  0.26           C  
ATOM   3211  O   ALA A 478     104.568  54.283  81.101  1.00  0.26           O  
ATOM   3212  CB  ALA A 478     104.132  57.054  80.894  1.00  0.26           C  
ATOM   3213  N   GLY A 479     105.782  54.111  79.222  1.00  0.26           N  
ATOM   3214  CA  GLY A 479     105.976  52.668  79.214  1.00  0.26           C  
ATOM   3215  C   GLY A 479     107.255  52.227  79.885  1.00  0.26           C  
ATOM   3216  O   GLY A 479     107.389  51.062  80.233  1.00  0.26           O  
ATOM   3217  N   ASP A 480     108.238  53.136  80.066  1.00  0.34           N  
ATOM   3218  CA  ASP A 480     109.361  52.940  80.982  1.00  0.34           C  
ATOM   3219  C   ASP A 480     108.966  53.063  82.487  1.00  0.34           C  
ATOM   3220  O   ASP A 480     109.380  52.210  83.276  1.00  0.34           O  
ATOM   3221  CB  ASP A 480     110.566  53.822  80.519  1.00  0.34           C  
ATOM   3222  CG  ASP A 480     111.892  53.200  80.925  1.00  0.34           C  
ATOM   3223  OD1 ASP A 480     112.209  53.234  82.130  1.00  0.34           O  
ATOM   3224  OD2 ASP A 480     112.613  52.664  80.034  1.00  0.34           O  
ATOM   3225  N   PRO A 481     108.147  54.037  82.950  1.00  0.26           N  
ATOM   3226  CA  PRO A 481     107.578  54.108  84.292  1.00  0.26           C  
ATOM   3227  C   PRO A 481     107.124  52.877  85.044  1.00  0.26           C  
ATOM   3228  O   PRO A 481     106.676  51.890  84.473  1.00  0.26           O  
ATOM   3229  CB  PRO A 481     106.431  55.100  84.115  1.00  0.26           C  
ATOM   3230  CG  PRO A 481     107.038  56.151  83.191  1.00  0.26           C  
ATOM   3231  CD  PRO A 481     107.991  55.342  82.299  1.00  0.26           C  
ATOM   3232  N   ALA A 482     107.223  52.947  86.385  1.00  0.22           N  
ATOM   3233  CA  ALA A 482     106.835  51.899  87.290  1.00  0.22           C  
ATOM   3234  C   ALA A 482     105.332  51.632  87.323  1.00  0.22           C  
ATOM   3235  O   ALA A 482     104.527  52.305  86.686  1.00  0.22           O  
ATOM   3236  CB  ALA A 482     107.360  52.276  88.686  1.00  0.22           C  
ATOM   3237  N   LEU A 483     104.905  50.637  88.125  1.00  0.19           N  
ATOM   3238  CA  LEU A 483     103.532  50.160  88.225  1.00  0.19           C  
ATOM   3239  C   LEU A 483     102.478  51.209  88.592  1.00  0.19           C  
ATOM   3240  O   LEU A 483     101.292  51.030  88.333  1.00  0.19           O  
ATOM   3241  CB  LEU A 483     103.477  49.034  89.287  1.00  0.19           C  
ATOM   3242  CG  LEU A 483     104.275  47.762  88.930  1.00  0.19           C  
ATOM   3243  CD1 LEU A 483     104.373  46.834  90.151  1.00  0.19           C  
ATOM   3244  CD2 LEU A 483     103.630  47.011  87.755  1.00  0.19           C  
ATOM   3245  N   LEU A 484     102.890  52.343  89.191  1.00  0.19           N  
ATOM   3246  CA  LEU A 484     102.005  53.434  89.551  1.00  0.19           C  
ATOM   3247  C   LEU A 484     101.935  54.516  88.475  1.00  0.19           C  
ATOM   3248  O   LEU A 484     101.230  55.511  88.624  1.00  0.19           O  
ATOM   3249  CB  LEU A 484     102.538  54.096  90.848  1.00  0.19           C  
ATOM   3250  CG  LEU A 484     102.612  53.153  92.067  1.00  0.19           C  
ATOM   3251  CD1 LEU A 484     103.307  53.859  93.242  1.00  0.19           C  
ATOM   3252  CD2 LEU A 484     101.221  52.648  92.482  1.00  0.19           C  
ATOM   3253  N   GLY A 485     102.687  54.367  87.359  1.00  0.23           N  
ATOM   3254  CA  GLY A 485     102.746  55.326  86.252  1.00  0.23           C  
ATOM   3255  C   GLY A 485     103.631  56.517  86.527  1.00  0.23           C  
ATOM   3256  O   GLY A 485     103.781  57.416  85.706  1.00  0.23           O  
ATOM   3257  N   ALA A 486     104.254  56.527  87.715  1.00  0.24           N  
ATOM   3258  CA  ALA A 486     105.061  57.601  88.234  1.00  0.24           C  
ATOM   3259  C   ALA A 486     106.467  57.128  88.579  1.00  0.24           C  
ATOM   3260  O   ALA A 486     106.926  56.056  88.182  1.00  0.24           O  
ATOM   3261  CB  ALA A 486     104.372  58.260  89.450  1.00  0.24           C  
ATOM   3262  N   PHE A 487     107.213  57.995  89.285  1.00  0.21           N  
ATOM   3263  CA  PHE A 487     108.644  57.912  89.441  1.00  0.21           C  
ATOM   3264  C   PHE A 487     108.978  57.140  90.717  1.00  0.21           C  
ATOM   3265  O   PHE A 487     108.596  57.528  91.816  1.00  0.21           O  
ATOM   3266  CB  PHE A 487     109.301  59.336  89.442  1.00  0.21           C  
ATOM   3267  CG  PHE A 487     109.221  60.157  88.147  1.00  0.21           C  
ATOM   3268  CD1 PHE A 487     108.074  60.283  87.326  1.00  0.21           C  
ATOM   3269  CD2 PHE A 487     110.358  60.903  87.771  1.00  0.21           C  
ATOM   3270  CE1 PHE A 487     108.088  61.059  86.158  1.00  0.21           C  
ATOM   3271  CE2 PHE A 487     110.358  61.727  86.638  1.00  0.21           C  
ATOM   3272  CZ  PHE A 487     109.229  61.788  85.818  1.00  0.21           C  
ATOM   3273  N   ASP A 488     109.690  56.009  90.554  1.00  0.18           N  
ATOM   3274  CA  ASP A 488     110.004  55.018  91.561  1.00  0.18           C  
ATOM   3275  C   ASP A 488     111.285  54.362  91.043  1.00  0.18           C  
ATOM   3276  O   ASP A 488     111.696  54.680  89.932  1.00  0.18           O  
ATOM   3277  CB  ASP A 488     108.837  53.999  91.676  1.00  0.18           C  
ATOM   3278  CG  ASP A 488     108.895  53.167  92.945  1.00  0.18           C  
ATOM   3279  OD1 ASP A 488     109.945  53.198  93.633  1.00  0.18           O  
ATOM   3280  OD2 ASP A 488     107.894  52.456  93.198  1.00  0.18           O  
ATOM   3281  N   VAL A 489     111.936  53.449  91.791  1.00  0.20           N  
ATOM   3282  CA  VAL A 489     113.269  52.863  91.567  1.00  0.20           C  
ATOM   3283  C   VAL A 489     113.577  52.391  90.141  1.00  0.20           C  
ATOM   3284  O   VAL A 489     114.652  52.635  89.603  1.00  0.20           O  
ATOM   3285  CB  VAL A 489     113.506  51.694  92.528  1.00  0.20           C  
ATOM   3286  CG1 VAL A 489     114.881  51.028  92.296  1.00  0.20           C  
ATOM   3287  CG2 VAL A 489     113.424  52.212  93.977  1.00  0.20           C  
ATOM   3288  N   THR A 490     112.634  51.710  89.457  1.00  0.24           N  
ATOM   3289  CA  THR A 490     112.794  51.327  88.046  1.00  0.24           C  
ATOM   3290  C   THR A 490     112.953  52.523  87.126  1.00  0.24           C  
ATOM   3291  O   THR A 490     113.795  52.531  86.234  1.00  0.24           O  
ATOM   3292  CB  THR A 490     111.641  50.479  87.520  1.00  0.24           C  
ATOM   3293  OG1 THR A 490     111.552  49.290  88.291  1.00  0.24           O  
ATOM   3294  CG2 THR A 490     111.871  50.045  86.064  1.00  0.24           C  
ATOM   3295  N   LEU A 491     112.157  53.581  87.367  1.00  0.34           N  
ATOM   3296  CA  LEU A 491     112.144  54.798  86.582  1.00  0.34           C  
ATOM   3297  C   LEU A 491     113.174  55.823  87.072  1.00  0.34           C  
ATOM   3298  O   LEU A 491     113.494  56.789  86.390  1.00  0.34           O  
ATOM   3299  CB  LEU A 491     110.717  55.421  86.659  1.00  0.34           C  
ATOM   3300  CG  LEU A 491     110.489  56.610  85.702  1.00  0.34           C  
ATOM   3301  CD1 LEU A 491     110.784  56.228  84.247  1.00  0.34           C  
ATOM   3302  CD2 LEU A 491     109.095  57.233  85.802  1.00  0.34           C  
ATOM   3303  N   VAL A 492     113.730  55.652  88.282  1.00  0.40           N  
ATOM   3304  CA  VAL A 492     114.657  56.582  88.908  1.00  0.40           C  
ATOM   3305  C   VAL A 492     115.858  55.824  89.445  1.00  0.40           C  
ATOM   3306  O   VAL A 492     115.816  55.205  90.507  1.00  0.40           O  
ATOM   3307  CB  VAL A 492     113.968  57.385  90.022  1.00  0.40           C  
ATOM   3308  CG1 VAL A 492     114.947  58.095  90.983  1.00  0.40           C  
ATOM   3309  CG2 VAL A 492     113.078  58.446  89.349  1.00  0.40           C  
ATOM   3310  N   ASP A 493     117.007  55.919  88.745  1.00  0.42           N  
ATOM   3311  CA  ASP A 493     118.281  55.477  89.272  1.00  0.42           C  
ATOM   3312  C   ASP A 493     118.969  56.711  89.845  1.00  0.42           C  
ATOM   3313  O   ASP A 493     119.539  57.541  89.138  1.00  0.42           O  
ATOM   3314  CB  ASP A 493     119.132  54.741  88.195  1.00  0.42           C  
ATOM   3315  CG  ASP A 493     120.592  54.601  88.592  1.00  0.42           C  
ATOM   3316  OD1 ASP A 493     120.870  54.527  89.816  1.00  0.42           O  
ATOM   3317  OD2 ASP A 493     121.463  54.627  87.685  1.00  0.42           O  
ATOM   3318  N   GLY A 494     118.960  56.825  91.188  1.00  0.51           N  
ATOM   3319  CA  GLY A 494     119.559  57.944  91.900  1.00  0.51           C  
ATOM   3320  C   GLY A 494     121.059  57.868  92.008  1.00  0.51           C  
ATOM   3321  O   GLY A 494     121.692  58.783  92.526  1.00  0.51           O  
ATOM   3322  N   THR A 495     121.679  56.774  91.517  1.00  0.49           N  
ATOM   3323  CA  THR A 495     123.129  56.665  91.420  1.00  0.49           C  
ATOM   3324  C   THR A 495     123.661  57.424  90.213  1.00  0.49           C  
ATOM   3325  O   THR A 495     124.803  57.885  90.210  1.00  0.49           O  
ATOM   3326  CB  THR A 495     123.646  55.217  91.411  1.00  0.49           C  
ATOM   3327  OG1 THR A 495     123.437  54.497  90.203  1.00  0.49           O  
ATOM   3328  CG2 THR A 495     122.996  54.425  92.555  1.00  0.49           C  
ATOM   3329  N   ASN A 496     122.793  57.604  89.188  1.00  0.40           N  
ATOM   3330  CA  ASN A 496     123.055  58.210  87.889  1.00  0.40           C  
ATOM   3331  C   ASN A 496     123.961  57.363  86.989  1.00  0.40           C  
ATOM   3332  O   ASN A 496     124.715  57.903  86.178  1.00  0.40           O  
ATOM   3333  CB  ASN A 496     123.631  59.651  87.965  1.00  0.40           C  
ATOM   3334  CG  ASN A 496     122.707  60.606  88.701  1.00  0.40           C  
ATOM   3335  OD1 ASN A 496     121.583  60.888  88.288  1.00  0.40           O  
ATOM   3336  ND2 ASN A 496     123.217  61.184  89.812  1.00  0.40           N  
ATOM   3337  N   VAL A 497     123.899  56.018  87.086  1.00  0.37           N  
ATOM   3338  CA  VAL A 497     124.860  55.131  86.430  1.00  0.37           C  
ATOM   3339  C   VAL A 497     124.225  54.366  85.283  1.00  0.37           C  
ATOM   3340  O   VAL A 497     124.879  54.017  84.298  1.00  0.37           O  
ATOM   3341  CB  VAL A 497     125.443  54.134  87.438  1.00  0.37           C  
ATOM   3342  CG1 VAL A 497     126.335  53.063  86.770  1.00  0.37           C  
ATOM   3343  CG2 VAL A 497     126.284  54.922  88.462  1.00  0.37           C  
ATOM   3344  N   LYS A 498     122.911  54.091  85.349  1.00  0.30           N  
ATOM   3345  CA  LYS A 498     122.191  53.333  84.342  1.00  0.30           C  
ATOM   3346  C   LYS A 498     122.258  53.932  82.933  1.00  0.30           C  
ATOM   3347  O   LYS A 498     122.056  55.125  82.743  1.00  0.30           O  
ATOM   3348  CB  LYS A 498     120.715  53.289  84.790  1.00  0.30           C  
ATOM   3349  CG  LYS A 498     119.752  52.340  84.063  1.00  0.30           C  
ATOM   3350  CD  LYS A 498     119.818  50.901  84.586  1.00  0.30           C  
ATOM   3351  CE  LYS A 498     118.660  50.047  84.070  1.00  0.30           C  
ATOM   3352  NZ  LYS A 498     118.712  48.722  84.721  1.00  0.30           N  
ATOM   3353  N   ALA A 499     122.511  53.123  81.880  1.00  0.34           N  
ATOM   3354  CA  ALA A 499     122.816  53.607  80.536  1.00  0.34           C  
ATOM   3355  C   ALA A 499     121.727  54.376  79.776  1.00  0.34           C  
ATOM   3356  O   ALA A 499     121.944  54.885  78.686  1.00  0.34           O  
ATOM   3357  CB  ALA A 499     123.265  52.408  79.683  1.00  0.34           C  
ATOM   3358  N   ARG A 500     120.511  54.485  80.333  1.00  0.38           N  
ATOM   3359  CA  ARG A 500     119.472  55.319  79.771  1.00  0.38           C  
ATOM   3360  C   ARG A 500     118.947  56.307  80.792  1.00  0.38           C  
ATOM   3361  O   ARG A 500     117.870  56.867  80.617  1.00  0.38           O  
ATOM   3362  CB  ARG A 500     118.297  54.463  79.257  1.00  0.38           C  
ATOM   3363  CG  ARG A 500     118.561  53.795  77.900  1.00  0.38           C  
ATOM   3364  CD  ARG A 500     117.340  53.038  77.374  1.00  0.38           C  
ATOM   3365  NE  ARG A 500     117.101  51.848  78.280  1.00  0.38           N  
ATOM   3366  CZ  ARG A 500     116.026  51.668  79.070  1.00  0.38           C  
ATOM   3367  NH1 ARG A 500     115.120  52.606  79.284  1.00  0.38           N  
ATOM   3368  NH2 ARG A 500     115.835  50.493  79.663  1.00  0.38           N  
ATOM   3369  N   THR A 501     119.649  56.577  81.912  1.00  0.50           N  
ATOM   3370  CA  THR A 501     119.283  57.742  82.716  1.00  0.50           C  
ATOM   3371  C   THR A 501     119.543  59.016  81.976  1.00  0.50           C  
ATOM   3372  O   THR A 501     120.422  59.111  81.123  1.00  0.50           O  
ATOM   3373  CB  THR A 501     119.890  57.880  84.101  1.00  0.50           C  
ATOM   3374  OG1 THR A 501     121.297  57.690  84.104  1.00  0.50           O  
ATOM   3375  CG2 THR A 501     119.236  56.824  84.981  1.00  0.50           C  
ATOM   3376  N   ALA A 502     118.780  60.071  82.285  1.00  0.65           N  
ATOM   3377  CA  ALA A 502     119.003  61.361  81.684  1.00  0.65           C  
ATOM   3378  C   ALA A 502     120.443  61.871  81.865  1.00  0.65           C  
ATOM   3379  O   ALA A 502     121.016  62.452  80.949  1.00  0.65           O  
ATOM   3380  CB  ALA A 502     117.948  62.340  82.218  1.00  0.65           C  
ATOM   3381  N   PHE A 503     121.103  61.584  83.010  1.00  0.64           N  
ATOM   3382  CA  PHE A 503     122.518  61.869  83.201  1.00  0.64           C  
ATOM   3383  C   PHE A 503     123.504  61.199  82.231  1.00  0.64           C  
ATOM   3384  O   PHE A 503     124.398  61.851  81.687  1.00  0.64           O  
ATOM   3385  CB  PHE A 503     122.938  61.454  84.637  1.00  0.64           C  
ATOM   3386  CG  PHE A 503     124.212  62.152  85.033  1.00  0.64           C  
ATOM   3387  CD1 PHE A 503     124.219  63.552  85.081  1.00  0.64           C  
ATOM   3388  CD2 PHE A 503     125.403  61.457  85.309  1.00  0.64           C  
ATOM   3389  CE1 PHE A 503     125.370  64.254  85.436  1.00  0.64           C  
ATOM   3390  CE2 PHE A 503     126.577  62.158  85.621  1.00  0.64           C  
ATOM   3391  CZ  PHE A 503     126.556  63.557  85.683  1.00  0.64           C  
ATOM   3392  N   SER A 504     123.377  59.880  81.984  1.00  0.67           N  
ATOM   3393  CA  SER A 504     124.247  59.142  81.073  1.00  0.67           C  
ATOM   3394  C   SER A 504     124.019  59.545  79.629  1.00  0.67           C  
ATOM   3395  O   SER A 504     124.963  59.800  78.887  1.00  0.67           O  
ATOM   3396  CB  SER A 504     124.118  57.609  81.244  1.00  0.67           C  
ATOM   3397  OG  SER A 504     122.751  57.220  81.205  1.00  0.67           O  
ATOM   3398  N   LEU A 505     122.749  59.725  79.229  1.00  0.64           N  
ATOM   3399  CA  LEU A 505     122.372  60.269  77.934  1.00  0.64           C  
ATOM   3400  C   LEU A 505     122.898  61.679  77.676  1.00  0.64           C  
ATOM   3401  O   LEU A 505     123.364  61.990  76.582  1.00  0.64           O  
ATOM   3402  CB  LEU A 505     120.836  60.298  77.784  1.00  0.64           C  
ATOM   3403  CG  LEU A 505     120.182  58.905  77.808  1.00  0.64           C  
ATOM   3404  CD1 LEU A 505     118.663  59.045  77.887  1.00  0.64           C  
ATOM   3405  CD2 LEU A 505     120.566  58.035  76.602  1.00  0.64           C  
ATOM   3406  N   LEU A 506     122.874  62.587  78.680  1.00  0.65           N  
ATOM   3407  CA  LEU A 506     123.563  63.873  78.598  1.00  0.65           C  
ATOM   3408  C   LEU A 506     125.073  63.739  78.458  1.00  0.65           C  
ATOM   3409  O   LEU A 506     125.689  64.470  77.692  1.00  0.65           O  
ATOM   3410  CB  LEU A 506     123.314  64.792  79.815  1.00  0.65           C  
ATOM   3411  CG  LEU A 506     121.894  65.368  79.932  1.00  0.65           C  
ATOM   3412  CD1 LEU A 506     121.788  66.081  81.276  1.00  0.65           C  
ATOM   3413  CD2 LEU A 506     121.506  66.318  78.792  1.00  0.65           C  
ATOM   3414  N   LYS A 507     125.722  62.793  79.173  1.00  0.66           N  
ATOM   3415  CA  LYS A 507     127.143  62.511  79.008  1.00  0.66           C  
ATOM   3416  C   LYS A 507     127.513  62.112  77.596  1.00  0.66           C  
ATOM   3417  O   LYS A 507     128.474  62.641  77.040  1.00  0.66           O  
ATOM   3418  CB  LYS A 507     127.618  61.350  79.929  1.00  0.66           C  
ATOM   3419  CG  LYS A 507     128.003  61.816  81.332  1.00  0.66           C  
ATOM   3420  CD  LYS A 507     128.582  60.711  82.231  1.00  0.66           C  
ATOM   3421  CE  LYS A 507     129.893  61.106  82.922  1.00  0.66           C  
ATOM   3422  NZ  LYS A 507     130.950  61.335  81.908  1.00  0.66           N  
ATOM   3423  N   GLU A 508     126.742  61.196  76.988  1.00  0.62           N  
ATOM   3424  CA  GLU A 508     126.909  60.823  75.601  1.00  0.62           C  
ATOM   3425  C   GLU A 508     126.641  61.968  74.650  1.00  0.62           C  
ATOM   3426  O   GLU A 508     127.520  62.345  73.884  1.00  0.62           O  
ATOM   3427  CB  GLU A 508     125.964  59.654  75.285  1.00  0.62           C  
ATOM   3428  CG  GLU A 508     126.370  58.389  76.068  1.00  0.62           C  
ATOM   3429  CD  GLU A 508     125.349  57.266  75.946  1.00  0.62           C  
ATOM   3430  OE1 GLU A 508     124.277  57.478  75.323  1.00  0.62           O  
ATOM   3431  OE2 GLU A 508     125.660  56.189  76.512  1.00  0.62           O  
ATOM   3432  N   TYR A 509     125.471  62.633  74.773  1.00  0.63           N  
ATOM   3433  CA  TYR A 509     125.052  63.727  73.909  1.00  0.63           C  
ATOM   3434  C   TYR A 509     126.038  64.888  73.923  1.00  0.63           C  
ATOM   3435  O   TYR A 509     126.336  65.485  72.899  1.00  0.63           O  
ATOM   3436  CB  TYR A 509     123.642  64.227  74.364  1.00  0.63           C  
ATOM   3437  CG  TYR A 509     123.079  65.330  73.499  1.00  0.63           C  
ATOM   3438  CD1 TYR A 509     123.185  66.677  73.894  1.00  0.63           C  
ATOM   3439  CD2 TYR A 509     122.474  65.030  72.268  1.00  0.63           C  
ATOM   3440  CE1 TYR A 509     122.705  67.703  73.066  1.00  0.63           C  
ATOM   3441  CE2 TYR A 509     121.994  66.054  71.439  1.00  0.63           C  
ATOM   3442  CZ  TYR A 509     122.110  67.390  71.840  1.00  0.63           C  
ATOM   3443  OH  TYR A 509     121.642  68.418  71.001  1.00  0.63           O  
ATOM   3444  N   LEU A 510     126.562  65.254  75.105  1.00  0.67           N  
ATOM   3445  CA  LEU A 510     127.472  66.371  75.217  1.00  0.67           C  
ATOM   3446  C   LEU A 510     128.915  66.087  74.797  1.00  0.67           C  
ATOM   3447  O   LEU A 510     129.547  66.907  74.134  1.00  0.67           O  
ATOM   3448  CB  LEU A 510     127.419  66.983  76.633  1.00  0.67           C  
ATOM   3449  CG  LEU A 510     126.032  67.544  77.022  1.00  0.67           C  
ATOM   3450  CD1 LEU A 510     125.961  67.738  78.541  1.00  0.67           C  
ATOM   3451  CD2 LEU A 510     125.698  68.853  76.293  1.00  0.67           C  
ATOM   3452  N   ASP A 511     129.502  64.929  75.167  1.00  0.58           N  
ATOM   3453  CA  ASP A 511     130.902  64.647  74.881  1.00  0.58           C  
ATOM   3454  C   ASP A 511     131.104  64.144  73.443  1.00  0.58           C  
ATOM   3455  O   ASP A 511     132.196  64.217  72.888  1.00  0.58           O  
ATOM   3456  CB  ASP A 511     131.409  63.662  75.971  1.00  0.58           C  
ATOM   3457  CG  ASP A 511     132.918  63.618  76.116  1.00  0.58           C  
ATOM   3458  OD1 ASP A 511     133.473  62.498  76.207  1.00  0.58           O  
ATOM   3459  OD2 ASP A 511     133.522  64.718  76.237  1.00  0.58           O  
ATOM   3460  N   GLU A 512     130.021  63.695  72.766  1.00  0.45           N  
ATOM   3461  CA  GLU A 512     130.011  63.286  71.366  1.00  0.45           C  
ATOM   3462  C   GLU A 512     130.415  64.390  70.385  1.00  0.45           C  
ATOM   3463  O   GLU A 512     131.062  64.129  69.370  1.00  0.45           O  
ATOM   3464  CB  GLU A 512     128.613  62.719  70.989  1.00  0.45           C  
ATOM   3465  CG  GLU A 512     128.464  62.163  69.546  1.00  0.45           C  
ATOM   3466  CD  GLU A 512     127.027  61.791  69.168  1.00  0.45           C  
ATOM   3467  OE1 GLU A 512     126.845  61.366  67.993  1.00  0.45           O  
ATOM   3468  OE2 GLU A 512     126.103  61.951  70.005  1.00  0.45           O  
ATOM   3469  N   ASN A 513     130.049  65.665  70.648  1.00  0.58           N  
ATOM   3470  CA  ASN A 513     130.255  66.721  69.669  1.00  0.58           C  
ATOM   3471  C   ASN A 513     130.623  68.115  70.221  1.00  0.58           C  
ATOM   3472  O   ASN A 513     130.709  69.059  69.434  1.00  0.58           O  
ATOM   3473  CB  ASN A 513     129.016  66.797  68.710  1.00  0.58           C  
ATOM   3474  CG  ASN A 513     127.707  67.084  69.442  1.00  0.58           C  
ATOM   3475  OD1 ASN A 513     127.616  67.026  70.663  1.00  0.58           O  
ATOM   3476  ND2 ASN A 513     126.634  67.412  68.684  1.00  0.58           N  
ATOM   3477  N   PHE A 514     130.915  68.312  71.535  1.00  0.65           N  
ATOM   3478  CA  PHE A 514     131.156  69.656  72.084  1.00  0.65           C  
ATOM   3479  C   PHE A 514     132.519  69.862  72.740  1.00  0.65           C  
ATOM   3480  O   PHE A 514     132.624  70.227  73.912  1.00  0.65           O  
ATOM   3481  CB  PHE A 514     130.064  70.104  73.099  1.00  0.65           C  
ATOM   3482  CG  PHE A 514     128.691  70.078  72.488  1.00  0.65           C  
ATOM   3483  CD1 PHE A 514     128.388  70.666  71.245  1.00  0.65           C  
ATOM   3484  CD2 PHE A 514     127.693  69.364  73.158  1.00  0.65           C  
ATOM   3485  CE1 PHE A 514     127.135  70.456  70.650  1.00  0.65           C  
ATOM   3486  CE2 PHE A 514     126.459  69.112  72.552  1.00  0.65           C  
ATOM   3487  CZ  PHE A 514     126.186  69.650  71.291  1.00  0.65           C  
ATOM   3488  N   ASP A 515     133.616  69.702  71.976  1.00  0.70           N  
ATOM   3489  CA  ASP A 515     134.947  70.100  72.406  1.00  0.70           C  
ATOM   3490  C   ASP A 515     135.230  71.588  72.179  1.00  0.70           C  
ATOM   3491  O   ASP A 515     134.632  72.270  71.348  1.00  0.70           O  
ATOM   3492  CB  ASP A 515     136.049  69.261  71.715  1.00  0.70           C  
ATOM   3493  CG  ASP A 515     136.058  67.863  72.302  1.00  0.70           C  
ATOM   3494  OD1 ASP A 515     136.419  67.727  73.504  1.00  0.70           O  
ATOM   3495  OD2 ASP A 515     135.739  66.922  71.544  1.00  0.70           O  
ATOM   3496  N   VAL A 516     136.212  72.124  72.936  1.00  0.69           N  
ATOM   3497  CA  VAL A 516     136.637  73.522  72.929  1.00  0.69           C  
ATOM   3498  C   VAL A 516     137.107  74.022  71.566  1.00  0.69           C  
ATOM   3499  O   VAL A 516     136.797  75.147  71.171  1.00  0.69           O  
ATOM   3500  CB  VAL A 516     137.715  73.778  73.989  1.00  0.69           C  
ATOM   3501  CG1 VAL A 516     138.255  75.225  73.910  1.00  0.69           C  
ATOM   3502  CG2 VAL A 516     137.089  73.540  75.376  1.00  0.69           C  
ATOM   3503  N   GLN A 517     137.852  73.194  70.796  1.00  0.63           N  
ATOM   3504  CA  GLN A 517     138.303  73.542  69.453  1.00  0.63           C  
ATOM   3505  C   GLN A 517     137.143  73.798  68.497  1.00  0.63           C  
ATOM   3506  O   GLN A 517     137.068  74.850  67.869  1.00  0.63           O  
ATOM   3507  CB  GLN A 517     139.221  72.423  68.885  1.00  0.63           C  
ATOM   3508  CG  GLN A 517     139.835  72.726  67.493  1.00  0.63           C  
ATOM   3509  CD  GLN A 517     140.745  73.957  67.521  1.00  0.63           C  
ATOM   3510  OE1 GLN A 517     141.311  74.332  68.552  1.00  0.63           O  
ATOM   3511  NE2 GLN A 517     140.897  74.609  66.350  1.00  0.63           N  
ATOM   3512  N   THR A 518     136.145  72.888  68.479  1.00  0.67           N  
ATOM   3513  CA  THR A 518     134.914  73.003  67.698  1.00  0.67           C  
ATOM   3514  C   THR A 518     134.133  74.252  68.054  1.00  0.67           C  
ATOM   3515  O   THR A 518     133.700  75.009  67.190  1.00  0.67           O  
ATOM   3516  CB  THR A 518     133.988  71.812  67.936  1.00  0.67           C  
ATOM   3517  OG1 THR A 518     134.671  70.605  67.632  1.00  0.67           O  
ATOM   3518  CG2 THR A 518     132.743  71.872  67.038  1.00  0.67           C  
ATOM   3519  N   THR A 519     133.983  74.534  69.368  1.00  0.71           N  
ATOM   3520  CA  THR A 519     133.347  75.747  69.890  1.00  0.71           C  
ATOM   3521  C   THR A 519     134.042  77.019  69.449  1.00  0.71           C  
ATOM   3522  O   THR A 519     133.396  77.978  69.037  1.00  0.71           O  
ATOM   3523  CB  THR A 519     133.238  75.751  71.411  1.00  0.71           C  
ATOM   3524  OG1 THR A 519     132.415  74.667  71.805  1.00  0.71           O  
ATOM   3525  CG2 THR A 519     132.557  77.021  71.947  1.00  0.71           C  
ATOM   3526  N   SER A 520     135.389  77.058  69.477  1.00  0.72           N  
ATOM   3527  CA  SER A 520     136.171  78.180  68.960  1.00  0.72           C  
ATOM   3528  C   SER A 520     135.937  78.431  67.479  1.00  0.72           C  
ATOM   3529  O   SER A 520     135.563  79.535  67.077  1.00  0.72           O  
ATOM   3530  CB  SER A 520     137.689  77.928  69.213  1.00  0.72           C  
ATOM   3531  OG  SER A 520     138.550  78.884  68.592  1.00  0.72           O  
ATOM   3532  N   GLU A 521     136.051  77.377  66.648  1.00  0.66           N  
ATOM   3533  CA  GLU A 521     135.893  77.453  65.210  1.00  0.66           C  
ATOM   3534  C   GLU A 521     134.514  77.908  64.759  1.00  0.66           C  
ATOM   3535  O   GLU A 521     134.371  78.759  63.884  1.00  0.66           O  
ATOM   3536  CB  GLU A 521     136.199  76.068  64.597  1.00  0.66           C  
ATOM   3537  CG  GLU A 521     137.695  75.686  64.713  1.00  0.66           C  
ATOM   3538  CD  GLU A 521     137.984  74.239  64.326  1.00  0.66           C  
ATOM   3539  OE1 GLU A 521     137.033  73.472  64.042  1.00  0.66           O  
ATOM   3540  OE2 GLU A 521     139.196  73.890  64.348  1.00  0.66           O  
ATOM   3541  N   VAL A 522     133.433  77.376  65.363  1.00  0.72           N  
ATOM   3542  CA  VAL A 522     132.086  77.784  64.991  1.00  0.72           C  
ATOM   3543  C   VAL A 522     131.672  79.141  65.536  1.00  0.72           C  
ATOM   3544  O   VAL A 522     130.906  79.862  64.890  1.00  0.72           O  
ATOM   3545  CB  VAL A 522     131.013  76.740  65.288  1.00  0.72           C  
ATOM   3546  CG1 VAL A 522     131.432  75.427  64.601  1.00  0.72           C  
ATOM   3547  CG2 VAL A 522     130.789  76.549  66.800  1.00  0.72           C  
ATOM   3548  N   CYS A 523     132.145  79.536  66.738  1.00  0.80           N  
ATOM   3549  CA  CYS A 523     131.698  80.761  67.377  1.00  0.80           C  
ATOM   3550  C   CYS A 523     132.563  81.973  67.067  1.00  0.80           C  
ATOM   3551  O   CYS A 523     132.087  83.095  67.232  1.00  0.80           O  
ATOM   3552  CB  CYS A 523     131.656  80.615  68.926  1.00  0.80           C  
ATOM   3553  SG  CYS A 523     130.468  79.378  69.536  1.00  0.80           S  
ATOM   3554  N   ASN A 524     133.821  81.776  66.616  1.00  0.75           N  
ATOM   3555  CA  ASN A 524     134.853  82.790  66.384  1.00  0.75           C  
ATOM   3556  C   ASN A 524     135.454  83.309  67.685  1.00  0.75           C  
ATOM   3557  O   ASN A 524     136.010  84.403  67.745  1.00  0.75           O  
ATOM   3558  CB  ASN A 524     134.449  83.992  65.489  1.00  0.75           C  
ATOM   3559  CG  ASN A 524     134.004  83.512  64.121  1.00  0.75           C  
ATOM   3560  OD1 ASN A 524     134.595  82.643  63.488  1.00  0.75           O  
ATOM   3561  ND2 ASN A 524     132.924  84.133  63.596  1.00  0.75           N  
ATOM   3562  N   VAL A 525     135.370  82.511  68.763  1.00  0.74           N  
ATOM   3563  CA  VAL A 525     135.838  82.899  70.082  1.00  0.74           C  
ATOM   3564  C   VAL A 525     137.159  82.222  70.314  1.00  0.74           C  
ATOM   3565  O   VAL A 525     137.226  81.002  70.223  1.00  0.74           O  
ATOM   3566  CB  VAL A 525     134.947  82.423  71.228  1.00  0.74           C  
ATOM   3567  CG1 VAL A 525     135.497  82.985  72.555  1.00  0.74           C  
ATOM   3568  CG2 VAL A 525     133.517  82.938  71.049  1.00  0.74           C  
ATOM   3569  N   ASP A 526     138.228  82.966  70.666  1.00  0.65           N  
ATOM   3570  CA  ASP A 526     139.496  82.391  71.087  1.00  0.65           C  
ATOM   3571  C   ASP A 526     139.345  81.231  72.108  1.00  0.65           C  
ATOM   3572  O   ASP A 526     138.597  81.370  73.084  1.00  0.65           O  
ATOM   3573  CB  ASP A 526     140.412  83.522  71.630  1.00  0.65           C  
ATOM   3574  CG  ASP A 526     141.821  83.013  71.873  1.00  0.65           C  
ATOM   3575  OD1 ASP A 526     141.990  82.240  72.854  1.00  0.65           O  
ATOM   3576  OD2 ASP A 526     142.718  83.334  71.064  1.00  0.65           O  
ATOM   3577  N   PRO A 527     139.993  80.070  71.965  1.00  0.75           N  
ATOM   3578  CA  PRO A 527     139.746  78.937  72.839  1.00  0.75           C  
ATOM   3579  C   PRO A 527     140.290  79.171  74.237  1.00  0.75           C  
ATOM   3580  O   PRO A 527     139.861  78.470  75.151  1.00  0.75           O  
ATOM   3581  CB  PRO A 527     140.439  77.765  72.122  1.00  0.75           C  
ATOM   3582  CG  PRO A 527     141.573  78.420  71.327  1.00  0.75           C  
ATOM   3583  CD  PRO A 527     140.990  79.778  70.932  1.00  0.75           C  
ATOM   3584  N   ALA A 528     141.230  80.118  74.456  1.00  0.75           N  
ATOM   3585  CA  ALA A 528     141.630  80.545  75.781  1.00  0.75           C  
ATOM   3586  C   ALA A 528     140.522  81.313  76.489  1.00  0.75           C  
ATOM   3587  O   ALA A 528     140.206  81.019  77.638  1.00  0.75           O  
ATOM   3588  CB  ALA A 528     142.916  81.394  75.711  1.00  0.75           C  
ATOM   3589  N   ALA A 529     139.860  82.255  75.782  1.00  0.77           N  
ATOM   3590  CA  ALA A 529     138.741  83.040  76.280  1.00  0.77           C  
ATOM   3591  C   ALA A 529     137.509  82.198  76.634  1.00  0.77           C  
ATOM   3592  O   ALA A 529     136.868  82.405  77.665  1.00  0.77           O  
ATOM   3593  CB  ALA A 529     138.379  84.146  75.266  1.00  0.77           C  
ATOM   3594  N   VAL A 530     137.173  81.172  75.810  1.00  0.76           N  
ATOM   3595  CA  VAL A 530     136.129  80.192  76.136  1.00  0.76           C  
ATOM   3596  C   VAL A 530     136.440  79.433  77.423  1.00  0.76           C  
ATOM   3597  O   VAL A 530     135.591  79.273  78.302  1.00  0.76           O  
ATOM   3598  CB  VAL A 530     135.913  79.141  75.035  1.00  0.76           C  
ATOM   3599  CG1 VAL A 530     134.792  78.153  75.432  1.00  0.76           C  
ATOM   3600  CG2 VAL A 530     135.528  79.819  73.713  1.00  0.76           C  
ATOM   3601  N   ARG A 531     137.698  78.972  77.579  1.00  0.67           N  
ATOM   3602  CA  ARG A 531     138.161  78.322  78.790  1.00  0.67           C  
ATOM   3603  C   ARG A 531     138.176  79.219  80.013  1.00  0.67           C  
ATOM   3604  O   ARG A 531     137.816  78.764  81.096  1.00  0.67           O  
ATOM   3605  CB  ARG A 531     139.559  77.687  78.619  1.00  0.67           C  
ATOM   3606  CG  ARG A 531     139.538  76.454  77.697  1.00  0.67           C  
ATOM   3607  CD  ARG A 531     140.854  75.671  77.669  1.00  0.67           C  
ATOM   3608  NE  ARG A 531     141.944  76.602  77.205  1.00  0.67           N  
ATOM   3609  CZ  ARG A 531     142.426  76.661  75.955  1.00  0.67           C  
ATOM   3610  NH1 ARG A 531     143.384  77.535  75.653  1.00  0.67           N  
ATOM   3611  NH2 ARG A 531     141.951  75.886  74.988  1.00  0.67           N  
ATOM   3612  N   SER A 532     138.574  80.505  79.895  1.00  0.73           N  
ATOM   3613  CA  SER A 532     138.498  81.465  80.996  1.00  0.73           C  
ATOM   3614  C   SER A 532     137.089  81.618  81.505  1.00  0.73           C  
ATOM   3615  O   SER A 532     136.830  81.448  82.692  1.00  0.73           O  
ATOM   3616  CB  SER A 532     138.982  82.889  80.622  1.00  0.73           C  
ATOM   3617  OG  SER A 532     140.385  82.894  80.373  1.00  0.73           O  
ATOM   3618  N   LEU A 533     136.114  81.822  80.604  1.00  0.72           N  
ATOM   3619  CA  LEU A 533     134.719  81.902  80.976  1.00  0.72           C  
ATOM   3620  C   LEU A 533     134.164  80.636  81.614  1.00  0.72           C  
ATOM   3621  O   LEU A 533     133.523  80.683  82.663  1.00  0.72           O  
ATOM   3622  CB  LEU A 533     133.900  82.230  79.718  1.00  0.72           C  
ATOM   3623  CG  LEU A 533     132.449  82.653  80.001  1.00  0.72           C  
ATOM   3624  CD1 LEU A 533     131.994  83.579  78.877  1.00  0.72           C  
ATOM   3625  CD2 LEU A 533     131.424  81.521  80.219  1.00  0.72           C  
ATOM   3626  N   ALA A 534     134.438  79.459  81.011  1.00  0.71           N  
ATOM   3627  CA  ALA A 534     133.994  78.171  81.509  1.00  0.71           C  
ATOM   3628  C   ALA A 534     134.549  77.842  82.889  1.00  0.71           C  
ATOM   3629  O   ALA A 534     133.808  77.449  83.785  1.00  0.71           O  
ATOM   3630  CB  ALA A 534     134.378  77.057  80.512  1.00  0.71           C  
ATOM   3631  N   ARG A 535     135.861  78.068  83.117  1.00  0.62           N  
ATOM   3632  CA  ARG A 535     136.493  77.927  84.420  1.00  0.62           C  
ATOM   3633  C   ARG A 535     135.963  78.896  85.453  1.00  0.62           C  
ATOM   3634  O   ARG A 535     135.784  78.550  86.617  1.00  0.62           O  
ATOM   3635  CB  ARG A 535     138.018  78.164  84.332  1.00  0.62           C  
ATOM   3636  CG  ARG A 535     138.770  77.052  83.585  1.00  0.62           C  
ATOM   3637  CD  ARG A 535     140.239  77.415  83.379  1.00  0.62           C  
ATOM   3638  NE  ARG A 535     140.854  76.295  82.600  1.00  0.62           N  
ATOM   3639  CZ  ARG A 535     142.146  76.256  82.247  1.00  0.62           C  
ATOM   3640  NH1 ARG A 535     142.627  75.181  81.626  1.00  0.62           N  
ATOM   3641  NH2 ARG A 535     142.971  77.261  82.517  1.00  0.62           N  
ATOM   3642  N   GLN A 536     135.723  80.163  85.066  1.00  0.67           N  
ATOM   3643  CA  GLN A 536     135.134  81.114  85.975  1.00  0.67           C  
ATOM   3644  C   GLN A 536     133.695  80.802  86.365  1.00  0.67           C  
ATOM   3645  O   GLN A 536     133.389  80.837  87.554  1.00  0.67           O  
ATOM   3646  CB  GLN A 536     135.233  82.555  85.430  1.00  0.67           C  
ATOM   3647  CG  GLN A 536     136.670  83.121  85.351  1.00  0.67           C  
ATOM   3648  CD  GLN A 536     136.627  84.595  84.945  1.00  0.67           C  
ATOM   3649  OE1 GLN A 536     135.572  85.229  84.976  1.00  0.67           O  
ATOM   3650  NE2 GLN A 536     137.810  85.151  84.622  1.00  0.67           N  
ATOM   3651  N   LEU A 537     132.793  80.485  85.402  1.00  0.58           N  
ATOM   3652  CA  LEU A 537     131.390  80.159  85.666  1.00  0.58           C  
ATOM   3653  C   LEU A 537     131.216  78.858  86.432  1.00  0.58           C  
ATOM   3654  O   LEU A 537     130.476  78.788  87.407  1.00  0.58           O  
ATOM   3655  CB  LEU A 537     130.593  80.095  84.327  1.00  0.58           C  
ATOM   3656  CG  LEU A 537     129.037  80.165  84.371  1.00  0.58           C  
ATOM   3657  CD1 LEU A 537     128.482  80.124  82.938  1.00  0.58           C  
ATOM   3658  CD2 LEU A 537     128.304  79.082  85.184  1.00  0.58           C  
ATOM   3659  N   ALA A 538     131.926  77.790  86.022  1.00  0.69           N  
ATOM   3660  CA  ALA A 538     131.725  76.455  86.547  1.00  0.69           C  
ATOM   3661  C   ALA A 538     132.338  76.245  87.927  1.00  0.69           C  
ATOM   3662  O   ALA A 538     132.062  75.261  88.615  1.00  0.69           O  
ATOM   3663  CB  ALA A 538     132.333  75.457  85.552  1.00  0.69           C  
ATOM   3664  N   ALA A 539     133.190  77.191  88.365  1.00  0.71           N  
ATOM   3665  CA  ALA A 539     133.578  77.384  89.745  1.00  0.71           C  
ATOM   3666  C   ALA A 539     132.407  77.553  90.719  1.00  0.71           C  
ATOM   3667  O   ALA A 539     131.236  77.572  90.359  1.00  0.71           O  
ATOM   3668  CB  ALA A 539     134.541  78.583  89.875  1.00  0.71           C  
ATOM   3669  N   ASN A 540     132.703  77.638  92.032  1.00  0.49           N  
ATOM   3670  CA  ASN A 540     131.737  77.884  93.098  1.00  0.49           C  
ATOM   3671  C   ASN A 540     130.772  76.737  93.385  1.00  0.49           C  
ATOM   3672  O   ASN A 540     129.961  76.863  94.300  1.00  0.49           O  
ATOM   3673  CB  ASN A 540     130.873  79.163  92.884  1.00  0.49           C  
ATOM   3674  CG  ASN A 540     131.729  80.406  92.742  1.00  0.49           C  
ATOM   3675  OD1 ASN A 540     132.533  80.696  93.630  1.00  0.49           O  
ATOM   3676  ND2 ASN A 540     131.511  81.189  91.664  1.00  0.49           N  
ATOM   3677  N   LYS A 541     130.834  75.652  92.573  1.00  0.36           N  
ATOM   3678  CA  LYS A 541     129.868  74.564  92.427  1.00  0.36           C  
ATOM   3679  C   LYS A 541     128.679  75.047  91.627  1.00  0.36           C  
ATOM   3680  O   LYS A 541     127.682  74.351  91.478  1.00  0.36           O  
ATOM   3681  CB  LYS A 541     129.399  73.913  93.748  1.00  0.36           C  
ATOM   3682  CG  LYS A 541     130.568  73.387  94.577  1.00  0.36           C  
ATOM   3683  CD  LYS A 541     130.085  72.890  95.936  1.00  0.36           C  
ATOM   3684  CE  LYS A 541     131.223  72.366  96.791  1.00  0.36           C  
ATOM   3685  NZ  LYS A 541     130.675  71.845  98.054  1.00  0.36           N  
ATOM   3686  N   GLY A 542     128.793  76.278  91.088  1.00  0.38           N  
ATOM   3687  CA  GLY A 542     127.673  77.097  90.687  1.00  0.38           C  
ATOM   3688  C   GLY A 542     127.791  78.542  91.029  1.00  0.38           C  
ATOM   3689  O   GLY A 542     128.435  79.312  90.331  1.00  0.38           O  
ATOM   3690  N   ASN A 543     127.094  78.952  92.103  1.00  0.63           N  
ATOM   3691  CA  ASN A 543     126.812  80.291  92.631  1.00  0.63           C  
ATOM   3692  C   ASN A 543     126.907  81.434  91.625  1.00  0.63           C  
ATOM   3693  O   ASN A 543     127.729  82.338  91.739  1.00  0.63           O  
ATOM   3694  CB  ASN A 543     127.549  80.694  93.942  1.00  0.63           C  
ATOM   3695  CG  ASN A 543     127.276  79.802  95.146  1.00  0.63           C  
ATOM   3696  OD1 ASN A 543     126.393  80.094  95.944  1.00  0.63           O  
ATOM   3697  ND2 ASN A 543     128.099  78.760  95.385  1.00  0.63           N  
ATOM   3698  N   ALA A 544     126.044  81.407  90.601  1.00  0.75           N  
ATOM   3699  CA  ALA A 544     126.184  82.295  89.480  1.00  0.75           C  
ATOM   3700  C   ALA A 544     124.856  82.471  88.802  1.00  0.75           C  
ATOM   3701  O   ALA A 544     124.028  81.562  88.769  1.00  0.75           O  
ATOM   3702  CB  ALA A 544     127.164  81.738  88.421  1.00  0.75           C  
ATOM   3703  N   LEU A 545     124.639  83.641  88.195  1.00  0.76           N  
ATOM   3704  CA  LEU A 545     123.414  83.911  87.481  1.00  0.76           C  
ATOM   3705  C   LEU A 545     123.676  84.035  86.007  1.00  0.76           C  
ATOM   3706  O   LEU A 545     124.781  84.350  85.556  1.00  0.76           O  
ATOM   3707  CB  LEU A 545     122.652  85.143  88.029  1.00  0.76           C  
ATOM   3708  CG  LEU A 545     123.341  86.521  87.997  1.00  0.76           C  
ATOM   3709  CD1 LEU A 545     123.353  87.181  86.615  1.00  0.76           C  
ATOM   3710  CD2 LEU A 545     122.607  87.467  88.954  1.00  0.76           C  
ATOM   3711  N   LEU A 546     122.624  83.794  85.213  1.00  0.78           N  
ATOM   3712  CA  LEU A 546     122.643  83.995  83.785  1.00  0.78           C  
ATOM   3713  C   LEU A 546     121.634  85.068  83.497  1.00  0.78           C  
ATOM   3714  O   LEU A 546     120.464  84.955  83.858  1.00  0.78           O  
ATOM   3715  CB  LEU A 546     122.219  82.726  83.025  1.00  0.78           C  
ATOM   3716  CG  LEU A 546     123.216  81.567  83.176  1.00  0.78           C  
ATOM   3717  CD1 LEU A 546     122.513  80.242  82.893  1.00  0.78           C  
ATOM   3718  CD2 LEU A 546     124.413  81.735  82.235  1.00  0.78           C  
ATOM   3719  N   ALA A 547     122.077  86.154  82.864  1.00  0.77           N  
ATOM   3720  CA  ALA A 547     121.299  87.339  82.676  1.00  0.77           C  
ATOM   3721  C   ALA A 547     121.117  87.568  81.174  1.00  0.77           C  
ATOM   3722  O   ALA A 547     122.031  87.979  80.459  1.00  0.77           O  
ATOM   3723  CB  ALA A 547     122.096  88.456  83.380  1.00  0.77           C  
ATOM   3724  N   ALA A 548     119.903  87.313  80.654  1.00  0.72           N  
ATOM   3725  CA  ALA A 548     119.596  87.303  79.237  1.00  0.72           C  
ATOM   3726  C   ALA A 548     118.214  87.908  79.084  1.00  0.72           C  
ATOM   3727  O   ALA A 548     117.548  88.174  80.072  1.00  0.72           O  
ATOM   3728  CB  ALA A 548     119.613  85.861  78.677  1.00  0.72           C  
ATOM   3729  N   GLY A 549     117.718  88.186  77.868  1.00  0.59           N  
ATOM   3730  CA  GLY A 549     116.298  88.510  77.725  1.00  0.59           C  
ATOM   3731  C   GLY A 549     115.784  88.069  76.398  1.00  0.59           C  
ATOM   3732  O   GLY A 549     115.293  86.960  76.251  1.00  0.59           O  
ATOM   3733  N   MET A 550     115.878  88.959  75.396  1.00  0.59           N  
ATOM   3734  CA  MET A 550     115.272  88.788  74.090  1.00  0.59           C  
ATOM   3735  C   MET A 550     115.791  87.612  73.269  1.00  0.59           C  
ATOM   3736  O   MET A 550     115.021  86.812  72.746  1.00  0.59           O  
ATOM   3737  CB  MET A 550     115.480  90.116  73.315  1.00  0.59           C  
ATOM   3738  CG  MET A 550     114.777  90.179  71.947  1.00  0.59           C  
ATOM   3739  SD  MET A 550     114.777  91.849  71.221  1.00  0.59           S  
ATOM   3740  CE  MET A 550     114.062  91.333  69.637  1.00  0.59           C  
ATOM   3741  N   GLY A 551     117.130  87.447  73.160  1.00  0.48           N  
ATOM   3742  CA  GLY A 551     117.722  86.467  72.249  1.00  0.48           C  
ATOM   3743  C   GLY A 551     117.327  86.636  70.785  1.00  0.48           C  
ATOM   3744  O   GLY A 551     116.965  87.731  70.355  1.00  0.48           O  
ATOM   3745  N   PRO A 552     117.425  85.610  69.957  1.00  0.31           N  
ATOM   3746  CA  PRO A 552     116.787  85.597  68.645  1.00  0.31           C  
ATOM   3747  C   PRO A 552     115.273  85.376  68.744  1.00  0.31           C  
ATOM   3748  O   PRO A 552     114.825  84.654  69.621  1.00  0.31           O  
ATOM   3749  CB  PRO A 552     117.503  84.435  67.927  1.00  0.31           C  
ATOM   3750  CG  PRO A 552     117.968  83.478  69.038  1.00  0.31           C  
ATOM   3751  CD  PRO A 552     118.105  84.355  70.285  1.00  0.31           C  
ATOM   3752  N   ASN A 553     114.449  85.948  67.835  1.00  0.28           N  
ATOM   3753  CA  ASN A 553     112.987  85.830  67.914  1.00  0.28           C  
ATOM   3754  C   ASN A 553     112.466  84.612  67.154  1.00  0.28           C  
ATOM   3755  O   ASN A 553     111.271  84.367  67.020  1.00  0.28           O  
ATOM   3756  CB  ASN A 553     112.299  87.058  67.264  1.00  0.28           C  
ATOM   3757  CG  ASN A 553     112.899  88.325  67.845  1.00  0.28           C  
ATOM   3758  OD1 ASN A 553     112.983  88.541  69.047  1.00  0.28           O  
ATOM   3759  ND2 ASN A 553     113.417  89.207  66.956  1.00  0.28           N  
ATOM   3760  N   HIS A 554     113.378  83.801  66.597  1.00  0.31           N  
ATOM   3761  CA  HIS A 554     113.022  82.533  65.996  1.00  0.31           C  
ATOM   3762  C   HIS A 554     113.162  81.435  67.038  1.00  0.31           C  
ATOM   3763  O   HIS A 554     114.280  81.115  67.441  1.00  0.31           O  
ATOM   3764  CB  HIS A 554     113.956  82.157  64.822  1.00  0.31           C  
ATOM   3765  CG  HIS A 554     114.010  83.124  63.676  1.00  0.31           C  
ATOM   3766  ND1 HIS A 554     112.998  83.154  62.729  1.00  0.31           N  
ATOM   3767  CD2 HIS A 554     115.079  83.844  63.243  1.00  0.31           C  
ATOM   3768  CE1 HIS A 554     113.488  83.871  61.734  1.00  0.31           C  
ATOM   3769  NE2 HIS A 554     114.738  84.317  61.997  1.00  0.31           N  
ATOM   3770  N   TYR A 555     112.044  80.797  67.458  1.00  0.30           N  
ATOM   3771  CA  TYR A 555     111.998  79.754  68.487  1.00  0.30           C  
ATOM   3772  C   TYR A 555     112.953  78.586  68.240  1.00  0.30           C  
ATOM   3773  O   TYR A 555     113.624  78.109  69.151  1.00  0.30           O  
ATOM   3774  CB  TYR A 555     110.558  79.192  68.649  1.00  0.30           C  
ATOM   3775  CG  TYR A 555     109.626  80.229  69.219  1.00  0.30           C  
ATOM   3776  CD1 TYR A 555     109.790  80.681  70.541  1.00  0.30           C  
ATOM   3777  CD2 TYR A 555     108.543  80.716  68.469  1.00  0.30           C  
ATOM   3778  CE1 TYR A 555     108.894  81.605  71.104  1.00  0.30           C  
ATOM   3779  CE2 TYR A 555     107.649  81.636  69.029  1.00  0.30           C  
ATOM   3780  CZ  TYR A 555     107.803  82.057  70.350  1.00  0.30           C  
ATOM   3781  OH  TYR A 555     106.780  82.869  70.887  1.00  0.30           O  
ATOM   3782  N   PHE A 556     113.112  78.166  66.965  1.00  0.44           N  
ATOM   3783  CA  PHE A 556     114.051  77.139  66.531  1.00  0.44           C  
ATOM   3784  C   PHE A 556     115.521  77.442  66.825  1.00  0.44           C  
ATOM   3785  O   PHE A 556     116.330  76.529  66.942  1.00  0.44           O  
ATOM   3786  CB  PHE A 556     113.874  76.836  65.015  1.00  0.44           C  
ATOM   3787  CG  PHE A 556     112.581  76.103  64.792  1.00  0.44           C  
ATOM   3788  CD1 PHE A 556     112.454  74.779  65.246  1.00  0.44           C  
ATOM   3789  CD2 PHE A 556     111.494  76.701  64.130  1.00  0.44           C  
ATOM   3790  CE1 PHE A 556     111.262  74.069  65.062  1.00  0.44           C  
ATOM   3791  CE2 PHE A 556     110.297  75.994  63.944  1.00  0.44           C  
ATOM   3792  CZ  PHE A 556     110.181  74.680  64.415  1.00  0.44           C  
ATOM   3793  N   ASN A 557     115.896  78.728  66.983  1.00  0.55           N  
ATOM   3794  CA  ASN A 557     117.195  79.093  67.526  1.00  0.55           C  
ATOM   3795  C   ASN A 557     117.100  79.307  69.040  1.00  0.55           C  
ATOM   3796  O   ASN A 557     117.918  78.834  69.826  1.00  0.55           O  
ATOM   3797  CB  ASN A 557     117.716  80.404  66.871  1.00  0.55           C  
ATOM   3798  CG  ASN A 557     117.925  80.176  65.380  1.00  0.55           C  
ATOM   3799  OD1 ASN A 557     118.488  79.174  64.950  1.00  0.55           O  
ATOM   3800  ND2 ASN A 557     117.481  81.139  64.538  1.00  0.55           N  
ATOM   3801  N   ALA A 558     116.082  80.078  69.469  1.00  0.59           N  
ATOM   3802  CA  ALA A 558     115.962  80.635  70.799  1.00  0.59           C  
ATOM   3803  C   ALA A 558     115.607  79.700  71.952  1.00  0.59           C  
ATOM   3804  O   ALA A 558     116.227  79.765  73.014  1.00  0.59           O  
ATOM   3805  CB  ALA A 558     114.927  81.761  70.730  1.00  0.59           C  
ATOM   3806  N   ASP A 559     114.613  78.798  71.788  1.00  0.51           N  
ATOM   3807  CA  ASP A 559     114.133  77.940  72.862  1.00  0.51           C  
ATOM   3808  C   ASP A 559     115.197  76.979  73.347  1.00  0.51           C  
ATOM   3809  O   ASP A 559     115.406  76.787  74.544  1.00  0.51           O  
ATOM   3810  CB  ASP A 559     112.911  77.106  72.408  1.00  0.51           C  
ATOM   3811  CG  ASP A 559     111.634  77.917  72.501  1.00  0.51           C  
ATOM   3812  OD1 ASP A 559     111.503  78.724  73.457  1.00  0.51           O  
ATOM   3813  OD2 ASP A 559     110.753  77.691  71.640  1.00  0.51           O  
ATOM   3814  N   LEU A 560     115.943  76.372  72.406  1.00  0.59           N  
ATOM   3815  CA  LEU A 560     117.087  75.547  72.729  1.00  0.59           C  
ATOM   3816  C   LEU A 560     118.235  76.320  73.364  1.00  0.59           C  
ATOM   3817  O   LEU A 560     118.804  75.852  74.342  1.00  0.59           O  
ATOM   3818  CB  LEU A 560     117.536  74.647  71.558  1.00  0.59           C  
ATOM   3819  CG  LEU A 560     116.466  73.607  71.149  1.00  0.59           C  
ATOM   3820  CD1 LEU A 560     116.932  72.816  69.921  1.00  0.59           C  
ATOM   3821  CD2 LEU A 560     116.107  72.633  72.290  1.00  0.59           C  
ATOM   3822  N   PHE A 561     118.547  77.556  72.907  1.00  0.62           N  
ATOM   3823  CA  PHE A 561     119.512  78.447  73.551  1.00  0.62           C  
ATOM   3824  C   PHE A 561     119.168  78.703  75.025  1.00  0.62           C  
ATOM   3825  O   PHE A 561     120.016  78.582  75.911  1.00  0.62           O  
ATOM   3826  CB  PHE A 561     119.585  79.776  72.727  1.00  0.62           C  
ATOM   3827  CG  PHE A 561     120.275  80.932  73.419  1.00  0.62           C  
ATOM   3828  CD1 PHE A 561     121.626  80.837  73.771  1.00  0.62           C  
ATOM   3829  CD2 PHE A 561     119.563  82.097  73.765  1.00  0.62           C  
ATOM   3830  CE1 PHE A 561     122.255  81.879  74.467  1.00  0.62           C  
ATOM   3831  CE2 PHE A 561     120.196  83.148  74.445  1.00  0.62           C  
ATOM   3832  CZ  PHE A 561     121.548  83.042  74.787  1.00  0.62           C  
ATOM   3833  N   GLY A 562     117.881  78.978  75.332  1.00  0.67           N  
ATOM   3834  CA  GLY A 562     117.435  79.105  76.714  1.00  0.67           C  
ATOM   3835  C   GLY A 562     117.502  77.796  77.468  1.00  0.67           C  
ATOM   3836  O   GLY A 562     118.031  77.731  78.568  1.00  0.67           O  
ATOM   3837  N   ARG A 563     117.056  76.677  76.873  1.00  0.57           N  
ATOM   3838  CA  ARG A 563     117.109  75.360  77.493  1.00  0.57           C  
ATOM   3839  C   ARG A 563     118.505  74.910  77.909  1.00  0.57           C  
ATOM   3840  O   ARG A 563     118.668  74.327  78.980  1.00  0.57           O  
ATOM   3841  CB  ARG A 563     116.544  74.287  76.528  1.00  0.57           C  
ATOM   3842  CG  ARG A 563     115.005  74.254  76.441  1.00  0.57           C  
ATOM   3843  CD  ARG A 563     114.335  73.411  77.534  1.00  0.57           C  
ATOM   3844  NE  ARG A 563     114.685  71.963  77.257  1.00  0.57           N  
ATOM   3845  CZ  ARG A 563     115.277  71.108  78.104  1.00  0.57           C  
ATOM   3846  NH1 ARG A 563     115.666  71.458  79.322  1.00  0.57           N  
ATOM   3847  NH2 ARG A 563     115.488  69.845  77.734  1.00  0.57           N  
ATOM   3848  N   VAL A 564     119.540  75.177  77.088  1.00  0.65           N  
ATOM   3849  CA  VAL A 564     120.927  74.909  77.445  1.00  0.65           C  
ATOM   3850  C   VAL A 564     121.411  75.735  78.634  1.00  0.65           C  
ATOM   3851  O   VAL A 564     122.019  75.204  79.562  1.00  0.65           O  
ATOM   3852  CB  VAL A 564     121.882  75.092  76.278  1.00  0.65           C  
ATOM   3853  CG1 VAL A 564     123.279  74.624  76.711  1.00  0.65           C  
ATOM   3854  CG2 VAL A 564     121.472  74.193  75.099  1.00  0.65           C  
ATOM   3855  N   HIS A 565     121.089  77.046  78.685  1.00  0.62           N  
ATOM   3856  CA  HIS A 565     121.373  77.906  79.831  1.00  0.62           C  
ATOM   3857  C   HIS A 565     120.772  77.381  81.126  1.00  0.62           C  
ATOM   3858  O   HIS A 565     121.401  77.316  82.181  1.00  0.62           O  
ATOM   3859  CB  HIS A 565     120.734  79.301  79.606  1.00  0.62           C  
ATOM   3860  CG  HIS A 565     121.582  80.250  78.851  1.00  0.62           C  
ATOM   3861  ND1 HIS A 565     122.850  80.465  79.336  1.00  0.62           N  
ATOM   3862  CD2 HIS A 565     121.291  81.135  77.865  1.00  0.62           C  
ATOM   3863  CE1 HIS A 565     123.315  81.473  78.641  1.00  0.62           C  
ATOM   3864  NE2 HIS A 565     122.414  81.923  77.740  1.00  0.62           N  
ATOM   3865  N   PHE A 566     119.502  76.970  81.049  1.00  0.64           N  
ATOM   3866  CA  PHE A 566     118.724  76.494  82.170  1.00  0.64           C  
ATOM   3867  C   PHE A 566     119.222  75.129  82.655  1.00  0.64           C  
ATOM   3868  O   PHE A 566     119.280  74.857  83.854  1.00  0.64           O  
ATOM   3869  CB  PHE A 566     117.211  76.493  81.799  1.00  0.64           C  
ATOM   3870  CG  PHE A 566     116.685  77.778  81.159  1.00  0.64           C  
ATOM   3871  CD1 PHE A 566     117.370  79.017  81.159  1.00  0.64           C  
ATOM   3872  CD2 PHE A 566     115.461  77.719  80.466  1.00  0.64           C  
ATOM   3873  CE1 PHE A 566     116.902  80.110  80.421  1.00  0.64           C  
ATOM   3874  CE2 PHE A 566     114.964  78.832  79.771  1.00  0.64           C  
ATOM   3875  CZ  PHE A 566     115.688  80.025  79.742  1.00  0.64           C  
ATOM   3876  N   LEU A 567     119.657  74.249  81.723  1.00  0.60           N  
ATOM   3877  CA  LEU A 567     120.345  72.999  82.024  1.00  0.60           C  
ATOM   3878  C   LEU A 567     121.667  73.206  82.756  1.00  0.60           C  
ATOM   3879  O   LEU A 567     121.937  72.552  83.764  1.00  0.60           O  
ATOM   3880  CB  LEU A 567     120.629  72.223  80.712  1.00  0.60           C  
ATOM   3881  CG  LEU A 567     121.351  70.867  80.878  1.00  0.60           C  
ATOM   3882  CD1 LEU A 567     120.525  69.856  81.691  1.00  0.60           C  
ATOM   3883  CD2 LEU A 567     121.723  70.285  79.508  1.00  0.60           C  
ATOM   3884  N   VAL A 568     122.499  74.168  82.296  1.00  0.69           N  
ATOM   3885  CA  VAL A 568     123.759  74.558  82.920  1.00  0.69           C  
ATOM   3886  C   VAL A 568     123.540  75.019  84.351  1.00  0.69           C  
ATOM   3887  O   VAL A 568     124.192  74.532  85.268  1.00  0.69           O  
ATOM   3888  CB  VAL A 568     124.455  75.636  82.077  1.00  0.69           C  
ATOM   3889  CG1 VAL A 568     125.577  76.380  82.831  1.00  0.69           C  
ATOM   3890  CG2 VAL A 568     125.045  74.950  80.828  1.00  0.69           C  
ATOM   3891  N   ALA A 569     122.539  75.893  84.581  1.00  0.75           N  
ATOM   3892  CA  ALA A 569     122.132  76.345  85.896  1.00  0.75           C  
ATOM   3893  C   ALA A 569     121.595  75.254  86.832  1.00  0.75           C  
ATOM   3894  O   ALA A 569     121.851  75.270  88.034  1.00  0.75           O  
ATOM   3895  CB  ALA A 569     121.087  77.465  85.736  1.00  0.75           C  
ATOM   3896  N   ALA A 570     120.814  74.283  86.315  1.00  0.73           N  
ATOM   3897  CA  ALA A 570     120.356  73.123  87.066  1.00  0.73           C  
ATOM   3898  C   ALA A 570     121.460  72.147  87.488  1.00  0.73           C  
ATOM   3899  O   ALA A 570     121.466  71.647  88.611  1.00  0.73           O  
ATOM   3900  CB  ALA A 570     119.287  72.367  86.255  1.00  0.73           C  
ATOM   3901  N   LEU A 571     122.444  71.864  86.600  1.00  0.68           N  
ATOM   3902  CA  LEU A 571     123.620  71.048  86.896  1.00  0.68           C  
ATOM   3903  C   LEU A 571     124.468  71.645  87.994  1.00  0.68           C  
ATOM   3904  O   LEU A 571     125.061  70.945  88.810  1.00  0.68           O  
ATOM   3905  CB  LEU A 571     124.542  70.887  85.657  1.00  0.68           C  
ATOM   3906  CG  LEU A 571     123.973  69.980  84.553  1.00  0.68           C  
ATOM   3907  CD1 LEU A 571     124.846  70.068  83.293  1.00  0.68           C  
ATOM   3908  CD2 LEU A 571     123.861  68.523  85.020  1.00  0.68           C  
ATOM   3909  N   THR A 572     124.551  72.975  88.024  1.00  0.71           N  
ATOM   3910  CA  THR A 572     125.380  73.691  88.966  1.00  0.71           C  
ATOM   3911  C   THR A 572     124.624  74.261  90.163  1.00  0.71           C  
ATOM   3912  O   THR A 572     125.083  75.223  90.765  1.00  0.71           O  
ATOM   3913  CB  THR A 572     126.095  74.853  88.300  1.00  0.71           C  
ATOM   3914  OG1 THR A 572     125.198  75.815  87.757  1.00  0.71           O  
ATOM   3915  CG2 THR A 572     126.980  74.390  87.141  1.00  0.71           C  
ATOM   3916  N   ASP A 573     123.426  73.741  90.516  1.00  0.70           N  
ATOM   3917  CA  ASP A 573     122.648  74.165  91.682  1.00  0.70           C  
ATOM   3918  C   ASP A 573     122.428  75.683  91.779  1.00  0.70           C  
ATOM   3919  O   ASP A 573     122.534  76.312  92.827  1.00  0.70           O  
ATOM   3920  CB  ASP A 573     123.194  73.565  93.012  1.00  0.70           C  
ATOM   3921  CG  ASP A 573     122.148  73.620  94.117  1.00  0.70           C  
ATOM   3922  OD1 ASP A 573     122.522  73.653  95.316  1.00  0.70           O  
ATOM   3923  OD2 ASP A 573     120.934  73.610  93.784  1.00  0.70           O  
ATOM   3924  N   ASN A 574     122.102  76.349  90.657  1.00  0.70           N  
ATOM   3925  CA  ASN A 574     121.915  77.783  90.706  1.00  0.70           C  
ATOM   3926  C   ASN A 574     120.440  78.124  90.819  1.00  0.70           C  
ATOM   3927  O   ASN A 574     120.083  79.273  91.032  1.00  0.70           O  
ATOM   3928  CB  ASN A 574     122.541  78.447  89.446  1.00  0.70           C  
ATOM   3929  CG  ASN A 574     124.026  78.702  89.684  1.00  0.70           C  
ATOM   3930  OD1 ASN A 574     124.452  79.035  90.787  1.00  0.70           O  
ATOM   3931  ND2 ASN A 574     124.843  78.660  88.607  1.00  0.70           N  
ATOM   3932  N   ILE A 575     119.511  77.164  90.722  1.00  0.67           N  
ATOM   3933  CA  ILE A 575     118.092  77.494  90.666  1.00  0.67           C  
ATOM   3934  C   ILE A 575     117.461  77.443  92.051  1.00  0.67           C  
ATOM   3935  O   ILE A 575     117.444  76.416  92.722  1.00  0.67           O  
ATOM   3936  CB  ILE A 575     117.340  76.619  89.667  1.00  0.67           C  
ATOM   3937  CG1 ILE A 575     117.991  76.673  88.256  1.00  0.67           C  
ATOM   3938  CG2 ILE A 575     115.853  77.041  89.604  1.00  0.67           C  
ATOM   3939  CD1 ILE A 575     118.075  78.075  87.635  1.00  0.67           C  
ATOM   3940  N   GLY A 576     116.917  78.591  92.513  1.00  0.67           N  
ATOM   3941  CA  GLY A 576     116.213  78.739  93.784  1.00  0.67           C  
ATOM   3942  C   GLY A 576     117.056  79.281  94.905  1.00  0.67           C  
ATOM   3943  O   GLY A 576     116.554  79.598  95.980  1.00  0.67           O  
ATOM   3944  N   HIS A 577     118.367  79.445  94.681  1.00  0.65           N  
ATOM   3945  CA  HIS A 577     119.274  80.021  95.657  1.00  0.65           C  
ATOM   3946  C   HIS A 577     119.312  81.524  95.547  1.00  0.65           C  
ATOM   3947  O   HIS A 577     119.071  82.095  94.488  1.00  0.65           O  
ATOM   3948  CB  HIS A 577     120.708  79.507  95.454  1.00  0.65           C  
ATOM   3949  CG  HIS A 577     120.815  78.074  95.823  1.00  0.65           C  
ATOM   3950  ND1 HIS A 577     121.171  77.744  97.116  1.00  0.65           N  
ATOM   3951  CD2 HIS A 577     120.701  76.963  95.058  1.00  0.65           C  
ATOM   3952  CE1 HIS A 577     121.287  76.430  97.101  1.00  0.65           C  
ATOM   3953  NE2 HIS A 577     121.016  75.912  95.883  1.00  0.65           N  
ATOM   3954  N   PHE A 578     119.685  82.242  96.626  1.00  0.65           N  
ATOM   3955  CA  PHE A 578     120.106  83.627  96.487  1.00  0.65           C  
ATOM   3956  C   PHE A 578     121.324  83.677  95.599  1.00  0.65           C  
ATOM   3957  O   PHE A 578     122.286  82.956  95.847  1.00  0.65           O  
ATOM   3958  CB  PHE A 578     120.519  84.293  97.822  1.00  0.65           C  
ATOM   3959  CG  PHE A 578     119.312  84.455  98.677  1.00  0.65           C  
ATOM   3960  CD1 PHE A 578     118.422  85.512  98.436  1.00  0.65           C  
ATOM   3961  CD2 PHE A 578     119.030  83.530  99.692  1.00  0.65           C  
ATOM   3962  CE1 PHE A 578     117.253  85.638  99.195  1.00  0.65           C  
ATOM   3963  CE2 PHE A 578     117.861  83.651 100.452  1.00  0.65           C  
ATOM   3964  CZ  PHE A 578     116.973  84.706 100.203  1.00  0.65           C  
ATOM   3965  N   SER A 579     121.265  84.501  94.541  1.00  0.71           N  
ATOM   3966  CA  SER A 579     122.374  84.787  93.650  1.00  0.71           C  
ATOM   3967  C   SER A 579     122.454  83.998  92.377  1.00  0.71           C  
ATOM   3968  O   SER A 579     123.122  84.393  91.426  1.00  0.71           O  
ATOM   3969  CB  SER A 579     123.767  84.846  94.326  1.00  0.71           C  
ATOM   3970  OG  SER A 579     124.677  83.751  94.134  1.00  0.71           O  
ATOM   3971  N   GLY A 580     121.740  82.867  92.314  1.00  0.74           N  
ATOM   3972  CA  GLY A 580     121.779  82.015  91.148  1.00  0.74           C  
ATOM   3973  C   GLY A 580     120.807  82.476  90.103  1.00  0.74           C  
ATOM   3974  O   GLY A 580     120.606  83.662  89.868  1.00  0.74           O  
ATOM   3975  N   ASN A 581     120.089  81.504  89.534  1.00  0.67           N  
ATOM   3976  CA  ASN A 581     118.844  81.717  88.839  1.00  0.67           C  
ATOM   3977  C   ASN A 581     118.973  82.163  87.400  1.00  0.67           C  
ATOM   3978  O   ASN A 581     120.003  82.642  86.923  1.00  0.67           O  
ATOM   3979  CB  ASN A 581     117.853  82.616  89.604  1.00  0.67           C  
ATOM   3980  CG  ASN A 581     117.650  82.057  91.002  1.00  0.67           C  
ATOM   3981  OD1 ASN A 581     117.018  81.025  91.205  1.00  0.67           O  
ATOM   3982  ND2 ASN A 581     118.248  82.752  91.991  1.00  0.67           N  
ATOM   3983  N   VAL A 582     117.875  81.979  86.651  1.00  0.65           N  
ATOM   3984  CA  VAL A 582     117.768  82.493  85.306  1.00  0.65           C  
ATOM   3985  C   VAL A 582     117.130  83.870  85.330  1.00  0.65           C  
ATOM   3986  O   VAL A 582     115.969  84.070  85.694  1.00  0.65           O  
ATOM   3987  CB  VAL A 582     116.978  81.559  84.406  1.00  0.65           C  
ATOM   3988  CG1 VAL A 582     116.808  82.174  83.001  1.00  0.65           C  
ATOM   3989  CG2 VAL A 582     117.729  80.212  84.342  1.00  0.65           C  
ATOM   3990  N   GLY A 583     117.896  84.886  84.897  1.00  0.62           N  
ATOM   3991  CA  GLY A 583     117.413  86.237  84.705  1.00  0.62           C  
ATOM   3992  C   GLY A 583     116.912  86.432  83.325  1.00  0.62           C  
ATOM   3993  O   GLY A 583     117.577  87.085  82.533  1.00  0.62           O  
ATOM   3994  N   SER A 584     115.731  85.869  83.006  1.00  0.65           N  
ATOM   3995  CA  SER A 584     115.052  86.036  81.723  1.00  0.65           C  
ATOM   3996  C   SER A 584     114.367  87.389  81.639  1.00  0.65           C  
ATOM   3997  O   SER A 584     113.156  87.526  81.810  1.00  0.65           O  
ATOM   3998  CB  SER A 584     114.016  84.910  81.477  1.00  0.65           C  
ATOM   3999  OG  SER A 584     113.573  84.883  80.121  1.00  0.65           O  
ATOM   4000  N   TYR A 585     115.168  88.448  81.433  1.00  0.55           N  
ATOM   4001  CA  TYR A 585     114.788  89.835  81.514  1.00  0.55           C  
ATOM   4002  C   TYR A 585     113.622  90.213  80.609  1.00  0.55           C  
ATOM   4003  O   TYR A 585     113.711  90.248  79.385  1.00  0.55           O  
ATOM   4004  CB  TYR A 585     116.039  90.722  81.252  1.00  0.55           C  
ATOM   4005  CG  TYR A 585     115.770  92.197  81.281  1.00  0.55           C  
ATOM   4006  CD1 TYR A 585     115.133  92.772  82.387  1.00  0.55           C  
ATOM   4007  CD2 TYR A 585     116.116  93.011  80.187  1.00  0.55           C  
ATOM   4008  CE1 TYR A 585     114.829  94.135  82.384  1.00  0.55           C  
ATOM   4009  CE2 TYR A 585     115.807  94.378  80.187  1.00  0.55           C  
ATOM   4010  CZ  TYR A 585     115.156  94.929  81.292  1.00  0.55           C  
ATOM   4011  OH  TYR A 585     114.872  96.295  81.386  1.00  0.55           O  
ATOM   4012  N   ALA A 586     112.483  90.527  81.251  1.00  0.50           N  
ATOM   4013  CA  ALA A 586     111.326  91.112  80.629  1.00  0.50           C  
ATOM   4014  C   ALA A 586     111.616  92.500  80.027  1.00  0.50           C  
ATOM   4015  O   ALA A 586     112.468  93.233  80.513  1.00  0.50           O  
ATOM   4016  CB  ALA A 586     110.219  91.148  81.701  1.00  0.50           C  
ATOM   4017  N   GLY A 587     110.917  92.919  78.952  1.00  0.50           N  
ATOM   4018  CA  GLY A 587     111.249  94.173  78.259  1.00  0.50           C  
ATOM   4019  C   GLY A 587     110.699  95.431  78.890  1.00  0.50           C  
ATOM   4020  O   GLY A 587     111.405  96.201  79.534  1.00  0.50           O  
ATOM   4021  N   ASN A 588     109.388  95.663  78.707  1.00  0.58           N  
ATOM   4022  CA  ASN A 588     108.603  96.663  79.408  1.00  0.58           C  
ATOM   4023  C   ASN A 588     107.731  95.852  80.348  1.00  0.58           C  
ATOM   4024  O   ASN A 588     107.537  94.665  80.089  1.00  0.58           O  
ATOM   4025  CB  ASN A 588     107.732  97.427  78.392  1.00  0.58           C  
ATOM   4026  CG  ASN A 588     107.127  98.759  78.850  1.00  0.58           C  
ATOM   4027  OD1 ASN A 588     107.377  99.775  78.202  1.00  0.58           O  
ATOM   4028  ND2 ASN A 588     106.214  98.768  79.850  1.00  0.58           N  
ATOM   4029  N   TYR A 589     107.270  96.444  81.479  1.00  0.36           N  
ATOM   4030  CA  TYR A 589     106.539  95.812  82.582  1.00  0.36           C  
ATOM   4031  C   TYR A 589     105.833  94.483  82.321  1.00  0.36           C  
ATOM   4032  O   TYR A 589     105.000  94.319  81.428  1.00  0.36           O  
ATOM   4033  CB  TYR A 589     105.636  96.803  83.365  1.00  0.36           C  
ATOM   4034  CG  TYR A 589     106.527  97.795  84.076  1.00  0.36           C  
ATOM   4035  CD1 TYR A 589     107.064  97.507  85.347  1.00  0.36           C  
ATOM   4036  CD2 TYR A 589     106.920  98.977  83.433  1.00  0.36           C  
ATOM   4037  CE1 TYR A 589     108.010  98.361  85.935  1.00  0.36           C  
ATOM   4038  CE2 TYR A 589     107.898  99.802  83.996  1.00  0.36           C  
ATOM   4039  CZ  TYR A 589     108.425  99.505  85.253  1.00  0.36           C  
ATOM   4040  OH  TYR A 589     109.262 100.449  85.867  1.00  0.36           O  
ATOM   4041  N   ARG A 590     106.167  93.466  83.151  1.00  0.36           N  
ATOM   4042  CA  ARG A 590     105.347  92.289  83.298  1.00  0.36           C  
ATOM   4043  C   ARG A 590     103.968  92.671  83.816  1.00  0.36           C  
ATOM   4044  O   ARG A 590     103.665  93.801  84.188  1.00  0.36           O  
ATOM   4045  CB  ARG A 590     105.957  91.201  84.228  1.00  0.36           C  
ATOM   4046  CG  ARG A 590     107.359  90.710  83.811  1.00  0.36           C  
ATOM   4047  CD  ARG A 590     107.833  89.447  84.553  1.00  0.36           C  
ATOM   4048  NE  ARG A 590     107.022  88.276  84.049  1.00  0.36           N  
ATOM   4049  CZ  ARG A 590     107.268  87.606  82.913  1.00  0.36           C  
ATOM   4050  NH1 ARG A 590     106.403  86.683  82.491  1.00  0.36           N  
ATOM   4051  NH2 ARG A 590     108.359  87.827  82.188  1.00  0.36           N  
ATOM   4052  N   GLY A 591     103.050  91.716  83.816  1.00  0.50           N  
ATOM   4053  CA  GLY A 591     101.665  92.086  83.961  1.00  0.50           C  
ATOM   4054  C   GLY A 591     101.043  91.664  82.710  1.00  0.50           C  
ATOM   4055  O   GLY A 591     100.486  90.583  82.682  1.00  0.50           O  
ATOM   4056  N   SER A 592     101.165  92.408  81.601  1.00  0.50           N  
ATOM   4057  CA  SER A 592     100.410  92.067  80.405  1.00  0.50           C  
ATOM   4058  C   SER A 592     100.570  90.640  79.901  1.00  0.50           C  
ATOM   4059  O   SER A 592      99.565  89.998  79.655  1.00  0.50           O  
ATOM   4060  CB  SER A 592     100.571  93.097  79.279  1.00  0.50           C  
ATOM   4061  OG  SER A 592     100.227  94.368  79.822  1.00  0.50           O  
ATOM   4062  N   LEU A 593     101.788  90.055  79.874  1.00  0.44           N  
ATOM   4063  CA  LEU A 593     101.987  88.626  79.604  1.00  0.44           C  
ATOM   4064  C   LEU A 593     101.333  87.649  80.605  1.00  0.44           C  
ATOM   4065  O   LEU A 593     101.001  86.518  80.285  1.00  0.44           O  
ATOM   4066  CB  LEU A 593     103.506  88.316  79.451  1.00  0.44           C  
ATOM   4067  CG  LEU A 593     103.890  86.844  79.129  1.00  0.44           C  
ATOM   4068  CD1 LEU A 593     103.184  86.250  77.897  1.00  0.44           C  
ATOM   4069  CD2 LEU A 593     105.410  86.684  78.967  1.00  0.44           C  
ATOM   4070  N   PHE A 594     101.142  88.037  81.875  1.00  0.34           N  
ATOM   4071  CA  PHE A 594     100.724  87.126  82.927  1.00  0.34           C  
ATOM   4072  C   PHE A 594      99.290  87.378  83.431  1.00  0.34           C  
ATOM   4073  O   PHE A 594      98.671  86.528  84.064  1.00  0.34           O  
ATOM   4074  CB  PHE A 594     101.760  87.360  84.062  1.00  0.34           C  
ATOM   4075  CG  PHE A 594     101.620  86.369  85.177  1.00  0.34           C  
ATOM   4076  CD1 PHE A 594     101.083  86.771  86.409  1.00  0.34           C  
ATOM   4077  CD2 PHE A 594     101.966  85.023  84.981  1.00  0.34           C  
ATOM   4078  CE1 PHE A 594     100.890  85.840  87.435  1.00  0.34           C  
ATOM   4079  CE2 PHE A 594     101.778  84.089  86.008  1.00  0.34           C  
ATOM   4080  CZ  PHE A 594     101.242  84.499  87.236  1.00  0.34           C  
ATOM   4081  N   GLN A 595      98.715  88.559  83.153  1.00  0.29           N  
ATOM   4082  CA  GLN A 595      97.578  89.103  83.877  1.00  0.29           C  
ATOM   4083  C   GLN A 595      96.485  89.587  82.946  1.00  0.29           C  
ATOM   4084  O   GLN A 595      95.321  89.706  83.323  1.00  0.29           O  
ATOM   4085  CB  GLN A 595      98.099  90.338  84.661  1.00  0.29           C  
ATOM   4086  CG  GLN A 595      97.110  91.089  85.575  1.00  0.29           C  
ATOM   4087  CD  GLN A 595      96.649  90.227  86.742  1.00  0.29           C  
ATOM   4088  OE1 GLN A 595      97.441  89.818  87.590  1.00  0.29           O  
ATOM   4089  NE2 GLN A 595      95.326  89.963  86.808  1.00  0.29           N  
ATOM   4090  N   ALA A 596      96.817  89.886  81.680  1.00  0.32           N  
ATOM   4091  CA  ALA A 596      95.854  90.429  80.757  1.00  0.32           C  
ATOM   4092  C   ALA A 596      95.164  89.314  79.987  1.00  0.32           C  
ATOM   4093  O   ALA A 596      95.794  88.381  79.509  1.00  0.32           O  
ATOM   4094  CB  ALA A 596      96.591  91.344  79.780  1.00  0.32           C  
ATOM   4095  N   MET A 597      93.832  89.354  79.827  1.00  0.27           N  
ATOM   4096  CA  MET A 597      93.111  88.218  79.263  1.00  0.27           C  
ATOM   4097  C   MET A 597      93.125  88.186  77.729  1.00  0.27           C  
ATOM   4098  O   MET A 597      92.796  87.181  77.110  1.00  0.27           O  
ATOM   4099  CB  MET A 597      91.692  88.229  79.895  1.00  0.27           C  
ATOM   4100  CG  MET A 597      90.666  87.174  79.403  1.00  0.27           C  
ATOM   4101  SD  MET A 597      89.012  87.243  80.175  1.00  0.27           S  
ATOM   4102  CE  MET A 597      89.434  87.234  81.933  1.00  0.27           C  
ATOM   4103  N   GLY A 598      93.588  89.281  77.085  1.00  0.31           N  
ATOM   4104  CA  GLY A 598      93.696  89.416  75.633  1.00  0.31           C  
ATOM   4105  C   GLY A 598      95.075  89.820  75.224  1.00  0.31           C  
ATOM   4106  O   GLY A 598      95.256  90.606  74.304  1.00  0.31           O  
ATOM   4107  N   GLN A 599      96.092  89.310  75.932  1.00  0.37           N  
ATOM   4108  CA  GLN A 599      97.480  89.566  75.612  1.00  0.37           C  
ATOM   4109  C   GLN A 599      98.106  88.598  74.649  1.00  0.37           C  
ATOM   4110  O   GLN A 599      99.107  88.917  74.013  1.00  0.37           O  
ATOM   4111  CB  GLN A 599      98.314  89.447  76.896  1.00  0.37           C  
ATOM   4112  CG  GLN A 599      98.211  88.089  77.651  1.00  0.37           C  
ATOM   4113  CD  GLN A 599      99.414  87.180  77.398  1.00  0.37           C  
ATOM   4114  OE1 GLN A 599     100.413  87.595  76.808  1.00  0.37           O  
ATOM   4115  NE2 GLN A 599      99.326  85.915  77.866  1.00  0.37           N  
ATOM   4116  N   TRP A 600      97.551  87.386  74.548  1.00  0.36           N  
ATOM   4117  CA  TRP A 600      98.086  86.375  73.697  1.00  0.36           C  
ATOM   4118  C   TRP A 600      96.938  85.449  73.451  1.00  0.36           C  
ATOM   4119  O   TRP A 600      96.082  85.251  74.308  1.00  0.36           O  
ATOM   4120  CB  TRP A 600      99.227  85.612  74.409  1.00  0.36           C  
ATOM   4121  CG  TRP A 600     100.101  84.709  73.578  1.00  0.36           C  
ATOM   4122  CD1 TRP A 600     100.630  84.950  72.343  1.00  0.36           C  
ATOM   4123  CD2 TRP A 600     100.743  83.522  74.076  1.00  0.36           C  
ATOM   4124  NE1 TRP A 600     101.554  83.978  72.024  1.00  0.36           N  
ATOM   4125  CE2 TRP A 600     101.636  83.094  73.078  1.00  0.36           C  
ATOM   4126  CE3 TRP A 600     100.651  82.857  75.299  1.00  0.36           C  
ATOM   4127  CZ2 TRP A 600     102.453  81.985  73.274  1.00  0.36           C  
ATOM   4128  CZ3 TRP A 600     101.467  81.731  75.487  1.00  0.36           C  
ATOM   4129  CH2 TRP A 600     102.347  81.294  74.491  1.00  0.36           C  
ATOM   4130  N   ILE A 601      96.901  84.846  72.270  1.00  0.40           N  
ATOM   4131  CA  ILE A 601      95.810  84.010  71.820  1.00  0.40           C  
ATOM   4132  C   ILE A 601      95.747  82.636  72.433  1.00  0.40           C  
ATOM   4133  O   ILE A 601      94.738  81.942  72.354  1.00  0.40           O  
ATOM   4134  CB  ILE A 601      95.930  83.887  70.322  1.00  0.40           C  
ATOM   4135  CG1 ILE A 601      97.292  83.339  69.820  1.00  0.40           C  
ATOM   4136  CG2 ILE A 601      95.695  85.320  69.827  1.00  0.40           C  
ATOM   4137  CD1 ILE A 601      97.284  81.831  69.549  1.00  0.40           C  
ATOM   4138  N   ALA A 602      96.843  82.189  73.065  1.00  0.39           N  
ATOM   4139  CA  ALA A 602      96.940  80.829  73.538  1.00  0.39           C  
ATOM   4140  C   ALA A 602      96.645  80.698  75.025  1.00  0.39           C  
ATOM   4141  O   ALA A 602      96.553  79.586  75.538  1.00  0.39           O  
ATOM   4142  CB  ALA A 602      98.363  80.320  73.234  1.00  0.39           C  
ATOM   4143  N   GLU A 603      96.443  81.819  75.746  1.00  0.35           N  
ATOM   4144  CA  GLU A 603      96.270  81.792  77.185  1.00  0.35           C  
ATOM   4145  C   GLU A 603      95.276  82.856  77.598  1.00  0.35           C  
ATOM   4146  O   GLU A 603      95.119  83.897  76.967  1.00  0.35           O  
ATOM   4147  CB  GLU A 603      97.581  82.062  77.967  1.00  0.35           C  
ATOM   4148  CG  GLU A 603      98.628  80.925  77.893  1.00  0.35           C  
ATOM   4149  CD  GLU A 603      99.940  81.305  78.580  1.00  0.35           C  
ATOM   4150  OE1 GLU A 603     100.116  82.495  78.949  1.00  0.35           O  
ATOM   4151  OE2 GLU A 603     100.816  80.410  78.667  1.00  0.35           O  
ATOM   4152  N   ASN A 604      94.571  82.597  78.708  1.00  0.33           N  
ATOM   4153  CA  ASN A 604      93.787  83.551  79.461  1.00  0.33           C  
ATOM   4154  C   ASN A 604      94.717  84.181  80.536  1.00  0.33           C  
ATOM   4155  O   ASN A 604      95.913  83.905  80.479  1.00  0.33           O  
ATOM   4156  CB  ASN A 604      92.438  82.870  79.894  1.00  0.33           C  
ATOM   4157  CG  ASN A 604      92.594  81.564  80.680  1.00  0.33           C  
ATOM   4158  OD1 ASN A 604      93.642  80.925  80.695  1.00  0.33           O  
ATOM   4159  ND2 ASN A 604      91.488  81.103  81.309  1.00  0.33           N  
ATOM   4160  N   PRO A 605      94.362  85.077  81.469  1.00  0.41           N  
ATOM   4161  CA  PRO A 605      95.228  85.459  82.582  1.00  0.41           C  
ATOM   4162  C   PRO A 605      95.642  84.298  83.433  1.00  0.41           C  
ATOM   4163  O   PRO A 605      94.829  83.391  83.608  1.00  0.41           O  
ATOM   4164  CB  PRO A 605      94.361  86.367  83.470  1.00  0.41           C  
ATOM   4165  CG  PRO A 605      93.242  86.797  82.553  1.00  0.41           C  
ATOM   4166  CD  PRO A 605      93.022  85.553  81.703  1.00  0.41           C  
ATOM   4167  N   PHE A 606      96.837  84.392  84.037  1.00  0.31           N  
ATOM   4168  CA  PHE A 606      97.428  83.371  84.866  1.00  0.31           C  
ATOM   4169  C   PHE A 606      97.759  82.050  84.086  1.00  0.31           C  
ATOM   4170  O   PHE A 606      97.368  81.865  82.938  1.00  0.31           O  
ATOM   4171  CB  PHE A 606      96.558  83.108  86.136  1.00  0.31           C  
ATOM   4172  CG  PHE A 606      96.054  84.195  87.068  1.00  0.31           C  
ATOM   4173  CD1 PHE A 606      96.572  84.219  88.370  1.00  0.31           C  
ATOM   4174  CD2 PHE A 606      94.854  84.903  86.832  1.00  0.31           C  
ATOM   4175  CE1 PHE A 606      95.956  84.952  89.391  1.00  0.31           C  
ATOM   4176  CE2 PHE A 606      94.240  85.665  87.841  1.00  0.31           C  
ATOM   4177  CZ  PHE A 606      94.802  85.696  89.121  1.00  0.31           C  
ATOM   4178  N   ASP A 607      98.535  81.095  84.662  1.00  0.38           N  
ATOM   4179  CA  ASP A 607      99.101  79.946  83.933  1.00  0.38           C  
ATOM   4180  C   ASP A 607      98.336  78.624  84.146  1.00  0.38           C  
ATOM   4181  O   ASP A 607      98.341  78.039  85.230  1.00  0.38           O  
ATOM   4182  CB  ASP A 607     100.605  79.803  84.356  1.00  0.38           C  
ATOM   4183  CG  ASP A 607     101.408  78.616  83.805  1.00  0.38           C  
ATOM   4184  OD1 ASP A 607     100.857  77.744  83.090  1.00  0.38           O  
ATOM   4185  OD2 ASP A 607     102.617  78.574  84.157  1.00  0.38           O  
ATOM   4186  N   GLN A 608      97.669  78.101  83.084  1.00  0.29           N  
ATOM   4187  CA  GLN A 608      97.308  76.691  82.992  1.00  0.29           C  
ATOM   4188  C   GLN A 608      97.104  76.322  81.519  1.00  0.29           C  
ATOM   4189  O   GLN A 608      96.382  76.985  80.783  1.00  0.29           O  
ATOM   4190  CB  GLN A 608      96.017  76.393  83.813  1.00  0.29           C  
ATOM   4191  CG  GLN A 608      95.536  74.937  84.072  1.00  0.29           C  
ATOM   4192  CD  GLN A 608      95.940  74.327  85.419  1.00  0.29           C  
ATOM   4193  OE1 GLN A 608      96.758  74.799  86.204  1.00  0.29           O  
ATOM   4194  NE2 GLN A 608      95.328  73.159  85.734  1.00  0.29           N  
ATOM   4195  N   GLU A 609      97.725  75.229  81.036  1.00  0.33           N  
ATOM   4196  CA  GLU A 609      97.638  74.789  79.642  1.00  0.33           C  
ATOM   4197  C   GLU A 609      96.691  73.604  79.472  1.00  0.33           C  
ATOM   4198  O   GLU A 609      96.445  72.891  80.439  1.00  0.33           O  
ATOM   4199  CB  GLU A 609      99.001  74.262  79.169  1.00  0.33           C  
ATOM   4200  CG  GLU A 609     100.206  75.220  79.274  1.00  0.33           C  
ATOM   4201  CD  GLU A 609     101.449  74.378  79.013  1.00  0.33           C  
ATOM   4202  OE1 GLU A 609     101.555  73.306  79.673  1.00  0.33           O  
ATOM   4203  OE2 GLU A 609     102.261  74.728  78.128  1.00  0.33           O  
ATOM   4204  N   ALA A 610      96.164  73.334  78.245  1.00  0.29           N  
ATOM   4205  CA  ALA A 610      95.064  72.389  78.017  1.00  0.29           C  
ATOM   4206  C   ALA A 610      95.326  71.124  77.155  1.00  0.29           C  
ATOM   4207  O   ALA A 610      96.231  71.090  76.328  1.00  0.29           O  
ATOM   4208  CB  ALA A 610      93.834  73.160  77.491  1.00  0.29           C  
ATOM   4209  N   ASP A 611      94.554  70.003  77.300  1.00  0.28           N  
ATOM   4210  CA  ASP A 611      93.583  69.655  78.337  1.00  0.28           C  
ATOM   4211  C   ASP A 611      94.192  69.665  79.751  1.00  0.28           C  
ATOM   4212  O   ASP A 611      95.349  69.318  80.001  1.00  0.28           O  
ATOM   4213  CB  ASP A 611      92.774  68.376  77.942  1.00  0.28           C  
ATOM   4214  CG  ASP A 611      91.486  68.181  78.735  1.00  0.28           C  
ATOM   4215  OD1 ASP A 611      91.224  68.995  79.660  1.00  0.28           O  
ATOM   4216  OD2 ASP A 611      90.749  67.222  78.410  1.00  0.28           O  
ATOM   4217  N   LEU A 612      93.437  70.251  80.701  1.00  0.24           N  
ATOM   4218  CA  LEU A 612      94.043  71.110  81.716  1.00  0.24           C  
ATOM   4219  C   LEU A 612      94.707  70.428  82.869  1.00  0.24           C  
ATOM   4220  O   LEU A 612      95.516  71.025  83.581  1.00  0.24           O  
ATOM   4221  CB  LEU A 612      93.209  72.314  82.227  1.00  0.24           C  
ATOM   4222  CG  LEU A 612      92.953  73.316  81.088  1.00  0.24           C  
ATOM   4223  CD1 LEU A 612      91.540  73.187  80.535  1.00  0.24           C  
ATOM   4224  CD2 LEU A 612      93.421  74.760  81.337  1.00  0.24           C  
ATOM   4225  N   THR A 613      94.451  69.142  83.074  1.00  0.28           N  
ATOM   4226  CA  THR A 613      94.945  68.433  84.240  1.00  0.28           C  
ATOM   4227  C   THR A 613      96.169  67.617  83.905  1.00  0.28           C  
ATOM   4228  O   THR A 613      96.621  66.815  84.714  1.00  0.28           O  
ATOM   4229  CB  THR A 613      93.877  67.569  84.888  1.00  0.28           C  
ATOM   4230  OG1 THR A 613      93.261  66.720  83.932  1.00  0.28           O  
ATOM   4231  CG2 THR A 613      92.785  68.505  85.433  1.00  0.28           C  
ATOM   4232  N   LYS A 614      96.768  67.838  82.709  1.00  0.25           N  
ATOM   4233  CA  LYS A 614      98.007  67.216  82.263  1.00  0.25           C  
ATOM   4234  C   LYS A 614      99.148  67.120  83.305  1.00  0.25           C  
ATOM   4235  O   LYS A 614      99.695  68.162  83.677  1.00  0.25           O  
ATOM   4236  CB  LYS A 614      98.557  67.941  81.007  1.00  0.25           C  
ATOM   4237  CG  LYS A 614      99.724  67.201  80.336  1.00  0.25           C  
ATOM   4238  CD  LYS A 614     100.123  67.848  79.002  1.00  0.25           C  
ATOM   4239  CE  LYS A 614     101.275  67.105  78.339  1.00  0.25           C  
ATOM   4240  NZ  LYS A 614     101.514  67.593  76.966  1.00  0.25           N  
ATOM   4241  N   PRO A 615      99.590  65.938  83.777  1.00  0.25           N  
ATOM   4242  CA  PRO A 615     100.399  65.840  85.000  1.00  0.25           C  
ATOM   4243  C   PRO A 615     101.843  66.220  84.754  1.00  0.25           C  
ATOM   4244  O   PRO A 615     102.595  66.420  85.703  1.00  0.25           O  
ATOM   4245  CB  PRO A 615     100.273  64.359  85.420  1.00  0.25           C  
ATOM   4246  CG  PRO A 615      99.846  63.622  84.147  1.00  0.25           C  
ATOM   4247  CD  PRO A 615      98.961  64.655  83.459  1.00  0.25           C  
ATOM   4248  N   ALA A 616     102.253  66.316  83.478  1.00  0.30           N  
ATOM   4249  CA  ALA A 616     103.588  66.700  83.083  1.00  0.30           C  
ATOM   4250  C   ALA A 616     103.861  68.195  83.198  1.00  0.30           C  
ATOM   4251  O   ALA A 616     105.014  68.611  83.203  1.00  0.30           O  
ATOM   4252  CB  ALA A 616     103.816  66.293  81.615  1.00  0.30           C  
ATOM   4253  N   ARG A 617     102.816  69.051  83.273  1.00  0.18           N  
ATOM   4254  CA  ARG A 617     103.023  70.487  83.389  1.00  0.18           C  
ATOM   4255  C   ARG A 617     103.565  70.910  84.753  1.00  0.18           C  
ATOM   4256  O   ARG A 617     104.535  71.657  84.840  1.00  0.18           O  
ATOM   4257  CB  ARG A 617     101.703  71.244  83.101  1.00  0.18           C  
ATOM   4258  CG  ARG A 617     101.816  72.788  83.160  1.00  0.18           C  
ATOM   4259  CD  ARG A 617     100.519  73.558  82.867  1.00  0.18           C  
ATOM   4260  NE  ARG A 617      99.522  73.157  83.925  1.00  0.18           N  
ATOM   4261  CZ  ARG A 617      98.590  72.207  83.786  1.00  0.18           C  
ATOM   4262  NH1 ARG A 617      97.998  71.697  84.862  1.00  0.18           N  
ATOM   4263  NH2 ARG A 617      98.193  71.771  82.599  1.00  0.18           N  
ATOM   4264  N   VAL A 618     102.966  70.404  85.854  1.00  0.23           N  
ATOM   4265  CA  VAL A 618     103.250  70.850  87.209  1.00  0.23           C  
ATOM   4266  C   VAL A 618     102.326  70.084  88.157  1.00  0.23           C  
ATOM   4267  O   VAL A 618     101.182  69.789  87.829  1.00  0.23           O  
ATOM   4268  CB  VAL A 618     103.134  72.381  87.421  1.00  0.23           C  
ATOM   4269  CG1 VAL A 618     101.699  72.889  87.174  1.00  0.23           C  
ATOM   4270  CG2 VAL A 618     103.685  72.820  88.796  1.00  0.23           C  
ATOM   4271  N   LYS A 619     102.835  69.684  89.350  1.00  0.29           N  
ATOM   4272  CA  LYS A 619     102.077  69.041  90.425  1.00  0.29           C  
ATOM   4273  C   LYS A 619     100.994  69.918  91.059  1.00  0.29           C  
ATOM   4274  O   LYS A 619      99.926  69.457  91.455  1.00  0.29           O  
ATOM   4275  CB  LYS A 619     103.051  68.600  91.556  1.00  0.29           C  
ATOM   4276  CG  LYS A 619     102.364  67.909  92.753  1.00  0.29           C  
ATOM   4277  CD  LYS A 619     103.338  67.535  93.881  1.00  0.29           C  
ATOM   4278  CE  LYS A 619     102.624  66.889  95.076  1.00  0.29           C  
ATOM   4279  NZ  LYS A 619     103.596  66.528  96.132  1.00  0.29           N  
ATOM   4280  N   ARG A 620     101.291  71.222  91.220  1.00  0.23           N  
ATOM   4281  CA  ARG A 620     100.358  72.222  91.707  1.00  0.23           C  
ATOM   4282  C   ARG A 620      99.318  72.539  90.648  1.00  0.23           C  
ATOM   4283  O   ARG A 620      99.401  72.109  89.504  1.00  0.23           O  
ATOM   4284  CB  ARG A 620     101.089  73.523  92.137  1.00  0.23           C  
ATOM   4285  CG  ARG A 620     102.059  73.310  93.318  1.00  0.23           C  
ATOM   4286  CD  ARG A 620     102.818  74.574  93.746  1.00  0.23           C  
ATOM   4287  NE  ARG A 620     103.744  74.923  92.616  1.00  0.23           N  
ATOM   4288  CZ  ARG A 620     104.452  76.058  92.530  1.00  0.23           C  
ATOM   4289  NH1 ARG A 620     105.218  76.279  91.462  1.00  0.23           N  
ATOM   4290  NH2 ARG A 620     104.409  76.978  93.487  1.00  0.23           N  
ATOM   4291  N   TYR A 621      98.280  73.297  90.996  1.00  0.20           N  
ATOM   4292  CA  TYR A 621      97.222  73.538  90.056  1.00  0.20           C  
ATOM   4293  C   TYR A 621      96.673  74.896  90.353  1.00  0.20           C  
ATOM   4294  O   TYR A 621      96.860  75.441  91.443  1.00  0.20           O  
ATOM   4295  CB  TYR A 621      96.106  72.446  90.106  1.00  0.20           C  
ATOM   4296  CG  TYR A 621      95.440  72.381  91.460  1.00  0.20           C  
ATOM   4297  CD1 TYR A 621      95.991  71.612  92.498  1.00  0.20           C  
ATOM   4298  CD2 TYR A 621      94.301  73.165  91.721  1.00  0.20           C  
ATOM   4299  CE1 TYR A 621      95.429  71.646  93.782  1.00  0.20           C  
ATOM   4300  CE2 TYR A 621      93.742  73.201  93.005  1.00  0.20           C  
ATOM   4301  CZ  TYR A 621      94.308  72.439  94.034  1.00  0.20           C  
ATOM   4302  OH  TYR A 621      93.767  72.471  95.334  1.00  0.20           O  
ATOM   4303  N   PHE A 622      95.970  75.449  89.369  1.00  0.20           N  
ATOM   4304  CA  PHE A 622      95.320  76.716  89.486  1.00  0.20           C  
ATOM   4305  C   PHE A 622      93.878  76.535  88.975  1.00  0.20           C  
ATOM   4306  O   PHE A 622      93.505  75.444  88.539  1.00  0.20           O  
ATOM   4307  CB  PHE A 622      96.115  77.785  88.709  1.00  0.20           C  
ATOM   4308  CG  PHE A 622      97.563  77.999  89.096  1.00  0.20           C  
ATOM   4309  CD1 PHE A 622      97.882  79.062  89.957  1.00  0.20           C  
ATOM   4310  CD2 PHE A 622      98.616  77.319  88.453  1.00  0.20           C  
ATOM   4311  CE1 PHE A 622      99.211  79.441  90.179  1.00  0.20           C  
ATOM   4312  CE2 PHE A 622      99.951  77.691  88.675  1.00  0.20           C  
ATOM   4313  CZ  PHE A 622     100.249  78.748  89.544  1.00  0.20           C  
ATOM   4314  N   LYS A 623      93.000  77.557  89.099  1.00  0.28           N  
ATOM   4315  CA  LYS A 623      91.555  77.427  88.875  1.00  0.28           C  
ATOM   4316  C   LYS A 623      90.900  78.517  88.016  1.00  0.28           C  
ATOM   4317  O   LYS A 623      89.866  78.278  87.398  1.00  0.28           O  
ATOM   4318  CB  LYS A 623      90.769  77.497  90.210  1.00  0.28           C  
ATOM   4319  CG  LYS A 623      91.028  76.350  91.195  1.00  0.28           C  
ATOM   4320  CD  LYS A 623      90.117  76.536  92.418  1.00  0.28           C  
ATOM   4321  CE  LYS A 623      90.232  75.427  93.459  1.00  0.28           C  
ATOM   4322  NZ  LYS A 623      89.306  75.705  94.581  1.00  0.28           N  
ATOM   4323  N   SER A 624      91.475  79.732  87.950  1.00  0.25           N  
ATOM   4324  CA  SER A 624      91.010  80.900  87.197  1.00  0.25           C  
ATOM   4325  C   SER A 624      91.263  80.735  85.714  1.00  0.25           C  
ATOM   4326  O   SER A 624      90.644  81.363  84.858  1.00  0.25           O  
ATOM   4327  CB  SER A 624      91.850  82.154  87.572  1.00  0.25           C  
ATOM   4328  OG  SER A 624      91.630  82.540  88.928  1.00  0.25           O  
ATOM   4329  N   GLU A 625      92.235  79.869  85.429  1.00  0.25           N  
ATOM   4330  CA  GLU A 625      92.877  79.594  84.187  1.00  0.25           C  
ATOM   4331  C   GLU A 625      92.306  78.400  83.471  1.00  0.25           C  
ATOM   4332  O   GLU A 625      92.853  77.956  82.465  1.00  0.25           O  
ATOM   4333  CB  GLU A 625      94.310  79.143  84.510  1.00  0.25           C  
ATOM   4334  CG  GLU A 625      95.157  80.107  85.359  1.00  0.25           C  
ATOM   4335  CD  GLU A 625      94.959  80.109  86.870  1.00  0.25           C  
ATOM   4336  OE1 GLU A 625      94.006  79.458  87.361  1.00  0.25           O  
ATOM   4337  OE2 GLU A 625      95.750  80.745  87.602  1.00  0.25           O  
ATOM   4338  N   SER A 626      91.204  77.801  83.964  1.00  0.24           N  
ATOM   4339  CA  SER A 626      90.534  76.726  83.238  1.00  0.24           C  
ATOM   4340  C   SER A 626      90.093  77.213  81.862  1.00  0.24           C  
ATOM   4341  O   SER A 626      89.769  78.388  81.682  1.00  0.24           O  
ATOM   4342  CB  SER A 626      89.354  76.079  84.003  1.00  0.24           C  
ATOM   4343  OG  SER A 626      88.946  74.842  83.417  1.00  0.24           O  
ATOM   4344  N   ALA A 627      90.206  76.353  80.834  1.00  0.24           N  
ATOM   4345  CA  ALA A 627      90.186  76.845  79.481  1.00  0.24           C  
ATOM   4346  C   ALA A 627      90.140  75.732  78.444  1.00  0.24           C  
ATOM   4347  O   ALA A 627      91.033  75.617  77.607  1.00  0.24           O  
ATOM   4348  CB  ALA A 627      91.483  77.650  79.239  1.00  0.24           C  
ATOM   4349  N   HIS A 628      89.129  74.840  78.458  1.00  0.23           N  
ATOM   4350  CA  HIS A 628      88.952  73.867  77.384  1.00  0.23           C  
ATOM   4351  C   HIS A 628      88.711  74.500  76.015  1.00  0.23           C  
ATOM   4352  O   HIS A 628      87.860  75.369  75.844  1.00  0.23           O  
ATOM   4353  CB  HIS A 628      87.808  72.862  77.680  1.00  0.23           C  
ATOM   4354  CG  HIS A 628      88.121  71.971  78.839  1.00  0.23           C  
ATOM   4355  ND1 HIS A 628      87.937  72.434  80.122  1.00  0.23           N  
ATOM   4356  CD2 HIS A 628      88.741  70.766  78.863  1.00  0.23           C  
ATOM   4357  CE1 HIS A 628      88.448  71.509  80.906  1.00  0.23           C  
ATOM   4358  NE2 HIS A 628      88.953  70.476  80.192  1.00  0.23           N  
ATOM   4359  N   TYR A 629      89.466  74.056  74.990  1.00  0.18           N  
ATOM   4360  CA  TYR A 629      89.343  74.556  73.635  1.00  0.18           C  
ATOM   4361  C   TYR A 629      89.231  73.380  72.699  1.00  0.18           C  
ATOM   4362  O   TYR A 629      89.604  72.252  73.011  1.00  0.18           O  
ATOM   4363  CB  TYR A 629      90.549  75.419  73.165  1.00  0.18           C  
ATOM   4364  CG  TYR A 629      90.669  76.646  74.013  1.00  0.18           C  
ATOM   4365  CD1 TYR A 629      89.630  77.590  74.066  1.00  0.18           C  
ATOM   4366  CD2 TYR A 629      91.820  76.850  74.789  1.00  0.18           C  
ATOM   4367  CE1 TYR A 629      89.728  78.697  74.919  1.00  0.18           C  
ATOM   4368  CE2 TYR A 629      91.925  77.967  75.627  1.00  0.18           C  
ATOM   4369  CZ  TYR A 629      90.864  78.870  75.711  1.00  0.18           C  
ATOM   4370  OH  TYR A 629      90.909  79.910  76.654  1.00  0.18           O  
ATOM   4371  N   TRP A 630      88.673  73.619  71.503  1.00  0.17           N  
ATOM   4372  CA  TRP A 630      88.665  72.644  70.439  1.00  0.17           C  
ATOM   4373  C   TRP A 630      90.010  72.460  69.762  1.00  0.17           C  
ATOM   4374  O   TRP A 630      90.599  73.426  69.302  1.00  0.17           O  
ATOM   4375  CB  TRP A 630      87.702  73.075  69.312  1.00  0.17           C  
ATOM   4376  CG  TRP A 630      86.260  73.159  69.733  1.00  0.17           C  
ATOM   4377  CD1 TRP A 630      85.504  74.276  69.934  1.00  0.17           C  
ATOM   4378  CD2 TRP A 630      85.419  72.033  70.029  1.00  0.17           C  
ATOM   4379  NE1 TRP A 630      84.209  73.919  70.200  1.00  0.17           N  
ATOM   4380  CE2 TRP A 630      84.137  72.556  70.313  1.00  0.17           C  
ATOM   4381  CE3 TRP A 630      85.673  70.664  70.106  1.00  0.17           C  
ATOM   4382  CZ2 TRP A 630      83.093  71.724  70.668  1.00  0.17           C  
ATOM   4383  CZ3 TRP A 630      84.628  69.829  70.533  1.00  0.17           C  
ATOM   4384  CH2 TRP A 630      83.351  70.351  70.798  1.00  0.17           C  
ATOM   4385  N   ASN A 631      90.436  71.197  69.556  1.00  0.27           N  
ATOM   4386  CA  ASN A 631      91.639  70.793  68.826  1.00  0.27           C  
ATOM   4387  C   ASN A 631      91.746  71.359  67.403  1.00  0.27           C  
ATOM   4388  O   ASN A 631      92.822  71.514  66.831  1.00  0.27           O  
ATOM   4389  CB  ASN A 631      91.713  69.243  68.667  1.00  0.27           C  
ATOM   4390  CG  ASN A 631      91.591  68.488  69.987  1.00  0.27           C  
ATOM   4391  OD1 ASN A 631      91.411  69.027  71.072  1.00  0.27           O  
ATOM   4392  ND2 ASN A 631      91.621  67.138  69.899  1.00  0.27           N  
ATOM   4393  N   TYR A 632      90.591  71.657  66.766  1.00  0.19           N  
ATOM   4394  CA  TYR A 632      90.532  72.400  65.517  1.00  0.19           C  
ATOM   4395  C   TYR A 632      90.979  73.854  65.682  1.00  0.19           C  
ATOM   4396  O   TYR A 632      91.505  74.423  64.741  1.00  0.19           O  
ATOM   4397  CB  TYR A 632      89.130  72.328  64.824  1.00  0.19           C  
ATOM   4398  CG  TYR A 632      89.154  72.988  63.454  1.00  0.19           C  
ATOM   4399  CD1 TYR A 632      88.720  74.319  63.307  1.00  0.19           C  
ATOM   4400  CD2 TYR A 632      89.706  72.334  62.337  1.00  0.19           C  
ATOM   4401  CE1 TYR A 632      88.846  74.984  62.079  1.00  0.19           C  
ATOM   4402  CE2 TYR A 632      89.821  72.995  61.101  1.00  0.19           C  
ATOM   4403  CZ  TYR A 632      89.388  74.321  60.976  1.00  0.19           C  
ATOM   4404  OH  TYR A 632      89.498  75.011  59.752  1.00  0.19           O  
ATOM   4405  N   GLY A 633      90.789  74.493  66.855  1.00  0.26           N  
ATOM   4406  CA  GLY A 633      91.155  75.885  67.093  1.00  0.26           C  
ATOM   4407  C   GLY A 633      92.599  76.069  67.469  1.00  0.26           C  
ATOM   4408  O   GLY A 633      93.151  77.135  67.230  1.00  0.26           O  
ATOM   4409  N   ASP A 634      93.237  75.018  68.018  1.00  0.24           N  
ATOM   4410  CA  ASP A 634      94.666  74.921  68.264  1.00  0.24           C  
ATOM   4411  C   ASP A 634      95.503  74.924  66.977  1.00  0.24           C  
ATOM   4412  O   ASP A 634      96.611  75.451  66.922  1.00  0.24           O  
ATOM   4413  CB  ASP A 634      94.964  73.617  69.053  1.00  0.24           C  
ATOM   4414  CG  ASP A 634      94.222  73.553  70.379  1.00  0.24           C  
ATOM   4415  OD1 ASP A 634      93.912  74.616  70.969  1.00  0.24           O  
ATOM   4416  OD2 ASP A 634      93.949  72.401  70.804  1.00  0.24           O  
ATOM   4417  N   ARG A 635      94.997  74.286  65.896  1.00  0.21           N  
ATOM   4418  CA  ARG A 635      95.671  74.247  64.602  1.00  0.21           C  
ATOM   4419  C   ARG A 635      95.861  75.604  63.866  1.00  0.21           C  
ATOM   4420  O   ARG A 635      96.980  75.834  63.401  1.00  0.21           O  
ATOM   4421  CB  ARG A 635      94.973  73.239  63.644  1.00  0.21           C  
ATOM   4422  CG  ARG A 635      94.956  71.754  64.061  1.00  0.21           C  
ATOM   4423  CD  ARG A 635      94.002  70.984  63.141  1.00  0.21           C  
ATOM   4424  NE  ARG A 635      93.992  69.550  63.561  1.00  0.21           N  
ATOM   4425  CZ  ARG A 635      93.195  68.623  63.011  1.00  0.21           C  
ATOM   4426  NH1 ARG A 635      93.271  67.359  63.418  1.00  0.21           N  
ATOM   4427  NH2 ARG A 635      92.332  68.936  62.049  1.00  0.21           N  
ATOM   4428  N   PRO A 636      94.908  76.541  63.693  1.00  0.24           N  
ATOM   4429  CA  PRO A 636      95.160  77.940  63.363  1.00  0.24           C  
ATOM   4430  C   PRO A 636      96.092  78.646  64.315  1.00  0.24           C  
ATOM   4431  O   PRO A 636      95.782  78.808  65.492  1.00  0.24           O  
ATOM   4432  CB  PRO A 636      93.771  78.619  63.399  1.00  0.24           C  
ATOM   4433  CG  PRO A 636      92.788  77.484  63.138  1.00  0.24           C  
ATOM   4434  CD  PRO A 636      93.483  76.292  63.787  1.00  0.24           C  
ATOM   4435  N   LEU A 637      97.203  79.193  63.803  1.00  0.26           N  
ATOM   4436  CA  LEU A 637      97.987  80.110  64.581  1.00  0.26           C  
ATOM   4437  C   LEU A 637      97.397  81.492  64.431  1.00  0.26           C  
ATOM   4438  O   LEU A 637      97.238  82.016  63.332  1.00  0.26           O  
ATOM   4439  CB  LEU A 637      99.462  80.109  64.149  1.00  0.26           C  
ATOM   4440  CG  LEU A 637     100.377  80.984  65.026  1.00  0.26           C  
ATOM   4441  CD1 LEU A 637     100.267  80.641  66.522  1.00  0.26           C  
ATOM   4442  CD2 LEU A 637     101.827  80.827  64.558  1.00  0.26           C  
ATOM   4443  N   VAL A 638      97.016  82.103  65.560  1.00  0.42           N  
ATOM   4444  CA  VAL A 638      96.340  83.377  65.558  1.00  0.42           C  
ATOM   4445  C   VAL A 638      97.213  84.448  66.178  1.00  0.42           C  
ATOM   4446  O   VAL A 638      96.727  85.488  66.581  1.00  0.42           O  
ATOM   4447  CB  VAL A 638      95.008  83.330  66.299  1.00  0.42           C  
ATOM   4448  CG1 VAL A 638      94.019  84.177  65.479  1.00  0.42           C  
ATOM   4449  CG2 VAL A 638      94.449  81.906  66.511  1.00  0.42           C  
ATOM   4450  N   SER A 639      98.530  84.211  66.298  1.00  0.45           N  
ATOM   4451  CA  SER A 639      99.471  85.091  66.982  1.00  0.45           C  
ATOM   4452  C   SER A 639     100.090  86.118  66.021  1.00  0.45           C  
ATOM   4453  O   SER A 639      99.842  85.992  64.818  1.00  0.45           O  
ATOM   4454  CB  SER A 639     100.559  84.211  67.661  1.00  0.45           C  
ATOM   4455  OG  SER A 639     101.501  83.698  66.710  1.00  0.45           O  
ATOM   4456  N   PRO A 640     100.912  87.123  66.400  1.00  0.54           N  
ATOM   4457  CA  PRO A 640     101.495  88.133  65.509  1.00  0.54           C  
ATOM   4458  C   PRO A 640     102.239  87.608  64.307  1.00  0.54           C  
ATOM   4459  O   PRO A 640     102.426  88.362  63.355  1.00  0.54           O  
ATOM   4460  CB  PRO A 640     102.492  88.893  66.389  1.00  0.54           C  
ATOM   4461  CG  PRO A 640     101.922  88.760  67.793  1.00  0.54           C  
ATOM   4462  CD  PRO A 640     101.343  87.352  67.772  1.00  0.54           C  
ATOM   4463  N   SER A 641     102.672  86.331  64.364  1.00  0.45           N  
ATOM   4464  CA  SER A 641     103.241  85.570  63.258  1.00  0.45           C  
ATOM   4465  C   SER A 641     102.325  85.590  62.053  1.00  0.45           C  
ATOM   4466  O   SER A 641     102.734  85.958  60.955  1.00  0.45           O  
ATOM   4467  CB  SER A 641     103.422  84.071  63.649  1.00  0.45           C  
ATOM   4468  OG  SER A 641     104.249  83.346  62.735  1.00  0.45           O  
ATOM   4469  N   GLU A 642     101.028  85.281  62.280  1.00  0.44           N  
ATOM   4470  CA  GLU A 642     100.076  85.128  61.203  1.00  0.44           C  
ATOM   4471  C   GLU A 642      98.986  86.164  61.223  1.00  0.44           C  
ATOM   4472  O   GLU A 642      98.206  86.267  60.283  1.00  0.44           O  
ATOM   4473  CB  GLU A 642      99.364  83.757  61.250  1.00  0.44           C  
ATOM   4474  CG  GLU A 642     100.330  82.555  61.244  1.00  0.44           C  
ATOM   4475  CD  GLU A 642     101.471  82.724  60.252  1.00  0.44           C  
ATOM   4476  OE1 GLU A 642     102.639  82.677  60.726  1.00  0.44           O  
ATOM   4477  OE2 GLU A 642     101.198  82.929  59.043  1.00  0.44           O  
ATOM   4478  N   ILE A 643      98.869  87.009  62.268  1.00  0.40           N  
ATOM   4479  CA  ILE A 643      97.851  88.052  62.269  1.00  0.40           C  
ATOM   4480  C   ILE A 643      98.063  89.075  61.180  1.00  0.40           C  
ATOM   4481  O   ILE A 643      97.129  89.447  60.479  1.00  0.40           O  
ATOM   4482  CB  ILE A 643      97.765  88.817  63.581  1.00  0.40           C  
ATOM   4483  CG1 ILE A 643      97.240  87.931  64.715  1.00  0.40           C  
ATOM   4484  CG2 ILE A 643      96.834  90.045  63.442  1.00  0.40           C  
ATOM   4485  CD1 ILE A 643      95.725  87.745  64.704  1.00  0.40           C  
ATOM   4486  N   ILE A 644      99.301  89.556  60.997  1.00  0.44           N  
ATOM   4487  CA  ILE A 644      99.639  90.512  59.959  1.00  0.44           C  
ATOM   4488  C   ILE A 644      99.516  89.915  58.564  1.00  0.44           C  
ATOM   4489  O   ILE A 644      98.958  90.560  57.681  1.00  0.44           O  
ATOM   4490  CB  ILE A 644     100.949  91.212  60.279  1.00  0.44           C  
ATOM   4491  CG1 ILE A 644     100.688  92.118  61.510  1.00  0.44           C  
ATOM   4492  CG2 ILE A 644     101.458  92.041  59.081  1.00  0.44           C  
ATOM   4493  CD1 ILE A 644     101.944  92.781  62.067  1.00  0.44           C  
ATOM   4494  N   THR A 645      99.937  88.645  58.371  1.00  0.44           N  
ATOM   4495  CA  THR A 645      99.694  87.845  57.162  1.00  0.44           C  
ATOM   4496  C   THR A 645      98.220  87.656  56.887  1.00  0.44           C  
ATOM   4497  O   THR A 645      97.718  87.809  55.776  1.00  0.44           O  
ATOM   4498  CB  THR A 645     100.281  86.440  57.274  1.00  0.44           C  
ATOM   4499  OG1 THR A 645     101.657  86.520  57.602  1.00  0.44           O  
ATOM   4500  CG2 THR A 645     100.174  85.684  55.940  1.00  0.44           C  
ATOM   4501  N   GLY A 646      97.438  87.351  57.935  1.00  0.49           N  
ATOM   4502  CA  GLY A 646      95.994  87.289  57.840  1.00  0.49           C  
ATOM   4503  C   GLY A 646      95.344  88.622  57.587  1.00  0.49           C  
ATOM   4504  O   GLY A 646      94.324  88.714  56.937  1.00  0.49           O  
ATOM   4505  N   LYS A 647      95.907  89.737  58.047  1.00  0.40           N  
ATOM   4506  CA  LYS A 647      95.386  91.044  57.715  1.00  0.40           C  
ATOM   4507  C   LYS A 647      95.718  91.509  56.293  1.00  0.40           C  
ATOM   4508  O   LYS A 647      95.130  92.486  55.843  1.00  0.40           O  
ATOM   4509  CB  LYS A 647      95.924  92.103  58.698  1.00  0.40           C  
ATOM   4510  CG  LYS A 647      95.376  92.075  60.129  1.00  0.40           C  
ATOM   4511  CD  LYS A 647      96.274  92.886  61.064  1.00  0.40           C  
ATOM   4512  CE  LYS A 647      96.243  94.379  60.746  1.00  0.40           C  
ATOM   4513  NZ  LYS A 647      97.473  94.977  61.279  1.00  0.40           N  
ATOM   4514  N   SER A 648      96.665  90.873  55.560  1.00  0.31           N  
ATOM   4515  CA  SER A 648      97.062  91.310  54.217  1.00  0.31           C  
ATOM   4516  C   SER A 648      96.571  90.419  53.094  1.00  0.31           C  
ATOM   4517  O   SER A 648      96.748  90.742  51.918  1.00  0.31           O  
ATOM   4518  CB  SER A 648      98.602  91.425  54.055  1.00  0.31           C  
ATOM   4519  OG  SER A 648      99.275  90.204  54.360  1.00  0.31           O  
ATOM   4520  N   HIS A 649      95.921  89.292  53.437  1.00  0.26           N  
ATOM   4521  CA  HIS A 649      95.300  88.338  52.529  1.00  0.26           C  
ATOM   4522  C   HIS A 649      94.195  88.945  51.641  1.00  0.26           C  
ATOM   4523  O   HIS A 649      93.706  90.050  51.871  1.00  0.26           O  
ATOM   4524  CB  HIS A 649      94.871  87.091  53.358  1.00  0.26           C  
ATOM   4525  CG  HIS A 649      94.344  85.867  52.660  1.00  0.26           C  
ATOM   4526  ND1 HIS A 649      93.066  85.892  52.153  1.00  0.26           N  
ATOM   4527  CD2 HIS A 649      94.889  84.634  52.477  1.00  0.26           C  
ATOM   4528  CE1 HIS A 649      92.853  84.693  51.658  1.00  0.26           C  
ATOM   4529  NE2 HIS A 649      93.926  83.886  51.831  1.00  0.26           N  
ATOM   4530  N   MET A 650      93.814  88.250  50.553  1.00  0.21           N  
ATOM   4531  CA  MET A 650      92.842  88.699  49.577  1.00  0.21           C  
ATOM   4532  C   MET A 650      91.769  87.618  49.416  1.00  0.21           C  
ATOM   4533  O   MET A 650      92.105  86.529  48.948  1.00  0.21           O  
ATOM   4534  CB  MET A 650      93.531  88.953  48.210  1.00  0.21           C  
ATOM   4535  CG  MET A 650      94.549  90.113  48.267  1.00  0.21           C  
ATOM   4536  SD  MET A 650      95.490  90.390  46.735  1.00  0.21           S  
ATOM   4537  CE  MET A 650      96.625  88.985  46.945  1.00  0.21           C  
ATOM   4538  N   PRO A 651      90.486  87.807  49.746  1.00  0.39           N  
ATOM   4539  CA  PRO A 651      89.893  88.987  50.370  1.00  0.39           C  
ATOM   4540  C   PRO A 651      90.263  89.114  51.836  1.00  0.39           C  
ATOM   4541  O   PRO A 651      90.188  88.129  52.554  1.00  0.39           O  
ATOM   4542  CB  PRO A 651      88.384  88.692  50.267  1.00  0.39           C  
ATOM   4543  CG  PRO A 651      88.289  87.166  50.420  1.00  0.39           C  
ATOM   4544  CD  PRO A 651      89.567  86.666  49.737  1.00  0.39           C  
ATOM   4545  N   THR A 652      90.613  90.329  52.310  1.00  0.28           N  
ATOM   4546  CA  THR A 652      91.027  90.633  53.680  1.00  0.28           C  
ATOM   4547  C   THR A 652      90.247  90.000  54.831  1.00  0.28           C  
ATOM   4548  O   THR A 652      89.102  90.397  55.049  1.00  0.28           O  
ATOM   4549  CB  THR A 652      90.984  92.119  53.995  1.00  0.28           C  
ATOM   4550  OG1 THR A 652      91.397  92.911  52.896  1.00  0.28           O  
ATOM   4551  CG2 THR A 652      91.917  92.394  55.177  1.00  0.28           C  
ATOM   4552  N   PRO A 653      90.817  89.105  55.632  1.00  0.48           N  
ATOM   4553  CA  PRO A 653      90.169  88.522  56.805  1.00  0.48           C  
ATOM   4554  C   PRO A 653      89.822  89.497  57.902  1.00  0.48           C  
ATOM   4555  O   PRO A 653      88.882  89.293  58.664  1.00  0.48           O  
ATOM   4556  CB  PRO A 653      91.228  87.536  57.333  1.00  0.48           C  
ATOM   4557  CG  PRO A 653      91.962  87.054  56.082  1.00  0.48           C  
ATOM   4558  CD  PRO A 653      91.902  88.256  55.150  1.00  0.48           C  
ATOM   4559  N   THR A 654      90.638  90.535  58.051  1.00  0.54           N  
ATOM   4560  CA  THR A 654      90.560  91.431  59.180  1.00  0.54           C  
ATOM   4561  C   THR A 654      90.071  92.771  58.759  1.00  0.54           C  
ATOM   4562  O   THR A 654      90.719  93.473  57.990  1.00  0.54           O  
ATOM   4563  CB  THR A 654      91.895  91.710  59.798  1.00  0.54           C  
ATOM   4564  OG1 THR A 654      92.467  90.496  60.251  1.00  0.54           O  
ATOM   4565  CG2 THR A 654      91.692  92.627  61.012  1.00  0.54           C  
ATOM   4566  N   LYS A 655      88.922  93.177  59.304  1.00  0.53           N  
ATOM   4567  CA  LYS A 655      88.329  94.444  58.971  1.00  0.53           C  
ATOM   4568  C   LYS A 655      88.450  95.479  60.058  1.00  0.53           C  
ATOM   4569  O   LYS A 655      88.505  96.674  59.796  1.00  0.53           O  
ATOM   4570  CB  LYS A 655      86.843  94.162  58.753  1.00  0.53           C  
ATOM   4571  CG  LYS A 655      86.591  93.098  57.681  1.00  0.53           C  
ATOM   4572  CD  LYS A 655      87.322  93.362  56.367  1.00  0.53           C  
ATOM   4573  CE  LYS A 655      86.800  92.520  55.222  1.00  0.53           C  
ATOM   4574  NZ  LYS A 655      87.464  93.021  54.016  1.00  0.53           N  
ATOM   4575  N   LEU A 656      88.539  95.056  61.318  1.00  0.64           N  
ATOM   4576  CA  LEU A 656      88.698  95.973  62.411  1.00  0.64           C  
ATOM   4577  C   LEU A 656      89.873  95.495  63.202  1.00  0.64           C  
ATOM   4578  O   LEU A 656      90.089  94.290  63.362  1.00  0.64           O  
ATOM   4579  CB  LEU A 656      87.413  96.074  63.257  1.00  0.64           C  
ATOM   4580  CG  LEU A 656      87.430  97.079  64.419  1.00  0.64           C  
ATOM   4581  CD1 LEU A 656      87.751  98.502  63.951  1.00  0.64           C  
ATOM   4582  CD2 LEU A 656      86.048  97.070  65.074  1.00  0.64           C  
ATOM   4583  N   ILE A 657      90.679  96.458  63.658  1.00  0.60           N  
ATOM   4584  CA  ILE A 657      91.915  96.235  64.346  1.00  0.60           C  
ATOM   4585  C   ILE A 657      92.049  97.310  65.402  1.00  0.60           C  
ATOM   4586  O   ILE A 657      91.749  98.485  65.183  1.00  0.60           O  
ATOM   4587  CB  ILE A 657      93.093  96.235  63.370  1.00  0.60           C  
ATOM   4588  CG1 ILE A 657      94.508  96.089  63.971  1.00  0.60           C  
ATOM   4589  CG2 ILE A 657      93.078  97.522  62.531  1.00  0.60           C  
ATOM   4590  CD1 ILE A 657      94.884  94.674  64.393  1.00  0.60           C  
ATOM   4591  N   TRP A 658      92.506  96.924  66.602  1.00  0.56           N  
ATOM   4592  CA  TRP A 658      92.918  97.870  67.609  1.00  0.56           C  
ATOM   4593  C   TRP A 658      94.427  97.862  67.680  1.00  0.56           C  
ATOM   4594  O   TRP A 658      95.057  96.831  67.910  1.00  0.56           O  
ATOM   4595  CB  TRP A 658      92.395  97.531  69.023  1.00  0.56           C  
ATOM   4596  CG  TRP A 658      90.889  97.563  69.198  1.00  0.56           C  
ATOM   4597  CD1 TRP A 658      89.928  96.741  68.673  1.00  0.56           C  
ATOM   4598  CD2 TRP A 658      90.210  98.456  70.097  1.00  0.56           C  
ATOM   4599  NE1 TRP A 658      88.703  97.021  69.235  1.00  0.56           N  
ATOM   4600  CE2 TRP A 658      88.855  98.070  70.115  1.00  0.56           C  
ATOM   4601  CE3 TRP A 658      90.673  99.511  70.881  1.00  0.56           C  
ATOM   4602  CZ2 TRP A 658      87.940  98.721  70.934  1.00  0.56           C  
ATOM   4603  CZ3 TRP A 658      89.747 100.177  71.696  1.00  0.56           C  
ATOM   4604  CH2 TRP A 658      88.401  99.786  71.725  1.00  0.56           C  
ATOM   4605  N   PHE A 659      95.039  99.046  67.532  1.00  0.52           N  
ATOM   4606  CA  PHE A 659      96.388  99.289  67.991  1.00  0.52           C  
ATOM   4607  C   PHE A 659      96.246 100.002  69.295  1.00  0.52           C  
ATOM   4608  O   PHE A 659      96.301 101.228  69.395  1.00  0.52           O  
ATOM   4609  CB  PHE A 659      97.266 100.134  67.046  1.00  0.52           C  
ATOM   4610  CG  PHE A 659      97.441  99.326  65.814  1.00  0.52           C  
ATOM   4611  CD1 PHE A 659      98.255  98.182  65.802  1.00  0.52           C  
ATOM   4612  CD2 PHE A 659      96.661  99.634  64.701  1.00  0.52           C  
ATOM   4613  CE1 PHE A 659      98.251  97.334  64.689  1.00  0.52           C  
ATOM   4614  CE2 PHE A 659      96.695  98.830  63.564  1.00  0.52           C  
ATOM   4615  CZ  PHE A 659      97.493  97.680  63.566  1.00  0.52           C  
ATOM   4616  N   GLY A 660      96.057  99.211  70.362  1.00  0.56           N  
ATOM   4617  CA  GLY A 660      96.258  99.706  71.701  1.00  0.56           C  
ATOM   4618  C   GLY A 660      97.732  99.875  71.894  1.00  0.56           C  
ATOM   4619  O   GLY A 660      98.464  98.894  71.924  1.00  0.56           O  
ATOM   4620  N   ASN A 661      98.202 101.131  71.952  1.00  0.51           N  
ATOM   4621  CA  ASN A 661      99.454 101.573  72.532  1.00  0.51           C  
ATOM   4622  C   ASN A 661     100.664 100.738  72.092  1.00  0.51           C  
ATOM   4623  O   ASN A 661     101.552 100.380  72.868  1.00  0.51           O  
ATOM   4624  CB  ASN A 661      99.167 101.649  74.058  1.00  0.51           C  
ATOM   4625  CG  ASN A 661      99.888 102.655  74.950  1.00  0.51           C  
ATOM   4626  OD1 ASN A 661     100.021 102.427  76.151  1.00  0.51           O  
ATOM   4627  ND2 ASN A 661     100.340 103.796  74.409  1.00  0.51           N  
ATOM   4628  N   SER A 662     100.697 100.400  70.784  1.00  0.56           N  
ATOM   4629  CA  SER A 662     101.721  99.600  70.161  1.00  0.56           C  
ATOM   4630  C   SER A 662     101.936 100.183  68.793  1.00  0.56           C  
ATOM   4631  O   SER A 662     101.016 100.644  68.115  1.00  0.56           O  
ATOM   4632  CB  SER A 662     101.453  98.057  70.090  1.00  0.56           C  
ATOM   4633  OG  SER A 662     100.497  97.640  69.107  1.00  0.56           O  
ATOM   4634  N   ASN A 663     103.205 100.232  68.368  1.00  0.55           N  
ATOM   4635  CA  ASN A 663     103.583 100.865  67.134  1.00  0.55           C  
ATOM   4636  C   ASN A 663     104.073  99.792  66.174  1.00  0.55           C  
ATOM   4637  O   ASN A 663     105.265  99.680  65.901  1.00  0.55           O  
ATOM   4638  CB  ASN A 663     104.623 101.968  67.424  1.00  0.55           C  
ATOM   4639  CG  ASN A 663     104.724 102.961  66.273  1.00  0.55           C  
ATOM   4640  OD1 ASN A 663     103.875 103.075  65.390  1.00  0.55           O  
ATOM   4641  ND2 ASN A 663     105.804 103.768  66.305  1.00  0.55           N  
ATOM   4642  N   SER A 664     103.153  98.958  65.648  1.00  0.53           N  
ATOM   4643  CA  SER A 664     103.402  97.840  64.732  1.00  0.53           C  
ATOM   4644  C   SER A 664     104.103  98.264  63.455  1.00  0.53           C  
ATOM   4645  O   SER A 664     104.972  97.583  62.916  1.00  0.53           O  
ATOM   4646  CB  SER A 664     102.067  97.128  64.381  1.00  0.53           C  
ATOM   4647  OG  SER A 664     101.110  98.064  63.881  1.00  0.53           O  
ATOM   4648  N   LEU A 665     103.795  99.479  62.989  1.00  0.49           N  
ATOM   4649  CA  LEU A 665     104.418 100.136  61.862  1.00  0.49           C  
ATOM   4650  C   LEU A 665     105.872 100.507  62.081  1.00  0.49           C  
ATOM   4651  O   LEU A 665     106.542 100.908  61.144  1.00  0.49           O  
ATOM   4652  CB  LEU A 665     103.612 101.375  61.400  1.00  0.49           C  
ATOM   4653  CG  LEU A 665     102.322 100.981  60.657  1.00  0.49           C  
ATOM   4654  CD1 LEU A 665     101.297 100.462  61.664  1.00  0.49           C  
ATOM   4655  CD2 LEU A 665     101.781 102.124  59.784  1.00  0.49           C  
ATOM   4656  N   LEU A 666     106.438 100.358  63.291  1.00  0.45           N  
ATOM   4657  CA  LEU A 666     107.889 100.330  63.421  1.00  0.45           C  
ATOM   4658  C   LEU A 666     108.348  99.027  64.073  1.00  0.45           C  
ATOM   4659  O   LEU A 666     109.485  98.590  63.914  1.00  0.45           O  
ATOM   4660  CB  LEU A 666     108.384 101.548  64.236  1.00  0.45           C  
ATOM   4661  CG  LEU A 666     108.049 102.925  63.610  1.00  0.45           C  
ATOM   4662  CD1 LEU A 666     108.566 104.045  64.518  1.00  0.45           C  
ATOM   4663  CD2 LEU A 666     108.634 103.142  62.204  1.00  0.45           C  
ATOM   4664  N   GLY A 667     107.443  98.324  64.783  1.00  0.56           N  
ATOM   4665  CA  GLY A 667     107.727  97.143  65.591  1.00  0.56           C  
ATOM   4666  C   GLY A 667     107.702  95.816  64.873  1.00  0.56           C  
ATOM   4667  O   GLY A 667     107.738  94.764  65.500  1.00  0.56           O  
ATOM   4668  N   ASN A 668     107.635  95.816  63.533  1.00  0.49           N  
ATOM   4669  CA  ASN A 668     107.567  94.611  62.726  1.00  0.49           C  
ATOM   4670  C   ASN A 668     108.660  94.612  61.659  1.00  0.49           C  
ATOM   4671  O   ASN A 668     108.430  94.340  60.479  1.00  0.49           O  
ATOM   4672  CB  ASN A 668     106.176  94.454  62.062  1.00  0.49           C  
ATOM   4673  CG  ASN A 668     105.064  94.142  63.058  1.00  0.49           C  
ATOM   4674  OD1 ASN A 668     104.022  94.792  63.106  1.00  0.49           O  
ATOM   4675  ND2 ASN A 668     105.241  93.058  63.847  1.00  0.49           N  
ATOM   4676  N   ALA A 669     109.915  94.863  62.089  1.00  0.44           N  
ATOM   4677  CA  ALA A 669     111.122  94.903  61.274  1.00  0.44           C  
ATOM   4678  C   ALA A 669     111.424  93.634  60.470  1.00  0.44           C  
ATOM   4679  O   ALA A 669     112.013  93.696  59.397  1.00  0.44           O  
ATOM   4680  CB  ALA A 669     112.330  95.252  62.171  1.00  0.44           C  
ATOM   4681  N   LYS A 670     110.975  92.448  60.944  1.00  0.40           N  
ATOM   4682  CA  LYS A 670     111.087  91.164  60.252  1.00  0.40           C  
ATOM   4683  C   LYS A 670     110.429  91.144  58.866  1.00  0.40           C  
ATOM   4684  O   LYS A 670     110.863  90.431  57.967  1.00  0.40           O  
ATOM   4685  CB  LYS A 670     110.487  90.033  61.136  1.00  0.40           C  
ATOM   4686  CG  LYS A 670     110.697  88.608  60.583  1.00  0.40           C  
ATOM   4687  CD  LYS A 670     110.155  87.505  61.515  1.00  0.40           C  
ATOM   4688  CE  LYS A 670     110.345  86.090  60.946  1.00  0.40           C  
ATOM   4689  NZ  LYS A 670     109.828  85.057  61.879  1.00  0.40           N  
ATOM   4690  N   TRP A 671     109.369  91.952  58.670  1.00  0.26           N  
ATOM   4691  CA  TRP A 671     108.664  92.085  57.406  1.00  0.26           C  
ATOM   4692  C   TRP A 671     108.978  93.428  56.752  1.00  0.26           C  
ATOM   4693  O   TRP A 671     108.236  93.909  55.894  1.00  0.26           O  
ATOM   4694  CB  TRP A 671     107.141  91.968  57.648  1.00  0.26           C  
ATOM   4695  CG  TRP A 671     106.699  90.585  58.078  1.00  0.26           C  
ATOM   4696  CD1 TRP A 671     106.243  90.144  59.292  1.00  0.26           C  
ATOM   4697  CD2 TRP A 671     106.663  89.452  57.192  1.00  0.26           C  
ATOM   4698  NE1 TRP A 671     105.926  88.801  59.224  1.00  0.26           N  
ATOM   4699  CE2 TRP A 671     106.178  88.361  57.941  1.00  0.26           C  
ATOM   4700  CE3 TRP A 671     106.991  89.316  55.844  1.00  0.26           C  
ATOM   4701  CZ2 TRP A 671     106.007  87.114  57.353  1.00  0.26           C  
ATOM   4702  CZ3 TRP A 671     106.825  88.055  55.253  1.00  0.26           C  
ATOM   4703  CH2 TRP A 671     106.338  86.970  55.996  1.00  0.26           C  
ATOM   4704  N   SER A 672     110.076  94.081  57.194  1.00  0.34           N  
ATOM   4705  CA  SER A 672     110.659  95.317  56.666  1.00  0.34           C  
ATOM   4706  C   SER A 672     109.819  96.559  56.834  1.00  0.34           C  
ATOM   4707  O   SER A 672     110.164  97.613  56.314  1.00  0.34           O  
ATOM   4708  CB  SER A 672     111.091  95.247  55.177  1.00  0.34           C  
ATOM   4709  OG  SER A 672     112.039  94.197  54.989  1.00  0.34           O  
ATOM   4710  N   PHE A 673     108.675  96.463  57.538  1.00  0.38           N  
ATOM   4711  CA  PHE A 673     107.699  97.528  57.688  1.00  0.38           C  
ATOM   4712  C   PHE A 673     106.839  97.726  56.429  1.00  0.38           C  
ATOM   4713  O   PHE A 673     105.620  97.747  56.537  1.00  0.38           O  
ATOM   4714  CB  PHE A 673     108.249  98.838  58.352  1.00  0.38           C  
ATOM   4715  CG  PHE A 673     107.340 100.043  58.249  1.00  0.38           C  
ATOM   4716  CD1 PHE A 673     105.958  99.946  58.479  1.00  0.38           C  
ATOM   4717  CD2 PHE A 673     107.877 101.297  57.903  1.00  0.38           C  
ATOM   4718  CE1 PHE A 673     105.138 101.070  58.360  1.00  0.38           C  
ATOM   4719  CE2 PHE A 673     107.057 102.430  57.810  1.00  0.38           C  
ATOM   4720  CZ  PHE A 673     105.683 102.317  58.049  1.00  0.38           C  
ATOM   4721  N   ASP A 674     107.396  97.838  55.205  1.00  0.49           N  
ATOM   4722  CA  ASP A 674     106.638  98.183  54.002  1.00  0.49           C  
ATOM   4723  C   ASP A 674     105.444  97.278  53.695  1.00  0.49           C  
ATOM   4724  O   ASP A 674     104.352  97.740  53.365  1.00  0.49           O  
ATOM   4725  CB  ASP A 674     107.576  98.224  52.775  1.00  0.49           C  
ATOM   4726  CG  ASP A 674     108.411  99.487  52.846  1.00  0.49           C  
ATOM   4727  OD1 ASP A 674     107.809 100.584  53.035  1.00  0.49           O  
ATOM   4728  OD2 ASP A 674     109.649  99.372  52.704  1.00  0.49           O  
ATOM   4729  N   VAL A 675     105.597  95.951  53.868  1.00  0.41           N  
ATOM   4730  CA  VAL A 675     104.486  95.009  53.805  1.00  0.41           C  
ATOM   4731  C   VAL A 675     103.457  95.245  54.907  1.00  0.41           C  
ATOM   4732  O   VAL A 675     102.264  95.315  54.642  1.00  0.41           O  
ATOM   4733  CB  VAL A 675     104.965  93.560  53.792  1.00  0.41           C  
ATOM   4734  CG1 VAL A 675     103.763  92.597  53.705  1.00  0.41           C  
ATOM   4735  CG2 VAL A 675     105.868  93.383  52.555  1.00  0.41           C  
ATOM   4736  N   VAL A 676     103.903  95.464  56.160  1.00  0.50           N  
ATOM   4737  CA  VAL A 676     103.086  95.745  57.342  1.00  0.50           C  
ATOM   4738  C   VAL A 676     102.292  97.031  57.218  1.00  0.50           C  
ATOM   4739  O   VAL A 676     101.135  97.122  57.627  1.00  0.50           O  
ATOM   4740  CB  VAL A 676     103.952  95.830  58.592  1.00  0.50           C  
ATOM   4741  CG1 VAL A 676     103.118  96.113  59.864  1.00  0.50           C  
ATOM   4742  CG2 VAL A 676     104.717  94.502  58.711  1.00  0.50           C  
ATOM   4743  N   LYS A 677     102.898  98.066  56.611  1.00  0.52           N  
ATOM   4744  CA  LYS A 677     102.215  99.277  56.215  1.00  0.52           C  
ATOM   4745  C   LYS A 677     101.102  99.008  55.225  1.00  0.52           C  
ATOM   4746  O   LYS A 677      99.987  99.468  55.430  1.00  0.52           O  
ATOM   4747  CB  LYS A 677     103.190 100.271  55.551  1.00  0.52           C  
ATOM   4748  CG  LYS A 677     102.558 101.631  55.211  1.00  0.52           C  
ATOM   4749  CD  LYS A 677     103.613 102.725  54.968  1.00  0.52           C  
ATOM   4750  CE  LYS A 677     104.707 102.332  53.966  1.00  0.52           C  
ATOM   4751  NZ  LYS A 677     105.701 103.418  53.837  1.00  0.52           N  
ATOM   4752  N   ASN A 678     101.368  98.191  54.181  1.00  0.55           N  
ATOM   4753  CA  ASN A 678     100.435  97.845  53.114  1.00  0.55           C  
ATOM   4754  C   ASN A 678      99.329  96.876  53.541  1.00  0.55           C  
ATOM   4755  O   ASN A 678      98.282  96.766  52.902  1.00  0.55           O  
ATOM   4756  CB  ASN A 678     101.201  97.219  51.922  1.00  0.55           C  
ATOM   4757  CG  ASN A 678     102.057  98.276  51.234  1.00  0.55           C  
ATOM   4758  OD1 ASN A 678     101.888  99.483  51.400  1.00  0.55           O  
ATOM   4759  ND2 ASN A 678     102.998  97.806  50.384  1.00  0.55           N  
ATOM   4760  N   THR A 679      99.532  96.186  54.673  1.00  0.53           N  
ATOM   4761  CA  THR A 679      98.559  95.413  55.438  1.00  0.53           C  
ATOM   4762  C   THR A 679      97.406  96.243  56.003  1.00  0.53           C  
ATOM   4763  O   THR A 679      96.265  95.806  56.132  1.00  0.53           O  
ATOM   4764  CB  THR A 679      99.257  94.663  56.568  1.00  0.53           C  
ATOM   4765  OG1 THR A 679     100.219  93.769  56.036  1.00  0.53           O  
ATOM   4766  CG2 THR A 679      98.278  93.798  57.329  1.00  0.53           C  
ATOM   4767  N   LEU A 680      97.647  97.492  56.402  1.00  0.52           N  
ATOM   4768  CA  LEU A 680      96.644  98.356  57.006  1.00  0.52           C  
ATOM   4769  C   LEU A 680      95.701  99.154  56.098  1.00  0.52           C  
ATOM   4770  O   LEU A 680      94.632  99.569  56.565  1.00  0.52           O  
ATOM   4771  CB  LEU A 680      97.391  99.352  57.875  1.00  0.52           C  
ATOM   4772  CG  LEU A 680      98.289  98.638  58.881  1.00  0.52           C  
ATOM   4773  CD1 LEU A 680      99.379  99.603  59.267  1.00  0.52           C  
ATOM   4774  CD2 LEU A 680      97.526  98.181  60.117  1.00  0.52           C  
ATOM   4775  N   PRO A 681      95.981  99.364  54.817  1.00  0.58           N  
ATOM   4776  CA  PRO A 681      94.987  99.674  53.805  1.00  0.58           C  
ATOM   4777  C   PRO A 681      93.978  98.567  53.607  1.00  0.58           C  
ATOM   4778  O   PRO A 681      92.981  98.780  52.941  1.00  0.58           O  
ATOM   4779  CB  PRO A 681      95.808  99.852  52.513  1.00  0.58           C  
ATOM   4780  CG  PRO A 681      97.222 100.241  52.945  1.00  0.58           C  
ATOM   4781  CD  PRO A 681      97.313  99.766  54.384  1.00  0.58           C  
ATOM   4782  N   LYS A 682      94.211  97.347  54.119  1.00  0.53           N  
ATOM   4783  CA  LYS A 682      93.296  96.255  53.863  1.00  0.53           C  
ATOM   4784  C   LYS A 682      92.121  96.188  54.827  1.00  0.53           C  
ATOM   4785  O   LYS A 682      91.157  95.464  54.580  1.00  0.53           O  
ATOM   4786  CB  LYS A 682      94.052  94.917  53.955  1.00  0.53           C  
ATOM   4787  CG  LYS A 682      95.296  94.782  53.071  1.00  0.53           C  
ATOM   4788  CD  LYS A 682      95.077  95.227  51.623  1.00  0.53           C  
ATOM   4789  CE  LYS A 682      96.140  94.655  50.693  1.00  0.53           C  
ATOM   4790  NZ  LYS A 682      95.990  95.272  49.360  1.00  0.53           N  
ATOM   4791  N   GLN A 683      92.205  96.936  55.943  1.00  0.51           N  
ATOM   4792  CA  GLN A 683      91.206  97.050  56.991  1.00  0.51           C  
ATOM   4793  C   GLN A 683      89.948  97.791  56.535  1.00  0.51           C  
ATOM   4794  O   GLN A 683      89.969  98.444  55.500  1.00  0.51           O  
ATOM   4795  CB  GLN A 683      91.840  97.806  58.194  1.00  0.51           C  
ATOM   4796  CG  GLN A 683      93.179  97.212  58.693  1.00  0.51           C  
ATOM   4797  CD  GLN A 683      92.965  95.791  59.180  1.00  0.51           C  
ATOM   4798  OE1 GLN A 683      92.442  95.570  60.266  1.00  0.51           O  
ATOM   4799  NE2 GLN A 683      93.372  94.781  58.383  1.00  0.51           N  
ATOM   4800  N   ASP A 684      88.848  97.747  57.320  1.00  0.56           N  
ATOM   4801  CA  ASP A 684      87.671  98.583  57.119  1.00  0.56           C  
ATOM   4802  C   ASP A 684      87.684  99.721  58.147  1.00  0.56           C  
ATOM   4803  O   ASP A 684      87.091 100.773  57.934  1.00  0.56           O  
ATOM   4804  CB  ASP A 684      86.336  97.808  57.333  1.00  0.56           C  
ATOM   4805  CG  ASP A 684      86.049  96.738  56.289  1.00  0.56           C  
ATOM   4806  OD1 ASP A 684      86.781  96.611  55.276  1.00  0.56           O  
ATOM   4807  OD2 ASP A 684      85.080  95.963  56.525  1.00  0.56           O  
ATOM   4808  N   ALA A 685      88.396  99.547  59.285  1.00  0.68           N  
ATOM   4809  CA  ALA A 685      88.664 100.616  60.222  1.00  0.68           C  
ATOM   4810  C   ALA A 685      89.807 100.225  61.148  1.00  0.68           C  
ATOM   4811  O   ALA A 685      90.174  99.059  61.272  1.00  0.68           O  
ATOM   4812  CB  ALA A 685      87.420 100.994  61.057  1.00  0.68           C  
ATOM   4813  N   VAL A 686      90.415 101.214  61.828  1.00  0.74           N  
ATOM   4814  CA  VAL A 686      91.500 100.993  62.778  1.00  0.74           C  
ATOM   4815  C   VAL A 686      91.288 101.915  63.963  1.00  0.74           C  
ATOM   4816  O   VAL A 686      91.096 103.123  63.788  1.00  0.74           O  
ATOM   4817  CB  VAL A 686      92.862 101.398  62.212  1.00  0.74           C  
ATOM   4818  CG1 VAL A 686      93.972 101.352  63.283  1.00  0.74           C  
ATOM   4819  CG2 VAL A 686      93.325 100.581  60.996  1.00  0.74           C  
ATOM   4820  N   PHE A 687      91.372 101.385  65.198  1.00  0.65           N  
ATOM   4821  CA  PHE A 687      91.320 102.188  66.407  1.00  0.65           C  
ATOM   4822  C   PHE A 687      92.720 102.242  66.996  1.00  0.65           C  
ATOM   4823  O   PHE A 687      93.340 101.219  67.279  1.00  0.65           O  
ATOM   4824  CB  PHE A 687      90.349 101.594  67.457  1.00  0.65           C  
ATOM   4825  CG  PHE A 687      88.911 101.479  67.007  1.00  0.65           C  
ATOM   4826  CD1 PHE A 687      88.367 101.962  65.795  1.00  0.65           C  
ATOM   4827  CD2 PHE A 687      88.058 100.804  67.886  1.00  0.65           C  
ATOM   4828  CE1 PHE A 687      87.046 101.665  65.430  1.00  0.65           C  
ATOM   4829  CE2 PHE A 687      86.727 100.560  67.555  1.00  0.65           C  
ATOM   4830  CZ  PHE A 687      86.231 100.953  66.313  1.00  0.65           C  
ATOM   4831  N   CYS A 688      93.280 103.448  67.160  1.00  0.74           N  
ATOM   4832  CA  CYS A 688      94.662 103.646  67.552  1.00  0.74           C  
ATOM   4833  C   CYS A 688      94.658 104.443  68.836  1.00  0.74           C  
ATOM   4834  O   CYS A 688      94.134 105.550  68.897  1.00  0.74           O  
ATOM   4835  CB  CYS A 688      95.393 104.397  66.406  1.00  0.74           C  
ATOM   4836  SG  CYS A 688      97.215 104.356  66.417  1.00  0.74           S  
ATOM   4837  N   ASN A 689      95.197 103.878  69.924  1.00  0.77           N  
ATOM   4838  CA  ASN A 689      95.154 104.512  71.223  1.00  0.77           C  
ATOM   4839  C   ASN A 689      96.592 104.676  71.669  1.00  0.77           C  
ATOM   4840  O   ASN A 689      97.290 103.680  71.810  1.00  0.77           O  
ATOM   4841  CB  ASN A 689      94.340 103.607  72.187  1.00  0.77           C  
ATOM   4842  CG  ASN A 689      94.009 104.378  73.451  1.00  0.77           C  
ATOM   4843  OD1 ASN A 689      94.221 105.584  73.517  1.00  0.77           O  
ATOM   4844  ND2 ASN A 689      93.475 103.680  74.471  1.00  0.77           N  
ATOM   4845  N   GLU A 690      97.088 105.916  71.840  1.00  0.72           N  
ATOM   4846  CA  GLU A 690      98.505 106.151  72.064  1.00  0.72           C  
ATOM   4847  C   GLU A 690      98.697 107.549  72.654  1.00  0.72           C  
ATOM   4848  O   GLU A 690      97.798 108.388  72.622  1.00  0.72           O  
ATOM   4849  CB  GLU A 690      99.303 105.924  70.737  1.00  0.72           C  
ATOM   4850  CG  GLU A 690     100.847 106.059  70.779  1.00  0.72           C  
ATOM   4851  CD  GLU A 690     101.485 105.263  71.898  1.00  0.72           C  
ATOM   4852  OE1 GLU A 690     101.535 104.010  71.819  1.00  0.72           O  
ATOM   4853  OE2 GLU A 690     101.943 105.901  72.879  1.00  0.72           O  
ATOM   4854  N   TRP A 691      99.865 107.844  73.261  1.00  0.71           N  
ATOM   4855  CA  TRP A 691     100.183 109.132  73.868  1.00  0.71           C  
ATOM   4856  C   TRP A 691     100.357 110.262  72.856  1.00  0.71           C  
ATOM   4857  O   TRP A 691     100.036 111.422  73.113  1.00  0.71           O  
ATOM   4858  CB  TRP A 691     101.486 109.010  74.699  1.00  0.71           C  
ATOM   4859  CG  TRP A 691     101.458 107.950  75.789  1.00  0.71           C  
ATOM   4860  CD1 TRP A 691     100.399 107.269  76.323  1.00  0.71           C  
ATOM   4861  CD2 TRP A 691     102.630 107.451  76.454  1.00  0.71           C  
ATOM   4862  NE1 TRP A 691     100.836 106.363  77.259  1.00  0.71           N  
ATOM   4863  CE2 TRP A 691     102.200 106.456  77.353  1.00  0.71           C  
ATOM   4864  CE3 TRP A 691     103.979 107.780  76.333  1.00  0.71           C  
ATOM   4865  CZ2 TRP A 691     103.105 105.773  78.145  1.00  0.71           C  
ATOM   4866  CZ3 TRP A 691     104.897 107.091  77.141  1.00  0.71           C  
ATOM   4867  CH2 TRP A 691     104.467 106.099  78.040  1.00  0.71           C  
ATOM   4868  N   HIS A 692     100.891 109.914  71.673  1.00  0.66           N  
ATOM   4869  CA  HIS A 692     101.274 110.826  70.615  1.00  0.66           C  
ATOM   4870  C   HIS A 692     100.648 110.356  69.324  1.00  0.66           C  
ATOM   4871  O   HIS A 692     100.261 109.198  69.189  1.00  0.66           O  
ATOM   4872  CB  HIS A 692     102.805 110.796  70.367  1.00  0.66           C  
ATOM   4873  CG  HIS A 692     103.597 111.276  71.533  1.00  0.66           C  
ATOM   4874  ND1 HIS A 692     103.705 112.633  71.765  1.00  0.66           N  
ATOM   4875  CD2 HIS A 692     104.279 110.578  72.477  1.00  0.66           C  
ATOM   4876  CE1 HIS A 692     104.447 112.736  72.845  1.00  0.66           C  
ATOM   4877  NE2 HIS A 692     104.823 111.524  73.319  1.00  0.66           N  
ATOM   4878  N   TRP A 693     100.582 111.229  68.292  1.00  0.62           N  
ATOM   4879  CA  TRP A 693     100.469 110.742  66.924  1.00  0.62           C  
ATOM   4880  C   TRP A 693     101.724 109.948  66.551  1.00  0.62           C  
ATOM   4881  O   TRP A 693     102.811 110.189  67.074  1.00  0.62           O  
ATOM   4882  CB  TRP A 693     100.139 111.851  65.881  1.00  0.62           C  
ATOM   4883  CG  TRP A 693     101.325 112.664  65.384  1.00  0.62           C  
ATOM   4884  CD1 TRP A 693     101.928 113.751  65.949  1.00  0.62           C  
ATOM   4885  CD2 TRP A 693     102.130 112.299  64.242  1.00  0.62           C  
ATOM   4886  NE1 TRP A 693     103.047 114.110  65.224  1.00  0.62           N  
ATOM   4887  CE2 TRP A 693     103.211 113.197  64.197  1.00  0.62           C  
ATOM   4888  CE3 TRP A 693     102.003 111.272  63.303  1.00  0.62           C  
ATOM   4889  CZ2 TRP A 693     104.201 113.077  63.223  1.00  0.62           C  
ATOM   4890  CZ3 TRP A 693     103.002 111.146  62.327  1.00  0.62           C  
ATOM   4891  CH2 TRP A 693     104.087 112.032  62.289  1.00  0.62           C  
ATOM   4892  N   THR A 694     101.606 108.943  65.682  1.00  0.64           N  
ATOM   4893  CA  THR A 694     102.687 107.992  65.530  1.00  0.64           C  
ATOM   4894  C   THR A 694     102.489 107.335  64.200  1.00  0.64           C  
ATOM   4895  O   THR A 694     101.438 107.514  63.579  1.00  0.64           O  
ATOM   4896  CB  THR A 694     102.712 106.952  66.657  1.00  0.64           C  
ATOM   4897  OG1 THR A 694     103.851 106.112  66.591  1.00  0.64           O  
ATOM   4898  CG2 THR A 694     101.464 106.057  66.633  1.00  0.64           C  
ATOM   4899  N   SER A 695     103.477 106.539  63.746  1.00  0.57           N  
ATOM   4900  CA  SER A 695     103.466 105.813  62.485  1.00  0.57           C  
ATOM   4901  C   SER A 695     102.231 104.928  62.363  1.00  0.57           C  
ATOM   4902  O   SER A 695     101.511 105.002  61.377  1.00  0.57           O  
ATOM   4903  CB  SER A 695     104.730 104.924  62.304  1.00  0.57           C  
ATOM   4904  OG  SER A 695     105.928 105.649  62.593  1.00  0.57           O  
ATOM   4905  N   SER A 696     101.857 104.144  63.408  1.00  0.62           N  
ATOM   4906  CA  SER A 696     100.621 103.342  63.391  1.00  0.62           C  
ATOM   4907  C   SER A 696      99.345 104.092  63.152  1.00  0.62           C  
ATOM   4908  O   SER A 696      98.436 103.623  62.466  1.00  0.62           O  
ATOM   4909  CB  SER A 696     100.280 102.568  64.694  1.00  0.62           C  
ATOM   4910  OG  SER A 696     101.201 101.524  64.958  1.00  0.62           O  
ATOM   4911  N   CYS A 697      99.230 105.283  63.744  1.00  0.68           N  
ATOM   4912  CA  CYS A 697      98.023 106.059  63.651  1.00  0.68           C  
ATOM   4913  C   CYS A 697      97.923 106.795  62.314  1.00  0.68           C  
ATOM   4914  O   CYS A 697      96.847 107.236  61.935  1.00  0.68           O  
ATOM   4915  CB  CYS A 697      97.865 107.038  64.839  1.00  0.68           C  
ATOM   4916  SG  CYS A 697      97.828 106.302  66.525  1.00  0.68           S  
ATOM   4917  N   GLU A 698      99.000 106.881  61.500  1.00  0.64           N  
ATOM   4918  CA  GLU A 698      98.985 107.467  60.158  1.00  0.64           C  
ATOM   4919  C   GLU A 698      97.918 106.849  59.248  1.00  0.64           C  
ATOM   4920  O   GLU A 698      97.198 107.517  58.498  1.00  0.64           O  
ATOM   4921  CB  GLU A 698     100.367 107.215  59.504  1.00  0.64           C  
ATOM   4922  CG  GLU A 698     100.610 107.878  58.123  1.00  0.64           C  
ATOM   4923  CD  GLU A 698     101.867 107.356  57.422  1.00  0.64           C  
ATOM   4924  OE1 GLU A 698     102.040 107.691  56.218  1.00  0.64           O  
ATOM   4925  OE2 GLU A 698     102.642 106.576  58.031  1.00  0.64           O  
ATOM   4926  N   TYR A 699      97.743 105.515  59.351  1.00  0.54           N  
ATOM   4927  CA  TYR A 699      96.753 104.790  58.577  1.00  0.54           C  
ATOM   4928  C   TYR A 699      95.509 104.433  59.358  1.00  0.54           C  
ATOM   4929  O   TYR A 699      94.670 103.681  58.847  1.00  0.54           O  
ATOM   4930  CB  TYR A 699      97.312 103.559  57.834  1.00  0.54           C  
ATOM   4931  CG  TYR A 699      98.354 104.074  56.899  1.00  0.54           C  
ATOM   4932  CD1 TYR A 699      98.024 104.853  55.774  1.00  0.54           C  
ATOM   4933  CD2 TYR A 699      99.696 103.902  57.237  1.00  0.54           C  
ATOM   4934  CE1 TYR A 699      99.029 105.364  54.944  1.00  0.54           C  
ATOM   4935  CE2 TYR A 699     100.699 104.446  56.436  1.00  0.54           C  
ATOM   4936  CZ  TYR A 699     100.370 105.145  55.273  1.00  0.54           C  
ATOM   4937  OH  TYR A 699     101.397 105.769  54.552  1.00  0.54           O  
ATOM   4938  N   SER A 700      95.322 104.987  60.582  1.00  0.70           N
[truncated: 35,326 more chars]
