# Supplementary material for: Metabolic capacity is maintained despite shifts in microbial diversity in estuary sediments
Source: ISME Commun. 2025 Oct 11;5(1):ycaf182. doi: 10.1093/ismeco/ycaf182 (PMC12687941; doi:10.1093/ismeco/ycaf182)
Supplement: Supplementary_Data_1_ycaf182 [file supplementary_data_1_ycaf182.zip › SWISS-MODEL/4_1_Jan_SF_Bin18_scaffold_700_c1_62709776_1/models/03/model.pdb]

TITLE     SWISS-MODEL SERVER (https://swissmodel.expasy.org)
TITLE    2 4_1_Jan_SF_Bin18_scaffold_700_c1_6270-9776_1
EXPDTA    THEORETICAL MODEL (SWISS-MODEL SERVER)
AUTHOR    SWISS-MODEL SERVER (SEE REFERENCE IN JRNL Records)
REVDAT   1   29-MAR-23 1MOD    1       21:02
JRNL        AUTH   A.WATERHOUSE,M.BERTONI,S.BIENERT,G.STUDER,G.TAURIELLO,
JRNL        AUTH 2 R.GUMIENNY,F.T.HEER,T.A.P.DE BEER,C.REMPFER,L.BORDOLI,
JRNL        AUTH 3 R.LEPORE,T.SCHWEDE
JRNL        TITL   SWISS-MODEL: HOMOLOGY MODELLING OF PROTEIN STRUCTURES AND
JRNL        TITL 2 COMPLEXES
JRNL        REF    NUCLEIC.ACIDS.RES..           V.  46 W296  2018
JRNL        PMID   29788355
JRNL        DOI    10.1093/nar/gky427
REMARK   1
REMARK   1 REFERENCE 1
REMARK   1  AUTH   S.BIENERT,A.WATERHOUSE,T.A.P.DE BEER,G.TAURIELLO,G.STUDER,
REMARK   1  AUTH 2 L.BORDOLI,T.SCHWEDE
REMARK   1  TITL   THE SWISS-MODEL REPOSITORY - NEW FEATURES AND FUNCTIONALITY
REMARK   1  REF    NUCLEIC.ACIDS.RES..           V.  45       2017
REMARK   1  REFN                   ISSN 0305-1048
REMARK   1  PMID   27899672
REMARK   1  DOI    10.1093/nar/gkw1132
REMARK   1
REMARK   1 REFERENCE 2
REMARK   1  AUTH   N.GUEX,M.C.PEITSCH,T.SCHWEDE
REMARK   1  TITL   AUTOMATED COMPARATIVE PROTEIN STRUCTURE MODELING WITH
REMARK   1  TITL 2 SWISS-MODEL AND SWISS-PDBVIEWER: A HISTORICAL PERSPECTIVE
REMARK   1  REF    ELECTROPHORESIS               V.  30       2009
REMARK   1  REFN                   ISSN 0173-0835
REMARK   1  PMID   19517507
REMARK   1  DOI    10.1002/elps.200900140
REMARK   1
REMARK   1 REFERENCE 3
REMARK   1  AUTH   G.STUDER,G.TAURIELLO,S.BIENERT,M.BIASINI,N.JOHNER,T.SCHWEDE
REMARK   1  TITL   PROMOD3 - A VERSATILE HOMOLOGY MODELLING TOOLBOX
REMARK   1  REF    PLOS COMP. BIOL.              V.  17       2021
REMARK   1  REFN                   ISSN 
REMARK   1  PMID   33507980
REMARK   1  DOI    https://doi.org/10.1371/journal.pcbi.1008667
REMARK   1
REMARK   1 REFERENCE 4
REMARK   1  AUTH   G.STUDER,C.REMPFER,A.WATERHOUSE,R.GUMIENNY,J.HAAS,T.SCHWEDE
REMARK   1  TITL   QMEANDISCO - DISTANCE CONSTRAINTS APPLIED ON MODEL QUALITY 
REMARK   1  TITL 2 ESTIMATION
REMARK   1  REF    BIOINFORMATICS                V.  36       2020
REMARK   1  REFN                   ISSN 
REMARK   1  PMID   31697312
REMARK   1  DOI    https://doi.org/10.1093/bioinformatics/btz828
REMARK   1
REMARK   1 REFERENCE 5
REMARK   1  AUTH   P.BENKERT,M.BIASINI,T.SCHWEDE
REMARK   1  TITL   TOWARD THE ESTIMATION OF THE ABSOLUTE QUALITY OF INDIVIDUAL
REMARK   1  TITL 2 PROTEIN STRUCTURE MODELS
REMARK   1  REF    BIOINFORMATICS                V.  27       2011
REMARK   1  REFN                   ISSN 1367-4803
REMARK   1  PMID   21134891
REMARK   1  DOI    10.1093/bioinformatics/btq662
REMARK   1
REMARK   1 REFERENCE 6
REMARK   1  AUTH   M.BERTONI,F.KIEFER,M.BIASINI,L.BORDOLI,T.SCHWEDE
REMARK   1  TITL   MODELING PROTEIN QUATERNARY STRUCTURE OF HOMO- AND
REMARK   1  TITL 2 HETERO-OLIGOMERS BEYOND BINARY INTERACTIONS BY HOMOLOGY
REMARK   1  REF    SCI.REP.                      V.   7       2017
REMARK   1  REFN                   ISSN
REMARK   1  PMID   28874689
REMARK   1  DOI    10.1038/s41598-017-09654-8
REMARK   1
REMARK   1 DISCLAIMER
REMARK   1 The SWISS-MODEL SERVER produces theoretical models for proteins.
REMARK   1 The results of any theoretical modelling procedure is
REMARK   1 NON-EXPERIMENTAL and MUST be considered with care. These models may
REMARK   1 contain significant errors. This is especially true for automated
REMARK   1 modeling since there is no human intervention during model
REMARK   1 building. Please read the header section and the logfile carefully
REMARK   1 to know what templates and alignments were used during the model
REMARK   1 building process. All information by the SWISS-MODEL SERVER is
REMARK   1 provided "AS-IS", without any warranty, expressed or implied.
REMARK   2
REMARK   2 COPYRIGHT NOTICE
REMARK   2 This SWISS-MODEL protein model is copyright. It is produced by the
REMARK   2 SWISS-MODEL server, developed by the Computational Structural
REMARK   2 Biology Group at the SIB Swiss Institute of Bioinformatics at the
REMARK   2 Biozentrum, University of Basel (https://swissmodel.expasy.org). This
REMARK   2 model is licensed under the CC BY-SA 4.0 Creative Commons
REMARK   2 Attribution-ShareAlike 4.0 International License
REMARK   2 (https://creativecommons.org/licenses/by-sa/4.0/legalcode), i.e. you
REMARK   2 can copy and redistribute the model in any medium or format,
REMARK   2 transform and build upon the model for any purpose, even
REMARK   2 commercially, under the following terms:
REMARK   2 Attribution - You must give appropriate credit, provide a link to
REMARK   2 the license, and indicate if changes were made. You may do so in any
REMARK   2 reasonable manner, but not in any way that suggests the licensor
REMARK   2 endorses you or your use. When you publish, patent or distribute
REMARK   2 results that were fully or partially based on the model, please cite
REMARK   2 the corresponding papers mentioned under JRNL.
REMARK   2 ShareAlike - If you remix, transform, or build upon the material,
REMARK   2 you must distribute your contributions under the same license as the
REMARK   2 original.
REMARK   2 No additional restrictions - you may not apply legal terms or
REMARK   2 technological measures that legally restrict others from doing
REMARK   2 anything the license permits.
REMARK   2 Find a human-readable summary of (and not a substitute for) the
REMARK   2 CC BY-SA 4.0 license at this link:
REMARK   2 https://creativecommons.org/licenses/by-sa/4.0/
REMARK   3 
REMARK   3 MODEL INFORMATION
REMARK   3  ENGIN   PROMOD3
REMARK   3  VERSN   3.2.1
REMARK   3  OSTAT   monomer
REMARK   3  OSRSN   PREDICTION
REMARK   3  QSPRD   0.000
REMARK   3  GMQE    0.27
REMARK   3  QMNV    4.3.0
REMARK   3  QMNDG   0.47
REMARK   3  MODT    FALSE
REMARK   3 
REMARK   3 TEMPLATE 1
REMARK   3  PDBID   1h0h
REMARK   3  CHAIN   A
REMARK   3  MMCIF   A
REMARK   3  PDBV    2023-03-17
REMARK   3  SMTLE   1h0h.1.A
REMARK   3  SMTLV   2023-03-23
REMARK   3  MTHD    X-RAY DIFFRACTION 1.80 A
REMARK   3  FOUND   HHblits
REMARK   3  GMQE    0.25
REMARK   3  SIM     0.28
REMARK   3  SID     17.09
REMARK   3  OSTAT   monomer
REMARK   3  LIGND   W
REMARK   3  LIGND 2 2MD
REMARK   3  LIGND 3 MGD
REMARK   3  LIGND 4 SF4
REMARK   3  LIGND 5 SF4
REMARK   3  LIGND 6 SF4
REMARK   3  LIGND 7 SF4
REMARK   3  LIGND 8 CA
REMARK   3  ALN A TRG SDLSRRELLKRAVVVGTGAGLAELFLPAQFLSSASAQSEPQAVAIANPLAQMPDRSWE
REMARK   3  ALN A TRG RIYRDQFAEEDSFVFTCAPNDTHNCLLRAHV--KNGVIVRISPTYGYGKATDLAGNQA
REMARK   3  ALN A TRG SHRWDPRICQKGLILGRRIYGDRRVKAPMIRKGFKEWADAGFPRHDDGTPRADMEKRG
REMARK   3  ALN A TRG YDEWLQIPWDEALAIAAKTLQNVAETYKGEDGAG-KLLEQGYEPAMVEAMHGAGVQAI
REMARK   3  ALN A TRG KMRGGMPLLGAGRVFGFYRFANMLALLDGKLRPEAPPEEIVGSRAFDNYAWHTDLP--
REMARK   3  ALN A TRG PGHPMVSGSQTVDFDLFAAEHSKLLVLIGMNWICTKMPDAHWIGDARLKGTRVVVISA
REMARK   3  ALN A TRG DYMPTANKADEIVILRPGTDTAFLLGVARELITKKLYDRDAVIQRTDLPLLVRLDTGE
REMARK   3  ALN A TRG RLSARDVFEGYRQAPLENYVALKTEEELAAPPSPPFTADKQVVPTELREEWGDFVYWD
REMARK   3  ALN A TRG RATNGPAAVNRDEIGAKFAGDPALLGAFDVTLVDGTNVKARTAFSLLKEYLDENFDVQ
REMARK   3  ALN A TRG TTSEVCNVDPAAVRSLARQLAANK---GNALLAAGMGPNHYFNADLFGRVHFLVAALT
REMARK   3  ALN A TRG DNIGHFSGNVGSYAGNY--RGSLFQAMGQWIAENPFDQE---------A----DL---
REMARK   3  ALN A TRG -TKPARVKRYFKS------ESAHYWNYGDR-------------PLVSPSEIITGKSHM
REMARK   3  ALN A TRG PTPTKLIWFGNSNSLLGNAKWSFDVVKNTLPKQDAVFCNEWHWTSSCEYS--------
REMARK   3  ALN A TRG -----DLVFPADSWAEFKLPDMTASCTNPFLLAFPKTPLARIHNTRSDYEILAGVAAA
REMARK   3  ALN A TRG LADLVDEPRMKTYWKGILDGDPTPYLQRVLSGSNATRGILYEDLHASSAKGVPLLMNA
REMARK   3  ALN A TRG RTYPRHAGWEQRQEDKPWYTPTGRLEFYRPEPEWQAAGESLPIWREPVDATFYEPNAI
REMARK   3  ALN A TRG LANSKHPSINPRAPEDYGVPESQMDVETRQYRNVVRTWQELKLSKHPLTEKDPAYRFV
REMARK   3  ALN A TRG FQTPKYRWGAHSTAVDSDWIAMLFGPFGDPYRRDSRTPWTGEAYAEINPRDAKELGLK
REMARK   3  ALN A TRG DGDYIWLDADPEDRPYRGADSSDEFYDVARAMMRVRIYSGMPRRVIRTWFNMYAATPG
REMARK   3  ALN A TRG TVQAQKDVPGGPAQNQDTGYVALFRHGSHQSGTRAYLRPTQMTDSMNRKAYFGQTIGK
REMARK   3  ALN A TRG GFEADVHSPSGAPKEGYVKVEKAEDGGDEGVGEWRPVTLGLRPDDPSEAMQAYLAGEF
REMARK   3  ALN A TRG VTRKRKGS
REMARK   3  ALN A TPL ----------------------------------------------------------
REMARK   3  ALN A TPL ----------AKQTTSVCCYCSVGCGLIVHTDKKTNRAINVEGD------------PD
REMARK   3  ALN A TPL HPINEGSLCAKGASTWQLAENERRPANPLYRA------------------------PG
REMARK   3  ALN A TPL SDQWEEKSWDWMLDTIAERVAKTREATFVTKNAKGQVVNRC--------------DGI
REMARK   3  ALN A TPL A------------SVGSAAMDNEECWIYQAWLR------SLGLFYIEHQARIUHSATV
REMARK   3  ALN A TPL AALAESYGRGAMTNHWIDLKNSDVILMMGSNPAENHPISFKWVMRAKDKGATLIHVDP
REMARK   3  ALN A TPL RYTRTSTKCDLYAPLRSGSDIAFLNGMTKYILEKELYFKDYVVNYTNASFIVGEGF--
REMARK   3  ALN A TPL -AFEEGLF----------------------------------------------AGYN
REMARK   3  ALN A TPL KETRKYDKSKW-------GFERDENGNP---KRDETLKHPRCVFQIMKKHYE-RYDLD
REMARK   3  ALN A TPL KISAICGTPKELILKVYDAYCATGKPDKAGTIMYAMGWTQHTVGVQNIRAMSINQLLL
REMARK   3  ALN A TPL GNIGVAGGGVNALRGEANVQGST--DHGLLMHIYPGYLGTARASIPTYEEYTKKFTPV
REMARK   3  ALN A TPL SKDPQSANWWSNFPKYSASYIKSMWPDADLNEAYGYLPKGEDGKDYSWLTLFDDM--F
REMARK   3  ALN A TPL QGKIKGFFAWGQNPACSGAN--SNKTREALTKLDWMVNVNIFDNETGSFWRGPDMDPK
REMARK   3  ALN A TPL KIKTEVFFLPCAVAIEKE--GSI-SNSGRWMQWRYV-GPEPRKNAIPDGDLIVELAKR
REMARK   3  ALN A TPL VQK-------------------------------------------------------
REMARK   3  ALN A TPL ----------------------------------------------------------
REMARK   3  ALN A TPL ----------------------------------------------------------
REMARK   3  ALN A TPL ----------------------------------------------------------
REMARK   3  ALN A TPL ----------------------------------------------------------
REMARK   3  ALN A TPL ----------------------------------------------------------
REMARK   3  ALN A TPL ----------------------------------------------------------
REMARK   3  ALN A TPL --------
REMARK   3  ALN A OFF 9
ATOM      1  N   ASP A  69      37.724 -16.301  45.549  1.00  0.55           N  
ATOM      2  CA  ASP A  69      37.383 -15.458  46.748  1.00  0.55           C  
ATOM      3  C   ASP A  69      36.811 -16.302  47.863  1.00  0.55           C  
ATOM      4  O   ASP A  69      36.485 -17.464  47.637  1.00  0.55           O  
ATOM      5  CB  ASP A  69      36.403 -14.346  46.286  1.00  0.55           C  
ATOM      6  CG  ASP A  69      37.022 -13.647  45.086  1.00  0.55           C  
ATOM      7  OD1 ASP A  69      36.269 -13.294  44.163  1.00  0.55           O  
ATOM      8  OD2 ASP A  69      38.281 -13.723  45.015  1.00  0.55           O  
ATOM      9  N   SER A  70      36.687 -15.767  49.094  1.00  0.48           N  
ATOM     10  CA  SER A  70      35.973 -16.466  50.160  1.00  0.48           C  
ATOM     11  C   SER A  70      34.505 -16.123  50.038  1.00  0.48           C  
ATOM     12  O   SER A  70      34.162 -14.970  49.784  1.00  0.48           O  
ATOM     13  CB  SER A  70      36.461 -16.104  51.588  1.00  0.48           C  
ATOM     14  OG  SER A  70      35.813 -16.899  52.584  1.00  0.48           O  
ATOM     15  N   PHE A  71      33.610 -17.120  50.170  1.00  0.48           N  
ATOM     16  CA  PHE A  71      32.199 -16.950  49.888  1.00  0.48           C  
ATOM     17  C   PHE A  71      31.353 -17.194  51.123  1.00  0.48           C  
ATOM     18  O   PHE A  71      31.138 -18.331  51.544  1.00  0.48           O  
ATOM     19  CB  PHE A  71      31.700 -17.969  48.827  1.00  0.48           C  
ATOM     20  CG  PHE A  71      32.360 -17.885  47.480  1.00  0.48           C  
ATOM     21  CD1 PHE A  71      32.708 -16.661  46.884  1.00  0.48           C  
ATOM     22  CD2 PHE A  71      32.535 -19.069  46.743  1.00  0.48           C  
ATOM     23  CE1 PHE A  71      33.215 -16.622  45.578  1.00  0.48           C  
ATOM     24  CE2 PHE A  71      33.055 -19.036  45.445  1.00  0.48           C  
ATOM     25  CZ  PHE A  71      33.395 -17.810  44.862  1.00  0.48           C  
ATOM     26  N   VAL A  72      30.778 -16.123  51.688  1.00  0.44           N  
ATOM     27  CA  VAL A  72      29.947 -16.198  52.875  1.00  0.44           C  
ATOM     28  C   VAL A  72      28.531 -15.834  52.486  1.00  0.44           C  
ATOM     29  O   VAL A  72      28.282 -15.187  51.471  1.00  0.44           O  
ATOM     30  CB  VAL A  72      30.452 -15.341  54.036  1.00  0.44           C  
ATOM     31  CG1 VAL A  72      31.873 -15.811  54.408  1.00  0.44           C  
ATOM     32  CG2 VAL A  72      30.438 -13.838  53.698  1.00  0.44           C  
ATOM     33  N   PHE A  73      27.534 -16.288  53.267  1.00  0.44           N  
ATOM     34  CA  PHE A  73      26.160 -15.830  53.170  1.00  0.44           C  
ATOM     35  C   PHE A  73      26.045 -14.550  53.981  1.00  0.44           C  
ATOM     36  O   PHE A  73      26.921 -14.260  54.781  1.00  0.44           O  
ATOM     37  CB  PHE A  73      25.107 -16.915  53.592  1.00  0.44           C  
ATOM     38  CG  PHE A  73      25.366 -17.671  54.884  1.00  0.44           C  
ATOM     39  CD1 PHE A  73      26.413 -18.611  54.992  1.00  0.44           C  
ATOM     40  CD2 PHE A  73      24.470 -17.552  55.964  1.00  0.44           C  
ATOM     41  CE1 PHE A  73      26.590 -19.368  56.158  1.00  0.44           C  
ATOM     42  CE2 PHE A  73      24.621 -18.337  57.117  1.00  0.44           C  
ATOM     43  CZ  PHE A  73      25.691 -19.231  57.222  1.00  0.44           C  
ATOM     44  N   THR A  74      24.992 -13.748  53.766  1.00  0.47           N  
ATOM     45  CA  THR A  74      24.616 -12.609  54.601  1.00  0.47           C  
ATOM     46  C   THR A  74      23.139 -12.415  54.342  1.00  0.47           C  
ATOM     47  O   THR A  74      22.539 -13.195  53.605  1.00  0.47           O  
ATOM     48  CB  THR A  74      25.344 -11.257  54.443  1.00  0.47           C  
ATOM     49  OG1 THR A  74      25.437 -10.827  53.100  1.00  0.47           O  
ATOM     50  CG2 THR A  74      26.781 -11.330  54.947  1.00  0.47           C  
ATOM     51  N   CYS A  75      22.491 -11.410  54.959  1.00  0.49           N  
ATOM     52  CA  CYS A  75      21.127 -11.013  54.658  1.00  0.49           C  
ATOM     53  C   CYS A  75      21.189  -9.520  54.420  1.00  0.49           C  
ATOM     54  O   CYS A  75      22.149  -8.869  54.834  1.00  0.49           O  
ATOM     55  CB  CYS A  75      20.224 -11.355  55.879  1.00  0.49           C  
ATOM     56  SG  CYS A  75      18.464 -10.866  55.920  1.00  0.49           S  
ATOM     57  N   ALA A  76      20.223  -8.920  53.693  1.00  0.49           N  
ATOM     58  CA  ALA A  76      20.291  -7.494  53.439  1.00  0.49           C  
ATOM     59  C   ALA A  76      19.989  -6.651  54.668  1.00  0.49           C  
ATOM     60  O   ALA A  76      19.312  -7.132  55.571  1.00  0.49           O  
ATOM     61  CB  ALA A  76      19.329  -7.031  52.369  1.00  0.49           C  
ATOM     62  N   PRO A  77      20.417  -5.401  54.726  1.00  0.52           N  
ATOM     63  CA  PRO A  77      20.319  -4.656  55.977  1.00  0.52           C  
ATOM     64  C   PRO A  77      19.354  -3.521  55.857  1.00  0.52           C  
ATOM     65  O   PRO A  77      19.429  -2.580  56.641  1.00  0.52           O  
ATOM     66  CB  PRO A  77      21.718  -4.082  56.086  1.00  0.52           C  
ATOM     67  CG  PRO A  77      22.150  -3.779  54.657  1.00  0.52           C  
ATOM     68  CD  PRO A  77      21.555  -4.955  53.908  1.00  0.52           C  
ATOM     69  N   ASN A  78      18.454  -3.581  54.871  1.00  0.50           N  
ATOM     70  CA  ASN A  78      17.489  -2.531  54.650  1.00  0.50           C  
ATOM     71  C   ASN A  78      16.139  -2.964  55.222  1.00  0.50           C  
ATOM     72  O   ASN A  78      15.864  -2.812  56.407  1.00  0.50           O  
ATOM     73  CB  ASN A  78      17.382  -2.169  53.138  1.00  0.50           C  
ATOM     74  CG  ASN A  78      18.695  -1.622  52.575  1.00  0.50           C  
ATOM     75  OD1 ASN A  78      19.081  -0.463  52.750  1.00  0.50           O  
ATOM     76  ND2 ASN A  78      19.393  -2.455  51.769  1.00  0.50           N  
ATOM     77  N   ASP A  79      15.247  -3.520  54.387  1.00  0.54           N  
ATOM     78  CA  ASP A  79      13.862  -3.723  54.734  1.00  0.54           C  
ATOM     79  C   ASP A  79      13.576  -5.117  55.329  1.00  0.54           C  
ATOM     80  O   ASP A  79      14.411  -6.015  55.288  1.00  0.54           O  
ATOM     81  CB  ASP A  79      13.013  -3.244  53.517  1.00  0.54           C  
ATOM     82  CG  ASP A  79      13.321  -3.861  52.160  1.00  0.54           C  
ATOM     83  OD1 ASP A  79      13.697  -3.076  51.235  1.00  0.54           O  
ATOM     84  OD2 ASP A  79      13.179  -5.091  51.995  1.00  0.54           O  
ATOM     85  N   THR A  80      12.400  -5.353  55.970  1.00  0.50           N  
ATOM     86  CA  THR A  80      12.207  -6.536  56.840  1.00  0.50           C  
ATOM     87  C   THR A  80      11.771  -7.779  56.113  1.00  0.50           C  
ATOM     88  O   THR A  80      11.285  -8.735  56.723  1.00  0.50           O  
ATOM     89  CB  THR A  80      11.172  -6.404  57.963  1.00  0.50           C  
ATOM     90  OG1 THR A  80       9.878  -6.061  57.517  1.00  0.50           O  
ATOM     91  CG2 THR A  80      11.547  -5.318  58.920  1.00  0.50           C  
ATOM     92  N   HIS A  81      11.923  -7.836  54.785  1.00  0.42           N  
ATOM     93  CA  HIS A  81      11.540  -9.026  54.055  1.00  0.42           C  
ATOM     94  C   HIS A  81      12.327 -10.284  54.412  1.00  0.42           C  
ATOM     95  O   HIS A  81      11.713 -11.336  54.589  1.00  0.42           O  
ATOM     96  CB  HIS A  81      11.626  -8.787  52.548  1.00  0.42           C  
ATOM     97  CG  HIS A  81      11.108  -9.913  51.688  1.00  0.42           C  
ATOM     98  ND1 HIS A  81      10.463  -9.546  50.535  1.00  0.42           N  
ATOM     99  CD2 HIS A  81      11.332 -11.261  51.675  1.00  0.42           C  
ATOM    100  CE1 HIS A  81      10.289 -10.662  49.856  1.00  0.42           C  
ATOM    101  NE2 HIS A  81      10.789 -11.726  50.498  1.00  0.42           N  
ATOM    102  N   ASN A  82      13.673 -10.168  54.549  1.00  0.48           N  
ATOM    103  CA  ASN A  82      14.625 -11.240  54.826  1.00  0.48           C  
ATOM    104  C   ASN A  82      15.182 -11.926  53.601  1.00  0.48           C  
ATOM    105  O   ASN A  82      15.081 -13.137  53.413  1.00  0.48           O  
ATOM    106  CB  ASN A  82      14.126 -12.286  55.838  1.00  0.48           C  
ATOM    107  CG  ASN A  82      15.237 -12.911  56.671  1.00  0.48           C  
ATOM    108  OD1 ASN A  82      15.974 -12.241  57.393  1.00  0.48           O  
ATOM    109  ND2 ASN A  82      15.325 -14.256  56.615  1.00  0.48           N  
ATOM    110  N   CYS A  83      15.843 -11.139  52.748  1.00  0.50           N  
ATOM    111  CA  CYS A  83      16.777 -11.627  51.755  1.00  0.50           C  
ATOM    112  C   CYS A  83      17.888 -12.388  52.335  1.00  0.50           C  
ATOM    113  O   CYS A  83      18.512 -12.003  53.294  1.00  0.50           O  
ATOM    114  CB  CYS A  83      17.508 -10.529  50.982  1.00  0.50           C  
ATOM    115  SG  CYS A  83      17.066  -8.938  51.625  1.00  0.50           S  
ATOM    116  N   LEU A  84      18.278 -13.437  51.676  1.00  0.51           N  
ATOM    117  CA  LEU A  84      19.590 -13.931  51.880  1.00  0.51           C  
ATOM    118  C   LEU A  84      20.427 -13.447  50.720  1.00  0.51           C  
ATOM    119  O   LEU A  84      19.924 -13.202  49.624  1.00  0.51           O  
ATOM    120  CB  LEU A  84      19.451 -15.430  51.919  1.00  0.51           C  
ATOM    121  CG  LEU A  84      18.691 -15.928  53.152  1.00  0.51           C  
ATOM    122  CD1 LEU A  84      17.976 -17.256  52.922  1.00  0.51           C  
ATOM    123  CD2 LEU A  84      19.719 -16.093  54.260  1.00  0.51           C  
ATOM    124  N   LEU A  85      21.718 -13.254  50.986  1.00  0.60           N  
ATOM    125  CA  LEU A  85      22.700 -12.719  50.083  1.00  0.60           C  
ATOM    126  C   LEU A  85      23.885 -13.663  50.016  1.00  0.60           C  
ATOM    127  O   LEU A  85      24.036 -14.601  50.805  1.00  0.60           O  
ATOM    128  CB  LEU A  85      23.274 -11.403  50.643  1.00  0.60           C  
ATOM    129  CG  LEU A  85      22.281 -10.264  50.902  1.00  0.60           C  
ATOM    130  CD1 LEU A  85      23.023  -9.185  51.682  1.00  0.60           C  
ATOM    131  CD2 LEU A  85      21.727  -9.647  49.622  1.00  0.60           C  
ATOM    132  N   ARG A  86      24.790 -13.407  49.059  1.00  0.55           N  
ATOM    133  CA  ARG A  86      26.092 -14.023  49.007  1.00  0.55           C  
ATOM    134  C   ARG A  86      27.149 -12.949  48.824  1.00  0.55           C  
ATOM    135  O   ARG A  86      27.035 -12.097  47.945  1.00  0.55           O  
ATOM    136  CB  ARG A  86      26.135 -15.014  47.826  1.00  0.55           C  
ATOM    137  CG  ARG A  86      27.254 -16.074  47.887  1.00  0.55           C  
ATOM    138  CD  ARG A  86      27.137 -17.084  49.036  1.00  0.55           C  
ATOM    139  NE  ARG A  86      28.045 -18.232  48.699  1.00  0.55           N  
ATOM    140  CZ  ARG A  86      28.268 -19.294  49.489  1.00  0.55           C  
ATOM    141  NH1 ARG A  86      29.116 -20.240  49.091  1.00  0.55           N  
ATOM    142  NH2 ARG A  86      27.662 -19.431  50.662  1.00  0.55           N  
ATOM    143  N   ALA A  87      28.201 -12.969  49.662  1.00  0.54           N  
ATOM    144  CA  ALA A  87      29.263 -11.989  49.662  1.00  0.54           C  
ATOM    145  C   ALA A  87      30.591 -12.675  49.376  1.00  0.54           C  
ATOM    146  O   ALA A  87      30.893 -13.737  49.921  1.00  0.54           O  
ATOM    147  CB  ALA A  87      29.301 -11.287  51.034  1.00  0.54           C  
ATOM    148  N   HIS A  88      31.388 -12.097  48.455  1.00  0.51           N  
ATOM    149  CA  HIS A  88      32.627 -12.665  47.951  1.00  0.51           C  
ATOM    150  C   HIS A  88      33.767 -11.706  48.278  1.00  0.51           C  
ATOM    151  O   HIS A  88      33.685 -10.525  47.942  1.00  0.51           O  
ATOM    152  CB  HIS A  88      32.564 -12.860  46.408  1.00  0.51           C  
ATOM    153  CG  HIS A  88      31.389 -13.654  45.881  1.00  0.51           C  
ATOM    154  ND1 HIS A  88      31.242 -13.745  44.508  1.00  0.51           N  
ATOM    155  CD2 HIS A  88      30.383 -14.339  46.494  1.00  0.51           C  
ATOM    156  CE1 HIS A  88      30.165 -14.472  44.316  1.00  0.51           C  
ATOM    157  NE2 HIS A  88      29.601 -14.855  45.482  1.00  0.51           N  
ATOM    158  N   VAL A  89      34.841 -12.170  48.966  1.00  0.64           N  
ATOM    159  CA  VAL A  89      35.909 -11.308  49.491  1.00  0.64           C  
ATOM    160  C   VAL A  89      37.324 -11.846  49.241  1.00  0.64           C  
ATOM    161  O   VAL A  89      37.539 -13.049  49.083  1.00  0.64           O  
ATOM    162  CB  VAL A  89      35.808 -11.096  51.014  1.00  0.64           C  
ATOM    163  CG1 VAL A  89      34.488 -10.415  51.407  1.00  0.64           C  
ATOM    164  CG2 VAL A  89      35.921 -12.419  51.794  1.00  0.64           C  
ATOM    165  N   LYS A  90      38.346 -10.951  49.271  1.00  0.52           N  
ATOM    166  CA  LYS A  90      39.752 -11.350  49.377  1.00  0.52           C  
ATOM    167  C   LYS A  90      40.593 -10.412  50.248  1.00  0.52           C  
ATOM    168  O   LYS A  90      41.068 -10.825  51.302  1.00  0.52           O  
ATOM    169  CB  LYS A  90      40.461 -11.552  48.009  1.00  0.52           C  
ATOM    170  CG  LYS A  90      41.929 -12.015  48.162  1.00  0.52           C  
ATOM    171  CD  LYS A  90      42.593 -12.452  46.845  1.00  0.52           C  
ATOM    172  CE  LYS A  90      44.079 -12.800  47.019  1.00  0.52           C  
ATOM    173  NZ  LYS A  90      44.678 -13.195  45.722  1.00  0.52           N  
ATOM    174  N   ASN A  91      40.816  -9.123  49.878  1.00  0.54           N  
ATOM    175  CA  ASN A  91      41.777  -8.244  50.574  1.00  0.54           C  
ATOM    176  C   ASN A  91      41.243  -7.651  51.887  1.00  0.54           C  
ATOM    177  O   ASN A  91      41.519  -6.506  52.232  1.00  0.54           O  
ATOM    178  CB  ASN A  91      42.216  -7.030  49.699  1.00  0.54           C  
ATOM    179  CG  ASN A  91      42.728  -7.462  48.333  1.00  0.54           C  
ATOM    180  OD1 ASN A  91      43.320  -8.524  48.146  1.00  0.54           O  
ATOM    181  ND2 ASN A  91      42.495  -6.598  47.317  1.00  0.54           N  
ATOM    182  N   GLY A  92      40.381  -8.403  52.597  1.00  0.51           N  
ATOM    183  CA  GLY A  92      39.515  -7.938  53.681  1.00  0.51           C  
ATOM    184  C   GLY A  92      38.303  -7.201  53.166  1.00  0.51           C  
ATOM    185  O   GLY A  92      37.398  -6.848  53.910  1.00  0.51           O  
ATOM    186  N   VAL A  93      38.235  -7.003  51.839  1.00  0.57           N  
ATOM    187  CA  VAL A  93      37.197  -6.266  51.157  1.00  0.57           C  
ATOM    188  C   VAL A  93      36.420  -7.208  50.279  1.00  0.57           C  
ATOM    189  O   VAL A  93      36.930  -8.202  49.753  1.00  0.57           O  
ATOM    190  CB  VAL A  93      37.695  -5.095  50.294  1.00  0.57           C  
ATOM    191  CG1 VAL A  93      38.518  -4.138  51.175  1.00  0.57           C  
ATOM    192  CG2 VAL A  93      38.504  -5.565  49.064  1.00  0.57           C  
ATOM    193  N   ILE A  94      35.132  -6.885  50.119  1.00  0.60           N  
ATOM    194  CA  ILE A  94      34.236  -7.426  49.130  1.00  0.60           C  
ATOM    195  C   ILE A  94      34.674  -7.124  47.706  1.00  0.60           C  
ATOM    196  O   ILE A  94      35.202  -6.058  47.395  1.00  0.60           O  
ATOM    197  CB  ILE A  94      32.834  -6.903  49.380  1.00  0.60           C  
ATOM    198  CG1 ILE A  94      32.827  -5.361  49.393  1.00  0.60           C  
ATOM    199  CG2 ILE A  94      32.327  -7.482  50.722  1.00  0.60           C  
ATOM    200  CD1 ILE A  94      31.421  -4.820  49.217  1.00  0.60           C  
ATOM    201  N   VAL A  95      34.459  -8.086  46.802  1.00  0.68           N  
ATOM    202  CA  VAL A  95      34.601  -7.871  45.374  1.00  0.68           C  
ATOM    203  C   VAL A  95      33.265  -8.102  44.696  1.00  0.68           C  
ATOM    204  O   VAL A  95      33.001  -7.592  43.611  1.00  0.68           O  
ATOM    205  CB  VAL A  95      35.682  -8.756  44.761  1.00  0.68           C  
ATOM    206  CG1 VAL A  95      37.038  -8.398  45.406  1.00  0.68           C  
ATOM    207  CG2 VAL A  95      35.380 -10.256  44.940  1.00  0.68           C  
ATOM    208  N   ARG A  96      32.339  -8.831  45.351  1.00  0.57           N  
ATOM    209  CA  ARG A  96      31.004  -8.989  44.832  1.00  0.57           C  
ATOM    210  C   ARG A  96      30.051  -9.218  45.979  1.00  0.57           C  
ATOM    211  O   ARG A  96      30.372  -9.890  46.958  1.00  0.57           O  
ATOM    212  CB  ARG A  96      30.933 -10.177  43.844  1.00  0.57           C  
ATOM    213  CG  ARG A  96      29.564 -10.404  43.173  1.00  0.57           C  
ATOM    214  CD  ARG A  96      29.625 -11.524  42.137  1.00  0.57           C  
ATOM    215  NE  ARG A  96      28.240 -11.690  41.596  1.00  0.57           N  
ATOM    216  CZ  ARG A  96      27.888 -12.635  40.717  1.00  0.57           C  
ATOM    217  NH1 ARG A  96      26.633 -12.695  40.280  1.00  0.57           N  
ATOM    218  NH2 ARG A  96      28.771 -13.512  40.254  1.00  0.57           N  
ATOM    219  N   ILE A  97      28.835  -8.660  45.864  1.00  0.57           N  
ATOM    220  CA  ILE A  97      27.713  -8.961  46.719  1.00  0.57           C  
ATOM    221  C   ILE A  97      26.567  -9.096  45.759  1.00  0.57           C  
ATOM    222  O   ILE A  97      26.428  -8.302  44.831  1.00  0.57           O  
ATOM    223  CB  ILE A  97      27.429  -7.880  47.748  1.00  0.57           C  
ATOM    224  CG1 ILE A  97      28.557  -7.915  48.795  1.00  0.57           C  
ATOM    225  CG2 ILE A  97      26.057  -8.105  48.422  1.00  0.57           C  
ATOM    226  CD1 ILE A  97      28.381  -6.914  49.926  1.00  0.57           C  
ATOM    227  N   SER A  98      25.749 -10.143  45.908  1.00  0.62           N  
ATOM    228  CA  SER A  98      24.675 -10.414  44.981  1.00  0.62           C  
ATOM    229  C   SER A  98      23.716 -11.346  45.698  1.00  0.62           C  
ATOM    230  O   SER A  98      24.070 -11.810  46.783  1.00  0.62           O  
ATOM    231  CB  SER A  98      25.196 -10.979  43.616  1.00  0.62           C  
ATOM    232  OG  SER A  98      25.997 -12.157  43.737  1.00  0.62           O  
ATOM    233  N   PRO A  99      22.510 -11.679  45.233  1.00  0.61           N  
ATOM    234  CA  PRO A  99      21.648 -12.609  45.960  1.00  0.61           C  
ATOM    235  C   PRO A  99      22.072 -14.006  45.688  1.00  0.61           C  
ATOM    236  O   PRO A  99      21.680 -14.913  46.408  1.00  0.61           O  
ATOM    237  CB  PRO A  99      20.257 -12.434  45.368  1.00  0.61           C  
ATOM    238  CG  PRO A  99      20.485 -11.780  43.996  1.00  0.61           C  
ATOM    239  CD  PRO A  99      21.838 -11.070  44.083  1.00  0.61           C  
ATOM    240  N   THR A 100      22.823 -14.211  44.599  1.00  0.55           N  
ATOM    241  CA  THR A 100      23.352 -15.516  44.302  1.00  0.55           C  
ATOM    242  C   THR A 100      24.524 -15.510  43.352  1.00  0.55           C  
ATOM    243  O   THR A 100      24.910 -14.480  42.798  1.00  0.55           O  
ATOM    244  CB  THR A 100      22.302 -16.516  43.824  1.00  0.55           C  
ATOM    245  OG1 THR A 100      22.748 -17.851  44.006  1.00  0.55           O  
ATOM    246  CG2 THR A 100      21.917 -16.329  42.352  1.00  0.55           C  
ATOM    247  N   TYR A 101      25.096 -16.718  43.174  1.00  0.28           N  
ATOM    248  CA  TYR A 101      25.817 -17.159  42.003  1.00  0.28           C  
ATOM    249  C   TYR A 101      25.248 -18.469  41.396  1.00  0.28           C  
ATOM    250  O   TYR A 101      25.629 -18.836  40.290  1.00  0.28           O  
ATOM    251  CB  TYR A 101      27.335 -17.303  42.341  1.00  0.28           C  
ATOM    252  CG  TYR A 101      27.671 -18.531  43.160  1.00  0.28           C  
ATOM    253  CD1 TYR A 101      27.664 -18.500  44.563  1.00  0.28           C  
ATOM    254  CD2 TYR A 101      27.984 -19.740  42.512  1.00  0.28           C  
ATOM    255  CE1 TYR A 101      27.996 -19.647  45.295  1.00  0.28           C  
ATOM    256  CE2 TYR A 101      28.249 -20.905  43.249  1.00  0.28           C  
ATOM    257  CZ  TYR A 101      28.261 -20.850  44.646  1.00  0.28           C  
ATOM    258  OH  TYR A 101      28.491 -21.988  45.440  1.00  0.28           O  
ATOM    259  N   GLY A 102      24.330 -19.209  42.069  1.00  0.37           N  
ATOM    260  CA  GLY A 102      23.907 -20.541  41.632  1.00  0.37           C  
ATOM    261  C   GLY A 102      23.501 -21.385  42.809  1.00  0.37           C  
ATOM    262  O   GLY A 102      22.827 -20.899  43.705  1.00  0.37           O  
ATOM    263  N   TYR A 103      23.891 -22.676  42.842  1.00  0.27           N  
ATOM    264  CA  TYR A 103      23.621 -23.567  43.965  1.00  0.27           C  
ATOM    265  C   TYR A 103      24.961 -24.028  44.539  1.00  0.27           C  
ATOM    266  O   TYR A 103      25.922 -23.266  44.625  1.00  0.27           O  
ATOM    267  CB  TYR A 103      22.739 -24.795  43.570  1.00  0.27           C  
ATOM    268  CG  TYR A 103      21.378 -24.372  43.090  1.00  0.27           C  
ATOM    269  CD1 TYR A 103      20.314 -24.199  43.994  1.00  0.27           C  
ATOM    270  CD2 TYR A 103      21.135 -24.205  41.717  1.00  0.27           C  
ATOM    271  CE1 TYR A 103      19.030 -23.876  43.530  1.00  0.27           C  
ATOM    272  CE2 TYR A 103      19.853 -23.888  41.250  1.00  0.27           C  
ATOM    273  CZ  TYR A 103      18.800 -23.729  42.158  1.00  0.27           C  
ATOM    274  OH  TYR A 103      17.508 -23.424  41.689  1.00  0.27           O  
ATOM    275  N   GLY A 104      25.084 -25.307  44.963  1.00  0.31           N  
ATOM    276  CA  GLY A 104      26.350 -25.837  45.478  1.00  0.31           C  
ATOM    277  C   GLY A 104      26.697 -25.362  46.866  1.00  0.31           C  
ATOM    278  O   GLY A 104      27.832 -25.003  47.162  1.00  0.31           O  
ATOM    279  N   LYS A 105      25.696 -25.311  47.758  1.00  0.30           N  
ATOM    280  CA  LYS A 105      25.850 -24.843  49.120  1.00  0.30           C  
ATOM    281  C   LYS A 105      26.688 -25.764  49.993  1.00  0.30           C  
ATOM    282  O   LYS A 105      26.426 -26.956  50.109  1.00  0.30           O  
ATOM    283  CB  LYS A 105      24.465 -24.594  49.773  1.00  0.30           C  
ATOM    284  CG  LYS A 105      23.579 -23.655  48.941  1.00  0.30           C  
ATOM    285  CD  LYS A 105      24.096 -22.215  48.911  1.00  0.30           C  
ATOM    286  CE  LYS A 105      23.697 -21.306  50.068  1.00  0.30           C  
ATOM    287  NZ  LYS A 105      22.269 -20.995  49.919  1.00  0.30           N  
ATOM    288  N   ALA A 106      27.732 -25.201  50.632  1.00  0.26           N  
ATOM    289  CA  ALA A 106      28.651 -25.936  51.477  1.00  0.26           C  
ATOM    290  C   ALA A 106      28.133 -26.160  52.897  1.00  0.26           C  
ATOM    291  O   ALA A 106      28.655 -26.980  53.648  1.00  0.26           O  
ATOM    292  CB  ALA A 106      29.960 -25.121  51.554  1.00  0.26           C  
ATOM    293  N   THR A 107      27.091 -25.409  53.288  1.00  0.25           N  
ATOM    294  CA  THR A 107      26.471 -25.441  54.606  1.00  0.25           C  
ATOM    295  C   THR A 107      24.983 -25.330  54.363  1.00  0.25           C  
ATOM    296  O   THR A 107      24.475 -25.898  53.397  1.00  0.25           O  
ATOM    297  CB  THR A 107      26.946 -24.352  55.584  1.00  0.25           C  
ATOM    298  OG1 THR A 107      26.842 -23.033  55.050  1.00  0.25           O  
ATOM    299  CG2 THR A 107      28.427 -24.579  55.906  1.00  0.25           C  
ATOM    300  N   ASP A 108      24.232 -24.587  55.201  1.00  0.32           N  
ATOM    301  CA  ASP A 108      22.830 -24.290  55.027  1.00  0.32           C  
ATOM    302  C   ASP A 108      22.467 -23.814  53.638  1.00  0.32           C  
ATOM    303  O   ASP A 108      23.149 -23.009  52.996  1.00  0.32           O  
ATOM    304  CB  ASP A 108      22.375 -23.184  56.012  1.00  0.32           C  
ATOM    305  CG  ASP A 108      22.536 -23.636  57.450  1.00  0.32           C  
ATOM    306  OD1 ASP A 108      22.643 -24.865  57.681  1.00  0.32           O  
ATOM    307  OD2 ASP A 108      22.567 -22.738  58.325  1.00  0.32           O  
ATOM    308  N   LEU A 109      21.307 -24.260  53.128  1.00  0.27           N  
ATOM    309  CA  LEU A 109      20.847 -23.862  51.818  1.00  0.27           C  
ATOM    310  C   LEU A 109      20.170 -22.494  51.878  1.00  0.27           C  
ATOM    311  O   LEU A 109      19.303 -22.153  51.097  1.00  0.27           O  
ATOM    312  CB  LEU A 109      20.021 -24.961  51.093  1.00  0.27           C  
ATOM    313  CG  LEU A 109      20.883 -26.041  50.383  1.00  0.27           C  
ATOM    314  CD1 LEU A 109      21.745 -26.881  51.337  1.00  0.27           C  
ATOM    315  CD2 LEU A 109      20.020 -26.963  49.510  1.00  0.27           C  
ATOM    316  N   ALA A 110      20.662 -21.603  52.749  1.00  0.32           N  
ATOM    317  CA  ALA A 110      20.223 -20.251  52.912  1.00  0.32           C  
ATOM    318  C   ALA A 110      21.429 -19.366  52.614  1.00  0.32           C  
ATOM    319  O   ALA A 110      22.560 -19.651  52.978  1.00  0.32           O  
ATOM    320  CB  ALA A 110      19.659 -20.119  54.336  1.00  0.32           C  
ATOM    321  N   GLY A 111      21.261 -18.335  51.775  1.00  0.31           N  
ATOM    322  CA  GLY A 111      22.359 -17.510  51.294  1.00  0.31           C  
ATOM    323  C   GLY A 111      22.077 -17.242  49.858  1.00  0.31           C  
ATOM    324  O   GLY A 111      21.169 -16.513  49.497  1.00  0.31           O  
ATOM    325  N   ASN A 112      22.825 -17.920  48.986  1.00  0.40           N  
ATOM    326  CA  ASN A 112      22.617 -17.864  47.559  1.00  0.40           C  
ATOM    327  C   ASN A 112      21.443 -18.772  47.088  1.00  0.40           C  
ATOM    328  O   ASN A 112      21.365 -19.904  47.565  1.00  0.40           O  
ATOM    329  CB  ASN A 112      24.023 -18.066  46.911  1.00  0.40           C  
ATOM    330  CG  ASN A 112      24.505 -19.499  46.838  1.00  0.40           C  
ATOM    331  OD1 ASN A 112      23.848 -20.360  46.275  1.00  0.40           O  
ATOM    332  ND2 ASN A 112      25.688 -19.811  47.407  1.00  0.40           N  
ATOM    333  N   GLN A 113      20.473 -18.251  46.270  1.00  0.45           N  
ATOM    334  CA  GLN A 113      19.444 -18.874  45.372  1.00  0.45           C  
ATOM    335  C   GLN A 113      18.435 -19.843  45.917  1.00  0.45           C  
ATOM    336  O   GLN A 113      17.290 -19.898  45.491  1.00  0.45           O  
ATOM    337  CB  GLN A 113      19.979 -19.472  44.038  1.00  0.45           C  
ATOM    338  CG  GLN A 113      18.913 -19.976  43.012  1.00  0.45           C  
ATOM    339  CD  GLN A 113      19.437 -20.084  41.575  1.00  0.45           C  
ATOM    340  OE1 GLN A 113      20.546 -19.669  41.241  1.00  0.45           O  
ATOM    341  NE2 GLN A 113      18.591 -20.625  40.665  1.00  0.45           N  
ATOM    342  N   ALA A 114      18.829 -20.560  46.953  1.00  0.42           N  
ATOM    343  CA  ALA A 114      18.102 -21.571  47.661  1.00  0.42           C  
ATOM    344  C   ALA A 114      17.390 -20.865  48.820  1.00  0.42           C  
ATOM    345  O   ALA A 114      16.849 -21.431  49.765  1.00  0.42           O  
ATOM    346  CB  ALA A 114      19.218 -22.540  48.106  1.00  0.42           C  
ATOM    347  N   SER A 115      17.419 -19.529  48.737  1.00  0.42           N  
ATOM    348  CA  SER A 115      16.925 -18.551  49.653  1.00  0.42           C  
ATOM    349  C   SER A 115      15.430 -18.342  49.618  1.00  0.42           C  
ATOM    350  O   SER A 115      15.004 -17.273  49.191  1.00  0.42           O  
ATOM    351  CB  SER A 115      17.603 -17.172  49.416  1.00  0.42           C  
ATOM    352  OG  SER A 115      17.676 -16.783  48.043  1.00  0.42           O  
ATOM    353  N   HIS A 116      14.648 -19.297  50.185  1.00  0.39           N  
ATOM    354  CA  HIS A 116      13.177 -19.437  50.230  1.00  0.39           C  
ATOM    355  C   HIS A 116      12.324 -18.212  50.637  1.00  0.39           C  
ATOM    356  O   HIS A 116      11.165 -18.306  51.024  1.00  0.39           O  
ATOM    357  CB  HIS A 116      12.822 -20.563  51.251  1.00  0.39           C  
ATOM    358  CG  HIS A 116      11.446 -21.172  51.102  1.00  0.39           C  
ATOM    359  ND1 HIS A 116      11.303 -22.233  50.237  1.00  0.39           N  
ATOM    360  CD2 HIS A 116      10.226 -20.803  51.585  1.00  0.39           C  
ATOM    361  CE1 HIS A 116      10.011 -22.479  50.194  1.00  0.39           C  
ATOM    362  NE2 HIS A 116       9.310 -21.642  50.993  1.00  0.39           N  
ATOM    363  N   ARG A 117      12.857 -16.995  50.623  1.00  0.42           N  
ATOM    364  CA  ARG A 117      12.124 -15.760  50.702  1.00  0.42           C  
ATOM    365  C   ARG A 117      12.399 -14.823  49.534  1.00  0.42           C  
ATOM    366  O   ARG A 117      11.525 -14.023  49.225  1.00  0.42           O  
ATOM    367  CB  ARG A 117      12.491 -14.969  51.984  1.00  0.42           C  
ATOM    368  CG  ARG A 117      12.132 -15.660  53.313  1.00  0.42           C  
ATOM    369  CD  ARG A 117      10.639 -15.968  53.479  1.00  0.42           C  
ATOM    370  NE  ARG A 117      10.443 -16.573  54.844  1.00  0.42           N  
ATOM    371  CZ  ARG A 117      10.664 -17.866  55.128  1.00  0.42           C  
ATOM    372  NH1 ARG A 117      10.472 -18.322  56.364  1.00  0.42           N  
ATOM    373  NH2 ARG A 117      11.043 -18.730  54.194  1.00  0.42           N  
ATOM    374  N   TRP A 118      13.576 -14.846  48.868  1.00  0.36           N  
ATOM    375  CA  TRP A 118      13.876 -13.899  47.791  1.00  0.36           C  
ATOM    376  C   TRP A 118      14.156 -14.614  46.480  1.00  0.36           C  
ATOM    377  O   TRP A 118      14.120 -13.934  45.465  1.00  0.36           O  
ATOM    378  CB  TRP A 118      15.028 -12.845  48.115  1.00  0.36           C  
ATOM    379  CG  TRP A 118      14.637 -11.642  48.970  1.00  0.36           C  
ATOM    380  CD1 TRP A 118      13.808 -11.680  50.020  1.00  0.36           C  
ATOM    381  CD2 TRP A 118      15.010 -10.206  48.926  1.00  0.36           C  
ATOM    382  NE1 TRP A 118      13.451 -10.415  50.426  1.00  0.36           N  
ATOM    383  CE2 TRP A 118      14.231  -9.531  49.804  1.00  0.36           C  
ATOM    384  CE3 TRP A 118      15.976  -9.544  48.207  1.00  0.36           C  
ATOM    385  CZ2 TRP A 118      14.211  -8.121  49.943  1.00  0.36           C  
ATOM    386  CZ3 TRP A 118      16.089  -8.163  48.463  1.00  0.36           C  
ATOM    387  CH2 TRP A 118      15.195  -7.439  49.235  1.00  0.36           C  
ATOM    388  N   ASP A 119      14.386 -15.946  46.440  1.00  0.48           N  
ATOM    389  CA  ASP A 119      14.790 -16.786  45.311  1.00  0.48           C  
ATOM    390  C   ASP A 119      15.229 -16.154  43.956  1.00  0.48           C  
ATOM    391  O   ASP A 119      14.397 -15.657  43.240  1.00  0.48           O  
ATOM    392  CB  ASP A 119      13.648 -17.794  45.043  1.00  0.48           C  
ATOM    393  CG  ASP A 119      13.133 -18.550  46.264  1.00  0.48           C  
ATOM    394  OD1 ASP A 119      13.942 -19.151  47.008  1.00  0.48           O  
ATOM    395  OD2 ASP A 119      11.894 -18.525  46.456  1.00  0.48           O  
ATOM    396  N   PRO A 120      16.520 -16.135  43.569  1.00  0.48           N  
ATOM    397  CA  PRO A 120      17.395 -15.139  44.118  1.00  0.48           C  
ATOM    398  C   PRO A 120      17.129 -13.766  43.487  1.00  0.48           C  
ATOM    399  O   PRO A 120      17.754 -13.407  42.505  1.00  0.48           O  
ATOM    400  CB  PRO A 120      18.782 -15.637  43.692  1.00  0.48           C  
ATOM    401  CG  PRO A 120      18.550 -16.262  42.311  1.00  0.48           C  
ATOM    402  CD  PRO A 120      17.025 -16.518  42.233  1.00  0.48           C  
ATOM    403  N   ARG A 121      16.233 -12.927  43.973  1.00  0.45           N  
ATOM    404  CA  ARG A 121      15.976 -11.602  43.450  1.00  0.45           C  
ATOM    405  C   ARG A 121      16.414 -10.569  44.445  1.00  0.45           C  
ATOM    406  O   ARG A 121      16.579 -10.902  45.610  1.00  0.45           O  
ATOM    407  CB  ARG A 121      14.480 -11.466  43.140  1.00  0.45           C  
ATOM    408  CG  ARG A 121      14.098 -12.535  42.114  1.00  0.45           C  
ATOM    409  CD  ARG A 121      12.623 -12.568  41.813  1.00  0.45           C  
ATOM    410  NE  ARG A 121      12.389 -11.324  41.025  1.00  0.45           N  
ATOM    411  CZ  ARG A 121      11.176 -10.877  40.693  1.00  0.45           C  
ATOM    412  NH1 ARG A 121      11.070  -9.785  39.939  1.00  0.45           N  
ATOM    413  NH2 ARG A 121      10.067 -11.494  41.080  1.00  0.45           N  
ATOM    414  N   ILE A 122      16.638  -9.300  44.059  1.00  0.50           N  
ATOM    415  CA  ILE A 122      16.909  -8.254  45.027  1.00  0.50           C  
ATOM    416  C   ILE A 122      16.333  -6.981  44.414  1.00  0.50           C  
ATOM    417  O   ILE A 122      16.237  -6.861  43.193  1.00  0.50           O  
ATOM    418  CB  ILE A 122      18.405  -8.093  45.412  1.00  0.50           C  
ATOM    419  CG1 ILE A 122      19.047  -9.244  46.208  1.00  0.50           C  
ATOM    420  CG2 ILE A 122      18.654  -6.832  46.221  1.00  0.50           C  
ATOM    421  CD1 ILE A 122      20.543  -9.058  46.516  1.00  0.50           C  
ATOM    422  N   CYS A 123      15.883  -6.013  45.243  1.00  0.61           N  
ATOM    423  CA  CYS A 123      15.511  -4.666  44.832  1.00  0.61           C  
ATOM    424  C   CYS A 123      16.710  -3.725  44.741  1.00  0.61           C  
ATOM    425  O   CYS A 123      17.791  -4.020  45.228  1.00  0.61           O  
ATOM    426  CB  CYS A 123      14.472  -4.068  45.824  1.00  0.61           C  
ATOM    427  SG  CYS A 123      15.063  -3.648  47.508  1.00  0.61           S  
ATOM    428  N   GLN A 124      16.566  -2.503  44.189  1.00  0.57           N  
ATOM    429  CA  GLN A 124      17.683  -1.564  44.044  1.00  0.57           C  
ATOM    430  C   GLN A 124      18.544  -1.339  45.306  1.00  0.57           C  
ATOM    431  O   GLN A 124      19.764  -1.222  45.245  1.00  0.57           O  
ATOM    432  CB  GLN A 124      17.134  -0.190  43.579  1.00  0.57           C  
ATOM    433  CG  GLN A 124      18.218   0.870  43.256  1.00  0.57           C  
ATOM    434  CD  GLN A 124      19.056   0.439  42.052  1.00  0.57           C  
ATOM    435  OE1 GLN A 124      18.528   0.171  40.975  1.00  0.57           O  
ATOM    436  NE2 GLN A 124      20.394   0.355  42.221  1.00  0.57           N  
ATOM    437  N   LYS A 125      17.910  -1.321  46.497  1.00  0.59           N  
ATOM    438  CA  LYS A 125      18.550  -1.129  47.788  1.00  0.59           C  
ATOM    439  C   LYS A 125      19.425  -2.257  48.312  1.00  0.59           C  
ATOM    440  O   LYS A 125      20.315  -2.006  49.121  1.00  0.59           O  
ATOM    441  CB  LYS A 125      17.497  -0.869  48.890  1.00  0.59           C  
ATOM    442  CG  LYS A 125      16.577   0.318  48.590  1.00  0.59           C  
ATOM    443  CD  LYS A 125      15.749   0.758  49.815  1.00  0.59           C  
ATOM    444  CE  LYS A 125      14.889  -0.300  50.538  1.00  0.59           C  
ATOM    445  NZ  LYS A 125      13.833  -0.888  49.684  1.00  0.59           N  
ATOM    446  N   GLY A 126      19.200  -3.524  47.914  1.00  0.59           N  
ATOM    447  CA  GLY A 126      20.104  -4.608  48.295  1.00  0.59           C  
ATOM    448  C   GLY A 126      21.148  -4.880  47.233  1.00  0.59           C  
ATOM    449  O   GLY A 126      22.240  -5.342  47.545  1.00  0.59           O  
ATOM    450  N   LEU A 127      20.852  -4.574  45.941  1.00  0.54           N  
ATOM    451  CA  LEU A 127      21.740  -4.800  44.795  1.00  0.54           C  
ATOM    452  C   LEU A 127      22.916  -3.839  44.858  1.00  0.54           C  
ATOM    453  O   LEU A 127      23.985  -4.054  44.295  1.00  0.54           O  
ATOM    454  CB  LEU A 127      21.010  -4.553  43.433  1.00  0.54           C  
ATOM    455  CG  LEU A 127      20.009  -5.639  42.969  1.00  0.54           C  
ATOM    456  CD1 LEU A 127      19.145  -5.161  41.785  1.00  0.54           C  
ATOM    457  CD2 LEU A 127      20.677  -6.987  42.640  1.00  0.54           C  
ATOM    458  N   ILE A 128      22.730  -2.748  45.616  1.00  0.60           N  
ATOM    459  CA  ILE A 128      23.697  -1.697  45.812  1.00  0.60           C  
ATOM    460  C   ILE A 128      24.557  -1.927  47.050  1.00  0.60           C  
ATOM    461  O   ILE A 128      25.419  -1.110  47.376  1.00  0.60           O  
ATOM    462  CB  ILE A 128      22.942  -0.371  45.915  1.00  0.60           C  
ATOM    463  CG1 ILE A 128      23.755   0.790  45.311  1.00  0.60           C  
ATOM    464  CG2 ILE A 128      22.466  -0.079  47.360  1.00  0.60           C  
ATOM    465  CD1 ILE A 128      22.948   2.086  45.214  1.00  0.60           C  
ATOM    466  N   LEU A 129      24.382  -3.063  47.775  1.00  0.57           N  
ATOM    467  CA  LEU A 129      25.030  -3.318  49.060  1.00  0.57           C  
ATOM    468  C   LEU A 129      26.551  -3.272  49.003  1.00  0.57           C  
ATOM    469  O   LEU A 129      27.211  -2.806  49.931  1.00  0.57           O  
ATOM    470  CB  LEU A 129      24.555  -4.641  49.708  1.00  0.57           C  
ATOM    471  CG  LEU A 129      25.200  -4.977  51.077  1.00  0.57           C  
ATOM    472  CD1 LEU A 129      24.976  -3.912  52.156  1.00  0.57           C  
ATOM    473  CD2 LEU A 129      24.673  -6.302  51.617  1.00  0.57           C  
ATOM    474  N   GLY A 130      27.155  -3.686  47.870  1.00  0.64           N  
ATOM    475  CA  GLY A 130      28.581  -3.484  47.623  1.00  0.64           C  
ATOM    476  C   GLY A 130      29.101  -2.064  47.786  1.00  0.64           C  
ATOM    477  O   GLY A 130      30.186  -1.841  48.312  1.00  0.64           O  
ATOM    478  N   ARG A 131      28.308  -1.053  47.390  1.00  0.57           N  
ATOM    479  CA  ARG A 131      28.666   0.351  47.511  1.00  0.57           C  
ATOM    480  C   ARG A 131      28.412   0.907  48.911  1.00  0.57           C  
ATOM    481  O   ARG A 131      28.903   1.972  49.273  1.00  0.57           O  
ATOM    482  CB  ARG A 131      27.836   1.182  46.499  1.00  0.57           C  
ATOM    483  CG  ARG A 131      28.132   0.855  45.020  1.00  0.57           C  
ATOM    484  CD  ARG A 131      27.258   1.680  44.070  1.00  0.57           C  
ATOM    485  NE  ARG A 131      27.652   1.338  42.666  1.00  0.57           N  
ATOM    486  CZ  ARG A 131      26.992   1.765  41.580  1.00  0.57           C  
ATOM    487  NH1 ARG A 131      27.441   1.445  40.368  1.00  0.57           N  
ATOM    488  NH2 ARG A 131      25.897   2.513  41.677  1.00  0.57           N  
ATOM    489  N   ARG A 132      27.630   0.201  49.755  1.00  0.48           N  
ATOM    490  CA  ARG A 132      27.462   0.564  51.155  1.00  0.48           C  
ATOM    491  C   ARG A 132      28.706   0.259  51.982  1.00  0.48           C  
ATOM    492  O   ARG A 132      29.098   1.025  52.860  1.00  0.48           O  
ATOM    493  CB  ARG A 132      26.279  -0.198  51.806  1.00  0.48           C  
ATOM    494  CG  ARG A 132      24.898   0.026  51.153  1.00  0.48           C  
ATOM    495  CD  ARG A 132      24.274   1.390  51.461  1.00  0.48           C  
ATOM    496  NE  ARG A 132      22.913   1.426  50.821  1.00  0.48           N  
ATOM    497  CZ  ARG A 132      21.775   1.011  51.393  1.00  0.48           C  
ATOM    498  NH1 ARG A 132      20.614   1.174  50.762  1.00  0.48           N  
ATOM    499  NH2 ARG A 132      21.729   0.445  52.592  1.00  0.48           N  
ATOM    500  N   ILE A 133      29.328  -0.905  51.716  1.00  0.54           N  
ATOM    501  CA  ILE A 133      30.528  -1.383  52.388  1.00  0.54           C  
ATOM    502  C   ILE A 133      31.769  -0.699  51.869  1.00  0.54           C  
ATOM    503  O   ILE A 133      32.523  -0.076  52.622  1.00  0.54           O  
ATOM    504  CB  ILE A 133      30.648  -2.882  52.149  1.00  0.54           C  
ATOM    505  CG1 ILE A 133      29.580  -3.590  52.993  1.00  0.54           C  
ATOM    506  CG2 ILE A 133      32.045  -3.453  52.489  1.00  0.54           C  
ATOM    507  CD1 ILE A 133      29.202  -4.951  52.442  1.00  0.54           C  
ATOM    508  N   TYR A 134      31.969  -0.766  50.538  1.00  0.52           N  
ATOM    509  CA  TYR A 134      33.152  -0.304  49.854  1.00  0.52           C  
ATOM    510  C   TYR A 134      32.906   1.136  49.445  1.00  0.52           C  
ATOM    511  O   TYR A 134      32.614   1.457  48.295  1.00  0.52           O  
ATOM    512  CB  TYR A 134      33.425  -1.234  48.640  1.00  0.52           C  
ATOM    513  CG  TYR A 134      34.816  -1.089  48.093  1.00  0.52           C  
ATOM    514  CD1 TYR A 134      35.022  -0.623  46.785  1.00  0.52           C  
ATOM    515  CD2 TYR A 134      35.927  -1.459  48.870  1.00  0.52           C  
ATOM    516  CE1 TYR A 134      36.318  -0.534  46.257  1.00  0.52           C  
ATOM    517  CE2 TYR A 134      37.225  -1.354  48.350  1.00  0.52           C  
ATOM    518  CZ  TYR A 134      37.416  -0.898  47.040  1.00  0.52           C  
ATOM    519  OH  TYR A 134      38.717  -0.798  46.512  1.00  0.52           O  
ATOM    520  N   GLY A 135      32.959   2.034  50.446  1.00  0.62           N  
ATOM    521  CA  GLY A 135      32.566   3.420  50.290  1.00  0.62           C  
ATOM    522  C   GLY A 135      33.473   4.342  51.052  1.00  0.62           C  
ATOM    523  O   GLY A 135      33.425   4.396  52.278  1.00  0.62           O  
ATOM    524  N   ASP A 136      34.274   5.147  50.329  1.00  0.53           N  
ATOM    525  CA  ASP A 136      35.246   6.108  50.837  1.00  0.53           C  
ATOM    526  C   ASP A 136      34.682   7.265  51.667  1.00  0.53           C  
ATOM    527  O   ASP A 136      35.413   8.046  52.272  1.00  0.53           O  
ATOM    528  CB  ASP A 136      35.997   6.715  49.629  1.00  0.53           C  
ATOM    529  CG  ASP A 136      36.855   5.663  48.951  1.00  0.53           C  
ATOM    530  OD1 ASP A 136      37.414   4.798  49.671  1.00  0.53           O  
ATOM    531  OD2 ASP A 136      36.959   5.731  47.704  1.00  0.53           O  
ATOM    532  N   ARG A 137      33.344   7.398  51.733  1.00  0.52           N  
ATOM    533  CA  ARG A 137      32.677   8.387  52.559  1.00  0.52           C  
ATOM    534  C   ARG A 137      32.459   7.903  53.982  1.00  0.52           C  
ATOM    535  O   ARG A 137      32.090   8.682  54.862  1.00  0.52           O  
ATOM    536  CB  ARG A 137      31.313   8.792  51.953  1.00  0.52           C  
ATOM    537  CG  ARG A 137      31.475   9.459  50.571  1.00  0.52           C  
ATOM    538  CD  ARG A 137      30.253  10.244  50.078  1.00  0.52           C  
ATOM    539  NE  ARG A 137      29.965  11.326  51.082  1.00  0.52           N  
ATOM    540  CZ  ARG A 137      30.597  12.505  51.164  1.00  0.52           C  
ATOM    541  NH1 ARG A 137      31.586  12.845  50.346  1.00  0.52           N  
ATOM    542  NH2 ARG A 137      30.215  13.377  52.096  1.00  0.52           N  
ATOM    543  N   ARG A 138      32.731   6.609  54.249  1.00  0.54           N  
ATOM    544  CA  ARG A 138      32.817   6.100  55.596  1.00  0.54           C  
ATOM    545  C   ARG A 138      34.058   6.625  56.282  1.00  0.54           C  
ATOM    546  O   ARG A 138      35.190   6.478  55.823  1.00  0.54           O  
ATOM    547  CB  ARG A 138      32.837   4.561  55.643  1.00  0.54           C  
ATOM    548  CG  ARG A 138      31.528   3.948  55.117  1.00  0.54           C  
ATOM    549  CD  ARG A 138      31.595   2.436  54.967  1.00  0.54           C  
ATOM    550  NE  ARG A 138      31.693   1.868  56.347  1.00  0.54           N  
ATOM    551  CZ  ARG A 138      31.888   0.563  56.541  1.00  0.54           C  
ATOM    552  NH1 ARG A 138      32.021  -0.249  55.502  1.00  0.54           N  
ATOM    553  NH2 ARG A 138      31.939   0.048  57.763  1.00  0.54           N  
ATOM    554  N   VAL A 139      33.842   7.286  57.422  1.00  0.60           N  
ATOM    555  CA  VAL A 139      34.881   7.903  58.205  1.00  0.60           C  
ATOM    556  C   VAL A 139      35.841   6.859  58.778  1.00  0.60           C  
ATOM    557  O   VAL A 139      35.447   5.945  59.495  1.00  0.60           O  
ATOM    558  CB  VAL A 139      34.260   8.753  59.301  1.00  0.60           C  
ATOM    559  CG1 VAL A 139      35.360   9.555  60.003  1.00  0.60           C  
ATOM    560  CG2 VAL A 139      33.216   9.723  58.699  1.00  0.60           C  
ATOM    561  N   LYS A 140      37.149   6.949  58.460  1.00  0.64           N  
ATOM    562  CA  LYS A 140      38.106   5.914  58.824  1.00  0.64           C  
ATOM    563  C   LYS A 140      38.558   5.921  60.277  1.00  0.64           C  
ATOM    564  O   LYS A 140      39.184   4.968  60.732  1.00  0.64           O  
ATOM    565  CB  LYS A 140      39.394   6.014  57.973  1.00  0.64           C  
ATOM    566  CG  LYS A 140      39.185   5.679  56.492  1.00  0.64           C  
ATOM    567  CD  LYS A 140      40.519   5.734  55.729  1.00  0.64           C  
ATOM    568  CE  LYS A 140      40.383   5.338  54.256  1.00  0.64           C  
ATOM    569  NZ  LYS A 140      41.680   5.489  53.556  1.00  0.64           N  
ATOM    570  N   ALA A 141      38.296   6.987  61.045  1.00  0.79           N  
ATOM    571  CA  ALA A 141      38.783   7.105  62.401  1.00  0.79           C  
ATOM    572  C   ALA A 141      37.714   7.795  63.238  1.00  0.79           C  
ATOM    573  O   ALA A 141      36.943   8.573  62.672  1.00  0.79           O  
ATOM    574  CB  ALA A 141      40.093   7.922  62.430  1.00  0.79           C  
ATOM    575  N   PRO A 142      37.572   7.545  64.543  1.00  0.81           N  
ATOM    576  CA  PRO A 142      36.764   8.363  65.447  1.00  0.81           C  
ATOM    577  C   PRO A 142      36.961   9.859  65.329  1.00  0.81           C  
ATOM    578  O   PRO A 142      38.095  10.326  65.212  1.00  0.81           O  
ATOM    579  CB  PRO A 142      37.110   7.860  66.855  1.00  0.81           C  
ATOM    580  CG  PRO A 142      37.668   6.461  66.627  1.00  0.81           C  
ATOM    581  CD  PRO A 142      38.390   6.593  65.290  1.00  0.81           C  
ATOM    582  N   MET A 143      35.865  10.626  65.380  1.00  0.74           N  
ATOM    583  CA  MET A 143      35.925  12.060  65.262  1.00  0.74           C  
ATOM    584  C   MET A 143      35.344  12.686  66.509  1.00  0.74           C  
ATOM    585  O   MET A 143      34.308  12.268  67.021  1.00  0.74           O  
ATOM    586  CB  MET A 143      35.187  12.593  64.018  1.00  0.74           C  
ATOM    587  CG  MET A 143      35.712  12.043  62.687  1.00  0.74           C  
ATOM    588  SD  MET A 143      35.042  12.897  61.219  1.00  0.74           S  
ATOM    589  CE  MET A 143      33.281  12.509  61.451  1.00  0.74           C  
ATOM    590  N   ILE A 144      36.014  13.718  67.034  1.00  0.72           N  
ATOM    591  CA  ILE A 144      35.584  14.462  68.196  1.00  0.72           C  
ATOM    592  C   ILE A 144      35.314  15.896  67.776  1.00  0.72           C  
ATOM    593  O   ILE A 144      36.008  16.464  66.932  1.00  0.72           O  
ATOM    594  CB  ILE A 144      36.606  14.355  69.332  1.00  0.72           C  
ATOM    595  CG1 ILE A 144      36.087  14.841  70.701  1.00  0.72           C  
ATOM    596  CG2 ILE A 144      37.919  15.078  68.986  1.00  0.72           C  
ATOM    597  CD1 ILE A 144      36.956  14.383  71.882  1.00  0.72           C  
ATOM    598  N   ARG A 145      34.248  16.516  68.312  1.00  0.61           N  
ATOM    599  CA  ARG A 145      34.064  17.957  68.226  1.00  0.61           C  
ATOM    600  C   ARG A 145      34.163  18.580  69.592  1.00  0.61           C  
ATOM    601  O   ARG A 145      34.271  19.799  69.706  1.00  0.61           O  
ATOM    602  CB  ARG A 145      32.680  18.319  67.641  1.00  0.61           C  
ATOM    603  CG  ARG A 145      32.672  18.083  66.129  1.00  0.61           C  
ATOM    604  CD  ARG A 145      31.308  18.089  65.443  1.00  0.61           C  
ATOM    605  NE  ARG A 145      30.918  19.516  65.268  1.00  0.61           N  
ATOM    606  CZ  ARG A 145      31.270  20.288  64.237  1.00  0.61           C  
ATOM    607  NH1 ARG A 145      30.955  21.579  64.269  1.00  0.61           N  
ATOM    608  NH2 ARG A 145      31.976  19.841  63.208  1.00  0.61           N  
ATOM    609  N   LYS A 146      34.140  17.755  70.660  1.00  0.37           N  
ATOM    610  CA  LYS A 146      34.165  18.200  72.039  1.00  0.37           C  
ATOM    611  C   LYS A 146      35.361  19.079  72.369  1.00  0.37           C  
ATOM    612  O   LYS A 146      36.507  18.750  72.077  1.00  0.37           O  
ATOM    613  CB  LYS A 146      34.142  16.997  73.012  1.00  0.37           C  
ATOM    614  CG  LYS A 146      33.922  17.382  74.484  1.00  0.37           C  
ATOM    615  CD  LYS A 146      33.821  16.153  75.403  1.00  0.37           C  
ATOM    616  CE  LYS A 146      33.605  16.544  76.868  1.00  0.37           C  
ATOM    617  NZ  LYS A 146      33.488  15.342  77.725  1.00  0.37           N  
ATOM    618  N   GLY A 147      35.102  20.240  72.996  1.00  0.53           N  
ATOM    619  CA  GLY A 147      36.125  21.245  73.195  1.00  0.53           C  
ATOM    620  C   GLY A 147      35.590  22.622  72.935  1.00  0.53           C  
ATOM    621  O   GLY A 147      34.597  22.844  72.236  1.00  0.53           O  
ATOM    622  N   PHE A 148      36.279  23.610  73.509  1.00  0.27           N  
ATOM    623  CA  PHE A 148      36.036  25.008  73.286  1.00  0.27           C  
ATOM    624  C   PHE A 148      37.391  25.589  72.942  1.00  0.27           C  
ATOM    625  O   PHE A 148      38.427  25.036  73.310  1.00  0.27           O  
ATOM    626  CB  PHE A 148      35.380  25.716  74.518  1.00  0.27           C  
ATOM    627  CG  PHE A 148      36.300  25.765  75.719  1.00  0.27           C  
ATOM    628  CD1 PHE A 148      36.378  24.690  76.621  1.00  0.27           C  
ATOM    629  CD2 PHE A 148      37.167  26.860  75.893  1.00  0.27           C  
ATOM    630  CE1 PHE A 148      37.324  24.695  77.656  1.00  0.27           C  
ATOM    631  CE2 PHE A 148      38.125  26.860  76.914  1.00  0.27           C  
ATOM    632  CZ  PHE A 148      38.202  25.777  77.797  1.00  0.27           C  
ATOM    633  N   LYS A 149      37.413  26.708  72.217  1.00  0.28           N  
ATOM    634  CA  LYS A 149      38.616  27.446  71.954  1.00  0.28           C  
ATOM    635  C   LYS A 149      38.115  28.781  71.472  1.00  0.28           C  
ATOM    636  O   LYS A 149      36.932  28.896  71.158  1.00  0.28           O  
ATOM    637  CB  LYS A 149      39.500  26.758  70.881  1.00  0.28           C  
ATOM    638  CG  LYS A 149      40.963  27.215  70.870  1.00  0.28           C  
ATOM    639  CD  LYS A 149      41.774  26.323  69.927  1.00  0.28           C  
ATOM    640  CE  LYS A 149      43.220  26.783  69.783  1.00  0.28           C  
ATOM    641  NZ  LYS A 149      43.923  25.892  68.837  1.00  0.28           N  
ATOM    642  N   GLU A 150      38.992  29.792  71.375  1.00  0.27           N  
ATOM    643  CA  GLU A 150      38.810  30.954  70.532  1.00  0.27           C  
ATOM    644  C   GLU A 150      38.692  30.522  69.068  1.00  0.27           C  
ATOM    645  O   GLU A 150      39.405  29.623  68.612  1.00  0.27           O  
ATOM    646  CB  GLU A 150      40.032  31.896  70.698  1.00  0.27           C  
ATOM    647  CG  GLU A 150      40.318  32.286  72.174  1.00  0.27           C  
ATOM    648  CD  GLU A 150      41.710  32.877  72.407  1.00  0.27           C  
ATOM    649  OE1 GLU A 150      42.517  32.934  71.444  1.00  0.27           O  
ATOM    650  OE2 GLU A 150      41.999  33.202  73.589  1.00  0.27           O  
ATOM    651  N   TRP A 151      37.777  31.132  68.294  1.00  0.27           N  
ATOM    652  CA  TRP A 151      37.628  30.855  66.875  1.00  0.27           C  
ATOM    653  C   TRP A 151      38.564  31.802  66.150  1.00  0.27           C  
ATOM    654  O   TRP A 151      38.635  32.975  66.489  1.00  0.27           O  
ATOM    655  CB  TRP A 151      36.188  31.113  66.347  1.00  0.27           C  
ATOM    656  CG  TRP A 151      35.040  30.320  66.960  1.00  0.27           C  
ATOM    657  CD1 TRP A 151      34.881  29.809  68.222  1.00  0.27           C  
ATOM    658  CD2 TRP A 151      33.843  29.967  66.235  1.00  0.27           C  
ATOM    659  NE1 TRP A 151      33.688  29.126  68.315  1.00  0.27           N  
ATOM    660  CE2 TRP A 151      33.033  29.223  67.113  1.00  0.27           C  
ATOM    661  CE3 TRP A 151      33.436  30.213  64.923  1.00  0.27           C  
ATOM    662  CZ2 TRP A 151      31.818  28.695  66.699  1.00  0.27           C  
ATOM    663  CZ3 TRP A 151      32.202  29.687  64.507  1.00  0.27           C  
ATOM    664  CH2 TRP A 151      31.405  28.932  65.380  1.00  0.27           C  
ATOM    665  N   ALA A 152      39.340  31.340  65.151  1.00  0.25           N  
ATOM    666  CA  ALA A 152      40.382  32.177  64.576  1.00  0.25           C  
ATOM    667  C   ALA A 152      40.000  32.771  63.228  1.00  0.25           C  
ATOM    668  O   ALA A 152      40.775  33.501  62.613  1.00  0.25           O  
ATOM    669  CB  ALA A 152      41.655  31.327  64.398  1.00  0.25           C  
ATOM    670  N   ASP A 153      38.799  32.445  62.728  1.00  0.30           N  
ATOM    671  CA  ASP A 153      38.237  32.846  61.459  1.00  0.30           C  
ATOM    672  C   ASP A 153      38.412  34.291  61.019  1.00  0.30           C  
ATOM    673  O   ASP A 153      37.931  35.238  61.637  1.00  0.30           O  
ATOM    674  CB  ASP A 153      36.721  32.590  61.433  1.00  0.30           C  
ATOM    675  CG  ASP A 153      36.351  31.157  61.745  1.00  0.30           C  
ATOM    676  OD1 ASP A 153      37.266  30.331  61.969  1.00  0.30           O  
ATOM    677  OD2 ASP A 153      35.122  30.915  61.778  1.00  0.30           O  
ATOM    678  N   ALA A 154      39.020  34.494  59.840  1.00  0.28           N  
ATOM    679  CA  ALA A 154      39.427  35.814  59.409  1.00  0.28           C  
ATOM    680  C   ALA A 154      38.335  36.533  58.620  1.00  0.28           C  
ATOM    681  O   ALA A 154      38.552  37.600  58.052  1.00  0.28           O  
ATOM    682  CB  ALA A 154      40.707  35.660  58.563  1.00  0.28           C  
ATOM    683  N   GLY A 155      37.114  35.956  58.595  1.00  0.26           N  
ATOM    684  CA  GLY A 155      35.943  36.534  57.945  1.00  0.26           C  
ATOM    685  C   GLY A 155      34.844  36.938  58.894  1.00  0.26           C  
ATOM    686  O   GLY A 155      33.952  37.692  58.521  1.00  0.26           O  
ATOM    687  N   PHE A 156      34.857  36.462  60.155  1.00  0.23           N  
ATOM    688  CA  PHE A 156      33.854  36.852  61.135  1.00  0.23           C  
ATOM    689  C   PHE A 156      34.425  38.001  61.964  1.00  0.23           C  
ATOM    690  O   PHE A 156      35.472  37.795  62.572  1.00  0.23           O  
ATOM    691  CB  PHE A 156      33.482  35.694  62.102  1.00  0.23           C  
ATOM    692  CG  PHE A 156      32.628  34.657  61.421  1.00  0.23           C  
ATOM    693  CD1 PHE A 156      31.223  34.716  61.458  1.00  0.23           C  
ATOM    694  CD2 PHE A 156      33.235  33.568  60.785  1.00  0.23           C  
ATOM    695  CE1 PHE A 156      30.451  33.700  60.874  1.00  0.23           C  
ATOM    696  CE2 PHE A 156      32.475  32.538  60.223  1.00  0.23           C  
ATOM    697  CZ  PHE A 156      31.079  32.606  60.262  1.00  0.23           C  
ATOM    698  N   PRO A 157      33.844  39.208  62.065  1.00  0.30           N  
ATOM    699  CA  PRO A 157      34.454  40.318  62.808  1.00  0.30           C  
ATOM    700  C   PRO A 157      34.586  40.034  64.285  1.00  0.30           C  
ATOM    701  O   PRO A 157      35.533  40.484  64.920  1.00  0.30           O  
ATOM    702  CB  PRO A 157      33.492  41.496  62.582  1.00  0.30           C  
ATOM    703  CG  PRO A 157      32.827  41.191  61.239  1.00  0.30           C  
ATOM    704  CD  PRO A 157      32.744  39.663  61.210  1.00  0.30           C  
ATOM    705  N   ARG A 158      33.605  39.293  64.817  1.00  0.29           N  
ATOM    706  CA  ARG A 158      33.582  38.748  66.151  1.00  0.29           C  
ATOM    707  C   ARG A 158      33.779  37.257  66.020  1.00  0.29           C  
ATOM    708  O   ARG A 158      32.871  36.472  66.281  1.00  0.29           O  
ATOM    709  CB  ARG A 158      32.224  39.000  66.839  1.00  0.29           C  
ATOM    710  CG  ARG A 158      31.876  40.494  66.937  1.00  0.29           C  
ATOM    711  CD  ARG A 158      30.542  40.752  67.632  1.00  0.29           C  
ATOM    712  NE  ARG A 158      30.731  40.301  69.040  1.00  0.29           N  
ATOM    713  CZ  ARG A 158      29.764  40.063  69.931  1.00  0.29           C  
ATOM    714  NH1 ARG A 158      30.124  39.581  71.113  1.00  0.29           N  
ATOM    715  NH2 ARG A 158      28.482  40.269  69.661  1.00  0.29           N  
ATOM    716  N   HIS A 159      34.961  36.821  65.544  1.00  0.23           N  
ATOM    717  CA  HIS A 159      35.340  35.417  65.550  1.00  0.23           C  
ATOM    718  C   HIS A 159      35.438  34.907  66.979  1.00  0.23           C  
ATOM    719  O   HIS A 159      34.756  33.967  67.376  1.00  0.23           O  
ATOM    720  CB  HIS A 159      36.658  35.227  64.741  1.00  0.23           C  
ATOM    721  CG  HIS A 159      37.751  36.240  65.001  1.00  0.23           C  
ATOM    722  ND1 HIS A 159      38.490  36.150  66.159  1.00  0.23           N  
ATOM    723  CD2 HIS A 159      38.123  37.351  64.309  1.00  0.23           C  
ATOM    724  CE1 HIS A 159      39.287  37.191  66.163  1.00  0.23           C  
ATOM    725  NE2 HIS A 159      39.106  37.958  65.065  1.00  0.23           N  
ATOM    726  N   ASP A 160      36.178  35.639  67.809  1.00  0.27           N  
ATOM    727  CA  ASP A 160      36.168  35.504  69.226  1.00  0.27           C  
ATOM    728  C   ASP A 160      36.399  36.897  69.799  1.00  0.27           C  
ATOM    729  O   ASP A 160      37.135  37.700  69.227  1.00  0.27           O  
ATOM    730  CB  ASP A 160      37.290  34.533  69.628  1.00  0.27           C  
ATOM    731  CG  ASP A 160      37.051  34.151  71.061  1.00  0.27           C  
ATOM    732  OD1 ASP A 160      36.182  33.279  71.304  1.00  0.27           O  
ATOM    733  OD2 ASP A 160      37.654  34.806  71.942  1.00  0.27           O  
ATOM    734  N   ASP A 161      35.763  37.217  70.944  1.00  0.29           N  
ATOM    735  CA  ASP A 161      36.024  38.454  71.655  1.00  0.29           C  
ATOM    736  C   ASP A 161      36.552  38.152  73.078  1.00  0.29           C  
ATOM    737  O   ASP A 161      36.657  39.046  73.916  1.00  0.29           O  
ATOM    738  CB  ASP A 161      34.733  39.333  71.803  1.00  0.29           C  
ATOM    739  CG  ASP A 161      33.854  39.524  70.572  1.00  0.29           C  
ATOM    740  OD1 ASP A 161      34.258  40.153  69.572  1.00  0.29           O  
ATOM    741  OD2 ASP A 161      32.658  39.125  70.671  1.00  0.29           O  
ATOM    742  N   GLY A 162      36.833  36.870  73.428  1.00  0.33           N  
ATOM    743  CA  GLY A 162      37.121  36.340  74.773  1.00  0.33           C  
ATOM    744  C   GLY A 162      35.964  36.343  75.758  1.00  0.33           C  
ATOM    745  O   GLY A 162      35.970  35.651  76.772  1.00  0.33           O  
ATOM    746  N   THR A 163      34.931  37.144  75.463  1.00  0.26           N  
ATOM    747  CA  THR A 163      33.618  37.211  76.099  1.00  0.26           C  
ATOM    748  C   THR A 163      32.509  36.311  75.529  1.00  0.26           C  
ATOM    749  O   THR A 163      31.516  36.165  76.250  1.00  0.26           O  
ATOM    750  CB  THR A 163      33.059  38.644  76.085  1.00  0.26           C  
ATOM    751  OG1 THR A 163      32.733  39.099  74.777  1.00  0.26           O  
ATOM    752  CG2 THR A 163      34.122  39.620  76.603  1.00  0.26           C  
ATOM    753  N   PRO A 164      32.510  35.672  74.341  1.00  0.31           N  
ATOM    754  CA  PRO A 164      31.446  34.755  73.955  1.00  0.31           C  
ATOM    755  C   PRO A 164      31.536  33.434  74.682  1.00  0.31           C  
ATOM    756  O   PRO A 164      32.348  33.241  75.582  1.00  0.31           O  
ATOM    757  CB  PRO A 164      31.647  34.551  72.436  1.00  0.31           C  
ATOM    758  CG  PRO A 164      32.430  35.781  71.989  1.00  0.31           C  
ATOM    759  CD  PRO A 164      33.343  36.000  73.187  1.00  0.31           C  
ATOM    760  N   ARG A 165      30.700  32.477  74.277  1.00  0.36           N  
ATOM    761  CA  ARG A 165      30.718  31.147  74.814  1.00  0.36           C  
ATOM    762  C   ARG A 165      30.562  30.242  73.633  1.00  0.36           C  
ATOM    763  O   ARG A 165      30.423  30.683  72.494  1.00  0.36           O  
ATOM    764  CB  ARG A 165      29.574  30.879  75.817  1.00  0.36           C  
ATOM    765  CG  ARG A 165      29.627  31.795  77.054  1.00  0.36           C  
ATOM    766  CD  ARG A 165      28.593  31.437  78.129  1.00  0.36           C  
ATOM    767  NE  ARG A 165      27.247  31.360  77.483  1.00  0.36           N  
ATOM    768  CZ  ARG A 165      26.501  32.397  77.087  1.00  0.36           C  
ATOM    769  NH1 ARG A 165      25.410  32.181  76.366  1.00  0.36           N  
ATOM    770  NH2 ARG A 165      26.846  33.646  77.378  1.00  0.36           N  
ATOM    771  N   ALA A 166      30.609  28.933  73.883  1.00  0.40           N  
ATOM    772  CA  ALA A 166      30.387  27.926  72.888  1.00  0.40           C  
ATOM    773  C   ALA A 166      29.025  28.027  72.184  1.00  0.40           C  
ATOM    774  O   ALA A 166      28.005  28.307  72.801  1.00  0.40           O  
ATOM    775  CB  ALA A 166      30.525  26.587  73.628  1.00  0.40           C  
ATOM    776  N   ASP A 167      28.994  27.750  70.866  1.00  0.42           N  
ATOM    777  CA  ASP A 167      27.835  27.733  69.987  1.00  0.42           C  
ATOM    778  C   ASP A 167      26.730  26.802  70.485  1.00  0.42           C  
ATOM    779  O   ASP A 167      25.552  27.139  70.569  1.00  0.42           O  
ATOM    780  CB  ASP A 167      28.472  27.255  68.651  1.00  0.42           C  
ATOM    781  CG  ASP A 167      27.528  26.885  67.522  1.00  0.42           C  
ATOM    782  OD1 ASP A 167      27.724  25.754  66.994  1.00  0.42           O  
ATOM    783  OD2 ASP A 167      26.653  27.702  67.170  1.00  0.42           O  
ATOM    784  N   MET A 168      27.124  25.597  70.921  1.00  0.49           N  
ATOM    785  CA  MET A 168      26.208  24.640  71.486  1.00  0.49           C  
ATOM    786  C   MET A 168      26.221  24.687  73.004  1.00  0.49           C  
ATOM    787  O   MET A 168      25.700  23.778  73.637  1.00  0.49           O  
ATOM    788  CB  MET A 168      26.663  23.222  71.061  1.00  0.49           C  
ATOM    789  CG  MET A 168      26.669  22.973  69.547  1.00  0.49           C  
ATOM    790  SD  MET A 168      25.003  22.802  68.880  1.00  0.49           S  
ATOM    791  CE  MET A 168      24.878  24.456  68.132  1.00  0.49           C  
ATOM    792  N   GLU A 169      26.920  25.676  73.605  1.00  0.31           N  
ATOM    793  CA  GLU A 169      27.184  25.884  75.032  1.00  0.31           C  
ATOM    794  C   GLU A 169      28.078  24.796  75.656  1.00  0.31           C  
ATOM    795  O   GLU A 169      29.032  25.081  76.374  1.00  0.31           O  
ATOM    796  CB  GLU A 169      25.911  26.192  75.863  1.00  0.31           C  
ATOM    797  CG  GLU A 169      25.130  27.453  75.394  1.00  0.31           C  
ATOM    798  CD  GLU A 169      25.615  28.809  75.890  1.00  0.31           C  
ATOM    799  OE1 GLU A 169      26.691  28.952  76.523  1.00  0.31           O  
ATOM    800  OE2 GLU A 169      24.848  29.780  75.655  1.00  0.31           O  
ATOM    801  N   LYS A 170      27.851  23.517  75.288  1.00  0.30           N  
ATOM    802  CA  LYS A 170      28.690  22.352  75.504  1.00  0.30           C  
ATOM    803  C   LYS A 170      29.974  22.349  74.692  1.00  0.30           C  
ATOM    804  O   LYS A 170      31.047  21.935  75.126  1.00  0.30           O  
ATOM    805  CB  LYS A 170      27.854  21.072  75.200  1.00  0.30           C  
ATOM    806  CG  LYS A 170      27.517  20.720  73.727  1.00  0.30           C  
ATOM    807  CD  LYS A 170      26.477  19.587  73.610  1.00  0.30           C  
ATOM    808  CE  LYS A 170      26.458  18.803  72.293  1.00  0.30           C  
ATOM    809  NZ  LYS A 170      25.722  19.528  71.239  1.00  0.30           N  
ATOM    810  N   ARG A 171      29.874  22.816  73.440  1.00  0.37           N  
ATOM    811  CA  ARG A 171      30.901  22.631  72.452  1.00  0.37           C  
ATOM    812  C   ARG A 171      30.917  23.832  71.553  1.00  0.37           C  
ATOM    813  O   ARG A 171      29.879  24.286  71.073  1.00  0.37           O  
ATOM    814  CB  ARG A 171      30.626  21.351  71.631  1.00  0.37           C  
ATOM    815  CG  ARG A 171      31.691  21.045  70.567  1.00  0.37           C  
ATOM    816  CD  ARG A 171      31.476  21.639  69.169  1.00  0.37           C  
ATOM    817  NE  ARG A 171      30.322  20.903  68.573  1.00  0.37           N  
ATOM    818  CZ  ARG A 171      29.532  21.365  67.597  1.00  0.37           C  
ATOM    819  NH1 ARG A 171      28.634  20.526  67.090  1.00  0.37           N  
ATOM    820  NH2 ARG A 171      29.668  22.570  67.054  1.00  0.37           N  
ATOM    821  N   GLY A 172      32.111  24.400  71.308  1.00  0.34           N  
ATOM    822  CA  GLY A 172      32.246  25.605  70.503  1.00  0.34           C  
ATOM    823  C   GLY A 172      33.026  25.422  69.247  1.00  0.34           C  
ATOM    824  O   GLY A 172      33.098  26.347  68.460  1.00  0.34           O  
ATOM    825  N   TYR A 173      33.680  24.272  69.021  1.00  0.35           N  
ATOM    826  CA  TYR A 173      34.409  24.040  67.783  1.00  0.35           C  
ATOM    827  C   TYR A 173      33.503  23.789  66.554  1.00  0.35           C  
ATOM    828  O   TYR A 173      32.406  23.227  66.658  1.00  0.35           O  
ATOM    829  CB  TYR A 173      35.429  22.894  68.030  1.00  0.35           C  
ATOM    830  CG  TYR A 173      36.647  22.962  67.143  1.00  0.35           C  
ATOM    831  CD1 TYR A 173      37.402  24.143  66.997  1.00  0.35           C  
ATOM    832  CD2 TYR A 173      37.076  21.803  66.478  1.00  0.35           C  
ATOM    833  CE1 TYR A 173      38.542  24.163  66.179  1.00  0.35           C  
ATOM    834  CE2 TYR A 173      38.201  21.829  65.643  1.00  0.35           C  
ATOM    835  CZ  TYR A 173      38.932  23.011  65.487  1.00  0.35           C  
ATOM    836  OH  TYR A 173      40.054  23.041  64.633  1.00  0.35           O  
ATOM    837  N   ASP A 174      33.936  24.219  65.356  1.00  0.50           N  
ATOM    838  CA  ASP A 174      33.244  24.176  64.084  1.00  0.50           C  
ATOM    839  C   ASP A 174      33.671  22.982  63.218  1.00  0.50           C  
ATOM    840  O   ASP A 174      32.869  22.433  62.457  1.00  0.50           O  
ATOM    841  CB  ASP A 174      33.515  25.516  63.346  1.00  0.50           C  
ATOM    842  CG  ASP A 174      35.004  25.772  63.128  1.00  0.50           C  
ATOM    843  OD1 ASP A 174      35.810  25.466  64.048  1.00  0.50           O  
ATOM    844  OD2 ASP A 174      35.334  26.207  62.007  1.00  0.50           O  
ATOM    845  N   GLU A 175      34.906  22.486  63.388  1.00  0.53           N  
ATOM    846  CA  GLU A 175      35.437  21.338  62.676  1.00  0.53           C  
ATOM    847  C   GLU A 175      35.380  20.046  63.482  1.00  0.53           C  
ATOM    848  O   GLU A 175      35.048  20.021  64.663  1.00  0.53           O  
ATOM    849  CB  GLU A 175      36.873  21.592  62.191  1.00  0.53           C  
ATOM    850  CG  GLU A 175      36.974  22.729  61.153  1.00  0.53           C  
ATOM    851  CD  GLU A 175      38.396  22.778  60.613  1.00  0.53           C  
ATOM    852  OE1 GLU A 175      38.560  22.962  59.382  1.00  0.53           O  
ATOM    853  OE2 GLU A 175      39.336  22.556  61.426  1.00  0.53           O  
ATOM    854  N   TRP A 176      35.663  18.907  62.813  1.00  0.57           N  
ATOM    855  CA  TRP A 176      35.957  17.623  63.429  1.00  0.57           C  
ATOM    856  C   TRP A 176      37.451  17.495  63.664  1.00  0.57           C  
ATOM    857  O   TRP A 176      38.264  17.886  62.834  1.00  0.57           O  
ATOM    858  CB  TRP A 176      35.591  16.417  62.513  1.00  0.57           C  
ATOM    859  CG  TRP A 176      34.117  16.219  62.247  1.00  0.57           C  
ATOM    860  CD1 TRP A 176      33.394  16.444  61.108  1.00  0.57           C  
ATOM    861  CD2 TRP A 176      33.202  15.672  63.208  1.00  0.57           C  
ATOM    862  NE1 TRP A 176      32.066  16.129  61.317  1.00  0.57           N  
ATOM    863  CE2 TRP A 176      31.931  15.657  62.602  1.00  0.57           C  
ATOM    864  CE3 TRP A 176      33.387  15.213  64.507  1.00  0.57           C  
ATOM    865  CZ2 TRP A 176      30.818  15.228  63.305  1.00  0.57           C  
ATOM    866  CZ3 TRP A 176      32.261  14.807  65.232  1.00  0.57           C  
ATOM    867  CH2 TRP A 176      30.993  14.865  64.649  1.00  0.57           C  
ATOM    868  N   LEU A 177      37.839  16.874  64.784  1.00  0.72           N  
ATOM    869  CA  LEU A 177      39.203  16.480  65.050  1.00  0.72           C  
ATOM    870  C   LEU A 177      39.220  14.955  65.087  1.00  0.72           C  
ATOM    871  O   LEU A 177      38.294  14.336  65.599  1.00  0.72           O  
ATOM    872  CB  LEU A 177      39.634  17.103  66.400  1.00  0.72           C  
ATOM    873  CG  LEU A 177      41.068  16.802  66.873  1.00  0.72           C  
ATOM    874  CD1 LEU A 177      42.112  17.438  65.943  1.00  0.72           C  
ATOM    875  CD2 LEU A 177      41.258  17.297  68.315  1.00  0.72           C  
ATOM    876  N   GLN A 178      40.237  14.284  64.504  1.00  0.73           N  
ATOM    877  CA  GLN A 178      40.375  12.837  64.614  1.00  0.73           C  
ATOM    878  C   GLN A 178      41.060  12.462  65.922  1.00  0.73           C  
ATOM    879  O   GLN A 178      41.989  13.139  66.355  1.00  0.73           O  
ATOM    880  CB  GLN A 178      41.181  12.231  63.437  1.00  0.73           C  
ATOM    881  CG  GLN A 178      40.468  12.363  62.073  1.00  0.73           C  
ATOM    882  CD  GLN A 178      41.281  11.676  60.976  1.00  0.73           C  
ATOM    883  OE1 GLN A 178      42.265  10.979  61.216  1.00  0.73           O  
ATOM    884  NE2 GLN A 178      40.859  11.866  59.705  1.00  0.73           N  
ATOM    885  N   ILE A 179      40.614  11.371  66.578  1.00  0.77           N  
ATOM    886  CA  ILE A 179      41.172  10.914  67.843  1.00  0.77           C  
ATOM    887  C   ILE A 179      41.378   9.405  67.760  1.00  0.77           C  
ATOM    888  O   ILE A 179      40.696   8.740  66.974  1.00  0.77           O  
ATOM    889  CB  ILE A 179      40.289  11.262  69.043  1.00  0.77           C  
ATOM    890  CG1 ILE A 179      38.811  10.875  68.831  1.00  0.77           C  
ATOM    891  CG2 ILE A 179      40.487  12.760  69.343  1.00  0.77           C  
ATOM    892  CD1 ILE A 179      38.006  11.003  70.124  1.00  0.77           C  
ATOM    893  N   PRO A 180      42.301   8.783  68.492  1.00  0.79           N  
ATOM    894  CA  PRO A 180      42.355   7.331  68.608  1.00  0.79           C  
ATOM    895  C   PRO A 180      41.171   6.760  69.385  1.00  0.79           C  
ATOM    896  O   PRO A 180      40.524   7.464  70.161  1.00  0.79           O  
ATOM    897  CB  PRO A 180      43.697   7.096  69.322  1.00  0.79           C  
ATOM    898  CG  PRO A 180      43.870   8.320  70.226  1.00  0.79           C  
ATOM    899  CD  PRO A 180      43.186   9.450  69.453  1.00  0.79           C  
ATOM    900  N   TRP A 181      40.868   5.456  69.196  1.00  0.74           N  
ATOM    901  CA  TRP A 181      39.769   4.773  69.864  1.00  0.74           C  
ATOM    902  C   TRP A 181      39.869   4.794  71.385  1.00  0.74           C  
ATOM    903  O   TRP A 181      38.890   5.103  72.057  1.00  0.74           O  
ATOM    904  CB  TRP A 181      39.645   3.302  69.370  1.00  0.74           C  
ATOM    905  CG  TRP A 181      38.988   3.159  68.002  1.00  0.74           C  
ATOM    906  CD1 TRP A 181      39.535   2.872  66.777  1.00  0.74           C  
ATOM    907  CD2 TRP A 181      37.569   3.301  67.784  1.00  0.74           C  
ATOM    908  NE1 TRP A 181      38.544   2.820  65.817  1.00  0.74           N  
ATOM    909  CE2 TRP A 181      37.338   3.092  66.410  1.00  0.74           C  
ATOM    910  CE3 TRP A 181      36.516   3.591  68.652  1.00  0.74           C  
ATOM    911  CZ2 TRP A 181      36.057   3.167  65.876  1.00  0.74           C  
ATOM    912  CZ3 TRP A 181      35.219   3.644  68.116  1.00  0.74           C  
ATOM    913  CH2 TRP A 181      34.992   3.437  66.747  1.00  0.74           C  
ATOM    914  N   ASP A 182      41.057   4.531  71.961  1.00  0.73           N  
ATOM    915  CA  ASP A 182      41.276   4.505  73.396  1.00  0.73           C  
ATOM    916  C   ASP A 182      40.976   5.828  74.095  1.00  0.73           C  
ATOM    917  O   ASP A 182      40.316   5.858  75.134  1.00  0.73           O  
ATOM    918  CB  ASP A 182      42.731   4.065  73.677  1.00  0.73           C  
ATOM    919  CG  ASP A 182      42.943   2.663  73.135  1.00  0.73           C  
ATOM    920  OD1 ASP A 182      41.990   1.848  73.203  1.00  0.73           O  
ATOM    921  OD2 ASP A 182      44.046   2.423  72.589  1.00  0.73           O  
ATOM    922  N   GLU A 183      41.386   6.973  73.498  1.00  0.72           N  
ATOM    923  CA  GLU A 183      41.026   8.294  73.989  1.00  0.72           C  
ATOM    924  C   GLU A 183      39.522   8.498  73.957  1.00  0.72           C  
ATOM    925  O   GLU A 183      38.898   8.862  74.951  1.00  0.72           O  
ATOM    926  CB  GLU A 183      41.699   9.393  73.126  1.00  0.72           C  
ATOM    927  CG  GLU A 183      41.342  10.843  73.543  1.00  0.72           C  
ATOM    928  CD  GLU A 183      42.063  11.926  72.742  1.00  0.72           C  
ATOM    929  OE1 GLU A 183      42.968  11.586  71.940  1.00  0.72           O  
ATOM    930  OE2 GLU A 183      41.690  13.110  72.937  1.00  0.72           O  
ATOM    931  N   ALA A 184      38.884   8.165  72.821  1.00  0.81           N  
ATOM    932  CA  ALA A 184      37.461   8.323  72.638  1.00  0.81           C  
ATOM    933  C   ALA A 184      36.590   7.503  73.590  1.00  0.81           C  
ATOM    934  O   ALA A 184      35.645   8.010  74.191  1.00  0.81           O  
ATOM    935  CB  ALA A 184      37.129   7.944  71.182  1.00  0.81           C  
ATOM    936  N   LEU A 185      36.919   6.209  73.770  1.00  0.75           N  
ATOM    937  CA  LEU A 185      36.240   5.290  74.663  1.00  0.75           C  
ATOM    938  C   LEU A 185      36.441   5.635  76.138  1.00  0.75           C  
ATOM    939  O   LEU A 185      35.490   5.629  76.919  1.00  0.75           O  
ATOM    940  CB  LEU A 185      36.664   3.831  74.338  1.00  0.75           C  
ATOM    941  CG  LEU A 185      36.294   3.365  72.905  1.00  0.75           C  
ATOM    942  CD1 LEU A 185      36.958   2.017  72.576  1.00  0.75           C  
ATOM    943  CD2 LEU A 185      34.775   3.286  72.679  1.00  0.75           C  
ATOM    944  N   ALA A 186      37.673   6.003  76.560  1.00  0.76           N  
ATOM    945  CA  ALA A 186      37.948   6.480  77.907  1.00  0.76           C  
ATOM    946  C   ALA A 186      37.260   7.812  78.242  1.00  0.76           C  
ATOM    947  O   ALA A 186      36.669   7.976  79.310  1.00  0.76           O  
ATOM    948  CB  ALA A 186      39.472   6.579  78.122  1.00  0.76           C  
ATOM    949  N   ILE A 187      37.268   8.795  77.312  1.00  0.72           N  
ATOM    950  CA  ILE A 187      36.518  10.045  77.440  1.00  0.72           C  
ATOM    951  C   ILE A 187      35.013   9.817  77.508  1.00  0.72           C  
ATOM    952  O   ILE A 187      34.306  10.454  78.296  1.00  0.72           O  
ATOM    953  CB  ILE A 187      36.843  11.033  76.316  1.00  0.72           C  
ATOM    954  CG1 ILE A 187      38.273  11.585  76.515  1.00  0.72           C  
ATOM    955  CG2 ILE A 187      35.818  12.197  76.241  1.00  0.72           C  
ATOM    956  CD1 ILE A 187      38.735  12.450  75.340  1.00  0.72           C  
ATOM    957  N   ALA A 188      34.475   8.895  76.684  1.00  0.75           N  
ATOM    958  CA  ALA A 188      33.083   8.500  76.730  1.00  0.75           C  
ATOM    959  C   ALA A 188      32.685   7.875  78.060  1.00  0.75           C  
ATOM    960  O   ALA A 188      31.691   8.282  78.655  1.00  0.75           O  
ATOM    961  CB  ALA A 188      32.766   7.518  75.586  1.00  0.75           C  
ATOM    962  N   ALA A 189      33.500   6.939  78.597  1.00  0.71           N  
ATOM    963  CA  ALA A 189      33.314   6.326  79.901  1.00  0.71           C  
ATOM    964  C   ALA A 189      33.332   7.331  81.053  1.00  0.71           C  
ATOM    965  O   ALA A 189      32.447   7.333  81.904  1.00  0.71           O  
ATOM    966  CB  ALA A 189      34.393   5.244  80.113  1.00  0.71           C  
ATOM    967  N   LYS A 190      34.299   8.274  81.059  1.00  0.67           N  
ATOM    968  CA  LYS A 190      34.355   9.358  82.029  1.00  0.67           C  
ATOM    969  C   LYS A 190      33.164  10.315  81.965  1.00  0.67           C  
ATOM    970  O   LYS A 190      32.609  10.726  82.983  1.00  0.67           O  
ATOM    971  CB  LYS A 190      35.656  10.177  81.845  1.00  0.67           C  
ATOM    972  CG  LYS A 190      35.824  11.284  82.902  1.00  0.67           C  
ATOM    973  CD  LYS A 190      37.137  12.066  82.758  1.00  0.67           C  
ATOM    974  CE  LYS A 190      37.285  13.157  83.826  1.00  0.67           C  
ATOM    975  NZ  LYS A 190      38.578  13.865  83.681  1.00  0.67           N  
ATOM    976  N   THR A 191      32.727  10.696  80.742  1.00  0.67           N  
ATOM    977  CA  THR A 191      31.506  11.478  80.524  1.00  0.67           C  
ATOM    978  C   THR A 191      30.279  10.715  81.013  1.00  0.67           C  
ATOM    979  O   THR A 191      29.449  11.274  81.720  1.00  0.67           O  
ATOM    980  CB  THR A 191      31.261  11.880  79.059  1.00  0.67           C  
ATOM    981  OG1 THR A 191      32.311  12.672  78.498  1.00  0.67           O  
ATOM    982  CG2 THR A 191      29.968  12.693  78.893  1.00  0.67           C  
ATOM    983  N   LEU A 192      30.146   9.403  80.709  1.00  0.59           N  
ATOM    984  CA  LEU A 192      29.065   8.572  81.226  1.00  0.59           C  
ATOM    985  C   LEU A 192      29.043   8.450  82.727  1.00  0.59           C  
ATOM    986  O   LEU A 192      27.985   8.583  83.320  1.00  0.59           O  
ATOM    987  CB  LEU A 192      29.131   7.117  80.705  1.00  0.59           C  
ATOM    988  CG  LEU A 192      28.806   6.990  79.217  1.00  0.59           C  
ATOM    989  CD1 LEU A 192      29.448   5.730  78.636  1.00  0.59           C  
ATOM    990  CD2 LEU A 192      27.299   6.984  78.935  1.00  0.59           C  
ATOM    991  N   GLN A 193      30.190   8.203  83.385  1.00  0.52           N  
ATOM    992  CA  GLN A 193      30.264   8.085  84.829  1.00  0.52           C  
ATOM    993  C   GLN A 193      29.896   9.367  85.557  1.00  0.52           C  
ATOM    994  O   GLN A 193      29.077   9.371  86.475  1.00  0.52           O  
ATOM    995  CB  GLN A 193      31.700   7.682  85.230  1.00  0.52           C  
ATOM    996  CG  GLN A 193      31.869   7.342  86.728  1.00  0.52           C  
ATOM    997  CD  GLN A 193      33.324   6.984  87.023  1.00  0.52           C  
ATOM    998  OE1 GLN A 193      34.229   7.229  86.227  1.00  0.52           O  
ATOM    999  NE2 GLN A 193      33.563   6.395  88.216  1.00  0.52           N  
ATOM   1000  N   ASN A 194      30.464  10.506  85.118  1.00  0.56           N  
ATOM   1001  CA  ASN A 194      30.193  11.798  85.720  1.00  0.56           C  
ATOM   1002  C   ASN A 194      28.791  12.321  85.448  1.00  0.56           C  
ATOM   1003  O   ASN A 194      28.110  12.765  86.368  1.00  0.56           O  
ATOM   1004  CB  ASN A 194      31.198  12.856  85.216  1.00  0.56           C  
ATOM   1005  CG  ASN A 194      32.591  12.526  85.727  1.00  0.56           C  
ATOM   1006  OD1 ASN A 194      32.817  11.788  86.682  1.00  0.56           O  
ATOM   1007  ND2 ASN A 194      33.606  13.141  85.080  1.00  0.56           N  
ATOM   1008  N   VAL A 195      28.314  12.258  84.179  1.00  0.55           N  
ATOM   1009  CA  VAL A 195      26.958  12.660  83.801  1.00  0.55           C  
ATOM   1010  C   VAL A 195      25.934  11.712  84.364  1.00  0.55           C  
ATOM   1011  O   VAL A 195      24.818  12.093  84.703  1.00  0.55           O  
ATOM   1012  CB  VAL A 195      26.721  12.800  82.297  1.00  0.55           C  
ATOM   1013  CG1 VAL A 195      25.248  13.168  82.009  1.00  0.55           C  
ATOM   1014  CG2 VAL A 195      27.623  13.921  81.758  1.00  0.55           C  
ATOM   1015  N   ALA A 196      26.261  10.418  84.523  1.00  0.52           N  
ATOM   1016  CA  ALA A 196      25.462   9.584  85.378  1.00  0.52           C  
ATOM   1017  C   ALA A 196      25.353  10.155  86.782  1.00  0.52           C  
ATOM   1018  O   ALA A 196      24.290  10.646  87.134  1.00  0.52           O  
ATOM   1019  CB  ALA A 196      26.041   8.161  85.430  1.00  0.52           C  
ATOM   1020  N   GLU A 197      26.444  10.210  87.565  1.00  0.46           N  
ATOM   1021  CA  GLU A 197      26.395  10.530  88.985  1.00  0.46           C  
ATOM   1022  C   GLU A 197      25.716  11.859  89.331  1.00  0.46           C  
ATOM   1023  O   GLU A 197      24.978  11.977  90.307  1.00  0.46           O  
ATOM   1024  CB  GLU A 197      27.818  10.446  89.585  1.00  0.46           C  
ATOM   1025  CG  GLU A 197      27.831  10.154  91.108  1.00  0.46           C  
ATOM   1026  CD  GLU A 197      27.368   8.737  91.481  1.00  0.46           C  
ATOM   1027  OE1 GLU A 197      26.934   7.958  90.587  1.00  0.46           O  
ATOM   1028  OE2 GLU A 197      27.462   8.416  92.692  1.00  0.46           O  
ATOM   1029  N   THR A 198      25.876  12.886  88.470  1.00  0.40           N  
ATOM   1030  CA  THR A 198      25.198  14.174  88.606  1.00  0.40           C  
ATOM   1031  C   THR A 198      23.701  14.172  88.313  1.00  0.40           C  
ATOM   1032  O   THR A 198      23.014  15.112  88.692  1.00  0.40           O  
ATOM   1033  CB  THR A 198      25.812  15.288  87.759  1.00  0.40           C  
ATOM   1034  OG1 THR A 198      25.919  14.926  86.392  1.00  0.40           O  
ATOM   1035  CG2 THR A 198      27.239  15.564  88.243  1.00  0.40           C  
ATOM   1036  N   TYR A 199      23.126  13.146  87.657  1.00  0.34           N  
ATOM   1037  CA  TYR A 199      21.687  13.079  87.401  1.00  0.34           C  
ATOM   1038  C   TYR A 199      21.089  11.766  87.910  1.00  0.34           C  
ATOM   1039  O   TYR A 199      19.992  11.360  87.517  1.00  0.34           O  
ATOM   1040  CB  TYR A 199      21.348  13.303  85.895  1.00  0.34           C  
ATOM   1041  CG  TYR A 199      21.839  14.671  85.484  1.00  0.34           C  
ATOM   1042  CD1 TYR A 199      21.237  15.849  85.963  1.00  0.34           C  
ATOM   1043  CD2 TYR A 199      23.012  14.779  84.729  1.00  0.34           C  
ATOM   1044  CE1 TYR A 199      21.855  17.095  85.762  1.00  0.34           C  
ATOM   1045  CE2 TYR A 199      23.666  16.006  84.584  1.00  0.34           C  
ATOM   1046  CZ  TYR A 199      23.086  17.168  85.099  1.00  0.34           C  
ATOM   1047  OH  TYR A 199      23.719  18.414  84.896  1.00  0.34           O  
ATOM   1048  N   LYS A 200      21.785  11.052  88.826  1.00  0.26           N  
ATOM   1049  CA  LYS A 200      21.282   9.823  89.422  1.00  0.26           C  
ATOM   1050  C   LYS A 200      20.410  10.086  90.637  1.00  0.26           C  
ATOM   1051  O   LYS A 200      20.760  10.797  91.571  1.00  0.26           O  
ATOM   1052  CB  LYS A 200      22.396   8.811  89.826  1.00  0.26           C  
ATOM   1053  CG  LYS A 200      23.115   8.151  88.631  1.00  0.26           C  
ATOM   1054  CD  LYS A 200      22.295   7.169  87.790  1.00  0.26           C  
ATOM   1055  CE  LYS A 200      22.899   6.762  86.439  1.00  0.26           C  
ATOM   1056  NZ  LYS A 200      23.982   5.793  86.638  1.00  0.26           N  
ATOM   1057  N   GLY A 201      19.215   9.469  90.648  1.00  0.26           N  
ATOM   1058  CA  GLY A 201      18.340   9.420  91.800  1.00  0.26           C  
ATOM   1059  C   GLY A 201      18.366   8.061  92.403  1.00  0.26           C  
ATOM   1060  O   GLY A 201      18.263   7.062  91.699  1.00  0.26           O  
ATOM   1061  N   GLU A 202      18.459   8.018  93.733  1.00  0.21           N  
ATOM   1062  CA  GLU A 202      18.183   6.859  94.545  1.00  0.21           C  
ATOM   1063  C   GLU A 202      16.709   6.929  94.905  1.00  0.21           C  
ATOM   1064  O   GLU A 202      15.845   6.524  94.120  1.00  0.21           O  
ATOM   1065  CB  GLU A 202      19.141   6.919  95.750  1.00  0.21           C  
ATOM   1066  CG  GLU A 202      18.995   5.805  96.808  1.00  0.21           C  
ATOM   1067  CD  GLU A 202      20.302   5.661  97.582  1.00  0.21           C  
ATOM   1068  OE1 GLU A 202      21.011   6.685  97.753  1.00  0.21           O  
ATOM   1069  OE2 GLU A 202      20.660   4.505  97.918  1.00  0.21           O  
ATOM   1070  N   ASP A 203      16.378   7.526  96.063  1.00  0.25           N  
ATOM   1071  CA  ASP A 203      15.067   8.066  96.330  1.00  0.25           C  
ATOM   1072  C   ASP A 203      14.775   9.302  95.476  1.00  0.25           C  
ATOM   1073  O   ASP A 203      15.637  10.138  95.197  1.00  0.25           O  
ATOM   1074  CB  ASP A 203      14.866   8.387  97.831  1.00  0.25           C  
ATOM   1075  CG  ASP A 203      14.911   7.116  98.660  1.00  0.25           C  
ATOM   1076  OD1 ASP A 203      14.171   6.164  98.311  1.00  0.25           O  
ATOM   1077  OD2 ASP A 203      15.651   7.103  99.670  1.00  0.25           O  
ATOM   1078  N   GLY A 204      13.515   9.437  95.021  1.00  0.25           N  
ATOM   1079  CA  GLY A 204      12.993  10.673  94.441  1.00  0.25           C  
ATOM   1080  C   GLY A 204      12.481  11.625  95.503  1.00  0.25           C  
ATOM   1081  O   GLY A 204      12.986  11.701  96.615  1.00  0.25           O  
ATOM   1082  N   ALA A 205      11.390  12.361  95.208  1.00  0.19           N  
ATOM   1083  CA  ALA A 205      10.650  13.094  96.229  1.00  0.19           C  
ATOM   1084  C   ALA A 205       9.514  12.227  96.768  1.00  0.19           C  
ATOM   1085  O   ALA A 205       8.636  12.682  97.495  1.00  0.19           O  
ATOM   1086  CB  ALA A 205      10.089  14.407  95.640  1.00  0.19           C  
ATOM   1087  N   GLY A 206       9.533  10.928  96.403  1.00  0.20           N  
ATOM   1088  CA  GLY A 206       8.554   9.938  96.814  1.00  0.20           C  
ATOM   1089  C   GLY A 206       9.162   8.657  97.314  1.00  0.20           C  
ATOM   1090  O   GLY A 206       8.887   8.239  98.433  1.00  0.20           O  
ATOM   1091  N   LYS A 207       9.933   7.941  96.466  1.00  0.22           N  
ATOM   1092  CA  LYS A 207      10.295   6.556  96.726  1.00  0.22           C  
ATOM   1093  C   LYS A 207      11.586   6.202  96.023  1.00  0.22           C  
ATOM   1094  O   LYS A 207      12.013   6.927  95.121  1.00  0.22           O  
ATOM   1095  CB  LYS A 207       9.218   5.583  96.158  1.00  0.22           C  
ATOM   1096  CG  LYS A 207       7.838   5.772  96.798  1.00  0.22           C  
ATOM   1097  CD  LYS A 207       6.800   4.766  96.309  1.00  0.22           C  
ATOM   1098  CE  LYS A 207       5.462   4.974  97.015  1.00  0.22           C  
ATOM   1099  NZ  LYS A 207       4.492   3.955  96.571  1.00  0.22           N  
ATOM   1100  N   LEU A 208      12.191   5.055  96.412  1.00  0.22           N  
ATOM   1101  CA  LEU A 208      13.318   4.411  95.764  1.00  0.22           C  
ATOM   1102  C   LEU A 208      12.994   4.072  94.329  1.00  0.22           C  
ATOM   1103  O   LEU A 208      12.126   3.249  94.042  1.00  0.22           O  
ATOM   1104  CB  LEU A 208      13.739   3.109  96.502  1.00  0.22           C  
ATOM   1105  CG  LEU A 208      15.032   2.446  95.970  1.00  0.22           C  
ATOM   1106  CD1 LEU A 208      16.260   3.334  96.215  1.00  0.22           C  
ATOM   1107  CD2 LEU A 208      15.267   1.056  96.583  1.00  0.22           C  
ATOM   1108  N   LEU A 209      13.665   4.740  93.385  1.00  0.23           N  
ATOM   1109  CA  LEU A 209      13.424   4.513  91.979  1.00  0.23           C  
ATOM   1110  C   LEU A 209      14.628   3.901  91.348  1.00  0.23           C  
ATOM   1111  O   LEU A 209      14.492   3.097  90.432  1.00  0.23           O  
ATOM   1112  CB  LEU A 209      13.147   5.857  91.253  1.00  0.23           C  
ATOM   1113  CG  LEU A 209      11.747   6.423  91.544  1.00  0.23           C  
ATOM   1114  CD1 LEU A 209      11.607   7.867  91.046  1.00  0.23           C  
ATOM   1115  CD2 LEU A 209      10.676   5.522  90.914  1.00  0.23           C  
ATOM   1116  N   GLU A 210      15.814   4.308  91.835  1.00  0.27           N  
ATOM   1117  CA  GLU A 210      17.090   4.043  91.226  1.00  0.27           C  
ATOM   1118  C   GLU A 210      17.192   4.560  89.773  1.00  0.27           C  
ATOM   1119  O   GLU A 210      16.235   4.922  89.079  1.00  0.27           O  
ATOM   1120  CB  GLU A 210      17.612   2.608  91.555  1.00  0.27           C  
ATOM   1121  CG  GLU A 210      17.796   2.376  93.089  1.00  0.27           C  
ATOM   1122  CD  GLU A 210      18.020   0.929  93.555  1.00  0.27           C  
ATOM   1123  OE1 GLU A 210      17.806  -0.017  92.766  1.00  0.27           O  
ATOM   1124  OE2 GLU A 210      18.364   0.752  94.753  1.00  0.27           O  
ATOM   1125  N   GLN A 211      18.425   4.740  89.302  1.00  0.25           N  
ATOM   1126  CA  GLN A 211      18.690   5.153  87.945  1.00  0.25           C  
ATOM   1127  C   GLN A 211      19.945   4.412  87.512  1.00  0.25           C  
ATOM   1128  O   GLN A 211      20.605   4.776  86.545  1.00  0.25           O  
ATOM   1129  CB  GLN A 211      19.018   6.676  87.875  1.00  0.25           C  
ATOM   1130  CG  GLN A 211      17.940   7.735  88.201  1.00  0.25           C  
ATOM   1131  CD  GLN A 211      16.938   7.963  87.089  1.00  0.25           C  
ATOM   1132  OE1 GLN A 211      16.725   7.147  86.193  1.00  0.25           O  
ATOM   1133  NE2 GLN A 211      16.278   9.149  87.154  1.00  0.25           N  
ATOM   1134  N   GLY A 212      20.354   3.361  88.241  1.00  0.29           N  
ATOM   1135  CA  GLY A 212      21.591   2.641  87.973  1.00  0.29           C  
ATOM   1136  C   GLY A 212      22.868   3.281  88.337  1.00  0.29           C  
ATOM   1137  O   GLY A 212      23.793   3.327  87.535  1.00  0.29           O  
ATOM   1138  N   TYR A 213      22.989   3.849  89.533  1.00  0.20           N  
ATOM   1139  CA  TYR A 213      24.272   4.255  90.062  1.00  0.20           C  
ATOM   1140  C   TYR A 213      24.901   3.051  90.743  1.00  0.20           C  
ATOM   1141  O   TYR A 213      24.207   2.183  91.261  1.00  0.20           O  
ATOM   1142  CB  TYR A 213      24.117   5.494  90.987  1.00  0.20           C  
ATOM   1143  CG  TYR A 213      23.162   5.226  92.114  1.00  0.20           C  
ATOM   1144  CD1 TYR A 213      21.761   5.259  91.957  1.00  0.20           C  
ATOM   1145  CD2 TYR A 213      23.702   4.815  93.336  1.00  0.20           C  
ATOM   1146  CE1 TYR A 213      20.934   4.774  92.979  1.00  0.20           C  
ATOM   1147  CE2 TYR A 213      22.878   4.330  94.356  1.00  0.20           C  
ATOM   1148  CZ  TYR A 213      21.497   4.287  94.165  1.00  0.20           C  
ATOM   1149  OH  TYR A 213      20.662   3.700  95.129  1.00  0.20           O  
ATOM   1150  N   GLU A 214      26.233   2.950  90.723  1.00  0.18           N  
ATOM   1151  CA  GLU A 214      26.923   1.901  91.426  1.00  0.18           C  
ATOM   1152  C   GLU A 214      28.024   2.604  92.201  1.00  0.18           C  
ATOM   1153  O   GLU A 214      29.019   3.009  91.599  1.00  0.18           O  
ATOM   1154  CB  GLU A 214      27.445   0.859  90.422  1.00  0.18           C  
ATOM   1155  CG  GLU A 214      28.111  -0.358  91.099  1.00  0.18           C  
ATOM   1156  CD  GLU A 214      28.348  -1.521  90.137  1.00  0.18           C  
ATOM   1157  OE1 GLU A 214      27.925  -1.430  88.956  1.00  0.18           O  
ATOM   1158  OE2 GLU A 214      28.928  -2.533  90.608  1.00  0.18           O  
ATOM   1159  N   PRO A 215      27.893   2.847  93.505  1.00  0.22           N  
ATOM   1160  CA  PRO A 215      28.828   3.715  94.195  1.00  0.22           C  
ATOM   1161  C   PRO A 215      29.794   2.849  94.974  1.00  0.22           C  
ATOM   1162  O   PRO A 215      29.477   1.723  95.351  1.00  0.22           O  
ATOM   1163  CB  PRO A 215      27.921   4.554  95.106  1.00  0.22           C  
ATOM   1164  CG  PRO A 215      26.759   3.620  95.469  1.00  0.22           C  
ATOM   1165  CD  PRO A 215      26.660   2.651  94.281  1.00  0.22           C  
ATOM   1166  N   ALA A 216      31.025   3.333  95.204  1.00  0.20           N  
ATOM   1167  CA  ALA A 216      32.035   2.553  95.879  1.00  0.20           C  
ATOM   1168  C   ALA A 216      31.816   2.477  97.389  1.00  0.20           C  
ATOM   1169  O   ALA A 216      31.692   3.488  98.079  1.00  0.20           O  
ATOM   1170  CB  ALA A 216      33.431   3.120  95.557  1.00  0.20           C  
ATOM   1171  N   MET A 217      31.778   1.252  97.940  1.00  0.13           N  
ATOM   1172  CA  MET A 217      31.668   1.017  99.361  1.00  0.13           C  
ATOM   1173  C   MET A 217      32.518  -0.190  99.692  1.00  0.13           C  
ATOM   1174  O   MET A 217      33.002  -0.880  98.795  1.00  0.13           O  
ATOM   1175  CB  MET A 217      30.202   0.819  99.827  1.00  0.13           C  
ATOM   1176  CG  MET A 217      29.479  -0.409  99.232  1.00  0.13           C  
ATOM   1177  SD  MET A 217      27.725  -0.528  99.705  1.00  0.13           S  
ATOM   1178  CE  MET A 217      27.994  -1.010 101.437  1.00  0.13           C  
ATOM   1179  N   VAL A 218      32.767  -0.454 100.988  1.00  0.14           N  
ATOM   1180  CA  VAL A 218      33.567  -1.583 101.422  1.00  0.14           C  
ATOM   1181  C   VAL A 218      32.885  -2.149 102.649  1.00  0.14           C  
ATOM   1182  O   VAL A 218      32.136  -1.449 103.322  1.00  0.14           O  
ATOM   1183  CB  VAL A 218      35.027  -1.234 101.781  1.00  0.14           C  
ATOM   1184  CG1 VAL A 218      35.721  -0.526 100.602  1.00  0.14           C  
ATOM   1185  CG2 VAL A 218      35.110  -0.311 103.010  1.00  0.14           C  
ATOM   1186  N   GLU A 219      33.180  -3.415 102.999  1.00  0.16           N  
ATOM   1187  CA  GLU A 219      32.621  -4.087 104.164  1.00  0.16           C  
ATOM   1188  C   GLU A 219      33.580  -4.016 105.357  1.00  0.16           C  
ATOM   1189  O   GLU A 219      33.540  -4.823 106.281  1.00  0.16           O  
ATOM   1190  CB  GLU A 219      32.330  -5.573 103.826  1.00  0.16           C  
ATOM   1191  CG  GLU A 219      31.392  -5.782 102.610  1.00  0.16           C  
ATOM   1192  CD  GLU A 219      30.015  -5.155 102.817  1.00  0.16           C  
ATOM   1193  OE1 GLU A 219      29.340  -5.531 103.808  1.00  0.16           O  
ATOM   1194  OE2 GLU A 219      29.629  -4.315 101.966  1.00  0.16           O  
ATOM   1195  N   ALA A 220      34.515  -3.044 105.333  1.00  0.25           N  
ATOM   1196  CA  ALA A 220      35.533  -2.851 106.349  1.00  0.25           C  
ATOM   1197  C   ALA A 220      35.119  -1.773 107.354  1.00  0.25           C  
ATOM   1198  O   ALA A 220      34.422  -2.041 108.325  1.00  0.25           O  
ATOM   1199  CB  ALA A 220      36.878  -2.504 105.660  1.00  0.25           C  
ATOM   1200  N   MET A 221      35.552  -0.513 107.135  1.00  0.16           N  
ATOM   1201  CA  MET A 221      35.235   0.614 108.007  1.00  0.16           C  
ATOM   1202  C   MET A 221      34.762   1.826 107.208  1.00  0.16           C  
ATOM   1203  O   MET A 221      33.991   2.654 107.686  1.00  0.16           O  
ATOM   1204  CB  MET A 221      36.491   1.053 108.810  1.00  0.16           C  
ATOM   1205  CG  MET A 221      37.035  -0.009 109.792  1.00  0.16           C  
ATOM   1206  SD  MET A 221      35.876  -0.530 111.098  1.00  0.16           S  
ATOM   1207  CE  MET A 221      35.815   1.031 112.023  1.00  0.16           C  
ATOM   1208  N   HIS A 222      35.192   1.955 105.933  1.00  0.21           N  
ATOM   1209  CA  HIS A 222      34.683   2.970 105.022  1.00  0.21           C  
ATOM   1210  C   HIS A 222      33.308   2.581 104.505  1.00  0.21           C  
ATOM   1211  O   HIS A 222      32.915   1.425 104.572  1.00  0.21           O  
ATOM   1212  CB  HIS A 222      35.619   3.207 103.818  1.00  0.21           C  
ATOM   1213  CG  HIS A 222      36.992   3.599 104.233  1.00  0.21           C  
ATOM   1214  ND1 HIS A 222      37.190   4.882 104.687  1.00  0.21           N  
ATOM   1215  CD2 HIS A 222      38.161   2.907 104.235  1.00  0.21           C  
ATOM   1216  CE1 HIS A 222      38.476   4.958 104.954  1.00  0.21           C  
ATOM   1217  NE2 HIS A 222      39.114   3.788 104.698  1.00  0.21           N  
ATOM   1218  N   GLY A 223      32.515   3.538 103.979  1.00  0.22           N  
ATOM   1219  CA  GLY A 223      31.142   3.247 103.550  1.00  0.22           C  
ATOM   1220  C   GLY A 223      30.124   3.315 104.660  1.00  0.22           C  
ATOM   1221  O   GLY A 223      28.939   3.106 104.435  1.00  0.22           O  
ATOM   1222  N   ALA A 224      30.567   3.668 105.883  1.00  0.22           N  
ATOM   1223  CA  ALA A 224      29.760   3.817 107.080  1.00  0.22           C  
ATOM   1224  C   ALA A 224      28.636   4.846 106.967  1.00  0.22           C  
ATOM   1225  O   ALA A 224      27.548   4.679 107.511  1.00  0.22           O  
ATOM   1226  CB  ALA A 224      30.700   4.198 108.244  1.00  0.22           C  
ATOM   1227  N   GLY A 225      28.873   5.956 106.247  1.00  0.25           N  
ATOM   1228  CA  GLY A 225      27.834   6.936 106.008  1.00  0.25           C  
ATOM   1229  C   GLY A 225      28.370   8.038 105.153  1.00  0.25           C  
ATOM   1230  O   GLY A 225      29.558   8.080 104.840  1.00  0.25           O  
ATOM   1231  N   VAL A 226      27.505   8.985 104.753  1.00  0.26           N  
ATOM   1232  CA  VAL A 226      27.901  10.117 103.932  1.00  0.26           C  
ATOM   1233  C   VAL A 226      28.615  11.164 104.778  1.00  0.26           C  
ATOM   1234  O   VAL A 226      28.003  11.851 105.589  1.00  0.26           O  
ATOM   1235  CB  VAL A 226      26.711  10.756 103.212  1.00  0.26           C  
ATOM   1236  CG1 VAL A 226      27.168  11.918 102.301  1.00  0.26           C  
ATOM   1237  CG2 VAL A 226      25.991   9.683 102.369  1.00  0.26           C  
ATOM   1238  N   GLN A 227      29.945  11.303 104.595  1.00  0.22           N  
ATOM   1239  CA  GLN A 227      30.753  12.303 105.280  1.00  0.22           C  
ATOM   1240  C   GLN A 227      31.064  13.478 104.362  1.00  0.22           C  
ATOM   1241  O   GLN A 227      31.743  14.432 104.730  1.00  0.22           O  
ATOM   1242  CB  GLN A 227      32.106  11.680 105.715  1.00  0.22           C  
ATOM   1243  CG  GLN A 227      31.996  10.399 106.577  1.00  0.22           C  
ATOM   1244  CD  GLN A 227      31.315  10.673 107.919  1.00  0.22           C  
ATOM   1245  OE1 GLN A 227      31.753  11.507 108.708  1.00  0.22           O  
ATOM   1246  NE2 GLN A 227      30.222   9.933 108.213  1.00  0.22           N  
ATOM   1247  N   ALA A 228      30.569  13.412 103.114  1.00  0.16           N  
ATOM   1248  CA  ALA A 228      30.785  14.412 102.100  1.00  0.16           C  
ATOM   1249  C   ALA A 228      29.600  15.364 102.013  1.00  0.16           C  
ATOM   1250  O   ALA A 228      28.855  15.604 102.960  1.00  0.16           O  
ATOM   1251  CB  ALA A 228      31.039  13.704 100.747  1.00  0.16           C  
ATOM   1252  N   ILE A 229      29.391  15.944 100.825  1.00  0.18           N  
ATOM   1253  CA  ILE A 229      28.331  16.888 100.572  1.00  0.18           C  
ATOM   1254  C   ILE A 229      27.089  16.126 100.125  1.00  0.18           C  
ATOM   1255  O   ILE A 229      27.089  15.455  99.098  1.00  0.18           O  
ATOM   1256  CB  ILE A 229      28.782  17.900  99.520  1.00  0.18           C  
ATOM   1257  CG1 ILE A 229      29.996  18.716 100.031  1.00  0.18           C  
ATOM   1258  CG2 ILE A 229      27.612  18.828  99.148  1.00  0.18           C  
ATOM   1259  CD1 ILE A 229      30.610  19.627  98.960  1.00  0.18           C  
ATOM   1260  N   LYS A 230      25.976  16.222 100.888  1.00  0.21           N  
ATOM   1261  CA  LYS A 230      24.711  15.564 100.568  1.00  0.21           C  
ATOM   1262  C   LYS A 230      23.747  16.499  99.837  1.00  0.21           C  
ATOM   1263  O   LYS A 230      22.541  16.268  99.750  1.00  0.21           O  
ATOM   1264  CB  LYS A 230      24.033  15.011 101.852  1.00  0.21           C  
ATOM   1265  CG  LYS A 230      23.532  16.081 102.841  1.00  0.21           C  
ATOM   1266  CD  LYS A 230      22.845  15.465 104.072  1.00  0.21           C  
ATOM   1267  CE  LYS A 230      22.220  16.522 104.988  1.00  0.21           C  
ATOM   1268  NZ  LYS A 230      21.595  15.885 106.170  1.00  0.21           N  
ATOM   1269  N   MET A 231      24.278  17.620  99.317  1.00  0.19           N  
ATOM   1270  CA  MET A 231      23.568  18.609  98.531  1.00  0.19           C  
ATOM   1271  C   MET A 231      23.002  18.064  97.231  1.00  0.19           C  
ATOM   1272  O   MET A 231      23.650  17.325  96.494  1.00  0.19           O  
ATOM   1273  CB  MET A 231      24.522  19.783  98.193  1.00  0.19           C  
ATOM   1274  CG  MET A 231      23.909  21.027  97.519  1.00  0.19           C  
ATOM   1275  SD  MET A 231      25.148  22.277  97.049  1.00  0.19           S  
ATOM   1276  CE  MET A 231      25.650  22.779  98.721  1.00  0.19           C  
ATOM   1277  N   ARG A 232      21.779  18.490  96.873  1.00  0.18           N  
ATOM   1278  CA  ARG A 232      21.136  18.110  95.631  1.00  0.18           C  
ATOM   1279  C   ARG A 232      21.616  18.963  94.459  1.00  0.18           C  
ATOM   1280  O   ARG A 232      20.821  19.520  93.708  1.00  0.18           O  
ATOM   1281  CB  ARG A 232      19.598  18.230  95.753  1.00  0.18           C  
ATOM   1282  CG  ARG A 232      18.992  17.436  96.927  1.00  0.18           C  
ATOM   1283  CD  ARG A 232      17.478  17.632  97.006  1.00  0.18           C  
ATOM   1284  NE  ARG A 232      17.002  16.881  98.208  1.00  0.18           N  
ATOM   1285  CZ  ARG A 232      15.730  16.878  98.630  1.00  0.18           C  
ATOM   1286  NH1 ARG A 232      15.395  16.181  99.712  1.00  0.18           N  
ATOM   1287  NH2 ARG A 232      14.784  17.555  97.987  1.00  0.18           N  
ATOM   1288  N   GLY A 233      22.955  19.076  94.280  1.00  0.19           N  
ATOM   1289  CA  GLY A 233      23.576  19.777  93.153  1.00  0.19           C  
ATOM   1290  C   GLY A 233      23.406  19.024  91.864  1.00  0.19           C  
ATOM   1291  O   GLY A 233      23.390  19.590  90.776  1.00  0.19           O  
ATOM   1292  N   GLY A 234      23.222  17.701  91.995  1.00  0.18           N  
ATOM   1293  CA  GLY A 234      22.640  16.858  90.976  1.00  0.18           C  
ATOM   1294  C   GLY A 234      21.172  16.697  91.237  1.00  0.18           C  
ATOM   1295  O   GLY A 234      20.773  16.060  92.208  1.00  0.18           O  
ATOM   1296  N   MET A 235      20.312  17.288  90.392  1.00  0.12           N  
ATOM   1297  CA  MET A 235      18.873  17.162  90.517  1.00  0.12           C  
ATOM   1298  C   MET A 235      18.359  15.832  89.940  1.00  0.12           C  
ATOM   1299  O   MET A 235      18.466  15.621  88.731  1.00  0.12           O  
ATOM   1300  CB  MET A 235      18.167  18.338  89.793  1.00  0.12           C  
ATOM   1301  CG  MET A 235      16.627  18.339  89.919  1.00  0.12           C  
ATOM   1302  SD  MET A 235      15.777  19.689  89.044  1.00  0.12           S  
ATOM   1303  CE  MET A 235      16.292  21.064  90.109  1.00  0.12           C  
ATOM   1304  N   PRO A 236      17.741  14.909  90.687  1.00  0.17           N  
ATOM   1305  CA  PRO A 236      17.521  13.550  90.188  1.00  0.17           C  
ATOM   1306  C   PRO A 236      16.152  13.450  89.558  1.00  0.17           C  
ATOM   1307  O   PRO A 236      15.712  12.365  89.178  1.00  0.17           O  
ATOM   1308  CB  PRO A 236      17.593  12.707  91.463  1.00  0.17           C  
ATOM   1309  CG  PRO A 236      17.074  13.619  92.574  1.00  0.17           C  
ATOM   1310  CD  PRO A 236      17.599  14.987  92.147  1.00  0.17           C  
ATOM   1311  N   LEU A 237      15.489  14.604  89.390  1.00  0.13           N  
ATOM   1312  CA  LEU A 237      14.191  14.746  88.764  1.00  0.13           C  
ATOM   1313  C   LEU A 237      14.381  14.934  87.263  1.00  0.13           C  
ATOM   1314  O   LEU A 237      13.434  14.979  86.484  1.00  0.13           O  
ATOM   1315  CB  LEU A 237      13.460  15.981  89.361  1.00  0.13           C  
ATOM   1316  CG  LEU A 237      13.246  15.932  90.893  1.00  0.13           C  
ATOM   1317  CD1 LEU A 237      12.738  17.286  91.418  1.00  0.13           C  
ATOM   1318  CD2 LEU A 237      12.277  14.808  91.290  1.00  0.13           C  
ATOM   1319  N   LEU A 238      15.654  14.982  86.829  1.00  0.13           N  
ATOM   1320  CA  LEU A 238      16.075  15.201  85.471  1.00  0.13           C  
ATOM   1321  C   LEU A 238      16.981  14.063  85.054  1.00  0.13           C  
ATOM   1322  O   LEU A 238      18.140  14.253  84.704  1.00  0.13           O  
ATOM   1323  CB  LEU A 238      16.862  16.526  85.358  1.00  0.13           C  
ATOM   1324  CG  LEU A 238      16.069  17.790  85.748  1.00  0.13           C  
ATOM   1325  CD1 LEU A 238      16.974  19.023  85.621  1.00  0.13           C  
ATOM   1326  CD2 LEU A 238      14.801  17.995  84.911  1.00  0.13           C  
ATOM   1327  N   GLY A 239      16.469  12.811  85.088  1.00  0.18           N  
ATOM   1328  CA  GLY A 239      17.219  11.640  84.632  1.00  0.18           C  
ATOM   1329  C   GLY A 239      17.689  11.745  83.200  1.00  0.18           C  
ATOM   1330  O   GLY A 239      16.891  11.686  82.263  1.00  0.18           O  
ATOM   1331  N   ALA A 240      19.006  11.921  83.016  1.00  0.17           N  
ATOM   1332  CA  ALA A 240      19.661  12.117  81.746  1.00  0.17           C  
ATOM   1333  C   ALA A 240      20.211  10.792  81.226  1.00  0.17           C  
ATOM   1334  O   ALA A 240      19.808   9.722  81.672  1.00  0.17           O  
ATOM   1335  CB  ALA A 240      20.773  13.173  81.924  1.00  0.17           C  
ATOM   1336  N   GLY A 241      21.123  10.819  80.227  1.00  0.20           N  
ATOM   1337  CA  GLY A 241      21.666   9.595  79.636  1.00  0.20           C  
ATOM   1338  C   GLY A 241      20.704   8.929  78.690  1.00  0.20           C  
ATOM   1339  O   GLY A 241      20.651   7.709  78.588  1.00  0.20           O  
ATOM   1340  N   ARG A 242      19.908   9.752  77.982  1.00  0.17           N  
ATOM   1341  CA  ARG A 242      18.873   9.355  77.043  1.00  0.17           C  
ATOM   1342  C   ARG A 242      19.445   8.616  75.844  1.00  0.17           C  
ATOM   1343  O   ARG A 242      20.560   8.887  75.410  1.00  0.17           O  
ATOM   1344  CB  ARG A 242      18.087  10.593  76.533  1.00  0.17           C  
ATOM   1345  CG  ARG A 242      17.589  11.561  77.624  1.00  0.17           C  
ATOM   1346  CD  ARG A 242      16.541  11.004  78.568  1.00  0.17           C  
ATOM   1347  NE  ARG A 242      16.207  11.983  79.642  1.00  0.17           N  
ATOM   1348  CZ  ARG A 242      15.132  12.782  79.677  1.00  0.17           C  
ATOM   1349  NH1 ARG A 242      14.818  13.329  80.849  1.00  0.17           N  
ATOM   1350  NH2 ARG A 242      14.364  13.004  78.618  1.00  0.17           N  
ATOM   1351  N   VAL A 243      18.725   7.656  75.249  1.00  0.49           N  
ATOM   1352  CA  VAL A 243      19.299   6.904  74.142  1.00  0.49           C  
ATOM   1353  C   VAL A 243      18.285   6.687  73.072  1.00  0.49           C  
ATOM   1354  O   VAL A 243      17.158   6.270  73.323  1.00  0.49           O  
ATOM   1355  CB  VAL A 243      19.811   5.550  74.593  1.00  0.49           C  
ATOM   1356  CG1 VAL A 243      20.265   4.617  73.450  1.00  0.49           C  
ATOM   1357  CG2 VAL A 243      20.980   5.798  75.549  1.00  0.49           C  
ATOM   1358  N   PHE A 244      18.690   6.945  71.818  1.00  0.47           N  
ATOM   1359  CA  PHE A 244      17.873   6.598  70.689  1.00  0.47           C  
ATOM   1360  C   PHE A 244      18.544   5.507  69.972  1.00  0.47           C  
ATOM   1361  O   PHE A 244      19.604   5.664  69.370  1.00  0.47           O  
ATOM   1362  CB  PHE A 244      17.630   7.709  69.640  1.00  0.47           C  
ATOM   1363  CG  PHE A 244      16.470   8.482  70.138  1.00  0.47           C  
ATOM   1364  CD1 PHE A 244      16.626   9.168  71.342  1.00  0.47           C  
ATOM   1365  CD2 PHE A 244      15.192   8.345  69.575  1.00  0.47           C  
ATOM   1366  CE1 PHE A 244      15.512   9.592  72.053  1.00  0.47           C  
ATOM   1367  CE2 PHE A 244      14.081   8.873  70.242  1.00  0.47           C  
ATOM   1368  CZ  PHE A 244      14.234   9.457  71.506  1.00  0.47           C  
ATOM   1369  N   GLY A 245      17.826   4.395  69.959  1.00  0.43           N  
ATOM   1370  CA  GLY A 245      17.887   3.431  68.931  1.00  0.43           C  
ATOM   1371  C   GLY A 245      18.010   1.996  69.397  1.00  0.43           C  
ATOM   1372  O   GLY A 245      18.207   1.704  70.566  1.00  0.43           O  
ATOM   1373  N   PHE A 246      17.910   1.005  68.491  1.00  0.37           N  
ATOM   1374  CA  PHE A 246      17.601   1.096  67.071  1.00  0.37           C  
ATOM   1375  C   PHE A 246      17.626  -0.292  66.456  1.00  0.37           C  
ATOM   1376  O   PHE A 246      18.119  -1.260  67.016  1.00  0.37           O  
ATOM   1377  CB  PHE A 246      18.472   2.070  66.210  1.00  0.37           C  
ATOM   1378  CG  PHE A 246      19.904   1.734  66.470  1.00  0.37           C  
ATOM   1379  CD1 PHE A 246      20.605   2.050  67.656  1.00  0.37           C  
ATOM   1380  CD2 PHE A 246      20.496   0.841  65.584  1.00  0.37           C  
ATOM   1381  CE1 PHE A 246      21.769   1.433  68.009  1.00  0.37           C  
ATOM   1382  CE2 PHE A 246      21.689   0.224  65.905  1.00  0.37           C  
ATOM   1383  CZ  PHE A 246      22.239   0.482  67.152  1.00  0.37           C  
ATOM   1384  N   TYR A 247      17.058  -0.374  65.258  1.00  0.42           N  
ATOM   1385  CA  TYR A 247      16.675  -1.492  64.436  1.00  0.42           C  
ATOM   1386  C   TYR A 247      17.733  -1.989  63.452  1.00  0.42           C  
ATOM   1387  O   TYR A 247      17.571  -3.012  62.795  1.00  0.42           O  
ATOM   1388  CB  TYR A 247      15.494  -0.880  63.641  1.00  0.42           C  
ATOM   1389  CG  TYR A 247      15.864   0.460  62.994  1.00  0.42           C  
ATOM   1390  CD1 TYR A 247      15.732   1.702  63.646  1.00  0.42           C  
ATOM   1391  CD2 TYR A 247      16.416   0.475  61.716  1.00  0.42           C  
ATOM   1392  CE1 TYR A 247      15.965   2.905  62.959  1.00  0.42           C  
ATOM   1393  CE2 TYR A 247      16.491   1.654  60.967  1.00  0.42           C  
ATOM   1394  CZ  TYR A 247      16.227   2.874  61.589  1.00  0.42           C  
ATOM   1395  OH  TYR A 247      16.196   4.065  60.845  1.00  0.42           O  
ATOM   1396  N   ARG A 248      18.851  -1.255  63.330  1.00  0.45           N  
ATOM   1397  CA  ARG A 248      19.948  -1.584  62.448  1.00  0.45           C  
ATOM   1398  C   ARG A 248      21.051  -2.352  63.168  1.00  0.45           C  
ATOM   1399  O   ARG A 248      21.987  -2.790  62.516  1.00  0.45           O  
ATOM   1400  CB  ARG A 248      20.631  -0.297  61.915  1.00  0.45           C  
ATOM   1401  CG  ARG A 248      19.853   0.617  60.957  1.00  0.45           C  
ATOM   1402  CD  ARG A 248      20.663   1.893  60.710  1.00  0.45           C  
ATOM   1403  NE  ARG A 248      19.894   2.732  59.747  1.00  0.45           N  
ATOM   1404  CZ  ARG A 248      20.303   3.946  59.356  1.00  0.45           C  
ATOM   1405  NH1 ARG A 248      19.581   4.604  58.450  1.00  0.45           N  
ATOM   1406  NH2 ARG A 248      21.412   4.508  59.818  1.00  0.45           N  
ATOM   1407  N   PHE A 249      20.998  -2.580  64.499  1.00  0.43           N  
ATOM   1408  CA  PHE A 249      21.940  -3.495  65.136  1.00  0.43           C  
ATOM   1409  C   PHE A 249      21.279  -4.831  65.199  1.00  0.43           C  
ATOM   1410  O   PHE A 249      20.062  -4.973  65.146  1.00  0.43           O  
ATOM   1411  CB  PHE A 249      22.385  -3.176  66.604  1.00  0.43           C  
ATOM   1412  CG  PHE A 249      23.674  -2.427  66.754  1.00  0.43           C  
ATOM   1413  CD1 PHE A 249      24.280  -1.749  65.686  1.00  0.43           C  
ATOM   1414  CD2 PHE A 249      24.134  -2.180  68.065  1.00  0.43           C  
ATOM   1415  CE1 PHE A 249      25.093  -0.648  65.945  1.00  0.43           C  
ATOM   1416  CE2 PHE A 249      25.003  -1.116  68.326  1.00  0.43           C  
ATOM   1417  CZ  PHE A 249      25.401  -0.292  67.263  1.00  0.43           C  
ATOM   1418  N   ALA A 250      22.117  -5.854  65.335  1.00  0.57           N  
ATOM   1419  CA  ALA A 250      21.711  -7.202  65.569  1.00  0.57           C  
ATOM   1420  C   ALA A 250      21.118  -7.478  66.944  1.00  0.57           C  
ATOM   1421  O   ALA A 250      21.365  -6.758  67.903  1.00  0.57           O  
ATOM   1422  CB  ALA A 250      22.960  -8.052  65.365  1.00  0.57           C  
ATOM   1423  N   ASN A 251      20.353  -8.579  67.080  1.00  0.47           N  
ATOM   1424  CA  ASN A 251      19.658  -9.030  68.278  1.00  0.47           C  
ATOM   1425  C   ASN A 251      20.566  -9.180  69.489  1.00  0.47           C  
ATOM   1426  O   ASN A 251      20.232  -8.753  70.592  1.00  0.47           O  
ATOM   1427  CB  ASN A 251      19.041 -10.434  68.020  1.00  0.47           C  
ATOM   1428  CG  ASN A 251      17.849 -10.327  67.083  1.00  0.47           C  
ATOM   1429  OD1 ASN A 251      17.089  -9.368  67.177  1.00  0.47           O  
ATOM   1430  ND2 ASN A 251      17.625 -11.332  66.209  1.00  0.47           N  
ATOM   1431  N   MET A 252      21.761  -9.771  69.298  1.00  0.43           N  
ATOM   1432  CA  MET A 252      22.772  -9.896  70.340  1.00  0.43           C  
ATOM   1433  C   MET A 252      23.289  -8.554  70.841  1.00  0.43           C  
ATOM   1434  O   MET A 252      23.390  -8.297  72.040  1.00  0.43           O  
ATOM   1435  CB  MET A 252      23.970 -10.749  69.840  1.00  0.43           C  
ATOM   1436  CG  MET A 252      23.624 -12.232  69.583  1.00  0.43           C  
ATOM   1437  SD  MET A 252      22.802 -13.100  70.956  1.00  0.43           S  
ATOM   1438  CE  MET A 252      24.168 -13.000  72.147  1.00  0.43           C  
ATOM   1439  N   LEU A 253      23.582  -7.638  69.905  1.00  0.54           N  
ATOM   1440  CA  LEU A 253      24.048  -6.296  70.166  1.00  0.54           C  
ATOM   1441  C   LEU A 253      22.993  -5.460  70.839  1.00  0.54           C  
ATOM   1442  O   LEU A 253      23.250  -4.769  71.813  1.00  0.54           O  
ATOM   1443  CB  LEU A 253      24.380  -5.608  68.832  1.00  0.54           C  
ATOM   1444  CG  LEU A 253      25.737  -5.963  68.234  1.00  0.54           C  
ATOM   1445  CD1 LEU A 253      25.971  -7.456  68.030  1.00  0.54           C  
ATOM   1446  CD2 LEU A 253      25.951  -5.225  66.911  1.00  0.54           C  
ATOM   1447  N   ALA A 254      21.762  -5.542  70.325  1.00  0.56           N  
ATOM   1448  CA  ALA A 254      20.586  -4.871  70.804  1.00  0.56           C  
ATOM   1449  C   ALA A 254      20.200  -5.302  72.221  1.00  0.56           C  
ATOM   1450  O   ALA A 254      19.852  -4.482  73.073  1.00  0.56           O  
ATOM   1451  CB  ALA A 254      19.483  -5.148  69.766  1.00  0.56           C  
ATOM   1452  N   LEU A 255      20.296  -6.614  72.532  1.00  0.46           N  
ATOM   1453  CA  LEU A 255      20.171  -7.118  73.887  1.00  0.46           C  
ATOM   1454  C   LEU A 255      21.271  -6.642  74.834  1.00  0.46           C  
ATOM   1455  O   LEU A 255      20.975  -6.215  75.946  1.00  0.46           O  
ATOM   1456  CB  LEU A 255      20.101  -8.666  73.901  1.00  0.46           C  
ATOM   1457  CG  LEU A 255      19.856  -9.300  75.292  1.00  0.46           C  
ATOM   1458  CD1 LEU A 255      18.568  -8.789  75.956  1.00  0.46           C  
ATOM   1459  CD2 LEU A 255      19.821 -10.832  75.198  1.00  0.46           C  
ATOM   1460  N   LEU A 256      22.566  -6.669  74.434  1.00  0.44           N  
ATOM   1461  CA  LEU A 256      23.644  -6.150  75.272  1.00  0.44           C  
ATOM   1462  C   LEU A 256      23.666  -4.635  75.409  1.00  0.44           C  
ATOM   1463  O   LEU A 256      23.938  -4.123  76.496  1.00  0.44           O  
ATOM   1464  CB  LEU A 256      25.053  -6.678  74.905  1.00  0.44           C  
ATOM   1465  CG  LEU A 256      26.144  -6.372  75.970  1.00  0.44           C  
ATOM   1466  CD1 LEU A 256      25.815  -6.943  77.363  1.00  0.44           C  
ATOM   1467  CD2 LEU A 256      27.525  -6.873  75.528  1.00  0.44           C  
ATOM   1468  N   ASP A 257      23.319  -3.861  74.352  1.00  0.48           N  
ATOM   1469  CA  ASP A 257      23.158  -2.415  74.434  1.00  0.48           C  
ATOM   1470  C   ASP A 257      22.117  -2.098  75.474  1.00  0.48           C  
ATOM   1471  O   ASP A 257      22.309  -1.385  76.459  1.00  0.48           O  
ATOM   1472  CB  ASP A 257      22.650  -1.810  73.083  1.00  0.48           C  
ATOM   1473  CG  ASP A 257      22.883  -0.312  73.083  1.00  0.48           C  
ATOM   1474  OD1 ASP A 257      23.684   0.137  73.941  1.00  0.48           O  
ATOM   1475  OD2 ASP A 257      22.313   0.434  72.258  1.00  0.48           O  
ATOM   1476  N   GLY A 258      21.003  -2.819  75.333  1.00  0.46           N  
ATOM   1477  CA  GLY A 258      19.908  -2.692  76.233  1.00  0.46           C  
ATOM   1478  C   GLY A 258      20.142  -3.313  77.569  1.00  0.46           C  
ATOM   1479  O   GLY A 258      19.285  -3.153  78.399  1.00  0.46           O  
ATOM   1480  N   LYS A 259      21.252  -4.006  77.857  1.00  0.42           N  
ATOM   1481  CA  LYS A 259      21.552  -4.507  79.192  1.00  0.42           C  
ATOM   1482  C   LYS A 259      22.590  -3.623  79.881  1.00  0.42           C  
ATOM   1483  O   LYS A 259      22.606  -3.496  81.102  1.00  0.42           O  
ATOM   1484  CB  LYS A 259      22.089  -5.955  79.097  1.00  0.42           C  
ATOM   1485  CG  LYS A 259      22.531  -6.552  80.442  1.00  0.42           C  
ATOM   1486  CD  LYS A 259      23.170  -7.936  80.286  1.00  0.42           C  
ATOM   1487  CE  LYS A 259      23.804  -8.420  81.592  1.00  0.42           C  
ATOM   1488  NZ  LYS A 259      24.477  -9.721  81.387  1.00  0.42           N  
ATOM   1489  N   LEU A 260      23.462  -2.947  79.108  1.00  0.48           N  
ATOM   1490  CA  LEU A 260      24.366  -1.912  79.585  1.00  0.48           C  
ATOM   1491  C   LEU A 260      23.653  -0.633  80.013  1.00  0.48           C  
ATOM   1492  O   LEU A 260      23.985   0.007  81.004  1.00  0.48           O  
ATOM   1493  CB  LEU A 260      25.339  -1.571  78.427  1.00  0.48           C  
ATOM   1494  CG  LEU A 260      26.231  -0.324  78.615  1.00  0.48           C  
ATOM   1495  CD1 LEU A 260      27.045  -0.379  79.917  1.00  0.48           C  
ATOM   1496  CD2 LEU A 260      27.143  -0.151  77.393  1.00  0.48           C  
ATOM   1497  N   ARG A 261      22.671  -0.200  79.213  1.00  0.43           N  
ATOM   1498  CA  ARG A 261      21.884   0.992  79.463  1.00  0.43           C  
ATOM   1499  C   ARG A 261      20.919   1.027  80.677  1.00  0.43           C  
ATOM   1500  O   ARG A 261      20.821   2.105  81.265  1.00  0.43           O  
ATOM   1501  CB  ARG A 261      21.114   1.345  78.172  1.00  0.43           C  
ATOM   1502  CG  ARG A 261      21.963   1.804  76.961  1.00  0.43           C  
ATOM   1503  CD  ARG A 261      23.024   2.889  77.202  1.00  0.43           C  
ATOM   1504  NE  ARG A 261      23.449   3.371  75.838  1.00  0.43           N  
ATOM   1505  CZ  ARG A 261      24.344   2.733  75.082  1.00  0.43           C  
ATOM   1506  NH1 ARG A 261      24.201   2.695  73.761  1.00  0.43           N  
ATOM   1507  NH2 ARG A 261      25.236   1.916  75.619  1.00  0.43           N  
ATOM   1508  N   PRO A 262      20.164  -0.008  81.079  1.00  0.43           N  
ATOM   1509  CA  PRO A 262      19.481  -0.120  82.363  1.00  0.43           C  
ATOM   1510  C   PRO A 262      20.341  -0.160  83.589  1.00  0.43           C  
ATOM   1511  O   PRO A 262      21.458   0.341  83.646  1.00  0.43           O  
ATOM   1512  CB  PRO A 262      18.801  -1.507  82.354  1.00  0.43           C  
ATOM   1513  CG  PRO A 262      18.728  -1.925  80.920  1.00  0.43           C  
ATOM   1514  CD  PRO A 262      19.872  -1.157  80.255  1.00  0.43           C  
ATOM   1515  N   GLU A 263      19.784  -0.830  84.603  1.00  0.36           N  
ATOM   1516  CA  GLU A 263      20.345  -0.914  85.888  1.00  0.36           C  
ATOM   1517  C   GLU A 263      19.918  -2.176  86.597  1.00  0.36           C  
ATOM   1518  O   GLU A 263      19.095  -2.956  86.113  1.00  0.36           O  
ATOM   1519  CB  GLU A 263      19.901   0.350  86.610  1.00  0.36           C  
ATOM   1520  CG  GLU A 263      18.396   0.708  86.626  1.00  0.36           C  
ATOM   1521  CD  GLU A 263      17.905   0.703  88.057  1.00  0.36           C  
ATOM   1522  OE1 GLU A 263      16.938  -0.034  88.346  1.00  0.36           O  
ATOM   1523  OE2 GLU A 263      18.533   1.449  88.853  1.00  0.36           O  
ATOM   1524  N   ALA A 264      20.550  -2.424  87.755  1.00  0.34           N  
ATOM   1525  CA  ALA A 264      20.351  -3.593  88.569  1.00  0.34           C  
ATOM   1526  C   ALA A 264      19.826  -3.175  89.943  1.00  0.34           C  
ATOM   1527  O   ALA A 264      20.623  -2.864  90.829  1.00  0.34           O  
ATOM   1528  CB  ALA A 264      21.716  -4.286  88.742  1.00  0.34           C  
ATOM   1529  N   PRO A 265      18.518  -3.186  90.149  1.00  0.25           N  
ATOM   1530  CA  PRO A 265      17.894  -2.840  91.417  1.00  0.25           C  
ATOM   1531  C   PRO A 265      17.719  -4.118  92.219  1.00  0.25           C  
ATOM   1532  O   PRO A 265      18.111  -5.175  91.716  1.00  0.25           O  
ATOM   1533  CB  PRO A 265      16.552  -2.260  90.929  1.00  0.25           C  
ATOM   1534  CG  PRO A 265      16.185  -3.135  89.745  1.00  0.25           C  
ATOM   1535  CD  PRO A 265      17.537  -3.280  89.067  1.00  0.25           C  
ATOM   1536  N   PRO A 266      17.160  -4.145  93.423  1.00  0.19           N  
ATOM   1537  CA  PRO A 266      17.104  -5.370  94.213  1.00  0.19           C  
ATOM   1538  C   PRO A 266      15.890  -6.210  93.843  1.00  0.19           C  
ATOM   1539  O   PRO A 266      15.772  -7.331  94.334  1.00  0.19           O  
ATOM   1540  CB  PRO A 266      17.048  -4.838  95.659  1.00  0.19           C  
ATOM   1541  CG  PRO A 266      16.351  -3.477  95.557  1.00  0.19           C  
ATOM   1542  CD  PRO A 266      16.789  -2.948  94.191  1.00  0.19           C  
ATOM   1543  N   GLU A 267      14.962  -5.676  93.026  1.00  0.35           N  
ATOM   1544  CA  GLU A 267      13.680  -6.294  92.730  1.00  0.35           C  
ATOM   1545  C   GLU A 267      13.633  -7.042  91.398  1.00  0.35           C  
ATOM   1546  O   GLU A 267      13.347  -8.235  91.356  1.00  0.35           O  
ATOM   1547  CB  GLU A 267      12.581  -5.200  92.789  1.00  0.35           C  
ATOM   1548  CG  GLU A 267      12.512  -4.520  94.184  1.00  0.35           C  
ATOM   1549  CD  GLU A 267      11.432  -3.446  94.313  1.00  0.35           C  
ATOM   1550  OE1 GLU A 267      11.356  -2.856  95.422  1.00  0.35           O  
ATOM   1551  OE2 GLU A 267      10.688  -3.209  93.330  1.00  0.35           O  
ATOM   1552  N   GLU A 268      13.930  -6.347  90.283  1.00  0.28           N  
ATOM   1553  CA  GLU A 268      13.732  -6.813  88.923  1.00  0.28           C  
ATOM   1554  C   GLU A 268      14.981  -6.513  88.116  1.00  0.28           C  
ATOM   1555  O   GLU A 268      16.033  -6.197  88.659  1.00  0.28           O  
ATOM   1556  CB  GLU A 268      12.489  -6.110  88.299  1.00  0.28           C  
ATOM   1557  CG  GLU A 268      11.167  -6.734  88.795  1.00  0.28           C  
ATOM   1558  CD  GLU A 268      10.926  -8.121  88.207  1.00  0.28           C  
ATOM   1559  OE1 GLU A 268      11.848  -8.731  87.613  1.00  0.28           O  
ATOM   1560  OE2 GLU A 268       9.760  -8.576  88.317  1.00  0.28           O  
ATOM   1561  N   ILE A 269      14.906  -6.576  86.775  1.00  0.26           N  
ATOM   1562  CA  ILE A 269      15.830  -5.846  85.913  1.00  0.26           C  
ATOM   1563  C   ILE A 269      14.996  -4.737  85.307  1.00  0.26           C  
ATOM   1564  O   ILE A 269      14.150  -4.980  84.449  1.00  0.26           O  
ATOM   1565  CB  ILE A 269      16.466  -6.713  84.828  1.00  0.26           C  
ATOM   1566  CG1 ILE A 269      17.294  -7.827  85.508  1.00  0.26           C  
ATOM   1567  CG2 ILE A 269      17.346  -5.847  83.890  1.00  0.26           C  
ATOM   1568  CD1 ILE A 269      17.762  -8.912  84.535  1.00  0.26           C  
ATOM   1569  N   VAL A 270      15.181  -3.480  85.775  1.00  0.29           N  
ATOM   1570  CA  VAL A 270      14.344  -2.352  85.377  1.00  0.29           C  
ATOM   1571  C   VAL A 270      14.499  -2.027  83.908  1.00  0.29           C  
ATOM   1572  O   VAL A 270      15.587  -1.747  83.415  1.00  0.29           O  
ATOM   1573  CB  VAL A 270      14.554  -1.120  86.274  1.00  0.29           C  
ATOM   1574  CG1 VAL A 270      14.143   0.240  85.658  1.00  0.29           C  
ATOM   1575  CG2 VAL A 270      13.741  -1.340  87.564  1.00  0.29           C  
ATOM   1576  N   GLY A 271      13.387  -2.066  83.148  1.00  0.32           N  
ATOM   1577  CA  GLY A 271      13.292  -1.508  81.811  1.00  0.32           C  
ATOM   1578  C   GLY A 271      13.661  -0.047  81.796  1.00  0.32           C  
ATOM   1579  O   GLY A 271      13.043   0.788  82.451  1.00  0.32           O  
ATOM   1580  N   SER A 272      14.769   0.224  81.085  1.00  0.28           N  
ATOM   1581  CA  SER A 272      15.522   1.456  80.917  1.00  0.28           C  
ATOM   1582  C   SER A 272      14.680   2.720  80.863  1.00  0.28           C  
ATOM   1583  O   SER A 272      13.740   2.796  80.083  1.00  0.28           O  
ATOM   1584  CB  SER A 272      16.384   1.385  79.629  1.00  0.28           C  
ATOM   1585  OG  SER A 272      16.920   0.097  79.398  1.00  0.28           O  
ATOM   1586  N   ARG A 273      14.998   3.781  81.646  1.00  0.29           N  
ATOM   1587  CA  ARG A 273      14.098   4.931  81.759  1.00  0.29           C  
ATOM   1588  C   ARG A 273      13.716   5.676  80.482  1.00  0.29           C  
ATOM   1589  O   ARG A 273      12.547   5.924  80.252  1.00  0.29           O  
ATOM   1590  CB  ARG A 273      14.701   6.009  82.710  1.00  0.29           C  
ATOM   1591  CG  ARG A 273      13.819   7.280  82.867  1.00  0.29           C  
ATOM   1592  CD  ARG A 273      14.241   8.295  83.928  1.00  0.29           C  
ATOM   1593  NE  ARG A 273      14.322   7.558  85.218  1.00  0.29           N  
ATOM   1594  CZ  ARG A 273      13.385   7.431  86.165  1.00  0.29           C  
ATOM   1595  NH1 ARG A 273      13.694   6.743  87.265  1.00  0.29           N  
ATOM   1596  NH2 ARG A 273      12.186   7.984  86.039  1.00  0.29           N  
ATOM   1597  N   ALA A 274      14.686   6.058  79.646  1.00  0.42           N  
ATOM   1598  CA  ALA A 274      14.537   6.872  78.465  1.00  0.42           C  
ATOM   1599  C   ALA A 274      15.336   6.383  77.260  1.00  0.42           C  
ATOM   1600  O   ALA A 274      16.374   6.939  76.887  1.00  0.42           O  
ATOM   1601  CB  ALA A 274      15.115   8.210  78.861  1.00  0.42           C  
ATOM   1602  N   PHE A 275      14.902   5.259  76.695  1.00  0.38           N  
ATOM   1603  CA  PHE A 275      15.696   4.450  75.819  1.00  0.38           C  
ATOM   1604  C   PHE A 275      14.750   3.889  74.808  1.00  0.38           C  
ATOM   1605  O   PHE A 275      13.889   3.080  75.137  1.00  0.38           O  
ATOM   1606  CB  PHE A 275      16.311   3.303  76.639  1.00  0.38           C  
ATOM   1607  CG  PHE A 275      17.331   3.841  77.583  1.00  0.38           C  
ATOM   1608  CD1 PHE A 275      18.663   3.795  77.233  1.00  0.38           C  
ATOM   1609  CD2 PHE A 275      16.992   4.351  78.835  1.00  0.38           C  
ATOM   1610  CE1 PHE A 275      19.624   4.365  78.068  1.00  0.38           C  
ATOM   1611  CE2 PHE A 275      17.935   4.912  79.701  1.00  0.38           C  
ATOM   1612  CZ  PHE A 275      19.272   4.914  79.303  1.00  0.38           C  
ATOM   1613  N   ASP A 276      14.871   4.365  73.569  1.00  0.43           N  
ATOM   1614  CA  ASP A 276      13.776   4.342  72.636  1.00  0.43           C  
ATOM   1615  C   ASP A 276      14.288   4.064  71.258  1.00  0.43           C  
ATOM   1616  O   ASP A 276      15.476   4.163  71.015  1.00  0.43           O  
ATOM   1617  CB  ASP A 276      13.137   5.733  72.602  1.00  0.43           C  
ATOM   1618  CG  ASP A 276      12.376   5.935  73.888  1.00  0.43           C  
ATOM   1619  OD1 ASP A 276      11.366   5.200  74.082  1.00  0.43           O  
ATOM   1620  OD2 ASP A 276      12.745   6.858  74.648  1.00  0.43           O  
ATOM   1621  N   ASN A 277      13.426   3.727  70.283  1.00  0.46           N  
ATOM   1622  CA  ASN A 277      13.841   3.639  68.905  1.00  0.46           C  
ATOM   1623  C   ASN A 277      12.717   3.881  67.917  1.00  0.46           C  
ATOM   1624  O   ASN A 277      11.617   4.277  68.287  1.00  0.46           O  
ATOM   1625  CB  ASN A 277      14.681   2.373  68.600  1.00  0.46           C  
ATOM   1626  CG  ASN A 277      14.005   1.010  68.522  1.00  0.46           C  
ATOM   1627  OD1 ASN A 277      13.031   0.809  67.805  1.00  0.46           O  
ATOM   1628  ND2 ASN A 277      14.653   0.007  69.158  1.00  0.46           N  
ATOM   1629  N   TYR A 278      13.018   3.658  66.615  1.00  0.38           N  
ATOM   1630  CA  TYR A 278      12.128   3.608  65.462  1.00  0.38           C  
ATOM   1631  C   TYR A 278      10.758   3.050  65.715  1.00  0.38           C  
ATOM   1632  O   TYR A 278       9.777   3.631  65.260  1.00  0.38           O  
ATOM   1633  CB  TYR A 278      12.810   2.674  64.421  1.00  0.38           C  
ATOM   1634  CG  TYR A 278      12.033   2.365  63.165  1.00  0.38           C  
ATOM   1635  CD1 TYR A 278      11.306   1.166  63.025  1.00  0.38           C  
ATOM   1636  CD2 TYR A 278      11.994   3.312  62.137  1.00  0.38           C  
ATOM   1637  CE1 TYR A 278      10.492   0.963  61.902  1.00  0.38           C  
ATOM   1638  CE2 TYR A 278      11.189   3.107  61.009  1.00  0.38           C  
ATOM   1639  CZ  TYR A 278      10.412   1.948  60.913  1.00  0.38           C  
ATOM   1640  OH  TYR A 278       9.488   1.799  59.861  1.00  0.38           O  
ATOM   1641  N   ALA A 279      10.687   1.901  66.420  1.00  0.52           N  
ATOM   1642  CA  ALA A 279       9.494   1.108  66.551  1.00  0.52           C  
ATOM   1643  C   ALA A 279       8.343   1.931  67.069  1.00  0.52           C  
ATOM   1644  O   ALA A 279       7.354   2.048  66.368  1.00  0.52           O  
ATOM   1645  CB  ALA A 279       9.794  -0.103  67.442  1.00  0.52           C  
ATOM   1646  N   TRP A 280       8.547   2.696  68.162  1.00  0.39           N  
ATOM   1647  CA  TRP A 280       7.578   3.654  68.676  1.00  0.39           C  
ATOM   1648  C   TRP A 280       6.860   4.523  67.627  1.00  0.39           C  
ATOM   1649  O   TRP A 280       5.690   4.864  67.766  1.00  0.39           O  
ATOM   1650  CB  TRP A 280       8.327   4.623  69.646  1.00  0.39           C  
ATOM   1651  CG  TRP A 280       7.489   5.784  70.188  1.00  0.39           C  
ATOM   1652  CD1 TRP A 280       6.603   5.792  71.228  1.00  0.39           C  
ATOM   1653  CD2 TRP A 280       7.334   7.059  69.523  1.00  0.39           C  
ATOM   1654  NE1 TRP A 280       5.919   6.991  71.276  1.00  0.39           N  
ATOM   1655  CE2 TRP A 280       6.340   7.770  70.220  1.00  0.39           C  
ATOM   1656  CE3 TRP A 280       7.928   7.596  68.378  1.00  0.39           C  
ATOM   1657  CZ2 TRP A 280       5.912   9.018  69.782  1.00  0.39           C  
ATOM   1658  CZ3 TRP A 280       7.471   8.840  67.915  1.00  0.39           C  
ATOM   1659  CH2 TRP A 280       6.483   9.546  68.613  1.00  0.39           C  
ATOM   1660  N   HIS A 281       7.582   4.962  66.579  1.00  0.47           N  
ATOM   1661  CA  HIS A 281       7.045   5.842  65.564  1.00  0.47           C  
ATOM   1662  C   HIS A 281       6.058   5.173  64.622  1.00  0.47           C  
ATOM   1663  O   HIS A 281       5.027   5.745  64.284  1.00  0.47           O  
ATOM   1664  CB  HIS A 281       8.215   6.438  64.749  1.00  0.47           C  
ATOM   1665  CG  HIS A 281       7.823   7.481  63.758  1.00  0.47           C  
ATOM   1666  ND1 HIS A 281       7.305   8.690  64.185  1.00  0.47           N  
ATOM   1667  CD2 HIS A 281       7.881   7.443  62.403  1.00  0.47           C  
ATOM   1668  CE1 HIS A 281       7.051   9.355  63.080  1.00  0.47           C  
ATOM   1669  NE2 HIS A 281       7.382   8.650  61.972  1.00  0.47           N  
ATOM   1670  N   THR A 282       6.370   3.945  64.159  1.00  0.55           N  
ATOM   1671  CA  THR A 282       5.650   3.299  63.061  1.00  0.55           C  
ATOM   1672  C   THR A 282       4.903   2.079  63.508  1.00  0.55           C  
ATOM   1673  O   THR A 282       4.343   1.354  62.685  1.00  0.55           O  
ATOM   1674  CB  THR A 282       6.551   2.855  61.902  1.00  0.55           C  
ATOM   1675  OG1 THR A 282       7.560   1.923  62.276  1.00  0.55           O  
ATOM   1676  CG2 THR A 282       7.284   4.090  61.381  1.00  0.55           C  
ATOM   1677  N   ASP A 283       4.881   1.791  64.818  1.00  0.48           N  
ATOM   1678  CA  ASP A 283       4.350   0.552  65.303  1.00  0.48           C  
ATOM   1679  C   ASP A 283       2.889   0.692  65.763  1.00  0.48           C  
ATOM   1680  O   ASP A 283       2.471   1.642  66.418  1.00  0.48           O  
ATOM   1681  CB  ASP A 283       5.385  -0.157  66.246  1.00  0.48           C  
ATOM   1682  CG  ASP A 283       5.517   0.321  67.695  1.00  0.48           C  
ATOM   1683  OD1 ASP A 283       4.802   1.243  68.147  1.00  0.48           O  
ATOM   1684  OD2 ASP A 283       6.347  -0.327  68.387  1.00  0.48           O  
ATOM   1685  N   LEU A 284       2.044  -0.300  65.387  1.00  0.37           N  
ATOM   1686  CA  LEU A 284       0.739  -0.551  66.002  1.00  0.37           C  
ATOM   1687  C   LEU A 284       0.639  -1.766  66.991  1.00  0.37           C  
ATOM   1688  O   LEU A 284      -0.390  -2.452  66.974  1.00  0.37           O  
ATOM   1689  CB  LEU A 284      -0.365  -0.576  64.899  1.00  0.37           C  
ATOM   1690  CG  LEU A 284      -0.339   0.674  63.977  1.00  0.37           C  
ATOM   1691  CD1 LEU A 284      -1.376   0.596  62.844  1.00  0.37           C  
ATOM   1692  CD2 LEU A 284      -0.523   1.987  64.756  1.00  0.37           C  
ATOM   1693  N   PRO A 285       1.596  -2.118  67.894  1.00  0.37           N  
ATOM   1694  CA  PRO A 285       1.426  -3.031  69.017  1.00  0.37           C  
ATOM   1695  C   PRO A 285       0.429  -2.679  70.072  1.00  0.37           C  
ATOM   1696  O   PRO A 285       0.315  -3.553  70.919  1.00  0.37           O  
ATOM   1697  CB  PRO A 285       2.790  -3.041  69.732  1.00  0.37           C  
ATOM   1698  CG  PRO A 285       3.788  -2.749  68.640  1.00  0.37           C  
ATOM   1699  CD  PRO A 285       2.997  -1.762  67.797  1.00  0.37           C  
ATOM   1700  N   PRO A 286      -0.293  -1.589  70.205  1.00  0.42           N  
ATOM   1701  CA  PRO A 286      -1.432  -1.640  71.108  1.00  0.42           C  
ATOM   1702  C   PRO A 286      -2.585  -2.372  70.458  1.00  0.42           C  
ATOM   1703  O   PRO A 286      -3.274  -3.141  71.121  1.00  0.42           O  
ATOM   1704  CB  PRO A 286      -1.727  -0.175  71.410  1.00  0.42           C  
ATOM   1705  CG  PRO A 286      -0.346   0.478  71.307  1.00  0.42           C  
ATOM   1706  CD  PRO A 286       0.264  -0.233  70.102  1.00  0.42           C  
ATOM   1707  N   GLY A 287      -2.801  -2.180  69.142  1.00  0.56           N  
ATOM   1708  CA  GLY A 287      -3.990  -2.686  68.471  1.00  0.56           C  
ATOM   1709  C   GLY A 287      -4.068  -4.182  68.304  1.00  0.56           C  
ATOM   1710  O   GLY A 287      -5.124  -4.768  68.525  1.00  0.56           O  
ATOM   1711  N   HIS A 288      -2.967  -4.847  67.889  1.00  0.56           N  
ATOM   1712  CA  HIS A 288      -2.971  -6.296  67.666  1.00  0.56           C  
ATOM   1713  C   HIS A 288      -3.049  -7.155  68.940  1.00  0.56           C  
ATOM   1714  O   HIS A 288      -3.922  -8.019  68.967  1.00  0.56           O  
ATOM   1715  CB  HIS A 288      -1.866  -6.759  66.677  1.00  0.56           C  
ATOM   1716  CG  HIS A 288      -2.198  -8.009  65.922  1.00  0.56           C  
ATOM   1717  ND1 HIS A 288      -3.338  -8.042  65.140  1.00  0.56           N  
ATOM   1718  CD2 HIS A 288      -1.499  -9.163  65.787  1.00  0.56           C  
ATOM   1719  CE1 HIS A 288      -3.309  -9.220  64.545  1.00  0.56           C  
ATOM   1720  NE2 HIS A 288      -2.221  -9.930  64.907  1.00  0.56           N  
ATOM   1721  N   PRO A 289      -2.311  -6.967  70.052  1.00  0.49           N  
ATOM   1722  CA  PRO A 289      -2.473  -7.732  71.296  1.00  0.49           C  
ATOM   1723  C   PRO A 289      -3.844  -7.649  71.910  1.00  0.49           C  
ATOM   1724  O   PRO A 289      -4.282  -8.618  72.518  1.00  0.49           O  
ATOM   1725  CB  PRO A 289      -1.429  -7.151  72.256  1.00  0.49           C  
ATOM   1726  CG  PRO A 289      -0.345  -6.609  71.336  1.00  0.49           C  
ATOM   1727  CD  PRO A 289      -1.147  -6.092  70.140  1.00  0.49           C  
ATOM   1728  N   MET A 290      -4.553  -6.517  71.744  1.00  0.46           N  
ATOM   1729  CA  MET A 290      -5.958  -6.406  72.103  1.00  0.46           C  
ATOM   1730  C   MET A 290      -6.861  -7.385  71.350  1.00  0.46           C  
ATOM   1731  O   MET A 290      -7.882  -7.819  71.868  1.00  0.46           O  
ATOM   1732  CB  MET A 290      -6.509  -4.986  71.827  1.00  0.46           C  
ATOM   1733  CG  MET A 290      -5.980  -3.892  72.768  1.00  0.46           C  
ATOM   1734  SD  MET A 290      -6.547  -2.224  72.303  1.00  0.46           S  
ATOM   1735  CE  MET A 290      -8.265  -2.408  72.868  1.00  0.46           C  
ATOM   1736  N   VAL A 291      -6.533  -7.708  70.083  1.00  0.51           N  
ATOM   1737  CA  VAL A 291      -7.284  -8.656  69.269  1.00  0.51           C  
ATOM   1738  C   VAL A 291      -6.801 -10.094  69.382  1.00  0.51           C  
ATOM   1739  O   VAL A 291      -7.593 -11.014  69.571  1.00  0.51           O  
ATOM   1740  CB  VAL A 291      -7.262  -8.256  67.797  1.00  0.51           C  
ATOM   1741  CG1 VAL A 291      -8.221  -9.158  66.996  1.00  0.51           C  
ATOM   1742  CG2 VAL A 291      -7.768  -6.811  67.731  1.00  0.51           C  
ATOM   1743  N   SER A 292      -5.484 -10.332  69.223  1.00  0.51           N  
ATOM   1744  CA  SER A 292      -4.929 -11.671  69.050  1.00  0.51           C  
ATOM   1745  C   SER A 292      -3.993 -12.114  70.164  1.00  0.51           C  
ATOM   1746  O   SER A 292      -3.580 -13.272  70.215  1.00  0.51           O  
ATOM   1747  CB  SER A 292      -4.120 -11.741  67.721  1.00  0.51           C  
ATOM   1748  OG  SER A 292      -2.977 -10.882  67.758  1.00  0.51           O  
ATOM   1749  N   GLY A 293      -3.629 -11.221  71.109  1.00  0.42           N  
ATOM   1750  CA  GLY A 293      -2.657 -11.543  72.152  1.00  0.42           C  
ATOM   1751  C   GLY A 293      -1.197 -11.506  71.745  1.00  0.42           C  
ATOM   1752  O   GLY A 293      -0.357 -12.038  72.461  1.00  0.42           O  
ATOM   1753  N   SER A 294      -0.842 -10.901  70.593  1.00  0.48           N  
ATOM   1754  CA  SER A 294       0.552 -10.639  70.236  1.00  0.48           C  
ATOM   1755  C   SER A 294       0.603  -9.431  69.321  1.00  0.48           C  
ATOM   1756  O   SER A 294      -0.381  -9.072  68.684  1.00  0.48           O  
ATOM   1757  CB  SER A 294       1.254 -11.831  69.511  1.00  0.48           C  
ATOM   1758  OG  SER A 294       2.615 -11.542  69.161  1.00  0.48           O  
ATOM   1759  N   GLN A 295       1.762  -8.741  69.240  1.00  0.48           N  
ATOM   1760  CA  GLN A 295       1.946  -7.575  68.392  1.00  0.48           C  
ATOM   1761  C   GLN A 295       2.623  -7.897  67.087  1.00  0.48           C  
ATOM   1762  O   GLN A 295       2.899  -7.018  66.267  1.00  0.48           O  
ATOM   1763  CB  GLN A 295       2.796  -6.468  69.074  1.00  0.48           C  
ATOM   1764  CG  GLN A 295       4.342  -6.638  69.183  1.00  0.48           C  
ATOM   1765  CD  GLN A 295       4.794  -7.626  70.258  1.00  0.48           C  
ATOM   1766  OE1 GLN A 295       4.496  -8.812  70.161  1.00  0.48           O  
ATOM   1767  NE2 GLN A 295       5.572  -7.156  71.256  1.00  0.48           N  
ATOM   1768  N   THR A 296       2.955  -9.173  66.872  1.00  0.52           N  
ATOM   1769  CA  THR A 296       3.707  -9.596  65.712  1.00  0.52           C  
ATOM   1770  C   THR A 296       2.853  -9.707  64.477  1.00  0.52           C  
ATOM   1771  O   THR A 296       1.629  -9.677  64.504  1.00  0.52           O  
ATOM   1772  CB  THR A 296       4.518 -10.871  65.938  1.00  0.52           C  
ATOM   1773  OG1 THR A 296       3.732 -11.946  66.450  1.00  0.52           O  
ATOM   1774  CG2 THR A 296       5.594 -10.533  66.986  1.00  0.52           C  
ATOM   1775  N   VAL A 297       3.521  -9.808  63.320  1.00  0.55           N  
ATOM   1776  CA  VAL A 297       2.936 -10.217  62.064  1.00  0.55           C  
ATOM   1777  C   VAL A 297       2.482 -11.657  62.174  1.00  0.55           C  
ATOM   1778  O   VAL A 297       3.279 -12.539  62.487  1.00  0.55           O  
ATOM   1779  CB  VAL A 297       3.980 -10.063  60.975  1.00  0.55           C  
ATOM   1780  CG1 VAL A 297       3.394 -10.248  59.569  1.00  0.55           C  
ATOM   1781  CG2 VAL A 297       4.564  -8.645  61.100  1.00  0.55           C  
ATOM   1782  N   ASP A 298       1.176 -11.910  61.979  1.00  0.38           N  
ATOM   1783  CA  ASP A 298       0.563 -13.202  62.220  1.00  0.38           C  
ATOM   1784  C   ASP A 298       1.058 -14.306  61.281  1.00  0.38           C  
ATOM   1785  O   ASP A 298       1.085 -15.483  61.634  1.00  0.38           O  
ATOM   1786  CB  ASP A 298      -0.963 -13.068  62.028  1.00  0.38           C  
ATOM   1787  CG  ASP A 298      -1.726 -12.417  63.153  1.00  0.38           C  
ATOM   1788  OD1 ASP A 298      -1.266 -12.406  64.316  1.00  0.38           O  
ATOM   1789  OD2 ASP A 298      -2.821 -11.882  62.827  1.00  0.38           O  
ATOM   1790  N   PHE A 299       1.440 -13.947  60.040  1.00  0.48           N  
ATOM   1791  CA  PHE A 299       1.895 -14.883  59.039  1.00  0.48           C  
ATOM   1792  C   PHE A 299       3.289 -14.573  58.596  1.00  0.48           C  
ATOM   1793  O   PHE A 299       4.004 -13.744  59.156  1.00  0.48           O  
ATOM   1794  CB  PHE A 299       0.922 -14.983  57.816  1.00  0.48           C  
ATOM   1795  CG  PHE A 299       0.893 -13.848  56.794  1.00  0.48           C  
ATOM   1796  CD1 PHE A 299       0.612 -12.508  57.121  1.00  0.48           C  
ATOM   1797  CD2 PHE A 299       1.079 -14.154  55.433  1.00  0.48           C  
ATOM   1798  CE1 PHE A 299       0.594 -11.524  56.121  1.00  0.48           C  
ATOM   1799  CE2 PHE A 299       1.216 -13.148  54.469  1.00  0.48           C  
ATOM   1800  CZ  PHE A 299       1.000 -11.820  54.822  1.00  0.48           C  
ATOM   1801  N   ASP A 300       3.712 -15.264  57.539  1.00  0.47           N  
ATOM   1802  CA  ASP A 300       4.984 -15.048  56.963  1.00  0.47           C  
ATOM   1803  C   ASP A 300       4.829 -14.624  55.549  1.00  0.47           C  
ATOM   1804  O   ASP A 300       3.771 -14.610  54.944  1.00  0.47           O  
ATOM   1805  CB  ASP A 300       5.915 -16.275  57.118  1.00  0.47           C  
ATOM   1806  CG  ASP A 300       5.511 -17.463  56.277  1.00  0.47           C  
ATOM   1807  OD1 ASP A 300       5.241 -18.532  56.861  1.00  0.47           O  
ATOM   1808  OD2 ASP A 300       5.553 -17.306  55.030  1.00  0.47           O  
ATOM   1809  N   LEU A 301       5.943 -14.225  54.979  1.00  0.59           N  
ATOM   1810  CA  LEU A 301       5.941 -13.761  53.641  1.00  0.59           C  
ATOM   1811  C   LEU A 301       5.593 -14.727  52.536  1.00  0.59           C  
ATOM   1812  O   LEU A 301       4.832 -14.384  51.635  1.00  0.59           O  
ATOM   1813  CB  LEU A 301       7.360 -13.327  53.406  1.00  0.59           C  
ATOM   1814  CG  LEU A 301       7.412 -12.328  52.275  1.00  0.59           C  
ATOM   1815  CD1 LEU A 301       8.541 -11.418  52.642  1.00  0.59           C  
ATOM   1816  CD2 LEU A 301       7.607 -12.893  50.868  1.00  0.59           C  
ATOM   1817  N   PHE A 302       6.145 -15.965  52.566  1.00  0.54           N  
ATOM   1818  CA  PHE A 302       5.972 -16.906  51.468  1.00  0.54           C  
ATOM   1819  C   PHE A 302       4.491 -17.243  51.377  1.00  0.54           C  
ATOM   1820  O   PHE A 302       3.899 -17.282  50.304  1.00  0.54           O  
ATOM   1821  CB  PHE A 302       6.942 -18.146  51.507  1.00  0.54           C  
ATOM   1822  CG  PHE A 302       6.513 -19.266  52.429  1.00  0.54           C  
ATOM   1823  CD1 PHE A 302       5.483 -20.141  52.032  1.00  0.54           C  
ATOM   1824  CD2 PHE A 302       7.046 -19.395  53.721  1.00  0.54           C  
ATOM   1825  CE1 PHE A 302       4.905 -21.026  52.951  1.00  0.54           C  
ATOM   1826  CE2 PHE A 302       6.483 -20.296  54.636  1.00  0.54           C  
ATOM   1827  CZ  PHE A 302       5.399 -21.095  54.258  1.00  0.54           C  
ATOM   1828  N   ALA A 303       3.850 -17.355  52.561  1.00  0.66           N  
ATOM   1829  CA  ALA A 303       2.444 -17.597  52.758  1.00  0.66           C  
ATOM   1830  C   ALA A 303       1.472 -16.593  52.116  1.00  0.66           C  
ATOM   1831  O   ALA A 303       0.280 -16.886  51.999  1.00  0.66           O  
ATOM   1832  CB  ALA A 303       2.207 -17.715  54.277  1.00  0.66           C  
ATOM   1833  N   ALA A 304       1.969 -15.441  51.600  1.00  0.72           N  
ATOM   1834  CA  ALA A 304       1.261 -14.527  50.716  1.00  0.72           C  
ATOM   1835  C   ALA A 304       0.857 -15.171  49.390  1.00  0.72           C  
ATOM   1836  O   ALA A 304      -0.156 -14.808  48.795  1.00  0.72           O  
ATOM   1837  CB  ALA A 304       2.110 -13.267  50.429  1.00  0.72           C  
ATOM   1838  N   GLU A 305       1.609 -16.192  48.912  1.00  0.67           N  
ATOM   1839  CA  GLU A 305       1.290 -16.956  47.715  1.00  0.67           C  
ATOM   1840  C   GLU A 305      -0.037 -17.676  47.778  1.00  0.67           C  
ATOM   1841  O   GLU A 305      -0.660 -17.978  46.768  1.00  0.67           O  
ATOM   1842  CB  GLU A 305       2.349 -18.043  47.390  1.00  0.67           C  
ATOM   1843  CG  GLU A 305       2.347 -19.296  48.311  1.00  0.67           C  
ATOM   1844  CD  GLU A 305       3.031 -20.504  47.696  1.00  0.67           C  
ATOM   1845  OE1 GLU A 305       4.064 -20.960  48.239  1.00  0.67           O  
ATOM   1846  OE2 GLU A 305       2.415 -21.038  46.727  1.00  0.67           O  
ATOM   1847  N   HIS A 306      -0.503 -18.041  48.979  1.00  0.67           N  
ATOM   1848  CA  HIS A 306      -1.652 -18.907  49.123  1.00  0.67           C  
ATOM   1849  C   HIS A 306      -2.952 -18.128  49.021  1.00  0.67           C  
ATOM   1850  O   HIS A 306      -4.032 -18.709  48.951  1.00  0.67           O  
ATOM   1851  CB  HIS A 306      -1.552 -19.654  50.472  1.00  0.67           C  
ATOM   1852  CG  HIS A 306      -0.434 -20.644  50.501  1.00  0.67           C  
ATOM   1853  ND1 HIS A 306      -0.438 -21.665  49.572  1.00  0.67           N  
ATOM   1854  CD2 HIS A 306       0.663 -20.733  51.298  1.00  0.67           C  
ATOM   1855  CE1 HIS A 306       0.660 -22.355  49.821  1.00  0.67           C  
ATOM   1856  NE2 HIS A 306       1.364 -21.831  50.853  1.00  0.67           N  
ATOM   1857  N   SER A 307      -2.865 -16.782  49.068  1.00  0.73           N  
ATOM   1858  CA  SER A 307      -3.993 -15.880  49.274  1.00  0.73           C  
ATOM   1859  C   SER A 307      -4.972 -15.848  48.164  1.00  0.73           C  
ATOM   1860  O   SER A 307      -4.574 -15.789  47.016  1.00  0.73           O  
ATOM   1861  CB  SER A 307      -3.513 -14.464  49.626  1.00  0.73           C  
ATOM   1862  OG  SER A 307      -2.591 -14.553  50.708  1.00  0.73           O  
ATOM   1863  N   LYS A 308      -6.289 -15.853  48.453  1.00  0.71           N  
ATOM   1864  CA  LYS A 308      -7.285 -15.748  47.399  1.00  0.71           C  
ATOM   1865  C   LYS A 308      -7.673 -14.300  47.186  1.00  0.71           C  
ATOM   1866  O   LYS A 308      -8.253 -13.930  46.163  1.00  0.71           O  
ATOM   1867  CB  LYS A 308      -8.546 -16.563  47.739  1.00  0.71           C  
ATOM   1868  CG  LYS A 308      -8.280 -18.064  47.908  1.00  0.71           C  
ATOM   1869  CD  LYS A 308      -9.605 -18.803  48.131  1.00  0.71           C  
ATOM   1870  CE  LYS A 308      -9.434 -20.275  48.493  1.00  0.71           C  
ATOM   1871  NZ  LYS A 308     -10.733 -20.820  48.944  1.00  0.71           N  
ATOM   1872  N   LEU A 309      -7.270 -13.422  48.120  1.00  0.76           N  
ATOM   1873  CA  LEU A 309      -7.274 -12.004  47.892  1.00  0.76           C  
ATOM   1874  C   LEU A 309      -6.195 -11.340  48.738  1.00  0.76           C  
ATOM   1875  O   LEU A 309      -5.940 -11.748  49.871  1.00  0.76           O  
ATOM   1876  CB  LEU A 309      -8.679 -11.460  48.186  1.00  0.76           C  
ATOM   1877  CG  LEU A 309      -8.892 -10.007  47.769  1.00  0.76           C  
ATOM   1878  CD1 LEU A 309     -10.263  -9.867  47.138  1.00  0.76           C  
ATOM   1879  CD2 LEU A 309      -8.827  -9.093  48.980  1.00  0.76           C  
ATOM   1880  N   LEU A 310      -5.515 -10.302  48.209  1.00  0.78           N  
ATOM   1881  CA  LEU A 310      -4.543  -9.530  48.970  1.00  0.78           C  
ATOM   1882  C   LEU A 310      -4.960  -8.082  48.974  1.00  0.78           C  
ATOM   1883  O   LEU A 310      -5.073  -7.448  47.927  1.00  0.78           O  
ATOM   1884  CB  LEU A 310      -3.092  -9.556  48.420  1.00  0.78           C  
ATOM   1885  CG  LEU A 310      -2.378 -10.907  48.570  1.00  0.78           C  
ATOM   1886  CD1 LEU A 310      -2.663 -11.805  47.378  1.00  0.78           C  
ATOM   1887  CD2 LEU A 310      -0.862 -10.765  48.678  1.00  0.78           C  
ATOM   1888  N   VAL A 311      -5.175  -7.516  50.170  1.00  0.82           N  
ATOM   1889  CA  VAL A 311      -5.544  -6.126  50.329  1.00  0.82           C  
ATOM   1890  C   VAL A 311      -4.359  -5.337  50.827  1.00  0.82           C  
ATOM   1891  O   VAL A 311      -3.899  -5.520  51.951  1.00  0.82           O  
ATOM   1892  CB  VAL A 311      -6.618  -5.982  51.386  1.00  0.82           C  
ATOM   1893  CG1 VAL A 311      -7.080  -4.529  51.538  1.00  0.82           C  
ATOM   1894  CG2 VAL A 311      -7.843  -6.820  51.030  1.00  0.82           C  
ATOM   1895  N   LEU A 312      -3.836  -4.413  50.013  1.00  0.80           N  
ATOM   1896  CA  LEU A 312      -2.705  -3.598  50.384  1.00  0.80           C  
ATOM   1897  C   LEU A 312      -3.252  -2.217  50.692  1.00  0.80           C  
ATOM   1898  O   LEU A 312      -3.712  -1.491  49.813  1.00  0.80           O  
ATOM   1899  CB  LEU A 312      -1.654  -3.566  49.248  1.00  0.80           C  
ATOM   1900  CG  LEU A 312      -0.771  -4.838  49.141  1.00  0.80           C  
ATOM   1901  CD1 LEU A 312      -1.511  -6.147  48.826  1.00  0.80           C  
ATOM   1902  CD2 LEU A 312       0.318  -4.639  48.086  1.00  0.80           C  
ATOM   1903  N   ILE A 313      -3.266  -1.843  51.982  1.00  0.77           N  
ATOM   1904  CA  ILE A 313      -3.972  -0.665  52.451  1.00  0.77           C  
ATOM   1905  C   ILE A 313      -3.150  -0.031  53.542  1.00  0.77           C  
ATOM   1906  O   ILE A 313      -2.703  -0.684  54.481  1.00  0.77           O  
ATOM   1907  CB  ILE A 313      -5.398  -0.987  52.906  1.00  0.77           C  
ATOM   1908  CG1 ILE A 313      -6.161   0.249  53.452  1.00  0.77           C  
ATOM   1909  CG2 ILE A 313      -5.413  -2.192  53.874  1.00  0.77           C  
ATOM   1910  CD1 ILE A 313      -7.677   0.033  53.577  1.00  0.77           C  
ATOM   1911  N   GLY A 314      -2.851   1.279  53.421  1.00  0.71           N  
ATOM   1912  CA  GLY A 314      -1.880   1.926  54.302  1.00  0.71           C  
ATOM   1913  C   GLY A 314      -0.452   1.465  54.085  1.00  0.71           C  
ATOM   1914  O   GLY A 314       0.380   1.535  54.990  1.00  0.71           O  
ATOM   1915  N   MET A 315      -0.146   0.961  52.870  1.00  0.67           N  
ATOM   1916  CA  MET A 315       1.178   0.521  52.488  1.00  0.67           C  
ATOM   1917  C   MET A 315       1.300   0.444  50.969  1.00  0.67           C  
ATOM   1918  O   MET A 315       0.334   0.576  50.226  1.00  0.67           O  
ATOM   1919  CB  MET A 315       1.540  -0.839  53.149  1.00  0.67           C  
ATOM   1920  CG  MET A 315       3.018  -1.296  53.078  1.00  0.67           C  
ATOM   1921  SD  MET A 315       4.242  -0.005  53.429  1.00  0.67           S  
ATOM   1922  CE  MET A 315       3.882  -0.054  55.191  1.00  0.67           C  
ATOM   1923  N   ASN A 316       2.537   0.252  50.483  1.00  0.65           N  
ATOM   1924  CA  ASN A 316       2.960   0.332  49.110  1.00  0.65           C  
ATOM   1925  C   ASN A 316       4.046  -0.732  48.927  1.00  0.65           C  
ATOM   1926  O   ASN A 316       5.207  -0.413  48.676  1.00  0.65           O  
ATOM   1927  CB  ASN A 316       3.514   1.768  48.898  1.00  0.65           C  
ATOM   1928  CG  ASN A 316       3.876   2.071  47.454  1.00  0.65           C  
ATOM   1929  OD1 ASN A 316       3.401   1.453  46.500  1.00  0.65           O  
ATOM   1930  ND2 ASN A 316       4.765   3.074  47.283  1.00  0.65           N  
ATOM   1931  N   TRP A 317       3.673  -2.028  49.075  1.00  0.62           N  
ATOM   1932  CA  TRP A 317       4.561  -3.182  49.224  1.00  0.62           C  
ATOM   1933  C   TRP A 317       5.578  -3.342  48.103  1.00  0.62           C  
ATOM   1934  O   TRP A 317       6.724  -3.684  48.361  1.00  0.62           O  
ATOM   1935  CB  TRP A 317       3.775  -4.523  49.405  1.00  0.62           C  
ATOM   1936  CG  TRP A 317       2.948  -4.615  50.707  1.00  0.62           C  
ATOM   1937  CD1 TRP A 317       1.936  -3.802  51.136  1.00  0.62           C  
ATOM   1938  CD2 TRP A 317       3.168  -5.578  51.743  1.00  0.62           C  
ATOM   1939  NE1 TRP A 317       1.605  -4.135  52.420  1.00  0.62           N  
ATOM   1940  CE2 TRP A 317       2.363  -5.163  52.868  1.00  0.62           C  
ATOM   1941  CE3 TRP A 317       3.927  -6.724  51.838  1.00  0.62           C  
ATOM   1942  CZ2 TRP A 317       2.411  -5.862  54.054  1.00  0.62           C  
ATOM   1943  CZ3 TRP A 317       3.825  -7.511  52.989  1.00  0.62           C  
ATOM   1944  CH2 TRP A 317       3.092  -7.076  54.105  1.00  0.62           C  
ATOM   1945  N   ILE A 318       5.220  -3.035  46.836  1.00  0.63           N  
ATOM   1946  CA  ILE A 318       6.162  -3.040  45.718  1.00  0.63           C  
ATOM   1947  C   ILE A 318       7.325  -2.072  45.940  1.00  0.63           C  
ATOM   1948  O   ILE A 318       8.471  -2.393  45.669  1.00  0.63           O  
ATOM   1949  CB  ILE A 318       5.441  -2.864  44.363  1.00  0.63           C  
ATOM   1950  CG1 ILE A 318       4.709  -4.199  44.056  1.00  0.63           C  
ATOM   1951  CG2 ILE A 318       6.420  -2.509  43.222  1.00  0.63           C  
ATOM   1952  CD1 ILE A 318       4.029  -4.386  42.692  1.00  0.63           C  
ATOM   1953  N   CYS A 319       7.125  -0.867  46.496  1.00  0.58           N  
ATOM   1954  CA  CYS A 319       8.266   0.001  46.767  1.00  0.58           C  
ATOM   1955  C   CYS A 319       9.007  -0.328  48.061  1.00  0.58           C  
ATOM   1956  O   CYS A 319      10.237  -0.277  48.138  1.00  0.58           O  
ATOM   1957  CB  CYS A 319       7.844   1.485  46.802  1.00  0.58           C  
ATOM   1958  SG  CYS A 319       7.140   2.005  45.207  1.00  0.58           S  
ATOM   1959  N   THR A 320       8.265  -0.643  49.139  1.00  0.58           N  
ATOM   1960  CA  THR A 320       8.814  -0.661  50.494  1.00  0.58           C  
ATOM   1961  C   THR A 320       9.111  -2.048  51.018  1.00  0.58           C  
ATOM   1962  O   THR A 320       9.662  -2.194  52.107  1.00  0.58           O  
ATOM   1963  CB  THR A 320       7.877   0.003  51.491  1.00  0.58           C  
ATOM   1964  OG1 THR A 320       6.577  -0.562  51.416  1.00  0.58           O  
ATOM   1965  CG2 THR A 320       7.739   1.489  51.131  1.00  0.58           C  
ATOM   1966  N   LYS A 321       8.796  -3.094  50.239  1.00  0.53           N  
ATOM   1967  CA  LYS A 321       9.083  -4.474  50.561  1.00  0.53           C  
ATOM   1968  C   LYS A 321       9.150  -5.261  49.259  1.00  0.53           C  
ATOM   1969  O   LYS A 321       8.482  -6.270  49.047  1.00  0.53           O  
ATOM   1970  CB  LYS A 321       7.984  -5.075  51.455  1.00  0.53           C  
ATOM   1971  CG  LYS A 321       8.453  -6.369  52.123  1.00  0.53           C  
ATOM   1972  CD  LYS A 321       7.302  -7.081  52.815  1.00  0.53           C  
ATOM   1973  CE  LYS A 321       7.768  -8.275  53.616  1.00  0.53           C  
ATOM   1974  NZ  LYS A 321       6.591  -9.068  53.987  1.00  0.53           N  
ATOM   1975  N   MET A 322       9.955  -4.761  48.309  1.00  0.55           N  
ATOM   1976  CA  MET A 322       9.823  -5.065  46.890  1.00  0.55           C  
ATOM   1977  C   MET A 322       9.771  -6.542  46.468  1.00  0.55           C  
ATOM   1978  O   MET A 322       8.877  -6.877  45.688  1.00  0.55           O  
ATOM   1979  CB  MET A 322      10.911  -4.275  46.112  1.00  0.55           C  
ATOM   1980  CG  MET A 322      11.120  -4.678  44.634  1.00  0.55           C  
ATOM   1981  SD  MET A 322       9.684  -4.370  43.573  1.00  0.55           S  
ATOM   1982  CE  MET A 322      10.464  -4.776  41.993  1.00  0.55           C  
ATOM   1983  N   PRO A 323      10.586  -7.501  46.902  1.00  0.51           N  
ATOM   1984  CA  PRO A 323      10.431  -8.890  46.477  1.00  0.51           C  
ATOM   1985  C   PRO A 323       9.226  -9.607  47.069  1.00  0.51           C  
ATOM   1986  O   PRO A 323       8.997 -10.750  46.687  1.00  0.51           O  
ATOM   1987  CB  PRO A 323      11.762  -9.527  46.891  1.00  0.51           C  
ATOM   1988  CG  PRO A 323      12.728  -8.357  46.795  1.00  0.51           C  
ATOM   1989  CD  PRO A 323      11.906  -7.285  47.490  1.00  0.51           C  
ATOM   1990  N   ASP A 324       8.419  -9.017  47.989  1.00  0.51           N  
ATOM   1991  CA  ASP A 324       7.150  -9.580  48.460  1.00  0.51           C  
ATOM   1992  C   ASP A 324       6.210  -9.757  47.281  1.00  0.51           C  
ATOM   1993  O   ASP A 324       5.492 -10.741  47.135  1.00  0.51           O  
ATOM   1994  CB  ASP A 324       6.527  -8.680  49.546  1.00  0.51           C  
ATOM   1995  CG  ASP A 324       5.480  -9.426  50.352  1.00  0.51           C  
ATOM   1996  OD1 ASP A 324       4.406  -9.743  49.810  1.00  0.51           O  
ATOM   1997  OD2 ASP A 324       5.731  -9.649  51.569  1.00  0.51           O  
ATOM   1998  N   ALA A 325       6.342  -8.830  46.320  1.00  0.54           N  
ATOM   1999  CA  ALA A 325       5.707  -8.857  45.032  1.00  0.54           C  
ATOM   2000  C   ALA A 325       6.025 -10.068  44.157  1.00  0.54           C  
ATOM   2001  O   ALA A 325       5.323 -10.330  43.183  1.00  0.54           O  
ATOM   2002  CB  ALA A 325       6.085  -7.575  44.294  1.00  0.54           C  
ATOM   2003  N   HIS A 326       7.061 -10.869  44.505  1.00  0.63           N  
ATOM   2004  CA  HIS A 326       7.240 -12.217  43.982  1.00  0.63           C  
ATOM   2005  C   HIS A 326       6.075 -13.110  44.397  1.00  0.63           C  
ATOM   2006  O   HIS A 326       5.378 -13.680  43.572  1.00  0.63           O  
ATOM   2007  CB  HIS A 326       8.573 -12.811  44.522  1.00  0.63           C  
ATOM   2008  CG  HIS A 326       9.107 -14.022  43.829  1.00  0.63           C  
ATOM   2009  ND1 HIS A 326       9.800 -13.879  42.635  1.00  0.63           N  
ATOM   2010  CD2 HIS A 326       9.134 -15.312  44.245  1.00  0.63           C  
ATOM   2011  CE1 HIS A 326      10.227 -15.103  42.356  1.00  0.63           C  
ATOM   2012  NE2 HIS A 326       9.856 -15.999  43.299  1.00  0.63           N  
ATOM   2013  N   TRP A 327       5.748 -13.132  45.700  1.00  0.64           N  
ATOM   2014  CA  TRP A 327       4.774 -14.033  46.280  1.00  0.64           C  
ATOM   2015  C   TRP A 327       3.351 -13.476  46.212  1.00  0.64           C  
ATOM   2016  O   TRP A 327       2.384 -14.217  46.044  1.00  0.64           O  
ATOM   2017  CB  TRP A 327       5.212 -14.358  47.727  1.00  0.64           C  
ATOM   2018  CG  TRP A 327       6.642 -14.883  47.804  1.00  0.64           C  
ATOM   2019  CD1 TRP A 327       7.807 -14.186  47.985  1.00  0.64           C  
ATOM   2020  CD2 TRP A 327       7.035 -16.256  47.603  1.00  0.64           C  
ATOM   2021  NE1 TRP A 327       8.888 -15.041  48.015  1.00  0.64           N  
ATOM   2022  CE2 TRP A 327       8.424 -16.316  47.774  1.00  0.64           C  
ATOM   2023  CE3 TRP A 327       6.301 -17.390  47.262  1.00  0.64           C  
ATOM   2024  CZ2 TRP A 327       9.110 -17.515  47.638  1.00  0.64           C  
ATOM   2025  CZ3 TRP A 327       6.993 -18.600  47.095  1.00  0.64           C  
ATOM   2026  CH2 TRP A 327       8.380 -18.660  47.276  1.00  0.64           C  
ATOM   2027  N   ILE A 328       3.184 -12.131  46.230  1.00  0.69           N  
ATOM   2028  CA  ILE A 328       1.954 -11.441  45.815  1.00  0.69           C  
ATOM   2029  C   ILE A 328       1.643 -11.738  44.351  1.00  0.69           C  
ATOM   2030  O   ILE A 328       0.499 -11.962  43.951  1.00  0.69           O  
ATOM   2031  CB  ILE A 328       2.041  -9.914  45.975  1.00  0.69           C  
ATOM   2032  CG1 ILE A 328       2.326  -9.517  47.440  1.00  0.69           C  
ATOM   2033  CG2 ILE A 328       0.776  -9.203  45.425  1.00  0.69           C  
ATOM   2034  CD1 ILE A 328       2.665  -8.034  47.651  1.00  0.69           C  
ATOM   2035  N   GLY A 329       2.692 -11.771  43.500  1.00  0.62           N  
ATOM   2036  CA  GLY A 329       2.569 -12.104  42.090  1.00  0.62           C  
ATOM   2037  C   GLY A 329       2.228 -13.550  41.844  1.00  0.62           C  
ATOM   2038  O   GLY A 329       1.336 -13.828  41.048  1.00  0.62           O  
ATOM   2039  N   ASP A 330       2.880 -14.488  42.557  1.00  0.63           N  
ATOM   2040  CA  ASP A 330       2.595 -15.914  42.554  1.00  0.63           C  
ATOM   2041  C   ASP A 330       1.197 -16.252  43.048  1.00  0.63           C  
ATOM   2042  O   ASP A 330       0.542 -17.156  42.528  1.00  0.63           O  
ATOM   2043  CB  ASP A 330       3.664 -16.694  43.358  1.00  0.63           C  
ATOM   2044  CG  ASP A 330       4.997 -16.722  42.619  1.00  0.63           C  
ATOM   2045  OD1 ASP A 330       5.031 -16.372  41.412  1.00  0.63           O  
ATOM   2046  OD2 ASP A 330       5.991 -17.134  43.265  1.00  0.63           O  
ATOM   2047  N   ALA A 331       0.653 -15.508  44.036  1.00  0.66           N  
ATOM   2048  CA  ALA A 331      -0.764 -15.582  44.335  1.00  0.66           C  
ATOM   2049  C   ALA A 331      -1.629 -15.180  43.140  1.00  0.66           C  
ATOM   2050  O   ALA A 331      -2.484 -15.938  42.696  1.00  0.66           O  
ATOM   2051  CB  ALA A 331      -1.105 -14.691  45.545  1.00  0.66           C  
ATOM   2052  N   ARG A 332      -1.356 -14.021  42.503  1.00  0.58           N  
ATOM   2053  CA  ARG A 332      -2.095 -13.535  41.339  1.00  0.58           C  
ATOM   2054  C   ARG A 332      -2.079 -14.491  40.140  1.00  0.58           C  
ATOM   2055  O   ARG A 332      -3.071 -14.646  39.431  1.00  0.58           O  
ATOM   2056  CB  ARG A 332      -1.593 -12.133  40.938  1.00  0.58           C  
ATOM   2057  CG  ARG A 332      -2.472 -11.452  39.864  1.00  0.58           C  
ATOM   2058  CD  ARG A 332      -1.942 -10.104  39.385  1.00  0.58           C  
ATOM   2059  NE  ARG A 332      -0.603 -10.431  38.790  1.00  0.58           N  
ATOM   2060  CZ  ARG A 332       0.349  -9.531  38.541  1.00  0.58           C  
ATOM   2061  NH1 ARG A 332       1.549  -9.944  38.132  1.00  0.58           N  
ATOM   2062  NH2 ARG A 332       0.123  -8.236  38.713  1.00  0.58           N  
ATOM   2063  N   LEU A 333      -0.961 -15.214  39.921  1.00  0.67           N  
ATOM   2064  CA  LEU A 333      -0.858 -16.319  38.971  1.00  0.67           C  
ATOM   2065  C   LEU A 333      -1.842 -17.465  39.230  1.00  0.67           C  
ATOM   2066  O   LEU A 333      -2.235 -18.178  38.310  1.00  0.67           O  
ATOM   2067  CB  LEU A 333       0.574 -16.923  38.954  1.00  0.67           C  
ATOM   2068  CG  LEU A 333       1.698 -15.993  38.449  1.00  0.67           C  
ATOM   2069  CD1 LEU A 333       3.064 -16.675  38.621  1.00  0.67           C  
ATOM   2070  CD2 LEU A 333       1.501 -15.566  36.986  1.00  0.67           C  
ATOM   2071  N   LYS A 334      -2.281 -17.666  40.487  1.00  0.69           N  
ATOM   2072  CA  LYS A 334      -3.218 -18.701  40.877  1.00  0.69           C  
ATOM   2073  C   LYS A 334      -4.666 -18.199  40.953  1.00  0.69           C  
ATOM   2074  O   LYS A 334      -5.542 -18.895  41.462  1.00  0.69           O  
ATOM   2075  CB  LYS A 334      -2.783 -19.318  42.235  1.00  0.69           C  
ATOM   2076  CG  LYS A 334      -1.428 -20.055  42.152  1.00  0.69           C  
ATOM   2077  CD  LYS A 334      -1.051 -20.832  43.434  1.00  0.69           C  
ATOM   2078  CE  LYS A 334      -0.515 -19.929  44.553  1.00  0.69           C  
ATOM   2079  NZ  LYS A 334      -0.291 -20.633  45.844  1.00  0.69           N  
ATOM   2080  N   GLY A 335      -4.972 -16.996  40.407  1.00  0.74           N  
ATOM   2081  CA  GLY A 335      -6.347 -16.499  40.240  1.00  0.74           C  
ATOM   2082  C   GLY A 335      -6.797 -15.511  41.278  1.00  0.74           C  
ATOM   2083  O   GLY A 335      -7.935 -15.045  41.285  1.00  0.74           O  
ATOM   2084  N   THR A 336      -5.894 -15.178  42.194  1.00  0.72           N  
ATOM   2085  CA  THR A 336      -6.035 -14.192  43.248  1.00  0.72           C  
ATOM   2086  C   THR A 336      -6.252 -12.766  42.825  1.00  0.72           C  
ATOM   2087  O   THR A 336      -5.619 -12.260  41.905  1.00  0.72           O  
ATOM   2088  CB  THR A 336      -4.777 -14.206  44.056  1.00  0.72           C  
ATOM   2089  OG1 THR A 336      -4.585 -15.536  44.491  1.00  0.72           O  
ATOM   2090  CG2 THR A 336      -4.778 -13.301  45.278  1.00  0.72           C  
ATOM   2091  N   ARG A 337      -7.122 -12.053  43.561  1.00  0.68           N  
ATOM   2092  CA  ARG A 337      -7.379 -10.651  43.325  1.00  0.68           C  
ATOM   2093  C   ARG A 337      -6.453  -9.790  44.180  1.00  0.68           C  
ATOM   2094  O   ARG A 337      -6.342  -9.972  45.395  1.00  0.68           O  
ATOM   2095  CB  ARG A 337      -8.858 -10.345  43.655  1.00  0.68           C  
ATOM   2096  CG  ARG A 337      -9.839 -11.309  42.953  1.00  0.68           C  
ATOM   2097  CD  ARG A 337     -11.296 -11.073  43.347  1.00  0.68           C  
ATOM   2098  NE  ARG A 337     -12.116 -12.089  42.608  1.00  0.68           N  
ATOM   2099  CZ  ARG A 337     -13.425 -12.298  42.796  1.00  0.68           C  
ATOM   2100  NH1 ARG A 337     -14.084 -13.125  41.987  1.00  0.68           N  
ATOM   2101  NH2 ARG A 337     -14.098 -11.706  43.778  1.00  0.68           N  
ATOM   2102  N   VAL A 338      -5.744  -8.831  43.570  1.00  0.78           N  
ATOM   2103  CA  VAL A 338      -4.848  -7.919  44.255  1.00  0.78           C  
ATOM   2104  C   VAL A 338      -5.521  -6.560  44.331  1.00  0.78           C  
ATOM   2105  O   VAL A 338      -5.967  -5.991  43.337  1.00  0.78           O  
ATOM   2106  CB  VAL A 338      -3.489  -7.812  43.563  1.00  0.78           C  
ATOM   2107  CG1 VAL A 338      -2.576  -6.795  44.286  1.00  0.78           C  
ATOM   2108  CG2 VAL A 338      -2.824  -9.204  43.539  1.00  0.78           C  
ATOM   2109  N   VAL A 339      -5.641  -6.003  45.547  1.00  0.80           N  
ATOM   2110  CA  VAL A 339      -6.367  -4.772  45.781  1.00  0.80           C  
ATOM   2111  C   VAL A 339      -5.445  -3.757  46.435  1.00  0.80           C  
ATOM   2112  O   VAL A 339      -4.777  -4.060  47.421  1.00  0.80           O  
ATOM   2113  CB  VAL A 339      -7.562  -5.019  46.690  1.00  0.80           C  
ATOM   2114  CG1 VAL A 339      -8.336  -3.711  46.883  1.00  0.80           C  
ATOM   2115  CG2 VAL A 339      -8.488  -6.094  46.079  1.00  0.80           C  
ATOM   2116  N   VAL A 340      -5.388  -2.510  45.919  1.00  0.79           N  
ATOM   2117  CA  VAL A 340      -4.589  -1.443  46.516  1.00  0.79           C  
ATOM   2118  C   VAL A 340      -5.493  -0.298  46.920  1.00  0.79           C  
ATOM   2119  O   VAL A 340      -6.247   0.240  46.111  1.00  0.79           O  
ATOM   2120  CB  VAL A 340      -3.499  -0.918  45.587  1.00  0.79           C  
ATOM   2121  CG1 VAL A 340      -2.670   0.195  46.268  1.00  0.79           C  
ATOM   2122  CG2 VAL A 340      -2.577  -2.098  45.244  1.00  0.79           C  
ATOM   2123  N   ILE A 341      -5.435   0.109  48.202  1.00  0.78           N  
ATOM   2124  CA  ILE A 341      -6.209   1.219  48.729  1.00  0.78           C  
ATOM   2125  C   ILE A 341      -5.224   2.223  49.269  1.00  0.78           C  
ATOM   2126  O   ILE A 341      -4.473   1.966  50.210  1.00  0.78           O  
ATOM   2127  CB  ILE A 341      -7.201   0.825  49.813  1.00  0.78           C  
ATOM   2128  CG1 ILE A 341      -8.065  -0.357  49.357  1.00  0.78           C  
ATOM   2129  CG2 ILE A 341      -8.105   2.019  50.175  1.00  0.78           C  
ATOM   2130  CD1 ILE A 341      -7.511  -1.689  49.856  1.00  0.78           C  
ATOM   2131  N   SER A 342      -5.161   3.397  48.632  1.00  0.75           N  
ATOM   2132  CA  SER A 342      -4.132   4.370  48.923  1.00  0.75           C  
ATOM   2133  C   SER A 342      -4.642   5.682  48.398  1.00  0.75           C  
ATOM   2134  O   SER A 342      -5.520   5.706  47.546  1.00  0.75           O  
ATOM   2135  CB  SER A 342      -2.793   4.021  48.209  1.00  0.75           C  
ATOM   2136  OG  SER A 342      -1.746   4.947  48.511  1.00  0.75           O  
ATOM   2137  N   ALA A 343      -4.123   6.822  48.877  1.00  0.75           N  
ATOM   2138  CA  ALA A 343      -4.402   8.112  48.274  1.00  0.75           C  
ATOM   2139  C   ALA A 343      -3.797   8.238  46.872  1.00  0.75           C  
ATOM   2140  O   ALA A 343      -4.420   8.751  45.944  1.00  0.75           O  
ATOM   2141  CB  ALA A 343      -3.925   9.231  49.222  1.00  0.75           C  
ATOM   2142  N   ASP A 344      -2.574   7.704  46.701  1.00  0.72           N  
ATOM   2143  CA  ASP A 344      -1.768   7.826  45.507  1.00  0.72           C  
ATOM   2144  C   ASP A 344      -1.721   6.531  44.704  1.00  0.72           C  
ATOM   2145  O   ASP A 344      -1.702   5.416  45.234  1.00  0.72           O  
ATOM   2146  CB  ASP A 344      -0.315   8.198  45.884  1.00  0.72           C  
ATOM   2147  CG  ASP A 344      -0.324   9.511  46.638  1.00  0.72           C  
ATOM   2148  OD1 ASP A 344      -0.615  10.547  45.991  1.00  0.72           O  
ATOM   2149  OD2 ASP A 344      -0.055   9.479  47.866  1.00  0.72           O  
ATOM   2150  N   TYR A 345      -1.658   6.661  43.362  1.00  0.74           N  
ATOM   2151  CA  TYR A 345      -1.380   5.568  42.452  1.00  0.74           C  
ATOM   2152  C   TYR A 345       0.141   5.392  42.373  1.00  0.74           C  
ATOM   2153  O   TYR A 345       0.873   6.297  41.984  1.00  0.74           O  
ATOM   2154  CB  TYR A 345      -2.015   5.858  41.060  1.00  0.74           C  
ATOM   2155  CG  TYR A 345      -2.004   4.660  40.143  1.00  0.74           C  
ATOM   2156  CD1 TYR A 345      -0.842   4.310  39.433  1.00  0.74           C  
ATOM   2157  CD2 TYR A 345      -3.169   3.896  39.952  1.00  0.74           C  
ATOM   2158  CE1 TYR A 345      -0.847   3.218  38.554  1.00  0.74           C  
ATOM   2159  CE2 TYR A 345      -3.170   2.794  39.085  1.00  0.74           C  
ATOM   2160  CZ  TYR A 345      -2.008   2.460  38.382  1.00  0.74           C  
ATOM   2161  OH  TYR A 345      -2.012   1.367  37.496  1.00  0.74           O  
ATOM   2162  N   MET A 346       0.651   4.209  42.764  1.00  0.68           N  
ATOM   2163  CA  MET A 346       2.061   3.967  43.019  1.00  0.68           C  
ATOM   2164  C   MET A 346       2.524   2.763  42.206  1.00  0.68           C  
ATOM   2165  O   MET A 346       1.685   2.100  41.598  1.00  0.68           O  
ATOM   2166  CB  MET A 346       2.272   3.671  44.531  1.00  0.68           C  
ATOM   2167  CG  MET A 346       1.950   4.869  45.447  1.00  0.68           C  
ATOM   2168  SD  MET A 346       2.869   6.390  45.048  1.00  0.68           S  
ATOM   2169  CE  MET A 346       4.492   5.913  45.699  1.00  0.68           C  
ATOM   2170  N   PRO A 347       3.805   2.382  42.155  1.00  0.65           N  
ATOM   2171  CA  PRO A 347       4.255   1.134  41.534  1.00  0.65           C  
ATOM   2172  C   PRO A 347       3.538  -0.136  41.976  1.00  0.65           C  
ATOM   2173  O   PRO A 347       3.424  -1.058  41.167  1.00  0.65           O  
ATOM   2174  CB  PRO A 347       5.759   1.118  41.806  1.00  0.65           C  
ATOM   2175  CG  PRO A 347       6.133   2.602  41.739  1.00  0.65           C  
ATOM   2176  CD  PRO A 347       4.929   3.295  42.385  1.00  0.65           C  
ATOM   2177  N   THR A 348       3.026  -0.183  43.227  1.00  0.66           N  
ATOM   2178  CA  THR A 348       2.125  -1.230  43.727  1.00  0.66           C  
ATOM   2179  C   THR A 348       0.815  -1.311  42.959  1.00  0.66           C  
ATOM   2180  O   THR A 348       0.337  -2.386  42.600  1.00  0.66           O  
ATOM   2181  CB  THR A 348       1.792  -1.110  45.215  1.00  0.66           C  
ATOM   2182  OG1 THR A 348       2.974  -1.116  46.000  1.00  0.66           O  
ATOM   2183  CG2 THR A 348       1.015  -2.330  45.709  1.00  0.66           C  
ATOM   2184  N   ALA A 349       0.212  -0.150  42.648  1.00  0.76           N  
ATOM   2185  CA  ALA A 349      -1.061  -0.011  41.972  1.00  0.76           C  
ATOM   2186  C   ALA A 349      -1.054  -0.576  40.548  1.00  0.76           C  
ATOM   2187  O   ALA A 349      -2.014  -1.208  40.116  1.00  0.76           O  
ATOM   2188  CB  ALA A 349      -1.451   1.477  42.015  1.00  0.76           C  
ATOM   2189  N   ASN A 350       0.077  -0.431  39.815  1.00  0.64           N  
ATOM   2190  CA  ASN A 350       0.335  -1.048  38.511  1.00  0.64           C  
ATOM   2191  C   ASN A 350       0.272  -2.585  38.441  1.00  0.64           C  
ATOM   2192  O   ASN A 350       0.597  -3.172  37.406  1.00  0.64           O  
ATOM   2193  CB  ASN A 350       1.776  -0.741  38.003  1.00  0.64           C  
ATOM   2194  CG  ASN A 350       2.009   0.717  37.635  1.00  0.64           C  
ATOM   2195  OD1 ASN A 350       1.353   1.262  36.756  1.00  0.64           O  
ATOM   2196  ND2 ASN A 350       3.059   1.329  38.220  1.00  0.64           N  
ATOM   2197  N   LYS A 351      -0.051  -3.301  39.531  1.00  0.64           N  
ATOM   2198  CA  LYS A 351      -0.132  -4.749  39.527  1.00  0.64           C  
ATOM   2199  C   LYS A 351      -1.421  -5.257  40.130  1.00  0.64           C  
ATOM   2200  O   LYS A 351      -1.579  -6.469  40.286  1.00  0.64           O  
ATOM   2201  CB  LYS A 351       1.067  -5.346  40.313  1.00  0.64           C  
ATOM   2202  CG  LYS A 351       2.433  -5.071  39.651  1.00  0.64           C  
ATOM   2203  CD  LYS A 351       2.624  -5.696  38.252  1.00  0.64           C  
ATOM   2204  CE  LYS A 351       3.735  -5.049  37.413  1.00  0.64           C  
ATOM   2205  NZ  LYS A 351       3.319  -3.685  37.034  1.00  0.64           N  
ATOM   2206  N   ALA A 352      -2.363  -4.350  40.432  1.00  0.76           N  
ATOM   2207  CA  ALA A 352      -3.585  -4.659  41.126  1.00  0.76           C  
ATOM   2208  C   ALA A 352      -4.779  -4.680  40.194  1.00  0.76           C  
ATOM   2209  O   ALA A 352      -4.901  -3.860  39.286  1.00  0.76           O  
ATOM   2210  CB  ALA A 352      -3.807  -3.602  42.220  1.00  0.76           C  
ATOM   2211  N   ASP A 353      -5.687  -5.643  40.418  1.00  0.73           N  
ATOM   2212  CA  ASP A 353      -6.983  -5.764  39.793  1.00  0.73           C  
ATOM   2213  C   ASP A 353      -7.889  -4.580  40.148  1.00  0.73           C  
ATOM   2214  O   ASP A 353      -8.551  -3.999  39.290  1.00  0.73           O  
ATOM   2215  CB  ASP A 353      -7.612  -7.102  40.266  1.00  0.73           C  
ATOM   2216  CG  ASP A 353      -6.635  -8.241  40.024  1.00  0.73           C  
ATOM   2217  OD1 ASP A 353      -6.714  -8.890  38.956  1.00  0.73           O  
ATOM   2218  OD2 ASP A 353      -5.780  -8.461  40.924  1.00  0.73           O  
ATOM   2219  N   GLU A 354      -7.882  -4.173  41.438  1.00  0.72           N  
ATOM   2220  CA  GLU A 354      -8.644  -3.040  41.943  1.00  0.72           C  
ATOM   2221  C   GLU A 354      -7.722  -2.003  42.571  1.00  0.72           C  
ATOM   2222  O   GLU A 354      -6.891  -2.299  43.433  1.00  0.72           O  
ATOM   2223  CB  GLU A 354      -9.665  -3.460  43.031  1.00  0.72           C  
ATOM   2224  CG  GLU A 354     -10.799  -4.386  42.528  1.00  0.72           C  
ATOM   2225  CD  GLU A 354     -11.921  -3.688  41.759  1.00  0.72           C  
ATOM   2226  OE1 GLU A 354     -12.005  -2.435  41.788  1.00  0.72           O  
ATOM   2227  OE2 GLU A 354     -12.765  -4.435  41.193  1.00  0.72           O  
ATOM   2228  N   ILE A 355      -7.870  -0.725  42.169  1.00  0.76           N  
ATOM   2229  CA  ILE A 355      -7.140   0.388  42.754  1.00  0.76           C  
ATOM   2230  C   ILE A 355      -8.156   1.389  43.254  1.00  0.76           C  
ATOM   2231  O   ILE A 355      -8.966   1.923  42.499  1.00  0.76           O  
ATOM   2232  CB  ILE A 355      -6.155   1.098  41.821  1.00  0.76           C  
ATOM   2233  CG1 ILE A 355      -5.099   0.127  41.246  1.00  0.76           C  
ATOM   2234  CG2 ILE A 355      -5.441   2.220  42.620  1.00  0.76           C  
ATOM   2235  CD1 ILE A 355      -5.490  -0.540  39.922  1.00  0.76           C  
ATOM   2236  N   VAL A 356      -8.130   1.671  44.567  1.00  0.80           N  
ATOM   2237  CA  VAL A 356      -9.080   2.553  45.211  1.00  0.80           C  
ATOM   2238  C   VAL A 356      -8.351   3.759  45.793  1.00  0.80           C  
ATOM   2239  O   VAL A 356      -7.574   3.651  46.740  1.00  0.80           O  
ATOM   2240  CB  VAL A 356      -9.891   1.800  46.265  1.00  0.80           C  
ATOM   2241  CG1 VAL A 356     -10.779   2.777  47.052  1.00  0.80           C  
ATOM   2242  CG2 VAL A 356     -10.770   0.752  45.545  1.00  0.80           C  
ATOM   2243  N   ILE A 357      -8.604   4.957  45.214  1.00  0.75           N  
ATOM   2244  CA  ILE A 357      -8.167   6.252  45.731  1.00  0.75           C  
ATOM   2245  C   ILE A 357      -9.013   6.651  46.927  1.00  0.75           C  
ATOM   2246  O   ILE A 357     -10.223   6.793  46.783  1.00  0.75           O  
ATOM   2247  CB  ILE A 357      -8.291   7.371  44.691  1.00  0.75           C  
ATOM   2248  CG1 ILE A 357      -7.370   7.089  43.482  1.00  0.75           C  
ATOM   2249  CG2 ILE A 357      -7.958   8.749  45.327  1.00  0.75           C  
ATOM   2250  CD1 ILE A 357      -7.694   7.980  42.277  1.00  0.75           C  
ATOM   2251  N   LEU A 358      -8.429   6.895  48.120  1.00  0.75           N  
ATOM   2252  CA  LEU A 358      -9.200   7.459  49.218  1.00  0.75           C  
ATOM   2253  C   LEU A 358      -8.471   8.632  49.845  1.00  0.75           C  
ATOM   2254  O   LEU A 358      -7.264   8.805  49.707  1.00  0.75           O  
ATOM   2255  CB  LEU A 358      -9.667   6.400  50.259  1.00  0.75           C  
ATOM   2256  CG  LEU A 358      -8.732   6.041  51.434  1.00  0.75           C  
ATOM   2257  CD1 LEU A 358      -9.406   4.978  52.318  1.00  0.75           C  
ATOM   2258  CD2 LEU A 358      -7.332   5.573  51.010  1.00  0.75           C  
ATOM   2259  N   ARG A 359      -9.214   9.535  50.509  1.00  0.68           N  
ATOM   2260  CA  ARG A 359      -8.661  10.669  51.227  1.00  0.68           C  
ATOM   2261  C   ARG A 359      -7.750  10.273  52.405  1.00  0.68           C  
ATOM   2262  O   ARG A 359      -8.066   9.311  53.098  1.00  0.68           O  
ATOM   2263  CB  ARG A 359      -9.835  11.555  51.731  1.00  0.68           C  
ATOM   2264  CG  ARG A 359      -9.446  12.824  52.525  1.00  0.68           C  
ATOM   2265  CD  ARG A 359     -10.548  13.886  52.684  1.00  0.68           C  
ATOM   2266  NE  ARG A 359     -11.710  13.286  53.422  1.00  0.68           N  
ATOM   2267  CZ  ARG A 359     -12.046  13.543  54.694  1.00  0.68           C  
ATOM   2268  NH1 ARG A 359     -11.276  14.250  55.509  1.00  0.68           N  
ATOM   2269  NH2 ARG A 359     -13.176  13.019  55.162  1.00  0.68           N  
ATOM   2270  N   PRO A 360      -6.647  10.962  52.713  1.00  0.74           N  
ATOM   2271  CA  PRO A 360      -5.829  10.675  53.891  1.00  0.74           C  
ATOM   2272  C   PRO A 360      -6.580  10.596  55.221  1.00  0.74           C  
ATOM   2273  O   PRO A 360      -7.209  11.578  55.620  1.00  0.74           O  
ATOM   2274  CB  PRO A 360      -4.799  11.820  53.892  1.00  0.74           C  
ATOM   2275  CG  PRO A 360      -4.611  12.187  52.414  1.00  0.74           C  
ATOM   2276  CD  PRO A 360      -5.953  11.839  51.766  1.00  0.74           C  
ATOM   2277  N   GLY A 361      -6.497   9.451  55.937  1.00  0.75           N  
ATOM   2278  CA  GLY A 361      -7.060   9.301  57.274  1.00  0.75           C  
ATOM   2279  C   GLY A 361      -8.522   8.938  57.319  1.00  0.75           C  
ATOM   2280  O   GLY A 361      -9.137   8.973  58.382  1.00  0.75           O  
ATOM   2281  N   THR A 362      -9.144   8.573  56.182  1.00  0.73           N  
ATOM   2282  CA  THR A 362     -10.565   8.215  56.146  1.00  0.73           C  
ATOM   2283  C   THR A 362     -10.781   6.728  56.189  1.00  0.73           C  
ATOM   2284  O   THR A 362     -11.916   6.248  56.203  1.00  0.73           O  
ATOM   2285  CB  THR A 362     -11.309   8.721  54.924  1.00  0.73           C  
ATOM   2286  OG1 THR A 362     -10.758   8.236  53.708  1.00  0.73           O  
ATOM   2287  CG2 THR A 362     -11.172  10.239  54.914  1.00  0.73           C  
ATOM   2288  N   ASP A 363      -9.685   5.963  56.268  1.00  0.75           N  
ATOM   2289  CA  ASP A 363      -9.597   4.529  56.162  1.00  0.75           C  
ATOM   2290  C   ASP A 363     -10.507   3.774  57.135  1.00  0.75           C  
ATOM   2291  O   ASP A 363     -11.107   2.753  56.806  1.00  0.75           O  
ATOM   2292  CB  ASP A 363      -8.123   4.123  56.387  1.00  0.75           C  
ATOM   2293  CG  ASP A 363      -7.131   4.918  55.546  1.00  0.75           C  
ATOM   2294  OD1 ASP A 363      -6.964   6.136  55.829  1.00  0.75           O  
ATOM   2295  OD2 ASP A 363      -6.517   4.303  54.641  1.00  0.75           O  
ATOM   2296  N   THR A 364     -10.691   4.314  58.357  1.00  0.74           N  
ATOM   2297  CA  THR A 364     -11.637   3.831  59.363  1.00  0.74           C  
ATOM   2298  C   THR A 364     -13.074   3.783  58.863  1.00  0.74           C  
ATOM   2299  O   THR A 364     -13.771   2.794  59.070  1.00  0.74           O  
ATOM   2300  CB  THR A 364     -11.575   4.672  60.636  1.00  0.74           C  
ATOM   2301  OG1 THR A 364     -10.281   4.550  61.206  1.00  0.74           O  
ATOM   2302  CG2 THR A 364     -12.564   4.187  61.702  1.00  0.74           C  
ATOM   2303  N   ALA A 365     -13.558   4.813  58.133  1.00  0.78           N  
ATOM   2304  CA  ALA A 365     -14.884   4.812  57.528  1.00  0.78           C  
ATOM   2305  C   ALA A 365     -15.042   3.737  56.461  1.00  0.78           C  
ATOM   2306  O   ALA A 365     -16.050   3.035  56.395  1.00  0.78           O  
ATOM   2307  CB  ALA A 365     -15.181   6.186  56.897  1.00  0.78           C  
ATOM   2308  N   PHE A 366     -13.997   3.556  55.623  1.00  0.78           N  
ATOM   2309  CA  PHE A 366     -13.937   2.517  54.613  1.00  0.78           C  
ATOM   2310  C   PHE A 366     -14.073   1.118  55.226  1.00  0.78           C  
ATOM   2311  O   PHE A 366     -14.929   0.319  54.847  1.00  0.78           O  
ATOM   2312  CB  PHE A 366     -12.590   2.679  53.833  1.00  0.78           C  
ATOM   2313  CG  PHE A 366     -12.521   1.748  52.660  1.00  0.78           C  
ATOM   2314  CD1 PHE A 366     -12.059   0.432  52.830  1.00  0.78           C  
ATOM   2315  CD2 PHE A 366     -13.024   2.145  51.412  1.00  0.78           C  
ATOM   2316  CE1 PHE A 366     -12.224  -0.510  51.810  1.00  0.78           C  
ATOM   2317  CE2 PHE A 366     -13.165   1.211  50.381  1.00  0.78           C  
ATOM   2318  CZ  PHE A 366     -12.804  -0.121  50.598  1.00  0.78           C  
ATOM   2319  N   LEU A 367     -13.251   0.816  56.241  1.00  0.78           N  
ATOM   2320  CA  LEU A 367     -13.234  -0.469  56.904  1.00  0.78           C  
ATOM   2321  C   LEU A 367     -14.429  -0.766  57.795  1.00  0.78           C  
ATOM   2322  O   LEU A 367     -14.910  -1.896  57.851  1.00  0.78           O  
ATOM   2323  CB  LEU A 367     -11.963  -0.588  57.745  1.00  0.78           C  
ATOM   2324  CG  LEU A 367     -10.653  -0.548  56.960  1.00  0.78           C  
ATOM   2325  CD1 LEU A 367      -9.549  -0.392  58.001  1.00  0.78           C  
ATOM   2326  CD2 LEU A 367     -10.456  -1.842  56.163  1.00  0.78           C  
ATOM   2327  N   LEU A 368     -14.962   0.232  58.528  1.00  0.78           N  
ATOM   2328  CA  LEU A 368     -16.186   0.071  59.297  1.00  0.78           C  
ATOM   2329  C   LEU A 368     -17.388  -0.212  58.399  1.00  0.78           C  
ATOM   2330  O   LEU A 368     -18.235  -1.045  58.720  1.00  0.78           O  
ATOM   2331  CB  LEU A 368     -16.433   1.275  60.234  1.00  0.78           C  
ATOM   2332  CG  LEU A 368     -15.460   1.372  61.430  1.00  0.78           C  
ATOM   2333  CD1 LEU A 368     -15.633   2.687  62.197  1.00  0.78           C  
ATOM   2334  CD2 LEU A 368     -15.651   0.221  62.427  1.00  0.78           C  
ATOM   2335  N   GLY A 369     -17.442   0.418  57.202  1.00  0.81           N  
ATOM   2336  CA  GLY A 369     -18.281  -0.006  56.077  1.00  0.81           C  
ATOM   2337  C   GLY A 369     -18.181  -1.471  55.699  1.00  0.81           C  
ATOM   2338  O   GLY A 369     -19.190  -2.159  55.573  1.00  0.81           O  
ATOM   2339  N   VAL A 370     -16.949  -2.004  55.536  1.00  0.76           N  
ATOM   2340  CA  VAL A 370     -16.696  -3.428  55.284  1.00  0.76           C  
ATOM   2341  C   VAL A 370     -17.220  -4.312  56.408  1.00  0.76           C  
ATOM   2342  O   VAL A 370     -17.881  -5.320  56.166  1.00  0.76           O  
ATOM   2343  CB  VAL A 370     -15.208  -3.736  55.057  1.00  0.76           C  
ATOM   2344  CG1 VAL A 370     -14.943  -5.256  54.927  1.00  0.76           C  
ATOM   2345  CG2 VAL A 370     -14.739  -3.024  53.774  1.00  0.76           C  
ATOM   2346  N   ALA A 371     -16.987  -3.927  57.680  1.00  0.76           N  
ATOM   2347  CA  ALA A 371     -17.513  -4.623  58.837  1.00  0.76           C  
ATOM   2348  C   ALA A 371     -19.039  -4.651  58.871  1.00  0.76           C  
ATOM   2349  O   ALA A 371     -19.635  -5.693  59.138  1.00  0.76           O  
ATOM   2350  CB  ALA A 371     -16.950  -4.001  60.130  1.00  0.76           C  
ATOM   2351  N   ARG A 372     -19.721  -3.530  58.543  1.00  0.68           N  
ATOM   2352  CA  ARG A 372     -21.169  -3.505  58.391  1.00  0.68           C  
ATOM   2353  C   ARG A 372     -21.664  -4.462  57.316  1.00  0.68           C  
ATOM   2354  O   ARG A 372     -22.540  -5.284  57.580  1.00  0.68           O  
ATOM   2355  CB  ARG A 372     -21.667  -2.063  58.091  1.00  0.68           C  
ATOM   2356  CG  ARG A 372     -23.198  -1.887  57.952  1.00  0.68           C  
ATOM   2357  CD  ARG A 372     -23.743  -2.055  56.527  1.00  0.68           C  
ATOM   2358  NE  ARG A 372     -25.225  -1.974  56.635  1.00  0.68           N  
ATOM   2359  CZ  ARG A 372     -25.989  -1.523  55.643  1.00  0.68           C  
ATOM   2360  NH1 ARG A 372     -27.131  -0.926  55.960  1.00  0.68           N  
ATOM   2361  NH2 ARG A 372     -25.628  -1.605  54.373  1.00  0.68           N  
ATOM   2362  N   GLU A 373     -21.068  -4.431  56.104  1.00  0.70           N  
ATOM   2363  CA  GLU A 373     -21.431  -5.310  54.999  1.00  0.70           C  
ATOM   2364  C   GLU A 373     -21.213  -6.791  55.305  1.00  0.70           C  
ATOM   2365  O   GLU A 373     -22.048  -7.634  54.991  1.00  0.70           O  
ATOM   2366  CB  GLU A 373     -20.720  -4.903  53.679  1.00  0.70           C  
ATOM   2367  CG  GLU A 373     -21.191  -3.537  53.106  1.00  0.70           C  
ATOM   2368  CD  GLU A 373     -22.676  -3.516  52.739  1.00  0.70           C  
ATOM   2369  OE1 GLU A 373     -23.454  -2.820  53.446  1.00  0.70           O  
ATOM   2370  OE2 GLU A 373     -23.068  -4.181  51.742  1.00  0.70           O  
ATOM   2371  N   LEU A 374     -20.116  -7.171  55.992  1.00  0.68           N  
ATOM   2372  CA  LEU A 374     -19.915  -8.545  56.440  1.00  0.68           C  
ATOM   2373  C   LEU A 374     -21.006  -9.059  57.365  1.00  0.68           C  
ATOM   2374  O   LEU A 374     -21.504 -10.177  57.223  1.00  0.68           O  
ATOM   2375  CB  LEU A 374     -18.596  -8.671  57.240  1.00  0.68           C  
ATOM   2376  CG  LEU A 374     -17.328  -8.599  56.382  1.00  0.68           C  
ATOM   2377  CD1 LEU A 374     -16.093  -8.524  57.282  1.00  0.68           C  
ATOM   2378  CD2 LEU A 374     -17.210  -9.810  55.455  1.00  0.68           C  
ATOM   2379  N   ILE A 375     -21.397  -8.232  58.346  1.00  0.68           N  
ATOM   2380  CA  ILE A 375     -22.436  -8.533  59.307  1.00  0.68           C  
ATOM   2381  C   ILE A 375     -23.848  -8.560  58.719  1.00  0.68           C  
ATOM   2382  O   ILE A 375     -24.634  -9.468  59.005  1.00  0.68           O  
ATOM   2383  CB  ILE A 375     -22.353  -7.531  60.451  1.00  0.68           C  
ATOM   2384  CG1 ILE A 375     -21.031  -7.655  61.249  1.00  0.68           C  
ATOM   2385  CG2 ILE A 375     -23.541  -7.694  61.408  1.00  0.68           C  
ATOM   2386  CD1 ILE A 375     -20.819  -8.994  61.961  1.00  0.68           C  
ATOM   2387  N   THR A 376     -24.229  -7.561  57.892  1.00  0.72           N  
ATOM   2388  CA  THR A 376     -25.566  -7.464  57.297  1.00  0.72           C  
ATOM   2389  C   THR A 376     -25.828  -8.485  56.221  1.00  0.72           C  
ATOM   2390  O   THR A 376     -26.930  -9.024  56.131  1.00  0.72           O  
ATOM   2391  CB  THR A 376     -25.967  -6.083  56.789  1.00  0.72           C  
ATOM   2392  OG1 THR A 376     -25.085  -5.599  55.789  1.00  0.72           O  
ATOM   2393  CG2 THR A 376     -25.929  -5.111  57.973  1.00  0.72           C  
ATOM   2394  N   LYS A 377     -24.814  -8.814  55.398  1.00  0.67           N  
ATOM   2395  CA  LYS A 377     -24.971  -9.763  54.311  1.00  0.67           C  
ATOM   2396  C   LYS A 377     -24.694 -11.192  54.746  1.00  0.67           C  
ATOM   2397  O   LYS A 377     -24.901 -12.126  53.978  1.00  0.67           O  
ATOM   2398  CB  LYS A 377     -23.991  -9.429  53.158  1.00  0.67           C  
ATOM   2399  CG  LYS A 377     -24.088  -7.998  52.607  1.00  0.67           C  
ATOM   2400  CD  LYS A 377     -25.476  -7.626  52.083  1.00  0.67           C  
ATOM   2401  CE  LYS A 377     -25.452  -6.251  51.424  1.00  0.67           C  
ATOM   2402  NZ  LYS A 377     -26.797  -5.946  50.906  1.00  0.67           N  
ATOM   2403  N   LYS A 378     -24.244 -11.381  56.005  1.00  0.68           N  
ATOM   2404  CA  LYS A 378     -23.923 -12.666  56.604  1.00  0.68           C  
ATOM   2405  C   LYS A 378     -22.768 -13.399  55.930  1.00  0.68           C  
ATOM   2406  O   LYS A 378     -22.822 -14.599  55.675  1.00  0.68           O  
ATOM   2407  CB  LYS A 378     -25.157 -13.586  56.796  1.00  0.68           C  
ATOM   2408  CG  LYS A 378     -26.254 -12.973  57.680  1.00  0.68           C  
ATOM   2409  CD  LYS A 378     -27.462 -13.917  57.791  1.00  0.68           C  
ATOM   2410  CE  LYS A 378     -28.586 -13.383  58.680  1.00  0.68           C  
ATOM   2411  NZ  LYS A 378     -29.724 -14.332  58.685  1.00  0.68           N  
ATOM   2412  N   LEU A 379     -21.667 -12.672  55.662  1.00  0.69           N  
ATOM   2413  CA  LEU A 379     -20.508 -13.194  54.952  1.00  0.69           C  
ATOM   2414  C   LEU A 379     -19.394 -13.589  55.913  1.00  0.69           C  
ATOM   2415  O   LEU A 379     -18.329 -14.055  55.517  1.00  0.69           O  
ATOM   2416  CB  LEU A 379     -19.969 -12.117  53.975  1.00  0.69           C  
ATOM   2417  CG  LEU A 379     -20.965 -11.717  52.865  1.00  0.69           C  
ATOM   2418  CD1 LEU A 379     -20.488 -10.468  52.109  1.00  0.69           C  
ATOM   2419  CD2 LEU A 379     -21.226 -12.859  51.872  1.00  0.69           C  
ATOM   2420  N   TYR A 380     -19.632 -13.417  57.226  1.00  0.67           N  
ATOM   2421  CA  TYR A 380     -18.808 -13.947  58.295  1.00  0.67           C  
ATOM   2422  C   TYR A 380     -18.854 -15.475  58.388  1.00  0.67           C  
ATOM   2423  O   TYR A 380     -19.896 -16.091  58.162  1.00  0.67           O  
ATOM   2424  CB  TYR A 380     -19.169 -13.270  59.656  1.00  0.67           C  
ATOM   2425  CG  TYR A 380     -20.596 -13.507  60.090  1.00  0.67           C  
ATOM   2426  CD1 TYR A 380     -20.923 -14.643  60.850  1.00  0.67           C  
ATOM   2427  CD2 TYR A 380     -21.615 -12.600  59.756  1.00  0.67           C  
ATOM   2428  CE1 TYR A 380     -22.249 -14.889  61.234  1.00  0.67           C  
ATOM   2429  CE2 TYR A 380     -22.942 -12.844  60.137  1.00  0.67           C  
ATOM   2430  CZ  TYR A 380     -23.257 -13.994  60.870  1.00  0.67           C  
ATOM   2431  OH  TYR A 380     -24.585 -14.221  61.282  1.00  0.67           O  
ATOM   2432  N   ASP A 381     -17.742 -16.142  58.770  1.00  0.70           N  
ATOM   2433  CA  ASP A 381     -17.792 -17.580  58.975  1.00  0.70           C  
ATOM   2434  C   ASP A 381     -18.248 -17.855  60.408  1.00  0.70           C  
ATOM   2435  O   ASP A 381     -17.518 -17.672  61.379  1.00  0.70           O  
ATOM   2436  CB  ASP A 381     -16.473 -18.312  58.621  1.00  0.70           C  
ATOM   2437  CG  ASP A 381     -16.808 -19.779  58.391  1.00  0.70           C  
ATOM   2438  OD1 ASP A 381     -17.275 -20.433  59.360  1.00  0.70           O  
ATOM   2439  OD2 ASP A 381     -16.711 -20.246  57.230  1.00  0.70           O  
ATOM   2440  N   ARG A 382     -19.521 -18.271  60.566  1.00  0.64           N  
ATOM   2441  CA  ARG A 382     -20.193 -18.410  61.844  1.00  0.64           C  
ATOM   2442  C   ARG A 382     -19.542 -19.377  62.826  1.00  0.64           C  
ATOM   2443  O   ARG A 382     -19.447 -19.075  64.014  1.00  0.64           O  
ATOM   2444  CB  ARG A 382     -21.667 -18.843  61.616  1.00  0.64           C  
ATOM   2445  CG  ARG A 382     -22.503 -18.931  62.915  1.00  0.64           C  
ATOM   2446  CD  ARG A 382     -23.932 -19.481  62.761  1.00  0.64           C  
ATOM   2447  NE  ARG A 382     -23.859 -20.876  62.192  1.00  0.64           N  
ATOM   2448  CZ  ARG A 382     -23.355 -21.944  62.825  1.00  0.64           C  
ATOM   2449  NH1 ARG A 382     -22.988 -23.020  62.139  1.00  0.64           N  
ATOM   2450  NH2 ARG A 382     -23.093 -21.973  64.120  1.00  0.64           N  
ATOM   2451  N   ASP A 383     -19.090 -20.563  62.380  1.00  0.68           N  
ATOM   2452  CA  ASP A 383     -18.512 -21.549  63.277  1.00  0.68           C  
ATOM   2453  C   ASP A 383     -17.130 -21.151  63.782  1.00  0.68           C  
ATOM   2454  O   ASP A 383     -16.851 -21.252  64.976  1.00  0.68           O  
ATOM   2455  CB  ASP A 383     -18.552 -22.956  62.641  1.00  0.68           C  
ATOM   2456  CG  ASP A 383     -19.986 -23.433  62.655  1.00  0.68           C  
ATOM   2457  OD1 ASP A 383     -20.678 -23.335  63.704  1.00  0.68           O  
ATOM   2458  OD2 ASP A 383     -20.504 -23.862  61.603  1.00  0.68           O  
ATOM   2459  N   ALA A 384     -16.257 -20.599  62.915  1.00  0.71           N  
ATOM   2460  CA  ALA A 384     -14.969 -20.057  63.312  1.00  0.71           C  
ATOM   2461  C   ALA A 384     -15.089 -18.912  64.305  1.00  0.71           C  
ATOM   2462  O   ALA A 384     -14.399 -18.836  65.321  1.00  0.71           O  
ATOM   2463  CB  ALA A 384     -14.286 -19.503  62.064  1.00  0.71           C  
ATOM   2464  N   VAL A 385     -16.056 -18.022  64.032  1.00  0.72           N  
ATOM   2465  CA  VAL A 385     -16.471 -16.923  64.879  1.00  0.72           C  
ATOM   2466  C   VAL A 385     -16.948 -17.365  66.261  1.00  0.72           C  
ATOM   2467  O   VAL A 385     -16.475 -16.864  67.275  1.00  0.72           O  
ATOM   2468  CB  VAL A 385     -17.545 -16.153  64.113  1.00  0.72           C  
ATOM   2469  CG1 VAL A 385     -18.556 -15.427  65.010  1.00  0.72           C  
ATOM   2470  CG2 VAL A 385     -16.845 -15.176  63.149  1.00  0.72           C  
ATOM   2471  N   ILE A 386     -17.844 -18.365  66.370  1.00  0.67           N  
ATOM   2472  CA  ILE A 386     -18.282 -18.898  67.659  1.00  0.67           C  
ATOM   2473  C   ILE A 386     -17.143 -19.541  68.442  1.00  0.67           C  
ATOM   2474  O   ILE A 386     -17.034 -19.413  69.660  1.00  0.67           O  
ATOM   2475  CB  ILE A 386     -19.428 -19.885  67.456  1.00  0.67           C  
ATOM   2476  CG1 ILE A 386     -20.687 -19.107  67.018  1.00  0.67           C  
ATOM   2477  CG2 ILE A 386     -19.725 -20.702  68.736  1.00  0.67           C  
ATOM   2478  CD1 ILE A 386     -21.773 -20.022  66.452  1.00  0.67           C  
ATOM   2479  N   GLN A 387     -16.260 -20.271  67.741  1.00  0.61           N  
ATOM   2480  CA  GLN A 387     -15.176 -21.010  68.348  1.00  0.61           C  
ATOM   2481  C   GLN A 387     -13.930 -20.224  68.747  1.00  0.61           C  
ATOM   2482  O   GLN A 387     -13.127 -20.733  69.534  1.00  0.61           O  
ATOM   2483  CB  GLN A 387     -14.677 -22.076  67.351  1.00  0.61           C  
ATOM   2484  CG  GLN A 387     -15.627 -23.272  67.164  1.00  0.61           C  
ATOM   2485  CD  GLN A 387     -14.938 -24.307  66.281  1.00  0.61           C  
ATOM   2486  OE1 GLN A 387     -13.757 -24.206  65.946  1.00  0.61           O  
ATOM   2487  NE2 GLN A 387     -15.678 -25.379  65.931  1.00  0.61           N  
ATOM   2488  N   ARG A 388     -13.674 -19.026  68.188  1.00  0.58           N  
ATOM   2489  CA  ARG A 388     -12.364 -18.401  68.323  1.00  0.58           C  
ATOM   2490  C   ARG A 388     -12.407 -16.898  68.508  1.00  0.58           C  
ATOM   2491  O   ARG A 388     -11.359 -16.257  68.520  1.00  0.58           O  
ATOM   2492  CB  ARG A 388     -11.495 -18.667  67.057  1.00  0.58           C  
ATOM   2493  CG  ARG A 388     -11.114 -20.143  66.826  1.00  0.58           C  
ATOM   2494  CD  ARG A 388     -10.207 -20.709  67.920  1.00  0.58           C  
ATOM   2495  NE  ARG A 388      -9.988 -22.155  67.590  1.00  0.58           N  
ATOM   2496  CZ  ARG A 388     -10.680 -23.171  68.123  1.00  0.58           C  
ATOM   2497  NH1 ARG A 388     -10.454 -24.409  67.684  1.00  0.58           N  
ATOM   2498  NH2 ARG A 388     -11.603 -22.998  69.062  1.00  0.58           N  
ATOM   2499  N   THR A 389     -13.586 -16.287  68.706  1.00  0.67           N  
ATOM   2500  CA  THR A 389     -13.672 -14.855  68.975  1.00  0.67           C  
ATOM   2501  C   THR A 389     -14.489 -14.644  70.229  1.00  0.67           C  
ATOM   2502  O   THR A 389     -15.053 -15.567  70.814  1.00  0.67           O  
ATOM   2503  CB  THR A 389     -14.198 -13.976  67.827  1.00  0.67           C  
ATOM   2504  OG1 THR A 389     -15.588 -14.129  67.594  1.00  0.67           O  
ATOM   2505  CG2 THR A 389     -13.493 -14.340  66.512  1.00  0.67           C  
ATOM   2506  N   ASP A 390     -14.560 -13.393  70.695  1.00  0.64           N  
ATOM   2507  CA  ASP A 390     -15.285 -12.954  71.852  1.00  0.64           C  
ATOM   2508  C   ASP A 390     -16.699 -12.505  71.478  1.00  0.64           C  
ATOM   2509  O   ASP A 390     -17.434 -11.976  72.303  1.00  0.64           O  
ATOM   2510  CB  ASP A 390     -14.477 -11.810  72.539  1.00  0.64           C  
ATOM   2511  CG  ASP A 390     -14.091 -10.654  71.611  1.00  0.64           C  
ATOM   2512  OD1 ASP A 390     -14.227 -10.789  70.364  1.00  0.64           O  
ATOM   2513  OD2 ASP A 390     -13.621  -9.623  72.145  1.00  0.64           O  
ATOM   2514  N   LEU A 391     -17.182 -12.771  70.244  1.00  0.67           N  
ATOM   2515  CA  LEU A 391     -18.544 -12.436  69.842  1.00  0.67           C  
ATOM   2516  C   LEU A 391     -19.656 -13.031  70.703  1.00  0.67           C  
ATOM   2517  O   LEU A 391     -20.625 -12.308  70.954  1.00  0.67           O  
ATOM   2518  CB  LEU A 391     -18.811 -12.727  68.353  1.00  0.67           C  
ATOM   2519  CG  LEU A 391     -17.964 -11.869  67.399  1.00  0.67           C  
ATOM   2520  CD1 LEU A 391     -18.290 -12.230  65.951  1.00  0.67           C  
ATOM   2521  CD2 LEU A 391     -18.083 -10.362  67.617  1.00  0.67           C  
ATOM   2522  N   PRO A 392     -19.584 -14.256  71.231  1.00  0.58           N  
ATOM   2523  CA  PRO A 392     -20.540 -14.722  72.226  1.00  0.58           C  
ATOM   2524  C   PRO A 392     -20.510 -14.013  73.579  1.00  0.58           C  
ATOM   2525  O   PRO A 392     -21.407 -14.266  74.378  1.00  0.58           O  
ATOM   2526  CB  PRO A 392     -20.124 -16.187  72.427  1.00  0.58           C  
ATOM   2527  CG  PRO A 392     -19.555 -16.609  71.079  1.00  0.58           C  
ATOM   2528  CD  PRO A 392     -18.764 -15.365  70.710  1.00  0.58           C  
ATOM   2529  N   LEU A 393     -19.491 -13.186  73.906  1.00  0.47           N  
ATOM   2530  CA  LEU A 393     -19.321 -12.555  75.211  1.00  0.47           C  
ATOM   2531  C   LEU A 393     -20.437 -11.590  75.580  1.00  0.47           C  
ATOM   2532  O   LEU A 393     -20.741 -10.662  74.832  1.00  0.47           O  
ATOM   2533  CB  LEU A 393     -17.964 -11.804  75.267  1.00  0.47           C  
ATOM   2534  CG  LEU A 393     -17.555 -11.146  76.599  1.00  0.47           C  
ATOM   2535  CD1 LEU A 393     -17.669 -12.094  77.789  1.00  0.47           C  
ATOM   2536  CD2 LEU A 393     -16.121 -10.613  76.494  1.00  0.47           C  
ATOM   2537  N   LEU A 394     -21.080 -11.793  76.748  1.00  0.38           N  
ATOM   2538  CA  LEU A 394     -22.097 -10.917  77.281  1.00  0.38           C  
ATOM   2539  C   LEU A 394     -21.483  -9.695  77.935  1.00  0.38           C  
ATOM   2540  O   LEU A 394     -20.754  -9.766  78.917  1.00  0.38           O  
ATOM   2541  CB  LEU A 394     -23.028 -11.637  78.294  1.00  0.38           C  
ATOM   2542  CG  LEU A 394     -24.295 -10.839  78.675  1.00  0.38           C  
ATOM   2543  CD1 LEU A 394     -25.124 -10.512  77.434  1.00  0.38           C  
ATOM   2544  CD2 LEU A 394     -25.162 -11.584  79.700  1.00  0.38           C  
ATOM   2545  N   VAL A 395     -21.776  -8.519  77.373  1.00  0.39           N  
ATOM   2546  CA  VAL A 395     -21.193  -7.274  77.799  1.00  0.39           C  
ATOM   2547  C   VAL A 395     -22.076  -6.631  78.840  1.00  0.39           C  
ATOM   2548  O   VAL A 395     -23.291  -6.557  78.677  1.00  0.39           O  
ATOM   2549  CB  VAL A 395     -21.083  -6.367  76.592  1.00  0.39           C  
ATOM   2550  CG1 VAL A 395     -20.748  -4.919  76.964  1.00  0.39           C  
ATOM   2551  CG2 VAL A 395     -20.077  -6.977  75.593  1.00  0.39           C  
ATOM   2552  N   ARG A 396     -21.488  -6.139  79.948  1.00  0.34           N  
ATOM   2553  CA  ARG A 396     -22.180  -5.497  81.058  1.00  0.34           C  
ATOM   2554  C   ARG A 396     -23.217  -4.411  80.690  1.00  0.34           C  
ATOM   2555  O   ARG A 396     -23.100  -3.714  79.687  1.00  0.34           O  
ATOM   2556  CB  ARG A 396     -21.126  -4.962  82.070  1.00  0.34           C  
ATOM   2557  CG  ARG A 396     -21.703  -4.576  83.443  1.00  0.34           C  
ATOM   2558  CD  ARG A 396     -20.659  -4.098  84.456  1.00  0.34           C  
ATOM   2559  NE  ARG A 396     -21.454  -3.586  85.605  1.00  0.34           N  
ATOM   2560  CZ  ARG A 396     -20.913  -3.116  86.729  1.00  0.34           C  
ATOM   2561  NH1 ARG A 396     -21.709  -2.581  87.648  1.00  0.34           N  
ATOM   2562  NH2 ARG A 396     -19.608  -2.917  86.814  1.00  0.34           N  
ATOM   2563  N   LEU A 397     -24.281  -4.226  81.511  1.00  0.38           N  
ATOM   2564  CA  LEU A 397     -25.325  -3.216  81.335  1.00  0.38           C  
ATOM   2565  C   LEU A 397     -24.832  -1.781  81.260  1.00  0.38           C  
ATOM   2566  O   LEU A 397     -25.365  -0.984  80.500  1.00  0.38           O  
ATOM   2567  CB  LEU A 397     -26.366  -3.297  82.474  1.00  0.38           C  
ATOM   2568  CG  LEU A 397     -27.298  -4.519  82.379  1.00  0.38           C  
ATOM   2569  CD1 LEU A 397     -28.010  -4.773  83.713  1.00  0.38           C  
ATOM   2570  CD2 LEU A 397     -28.346  -4.305  81.277  1.00  0.38           C  
ATOM   2571  N   ASP A 398     -23.757  -1.432  81.988  1.00  0.36           N  
ATOM   2572  CA  ASP A 398     -22.985  -0.208  81.877  1.00  0.36           C  
ATOM   2573  C   ASP A 398     -22.446   0.080  80.445  1.00  0.36           C  
ATOM   2574  O   ASP A 398     -21.886   1.136  80.164  1.00  0.36           O  
ATOM   2575  CB  ASP A 398     -21.761  -0.301  82.849  1.00  0.36           C  
ATOM   2576  CG  ASP A 398     -21.964  -0.852  84.257  1.00  0.36           C  
ATOM   2577  OD1 ASP A 398     -22.887  -1.670  84.515  1.00  0.36           O  
ATOM   2578  OD2 ASP A 398     -21.067  -0.596  85.099  1.00  0.36           O  
ATOM   2579  N   THR A 399     -22.616  -0.882  79.509  1.00  0.35           N  
ATOM   2580  CA  THR A 399     -22.250  -0.857  78.094  1.00  0.35           C  
ATOM   2581  C   THR A 399     -23.378  -1.499  77.312  1.00  0.35           C  
ATOM   2582  O   THR A 399     -23.210  -2.246  76.353  1.00  0.35           O  
ATOM   2583  CB  THR A 399     -20.880  -1.486  77.919  1.00  0.35           C  
ATOM   2584  OG1 THR A 399     -19.979  -0.504  78.383  1.00  0.35           O  
ATOM   2585  CG2 THR A 399     -20.299  -1.788  76.531  1.00  0.35           C  
ATOM   2586  N   GLY A 400     -24.620  -1.186  77.734  1.00  0.29           N  
ATOM   2587  CA  GLY A 400     -25.850  -1.479  77.015  1.00  0.29           C  
ATOM   2588  C   GLY A 400     -26.075  -0.584  75.822  1.00  0.29           C  
ATOM   2589  O   GLY A 400     -25.184   0.118  75.350  1.00  0.29           O  
ATOM   2590  N   GLU A 401     -27.317  -0.573  75.308  1.00  0.30           N  
ATOM   2591  CA  GLU A 401     -27.721   0.107  74.090  1.00  0.30           C  
ATOM   2592  C   GLU A 401     -27.444   1.610  74.076  1.00  0.30           C  
ATOM   2593  O   GLU A 401     -26.955   2.169  73.098  1.00  0.30           O  
ATOM   2594  CB  GLU A 401     -29.233  -0.143  73.885  1.00  0.30           C  
ATOM   2595  CG  GLU A 401     -29.582  -1.638  73.663  1.00  0.30           C  
ATOM   2596  CD  GLU A 401     -31.065  -1.932  73.888  1.00  0.30           C  
ATOM   2597  OE1 GLU A 401     -31.891  -0.994  73.759  1.00  0.30           O  
ATOM   2598  OE2 GLU A 401     -31.379  -3.096  74.255  1.00  0.30           O  
ATOM   2599  N   ARG A 402     -27.682   2.320  75.195  1.00  0.28           N  
ATOM   2600  CA  ARG A 402     -27.612   3.768  75.230  1.00  0.28           C  
ATOM   2601  C   ARG A 402     -26.211   4.291  75.560  1.00  0.28           C  
ATOM   2602  O   ARG A 402     -25.962   5.502  75.572  1.00  0.28           O  
ATOM   2603  CB  ARG A 402     -28.653   4.212  76.282  1.00  0.28           C  
ATOM   2604  CG  ARG A 402     -28.665   5.684  76.722  1.00  0.28           C  
ATOM   2605  CD  ARG A 402     -29.079   6.656  75.622  1.00  0.28           C  
ATOM   2606  NE  ARG A 402     -29.122   8.017  76.261  1.00  0.28           N  
ATOM   2607  CZ  ARG A 402     -28.039   8.784  76.402  1.00  0.28           C  
ATOM   2608  NH1 ARG A 402     -28.121  10.013  76.908  1.00  0.28           N  
ATOM   2609  NH2 ARG A 402     -26.831   8.360  76.046  1.00  0.28           N  
ATOM   2610  N   LEU A 403     -25.231   3.381  75.766  1.00  0.32           N  
ATOM   2611  CA  LEU A 403     -23.820   3.746  75.813  1.00  0.32           C  
ATOM   2612  C   LEU A 403     -23.323   4.314  74.506  1.00  0.32           C  
ATOM   2613  O   LEU A 403     -22.711   5.374  74.466  1.00  0.32           O  
ATOM   2614  CB  LEU A 403     -22.939   2.497  76.073  1.00  0.32           C  
ATOM   2615  CG  LEU A 403     -21.399   2.634  75.932  1.00  0.32           C  
ATOM   2616  CD1 LEU A 403     -20.717   2.798  77.299  1.00  0.32           C  
ATOM   2617  CD2 LEU A 403     -20.936   1.422  75.111  1.00  0.32           C  
ATOM   2618  N   SER A 404     -23.550   3.678  73.349  1.00  0.34           N  
ATOM   2619  CA  SER A 404     -22.940   4.243  72.153  1.00  0.34           C  
ATOM   2620  C   SER A 404     -23.906   5.265  71.612  1.00  0.34           C  
ATOM   2621  O   SER A 404     -24.950   4.911  71.082  1.00  0.34           O  
ATOM   2622  CB  SER A 404     -22.584   3.204  71.065  1.00  0.34           C  
ATOM   2623  OG  SER A 404     -21.818   3.789  70.009  1.00  0.34           O  
ATOM   2624  N   ALA A 405     -23.629   6.569  71.797  1.00  0.33           N  
ATOM   2625  CA  ALA A 405     -24.601   7.568  71.423  1.00  0.33           C  
ATOM   2626  C   ALA A 405     -23.942   8.839  70.943  1.00  0.33           C  
ATOM   2627  O   ALA A 405     -23.423   9.609  71.744  1.00  0.33           O  
ATOM   2628  CB  ALA A 405     -25.447   7.937  72.657  1.00  0.33           C  
ATOM   2629  N   ARG A 406     -24.001   9.128  69.628  1.00  0.32           N  
ATOM   2630  CA  ARG A 406     -23.433  10.340  69.044  1.00  0.32           C  
ATOM   2631  C   ARG A 406     -21.911  10.488  69.174  1.00  0.32           C  
ATOM   2632  O   ARG A 406     -21.426  11.405  69.833  1.00  0.32           O  
ATOM   2633  CB  ARG A 406     -24.137  11.641  69.529  1.00  0.32           C  
ATOM   2634  CG  ARG A 406     -25.667  11.652  69.347  1.00  0.32           C  
ATOM   2635  CD  ARG A 406     -26.282  12.991  69.759  1.00  0.32           C  
ATOM   2636  NE  ARG A 406     -27.760  12.886  69.526  1.00  0.32           N  
ATOM   2637  CZ  ARG A 406     -28.628  13.880  69.758  1.00  0.32           C  
ATOM   2638  NH1 ARG A 406     -29.925  13.698  69.520  1.00  0.32           N  
ATOM   2639  NH2 ARG A 406     -28.225  15.060  70.218  1.00  0.32           N  
ATOM   2640  N   ASP A 407     -21.148   9.543  68.574  1.00  0.43           N  
ATOM   2641  CA  ASP A 407     -19.690   9.529  68.420  1.00  0.43           C  
ATOM   2642  C   ASP A 407     -18.919   9.126  69.654  1.00  0.43           C  
ATOM   2643  O   ASP A 407     -17.725   8.830  69.620  1.00  0.43           O  
ATOM   2644  CB  ASP A 407     -19.096  10.827  67.822  1.00  0.43           C  
ATOM   2645  CG  ASP A 407     -19.639  10.947  66.419  1.00  0.43           C  
ATOM   2646  OD1 ASP A 407     -19.389   9.993  65.635  1.00  0.43           O  
ATOM   2647  OD2 ASP A 407     -20.334  11.948  66.121  1.00  0.43           O  
ATOM   2648  N   VAL A 408     -19.610   9.037  70.787  1.00  0.40           N  
ATOM   2649  CA  VAL A 408     -19.006   8.774  72.056  1.00  0.40           C  
ATOM   2650  C   VAL A 408     -19.514   7.447  72.572  1.00  0.40           C  
ATOM   2651  O   VAL A 408     -20.681   7.087  72.450  1.00  0.40           O  
ATOM   2652  CB  VAL A 408     -19.276   9.903  73.056  1.00  0.40           C  
ATOM   2653  CG1 VAL A 408     -18.443  11.148  72.712  1.00  0.40           C  
ATOM   2654  CG2 VAL A 408     -20.759  10.302  73.048  1.00  0.40           C  
ATOM   2655  N   PHE A 409     -18.603   6.706  73.237  1.00  0.36           N  
ATOM   2656  CA  PHE A 409     -18.929   5.611  74.133  1.00  0.36           C  
ATOM   2657  C   PHE A 409     -19.085   6.198  75.534  1.00  0.36           C  
ATOM   2658  O   PHE A 409     -19.126   5.497  76.540  1.00  0.36           O  
ATOM   2659  CB  PHE A 409     -17.813   4.542  74.183  1.00  0.36           C  
ATOM   2660  CG  PHE A 409     -17.524   3.949  72.845  1.00  0.36           C  
ATOM   2661  CD1 PHE A 409     -18.351   2.955  72.302  1.00  0.36           C  
ATOM   2662  CD2 PHE A 409     -16.379   4.354  72.141  1.00  0.36           C  
ATOM   2663  CE1 PHE A 409     -18.030   2.365  71.072  1.00  0.36           C  
ATOM   2664  CE2 PHE A 409     -16.060   3.774  70.910  1.00  0.36           C  
ATOM   2665  CZ  PHE A 409     -16.884   2.775  70.377  1.00  0.36           C  
ATOM   2666  N   GLU A 410     -19.207   7.551  75.604  1.00  0.28           N  
ATOM   2667  CA  GLU A 410     -20.061   8.169  76.596  1.00  0.28           C  
ATOM   2668  C   GLU A 410     -21.517   8.087  76.221  1.00  0.28           C  
ATOM   2669  O   GLU A 410     -22.124   7.031  76.393  1.00  0.28           O  
ATOM   2670  CB  GLU A 410     -19.665   9.559  77.206  1.00  0.28           C  
ATOM   2671  CG  GLU A 410     -19.632  10.876  76.370  1.00  0.28           C  
ATOM   2672  CD  GLU A 410     -19.697  12.228  77.088  1.00  0.28           C  
ATOM   2673  OE1 GLU A 410     -19.814  13.228  76.331  1.00  0.28           O  
ATOM   2674  OE2 GLU A 410     -19.685  12.325  78.326  1.00  0.28           O  
ATOM   2675  N   GLY A 411     -22.189   9.153  75.818  1.00  0.30           N  
ATOM   2676  CA  GLY A 411     -23.614   9.190  76.034  1.00  0.30           C  
ATOM   2677  C   GLY A 411     -24.128  10.555  76.324  1.00  0.30           C  
ATOM   2678  O   GLY A 411     -25.342  10.743  76.288  1.00  0.30           O  
ATOM   2679  N   TYR A 412     -23.203  11.483  76.658  1.00  0.26           N  
ATOM   2680  CA  TYR A 412     -23.380  12.903  76.905  1.00  0.26           C  
ATOM   2681  C   TYR A 412     -23.212  13.147  78.398  1.00  0.26           C  
ATOM   2682  O   TYR A 412     -23.162  12.214  79.194  1.00  0.26           O  
ATOM   2683  CB  TYR A 412     -24.683  13.527  76.300  1.00  0.26           C  
ATOM   2684  CG  TYR A 412     -24.598  15.000  76.041  1.00  0.26           C  
ATOM   2685  CD1 TYR A 412     -25.130  15.925  76.953  1.00  0.26           C  
ATOM   2686  CD2 TYR A 412     -24.027  15.465  74.846  1.00  0.26           C  
ATOM   2687  CE1 TYR A 412     -25.029  17.300  76.706  1.00  0.26           C  
ATOM   2688  CE2 TYR A 412     -23.944  16.839  74.585  1.00  0.26           C  
ATOM   2689  CZ  TYR A 412     -24.425  17.752  75.529  1.00  0.26           C  
ATOM   2690  OH  TYR A 412     -24.325  19.131  75.282  1.00  0.26           O  
ATOM   2691  N   ARG A 413     -23.124  14.426  78.810  1.00  0.29           N  
ATOM   2692  CA  ARG A 413     -23.036  14.882  80.184  1.00  0.29           C  
ATOM   2693  C   ARG A 413     -24.287  14.571  81.004  1.00  0.29           C  
ATOM   2694  O   ARG A 413     -25.128  15.432  81.238  1.00  0.29           O  
ATOM   2695  CB  ARG A 413     -22.827  16.414  80.202  1.00  0.29           C  
ATOM   2696  CG  ARG A 413     -21.505  16.882  79.569  1.00  0.29           C  
ATOM   2697  CD  ARG A 413     -21.364  18.405  79.597  1.00  0.29           C  
ATOM   2698  NE  ARG A 413     -22.279  18.957  78.543  1.00  0.29           N  
ATOM   2699  CZ  ARG A 413     -22.529  20.268  78.430  1.00  0.29           C  
ATOM   2700  NH1 ARG A 413     -23.442  20.684  77.553  1.00  0.29           N  
ATOM   2701  NH2 ARG A 413     -21.906  21.178  79.164  1.00  0.29           N  
ATOM   2702  N   GLN A 414     -24.415  13.308  81.441  1.00  0.27           N  
ATOM   2703  CA  GLN A 414     -25.513  12.771  82.223  1.00  0.27           C  
ATOM   2704  C   GLN A 414     -24.993  12.304  83.577  1.00  0.27           C  
ATOM   2705  O   GLN A 414     -25.503  11.369  84.187  1.00  0.27           O  
ATOM   2706  CB  GLN A 414     -26.145  11.573  81.465  1.00  0.27           C  
ATOM   2707  CG  GLN A 414     -26.695  11.935  80.063  1.00  0.27           C  
ATOM   2708  CD  GLN A 414     -27.911  12.859  80.165  1.00  0.27           C  
ATOM   2709  OE1 GLN A 414     -28.449  13.112  81.239  1.00  0.27           O  
ATOM   2710  NE2 GLN A 414     -28.402  13.331  78.998  1.00  0.27           N  
ATOM   2711  N   ALA A 415     -23.892  12.925  84.038  1.00  0.33           N  
ATOM   2712  CA  ALA A 415     -23.088  12.468  85.149  1.00  0.33           C  
ATOM   2713  C   ALA A 415     -23.056  13.586  86.220  1.00  0.33           C  
ATOM   2714  O   ALA A 415     -24.116  14.194  86.359  1.00  0.33           O  
ATOM   2715  CB  ALA A 415     -21.760  11.979  84.521  1.00  0.33           C  
ATOM   2716  N   PRO A 416     -22.044  13.958  87.035  1.00  0.31           N  
ATOM   2717  CA  PRO A 416     -22.090  15.153  87.886  1.00  0.31           C  
ATOM   2718  C   PRO A 416     -22.595  16.439  87.261  1.00  0.31           C  
ATOM   2719  O   PRO A 416     -22.319  16.709  86.092  1.00  0.31           O  
ATOM   2720  CB  PRO A 416     -20.646  15.341  88.377  1.00  0.31           C  
ATOM   2721  CG  PRO A 416     -20.075  13.925  88.377  1.00  0.31           C  
ATOM   2722  CD  PRO A 416     -20.755  13.280  87.167  1.00  0.31           C  
ATOM   2723  N   LEU A 417     -23.287  17.283  88.047  1.00  0.26           N  
ATOM   2724  CA  LEU A 417     -23.601  18.638  87.664  1.00  0.26           C  
ATOM   2725  C   LEU A 417     -22.333  19.463  87.409  1.00  0.26           C  
ATOM   2726  O   LEU A 417     -21.650  19.905  88.328  1.00  0.26           O  
ATOM   2727  CB  LEU A 417     -24.421  19.318  88.789  1.00  0.26           C  
ATOM   2728  CG  LEU A 417     -25.752  18.650  89.196  1.00  0.26           C  
ATOM   2729  CD1 LEU A 417     -26.382  19.413  90.376  1.00  0.26           C  
ATOM   2730  CD2 LEU A 417     -26.763  18.543  88.047  1.00  0.26           C  
ATOM   2731  N   GLU A 418     -21.996  19.684  86.121  1.00  0.22           N  
ATOM   2732  CA  GLU A 418     -20.884  20.504  85.657  1.00  0.22           C  
ATOM   2733  C   GLU A 418     -21.043  21.971  86.065  1.00  0.22           C  
ATOM   2734  O   GLU A 418     -20.084  22.673  86.371  1.00  0.22           O  
ATOM   2735  CB  GLU A 418     -20.785  20.342  84.117  1.00  0.22           C  
ATOM   2736  CG  GLU A 418     -19.502  20.898  83.441  1.00  0.22           C  
ATOM   2737  CD  GLU A 418     -19.576  20.782  81.922  1.00  0.22           C  
ATOM   2738  OE1 GLU A 418     -18.523  20.747  81.244  1.00  0.22           O  
ATOM   2739  OE2 GLU A 418     -20.716  20.699  81.394  1.00  0.22           O  
ATOM   2740  N   ASN A 419     -22.310  22.442  86.097  1.00  0.21           N  
ATOM   2741  CA  ASN A 419     -22.714  23.771  86.529  1.00  0.21           C  
ATOM   2742  C   ASN A 419     -22.482  24.080  88.017  1.00  0.21           C  
ATOM   2743  O   ASN A 419     -21.675  24.928  88.382  1.00  0.21           O  
ATOM   2744  CB  ASN A 419     -24.242  23.943  86.273  1.00  0.21           C  
ATOM   2745  CG  ASN A 419     -24.576  23.880  84.786  1.00  0.21           C  
ATOM   2746  OD1 ASN A 419     -23.764  24.143  83.905  1.00  0.21           O  
ATOM   2747  ND2 ASN A 419     -25.847  23.530  84.475  1.00  0.21           N  
ATOM   2748  N   TYR A 420     -23.204  23.395  88.927  1.00  0.16           N  
ATOM   2749  CA  TYR A 420     -23.104  23.595  90.361  1.00  0.16           C  
ATOM   2750  C   TYR A 420     -22.524  22.325  90.942  1.00  0.16           C  
ATOM   2751  O   TYR A 420     -23.126  21.267  90.813  1.00  0.16           O  
ATOM   2752  CB  TYR A 420     -24.509  23.841  91.000  1.00  0.16           C  
ATOM   2753  CG  TYR A 420     -24.442  23.951  92.507  1.00  0.16           C  
ATOM   2754  CD1 TYR A 420     -24.816  22.862  93.317  1.00  0.16           C  
ATOM   2755  CD2 TYR A 420     -23.926  25.105  93.116  1.00  0.16           C  
ATOM   2756  CE1 TYR A 420     -24.684  22.932  94.711  1.00  0.16           C  
ATOM   2757  CE2 TYR A 420     -23.794  25.177  94.512  1.00  0.16           C  
ATOM   2758  CZ  TYR A 420     -24.178  24.090  95.307  1.00  0.16           C  
ATOM   2759  OH  TYR A 420     -24.049  24.149  96.708  1.00  0.16           O  
ATOM   2760  N   VAL A 421     -21.361  22.395  91.615  1.00  0.18           N  
ATOM   2761  CA  VAL A 421     -20.717  21.234  92.214  1.00  0.18           C  
ATOM   2762  C   VAL A 421     -21.590  20.529  93.260  1.00  0.18           C  
ATOM   2763  O   VAL A 421     -21.806  21.014  94.368  1.00  0.18           O  
ATOM   2764  CB  VAL A 421     -19.351  21.594  92.796  1.00  0.18           C  
ATOM   2765  CG1 VAL A 421     -18.636  20.332  93.324  1.00  0.18           C  
ATOM   2766  CG2 VAL A 421     -18.493  22.269  91.703  1.00  0.18           C  
ATOM   2767  N   ALA A 422     -22.142  19.354  92.894  1.00  0.17           N  
ATOM   2768  CA  ALA A 422     -23.060  18.595  93.716  1.00  0.17           C  
ATOM   2769  C   ALA A 422     -22.388  17.809  94.835  1.00  0.17           C  
ATOM   2770  O   ALA A 422     -21.192  17.534  94.811  1.00  0.17           O  
ATOM   2771  CB  ALA A 422     -23.866  17.619  92.836  1.00  0.17           C  
ATOM   2772  N   LEU A 423     -23.174  17.406  95.859  1.00  0.19           N  
ATOM   2773  CA  LEU A 423     -22.700  16.558  96.945  1.00  0.19           C  
ATOM   2774  C   LEU A 423     -22.262  15.160  96.505  1.00  0.19           C  
ATOM   2775  O   LEU A 423     -21.226  14.675  96.951  1.00  0.19           O  
ATOM   2776  CB  LEU A 423     -23.781  16.427  98.049  1.00  0.19           C  
ATOM   2777  CG  LEU A 423     -24.110  17.746  98.782  1.00  0.19           C  
ATOM   2778  CD1 LEU A 423     -25.273  17.530  99.763  1.00  0.19           C  
ATOM   2779  CD2 LEU A 423     -22.891  18.312  99.530  1.00  0.19           C  
ATOM   2780  N   LYS A 424     -23.059  14.526  95.610  1.00  0.19           N  
ATOM   2781  CA  LYS A 424     -22.844  13.245  94.937  1.00  0.19           C  
ATOM   2782  C   LYS A 424     -24.187  12.626  94.648  1.00  0.19           C  
ATOM   2783  O   LYS A 424     -24.589  12.468  93.500  1.00  0.19           O  
ATOM   2784  CB  LYS A 424     -22.042  12.182  95.737  1.00  0.19           C  
ATOM   2785  CG  LYS A 424     -21.972  10.772  95.125  1.00  0.19           C  
ATOM   2786  CD  LYS A 424     -21.251   9.839  96.104  1.00  0.19           C  
ATOM   2787  CE  LYS A 424     -21.060   8.427  95.562  1.00  0.19           C  
ATOM   2788  NZ  LYS A 424     -20.316   7.611  96.547  1.00  0.19           N  
ATOM   2789  N   THR A 425     -24.933  12.260  95.706  1.00  0.18           N  
ATOM   2790  CA  THR A 425     -26.309  11.840  95.590  1.00  0.18           C  
ATOM   2791  C   THR A 425     -27.148  13.077  95.511  1.00  0.18           C  
ATOM   2792  O   THR A 425     -26.910  14.089  96.171  1.00  0.18           O  
ATOM   2793  CB  THR A 425     -26.819  10.974  96.728  1.00  0.18           C  
ATOM   2794  OG1 THR A 425     -26.470  11.515  97.990  1.00  0.18           O  
ATOM   2795  CG2 THR A 425     -26.149   9.600  96.648  1.00  0.18           C  
ATOM   2796  N   GLU A 426     -28.158  13.028  94.648  1.00  0.31           N  
ATOM   2797  CA  GLU A 426     -29.071  14.116  94.479  1.00  0.31           C  
ATOM   2798  C   GLU A 426     -30.189  13.910  95.506  1.00  0.31           C  
ATOM   2799  O   GLU A 426     -31.191  13.261  95.228  1.00  0.31           O  
ATOM   2800  CB  GLU A 426     -29.596  14.061  93.027  1.00  0.31           C  
ATOM   2801  CG  GLU A 426     -28.546  14.150  91.883  1.00  0.31           C  
ATOM   2802  CD  GLU A 426     -28.089  15.579  91.598  1.00  0.31           C  
ATOM   2803  OE1 GLU A 426     -28.603  16.515  92.260  1.00  0.31           O  
ATOM   2804  OE2 GLU A 426     -27.233  15.747  90.694  1.00  0.31           O  
ATOM   2805  N   GLU A 427     -30.010  14.394  96.754  1.00  0.32           N  
ATOM   2806  CA  GLU A 427     -30.896  14.081  97.871  1.00  0.32           C  
ATOM   2807  C   GLU A 427     -32.196  14.896  97.830  1.00  0.32           C  
ATOM   2808  O   GLU A 427     -33.088  14.679  97.008  1.00  0.32           O  
ATOM   2809  CB  GLU A 427     -30.162  14.321  99.225  1.00  0.32           C  
ATOM   2810  CG  GLU A 427     -28.937  13.405  99.471  1.00  0.32           C  
ATOM   2811  CD  GLU A 427     -29.318  11.953  99.748  1.00  0.32           C  
ATOM   2812  OE1 GLU A 427     -30.100  11.718 100.697  1.00  0.32           O  
ATOM   2813  OE2 GLU A 427     -28.786  11.066  99.033  1.00  0.32           O  
ATOM   2814  N   GLU A 428     -32.334  15.886  98.737  1.00  0.32           N  
ATOM   2815  CA  GLU A 428     -33.281  16.979  98.621  1.00  0.32           C  
ATOM   2816  C   GLU A 428     -32.919  17.899  97.460  1.00  0.32           C  
ATOM   2817  O   GLU A 428     -31.760  18.275  97.291  1.00  0.32           O  
ATOM   2818  CB  GLU A 428     -33.367  17.795  99.938  1.00  0.32           C  
ATOM   2819  CG  GLU A 428     -34.350  18.995  99.897  1.00  0.32           C  
ATOM   2820  CD  GLU A 428     -35.754  18.544  99.513  1.00  0.32           C  
ATOM   2821  OE1 GLU A 428     -36.074  18.615  98.295  1.00  0.32           O  
ATOM   2822  OE2 GLU A 428     -36.501  18.094 100.410  1.00  0.32           O  
ATOM   2823  N   LEU A 429     -33.940  18.281  96.675  1.00  0.30           N  
ATOM   2824  CA  LEU A 429     -33.898  19.071  95.460  1.00  0.30           C  
ATOM   2825  C   LEU A 429     -35.292  19.053  94.834  1.00  0.30           C  
ATOM   2826  O   LEU A 429     -35.463  19.088  93.620  1.00  0.30           O  
ATOM   2827  CB  LEU A 429     -32.807  18.627  94.430  1.00  0.30           C  
ATOM   2828  CG  LEU A 429     -32.518  19.560  93.227  1.00  0.30           C  
ATOM   2829  CD1 LEU A 429     -32.311  21.029  93.636  1.00  0.30           C  
ATOM   2830  CD2 LEU A 429     -31.278  19.022  92.495  1.00  0.30           C  
ATOM   2831  N   ALA A 430     -36.379  19.019  95.639  1.00  0.32           N  
ATOM   2832  CA  ALA A 430     -37.733  18.877  95.134  1.00  0.32           C  
ATOM   2833  C   ALA A 430     -38.368  20.166  94.609  1.00  0.32           C  
ATOM   2834  O   ALA A 430     -39.582  20.351  94.659  1.00  0.32           O  
ATOM   2835  CB  ALA A 430     -38.617  18.249  96.233  1.00  0.32           C  
ATOM   2836  N   ALA A 431     -37.540  21.082  94.075  1.00  0.30           N  
ATOM   2837  CA  ALA A 431     -37.956  22.360  93.549  1.00  0.30           C  
ATOM   2838  C   ALA A 431     -37.823  22.371  91.999  1.00  0.30           C  
ATOM   2839  O   ALA A 431     -38.795  21.906  91.409  1.00  0.30           O  
ATOM   2840  CB  ALA A 431     -37.284  23.458  94.411  1.00  0.30           C  
ATOM   2841  N   PRO A 432     -36.804  22.794  91.214  1.00  0.29           N  
ATOM   2842  CA  PRO A 432     -36.851  22.617  89.754  1.00  0.29           C  
ATOM   2843  C   PRO A 432     -36.406  21.248  89.208  1.00  0.29           C  
ATOM   2844  O   PRO A 432     -37.194  20.757  88.399  1.00  0.29           O  
ATOM   2845  CB  PRO A 432     -36.032  23.780  89.155  1.00  0.29           C  
ATOM   2846  CG  PRO A 432     -35.456  24.571  90.339  1.00  0.29           C  
ATOM   2847  CD  PRO A 432     -35.799  23.777  91.605  1.00  0.29           C  
ATOM   2848  N   PRO A 433     -35.276  20.565  89.461  1.00  0.31           N  
ATOM   2849  CA  PRO A 433     -35.064  19.200  88.961  1.00  0.31           C  
ATOM   2850  C   PRO A 433     -36.050  18.153  89.456  1.00  0.31           C  
ATOM   2851  O   PRO A 433     -36.660  18.324  90.505  1.00  0.31           O  
ATOM   2852  CB  PRO A 433     -33.628  18.868  89.392  1.00  0.31           C  
ATOM   2853  CG  PRO A 433     -32.951  20.236  89.366  1.00  0.31           C  
ATOM   2854  CD  PRO A 433     -34.027  21.136  89.971  1.00  0.31           C  
ATOM   2855  N   SER A 434     -36.202  17.029  88.716  1.00  0.31           N  
ATOM   2856  CA  SER A 434     -37.004  15.884  89.147  1.00  0.31           C  
ATOM   2857  C   SER A 434     -36.383  15.241  90.379  1.00  0.31           C  
ATOM   2858  O   SER A 434     -35.235  14.812  90.255  1.00  0.31           O  
ATOM   2859  CB  SER A 434     -37.098  14.773  88.068  1.00  0.31           C  
ATOM   2860  OG  SER A 434     -38.185  13.878  88.314  1.00  0.31           O  
ATOM   2861  N   PRO A 435     -37.004  15.153  91.552  1.00  0.22           N  
ATOM   2862  CA  PRO A 435     -36.241  14.927  92.771  1.00  0.22           C  
ATOM   2863  C   PRO A 435     -35.831  13.454  92.901  1.00  0.22           C  
ATOM   2864  O   PRO A 435     -36.722  12.634  92.726  1.00  0.22           O  
ATOM   2865  CB  PRO A 435     -37.186  15.318  93.925  1.00  0.22           C  
ATOM   2866  CG  PRO A 435     -38.536  15.716  93.305  1.00  0.22           C  
ATOM   2867  CD  PRO A 435     -38.320  15.729  91.797  1.00  0.22           C  
ATOM   2868  N   PRO A 436     -34.610  13.047  93.235  1.00  0.25           N  
ATOM   2869  CA  PRO A 436     -34.275  11.613  93.241  1.00  0.25           C  
ATOM   2870  C   PRO A 436     -34.388  10.927  94.597  1.00  0.25           C  
ATOM   2871  O   PRO A 436     -34.331   9.703  94.631  1.00  0.25           O  
ATOM   2872  CB  PRO A 436     -32.818  11.589  92.734  1.00  0.25           C  
ATOM   2873  CG  PRO A 436     -32.735  12.835  91.867  1.00  0.25           C  
ATOM   2874  CD  PRO A 436     -33.468  13.820  92.752  1.00  0.25           C  
ATOM   2875  N   PHE A 437     -34.523  11.651  95.728  1.00  0.16           N  
ATOM   2876  CA  PHE A 437     -34.771  11.038  97.034  1.00  0.16           C  
ATOM   2877  C   PHE A 437     -36.221  11.249  97.480  1.00  0.16           C  
ATOM   2878  O   PHE A 437     -36.582  11.142  98.650  1.00  0.16           O  
ATOM   2879  CB  PHE A 437     -33.767  11.621  98.060  1.00  0.16           C  
ATOM   2880  CG  PHE A 437     -33.571  10.756  99.273  1.00  0.16           C  
ATOM   2881  CD1 PHE A 437     -33.957  11.197 100.550  1.00  0.16           C  
ATOM   2882  CD2 PHE A 437     -32.915   9.522  99.148  1.00  0.16           C  
ATOM   2883  CE1 PHE A 437     -33.693  10.416 101.683  1.00  0.16           C  
ATOM   2884  CE2 PHE A 437     -32.650   8.737 100.276  1.00  0.16           C  
ATOM   2885  CZ  PHE A 437     -33.040   9.184 101.545  1.00  0.16           C  
ATOM   2886  N   THR A 438     -37.115  11.556  96.524  1.00  0.32           N  
ATOM   2887  CA  THR A 438     -38.548  11.694  96.766  1.00  0.32           C  
ATOM   2888  C   THR A 438     -39.264  10.372  96.580  1.00  0.32           C  
ATOM   2889  O   THR A 438     -38.682   9.329  96.299  1.00  0.32           O  
ATOM   2890  CB  THR A 438     -39.203  12.763  95.883  1.00  0.32           C  
ATOM   2891  OG1 THR A 438     -40.500  13.165  96.316  1.00  0.32           O  
ATOM   2892  CG2 THR A 438     -39.314  12.264  94.437  1.00  0.32           C  
ATOM   2893  N   ALA A 439     -40.589  10.410  96.748  1.00  0.25           N  
ATOM   2894  CA  ALA A 439     -41.486   9.347  96.401  1.00  0.25           C  
ATOM   2895  C   ALA A 439     -42.335   9.732  95.185  1.00  0.25           C  
ATOM   2896  O   ALA A 439     -43.526  10.003  95.306  1.00  0.25           O  
ATOM   2897  CB  ALA A 439     -42.369   9.034  97.624  1.00  0.25           C  
ATOM   2898  N   ASP A 440     -41.766   9.717  93.957  1.00  0.20           N  
ATOM   2899  CA  ASP A 440     -42.446   9.977  92.692  1.00  0.20           C  
ATOM   2900  C   ASP A 440     -43.031   8.675  92.140  1.00  0.20           C  
ATOM   2901  O   ASP A 440     -43.347   8.502  90.964  1.00  0.20           O  
ATOM   2902  CB  ASP A 440     -41.491  10.683  91.678  1.00  0.20           C  
ATOM   2903  CG  ASP A 440     -40.179   9.953  91.400  1.00  0.20           C  
ATOM   2904  OD1 ASP A 440     -39.719   9.185  92.284  1.00  0.20           O  
ATOM   2905  OD2 ASP A 440     -39.614  10.199  90.305  1.00  0.20           O  
ATOM   2906  N   LYS A 441     -43.217   7.714  93.057  1.00  0.17           N  
ATOM   2907  CA  LYS A 441     -43.721   6.392  92.827  1.00  0.17           C  
ATOM   2908  C   LYS A 441     -45.152   6.374  92.314  1.00  0.17           C  
ATOM   2909  O   LYS A 441     -46.109   6.681  93.021  1.00  0.17           O  
ATOM   2910  CB  LYS A 441     -43.603   5.565  94.124  1.00  0.17           C  
ATOM   2911  CG  LYS A 441     -43.913   4.078  93.925  1.00  0.17           C  
ATOM   2912  CD  LYS A 441     -43.787   3.291  95.235  1.00  0.17           C  
ATOM   2913  CE  LYS A 441     -44.112   1.810  95.047  1.00  0.17           C  
ATOM   2914  NZ  LYS A 441     -44.000   1.096  96.337  1.00  0.17           N  
ATOM   2915  N   GLN A 442     -45.313   5.970  91.049  1.00  0.18           N  
ATOM   2916  CA  GLN A 442     -46.584   5.898  90.376  1.00  0.18           C  
ATOM   2917  C   GLN A 442     -46.730   4.499  89.808  1.00  0.18           C  
ATOM   2918  O   GLN A 442     -46.023   3.580  90.212  1.00  0.18           O  
ATOM   2919  CB  GLN A 442     -46.676   7.004  89.290  1.00  0.18           C  
ATOM   2920  CG  GLN A 442     -45.582   6.960  88.193  1.00  0.18           C  
ATOM   2921  CD  GLN A 442     -45.819   8.085  87.183  1.00  0.18           C  
ATOM   2922  OE1 GLN A 442     -45.743   9.267  87.505  1.00  0.18           O  
ATOM   2923  NE2 GLN A 442     -46.142   7.739  85.917  1.00  0.18           N  
ATOM   2924  N   VAL A 443     -47.665   4.292  88.857  1.00  0.16           N  
ATOM   2925  CA  VAL A 443     -47.883   3.013  88.183  1.00  0.16           C  
ATOM   2926  C   VAL A 443     -46.645   2.517  87.438  1.00  0.16           C  
ATOM   2927  O   VAL A 443     -46.236   1.368  87.577  1.00  0.16           O  
ATOM   2928  CB  VAL A 443     -49.046   3.152  87.196  1.00  0.16           C  
ATOM   2929  CG1 VAL A 443     -49.301   1.833  86.437  1.00  0.16           C  
ATOM   2930  CG2 VAL A 443     -50.319   3.558  87.964  1.00  0.16           C  
ATOM   2931  N   VAL A 444     -46.003   3.426  86.681  1.00  0.19           N  
ATOM   2932  CA  VAL A 444     -44.793   3.218  85.908  1.00  0.19           C  
ATOM   2933  C   VAL A 444     -44.560   4.569  85.229  1.00  0.19           C  
ATOM   2934  O   VAL A 444     -45.559   5.214  84.895  1.00  0.19           O  
ATOM   2935  CB  VAL A 444     -44.870   2.056  84.900  1.00  0.19           C  
ATOM   2936  CG1 VAL A 444     -45.972   2.262  83.840  1.00  0.19           C  
ATOM   2937  CG2 VAL A 444     -43.498   1.792  84.248  1.00  0.19           C  
ATOM   2938  N   PRO A 445     -43.357   5.126  85.075  1.00  0.19           N  
ATOM   2939  CA  PRO A 445     -43.149   6.383  84.357  1.00  0.19           C  
ATOM   2940  C   PRO A 445     -42.800   6.095  82.905  1.00  0.19           C  
ATOM   2941  O   PRO A 445     -42.895   4.956  82.460  1.00  0.19           O  
ATOM   2942  CB  PRO A 445     -41.966   6.997  85.122  1.00  0.19           C  
ATOM   2943  CG  PRO A 445     -41.116   5.792  85.529  1.00  0.19           C  
ATOM   2944  CD  PRO A 445     -42.160   4.708  85.810  1.00  0.19           C  
ATOM   2945  N   THR A 446     -42.396   7.114  82.124  1.00  0.27           N  
ATOM   2946  CA  THR A 446     -42.049   6.941  80.720  1.00  0.27           C  
ATOM   2947  C   THR A 446     -40.578   6.599  80.543  1.00  0.27           C  
ATOM   2948  O   THR A 446     -39.700   7.158  81.194  1.00  0.27           O  
ATOM   2949  CB  THR A 446     -42.382   8.169  79.864  1.00  0.27           C  
ATOM   2950  OG1 THR A 446     -41.820   9.366  80.385  1.00  0.27           O  
ATOM   2951  CG2 THR A 446     -43.900   8.381  79.857  1.00  0.27           C  
ATOM   2952  N   GLU A 447     -40.248   5.687  79.603  1.00  0.27           N  
ATOM   2953  CA  GLU A 447     -38.871   5.330  79.289  1.00  0.27           C  
ATOM   2954  C   GLU A 447     -38.257   6.246  78.233  1.00  0.27           C  
ATOM   2955  O   GLU A 447     -37.225   5.968  77.635  1.00  0.27           O  
ATOM   2956  CB  GLU A 447     -38.774   3.871  78.801  1.00  0.27           C  
ATOM   2957  CG  GLU A 447     -39.212   2.816  79.845  1.00  0.27           C  
ATOM   2958  CD  GLU A 447     -39.154   1.405  79.258  1.00  0.27           C  
ATOM   2959  OE1 GLU A 447     -38.996   1.281  78.017  1.00  0.27           O  
ATOM   2960  OE2 GLU A 447     -39.292   0.445  80.056  1.00  0.27           O  
ATOM   2961  N   LEU A 448     -38.830   7.449  78.033  1.00  0.21           N  
ATOM   2962  CA  LEU A 448     -38.339   8.491  77.140  1.00  0.21           C  
ATOM   2963  C   LEU A 448     -37.123   9.232  77.712  1.00  0.21           C  
ATOM   2964  O   LEU A 448     -36.887  10.413  77.467  1.00  0.21           O  
ATOM   2965  CB  LEU A 448     -39.465   9.541  76.943  1.00  0.21           C  
ATOM   2966  CG  LEU A 448     -40.759   9.046  76.266  1.00  0.21           C  
ATOM   2967  CD1 LEU A 448     -41.863  10.111  76.393  1.00  0.21           C  
ATOM   2968  CD2 LEU A 448     -40.512   8.716  74.789  1.00  0.21           C  
ATOM   2969  N   ARG A 449     -36.342   8.526  78.529  1.00  0.29           N  
ATOM   2970  CA  ARG A 449     -35.225   8.958  79.314  1.00  0.29           C  
ATOM   2971  C   ARG A 449     -34.325   7.748  79.364  1.00  0.29           C  
ATOM   2972  O   ARG A 449     -34.000   7.236  80.427  1.00  0.29           O  
ATOM   2973  CB  ARG A 449     -35.629   9.323  80.766  1.00  0.29           C  
ATOM   2974  CG  ARG A 449     -36.581  10.524  80.898  1.00  0.29           C  
ATOM   2975  CD  ARG A 449     -35.942  11.844  80.465  1.00  0.29           C  
ATOM   2976  NE  ARG A 449     -36.985  12.907  80.644  1.00  0.29           N  
ATOM   2977  CZ  ARG A 449     -37.912  13.227  79.735  1.00  0.29           C  
ATOM   2978  NH1 ARG A 449     -38.793  14.185  80.021  1.00  0.29           N  
ATOM   2979  NH2 ARG A 449     -38.005  12.629  78.554  1.00  0.29           N  
ATOM   2980  N   GLU A 450     -33.869   7.257  78.193  1.00  0.28           N  
ATOM   2981  CA  GLU A 450     -32.874   6.198  78.080  1.00  0.28           C  
ATOM   2982  C   GLU A 450     -31.581   6.548  78.811  1.00  0.28           C  
ATOM   2983  O   GLU A 450     -30.844   5.697  79.286  1.00  0.28           O  
ATOM   2984  CB  GLU A 450     -32.528   5.982  76.597  1.00  0.28           C  
ATOM   2985  CG  GLU A 450     -33.681   5.474  75.703  1.00  0.28           C  
ATOM   2986  CD  GLU A 450     -33.303   5.610  74.227  1.00  0.28           C  
ATOM   2987  OE1 GLU A 450     -32.167   6.084  73.948  1.00  0.28           O  
ATOM   2988  OE2 GLU A 450     -34.167   5.292  73.375  1.00  0.28           O  
ATOM   2989  N   GLU A 451     -31.306   7.861  78.956  1.00  0.28           N  
ATOM   2990  CA  GLU A 451     -30.256   8.433  79.781  1.00  0.28           C  
ATOM   2991  C   GLU A 451     -30.310   8.092  81.275  1.00  0.28           C  
ATOM   2992  O   GLU A 451     -29.364   8.351  82.014  1.00  0.28           O  
ATOM   2993  CB  GLU A 451     -30.346   9.969  79.622  1.00  0.28           C  
ATOM   2994  CG  GLU A 451     -31.581  10.618  80.304  1.00  0.28           C  
ATOM   2995  CD  GLU A 451     -31.927  12.000  79.756  1.00  0.28           C  
ATOM   2996  OE1 GLU A 451     -31.268  12.442  78.779  1.00  0.28           O  
ATOM   2997  OE2 GLU A 451     -32.912  12.582  80.279  1.00  0.28           O  
ATOM   2998  N   TRP A 452     -31.418   7.496  81.757  1.00  0.24           N  
ATOM   2999  CA  TRP A 452     -31.546   6.971  83.097  1.00  0.24           C  
ATOM   3000  C   TRP A 452     -31.235   5.484  83.126  1.00  0.24           C  
ATOM   3001  O   TRP A 452     -31.786   4.696  82.364  1.00  0.24           O  
ATOM   3002  CB  TRP A 452     -32.998   7.118  83.616  1.00  0.24           C  
ATOM   3003  CG  TRP A 452     -33.523   8.526  83.792  1.00  0.24           C  
ATOM   3004  CD1 TRP A 452     -32.896   9.737  83.687  1.00  0.24           C  
ATOM   3005  CD2 TRP A 452     -34.889   8.803  84.144  1.00  0.24           C  
ATOM   3006  NE1 TRP A 452     -33.786  10.760  83.942  1.00  0.24           N  
ATOM   3007  CE2 TRP A 452     -35.011  10.203  84.251  1.00  0.24           C  
ATOM   3008  CE3 TRP A 452     -35.975   7.960  84.372  1.00  0.24           C  
ATOM   3009  CZ2 TRP A 452     -36.222  10.785  84.611  1.00  0.24           C  
ATOM   3010  CZ3 TRP A 452     -37.196   8.547  84.732  1.00  0.24           C  
ATOM   3011  CH2 TRP A 452     -37.318   9.939  84.858  1.00  0.24           C  
ATOM   3012  N   GLY A 453     -30.361   5.042  84.051  1.00  0.30           N  
ATOM   3013  CA  GLY A 453     -30.024   3.628  84.201  1.00  0.30           C  
ATOM   3014  C   GLY A 453     -28.768   3.281  83.466  1.00  0.30           C  
ATOM   3015  O   GLY A 453     -27.770   2.913  84.081  1.00  0.30           O  
ATOM   3016  N   ASP A 454     -28.785   3.412  82.128  1.00  0.28           N  
ATOM   3017  CA  ASP A 454     -27.594   3.385  81.311  1.00  0.28           C  
ATOM   3018  C   ASP A 454     -26.700   4.577  81.609  1.00  0.28           C  
ATOM   3019  O   ASP A 454     -27.124   5.730  81.589  1.00  0.28           O  
ATOM   3020  CB  ASP A 454     -27.960   3.448  79.819  1.00  0.28           C  
ATOM   3021  CG  ASP A 454     -28.512   2.124  79.335  1.00  0.28           C  
ATOM   3022  OD1 ASP A 454     -29.721   2.069  79.015  1.00  0.28           O  
ATOM   3023  OD2 ASP A 454     -27.702   1.172  79.196  1.00  0.28           O  
ATOM   3024  N   PHE A 455     -25.410   4.322  81.867  1.00  0.26           N  
ATOM   3025  CA  PHE A 455     -24.480   5.365  82.229  1.00  0.26           C  
ATOM   3026  C   PHE A 455     -23.179   5.107  81.561  1.00  0.26           C  
ATOM   3027  O   PHE A 455     -22.916   4.059  80.981  1.00  0.26           O  
ATOM   3028  CB  PHE A 455     -24.152   5.519  83.725  1.00  0.26           C  
ATOM   3029  CG  PHE A 455     -25.303   6.116  84.435  1.00  0.26           C  
ATOM   3030  CD1 PHE A 455     -25.673   7.458  84.240  1.00  0.26           C  
ATOM   3031  CD2 PHE A 455     -25.996   5.327  85.350  1.00  0.26           C  
ATOM   3032  CE1 PHE A 455     -26.728   8.004  84.981  1.00  0.26           C  
ATOM   3033  CE2 PHE A 455     -27.048   5.866  86.092  1.00  0.26           C  
ATOM   3034  CZ  PHE A 455     -27.411   7.208  85.912  1.00  0.26           C  
ATOM   3035  N   VAL A 456     -22.368   6.169  81.546  1.00  0.31           N  
ATOM   3036  CA  VAL A 456     -21.545   6.467  80.402  1.00  0.31           C  
ATOM   3037  C   VAL A 456     -20.174   6.955  80.840  1.00  0.31           C  
ATOM   3038  O   VAL A 456     -20.034   7.533  81.913  1.00  0.31           O  
ATOM   3039  CB  VAL A 456     -22.242   7.452  79.471  1.00  0.31           C  
ATOM   3040  CG1 VAL A 456     -23.650   6.923  79.097  1.00  0.31           C  
ATOM   3041  CG2 VAL A 456     -22.244   8.916  79.962  1.00  0.31           C  
ATOM   3042  N   TYR A 457     -19.092   6.675  80.071  1.00  0.34           N  
ATOM   3043  CA  TYR A 457     -17.775   6.632  80.698  1.00  0.34           C  
ATOM   3044  C   TYR A 457     -16.841   7.826  80.583  1.00  0.34           C  
ATOM   3045  O   TYR A 457     -15.752   7.802  81.149  1.00  0.34           O  
ATOM   3046  CB  TYR A 457     -17.011   5.353  80.237  1.00  0.34           C  
ATOM   3047  CG  TYR A 457     -16.479   5.214  78.820  1.00  0.34           C  
ATOM   3048  CD1 TYR A 457     -16.328   6.244  77.869  1.00  0.34           C  
ATOM   3049  CD2 TYR A 457     -15.974   3.945  78.496  1.00  0.34           C  
ATOM   3050  CE1 TYR A 457     -15.690   6.009  76.646  1.00  0.34           C  
ATOM   3051  CE2 TYR A 457     -15.291   3.721  77.296  1.00  0.34           C  
ATOM   3052  CZ  TYR A 457     -15.162   4.749  76.365  1.00  0.34           C  
ATOM   3053  OH  TYR A 457     -14.496   4.516  75.147  1.00  0.34           O  
ATOM   3054  N   TRP A 458     -17.185   8.885  79.837  1.00  0.32           N  
ATOM   3055  CA  TRP A 458     -16.203   9.879  79.456  1.00  0.32           C  
ATOM   3056  C   TRP A 458     -16.266  11.012  80.420  1.00  0.32           C  
ATOM   3057  O   TRP A 458     -17.319  11.471  80.854  1.00  0.32           O  
ATOM   3058  CB  TRP A 458     -16.446  10.402  78.019  1.00  0.32           C  
ATOM   3059  CG  TRP A 458     -15.564  11.460  77.385  1.00  0.32           C  
ATOM   3060  CD1 TRP A 458     -15.868  12.780  77.221  1.00  0.32           C  
ATOM   3061  CD2 TRP A 458     -14.372  11.223  76.620  1.00  0.32           C  
ATOM   3062  NE1 TRP A 458     -14.922  13.401  76.431  1.00  0.32           N  
ATOM   3063  CE2 TRP A 458     -14.004  12.454  76.042  1.00  0.32           C  
ATOM   3064  CE3 TRP A 458     -13.641  10.063  76.382  1.00  0.32           C  
ATOM   3065  CZ2 TRP A 458     -12.893  12.552  75.214  1.00  0.32           C  
ATOM   3066  CZ3 TRP A 458     -12.517  10.162  75.550  1.00  0.32           C  
ATOM   3067  CH2 TRP A 458     -12.147  11.387  74.974  1.00  0.32           C  
ATOM   3068  N   ASP A 459     -15.085  11.493  80.757  1.00  0.36           N  
ATOM   3069  CA  ASP A 459     -14.928  12.662  81.534  1.00  0.36           C  
ATOM   3070  C   ASP A 459     -14.500  13.712  80.520  1.00  0.36           C  
ATOM   3071  O   ASP A 459     -13.450  13.622  79.887  1.00  0.36           O  
ATOM   3072  CB  ASP A 459     -13.916  12.263  82.618  1.00  0.36           C  
ATOM   3073  CG  ASP A 459     -13.479  13.417  83.479  1.00  0.36           C  
ATOM   3074  OD1 ASP A 459     -13.816  14.587  83.163  1.00  0.36           O  
ATOM   3075  OD2 ASP A 459     -12.704  13.137  84.424  1.00  0.36           O  
ATOM   3076  N   ARG A 460     -15.350  14.738  80.313  1.00  0.32           N  
ATOM   3077  CA  ARG A 460     -15.066  15.824  79.395  1.00  0.32           C  
ATOM   3078  C   ARG A 460     -14.009  16.780  79.925  1.00  0.32           C  
ATOM   3079  O   ARG A 460     -13.437  17.556  79.164  1.00  0.32           O  
ATOM   3080  CB  ARG A 460     -16.339  16.643  79.052  1.00  0.32           C  
ATOM   3081  CG  ARG A 460     -17.349  15.871  78.185  1.00  0.32           C  
ATOM   3082  CD  ARG A 460     -18.384  16.773  77.517  1.00  0.32           C  
ATOM   3083  NE  ARG A 460     -19.332  15.875  76.791  1.00  0.32           N  
ATOM   3084  CZ  ARG A 460     -20.204  16.263  75.855  1.00  0.32           C  
ATOM   3085  NH1 ARG A 460     -20.832  15.309  75.181  1.00  0.32           N  
ATOM   3086  NH2 ARG A 460     -20.447  17.538  75.595  1.00  0.32           N  
ATOM   3087  N   ALA A 461     -13.710  16.750  81.240  1.00  0.38           N  
ATOM   3088  CA  ALA A 461     -12.641  17.538  81.806  1.00  0.38           C  
ATOM   3089  C   ALA A 461     -11.284  16.882  81.571  1.00  0.38           C  
ATOM   3090  O   ALA A 461     -10.314  17.540  81.198  1.00  0.38           O  
ATOM   3091  CB  ALA A 461     -12.900  17.747  83.311  1.00  0.38           C  
ATOM   3092  N   THR A 462     -11.182  15.549  81.764  1.00  0.40           N  
ATOM   3093  CA  THR A 462      -9.920  14.832  81.548  1.00  0.40           C  
ATOM   3094  C   THR A 462      -9.697  14.402  80.109  1.00  0.40           C  
ATOM   3095  O   THR A 462      -8.563  14.163  79.701  1.00  0.40           O  
ATOM   3096  CB  THR A 462      -9.721  13.602  82.439  1.00  0.40           C  
ATOM   3097  OG1 THR A 462     -10.714  12.606  82.267  1.00  0.40           O  
ATOM   3098  CG2 THR A 462      -9.773  14.023  83.909  1.00  0.40           C  
ATOM   3099  N   ASN A 463     -10.779  14.305  79.306  1.00  0.43           N  
ATOM   3100  CA  ASN A 463     -10.822  13.733  77.964  1.00  0.43           C  
ATOM   3101  C   ASN A 463     -10.415  12.267  77.950  1.00  0.43           C  
ATOM   3102  O   ASN A 463      -9.726  11.792  77.046  1.00  0.43           O  
ATOM   3103  CB  ASN A 463     -10.031  14.531  76.896  1.00  0.43           C  
ATOM   3104  CG  ASN A 463     -10.681  15.889  76.699  1.00  0.43           C  
ATOM   3105  OD1 ASN A 463     -11.815  15.982  76.225  1.00  0.43           O  
ATOM   3106  ND2 ASN A 463      -9.955  16.978  77.033  1.00  0.43           N  
ATOM   3107  N   GLY A 464     -10.857  11.507  78.970  1.00  0.45           N  
ATOM   3108  CA  GLY A 464     -10.486  10.117  79.148  1.00  0.45           C  
ATOM   3109  C   GLY A 464     -11.699   9.254  79.392  1.00  0.45           C  
ATOM   3110  O   GLY A 464     -12.736   9.759  79.824  1.00  0.45           O  
ATOM   3111  N   PRO A 465     -11.617   7.947  79.169  1.00  0.36           N  
ATOM   3112  CA  PRO A 465     -12.741   7.059  79.416  1.00  0.36           C  
ATOM   3113  C   PRO A 465     -12.564   6.215  80.680  1.00  0.36           C  
ATOM   3114  O   PRO A 465     -11.533   5.575  80.886  1.00  0.36           O  
ATOM   3115  CB  PRO A 465     -12.714   6.188  78.155  1.00  0.36           C  
ATOM   3116  CG  PRO A 465     -11.232   6.005  77.826  1.00  0.36           C  
ATOM   3117  CD  PRO A 465     -10.638   7.350  78.246  1.00  0.36           C  
ATOM   3118  N   ALA A 466     -13.593   6.142  81.547  1.00  0.34           N  
ATOM   3119  CA  ALA A 466     -13.699   5.149  82.601  1.00  0.34           C  
ATOM   3120  C   ALA A 466     -14.019   3.757  82.037  1.00  0.34           C  
ATOM   3121  O   ALA A 466     -15.162   3.308  81.988  1.00  0.34           O  
ATOM   3122  CB  ALA A 466     -14.760   5.572  83.640  1.00  0.34           C  
ATOM   3123  N   ALA A 467     -12.981   3.023  81.584  1.00  0.34           N  
ATOM   3124  CA  ALA A 467     -13.091   1.767  80.856  1.00  0.34           C  
ATOM   3125  C   ALA A 467     -13.776   0.615  81.603  1.00  0.34           C  
ATOM   3126  O   ALA A 467     -14.143  -0.392  81.010  1.00  0.34           O  
ATOM   3127  CB  ALA A 467     -11.680   1.338  80.402  1.00  0.34           C  
ATOM   3128  N   VAL A 468     -14.027   0.767  82.920  1.00  0.34           N  
ATOM   3129  CA  VAL A 468     -14.719  -0.194  83.769  1.00  0.34           C  
ATOM   3130  C   VAL A 468     -16.202  -0.351  83.461  1.00  0.34           C  
ATOM   3131  O   VAL A 468     -16.826  -1.336  83.851  1.00  0.34           O  
ATOM   3132  CB  VAL A 468     -14.592   0.152  85.253  1.00  0.34           C  
ATOM   3133  CG1 VAL A 468     -13.105   0.131  85.652  1.00  0.34           C  
ATOM   3134  CG2 VAL A 468     -15.243   1.516  85.576  1.00  0.34           C  
ATOM   3135  N   ASN A 469     -16.805   0.613  82.740  1.00  0.29           N  
ATOM   3136  CA  ASN A 469     -18.151   0.495  82.215  1.00  0.29           C  
ATOM   3137  C   ASN A 469     -18.238  -0.571  81.122  1.00  0.29           C  
ATOM   3138  O   ASN A 469     -19.261  -1.219  80.918  1.00  0.29           O  
ATOM   3139  CB  ASN A 469     -18.634   1.840  81.605  1.00  0.29           C  
ATOM   3140  CG  ASN A 469     -18.820   2.929  82.661  1.00  0.29           C  
ATOM   3141  OD1 ASN A 469     -18.179   2.984  83.706  1.00  0.29           O  
ATOM   3142  ND2 ASN A 469     -19.724   3.889  82.358  1.00  0.29           N  
ATOM   3143  N   ARG A 470     -17.161  -0.750  80.346  1.00  0.32           N  
ATOM   3144  CA  ARG A 470     -17.153  -1.577  79.163  1.00  0.32           C  
ATOM   3145  C   ARG A 470     -16.608  -2.950  79.406  1.00  0.32           C  
ATOM   3146  O   ARG A 470     -15.908  -3.208  80.375  1.00  0.32           O  
ATOM   3147  CB  ARG A 470     -16.217  -0.964  78.112  1.00  0.32           C  
ATOM   3148  CG  ARG A 470     -16.432   0.481  77.637  1.00  0.32           C  
ATOM   3149  CD  ARG A 470     -17.516   0.791  76.604  1.00  0.32           C  
ATOM   3150  NE  ARG A 470     -17.360  -0.127  75.426  1.00  0.32           N  
ATOM   3151  CZ  ARG A 470     -16.628   0.165  74.345  1.00  0.32           C  
ATOM   3152  NH1 ARG A 470     -16.768  -0.559  73.237  1.00  0.32           N  
ATOM   3153  NH2 ARG A 470     -15.704   1.113  74.374  1.00  0.32           N  
ATOM   3154  N   ASP A 471     -16.877  -3.855  78.447  1.00  0.24           N  
ATOM   3155  CA  ASP A 471     -16.156  -5.093  78.346  1.00  0.24           C  
ATOM   3156  C   ASP A 471     -14.799  -4.824  77.682  1.00  0.24           C  
ATOM   3157  O   ASP A 471     -14.698  -4.642  76.470  1.00  0.24           O  
ATOM   3158  CB  ASP A 471     -17.028  -6.101  77.573  1.00  0.24           C  
ATOM   3159  CG  ASP A 471     -16.859  -7.447  78.231  1.00  0.24           C  
ATOM   3160  OD1 ASP A 471     -15.724  -7.976  78.198  1.00  0.24           O  
ATOM   3161  OD2 ASP A 471     -17.850  -7.905  78.850  1.00  0.24           O  
ATOM   3162  N   GLU A 472     -13.751  -4.675  78.516  1.00  0.30           N  
ATOM   3163  CA  GLU A 472     -12.421  -4.243  78.115  1.00  0.30           C  
ATOM   3164  C   GLU A 472     -11.412  -5.199  78.733  1.00  0.30           C  
ATOM   3165  O   GLU A 472     -11.537  -6.419  78.711  1.00  0.30           O  
ATOM   3166  CB  GLU A 472     -12.127  -2.774  78.561  1.00  0.30           C  
ATOM   3167  CG  GLU A 472     -12.995  -1.725  77.817  1.00  0.30           C  
ATOM   3168  CD  GLU A 472     -12.536  -1.156  76.473  1.00  0.30           C  
ATOM   3169  OE1 GLU A 472     -11.418  -1.489  76.014  1.00  0.30           O  
ATOM   3170  OE2 GLU A 472     -13.328  -0.338  75.908  1.00  0.30           O  
ATOM   3171  N   ILE A 473     -10.341  -4.652  79.329  1.00  0.23           N  
ATOM   3172  CA  ILE A 473      -9.227  -5.414  79.851  1.00  0.23           C  
ATOM   3173  C   ILE A 473      -9.179  -5.468  81.372  1.00  0.23           C  
ATOM   3174  O   ILE A 473      -8.300  -6.098  81.950  1.00  0.23           O  
ATOM   3175  CB  ILE A 473      -7.920  -4.782  79.368  1.00  0.23           C  
ATOM   3176  CG1 ILE A 473      -7.754  -3.313  79.844  1.00  0.23           C  
ATOM   3177  CG2 ILE A 473      -7.899  -4.884  77.828  1.00  0.23           C  
ATOM   3178  CD1 ILE A 473      -6.393  -2.709  79.478  1.00  0.23           C  
ATOM   3179  N   GLY A 474     -10.074  -4.790  82.113  1.00  0.27           N  
ATOM   3180  CA  GLY A 474      -9.938  -4.691  83.568  1.00  0.27           C  
ATOM   3181  C   GLY A 474     -10.875  -5.590  84.315  1.00  0.27           C  
ATOM   3182  O   GLY A 474     -12.077  -5.418  84.211  1.00  0.27           O  
ATOM   3183  N   ALA A 475     -10.385  -6.512  85.173  1.00  0.27           N  
ATOM   3184  CA  ALA A 475     -11.214  -7.445  85.934  1.00  0.27           C  
ATOM   3185  C   ALA A 475     -12.258  -6.842  86.905  1.00  0.27           C  
ATOM   3186  O   ALA A 475     -12.949  -7.553  87.622  1.00  0.27           O  
ATOM   3187  CB  ALA A 475     -10.287  -8.417  86.697  1.00  0.27           C  
ATOM   3188  N   LYS A 476     -12.428  -5.508  86.923  1.00  0.27           N  
ATOM   3189  CA  LYS A 476     -13.476  -4.795  87.621  1.00  0.27           C  
ATOM   3190  C   LYS A 476     -14.801  -4.719  86.877  1.00  0.27           C  
ATOM   3191  O   LYS A 476     -15.850  -4.580  87.499  1.00  0.27           O  
ATOM   3192  CB  LYS A 476     -13.037  -3.330  87.803  1.00  0.27           C  
ATOM   3193  CG  LYS A 476     -11.806  -3.176  88.699  1.00  0.27           C  
ATOM   3194  CD  LYS A 476     -11.412  -1.699  88.834  1.00  0.27           C  
ATOM   3195  CE  LYS A 476     -10.243  -1.477  89.796  1.00  0.27           C  
ATOM   3196  NZ  LYS A 476      -9.906  -0.037  89.882  1.00  0.27           N  
ATOM   3197  N   PHE A 477     -14.818  -4.828  85.523  1.00  0.22           N  
ATOM   3198  CA  PHE A 477     -16.076  -4.785  84.776  1.00  0.22           C  
ATOM   3199  C   PHE A 477     -16.756  -6.137  84.878  1.00  0.22           C  
ATOM   3200  O   PHE A 477     -17.923  -6.304  84.523  1.00  0.22           O  
ATOM   3201  CB  PHE A 477     -15.943  -4.334  83.285  1.00  0.22           C  
ATOM   3202  CG  PHE A 477     -15.283  -5.351  82.392  1.00  0.22           C  
ATOM   3203  CD1 PHE A 477     -13.926  -5.226  82.077  1.00  0.22           C  
ATOM   3204  CD2 PHE A 477     -16.001  -6.443  81.870  1.00  0.22           C  
ATOM   3205  CE1 PHE A 477     -13.264  -6.239  81.376  1.00  0.22           C  
ATOM   3206  CE2 PHE A 477     -15.343  -7.449  81.158  1.00  0.22           C  
ATOM   3207  CZ  PHE A 477     -13.973  -7.347  80.907  1.00  0.22           C  
ATOM   3208  N   ALA A 478     -16.003  -7.125  85.407  1.00  0.26           N  
ATOM   3209  CA  ALA A 478     -16.336  -8.516  85.581  1.00  0.26           C  
ATOM   3210  C   ALA A 478     -17.492  -8.824  86.551  1.00  0.26           C  
ATOM   3211  O   ALA A 478     -17.518  -9.852  87.217  1.00  0.26           O  
ATOM   3212  CB  ALA A 478     -15.063  -9.312  85.955  1.00  0.26           C  
ATOM   3213  N   GLY A 479     -18.509  -7.937  86.596  1.00  0.26           N  
ATOM   3214  CA  GLY A 479     -19.775  -8.105  87.295  1.00  0.26           C  
ATOM   3215  C   GLY A 479     -20.851  -8.744  86.449  1.00  0.26           C  
ATOM   3216  O   GLY A 479     -21.837  -9.232  86.984  1.00  0.26           O  
ATOM   3217  N   ASP A 480     -20.706  -8.740  85.105  1.00  0.34           N  
ATOM   3218  CA  ASP A 480     -21.476  -9.598  84.207  1.00  0.34           C  
ATOM   3219  C   ASP A 480     -21.042 -11.097  84.252  1.00  0.34           C  
ATOM   3220  O   ASP A 480     -21.917 -11.962  84.323  1.00  0.34           O  
ATOM   3221  CB  ASP A 480     -21.529  -8.946  82.787  1.00  0.34           C  
ATOM   3222  CG  ASP A 480     -22.794  -9.343  82.045  1.00  0.34           C  
ATOM   3223  OD1 ASP A 480     -22.878 -10.510  81.615  1.00  0.34           O  
ATOM   3224  OD2 ASP A 480     -23.714  -8.485  81.903  1.00  0.34           O  
ATOM   3225  N   PRO A 481     -19.743 -11.480  84.269  1.00  0.26           N  
ATOM   3226  CA  PRO A 481     -19.256 -12.836  84.505  1.00  0.26           C  
ATOM   3227  C   PRO A 481     -19.914 -13.770  85.495  1.00  0.26           C  
ATOM   3228  O   PRO A 481     -20.468 -13.364  86.509  1.00  0.26           O  
ATOM   3229  CB  PRO A 481     -17.788 -12.605  84.856  1.00  0.26           C  
ATOM   3230  CG  PRO A 481     -17.377 -11.513  83.873  1.00  0.26           C  
ATOM   3231  CD  PRO A 481     -18.653 -10.675  83.708  1.00  0.26           C  
ATOM   3232  N   ALA A 482     -19.828 -15.081  85.200  1.00  0.22           N  
ATOM   3233  CA  ALA A 482     -20.370 -16.139  86.009  1.00  0.22           C  
ATOM   3234  C   ALA A 482     -19.677 -16.305  87.360  1.00  0.22           C  
ATOM   3235  O   ALA A 482     -18.699 -15.639  87.687  1.00  0.22           O  
ATOM   3236  CB  ALA A 482     -20.293 -17.437  85.186  1.00  0.22           C  
ATOM   3237  N   LEU A 483     -20.160 -17.256  88.182  1.00  0.19           N  
ATOM   3238  CA  LEU A 483     -19.708 -17.507  89.544  1.00  0.19           C  
ATOM   3239  C   LEU A 483     -18.215 -17.801  89.717  1.00  0.19           C  
ATOM   3240  O   LEU A 483     -17.662 -17.646  90.801  1.00  0.19           O  
ATOM   3241  CB  LEU A 483     -20.502 -18.709  90.114  1.00  0.19           C  
ATOM   3242  CG  LEU A 483     -22.018 -18.471  90.276  1.00  0.19           C  
ATOM   3243  CD1 LEU A 483     -22.735 -19.794  90.586  1.00  0.19           C  
ATOM   3244  CD2 LEU A 483     -22.306 -17.449  91.386  1.00  0.19           C  
ATOM   3245  N   LEU A 484     -17.520 -18.218  88.641  1.00  0.19           N  
ATOM   3246  CA  LEU A 484     -16.095 -18.489  88.655  1.00  0.19           C  
ATOM   3247  C   LEU A 484     -15.262 -17.287  88.213  1.00  0.19           C  
ATOM   3248  O   LEU A 484     -14.036 -17.350  88.167  1.00  0.19           O  
ATOM   3249  CB  LEU A 484     -15.802 -19.650  87.670  1.00  0.19           C  
ATOM   3250  CG  LEU A 484     -16.517 -20.975  88.008  1.00  0.19           C  
ATOM   3251  CD1 LEU A 484     -16.295 -22.000  86.885  1.00  0.19           C  
ATOM   3252  CD2 LEU A 484     -16.056 -21.542  89.360  1.00  0.19           C  
ATOM   3253  N   GLY A 485     -15.907 -16.154  87.847  1.00  0.23           N  
ATOM   3254  CA  GLY A 485     -15.252 -14.929  87.379  1.00  0.23           C  
ATOM   3255  C   GLY A 485     -14.817 -14.987  85.935  1.00  0.23           C  
ATOM   3256  O   GLY A 485     -14.245 -14.047  85.392  1.00  0.23           O  
ATOM   3257  N   ALA A 486     -15.105 -16.120  85.278  1.00  0.24           N  
ATOM   3258  CA  ALA A 486     -14.700 -16.440  83.933  1.00  0.24           C  
ATOM   3259  C   ALA A 486     -15.899 -16.752  83.047  1.00  0.24           C  
ATOM   3260  O   ALA A 486     -17.055 -16.470  83.366  1.00  0.24           O  
ATOM   3261  CB  ALA A 486     -13.680 -17.602  83.934  1.00  0.24           C  
ATOM   3262  N   PHE A 487     -15.610 -17.288  81.849  1.00  0.21           N  
ATOM   3263  CA  PHE A 487     -16.526 -17.361  80.738  1.00  0.21           C  
ATOM   3264  C   PHE A 487     -17.257 -18.702  80.761  1.00  0.21           C  
ATOM   3265  O   PHE A 487     -16.646 -19.763  80.692  1.00  0.21           O  
ATOM   3266  CB  PHE A 487     -15.787 -17.132  79.374  1.00  0.21           C  
ATOM   3267  CG  PHE A 487     -15.170 -15.748  79.122  1.00  0.21           C  
ATOM   3268  CD1 PHE A 487     -14.435 -14.994  80.069  1.00  0.21           C  
ATOM   3269  CD2 PHE A 487     -15.285 -15.205  77.825  1.00  0.21           C  
ATOM   3270  CE1 PHE A 487     -13.903 -13.736  79.752  1.00  0.21           C  
ATOM   3271  CE2 PHE A 487     -14.703 -13.976  77.487  1.00  0.21           C  
ATOM   3272  CZ  PHE A 487     -14.030 -13.230  78.457  1.00  0.21           C  
ATOM   3273  N   ASP A 488     -18.597 -18.643  80.882  1.00  0.18           N  
ATOM   3274  CA  ASP A 488     -19.508 -19.749  81.086  1.00  0.18           C  
ATOM   3275  C   ASP A 488     -20.835 -19.239  80.520  1.00  0.18           C  
ATOM   3276  O   ASP A 488     -20.902 -18.072  80.150  1.00  0.18           O  
ATOM   3277  CB  ASP A 488     -19.611 -20.072  82.602  1.00  0.18           C  
ATOM   3278  CG  ASP A 488     -20.224 -21.433  82.881  1.00  0.18           C  
ATOM   3279  OD1 ASP A 488     -20.785 -22.041  81.936  1.00  0.18           O  
ATOM   3280  OD2 ASP A 488     -20.172 -21.842  84.065  1.00  0.18           O  
ATOM   3281  N   VAL A 489     -21.904 -20.057  80.443  1.00  0.20           N  
ATOM   3282  CA  VAL A 489     -23.187 -19.825  79.756  1.00  0.20           C  
ATOM   3283  C   VAL A 489     -23.842 -18.457  79.976  1.00  0.20           C  
ATOM   3284  O   VAL A 489     -24.329 -17.822  79.046  1.00  0.20           O  
ATOM   3285  CB  VAL A 489     -24.196 -20.914  80.132  1.00  0.20           C  
ATOM   3286  CG1 VAL A 489     -25.569 -20.682  79.460  1.00  0.20           C  
ATOM   3287  CG2 VAL A 489     -23.639 -22.285  79.702  1.00  0.20           C  
ATOM   3288  N   THR A 490     -23.863 -17.931  81.218  1.00  0.24           N  
ATOM   3289  CA  THR A 490     -24.357 -16.575  81.501  1.00  0.24           C  
ATOM   3290  C   THR A 490     -23.561 -15.497  80.789  1.00  0.24           C  
ATOM   3291  O   THR A 490     -24.120 -14.559  80.230  1.00  0.24           O  
ATOM   3292  CB  THR A 490     -24.375 -16.241  82.989  1.00  0.24           C  
ATOM   3293  OG1 THR A 490     -25.217 -17.165  83.661  1.00  0.24           O  
ATOM   3294  CG2 THR A 490     -24.955 -14.842  83.252  1.00  0.24           C  
ATOM   3295  N   LEU A 491     -22.224 -15.649  80.767  1.00  0.34           N  
ATOM   3296  CA  LEU A 491     -21.299 -14.713  80.162  1.00  0.34           C  
ATOM   3297  C   LEU A 491     -21.069 -14.996  78.672  1.00  0.34           C  
ATOM   3298  O   LEU A 491     -20.537 -14.174  77.936  1.00  0.34           O  
ATOM   3299  CB  LEU A 491     -19.940 -14.800  80.920  1.00  0.34           C  
ATOM   3300  CG  LEU A 491     -18.919 -13.713  80.525  1.00  0.34           C  
ATOM   3301  CD1 LEU A 491     -19.497 -12.304  80.706  1.00  0.34           C  
ATOM   3302  CD2 LEU A 491     -17.578 -13.820  81.255  1.00  0.34           C  
ATOM   3303  N   VAL A 492     -21.459 -16.180  78.172  1.00  0.40           N  
ATOM   3304  CA  VAL A 492     -21.235 -16.617  76.803  1.00  0.40           C  
ATOM   3305  C   VAL A 492     -22.525 -17.169  76.223  1.00  0.40           C  
ATOM   3306  O   VAL A 492     -22.922 -18.304  76.483  1.00  0.40           O  
ATOM   3307  CB  VAL A 492     -20.108 -17.658  76.732  1.00  0.40           C  
ATOM   3308  CG1 VAL A 492     -20.067 -18.452  75.408  1.00  0.40           C  
ATOM   3309  CG2 VAL A 492     -18.772 -16.911  76.903  1.00  0.40           C  
ATOM   3310  N   ASP A 493     -23.186 -16.390  75.343  1.00  0.42           N  
ATOM   3311  CA  ASP A 493     -24.269 -16.886  74.521  1.00  0.42           C  
ATOM   3312  C   ASP A 493     -23.662 -17.246  73.170  1.00  0.42           C  
ATOM   3313  O   ASP A 493     -23.390 -16.401  72.318  1.00  0.42           O  
ATOM   3314  CB  ASP A 493     -25.438 -15.862  74.418  1.00  0.42           C  
ATOM   3315  CG  ASP A 493     -26.401 -16.178  73.286  1.00  0.42           C  
ATOM   3316  OD1 ASP A 493     -26.546 -17.380  72.948  1.00  0.42           O  
ATOM   3317  OD2 ASP A 493     -26.963 -15.221  72.695  1.00  0.42           O  
ATOM   3318  N   GLY A 494     -23.477 -18.560  72.934  1.00  0.51           N  
ATOM   3319  CA  GLY A 494     -22.899 -19.079  71.703  1.00  0.51           C  
ATOM   3320  C   GLY A 494     -23.853 -19.098  70.539  1.00  0.51           C  
ATOM   3321  O   GLY A 494     -23.471 -19.449  69.427  1.00  0.51           O  
ATOM   3322  N   THR A 495     -25.130 -18.716  70.755  1.00  0.49           N  
ATOM   3323  CA  THR A 495     -26.095 -18.540  69.677  1.00  0.49           C  
ATOM   3324  C   THR A 495     -25.890 -17.212  68.963  1.00  0.49           C  
ATOM   3325  O   THR A 495     -26.209 -17.074  67.782  1.00  0.49           O  
ATOM   3326  CB  THR A 495     -27.559 -18.687  70.121  1.00  0.49           C  
ATOM   3327  OG1 THR A 495     -28.087 -17.600  70.871  1.00  0.49           O  
ATOM   3328  CG2 THR A 495     -27.724 -19.965  70.957  1.00  0.49           C  
ATOM   3329  N   ASN A 496     -25.293 -16.230  69.682  1.00  0.40           N  
ATOM   3330  CA  ASN A 496     -25.053 -14.849  69.286  1.00  0.40           C  
ATOM   3331  C   ASN A 496     -26.332 -14.011  69.181  1.00  0.40           C  
ATOM   3332  O   ASN A 496     -26.409 -13.089  68.368  1.00  0.40           O  
ATOM   3333  CB  ASN A 496     -24.247 -14.697  67.966  1.00  0.40           C  
ATOM   3334  CG  ASN A 496     -22.882 -15.360  68.042  1.00  0.40           C  
ATOM   3335  OD1 ASN A 496     -22.009 -14.988  68.825  1.00  0.40           O  
ATOM   3336  ND2 ASN A 496     -22.655 -16.350  67.150  1.00  0.40           N  
ATOM   3337  N   VAL A 497     -27.359 -14.287  70.012  1.00  0.37           N  
ATOM   3338  CA  VAL A 497     -28.687 -13.692  69.856  1.00  0.37           C  
ATOM   3339  C   VAL A 497     -28.991 -12.699  70.963  1.00  0.37           C  
ATOM   3340  O   VAL A 497     -29.726 -11.728  70.777  1.00  0.37           O  
ATOM   3341  CB  VAL A 497     -29.765 -14.782  69.848  1.00  0.37           C  
ATOM   3342  CG1 VAL A 497     -31.198 -14.204  69.857  1.00  0.37           C  
ATOM   3343  CG2 VAL A 497     -29.575 -15.637  68.579  1.00  0.37           C  
ATOM   3344  N   LYS A 498     -28.415 -12.886  72.163  1.00  0.30           N  
ATOM   3345  CA  LYS A 498     -28.653 -12.036  73.316  1.00  0.30           C  
ATOM   3346  C   LYS A 498     -28.309 -10.559  73.093  1.00  0.30           C  
ATOM   3347  O   LYS A 498     -27.250 -10.228  72.575  1.00  0.30           O  
ATOM   3348  CB  LYS A 498     -27.771 -12.581  74.459  1.00  0.30           C  
ATOM   3349  CG  LYS A 498     -27.996 -12.049  75.881  1.00  0.30           C  
ATOM   3350  CD  LYS A 498     -29.147 -12.751  76.610  1.00  0.30           C  
ATOM   3351  CE  LYS A 498     -29.166 -12.428  78.104  1.00  0.30           C  
ATOM   3352  NZ  LYS A 498     -30.209 -13.242  78.760  1.00  0.30           N  
ATOM   3353  N   ALA A 499     -29.175  -9.608  73.507  1.00  0.34           N  
ATOM   3354  CA  ALA A 499     -29.062  -8.195  73.154  1.00  0.34           C  
ATOM   3355  C   ALA A 499     -27.845  -7.413  73.667  1.00  0.34           C  
ATOM   3356  O   ALA A 499     -27.642  -6.254  73.335  1.00  0.34           O  
ATOM   3357  CB  ALA A 499     -30.343  -7.479  73.615  1.00  0.34           C  
ATOM   3358  N   ARG A 500     -26.991  -8.029  74.498  1.00  0.38           N  
ATOM   3359  CA  ARG A 500     -25.739  -7.431  74.907  1.00  0.38           C  
ATOM   3360  C   ARG A 500     -24.569  -8.345  74.608  1.00  0.38           C  
ATOM   3361  O   ARG A 500     -23.487  -8.169  75.159  1.00  0.38           O  
ATOM   3362  CB  ARG A 500     -25.748  -7.111  76.415  1.00  0.38           C  
ATOM   3363  CG  ARG A 500     -26.529  -5.839  76.776  1.00  0.38           C  
ATOM   3364  CD  ARG A 500     -26.433  -5.498  78.265  1.00  0.38           C  
ATOM   3365  NE  ARG A 500     -27.177  -6.565  79.039  1.00  0.38           N  
ATOM   3366  CZ  ARG A 500     -26.622  -7.440  79.898  1.00  0.38           C  
ATOM   3367  NH1 ARG A 500     -25.316  -7.588  80.038  1.00  0.38           N  
ATOM   3368  NH2 ARG A 500     -27.404  -8.194  80.667  1.00  0.38           N  
ATOM   3369  N   THR A 501     -24.702  -9.372  73.744  1.00  0.50           N  
ATOM   3370  CA  THR A 501     -23.501 -10.038  73.242  1.00  0.50           C  
ATOM   3371  C   THR A 501     -22.691  -9.122  72.380  1.00  0.50           C  
ATOM   3372  O   THR A 501     -23.201  -8.209  71.735  1.00  0.50           O  
ATOM   3373  CB  THR A 501     -23.664 -11.351  72.496  1.00  0.50           C  
ATOM   3374  OG1 THR A 501     -24.661 -11.287  71.488  1.00  0.50           O  
ATOM   3375  CG2 THR A 501     -24.054 -12.402  73.526  1.00  0.50           C  
ATOM   3376  N   ALA A 502     -21.372  -9.339  72.325  1.00  0.65           N  
ATOM   3377  CA  ALA A 502     -20.518  -8.561  71.464  1.00  0.65           C  
ATOM   3378  C   ALA A 502     -20.966  -8.579  69.992  1.00  0.65           C  
ATOM   3379  O   ALA A 502     -20.908  -7.560  69.313  1.00  0.65           O  
ATOM   3380  CB  ALA A 502     -19.069  -9.029  71.657  1.00  0.65           C  
ATOM   3381  N   PHE A 503     -21.515  -9.707  69.486  1.00  0.64           N  
ATOM   3382  CA  PHE A 503     -22.126  -9.766  68.166  1.00  0.64           C  
ATOM   3383  C   PHE A 503     -23.316  -8.830  67.903  1.00  0.64           C  
ATOM   3384  O   PHE A 503     -23.370  -8.149  66.877  1.00  0.64           O  
ATOM   3385  CB  PHE A 503     -22.614 -11.214  67.889  1.00  0.64           C  
ATOM   3386  CG  PHE A 503     -22.798 -11.431  66.410  1.00  0.64           C  
ATOM   3387  CD1 PHE A 503     -21.684 -11.294  65.572  1.00  0.64           C  
ATOM   3388  CD2 PHE A 503     -24.049 -11.718  65.836  1.00  0.64           C  
ATOM   3389  CE1 PHE A 503     -21.793 -11.479  64.194  1.00  0.64           C  
ATOM   3390  CE2 PHE A 503     -24.176 -11.858  64.446  1.00  0.64           C  
ATOM   3391  CZ  PHE A 503     -23.045 -11.737  63.629  1.00  0.64           C  
ATOM   3392  N   SER A 504     -24.307  -8.767  68.815  1.00  0.67           N  
ATOM   3393  CA  SER A 504     -25.478  -7.907  68.677  1.00  0.67           C  
ATOM   3394  C   SER A 504     -25.115  -6.440  68.809  1.00  0.67           C  
ATOM   3395  O   SER A 504     -25.529  -5.611  68.004  1.00  0.67           O  
ATOM   3396  CB  SER A 504     -26.610  -8.285  69.662  1.00  0.67           C  
ATOM   3397  OG  SER A 504     -26.101  -8.387  70.986  1.00  0.67           O  
ATOM   3398  N   LEU A 505     -24.235  -6.103  69.767  1.00  0.64           N  
ATOM   3399  CA  LEU A 505     -23.661  -4.775  69.915  1.00  0.64           C  
ATOM   3400  C   LEU A 505     -22.871  -4.301  68.697  1.00  0.64           C  
ATOM   3401  O   LEU A 505     -22.976  -3.148  68.285  1.00  0.64           O  
ATOM   3402  CB  LEU A 505     -22.725  -4.723  71.141  1.00  0.64           C  
ATOM   3403  CG  LEU A 505     -23.440  -4.972  72.481  1.00  0.64           C  
ATOM   3404  CD1 LEU A 505     -22.410  -5.131  73.598  1.00  0.64           C  
ATOM   3405  CD2 LEU A 505     -24.443  -3.868  72.847  1.00  0.64           C  
ATOM   3406  N   LEU A 506     -22.067  -5.177  68.049  1.00  0.65           N  
ATOM   3407  CA  LEU A 506     -21.463  -4.882  66.752  1.00  0.65           C  
ATOM   3408  C   LEU A 506     -22.486  -4.663  65.647  1.00  0.65           C  
ATOM   3409  O   LEU A 506     -22.325  -3.769  64.825  1.00  0.65           O  
ATOM   3410  CB  LEU A 506     -20.500  -5.981  66.249  1.00  0.65           C  
ATOM   3411  CG  LEU A 506     -19.180  -6.114  67.025  1.00  0.65           C  
ATOM   3412  CD1 LEU A 506     -18.460  -7.357  66.513  1.00  0.65           C  
ATOM   3413  CD2 LEU A 506     -18.266  -4.887  66.922  1.00  0.65           C  
ATOM   3414  N   LYS A 507     -23.582  -5.452  65.595  1.00  0.66           N  
ATOM   3415  CA  LYS A 507     -24.672  -5.233  64.651  1.00  0.66           C  
ATOM   3416  C   LYS A 507     -25.305  -3.865  64.776  1.00  0.66           C  
ATOM   3417  O   LYS A 507     -25.499  -3.183  63.771  1.00  0.66           O  
ATOM   3418  CB  LYS A 507     -25.821  -6.266  64.837  1.00  0.66           C  
ATOM   3419  CG  LYS A 507     -25.589  -7.568  64.072  1.00  0.66           C  
ATOM   3420  CD  LYS A 507     -26.758  -8.564  64.146  1.00  0.66           C  
ATOM   3421  CE  LYS A 507     -27.185  -9.111  62.778  1.00  0.66           C  
ATOM   3422  NZ  LYS A 507     -27.705  -8.009  61.933  1.00  0.66           N  
ATOM   3423  N   GLU A 508     -25.612  -3.434  66.010  1.00  0.62           N  
ATOM   3424  CA  GLU A 508     -26.101  -2.100  66.279  1.00  0.62           C  
ATOM   3425  C   GLU A 508     -25.091  -1.026  65.941  1.00  0.62           C  
ATOM   3426  O   GLU A 508     -25.370  -0.162  65.118  1.00  0.62           O  
ATOM   3427  CB  GLU A 508     -26.485  -2.002  67.763  1.00  0.62           C  
ATOM   3428  CG  GLU A 508     -27.685  -2.916  68.084  1.00  0.62           C  
ATOM   3429  CD  GLU A 508     -27.974  -3.009  69.576  1.00  0.62           C  
ATOM   3430  OE1 GLU A 508     -27.202  -2.435  70.386  1.00  0.62           O  
ATOM   3431  OE2 GLU A 508     -28.981  -3.690  69.890  1.00  0.62           O  
ATOM   3432  N   TYR A 509     -23.850  -1.137  66.464  1.00  0.63           N  
ATOM   3433  CA  TYR A 509     -22.784  -0.166  66.265  1.00  0.63           C  
ATOM   3434  C   TYR A 509     -22.451   0.037  64.792  1.00  0.63           C  
ATOM   3435  O   TYR A 509     -22.222   1.148  64.336  1.00  0.63           O  
ATOM   3436  CB  TYR A 509     -21.508  -0.642  67.034  1.00  0.63           C  
ATOM   3437  CG  TYR A 509     -20.348   0.322  66.944  1.00  0.63           C  
ATOM   3438  CD1 TYR A 509     -19.313   0.115  66.013  1.00  0.63           C  
ATOM   3439  CD2 TYR A 509     -20.305   1.461  67.764  1.00  0.63           C  
ATOM   3440  CE1 TYR A 509     -18.262   1.037  65.897  1.00  0.63           C  
ATOM   3441  CE2 TYR A 509     -19.256   2.384  67.650  1.00  0.63           C  
ATOM   3442  CZ  TYR A 509     -18.235   2.170  66.717  1.00  0.63           C  
ATOM   3443  OH  TYR A 509     -17.190   3.105  66.592  1.00  0.63           O  
ATOM   3444  N   LEU A 510     -22.396  -1.050  64.005  1.00  0.67           N  
ATOM   3445  CA  LEU A 510     -22.046  -0.955  62.606  1.00  0.67           C  
ATOM   3446  C   LEU A 510     -23.167  -0.483  61.679  1.00  0.67           C  
ATOM   3447  O   LEU A 510     -22.938   0.321  60.778  1.00  0.67           O  
ATOM   3448  CB  LEU A 510     -21.433  -2.279  62.101  1.00  0.67           C  
ATOM   3449  CG  LEU A 510     -20.127  -2.681  62.824  1.00  0.67           C  
ATOM   3450  CD1 LEU A 510     -19.829  -4.162  62.568  1.00  0.67           C  
ATOM   3451  CD2 LEU A 510     -18.932  -1.809  62.413  1.00  0.67           C  
ATOM   3452  N   ASP A 511     -24.418  -0.963  61.846  1.00  0.58           N  
ATOM   3453  CA  ASP A 511     -25.503  -0.626  60.935  1.00  0.58           C  
ATOM   3454  C   ASP A 511     -26.120   0.744  61.259  1.00  0.58           C  
ATOM   3455  O   ASP A 511     -26.755   1.373  60.419  1.00  0.58           O  
ATOM   3456  CB  ASP A 511     -26.520  -1.801  60.970  1.00  0.58           C  
ATOM   3457  CG  ASP A 511     -27.453  -1.852  59.775  1.00  0.58           C  
ATOM   3458  OD1 ASP A 511     -28.672  -2.052  59.982  1.00  0.58           O  
ATOM   3459  OD2 ASP A 511     -26.932  -1.788  58.629  1.00  0.58           O  
ATOM   3460  N   GLU A 512     -25.872   1.284  62.475  1.00  0.45           N  
ATOM   3461  CA  GLU A 512     -26.284   2.615  62.907  1.00  0.45           C  
ATOM   3462  C   GLU A 512     -25.712   3.756  62.062  1.00  0.45           C  
ATOM   3463  O   GLU A 512     -26.376   4.768  61.834  1.00  0.45           O  
ATOM   3464  CB  GLU A 512     -25.920   2.822  64.405  1.00  0.45           C  
ATOM   3465  CG  GLU A 512     -26.369   4.167  65.040  1.00  0.45           C  
ATOM   3466  CD  GLU A 512     -25.826   4.399  66.454  1.00  0.45           C  
ATOM   3467  OE1 GLU A 512     -26.133   5.493  67.003  1.00  0.45           O  
ATOM   3468  OE2 GLU A 512     -25.088   3.532  66.986  1.00  0.45           O  
ATOM   3469  N   ASN A 513     -24.459   3.639  61.567  1.00  0.58           N  
ATOM   3470  CA  ASN A 513     -23.807   4.760  60.907  1.00  0.58           C  
ATOM   3471  C   ASN A 513     -22.881   4.421  59.719  1.00  0.58           C  
ATOM   3472  O   ASN A 513     -22.233   5.329  59.196  1.00  0.58           O  
ATOM   3473  CB  ASN A 513     -23.065   5.638  61.975  1.00  0.58           C  
ATOM   3474  CG  ASN A 513     -22.001   4.866  62.752  1.00  0.58           C  
ATOM   3475  OD1 ASN A 513     -21.912   3.645  62.700  1.00  0.58           O  
ATOM   3476  ND2 ASN A 513     -21.145   5.589  63.512  1.00  0.58           N  
ATOM   3477  N   PHE A 514     -22.813   3.166  59.199  1.00  0.65           N  
ATOM   3478  CA  PHE A 514     -21.851   2.814  58.142  1.00  0.65           C  
ATOM   3479  C   PHE A 514     -22.463   2.281  56.848  1.00  0.65           C  
ATOM   3480  O   PHE A 514     -22.158   1.177  56.396  1.00  0.65           O  
ATOM   3481  CB  PHE A 514     -20.771   1.798  58.614  1.00  0.65           C  
ATOM   3482  CG  PHE A 514     -20.007   2.310  59.803  1.00  0.65           C  
ATOM   3483  CD1 PHE A 514     -19.438   3.597  59.860  1.00  0.65           C  
ATOM   3484  CD2 PHE A 514     -19.931   1.489  60.932  1.00  0.65           C  
ATOM   3485  CE1 PHE A 514     -18.892   4.076  61.060  1.00  0.65           C  
ATOM   3486  CE2 PHE A 514     -19.430   1.975  62.143  1.00  0.65           C  
ATOM   3487  CZ  PHE A 514     -18.921   3.275  62.208  1.00  0.65           C  
ATOM   3488  N   ASP A 515     -23.300   3.087  56.169  1.00  0.70           N  
ATOM   3489  CA  ASP A 515     -23.755   2.801  54.818  1.00  0.70           C  
ATOM   3490  C   ASP A 515     -22.755   3.239  53.744  1.00  0.70           C  
ATOM   3491  O   ASP A 515     -21.907   4.112  53.926  1.00  0.70           O  
ATOM   3492  CB  ASP A 515     -25.131   3.446  54.525  1.00  0.70           C  
ATOM   3493  CG  ASP A 515     -26.211   2.682  55.267  1.00  0.70           C  
ATOM   3494  OD1 ASP A 515     -26.457   1.499  54.903  1.00  0.70           O  
ATOM   3495  OD2 ASP A 515     -26.819   3.288  56.175  1.00  0.70           O  
ATOM   3496  N   VAL A 516     -22.868   2.624  52.546  1.00  0.69           N  
ATOM   3497  CA  VAL A 516     -22.010   2.842  51.383  1.00  0.69           C  
ATOM   3498  C   VAL A 516     -21.985   4.287  50.892  1.00  0.69           C  
ATOM   3499  O   VAL A 516     -20.929   4.805  50.526  1.00  0.69           O  
ATOM   3500  CB  VAL A 516     -22.384   1.898  50.235  1.00  0.69           C  
ATOM   3501  CG1 VAL A 516     -21.562   2.201  48.961  1.00  0.69           C  
ATOM   3502  CG2 VAL A 516     -22.106   0.453  50.693  1.00  0.69           C  
ATOM   3503  N   GLN A 517     -23.143   4.988  50.887  1.00  0.63           N  
ATOM   3504  CA  GLN A 517     -23.226   6.392  50.499  1.00  0.63           C  
ATOM   3505  C   GLN A 517     -22.388   7.296  51.397  1.00  0.63           C  
ATOM   3506  O   GLN A 517     -21.547   8.050  50.917  1.00  0.63           O  
ATOM   3507  CB  GLN A 517     -24.706   6.867  50.502  1.00  0.63           C  
ATOM   3508  CG  GLN A 517     -24.926   8.323  50.016  1.00  0.63           C  
ATOM   3509  CD  GLN A 517     -24.491   8.516  48.561  1.00  0.63           C  
ATOM   3510  OE1 GLN A 517     -24.464   7.582  47.754  1.00  0.63           O  
ATOM   3511  NE2 GLN A 517     -24.140   9.770  48.208  1.00  0.63           N  
ATOM   3512  N   THR A 518     -22.514   7.129  52.731  1.00  0.67           N  
ATOM   3513  CA  THR A 518     -21.734   7.837  53.745  1.00  0.67           C  
ATOM   3514  C   THR A 518     -20.246   7.598  53.584  1.00  0.67           C  
ATOM   3515  O   THR A 518     -19.440   8.524  53.595  1.00  0.67           O  
ATOM   3516  CB  THR A 518     -22.111   7.385  55.155  1.00  0.67           C  
ATOM   3517  OG1 THR A 518     -23.502   7.572  55.363  1.00  0.67           O  
ATOM   3518  CG2 THR A 518     -21.374   8.200  56.229  1.00  0.67           C  
ATOM   3519  N   THR A 519     -19.845   6.325  53.365  1.00  0.71           N  
ATOM   3520  CA  THR A 519     -18.462   5.927  53.088  1.00  0.71           C  
ATOM   3521  C   THR A 519     -17.896   6.575  51.841  1.00  0.71           C  
ATOM   3522  O   THR A 519     -16.771   7.066  51.843  1.00  0.71           O  
ATOM   3523  CB  THR A 519     -18.293   4.415  52.973  1.00  0.71           C  
ATOM   3524  OG1 THR A 519     -18.635   3.830  54.217  1.00  0.71           O  
ATOM   3525  CG2 THR A 519     -16.837   4.008  52.696  1.00  0.71           C  
ATOM   3526  N   SER A 520     -18.673   6.640  50.741  1.00  0.72           N  
ATOM   3527  CA  SER A 520     -18.283   7.350  49.523  1.00  0.72           C  
ATOM   3528  C   SER A 520     -18.040   8.832  49.755  1.00  0.72           C  
ATOM   3529  O   SER A 520     -16.963   9.350  49.454  1.00  0.72           O  
ATOM   3530  CB  SER A 520     -19.379   7.165  48.430  1.00  0.72           C  
ATOM   3531  OG  SER A 520     -19.177   7.961  47.261  1.00  0.72           O  
ATOM   3532  N   GLU A 521     -19.003   9.523  50.395  1.00  0.66           N  
ATOM   3533  CA  GLU A 521     -18.943  10.946  50.664  1.00  0.66           C  
ATOM   3534  C   GLU A 521     -17.782  11.362  51.553  1.00  0.66           C  
ATOM   3535  O   GLU A 521     -17.076  12.330  51.279  1.00  0.66           O  
ATOM   3536  CB  GLU A 521     -20.270  11.390  51.318  1.00  0.66           C  
ATOM   3537  CG  GLU A 521     -21.466  11.323  50.337  1.00  0.66           C  
ATOM   3538  CD  GLU A 521     -22.818  11.534  51.011  1.00  0.66           C  
ATOM   3539  OE1 GLU A 521     -22.876  11.653  52.258  1.00  0.66           O  
ATOM   3540  OE2 GLU A 521     -23.823  11.546  50.249  1.00  0.66           O  
ATOM   3541  N   VAL A 522     -17.515  10.624  52.649  1.00  0.72           N  
ATOM   3542  CA  VAL A 522     -16.405  10.958  53.530  1.00  0.72           C  
ATOM   3543  C   VAL A 522     -15.040  10.570  52.987  1.00  0.72           C  
ATOM   3544  O   VAL A 522     -14.048  11.254  53.256  1.00  0.72           O  
ATOM   3545  CB  VAL A 522     -16.572  10.457  54.962  1.00  0.72           C  
ATOM   3546  CG1 VAL A 522     -17.915  10.992  55.493  1.00  0.72           C  
ATOM   3547  CG2 VAL A 522     -16.490   8.922  55.056  1.00  0.72           C  
ATOM   3548  N   CYS A 523     -14.930   9.464  52.220  1.00  0.80           N  
ATOM   3549  CA  CYS A 523     -13.643   8.963  51.770  1.00  0.80           C  
ATOM   3550  C   CYS A 523     -13.218   9.485  50.406  1.00  0.80           C  
ATOM   3551  O   CYS A 523     -12.028   9.438  50.101  1.00  0.80           O  
ATOM   3552  CB  CYS A 523     -13.632   7.409  51.687  1.00  0.80           C  
ATOM   3553  SG  CYS A 523     -13.863   6.566  53.284  1.00  0.80           S  
ATOM   3554  N   ASN A 524     -14.162   9.987  49.579  1.00  0.75           N  
ATOM   3555  CA  ASN A 524     -13.989  10.417  48.189  1.00  0.75           C  
ATOM   3556  C   ASN A 524     -13.851   9.237  47.234  1.00  0.75           C  
ATOM   3557  O   ASN A 524     -13.310   9.357  46.137  1.00  0.75           O  
ATOM   3558  CB  ASN A 524     -12.848  11.434  47.918  1.00  0.75           C  
ATOM   3559  CG  ASN A 524     -13.054  12.695  48.735  1.00  0.75           C  
ATOM   3560  OD1 ASN A 524     -14.143  13.246  48.859  1.00  0.75           O  
ATOM   3561  ND2 ASN A 524     -11.945  13.226  49.297  1.00  0.75           N  
ATOM   3562  N   VAL A 525     -14.365   8.061  47.631  1.00  0.74           N  
ATOM   3563  CA  VAL A 525     -14.250   6.837  46.857  1.00  0.74           C  
ATOM   3564  C   VAL A 525     -15.568   6.605  46.174  1.00  0.74           C  
ATOM   3565  O   VAL A 525     -16.586   6.539  46.852  1.00  0.74           O  
ATOM   3566  CB  VAL A 525     -14.018   5.583  47.698  1.00  0.74           C  
ATOM   3567  CG1 VAL A 525     -13.813   4.380  46.754  1.00  0.74           C  
ATOM   3568  CG2 VAL A 525     -12.760   5.735  48.556  1.00  0.74           C  
ATOM   3569  N   ASP A 526     -15.595   6.424  44.837  1.00  0.65           N  
ATOM   3570  CA  ASP A 526     -16.787   6.014  44.112  1.00  0.65           C  
ATOM   3571  C   ASP A 526     -17.553   4.842  44.783  1.00  0.65           C  
ATOM   3572  O   ASP A 526     -16.928   3.846  45.169  1.00  0.65           O  
ATOM   3573  CB  ASP A 526     -16.401   5.685  42.643  1.00  0.65           C  
ATOM   3574  CG  ASP A 526     -17.637   5.469  41.790  1.00  0.65           C  
ATOM   3575  OD1 ASP A 526     -18.290   4.409  41.983  1.00  0.65           O  
ATOM   3576  OD2 ASP A 526     -17.974   6.370  40.991  1.00  0.65           O  
ATOM   3577  N   PRO A 527     -18.876   4.873  44.971  1.00  0.75           N  
ATOM   3578  CA  PRO A 527     -19.573   3.844  45.722  1.00  0.75           C  
ATOM   3579  C   PRO A 527     -19.621   2.527  44.968  1.00  0.75           C  
ATOM   3580  O   PRO A 527     -19.860   1.503  45.604  1.00  0.75           O  
ATOM   3581  CB  PRO A 527     -20.970   4.445  45.956  1.00  0.75           C  
ATOM   3582  CG  PRO A 527     -21.182   5.391  44.770  1.00  0.75           C  
ATOM   3583  CD  PRO A 527     -19.776   5.922  44.484  1.00  0.75           C  
ATOM   3584  N   ALA A 528     -19.417   2.496  43.632  1.00  0.75           N  
ATOM   3585  CA  ALA A 528     -19.229   1.267  42.888  1.00  0.75           C  
ATOM   3586  C   ALA A 528     -17.905   0.596  43.224  1.00  0.75           C  
ATOM   3587  O   ALA A 528     -17.873  -0.600  43.500  1.00  0.75           O  
ATOM   3588  CB  ALA A 528     -19.331   1.532  41.372  1.00  0.75           C  
ATOM   3589  N   ALA A 529     -16.804   1.376  43.288  1.00  0.77           N  
ATOM   3590  CA  ALA A 529     -15.473   0.913  43.651  1.00  0.77           C  
ATOM   3591  C   ALA A 529     -15.379   0.372  45.083  1.00  0.77           C  
ATOM   3592  O   ALA A 529     -14.761  -0.662  45.337  1.00  0.77           O  
ATOM   3593  CB  ALA A 529     -14.442   2.038  43.419  1.00  0.77           C  
ATOM   3594  N   VAL A 530     -16.049   1.031  46.064  1.00  0.76           N  
ATOM   3595  CA  VAL A 530     -16.181   0.512  47.432  1.00  0.76           C  
ATOM   3596  C   VAL A 530     -16.887  -0.840  47.464  1.00  0.76           C  
ATOM   3597  O   VAL A 530     -16.446  -1.786  48.119  1.00  0.76           O  
ATOM   3598  CB  VAL A 530     -16.961   1.449  48.368  1.00  0.76           C  
ATOM   3599  CG1 VAL A 530     -17.048   0.854  49.792  1.00  0.76           C  
ATOM   3600  CG2 VAL A 530     -16.277   2.821  48.447  1.00  0.76           C  
ATOM   3601  N   ARG A 531     -18.000  -0.973  46.714  1.00  0.67           N  
ATOM   3602  CA  ARG A 531     -18.716  -2.226  46.570  1.00  0.67           C  
ATOM   3603  C   ARG A 531     -17.930  -3.318  45.869  1.00  0.67           C  
ATOM   3604  O   ARG A 531     -18.004  -4.472  46.283  1.00  0.67           O  
ATOM   3605  CB  ARG A 531     -20.073  -2.050  45.854  1.00  0.67           C  
ATOM   3606  CG  ARG A 531     -21.104  -1.301  46.719  1.00  0.67           C  
ATOM   3607  CD  ARG A 531     -22.520  -1.290  46.136  1.00  0.67           C  
ATOM   3608  NE  ARG A 531     -22.465  -0.638  44.779  1.00  0.67           N  
ATOM   3609  CZ  ARG A 531     -22.790   0.637  44.524  1.00  0.67           C  
ATOM   3610  NH1 ARG A 531     -22.689   1.113  43.284  1.00  0.67           N  
ATOM   3611  NH2 ARG A 531     -23.185   1.461  45.486  1.00  0.67           N  
ATOM   3612  N   SER A 532     -17.152  -3.006  44.808  1.00  0.73           N  
ATOM   3613  CA  SER A 532     -16.269  -3.974  44.158  1.00  0.73           C  
ATOM   3614  C   SER A 532     -15.267  -4.550  45.124  1.00  0.73           C  
ATOM   3615  O   SER A 532     -15.168  -5.763  45.275  1.00  0.73           O  
ATOM   3616  CB  SER A 532     -15.451  -3.386  42.981  1.00  0.73           C  
ATOM   3617  OG  SER A 532     -16.307  -3.048  41.893  1.00  0.73           O  
ATOM   3618  N   LEU A 533     -14.578  -3.695  45.897  1.00  0.72           N  
ATOM   3619  CA  LEU A 533     -13.651  -4.143  46.913  1.00  0.72           C  
ATOM   3620  C   LEU A 533     -14.284  -4.976  48.019  1.00  0.72           C  
ATOM   3621  O   LEU A 533     -13.792  -6.050  48.365  1.00  0.72           O  
ATOM   3622  CB  LEU A 533     -12.981  -2.909  47.536  1.00  0.72           C  
ATOM   3623  CG  LEU A 533     -11.753  -3.228  48.405  1.00  0.72           C  
ATOM   3624  CD1 LEU A 533     -10.817  -2.024  48.368  1.00  0.72           C  
ATOM   3625  CD2 LEU A 533     -12.024  -3.658  49.861  1.00  0.72           C  
ATOM   3626  N   ALA A 534     -15.426  -4.516  48.574  1.00  0.71           N  
ATOM   3627  CA  ALA A 534     -16.152  -5.207  49.623  1.00  0.71           C  
ATOM   3628  C   ALA A 534     -16.656  -6.579  49.195  1.00  0.71           C  
ATOM   3629  O   ALA A 534     -16.465  -7.565  49.900  1.00  0.71           O  
ATOM   3630  CB  ALA A 534     -17.336  -4.342  50.105  1.00  0.71           C  
ATOM   3631  N   ARG A 535     -17.250  -6.690  47.987  1.00  0.62           N  
ATOM   3632  CA  ARG A 535     -17.656  -7.956  47.396  1.00  0.62           C  
ATOM   3633  C   ARG A 535     -16.497  -8.885  47.111  1.00  0.62           C  
ATOM   3634  O   ARG A 535     -16.588 -10.094  47.306  1.00  0.62           O  
ATOM   3635  CB  ARG A 535     -18.389  -7.739  46.053  1.00  0.62           C  
ATOM   3636  CG  ARG A 535     -19.777  -7.097  46.208  1.00  0.62           C  
ATOM   3637  CD  ARG A 535     -20.384  -6.750  44.851  1.00  0.62           C  
ATOM   3638  NE  ARG A 535     -21.697  -6.086  45.124  1.00  0.62           N  
ATOM   3639  CZ  ARG A 535     -22.528  -5.658  44.164  1.00  0.62           C  
ATOM   3640  NH1 ARG A 535     -23.714  -5.154  44.496  1.00  0.62           N  
ATOM   3641  NH2 ARG A 535     -22.205  -5.740  42.878  1.00  0.62           N  
ATOM   3642  N   GLN A 536     -15.369  -8.352  46.605  1.00  0.67           N  
ATOM   3643  CA  GLN A 536     -14.198  -9.165  46.394  1.00  0.67           C  
ATOM   3644  C   GLN A 536     -13.555  -9.685  47.674  1.00  0.67           C  
ATOM   3645  O   GLN A 536     -13.265 -10.876  47.741  1.00  0.67           O  
ATOM   3646  CB  GLN A 536     -13.145  -8.430  45.536  1.00  0.67           C  
ATOM   3647  CG  GLN A 536     -13.564  -8.184  44.068  1.00  0.67           C  
ATOM   3648  CD  GLN A 536     -12.391  -7.592  43.285  1.00  0.67           C  
ATOM   3649  OE1 GLN A 536     -11.250  -7.608  43.747  1.00  0.67           O  
ATOM   3650  NE2 GLN A 536     -12.680  -7.122  42.057  1.00  0.67           N  
ATOM   3651  N   LEU A 537     -13.330  -8.833  48.705  1.00  0.58           N  
ATOM   3652  CA  LEU A 537     -12.728  -9.228  49.981  1.00  0.58           C  
ATOM   3653  C   LEU A 537     -13.609 -10.167  50.787  1.00  0.58           C  
ATOM   3654  O   LEU A 537     -13.156 -11.189  51.291  1.00  0.58           O  
ATOM   3655  CB  LEU A 537     -12.389  -7.963  50.828  1.00  0.58           C  
ATOM   3656  CG  LEU A 537     -11.395  -8.099  52.021  1.00  0.58           C  
ATOM   3657  CD1 LEU A 537     -11.189  -6.723  52.674  1.00  0.58           C  
ATOM   3658  CD2 LEU A 537     -11.763  -9.093  53.138  1.00  0.58           C  
ATOM   3659  N   ALA A 538     -14.914  -9.856  50.906  1.00  0.69           N  
ATOM   3660  CA  ALA A 538     -15.822 -10.563  51.785  1.00  0.69           C  
ATOM   3661  C   ALA A 538     -16.266 -11.916  51.241  1.00  0.69           C  
ATOM   3662  O   ALA A 538     -16.838 -12.744  51.951  1.00  0.69           O  
ATOM   3663  CB  ALA A 538     -17.048  -9.671  52.020  1.00  0.69           C  
ATOM   3664  N   ALA A 539     -15.996 -12.170  49.946  1.00  0.71           N  
ATOM   3665  CA  ALA A 539     -15.984 -13.485  49.343  1.00  0.71           C  
ATOM   3666  C   ALA A 539     -15.081 -14.502  50.049  1.00  0.71           C  
ATOM   3667  O   ALA A 539     -14.386 -14.220  51.017  1.00  0.71           O  
ATOM   3668  CB  ALA A 539     -15.599 -13.393  47.851  1.00  0.71           C  
ATOM   3669  N   ASN A 540     -15.105 -15.770  49.591  1.00  0.49           N  
ATOM   3670  CA  ASN A 540     -14.257 -16.855  50.076  1.00  0.49           C  
ATOM   3671  C   ASN A 540     -14.572 -17.353  51.484  1.00  0.49           C  
ATOM   3672  O   ASN A 540     -13.924 -18.294  51.936  1.00  0.49           O  
ATOM   3673  CB  ASN A 540     -12.734 -16.532  50.037  1.00  0.49           C  
ATOM   3674  CG  ASN A 540     -12.268 -16.173  48.640  1.00  0.49           C  
ATOM   3675  OD1 ASN A 540     -12.461 -16.961  47.713  1.00  0.49           O  
ATOM   3676  ND2 ASN A 540     -11.584 -15.018  48.492  1.00  0.49           N  
ATOM   3677  N   LYS A 541     -15.527 -16.688  52.181  1.00  0.36           N  
ATOM   3678  CA  LYS A 541     -15.823 -16.749  53.612  1.00  0.36           C  
ATOM   3679  C   LYS A 541     -14.776 -15.972  54.379  1.00  0.36           C  
ATOM   3680  O   LYS A 541     -14.741 -15.980  55.603  1.00  0.36           O  
ATOM   3681  CB  LYS A 541     -15.972 -18.172  54.197  1.00  0.36           C  
ATOM   3682  CG  LYS A 541     -17.039 -18.985  53.468  1.00  0.36           C  
ATOM   3683  CD  LYS A 541     -17.054 -20.426  53.969  1.00  0.36           C  
ATOM   3684  CE  LYS A 541     -18.099 -21.266  53.260  1.00  0.36           C  
ATOM   3685  NZ  LYS A 541     -18.101 -22.620  53.839  1.00  0.36           N  
ATOM   3686  N   GLY A 542     -13.900 -15.269  53.632  1.00  0.38           N  
ATOM   3687  CA  GLY A 542     -12.601 -14.838  54.093  1.00  0.38           C  
ATOM   3688  C   GLY A 542     -11.498 -14.979  53.101  1.00  0.38           C  
ATOM   3689  O   GLY A 542     -11.318 -14.146  52.225  1.00  0.38           O  
ATOM   3690  N   ASN A 543     -10.682 -16.033  53.274  1.00  0.63           N  
ATOM   3691  CA  ASN A 543      -9.411 -16.398  52.639  1.00  0.63           C  
ATOM   3692  C   ASN A 543      -8.624 -15.247  52.020  1.00  0.63           C  
ATOM   3693  O   ASN A 543      -8.391 -15.187  50.817  1.00  0.63           O  
ATOM   3694  CB  ASN A 543      -9.446 -17.594  51.643  1.00  0.63           C  
ATOM   3695  CG  ASN A 543      -9.913 -18.920  52.230  1.00  0.63           C  
ATOM   3696  OD1 ASN A 543      -9.097 -19.729  52.657  1.00  0.63           O  
ATOM   3697  ND2 ASN A 543     -11.222 -19.240  52.158  1.00  0.63           N  
ATOM   3698  N   ALA A 544      -8.195 -14.294  52.858  1.00  0.75           N  
ATOM   3699  CA  ALA A 544      -7.646 -13.059  52.368  1.00  0.75           C  
ATOM   3700  C   ALA A 544      -6.752 -12.452  53.411  1.00  0.75           C  
ATOM   3701  O   ALA A 544      -6.981 -12.592  54.611  1.00  0.75           O  
ATOM   3702  CB  ALA A 544      -8.748 -12.021  52.055  1.00  0.75           C  
ATOM   3703  N   LEU A 545      -5.730 -11.712  52.972  1.00  0.76           N  
ATOM   3704  CA  LEU A 545      -4.826 -11.050  53.882  1.00  0.76           C  
ATOM   3705  C   LEU A 545      -4.982  -9.558  53.793  1.00  0.76           C  
ATOM   3706  O   LEU A 545      -5.425  -8.999  52.786  1.00  0.76           O  
ATOM   3707  CB  LEU A 545      -3.350 -11.480  53.690  1.00  0.76           C  
ATOM   3708  CG  LEU A 545      -2.669 -11.222  52.332  1.00  0.76           C  
ATOM   3709  CD1 LEU A 545      -2.242  -9.768  52.114  1.00  0.76           C  
ATOM   3710  CD2 LEU A 545      -1.411 -12.093  52.233  1.00  0.76           C  
ATOM   3711  N   LEU A 546      -4.594  -8.873  54.877  1.00  0.78           N  
ATOM   3712  CA  LEU A 546      -4.540  -7.433  54.930  1.00  0.78           C  
ATOM   3713  C   LEU A 546      -3.098  -7.073  55.138  1.00  0.78           C  
ATOM   3714  O   LEU A 546      -2.461  -7.521  56.089  1.00  0.78           O  
ATOM   3715  CB  LEU A 546      -5.346  -6.875  56.116  1.00  0.78           C  
ATOM   3716  CG  LEU A 546      -6.859  -7.111  55.986  1.00  0.78           C  
ATOM   3717  CD1 LEU A 546      -7.510  -7.051  57.365  1.00  0.78           C  
ATOM   3718  CD2 LEU A 546      -7.506  -6.081  55.056  1.00  0.78           C  
ATOM   3719  N   ALA A 547      -2.541  -6.275  54.226  1.00  0.77           N  
ATOM   3720  CA  ALA A 547      -1.142  -5.984  54.171  1.00  0.77           C  
ATOM   3721  C   ALA A 547      -0.950  -4.480  54.377  1.00  0.77           C  
ATOM   3722  O   ALA A 547      -1.219  -3.659  53.500  1.00  0.77           O  
ATOM   3723  CB  ALA A 547      -0.685  -6.482  52.785  1.00  0.77           C  
ATOM   3724  N   ALA A 548      -0.458  -4.078  55.563  1.00  0.72           N  
ATOM   3725  CA  ALA A 548      -0.375  -2.698  55.998  1.00  0.72           C  
ATOM   3726  C   ALA A 548       0.928  -2.557  56.762  1.00  0.72           C  
ATOM   3727  O   ALA A 548       1.605  -3.543  57.006  1.00  0.72           O  
ATOM   3728  CB  ALA A 548      -1.571  -2.332  56.909  1.00  0.72           C  
ATOM   3729  N   GLY A 549       1.367  -1.350  57.152  1.00  0.59           N  
ATOM   3730  CA  GLY A 549       2.469  -1.258  58.111  1.00  0.59           C  
ATOM   3731  C   GLY A 549       2.339  -0.037  58.954  1.00  0.59           C  
ATOM   3732  O   GLY A 549       1.741  -0.069  60.019  1.00  0.59           O  
ATOM   3733  N   MET A 550       2.925   1.077  58.484  1.00  0.59           N  
ATOM   3734  CA  MET A 550       3.067   2.307  59.239  1.00  0.59           C  
ATOM   3735  C   MET A 550       1.764   2.999  59.627  1.00  0.59           C  
ATOM   3736  O   MET A 550       1.555   3.361  60.780  1.00  0.59           O  
ATOM   3737  CB  MET A 550       3.948   3.262  58.391  1.00  0.59           C  
ATOM   3738  CG  MET A 550       4.330   4.578  59.092  1.00  0.59           C  
ATOM   3739  SD  MET A 550       5.612   5.515  58.201  1.00  0.59           S  
ATOM   3740  CE  MET A 550       5.526   6.968  59.282  1.00  0.59           C  
ATOM   3741  N   GLY A 551       0.820   3.172  58.672  1.00  0.48           N  
ATOM   3742  CA  GLY A 551      -0.376   3.983  58.898  1.00  0.48           C  
ATOM   3743  C   GLY A 551      -0.101   5.428  59.304  1.00  0.48           C  
ATOM   3744  O   GLY A 551       0.960   5.974  59.002  1.00  0.48           O  
ATOM   3745  N   PRO A 552      -1.032   6.119  59.940  1.00  0.31           N  
ATOM   3746  CA  PRO A 552      -0.745   7.374  60.627  1.00  0.31           C  
ATOM   3747  C   PRO A 552      -0.005   7.148  61.951  1.00  0.31           C  
ATOM   3748  O   PRO A 552      -0.253   6.157  62.619  1.00  0.31           O  
ATOM   3749  CB  PRO A 552      -2.149   7.978  60.836  1.00  0.31           C  
ATOM   3750  CG  PRO A 552      -3.117   6.784  60.886  1.00  0.31           C  
ATOM   3751  CD  PRO A 552      -2.419   5.674  60.096  1.00  0.31           C  
ATOM   3752  N   ASN A 553       0.886   8.069  62.388  1.00  0.28           N  
ATOM   3753  CA  ASN A 553       1.676   7.880  63.612  1.00  0.28           C  
ATOM   3754  C   ASN A 553       0.969   8.438  64.845  1.00  0.28           C  
ATOM   3755  O   ASN A 553       1.483   8.461  65.959  1.00  0.28           O  
ATOM   3756  CB  ASN A 553       3.025   8.639  63.520  1.00  0.28           C  
ATOM   3757  CG  ASN A 553       3.711   8.270  62.218  1.00  0.28           C  
ATOM   3758  OD1 ASN A 553       3.912   7.115  61.867  1.00  0.28           O  
ATOM   3759  ND2 ASN A 553       4.044   9.299  61.401  1.00  0.28           N  
ATOM   3760  N   HIS A 554      -0.262   8.942  64.670  1.00  0.31           N  
ATOM   3761  CA  HIS A 554      -1.098   9.347  65.781  1.00  0.31           C  
ATOM   3762  C   HIS A 554      -1.988   8.181  66.181  1.00  0.31           C  
ATOM   3763  O   HIS A 554      -2.888   7.813  65.427  1.00  0.31           O  
ATOM   3764  CB  HIS A 554      -2.037  10.520  65.412  1.00  0.31           C  
ATOM   3765  CG  HIS A 554      -1.374  11.784  64.948  1.00  0.31           C  
ATOM   3766  ND1 HIS A 554      -0.805  12.659  65.860  1.00  0.31           N  
ATOM   3767  CD2 HIS A 554      -1.472  12.376  63.728  1.00  0.31           C  
ATOM   3768  CE1 HIS A 554      -0.594  13.769  65.177  1.00  0.31           C  
ATOM   3769  NE2 HIS A 554      -0.973  13.649  63.883  1.00  0.31           N  
ATOM   3770  N   TYR A 555      -1.796   7.610  67.393  1.00  0.30           N  
ATOM   3771  CA  TYR A 555      -2.531   6.452  67.911  1.00  0.30           C  
ATOM   3772  C   TYR A 555      -4.052   6.605  67.872  1.00  0.30           C  
ATOM   3773  O   TYR A 555      -4.775   5.685  67.500  1.00  0.30           O  
ATOM   3774  CB  TYR A 555      -2.103   6.124  69.369  1.00  0.30           C  
ATOM   3775  CG  TYR A 555      -0.679   5.636  69.425  1.00  0.30           C  
ATOM   3776  CD1 TYR A 555      -0.330   4.398  68.854  1.00  0.30           C  
ATOM   3777  CD2 TYR A 555       0.311   6.371  70.098  1.00  0.30           C  
ATOM   3778  CE1 TYR A 555       0.982   3.904  68.949  1.00  0.30           C  
ATOM   3779  CE2 TYR A 555       1.618   5.880  70.194  1.00  0.30           C  
ATOM   3780  CZ  TYR A 555       1.948   4.638  69.650  1.00  0.30           C  
ATOM   3781  OH  TYR A 555       3.245   4.147  69.915  1.00  0.30           O  
ATOM   3782  N   PHE A 556      -4.566   7.821  68.160  1.00  0.44           N  
ATOM   3783  CA  PHE A 556      -5.977   8.177  68.075  1.00  0.44           C  
ATOM   3784  C   PHE A 556      -6.600   8.022  66.687  1.00  0.44           C  
ATOM   3785  O   PHE A 556      -7.806   7.839  66.566  1.00  0.44           O  
ATOM   3786  CB  PHE A 556      -6.213   9.625  68.593  1.00  0.44           C  
ATOM   3787  CG  PHE A 556      -6.034   9.666  70.085  1.00  0.44           C  
ATOM   3788  CD1 PHE A 556      -6.982   9.035  70.908  1.00  0.44           C  
ATOM   3789  CD2 PHE A 556      -4.948  10.328  70.684  1.00  0.44           C  
ATOM   3790  CE1 PHE A 556      -6.843   9.046  72.301  1.00  0.44           C  
ATOM   3791  CE2 PHE A 556      -4.804  10.342  72.079  1.00  0.44           C  
ATOM   3792  CZ  PHE A 556      -5.750   9.696  72.886  1.00  0.44           C  
ATOM   3793  N   ASN A 557      -5.791   8.058  65.608  1.00  0.55           N  
ATOM   3794  CA  ASN A 557      -6.245   7.654  64.287  1.00  0.55           C  
ATOM   3795  C   ASN A 557      -5.917   6.178  64.039  1.00  0.55           C  
ATOM   3796  O   ASN A 557      -6.734   5.391  63.564  1.00  0.55           O  
ATOM   3797  CB  ASN A 557      -5.557   8.507  63.184  1.00  0.55           C  
ATOM   3798  CG  ASN A 557      -5.963   9.966  63.347  1.00  0.55           C  
ATOM   3799  OD1 ASN A 557      -7.128  10.297  63.546  1.00  0.55           O  
ATOM   3800  ND2 ASN A 557      -4.985  10.896  63.242  1.00  0.55           N  
ATOM   3801  N   ALA A 558      -4.663   5.788  64.338  1.00  0.59           N  
ATOM   3802  CA  ALA A 558      -4.059   4.538  63.932  1.00  0.59           C  
ATOM   3803  C   ALA A 558      -4.514   3.252  64.616  1.00  0.59           C  
ATOM   3804  O   ALA A 558      -4.765   2.250  63.945  1.00  0.59           O  
ATOM   3805  CB  ALA A 558      -2.545   4.687  64.100  1.00  0.59           C  
ATOM   3806  N   ASP A 559      -4.646   3.231  65.961  1.00  0.51           N  
ATOM   3807  CA  ASP A 559      -4.970   2.025  66.710  1.00  0.51           C  
ATOM   3808  C   ASP A 559      -6.343   1.488  66.366  1.00  0.51           C  
ATOM   3809  O   ASP A 559      -6.542   0.292  66.156  1.00  0.51           O  
ATOM   3810  CB  ASP A 559      -4.930   2.285  68.235  1.00  0.51           C  
ATOM   3811  CG  ASP A 559      -3.510   2.216  68.761  1.00  0.51           C  
ATOM   3812  OD1 ASP A 559      -2.726   1.368  68.264  1.00  0.51           O  
ATOM   3813  OD2 ASP A 559      -3.217   2.981  69.709  1.00  0.51           O  
ATOM   3814  N   LEU A 560      -7.337   2.388  66.253  1.00  0.59           N  
ATOM   3815  CA  LEU A 560      -8.660   2.034  65.786  1.00  0.59           C  
ATOM   3816  C   LEU A 560      -8.692   1.582  64.333  1.00  0.59           C  
ATOM   3817  O   LEU A 560      -9.343   0.590  64.028  1.00  0.59           O  
ATOM   3818  CB  LEU A 560      -9.724   3.104  66.113  1.00  0.59           C  
ATOM   3819  CG  LEU A 560      -9.936   3.302  67.633  1.00  0.59           C  
ATOM   3820  CD1 LEU A 560     -10.928   4.444  67.889  1.00  0.59           C  
ATOM   3821  CD2 LEU A 560     -10.421   2.023  68.345  1.00  0.59           C  
ATOM   3822  N   PHE A 561      -7.926   2.217  63.415  1.00  0.62           N  
ATOM   3823  CA  PHE A 561      -7.754   1.759  62.036  1.00  0.62           C  
ATOM   3824  C   PHE A 561      -7.246   0.313  61.966  1.00  0.62           C  
ATOM   3825  O   PHE A 561      -7.793  -0.525  61.246  1.00  0.62           O  
ATOM   3826  CB  PHE A 561      -6.793   2.754  61.301  1.00  0.62           C  
ATOM   3827  CG  PHE A 561      -6.242   2.266  59.979  1.00  0.62           C  
ATOM   3828  CD1 PHE A 561      -7.106   1.993  58.912  1.00  0.62           C  
ATOM   3829  CD2 PHE A 561      -4.863   2.030  59.812  1.00  0.62           C  
ATOM   3830  CE1 PHE A 561      -6.608   1.482  57.705  1.00  0.62           C  
ATOM   3831  CE2 PHE A 561      -4.362   1.536  58.599  1.00  0.62           C  
ATOM   3832  CZ  PHE A 561      -5.236   1.272  57.540  1.00  0.62           C  
ATOM   3833  N   GLY A 562      -6.233  -0.039  62.789  1.00  0.67           N  
ATOM   3834  CA  GLY A 562      -5.772  -1.418  62.889  1.00  0.67           C  
ATOM   3835  C   GLY A 562      -6.805  -2.331  63.509  1.00  0.67           C  
ATOM   3836  O   GLY A 562      -7.102  -3.394  62.983  1.00  0.67           O  
ATOM   3837  N   ARG A 563      -7.467  -1.919  64.603  1.00  0.57           N  
ATOM   3838  CA  ARG A 563      -8.508  -2.701  65.257  1.00  0.57           C  
ATOM   3839  C   ARG A 563      -9.677  -3.081  64.356  1.00  0.57           C  
ATOM   3840  O   ARG A 563     -10.169  -4.207  64.431  1.00  0.57           O  
ATOM   3841  CB  ARG A 563      -9.086  -1.924  66.467  1.00  0.57           C  
ATOM   3842  CG  ARG A 563      -8.193  -1.943  67.723  1.00  0.57           C  
ATOM   3843  CD  ARG A 563      -8.390  -3.178  68.612  1.00  0.57           C  
ATOM   3844  NE  ARG A 563      -9.771  -3.071  69.224  1.00  0.57           N  
ATOM   3845  CZ  ARG A 563     -10.752  -3.983  69.146  1.00  0.57           C  
ATOM   3846  NH1 ARG A 563     -10.627  -5.117  68.471  1.00  0.57           N  
ATOM   3847  NH2 ARG A 563     -11.909  -3.769  69.772  1.00  0.57           N  
ATOM   3848  N   VAL A 564     -10.141  -2.167  63.481  1.00  0.65           N  
ATOM   3849  CA  VAL A 564     -11.165  -2.465  62.488  1.00  0.65           C  
ATOM   3850  C   VAL A 564     -10.719  -3.501  61.460  1.00  0.65           C  
ATOM   3851  O   VAL A 564     -11.446  -4.449  61.168  1.00  0.65           O  
ATOM   3852  CB  VAL A 564     -11.670  -1.224  61.772  1.00  0.65           C  
ATOM   3853  CG1 VAL A 564     -12.854  -1.623  60.879  1.00  0.65           C  
ATOM   3854  CG2 VAL A 564     -12.218  -0.203  62.783  1.00  0.65           C  
ATOM   3855  N   HIS A 565      -9.478  -3.400  60.936  1.00  0.62           N  
ATOM   3856  CA  HIS A 565      -8.888  -4.403  60.052  1.00  0.62           C  
ATOM   3857  C   HIS A 565      -8.859  -5.792  60.672  1.00  0.62           C  
ATOM   3858  O   HIS A 565      -9.219  -6.803  60.071  1.00  0.62           O  
ATOM   3859  CB  HIS A 565      -7.407  -4.039  59.767  1.00  0.62           C  
ATOM   3860  CG  HIS A 565      -7.212  -3.112  58.630  1.00  0.62           C  
ATOM   3861  ND1 HIS A 565      -7.770  -3.481  57.430  1.00  0.62           N  
ATOM   3862  CD2 HIS A 565      -6.397  -2.040  58.468  1.00  0.62           C  
ATOM   3863  CE1 HIS A 565      -7.293  -2.631  56.555  1.00  0.62           C  
ATOM   3864  NE2 HIS A 565      -6.452  -1.739  57.125  1.00  0.62           N  
ATOM   3865  N   PHE A 566      -8.428  -5.852  61.936  1.00  0.64           N  
ATOM   3866  CA  PHE A 566      -8.265  -7.074  62.690  1.00  0.64           C  
ATOM   3867  C   PHE A 566      -9.620  -7.701  63.036  1.00  0.64           C  
ATOM   3868  O   PHE A 566      -9.792  -8.918  62.993  1.00  0.64           O  
ATOM   3869  CB  PHE A 566      -7.382  -6.806  63.944  1.00  0.64           C  
ATOM   3870  CG  PHE A 566      -6.084  -6.038  63.688  1.00  0.64           C  
ATOM   3871  CD1 PHE A 566      -5.509  -5.831  62.411  1.00  0.64           C  
ATOM   3872  CD2 PHE A 566      -5.441  -5.440  64.789  1.00  0.64           C  
ATOM   3873  CE1 PHE A 566      -4.406  -4.988  62.235  1.00  0.64           C  
ATOM   3874  CE2 PHE A 566      -4.302  -4.639  64.619  1.00  0.64           C  
ATOM   3875  CZ  PHE A 566      -3.789  -4.406  63.342  1.00  0.64           C  
ATOM   3876  N   LEU A 567     -10.644  -6.866  63.331  1.00  0.60           N  
ATOM   3877  CA  LEU A 567     -12.033  -7.283  63.481  1.00  0.60           C  
ATOM   3878  C   LEU A 567     -12.615  -7.894  62.210  1.00  0.60           C  
ATOM   3879  O   LEU A 567     -13.231  -8.959  62.249  1.00  0.60           O  
ATOM   3880  CB  LEU A 567     -12.909  -6.068  63.884  1.00  0.60           C  
ATOM   3881  CG  LEU A 567     -14.412  -6.364  64.088  1.00  0.60           C  
ATOM   3882  CD1 LEU A 567     -14.667  -7.354  65.236  1.00  0.60           C  
ATOM   3883  CD2 LEU A 567     -15.189  -5.060  64.314  1.00  0.60           C  
ATOM   3884  N   VAL A 568     -12.379  -7.258  61.040  1.00  0.69           N  
ATOM   3885  CA  VAL A 568     -12.784  -7.743  59.724  1.00  0.69           C  
ATOM   3886  C   VAL A 568     -12.191  -9.112  59.440  1.00  0.69           C  
ATOM   3887  O   VAL A 568     -12.910 -10.041  59.088  1.00  0.69           O  
ATOM   3888  CB  VAL A 568     -12.400  -6.722  58.644  1.00  0.69           C  
ATOM   3889  CG1 VAL A 568     -12.432  -7.297  57.212  1.00  0.69           C  
ATOM   3890  CG2 VAL A 568     -13.383  -5.538  58.742  1.00  0.69           C  
ATOM   3891  N   ALA A 569     -10.878  -9.290  59.691  1.00  0.75           N  
ATOM   3892  CA  ALA A 569     -10.186 -10.558  59.576  1.00  0.75           C  
ATOM   3893  C   ALA A 569     -10.671 -11.662  60.526  1.00  0.75           C  
ATOM   3894  O   ALA A 569     -10.732 -12.832  60.155  1.00  0.75           O  
ATOM   3895  CB  ALA A 569      -8.677 -10.321  59.769  1.00  0.75           C  
ATOM   3896  N   ALA A 570     -11.009 -11.329  61.789  1.00  0.73           N  
ATOM   3897  CA  ALA A 570     -11.608 -12.253  62.740  1.00  0.73           C  
ATOM   3898  C   ALA A 570     -13.021 -12.727  62.382  1.00  0.73           C  
ATOM   3899  O   ALA A 570     -13.348 -13.903  62.525  1.00  0.73           O  
ATOM   3900  CB  ALA A 570     -11.621 -11.620  64.144  1.00  0.73           C  
ATOM   3901  N   LEU A 571     -13.896 -11.822  61.881  1.00  0.68           N  
ATOM   3902  CA  LEU A 571     -15.233 -12.145  61.387  1.00  0.68           C  
ATOM   3903  C   LEU A 571     -15.195 -13.098  60.216  1.00  0.68           C  
ATOM   3904  O   LEU A 571     -16.055 -13.958  60.050  1.00  0.68           O  
ATOM   3905  CB  LEU A 571     -15.998 -10.881  60.910  1.00  0.68           C  
ATOM   3906  CG  LEU A 571     -16.451  -9.945  62.042  1.00  0.68           C  
ATOM   3907  CD1 LEU A 571     -16.989  -8.630  61.460  1.00  0.68           C  
ATOM   3908  CD2 LEU A 571     -17.513 -10.605  62.931  1.00  0.68           C  
ATOM   3909  N   THR A 572     -14.184 -12.948  59.361  1.00  0.71           N  
ATOM   3910  CA  THR A 572     -14.049 -13.732  58.155  1.00  0.71           C  
ATOM   3911  C   THR A 572     -13.062 -14.890  58.264  1.00  0.71           C  
ATOM   3912  O   THR A 572     -12.532 -15.330  57.252  1.00  0.71           O  
ATOM   3913  CB  THR A 572     -13.598 -12.874  56.986  1.00  0.71           C  
ATOM   3914  OG1 THR A 572     -12.328 -12.269  57.204  1.00  0.71           O  
ATOM   3915  CG2 THR A 572     -14.575 -11.731  56.706  1.00  0.71           C  
ATOM   3916  N   ASP A 573     -12.733 -15.386  59.479  1.00  0.70           N  
ATOM   3917  CA  ASP A 573     -11.850 -16.534  59.696  1.00  0.70           C  
ATOM   3918  C   ASP A 573     -10.502 -16.445  58.963  1.00  0.70           C  
ATOM   3919  O   ASP A 573      -9.996 -17.392  58.370  1.00  0.70           O  
ATOM   3920  CB  ASP A 573     -12.568 -17.893  59.442  1.00  0.70           C  
ATOM   3921  CG  ASP A 573     -11.823 -19.047  60.098  1.00  0.70           C  
ATOM   3922  OD1 ASP A 573     -11.942 -20.204  59.624  1.00  0.70           O  
ATOM   3923  OD2 ASP A 573     -11.123 -18.797  61.114  1.00  0.70           O  
ATOM   3924  N   ASN A 574      -9.850 -15.269  58.976  1.00  0.70           N  
ATOM   3925  CA  ASN A 574      -8.592 -15.141  58.272  1.00  0.70           C  
ATOM   3926  C   ASN A 574      -7.427 -15.304  59.231  1.00  0.70           C  
ATOM   3927  O   ASN A 574      -6.283 -15.387  58.809  1.00  0.70           O  
ATOM   3928  CB  ASN A 574      -8.523 -13.767  57.546  1.00  0.70           C  
ATOM   3929  CG  ASN A 574      -9.197 -13.873  56.182  1.00  0.70           C  
ATOM   3930  OD1 ASN A 574      -9.115 -14.892  55.502  1.00  0.70           O  
ATOM   3931  ND2 ASN A 574      -9.793 -12.759  55.696  1.00  0.70           N  
ATOM   3932  N   ILE A 575      -7.639 -15.395  60.550  1.00  0.67           N  
ATOM   3933  CA  ILE A 575      -6.527 -15.388  61.493  1.00  0.67           C  
ATOM   3934  C   ILE A 575      -6.097 -16.806  61.845  1.00  0.67           C  
ATOM   3935  O   ILE A 575      -6.860 -17.606  62.377  1.00  0.67           O  
ATOM   3936  CB  ILE A 575      -6.839 -14.564  62.739  1.00  0.67           C  
ATOM   3937  CG1 ILE A 575      -7.280 -13.119  62.373  1.00  0.67           C  
ATOM   3938  CG2 ILE A 575      -5.613 -14.543  63.683  1.00  0.67           C  
ATOM   3939  CD1 ILE A 575      -6.255 -12.315  61.560  1.00  0.67           C  
ATOM   3940  N   GLY A 576      -4.826 -17.148  61.540  1.00  0.67           N  
ATOM   3941  CA  GLY A 576      -4.200 -18.432  61.847  1.00  0.67           C  
ATOM   3942  C   GLY A 576      -4.201 -19.415  60.709  1.00  0.67           C  
ATOM   3943  O   GLY A 576      -3.576 -20.469  60.782  1.00  0.67           O  
ATOM   3944  N   HIS A 577      -4.873 -19.086  59.598  1.00  0.65           N  
ATOM   3945  CA  HIS A 577      -4.895 -19.917  58.408  1.00  0.65           C  
ATOM   3946  C   HIS A 577      -3.728 -19.609  57.505  1.00  0.65           C  
ATOM   3947  O   HIS A 577      -3.199 -18.502  57.498  1.00  0.65           O  
ATOM   3948  CB  HIS A 577      -6.180 -19.690  57.595  1.00  0.65           C  
ATOM   3949  CG  HIS A 577      -7.361 -20.237  58.308  1.00  0.65           C  
ATOM   3950  ND1 HIS A 577      -7.752 -21.536  58.050  1.00  0.65           N  
ATOM   3951  CD2 HIS A 577      -8.228 -19.633  59.154  1.00  0.65           C  
ATOM   3952  CE1 HIS A 577      -8.870 -21.686  58.735  1.00  0.65           C  
ATOM   3953  NE2 HIS A 577      -9.200 -20.567  59.416  1.00  0.65           N  
ATOM   3954  N   PHE A 578      -3.309 -20.558  56.643  1.00  0.65           N  
ATOM   3955  CA  PHE A 578      -2.468 -20.211  55.508  1.00  0.65           C  
ATOM   3956  C   PHE A 578      -3.219 -19.247  54.624  1.00  0.65           C  
ATOM   3957  O   PHE A 578      -4.355 -19.524  54.251  1.00  0.65           O  
ATOM   3958  CB  PHE A 578      -2.098 -21.417  54.611  1.00  0.65           C  
ATOM   3959  CG  PHE A 578      -1.187 -22.320  55.366  1.00  0.65           C  
ATOM   3960  CD1 PHE A 578       0.174 -22.001  55.482  1.00  0.65           C  
ATOM   3961  CD2 PHE A 578      -1.687 -23.464  56.004  1.00  0.65           C  
ATOM   3962  CE1 PHE A 578       1.027 -22.811  56.240  1.00  0.65           C  
ATOM   3963  CE2 PHE A 578      -0.837 -24.276  56.764  1.00  0.65           C  
ATOM   3964  CZ  PHE A 578       0.520 -23.949  56.881  1.00  0.65           C  
ATOM   3965  N   SER A 579      -2.597 -18.096  54.323  1.00  0.71           N  
ATOM   3966  CA  SER A 579      -3.095 -17.105  53.387  1.00  0.71           C  
ATOM   3967  C   SER A 579      -3.856 -15.944  53.956  1.00  0.71           C  
ATOM   3968  O   SER A 579      -4.006 -14.908  53.315  1.00  0.71           O  
ATOM   3969  CB  SER A 579      -3.841 -17.675  52.155  1.00  0.71           C  
ATOM   3970  OG  SER A 579      -5.273 -17.570  52.101  1.00  0.71           O  
ATOM   3971  N   GLY A 580      -4.332 -16.076  55.200  1.00  0.74           N  
ATOM   3972  CA  GLY A 580      -5.111 -15.032  55.825  1.00  0.74           C  
ATOM   3973  C   GLY A 580      -4.229 -14.001  56.463  1.00  0.74           C  
ATOM   3974  O   GLY A 580      -3.179 -13.626  55.954  1.00  0.74           O  
ATOM   3975  N   ASN A 581      -4.609 -13.613  57.683  1.00  0.67           N  
ATOM   3976  CA  ASN A 581      -3.737 -12.978  58.640  1.00  0.67           C  
ATOM   3977  C   ASN A 581      -3.554 -11.488  58.462  1.00  0.67           C  
ATOM   3978  O   ASN A 581      -3.824 -10.886  57.421  1.00  0.67           O  
ATOM   3979  CB  ASN A 581      -2.374 -13.681  58.799  1.00  0.67           C  
ATOM   3980  CG  ASN A 581      -2.605 -15.151  59.108  1.00  0.67           C  
ATOM   3981  OD1 ASN A 581      -3.034 -15.528  60.194  1.00  0.67           O  
ATOM   3982  ND2 ASN A 581      -2.346 -15.999  58.092  1.00  0.67           N  
ATOM   3983  N   VAL A 582      -3.090 -10.842  59.543  1.00  0.65           N  
ATOM   3984  CA  VAL A 582      -2.706  -9.451  59.501  1.00  0.65           C  
ATOM   3985  C   VAL A 582      -1.224  -9.336  59.193  1.00  0.65           C  
ATOM   3986  O   VAL A 582      -0.343  -9.745  59.952  1.00  0.65           O  
ATOM   3987  CB  VAL A 582      -3.034  -8.735  60.799  1.00  0.65           C  
ATOM   3988  CG1 VAL A 582      -2.535  -7.275  60.755  1.00  0.65           C  
ATOM   3989  CG2 VAL A 582      -4.563  -8.800  61.004  1.00  0.65           C  
ATOM   3990  N   GLY A 583      -0.904  -8.724  58.040  1.00  0.62           N  
ATOM   3991  CA  GLY A 583       0.450  -8.389  57.652  1.00  0.62           C  
ATOM   3992  C   GLY A 583       0.815  -7.030  58.116  1.00  0.62           C  
ATOM   3993  O   GLY A 583       0.883  -6.118  57.305  1.00  0.62           O  
ATOM   3994  N   SER A 584       1.056  -6.866  59.431  1.00  0.65           N  
ATOM   3995  CA  SER A 584       1.512  -5.619  60.041  1.00  0.65           C  
ATOM   3996  C   SER A 584       2.996  -5.403  59.799  1.00  0.65           C  
ATOM   3997  O   SER A 584       3.844  -5.633  60.660  1.00  0.65           O  
ATOM   3998  CB  SER A 584       1.221  -5.591  61.563  1.00  0.65           C  
ATOM   3999  OG  SER A 584       1.376  -4.281  62.109  1.00  0.65           O  
ATOM   4000  N   TYR A 585       3.344  -5.008  58.563  1.00  0.55           N  
ATOM   4001  CA  TYR A 585       4.683  -4.931  58.036  1.00  0.55           C  
ATOM   4002  C   TYR A 585       5.625  -4.062  58.860  1.00  0.55           C  
ATOM   4003  O   TYR A 585       5.518  -2.840  58.928  1.00  0.55           O  
ATOM   4004  CB  TYR A 585       4.620  -4.474  56.550  1.00  0.55           C  
ATOM   4005  CG  TYR A 585       5.958  -4.326  55.890  1.00  0.55           C  
ATOM   4006  CD1 TYR A 585       6.872  -5.386  55.914  1.00  0.55           C  
ATOM   4007  CD2 TYR A 585       6.326  -3.115  55.277  1.00  0.55           C  
ATOM   4008  CE1 TYR A 585       8.140  -5.224  55.352  1.00  0.55           C  
ATOM   4009  CE2 TYR A 585       7.601  -2.956  54.716  1.00  0.55           C  
ATOM   4010  CZ  TYR A 585       8.504  -4.019  54.765  1.00  0.55           C  
ATOM   4011  OH  TYR A 585       9.769  -3.951  54.173  1.00  0.55           O  
ATOM   4012  N   ALA A 586       6.602  -4.730  59.498  1.00  0.50           N  
ATOM   4013  CA  ALA A 586       7.722  -4.113  60.155  1.00  0.50           C  
ATOM   4014  C   ALA A 586       8.613  -3.316  59.184  1.00  0.50           C  
ATOM   4015  O   ALA A 586       8.717  -3.645  58.009  1.00  0.50           O  
ATOM   4016  CB  ALA A 586       8.487  -5.240  60.876  1.00  0.50           C  
ATOM   4017  N   GLY A 587       9.296  -2.243  59.634  1.00  0.50           N  
ATOM   4018  CA  GLY A 587      10.049  -1.372  58.720  1.00  0.50           C  
ATOM   4019  C   GLY A 587      11.424  -1.867  58.333  1.00  0.50           C  
ATOM   4020  O   GLY A 587      11.655  -2.357  57.232  1.00  0.50           O  
ATOM   4021  N   ASN A 588      12.384  -1.740  59.264  1.00  0.58           N  
ATOM   4022  CA  ASN A 588      13.699  -2.354  59.208  1.00  0.58           C  
ATOM   4023  C   ASN A 588      13.639  -3.447  60.258  1.00  0.58           C  
ATOM   4024  O   ASN A 588      12.793  -3.359  61.147  1.00  0.58           O  
ATOM   4025  CB  ASN A 588      14.764  -1.305  59.583  1.00  0.58           C  
ATOM   4026  CG  ASN A 588      16.219  -1.623  59.219  1.00  0.58           C  
ATOM   4027  OD1 ASN A 588      16.835  -0.832  58.505  1.00  0.58           O  
ATOM   4028  ND2 ASN A 588      16.841  -2.670  59.810  1.00  0.58           N  
ATOM   4029  N   TYR A 589      14.463  -4.518  60.128  1.00  0.36           N  
ATOM   4030  CA  TYR A 589      14.472  -5.739  60.939  1.00  0.36           C  
ATOM   4031  C   TYR A 589      13.820  -5.701  62.320  1.00  0.36           C  
ATOM   4032  O   TYR A 589      14.131  -4.894  63.197  1.00  0.36           O  
ATOM   4033  CB  TYR A 589      15.856  -6.443  60.971  1.00  0.36           C  
ATOM   4034  CG  TYR A 589      16.157  -6.958  59.583  1.00  0.36           C  
ATOM   4035  CD1 TYR A 589      15.689  -8.218  59.159  1.00  0.36           C  
ATOM   4036  CD2 TYR A 589      16.820  -6.141  58.656  1.00  0.36           C  
ATOM   4037  CE1 TYR A 589      15.839  -8.626  57.825  1.00  0.36           C  
ATOM   4038  CE2 TYR A 589      16.926  -6.526  57.317  1.00  0.36           C  
ATOM   4039  CZ  TYR A 589      16.456  -7.774  56.908  1.00  0.36           C  
ATOM   4040  OH  TYR A 589      16.746  -8.203  55.604  1.00  0.36           O  
ATOM   4041  N   ARG A 590      12.864  -6.634  62.546  1.00  0.36           N  
ATOM   4042  CA  ARG A 590      12.430  -6.987  63.875  1.00  0.36           C  
ATOM   4043  C   ARG A 590      13.597  -7.539  64.680  1.00  0.36           C  
ATOM   4044  O   ARG A 590      14.704  -7.779  64.206  1.00  0.36           O  
ATOM   4045  CB  ARG A 590      11.258  -8.010  63.909  1.00  0.36           C  
ATOM   4046  CG  ARG A 590       9.997  -7.571  63.137  1.00  0.36           C  
ATOM   4047  CD  ARG A 590       8.755  -8.440  63.408  1.00  0.36           C  
ATOM   4048  NE  ARG A 590       8.276  -8.148  64.811  1.00  0.36           N  
ATOM   4049  CZ  ARG A 590       7.519  -7.096  65.159  1.00  0.36           C  
ATOM   4050  NH1 ARG A 590       7.277  -6.856  66.448  1.00  0.36           N  
ATOM   4051  NH2 ARG A 590       6.992  -6.279  64.254  1.00  0.36           N  
ATOM   4052  N   GLY A 591      13.388  -7.724  65.975  1.00  0.50           N  
ATOM   4053  CA  GLY A 591      14.525  -7.909  66.841  1.00  0.50           C  
ATOM   4054  C   GLY A 591      14.480  -6.768  67.749  1.00  0.50           C  
ATOM   4055  O   GLY A 591      13.952  -6.918  68.834  1.00  0.50           O  
ATOM   4056  N   SER A 592      14.926  -5.565  67.357  1.00  0.50           N  
ATOM   4057  CA  SER A 592      15.029  -4.476  68.316  1.00  0.50           C  
ATOM   4058  C   SER A 592      13.763  -4.154  69.097  1.00  0.50           C  
ATOM   4059  O   SER A 592      13.839  -4.060  70.309  1.00  0.50           O  
ATOM   4060  CB  SER A 592      15.678  -3.216  67.727  1.00  0.50           C  
ATOM   4061  OG  SER A 592      16.933  -3.609  67.180  1.00  0.50           O  
ATOM   4062  N   LEU A 593      12.563  -4.125  68.476  1.00  0.44           N  
ATOM   4063  CA  LEU A 593      11.287  -4.032  69.196  1.00  0.44           C  
ATOM   4064  C   LEU A 593      10.968  -5.193  70.163  1.00  0.44           C  
ATOM   4065  O   LEU A 593      10.246  -5.047  71.137  1.00  0.44           O  
ATOM   4066  CB  LEU A 593      10.117  -3.823  68.189  1.00  0.44           C  
ATOM   4067  CG  LEU A 593       8.693  -3.673  68.794  1.00  0.44           C  
ATOM   4068  CD1 LEU A 593       8.563  -2.578  69.868  1.00  0.44           C  
ATOM   4069  CD2 LEU A 593       7.641  -3.435  67.699  1.00  0.44           C  
ATOM   4070  N   PHE A 594      11.476  -6.411  69.920  1.00  0.34           N  
ATOM   4071  CA  PHE A 594      11.072  -7.599  70.653  1.00  0.34           C  
ATOM   4072  C   PHE A 594      12.168  -8.157  71.581  1.00  0.34           C  
ATOM   4073  O   PHE A 594      11.905  -8.935  72.493  1.00  0.34           O  
ATOM   4074  CB  PHE A 594      10.710  -8.623  69.542  1.00  0.34           C  
ATOM   4075  CG  PHE A 594      10.079  -9.865  70.092  1.00  0.34           C  
ATOM   4076  CD1 PHE A 594      10.803 -11.066  70.122  1.00  0.34           C  
ATOM   4077  CD2 PHE A 594       8.786  -9.826  70.637  1.00  0.34           C  
ATOM   4078  CE1 PHE A 594      10.246 -12.216  70.691  1.00  0.34           C  
ATOM   4079  CE2 PHE A 594       8.223 -10.976  71.204  1.00  0.34           C  
ATOM   4080  CZ  PHE A 594       8.953 -12.172  71.228  1.00  0.34           C  
ATOM   4081  N   GLN A 595      13.435  -7.765  71.378  1.00  0.29           N  
ATOM   4082  CA  GLN A 595      14.600  -8.484  71.868  1.00  0.29           C  
ATOM   4083  C   GLN A 595      15.581  -7.570  72.575  1.00  0.29           C  
ATOM   4084  O   GLN A 595      16.400  -8.003  73.382  1.00  0.29           O  
ATOM   4085  CB  GLN A 595      15.322  -9.063  70.622  1.00  0.29           C  
ATOM   4086  CG  GLN A 595      16.575  -9.933  70.847  1.00  0.29           C  
ATOM   4087  CD  GLN A 595      16.243 -11.231  71.570  1.00  0.29           C  
ATOM   4088  OE1 GLN A 595      15.497 -12.072  71.070  1.00  0.29           O  
ATOM   4089  NE2 GLN A 595      16.832 -11.417  72.771  1.00  0.29           N  
ATOM   4090  N   ALA A 596      15.536  -6.257  72.299  1.00  0.32           N  
ATOM   4091  CA  ALA A 596      16.486  -5.335  72.866  1.00  0.32           C  
ATOM   4092  C   ALA A 596      15.962  -4.765  74.175  1.00  0.32           C  
ATOM   4093  O   ALA A 596      14.808  -4.373  74.286  1.00  0.32           O  
ATOM   4094  CB  ALA A 596      16.707  -4.201  71.867  1.00  0.32           C  
ATOM   4095  N   MET A 597      16.784  -4.688  75.233  1.00  0.27           N  
ATOM   4096  CA  MET A 597      16.275  -4.326  76.551  1.00  0.27           C  
ATOM   4097  C   MET A 597      16.140  -2.812  76.760  1.00  0.27           C  
ATOM   4098  O   MET A 597      15.496  -2.353  77.696  1.00  0.27           O  
ATOM   4099  CB  MET A 597      17.178  -5.042  77.593  1.00  0.27           C  
ATOM   4100  CG  MET A 597      16.922  -4.760  79.097  1.00  0.27           C  
ATOM   4101  SD  MET A 597      18.023  -5.623  80.273  1.00  0.27           S  
ATOM   4102  CE  MET A 597      17.878  -7.335  79.712  1.00  0.27           C  
ATOM   4103  N   GLY A 598      16.691  -2.001  75.829  1.00  0.31           N  
ATOM   4104  CA  GLY A 598      16.637  -0.540  75.853  1.00  0.31           C  
ATOM   4105  C   GLY A 598      16.103   0.007  74.569  1.00  0.31           C  
ATOM   4106  O   GLY A 598      16.560   1.032  74.081  1.00  0.31           O  
ATOM   4107  N   GLN A 599      15.133  -0.694  73.968  1.00  0.37           N  
ATOM   4108  CA  GLN A 599      14.481  -0.253  72.753  1.00  0.37           C  
ATOM   4109  C   GLN A 599      13.270   0.613  72.952  1.00  0.37           C  
ATOM   4110  O   GLN A 599      12.881   1.349  72.049  1.00  0.37           O  
ATOM   4111  CB  GLN A 599      13.970  -1.485  71.991  1.00  0.37           C  
ATOM   4112  CG  GLN A 599      13.000  -2.417  72.776  1.00  0.37           C  
ATOM   4113  CD  GLN A 599      11.536  -2.207  72.387  1.00  0.37           C  
ATOM   4114  OE1 GLN A 599      11.227  -1.504  71.424  1.00  0.37           O  
ATOM   4115  NE2 GLN A 599      10.613  -2.842  73.143  1.00  0.37           N  
ATOM   4116  N   TRP A 600      12.632   0.518  74.122  1.00  0.36           N  
ATOM   4117  CA  TRP A 600      11.449   1.262  74.404  1.00  0.36           C  
ATOM   4118  C   TRP A 600      11.385   1.309  75.897  1.00  0.36           C  
ATOM   4119  O   TRP A 600      11.798   0.380  76.584  1.00  0.36           O  
ATOM   4120  CB  TRP A 600      10.202   0.532  73.852  1.00  0.36           C  
ATOM   4121  CG  TRP A 600       8.903   1.292  73.798  1.00  0.36           C  
ATOM   4122  CD1 TRP A 600       8.695   2.580  73.396  1.00  0.36           C  
ATOM   4123  CD2 TRP A 600       7.605   0.685  73.922  1.00  0.36           C  
ATOM   4124  NE1 TRP A 600       7.344   2.828  73.275  1.00  0.36           N  
ATOM   4125  CE2 TRP A 600       6.661   1.674  73.594  1.00  0.36           C  
ATOM   4126  CE3 TRP A 600       7.211  -0.618  74.228  1.00  0.36           C  
ATOM   4127  CZ2 TRP A 600       5.300   1.388  73.572  1.00  0.36           C  
ATOM   4128  CZ3 TRP A 600       5.836  -0.898  74.218  1.00  0.36           C  
ATOM   4129  CH2 TRP A 600       4.893   0.087  73.905  1.00  0.36           C  
ATOM   4130  N   ILE A 601      10.849   2.396  76.437  1.00  0.40           N  
ATOM   4131  CA  ILE A 601      10.809   2.660  77.858  1.00  0.40           C  
ATOM   4132  C   ILE A 601       9.793   1.869  78.639  1.00  0.40           C  
ATOM   4133  O   ILE A 601       9.842   1.791  79.863  1.00  0.40           O  
ATOM   4134  CB  ILE A 601      10.540   4.134  78.031  1.00  0.40           C  
ATOM   4135  CG1 ILE A 601       9.251   4.647  77.335  1.00  0.40           C  
ATOM   4136  CG2 ILE A 601      11.790   4.796  77.437  1.00  0.40           C  
ATOM   4137  CD1 ILE A 601       8.037   4.717  78.267  1.00  0.40           C  
ATOM   4138  N   ALA A 602       8.820   1.257  77.948  1.00  0.39           N  
ATOM   4139  CA  ALA A 602       7.710   0.617  78.611  1.00  0.39           C  
ATOM   4140  C   ALA A 602       7.881  -0.890  78.729  1.00  0.39           C  
ATOM   4141  O   ALA A 602       7.085  -1.550  79.392  1.00  0.39           O  
ATOM   4142  CB  ALA A 602       6.429   0.943  77.818  1.00  0.39           C  
ATOM   4143  N   GLU A 603       8.943  -1.470  78.134  1.00  0.35           N  
ATOM   4144  CA  GLU A 603       9.121  -2.908  78.100  1.00  0.35           C  
ATOM   4145  C   GLU A 603      10.593  -3.242  78.209  1.00  0.35           C  
ATOM   4146  O   GLU A 603      11.475  -2.491  77.803  1.00  0.35           O  
ATOM   4147  CB  GLU A 603       8.599  -3.561  76.794  1.00  0.35           C  
ATOM   4148  CG  GLU A 603       7.060  -3.569  76.641  1.00  0.35           C  
ATOM   4149  CD  GLU A 603       6.619  -4.113  75.282  1.00  0.35           C  
ATOM   4150  OE1 GLU A 603       7.485  -4.311  74.391  1.00  0.35           O  
ATOM   4151  OE2 GLU A 603       5.385  -4.260  75.101  1.00  0.35           O  
ATOM   4152  N   ASN A 604      10.884  -4.420  78.779  1.00  0.33           N  
ATOM   4153  CA  ASN A 604      12.165  -5.090  78.742  1.00  0.33           C  
ATOM   4154  C   ASN A 604      12.178  -6.011  77.489  1.00  0.33           C  
ATOM   4155  O   ASN A 604      11.236  -5.913  76.707  1.00  0.33           O  
ATOM   4156  CB  ASN A 604      12.462  -5.696  80.162  1.00  0.33           C  
ATOM   4157  CG  ASN A 604      11.380  -6.634  80.706  1.00  0.33           C  
ATOM   4158  OD1 ASN A 604      10.242  -6.665  80.246  1.00  0.33           O  
ATOM   4159  ND2 ASN A 604      11.719  -7.389  81.777  1.00  0.33           N  
ATOM   4160  N   PRO A 605      13.167  -6.839  77.121  1.00  0.41           N  
ATOM   4161  CA  PRO A 605      13.024  -7.834  76.060  1.00  0.41           C  
ATOM   4162  C   PRO A 605      11.907  -8.801  76.305  1.00  0.41           C  
ATOM   4163  O   PRO A 605      11.685  -9.146  77.465  1.00  0.41           O  
ATOM   4164  CB  PRO A 605      14.328  -8.649  76.099  1.00  0.41           C  
ATOM   4165  CG  PRO A 605      15.282  -7.758  76.856  1.00  0.41           C  
ATOM   4166  CD  PRO A 605      14.367  -7.095  77.877  1.00  0.41           C  
ATOM   4167  N   PHE A 606      11.304  -9.308  75.218  1.00  0.31           N  
ATOM   4168  CA  PHE A 606      10.190 -10.224  75.242  1.00  0.31           C  
ATOM   4169  C   PHE A 606       8.888  -9.604  75.860  1.00  0.31           C  
ATOM   4170  O   PHE A 606       8.899  -8.518  76.431  1.00  0.31           O  
ATOM   4171  CB  PHE A 606      10.587 -11.571  75.924  1.00  0.31           C  
ATOM   4172  CG  PHE A 606      11.818 -12.383  75.562  1.00  0.31           C  
ATOM   4173  CD1 PHE A 606      11.612 -13.634  74.965  1.00  0.31           C  
ATOM   4174  CD2 PHE A 606      13.088 -12.135  76.131  1.00  0.31           C  
ATOM   4175  CE1 PHE A 606      12.633 -14.588  74.890  1.00  0.31           C  
ATOM   4176  CE2 PHE A 606      14.130 -13.073  76.038  1.00  0.31           C  
ATOM   4177  CZ  PHE A 606      13.902 -14.299  75.405  1.00  0.31           C  
ATOM   4178  N   ASP A 607       7.698 -10.249  75.730  1.00  0.38           N  
ATOM   4179  CA  ASP A 607       6.395  -9.641  76.053  1.00  0.38           C  
ATOM   4180  C   ASP A 607       5.816 -10.075  77.415  1.00  0.38           C  
ATOM   4181  O   ASP A 607       5.419 -11.224  77.614  1.00  0.38           O  
ATOM   4182  CB  ASP A 607       5.405  -9.981  74.884  1.00  0.38           C  
ATOM   4183  CG  ASP A 607       3.941  -9.539  75.017  1.00  0.38           C  
ATOM   4184  OD1 ASP A 607       3.530  -8.982  76.064  1.00  0.38           O  
ATOM   4185  OD2 ASP A 607       3.204  -9.814  74.033  1.00  0.38           O  
ATOM   4186  N   GLN A 608       5.730  -9.137  78.393  1.00  0.29           N  
ATOM   4187  CA  GLN A 608       4.818  -9.254  79.525  1.00  0.29           C  
ATOM   4188  C   GLN A 608       4.549  -7.859  80.098  1.00  0.29           C  
ATOM   4189  O   GLN A 608       5.463  -7.091  80.378  1.00  0.29           O  
ATOM   4190  CB  GLN A 608       5.411 -10.189  80.622  1.00  0.29           C  
ATOM   4191  CG  GLN A 608       4.558 -10.668  81.831  1.00  0.29           C  
ATOM   4192  CD  GLN A 608       3.918 -12.054  81.693  1.00  0.29           C  
ATOM   4193  OE1 GLN A 608       3.854 -12.716  80.661  1.00  0.29           O  
ATOM   4194  NE2 GLN A 608       3.376 -12.559  82.829  1.00  0.29           N  
ATOM   4195  N   GLU A 609       3.274  -7.484  80.312  1.00  0.33           N  
ATOM   4196  CA  GLU A 609       2.883  -6.169  80.823  1.00  0.33           C  
ATOM   4197  C   GLU A 609       2.497  -6.217  82.299  1.00  0.33           C  
ATOM   4198  O   GLU A 609       2.141  -7.284  82.789  1.00  0.33           O  
ATOM   4199  CB  GLU A 609       1.613  -5.681  80.110  1.00  0.33           C  
ATOM   4200  CG  GLU A 609       1.659  -5.581  78.571  1.00  0.33           C  
ATOM   4201  CD  GLU A 609       0.224  -5.352  78.112  1.00  0.33           C  
ATOM   4202  OE1 GLU A 609      -0.650  -6.139  78.574  1.00  0.33           O  
ATOM   4203  OE2 GLU A 609      -0.044  -4.378  77.374  1.00  0.33           O  
ATOM   4204  N   ALA A 610       2.518  -5.073  83.038  1.00  0.29           N  
ATOM   4205  CA  ALA A 610       2.411  -5.043  84.502  1.00  0.29           C  
ATOM   4206  C   ALA A 610       1.189  -4.340  85.153  1.00  0.29           C  
ATOM   4207  O   ALA A 610       0.563  -3.467  84.560  1.00  0.29           O  
ATOM   4208  CB  ALA A 610       3.730  -4.502  85.095  1.00  0.29           C  
ATOM   4209  N   ASP A 611       0.770  -4.680  86.411  1.00  0.28           N  
ATOM   4210  CA  ASP A 611       1.145  -5.815  87.254  1.00  0.28           C  
ATOM   4211  C   ASP A 611       0.880  -7.173  86.578  1.00  0.28           C  
ATOM   4212  O   ASP A 611      -0.075  -7.390  85.829  1.00  0.28           O  
ATOM   4213  CB  ASP A 611       0.587  -5.645  88.705  1.00  0.28           C  
ATOM   4214  CG  ASP A 611       1.258  -6.538  89.742  1.00  0.28           C  
ATOM   4215  OD1 ASP A 611       2.125  -7.364  89.350  1.00  0.28           O  
ATOM   4216  OD2 ASP A 611       0.916  -6.391  90.938  1.00  0.28           O  
ATOM   4217  N   LEU A 612       1.864  -8.085  86.709  1.00  0.24           N  
ATOM   4218  CA  LEU A 612       2.251  -8.937  85.587  1.00  0.24           C  
ATOM   4219  C   LEU A 612       1.385 -10.124  85.310  1.00  0.24           C  
ATOM   4220  O   LEU A 612       1.421 -10.697  84.220  1.00  0.24           O  
ATOM   4221  CB  LEU A 612       3.745  -9.338  85.474  1.00  0.24           C  
ATOM   4222  CG  LEU A 612       4.622  -8.097  85.235  1.00  0.24           C  
ATOM   4223  CD1 LEU A 612       5.332  -7.659  86.509  1.00  0.24           C  
ATOM   4224  CD2 LEU A 612       5.507  -8.123  83.978  1.00  0.24           C  
ATOM   4225  N   THR A 613       0.528 -10.512  86.247  1.00  0.28           N  
ATOM   4226  CA  THR A 613      -0.257 -11.726  86.119  1.00  0.28           C  
ATOM   4227  C   THR A 613      -1.664 -11.422  85.669  1.00  0.28           C  
ATOM   4228  O   THR A 613      -2.521 -12.298  85.677  1.00  0.28           O  
ATOM   4229  CB  THR A 613      -0.260 -12.550  87.395  1.00  0.28           C  
ATOM   4230  OG1 THR A 613      -0.629 -11.756  88.512  1.00  0.28           O  
ATOM   4231  CG2 THR A 613       1.178 -13.037  87.641  1.00  0.28           C  
ATOM   4232  N   LYS A 614      -1.927 -10.171  85.218  1.00  0.25           N  
ATOM   4233  CA  LYS A 614      -3.197  -9.731  84.657  1.00  0.25           C  
ATOM   4234  C   LYS A 614      -3.890 -10.700  83.668  1.00  0.25           C  
ATOM   4235  O   LYS A 614      -3.365 -10.896  82.569  1.00  0.25           O  
ATOM   4236  CB  LYS A 614      -3.033  -8.358  83.955  1.00  0.25           C  
ATOM   4237  CG  LYS A 614      -4.368  -7.715  83.550  1.00  0.25           C  
ATOM   4238  CD  LYS A 614      -4.181  -6.285  83.024  1.00  0.25           C  
ATOM   4239  CE  LYS A 614      -5.509  -5.651  82.632  1.00  0.25           C  
ATOM   4240  NZ  LYS A 614      -5.355  -4.214  82.333  1.00  0.25           N  
ATOM   4241  N   PRO A 615      -5.066 -11.293  83.952  1.00  0.25           N  
ATOM   4242  CA  PRO A 615      -5.549 -12.463  83.206  1.00  0.25           C  
ATOM   4243  C   PRO A 615      -6.131 -12.076  81.863  1.00  0.25           C  
ATOM   4244  O   PRO A 615      -6.361 -12.940  81.023  1.00  0.25           O  
ATOM   4245  CB  PRO A 615      -6.626 -13.081  84.126  1.00  0.25           C  
ATOM   4246  CG  PRO A 615      -7.040 -11.947  85.067  1.00  0.25           C  
ATOM   4247  CD  PRO A 615      -5.731 -11.188  85.252  1.00  0.25           C  
ATOM   4248  N   ALA A 616      -6.385 -10.775  81.647  1.00  0.30           N  
ATOM   4249  CA  ALA A 616      -6.908 -10.247  80.408  1.00  0.30           C  
ATOM   4250  C   ALA A 616      -5.874 -10.147  79.293  1.00  0.30           C  
ATOM   4251  O   ALA A 616      -6.235 -10.022  78.129  1.00  0.30           O  
ATOM   4252  CB  ALA A 616      -7.467  -8.833  80.659  1.00  0.30           C  
ATOM   4253  N   ARG A 617      -4.559 -10.176  79.611  1.00  0.18           N  
ATOM   4254  CA  ARG A 617      -3.532 -10.089  78.583  1.00  0.18           C  
ATOM   4255  C   ARG A 617      -3.431 -11.348  77.724  1.00  0.18           C  
ATOM   4256  O   ARG A 617      -3.413 -11.273  76.499  1.00  0.18           O  
ATOM   4257  CB  ARG A 617      -2.155  -9.791  79.226  1.00  0.18           C  
ATOM   4258  CG  ARG A 617      -0.989  -9.639  78.216  1.00  0.18           C  
ATOM   4259  CD  ARG A 617       0.384  -9.333  78.833  1.00  0.18           C  
ATOM   4260  NE  ARG A 617       0.734 -10.497  79.726  1.00  0.18           N  
ATOM   4261  CZ  ARG A 617       0.529 -10.545  81.047  1.00  0.18           C  
ATOM   4262  NH1 ARG A 617       0.549 -11.715  81.679  1.00  0.18           N  
ATOM   4263  NH2 ARG A 617       0.342  -9.454  81.776  1.00  0.18           N  
ATOM   4264  N   VAL A 618      -3.401 -12.542  78.356  1.00  0.23           N  
ATOM   4265  CA  VAL A 618      -3.127 -13.806  77.689  1.00  0.23           C  
ATOM   4266  C   VAL A 618      -3.119 -14.904  78.753  1.00  0.23           C  
ATOM   4267  O   VAL A 618      -2.688 -14.693  79.882  1.00  0.23           O  
ATOM   4268  CB  VAL A 618      -1.824 -13.822  76.850  1.00  0.23           C  
ATOM   4269  CG1 VAL A 618      -0.573 -13.605  77.726  1.00  0.23           C  
ATOM   4270  CG2 VAL A 618      -1.714 -15.089  75.972  1.00  0.23           C  
ATOM   4271  N   LYS A 619      -3.664 -16.104  78.428  1.00  0.29           N  
ATOM   4272  CA  LYS A 619      -3.650 -17.301  79.271  1.00  0.29           C  
ATOM   4273  C   LYS A 619      -2.259 -17.883  79.533  1.00  0.29           C  
ATOM   4274  O   LYS A 619      -1.958 -18.405  80.604  1.00  0.29           O  
ATOM   4275  CB  LYS A 619      -4.512 -18.414  78.608  1.00  0.29           C  
ATOM   4276  CG  LYS A 619      -4.570 -19.733  79.406  1.00  0.29           C  
ATOM   4277  CD  LYS A 619      -5.379 -20.835  78.704  1.00  0.29           C  
ATOM   4278  CE  LYS A 619      -5.385 -22.148  79.498  1.00  0.29           C  
ATOM   4279  NZ  LYS A 619      -6.187 -23.177  78.798  1.00  0.29           N  
ATOM   4280  N   ARG A 620      -1.388 -17.852  78.506  1.00  0.23           N  
ATOM   4281  CA  ARG A 620       0.001 -18.263  78.595  1.00  0.23           C  
ATOM   4282  C   ARG A 620       0.809 -17.242  79.375  1.00  0.23           C  
ATOM   4283  O   ARG A 620       0.341 -16.161  79.712  1.00  0.23           O  
ATOM   4284  CB  ARG A 620       0.627 -18.471  77.189  1.00  0.23           C  
ATOM   4285  CG  ARG A 620      -0.048 -19.604  76.387  1.00  0.23           C  
ATOM   4286  CD  ARG A 620       0.531 -19.812  74.981  1.00  0.23           C  
ATOM   4287  NE  ARG A 620       0.178 -18.588  74.185  1.00  0.23           N  
ATOM   4288  CZ  ARG A 620       0.650 -18.308  72.962  1.00  0.23           C  
ATOM   4289  NH1 ARG A 620       0.295 -17.173  72.361  1.00  0.23           N  
ATOM   4290  NH2 ARG A 620       1.472 -19.137  72.328  1.00  0.23           N  
ATOM   4291  N   TYR A 621       2.060 -17.554  79.709  1.00  0.20           N  
ATOM   4292  CA  TYR A 621       2.825 -16.661  80.532  1.00  0.20           C  
ATOM   4293  C   TYR A 621       4.257 -16.813  80.129  1.00  0.20           C  
ATOM   4294  O   TYR A 621       4.651 -17.807  79.516  1.00  0.20           O  
ATOM   4295  CB  TYR A 621       2.630 -16.927  82.059  1.00  0.20           C  
ATOM   4296  CG  TYR A 621       3.068 -18.318  82.451  1.00  0.20           C  
ATOM   4297  CD1 TYR A 621       2.193 -19.410  82.330  1.00  0.20           C  
ATOM   4298  CD2 TYR A 621       4.394 -18.547  82.861  1.00  0.20           C  
ATOM   4299  CE1 TYR A 621       2.642 -20.712  82.590  1.00  0.20           C  
ATOM   4300  CE2 TYR A 621       4.844 -19.849  83.117  1.00  0.20           C  
ATOM   4301  CZ  TYR A 621       3.965 -20.930  82.982  1.00  0.20           C  
ATOM   4302  OH  TYR A 621       4.401 -22.247  83.224  1.00  0.20           O  
ATOM   4303  N   PHE A 622       5.055 -15.812  80.491  1.00  0.20           N  
ATOM   4304  CA  PHE A 622       6.462 -15.804  80.246  1.00  0.20           C  
ATOM   4305  C   PHE A 622       7.151 -15.416  81.568  1.00  0.20           C  
ATOM   4306  O   PHE A 622       6.478 -15.152  82.566  1.00  0.20           O  
ATOM   4307  CB  PHE A 622       6.784 -14.844  79.083  1.00  0.20           C  
ATOM   4308  CG  PHE A 622       6.110 -15.104  77.753  1.00  0.20           C  
ATOM   4309  CD1 PHE A 622       6.822 -15.796  76.758  1.00  0.20           C  
ATOM   4310  CD2 PHE A 622       4.893 -14.489  77.399  1.00  0.20           C  
ATOM   4311  CE1 PHE A 622       6.339 -15.879  75.447  1.00  0.20           C  
ATOM   4312  CE2 PHE A 622       4.401 -14.573  76.087  1.00  0.20           C  
ATOM   4313  CZ  PHE A 622       5.122 -15.274  75.112  1.00  0.20           C  
ATOM   4314  N   LYS A 623       8.501 -15.462  81.647  1.00  0.28           N  
ATOM   4315  CA  LYS A 623       9.251 -15.351  82.905  1.00  0.28           C  
ATOM   4316  C   LYS A 623      10.456 -14.401  82.895  1.00  0.28           C  
ATOM   4317  O   LYS A 623      10.846 -13.889  83.941  1.00  0.28           O  
ATOM   4318  CB  LYS A 623       9.867 -16.714  83.315  1.00  0.28           C  
ATOM   4319  CG  LYS A 623       8.864 -17.822  83.657  1.00  0.28           C  
ATOM   4320  CD  LYS A 623       9.640 -19.067  84.113  1.00  0.28           C  
ATOM   4321  CE  LYS A 623       8.756 -20.235  84.540  1.00  0.28           C  
ATOM   4322  NZ  LYS A 623       9.608 -21.368  84.967  1.00  0.28           N  
ATOM   4323  N   SER A 624      11.074 -14.139  81.729  1.00  0.25           N  
ATOM   4324  CA  SER A 624      12.234 -13.271  81.508  1.00  0.25           C  
ATOM   4325  C   SER A 624      11.852 -11.810  81.598  1.00  0.25           C  
ATOM   4326  O   SER A 624      12.668 -10.921  81.832  1.00  0.25           O  
ATOM   4327  CB  SER A 624      12.753 -13.423  80.050  1.00  0.25           C  
ATOM   4328  OG  SER A 624      13.282 -14.728  79.820  1.00  0.25           O  
ATOM   4329  N   GLU A 625      10.560 -11.578  81.372  1.00  0.25           N  
ATOM   4330  CA  GLU A 625       9.872 -10.344  81.185  1.00  0.25           C  
ATOM   4331  C   GLU A 625       9.217  -9.829  82.438  1.00  0.25           C  
ATOM   4332  O   GLU A 625       8.468  -8.857  82.396  1.00  0.25           O  
ATOM   4333  CB  GLU A 625       8.673 -10.629  80.268  1.00  0.25           C  
ATOM   4334  CG  GLU A 625       8.988 -11.287  78.913  1.00  0.25           C  
ATOM   4335  CD  GLU A 625       9.208 -12.795  78.872  1.00  0.25           C  
ATOM   4336  OE1 GLU A 625       9.295 -13.428  79.951  1.00  0.25           O  
ATOM   4337  OE2 GLU A 625       9.288 -13.384  77.771  1.00  0.25           O  
ATOM   4338  N   SER A 626       9.435 -10.467  83.605  1.00  0.24           N  
ATOM   4339  CA  SER A 626       8.934  -9.934  84.868  1.00  0.24           C  
ATOM   4340  C   SER A 626       9.496  -8.537  85.112  1.00  0.24           C  
ATOM   4341  O   SER A 626      10.614  -8.226  84.700  1.00  0.24           O  
ATOM   4342  CB  SER A 626       9.178 -10.852  86.090  1.00  0.24           C  
ATOM   4343  OG  SER A 626       8.400 -10.461  87.222  1.00  0.24           O  
ATOM   4344  N   ALA A 627       8.675  -7.626  85.664  1.00  0.24           N  
ATOM   4345  CA  ALA A 627       8.989  -6.224  85.566  1.00  0.24           C  
ATOM   4346  C   ALA A 627       8.062  -5.347  86.395  1.00  0.24           C  
ATOM   4347  O   ALA A 627       7.378  -4.476  85.862  1.00  0.24           O  
ATOM   4348  CB  ALA A 627       8.835  -5.795  84.089  1.00  0.24           C  
ATOM   4349  N   HIS A 628       7.960  -5.544  87.725  1.00  0.23           N  
ATOM   4350  CA  HIS A 628       7.220  -4.621  88.581  1.00  0.23           C  
ATOM   4351  C   HIS A 628       7.779  -3.199  88.578  1.00  0.23           C  
ATOM   4352  O   HIS A 628       8.971  -2.971  88.766  1.00  0.23           O  
ATOM   4353  CB  HIS A 628       7.127  -5.120  90.047  1.00  0.23           C  
ATOM   4354  CG  HIS A 628       6.306  -6.363  90.172  1.00  0.23           C  
ATOM   4355  ND1 HIS A 628       6.870  -7.583  89.878  1.00  0.23           N  
ATOM   4356  CD2 HIS A 628       4.975  -6.504  90.386  1.00  0.23           C  
ATOM   4357  CE1 HIS A 628       5.878  -8.447  89.914  1.00  0.23           C  
ATOM   4358  NE2 HIS A 628       4.705  -7.843  90.215  1.00  0.23           N  
ATOM   4359  N   TYR A 629       6.904  -2.194  88.373  1.00  0.18           N  
ATOM   4360  CA  TYR A 629       7.286  -0.796  88.353  1.00  0.18           C  
ATOM   4361  C   TYR A 629       6.355  -0.032  89.258  1.00  0.18           C  
ATOM   4362  O   TYR A 629       5.253  -0.464  89.586  1.00  0.18           O  
ATOM   4363  CB  TYR A 629       7.217  -0.140  86.944  1.00  0.18           C  
ATOM   4364  CG  TYR A 629       8.179  -0.810  86.013  1.00  0.18           C  
ATOM   4365  CD1 TYR A 629       9.559  -0.806  86.277  1.00  0.18           C  
ATOM   4366  CD2 TYR A 629       7.701  -1.476  84.875  1.00  0.18           C  
ATOM   4367  CE1 TYR A 629      10.438  -1.498  85.434  1.00  0.18           C  
ATOM   4368  CE2 TYR A 629       8.583  -2.151  84.022  1.00  0.18           C  
ATOM   4369  CZ  TYR A 629       9.945  -2.185  84.324  1.00  0.18           C  
ATOM   4370  OH  TYR A 629      10.809  -2.978  83.551  1.00  0.18           O  
ATOM   4371  N   TRP A 630       6.801   1.146  89.718  1.00  0.17           N  
ATOM   4372  CA  TRP A 630       5.959   2.070  90.439  1.00  0.17           C  
ATOM   4373  C   TRP A 630       4.960   2.803  89.565  1.00  0.17           C  
ATOM   4374  O   TRP A 630       5.345   3.423  88.585  1.00  0.17           O  
ATOM   4375  CB  TRP A 630       6.807   3.179  91.099  1.00  0.17           C  
ATOM   4376  CG  TRP A 630       7.768   2.680  92.143  1.00  0.17           C  
ATOM   4377  CD1 TRP A 630       9.126   2.578  92.060  1.00  0.17           C  
ATOM   4378  CD2 TRP A 630       7.397   2.185  93.439  1.00  0.17           C  
ATOM   4379  NE1 TRP A 630       9.638   2.184  93.267  1.00  0.17           N  
ATOM   4380  CE2 TRP A 630       8.603   1.889  94.114  1.00  0.17           C  
ATOM   4381  CE3 TRP A 630       6.159   1.945  94.034  1.00  0.17           C  
ATOM   4382  CZ2 TRP A 630       8.591   1.361  95.391  1.00  0.17           C  
ATOM   4383  CZ3 TRP A 630       6.150   1.345  95.304  1.00  0.17           C  
ATOM   4384  CH2 TRP A 630       7.351   1.069  95.979  1.00  0.17           C  
ATOM   4385  N   ASN A 631       3.684   2.869  89.998  1.00  0.27           N  
ATOM   4386  CA  ASN A 631       2.591   3.616  89.373  1.00  0.27           C  
ATOM   4387  C   ASN A 631       2.883   5.105  89.140  1.00  0.27           C  
ATOM   4388  O   ASN A 631       2.322   5.761  88.266  1.00  0.27           O  
ATOM   4389  CB  ASN A 631       1.302   3.575  90.250  1.00  0.27           C  
ATOM   4390  CG  ASN A 631       0.861   2.162  90.621  1.00  0.27           C  
ATOM   4391  OD1 ASN A 631       1.470   1.148  90.304  1.00  0.27           O  
ATOM   4392  ND2 ASN A 631      -0.238   2.074  91.405  1.00  0.27           N  
ATOM   4393  N   TYR A 632       3.773   5.699  89.967  1.00  0.19           N  
ATOM   4394  CA  TYR A 632       4.318   7.029  89.739  1.00  0.19           C  
ATOM   4395  C   TYR A 632       5.218   7.085  88.503  1.00  0.19           C  
ATOM   4396  O   TYR A 632       5.293   8.125  87.871  1.00  0.19           O  
ATOM   4397  CB  TYR A 632       5.057   7.613  90.989  1.00  0.19           C  
ATOM   4398  CG  TYR A 632       5.478   9.057  90.759  1.00  0.19           C  
ATOM   4399  CD1 TYR A 632       6.789   9.349  90.338  1.00  0.19           C  
ATOM   4400  CD2 TYR A 632       4.551  10.112  90.852  1.00  0.19           C  
ATOM   4401  CE1 TYR A 632       7.161  10.659  90.006  1.00  0.19           C  
ATOM   4402  CE2 TYR A 632       4.927  11.429  90.531  1.00  0.19           C  
ATOM   4403  CZ  TYR A 632       6.235  11.698  90.110  1.00  0.19           C  
ATOM   4404  OH  TYR A 632       6.638  13.007  89.775  1.00  0.19           O  
ATOM   4405  N   GLY A 633       5.918   5.996  88.124  1.00  0.26           N  
ATOM   4406  CA  GLY A 633       6.823   5.967  86.980  1.00  0.26           C  
ATOM   4407  C   GLY A 633       6.127   5.713  85.672  1.00  0.26           C  
ATOM   4408  O   GLY A 633       6.628   6.126  84.634  1.00  0.26           O  
ATOM   4409  N   ASP A 634       4.942   5.074  85.712  1.00  0.24           N  
ATOM   4410  CA  ASP A 634       4.022   4.911  84.599  1.00  0.24           C  
ATOM   4411  C   ASP A 634       3.436   6.239  84.099  1.00  0.24           C  
ATOM   4412  O   ASP A 634       3.187   6.434  82.912  1.00  0.24           O  
ATOM   4413  CB  ASP A 634       2.857   3.979  85.028  1.00  0.24           C  
ATOM   4414  CG  ASP A 634       3.339   2.610  85.484  1.00  0.24           C  
ATOM   4415  OD1 ASP A 634       4.411   2.146  85.026  1.00  0.24           O  
ATOM   4416  OD2 ASP A 634       2.614   2.021  86.326  1.00  0.24           O  
ATOM   4417  N   ARG A 635       3.161   7.191  85.020  1.00  0.21           N  
ATOM   4418  CA  ARG A 635       2.639   8.510  84.675  1.00  0.21           C  
ATOM   4419  C   ARG A 635       3.557   9.429  83.819  1.00  0.21           C  
ATOM   4420  O   ARG A 635       3.037   9.992  82.853  1.00  0.21           O  
ATOM   4421  CB  ARG A 635       2.192   9.280  85.951  1.00  0.21           C  
ATOM   4422  CG  ARG A 635       1.048   8.672  86.787  1.00  0.21           C  
ATOM   4423  CD  ARG A 635       0.947   9.419  88.121  1.00  0.21           C  
ATOM   4424  NE  ARG A 635      -0.162   8.815  88.921  1.00  0.21           N  
ATOM   4425  CZ  ARG A 635      -0.457   9.185  90.175  1.00  0.21           C  
ATOM   4426  NH1 ARG A 635      -1.483   8.622  90.807  1.00  0.21           N  
ATOM   4427  NH2 ARG A 635       0.247  10.122  90.803  1.00  0.21           N  
ATOM   4428  N   PRO A 636       4.865   9.661  84.047  1.00  0.24           N  
ATOM   4429  CA  PRO A 636       5.806  10.187  83.064  1.00  0.24           C  
ATOM   4430  C   PRO A 636       5.871   9.399  81.780  1.00  0.24           C  
ATOM   4431  O   PRO A 636       6.264   8.236  81.778  1.00  0.24           O  
ATOM   4432  CB  PRO A 636       7.184  10.150  83.765  1.00  0.24           C  
ATOM   4433  CG  PRO A 636       6.854  10.196  85.252  1.00  0.24           C  
ATOM   4434  CD  PRO A 636       5.529   9.443  85.317  1.00  0.24           C  
ATOM   4435  N   LEU A 637       5.605  10.049  80.640  1.00  0.26           N  
ATOM   4436  CA  LEU A 637       5.916   9.451  79.372  1.00  0.26           C  
ATOM   4437  C   LEU A 637       7.361   9.742  79.046  1.00  0.26           C  
ATOM   4438  O   LEU A 637       7.801  10.888  79.007  1.00  0.26           O  
ATOM   4439  CB  LEU A 637       4.999   9.974  78.254  1.00  0.26           C  
ATOM   4440  CG  LEU A 637       5.204   9.281  76.894  1.00  0.26           C  
ATOM   4441  CD1 LEU A 637       5.096   7.749  76.989  1.00  0.26           C  
ATOM   4442  CD2 LEU A 637       4.177   9.818  75.893  1.00  0.26           C  
ATOM   4443  N   VAL A 638       8.151   8.681  78.841  1.00  0.42           N  
ATOM   4444  CA  VAL A 638       9.572   8.806  78.628  1.00  0.42           C  
ATOM   4445  C   VAL A 638       9.941   8.390  77.219  1.00  0.42           C  
ATOM   4446  O   VAL A 638      11.089   8.096  76.940  1.00  0.42           O  
ATOM   4447  CB  VAL A 638      10.384   7.980  79.620  1.00  0.42           C  
ATOM   4448  CG1 VAL A 638      11.599   8.838  80.015  1.00  0.42           C  
ATOM   4449  CG2 VAL A 638       9.600   7.547  80.878  1.00  0.42           C  
ATOM   4450  N   SER A 639       8.969   8.326  76.295  1.00  0.45           N  
ATOM   4451  CA  SER A 639       9.149   7.826  74.936  1.00  0.45           C  
ATOM   4452  C   SER A 639       9.532   8.952  73.962  1.00  0.45           C  
ATOM   4453  O   SER A 639       9.501  10.109  74.391  1.00  0.45           O  
ATOM   4454  CB  SER A 639       7.839   7.110  74.500  1.00  0.45           C  
ATOM   4455  OG  SER A 639       6.802   8.044  74.177  1.00  0.45           O  
ATOM   4456  N   PRO A 640       9.863   8.762  72.665  1.00  0.54           N  
ATOM   4457  CA  PRO A 640      10.258   9.814  71.721  1.00  0.54           C  
ATOM   4458  C   PRO A 640       9.314  10.982  71.595  1.00  0.54           C  
ATOM   4459  O   PRO A 640       9.739  12.035  71.125  1.00  0.54           O  
ATOM   4460  CB  PRO A 640      10.323   9.108  70.363  1.00  0.54           C  
ATOM   4461  CG  PRO A 640      10.652   7.665  70.712  1.00  0.54           C  
ATOM   4462  CD  PRO A 640       9.877   7.463  72.007  1.00  0.54           C  
ATOM   4463  N   SER A 641       8.040  10.787  71.997  1.00  0.45           N  
ATOM   4464  CA  SER A 641       7.019  11.818  72.137  1.00  0.45           C  
ATOM   4465  C   SER A 641       7.506  12.953  73.012  1.00  0.45           C  
ATOM   4466  O   SER A 641       7.480  14.114  72.613  1.00  0.45           O  
ATOM   4467  CB  SER A 641       5.742  11.246  72.826  1.00  0.45           C  
ATOM   4468  OG  SER A 641       4.607  12.109  72.715  1.00  0.45           O  
ATOM   4469  N   GLU A 642       8.054  12.604  74.198  1.00  0.44           N  
ATOM   4470  CA  GLU A 642       8.433  13.587  75.188  1.00  0.44           C  
ATOM   4471  C   GLU A 642       9.915  13.632  75.441  1.00  0.44           C  
ATOM   4472  O   GLU A 642      10.403  14.525  76.125  1.00  0.44           O  
ATOM   4473  CB  GLU A 642       7.772  13.314  76.558  1.00  0.44           C  
ATOM   4474  CG  GLU A 642       6.234  13.225  76.499  1.00  0.44           C  
ATOM   4475  CD  GLU A 642       5.617  14.303  75.619  1.00  0.44           C  
ATOM   4476  OE1 GLU A 642       4.909  13.904  74.655  1.00  0.44           O  
ATOM   4477  OE2 GLU A 642       5.864  15.508  75.874  1.00  0.44           O  
ATOM   4478  N   ILE A 643      10.727  12.702  74.900  1.00  0.40           N  
ATOM   4479  CA  ILE A 643      12.170  12.771  75.095  1.00  0.40           C  
ATOM   4480  C   ILE A 643      12.785  13.997  74.464  1.00  0.40           C  
ATOM   4481  O   ILE A 643      13.597  14.678  75.080  1.00  0.40           O  
ATOM   4482  CB  ILE A 643      12.918  11.568  74.540  1.00  0.40           C  
ATOM   4483  CG1 ILE A 643      12.602  10.296  75.333  1.00  0.40           C  
ATOM   4484  CG2 ILE A 643      14.446  11.806  74.575  1.00  0.40           C  
ATOM   4485  CD1 ILE A 643      13.364  10.184  76.651  1.00  0.40           C  
ATOM   4486  N   ILE A 644      12.412  14.321  73.218  1.00  0.44           N  
ATOM   4487  CA  ILE A 644      12.902  15.496  72.520  1.00  0.44           C  
ATOM   4488  C   ILE A 644      12.408  16.789  73.152  1.00  0.44           C  
ATOM   4489  O   ILE A 644      13.199  17.711  73.332  1.00  0.44           O  
ATOM   4490  CB  ILE A 644      12.693  15.356  71.022  1.00  0.44           C  
ATOM   4491  CG1 ILE A 644      13.653  14.240  70.534  1.00  0.44           C  
ATOM   4492  CG2 ILE A 644      12.968  16.683  70.283  1.00  0.44           C  
ATOM   4493  CD1 ILE A 644      13.463  13.858  69.069  1.00  0.44           C  
ATOM   4494  N   THR A 645      11.131  16.841  73.592  1.00  0.44           N  
ATOM   4495  CA  THR A 645      10.560  17.916  74.416  1.00  0.44           C  
ATOM   4496  C   THR A 645      11.277  18.067  75.738  1.00  0.44           C  
ATOM   4497  O   THR A 645      11.627  19.154  76.192  1.00  0.44           O  
ATOM   4498  CB  THR A 645       9.095  17.659  74.763  1.00  0.44           C  
ATOM   4499  OG1 THR A 645       8.354  17.435  73.577  1.00  0.44           O  
ATOM   4500  CG2 THR A 645       8.469  18.872  75.469  1.00  0.44           C  
ATOM   4501  N   GLY A 646      11.573  16.940  76.404  1.00  0.49           N  
ATOM   4502  CA  GLY A 646      12.385  16.932  77.603  1.00  0.49           C  
ATOM   4503  C   GLY A 646      13.821  17.315  77.367  1.00  0.49           C  
ATOM   4504  O   GLY A 646      14.464  17.903  78.210  1.00  0.49           O  
ATOM   4505  N   LYS A 647      14.401  17.042  76.200  1.00  0.40           N  
ATOM   4506  CA  LYS A 647      15.733  17.508  75.887  1.00  0.40           C  
ATOM   4507  C   LYS A 647      15.810  18.998  75.534  1.00  0.40           C  
ATOM   4508  O   LYS A 647      16.912  19.533  75.484  1.00  0.40           O  
ATOM   4509  CB  LYS A 647      16.318  16.710  74.705  1.00  0.40           C  
ATOM   4510  CG  LYS A 647      16.720  15.255  74.971  1.00  0.40           C  
ATOM   4511  CD  LYS A 647      16.888  14.495  73.655  1.00  0.40           C  
ATOM   4512  CE  LYS A 647      18.075  15.003  72.840  1.00  0.40           C  
ATOM   4513  NZ  LYS A 647      17.847  14.635  71.437  1.00  0.40           N  
ATOM   4514  N   SER A 648      14.686  19.701  75.251  1.00  0.31           N  
ATOM   4515  CA  SER A 648      14.707  21.113  74.852  1.00  0.31           C  
ATOM   4516  C   SER A 648      14.218  22.075  75.916  1.00  0.31           C  
ATOM   4517  O   SER A 648      14.291  23.292  75.738  1.00  0.31           O  
ATOM   4518  CB  SER A 648      13.862  21.388  73.579  1.00  0.31           C  
ATOM   4519  OG  SER A 648      12.505  20.970  73.723  1.00  0.31           O  
ATOM   4520  N   HIS A 649      13.734  21.545  77.054  1.00  0.26           N  
ATOM   4521  CA  HIS A 649      13.287  22.278  78.230  1.00  0.26           C  
ATOM   4522  C   HIS A 649      14.376  23.164  78.868  1.00  0.26           C  
ATOM   4523  O   HIS A 649      15.565  23.050  78.575  1.00  0.26           O  
ATOM   4524  CB  HIS A 649      12.607  21.266  79.200  1.00  0.26           C  
ATOM   4525  CG  HIS A 649      11.902  21.762  80.434  1.00  0.26           C  
ATOM   4526  ND1 HIS A 649      12.657  22.184  81.503  1.00  0.26           N  
ATOM   4527  CD2 HIS A 649      10.580  21.817  80.751  1.00  0.26           C  
ATOM   4528  CE1 HIS A 649      11.797  22.502  82.445  1.00  0.26           C  
ATOM   4529  NE2 HIS A 649      10.521  22.295  82.044  1.00  0.26           N  
ATOM   4530  N   MET A 650      13.979  24.124  79.724  1.00  0.21           N  
ATOM   4531  CA  MET A 650      14.857  25.086  80.361  1.00  0.21           C  
ATOM   4532  C   MET A 650      14.630  25.033  81.875  1.00  0.21           C  
ATOM   4533  O   MET A 650      13.529  25.375  82.311  1.00  0.21           O  
ATOM   4534  CB  MET A 650      14.555  26.516  79.841  1.00  0.21           C  
ATOM   4535  CG  MET A 650      14.870  26.678  78.338  1.00  0.21           C  
ATOM   4536  SD  MET A 650      14.424  28.291  77.625  1.00  0.21           S  
ATOM   4537  CE  MET A 650      12.637  27.973  77.523  1.00  0.21           C  
ATOM   4538  N   PRO A 651      15.573  24.648  82.742  1.00  0.39           N  
ATOM   4539  CA  PRO A 651      16.911  24.147  82.436  1.00  0.39           C  
ATOM   4540  C   PRO A 651      16.887  22.738  81.875  1.00  0.39           C  
ATOM   4541  O   PRO A 651      16.195  21.893  82.422  1.00  0.39           O  
ATOM   4542  CB  PRO A 651      17.576  24.112  83.826  1.00  0.39           C  
ATOM   4543  CG  PRO A 651      16.428  23.754  84.782  1.00  0.39           C  
ATOM   4544  CD  PRO A 651      15.217  24.448  84.149  1.00  0.39           C  
ATOM   4545  N   THR A 652      17.675  22.451  80.817  1.00  0.28           N  
ATOM   4546  CA  THR A 652      17.759  21.163  80.129  1.00  0.28           C  
ATOM   4547  C   THR A 652      17.800  19.890  80.973  1.00  0.28           C  
ATOM   4548  O   THR A 652      18.819  19.652  81.623  1.00  0.28           O  
ATOM   4549  CB  THR A 652      18.989  21.043  79.245  1.00  0.28           C  
ATOM   4550  OG1 THR A 652      19.299  22.261  78.592  1.00  0.28           O  
ATOM   4551  CG2 THR A 652      18.726  19.971  78.185  1.00  0.28           C  
ATOM   4552  N   PRO A 653      16.797  19.017  80.943  1.00  0.48           N  
ATOM   4553  CA  PRO A 653      16.800  17.738  81.650  1.00  0.48           C  
ATOM   4554  C   PRO A 653      17.858  16.759  81.208  1.00  0.48           C  
ATOM   4555  O   PRO A 653      18.311  15.917  81.977  1.00  0.48           O  
ATOM   4556  CB  PRO A 653      15.413  17.156  81.320  1.00  0.48           C  
ATOM   4557  CG  PRO A 653      14.506  18.378  81.183  1.00  0.48           C  
ATOM   4558  CD  PRO A 653      15.437  19.453  80.643  1.00  0.48           C  
ATOM   4559  N   THR A 654      18.204  16.801  79.925  1.00  0.54           N  
ATOM   4560  CA  THR A 654      19.039  15.796  79.311  1.00  0.54           C  
ATOM   4561  C   THR A 654      20.373  16.357  78.965  1.00  0.54           C  
ATOM   4562  O   THR A 654      20.491  17.252  78.135  1.00  0.54           O  
ATOM   4563  CB  THR A 654      18.500  15.308  78.002  1.00  0.54           C  
ATOM   4564  OG1 THR A 654      17.219  14.738  78.204  1.00  0.54           O  
ATOM   4565  CG2 THR A 654      19.432  14.214  77.464  1.00  0.54           C  
ATOM   4566  N   LYS A 655      21.422  15.796  79.569  1.00  0.53           N  
ATOM   4567  CA  LYS A 655      22.766  16.253  79.337  1.00  0.53           C  
ATOM   4568  C   LYS A 655      23.590  15.322  78.488  1.00  0.53           C  
ATOM   4569  O   LYS A 655      24.491  15.741  77.773  1.00  0.53           O  
ATOM   4570  CB  LYS A 655      23.420  16.335  80.716  1.00  0.53           C  
ATOM   4571  CG  LYS A 655      22.653  17.240  81.685  1.00  0.53           C  
ATOM   4572  CD  LYS A 655      22.337  18.622  81.118  1.00  0.53           C  
ATOM   4573  CE  LYS A 655      21.905  19.610  82.181  1.00  0.53           C  
ATOM   4574  NZ  LYS A 655      21.825  20.912  81.513  1.00  0.53           N  
ATOM   4575  N   LEU A 656      23.282  14.025  78.502  1.00  0.64           N  
ATOM   4576  CA  LEU A 656      23.990  13.075  77.691  1.00  0.64           C  
ATOM   4577  C   LEU A 656      22.955  12.306  76.934  1.00  0.64           C  
ATOM   4578  O   LEU A 656      21.876  12.004  77.452  1.00  0.64           O  
ATOM   4579  CB  LEU A 656      24.898  12.168  78.545  1.00  0.64           C  
ATOM   4580  CG  LEU A 656      25.765  11.151  77.786  1.00  0.64           C  
ATOM   4581  CD1 LEU A 656      26.675  11.822  76.752  1.00  0.64           C  
ATOM   4582  CD2 LEU A 656      26.632  10.412  78.807  1.00  0.64           C  
ATOM   4583  N   ILE A 657      23.268  12.034  75.664  1.00  0.60           N  
ATOM   4584  CA  ILE A 657      22.392  11.404  74.721  1.00  0.60           C  
ATOM   4585  C   ILE A 657      23.238  10.509  73.842  1.00  0.60           C  
ATOM   4586  O   ILE A 657      24.340  10.861  73.416  1.00  0.60           O  
ATOM   4587  CB  ILE A 657      21.620  12.447  73.910  1.00  0.60           C  
ATOM   4588  CG1 ILE A 657      20.693  11.925  72.791  1.00  0.60           C  
ATOM   4589  CG2 ILE A 657      22.599  13.444  73.272  1.00  0.60           C  
ATOM   4590  CD1 ILE A 657      19.368  11.346  73.272  1.00  0.60           C  
ATOM   4591  N   TRP A 658      22.735   9.302  73.549  1.00  0.56           N  
ATOM   4592  CA  TRP A 658      23.308   8.456  72.531  1.00  0.56           C  
ATOM   4593  C   TRP A 658      22.399   8.483  71.324  1.00  0.56           C  
ATOM   4594  O   TRP A 658      21.214   8.161  71.401  1.00  0.56           O  
ATOM   4595  CB  TRP A 658      23.446   6.979  72.963  1.00  0.56           C  
ATOM   4596  CG  TRP A 658      24.388   6.712  74.121  1.00  0.56           C  
ATOM   4597  CD1 TRP A 658      24.276   7.061  75.440  1.00  0.56           C  
ATOM   4598  CD2 TRP A 658      25.567   5.896  74.017  1.00  0.56           C  
ATOM   4599  NE1 TRP A 658      25.273   6.462  76.177  1.00  0.56           N  
ATOM   4600  CE2 TRP A 658      26.075   5.739  75.322  1.00  0.56           C  
ATOM   4601  CE3 TRP A 658      26.181   5.289  72.923  1.00  0.56           C  
ATOM   4602  CZ2 TRP A 658      27.197   4.955  75.559  1.00  0.56           C  
ATOM   4603  CZ3 TRP A 658      27.322   4.510  73.161  1.00  0.56           C  
ATOM   4604  CH2 TRP A 658      27.821   4.342  74.460  1.00  0.56           C  
ATOM   4605  N   PHE A 659      22.964   8.825  70.157  1.00  0.52           N  
ATOM   4606  CA  PHE A 659      22.377   8.490  68.879  1.00  0.52           C  
ATOM   4607  C   PHE A 659      23.117   7.285  68.401  1.00  0.52           C  
ATOM   4608  O   PHE A 659      24.067   7.350  67.620  1.00  0.52           O  
ATOM   4609  CB  PHE A 659      22.460   9.593  67.805  1.00  0.52           C  
ATOM   4610  CG  PHE A 659      21.630  10.717  68.303  1.00  0.52           C  
ATOM   4611  CD1 PHE A 659      20.229  10.632  68.332  1.00  0.52           C  
ATOM   4612  CD2 PHE A 659      22.271  11.808  68.888  1.00  0.52           C  
ATOM   4613  CE1 PHE A 659      19.482  11.621  68.981  1.00  0.52           C  
ATOM   4614  CE2 PHE A 659      21.534  12.829  69.484  1.00  0.52           C  
ATOM   4615  CZ  PHE A 659      20.139  12.728  69.527  1.00  0.52           C  
ATOM   4616  N   GLY A 660      22.671   6.113  68.879  1.00  0.56           N  
ATOM   4617  CA  GLY A 660      23.033   4.867  68.252  1.00  0.56           C  
ATOM   4618  C   GLY A 660      22.294   4.794  66.953  1.00  0.56           C  
ATOM   4619  O   GLY A 660      21.075   4.683  66.945  1.00  0.56           O  
ATOM   4620  N   ASN A 661      23.016   4.932  65.829  1.00  0.51           N  
ATOM   4621  CA  ASN A 661      22.654   4.497  64.496  1.00  0.51           C  
ATOM   4622  C   ASN A 661      21.232   4.902  64.082  1.00  0.51           C  
ATOM   4623  O   ASN A 661      20.465   4.145  63.485  1.00  0.51           O  
ATOM   4624  CB  ASN A 661      22.988   2.979  64.480  1.00  0.51           C  
ATOM   4625  CG  ASN A 661      23.415   2.276  63.195  1.00  0.51           C  
ATOM   4626  OD1 ASN A 661      23.233   1.066  63.067  1.00  0.51           O  
ATOM   4627  ND2 ASN A 661      24.016   2.990  62.232  1.00  0.51           N  
ATOM   4628  N   SER A 662      20.857   6.153  64.426  1.00  0.56           N  
ATOM   4629  CA  SER A 662      19.563   6.731  64.164  1.00  0.56           C  
ATOM   4630  C   SER A 662      19.808   8.175  63.827  1.00  0.56           C  
ATOM   4631  O   SER A 662      20.683   8.846  64.377  1.00  0.56           O  
ATOM   4632  CB  SER A 662      18.491   6.582  65.298  1.00  0.56           C  
ATOM   4633  OG  SER A 662      18.668   7.437  66.434  1.00  0.56           O  
ATOM   4634  N   ASN A 663      19.056   8.685  62.843  1.00  0.55           N  
ATOM   4635  CA  ASN A 663      19.251  10.013  62.330  1.00  0.55           C  
ATOM   4636  C   ASN A 663      18.039  10.854  62.698  1.00  0.55           C  
ATOM   4637  O   ASN A 663      17.215  11.186  61.851  1.00  0.55           O  
ATOM   4638  CB  ASN A 663      19.524   9.938  60.812  1.00  0.55           C  
ATOM   4639  CG  ASN A 663      20.178  11.214  60.296  1.00  0.55           C  
ATOM   4640  OD1 ASN A 663      20.721  12.047  61.020  1.00  0.55           O  
ATOM   4641  ND2 ASN A 663      20.174  11.358  58.955  1.00  0.55           N  
ATOM   4642  N   SER A 664      17.893  11.205  63.992  1.00  0.53           N  
ATOM   4643  CA  SER A 664      16.792  11.980  64.574  1.00  0.53           C  
ATOM   4644  C   SER A 664      16.624  13.345  63.931  1.00  0.53           C  
ATOM   4645  O   SER A 664      15.524  13.845  63.712  1.00  0.53           O  
ATOM   4646  CB  SER A 664      17.004  12.147  66.103  1.00  0.53           C  
ATOM   4647  OG  SER A 664      18.292  12.702  66.378  1.00  0.53           O  
ATOM   4648  N   LEU A 665      17.746  13.945  63.521  1.00  0.49           N  
ATOM   4649  CA  LEU A 665      17.820  15.187  62.784  1.00  0.49           C  
ATOM   4650  C   LEU A 665      17.256  15.113  61.378  1.00  0.49           C  
ATOM   4651  O   LEU A 665      17.111  16.136  60.730  1.00  0.49           O  
ATOM   4652  CB  LEU A 665      19.261  15.754  62.755  1.00  0.49           C  
ATOM   4653  CG  LEU A 665      19.674  16.353  64.112  1.00  0.49           C  
ATOM   4654  CD1 LEU A 665      19.943  15.222  65.103  1.00  0.49           C  
ATOM   4655  CD2 LEU A 665      20.851  17.332  63.982  1.00  0.49           C  
ATOM   4656  N   LEU A 666      16.877  13.934  60.857  1.00  0.45           N  
ATOM   4657  CA  LEU A 666      15.992  13.896  59.701  1.00  0.45           C  
ATOM   4658  C   LEU A 666      14.721  13.110  60.019  1.00  0.45           C  
ATOM   4659  O   LEU A 666      13.679  13.283  59.392  1.00  0.45           O  
ATOM   4660  CB  LEU A 666      16.718  13.281  58.481  1.00  0.45           C  
ATOM   4661  CG  LEU A 666      17.975  14.060  58.017  1.00  0.45           C  
ATOM   4662  CD1 LEU A 666      18.616  13.342  56.825  1.00  0.45           C  
ATOM   4663  CD2 LEU A 666      17.703  15.517  57.607  1.00  0.45           C  
ATOM   4664  N   GLY A 667      14.752  12.256  61.062  1.00  0.56           N  
ATOM   4665  CA  GLY A 667      13.694  11.320  61.427  1.00  0.56           C  
ATOM   4666  C   GLY A 667      12.605  11.855  62.324  1.00  0.56           C  
ATOM   4667  O   GLY A 667      11.787  11.099  62.835  1.00  0.56           O  
ATOM   4668  N   ASN A 668      12.556  13.176  62.553  1.00  0.49           N  
ATOM   4669  CA  ASN A 668      11.584  13.812  63.424  1.00  0.49           C  
ATOM   4670  C   ASN A 668      10.857  14.939  62.692  1.00  0.49           C  
ATOM   4671  O   ASN A 668      10.701  16.055  63.190  1.00  0.49           O  
ATOM   4672  CB  ASN A 668      12.251  14.358  64.711  1.00  0.49           C  
ATOM   4673  CG  ASN A 668      12.737  13.259  65.651  1.00  0.49           C  
ATOM   4674  OD1 ASN A 668      13.884  13.229  66.091  1.00  0.49           O  
ATOM   4675  ND2 ASN A 668      11.820  12.348  66.047  1.00  0.49           N  
ATOM   4676  N   ALA A 669      10.331  14.628  61.488  1.00  0.44           N  
ATOM   4677  CA  ALA A 669       9.584  15.518  60.609  1.00  0.44           C  
ATOM   4678  C   ALA A 669       8.338  16.166  61.223  1.00  0.44           C  
ATOM   4679  O   ALA A 669       7.963  17.274  60.857  1.00  0.44           O  
ATOM   4680  CB  ALA A 669       9.195  14.755  59.324  1.00  0.44           C  
ATOM   4681  N   LYS A 670       7.695  15.512  62.219  1.00  0.40           N  
ATOM   4682  CA  LYS A 670       6.560  16.036  62.978  1.00  0.40           C  
ATOM   4683  C   LYS A 670       6.847  17.361  63.695  1.00  0.40           C  
ATOM   4684  O   LYS A 670       5.959  18.185  63.888  1.00  0.40           O  
ATOM   4685  CB  LYS A 670       6.078  14.974  64.008  1.00  0.40           C  
ATOM   4686  CG  LYS A 670       4.780  15.348  64.754  1.00  0.40           C  
ATOM   4687  CD  LYS A 670       4.289  14.246  65.715  1.00  0.40           C  
ATOM   4688  CE  LYS A 670       3.010  14.635  66.474  1.00  0.40           C  
ATOM   4689  NZ  LYS A 670       2.560  13.543  67.373  1.00  0.40           N  
ATOM   4690  N   TRP A 671       8.115  17.592  64.088  1.00  0.26           N  
ATOM   4691  CA  TRP A 671       8.561  18.814  64.736  1.00  0.26           C  
ATOM   4692  C   TRP A 671       9.399  19.658  63.779  1.00  0.26           C  
ATOM   4693  O   TRP A 671      10.171  20.522  64.198  1.00  0.26           O  
ATOM   4694  CB  TRP A 671       9.400  18.461  65.987  1.00  0.26           C  
ATOM   4695  CG  TRP A 671       8.592  17.825  67.099  1.00  0.26           C  
ATOM   4696  CD1 TRP A 671       8.595  16.537  67.564  1.00  0.26           C  
ATOM   4697  CD2 TRP A 671       7.653  18.550  67.912  1.00  0.26           C  
ATOM   4698  NE1 TRP A 671       7.712  16.407  68.618  1.00  0.26           N  
ATOM   4699  CE2 TRP A 671       7.125  17.635  68.845  1.00  0.26           C  
ATOM   4700  CE3 TRP A 671       7.258  19.887  67.907  1.00  0.26           C  
ATOM   4701  CZ2 TRP A 671       6.196  18.042  69.794  1.00  0.26           C  
ATOM   4702  CZ3 TRP A 671       6.314  20.296  68.861  1.00  0.26           C  
ATOM   4703  CH2 TRP A 671       5.792  19.387  69.793  1.00  0.26           C  
ATOM   4704  N   SER A 672       9.288  19.378  62.461  1.00  0.34           N  
ATOM   4705  CA  SER A 672       9.887  20.100  61.336  1.00  0.34           C  
ATOM   4706  C   SER A 672      11.393  20.042  61.250  1.00  0.34           C  
ATOM   4707  O   SER A 672      11.990  20.717  60.421  1.00  0.34           O  
ATOM   4708  CB  SER A 672       9.473  21.592  61.228  1.00  0.34           C  
ATOM   4709  OG  SER A 672       8.055  21.702  61.117  1.00  0.34           O  
ATOM   4710  N   PHE A 673      12.050  19.259  62.126  1.00  0.38           N  
ATOM   4711  CA  PHE A 673      13.495  19.187  62.255  1.00  0.38           C  
ATOM   4712  C   PHE A 673      14.086  20.402  62.988  1.00  0.38           C  
ATOM   4713  O   PHE A 673      14.843  20.219  63.932  1.00  0.38           O  
ATOM   4714  CB  PHE A 673      14.252  18.738  60.957  1.00  0.38           C  
ATOM   4715  CG  PHE A 673      15.751  18.939  60.983  1.00  0.38           C  
ATOM   4716  CD1 PHE A 673      16.520  18.608  62.111  1.00  0.38           C  
ATOM   4717  CD2 PHE A 673      16.404  19.480  59.861  1.00  0.38           C  
ATOM   4718  CE1 PHE A 673      17.900  18.820  62.117  1.00  0.38           C  
ATOM   4719  CE2 PHE A 673      17.793  19.668  59.857  1.00  0.38           C  
ATOM   4720  CZ  PHE A 673      18.545  19.327  60.987  1.00  0.38           C  
ATOM   4721  N   ASP A 674      13.760  21.664  62.638  1.00  0.49           N  
ATOM   4722  CA  ASP A 674      14.411  22.850  63.195  1.00  0.49           C  
ATOM   4723  C   ASP A 674      14.387  22.957  64.721  1.00  0.49           C  
ATOM   4724  O   ASP A 674      15.390  23.273  65.361  1.00  0.49           O  
ATOM   4725  CB  ASP A 674      13.798  24.130  62.584  1.00  0.49           C  
ATOM   4726  CG  ASP A 674      14.307  24.280  61.164  1.00  0.49           C  
ATOM   4727  OD1 ASP A 674      15.555  24.198  60.972  1.00  0.49           O  
ATOM   4728  OD2 ASP A 674      13.462  24.486  60.265  1.00  0.49           O  
ATOM   4729  N   VAL A 675      13.250  22.622  65.359  1.00  0.41           N  
ATOM   4730  CA  VAL A 675      13.163  22.488  66.809  1.00  0.41           C  
ATOM   4731  C   VAL A 675      14.043  21.362  67.345  1.00  0.41           C  
ATOM   4732  O   VAL A 675      14.798  21.556  68.289  1.00  0.41           O  
ATOM   4733  CB  VAL A 675      11.720  22.342  67.284  1.00  0.41           C  
ATOM   4734  CG1 VAL A 675      11.670  22.224  68.822  1.00  0.41           C  
ATOM   4735  CG2 VAL A 675      10.955  23.602  66.831  1.00  0.41           C  
ATOM   4736  N   VAL A 676      14.032  20.181  66.697  1.00  0.50           N  
ATOM   4737  CA  VAL A 676      14.825  18.995  67.027  1.00  0.50           C  
ATOM   4738  C   VAL A 676      16.318  19.235  66.917  1.00  0.50           C  
ATOM   4739  O   VAL A 676      17.113  18.767  67.731  1.00  0.50           O  
ATOM   4740  CB  VAL A 676      14.454  17.826  66.124  1.00  0.50           C  
ATOM   4741  CG1 VAL A 676      15.265  16.551  66.455  1.00  0.50           C  
ATOM   4742  CG2 VAL A 676      12.945  17.584  66.283  1.00  0.50           C  
ATOM   4743  N   LYS A 677      16.738  20.010  65.903  1.00  0.52           N  
ATOM   4744  CA  LYS A 677      18.087  20.517  65.783  1.00  0.52           C  
ATOM   4745  C   LYS A 677      18.476  21.388  66.958  1.00  0.52           C  
ATOM   4746  O   LYS A 677      19.526  21.173  67.548  1.00  0.52           O  
ATOM   4747  CB  LYS A 677      18.249  21.367  64.507  1.00  0.52           C  
ATOM   4748  CG  LYS A 677      19.689  21.841  64.252  1.00  0.52           C  
ATOM   4749  CD  LYS A 677      19.910  22.294  62.798  1.00  0.52           C  
ATOM   4750  CE  LYS A 677      18.873  23.304  62.289  1.00  0.52           C  
ATOM   4751  NZ  LYS A 677      19.132  23.639  60.873  1.00  0.52           N  
ATOM   4752  N   ASN A 678      17.597  22.331  67.365  1.00  0.55           N  
ATOM   4753  CA  ASN A 678      17.811  23.281  68.452  1.00  0.55           C  
ATOM   4754  C   ASN A 678      17.732  22.659  69.849  1.00  0.55           C  
ATOM   4755  O   ASN A 678      18.232  23.209  70.831  1.00  0.55           O  
ATOM   4756  CB  ASN A 678      16.773  24.427  68.367  1.00  0.55           C  
ATOM   4757  CG  ASN A 678      17.055  25.302  67.151  1.00  0.55           C  
ATOM   4758  OD1 ASN A 678      18.129  25.286  66.552  1.00  0.55           O  
ATOM   4759  ND2 ASN A 678      16.059  26.143  66.790  1.00  0.55           N  
ATOM   4760  N   THR A 679      17.136  21.462  69.947  1.00  0.53           N  
ATOM   4761  CA  THR A 679      17.155  20.541  71.078  1.00  0.53           C  
ATOM   4762  C   THR A 679      18.547  20.016  71.433  1.00  0.53           C  
ATOM   4763  O   THR A 679      18.893  19.756  72.583  1.00  0.53           O  
ATOM   4764  CB  THR A 679      16.213  19.370  70.817  1.00  0.53           C  
ATOM   4765  OG1 THR A 679      14.888  19.841  70.648  1.00  0.53           O  
ATOM   4766  CG2 THR A 679      16.163  18.440  72.008  1.00  0.53           C  
ATOM   4767  N   LEU A 680      19.423  19.801  70.451  1.00  0.52           N  
ATOM   4768  CA  LEU A 680      20.754  19.251  70.661  1.00  0.52           C  
ATOM   4769  C   LEU A 680      21.896  20.193  71.060  1.00  0.52           C  
ATOM   4770  O   LEU A 680      22.900  19.716  71.606  1.00  0.52           O  
ATOM   4771  CB  LEU A 680      21.156  18.571  69.365  1.00  0.52           C  
ATOM   4772  CG  LEU A 680      20.114  17.540  68.940  1.00  0.52           C  
ATOM   4773  CD1 LEU A 680      20.253  17.356  67.451  1.00  0.52           C  
ATOM   4774  CD2 LEU A 680      20.290  16.208  69.656  1.00  0.52           C  
ATOM   4775  N   PRO A 681      21.811  21.506  70.881  1.00  0.58           N  
ATOM   4776  CA  PRO A 681      22.588  22.483  71.622  1.00  0.58           C  
ATOM   4777  C   PRO A 681      22.300  22.468  73.105  1.00  0.58           C  
ATOM   4778  O   PRO A 681      23.025  23.090  73.860  1.00  0.58           O  
ATOM   4779  CB  PRO A 681      22.151  23.838  71.031  1.00  0.58           C  
ATOM   4780  CG  PRO A 681      21.640  23.553  69.619  1.00  0.58           C  
ATOM   4781  CD  PRO A 681      21.302  22.073  69.639  1.00  0.58           C  
ATOM   4782  N   LYS A 682      21.222  21.816  73.572  1.00  0.53           N  
ATOM   4783  CA  LYS A 682      20.885  21.867  74.979  1.00  0.53           C  
ATOM   4784  C   LYS A 682      21.602  20.828  75.829  1.00  0.53           C  
ATOM   4785  O   LYS A 682      21.588  20.915  77.056  1.00  0.53           O  
ATOM   4786  CB  LYS A 682      19.371  21.649  75.155  1.00  0.53           C  
ATOM   4787  CG  LYS A 682      18.458  22.587  74.359  1.00  0.53           C  
ATOM   4788  CD  LYS A 682      18.848  24.064  74.460  1.00  0.53           C  
ATOM   4789  CE  LYS A 682      17.692  24.978  74.072  1.00  0.53           C  
ATOM   4790  NZ  LYS A 682      18.185  26.367  74.002  1.00  0.53           N  
ATOM   4791  N   GLN A 683      22.221  19.828  75.174  1.00  0.51           N  
ATOM   4792  CA  GLN A 683      22.981  18.741  75.766  1.00  0.51           C  
ATOM   4793  C   GLN A 683      24.298  19.207  76.390  1.00  0.51           C  
ATOM   4794  O   GLN A 683      24.737  20.318  76.123  1.00  0.51           O  
ATOM   4795  CB  GLN A 683      23.282  17.691  74.657  1.00  0.51           C  
ATOM   4796  CG  GLN A 683      22.037  17.207  73.876  1.00  0.51           C  
ATOM   4797  CD  GLN A 683      21.066  16.525  74.822  1.00  0.51           C  
ATOM   4798  OE1 GLN A 683      21.277  15.387  75.227  1.00  0.51           O  
ATOM   4799  NE2 GLN A 683      19.964  17.207  75.198  1.00  0.51           N  
ATOM   4800  N   ASP A 684      24.976  18.354  77.190  1.00  0.56           N  
ATOM   4801  CA  ASP A 684      26.336  18.586  77.660  1.00  0.56           C  
ATOM   4802  C   ASP A 684      27.302  17.719  76.844  1.00  0.56           C  
ATOM   4803  O   ASP A 684      28.483  18.029  76.723  1.00  0.56           O  
ATOM   4804  CB  ASP A 684      26.535  18.185  79.153  1.00  0.56           C  
ATOM   4805  CG  ASP A 684      25.786  19.059  80.150  1.00  0.56           C  
ATOM   4806  OD1 ASP A 684      25.178  20.092  79.774  1.00  0.56           O  
ATOM   4807  OD2 ASP A 684      25.767  18.661  81.348  1.00  0.56           O  
ATOM   4808  N   ALA A 685      26.811  16.617  76.230  1.00  0.68           N  
ATOM   4809  CA  ALA A 685      27.563  15.847  75.264  1.00  0.68           C  
ATOM   4810  C   ALA A 685      26.626  14.954  74.463  1.00  0.68           C  
ATOM   4811  O   ALA A 685      25.485  14.703  74.843  1.00  0.68           O  
ATOM   4812  CB  ALA A 685      28.667  14.990  75.922  1.00  0.68           C  
ATOM   4813  N   VAL A 686      27.093  14.451  73.306  1.00  0.74           N  
ATOM   4814  CA  VAL A 686      26.328  13.553  72.448  1.00  0.74           C  
ATOM   4815  C   VAL A 686      27.268  12.488  71.918  1.00  0.74           C
[truncated: 45,287 more chars]
