# Supplementary material for: Metabolic capacity is maintained despite shifts in microbial diversity in estuary sediments
Source: ISME Commun. 2025 Oct 11;5(1):ycaf182. doi: 10.1093/ismeco/ycaf182 (PMC12687941; doi:10.1093/ismeco/ycaf182)
Supplement: Supplementary_Data_1_ycaf182 [file supplementary_data_1_ycaf182.zip › SWISS-MODEL/4_1_Jan_SF_Bin18_scaffold_700_c1_62709776_1/models/04/report.json]

{"modelling":{"id":"dd338a59b3c8762f5568e802ee96d7c0af06f365","trg_seq":"SDLSRRELLKRAVVVGTGAGLAELFLPAQFLSSASAQSEPQAVAIANPLAQMPDRSWERIYRDQFAEEDSFVFTCAPNDTHNCLLRAHVKNGVIVRISPTYGYGKAT-DLAGNQASHRWDPRICQKGLILGRRIYGDRRVKAPMIRKGF-KEWADAGFPRHDDGTPRADMEKRGYDEWLQIPWDEALAIAAKTLQNVAETYKGEDGAGKLLEQGYEPAMVEAMHGAGVQAIKMRGGMPLLGAGRVFGFYRF--ANMLALLDGKLRPEAPPEEIVGSRAFDNYAWHTDLPPGHPMVSGSQTVDFDLFAAEHSKLLVLIGMNWICTKMPDAHWIGDARLKGTRVVVISADYMPTANKADEIVILRPGTDTAFLLGVARELITK------KLYDRDAVIQRTDLPLLVRLD-------TGERLSARDVFE--GYRQAPLENYVALKTEEELAAPPSPPFTADKQVVPTELREEWGDFVYWDRATNGPAAVNRDEIGAKFAGDPALLGAFDVTLVDGTNVKARTAFSLLKEYLDENFDVQTTSEVCNVDPAAVRSLARQLAANKGNALLAAGMGPNHYFNADLFGRVHFLVAALTDNIGHFSGNVGSYAGNYRGSLFQAMGQWIAENPFDQEADLTKPARVKRYFKSESAHYWNYGDRPLVSPSEIITGKSHMPTPTKLIWFGNSNSLLGNAKWSFDVVKNTLPKQDAVFCNEWHWTSSCEYSDLVFPADSWAEFKLPDMTASCTNPFLLAFPKTPLARIHNTRSDYEILAGVAAALADLVDEPRMKTYWKGILDGDPTPYLQRVLSGSNATRGILYEDLHASSAKGVPLLMNARTYPRHAGWEQRQEDKPWYTPTGRLEFYRPEPEWQAAGESLPIWREPVDATFYEPNAILANSKHPSINPRAPEDYGVPESQMDVETRQYRNVVRTWQELKLSKHPLTEKDPAYRFVFQTPKYRWGAHSTAVDSDWIAMLFGPFGDPYRRDSRTPWTGEAYAEINPRDAKELGLKDGDYIWLDADPEDRPYRGADSSDEFYDVARAMMRVRIYSGMPRRVIRTWFNMYAATPGTVQAQKDVPGGPAQNQDTGYVALFRHGSHQSGTRAYLRPTQMTDSMNRKAYFGQTIGKGFEADVHSPSGAPKEGYVKVEKAEDGGDEGVGEWRPVTLGLRPDDPSEAMQAYLAGEFVTRKRKGS","tpl_seq":"-----------------------------------------------------NRDWEDGYRQRWQHDKIVRSTHGVNCTGSCSWKIYVKNGLVTWETQQTDYPRTRPDLPNHE------PRGCPSGASYSWYLYSANRLKYPMMRKRLMKMWREAKALHSDP-----------VEAWASIIED----------ADKAKSFKQARGRGGFVRSSWQ-EVNELIAASNVYTIKN------YGPDRVAGFSPIPAMSMVSYASG-----ARYLSLIGGTCLSFYDWYCDLPPASPQTWGEQTDVPESADWYNSSYIIAWGSNVPQTRTPDAHFFTEVRYKGTKTVAVTPDYAEIAKLCDLWLAPKQGTDAAMALAMGHVMLREFHLDNPSQYFTDYVRRYTDMPMLVMLEERDGYYAAGRMLRAADLVDALGQENNPEWKTVAFNTNGEMVAP---------------------------------------------------------------------------------------------------------------------------------------------------------------------------------------------------------------------------------------------------------------------------------------------------------------------------------------------------------------------------------------------------------------------------------------------------------------------------------------------------------------------------------------------------------------------------------------------------------------------------------------------------------------------------------------------------------------------------------------------------------------","pdb_id":"3ir7","chain":"A","method":"X-RAY DIFFRACTION","short_method":"X-ray","coverage":0.2913453280925751,"resolution":2.5,"description":"Respiratory nitrate reductase 1 alpha chain","seq_sim":0.35490185022354126,"assembly_id":1,"score":0.45887765288352966,"pred_lddt":0.13316965103149414,"seq_id":30.58823585510254,"found_by":"BLAST","oligo_state":"monomer","comment":"e_value=2.33705e-20, bit_score=99.3673, score=246, gmqe_dist_const=0.652594804763794, gmqe_reduced=0.2289677858352661, gmqe_cb_packing=0.11253540962934494, gmqe_torsion=0.011938793584704399, gmqe_ss_agreement=0.09986917674541473, gmqe_coverage=0.2913453280925751, gmqe_seq_id=30.58823585510254, gmqe_seq_sim=0.3549019396305084, gmqe_n_insertions=6, gmqe_n_deletions=6, gmqe_seqres_length=1167, gmqe_seqres_coverage=0.2913453299057412, gmqe_profile_aln_score=363.76153564453125, gmqe_avg_entropy=2.1326241493225098","offset":28,"starttime":"29-03-23 (21:02:50)","QMean":{"global_scores":{"qmean4_norm_score":0.6027093620862063,"qmean4_z_score":-4.696956533437482,"qmean6_norm_score":0.5428959637207814,"qmean6_z_score":-5.620599705265839,"interaction_norm_score":-0.009310098134863864,"interaction_z_score":-3.4356719882464395,"cbeta_norm_score":-0.0015727263036516366,"cbeta_z_score":-3.440668649551331,"packing_norm_score":-0.26524722923728633,"packing_z_score":-2.021140274439321,"torsion_norm_score":0.03525978107874592,"torsion_z_score":-3.55592897875142,"ss_agreement_norm_score":0.18859071341542266,"ss_agreement_z_score":-4.155539803867755,"acc_agreement_norm_score":0.5118733509234829,"acc_agreement_z_score":-1.8122178609454338,"avg_local_score":0.4449450119999522,"avg_local_score_error":0.05},"local_scores":{"A":[null,null,null,null,null,null,null,null,null,null,null,null,null,null,null,null,null,null,null,null,null,null,null,null,null,null,null,null,null,null,null,null,null,null,null,null,null,null,null,null,null,null,null,null,null,null,null,null,null,null,null,null,null,0.42053506957303527,0.49647320404619477,0.6840108818049727,0.49684614197878313,0.6586020649193962,0.5075771954339773,0.6672614304508864,0.5920609078141488,0.5699046333120528,0.5508144681431532,0.5720397671356239,0.6018869041136858,0.6898086858389815,0.6394909129,0.6560229775205357,0.6480400421566612,0.6107263439453392,0.6847760345296591,0.6467243700104621,0.5331228913113948,0.5225057020134778,0.5383555467368286,0.3209657778412507,0.46634958676219507,0.4854866375795852,0.5241701054907182,0.5353430076732529,0.4669415260460061,0.5050482907825344,0.5849604662203998,0.5876443352768284,0.5872056642297461,0.5921762755294675,0.7074554674188337,0.6676063323117463,0.7327592939749596,0.6536443098085778,0.6117885739816574,0.66449034353972,0.7194441718605423,0.6902193737922728,0.6976465321268857,0.5914780151754195,0.6682125202884449,0.6315440005969457,0.5790074429604639,0.5825587073365712,0.4587536737614215,0.4126894229107245,0.3709686933042864,0.4148489014455514,0.3539394005536297,0.3128678495857681,0.33683874542634995,0.35535450905434846,0.37216462099413755,0.32862533518687437,0.3320636690220419,0.2900679873401054,0.3521020178100164,0.34478934499433284,0.3355825829851272,0.26401160507012167,0.3237973888623762,0.2624295654539296,0.29115748485876025,0.33718895038892277,0.23894753901683302,0.2566649301392286,0.6293236638763647,0.5297355796212151,0.5429181932183575,0.6029217083080649,0.578401693067836,0.5840058414275895,0.6354029151831126,0.5993348393709472,0.5683967393166882,0.4892271377010479,0.46538457579842596,0.46004714585842227,0.586054962063655,0.5740482680982109,0.48121716565628,0.44559089457014,0.42003917312857725,0.42220610255768704,0.4490515388424581,0.3828145370312135,0.3427143383673563,0.24953799883396743,0.2469923488333974,0.25425708365941974,0.2787943724064832,0.2980603068529863,0.36677278641377115,0.3757617700418579,0.3033446041763166,0.34679862150199914,0.3222101739988431,0.4026062572409589,0.30727362862416463,0.25512006107706287,0.28614267555365114,0.2718301646994272,0.2667828346325996,0.2667308982276763,0.26693892991689583,0.3627616772162996,0.28839558986841357,0.28014918672704026,0.25387024011724096,0.29354775185964627,0.30840653833145343,0.35331824769210807,0.2921930072465182,0.22281770339965498,0.2627400273520729,0.2807947379258877,0.2600589087957093,0.23999557667358135,0.2748551573211624,0.24443288246165698,0.241360787212715,0.2710567095986474,0.29346516935909767,0.29536653697621046,0.2510685005980363,0.25338135580126986,0.28514707143206464,0.24079207752113427,0.194817938643074,0.23413907150859617,0.2890471295547525,0.3900782615972018,0.27305114222045634,0.33924964736136476,0.35911061161061514,0.2893807283920551,0.3604376266507692,0.40815335050408424,0.27965226826184003,0.3441094154739896,0.4291723752254514,0.31427628511260275,0.25327934737313806,0.19762840642958818,0.22358220610842003,0.268615188364576,0.21822162181676907,0.18571810219978466,0.20277900630152823,0.2109780531421919,0.2010977198493088,0.18380657249782,0.1874676874003469,0.1622476022761275,0.21952644354717404,0.14794454808247903,0.17263040716693995,0.2614712093255016,0.24004608323250098,0.2091004236449947,0.2357727874766213,0.22328472620239867,0.20836108544281293,0.2396639590124624,0.2458106698994455,0.23099797373650616,0.2088350230340492,0.18346861862156555,0.2304735203732713,0.1916296746888217,0.18568485878452387,0.20265610490328187,0.17921338757377892,0.19603562416140907,0.19864578902158542,0.2074022989946018,0.264965204947133,0.2930127968190632,0.18950568368035786,0.27670508189073184,0.18774565126603468,0.22859917288478376,0.22754630108613177,0.25701174668842197,0.2672599926194611,0.24555452796410682,0.23154355215847025,0.24047614547696072,0.21824042470207136,0.18654419229466895,0.18330922888944323,0.19472917702500936,0.17069424906092875,0.17726687015358042,0.16924230387289535,0.16321802672267385,0.1825145574695412,0.3228284021039297,0.24876539390321456,0.22976159327890372,0.2663543023510174,0.29903973354371094,0.322483754732123,0.263769535175964,0.22255777687146636,0.29274160451749925,0.2571532491332359,0.29230141131125187,0.36555384321765155,0.3532381070931194,0.2490248405497766,0.2587753561474526,0.18975990519591077,0.21659899638614794,0.2099829645984176,0.25239269310371265,0.22400129871916508,0.2776350710966693,0.3029317447689329,0.444934639441703,0.42783611933819876,0.4105330667708273,0.51336559429665,0.3497602496346266,0.4454820717582725,0.48696361029219426,0.49835279267607563,0.5130625005806653,0.5083829191365138,0.5723415284142568,0.5894240286307231,0.5401125922177964,0.5947059627002959,0.447541086720413,0.4939632033404109,0.5262770844073126,0.5896993949939031,0.6130236524110118,0.5458682013601789,0.5476428721311988,0.48768716084849084,0.49051363443433427,0.44821774639905315,0.5179177315034103,0.5706140276621219,0.5702926238454693,0.659301766968633,0.6591034971031815,0.6141264814878195,0.5827567896223271,0.6424879540469993,0.6534432364464843,0.6575833968252607,0.7245252296592941,0.8002024663502608,0.7359577988990029,0.6929323949630346,0.7102373463927119,0.6694948025191211,0.7317067529697484,0.6869709170046017,0.6484472771484817,0.6345471372392382,0.5968904342902424,0.5787584484667128,0.5733178251311937,0.6037161753409636,0.6207329192448763,0.6620258101386749,0.6121959656196214,0.6045419188856155,0.6802052861578632,0.6800652293271005,0.6023046154830238,0.5611335401564548,0.5816035381919471,0.6901246247079311,0.6512448911254338,0.6757011712357516,0.6761718697215167,0.6581598930153804,0.7641669157699874,0.7900522813336442,0.8049464336535115,0.753505618946245,0.7616912021644564,0.7421841173763958,0.7379708047903906,0.7476424781874436,0.7206644435893445,0.7116009392876571,0.7144402395338338,0.7677097119142418,0.6895901034152221,0.6361879216406752,0.743990521761482,0.759656910013713,0.7598402703300261,0.7615694833332466,0.7935375213220264,0.6907770857153184,0.6677583195923404,0.6182531941561236,0.6539705568622499,0.6558364156249568,0.6587993294993995,0.6560709928585328,0.5734324366990486,0.6302650940659367,0.6571706828726936,0.6412994375158975,0.5444652740619421,0.6469406264266083,0.6057482730209365,0.5491819896667316,0.515226194926635,0.5449922597508932,0.6023914051526882,0.5441215475023338,0.5581927892747438,0.5523917339768925,0.5515562814800149,0.5918642794006483,0.5540648631435543,0.550895707185739,0.4925213031389036,0.49750009055459904,0.5283022157114543,0.5301787774063254,0.44155857655262615,0.42604798803469157,0.3849013840415896,0.5376077855040802,0.5648375610522838,0.5424334346009485,0.4977437318398973,0.5371704906312288,0.513238731921684,0.5684852102175266,0.5232145521409786,0.44170890710721905,0.5505987233334,0.6364869809788327,0.6170552165394962,0.6175609539353051,0.5071523419932382,0.5842114313344753,0.5970249025207717,0.5679978718508416,0.4718917130528757,0.5199563529505474,0.5560644776001522,0.33703640776682897,0.24567271486768846,0.34829644906687585,0.23046773169883852,0.35125106701068476,0.35061407116555326,0.412196434939737,0.3891061302210577,0.40322325427206424,0.42518804775700547,0.52752480661965,0.4476188385827052,0.49428613878181576,0.4944202707675589,0.4059083954856422,0.41935272674795887,0.41796787524844037,0.2396195888490664,0.3079713602462088,0.3051642857948363,0.28566457854511973,0.3370869253328685,0.3781230318286608,0.30865235123317175,null,null,null,null,null,null,null,null,null,null,null,null,null,null,null,null,null,null,null,null,null,null,null,null,null,null,null,null,null,null,null,null,null,null,null,null,null,null,null,null,null,null,null,null,null,null,null,null,null,null,null,null,null,null,null,null,null,null,null,null,null,null,null,null,null,null,null,null,null,null,null,null,null,null,null,null,null,null,null,null,null,null,null,null,null,null,null,null,null,null,null,null,null,null,null,null,null,null,null,null,null,null,null,null,null,null,null,null,null,null,null,null,null,null,null,null,null,null,null,null,null,null,null,null,null,null,null,null,null,null,null,null,null,null,null,null,null,null,null,null,null,null,null,null,null,null,null,null,null,null,null,null,null,null,null,null,null,null,null,null,null,null,null,null,null,null,null,null,null,null,null,null,null,null,null,null,null,null,null,null,null,null,null,null,null,null,null,null,null,null,null,null,null,null,null,null,null,null,null,null,null,null,null,null,null,null,null,null,null,null,null,null,null,null,null,null,null,null,null,null,null,null,null,null,null,null,null,null,null,null,null,null,null,null,null,null,null,null,null,null,null,null,null,null,null,null,null,null,null,null,null,null,null,null,null,null,null,null,null,null,null,null,null,null,null,null,null,null,null,null,null,null,null,null,null,null,null,null,null,null,null,null,null,null,null,null,null,null,null,null,null,null,null,null,null,null,null,null,null,null,null,null,null,null,null,null,null,null,null,null,null,null,null,null,null,null,null,null,null,null,null,null,null,null,null,null,null,null,null,null,null,null,null,null,null,null,null,null,null,null,null,null,null,null,null,null,null,null,null,null,null,null,null,null,null,null,null,null,null,null,null,null,null,null,null,null,null,null,null,null,null,null,null,null,null,null,null,null,null,null,null,null,null,null,null,null,null,null,null,null,null,null,null,null,null,null,null,null,null,null,null,null,null,null,null,null,null,null,null,null,null,null,null,null,null,null,null,null,null,null,null,null,null,null,null,null,null,null,null,null,null,null,null,null,null,null,null,null,null,null,null,null,null,null,null,null,null,null,null,null,null,null,null,null,null,null,null,null,null,null,null,null,null,null,null,null,null,null,null,null,null,null,null,null,null,null,null,null,null,null,null,null,null,null,null,null,null,null,null,null,null,null,null,null,null,null,null,null,null,null,null,null,null,null,null,null,null,null,null,null,null,null,null,null,null,null,null,null,null,null,null,null,null,null,null,null,null,null,null,null,null,null,null,null,null,null,null,null,null,null,null,null,null,null,null,null,null,null,null,null,null,null,null,null,null,null,null,null,null,null,null,null,null,null,null,null,null,null,null,null,null,null,null,null,null,null,null,null,null,null,null,null,null,null,null,null,null,null,null,null,null,null,null,null,null,null,null,null,null,null,null,null,null,null,null,null,null,null,null,null,null,null,null,null,null,null,null,null,null,null,null,null,null,null,null,null,null,null,null,null,null,null,null,null,null,null,null,null,null,null,null,null,null,null,null,null,null,null,null,null,null,null,null,null,null,null,null,null,null,null,null,null,null,null,null,null,null,null,null,null,null,null,null,null,null,null,null,null,null,null,null,null,null,null,null,null,null,null,null,null,null,null,null,null,null,null,null,null,null,null,null,null,null,null,null,null,null,null,null,null,null,null,null,null,null,null,null,null,null,null,null,null,null,null,null,null,null,null,null,null,null,null,null,null,null]},"qmean_version":"4.3.0"},"title":"Modelling","endtime":"29-03-23 (21:03:05)","mod_engine":["ProMod3"],"ProMod3":{"version":"3.2.1"},"ProMod":null,"MODELLER":null,"SPDBV":null}}
