# Supplementary material for: Metabolic capacity is maintained despite shifts in microbial diversity in estuary sediments
Source: ISME Commun. 2025 Oct 11;5(1):ycaf182. doi: 10.1093/ismeco/ycaf182 (PMC12687941; doi:10.1093/ismeco/ycaf182)
Supplement: Supplementary_Data_1_ycaf182 [file supplementary_data_1_ycaf182.zip › SWISS-MODEL/4_1_Jan_SF_Bin18_scaffold_700_c1_62709776_1/models/04/coords.js]

let model_04=`ATOM      1  N   ASP A  54     127.133 143.443  97.081  1.00  0.42           N  
ATOM      2  CA  ASP A  54     125.793 142.770  97.044  1.00  0.42           C  
ATOM      3  C   ASP A  54     125.904 141.397  96.405  1.00  0.42           C  
ATOM      4  O   ASP A  54     126.916 141.105  95.765  1.00  0.42           O  
ATOM      5  CB  ASP A  54     124.764 143.691  96.309  1.00  0.42           C  
ATOM      6  CG  ASP A  54     123.386 143.055  96.348  1.00  0.42           C  
ATOM      7  OD1 ASP A  54     122.728 142.922  95.299  1.00  0.42           O  
ATOM      8  OD2 ASP A  54     123.130 142.441  97.411  1.00  0.42           O  
ATOM      9  N   ARG A  55     124.880 140.560  96.594  1.00  0.50           N  
ATOM     10  CA  ARG A  55     124.721 139.232  96.058  1.00  0.50           C  
ATOM     11  C   ARG A  55     123.226 138.940  95.937  1.00  0.50           C  
ATOM     12  O   ARG A  55     122.792 137.792  95.890  1.00  0.50           O  
ATOM     13  CB  ARG A  55     125.422 138.147  96.926  1.00  0.50           C  
ATOM     14  CG  ARG A  55     126.962 138.098  96.768  1.00  0.50           C  
ATOM     15  CD  ARG A  55     127.706 137.260  97.813  1.00  0.50           C  
ATOM     16  NE  ARG A  55     127.237 135.862  97.656  1.00  0.50           N  
ATOM     17  CZ  ARG A  55     127.439 134.838  98.488  1.00  0.50           C  
ATOM     18  NH1 ARG A  55     126.784 133.715  98.218  1.00  0.50           N  
ATOM     19  NH2 ARG A  55     128.254 134.902  99.532  1.00  0.50           N  
ATOM     20  N   SER A  56     122.369 139.984  95.857  1.00  0.68           N  
ATOM     21  CA  SER A  56     120.924 139.825  95.763  1.00  0.68           C  
ATOM     22  C   SER A  56     120.482 139.141  94.477  1.00  0.68           C  
ATOM     23  O   SER A  56     119.500 138.390  94.453  1.00  0.68           O  
ATOM     24  CB  SER A  56     120.173 141.168  95.970  1.00  0.68           C  
ATOM     25  OG  SER A  56     120.418 142.076  94.911  1.00  0.68           O  
ATOM     26  N   TRP A  57     121.268 139.311  93.393  1.00  0.50           N  
ATOM     27  CA  TRP A  57     121.106 138.677  92.095  1.00  0.50           C  
ATOM     28  C   TRP A  57     120.977 137.153  92.143  1.00  0.50           C  
ATOM     29  O   TRP A  57     120.261 136.563  91.340  1.00  0.50           O  
ATOM     30  CB  TRP A  57     122.262 139.088  91.128  1.00  0.50           C  
ATOM     31  CG  TRP A  57     123.559 138.290  91.282  1.00  0.50           C  
ATOM     32  CD1 TRP A  57     124.607 138.475  92.139  1.00  0.50           C  
ATOM     33  CD2 TRP A  57     123.778 137.025  90.632  1.00  0.50           C  
ATOM     34  NE1 TRP A  57     125.462 137.394  92.078  1.00  0.50           N  
ATOM     35  CE2 TRP A  57     124.968 136.485  91.170  1.00  0.50           C  
ATOM     36  CE3 TRP A  57     123.043 136.326  89.677  1.00  0.50           C  
ATOM     37  CZ2 TRP A  57     125.433 135.242  90.759  1.00  0.50           C  
ATOM     38  CZ3 TRP A  57     123.512 135.075  89.264  1.00  0.50           C  
ATOM     39  CH2 TRP A  57     124.692 134.537  89.798  1.00  0.50           C  
ATOM     40  N   GLU A  58     121.633 136.465  93.108  1.00  0.66           N  
ATOM     41  CA  GLU A  58     121.617 135.017  93.262  1.00  0.66           C  
ATOM     42  C   GLU A  58     120.219 134.436  93.440  1.00  0.66           C  
ATOM     43  O   GLU A  58     119.963 133.260  93.182  1.00  0.66           O  
ATOM     44  CB  GLU A  58     122.427 134.602  94.507  1.00  0.66           C  
ATOM     45  CG  GLU A  58     123.947 134.830  94.417  1.00  0.66           C  
ATOM     46  CD  GLU A  58     124.637 134.463  95.719  1.00  0.66           C  
ATOM     47  OE1 GLU A  58     125.887 134.562  95.775  1.00  0.66           O  
ATOM     48  OE2 GLU A  58     123.960 134.086  96.718  1.00  0.66           O  
ATOM     49  N   ARG A  59     119.249 135.280  93.853  1.00  0.51           N  
ATOM     50  CA  ARG A  59     117.838 134.950  93.892  1.00  0.51           C  
ATOM     51  C   ARG A  59     117.282 134.505  92.538  1.00  0.51           C  
ATOM     52  O   ARG A  59     116.395 133.659  92.482  1.00  0.51           O  
ATOM     53  CB  ARG A  59     117.032 136.144  94.450  1.00  0.51           C  
ATOM     54  CG  ARG A  59     115.535 135.843  94.621  1.00  0.51           C  
ATOM     55  CD  ARG A  59     114.736 136.989  95.232  1.00  0.51           C  
ATOM     56  NE  ARG A  59     113.319 136.590  95.042  1.00  0.51           N  
ATOM     57  CZ  ARG A  59     112.244 137.330  95.315  1.00  0.51           C  
ATOM     58  NH1 ARG A  59     111.082 136.880  94.855  1.00  0.51           N  
ATOM     59  NH2 ARG A  59     112.315 138.466  95.999  1.00  0.51           N  
ATOM     60  N   ILE A  60     117.851 135.007  91.415  1.00  0.67           N  
ATOM     61  CA  ILE A  60     117.510 134.627  90.046  1.00  0.67           C  
ATOM     62  C   ILE A  60     117.435 133.123  89.842  1.00  0.67           C  
ATOM     63  O   ILE A  60     116.434 132.626  89.334  1.00  0.67           O  
ATOM     64  CB  ILE A  60     118.504 135.252  89.055  1.00  0.67           C  
ATOM     65  CG1 ILE A  60     118.184 136.757  88.880  1.00  0.67           C  
ATOM     66  CG2 ILE A  60     118.535 134.533  87.683  1.00  0.67           C  
ATOM     67  CD1 ILE A  60     119.301 137.555  88.194  1.00  0.67           C  
ATOM     68  N   TYR A  61     118.458 132.352  90.272  1.00  0.59           N  
ATOM     69  CA  TYR A  61     118.439 130.903  90.176  1.00  0.59           C  
ATOM     70  C   TYR A  61     117.630 130.221  91.279  1.00  0.59           C  
ATOM     71  O   TYR A  61     117.053 129.156  91.063  1.00  0.59           O  
ATOM     72  CB  TYR A  61     119.877 130.327  90.155  1.00  0.59           C  
ATOM     73  CG  TYR A  61     120.561 130.644  88.849  1.00  0.59           C  
ATOM     74  CD1 TYR A  61     121.673 131.503  88.806  1.00  0.59           C  
ATOM     75  CD2 TYR A  61     120.124 130.043  87.654  1.00  0.59           C  
ATOM     76  CE1 TYR A  61     122.339 131.749  87.595  1.00  0.59           C  
ATOM     77  CE2 TYR A  61     120.787 130.290  86.443  1.00  0.59           C  
ATOM     78  CZ  TYR A  61     121.896 131.141  86.418  1.00  0.59           C  
ATOM     79  OH  TYR A  61     122.581 131.379  85.211  1.00  0.59           O  
ATOM     80  N   ARG A  62     117.518 130.826  92.484  1.00  0.57           N  
ATOM     81  CA  ARG A  62     116.722 130.269  93.575  1.00  0.57           C  
ATOM     82  C   ARG A  62     115.243 130.171  93.231  1.00  0.57           C  
ATOM     83  O   ARG A  62     114.601 129.138  93.435  1.00  0.57           O  
ATOM     84  CB  ARG A  62     116.850 131.094  94.880  1.00  0.57           C  
ATOM     85  CG  ARG A  62     118.277 131.130  95.453  1.00  0.57           C  
ATOM     86  CD  ARG A  62     118.356 131.867  96.794  1.00  0.57           C  
ATOM     87  NE  ARG A  62     119.792 131.836  97.236  1.00  0.57           N  
ATOM     88  CZ  ARG A  62     120.638 132.879  97.260  1.00  0.57           C  
ATOM     89  NH1 ARG A  62     121.896 132.678  97.643  1.00  0.57           N  
ATOM     90  NH2 ARG A  62     120.271 134.103  96.908  1.00  0.57           N  
ATOM     91  N   ASP A  63     114.698 131.236  92.618  1.00  0.55           N  
ATOM     92  CA  ASP A  63     113.305 131.318  92.245  1.00  0.55           C  
ATOM     93  C   ASP A  63     113.002 130.443  91.013  1.00  0.55           C  
ATOM     94  O   ASP A  63     111.847 130.127  90.725  1.00  0.55           O  
ATOM     95  CB  ASP A  63     112.873 132.806  92.044  1.00  0.55           C  
ATOM     96  CG  ASP A  63     112.822 133.604  93.347  1.00  0.55           C  
ATOM     97  OD1 ASP A  63     113.313 133.122  94.396  1.00  0.55           O  
ATOM     98  OD2 ASP A  63     112.288 134.752  93.333  1.00  0.55           O  
ATOM     99  N   GLN A  64     114.030 129.966  90.264  1.00  0.57           N  
ATOM    100  CA  GLN A  64     113.844 128.910  89.272  1.00  0.57           C  
ATOM    101  C   GLN A  64     113.654 127.534  89.888  1.00  0.57           C  
ATOM    102  O   GLN A  64     112.767 126.777  89.495  1.00  0.57           O  
ATOM    103  CB  GLN A  64     115.020 128.757  88.272  1.00  0.57           C  
ATOM    104  CG  GLN A  64     115.490 130.066  87.612  1.00  0.57           C  
ATOM    105  CD  GLN A  64     114.339 130.884  87.027  1.00  0.57           C  
ATOM    106  OE1 GLN A  64     113.497 130.379  86.279  1.00  0.57           O  
ATOM    107  NE2 GLN A  64     114.285 132.187  87.380  1.00  0.57           N  
ATOM    108  N   PHE A  65     114.496 127.180  90.884  1.00  0.60           N  
ATOM    109  CA  PHE A  65     114.443 125.895  91.560  1.00  0.60           C  
ATOM    110  C   PHE A  65     113.134 125.717  92.313  1.00  0.60           C  
ATOM    111  O   PHE A  65     112.494 124.673  92.217  1.00  0.60           O  
ATOM    112  CB  PHE A  65     115.666 125.749  92.509  1.00  0.60           C  
ATOM    113  CG  PHE A  65     115.724 124.392  93.170  1.00  0.60           C  
ATOM    114  CD1 PHE A  65     115.273 124.233  94.490  1.00  0.60           C  
ATOM    115  CD2 PHE A  65     116.204 123.268  92.476  1.00  0.60           C  
ATOM    116  CE1 PHE A  65     115.285 122.975  95.104  1.00  0.60           C  
ATOM    117  CE2 PHE A  65     116.223 122.007  93.088  1.00  0.60           C  
ATOM    118  CZ  PHE A  65     115.757 121.860  94.401  1.00  0.60           C  
ATOM    119  N   ALA A  66     112.696 126.772  93.030  1.00  0.69           N  
ATOM    120  CA  ALA A  66     111.482 126.776  93.813  1.00  0.69           C  
ATOM    121  C   ALA A  66     110.214 126.403  93.044  1.00  0.69           C  
ATOM    122  O   ALA A  66     110.052 126.708  91.856  1.00  0.69           O  
ATOM    123  CB  ALA A  66     111.323 128.157  94.472  1.00  0.69           C  
ATOM    124  N   GLU A  67     109.278 125.713  93.705  1.00  0.64           N  
ATOM    125  CA  GLU A  67     108.187 125.029  93.052  1.00  0.64           C  
ATOM    126  C   GLU A  67     107.011 124.968  94.010  1.00  0.64           C  
ATOM    127  O   GLU A  67     107.151 125.295  95.188  1.00  0.64           O  
ATOM    128  CB  GLU A  67     108.642 123.607  92.600  1.00  0.64           C  
ATOM    129  CG  GLU A  67     109.158 122.715  93.774  1.00  0.64           C  
ATOM    130  CD  GLU A  67     110.022 121.509  93.397  1.00  0.64           C  
ATOM    131  OE1 GLU A  67     109.809 120.414  94.002  1.00  0.64           O  
ATOM    132  OE2 GLU A  67     110.959 121.692  92.578  1.00  0.64           O  
ATOM    133  N   GLU A  68     105.814 124.609  93.506  1.00  0.66           N  
ATOM    134  CA  GLU A  68     104.586 124.533  94.278  1.00  0.66           C  
ATOM    135  C   GLU A  68     104.533 123.261  95.127  1.00  0.66           C  
ATOM    136  O   GLU A  68     104.266 123.328  96.327  1.00  0.66           O  
ATOM    137  CB  GLU A  68     103.329 124.525  93.356  1.00  0.66           C  
ATOM    138  CG  GLU A  68     103.202 125.689  92.336  1.00  0.66           C  
ATOM    139  CD  GLU A  68     102.987 127.076  92.930  1.00  0.66           C  
ATOM    140  OE1 GLU A  68     102.022 127.257  93.708  1.00  0.66           O  
ATOM    141  OE2 GLU A  68     103.765 127.975  92.512  1.00  0.66           O  
ATOM    142  N   ASP A  69     104.802 122.075  94.520  1.00  0.65           N  
ATOM    143  CA  ASP A  69     104.762 120.797  95.219  1.00  0.65           C  
ATOM    144  C   ASP A  69     105.493 119.661  94.447  1.00  0.65           C  
ATOM    145  O   ASP A  69     105.724 119.769  93.238  1.00  0.65           O  
ATOM    146  CB  ASP A  69     103.278 120.428  95.524  1.00  0.65           C  
ATOM    147  CG  ASP A  69     103.130 119.440  96.670  1.00  0.65           C  
ATOM    148  OD1 ASP A  69     104.173 118.997  97.219  1.00  0.65           O  
ATOM    149  OD2 ASP A  69     101.961 119.119  96.999  1.00  0.65           O  
ATOM    150  N   SER A  70     105.846 118.539  95.134  1.00  0.61           N  
ATOM    151  CA  SER A  70     106.412 117.297  94.586  1.00  0.61           C  
ATOM    152  C   SER A  70     105.321 116.231  94.596  1.00  0.61           C  
ATOM    153  O   SER A  70     104.891 115.801  95.664  1.00  0.61           O  
ATOM    154  CB  SER A  70     107.538 116.593  95.463  1.00  0.61           C  
ATOM    155  OG  SER A  70     108.677 117.421  95.661  1.00  0.61           O  
ATOM    156  N   PHE A  71     104.879 115.693  93.453  1.00  0.68           N  
ATOM    157  CA  PHE A  71     103.937 114.578  93.465  1.00  0.68           C  
ATOM    158  C   PHE A  71     104.660 113.270  93.175  1.00  0.68           C  
ATOM    159  O   PHE A  71     105.544 113.213  92.327  1.00  0.68           O  
ATOM    160  CB  PHE A  71     102.796 114.748  92.432  1.00  0.68           C  
ATOM    161  CG  PHE A  71     101.980 115.960  92.776  1.00  0.68           C  
ATOM    162  CD1 PHE A  71     100.851 115.847  93.603  1.00  0.68           C  
ATOM    163  CD2 PHE A  71     102.358 117.231  92.308  1.00  0.68           C  
ATOM    164  CE1 PHE A  71     100.116 116.984  93.965  1.00  0.68           C  
ATOM    165  CE2 PHE A  71     101.632 118.368  92.677  1.00  0.68           C  
ATOM    166  CZ  PHE A  71     100.511 118.246  93.504  1.00  0.68           C  
ATOM    167  N   VAL A  72     104.331 112.160  93.864  1.00  0.65           N  
ATOM    168  CA  VAL A  72     104.947 110.869  93.561  1.00  0.65           C  
ATOM    169  C   VAL A  72     104.287 110.222  92.357  1.00  0.65           C  
ATOM    170  O   VAL A  72     103.068 110.067  92.301  1.00  0.65           O  
ATOM    171  CB  VAL A  72     104.906 109.881  94.728  1.00  0.65           C  
ATOM    172  CG1 VAL A  72     105.565 108.530  94.359  1.00  0.65           C  
ATOM    173  CG2 VAL A  72     105.646 110.491  95.931  1.00  0.65           C  
ATOM    174  N   PHE A  73     105.090 109.806  91.361  1.00  0.53           N  
ATOM    175  CA  PHE A  73     104.577 109.102  90.209  1.00  0.53           C  
ATOM    176  C   PHE A  73     105.666 108.181  89.676  1.00  0.53           C  
ATOM    177  O   PHE A  73     106.782 108.139  90.195  1.00  0.53           O  
ATOM    178  CB  PHE A  73     104.057 110.092  89.124  1.00  0.53           C  
ATOM    179  CG  PHE A  73     102.871 109.540  88.373  1.00  0.53           C  
ATOM    180  CD1 PHE A  73     102.952 109.256  87.002  1.00  0.53           C  
ATOM    181  CD2 PHE A  73     101.652 109.318  89.040  1.00  0.53           C  
ATOM    182  CE1 PHE A  73     101.852 108.727  86.313  1.00  0.53           C  
ATOM    183  CE2 PHE A  73     100.547 108.795  88.355  1.00  0.53           C  
ATOM    184  CZ  PHE A  73     100.649 108.495  86.992  1.00  0.53           C  
ATOM    185  N   THR A  74     105.349 107.382  88.650  1.00  0.52           N  
ATOM    186  CA  THR A  74     106.248 106.417  88.031  1.00  0.52           C  
ATOM    187  C   THR A  74     105.885 106.419  86.568  1.00  0.52           C  
ATOM    188  O   THR A  74     105.002 107.160  86.132  1.00  0.52           O  
ATOM    189  CB  THR A  74     106.201 104.996  88.622  1.00  0.52           C  
ATOM    190  OG1 THR A  74     107.129 104.096  88.019  1.00  0.52           O  
ATOM    191  CG2 THR A  74     104.808 104.370  88.477  1.00  0.52           C  
ATOM    192  N   CYS A  75     106.567 105.626  85.746  1.00  0.54           N  
ATOM    193  CA  CYS A  75     106.430 105.678  84.315  1.00  0.54           C  
ATOM    194  C   CYS A  75     105.794 104.412  83.803  1.00  0.54           C  
ATOM    195  O   CYS A  75     106.235 103.303  84.104  1.00  0.54           O  
ATOM    196  CB  CYS A  75     107.806 105.859  83.637  1.00  0.54           C  
ATOM    197  SG  CYS A  75     108.590 107.421  84.144  1.00  0.54           S  
ATOM    198  N   ALA A  76     104.759 104.542  82.959  1.00  0.32           N  
ATOM    199  CA  ALA A  76     104.090 103.418  82.335  1.00  0.32           C  
ATOM    200  C   ALA A  76     104.601 102.868  80.977  1.00  0.32           C  
ATOM    201  O   ALA A  76     103.824 102.172  80.313  1.00  0.32           O  
ATOM    202  CB  ALA A  76     102.634 103.846  82.110  1.00  0.32           C  
ATOM    203  N   PRO A  77     105.801 103.101  80.442  1.00  0.47           N  
ATOM    204  CA  PRO A  77     106.383 102.276  79.393  1.00  0.47           C  
ATOM    205  C   PRO A  77     106.827 100.890  79.840  1.00  0.47           C  
ATOM    206  O   PRO A  77     106.839 100.574  81.031  1.00  0.47           O  
ATOM    207  CB  PRO A  77     107.612 103.092  78.938  1.00  0.47           C  
ATOM    208  CG  PRO A  77     107.323 104.529  79.362  1.00  0.47           C  
ATOM    209  CD  PRO A  77     106.610 104.288  80.674  1.00  0.47           C  
ATOM    210  N   ASN A  78     107.230 100.036  78.887  1.00  0.49           N  
ATOM    211  CA  ASN A  78     107.815  98.742  79.177  1.00  0.49           C  
ATOM    212  C   ASN A  78     109.344  98.830  79.213  1.00  0.49           C  
ATOM    213  O   ASN A  78     109.990  98.610  78.192  1.00  0.49           O  
ATOM    214  CB  ASN A  78     107.344  97.754  78.074  1.00  0.49           C  
ATOM    215  CG  ASN A  78     107.742  96.315  78.393  1.00  0.49           C  
ATOM    216  OD1 ASN A  78     107.785  95.916  79.556  1.00  0.49           O  
ATOM    217  ND2 ASN A  78     108.015  95.520  77.333  1.00  0.49           N  
ATOM    218  N   ASP A  79     109.947  99.139  80.382  1.00  0.52           N  
ATOM    219  CA  ASP A  79     111.404  99.197  80.508  1.00  0.52           C  
ATOM    220  C   ASP A  79     111.958  98.327  81.613  1.00  0.52           C  
ATOM    221  O   ASP A  79     113.157  98.372  81.873  1.00  0.52           O  
ATOM    222  CB  ASP A  79     111.863 100.621  80.890  1.00  0.52           C  
ATOM    223  CG  ASP A  79     111.598 101.555  79.750  1.00  0.52           C  
ATOM    224  OD1 ASP A  79     110.709 102.439  79.867  1.00  0.52           O  
ATOM    225  OD2 ASP A  79     112.284 101.465  78.698  1.00  0.52           O  
ATOM    226  N   THR A  80     111.111  97.590  82.348  1.00  0.54           N  
ATOM    227  CA  THR A  80     111.446  96.933  83.623  1.00  0.54           C  
ATOM    228  C   THR A  80     111.800  97.847  84.795  1.00  0.54           C  
ATOM    229  O   THR A  80     111.733  97.415  85.944  1.00  0.54           O  
ATOM    230  CB  THR A  80     112.440  95.757  83.586  1.00  0.54           C  
ATOM    231  OG1 THR A  80     113.797  96.164  83.501  1.00  0.54           O  
ATOM    232  CG2 THR A  80     112.161  94.874  82.365  1.00  0.54           C  
ATOM    233  N   HIS A  81     112.133  99.131  84.552  1.00  0.47           N  
ATOM    234  CA  HIS A  81     112.624 100.077  85.545  1.00  0.47           C  
ATOM    235  C   HIS A  81     111.782 100.284  86.798  1.00  0.47           C  
ATOM    236  O   HIS A  81     112.302 100.244  87.906  1.00  0.47           O  
ATOM    237  CB  HIS A  81     112.750 101.483  84.902  1.00  0.47           C  
ATOM    238  CG  HIS A  81     113.808 101.640  83.856  1.00  0.47           C  
ATOM    239  ND1 HIS A  81     114.046 102.916  83.380  1.00  0.47           N  
ATOM    240  CD2 HIS A  81     114.591 100.741  83.207  1.00  0.47           C  
ATOM    241  CE1 HIS A  81     114.963 102.768  82.446  1.00  0.47           C  
ATOM    242  NE2 HIS A  81     115.330 101.472  82.300  1.00  0.47           N  
ATOM    243  N   ASN A  82     110.460 100.537  86.670  1.00  0.51           N  
ATOM    244  CA  ASN A  82     109.560 100.749  87.806  1.00  0.51           C  
ATOM    245  C   ASN A  82     110.007 101.811  88.829  1.00  0.51           C  
ATOM    246  O   ASN A  82     109.839 101.661  90.042  1.00  0.51           O  
ATOM    247  CB  ASN A  82     109.256  99.404  88.513  1.00  0.51           C  
ATOM    248  CG  ASN A  82     108.606  98.459  87.516  1.00  0.51           C  
ATOM    249  OD1 ASN A  82     107.598  98.790  86.885  1.00  0.51           O  
ATOM    250  ND2 ASN A  82     109.182  97.253  87.342  1.00  0.51           N  
ATOM    251  N   CYS A  83     110.570 102.939  88.361  1.00  0.58           N  
ATOM    252  CA  CYS A  83     111.191 103.925  89.229  1.00  0.58           C  
ATOM    253  C   CYS A  83     110.246 104.989  89.746  1.00  0.58           C  
ATOM    254  O   CYS A  83     109.527 105.635  88.988  1.00  0.58           O  
ATOM    255  CB  CYS A  83     112.358 104.662  88.537  1.00  0.58           C  
ATOM    256  SG  CYS A  83     113.643 103.487  88.007  1.00  0.58           S  
ATOM    257  N   LEU A  84     110.257 105.242  91.065  1.00  0.59           N  
ATOM    258  CA  LEU A  84     109.465 106.295  91.657  1.00  0.59           C  
ATOM    259  C   LEU A  84     110.159 107.641  91.509  1.00  0.59           C  
ATOM    260  O   LEU A  84     111.335 107.817  91.833  1.00  0.59           O  
ATOM    261  CB  LEU A  84     109.158 106.021  93.147  1.00  0.59           C  
ATOM    262  CG  LEU A  84     108.407 104.701  93.415  1.00  0.59           C  
ATOM    263  CD1 LEU A  84     108.300 104.466  94.926  1.00  0.59           C  
ATOM    264  CD2 LEU A  84     107.005 104.678  92.791  1.00  0.59           C  
ATOM    265  N   LEU A  85     109.425 108.631  90.991  1.00  0.59           N  
ATOM    266  CA  LEU A  85     109.938 109.944  90.687  1.00  0.59           C  
ATOM    267  C   LEU A  85     109.155 110.992  91.441  1.00  0.59           C  
ATOM    268  O   LEU A  85     107.985 110.819  91.788  1.00  0.59           O  
ATOM    269  CB  LEU A  85     109.820 110.264  89.176  1.00  0.59           C  
ATOM    270  CG  LEU A  85     110.598 109.316  88.243  1.00  0.59           C  
ATOM    271  CD1 LEU A  85     110.132 109.524  86.798  1.00  0.59           C  
ATOM    272  CD2 LEU A  85     112.116 109.522  88.327  1.00  0.59           C  
ATOM    273  N   ARG A  86     109.812 112.132  91.694  1.00  0.59           N  
ATOM    274  CA  ARG A  86     109.200 113.326  92.208  1.00  0.59           C  
ATOM    275  C   ARG A  86     108.784 114.173  91.029  1.00  0.59           C  
ATOM    276  O   ARG A  86     109.628 114.655  90.275  1.00  0.59           O  
ATOM    277  CB  ARG A  86     110.213 114.166  93.012  1.00  0.59           C  
ATOM    278  CG  ARG A  86     110.765 113.480  94.274  1.00  0.59           C  
ATOM    279  CD  ARG A  86     111.916 114.255  94.922  1.00  0.59           C  
ATOM    280  NE  ARG A  86     111.408 115.650  95.148  1.00  0.59           N  
ATOM    281  CZ  ARG A  86     112.169 116.721  95.421  1.00  0.59           C  
ATOM    282  NH1 ARG A  86     111.611 117.916  95.278  1.00  0.59           N  
ATOM    283  NH2 ARG A  86     113.425 116.593  95.812  1.00  0.59           N  
ATOM    284  N   ALA A  87     107.474 114.371  90.837  1.00  0.71           N  
ATOM    285  CA  ALA A  87     106.934 115.200  89.791  1.00  0.71           C  
ATOM    286  C   ALA A  87     106.755 116.608  90.304  1.00  0.71           C  
ATOM    287  O   ALA A  87     105.839 116.907  91.070  1.00  0.71           O  
ATOM    288  CB  ALA A  87     105.620 114.603  89.251  1.00  0.71           C  
ATOM    289  N   HIS A  88     107.668 117.509  89.903  1.00  0.67           N  
ATOM    290  CA  HIS A  88     107.729 118.845  90.451  1.00  0.67           C  
ATOM    291  C   HIS A  88     106.787 119.786  89.705  1.00  0.67           C  
ATOM    292  O   HIS A  88     106.933 120.021  88.499  1.00  0.67           O  
ATOM    293  CB  HIS A  88     109.175 119.396  90.390  1.00  0.67           C  
ATOM    294  CG  HIS A  88     110.242 118.420  90.826  1.00  0.67           C  
ATOM    295  ND1 HIS A  88     110.276 117.871  92.095  1.00  0.67           N  
ATOM    296  CD2 HIS A  88     111.303 117.972  90.108  1.00  0.67           C  
ATOM    297  CE1 HIS A  88     111.356 117.122  92.114  1.00  0.67           C  
ATOM    298  NE2 HIS A  88     112.011 117.143  90.940  1.00  0.67           N  
ATOM    299  N   VAL A  89     105.784 120.354  90.401  1.00  0.73           N  
ATOM    300  CA  VAL A  89     104.819 121.280  89.818  1.00  0.73           C  
ATOM    301  C   VAL A  89     105.200 122.689  90.210  1.00  0.73           C  
ATOM    302  O   VAL A  89     105.479 122.974  91.367  1.00  0.73           O  
ATOM    303  CB  VAL A  89     103.379 120.971  90.231  1.00  0.73           C  
ATOM    304  CG1 VAL A  89     102.387 122.080  89.814  1.00  0.73           C  
ATOM    305  CG2 VAL A  89     102.970 119.648  89.557  1.00  0.73           C  
ATOM    306  N   LYS A  90     105.245 123.628  89.254  1.00  0.65           N  
ATOM    307  CA  LYS A  90     105.683 124.990  89.482  1.00  0.65           C  
ATOM    308  C   LYS A  90     104.830 125.864  88.600  1.00  0.65           C  
ATOM    309  O   LYS A  90     104.591 125.496  87.457  1.00  0.65           O  
ATOM    310  CB  LYS A  90     107.172 125.117  89.106  1.00  0.65           C  
ATOM    311  CG  LYS A  90     107.748 126.538  89.097  1.00  0.65           C  
ATOM    312  CD  LYS A  90     109.223 126.530  88.667  1.00  0.65           C  
ATOM    313  CE  LYS A  90     109.860 127.920  88.586  1.00  0.65           C  
ATOM    314  NZ  LYS A  90     109.831 128.555  89.913  1.00  0.65           N  
ATOM    315  N   ASN A  91     104.287 127.006  89.091  1.00  0.61           N  
ATOM    316  CA  ASN A  91     103.408 127.870  88.298  1.00  0.61           C  
ATOM    317  C   ASN A  91     102.108 127.182  87.856  1.00  0.61           C  
ATOM    318  O   ASN A  91     101.454 127.589  86.900  1.00  0.61           O  
ATOM    319  CB  ASN A  91     104.141 128.460  87.050  1.00  0.61           C  
ATOM    320  CG  ASN A  91     104.859 129.758  87.368  1.00  0.61           C  
ATOM    321  OD1 ASN A  91     105.730 129.842  88.253  1.00  0.61           O  
ATOM    322  ND2 ASN A  91     104.525 130.815  86.601  1.00  0.61           N  
ATOM    323  N   GLY A  92     101.699 126.105  88.553  1.00  0.66           N  
ATOM    324  CA  GLY A  92     100.563 125.281  88.151  1.00  0.66           C  
ATOM    325  C   GLY A  92     100.864 124.272  87.069  1.00  0.66           C  
ATOM    326  O   GLY A  92      99.968 123.529  86.663  1.00  0.66           O  
ATOM    327  N   VAL A  93     102.113 124.183  86.574  1.00  0.72           N  
ATOM    328  CA  VAL A  93     102.474 123.314  85.463  1.00  0.72           C  
ATOM    329  C   VAL A  93     103.539 122.307  85.875  1.00  0.72           C  
ATOM    330  O   VAL A  93     104.309 122.528  86.810  1.00  0.72           O  
ATOM    331  CB  VAL A  93     102.912 124.075  84.201  1.00  0.72           C  
ATOM    332  CG1 VAL A  93     101.900 125.191  83.873  1.00  0.72           C  
ATOM    333  CG2 VAL A  93     104.332 124.656  84.315  1.00  0.72           C  
ATOM    334  N   ILE A  94     103.617 121.142  85.195  1.00  0.69           N  
ATOM    335  CA  ILE A  94     104.692 120.169  85.395  1.00  0.69           C  
ATOM    336  C   ILE A  94     105.966 120.703  84.756  1.00  0.69           C  
ATOM    337  O   ILE A  94     105.980 120.984  83.560  1.00  0.69           O  
ATOM    338  CB  ILE A  94     104.366 118.796  84.791  1.00  0.69           C  
ATOM    339  CG1 ILE A  94     103.115 118.174  85.459  1.00  0.69           C  
ATOM    340  CG2 ILE A  94     105.579 117.832  84.886  1.00  0.69           C  
ATOM    341  CD1 ILE A  94     102.605 116.925  84.729  1.00  0.69           C  
ATOM    342  N   VAL A  95     107.066 120.874  85.526  1.00  0.70           N  
ATOM    343  CA  VAL A  95     108.267 121.498  84.971  1.00  0.70           C  
ATOM    344  C   VAL A  95     109.458 120.569  84.845  1.00  0.70           C  
ATOM    345  O   VAL A  95     110.216 120.666  83.882  1.00  0.70           O  
ATOM    346  CB  VAL A  95     108.712 122.740  85.748  1.00  0.70           C  
ATOM    347  CG1 VAL A  95     107.646 123.835  85.572  1.00  0.70           C  
ATOM    348  CG2 VAL A  95     108.953 122.456  87.246  1.00  0.70           C  
ATOM    349  N   ARG A  96     109.684 119.642  85.790  1.00  0.59           N  
ATOM    350  CA  ARG A  96     110.821 118.751  85.713  1.00  0.59           C  
ATOM    351  C   ARG A  96     110.592 117.625  86.698  1.00  0.59           C  
ATOM    352  O   ARG A  96     109.618 117.642  87.451  1.00  0.59           O  
ATOM    353  CB  ARG A  96     112.191 119.471  85.930  1.00  0.59           C  
ATOM    354  CG  ARG A  96     112.447 119.980  87.361  1.00  0.59           C  
ATOM    355  CD  ARG A  96     113.550 121.032  87.504  1.00  0.59           C  
ATOM    356  NE  ARG A  96     113.779 121.227  88.981  1.00  0.59           N  
ATOM    357  CZ  ARG A  96     113.085 122.063  89.776  1.00  0.59           C  
ATOM    358  NH1 ARG A  96     113.246 121.998  91.097  1.00  0.59           N  
ATOM    359  NH2 ARG A  96     112.264 122.978  89.296  1.00  0.59           N  
ATOM    360  N   ILE A  97     111.475 116.613  86.719  1.00  0.67           N  
ATOM    361  CA  ILE A  97     111.351 115.476  87.613  1.00  0.67           C  
ATOM    362  C   ILE A  97     112.717 115.156  88.195  1.00  0.67           C  
ATOM    363  O   ILE A  97     113.754 115.565  87.670  1.00  0.67           O  
ATOM    364  CB  ILE A  97     110.774 114.234  86.919  1.00  0.67           C  
ATOM    365  CG1 ILE A  97     111.278 114.121  85.468  1.00  0.67           C  
ATOM    366  CG2 ILE A  97     109.232 114.275  86.983  1.00  0.67           C  
ATOM    367  CD1 ILE A  97     110.786 112.860  84.762  1.00  0.67           C  
ATOM    368  N   SER A  98     112.757 114.427  89.325  1.00  0.63           N  
ATOM    369  CA  SER A  98     113.985 113.895  89.908  1.00  0.63           C  
ATOM    370  C   SER A  98     113.636 112.636  90.679  1.00  0.63           C  
ATOM    371  O   SER A  98     112.464 112.476  91.027  1.00  0.63           O  
ATOM    372  CB  SER A  98     114.765 114.882  90.837  1.00  0.63           C  
ATOM    373  OG  SER A  98     114.019 115.294  91.984  1.00  0.63           O  
ATOM    374  N   PRO A  99     114.531 111.686  90.944  1.00  0.58           N  
ATOM    375  CA  PRO A  99     114.134 110.416  91.540  1.00  0.58           C  
ATOM    376  C   PRO A  99     113.796 110.494  93.017  1.00  0.58           C  
ATOM    377  O   PRO A  99     114.329 111.314  93.764  1.00  0.58           O  
ATOM    378  CB  PRO A  99     115.306 109.460  91.258  1.00  0.58           C  
ATOM    379  CG  PRO A  99     116.509 110.368  91.000  1.00  0.58           C  
ATOM    380  CD  PRO A  99     115.898 111.640  90.413  1.00  0.58           C  
ATOM    381  N   THR A 100     112.865 109.628  93.448  1.00  0.58           N  
ATOM    382  CA  THR A 100     112.496 109.438  94.840  1.00  0.58           C  
ATOM    383  C   THR A 100     113.487 108.516  95.487  1.00  0.58           C  
ATOM    384  O   THR A 100     113.665 107.365  95.071  1.00  0.58           O  
ATOM    385  CB  THR A 100     111.114 108.817  95.002  1.00  0.58           C  
ATOM    386  OG1 THR A 100     110.134 109.717  94.510  1.00  0.58           O  
ATOM    387  CG2 THR A 100     110.736 108.526  96.464  1.00  0.58           C  
ATOM    388  N   TYR A 101     114.168 108.969  96.546  1.00  0.46           N  
ATOM    389  CA  TYR A 101     115.240 108.215  97.167  1.00  0.46           C  
ATOM    390  C   TYR A 101     114.763 107.467  98.404  1.00  0.46           C  
ATOM    391  O   TYR A 101     115.545 106.883  99.148  1.00  0.46           O  
ATOM    392  CB  TYR A 101     116.400 109.153  97.589  1.00  0.46           C  
ATOM    393  CG  TYR A 101     116.961 109.906  96.412  1.00  0.46           C  
ATOM    394  CD1 TYR A 101     117.795 109.269  95.477  1.00  0.46           C  
ATOM    395  CD2 TYR A 101     116.694 111.275  96.254  1.00  0.46           C  
ATOM    396  CE1 TYR A 101     118.362 109.986  94.414  1.00  0.46           C  
ATOM    397  CE2 TYR A 101     117.261 111.996  95.194  1.00  0.46           C  
ATOM    398  CZ  TYR A 101     118.103 111.352  94.282  1.00  0.46           C  
ATOM    399  OH  TYR A 101     118.694 112.090  93.238  1.00  0.46           O  
ATOM    400  N   GLY A 102     113.438 107.477  98.644  1.00  0.41           N  
ATOM    401  CA  GLY A 102     112.796 106.993  99.862  1.00  0.41           C  
ATOM    402  C   GLY A 102     112.243 105.599  99.791  1.00  0.41           C  
ATOM    403  O   GLY A 102     111.274 105.277 100.470  1.00  0.41           O  
ATOM    404  N   TYR A 103     112.821 104.717  98.959  1.00  0.37           N  
ATOM    405  CA  TYR A 103     112.518 103.297  99.000  1.00  0.37           C  
ATOM    406  C   TYR A 103     112.860 102.675 100.354  1.00  0.37           C  
ATOM    407  O   TYR A 103     113.834 103.061 101.004  1.00  0.37           O  
ATOM    408  CB  TYR A 103     113.318 102.505  97.934  1.00  0.37           C  
ATOM    409  CG  TYR A 103     112.980 102.926  96.532  1.00  0.37           C  
ATOM    410  CD1 TYR A 103     113.771 103.873  95.859  1.00  0.37           C  
ATOM    411  CD2 TYR A 103     111.921 102.311  95.843  1.00  0.37           C  
ATOM    412  CE1 TYR A 103     113.529 104.172  94.510  1.00  0.37           C  
ATOM    413  CE2 TYR A 103     111.688 102.598  94.491  1.00  0.37           C  
ATOM    414  CZ  TYR A 103     112.503 103.514  93.823  1.00  0.37           C  
ATOM    415  OH  TYR A 103     112.330 103.710  92.442  1.00  0.37           O  
ATOM    416  N   GLY A 104     112.076 101.670 100.811  1.00  0.41           N  
ATOM    417  CA  GLY A 104     112.456 100.825 101.944  1.00  0.41           C  
ATOM    418  C   GLY A 104     113.812 100.181 101.753  1.00  0.41           C  
ATOM    419  O   GLY A 104     114.022  99.413 100.817  1.00  0.41           O  
ATOM    420  N   LYS A 105     114.784 100.532 102.613  1.00  0.35           N  
ATOM    421  CA  LYS A 105     116.154 100.074 102.498  1.00  0.35           C  
ATOM    422  C   LYS A 105     116.352  98.571 102.663  1.00  0.35           C  
ATOM    423  O   LYS A 105     115.717  97.913 103.487  1.00  0.35           O  
ATOM    424  CB  LYS A 105     117.090 100.838 103.468  1.00  0.35           C  
ATOM    425  CG  LYS A 105     117.202 102.346 103.178  1.00  0.35           C  
ATOM    426  CD  LYS A 105     118.152 103.050 104.163  1.00  0.35           C  
ATOM    427  CE  LYS A 105     118.306 104.549 103.888  1.00  0.35           C  
ATOM    428  NZ  LYS A 105     119.202 105.169 104.892  1.00  0.35           N  
ATOM    429  N   ALA A 106     117.265  98.009 101.848  1.00  0.31           N  
ATOM    430  CA  ALA A 106     117.719  96.639 101.893  1.00  0.31           C  
ATOM    431  C   ALA A 106     118.549  96.303 103.134  1.00  0.31           C  
ATOM    432  O   ALA A 106     118.717  97.107 104.051  1.00  0.31           O  
ATOM    433  CB  ALA A 106     118.466  96.285 100.589  1.00  0.31           C  
ATOM    434  N   THR A 107     119.053  95.057 103.207  1.00  0.34           N  
ATOM    435  CA  THR A 107     119.871  94.555 104.305  1.00  0.34           C  
ATOM    436  C   THR A 107     121.303  95.095 104.292  1.00  0.34           C  
ATOM    437  O   THR A 107     121.561  96.235 103.903  1.00  0.34           O  
ATOM    438  CB  THR A 107     119.910  93.021 104.296  1.00  0.34           C  
ATOM    439  OG1 THR A 107     120.310  92.515 103.026  1.00  0.34           O  
ATOM    440  CG2 THR A 107     118.504  92.466 104.557  1.00  0.34           C  
ATOM    441  N   ASP A 108     122.300  94.292 104.713  1.00  0.36           N  
ATOM    442  CA  ASP A 108     123.714  94.495 104.468  1.00  0.36           C  
ATOM    443  C   ASP A 108     124.026  94.260 102.974  1.00  0.36           C  
ATOM    444  O   ASP A 108     124.505  93.205 102.548  1.00  0.36           O  
ATOM    445  CB  ASP A 108     124.472  93.536 105.421  1.00  0.36           C  
ATOM    446  CG  ASP A 108     125.946  93.874 105.535  1.00  0.36           C  
ATOM    447  OD1 ASP A 108     126.742  92.923 105.741  1.00  0.36           O  
ATOM    448  OD2 ASP A 108     126.278  95.083 105.460  1.00  0.36           O  
ATOM    449  N   LEU A 109     123.595  95.232 102.149  1.00  0.37           N  
ATOM    450  CA  LEU A 109     123.447  95.147 100.719  1.00  0.37           C  
ATOM    451  C   LEU A 109     123.312  96.595 100.273  1.00  0.37           C  
ATOM    452  O   LEU A 109     122.932  97.446 101.081  1.00  0.37           O  
ATOM    453  CB  LEU A 109     122.117  94.391 100.442  1.00  0.37           C  
ATOM    454  CG  LEU A 109     122.016  93.614  99.121  1.00  0.37           C  
ATOM    455  CD1 LEU A 109     122.914  92.372  99.163  1.00  0.37           C  
ATOM    456  CD2 LEU A 109     120.564  93.191  98.856  1.00  0.37           C  
ATOM    457  N   ALA A 110     123.585  96.960  99.009  1.00  0.33           N  
ATOM    458  CA  ALA A 110     123.343  98.317  98.548  1.00  0.33           C  
ATOM    459  C   ALA A 110     121.857  98.701  98.514  1.00  0.33           C  
ATOM    460  O   ALA A 110     120.957  97.867  98.555  1.00  0.33           O  
ATOM    461  CB  ALA A 110     124.033  98.549  97.193  1.00  0.33           C  
ATOM    462  N   GLY A 111     121.528 100.010  98.507  1.00  0.33           N  
ATOM    463  CA  GLY A 111     120.135 100.445  98.413  1.00  0.33           C  
ATOM    464  C   GLY A 111     119.719 100.726  96.989  1.00  0.33           C  
ATOM    465  O   GLY A 111     120.548 100.965  96.115  1.00  0.33           O  
ATOM    466  N   ASN A 112     118.400 100.762  96.710  1.00  0.29           N  
ATOM    467  CA  ASN A 112     117.888 100.989  95.365  1.00  0.29           C  
ATOM    468  C   ASN A 112     117.907 102.457  94.970  1.00  0.29           C  
ATOM    469  O   ASN A 112     117.831 102.822  93.799  1.00  0.29           O  
ATOM    470  CB  ASN A 112     116.415 100.511  95.299  1.00  0.29           C  
ATOM    471  CG  ASN A 112     115.992 100.296  93.855  1.00  0.29           C  
ATOM    472  OD1 ASN A 112     116.480  99.334  93.231  1.00  0.29           O  
ATOM    473  ND2 ASN A 112     115.122 101.151  93.299  1.00  0.29           N  
ATOM    474  N   GLN A 113     117.994 103.370  95.936  1.00  0.35           N  
ATOM    475  CA  GLN A 113     117.901 104.791  95.704  1.00  0.35           C  
ATOM    476  C   GLN A 113     119.097 105.372  94.983  1.00  0.35           C  
ATOM    477  O   GLN A 113     119.012 106.391  94.304  1.00  0.35           O  
ATOM    478  CB  GLN A 113     117.697 105.543  97.042  1.00  0.35           C  
ATOM    479  CG  GLN A 113     118.829 105.476  98.106  1.00  0.35           C  
ATOM    480  CD  GLN A 113     118.797 104.203  98.958  1.00  0.35           C  
ATOM    481  OE1 GLN A 113     118.106 103.221  98.696  1.00  0.35           O  
ATOM    482  NE2 GLN A 113     119.617 104.195 100.036  1.00  0.35           N  
ATOM    483  N   ALA A 114     120.256 104.717  95.105  1.00  0.34           N  
ATOM    484  CA  ALA A 114     121.493 105.213  94.560  1.00  0.34           C  
ATOM    485  C   ALA A 114     121.902 104.398  93.352  1.00  0.34           C  
ATOM    486  O   ALA A 114     123.042 104.476  92.886  1.00  0.34           O  
ATOM    487  CB  ALA A 114     122.555 105.079  95.659  1.00  0.34           C  
ATOM    488  N   SER A 115     120.976 103.587  92.829  1.00  0.34           N  
ATOM    489  CA  SER A 115     121.220 102.518  91.880  1.00  0.34           C  
ATOM    490  C   SER A 115     121.796 102.920  90.549  1.00  0.34           C  
ATOM    491  O   SER A 115     122.616 102.221  89.947  1.00  0.34           O  
ATOM    492  CB  SER A 115     119.961 101.660  91.672  1.00  0.34           C  
ATOM    493  OG  SER A 115     118.916 102.424  91.095  1.00  0.34           O  
ATOM    494  N   HIS A 116     121.386 104.077  90.055  1.00  0.26           N  
ATOM    495  CA  HIS A 116     121.726 104.546  88.742  1.00  0.26           C  
ATOM    496  C   HIS A 116     122.597 105.765  88.785  1.00  0.26           C  
ATOM    497  O   HIS A 116     122.726 106.480  87.795  1.00  0.26           O  
ATOM    498  CB  HIS A 116     120.442 104.891  87.999  1.00  0.26           C  
ATOM    499  CG  HIS A 116     119.497 105.807  88.714  1.00  0.26           C  
ATOM    500  ND1 HIS A 116     118.708 105.323  89.733  1.00  0.26           N  
ATOM    501  CD2 HIS A 116     119.205 107.105  88.476  1.00  0.26           C  
ATOM    502  CE1 HIS A 116     117.945 106.325  90.098  1.00  0.26           C  
ATOM    503  NE2 HIS A 116     118.200 107.435  89.364  1.00  0.26           N  
ATOM    504  N   ARG A 117     123.247 106.028  89.937  1.00  0.32           N  
ATOM    505  CA  ARG A 117     124.083 107.205  90.143  1.00  0.32           C  
ATOM    506  C   ARG A 117     125.266 107.295  89.191  1.00  0.32           C  
ATOM    507  O   ARG A 117     125.754 108.382  88.889  1.00  0.32           O  
ATOM    508  CB  ARG A 117     124.599 107.305  91.604  1.00  0.32           C  
ATOM    509  CG  ARG A 117     125.600 106.200  92.004  1.00  0.32           C  
ATOM    510  CD  ARG A 117     125.903 106.131  93.499  1.00  0.32           C  
ATOM    511  NE  ARG A 117     126.886 105.023  93.702  1.00  0.32           N  
ATOM    512  CZ  ARG A 117     126.591 103.738  93.952  1.00  0.32           C  
ATOM    513  NH1 ARG A 117     127.599 102.902  94.198  1.00  0.32           N  
ATOM    514  NH2 ARG A 117     125.363 103.244  93.932  1.00  0.32           N  
ATOM    515  N   TRP A 118     125.743 106.141  88.693  1.00  0.26           N  
ATOM    516  CA  TRP A 118     126.848 106.058  87.769  1.00  0.26           C  
ATOM    517  C   TRP A 118     126.402 105.911  86.324  1.00  0.26           C  
ATOM    518  O   TRP A 118     127.217 106.031  85.411  1.00  0.26           O  
ATOM    519  CB  TRP A 118     127.693 104.811  88.130  1.00  0.26           C  
ATOM    520  CG  TRP A 118     128.427 104.940  89.450  1.00  0.26           C  
ATOM    521  CD1 TRP A 118     128.307 104.226  90.612  1.00  0.26           C  
ATOM    522  CD2 TRP A 118     129.450 105.922  89.678  1.00  0.26           C  
ATOM    523  NE1 TRP A 118     129.191 104.706  91.565  1.00  0.26           N  
ATOM    524  CE2 TRP A 118     129.874 105.773  91.013  1.00  0.26           C  
ATOM    525  CE3 TRP A 118     130.013 106.884  88.839  1.00  0.26           C  
ATOM    526  CZ2 TRP A 118     130.852 106.607  91.543  1.00  0.26           C  
ATOM    527  CZ3 TRP A 118     131.007 107.716  89.371  1.00  0.26           C  
ATOM    528  CH2 TRP A 118     131.411 107.589  90.707  1.00  0.26           C  
ATOM    529  N   ASP A 119     125.091 105.725  86.073  1.00  0.29           N  
ATOM    530  CA  ASP A 119     124.591 105.395  84.747  1.00  0.29           C  
ATOM    531  C   ASP A 119     123.437 106.294  84.281  1.00  0.29           C  
ATOM    532  O   ASP A 119     122.369 105.792  83.915  1.00  0.29           O  
ATOM    533  CB  ASP A 119     124.140 103.916  84.714  1.00  0.29           C  
ATOM    534  CG  ASP A 119     125.359 103.031  84.907  1.00  0.29           C  
ATOM    535  OD1 ASP A 119     126.208 102.983  83.976  1.00  0.29           O  
ATOM    536  OD2 ASP A 119     125.466 102.401  85.992  1.00  0.29           O  
ATOM    537  N   PRO A 120     123.538 107.626  84.214  1.00  0.34           N  
ATOM    538  CA  PRO A 120     122.377 108.490  83.985  1.00  0.34           C  
ATOM    539  C   PRO A 120     121.839 108.475  82.574  1.00  0.34           C  
ATOM    540  O   PRO A 120     120.818 109.122  82.300  1.00  0.34           O  
ATOM    541  CB  PRO A 120     122.877 109.894  84.355  1.00  0.34           C  
ATOM    542  CG  PRO A 120     124.391 109.823  84.167  1.00  0.34           C  
ATOM    543  CD  PRO A 120     124.701 108.406  84.637  1.00  0.34           C  
ATOM    544  N   ARG A 121     122.459 107.774  81.632  1.00  0.24           N  
ATOM    545  CA  ARG A 121     122.096 107.778  80.237  1.00  0.24           C  
ATOM    546  C   ARG A 121     120.853 106.995  79.976  1.00  0.24           C  
ATOM    547  O   ARG A 121     120.265 107.096  78.898  1.00  0.24           O  
ATOM    548  CB  ARG A 121     123.239 107.133  79.430  1.00  0.24           C  
ATOM    549  CG  ARG A 121     124.412 108.107  79.244  1.00  0.24           C  
ATOM    550  CD  ARG A 121     125.561 107.523  78.423  1.00  0.24           C  
ATOM    551  NE  ARG A 121     126.541 108.640  78.214  1.00  0.24           N  
ATOM    552  CZ  ARG A 121     127.744 108.496  77.642  1.00  0.24           C  
ATOM    553  NH1 ARG A 121     128.532 109.561  77.497  1.00  0.24           N  
ATOM    554  NH2 ARG A 121     128.174 107.315  77.211  1.00  0.24           N  
ATOM    555  N   ILE A 122     120.417 106.180  80.929  1.00  0.26           N  
ATOM    556  CA  ILE A 122     119.315 105.294  80.675  1.00  0.26           C  
ATOM    557  C   ILE A 122     118.154 105.722  81.543  1.00  0.26           C  
ATOM    558  O   ILE A 122     116.983 105.486  81.205  1.00  0.26           O  
ATOM    559  CB  ILE A 122     119.745 103.883  80.966  1.00  0.26           C  
ATOM    560  CG1 ILE A 122     121.179 103.512  80.524  1.00  0.26           C  
ATOM    561  CG2 ILE A 122     118.734 102.827  80.507  1.00  0.26           C  
ATOM    562  CD1 ILE A 122     121.478 103.647  79.026  1.00  0.26           C  
ATOM    563  N   CYS A 123     118.424 106.455  82.651  1.00  0.63           N  
ATOM    564  CA  CYS A 123     117.435 107.189  83.420  1.00  0.63           C  
ATOM    565  C   CYS A 123     117.054 108.431  82.663  1.00  0.63           C  
ATOM    566  O   CYS A 123     115.975 108.980  82.905  1.00  0.63           O  
ATOM    567  CB  CYS A 123     117.912 107.511  84.872  1.00  0.63           C  
ATOM    568  SG  CYS A 123     119.011 108.951  85.043  1.00  0.63           S  
ATOM    569  N   GLN A 124     117.878 108.850  81.682  1.00  0.53           N  
ATOM    570  CA  GLN A 124     117.587 109.812  80.633  1.00  0.53           C  
ATOM    571  C   GLN A 124     116.157 109.749  80.110  1.00  0.53           C  
ATOM    572  O   GLN A 124     115.438 110.737  80.201  1.00  0.53           O  
ATOM    573  CB  GLN A 124     118.564 109.604  79.441  1.00  0.53           C  
ATOM    574  CG  GLN A 124     118.499 110.661  78.308  1.00  0.53           C  
ATOM    575  CD  GLN A 124     119.424 110.413  77.102  1.00  0.53           C  
ATOM    576  OE1 GLN A 124     119.524 111.277  76.234  1.00  0.53           O  
ATOM    577  NE2 GLN A 124     120.103 109.247  77.009  1.00  0.53           N  
ATOM    578  N   LYS A 125     115.659 108.588  79.617  1.00  0.54           N  
ATOM    579  CA  LYS A 125     114.289 108.497  79.119  1.00  0.54           C  
ATOM    580  C   LYS A 125     113.229 108.759  80.183  1.00  0.54           C  
ATOM    581  O   LYS A 125     112.237 109.445  79.937  1.00  0.54           O  
ATOM    582  CB  LYS A 125     113.986 107.153  78.419  1.00  0.54           C  
ATOM    583  CG  LYS A 125     112.710 107.214  77.554  1.00  0.54           C  
ATOM    584  CD  LYS A 125     112.253 105.846  77.024  1.00  0.54           C  
ATOM    585  CE  LYS A 125     111.682 104.955  78.132  1.00  0.54           C  
ATOM    586  NZ  LYS A 125     111.275 103.654  77.590  1.00  0.54           N  
ATOM    587  N   GLY A 126     113.441 108.240  81.414  1.00  0.60           N  
ATOM    588  CA  GLY A 126     112.664 108.615  82.593  1.00  0.60           C  
ATOM    589  C   GLY A 126     112.651 110.098  82.863  1.00  0.60           C  
ATOM    590  O   GLY A 126     111.587 110.714  82.885  1.00  0.60           O  
ATOM    591  N   LEU A 127     113.842 110.707  83.017  1.00  0.58           N  
ATOM    592  CA  LEU A 127     114.097 112.111  83.318  1.00  0.58           C  
ATOM    593  C   LEU A 127     113.508 113.072  82.290  1.00  0.58           C  
ATOM    594  O   LEU A 127     113.086 114.185  82.629  1.00  0.58           O  
ATOM    595  CB  LEU A 127     115.622 112.394  83.463  1.00  0.58           C  
ATOM    596  CG  LEU A 127     116.337 111.768  84.686  1.00  0.58           C  
ATOM    597  CD1 LEU A 127     117.838 112.095  84.634  1.00  0.58           C  
ATOM    598  CD2 LEU A 127     115.761 112.226  86.035  1.00  0.58           C  
ATOM    599  N   ILE A 128     113.436 112.689  81.003  1.00  0.58           N  
ATOM    600  CA  ILE A 128     112.940 113.573  79.958  1.00  0.58           C  
ATOM    601  C   ILE A 128     111.445 113.457  79.705  1.00  0.58           C  
ATOM    602  O   ILE A 128     110.919 114.146  78.830  1.00  0.58           O  
ATOM    603  CB  ILE A 128     113.646 113.406  78.609  1.00  0.58           C  
ATOM    604  CG1 ILE A 128     113.367 112.029  77.956  1.00  0.58           C  
ATOM    605  CG2 ILE A 128     115.143 113.735  78.801  1.00  0.58           C  
ATOM    606  CD1 ILE A 128     113.967 111.846  76.556  1.00  0.58           C  
ATOM    607  N   LEU A 129     110.688 112.637  80.472  1.00  0.64           N  
ATOM    608  CA  LEU A 129     109.248 112.466  80.275  1.00  0.64           C  
ATOM    609  C   LEU A 129     108.453 113.765  80.392  1.00  0.64           C  
ATOM    610  O   LEU A 129     107.451 113.978  79.704  1.00  0.64           O  
ATOM    611  CB  LEU A 129     108.661 111.412  81.249  1.00  0.64           C  
ATOM    612  CG  LEU A 129     107.143 111.133  81.095  1.00  0.64           C  
ATOM    613  CD1 LEU A 129     106.793 110.571  79.709  1.00  0.64           C  
ATOM    614  CD2 LEU A 129     106.641 110.161  82.171  1.00  0.64           C  
ATOM    615  N   GLY A 130     108.933 114.715  81.223  1.00  0.60           N  
ATOM    616  CA  GLY A 130     108.285 116.008  81.428  1.00  0.60           C  
ATOM    617  C   GLY A 130     108.301 116.911  80.215  1.00  0.60           C  
ATOM    618  O   GLY A 130     107.614 117.922  80.174  1.00  0.60           O  
ATOM    619  N   ARG A 131     109.052 116.567  79.155  1.00  0.57           N  
ATOM    620  CA  ARG A 131     108.947 117.228  77.865  1.00  0.57           C  
ATOM    621  C   ARG A 131     107.603 117.006  77.165  1.00  0.57           C  
ATOM    622  O   ARG A 131     107.079 117.882  76.482  1.00  0.57           O  
ATOM    623  CB  ARG A 131     110.080 116.755  76.922  1.00  0.57           C  
ATOM    624  CG  ARG A 131     111.491 117.165  77.392  1.00  0.57           C  
ATOM    625  CD  ARG A 131     112.603 116.620  76.491  1.00  0.57           C  
ATOM    626  NE  ARG A 131     113.906 117.079  77.080  1.00  0.57           N  
ATOM    627  CZ  ARG A 131     115.112 116.657  76.673  1.00  0.57           C  
ATOM    628  NH1 ARG A 131     116.209 117.184  77.215  1.00  0.57           N  
ATOM    629  NH2 ARG A 131     115.246 115.718  75.744  1.00  0.57           N  
ATOM    630  N   ARG A 132     107.012 115.800  77.303  1.00  0.49           N  
ATOM    631  CA  ARG A 132     105.825 115.379  76.572  1.00  0.49           C  
ATOM    632  C   ARG A 132     104.568 116.192  76.855  1.00  0.49           C  
ATOM    633  O   ARG A 132     103.705 116.360  75.992  1.00  0.49           O  
ATOM    634  CB  ARG A 132     105.529 113.884  76.877  1.00  0.49           C  
ATOM    635  CG  ARG A 132     104.300 113.293  76.138  1.00  0.49           C  
ATOM    636  CD  ARG A 132     103.905 111.869  76.551  1.00  0.49           C  
ATOM    637  NE  ARG A 132     103.590 111.892  78.023  1.00  0.49           N  
ATOM    638  CZ  ARG A 132     102.430 112.288  78.565  1.00  0.49           C  
ATOM    639  NH1 ARG A 132     102.309 112.308  79.892  1.00  0.49           N  
ATOM    640  NH2 ARG A 132     101.393 112.657  77.819  1.00  0.49           N  
ATOM    641  N   ILE A 133     104.399 116.680  78.095  1.00  0.47           N  
ATOM    642  CA  ILE A 133     103.143 117.214  78.596  1.00  0.47           C  
ATOM    643  C   ILE A 133     102.578 118.395  77.807  1.00  0.47           C  
ATOM    644  O   ILE A 133     101.389 118.374  77.474  1.00  0.47           O  
ATOM    645  CB  ILE A 133     103.249 117.491  80.096  1.00  0.47           C  
ATOM    646  CG1 ILE A 133     101.947 118.013  80.741  1.00  0.47           C  
ATOM    647  CG2 ILE A 133     104.417 118.445  80.397  1.00  0.47           C  
ATOM    648  CD1 ILE A 133     100.965 116.903  81.118  1.00  0.47           C  
ATOM    649  N   TYR A 134     103.396 119.398  77.433  1.00  0.46           N  
ATOM    650  CA  TYR A 134     102.929 120.545  76.665  1.00  0.46           C  
ATOM    651  C   TYR A 134     103.627 120.636  75.319  1.00  0.46           C  
ATOM    652  O   TYR A 134     103.483 121.633  74.612  1.00  0.46           O  
ATOM    653  CB  TYR A 134     103.158 121.891  77.416  1.00  0.46           C  
ATOM    654  CG  TYR A 134     102.713 121.815  78.853  1.00  0.46           C  
ATOM    655  CD1 TYR A 134     103.659 121.904  79.887  1.00  0.46           C  
ATOM    656  CD2 TYR A 134     101.363 121.604  79.187  1.00  0.46           C  
ATOM    657  CE1 TYR A 134     103.279 121.712  81.223  1.00  0.46           C  
ATOM    658  CE2 TYR A 134     100.977 121.437  80.526  1.00  0.46           C  
ATOM    659  CZ  TYR A 134     101.941 121.463  81.541  1.00  0.46           C  
ATOM    660  OH  TYR A 134     101.570 121.203  82.877  1.00  0.46           O  
ATOM    661  N   GLY A 135     104.405 119.599  74.933  1.00  0.59           N  
ATOM    662  CA  GLY A 135     105.158 119.562  73.683  1.00  0.59           C  
ATOM    663  C   GLY A 135     104.363 119.708  72.405  1.00  0.59           C  
ATOM    664  O   GLY A 135     103.131 119.649  72.370  1.00  0.59           O  
ATOM    665  N   ASP A 136     105.080 119.840  71.282  1.00  0.57           N  
ATOM    666  CA  ASP A 136     104.548 120.053  69.951  1.00  0.57           C  
ATOM    667  C   ASP A 136     103.756 118.854  69.433  1.00  0.57           C  
ATOM    668  O   ASP A 136     102.820 118.974  68.642  1.00  0.57           O  
ATOM    669  CB  ASP A 136     105.709 120.445  68.994  1.00  0.57           C  
ATOM    670  CG  ASP A 136     106.838 119.447  68.919  1.00  0.57           C  
ATOM    671  OD1 ASP A 136     107.709 119.658  68.033  1.00  0.57           O  
ATOM    672  OD2 ASP A 136     106.896 118.449  69.690  1.00  0.57           O  
ATOM    673  N   ARG A 137     104.128 117.659  69.908  1.00  0.48           N  
ATOM    674  CA  ARG A 137     103.556 116.388  69.532  1.00  0.48           C  
ATOM    675  C   ARG A 137     102.525 115.882  70.530  1.00  0.48           C  
ATOM    676  O   ARG A 137     102.115 114.722  70.494  1.00  0.48           O  
ATOM    677  CB  ARG A 137     104.705 115.360  69.382  1.00  0.48           C  
ATOM    678  CG  ARG A 137     105.659 115.746  68.229  1.00  0.48           C  
ATOM    679  CD  ARG A 137     106.985 114.979  68.218  1.00  0.48           C  
ATOM    680  NE  ARG A 137     107.789 115.449  67.035  1.00  0.48           N  
ATOM    681  CZ  ARG A 137     108.554 116.549  67.021  1.00  0.48           C  
ATOM    682  NH1 ARG A 137     109.193 116.900  65.912  1.00  0.48           N  
ATOM    683  NH2 ARG A 137     108.724 117.328  68.077  1.00  0.48           N  
ATOM    684  N   ARG A 138     102.056 116.727  71.471  1.00  0.45           N  
ATOM    685  CA  ARG A 138     101.028 116.319  72.405  1.00  0.45           C  
ATOM    686  C   ARG A 138      99.652 116.197  71.768  1.00  0.45           C  
ATOM    687  O   ARG A 138      99.080 117.177  71.277  1.00  0.45           O  
ATOM    688  CB  ARG A 138     100.928 117.291  73.610  1.00  0.45           C  
ATOM    689  CG  ARG A 138      99.864 116.918  74.670  1.00  0.45           C  
ATOM    690  CD  ARG A 138     100.166 115.605  75.398  1.00  0.45           C  
ATOM    691  NE  ARG A 138      98.952 115.211  76.189  1.00  0.45           N  
ATOM    692  CZ  ARG A 138      98.709 115.600  77.447  1.00  0.45           C  
ATOM    693  NH1 ARG A 138      99.510 116.433  78.098  1.00  0.45           N  
ATOM    694  NH2 ARG A 138      97.637 115.120  78.078  1.00  0.45           N  
ATOM    695  N   VAL A 139      99.042 115.001  71.811  1.00  0.42           N  
ATOM    696  CA  VAL A 139      97.639 114.808  71.484  1.00  0.42           C  
ATOM    697  C   VAL A 139      96.748 115.467  72.539  1.00  0.42           C  
ATOM    698  O   VAL A 139      96.850 115.172  73.737  1.00  0.42           O  
ATOM    699  CB  VAL A 139      97.285 113.332  71.325  1.00  0.42           C  
ATOM    700  CG1 VAL A 139      95.875 113.172  70.723  1.00  0.42           C  
ATOM    701  CG2 VAL A 139      98.310 112.648  70.397  1.00  0.42           C  
ATOM    702  N   LYS A 140      95.900 116.428  72.114  1.00  0.42           N  
ATOM    703  CA  LYS A 140      95.112 117.265  73.007  1.00  0.42           C  
ATOM    704  C   LYS A 140      93.623 117.035  72.868  1.00  0.42           C  
ATOM    705  O   LYS A 140      92.867 117.232  73.816  1.00  0.42           O  
ATOM    706  CB  LYS A 140      95.341 118.757  72.661  1.00  0.42           C  
ATOM    707  CG  LYS A 140      96.791 119.213  72.845  1.00  0.42           C  
ATOM    708  CD  LYS A 140      96.981 120.690  72.473  1.00  0.42           C  
ATOM    709  CE  LYS A 140      98.442 121.126  72.605  1.00  0.42           C  
ATOM    710  NZ  LYS A 140      98.598 122.541  72.205  1.00  0.42           N  
ATOM    711  N   ALA A 141      93.173 116.592  71.687  1.00  0.45           N  
ATOM    712  CA  ALA A 141      91.779 116.370  71.408  1.00  0.45           C  
ATOM    713  C   ALA A 141      91.667 115.021  70.736  1.00  0.45           C  
ATOM    714  O   ALA A 141      92.648 114.573  70.133  1.00  0.45           O  
ATOM    715  CB  ALA A 141      91.244 117.446  70.442  1.00  0.45           C  
ATOM    716  N   PRO A 142      90.541 114.314  70.793  1.00  0.38           N  
ATOM    717  CA  PRO A 142      90.292 113.193  69.903  1.00  0.38           C  
ATOM    718  C   PRO A 142      90.339 113.620  68.442  1.00  0.38           C  
ATOM    719  O   PRO A 142      89.859 114.703  68.104  1.00  0.38           O  
ATOM    720  CB  PRO A 142      88.918 112.665  70.348  1.00  0.38           C  
ATOM    721  CG  PRO A 142      88.215 113.894  70.925  1.00  0.38           C  
ATOM    722  CD  PRO A 142      89.353 114.677  71.574  1.00  0.38           C  
ATOM    723  N   MET A 143      90.928 112.798  67.559  1.00  0.34           N  
ATOM    724  CA  MET A 143      91.094 113.151  66.160  1.00  0.34           C  
ATOM    725  C   MET A 143      90.504 112.089  65.254  1.00  0.34           C  
ATOM    726  O   MET A 143      90.658 110.893  65.506  1.00  0.34           O  
ATOM    727  CB  MET A 143      92.583 113.313  65.769  1.00  0.34           C  
ATOM    728  CG  MET A 143      93.384 114.296  66.647  1.00  0.34           C  
ATOM    729  SD  MET A 143      92.834 116.026  66.562  1.00  0.34           S  
ATOM    730  CE  MET A 143      93.666 116.436  65.000  1.00  0.34           C  
ATOM    731  N   ILE A 144      89.811 112.496  64.176  1.00  0.25           N  
ATOM    732  CA  ILE A 144      89.264 111.590  63.179  1.00  0.25           C  
ATOM    733  C   ILE A 144      89.811 111.942  61.807  1.00  0.25           C  
ATOM    734  O   ILE A 144      90.096 113.097  61.493  1.00  0.25           O  
ATOM    735  CB  ILE A 144      87.736 111.569  63.184  1.00  0.25           C  
ATOM    736  CG1 ILE A 144      87.139 110.391  62.378  1.00  0.25           C  
ATOM    737  CG2 ILE A 144      87.170 112.932  62.733  1.00  0.25           C  
ATOM    738  CD1 ILE A 144      85.650 110.174  62.673  1.00  0.25           C  
ATOM    739  N   ARG A 145      90.029 110.938  60.941  1.00  0.25           N  
ATOM    740  CA  ARG A 145      90.381 111.139  59.552  1.00  0.25           C  
ATOM    741  C   ARG A 145      89.243 111.801  58.755  1.00  0.25           C  
ATOM    742  O   ARG A 145      88.083 111.412  58.843  1.00  0.25           O  
ATOM    743  CB  ARG A 145      90.760 109.761  58.969  1.00  0.25           C  
ATOM    744  CG  ARG A 145      91.341 109.739  57.543  1.00  0.25           C  
ATOM    745  CD  ARG A 145      92.859 109.915  57.496  1.00  0.25           C  
ATOM    746  NE  ARG A 145      93.482 108.676  58.079  1.00  0.25           N  
ATOM    747  CZ  ARG A 145      94.676 108.681  58.692  1.00  0.25           C  
ATOM    748  NH1 ARG A 145      95.498 109.700  58.647  1.00  0.25           N  
ATOM    749  NH2 ARG A 145      95.052 107.579  59.340  1.00  0.25           N  
ATOM    750  N   LYS A 146      89.548 112.838  57.953  1.00  0.25           N  
ATOM    751  CA  LYS A 146      88.592 113.675  57.239  1.00  0.25           C  
ATOM    752  C   LYS A 146      87.713 112.966  56.222  1.00  0.25           C  
ATOM    753  O   LYS A 146      86.576 113.369  55.984  1.00  0.25           O  
ATOM    754  CB  LYS A 146      89.338 114.817  56.509  1.00  0.25           C  
ATOM    755  CG  LYS A 146      88.447 115.914  55.903  1.00  0.25           C  
ATOM    756  CD  LYS A 146      89.265 117.131  55.438  1.00  0.25           C  
ATOM    757  CE  LYS A 146      88.417 118.343  55.037  1.00  0.25           C  
ATOM    758  NZ  LYS A 146      87.516 117.962  53.932  1.00  0.25           N  
ATOM    759  N   GLY A 147      88.187 111.875  55.586  1.00  0.28           N  
ATOM    760  CA  GLY A 147      87.370 111.064  54.690  1.00  0.28           C  
ATOM    761  C   GLY A 147      86.378 110.211  55.423  1.00  0.28           C  
ATOM    762  O   GLY A 147      85.505 109.594  54.829  1.00  0.28           O  
ATOM    763  N   PHE A 148      86.421 110.222  56.766  1.00  0.30           N  
ATOM    764  CA  PHE A 148      85.397 109.640  57.596  1.00  0.30           C  
ATOM    765  C   PHE A 148      84.352 110.727  57.872  1.00  0.30           C  
ATOM    766  O   PHE A 148      83.547 110.601  58.779  1.00  0.30           O  
ATOM    767  CB  PHE A 148      85.904 109.071  58.965  1.00  0.30           C  
ATOM    768  CG  PHE A 148      87.046 108.060  58.988  1.00  0.30           C  
ATOM    769  CD1 PHE A 148      87.990 107.849  57.966  1.00  0.30           C  
ATOM    770  CD2 PHE A 148      87.228 107.343  60.185  1.00  0.30           C  
ATOM    771  CE1 PHE A 148      89.056 106.946  58.121  1.00  0.30           C  
ATOM    772  CE2 PHE A 148      88.311 106.470  60.362  1.00  0.30           C  
ATOM    773  CZ  PHE A 148      89.220 106.262  59.322  1.00  0.30           C  
ATOM    774  N   LYS A 149      84.288 111.820  57.070  1.00  0.37           N  
ATOM    775  CA  LYS A 149      83.186 112.784  57.038  1.00  0.37           C  
ATOM    776  C   LYS A 149      81.866 112.149  56.636  1.00  0.37           C  
ATOM    777  O   LYS A 149      80.802 112.602  57.047  1.00  0.37           O  
ATOM    778  CB  LYS A 149      83.454 113.952  56.055  1.00  0.37           C  
ATOM    779  CG  LYS A 149      83.568 113.476  54.599  1.00  0.37           C  
ATOM    780  CD  LYS A 149      83.949 114.557  53.590  1.00  0.37           C  
ATOM    781  CE  LYS A 149      83.839 113.966  52.183  1.00  0.37           C  
ATOM    782  NZ  LYS A 149      84.094 115.006  51.169  1.00  0.37           N  
ATOM    783  N   GLU A 150      81.944 111.013  55.904  1.00  0.38           N  
ATOM    784  CA  GLU A 150      80.873 110.091  55.598  1.00  0.38           C  
ATOM    785  C   GLU A 150      80.066 109.713  56.848  1.00  0.38           C  
ATOM    786  O   GLU A 150      78.860 109.524  56.769  1.00  0.38           O  
ATOM    787  CB  GLU A 150      81.489 108.815  54.966  1.00  0.38           C  
ATOM    788  CG  GLU A 150      82.426 109.002  53.733  1.00  0.38           C  
ATOM    789  CD  GLU A 150      81.769 109.426  52.419  1.00  0.38           C  
ATOM    790  OE1 GLU A 150      80.914 108.658  51.907  1.00  0.38           O  
ATOM    791  OE2 GLU A 150      82.189 110.488  51.881  1.00  0.38           O  
ATOM    792  N   TRP A 151      80.719 109.705  58.039  1.00  0.30           N  
ATOM    793  CA  TRP A 151      80.153 109.571  59.374  1.00  0.30           C  
ATOM    794  C   TRP A 151      79.054 110.590  59.696  1.00  0.30           C  
ATOM    795  O   TRP A 151      78.071 110.319  60.404  1.00  0.30           O  
ATOM    796  CB  TRP A 151      81.319 109.713  60.393  1.00  0.30           C  
ATOM    797  CG  TRP A 151      80.931 109.469  61.823  1.00  0.30           C  
ATOM    798  CD1 TRP A 151      80.712 110.377  62.819  1.00  0.30           C  
ATOM    799  CD2 TRP A 151      80.382 108.227  62.270  1.00  0.30           C  
ATOM    800  NE1 TRP A 151      80.021 109.789  63.853  1.00  0.30           N  
ATOM    801  CE2 TRP A 151      79.764 108.481  63.499  1.00  0.30           C  
ATOM    802  CE3 TRP A 151      80.308 106.977  61.670  1.00  0.30           C  
ATOM    803  CZ2 TRP A 151      79.018 107.500  64.122  1.00  0.30           C  
ATOM    804  CZ3 TRP A 151      79.612 105.969  62.345  1.00  0.30           C  
ATOM    805  CH2 TRP A 151      78.939 106.229  63.537  1.00  0.30           C  
ATOM    806  N   ALA A 152      79.181 111.837  59.221  1.00  0.35           N  
ATOM    807  CA  ALA A 152      78.137 112.831  59.345  1.00  0.35           C  
ATOM    808  C   ALA A 152      77.106 112.704  58.235  1.00  0.35           C  
ATOM    809  O   ALA A 152      75.902 112.793  58.468  1.00  0.35           O  
ATOM    810  CB  ALA A 152      78.726 114.257  59.355  1.00  0.35           C  
ATOM    811  N   ASP A 153      77.567 112.482  56.991  1.00  0.32           N  
ATOM    812  CA  ASP A 153      76.720 112.372  55.827  1.00  0.32           C  
ATOM    813  C   ASP A 153      75.823 111.143  55.779  1.00  0.32           C  
ATOM    814  O   ASP A 153      74.724 111.230  55.226  1.00  0.32           O  
ATOM    815  CB  ASP A 153      77.569 112.470  54.541  1.00  0.32           C  
ATOM    816  CG  ASP A 153      78.175 113.859  54.420  1.00  0.32           C  
ATOM    817  OD1 ASP A 153      77.384 114.837  54.394  1.00  0.32           O  
ATOM    818  OD2 ASP A 153      79.428 113.965  54.342  1.00  0.32           O  
ATOM    819  N   ALA A 154      76.206 109.975  56.331  1.00  0.40           N  
ATOM    820  CA  ALA A 154      75.295 108.863  56.463  1.00  0.40           C  
ATOM    821  C   ALA A 154      74.494 108.996  57.754  1.00  0.40           C  
ATOM    822  O   ALA A 154      73.332 108.601  57.767  1.00  0.40           O  
ATOM    823  CB  ALA A 154      76.026 107.517  56.378  1.00  0.40           C  
ATOM    824  N   GLY A 155      75.034 109.702  58.785  1.00  0.31           N  
ATOM    825  CA  GLY A 155      74.304 110.059  60.008  1.00  0.31           C  
ATOM    826  C   GLY A 155      73.016 110.814  59.804  1.00  0.31           C  
ATOM    827  O   GLY A 155      72.097 110.785  60.616  1.00  0.31           O  
ATOM    828  N   PHE A 156      72.914 111.577  58.705  1.00  0.26           N  
ATOM    829  CA  PHE A 156      71.672 112.222  58.307  1.00  0.26           C  
ATOM    830  C   PHE A 156      70.567 111.312  57.698  1.00  0.26           C  
ATOM    831  O   PHE A 156      69.387 111.536  57.999  1.00  0.26           O  
ATOM    832  CB  PHE A 156      71.993 113.498  57.467  1.00  0.26           C  
ATOM    833  CG  PHE A 156      72.905 114.491  58.176  1.00  0.26           C  
ATOM    834  CD1 PHE A 156      72.898 114.679  59.574  1.00  0.26           C  
ATOM    835  CD2 PHE A 156      73.802 115.263  57.412  1.00  0.26           C  
ATOM    836  CE1 PHE A 156      73.772 115.590  60.186  1.00  0.26           C  
ATOM    837  CE2 PHE A 156      74.672 116.180  58.018  1.00  0.26           C  
ATOM    838  CZ  PHE A 156      74.659 116.341  59.408  1.00  0.26           C  
ATOM    839  N   PRO A 157      70.822 110.315  56.846  1.00  0.29           N  
ATOM    840  CA  PRO A 157      69.810 109.377  56.347  1.00  0.29           C  
ATOM    841  C   PRO A 157      69.186 108.347  57.285  1.00  0.29           C  
ATOM    842  O   PRO A 157      68.259 107.653  56.834  1.00  0.29           O  
ATOM    843  CB  PRO A 157      70.584 108.601  55.262  1.00  0.29           C  
ATOM    844  CG  PRO A 157      71.510 109.640  54.643  1.00  0.29           C  
ATOM    845  CD  PRO A 157      71.843 110.543  55.826  1.00  0.29           C  
ATOM    846  N   ARG A 158      69.669 108.125  58.512  1.00  0.27           N  
ATOM    847  CA  ARG A 158      69.115 107.130  59.413  1.00  0.27           C  
ATOM    848  C   ARG A 158      69.279 107.605  60.854  1.00  0.27           C  
ATOM    849  O   ARG A 158      70.351 108.098  61.244  1.00  0.27           O  
ATOM    850  CB  ARG A 158      69.819 105.753  59.278  1.00  0.27           C  
ATOM    851  CG  ARG A 158      70.113 105.088  57.923  1.00  0.27           C  
ATOM    852  CD  ARG A 158      69.067 104.037  57.610  1.00  0.27           C  
ATOM    853  NE  ARG A 158      69.449 103.387  56.333  1.00  0.27           N  
ATOM    854  CZ  ARG A 158      69.202 103.923  55.131  1.00  0.27           C  
ATOM    855  NH1 ARG A 158      69.430 103.188  54.048  1.00  0.27           N  
ATOM    856  NH2 ARG A 158      68.745 105.166  54.998  1.00  0.27           N  
ATOM    857  N   HIS A 159      68.265 107.503  61.720  1.00  0.27           N  
ATOM    858  CA  HIS A 159      68.385 107.852  63.141  1.00  0.27           C  
ATOM    859  C   HIS A 159      69.205 106.862  63.968  1.00  0.27           C  
ATOM    860  O   HIS A 159      70.108 107.272  64.713  1.00  0.27           O  
ATOM    861  CB  HIS A 159      67.013 108.118  63.816  1.00  0.27           C  
ATOM    862  CG  HIS A 159      66.220 109.154  63.062  1.00  0.27           C  
ATOM    863  ND1 HIS A 159      66.553 110.481  63.167  1.00  0.27           N  
ATOM    864  CD2 HIS A 159      65.287 108.982  62.070  1.00  0.27           C  
ATOM    865  CE1 HIS A 159      65.836 111.106  62.250  1.00  0.27           C  
ATOM    866  NE2 HIS A 159      65.069 110.238  61.567  1.00  0.27           N  
ATOM    867  N   ASP A 160      69.013 105.541  63.858  1.00  0.27           N  
ATOM    868  CA  ASP A 160      69.744 104.557  64.637  1.00  0.27           C  
ATOM    869  C   ASP A 160      71.179 104.304  64.132  1.00  0.27           C  
ATOM    870  O   ASP A 160      71.625 103.163  64.002  1.00  0.27           O  
ATOM    871  CB  ASP A 160      69.018 103.185  64.581  1.00  0.27           C  
ATOM    872  CG  ASP A 160      67.565 103.275  65.010  1.00  0.27           C  
ATOM    873  OD1 ASP A 160      67.304 103.852  66.087  1.00  0.27           O  
ATOM    874  OD2 ASP A 160      66.697 102.771  64.247  1.00  0.27           O  
ATOM    875  N   ASP A 161      71.943 105.356  63.793  1.00  0.27           N  
ATOM    876  CA  ASP A 161      73.040 105.242  62.848  1.00  0.27           C  
ATOM    877  C   ASP A 161      74.043 106.353  63.186  1.00  0.27           C  
ATOM    878  O   ASP A 161      75.163 106.010  63.680  1.00  0.27           O  
ATOM    879  CB  ASP A 161      72.307 105.221  61.471  1.00  0.27           C  
ATOM    880  CG  ASP A 161      72.923 105.948  60.279  1.00  0.27           C  
ATOM    881  OD1 ASP A 161      72.934 107.193  60.368  1.00  0.27           O  
ATOM    882  OD2 ASP A 161      73.161 105.319  59.215  1.00  0.27           O  
ATOM    883  N   GLY A 162      73.777 107.631  63.009  1.00  0.36           N  
ATOM    884  CA  GLY A 162      74.648 108.748  63.386  1.00  0.36           C  
ATOM    885  C   GLY A 162      74.253 109.359  64.686  1.00  0.36           C  
ATOM    886  O   GLY A 162      73.149 109.142  65.188  1.00  0.36           O  
ATOM    887  N   THR A 163      75.129 110.206  65.248  1.00  0.29           N  
ATOM    888  CA  THR A 163      75.072 110.649  66.639  1.00  0.29           C  
ATOM    889  C   THR A 163      74.707 112.095  66.790  1.00  0.29           C  
ATOM    890  O   THR A 163      75.475 113.025  66.515  1.00  0.29           O  
ATOM    891  CB  THR A 163      76.399 110.357  67.335  1.00  0.29           C  
ATOM    892  OG1 THR A 163      76.439 110.536  68.728  1.00  0.29           O  
ATOM    893  CG2 THR A 163      77.690 110.764  66.598  1.00  0.29           C  
ATOM    894  N   PRO A 164      73.500 112.298  67.283  1.00  0.28           N  
ATOM    895  CA  PRO A 164      73.128 113.561  67.858  1.00  0.28           C  
ATOM    896  C   PRO A 164      72.890 113.363  69.332  1.00  0.28           C  
ATOM    897  O   PRO A 164      73.149 112.315  69.909  1.00  0.28           O  
ATOM    898  CB  PRO A 164      71.818 113.852  67.113  1.00  0.28           C  
ATOM    899  CG  PRO A 164      71.134 112.483  67.055  1.00  0.28           C  
ATOM    900  CD  PRO A 164      72.319 111.546  66.829  1.00  0.28           C  
ATOM    901  N   ARG A 165      72.336 114.395  69.974  1.00  0.25           N  
ATOM    902  CA  ARG A 165      72.019 114.391  71.388  1.00  0.25           C  
ATOM    903  C   ARG A 165      71.035 113.314  71.852  1.00  0.25           C  
ATOM    904  O   ARG A 165      71.057 112.910  73.010  1.00  0.25           O  
ATOM    905  CB  ARG A 165      71.430 115.769  71.771  1.00  0.25           C  
ATOM    906  CG  ARG A 165      72.447 116.923  71.677  1.00  0.25           C  
ATOM    907  CD  ARG A 165      71.792 118.293  71.860  1.00  0.25           C  
ATOM    908  NE  ARG A 165      72.882 119.319  71.812  1.00  0.25           N  
ATOM    909  CZ  ARG A 165      72.656 120.640  71.780  1.00  0.25           C  
ATOM    910  NH1 ARG A 165      73.686 121.484  71.766  1.00  0.25           N  
ATOM    911  NH2 ARG A 165      71.422 121.134  71.764  1.00  0.25           N  
ATOM    912  N   ALA A 166      70.102 112.877  70.984  1.00  0.29           N  
ATOM    913  CA  ALA A 166      69.090 111.893  71.332  1.00  0.29           C  
ATOM    914  C   ALA A 166      69.594 110.460  71.215  1.00  0.29           C  
ATOM    915  O   ALA A 166      69.388 109.610  72.110  1.00  0.29           O  
ATOM    916  CB  ALA A 166      67.863 112.140  70.427  1.00  0.29           C  
ATOM    917  N   ASP A 167      70.308 110.158  70.133  1.00  0.31           N  
ATOM    918  CA  ASP A 167      70.762 108.842  69.788  1.00  0.31           C  
ATOM    919  C   ASP A 167      72.230 108.765  70.082  1.00  0.31           C  
ATOM    920  O   ASP A 167      73.086 108.900  69.200  1.00  0.31           O  
ATOM    921  CB  ASP A 167      70.361 108.489  68.343  1.00  0.31           C  
ATOM    922  CG  ASP A 167      68.855 108.623  68.306  1.00  0.31           C  
ATOM    923  OD1 ASP A 167      68.200 107.833  69.039  1.00  0.31           O  
ATOM    924  OD2 ASP A 167      68.360 109.583  67.660  1.00  0.31           O  
ATOM    925  N   MET A 168      72.571 108.561  71.365  1.00  0.35           N  
ATOM    926  CA  MET A 168      73.921 108.311  71.796  1.00  0.35           C  
ATOM    927  C   MET A 168      74.617 107.167  71.128  1.00  0.35           C  
ATOM    928  O   MET A 168      74.068 106.093  70.845  1.00  0.35           O  
ATOM    929  CB  MET A 168      74.074 107.952  73.300  1.00  0.35           C  
ATOM    930  CG  MET A 168      73.881 109.126  74.260  1.00  0.35           C  
ATOM    931  SD  MET A 168      74.318 108.726  75.988  1.00  0.35           S  
ATOM    932  CE  MET A 168      76.135 108.631  75.829  1.00  0.35           C  
ATOM    933  N   GLU A 169      75.898 107.336  71.082  1.00  0.29           N  
ATOM    934  CA  GLU A 169      76.980 106.492  70.699  1.00  0.29           C  
ATOM    935  C   GLU A 169      76.924 104.977  70.557  1.00  0.29           C  
ATOM    936  O   GLU A 169      77.532 104.329  69.699  1.00  0.29           O  
ATOM    937  CB  GLU A 169      78.158 106.926  71.533  1.00  0.29           C  
ATOM    938  CG  GLU A 169      78.516 108.433  71.398  1.00  0.29           C  
ATOM    939  CD  GLU A 169      77.905 109.537  72.260  1.00  0.29           C  
ATOM    940  OE1 GLU A 169      78.749 110.245  72.848  1.00  0.29           O  
ATOM    941  OE2 GLU A 169      76.671 109.747  72.252  1.00  0.29           O  
ATOM    942  N   LYS A 170      76.246 104.319  71.460  1.00  0.22           N  
ATOM    943  CA  LYS A 170      76.135 102.886  71.450  1.00  0.22           C  
ATOM    944  C   LYS A 170      74.848 102.443  70.814  1.00  0.22           C  
ATOM    945  O   LYS A 170      74.476 101.274  70.901  1.00  0.22           O  
ATOM    946  CB  LYS A 170      76.263 102.395  72.904  1.00  0.22           C  
ATOM    947  CG  LYS A 170      75.242 103.055  73.852  1.00  0.22           C  
ATOM    948  CD  LYS A 170      75.570 102.880  75.345  1.00  0.22           C  
ATOM    949  CE  LYS A 170      74.515 103.528  76.252  1.00  0.22           C  
ATOM    950  NZ  LYS A 170      74.797 103.287  77.689  1.00  0.22           N  
ATOM    951  N   ARG A 171      74.141 103.373  70.164  1.00  0.26           N  
ATOM    952  CA  ARG A 171      72.902 103.125  69.474  1.00  0.26           C  
ATOM    953  C   ARG A 171      73.105 103.238  67.978  1.00  0.26           C  
ATOM    954  O   ARG A 171      72.379 102.603  67.211  1.00  0.26           O  
ATOM    955  CB  ARG A 171      71.820 104.143  69.921  1.00  0.26           C  
ATOM    956  CG  ARG A 171      71.613 104.223  71.453  1.00  0.26           C  
ATOM    957  CD  ARG A 171      70.598 105.293  71.875  1.00  0.26           C  
ATOM    958  NE  ARG A 171      70.527 105.235  73.377  1.00  0.26           N  
ATOM    959  CZ  ARG A 171      69.769 106.046  74.128  1.00  0.26           C  
ATOM    960  NH1 ARG A 171      69.722 105.850  75.447  1.00  0.26           N  
ATOM    961  NH2 ARG A 171      69.056 107.038  73.606  1.00  0.26           N  
ATOM    962  N   GLY A 172      74.127 103.987  67.505  1.00  0.28           N  
ATOM    963  CA  GLY A 172      74.344 104.185  66.087  1.00  0.28           C  
ATOM    964  C   GLY A 172      74.888 102.991  65.358  1.00  0.28           C  
ATOM    965  O   GLY A 172      76.096 102.859  65.176  1.00  0.28           O  
ATOM    966  N   TYR A 173      74.034 102.060  64.902  1.00  0.26           N  
ATOM    967  CA  TYR A 173      74.509 100.838  64.297  1.00  0.26           C  
ATOM    968  C   TYR A 173      74.316 100.832  62.796  1.00  0.26           C  
ATOM    969  O   TYR A 173      75.075 100.159  62.093  1.00  0.26           O  
ATOM    970  CB  TYR A 173      73.848  99.605  64.997  1.00  0.26           C  
ATOM    971  CG  TYR A 173      72.483  99.262  64.451  1.00  0.26           C  
ATOM    972  CD1 TYR A 173      71.309  99.902  64.890  1.00  0.26           C  
ATOM    973  CD2 TYR A 173      72.419  98.398  63.347  1.00  0.26           C  
ATOM    974  CE1 TYR A 173      70.098  99.702  64.204  1.00  0.26           C  
ATOM    975  CE2 TYR A 173      71.222  98.225  62.648  1.00  0.26           C  
ATOM    976  CZ  TYR A 173      70.069  98.885  63.065  1.00  0.26           C  
ATOM    977  OH  TYR A 173      68.936  98.790  62.240  1.00  0.26           O  
ATOM    978  N   ASP A 174      73.357 101.588  62.237  1.00  0.24           N  
ATOM    979  CA  ASP A 174      72.971 101.409  60.844  1.00  0.24           C  
ATOM    980  C   ASP A 174      73.837 102.286  59.931  1.00  0.24           C  
ATOM    981  O   ASP A 174      73.812 102.156  58.716  1.00  0.24           O  
ATOM    982  CB  ASP A 174      71.435 101.616  60.665  1.00  0.24           C  
ATOM    983  CG  ASP A 174      70.842 100.691  59.616  1.00  0.24           C  
ATOM    984  OD1 ASP A 174      70.443 101.187  58.528  1.00  0.24           O  
ATOM    985  OD2 ASP A 174      70.725  99.472  59.918  1.00  0.24           O  
ATOM    986  N   GLU A 175      74.740 103.099  60.496  1.00  0.27           N  
ATOM    987  CA  GLU A 175      75.704 103.924  59.778  1.00  0.27           C  
ATOM    988  C   GLU A 175      76.970 103.206  59.494  1.00  0.27           C  
ATOM    989  O   GLU A 175      77.499 103.102  58.388  1.00  0.27           O  
ATOM    990  CB  GLU A 175      75.978 105.095  60.712  1.00  0.27           C  
ATOM    991  CG  GLU A 175      76.271 106.458  60.070  1.00  0.27           C  
ATOM    992  CD  GLU A 175      77.654 106.580  59.538  1.00  0.27           C  
ATOM    993  OE1 GLU A 175      78.514 105.679  59.698  1.00  0.27           O  
ATOM    994  OE2 GLU A 175      77.905 107.674  58.976  1.00  0.27           O  
ATOM    995  N   TRP A 176      77.408 102.549  60.512  1.00  0.24           N  
ATOM    996  CA  TRP A 176      78.421 101.559  60.489  1.00  0.24           C  
ATOM    997  C   TRP A 176      77.883 100.252  59.967  1.00  0.24           C  
ATOM    998  O   TRP A 176      78.575  99.253  59.888  1.00  0.24           O  
ATOM    999  CB  TRP A 176      78.940 101.594  61.906  1.00  0.24           C  
ATOM   1000  CG  TRP A 176      80.228 100.881  61.996  1.00  0.24           C  
ATOM   1001  CD1 TRP A 176      80.425  99.539  61.945  1.00  0.24           C  
ATOM   1002  CD2 TRP A 176      81.448 101.498  61.621  1.00  0.24           C  
ATOM   1003  NE1 TRP A 176      81.735  99.257  61.695  1.00  0.24           N  
ATOM   1004  CE2 TRP A 176      82.378 100.464  61.474  1.00  0.24           C  
ATOM   1005  CE3 TRP A 176      81.758 102.829  61.357  1.00  0.24           C  
ATOM   1006  CZ2 TRP A 176      83.667 100.743  61.056  1.00  0.24           C  
ATOM   1007  CZ3 TRP A 176      83.037 103.100  60.860  1.00  0.24           C  
ATOM   1008  CH2 TRP A 176      83.976 102.070  60.713  1.00  0.24           C  
ATOM   1009  N   LEU A 177      76.593 100.193  59.720  1.00  0.24           N  
ATOM   1010  CA  LEU A 177      76.173  99.514  58.533  1.00  0.24           C  
ATOM   1011  C   LEU A 177      76.512 100.337  57.273  1.00  0.24           C  
ATOM   1012  O   LEU A 177      77.554 100.025  56.727  1.00  0.24           O  
ATOM   1013  CB  LEU A 177      74.771  98.930  58.725  1.00  0.24           C  
ATOM   1014  CG  LEU A 177      74.417  97.688  57.904  1.00  0.24           C  
ATOM   1015  CD1 LEU A 177      75.443  96.552  58.079  1.00  0.24           C  
ATOM   1016  CD2 LEU A 177      73.046  97.161  58.320  1.00  0.24           C  
ATOM   1017  N   GLN A 178      75.765 101.400  56.868  1.00  0.27           N  
ATOM   1018  CA  GLN A 178      75.846 102.141  55.588  1.00  0.27           C  
ATOM   1019  C   GLN A 178      77.230 102.673  55.113  1.00  0.27           C  
ATOM   1020  O   GLN A 178      77.260 103.475  54.164  1.00  0.27           O  
ATOM   1021  CB  GLN A 178      74.904 103.391  55.592  1.00  0.27           C  
ATOM   1022  CG  GLN A 178      73.361 103.220  55.763  1.00  0.27           C  
ATOM   1023  CD  GLN A 178      72.559 102.642  54.604  1.00  0.27           C  
ATOM   1024  OE1 GLN A 178      71.885 101.593  54.657  1.00  0.27           O  
ATOM   1025  NE2 GLN A 178      72.476 103.406  53.506  1.00  0.27           N  
ATOM   1026  N   ILE A 179      78.382 102.307  55.691  1.00  0.29           N  
ATOM   1027  CA  ILE A 179      79.719 102.771  55.343  1.00  0.29           C  
ATOM   1028  C   ILE A 179      80.671 101.582  55.271  1.00  0.29           C  
ATOM   1029  O   ILE A 179      81.383 101.514  54.247  1.00  0.29           O  
ATOM   1030  CB  ILE A 179      80.250 103.850  56.298  1.00  0.29           C  
ATOM   1031  CG1 ILE A 179      79.505 105.176  56.091  1.00  0.29           C  
ATOM   1032  CG2 ILE A 179      81.777 104.096  56.194  1.00  0.29           C  
ATOM   1033  CD1 ILE A 179      80.066 106.286  56.975  1.00  0.29           C  
ATOM   1034  N   PRO A 180      80.859 100.615  56.198  1.00  0.30           N  
ATOM   1035  CA  PRO A 180      81.933  99.644  55.980  1.00  0.30           C  
ATOM   1036  C   PRO A 180      81.461  98.447  55.206  1.00  0.30           C  
ATOM   1037  O   PRO A 180      80.223  98.358  55.060  1.00  0.30           O  
ATOM   1038  CB  PRO A 180      82.353  99.132  57.358  1.00  0.30           C  
ATOM   1039  CG  PRO A 180      81.832 100.175  58.325  1.00  0.30           C  
ATOM   1040  CD  PRO A 180      80.655 100.826  57.639  1.00  0.30           C  
ATOM   1041  N   TRP A 181      82.295  97.476  54.787  1.00  0.25           N  
ATOM   1042  CA  TRP A 181      82.034  96.271  53.971  1.00  0.25           C  
ATOM   1043  C   TRP A 181      80.876  95.286  54.361  1.00  0.25           C  
ATOM   1044  O   TRP A 181      80.702  94.261  53.694  1.00  0.25           O  
ATOM   1045  CB  TRP A 181      83.343  95.478  53.677  1.00  0.25           C  
ATOM   1046  CG  TRP A 181      83.838  94.702  54.877  1.00  0.25           C  
ATOM   1047  CD1 TRP A 181      84.377  95.169  56.040  1.00  0.25           C  
ATOM   1048  CD2 TRP A 181      83.487  93.330  55.094  1.00  0.25           C  
ATOM   1049  NE1 TRP A 181      84.379  94.177  56.985  1.00  0.25           N  
ATOM   1050  CE2 TRP A 181      83.801  93.043  56.445  1.00  0.25           C  
ATOM   1051  CE3 TRP A 181      82.880  92.377  54.280  1.00  0.25           C  
ATOM   1052  CZ2 TRP A 181      83.484  91.806  56.988  1.00  0.25           C  
ATOM   1053  CZ3 TRP A 181      82.500  91.159  54.850  1.00  0.25           C  
ATOM   1054  CH2 TRP A 181      82.791  90.878  56.193  1.00  0.25           C  
ATOM   1055  N   ASP A 182      80.022  95.576  55.358  1.00  0.25           N  
ATOM   1056  CA  ASP A 182      78.943  94.717  55.824  1.00  0.25           C  
ATOM   1057  C   ASP A 182      77.517  95.049  55.339  1.00  0.25           C  
ATOM   1058  O   ASP A 182      76.582  94.267  55.554  1.00  0.25           O  
ATOM   1059  CB  ASP A 182      78.913  94.822  57.369  1.00  0.25           C  
ATOM   1060  CG  ASP A 182      80.218  94.388  57.996  1.00  0.25           C  
ATOM   1061  OD1 ASP A 182      80.941  95.226  58.610  1.00  0.25           O  
ATOM   1062  OD2 ASP A 182      80.485  93.161  57.987  1.00  0.25           O  
ATOM   1063  N   GLU A 183      77.251  96.176  54.656  1.00  0.29           N  
ATOM   1064  CA  GLU A 183      75.877  96.624  54.409  1.00  0.29           C  
ATOM   1065  C   GLU A 183      75.267  96.274  53.081  1.00  0.29           C  
ATOM   1066  O   GLU A 183      74.130  96.694  52.816  1.00  0.29           O  
ATOM   1067  CB  GLU A 183      75.758  98.152  54.619  1.00  0.29           C  
ATOM   1068  CG  GLU A 183      76.915  99.014  54.079  1.00  0.29           C  
ATOM   1069  CD  GLU A 183      76.930  99.292  52.613  1.00  0.29           C  
ATOM   1070  OE1 GLU A 183      77.577 100.297  52.232  1.00  0.29           O  
ATOM   1071  OE2 GLU A 183      76.389  98.474  51.828  1.00  0.29           O  
ATOM   1072  N   ALA A 184      75.956  95.475  52.246  1.00  0.24           N  
ATOM   1073  CA  ALA A 184      75.820  95.347  50.802  1.00  0.24           C  
ATOM   1074  C   ALA A 184      74.432  95.433  50.184  1.00  0.24           C  
ATOM   1075  O   ALA A 184      74.226  96.024  49.120  1.00  0.24           O  
ATOM   1076  CB  ALA A 184      76.452  93.985  50.442  1.00  0.24           C  
ATOM   1077  N   LEU A 185      73.447  94.833  50.852  1.00  0.19           N  
ATOM   1078  CA  LEU A 185      72.041  94.807  50.517  1.00  0.19           C  
ATOM   1079  C   LEU A 185      71.355  96.168  50.475  1.00  0.19           C  
ATOM   1080  O   LEU A 185      70.485  96.408  49.642  1.00  0.19           O  
ATOM   1081  CB  LEU A 185      71.314  93.892  51.531  1.00  0.19           C  
ATOM   1082  CG  LEU A 185      71.910  92.467  51.586  1.00  0.19           C  
ATOM   1083  CD1 LEU A 185      71.317  91.643  52.734  1.00  0.19           C  
ATOM   1084  CD2 LEU A 185      71.748  91.716  50.257  1.00  0.19           C  
ATOM   1085  N   ALA A 186      71.708  97.088  51.388  1.00  0.23           N  
ATOM   1086  CA  ALA A 186      71.079  98.386  51.501  1.00  0.23           C  
ATOM   1087  C   ALA A 186      71.663  99.449  50.582  1.00  0.23           C  
ATOM   1088  O   ALA A 186      70.976 100.376  50.151  1.00  0.23           O  
ATOM   1089  CB  ALA A 186      71.285  98.843  52.954  1.00  0.23           C  
ATOM   1090  N   ILE A 187      72.965  99.372  50.290  1.00  0.29           N  
ATOM   1091  CA  ILE A 187      73.644 100.462  49.612  1.00  0.29           C  
ATOM   1092  C   ILE A 187      74.120 100.063  48.224  1.00  0.29           C  
ATOM   1093  O   ILE A 187      74.313 100.933  47.368  1.00  0.29           O  
ATOM   1094  CB  ILE A 187      74.833 100.819  50.486  1.00  0.29           C  
ATOM   1095  CG1 ILE A 187      74.556 101.819  51.616  1.00  0.29           C  
ATOM   1096  CG2 ILE A 187      76.110 101.218  49.767  1.00  0.29           C  
ATOM   1097  CD1 ILE A 187      74.531 103.314  51.253  1.00  0.29           C  
ATOM   1098  N   ALA A 188      74.285  98.745  47.971  1.00  0.39           N  
ATOM   1099  CA  ALA A 188      74.929  98.157  46.813  1.00  0.39           C  
ATOM   1100  C   ALA A 188      76.433  97.955  46.943  1.00  0.39           C  
ATOM   1101  O   ALA A 188      77.164  98.682  47.618  1.00  0.39           O  
ATOM   1102  CB  ALA A 188      74.636  98.862  45.471  1.00  0.39           C  
ATOM   1103  N   ALA A 189      76.960  96.939  46.233  1.00  0.27           N  
ATOM   1104  CA  ALA A 189      78.347  96.512  46.313  1.00  0.27           C  
ATOM   1105  C   ALA A 189      79.381  97.566  45.977  1.00  0.27           C  
ATOM   1106  O   ALA A 189      80.446  97.616  46.606  1.00  0.27           O  
ATOM   1107  CB  ALA A 189      78.594  95.330  45.358  1.00  0.27           C  
ATOM   1108  N   LYS A 190      79.142  98.429  44.981  1.00  0.34           N  
ATOM   1109  CA  LYS A 190      80.069  99.496  44.665  1.00  0.34           C  
ATOM   1110  C   LYS A 190      80.215 100.495  45.782  1.00  0.34           C  
ATOM   1111  O   LYS A 190      81.313 100.751  46.255  1.00  0.34           O  
ATOM   1112  CB  LYS A 190      79.570 100.300  43.449  1.00  0.34           C  
ATOM   1113  CG  LYS A 190      79.780  99.564  42.129  1.00  0.34           C  
ATOM   1114  CD  LYS A 190      79.320 100.421  40.945  1.00  0.34           C  
ATOM   1115  CE  LYS A 190      79.553  99.725  39.606  1.00  0.34           C  
ATOM   1116  NZ  LYS A 190      79.032 100.568  38.511  1.00  0.34           N  
ATOM   1117  N   THR A 191      79.102 101.065  46.257  1.00  0.36           N  
ATOM   1118  CA  THR A 191      79.128 102.098  47.283  1.00  0.36           C  
ATOM   1119  C   THR A 191      79.656 101.561  48.595  1.00  0.36           C  
ATOM   1120  O   THR A 191      80.501 102.207  49.218  1.00  0.36           O  
ATOM   1121  CB  THR A 191      77.783 102.787  47.439  1.00  0.36           C  
ATOM   1122  OG1 THR A 191      77.358 103.404  46.237  1.00  0.36           O  
ATOM   1123  CG2 THR A 191      77.777 103.886  48.519  1.00  0.36           C  
ATOM   1124  N   LEU A 192      79.303 100.333  48.991  1.00  0.29           N  
ATOM   1125  CA  LEU A 192      79.921  99.640  50.095  1.00  0.29           C  
ATOM   1126  C   LEU A 192      81.435  99.560  50.057  1.00  0.29           C  
ATOM   1127  O   LEU A 192      82.157  99.946  50.983  1.00  0.29           O  
ATOM   1128  CB  LEU A 192      79.443  98.166  49.969  1.00  0.29           C  
ATOM   1129  CG  LEU A 192      79.999  97.204  51.028  1.00  0.29           C  
ATOM   1130  CD1 LEU A 192      79.491  97.717  52.346  1.00  0.29           C  
ATOM   1131  CD2 LEU A 192      79.490  95.765  50.875  1.00  0.29           C  
ATOM   1132  N   GLN A 193      81.980  99.029  48.952  1.00  0.36           N  
ATOM   1133  CA  GLN A 193      83.407  98.856  48.817  1.00  0.36           C  
ATOM   1134  C   GLN A 193      84.120 100.163  48.598  1.00  0.36           C  
ATOM   1135  O   GLN A 193      85.162 100.401  49.224  1.00  0.36           O  
ATOM   1136  CB  GLN A 193      83.736  97.839  47.712  1.00  0.36           C  
ATOM   1137  CG  GLN A 193      83.139  96.429  47.960  1.00  0.36           C  
ATOM   1138  CD  GLN A 193      83.651  95.768  49.243  1.00  0.36           C  
ATOM   1139  OE1 GLN A 193      84.838  95.751  49.567  1.00  0.36           O  
ATOM   1140  NE2 GLN A 193      82.721  95.163  50.018  1.00  0.36           N  
ATOM   1141  N   ASN A 194      83.588 101.080  47.788  1.00  0.41           N  
ATOM   1142  CA  ASN A 194      84.147 102.399  47.582  1.00  0.41           C  
ATOM   1143  C   ASN A 194      84.172 103.261  48.843  1.00  0.41           C  
ATOM   1144  O   ASN A 194      85.210 103.850  49.150  1.00  0.41           O  
ATOM   1145  CB  ASN A 194      83.347 103.178  46.509  1.00  0.41           C  
ATOM   1146  CG  ASN A 194      83.407 102.508  45.141  1.00  0.41           C  
ATOM   1147  OD1 ASN A 194      84.241 101.668  44.806  1.00  0.41           O  
ATOM   1148  ND2 ASN A 194      82.459 102.905  44.263  1.00  0.41           N  
ATOM   1149  N   VAL A 195      83.092 103.369  49.654  1.00  0.28           N  
ATOM   1150  CA  VAL A 195      83.131 104.148  50.896  1.00  0.28           C  
ATOM   1151  C   VAL A 195      84.133 103.549  51.878  1.00  0.28           C  
ATOM   1152  O   VAL A 195      84.968 104.254  52.444  1.00  0.28           O  
ATOM   1153  CB  VAL A 195      81.763 104.293  51.568  1.00  0.28           C  
ATOM   1154  CG1 VAL A 195      81.843 105.149  52.842  1.00  0.28           C  
ATOM   1155  CG2 VAL A 195      80.764 104.998  50.633  1.00  0.28           C  
ATOM   1156  N   ALA A 196      84.135 102.206  52.038  1.00  0.34           N  
ATOM   1157  CA  ALA A 196      85.111 101.515  52.854  1.00  0.34           C  
ATOM   1158  C   ALA A 196      86.561 101.669  52.391  1.00  0.34           C  
ATOM   1159  O   ALA A 196      87.467 101.889  53.198  1.00  0.34           O  
ATOM   1160  CB  ALA A 196      84.734 100.027  52.988  1.00  0.34           C  
ATOM   1161  N   GLU A 197      86.818 101.562  51.077  1.00  0.43           N  
ATOM   1162  CA  GLU A 197      88.110 101.757  50.448  1.00  0.43           C  
ATOM   1163  C   GLU A 197      88.627 103.179  50.509  1.00  0.43           C  
ATOM   1164  O   GLU A 197      89.790 103.402  50.843  1.00  0.43           O  
ATOM   1165  CB  GLU A 197      88.071 101.290  48.980  1.00  0.43           C  
ATOM   1166  CG  GLU A 197      89.432 101.370  48.251  1.00  0.43           C  
ATOM   1167  CD  GLU A 197      89.409 100.785  46.839  1.00  0.43           C  
ATOM   1168  OE1 GLU A 197      88.348 100.267  46.410  1.00  0.43           O  
ATOM   1169  OE2 GLU A 197      90.482 100.851  46.184  1.00  0.43           O  
ATOM   1170  N   THR A 198      87.757 104.188  50.257  1.00  0.31           N  
ATOM   1171  CA  THR A 198      88.102 105.611  50.276  1.00  0.31           C  
ATOM   1172  C   THR A 198      88.785 105.991  51.554  1.00  0.31           C  
ATOM   1173  O   THR A 198      89.844 106.608  51.535  1.00  0.31           O  
ATOM   1174  CB  THR A 198      86.866 106.507  50.137  1.00  0.31           C  
ATOM   1175  OG1 THR A 198      86.427 106.513  48.788  1.00  0.31           O  
ATOM   1176  CG2 THR A 198      87.110 107.985  50.498  1.00  0.31           C  
ATOM   1177  N   TYR A 199      88.230 105.587  52.708  1.00  0.25           N  
ATOM   1178  CA  TYR A 199      88.825 105.916  53.978  1.00  0.25           C  
ATOM   1179  C   TYR A 199      90.028 105.063  54.387  1.00  0.25           C  
ATOM   1180  O   TYR A 199      90.994 105.578  54.942  1.00  0.25           O  
ATOM   1181  CB  TYR A 199      87.717 106.086  55.041  1.00  0.25           C  
ATOM   1182  CG  TYR A 199      87.165 104.829  55.658  1.00  0.25           C  
ATOM   1183  CD1 TYR A 199      85.850 104.469  55.355  1.00  0.25           C  
ATOM   1184  CD2 TYR A 199      87.895 104.028  56.559  1.00  0.25           C  
ATOM   1185  CE1 TYR A 199      85.296 103.292  55.867  1.00  0.25           C  
ATOM   1186  CE2 TYR A 199      87.329 102.857  57.090  1.00  0.25           C  
ATOM   1187  CZ  TYR A 199      86.036 102.473  56.724  1.00  0.25           C  
ATOM   1188  OH  TYR A 199      85.483 101.281  57.239  1.00  0.25           O  
ATOM   1189  N   LYS A 200      90.040 103.741  54.095  1.00  0.20           N  
ATOM   1190  CA  LYS A 200      91.175 102.881  54.424  1.00  0.20           C  
ATOM   1191  C   LYS A 200      92.413 103.199  53.589  1.00  0.20           C  
ATOM   1192  O   LYS A 200      93.546 103.003  54.021  1.00  0.20           O  
ATOM   1193  CB  LYS A 200      90.831 101.377  54.273  1.00  0.20           C  
ATOM   1194  CG  LYS A 200      89.772 100.879  55.270  1.00  0.20           C  
ATOM   1195  CD  LYS A 200      89.360  99.428  54.974  1.00  0.20           C  
ATOM   1196  CE  LYS A 200      88.216  98.928  55.856  1.00  0.20           C  
ATOM   1197  NZ  LYS A 200      88.002  97.485  55.606  1.00  0.20           N  
ATOM   1198  N   GLY A 201      92.232 103.757  52.374  1.00  0.22           N  
ATOM   1199  CA  GLY A 201      93.329 104.278  51.565  1.00  0.22           C  
ATOM   1200  C   GLY A 201      93.815 105.642  51.994  1.00  0.22           C  
ATOM   1201  O   GLY A 201      94.783 106.160  51.447  1.00  0.22           O  
ATOM   1202  N   GLU A 202      93.172 106.268  53.001  1.00  0.27           N  
ATOM   1203  CA  GLU A 202      93.644 107.521  53.558  1.00  0.27           C  
ATOM   1204  C   GLU A 202      94.523 107.266  54.769  1.00  0.27           C  
ATOM   1205  O   GLU A 202      95.143 108.189  55.305  1.00  0.27           O  
ATOM   1206  CB  GLU A 202      92.478 108.443  54.021  1.00  0.27           C  
ATOM   1207  CG  GLU A 202      91.650 109.080  52.876  1.00  0.27           C  
ATOM   1208  CD  GLU A 202      90.612 110.113  53.306  1.00  0.27           C  
ATOM   1209  OE1 GLU A 202      89.978 110.724  52.404  1.00  0.27           O  
ATOM   1210  OE2 GLU A 202      90.528 110.454  54.519  1.00  0.27           O  
ATOM   1211  N   ASP A 203      94.633 106.009  55.247  1.00  0.22           N  
ATOM   1212  CA  ASP A 203      95.456 105.717  56.394  1.00  0.22           C  
ATOM   1213  C   ASP A 203      96.959 105.918  56.184  1.00  0.22           C  
ATOM   1214  O   ASP A 203      97.598 105.436  55.256  1.00  0.22           O  
ATOM   1215  CB  ASP A 203      95.068 104.387  57.104  1.00  0.22           C  
ATOM   1216  CG  ASP A 203      93.866 104.593  57.997  1.00  0.22           C  
ATOM   1217  OD1 ASP A 203      93.938 105.506  58.848  1.00  0.22           O  
ATOM   1218  OD2 ASP A 203      92.848 103.909  57.897  1.00  0.22           O  
ATOM   1219  N   GLY A 204      97.537 106.742  57.085  1.00  0.19           N  
ATOM   1220  CA  GLY A 204      98.903 107.256  57.014  1.00  0.19           C  
ATOM   1221  C   GLY A 204      99.069 108.468  56.129  1.00  0.19           C  
ATOM   1222  O   GLY A 204     100.148 109.067  56.098  1.00  0.19           O  
ATOM   1223  N   ALA A 205      98.017 108.929  55.435  1.00  0.20           N  
ATOM   1224  CA  ALA A 205      98.116 109.929  54.385  1.00  0.20           C  
ATOM   1225  C   ALA A 205      97.568 111.292  54.792  1.00  0.20           C  
ATOM   1226  O   ALA A 205      96.921 112.002  54.021  1.00  0.20           O  
ATOM   1227  CB  ALA A 205      97.409 109.421  53.115  1.00  0.20           C  
ATOM   1228  N   GLY A 206      97.825 111.704  56.051  1.00  0.21           N  
ATOM   1229  CA  GLY A 206      97.317 112.952  56.611  1.00  0.21           C  
ATOM   1230  C   GLY A 206      95.829 112.969  56.836  1.00  0.21           C  
ATOM   1231  O   GLY A 206      95.214 111.925  57.066  1.00  0.21           O  
ATOM   1232  N   LYS A 207      95.238 114.177  56.857  1.00  0.20           N  
ATOM   1233  CA  LYS A 207      93.805 114.422  56.916  1.00  0.20           C  
ATOM   1234  C   LYS A 207      93.173 114.263  58.294  1.00  0.20           C  
ATOM   1235  O   LYS A 207      91.970 114.051  58.396  1.00  0.20           O  
ATOM   1236  CB  LYS A 207      92.965 113.618  55.880  1.00  0.20           C  
ATOM   1237  CG  LYS A 207      93.309 113.853  54.404  1.00  0.20           C  
ATOM   1238  CD  LYS A 207      92.493 112.898  53.514  1.00  0.20           C  
ATOM   1239  CE  LYS A 207      92.722 113.077  52.009  1.00  0.20           C  
ATOM   1240  NZ  LYS A 207      92.047 112.013  51.241  1.00  0.20           N  
ATOM   1241  N   LEU A 208      93.920 114.376  59.407  1.00  0.18           N  
ATOM   1242  CA  LEU A 208      93.304 114.337  60.725  1.00  0.18           C  
ATOM   1243  C   LEU A 208      92.618 115.653  61.068  1.00  0.18           C  
ATOM   1244  O   LEU A 208      93.217 116.723  60.973  1.00  0.18           O  
ATOM   1245  CB  LEU A 208      94.321 114.015  61.847  1.00  0.18           C  
ATOM   1246  CG  LEU A 208      94.976 112.621  61.763  1.00  0.18           C  
ATOM   1247  CD1 LEU A 208      96.084 112.507  62.820  1.00  0.18           C  
ATOM   1248  CD2 LEU A 208      93.960 111.486  61.958  1.00  0.18           C  
ATOM   1249  N   LEU A 209      91.342 115.596  61.486  1.00  0.19           N  
ATOM   1250  CA  LEU A 209      90.591 116.747  61.940  1.00  0.19           C  
ATOM   1251  C   LEU A 209      90.180 116.533  63.379  1.00  0.19           C  
ATOM   1252  O   LEU A 209      90.000 115.404  63.842  1.00  0.19           O  
ATOM   1253  CB  LEU A 209      89.292 117.005  61.133  1.00  0.19           C  
ATOM   1254  CG  LEU A 209      89.485 117.323  59.638  1.00  0.19           C  
ATOM   1255  CD1 LEU A 209      88.125 117.674  59.021  1.00  0.19           C  
ATOM   1256  CD2 LEU A 209      90.468 118.475  59.387  1.00  0.19           C  
ATOM   1257  N   GLU A 210      90.022 117.643  64.121  1.00  0.16           N  
ATOM   1258  CA  GLU A 210      89.462 117.650  65.454  1.00  0.16           C  
ATOM   1259  C   GLU A 210      88.033 117.127  65.504  1.00  0.16           C  
ATOM   1260  O   GLU A 210      87.203 117.400  64.629  1.00  0.16           O  
ATOM   1261  CB  GLU A 210      89.541 119.077  66.047  1.00  0.16           C  
ATOM   1262  CG  GLU A 210      89.208 119.178  67.557  1.00  0.16           C  
ATOM   1263  CD  GLU A 210      89.523 120.552  68.150  1.00  0.16           C  
ATOM   1264  OE1 GLU A 210      89.407 120.673  69.396  1.00  0.16           O  
ATOM   1265  OE2 GLU A 210      89.892 121.475  67.378  1.00  0.16           O  
ATOM   1266  N   GLN A 211      87.714 116.335  66.535  1.00  0.22           N  
ATOM   1267  CA  GLN A 211      86.393 115.817  66.774  1.00  0.22           C  
ATOM   1268  C   GLN A 211      86.100 115.990  68.245  1.00  0.22           C  
ATOM   1269  O   GLN A 211      86.892 116.607  68.981  1.00  0.22           O  
ATOM   1270  CB  GLN A 211      86.255 114.334  66.322  1.00  0.22           C  
ATOM   1271  CG  GLN A 211      86.864 113.310  67.300  1.00  0.22           C  
ATOM   1272  CD  GLN A 211      86.846 111.891  66.757  1.00  0.22           C  
ATOM   1273  OE1 GLN A 211      85.851 111.409  66.205  1.00  0.22           O  
ATOM   1274  NE2 GLN A 211      87.968 111.173  66.949  1.00  0.22           N  
ATOM   1275  N   GLY A 212      84.973 115.495  68.766  1.00  0.15           N  
ATOM   1276  CA  GLY A 212      84.691 115.542  70.195  1.00  0.15           C  
ATOM   1277  C   GLY A 212      84.663 114.165  70.776  1.00  0.15           C  
ATOM   1278  O   GLY A 212      84.629 113.174  70.049  1.00  0.15           O  
ATOM   1279  N   TYR A 213      84.656 114.028  72.118  1.00  0.17           N  
ATOM   1280  CA  TYR A 213      84.481 112.719  72.724  1.00  0.17           C  
ATOM   1281  C   TYR A 213      83.100 112.178  72.429  1.00  0.17           C  
ATOM   1282  O   TYR A 213      82.922 111.204  71.700  1.00  0.17           O  
ATOM   1283  CB  TYR A 213      84.617 112.799  74.270  1.00  0.17           C  
ATOM   1284  CG  TYR A 213      86.043 113.022  74.657  1.00  0.17           C  
ATOM   1285  CD1 TYR A 213      86.947 111.948  74.637  1.00  0.17           C  
ATOM   1286  CD2 TYR A 213      86.493 114.292  75.052  1.00  0.17           C  
ATOM   1287  CE1 TYR A 213      88.287 112.145  74.996  1.00  0.17           C  
ATOM   1288  CE2 TYR A 213      87.835 114.492  75.406  1.00  0.17           C  
ATOM   1289  CZ  TYR A 213      88.731 113.418  75.370  1.00  0.17           C  
ATOM   1290  OH  TYR A 213      90.085 113.599  75.701  1.00  0.17           O  
ATOM   1291  N   GLU A 214      82.114 112.917  72.936  1.00  0.26           N  
ATOM   1292  CA  GLU A 214      80.716 112.642  72.843  1.00  0.26           C  
ATOM   1293  C   GLU A 214      80.182 113.823  72.087  1.00  0.26           C  
ATOM   1294  O   GLU A 214      80.378 114.956  72.545  1.00  0.26           O  
ATOM   1295  CB  GLU A 214      80.136 112.528  74.276  1.00  0.26           C  
ATOM   1296  CG  GLU A 214      80.869 111.355  74.987  1.00  0.26           C  
ATOM   1297  CD  GLU A 214      80.340 110.780  76.301  1.00  0.26           C  
ATOM   1298  OE1 GLU A 214      81.002 109.795  76.749  1.00  0.26           O  
ATOM   1299  OE2 GLU A 214      79.376 111.314  76.898  1.00  0.26           O  
ATOM   1300  N   PRO A 215      79.607 113.711  70.908  1.00  0.24           N  
ATOM   1301  CA  PRO A 215      79.175 112.469  70.262  1.00  0.24           C  
ATOM   1302  C   PRO A 215      80.228 111.823  69.367  1.00  0.24           C  
ATOM   1303  O   PRO A 215      80.158 110.614  69.119  1.00  0.24           O  
ATOM   1304  CB  PRO A 215      77.965 112.964  69.458  1.00  0.24           C  
ATOM   1305  CG  PRO A 215      78.212 114.432  69.129  1.00  0.24           C  
ATOM   1306  CD  PRO A 215      79.006 114.908  70.330  1.00  0.24           C  
ATOM   1307  N   ALA A 216      81.185 112.584  68.805  1.00  0.21           N  
ATOM   1308  CA  ALA A 216      81.840 112.223  67.561  1.00  0.21           C  
ATOM   1309  C   ALA A 216      82.603 110.905  67.510  1.00  0.21           C  
ATOM   1310  O   ALA A 216      82.420 110.125  66.569  1.00  0.21           O  
ATOM   1311  CB  ALA A 216      82.804 113.359  67.179  1.00  0.21           C  
ATOM   1312  N   MET A 217      83.448 110.591  68.506  1.00  0.24           N  
ATOM   1313  CA  MET A 217      84.300 109.418  68.412  1.00  0.24           C  
ATOM   1314  C   MET A 217      83.713 108.253  69.142  1.00  0.24           C  
ATOM   1315  O   MET A 217      83.846 107.088  68.732  1.00  0.24           O  
ATOM   1316  CB  MET A 217      85.621 109.665  69.156  1.00  0.24           C  
ATOM   1317  CG  MET A 217      86.663 108.558  68.909  1.00  0.24           C  
ATOM   1318  SD  MET A 217      88.311 108.973  69.542  1.00  0.24           S  
ATOM   1319  CE  MET A 217      87.885 109.027  71.304  1.00  0.24           C  
ATOM   1320  N   VAL A 218      83.044 108.515  70.267  1.00  0.22           N  
ATOM   1321  CA  VAL A 218      82.511 107.499  71.161  1.00  0.22           C  
ATOM   1322  C   VAL A 218      81.512 106.638  70.435  1.00  0.22           C  
ATOM   1323  O   VAL A 218      81.531 105.428  70.619  1.00  0.22           O  
ATOM   1324  CB  VAL A 218      82.042 108.031  72.510  1.00  0.22           C  
ATOM   1325  CG1 VAL A 218      81.336 107.013  73.444  1.00  0.22           C  
ATOM   1326  CG2 VAL A 218      83.340 108.485  73.183  1.00  0.22           C  
ATOM   1327  N   GLU A 219      80.727 107.244  69.500  1.00  0.21           N  
ATOM   1328  CA  GLU A 219      79.850 106.493  68.609  1.00  0.21           C  
ATOM   1329  C   GLU A 219      80.490 105.741  67.554  1.00  0.21           C  
ATOM   1330  O   GLU A 219      80.125 104.510  67.377  1.00  0.21           O  
ATOM   1331  CB  GLU A 219      78.756 107.257  67.889  1.00  0.21           C  
ATOM   1332  CG  GLU A 219      77.773 106.304  67.163  1.00  0.21           C  
ATOM   1333  CD  GLU A 219      76.437 106.900  67.020  1.00  0.21           C  
ATOM   1334  OE1 GLU A 219      75.575 106.652  67.893  1.00  0.21           O  
ATOM   1335  OE2 GLU A 219      76.268 107.618  66.007  1.00  0.21           O  
ATOM   1336  N   ALA A 220      81.395 106.261  66.792  1.00  0.24           N  
ATOM   1337  CA  ALA A 220      82.023 105.579  65.686  1.00  0.24           C  
ATOM   1338  C   ALA A 220      82.827 104.392  66.170  1.00  0.24           C  
ATOM   1339  O   ALA A 220      83.017 103.405  65.420  1.00  0.24           O  
ATOM   1340  CB  ALA A 220      82.874 106.567  64.882  1.00  0.24           C  
ATOM   1341  N   MET A 221      83.282 104.372  67.412  1.00  0.25           N  
ATOM   1342  CA  MET A 221      83.741 103.185  68.091  1.00  0.25           C  
ATOM   1343  C   MET A 221      82.652 102.203  68.574  1.00  0.25           C  
ATOM   1344  O   MET A 221      82.666 101.029  68.201  1.00  0.25           O  
ATOM   1345  CB  MET A 221      84.533 103.654  69.324  1.00  0.25           C  
ATOM   1346  CG  MET A 221      85.795 104.463  68.978  1.00  0.25           C  
ATOM   1347  SD  MET A 221      86.856 104.782  70.419  1.00  0.25           S  
ATOM   1348  CE  MET A 221      85.721 105.652  71.523  1.00  0.25           C  
ATOM   1349  N   HIS A 222      81.668 102.634  69.410  1.00  0.23           N  
ATOM   1350  CA  HIS A 222      80.680 101.723  70.010  1.00  0.23           C  
ATOM   1351  C   HIS A 222      79.727 101.153  68.990  1.00  0.23           C  
ATOM   1352  O   HIS A 222      79.476  99.949  68.965  1.00  0.23           O  
ATOM   1353  CB  HIS A 222      79.761 102.377  71.078  1.00  0.23           C  
ATOM   1354  CG  HIS A 222      80.236 102.495  72.490  1.00  0.23           C  
ATOM   1355  ND1 HIS A 222      80.313 101.393  73.322  1.00  0.23           N  
ATOM   1356  CD2 HIS A 222      80.386 103.629  73.211  1.00  0.23           C  
ATOM   1357  CE1 HIS A 222      80.520 101.884  74.529  1.00  0.23           C  
ATOM   1358  NE2 HIS A 222      80.571 103.238  74.519  1.00  0.23           N  
ATOM   1359  N   GLY A 223      79.196 102.002  68.091  1.00  0.21           N  
ATOM   1360  CA  GLY A 223      78.331 101.590  67.000  1.00  0.21           C  
ATOM   1361  C   GLY A 223      79.001 100.620  66.067  1.00  0.21           C  
ATOM   1362  O   GLY A 223      78.407  99.634  65.639  1.00  0.21           O  
ATOM   1363  N   ALA A 224      80.312 100.834  65.806  1.00  0.18           N  
ATOM   1364  CA  ALA A 224      81.110  99.866  65.092  1.00  0.18           C  
ATOM   1365  C   ALA A 224      81.294  98.549  65.792  1.00  0.18           C  
ATOM   1366  O   ALA A 224      81.104  97.485  65.190  1.00  0.18           O  
ATOM   1367  CB  ALA A 224      82.472 100.434  64.664  1.00  0.18           C  
ATOM   1368  N   GLY A 225      81.594  98.586  67.100  1.00  0.23           N  
ATOM   1369  CA  GLY A 225      81.524  97.439  67.997  1.00  0.23           C  
ATOM   1370  C   GLY A 225      80.228  96.673  67.900  1.00  0.23           C  
ATOM   1371  O   GLY A 225      80.232  95.487  67.610  1.00  0.23           O  
ATOM   1372  N   VAL A 226      79.071  97.342  68.088  1.00  0.19           N  
ATOM   1373  CA  VAL A 226      77.746  96.723  68.065  1.00  0.19           C  
ATOM   1374  C   VAL A 226      77.441  96.044  66.744  1.00  0.19           C  
ATOM   1375  O   VAL A 226      77.002  94.894  66.709  1.00  0.19           O  
ATOM   1376  CB  VAL A 226      76.631  97.736  68.351  1.00  0.19           C  
ATOM   1377  CG1 VAL A 226      75.227  97.115  68.152  1.00  0.19           C  
ATOM   1378  CG2 VAL A 226      76.740  98.241  69.802  1.00  0.19           C  
ATOM   1379  N   GLN A 227      77.705  96.718  65.606  1.00  0.19           N  
ATOM   1380  CA  GLN A 227      77.529  96.121  64.295  1.00  0.19           C  
ATOM   1381  C   GLN A 227      78.437  94.912  64.086  1.00  0.19           C  
ATOM   1382  O   GLN A 227      77.974  93.844  63.684  1.00  0.19           O  
ATOM   1383  CB  GLN A 227      77.757  97.211  63.220  1.00  0.19           C  
ATOM   1384  CG  GLN A 227      77.550  96.795  61.737  1.00  0.19           C  
ATOM   1385  CD  GLN A 227      78.648  95.904  61.141  1.00  0.19           C  
ATOM   1386  OE1 GLN A 227      78.383  94.821  60.610  1.00  0.19           O  
ATOM   1387  NE2 GLN A 227      79.919  96.342  61.220  1.00  0.19           N  
ATOM   1388  N   ALA A 228      79.736  95.019  64.431  1.00  0.20           N  
ATOM   1389  CA  ALA A 228      80.676  93.920  64.348  1.00  0.20           C  
ATOM   1390  C   ALA A 228      80.334  92.748  65.261  1.00  0.20           C  
ATOM   1391  O   ALA A 228      80.380  91.585  64.860  1.00  0.20           O  
ATOM   1392  CB  ALA A 228      82.091  94.440  64.672  1.00  0.20           C  
ATOM   1393  N   ILE A 229      79.932  92.967  66.510  1.00  0.18           N  
ATOM   1394  CA  ILE A 229      79.539  91.886  67.398  1.00  0.18           C  
ATOM   1395  C   ILE A 229      78.286  91.166  66.885  1.00  0.18           C  
ATOM   1396  O   ILE A 229      78.203  89.937  66.886  1.00  0.18           O  
ATOM   1397  CB  ILE A 229      79.364  92.393  68.829  1.00  0.18           C  
ATOM   1398  CG1 ILE A 229      80.699  92.938  69.395  1.00  0.18           C  
ATOM   1399  CG2 ILE A 229      78.858  91.249  69.724  1.00  0.18           C  
ATOM   1400  CD1 ILE A 229      80.531  93.755  70.679  1.00  0.18           C  
ATOM   1401  N   LYS A 230      77.292  91.931  66.391  1.00  0.20           N  
ATOM   1402  CA  LYS A 230      76.054  91.418  65.827  1.00  0.20           C  
ATOM   1403  C   LYS A 230      76.183  90.643  64.518  1.00  0.20           C  
ATOM   1404  O   LYS A 230      75.544  89.611  64.338  1.00  0.20           O  
ATOM   1405  CB  LYS A 230      75.081  92.607  65.612  1.00  0.20           C  
ATOM   1406  CG  LYS A 230      73.667  92.265  65.107  1.00  0.20           C  
ATOM   1407  CD  LYS A 230      72.844  93.550  64.889  1.00  0.20           C  
ATOM   1408  CE  LYS A 230      71.421  93.307  64.374  1.00  0.20           C  
ATOM   1409  NZ  LYS A 230      70.718  94.596  64.142  1.00  0.20           N  
ATOM   1410  N   MET A 231      76.984  91.120  63.546  1.00  0.20           N  
ATOM   1411  CA  MET A 231      76.932  90.582  62.193  1.00  0.20           C  
ATOM   1412  C   MET A 231      78.021  89.565  61.897  1.00  0.20           C  
ATOM   1413  O   MET A 231      78.116  89.048  60.786  1.00  0.20           O  
ATOM   1414  CB  MET A 231      77.056  91.731  61.161  1.00  0.20           C  
ATOM   1415  CG  MET A 231      75.839  92.680  61.108  1.00  0.20           C  
ATOM   1416  SD  MET A 231      74.245  91.888  60.711  1.00  0.20           S  
ATOM   1417  CE  MET A 231      74.666  91.302  59.040  1.00  0.20           C  
ATOM   1418  N   ARG A 232      78.882  89.232  62.873  1.00  0.21           N  
ATOM   1419  CA  ARG A 232      80.008  88.343  62.637  1.00  0.21           C  
ATOM   1420  C   ARG A 232      79.824  86.972  63.281  1.00  0.21           C  
ATOM   1421  O   ARG A 232      80.735  86.141  63.260  1.00  0.21           O  
ATOM   1422  CB  ARG A 232      81.308  88.969  63.195  1.00  0.21           C  
ATOM   1423  CG  ARG A 232      81.682  90.359  62.638  1.00  0.21           C  
ATOM   1424  CD  ARG A 232      82.217  90.416  61.216  1.00  0.21           C  
ATOM   1425  NE  ARG A 232      82.683  91.828  60.973  1.00  0.21           N  
ATOM   1426  CZ  ARG A 232      81.856  92.860  60.748  1.00  0.21           C  
ATOM   1427  NH1 ARG A 232      82.366  94.050  60.500  1.00  0.21           N  
ATOM   1428  NH2 ARG A 232      80.541  92.703  60.686  1.00  0.21           N  
ATOM   1429  N   GLY A 233      78.649  86.680  63.873  1.00  0.26           N  
ATOM   1430  CA  GLY A 233      78.390  85.381  64.476  1.00  0.26           C  
ATOM   1431  C   GLY A 233      76.994  85.310  65.029  1.00  0.26           C  
ATOM   1432  O   GLY A 233      76.303  86.310  65.134  1.00  0.26           O  
ATOM   1433  N   GLY A 234      76.528  84.100  65.407  1.00  0.29           N  
ATOM   1434  CA  GLY A 234      75.145  83.873  65.851  1.00  0.29           C  
ATOM   1435  C   GLY A 234      74.881  84.192  67.295  1.00  0.29           C  
ATOM   1436  O   GLY A 234      73.756  84.014  67.787  1.00  0.29           O  
ATOM   1437  N   MET A 235      75.885  84.639  68.043  1.00  0.19           N  
ATOM   1438  CA  MET A 235      75.744  85.068  69.414  1.00  0.19           C  
ATOM   1439  C   MET A 235      76.735  86.192  69.607  1.00  0.19           C  
ATOM   1440  O   MET A 235      77.731  86.197  68.873  1.00  0.19           O  
ATOM   1441  CB  MET A 235      76.139  83.991  70.459  1.00  0.19           C  
ATOM   1442  CG  MET A 235      75.268  82.725  70.484  1.00  0.19           C  
ATOM   1443  SD  MET A 235      75.762  81.567  71.800  1.00  0.19           S  
ATOM   1444  CE  MET A 235      75.094  82.499  73.212  1.00  0.19           C  
ATOM   1445  N   PRO A 236      76.567  87.119  70.565  1.00  0.28           N  
ATOM   1446  CA  PRO A 236      77.561  88.134  70.877  1.00  0.28           C  
ATOM   1447  C   PRO A 236      78.978  87.627  71.010  1.00  0.28           C  
ATOM   1448  O   PRO A 236      79.816  88.064  70.240  1.00  0.28           O  
ATOM   1449  CB  PRO A 236      77.023  88.854  72.120  1.00  0.28           C  
ATOM   1450  CG  PRO A 236      75.503  88.733  71.965  1.00  0.28           C  
ATOM   1451  CD  PRO A 236      75.314  87.368  71.289  1.00  0.28           C  
ATOM   1452  N   LEU A 237      79.272  86.643  71.880  1.00  0.19           N  
ATOM   1453  CA  LEU A 237      80.623  86.134  72.075  1.00  0.19           C  
ATOM   1454  C   LEU A 237      81.277  85.576  70.805  1.00  0.19           C  
ATOM   1455  O   LEU A 237      82.451  85.811  70.530  1.00  0.19           O  
ATOM   1456  CB  LEU A 237      80.622  85.018  73.151  1.00  0.19           C  
ATOM   1457  CG  LEU A 237      80.202  85.457  74.573  1.00  0.19           C  
ATOM   1458  CD1 LEU A 237      80.102  84.240  75.504  1.00  0.19           C  
ATOM   1459  CD2 LEU A 237      81.181  86.469  75.181  1.00  0.19           C  
ATOM   1460  N   LEU A 238      80.516  84.841  69.967  1.00  0.23           N  
ATOM   1461  CA  LEU A 238      81.013  84.328  68.700  1.00  0.23           C  
ATOM   1462  C   LEU A 238      81.373  85.427  67.698  1.00  0.23           C  
ATOM   1463  O   LEU A 238      82.417  85.380  67.040  1.00  0.23           O  
ATOM   1464  CB  LEU A 238      79.978  83.345  68.089  1.00  0.23           C  
ATOM   1465  CG  LEU A 238      80.374  82.685  66.748  1.00  0.23           C  
ATOM   1466  CD1 LEU A 238      81.668  81.863  66.851  1.00  0.23           C  
ATOM   1467  CD2 LEU A 238      79.243  81.774  66.250  1.00  0.23           C  
ATOM   1468  N   GLY A 239      80.524  86.472  67.574  1.00  0.23           N  
ATOM   1469  CA  GLY A 239      80.779  87.588  66.668  1.00  0.23           C  
ATOM   1470  C   GLY A 239      81.778  88.572  67.201  1.00  0.23           C  
ATOM   1471  O   GLY A 239      82.561  89.162  66.457  1.00  0.23           O  
ATOM   1472  N   ALA A 240      81.821  88.730  68.529  1.00  0.26           N  
ATOM   1473  CA  ALA A 240      82.694  89.620  69.255  1.00  0.26           C  
ATOM   1474  C   ALA A 240      84.160  89.338  69.091  1.00  0.26           C  
ATOM   1475  O   ALA A 240      84.978  90.250  69.116  1.00  0.26           O  
ATOM   1476  CB  ALA A 240      82.364  89.572  70.744  1.00  0.26           C  
ATOM   1477  N   GLY A 241      84.548  88.081  68.811  1.00  0.27           N  
ATOM   1478  CA  GLY A 241      85.935  87.739  68.509  1.00  0.27           C  
ATOM   1479  C   GLY A 241      86.488  88.299  67.211  1.00  0.27           C  
ATOM   1480  O   GLY A 241      87.581  87.931  66.790  1.00  0.27           O  
ATOM   1481  N   ARG A 242      85.733  89.184  66.532  1.00  0.25           N  
ATOM   1482  CA  ARG A 242      86.172  89.969  65.394  1.00  0.25           C  
ATOM   1483  C   ARG A 242      86.440  91.414  65.812  1.00  0.25           C  
ATOM   1484  O   ARG A 242      86.836  92.247  65.001  1.00  0.25           O  
ATOM   1485  CB  ARG A 242      85.088  89.965  64.288  1.00  0.25           C  
ATOM   1486  CG  ARG A 242      85.014  88.669  63.449  1.00  0.25           C  
ATOM   1487  CD  ARG A 242      84.581  87.409  64.211  1.00  0.25           C  
ATOM   1488  NE  ARG A 242      84.312  86.355  63.185  1.00  0.25           N  
ATOM   1489  CZ  ARG A 242      84.006  85.086  63.476  1.00  0.25           C  
ATOM   1490  NH1 ARG A 242      83.807  84.664  64.721  1.00  0.25           N  
ATOM   1491  NH2 ARG A 242      83.922  84.199  62.485  1.00  0.25           N  
ATOM   1492  N   VAL A 243      86.269  91.723  67.108  1.00  0.23           N  
ATOM   1493  CA  VAL A 243      86.679  92.955  67.744  1.00  0.23           C  
ATOM   1494  C   VAL A 243      87.835  92.527  68.639  1.00  0.23           C  
ATOM   1495  O   VAL A 243      87.844  91.422  69.189  1.00  0.23           O  
ATOM   1496  CB  VAL A 243      85.550  93.593  68.563  1.00  0.23           C  
ATOM   1497  CG1 VAL A 243      86.013  94.896  69.252  1.00  0.23           C  
ATOM   1498  CG2 VAL A 243      84.327  93.891  67.674  1.00  0.23           C  
ATOM   1499  N   PHE A 244      88.889  93.353  68.765  1.00  0.24           N  
ATOM   1500  CA  PHE A 244      90.067  92.955  69.506  1.00  0.24           C  
ATOM   1501  C   PHE A 244      90.829  94.150  70.045  1.00  0.24           C  
ATOM   1502  O   PHE A 244      90.778  95.251  69.485  1.00  0.24           O  
ATOM   1503  CB  PHE A 244      91.018  92.062  68.650  1.00  0.24           C  
ATOM   1504  CG  PHE A 244      91.579  92.766  67.434  1.00  0.24           C  
ATOM   1505  CD1 PHE A 244      90.896  92.751  66.206  1.00  0.24           C  
ATOM   1506  CD2 PHE A 244      92.811  93.438  67.516  1.00  0.24           C  
ATOM   1507  CE1 PHE A 244      91.432  93.395  65.084  1.00  0.24           C  
ATOM   1508  CE2 PHE A 244      93.351  94.084  66.397  1.00  0.24           C  
ATOM   1509  CZ  PHE A 244      92.660  94.063  65.179  1.00  0.24           C  
ATOM   1510  N   GLY A 245      91.568  93.941  71.144  1.00  0.22           N  
ATOM   1511  CA  GLY A 245      92.501  94.892  71.713  1.00  0.22           C  
ATOM   1512  C   GLY A 245      93.921  94.405  71.636  1.00  0.22           C  
ATOM   1513  O   GLY A 245      94.218  93.208  71.578  1.00  0.22           O  
ATOM   1514  N   PHE A 246      94.878  95.340  71.642  1.00  0.19           N  
ATOM   1515  CA  PHE A 246      96.283  95.020  71.752  1.00  0.19           C  
ATOM   1516  C   PHE A 246      96.879  96.066  72.666  1.00  0.19           C  
ATOM   1517  O   PHE A 246      96.746  97.264  72.397  1.00  0.19           O  
ATOM   1518  CB  PHE A 246      96.988  95.010  70.364  1.00  0.19           C  
ATOM   1519  CG  PHE A 246      98.449  94.669  70.506  1.00  0.19           C  
ATOM   1520  CD1 PHE A 246      99.399  95.697  70.632  1.00  0.19           C  
ATOM   1521  CD2 PHE A 246      98.873  93.337  70.612  1.00  0.19           C  
ATOM   1522  CE1 PHE A 246     100.743  95.402  70.885  1.00  0.19           C  
ATOM   1523  CE2 PHE A 246     100.216  93.036  70.863  1.00  0.19           C  
ATOM   1524  CZ  PHE A 246     101.148  94.070  71.010  1.00  0.19           C  
ATOM   1525  N   TYR A 247      97.540  95.645  73.758  1.00  0.18           N  
ATOM   1526  CA  TYR A 247      97.865  96.543  74.842  1.00  0.18           C  
ATOM   1527  C   TYR A 247      99.240  96.362  75.452  1.00  0.18           C  
ATOM   1528  O   TYR A 247      99.967  95.388  75.208  1.00  0.18           O  
ATOM   1529  CB  TYR A 247      96.778  96.502  75.937  1.00  0.18           C  
ATOM   1530  CG  TYR A 247      96.373  95.130  76.412  1.00  0.18           C  
ATOM   1531  CD1 TYR A 247      97.252  94.284  77.112  1.00  0.18           C  
ATOM   1532  CD2 TYR A 247      95.040  94.726  76.243  1.00  0.18           C  
ATOM   1533  CE1 TYR A 247      96.798  93.061  77.632  1.00  0.18           C  
ATOM   1534  CE2 TYR A 247      94.586  93.517  76.779  1.00  0.18           C  
ATOM   1535  CZ  TYR A 247      95.459  92.688  77.483  1.00  0.18           C  
ATOM   1536  OH  TYR A 247      94.974  91.496  78.055  1.00  0.18           O  
ATOM   1537  N   ARG A 248      99.646  97.330  76.284  1.00  0.19           N  
ATOM   1538  CA  ARG A 248     100.884  97.309  77.027  1.00  0.19           C  
ATOM   1539  C   ARG A 248     100.566  96.925  78.455  1.00  0.19           C  
ATOM   1540  O   ARG A 248      99.512  97.290  78.964  1.00  0.19           O  
ATOM   1541  CB  ARG A 248     101.579  98.691  77.066  1.00  0.19           C  
ATOM   1542  CG  ARG A 248     102.075  99.202  75.698  1.00  0.19           C  
ATOM   1543  CD  ARG A 248     102.713 100.596  75.770  1.00  0.19           C  
ATOM   1544  NE  ARG A 248     101.614 101.540  76.140  1.00  0.19           N  
ATOM   1545  CZ  ARG A 248     101.788 102.811  76.523  1.00  0.19           C  
ATOM   1546  NH1 ARG A 248     100.719 103.553  76.804  1.00  0.19           N  
ATOM   1547  NH2 ARG A 248     102.997 103.355  76.613  1.00  0.19           N  
ATOM   1548  N   PHE A 249     101.455  96.182  79.146  1.00  0.17           N  
ATOM   1549  CA  PHE A 249     101.138  95.663  80.469  1.00  0.17           C  
ATOM   1550  C   PHE A 249     101.696  96.460  81.632  1.00  0.17           C  
ATOM   1551  O   PHE A 249     101.343  96.217  82.787  1.00  0.17           O  
ATOM   1552  CB  PHE A 249     101.490  94.146  80.572  1.00  0.17           C  
ATOM   1553  CG  PHE A 249     102.970  93.912  80.686  1.00  0.17           C  
ATOM   1554  CD1 PHE A 249     103.804  93.890  79.557  1.00  0.17           C  
ATOM   1555  CD2 PHE A 249     103.540  93.777  81.962  1.00  0.17           C  
ATOM   1556  CE1 PHE A 249     105.191  93.767  79.706  1.00  0.17           C  
ATOM   1557  CE2 PHE A 249     104.922  93.643  82.114  1.00  0.17           C  
ATOM   1558  CZ  PHE A 249     105.748  93.648  80.985  1.00  0.17           C  
ATOM   1559  N   ALA A 250     102.553  97.460  81.374  1.00  0.18           N  
ATOM   1560  CA  ALA A 250     102.924  98.429  82.381  1.00  0.18           C  
ATOM   1561  C   ALA A 250     101.744  99.327  82.748  1.00  0.18           C  
ATOM   1562  O   ALA A 250     100.984  99.726  81.868  1.00  0.18           O  
ATOM   1563  CB  ALA A 250     104.103  99.277  81.888  1.00  0.18           C  
ATOM   1564  N   ASN A 251     101.568  99.650  84.052  1.00  0.17           N  
ATOM   1565  CA  ASN A 251     100.417 100.385  84.566  1.00  0.17           C  
ATOM   1566  C   ASN A 251      99.148  99.532  84.584  1.00  0.17           C  
ATOM   1567  O   ASN A 251      98.324  99.564  83.672  1.00  0.17           O  
ATOM   1568  CB  ASN A 251     100.232 101.767  83.881  1.00  0.17           C  
ATOM   1569  CG  ASN A 251      99.287 102.706  84.617  1.00  0.17           C  
ATOM   1570  OD1 ASN A 251      98.709 102.396  85.659  1.00  0.17           O  
ATOM   1571  ND2 ASN A 251      99.120 103.918  84.035  1.00  0.17           N  
ATOM   1572  N   MET A 252      98.966  98.756  85.673  1.00  0.16           N  
ATOM   1573  CA  MET A 252      97.939  97.740  85.841  1.00  0.16           C  
ATOM   1574  C   MET A 252      96.515  98.178  85.529  1.00  0.16           C  
ATOM   1575  O   MET A 252      95.816  97.513  84.775  1.00  0.16           O  
ATOM   1576  CB  MET A 252      97.952  97.232  87.307  1.00  0.16           C  
ATOM   1577  CG  MET A 252      99.305  96.669  87.782  1.00  0.16           C  
ATOM   1578  SD  MET A 252      99.341  96.368  89.575  1.00  0.16           S  
ATOM   1579  CE  MET A 252     101.146  96.492  89.748  1.00  0.16           C  
ATOM   1580  N   LEU A 253      96.053  99.328  86.058  1.00  0.18           N  
ATOM   1581  CA  LEU A 253      94.707  99.803  85.789  1.00  0.18           C  
ATOM   1582  C   LEU A 253      94.562 100.469  84.429  1.00  0.18           C  
ATOM   1583  O   LEU A 253      93.456 100.610  83.915  1.00  0.18           O  
ATOM   1584  CB  LEU A 253      94.251 100.806  86.870  1.00  0.18           C  
ATOM   1585  CG  LEU A 253      94.093 100.219  88.288  1.00  0.18           C  
ATOM   1586  CD1 LEU A 253      93.760 101.352  89.269  1.00  0.18           C  
ATOM   1587  CD2 LEU A 253      92.990  99.152  88.349  1.00  0.18           C  
ATOM   1588  N   ALA A 254      95.663 100.890  83.778  1.00  0.32           N  
ATOM   1589  CA  ALA A 254      95.589 101.384  82.416  1.00  0.32           C  
ATOM   1590  C   ALA A 254      95.409 100.268  81.393  1.00  0.32           C  
ATOM   1591  O   ALA A 254      94.583 100.405  80.491  1.00  0.32           O  
ATOM   1592  CB  ALA A 254      96.784 102.292  82.083  1.00  0.32           C  
ATOM   1593  N   LEU A 255      96.112  99.119  81.564  1.00  0.25           N  
ATOM   1594  CA  LEU A 255      95.866  97.876  80.830  1.00  0.25           C  
ATOM   1595  C   LEU A 255      94.491  97.348  81.129  1.00  0.25           C  
ATOM   1596  O   LEU A 255      93.822  96.706  80.322  1.00  0.25           O  
ATOM   1597  CB  LEU A 255      96.885  96.764  81.220  1.00  0.25           C  
ATOM   1598  CG  LEU A 255      96.642  95.348  80.610  1.00  0.25           C  
ATOM   1599  CD1 LEU A 255      97.937  94.547  80.500  1.00  0.25           C  
ATOM   1600  CD2 LEU A 255      95.672  94.457  81.410  1.00  0.25           C  
ATOM   1601  N   LEU A 256      94.024  97.545  82.365  1.00  0.23           N  
ATOM   1602  CA  LEU A 256      92.696  97.158  82.726  1.00  0.23           C  
ATOM   1603  C   LEU A 256      91.698  98.093  82.027  1.00  0.23           C  
ATOM   1604  O   LEU A 256      91.185  97.791  80.964  1.00  0.23           O  
ATOM   1605  CB  LEU A 256      92.571  97.078  84.261  1.00  0.23           C  
ATOM   1606  CG  LEU A 256      91.466  96.167  84.810  1.00  0.23           C  
ATOM   1607  CD1 LEU A 256      91.700  94.680  84.493  1.00  0.23           C  
ATOM   1608  CD2 LEU A 256      91.395  96.362  86.326  1.00  0.23           C  
ATOM   1609  N   ASP A 257      91.393  99.291  82.515  1.00  0.27           N  
ATOM   1610  CA  ASP A 257      90.102  99.883  82.204  1.00  0.27           C  
ATOM   1611  C   ASP A 257      90.047 100.875  81.023  1.00  0.27           C  
ATOM   1612  O   ASP A 257      89.065 101.609  80.853  1.00  0.27           O  
ATOM   1613  CB  ASP A 257      89.634 100.604  83.479  1.00  0.27           C  
ATOM   1614  CG  ASP A 257      89.508  99.608  84.619  1.00  0.27           C  
ATOM   1615  OD1 ASP A 257      88.618  98.725  84.525  1.00  0.27           O  
ATOM   1616  OD2 ASP A 257      90.311  99.700  85.584  1.00  0.27           O  
ATOM   1617  N   GLY A 258      91.099 100.950  80.178  1.00  0.30           N  
ATOM   1618  CA  GLY A 258      91.204 101.787  78.981  1.00  0.30           C  
ATOM   1619  C   GLY A 258      90.172 101.646  77.884  1.00  0.30           C  
ATOM   1620  O   GLY A 258      89.375 100.699  77.848  1.00  0.30           O  
ATOM   1621  N   LYS A 259      90.146 102.609  76.941  1.00  0.32           N  
ATOM   1622  CA  LYS A 259      88.980 102.909  76.117  1.00  0.32           C  
ATOM   1623  C   LYS A 259      89.227 102.876  74.612  1.00  0.32           C  
ATOM   1624  O   LYS A 259      88.351 102.484  73.840  1.00  0.32           O  
ATOM   1625  CB  LYS A 259      88.557 104.364  76.492  1.00  0.32           C  
ATOM   1626  CG  LYS A 259      87.351 104.973  75.739  1.00  0.32           C  
ATOM   1627  CD  LYS A 259      87.024 106.410  76.221  1.00  0.32           C  
ATOM   1628  CE  LYS A 259      85.814 107.076  75.537  1.00  0.32           C  
ATOM   1629  NZ  LYS A 259      85.501 108.406  76.136  1.00  0.32           N  
ATOM   1630  N   LEU A 260      90.417 103.292  74.143  1.00  0.26           N  
ATOM   1631  CA  LEU A 260      90.770 103.252  72.737  1.00  0.26           C  
ATOM   1632  C   LEU A 260      92.280 103.067  72.650  1.00  0.26           C  
ATOM   1633  O   LEU A 260      93.035 103.939  73.074  1.00  0.26           O  
ATOM   1634  CB  LEU A 260      90.379 104.549  71.988  1.00  0.26           C  
ATOM   1635  CG  LEU A 260      90.782 104.617  70.494  1.00  0.26           C  
ATOM   1636  CD1 LEU A 260      90.178 103.484  69.648  1.00  0.26           C  
ATOM   1637  CD2 LEU A 260      90.383 105.979  69.907  1.00  0.26           C  
ATOM   1638  N   ARG A 261      92.808 101.953  72.107  1.00  0.22           N  
ATOM   1639  CA  ARG A 261      92.115 100.731  71.720  1.00  0.22           C  
ATOM   1640  C   ARG A 261      91.417 100.056  72.902  1.00  0.22           C  
ATOM   1641  O   ARG A 261      91.867 100.259  74.025  1.00  0.22           O  
ATOM   1642  CB  ARG A 261      93.055  99.750  70.982  1.00  0.22           C  
ATOM   1643  CG  ARG A 261      93.554 100.321  69.637  1.00  0.22           C  
ATOM   1644  CD  ARG A 261      94.420  99.340  68.842  1.00  0.22           C  
ATOM   1645  NE  ARG A 261      94.823 100.041  67.573  1.00  0.22           N  
ATOM   1646  CZ  ARG A 261      95.651  99.524  66.655  1.00  0.22           C  
ATOM   1647  NH1 ARG A 261      95.950 100.225  65.563  1.00  0.22           N  
ATOM   1648  NH2 ARG A 261      96.187  98.316  66.805  1.00  0.22           N  
ATOM   1649  N   PRO A 262      90.302  99.328  72.742  1.00  0.29           N  
ATOM   1650  CA  PRO A 262      89.705  98.539  73.813  1.00  0.29           C  
ATOM   1651  C   PRO A 262      90.688  97.713  74.615  1.00  0.29           C  
ATOM   1652  O   PRO A 262      91.561  97.078  74.020  1.00  0.29           O  
ATOM   1653  CB  PRO A 262      88.637  97.678  73.118  1.00  0.29           C  
ATOM   1654  CG  PRO A 262      88.230  98.503  71.893  1.00  0.29           C  
ATOM   1655  CD  PRO A 262      89.512  99.253  71.512  1.00  0.29           C  
ATOM   1656  N   GLU A 263      90.561  97.726  75.943  1.00  0.26           N  
ATOM   1657  CA  GLU A 263      91.459  97.027  76.825  1.00  0.26           C  
ATOM   1658  C   GLU A 263      90.739  95.849  77.456  1.00  0.26           C  
ATOM   1659  O   GLU A 263      89.572  95.593  77.156  1.00  0.26           O  
ATOM   1660  CB  GLU A 263      91.933  97.946  77.949  1.00  0.26           C  
ATOM   1661  CG  GLU A 263      92.783  99.154  77.481  1.00  0.26           C  
ATOM   1662  CD  GLU A 263      94.247  98.885  77.148  1.00  0.26           C  
ATOM   1663  OE1 GLU A 263      94.768  97.840  77.601  1.00  0.26           O  
ATOM   1664  OE2 GLU A 263      94.879  99.750  76.477  1.00  0.26           O  
ATOM   1665  N   ALA A 264      91.392  95.102  78.369  1.00  0.29           N  
ATOM   1666  CA  ALA A 264      90.890  93.816  78.833  1.00  0.29           C  
ATOM   1667  C   ALA A 264      89.446  93.730  79.425  1.00  0.29           C  
ATOM   1668  O   ALA A 264      88.686  92.930  78.890  1.00  0.29           O  
ATOM   1669  CB  ALA A 264      91.925  93.146  79.763  1.00  0.29           C  
ATOM   1670  N   PRO A 265      88.924  94.465  80.414  1.00  0.37           N  
ATOM   1671  CA  PRO A 265      87.547  94.401  80.876  1.00  0.37           C  
ATOM   1672  C   PRO A 265      86.550  94.802  79.826  1.00  0.37           C  
ATOM   1673  O   PRO A 265      85.658  93.975  79.626  1.00  0.37           O  
ATOM   1674  CB  PRO A 265      87.431  95.347  82.085  1.00  0.37           C  
ATOM   1675  CG  PRO A 265      88.870  95.601  82.511  1.00  0.37           C  
ATOM   1676  CD  PRO A 265      89.710  95.277  81.281  1.00  0.37           C  
ATOM   1677  N   PRO A 266      86.549  95.949  79.114  1.00  0.35           N  
ATOM   1678  CA  PRO A 266      85.481  96.222  78.171  1.00  0.35           C  
ATOM   1679  C   PRO A 266      85.505  95.249  77.025  1.00  0.35           C  
ATOM   1680  O   PRO A 266      84.432  94.913  76.525  1.00  0.35           O  
ATOM   1681  CB  PRO A 266      85.723  97.671  77.716  1.00  0.35           C  
ATOM   1682  CG  PRO A 266      87.214  97.910  77.949  1.00  0.35           C  
ATOM   1683  CD  PRO A 266      87.472  97.098  79.216  1.00  0.35           C  
ATOM   1684  N   GLU A 267      86.684  94.775  76.589  1.00  0.25           N  
ATOM   1685  CA  GLU A 267      86.761  93.747  75.583  1.00  0.25           C  
ATOM   1686  C   GLU A 267      86.268  92.372  76.068  1.00  0.25           C  
ATOM   1687  O   GLU A 267      85.471  91.732  75.388  1.00  0.25           O  
ATOM   1688  CB  GLU A 267      88.168  93.760  74.942  1.00  0.25           C  
ATOM   1689  CG  GLU A 267      89.174  92.765  75.546  1.00  0.25           C  
ATOM   1690  CD  GLU A 267      90.547  92.905  74.923  1.00  0.25           C  
ATOM   1691  OE1 GLU A 267      90.617  93.154  73.695  1.00  0.25           O  
ATOM   1692  OE2 GLU A 267      91.539  92.716  75.667  1.00  0.25           O  
ATOM   1693  N   GLU A 268      86.639  91.909  77.286  1.00  0.26           N  
ATOM   1694  CA  GLU A 268      86.189  90.653  77.880  1.00  0.26           C  
ATOM   1695  C   GLU A 268      84.689  90.611  78.119  1.00  0.26           C  
ATOM   1696  O   GLU A 268      84.020  89.631  77.795  1.00  0.26           O  
ATOM   1697  CB  GLU A 268      86.931  90.390  79.215  1.00  0.26           C  
ATOM   1698  CG  GLU A 268      86.623  89.036  79.908  1.00  0.26           C  
ATOM   1699  CD  GLU A 268      87.385  88.844  81.223  1.00  0.26           C  
ATOM   1700  OE1 GLU A 268      88.127  89.772  81.637  1.00  0.26           O  
ATOM   1701  OE2 GLU A 268      87.218  87.753  81.824  1.00  0.26           O  
ATOM   1702  N   ILE A 269      84.100  91.720  78.623  1.00  0.19           N  
ATOM   1703  CA  ILE A 269      82.661  91.850  78.848  1.00  0.19           C  
ATOM   1704  C   ILE A 269      81.858  91.653  77.569  1.00  0.19           C  
ATOM   1705  O   ILE A 269      80.815  91.000  77.569  1.00  0.19           O  
ATOM   1706  CB  ILE A 269      82.311  93.194  79.507  1.00  0.19           C  
ATOM   1707  CG1 ILE A 269      82.832  93.222  80.965  1.00  0.19           C  
ATOM   1708  CG2 ILE A 269      80.787  93.483  79.472  1.00  0.19           C  
ATOM   1709  CD1 ILE A 269      82.807  94.622  81.592  1.00  0.19           C  
ATOM   1710  N   VAL A 270      82.332  92.184  76.424  1.00  0.22           N  
ATOM   1711  CA  VAL A 270      81.596  92.049  75.177  1.00  0.22           C  
ATOM   1712  C   VAL A 270      82.007  90.820  74.379  1.00  0.22           C  
ATOM   1713  O   VAL A 270      81.341  90.466  73.409  1.00  0.22           O  
ATOM   1714  CB  VAL A 270      81.691  93.303  74.312  1.00  0.22           C  
ATOM   1715  CG1 VAL A 270      81.202  94.521  75.119  1.00  0.22           C  
ATOM   1716  CG2 VAL A 270      83.116  93.530  73.786  1.00  0.22           C  
ATOM   1717  N   GLY A 271      83.070  90.095  74.803  1.00  0.21           N  
ATOM   1718  CA  GLY A 271      83.532  88.851  74.181  1.00  0.21           C  
ATOM   1719  C   GLY A 271      84.633  88.985  73.165  1.00  0.21           C  
ATOM   1720  O   GLY A 271      84.979  88.034  72.467  1.00  0.21           O  
ATOM   1721  N   SER A 272      85.202  90.185  73.044  1.00  0.25           N  
ATOM   1722  CA  SER A 272      86.324  90.517  72.183  1.00  0.25           C  
ATOM   1723  C   SER A 272      87.627  89.842  72.558  1.00  0.25           C  
ATOM   1724  O   SER A 272      87.841  89.393  73.681  1.00  0.25           O  
ATOM   1725  CB  SER A 272      86.590  92.029  72.167  1.00  0.25           C  
ATOM   1726  OG  SER A 272      85.454  92.753  71.708  1.00  0.25           O  
ATOM   1727  N   ARG A 273      88.555  89.723  71.591  1.00  0.22           N  
ATOM   1728  CA  ARG A 273      89.803  89.028  71.841  1.00  0.22           C  
ATOM   1729  C   ARG A 273      90.906  89.893  72.418  1.00  0.22           C  
ATOM   1730  O   ARG A 273      91.377  90.831  71.774  1.00  0.22           O  
ATOM   1731  CB  ARG A 273      90.380  88.391  70.561  1.00  0.22           C  
ATOM   1732  CG  ARG A 273      89.516  87.256  69.996  1.00  0.22           C  
ATOM   1733  CD  ARG A 273      90.143  86.632  68.752  1.00  0.22           C  
ATOM   1734  NE  ARG A 273      89.261  85.499  68.336  1.00  0.22           N  
ATOM   1735  CZ  ARG A 273      89.501  84.738  67.261  1.00  0.22           C  
ATOM   1736  NH1 ARG A 273      88.651  83.765  66.942  1.00  0.22           N  
ATOM   1737  NH2 ARG A 273      90.584  84.923  66.512  1.00  0.22           N  
ATOM   1738  N   ALA A 274      91.405  89.504  73.603  1.00  0.28           N  
ATOM   1739  CA  ALA A 274      92.606  90.045  74.191  1.00  0.28           C  
ATOM   1740  C   ALA A 274      93.851  89.411  73.580  1.00  0.28           C  
ATOM   1741  O   ALA A 274      94.033  88.191  73.634  1.00  0.28           O  
ATOM   1742  CB  ALA A 274      92.584  89.770  75.708  1.00  0.28           C  
ATOM   1743  N   PHE A 275      94.733  90.206  72.947  1.00  0.30           N  
ATOM   1744  CA  PHE A 275      95.936  89.688  72.308  1.00  0.30           C  
ATOM   1745  C   PHE A 275      97.130  89.670  73.254  1.00  0.30           C  
ATOM   1746  O   PHE A 275      97.245  90.488  74.165  1.00  0.30           O  
ATOM   1747  CB  PHE A 275      96.290  90.496  71.030  1.00  0.30           C  
ATOM   1748  CG  PHE A 275      95.363  90.267  69.852  1.00  0.30           C  
ATOM   1749  CD1 PHE A 275      94.243  89.410  69.878  1.00  0.30           C  
ATOM   1750  CD2 PHE A 275      95.659  90.931  68.649  1.00  0.30           C  
ATOM   1751  CE1 PHE A 275      93.449  89.227  68.739  1.00  0.30           C  
ATOM   1752  CE2 PHE A 275      94.872  90.745  67.505  1.00  0.30           C  
ATOM   1753  CZ  PHE A 275      93.763  89.893  67.553  1.00  0.30           C  
ATOM   1754  N   ASP A 276      98.058  88.702  73.066  1.00  0.44           N  
ATOM   1755  CA  ASP A 276      99.216  88.541  73.919  1.00  0.44           C  
ATOM   1756  C   ASP A 276     100.355  89.508  73.604  1.00  0.44           C  
ATOM   1757  O   ASP A 276     100.323  90.276  72.641  1.00  0.44           O  
ATOM   1758  CB  ASP A 276      99.668  87.050  74.008  1.00  0.44           C  
ATOM   1759  CG  ASP A 276     100.406  86.479  72.800  1.00  0.44           C  
ATOM   1760  OD1 ASP A 276     100.756  85.275  72.887  1.00  0.44           O  
ATOM   1761  OD2 ASP A 276     100.676  87.215  71.826  1.00  0.44           O  
ATOM   1762  N   ASN A 277     101.389  89.545  74.463  1.00  0.43           N  
ATOM   1763  CA  ASN A 277     102.538  90.393  74.210  1.00  0.43           C  
ATOM   1764  C   ASN A 277     103.877  89.732  74.506  1.00  0.43           C  
ATOM   1765  O   ASN A 277     104.830  89.877  73.753  1.00  0.43           O  
ATOM   1766  CB  ASN A 277     102.383  91.737  74.976  1.00  0.43           C  
ATOM   1767  CG  ASN A 277     102.072  91.576  76.461  1.00  0.43           C  
ATOM   1768  OD1 ASN A 277     102.261  90.528  77.097  1.00  0.43           O  
ATOM   1769  ND2 ASN A 277     101.556  92.663  77.076  1.00  0.43           N  
ATOM   1770  N   TYR A 278     103.983  88.923  75.576  1.00  0.41           N  
ATOM   1771  CA  TYR A 278     105.238  88.338  76.013  1.00  0.41           C  
ATOM   1772  C   TYR A 278     105.858  87.395  74.979  1.00  0.41           C  
ATOM   1773  O   TYR A 278     107.051  87.453  74.686  1.00  0.41           O  
ATOM   1774  CB  TYR A 278     104.979  87.655  77.390  1.00  0.41           C  
ATOM   1775  CG  TYR A 278     106.229  87.478  78.208  1.00  0.41           C  
ATOM   1776  CD1 TYR A 278     107.057  88.574  78.484  1.00  0.41           C  
ATOM   1777  CD2 TYR A 278     106.580  86.219  78.716  1.00  0.41           C  
ATOM   1778  CE1 TYR A 278     108.281  88.391  79.149  1.00  0.41           C  
ATOM   1779  CE2 TYR A 278     107.792  86.036  79.400  1.00  0.41           C  
ATOM   1780  CZ  TYR A 278     108.675  87.111  79.549  1.00  0.41           C  
ATOM   1781  OH  TYR A 278     110.010  86.884  79.916  1.00  0.41           O  
ATOM   1782  N   ALA A 279     105.041  86.530  74.345  1.00  0.51           N  
ATOM   1783  CA  ALA A 279     105.472  85.735  73.211  1.00  0.51           C  
ATOM   1784  C   ALA A 279     105.738  86.547  71.945  1.00  0.51           C  
ATOM   1785  O   ALA A 279     106.764  86.375  71.293  1.00  0.51           O  
ATOM   1786  CB  ALA A 279     104.426  84.641  72.938  1.00  0.51           C  
ATOM   1787  N   TRP A 280     104.835  87.488  71.605  1.00  0.35           N  
ATOM   1788  CA  TRP A 280     104.910  88.347  70.433  1.00  0.35           C  
ATOM   1789  C   TRP A 280     106.147  89.246  70.376  1.00  0.35           C  
ATOM   1790  O   TRP A 280     106.775  89.391  69.329  1.00  0.35           O  
ATOM   1791  CB  TRP A 280     103.605  89.190  70.378  1.00  0.35           C  
ATOM   1792  CG  TRP A 280     103.518  90.291  69.329  1.00  0.35           C  
ATOM   1793  CD1 TRP A 280     103.308  91.621  69.550  1.00  0.35           C  
ATOM   1794  CD2 TRP A 280     103.705  90.138  67.911  1.00  0.35           C  
ATOM   1795  NE1 TRP A 280     103.324  92.317  68.359  1.00  0.35           N  
ATOM   1796  CE2 TRP A 280     103.583  91.424  67.342  1.00  0.35           C  
ATOM   1797  CE3 TRP A 280     103.973  89.023  67.119  1.00  0.35           C  
ATOM   1798  CZ2 TRP A 280     103.728  91.616  65.974  1.00  0.35           C  
ATOM   1799  CZ3 TRP A 280     104.145  89.221  65.742  1.00  0.35           C  
ATOM   1800  CH2 TRP A 280     104.027  90.501  65.176  1.00  0.35           C  
ATOM   1801  N   HIS A 281     106.553  89.850  71.507  1.00  0.45           N  
ATOM   1802  CA  HIS A 281     107.741  90.687  71.572  1.00  0.45           C  
ATOM   1803  C   HIS A 281     109.039  89.886  71.554  1.00  0.45           C  
ATOM   1804  O   HIS A 281     110.105  90.440  71.286  1.00  0.45           O  
ATOM   1805  CB  HIS A 281     107.712  91.567  72.850  1.00  0.45           C  
ATOM   1806  CG  HIS A 281     106.877  92.809  72.700  1.00  0.45           C  
ATOM   1807  ND1 HIS A 281     105.494  92.774  72.793  1.00  0.45           N  
ATOM   1808  CD2 HIS A 281     107.289  94.066  72.386  1.00  0.45           C  
ATOM   1809  CE1 HIS A 281     105.099  94.002  72.537  1.00  0.45           C  
ATOM   1810  NE2 HIS A 281     106.143  94.825  72.281  1.00  0.45           N  
ATOM   1811  N   THR A 282     108.962  88.565  71.829  1.00  0.49           N  
ATOM   1812  CA  THR A 282     110.091  87.625  71.886  1.00  0.49           C  
ATOM   1813  C   THR A 282     110.764  87.718  73.251  1.00  0.49           C  
ATOM   1814  O   THR A 282     111.903  87.302  73.466  1.00  0.49           O  
ATOM   1815  CB  THR A 282     111.063  87.669  70.692  1.00  0.49           C  
ATOM   1816  OG1 THR A 282     110.338  87.653  69.469  1.00  0.49           O  
ATOM   1817  CG2 THR A 282     111.974  86.435  70.587  1.00  0.49           C  
ATOM   1818  N   ASP A 283     110.027  88.241  74.253  1.00  0.50           N  
ATOM   1819  CA  ASP A 283     110.487  88.374  75.620  1.00  0.50           C  
ATOM   1820  C   ASP A 283     110.251  87.100  76.424  1.00  0.50           C  
ATOM   1821  O   ASP A 283     110.914  86.856  77.429  1.00  0.50           O  
ATOM   1822  CB  ASP A 283     109.722  89.516  76.334  1.00  0.50           C  
ATOM   1823  CG  ASP A 283     109.992  90.892  75.757  1.00  0.50           C  
ATOM   1824  OD1 ASP A 283     109.119  91.774  75.973  1.00  0.50           O  
ATOM   1825  OD2 ASP A 283     111.059  91.093  75.134  1.00  0.50           O  
ATOM   1826  N   LEU A 284     109.300  86.248  75.984  1.00  0.51           N  
ATOM   1827  CA  LEU A 284     109.111  84.883  76.438  1.00  0.51           C  
ATOM   1828  C   LEU A 284     110.279  84.018  76.015  1.00  0.51           C  
ATOM   1829  O   LEU A 284     110.537  83.936  74.813  1.00  0.51           O  
ATOM   1830  CB  LEU A 284     107.817  84.281  75.824  1.00  0.51           C  
ATOM   1831  CG  LEU A 284     107.552  82.773  76.055  1.00  0.51           C  
ATOM   1832  CD1 LEU A 284     107.412  82.401  77.536  1.00  0.51           C  
ATOM   1833  CD2 LEU A 284     106.284  82.339  75.304  1.00  0.51           C  
ATOM   1834  N   PRO A 285     110.994  83.325  76.888  1.00  0.51           N  
ATOM   1835  CA  PRO A 285     111.942  82.325  76.448  1.00  0.51           C  
ATOM   1836  C   PRO A 285     111.253  80.966  76.496  1.00  0.51           C  
ATOM   1837  O   PRO A 285     111.034  80.486  77.609  1.00  0.51           O  
ATOM   1838  CB  PRO A 285     113.062  82.452  77.496  1.00  0.51           C  
ATOM   1839  CG  PRO A 285     112.363  82.884  78.794  1.00  0.51           C  
ATOM   1840  CD  PRO A 285     111.106  83.622  78.323  1.00  0.51           C  
ATOM   1841  N   PRO A 286     110.921  80.249  75.412  1.00  0.57           N  
ATOM   1842  CA  PRO A 286     110.198  78.975  75.493  1.00  0.57           C  
ATOM   1843  C   PRO A 286     110.902  77.906  76.303  1.00  0.57           C  
ATOM   1844  O   PRO A 286     110.247  76.994  76.800  1.00  0.57           O  
ATOM   1845  CB  PRO A 286     109.992  78.566  74.031  1.00  0.57           C  
ATOM   1846  CG  PRO A 286     109.880  79.910  73.312  1.00  0.57           C  
ATOM   1847  CD  PRO A 286     110.923  80.765  74.038  1.00  0.57           C  
ATOM   1848  N   GLY A 287     112.233  78.023  76.472  1.00  0.59           N  
ATOM   1849  CA  GLY A 287     113.013  77.208  77.388  1.00  0.59           C  
ATOM   1850  C   GLY A 287     112.606  77.293  78.842  1.00  0.59           C  
ATOM   1851  O   GLY A 287     112.753  76.314  79.562  1.00  0.59           O  
ATOM   1852  N   HIS A 288     112.063  78.430  79.343  1.00  0.54           N  
ATOM   1853  CA  HIS A 288     111.539  78.465  80.710  1.00  0.54           C  
ATOM   1854  C   HIS A 288     110.298  77.576  80.889  1.00  0.54           C  
ATOM   1855  O   HIS A 288     110.339  76.734  81.788  1.00  0.54           O  
ATOM   1856  CB  HIS A 288     111.278  79.896  81.267  1.00  0.54           C  
ATOM   1857  CG  HIS A 288     112.477  80.669  81.740  1.00  0.54           C  
ATOM   1858  ND1 HIS A 288     112.263  81.970  82.140  1.00  0.54           N  
ATOM   1859  CD2 HIS A 288     113.778  80.333  81.946  1.00  0.54           C  
ATOM   1860  CE1 HIS A 288     113.422  82.411  82.569  1.00  0.54           C  
ATOM   1861  NE2 HIS A 288     114.380  81.457  82.478  1.00  0.54           N  
ATOM   1862  N   PRO A 289     109.234  77.595  80.069  1.00  0.59           N  
ATOM   1863  CA  PRO A 289     108.153  76.626  80.209  1.00  0.59           C  
ATOM   1864  C   PRO A 289     108.581  75.195  79.981  1.00  0.59           C  
ATOM   1865  O   PRO A 289     108.056  74.309  80.649  1.00  0.59           O  
ATOM   1866  CB  PRO A 289     107.097  77.075  79.193  1.00  0.59           C  
ATOM   1867  CG  PRO A 289     107.271  78.592  79.154  1.00  0.59           C  
ATOM   1868  CD  PRO A 289     108.781  78.778  79.327  1.00  0.59           C  
ATOM   1869  N   MET A 290     109.524  74.938  79.053  1.00  0.45           N  
ATOM   1870  CA  MET A 290     110.066  73.609  78.831  1.00  0.45           C  
ATOM   1871  C   MET A 290     110.826  73.041  80.024  1.00  0.45           C  
ATOM   1872  O   MET A 290     110.639  71.884  80.393  1.00  0.45           O  
ATOM   1873  CB  MET A 290     111.026  73.621  77.616  1.00  0.45           C  
ATOM   1874  CG  MET A 290     110.322  73.852  76.265  1.00  0.45           C  
ATOM   1875  SD  MET A 290     111.457  74.277  74.905  1.00  0.45           S  
ATOM   1876  CE  MET A 290     112.283  72.667  74.761  1.00  0.45           C  
ATOM   1877  N   VAL A 291     111.711  73.839  80.650  1.00  0.49           N  
ATOM   1878  CA  VAL A 291     112.540  73.378  81.752  1.00  0.49           C  
ATOM   1879  C   VAL A 291     111.825  73.403  83.093  1.00  0.49           C  
ATOM   1880  O   VAL A 291     111.935  72.460  83.874  1.00  0.49           O  
ATOM   1881  CB  VAL A 291     113.841  74.182  81.822  1.00  0.49           C  
ATOM   1882  CG1 VAL A 291     114.693  73.807  83.052  1.00  0.49           C  
ATOM   1883  CG2 VAL A 291     114.665  73.919  80.543  1.00  0.49           C  
ATOM   1884  N   SER A 292     111.083  74.480  83.431  1.00  0.53           N  
ATOM   1885  CA  SER A 292     110.545  74.618  84.782  1.00  0.53           C  
ATOM   1886  C   SER A 292     109.041  74.651  84.860  1.00  0.53           C  
ATOM   1887  O   SER A 292     108.481  74.636  85.953  1.00  0.53           O  
ATOM   1888  CB  SER A 292     111.074  75.904  85.475  1.00  0.53           C  
ATOM   1889  OG  SER A 292     110.679  77.099  84.792  1.00  0.53           O  
ATOM   1890  N   GLY A 293     108.325  74.706  83.721  1.00  0.59           N  
ATOM   1891  CA  GLY A 293     106.866  74.802  83.742  1.00  0.59           C  
ATOM   1892  C   GLY A 293     106.366  76.193  84.047  1.00  0.59           C  
ATOM   1893  O   GLY A 293     105.162  76.421  84.193  1.00  0.59           O  
ATOM   1894  N   SER A 294     107.276  77.173  84.151  1.00  0.61           N  
ATOM   1895  CA  SER A 294     106.981  78.538  84.544  1.00  0.61           C  
ATOM   1896  C   SER A 294     107.218  79.470  83.382  1.00  0.61           C  
ATOM   1897  O   SER A 294     108.122  79.275  82.575  1.00  0.61           O  
ATOM   1898  CB  SER A 294     107.866  79.012  85.726  1.00  0.61           C  
ATOM   1899  OG  SER A 294     107.505  80.323  86.182  1.00  0.61           O  
ATOM   1900  N   GLN A 295     106.391  80.525  83.258  1.00  0.55           N  
ATOM   1901  CA  GLN A 295     106.470  81.490  82.174  1.00  0.55           C  
ATOM   1902  C   GLN A 295     107.781  82.255  82.144  1.00  0.55           C  
ATOM   1903  O   GLN A 295     108.376  82.404  81.076  1.00  0.55           O  
ATOM   1904  CB  GLN A 295     105.284  82.488  82.283  1.00  0.55           C  
ATOM   1905  CG  GLN A 295     105.429  83.778  81.427  1.00  0.55           C  
ATOM   1906  CD  GLN A 295     104.233  84.733  81.490  1.00  0.55           C  
ATOM   1907  OE1 GLN A 295     104.335  85.905  81.131  1.00  0.55           O  
ATOM   1908  NE2 GLN A 295     103.059  84.241  81.942  1.00  0.55           N  
ATOM   1909  N   THR A 296     108.214  82.694  83.336  1.00  0.55           N  
ATOM   1910  CA  THR A 296     109.365  83.533  83.637  1.00  0.55           C  
ATOM   1911  C   THR A 296     109.266  83.821  85.106  1.00  0.55           C  
ATOM   1912  O   THR A 296     108.271  84.340  85.612  1.00  0.55           O  
ATOM   1913  CB  THR A 296     109.510  84.880  82.910  1.00  0.55           C  
ATOM   1914  OG1 THR A 296     109.970  84.647  81.592  1.00  0.55           O  
ATOM   1915  CG2 THR A 296     110.598  85.765  83.549  1.00  0.55           C  
ATOM   1916  N   VAL A 297     110.314  83.465  85.851  1.00  0.49           N  
ATOM   1917  CA  VAL A 297     110.505  83.872  87.218  1.00  0.49           C  
ATOM   1918  C   VAL A 297     112.007  84.003  87.304  1.00  0.49           C  
ATOM   1919  O   VAL A 297     112.728  83.171  86.756  1.00  0.49           O  
ATOM   1920  CB  VAL A 297     109.901  82.893  88.231  1.00  0.49           C  
ATOM   1921  CG1 VAL A 297     110.477  81.470  88.076  1.00  0.49           C  
ATOM   1922  CG2 VAL A 297     110.083  83.405  89.672  1.00  0.49           C  
ATOM   1923  N   ASP A 298     112.519  85.079  87.918  1.00  0.49           N  
ATOM   1924  CA  ASP A 298     113.936  85.338  87.952  1.00  0.49           C  
ATOM   1925  C   ASP A 298     114.211  85.946  89.309  1.00  0.49           C  
ATOM   1926  O   ASP A 298     113.292  86.309  90.048  1.00  0.49           O  
ATOM   1927  CB  ASP A 298     114.372  86.277  86.784  1.00  0.49           C  
ATOM   1928  CG  ASP A 298     115.875  86.272  86.517  1.00  0.49           C  
ATOM   1929  OD1 ASP A 298     116.305  87.034  85.611  1.00  0.49           O  
ATOM   1930  OD2 ASP A 298     116.606  85.514  87.210  1.00  0.49           O  
ATOM   1931  N   PHE A 299     115.487  86.032  89.678  1.00  0.45           N  
ATOM   1932  CA  PHE A 299     115.928  86.654  90.900  1.00  0.45           C  
ATOM   1933  C   PHE A 299     115.926  88.168  90.790  1.00  0.45           C  
ATOM   1934  O   PHE A 299     116.373  88.737  89.787  1.00  0.45           O  
ATOM   1935  CB  PHE A 299     117.370  86.199  91.233  1.00  0.45           C  
ATOM   1936  CG  PHE A 299     117.379  84.748  91.617  1.00  0.45           C  
ATOM   1937  CD1 PHE A 299     117.036  84.367  92.923  1.00  0.45           C  
ATOM   1938  CD2 PHE A 299     117.709  83.754  90.679  1.00  0.45           C  
ATOM   1939  CE1 PHE A 299     117.011  83.015  93.288  1.00  0.45           C  
ATOM   1940  CE2 PHE A 299     117.684  82.401  91.040  1.00  0.45           C  
ATOM   1941  CZ  PHE A 299     117.333  82.031  92.345  1.00  0.45           C  
ATOM   1942  N   ASP A 300     115.480  88.895  91.837  1.00  0.52           N  
ATOM   1943  CA  ASP A 300     115.696  90.327  91.921  1.00  0.52           C  
ATOM   1944  C   ASP A 300     117.160  90.726  91.818  1.00  0.52           C  
ATOM   1945  O   ASP A 300     118.086  90.009  92.195  1.00  0.52           O  
ATOM   1946  CB  ASP A 300     115.131  90.985  93.203  1.00  0.52           C  
ATOM   1947  CG  ASP A 300     113.644  90.739  93.294  1.00  0.52           C  
ATOM   1948  OD1 ASP A 300     112.954  90.979  92.274  1.00  0.52           O  
ATOM   1949  OD2 ASP A 300     113.198  90.313  94.388  1.00  0.52           O  
ATOM   1950  N   LEU A 301     117.420  91.928  91.305  1.00  0.57           N  
ATOM   1951  CA  LEU A 301     118.740  92.423  90.966  1.00  0.57           C  
ATOM   1952  C   LEU A 301     119.609  92.658  92.177  1.00  0.57           C  
ATOM   1953  O   LEU A 301     120.834  92.598  92.142  1.00  0.57           O  
ATOM   1954  CB  LEU A 301     118.524  93.719  90.201  1.00  0.57           C  
ATOM   1955  CG  LEU A 301     117.688  93.435  88.943  1.00  0.57           C  
ATOM   1956  CD1 LEU A 301     116.526  94.415  88.811  1.00  0.57           C  
ATOM   1957  CD2 LEU A 301     118.556  93.403  87.689  1.00  0.57           C  
ATOM   1958  N   PHE A 302     118.942  92.816  93.323  1.00  0.57           N  
ATOM   1959  CA  PHE A 302     119.487  92.895  94.650  1.00  0.57           C  
ATOM   1960  C   PHE A 302     120.197  91.577  94.996  1.00  0.57           C  
ATOM   1961  O   PHE A 302     121.185  91.532  95.725  1.00  0.57           O  
ATOM   1962  CB  PHE A 302     118.340  93.171  95.672  1.00  0.57           C  
ATOM   1963  CG  PHE A 302     117.514  94.452  95.502  1.00  0.57           C  
ATOM   1964  CD1 PHE A 302     117.243  95.125  94.284  1.00  0.57           C  
ATOM   1965  CD2 PHE A 302     116.912  94.969  96.666  1.00  0.57           C  
ATOM   1966  CE1 PHE A 302     116.411  96.249  94.238  1.00  0.57           C  
ATOM   1967  CE2 PHE A 302     116.083  96.097  96.627  1.00  0.57           C  
ATOM   1968  CZ  PHE A 302     115.831  96.735  95.409  1.00  0.57           C  
ATOM   1969  N   ALA A 303     119.737  90.442  94.422  1.00  0.66           N  
ATOM   1970  CA  ALA A 303     120.341  89.141  94.604  1.00  0.66           C  
ATOM   1971  C   ALA A 303     121.607  88.943  93.785  1.00  0.66           C  
ATOM   1972  O   ALA A 303     122.397  88.042  94.063  1.00  0.66           O  
ATOM   1973  CB  ALA A 303     119.340  88.030  94.245  1.00  0.66           C  
ATOM   1974  N   ALA A 304     121.878  89.817  92.790  1.00  0.66           N  
ATOM   1975  CA  ALA A 304     123.131  89.822  92.055  1.00  0.66           C  
ATOM   1976  C   ALA A 304     124.316  90.097  92.971  1.00  0.66           C  
ATOM   1977  O   ALA A 304     125.391  89.523  92.820  1.00  0.66           O  
ATOM   1978  CB  ALA A 304     123.122  90.865  90.920  1.00  0.66           C  
ATOM   1979  N   GLU A 305     124.106  90.941  94.002  1.00  0.61           N  
ATOM   1980  CA  GLU A 305     125.110  91.284  94.987  1.00  0.61           C  
ATOM   1981  C   GLU A 305     125.387  90.143  95.971  1.00  0.61           C  
ATOM   1982  O   GLU A 305     126.373  90.141  96.713  1.00  0.61           O  
ATOM   1983  CB  GLU A 305     124.692  92.576  95.728  1.00  0.61           C  
ATOM   1984  CG  GLU A 305     125.845  93.266  96.501  1.00  0.61           C  
ATOM   1985  CD  GLU A 305     125.393  94.458  97.338  1.00  0.61           C  
ATOM   1986  OE1 GLU A 305     124.320  95.048  97.065  1.00  0.61           O  
ATOM   1987  OE2 GLU A 305     126.130  94.761  98.311  1.00  0.61           O  
ATOM   1988  N   HIS A 306     124.550  89.084  95.983  1.00  0.58           N  
ATOM   1989  CA  HIS A 306     124.843  87.876  96.740  1.00  0.58           C  
ATOM   1990  C   HIS A 306     125.606  86.854  95.910  1.00  0.58           C  
ATOM   1991  O   HIS A 306     126.061  85.837  96.431  1.00  0.58           O  
ATOM   1992  CB  HIS A 306     123.555  87.203  97.265  1.00  0.58           C  
ATOM   1993  CG  HIS A 306     122.821  88.061  98.244  1.00  0.58           C  
ATOM   1994  ND1 HIS A 306     123.479  88.527  99.367  1.00  0.58           N  
ATOM   1995  CD2 HIS A 306     121.526  88.479  98.246  1.00  0.58           C  
ATOM   1996  CE1 HIS A 306     122.572  89.219 100.030  1.00  0.58           C  
ATOM   1997  NE2 HIS A 306     121.375  89.223  99.394  1.00  0.58           N  
ATOM   1998  N   SER A 307     125.815  87.109  94.604  1.00  0.64           N  
ATOM   1999  CA  SER A 307     126.559  86.208  93.737  1.00  0.64           C  
ATOM   2000  C   SER A 307     128.037  86.544  93.726  1.00  0.64           C  
ATOM   2001  O   SER A 307     128.430  87.708  93.751  1.00  0.64           O  
ATOM   2002  CB  SER A 307     126.078  86.234  92.266  1.00  0.64           C  
ATOM   2003  OG  SER A 307     126.706  85.191  91.510  1.00  0.64           O  
ATOM   2004  N   LYS A 308     128.900  85.511  93.664  1.00  0.65           N  
ATOM   2005  CA  LYS A 308     130.344  85.673  93.642  1.00  0.65           C  
ATOM   2006  C   LYS A 308     130.935  85.446  92.253  1.00  0.65           C  
ATOM   2007  O   LYS A 308     132.131  85.633  92.037  1.00  0.65           O  
ATOM   2008  CB  LYS A 308     130.999  84.703  94.653  1.00  0.65           C  
ATOM   2009  CG  LYS A 308     130.595  85.006  96.105  1.00  0.65           C  
ATOM   2010  CD  LYS A 308     131.307  84.089  97.110  1.00  0.65           C  
ATOM   2011  CE  LYS A 308     130.932  84.398  98.560  1.00  0.65           C  
ATOM   2012  NZ  LYS A 308     131.639  83.473  99.474  1.00  0.65           N  
ATOM   2013  N   LEU A 309     130.107  85.085  91.254  1.00  0.66           N  
ATOM   2014  CA  LEU A 309     130.556  84.978  89.879  1.00  0.66           C  
ATOM   2015  C   LEU A 309     129.388  85.303  88.964  1.00  0.66           C  
ATOM   2016  O   LEU A 309     128.307  84.726  89.094  1.00  0.66           O  
ATOM   2017  CB  LEU A 309     131.096  83.547  89.616  1.00  0.66           C  
ATOM   2018  CG  LEU A 309     131.651  83.248  88.208  1.00  0.66           C  
ATOM   2019  CD1 LEU A 309     132.843  84.144  87.844  1.00  0.66           C  
ATOM   2020  CD2 LEU A 309     132.088  81.778  88.132  1.00  0.66           C  
ATOM   2021  N   LEU A 310     129.547  86.251  88.019  1.00  0.72           N  
ATOM   2022  CA  LEU A 310     128.462  86.642  87.133  1.00  0.72           C  
ATOM   2023  C   LEU A 310     128.904  86.665  85.684  1.00  0.72           C  
ATOM   2024  O   LEU A 310     129.977  87.151  85.333  1.00  0.72           O  
ATOM   2025  CB  LEU A 310     127.878  88.036  87.484  1.00  0.72           C  
ATOM   2026  CG  LEU A 310     127.090  88.089  88.810  1.00  0.72           C  
ATOM   2027  CD1 LEU A 310     126.706  89.534  89.155  1.00  0.72           C  
ATOM   2028  CD2 LEU A 310     125.818  87.229  88.761  1.00  0.72           C  
ATOM   2029  N   VAL A 311     128.050  86.140  84.782  1.00  0.80           N  
ATOM   2030  CA  VAL A 311     128.295  86.187  83.353  1.00  0.80           C  
ATOM   2031  C   VAL A 311     127.147  86.925  82.707  1.00  0.80           C  
ATOM   2032  O   VAL A 311     125.979  86.549  82.810  1.00  0.80           O  
ATOM   2033  CB  VAL A 311     128.424  84.824  82.686  1.00  0.80           C  
ATOM   2034  CG1 VAL A 311     129.015  85.001  81.273  1.00  0.80           C  
ATOM   2035  CG2 VAL A 311     129.345  83.910  83.512  1.00  0.80           C  
ATOM   2036  N   LEU A 312     127.455  88.034  82.031  1.00  0.74           N  
ATOM   2037  CA  LEU A 312     126.483  88.885  81.395  1.00  0.74           C  
ATOM   2038  C   LEU A 312     126.415  88.495  79.926  1.00  0.74           C  
ATOM   2039  O   LEU A 312     127.167  88.991  79.086  1.00  0.74           O  
ATOM   2040  CB  LEU A 312     126.880  90.365  81.599  1.00  0.74           C  
ATOM   2041  CG  LEU A 312     126.505  90.952  82.983  1.00  0.74           C  
ATOM   2042  CD1 LEU A 312     126.953  90.122  84.195  1.00  0.74           C  
ATOM   2043  CD2 LEU A 312     127.065  92.367  83.142  1.00  0.74           C  
ATOM   2044  N   ILE A 313     125.507  87.556  79.596  1.00  0.69           N  
ATOM   2045  CA  ILE A 313     125.415  86.904  78.296  1.00  0.69           C  
ATOM   2046  C   ILE A 313     124.313  87.522  77.465  1.00  0.69           C  
ATOM   2047  O   ILE A 313     123.132  87.334  77.750  1.00  0.69           O  
ATOM   2048  CB  ILE A 313     125.099  85.412  78.454  1.00  0.69           C  
ATOM   2049  CG1 ILE A 313     126.145  84.732  79.368  1.00  0.69           C  
ATOM   2050  CG2 ILE A 313     125.014  84.720  77.072  1.00  0.69           C  
ATOM   2051  CD1 ILE A 313     125.911  83.238  79.624  1.00  0.69           C  
ATOM   2052  N   GLY A 314     124.658  88.317  76.426  1.00  0.71           N  
ATOM   2053  CA  GLY A 314     123.666  88.889  75.505  1.00  0.71           C  
ATOM   2054  C   GLY A 314     122.837  89.976  76.131  1.00  0.71           C  
ATOM   2055  O   GLY A 314     121.825  90.428  75.585  1.00  0.71           O  
ATOM   2056  N   MET A 315     123.244  90.428  77.319  1.00  0.67           N  
ATOM   2057  CA  MET A 315     122.512  91.363  78.127  1.00  0.67           C  
ATOM   2058  C   MET A 315     123.337  92.617  78.278  1.00  0.67           C  
ATOM   2059  O   MET A 315     124.380  92.658  78.944  1.00  0.67           O  
ATOM   2060  CB  MET A 315     122.214  90.800  79.536  1.00  0.67           C  
ATOM   2061  CG  MET A 315     121.233  89.616  79.591  1.00  0.67           C  
ATOM   2062  SD  MET A 315     120.983  88.959  81.272  1.00  0.67           S  
ATOM   2063  CE  MET A 315     122.557  88.058  81.376  1.00  0.67           C  
ATOM   2064  N   ASN A 316     122.877  93.713  77.667  1.00  0.73           N  
ATOM   2065  CA  ASN A 316     123.516  94.999  77.784  1.00  0.73           C  
ATOM   2066  C   ASN A 316     123.086  95.714  79.052  1.00  0.73           C  
ATOM   2067  O   ASN A 316     122.402  96.728  78.982  1.00  0.73           O  
ATOM   2068  CB  ASN A 316     123.246  95.836  76.514  1.00  0.73           C  
ATOM   2069  CG  ASN A 316     124.335  96.869  76.277  1.00  0.73           C  
ATOM   2070  OD1 ASN A 316     125.322  97.006  77.035  1.00  0.73           O  
ATOM   2071  ND2 ASN A 316     124.205  97.620  75.181  1.00  0.73           N  
ATOM   2072  N   TRP A 317     123.477  95.218  80.248  1.00  0.69           N  
ATOM   2073  CA  TRP A 317     122.963  95.641  81.543  1.00  0.69           C  
ATOM   2074  C   TRP A 317     123.077  97.134  81.773  1.00  0.69           C  
ATOM   2075  O   TRP A 317     122.145  97.778  82.236  1.00  0.69           O  
ATOM   2076  CB  TRP A 317     123.678  94.915  82.718  1.00  0.69           C  
ATOM   2077  CG  TRP A 317     123.208  93.498  82.996  1.00  0.69           C  
ATOM   2078  CD1 TRP A 317     123.377  92.373  82.246  1.00  0.69           C  
ATOM   2079  CD2 TRP A 317     122.558  93.072  84.209  1.00  0.69           C  
ATOM   2080  NE1 TRP A 317     122.842  91.273  82.891  1.00  0.69           N  
ATOM   2081  CE2 TRP A 317     122.379  91.675  84.116  1.00  0.69           C  
ATOM   2082  CE3 TRP A 317     122.156  93.771  85.344  1.00  0.69           C  
ATOM   2083  CZ2 TRP A 317     121.821  90.950  85.159  1.00  0.69           C  
ATOM   2084  CZ3 TRP A 317     121.605  93.037  86.401  1.00  0.69           C  
ATOM   2085  CH2 TRP A 317     121.436  91.648  86.312  1.00  0.69           C  
ATOM   2086  N   ILE A 318     124.203  97.742  81.384  1.00  0.65           N  
ATOM   2087  CA  ILE A 318     124.395  99.174  81.504  1.00  0.65           C  
ATOM   2088  C   ILE A 318     123.405  99.999  80.704  1.00  0.65           C  
ATOM   2089  O   ILE A 318     123.047 101.088  81.141  1.00  0.65           O  
ATOM   2090  CB  ILE A 318     125.844  99.531  81.216  1.00  0.65           C  
ATOM   2091  CG1 ILE A 318     126.762  98.911  82.300  1.00  0.65           C  
ATOM   2092  CG2 ILE A 318     126.066 101.054  81.102  1.00  0.65           C  
ATOM   2093  CD1 ILE A 318     126.611  99.525  83.702  1.00  0.65           C  
ATOM   2094  N   CYS A 319     122.907  99.507  79.549  1.00  0.63           N  
ATOM   2095  CA  CYS A 319     121.958 100.200  78.689  1.00  0.63           C  
ATOM   2096  C   CYS A 319     120.528  99.688  78.698  1.00  0.63           C  
ATOM   2097  O   CYS A 319     119.613 100.395  78.281  1.00  0.63           O  
ATOM   2098  CB  CYS A 319     122.485 100.140  77.239  1.00  0.63           C  
ATOM   2099  SG  CYS A 319     123.738 101.425  76.966  1.00  0.63           S  
ATOM   2100  N   THR A 320     120.271  98.465  79.181  1.00  0.60           N  
ATOM   2101  CA  THR A 320     118.919  97.918  79.265  1.00  0.60           C  
ATOM   2102  C   THR A 320     118.503  97.581  80.676  1.00  0.60           C  
ATOM   2103  O   THR A 320     117.371  97.164  80.893  1.00  0.60           O  
ATOM   2104  CB  THR A 320     118.655  96.690  78.387  1.00  0.60           C  
ATOM   2105  OG1 THR A 320     119.489  95.576  78.687  1.00  0.60           O  
ATOM   2106  CG2 THR A 320     118.917  97.041  76.917  1.00  0.60           C  
ATOM   2107  N   LYS A 321     119.367  97.777  81.693  1.00  0.58           N  
ATOM   2108  CA  LYS A 321     119.020  97.477  83.075  1.00  0.58           C  
ATOM   2109  C   LYS A 321     119.722  98.449  84.013  1.00  0.58           C  
ATOM   2110  O   LYS A 321     120.271  98.082  85.051  1.00  0.58           O  
ATOM   2111  CB  LYS A 321     119.403  96.039  83.508  1.00  0.58           C  
ATOM   2112  CG  LYS A 321     118.732  94.908  82.715  1.00  0.58           C  
ATOM   2113  CD  LYS A 321     119.170  93.542  83.259  1.00  0.58           C  
ATOM   2114  CE  LYS A 321     118.580  92.336  82.531  1.00  0.58           C  
ATOM   2115  NZ  LYS A 321     119.102  91.109  83.171  1.00  0.58           N  
ATOM   2116  N   MET A 322     119.712  99.745  83.659  1.00  0.57           N  
ATOM   2117  CA  MET A 322     120.294 100.834  84.437  1.00  0.57           C  
ATOM   2118  C   MET A 322     119.862 101.043  85.865  1.00  0.57           C  
ATOM   2119  O   MET A 322     120.746 101.377  86.660  1.00  0.57           O  
ATOM   2120  CB  MET A 322     120.065 102.159  83.709  1.00  0.57           C  
ATOM   2121  CG  MET A 322     120.138 103.515  84.468  1.00  0.57           C  
ATOM   2122  SD  MET A 322     118.698 104.065  85.436  1.00  0.57           S  
ATOM   2123  CE  MET A 322     117.151 103.840  84.542  1.00  0.57           C  
ATOM   2124  N   PRO A 323     118.621 100.877  86.334  1.00  0.60           N  
ATOM   2125  CA  PRO A 323     118.210 101.376  87.647  1.00  0.60           C  
ATOM   2126  C   PRO A 323     118.526 100.312  88.655  1.00  0.60           C  
ATOM   2127  O   PRO A 323     118.000 100.313  89.769  1.00  0.60           O  
ATOM   2128  CB  PRO A 323     116.709 101.637  87.493  1.00  0.60           C  
ATOM   2129  CG  PRO A 323     116.236 100.684  86.394  1.00  0.60           C  
ATOM   2130  CD  PRO A 323     117.477 100.392  85.550  1.00  0.60           C  
ATOM   2131  N   ASP A 324     119.426  99.431  88.232  1.00  0.62           N  
ATOM   2132  CA  ASP A 324     119.829  98.196  88.795  1.00  0.62           C  
ATOM   2133  C   ASP A 324     121.288  97.939  88.397  1.00  0.62           C  
ATOM   2134  O   ASP A 324     121.901  96.936  88.765  1.00  0.62           O  
ATOM   2135  CB  ASP A 324     118.969  97.073  88.182  1.00  0.62           C  
ATOM   2136  CG  ASP A 324     117.504  97.415  88.337  1.00  0.62           C  
ATOM   2137  OD1 ASP A 324     117.069  97.537  89.509  1.00  0.62           O  
ATOM   2138  OD2 ASP A 324     116.820  97.505  87.285  1.00  0.62           O  
ATOM   2139  N   ALA A 325     121.917  98.865  87.633  1.00  0.66           N  
ATOM   2140  CA  ALA A 325     123.262  98.698  87.117  1.00  0.66           C  
ATOM   2141  C   ALA A 325     124.339  98.724  88.187  1.00  0.66           C  
ATOM   2142  O   ALA A 325     125.297  97.950  88.137  1.00  0.66           O  
ATOM   2143  CB  ALA A 325     123.574  99.714  86.007  1.00  0.66           C  
ATOM   2144  N   HIS A 326     124.197  99.570  89.229  1.00  0.61           N  
ATOM   2145  CA  HIS A 326     125.129  99.578  90.349  1.00  0.61           C  
ATOM   2146  C   HIS A 326     125.239  98.248  91.080  1.00  0.61           C  
ATOM   2147  O   HIS A 326     126.310  97.936  91.582  1.00  0.61           O  
ATOM   2148  CB  HIS A 326     124.834 100.668  91.403  1.00  0.61           C  
ATOM   2149  CG  HIS A 326     123.640 100.321  92.258  1.00  0.61           C  
ATOM   2150  ND1 HIS A 326     123.685 100.523  93.617  1.00  0.61           N  
ATOM   2151  CD2 HIS A 326     122.540  99.579  91.929  1.00  0.61           C  
ATOM   2152  CE1 HIS A 326     122.633  99.877  94.104  1.00  0.61           C  
ATOM   2153  NE2 HIS A 326     121.917  99.309  93.112  1.00  0.61           N  
ATOM   2154  N   TRP A 327     124.191  97.389  91.129  1.00  0.60           N  
ATOM   2155  CA  TRP A 327     124.255  96.096  91.801  1.00  0.60           C  
ATOM   2156  C   TRP A 327     125.354  95.236  91.185  1.00  0.60           C  
ATOM   2157  O   TRP A 327     126.129  94.576  91.866  1.00  0.60           O  
ATOM   2158  CB  TRP A 327     122.914  95.302  91.716  1.00  0.60           C  
ATOM   2159  CG  TRP A 327     121.672  95.995  92.275  1.00  0.60           C  
ATOM   2160  CD1 TRP A 327     120.607  96.466  91.562  1.00  0.60           C  
ATOM   2161  CD2 TRP A 327     121.341  96.176  93.656  1.00  0.60           C  
ATOM   2162  NE1 TRP A 327     119.735  97.119  92.388  1.00  0.60           N  
ATOM   2163  CE2 TRP A 327     120.110  96.906  93.681  1.00  0.60           C  
ATOM   2164  CE3 TRP A 327     121.957  95.788  94.843  1.00  0.60           C  
ATOM   2165  CZ2 TRP A 327     119.511  97.224  94.872  1.00  0.60           C  
ATOM   2166  CZ3 TRP A 327     121.291  96.053  96.043  1.00  0.60           C  
ATOM   2167  CH2 TRP A 327     120.059  96.724  96.051  1.00  0.60           C  
ATOM   2168  N   ILE A 328     125.474  95.287  89.847  1.00  0.68           N  
ATOM   2169  CA  ILE A 328     126.563  94.700  89.086  1.00  0.68           C  
ATOM   2170  C   ILE A 328     127.902  95.405  89.290  1.00  0.68           C  
ATOM   2171  O   ILE A 328     128.948  94.774  89.454  1.00  0.68           O  
ATOM   2172  CB  ILE A 328     126.176  94.705  87.611  1.00  0.68           C  
ATOM   2173  CG1 ILE A 328     124.845  93.948  87.382  1.00  0.68           C  
ATOM   2174  CG2 ILE A 328     127.290  94.140  86.706  1.00  0.68           C  
ATOM   2175  CD1 ILE A 328     124.831  92.495  87.872  1.00  0.68           C  
ATOM   2176  N   GLY A 329     127.912  96.755  89.304  1.00  0.68           N  
ATOM   2177  CA  GLY A 329     129.135  97.546  89.419  1.00  0.68           C  
ATOM   2178  C   GLY A 329     129.797  97.463  90.768  1.00  0.68           C  
ATOM   2179  O   GLY A 329     131.011  97.265  90.857  1.00  0.68           O  
ATOM   2180  N   ASP A 330     128.992  97.595  91.828  1.00  0.60           N  
ATOM   2181  CA  ASP A 330     129.358  97.572  93.223  1.00  0.60           C  
ATOM   2182  C   ASP A 330     129.651  96.161  93.730  1.00  0.60           C  
ATOM   2183  O   ASP A 330     130.563  95.968  94.531  1.00  0.60           O  
ATOM   2184  CB  ASP A 330     128.223  98.225  94.061  1.00  0.60           C  
ATOM   2185  CG  ASP A 330     128.066  99.714  93.774  1.00  0.60           C  
ATOM   2186  OD1 ASP A 330     128.970 100.337  93.160  1.00  0.60           O  
ATOM   2187  OD2 ASP A 330     127.043 100.317  94.200  1.00  0.60           O  
ATOM   2188  N   ALA A 331     128.944  95.105  93.246  1.00  0.56           N  
ATOM   2189  CA  ALA A 331     129.223  93.723  93.633  1.00  0.56           C  
ATOM   2190  C   ALA A 331     130.651  93.285  93.326  1.00  0.56           C  
ATOM   2191  O   ALA A 331     131.259  92.506  94.052  1.00  0.56           O  
ATOM   2192  CB  ALA A 331     128.257  92.717  92.976  1.00  0.56           C  
ATOM   2193  N   ARG A 332     131.260  93.842  92.266  1.00  0.58           N  
ATOM   2194  CA  ARG A 332     132.668  93.658  91.950  1.00  0.58           C  
ATOM   2195  C   ARG A 332     133.622  94.051  93.077  1.00  0.58           C  
ATOM   2196  O   ARG A 332     134.661  93.431  93.288  1.00  0.58           O  
ATOM   2197  CB  ARG A 332     133.020  94.494  90.710  1.00  0.58           C  
ATOM   2198  CG  ARG A 332     132.351  93.971  89.429  1.00  0.58           C  
ATOM   2199  CD  ARG A 332     132.149  95.023  88.337  1.00  0.58           C  
ATOM   2200  NE  ARG A 332     133.488  95.584  87.977  1.00  0.58           N  
ATOM   2201  CZ  ARG A 332     133.927  96.804  88.309  1.00  0.58           C  
ATOM   2202  NH1 ARG A 332     133.248  97.609  89.125  1.00  0.58           N  
ATOM   2203  NH2 ARG A 332     135.093  97.219  87.818  1.00  0.58           N  
ATOM   2204  N   LEU A 333     133.264  95.065  93.888  1.00  0.69           N  
ATOM   2205  CA  LEU A 333     134.048  95.484  95.038  1.00  0.69           C  
ATOM   2206  C   LEU A 333     133.969  94.496  96.203  1.00  0.69           C  
ATOM   2207  O   LEU A 333     134.737  94.576  97.158  1.00  0.69           O  
ATOM   2208  CB  LEU A 333     133.603  96.882  95.530  1.00  0.69           C  
ATOM   2209  CG  LEU A 333     133.837  98.030  94.524  1.00  0.69           C  
ATOM   2210  CD1 LEU A 333     133.219  99.330  95.057  1.00  0.69           C  
ATOM   2211  CD2 LEU A 333     135.330  98.254  94.236  1.00  0.69           C  
ATOM   2212  N   LYS A 334     133.054  93.508  96.135  1.00  0.65           N  
ATOM   2213  CA  LYS A 334     132.892  92.450  97.119  1.00  0.65           C  
ATOM   2214  C   LYS A 334     133.684  91.212  96.702  1.00  0.65           C  
ATOM   2215  O   LYS A 334     133.680  90.181  97.378  1.00  0.65           O  
ATOM   2216  CB  LYS A 334     131.377  92.124  97.192  1.00  0.65           C  
ATOM   2217  CG  LYS A 334     130.876  91.234  98.341  1.00  0.65           C  
ATOM   2218  CD  LYS A 334     129.341  91.125  98.251  1.00  0.65           C  
ATOM   2219  CE  LYS A 334     128.682  90.293  99.354  1.00  0.65           C  
ATOM   2220  NZ  LYS A 334     127.206  90.407  99.265  1.00  0.65           N  
ATOM   2221  N   GLY A 335     134.425  91.296  95.576  1.00  0.68           N  
ATOM   2222  CA  GLY A 335     135.284  90.226  95.076  1.00  0.68           C  
ATOM   2223  C   GLY A 335     134.669  89.404  93.978  1.00  0.68           C  
ATOM   2224  O   GLY A 335     135.269  88.451  93.489  1.00  0.68           O  
ATOM   2225  N   THR A 336     133.444  89.749  93.556  1.00  0.68           N  
ATOM   2226  CA  THR A 336     132.738  89.093  92.464  1.00  0.68           C  
ATOM   2227  C   THR A 336     133.363  89.338  91.104  1.00  0.68           C  
ATOM   2228  O   THR A 336     133.499  90.479  90.669  1.00  0.68           O  
ATOM   2229  CB  THR A 336     131.287  89.549  92.404  1.00  0.68           C  
ATOM   2230  OG1 THR A 336     130.661  89.217  93.637  1.00  0.68           O  
ATOM   2231  CG2 THR A 336     130.501  88.906  91.251  1.00  0.68           C  
ATOM   2232  N   ARG A 337     133.723  88.265  90.364  1.00  0.66           N  
ATOM   2233  CA  ARG A 337     134.237  88.390  89.007  1.00  0.66           C  
ATOM   2234  C   ARG A 337     133.094  88.474  88.006  1.00  0.66           C  
ATOM   2235  O   ARG A 337     132.103  87.742  88.093  1.00  0.66           O  
ATOM   2236  CB  ARG A 337     135.182  87.209  88.635  1.00  0.66           C  
ATOM   2237  CG  ARG A 337     135.842  87.307  87.236  1.00  0.66           C  
ATOM   2238  CD  ARG A 337     136.809  86.157  86.909  1.00  0.66           C  
ATOM   2239  NE  ARG A 337     137.355  86.354  85.518  1.00  0.66           N  
ATOM   2240  CZ  ARG A 337     138.406  87.126  85.217  1.00  0.66           C  
ATOM   2241  NH1 ARG A 337     138.897  87.106  83.984  1.00  0.66           N  
ATOM   2242  NH2 ARG A 337     138.984  87.921  86.112  1.00  0.66           N  
ATOM   2243  N   VAL A 338     133.214  89.382  87.022  1.00  0.76           N  
ATOM   2244  CA  VAL A 338     132.198  89.638  86.020  1.00  0.76           C  
ATOM   2245  C   VAL A 338     132.766  89.378  84.642  1.00  0.76           C  
ATOM   2246  O   VAL A 338     133.800  89.914  84.247  1.00  0.76           O  
ATOM   2247  CB  VAL A 338     131.669  91.069  86.083  1.00  0.76           C  
ATOM   2248  CG1 VAL A 338     130.599  91.333  85.002  1.00  0.76           C  
ATOM   2249  CG2 VAL A 338     131.054  91.319  87.472  1.00  0.76           C  
ATOM   2250  N   VAL A 339     132.074  88.548  83.846  1.00  0.79           N  
ATOM   2251  CA  VAL A 339     132.445  88.242  82.475  1.00  0.79           C  
ATOM   2252  C   VAL A 339     131.345  88.758  81.568  1.00  0.79           C  
ATOM   2253  O   VAL A 339     130.160  88.646  81.877  1.00  0.79           O  
ATOM   2254  CB  VAL A 339     132.627  86.740  82.265  1.00  0.79           C  
ATOM   2255  CG1 VAL A 339     133.013  86.418  80.806  1.00  0.79           C  
ATOM   2256  CG2 VAL A 339     133.720  86.222  83.220  1.00  0.79           C  
ATOM   2257  N   VAL A 340     131.698  89.355  80.415  1.00  0.80           N  
ATOM   2258  CA  VAL A 340     130.737  89.796  79.416  1.00  0.80           C  
ATOM   2259  C   VAL A 340     130.850  88.905  78.193  1.00  0.80           C  
ATOM   2260  O   VAL A 340     131.943  88.568  77.730  1.00  0.80           O  
ATOM   2261  CB  VAL A 340     130.913  91.268  79.039  1.00  0.80           C  
ATOM   2262  CG1 VAL A 340     132.378  91.557  78.733  1.00  0.80           C  
ATOM   2263  CG2 VAL A 340     130.061  91.675  77.817  1.00  0.80           C  
ATOM   2264  N   ILE A 341     129.697  88.479  77.642  1.00  0.75           N  
ATOM   2265  CA  ILE A 341     129.660  87.740  76.394  1.00  0.75           C  
ATOM   2266  C   ILE A 341     128.801  88.528  75.416  1.00  0.75           C  
ATOM   2267  O   ILE A 341     127.578  88.639  75.557  1.00  0.75           O  
ATOM   2268  CB  ILE A 341     129.182  86.301  76.594  1.00  0.75           C  
ATOM   2269  CG1 ILE A 341     130.157  85.542  77.535  1.00  0.75           C  
ATOM   2270  CG2 ILE A 341     129.039  85.600  75.227  1.00  0.75           C  
ATOM   2271  CD1 ILE A 341     129.808  84.071  77.783  1.00  0.75           C  
ATOM   2272  N   SER A 342     129.459  89.145  74.417  1.00  0.76           N  
ATOM   2273  CA  SER A 342     128.834  89.988  73.420  1.00  0.76           C  
ATOM   2274  C   SER A 342     129.645  89.964  72.155  1.00  0.76           C  
ATOM   2275  O   SER A 342     130.863  89.997  72.217  1.00  0.76           O  
ATOM   2276  CB  SER A 342     128.787  91.477  73.863  1.00  0.76           C  
ATOM   2277  OG  SER A 342     130.079  92.028  74.152  1.00  0.76           O  
ATOM   2278  N   ALA A 343     129.026  89.955  70.966  1.00  0.74           N  
ATOM   2279  CA  ALA A 343     129.769  90.019  69.719  1.00  0.74           C  
ATOM   2280  C   ALA A 343     130.513  91.332  69.495  1.00  0.74           C  
ATOM   2281  O   ALA A 343     131.629  91.371  68.977  1.00  0.74           O  
ATOM   2282  CB  ALA A 343     128.790  89.779  68.562  1.00  0.74           C  
ATOM   2283  N   ASP A 344     129.883  92.446  69.883  1.00  0.74           N  
ATOM   2284  CA  ASP A 344     130.414  93.776  69.812  1.00  0.74           C  
ATOM   2285  C   ASP A 344     131.083  94.186  71.122  1.00  0.74           C  
ATOM   2286  O   ASP A 344     130.956  93.529  72.153  1.00  0.74           O  
ATOM   2287  CB  ASP A 344     129.259  94.733  69.411  1.00  0.74           C  
ATOM   2288  CG  ASP A 344     128.124  94.743  70.432  1.00  0.74           C  
ATOM   2289  OD1 ASP A 344     127.802  95.854  70.918  1.00  0.74           O  
ATOM   2290  OD2 ASP A 344     127.584  93.647  70.746  1.00  0.74           O  
ATOM   2291  N   TYR A 345     131.840  95.300  71.127  1.00  0.75           N  
ATOM   2292  CA  TYR A 345     132.310  95.935  72.352  1.00  0.75           C  
ATOM   2293  C   TYR A 345     131.196  96.774  72.996  1.00  0.75           C  
ATOM   2294  O   TYR A 345     131.218  98.007  72.992  1.00  0.75           O  
ATOM   2295  CB  TYR A 345     133.606  96.762  72.102  1.00  0.75           C  
ATOM   2296  CG  TYR A 345     134.319  97.048  73.405  1.00  0.75           C  
ATOM   2297  CD1 TYR A 345     134.118  98.264  74.079  1.00  0.75           C  
ATOM   2298  CD2 TYR A 345     135.149  96.077  73.995  1.00  0.75           C  
ATOM   2299  CE1 TYR A 345     134.690  98.488  75.338  1.00  0.75           C  
ATOM   2300  CE2 TYR A 345     135.732  96.302  75.253  1.00  0.75           C  
ATOM   2301  CZ  TYR A 345     135.488  97.504  75.930  1.00  0.75           C  
ATOM   2302  OH  TYR A 345     136.027  97.737  77.211  1.00  0.75           O  
ATOM   2303  N   MET A 346     130.165  96.111  73.547  1.00  0.72           N  
ATOM   2304  CA  MET A 346     128.999  96.769  74.096  1.00  0.72           C  
ATOM   2305  C   MET A 346     129.222  97.474  75.439  1.00  0.72           C  
ATOM   2306  O   MET A 346     130.177  97.152  76.148  1.00  0.72           O  
ATOM   2307  CB  MET A 346     127.813  95.783  74.219  1.00  0.72           C  
ATOM   2308  CG  MET A 346     127.953  94.686  75.284  1.00  0.72           C  
ATOM   2309  SD  MET A 346     126.372  93.902  75.747  1.00  0.72           S  
ATOM   2310  CE  MET A 346     125.704  93.378  74.138  1.00  0.72           C  
ATOM   2311  N   PRO A 347     128.372  98.415  75.873  1.00  0.71           N  
ATOM   2312  CA  PRO A 347     128.510  99.127  77.145  1.00  0.71           C  
ATOM   2313  C   PRO A 347     128.669  98.281  78.400  1.00  0.71           C  
ATOM   2314  O   PRO A 347     129.283  98.745  79.363  1.00  0.71           O  
ATOM   2315  CB  PRO A 347     127.249  99.996  77.204  1.00  0.71           C  
ATOM   2316  CG  PRO A 347     126.982 100.357  75.739  1.00  0.71           C  
ATOM   2317  CD  PRO A 347     127.518  99.162  74.946  1.00  0.71           C  
ATOM   2318  N   THR A 348     128.144  97.043  78.419  1.00  0.71           N  
ATOM   2319  CA  THR A 348     128.425  96.039  79.450  1.00  0.71           C  
ATOM   2320  C   THR A 348     129.902  95.699  79.566  1.00  0.71           C  
ATOM   2321  O   THR A 348     130.434  95.541  80.663  1.00  0.71           O  
ATOM   2322  CB  THR A 348     127.664  94.743  79.198  1.00  0.71           C  
ATOM   2323  OG1 THR A 348     126.298  94.912  79.510  1.00  0.71           O  
ATOM   2324  CG2 THR A 348     128.113  93.581  80.078  1.00  0.71           C  
ATOM   2325  N   ALA A 349     130.626  95.608  78.434  1.00  0.77           N  
ATOM   2326  CA  ALA A 349     132.018  95.203  78.369  1.00  0.77           C  
ATOM   2327  C   ALA A 349     132.967  96.109  79.124  1.00  0.77           C  
ATOM   2328  O   ALA A 349     133.973  95.682  79.685  1.00  0.77           O  
ATOM   2329  CB  ALA A 349     132.459  95.084  76.897  1.00  0.77           C  
ATOM   2330  N   ASN A 350     132.598  97.390  79.216  1.00  0.69           N  
ATOM   2331  CA  ASN A 350     133.279  98.416  79.965  1.00  0.69           C  
ATOM   2332  C   ASN A 350     133.239  98.204  81.485  1.00  0.69           C  
ATOM   2333  O   ASN A 350     133.965  98.870  82.222  1.00  0.69           O  
ATOM   2334  CB  ASN A 350     132.559  99.732  79.564  1.00  0.69           C  
ATOM   2335  CG  ASN A 350     133.109 100.993  80.215  1.00  0.69           C  
ATOM   2336  OD1 ASN A 350     132.381 101.653  80.972  1.00  0.69           O  
ATOM   2337  ND2 ASN A 350     134.377 101.334  79.908  1.00  0.69           N  
ATOM   2338  N   LYS A 351     132.383  97.305  82.009  1.00  0.64           N  
ATOM   2339  CA  LYS A 351     132.249  97.104  83.441  1.00  0.64           C  
ATOM   2340  C   LYS A 351     132.718  95.736  83.893  1.00  0.64           C  
ATOM   2341  O   LYS A 351     132.581  95.389  85.065  1.00  0.64           O  
ATOM   2342  CB  LYS A 351     130.771  97.249  83.869  1.00  0.64           C  
ATOM   2343  CG  LYS A 351     130.113  98.572  83.448  1.00  0.64           C  
ATOM   2344  CD  LYS A 351     130.782  99.846  83.998  1.00  0.64           C  
ATOM   2345  CE  LYS A 351     130.017 101.147  83.704  1.00  0.64           C  
ATOM   2346  NZ  LYS A 351     129.947 101.395  82.249  1.00  0.64           N  
ATOM   2347  N   ALA A 352     133.279  94.922  82.987  1.00  0.74           N  
ATOM   2348  CA  ALA A 352     133.598  93.545  83.275  1.00  0.74           C  
ATOM   2349  C   ALA A 352     135.088  93.274  83.250  1.00  0.74           C  
ATOM   2350  O   ALA A 352     135.880  94.028  82.690  1.00  0.74           O  
ATOM   2351  CB  ALA A 352     132.882  92.654  82.247  1.00  0.74           C  
ATOM   2352  N   ASP A 353     135.502  92.161  83.880  1.00  0.76           N  
ATOM   2353  CA  ASP A 353     136.896  91.802  84.026  1.00  0.76           C  
ATOM   2354  C   ASP A 353     137.415  91.049  82.804  1.00  0.76           C  
ATOM   2355  O   ASP A 353     138.621  90.890  82.611  1.00  0.76           O  
ATOM   2356  CB  ASP A 353     137.081  90.898  85.273  1.00  0.76           C  
ATOM   2357  CG  ASP A 353     136.416  91.520  86.489  1.00  0.76           C  
ATOM   2358  OD1 ASP A 353     136.784  92.658  86.867  1.00  0.76           O  
ATOM   2359  OD2 ASP A 353     135.519  90.840  87.049  1.00  0.76           O  
ATOM   2360  N   GLU A 354     136.506  90.541  81.949  1.00  0.76           N  
ATOM   2361  CA  GLU A 354     136.880  89.720  80.819  1.00  0.76           C  
ATOM   2362  C   GLU A 354     135.871  89.856  79.701  1.00  0.76           C  
ATOM   2363  O   GLU A 354     134.664  89.864  79.954  1.00  0.76           O  
ATOM   2364  CB  GLU A 354     136.952  88.257  81.300  1.00  0.76           C  
ATOM   2365  CG  GLU A 354     137.402  87.196  80.270  1.00  0.76           C  
ATOM   2366  CD  GLU A 354     137.539  85.808  80.897  1.00  0.76           C  
ATOM   2367  OE1 GLU A 354     137.481  84.821  80.129  1.00  0.76           O  
ATOM   2368  OE2 GLU A 354     137.716  85.722  82.146  1.00  0.76           O  
ATOM   2369  N   ILE A 355     136.332  89.975  78.435  1.00  0.76           N  
ATOM   2370  CA  ILE A 355     135.461  90.216  77.295  1.00  0.76           C  
ATOM   2371  C   ILE A 355     135.575  89.098  76.275  1.00  0.76           C  
ATOM   2372  O   ILE A 355     136.622  88.898  75.661  1.00  0.76           O  
ATOM   2373  CB  ILE A 355     135.678  91.584  76.625  1.00  0.76           C  
ATOM   2374  CG1 ILE A 355     135.572  92.768  77.622  1.00  0.76           C  
ATOM   2375  CG2 ILE A 355     134.630  91.780  75.501  1.00  0.76           C  
ATOM   2376  CD1 ILE A 355     136.886  93.198  78.286  1.00  0.76           C  
ATOM   2377  N   VAL A 356     134.475  88.345  76.054  1.00  0.79           N  
ATOM   2378  CA  VAL A 356     134.439  87.228  75.121  1.00  0.79           C  
ATOM   2379  C   VAL A 356     133.548  87.576  73.950  1.00  0.79           C  
ATOM   2380  O   VAL A 356     132.340  87.801  74.106  1.00  0.79           O  
ATOM   2381  CB  VAL A 356     133.906  85.946  75.754  1.00  0.79           C  
ATOM   2382  CG1 VAL A 356     133.862  84.787  74.735  1.00  0.79           C  
ATOM   2383  CG2 VAL A 356     134.788  85.547  76.950  1.00  0.79           C  
ATOM   2384  N   ILE A 357     134.116  87.619  72.733  1.00  0.69           N  
ATOM   2385  CA  ILE A 357     133.418  88.051  71.532  1.00  0.69           C  
ATOM   2386  C   ILE A 357     133.035  86.898  70.606  1.00  0.69           C  
ATOM   2387  O   ILE A 357     133.621  86.649  69.554  1.00  0.69           O  
ATOM   2388  CB  ILE A 357     134.124  89.199  70.810  1.00  0.69           C  
ATOM   2389  CG1 ILE A 357     135.562  88.887  70.332  1.00  0.69           C  
ATOM   2390  CG2 ILE A 357     134.129  90.419  71.761  1.00  0.69           C  
ATOM   2391  CD1 ILE A 357     136.060  89.930  69.324  1.00  0.69           C  
ATOM   2392  N   LEU A 358     132.008  86.113  70.984  1.00  0.67           N  
ATOM   2393  CA  LEU A 358     131.438  85.093  70.117  1.00  0.67           C  
ATOM   2394  C   LEU A 358     130.738  85.671  68.886  1.00  0.67           C  
ATOM   2395  O   LEU A 358     130.185  86.768  68.904  1.00  0.67           O  
ATOM   2396  CB  LEU A 358     130.461  84.170  70.884  1.00  0.67           C  
ATOM   2397  CG  LEU A 358     131.089  83.422  72.078  1.00  0.67           C  
ATOM   2398  CD1 LEU A 358     129.989  82.922  73.018  1.00  0.67           C  
ATOM   2399  CD2 LEU A 358     131.963  82.238  71.638  1.00  0.67           C  
ATOM   2400  N   ARG A 359     130.758  84.938  67.752  1.00  0.62           N  
ATOM   2401  CA  ARG A 359     130.026  85.315  66.553  1.00  0.62           C  
ATOM   2402  C   ARG A 359     128.511  85.322  66.801  1.00  0.62           C  
ATOM   2403  O   ARG A 359     128.012  84.342  67.349  1.00  0.62           O  
ATOM   2404  CB  ARG A 359     130.382  84.344  65.394  1.00  0.62           C  
ATOM   2405  CG  ARG A 359     129.780  84.710  64.019  1.00  0.62           C  
ATOM   2406  CD  ARG A 359     130.132  83.714  62.909  1.00  0.62           C  
ATOM   2407  NE  ARG A 359     129.492  84.235  61.657  1.00  0.62           N  
ATOM   2408  CZ  ARG A 359     129.603  83.661  60.451  1.00  0.62           C  
ATOM   2409  NH1 ARG A 359     128.999  84.219  59.403  1.00  0.62           N  
ATOM   2410  NH2 ARG A 359     130.304  82.547  60.268  1.00  0.62           N  
ATOM   2411  N   PRO A 360     127.733  86.353  66.464  1.00  0.65           N  
ATOM   2412  CA  PRO A 360     126.341  86.460  66.884  1.00  0.65           C  
ATOM   2413  C   PRO A 360     125.466  85.300  66.457  1.00  0.65           C  
ATOM   2414  O   PRO A 360     125.396  84.991  65.258  1.00  0.65           O  
ATOM   2415  CB  PRO A 360     125.871  87.821  66.341  1.00  0.65           C  
ATOM   2416  CG  PRO A 360     126.833  88.132  65.190  1.00  0.65           C  
ATOM   2417  CD  PRO A 360     128.144  87.499  65.656  1.00  0.65           C  
ATOM   2418  N   GLY A 361     124.789  84.649  67.418  1.00  0.66           N  
ATOM   2419  CA  GLY A 361     123.936  83.503  67.158  1.00  0.66           C  
ATOM   2420  C   GLY A 361     124.626  82.176  67.331  1.00  0.66           C  
ATOM   2421  O   GLY A 361     124.009  81.133  67.129  1.00  0.66           O  
ATOM   2422  N   THR A 362     125.918  82.150  67.721  1.00  0.66           N  
ATOM   2423  CA  THR A 362     126.642  80.895  67.939  1.00  0.66           C  
ATOM   2424  C   THR A 362     126.784  80.556  69.407  1.00  0.66           C  
ATOM   2425  O   THR A 362     127.370  79.533  69.760  1.00  0.66           O  
ATOM   2426  CB  THR A 362     128.026  80.818  67.288  1.00  0.66           C  
ATOM   2427  OG1 THR A 362     128.996  81.656  67.903  1.00  0.66           O  
ATOM   2428  CG2 THR A 362     127.914  81.254  65.820  1.00  0.66           C  
ATOM   2429  N   ASP A 363     126.204  81.367  70.305  1.00  0.66           N  
ATOM   2430  CA  ASP A 363     126.325  81.311  71.750  1.00  0.66           C  
ATOM   2431  C   ASP A 363     125.997  79.957  72.389  1.00  0.66           C  
ATOM   2432  O   ASP A 363     126.631  79.522  73.355  1.00  0.66           O  
ATOM   2433  CB  ASP A 363     125.447  82.437  72.345  1.00  0.66           C  
ATOM   2434  CG  ASP A 363     125.847  83.770  71.727  1.00  0.66           C  
ATOM   2435  OD1 ASP A 363     126.561  84.541  72.413  1.00  0.66           O  
ATOM   2436  OD2 ASP A 363     125.455  84.014  70.549  1.00  0.66           O  
ATOM   2437  N   THR A 364     125.038  79.203  71.816  1.00  0.57           N  
ATOM   2438  CA  THR A 364     124.714  77.823  72.184  1.00  0.57           C  
ATOM   2439  C   THR A 364     125.907  76.882  72.101  1.00  0.57           C  
ATOM   2440  O   THR A 364     126.095  76.013  72.949  1.00  0.57           O  
ATOM   2441  CB  THR A 364     123.613  77.259  71.291  1.00  0.57           C  
ATOM   2442  OG1 THR A 364     122.482  78.113  71.358  1.00  0.57           O  
ATOM   2443  CG2 THR A 364     123.136  75.869  71.736  1.00  0.57           C  
ATOM   2444  N   ALA A 365     126.784  77.056  71.087  1.00  0.63           N  
ATOM   2445  CA  ALA A 365     128.003  76.282  70.930  1.00  0.63           C  
ATOM   2446  C   ALA A 365     128.987  76.473  72.084  1.00  0.63           C  
ATOM   2447  O   ALA A 365     129.559  75.515  72.607  1.00  0.63           O  
ATOM   2448  CB  ALA A 365     128.682  76.638  69.592  1.00  0.63           C  
ATOM   2449  N   PHE A 366     129.168  77.727  72.549  1.00  0.66           N  
ATOM   2450  CA  PHE A 366     129.960  78.039  73.726  1.00  0.66           C  
ATOM   2451  C   PHE A 366     129.377  77.419  74.990  1.00  0.66           C  
ATOM   2452  O   PHE A 366     130.087  76.792  75.772  1.00  0.66           O  
ATOM   2453  CB  PHE A 366     130.066  79.578  73.871  1.00  0.66           C  
ATOM   2454  CG  PHE A 366     130.913  80.009  75.040  1.00  0.66           C  
ATOM   2455  CD1 PHE A 366     130.302  80.417  76.238  1.00  0.66           C  
ATOM   2456  CD2 PHE A 366     132.314  80.008  74.954  1.00  0.66           C  
ATOM   2457  CE1 PHE A 366     131.077  80.811  77.335  1.00  0.66           C  
ATOM   2458  CE2 PHE A 366     133.093  80.408  76.049  1.00  0.66           C  
ATOM   2459  CZ  PHE A 366     132.473  80.807  77.240  1.00  0.66           C  
ATOM   2460  N   LEU A 367     128.048  77.523  75.186  1.00  0.64           N  
ATOM   2461  CA  LEU A 367     127.364  76.949  76.332  1.00  0.64           C  
ATOM   2462  C   LEU A 367     127.519  75.435  76.413  1.00  0.64           C  
ATOM   2463  O   LEU A 367     127.826  74.882  77.468  1.00  0.64           O  
ATOM   2464  CB  LEU A 367     125.866  77.333  76.291  1.00  0.64           C  
ATOM   2465  CG  LEU A 367     125.012  76.816  77.468  1.00  0.64           C  
ATOM   2466  CD1 LEU A 367     125.482  77.384  78.814  1.00  0.64           C  
ATOM   2467  CD2 LEU A 367     123.533  77.162  77.248  1.00  0.64           C  
ATOM   2468  N   LEU A 368     127.389  74.728  75.274  1.00  0.54           N  
ATOM   2469  CA  LEU A 368     127.675  73.307  75.175  1.00  0.54           C  
ATOM   2470  C   LEU A 368     129.119  72.947  75.500  1.00  0.54           C  
ATOM   2471  O   LEU A 368     129.389  71.966  76.193  1.00  0.54           O  
ATOM   2472  CB  LEU A 368     127.328  72.789  73.760  1.00  0.54           C  
ATOM   2473  CG  LEU A 368     125.819  72.578  73.530  1.00  0.54           C  
ATOM   2474  CD1 LEU A 368     125.525  72.386  72.036  1.00  0.54           C  
ATOM   2475  CD2 LEU A 368     125.288  71.371  74.320  1.00  0.54           C  
ATOM   2476  N   GLY A 369     130.103  73.750  75.041  1.00  0.65           N  
ATOM   2477  CA  GLY A 369     131.509  73.521  75.357  1.00  0.65           C  
ATOM   2478  C   GLY A 369     131.855  73.715  76.810  1.00  0.65           C  
ATOM   2479  O   GLY A 369     132.624  72.933  77.374  1.00  0.65           O  
ATOM   2480  N   VAL A 370     131.264  74.733  77.457  1.00  0.61           N  
ATOM   2481  CA  VAL A 370     131.367  74.981  78.890  1.00  0.61           C  
ATOM   2482  C   VAL A 370     130.687  73.888  79.702  1.00  0.61           C  
ATOM   2483  O   VAL A 370     131.229  73.380  80.685  1.00  0.61           O  
ATOM   2484  CB  VAL A 370     130.785  76.350  79.234  1.00  0.61           C  
ATOM   2485  CG1 VAL A 370     130.729  76.598  80.755  1.00  0.61           C  
ATOM   2486  CG2 VAL A 370     131.657  77.442  78.585  1.00  0.61           C  
ATOM   2487  N   ALA A 371     129.486  73.443  79.280  1.00  0.55           N  
ATOM   2488  CA  ALA A 371     128.765  72.350  79.900  1.00  0.55           C  
ATOM   2489  C   ALA A 371     129.532  71.035  79.841  1.00  0.55           C  
ATOM   2490  O   ALA A 371     129.607  70.287  80.812  1.00  0.55           O  
ATOM   2491  CB  ALA A 371     127.387  72.184  79.234  1.00  0.55           C  
ATOM   2492  N   ARG A 372     130.186  70.757  78.699  1.00  0.52           N  
ATOM   2493  CA  ARG A 372     131.079  69.628  78.525  1.00  0.52           C  
ATOM   2494  C   ARG A 372     132.259  69.633  79.494  1.00  0.52           C  
ATOM   2495  O   ARG A 372     132.609  68.602  80.070  1.00  0.52           O  
ATOM   2496  CB  ARG A 372     131.631  69.642  77.078  1.00  0.52           C  
ATOM   2497  CG  ARG A 372     132.593  68.486  76.727  1.00  0.52           C  
ATOM   2498  CD  ARG A 372     133.355  68.693  75.411  1.00  0.52           C  
ATOM   2499  NE  ARG A 372     134.225  69.912  75.579  1.00  0.52           N  
ATOM   2500  CZ  ARG A 372     135.434  69.933  76.156  1.00  0.52           C  
ATOM   2501  NH1 ARG A 372     136.075  71.095  76.285  1.00  0.52           N  
ATOM   2502  NH2 ARG A 372     136.015  68.824  76.604  1.00  0.52           N  
ATOM   2503  N   GLU A 373     132.908  70.794  79.721  1.00  0.54           N  
ATOM   2504  CA  GLU A 373     133.948  70.908  80.731  1.00  0.54           C  
ATOM   2505  C   GLU A 373     133.421  70.692  82.145  1.00  0.54           C  
ATOM   2506  O   GLU A 373     134.007  69.958  82.942  1.00  0.54           O  
ATOM   2507  CB  GLU A 373     134.686  72.261  80.631  1.00  0.54           C  
ATOM   2508  CG  GLU A 373     135.896  72.353  81.594  1.00  0.54           C  
ATOM   2509  CD  GLU A 373     136.770  73.587  81.409  1.00  0.54           C  
ATOM   2510  OE1 GLU A 373     136.618  74.310  80.400  1.00  0.54           O  
ATOM   2511  OE2 GLU A 373     137.680  73.747  82.268  1.00  0.54           O  
ATOM   2512  N   LEU A 374     132.249  71.277  82.460  1.00  0.60           N  
ATOM   2513  CA  LEU A 374     131.571  71.126  83.733  1.00  0.60           C  
ATOM   2514  C   LEU A 374     131.213  69.685  84.077  1.00  0.60           C  
ATOM   2515  O   LEU A 374     131.445  69.227  85.197  1.00  0.60           O  
ATOM   2516  CB  LEU A 374     130.335  72.064  83.719  1.00  0.60           C  
ATOM   2517  CG  LEU A 374     129.356  72.056  84.913  1.00  0.60           C  
ATOM   2518  CD1 LEU A 374     128.673  73.426  85.016  1.00  0.60           C  
ATOM   2519  CD2 LEU A 374     128.287  70.965  84.783  1.00  0.60           C  
ATOM   2520  N   ILE A 375     130.678  68.908  83.113  1.00  0.54           N  
ATOM   2521  CA  ILE A 375     130.399  67.488  83.286  1.00  0.54           C  
ATOM   2522  C   ILE A 375     131.671  66.666  83.489  1.00  0.54           C  
ATOM   2523  O   ILE A 375     131.772  65.886  84.436  1.00  0.54           O  
ATOM   2524  CB  ILE A 375     129.569  66.970  82.108  1.00  0.54           C  
ATOM   2525  CG1 ILE A 375     128.175  67.649  82.111  1.00  0.54           C  
ATOM   2526  CG2 ILE A 375     129.424  65.431  82.143  1.00  0.54           C  
ATOM   2527  CD1 ILE A 375     127.407  67.496  80.791  1.00  0.54           C  
ATOM   2528  N   THR A 376     132.705  66.876  82.643  1.00  0.56           N  
ATOM   2529  CA  THR A 376     133.983  66.153  82.690  1.00  0.56           C  
ATOM   2530  C   THR A 376     134.745  66.354  83.985  1.00  0.56           C  
ATOM   2531  O   THR A 376     135.255  65.409  84.586  1.00  0.56           O  
ATOM   2532  CB  THR A 376     134.895  66.573  81.532  1.00  0.56           C  
ATOM   2533  OG1 THR A 376     134.333  66.163  80.295  1.00  0.56           O  
ATOM   2534  CG2 THR A 376     136.300  65.950  81.570  1.00  0.56           C  
ATOM   2535  N   LYS A 377     134.826  67.598  84.488  1.00  0.55           N  
ATOM   2536  CA  LYS A 377     135.665  67.913  85.631  1.00  0.55           C  
ATOM   2537  C   LYS A 377     134.910  67.842  86.945  1.00  0.55           C  
ATOM   2538  O   LYS A 377     135.467  68.160  87.994  1.00  0.55           O  
ATOM   2539  CB  LYS A 377     136.274  69.330  85.478  1.00  0.55           C  
ATOM   2540  CG  LYS A 377     137.374  69.416  84.407  1.00  0.55           C  
ATOM   2541  CD  LYS A 377     137.995  70.824  84.345  1.00  0.55           C  
ATOM   2542  CE  LYS A 377     139.139  70.956  83.334  1.00  0.55           C  
ATOM   2543  NZ  LYS A 377     139.596  72.357  83.267  1.00  0.55           N  
ATOM   2544  N   LYS A 378     133.635  67.398  86.916  1.00  0.55           N  
ATOM   2545  CA  LYS A 378     132.776  67.287  88.084  1.00  0.55           C  
ATOM   2546  C   LYS A 378     132.502  68.637  88.729  1.00  0.55           C  
ATOM   2547  O   LYS A 378     132.534  68.785  89.948  1.00  0.55           O  
ATOM   2548  CB  LYS A 378     133.284  66.257  89.138  1.00  0.55           C  
ATOM   2549  CG  LYS A 378     133.538  64.841  88.591  1.00  0.55           C  
ATOM   2550  CD  LYS A 378     134.219  63.945  89.642  1.00  0.55           C  
ATOM   2551  CE  LYS A 378     134.573  62.546  89.128  1.00  0.55           C  
ATOM   2552  NZ  LYS A 378     135.344  61.807  90.157  1.00  0.55           N  
ATOM   2553  N   LEU A 379     132.183  69.662  87.911  1.00  0.59           N  
ATOM   2554  CA  LEU A 379     131.902  70.994  88.418  1.00  0.59           C  
ATOM   2555  C   LEU A 379     130.417  71.143  88.735  1.00  0.59           C  
ATOM   2556  O   LEU A 379     129.975  72.154  89.275  1.00  0.59           O  
ATOM   2557  CB  LEU A 379     132.285  72.108  87.405  1.00  0.59           C  
ATOM   2558  CG  LEU A 379     133.744  72.160  86.909  1.00  0.59           C  
ATOM   2559  CD1 LEU A 379     133.900  73.318  85.911  1.00  0.59           C  
ATOM   2560  CD2 LEU A 379     134.754  72.355  88.042  1.00  0.59           C  
ATOM   2561  N   TYR A 380     129.594  70.120  88.424  1.00  0.55           N  
ATOM   2562  CA  TYR A 380     128.220  70.044  88.887  1.00  0.55           C  
ATOM   2563  C   TYR A 380     128.117  69.528  90.326  1.00  0.55           C  
ATOM   2564  O   TYR A 380     128.927  68.716  90.773  1.00  0.55           O  
ATOM   2565  CB  TYR A 380     127.324  69.187  87.940  1.00  0.55           C  
ATOM   2566  CG  TYR A 380     127.703  67.725  87.912  1.00  0.55           C  
ATOM   2567  CD1 TYR A 380     128.713  67.262  87.055  1.00  0.55           C  
ATOM   2568  CD2 TYR A 380     127.061  66.808  88.759  1.00  0.55           C  
ATOM   2569  CE1 TYR A 380     129.084  65.907  87.053  1.00  0.55           C  
ATOM   2570  CE2 TYR A 380     127.436  65.459  88.768  1.00  0.55           C  
ATOM   2571  CZ  TYR A 380     128.452  65.004  87.926  1.00  0.55           C  
ATOM   2572  OH  TYR A 380     128.776  63.626  87.956  1.00  0.55           O  
ATOM   2573  N   ASP A 381     127.070  69.937  91.071  1.00  0.55           N  
ATOM   2574  CA  ASP A 381     126.738  69.326  92.344  1.00  0.55           C  
ATOM   2575  C   ASP A 381     125.923  68.055  92.111  1.00  0.55           C  
ATOM   2576  O   ASP A 381     124.926  68.029  91.386  1.00  0.55           O  
ATOM   2577  CB  ASP A 381     125.996  70.321  93.268  1.00  0.55           C  
ATOM   2578  CG  ASP A 381     125.774  69.724  94.650  1.00  0.55           C  
ATOM   2579  OD1 ASP A 381     124.942  68.784  94.752  1.00  0.55           O  
ATOM   2580  OD2 ASP A 381     126.461  70.167  95.597  1.00  0.55           O  
ATOM   2581  N   ARG A 382     126.386  66.943  92.704  1.00  0.49           N  
ATOM   2582  CA  ARG A 382     125.790  65.642  92.539  1.00  0.49           C  
ATOM   2583  C   ARG A 382     124.443  65.466  93.220  1.00  0.49           C  
ATOM   2584  O   ARG A 382     123.522  64.929  92.608  1.00  0.49           O  
ATOM   2585  CB  ARG A 382     126.800  64.565  92.990  1.00  0.49           C  
ATOM   2586  CG  ARG A 382     126.368  63.120  92.666  1.00  0.49           C  
ATOM   2587  CD  ARG A 382     127.521  62.113  92.634  1.00  0.49           C  
ATOM   2588  NE  ARG A 382     128.360  62.492  91.449  1.00  0.49           N  
ATOM   2589  CZ  ARG A 382     129.625  62.112  91.245  1.00  0.49           C  
ATOM   2590  NH1 ARG A 382     130.265  62.566  90.167  1.00  0.49           N  
ATOM   2591  NH2 ARG A 382     130.250  61.288  92.080  1.00  0.49           N  
ATOM   2592  N   ASP A 383     124.273  65.934  94.474  1.00  0.50           N  
ATOM   2593  CA  ASP A 383     123.026  65.829  95.216  1.00  0.50           C  
ATOM   2594  C   ASP A 383     121.958  66.688  94.548  1.00  0.50           C  
ATOM   2595  O   ASP A 383     120.817  66.277  94.322  1.00  0.50           O  
ATOM   2596  CB  ASP A 383     123.261  66.237  96.694  1.00  0.50           C  
ATOM   2597  CG  ASP A 383     121.988  66.073  97.514  1.00  0.50           C  
ATOM   2598  OD1 ASP A 383     121.496  64.917  97.589  1.00  0.50           O  
ATOM   2599  OD2 ASP A 383     121.484  67.095  98.044  1.00  0.50           O  
ATOM   2600  N   ALA A 384     122.365  67.898  94.119  1.00  0.53           N  
ATOM   2601  CA  ALA A 384     121.502  68.836  93.450  1.00  0.53           C  
ATOM   2602  C   ALA A 384     120.894  68.294  92.162  1.00  0.53           C  
ATOM   2603  O   ALA A 384     119.693  68.431  91.933  1.00  0.53           O  
ATOM   2604  CB  ALA A 384     122.295  70.123  93.164  1.00  0.53           C  
ATOM   2605  N   VAL A 385     121.681  67.617  91.296  1.00  0.53           N  
ATOM   2606  CA  VAL A 385     121.111  66.995  90.105  1.00  0.53           C  
ATOM   2607  C   VAL A 385     120.351  65.700  90.378  1.00  0.53           C  
ATOM   2608  O   VAL A 385     119.427  65.361  89.648  1.00  0.53           O  
ATOM   2609  CB  VAL A 385     122.096  66.808  88.954  1.00  0.53           C  
ATOM   2610  CG1 VAL A 385     122.720  68.173  88.608  1.00  0.53           C  
ATOM   2611  CG2 VAL A 385     123.182  65.768  89.282  1.00  0.53           C  
ATOM   2612  N   ILE A 386     120.670  64.947  91.454  1.00  0.44           N  
ATOM   2613  CA  ILE A 386     119.892  63.778  91.862  1.00  0.44           C  
ATOM   2614  C   ILE A 386     118.479  64.155  92.298  1.00  0.44           C  
ATOM   2615  O   ILE A 386     117.505  63.506  91.918  1.00  0.44           O  
ATOM   2616  CB  ILE A 386     120.609  62.994  92.972  1.00  0.44           C  
ATOM   2617  CG1 ILE A 386     121.862  62.277  92.414  1.00  0.44           C  
ATOM   2618  CG2 ILE A 386     119.691  61.948  93.649  1.00  0.44           C  
ATOM   2619  CD1 ILE A 386     122.838  61.833  93.512  1.00  0.44           C  
ATOM   2620  N   GLN A 387     118.328  65.225  93.104  1.00  0.43           N  
ATOM   2621  CA  GLN A 387     117.040  65.555  93.691  1.00  0.43           C  
ATOM   2622  C   GLN A 387     116.248  66.622  92.945  1.00  0.43           C  
ATOM   2623  O   GLN A 387     115.057  66.787  93.205  1.00  0.43           O  
ATOM   2624  CB  GLN A 387     117.244  66.065  95.144  1.00  0.43           C  
ATOM   2625  CG  GLN A 387     117.848  65.025  96.120  1.00  0.43           C  
ATOM   2626  CD  GLN A 387     116.898  63.850  96.360  1.00  0.43           C  
ATOM   2627  OE1 GLN A 387     115.705  64.006  96.623  1.00  0.43           O  
ATOM   2628  NE2 GLN A 387     117.437  62.613  96.279  1.00  0.43           N  
ATOM   2629  N   ARG A 388     116.845  67.393  92.009  1.00  0.38           N  
ATOM   2630  CA  ARG A 388     116.128  68.502  91.380  1.00  0.38           C  
ATOM   2631  C   ARG A 388     116.092  68.492  89.858  1.00  0.38           C  
ATOM   2632  O   ARG A 388     115.679  69.484  89.256  1.00  0.38           O  
ATOM   2633  CB  ARG A 388     116.719  69.871  91.820  1.00  0.38           C  
ATOM   2634  CG  ARG A 388     116.621  70.162  93.330  1.00  0.38           C  
ATOM   2635  CD  ARG A 388     117.184  71.540  93.683  1.00  0.38           C  
ATOM   2636  NE  ARG A 388     116.967  71.743  95.152  1.00  0.38           N  
ATOM   2637  CZ  ARG A 388     117.310  72.854  95.818  1.00  0.38           C  
ATOM   2638  NH1 ARG A 388     117.081  72.928  97.127  1.00  0.38           N  
ATOM   2639  NH2 ARG A 388     117.873  73.889  95.203  1.00  0.38           N  
ATOM   2640  N   THR A 389     116.489  67.409  89.168  1.00  0.54           N  
ATOM   2641  CA  THR A 389     116.409  67.363  87.706  1.00  0.54           C  
ATOM   2642  C   THR A 389     115.765  66.068  87.274  1.00  0.54           C  
ATOM   2643  O   THR A 389     115.468  65.188  88.080  1.00  0.54           O  
ATOM   2644  CB  THR A 389     117.733  67.549  86.942  1.00  0.54           C  
ATOM   2645  OG1 THR A 389     118.586  66.416  87.017  1.00  0.54           O  
ATOM   2646  CG2 THR A 389     118.525  68.731  87.518  1.00  0.54           C  
ATOM   2647  N   ASP A 390     115.525  65.910  85.961  1.00  0.56           N  
ATOM   2648  CA  ASP A 390     114.942  64.729  85.380  1.00  0.56           C  
ATOM   2649  C   ASP A 390     116.006  63.724  84.942  1.00  0.56           C  
ATOM   2650  O   ASP A 390     115.706  62.695  84.343  1.00  0.56           O  
ATOM   2651  CB  ASP A 390     114.000  65.133  84.212  1.00  0.56           C  
ATOM   2652  CG  ASP A 390     114.639  65.939  83.089  1.00  0.56           C  
ATOM   2653  OD1 ASP A 390     115.565  66.741  83.376  1.00  0.56           O  
ATOM   2654  OD2 ASP A 390     114.160  65.768  81.935  1.00  0.56           O  
ATOM   2655  N   LEU A 391     117.281  63.956  85.317  1.00  0.54           N  
ATOM   2656  CA  LEU A 391     118.409  63.093  85.010  1.00  0.54           C  
ATOM   2657  C   LEU A 391     118.291  61.637  85.483  1.00  0.54           C  
ATOM   2658  O   LEU A 391     118.683  60.763  84.709  1.00  0.54           O  
ATOM   2659  CB  LEU A 391     119.721  63.738  85.539  1.00  0.54           C  
ATOM   2660  CG  LEU A 391     121.038  63.008  85.190  1.00  0.54           C  
ATOM   2661  CD1 LEU A 391     121.291  62.957  83.676  1.00  0.54           C  
ATOM   2662  CD2 LEU A 391     122.238  63.672  85.885  1.00  0.54           C  
ATOM   2663  N   PRO A 392     117.781  61.246  86.660  1.00  0.50           N  
ATOM   2664  CA  PRO A 392     117.590  59.831  86.969  1.00  0.50           C  
ATOM   2665  C   PRO A 392     116.329  59.247  86.346  1.00  0.50           C  
ATOM   2666  O   PRO A 392     116.105  58.047  86.507  1.00  0.50           O  
ATOM   2667  CB  PRO A 392     117.514  59.807  88.505  1.00  0.50           C  
ATOM   2668  CG  PRO A 392     116.932  61.172  88.874  1.00  0.50           C  
ATOM   2669  CD  PRO A 392     117.579  62.098  87.844  1.00  0.50           C  
ATOM   2670  N   LEU A 393     115.462  60.040  85.684  1.00  0.54           N  
ATOM   2671  CA  LEU A 393     114.276  59.507  85.038  1.00  0.54           C  
ATOM   2672  C   LEU A 393     114.576  58.643  83.818  1.00  0.54           C  
ATOM   2673  O   LEU A 393     115.454  58.917  83.003  1.00  0.54           O  
ATOM   2674  CB  LEU A 393     113.256  60.594  84.629  1.00  0.54           C  
ATOM   2675  CG  LEU A 393     112.780  61.512  85.772  1.00  0.54           C  
ATOM   2676  CD1 LEU A 393     111.761  62.519  85.230  1.00  0.54           C  
ATOM   2677  CD2 LEU A 393     112.164  60.734  86.941  1.00  0.54           C  
ATOM   2678  N   LEU A 394     113.816  57.552  83.652  1.00  0.51           N  
ATOM   2679  CA  LEU A 394     114.034  56.600  82.588  1.00  0.51           C  
ATOM   2680  C   LEU A 394     113.384  57.007  81.273  1.00  0.51           C  
ATOM   2681  O   LEU A 394     112.271  57.532  81.221  1.00  0.51           O  
ATOM   2682  CB  LEU A 394     113.539  55.197  83.012  1.00  0.51           C  
ATOM   2683  CG  LEU A 394     114.275  54.623  84.240  1.00  0.51           C  
ATOM   2684  CD1 LEU A 394     113.650  53.294  84.682  1.00  0.51           C  
ATOM   2685  CD2 LEU A 394     115.774  54.445  83.966  1.00  0.51           C  
ATOM   2686  N   VAL A 395     114.088  56.754  80.155  1.00  0.57           N  
ATOM   2687  CA  VAL A 395     113.658  57.091  78.808  1.00  0.57           C  
ATOM   2688  C   VAL A 395     113.549  55.803  78.022  1.00  0.57           C  
ATOM   2689  O   VAL A 395     114.395  54.918  78.138  1.00  0.57           O  
ATOM   2690  CB  VAL A 395     114.618  58.048  78.103  1.00  0.57           C  
ATOM   2691  CG1 VAL A 395     114.113  58.403  76.689  1.00  0.57           C  
ATOM   2692  CG2 VAL A 395     114.764  59.335  78.938  1.00  0.57           C  
ATOM   2693  N   ARG A 396     112.480  55.634  77.222  1.00  0.52           N  
ATOM   2694  CA  ARG A 396     112.247  54.411  76.493  1.00  0.52           C  
ATOM   2695  C   ARG A 396     112.810  54.479  75.093  1.00  0.52           C  
ATOM   2696  O   ARG A 396     112.492  55.377  74.304  1.00  0.52           O  
ATOM   2697  CB  ARG A 396     110.739  54.115  76.413  1.00  0.52           C  
ATOM   2698  CG  ARG A 396     110.398  52.761  75.774  1.00  0.52           C  
ATOM   2699  CD  ARG A 396     108.893  52.482  75.829  1.00  0.52           C  
ATOM   2700  NE  ARG A 396     108.721  51.197  75.138  1.00  0.52           N  
ATOM   2701  CZ  ARG A 396     107.628  50.693  74.565  1.00  0.52           C  
ATOM   2702  NH1 ARG A 396     107.787  49.624  73.781  1.00  0.52           N  
ATOM   2703  NH2 ARG A 396     106.451  51.245  74.773  1.00  0.52           N  
ATOM   2704  N   LEU A 397     113.658  53.514  74.714  1.00  0.44           N  
ATOM   2705  CA  LEU A 397     114.351  53.557  73.443  1.00  0.44           C  
ATOM   2706  C   LEU A 397     113.480  53.107  72.275  1.00  0.44           C  
ATOM   2707  O   LEU A 397     113.772  53.422  71.121  1.00  0.44           O  
ATOM   2708  CB  LEU A 397     115.668  52.740  73.529  1.00  0.44           C  
ATOM   2709  CG  LEU A 397     116.676  53.259  74.587  1.00  0.44           C  
ATOM   2710  CD1 LEU A 397     117.884  52.320  74.710  1.00  0.44           C  
ATOM   2711  CD2 LEU A 397     117.187  54.676  74.282  1.00  0.44           C  
ATOM   2712  N   ASP A 398     112.358  52.405  72.536  1.00  0.55           N  
ATOM   2713  CA  ASP A 398     111.437  51.968  71.498  1.00  0.55           C  
ATOM   2714  C   ASP A 398     110.590  53.097  70.921  1.00  0.55           C  
ATOM   2715  O   ASP A 398     110.207  53.081  69.746  1.00  0.55           O  
ATOM   2716  CB  ASP A 398     110.469  50.853  71.987  1.00  0.55           C  
ATOM   2717  CG  ASP A 398     111.143  49.919  72.969  1.00  0.55           C  
ATOM   2718  OD1 ASP A 398     112.169  49.302  72.653  1.00  0.55           O  
ATOM   2719  OD2 ASP A 398     110.611  49.811  74.110  1.00  0.55           O  
ATOM   2720  N   THR A 399     110.199  54.075  71.759  1.00  0.64           N  
ATOM   2721  CA  THR A 399     109.217  55.089  71.386  1.00  0.64           C  
ATOM   2722  C   THR A 399     109.752  56.493  71.535  1.00  0.64           C  
ATOM   2723  O   THR A 399     109.160  57.437  71.024  1.00  0.64           O  
ATOM   2724  CB  THR A 399     107.927  55.029  72.214  1.00  0.64           C  
ATOM   2725  OG1 THR A 399     108.174  55.136  73.615  1.00  0.64           O  
ATOM   2726  CG2 THR A 399     107.217  53.684  72.006  1.00  0.64           C  
ATOM   2727  N   GLY A 400     110.883  56.679  72.241  1.00  0.62           N  
ATOM   2728  CA  GLY A 400     111.568  57.961  72.387  1.00  0.62           C  
ATOM   2729  C   GLY A 400     111.145  58.759  73.589  1.00  0.62           C  
ATOM   2730  O   GLY A 400     111.902  59.584  74.093  1.00  0.62           O  
ATOM   2731  N   GLU A 401     109.935  58.506  74.102  1.00  0.62           N  
ATOM   2732  CA  GLU A 401     109.389  59.199  75.249  1.00  0.62           C  
ATOM   2733  C   GLU A 401     109.879  58.628  76.566  1.00  0.62           C  
ATOM   2734  O   GLU A 401     110.483  57.557  76.652  1.00  0.62           O  
ATOM   2735  CB  GLU A 401     107.840  59.193  75.210  1.00  0.62           C  
ATOM   2736  CG  GLU A 401     107.263  60.055  74.059  1.00  0.62           C  
ATOM   2737  CD  GLU A 401     107.595  61.543  74.198  1.00  0.62           C  
ATOM   2738  OE1 GLU A 401     107.966  61.980  75.322  1.00  0.62           O  
ATOM   2739  OE2 GLU A 401     107.465  62.256  73.171  1.00  0.62           O  
ATOM   2740  N   ARG A 402     109.652  59.372  77.663  1.00  0.51           N  
ATOM   2741  CA  ARG A 402     109.957  58.913  79.007  1.00  0.51           C  
ATOM   2742  C   ARG A 402     109.140  57.699  79.443  1.00  0.51           C  
ATOM   2743  O   ARG A 402     107.992  57.528  79.050  1.00  0.51           O  
ATOM   2744  CB  ARG A 402     109.858  60.053  80.054  1.00  0.51           C  
ATOM   2745  CG  ARG A 402     110.958  61.120  79.863  1.00  0.51           C  
ATOM   2746  CD  ARG A 402     111.054  62.192  80.961  1.00  0.51           C  
ATOM   2747  NE  ARG A 402     109.997  63.227  80.702  1.00  0.51           N  
ATOM   2748  CZ  ARG A 402     110.139  64.277  79.881  1.00  0.51           C  
ATOM   2749  NH1 ARG A 402     109.077  65.043  79.636  1.00  0.51           N  
ATOM   2750  NH2 ARG A 402     111.301  64.587  79.317  1.00  0.51           N  
ATOM   2751  N   LEU A 403     109.737  56.809  80.265  1.00  0.58           N  
ATOM   2752  CA  LEU A 403     109.037  55.678  80.854  1.00  0.58           C  
ATOM   2753  C   LEU A 403     108.004  56.128  81.875  1.00  0.58           C  
ATOM   2754  O   LEU A 403     108.317  56.906  82.786  1.00  0.58           O  
ATOM   2755  CB  LEU A 403     110.029  54.699  81.541  1.00  0.58           C  
ATOM   2756  CG  LEU A 403     109.417  53.373  82.047  1.00  0.58           C  
ATOM   2757  CD1 LEU A 403     108.977  52.471  80.888  1.00  0.58           C  
ATOM   2758  CD2 LEU A 403     110.404  52.600  82.933  1.00  0.58           C  
ATOM   2759  N   SER A 404     106.761  55.632  81.759  1.00  0.60           N  
ATOM   2760  CA  SER A 404     105.682  56.009  82.652  1.00  0.60           C  
ATOM   2761  C   SER A 404     105.280  54.857  83.549  1.00  0.60           C  
ATOM   2762  O   SER A 404     105.457  53.682  83.238  1.00  0.60           O  
ATOM   2763  CB  SER A 404     104.419  56.512  81.905  1.00  0.60           C  
ATOM   2764  OG  SER A 404     104.672  57.769  81.277  1.00  0.60           O  
ATOM   2765  N   ALA A 405     104.694  55.158  84.726  1.00  0.57           N  
ATOM   2766  CA  ALA A 405     104.281  54.174  85.718  1.00  0.57           C  
ATOM   2767  C   ALA A 405     103.228  53.195  85.198  1.00  0.57           C  
ATOM   2768  O   ALA A 405     103.108  52.078  85.700  1.00  0.57           O  
ATOM   2769  CB  ALA A 405     103.791  54.883  87.003  1.00  0.57           C  
ATOM   2770  N   ARG A 406     102.463  53.591  84.166  1.00  0.47           N  
ATOM   2771  CA  ARG A 406     101.523  52.769  83.431  1.00  0.47           C  
ATOM   2772  C   ARG A 406     102.161  51.716  82.528  1.00  0.47           C  
ATOM   2773  O   ARG A 406     101.535  50.703  82.224  1.00  0.47           O  
ATOM   2774  CB  ARG A 406     100.621  53.688  82.566  1.00  0.47           C  
ATOM   2775  CG  ARG A 406      99.542  52.963  81.735  1.00  0.47           C  
ATOM   2776  CD  ARG A 406      98.457  53.895  81.204  1.00  0.47           C  
ATOM   2777  NE  ARG A 406      97.542  53.080  80.355  1.00  0.47           N  
ATOM   2778  CZ  ARG A 406      96.504  53.593  79.682  1.00  0.47           C  
ATOM   2779  NH1 ARG A 406      95.769  52.799  78.910  1.00  0.47           N  
ATOM   2780  NH2 ARG A 406      96.191  54.883  79.768  1.00  0.47           N  
ATOM   2781  N   ASP A 407     103.424  51.909  82.090  1.00  0.52           N  
ATOM   2782  CA  ASP A 407     104.104  50.986  81.191  1.00  0.52           C  
ATOM   2783  C   ASP A 407     104.522  49.718  81.939  1.00  0.52           C  
ATOM   2784  O   ASP A 407     104.815  48.666  81.367  1.00  0.52           O  
ATOM   2785  CB  ASP A 407     105.370  51.667  80.603  1.00  0.52           C  
ATOM   2786  CG  ASP A 407     105.042  52.903  79.781  1.00  0.52           C  
ATOM   2787  OD1 ASP A 407     103.920  52.988  79.222  1.00  0.52           O  
ATOM   2788  OD2 ASP A 407     105.942  53.782  79.693  1.00  0.52           O  
ATOM   2789  N   VAL A 408     104.524  49.830  83.274  1.00  0.56           N  
ATOM   2790  CA  VAL A 408     104.796  48.813  84.263  1.00  0.56           C  
ATOM   2791  C   VAL A 408     103.639  48.850  85.263  1.00  0.56           C  
ATOM   2792  O   VAL A 408     102.589  49.419  84.983  1.00  0.56           O  
ATOM   2793  CB  VAL A 408     106.152  49.050  84.926  1.00  0.56           C  
ATOM   2794  CG1 VAL A 408     107.275  48.598  83.968  1.00  0.56           C  
ATOM   2795  CG2 VAL A 408     106.309  50.543  85.280  1.00  0.56           C  
ATOM   2796  N   PHE A 409     103.749  48.220  86.454  1.00  0.34           N  
ATOM   2797  CA  PHE A 409     102.696  48.326  87.458  1.00  0.34           C  
ATOM   2798  C   PHE A 409     103.304  48.637  88.811  1.00  0.34           C  
ATOM   2799  O   PHE A 409     103.630  47.746  89.598  1.00  0.34           O  
ATOM   2800  CB  PHE A 409     101.823  47.046  87.603  1.00  0.34           C  
ATOM   2801  CG  PHE A 409     100.920  46.832  86.417  1.00  0.34           C  
ATOM   2802  CD1 PHE A 409      99.612  47.348  86.408  1.00  0.34           C  
ATOM   2803  CD2 PHE A 409     101.354  46.072  85.317  1.00  0.34           C  
ATOM   2804  CE1 PHE A 409      98.761  47.124  85.317  1.00  0.34           C  
ATOM   2805  CE2 PHE A 409     100.508  45.847  84.224  1.00  0.34           C  
ATOM   2806  CZ  PHE A 409      99.212  46.379  84.221  1.00  0.34           C  
ATOM   2807  N   GLU A 410     103.417  49.933  89.139  1.00  0.25           N  
ATOM   2808  CA  GLU A 410     104.130  50.413  90.312  1.00  0.25           C  
ATOM   2809  C   GLU A 410     103.190  50.789  91.453  1.00  0.25           C  
ATOM   2810  O   GLU A 410     103.540  51.528  92.372  1.00  0.25           O  
ATOM   2811  CB  GLU A 410     104.943  51.673  89.933  1.00  0.25           C  
ATOM   2812  CG  GLU A 410     105.976  51.464  88.798  1.00  0.25           C  
ATOM   2813  CD  GLU A 410     107.142  50.563  89.191  1.00  0.25           C  
ATOM   2814  OE1 GLU A 410     107.633  50.719  90.337  1.00  0.25           O  
ATOM   2815  OE2 GLU A 410     107.567  49.749  88.332  1.00  0.25           O  
ATOM   2816  N   GLY A 411     101.926  50.323  91.415  1.00  0.35           N  
ATOM   2817  CA  GLY A 411     100.915  50.634  92.430  1.00  0.35           C  
ATOM   2818  C   GLY A 411     100.142  51.906  92.185  1.00  0.35           C  
ATOM   2819  O   GLY A 411      99.208  52.234  92.915  1.00  0.35           O  
ATOM   2820  N   TYR A 412     100.469  52.645  91.112  1.00  0.23           N  
ATOM   2821  CA  TYR A 412      99.826  53.907  90.793  1.00  0.23           C  
ATOM   2822  C   TYR A 412      98.481  53.711  90.113  1.00  0.23           C  
ATOM   2823  O   TYR A 412      98.379  53.424  88.925  1.00  0.23           O  
ATOM   2824  CB  TYR A 412     100.725  54.821  89.914  1.00  0.23           C  
ATOM   2825  CG  TYR A 412     101.756  55.486  90.784  1.00  0.23           C  
ATOM   2826  CD1 TYR A 412     101.568  56.814  91.202  1.00  0.23           C  
ATOM   2827  CD2 TYR A 412     102.876  54.782  91.253  1.00  0.23           C  
ATOM   2828  CE1 TYR A 412     102.480  57.419  92.079  1.00  0.23           C  
ATOM   2829  CE2 TYR A 412     103.767  55.376  92.160  1.00  0.23           C  
ATOM   2830  CZ  TYR A 412     103.582  56.704  92.557  1.00  0.23           C  
ATOM   2831  OH  TYR A 412     104.455  57.332  93.473  1.00  0.23           O  
ATOM   2832  N   ARG A 413      97.391  53.868  90.881  1.00  0.35           N  
ATOM   2833  CA  ARG A 413      96.037  53.883  90.362  1.00  0.35           C  
ATOM   2834  C   ARG A 413      95.682  55.217  89.715  1.00  0.35           C  
ATOM   2835  O   ARG A 413      95.058  55.280  88.659  1.00  0.35           O  
ATOM   2836  CB  ARG A 413      95.038  53.584  91.506  1.00  0.35           C  
ATOM   2837  CG  ARG A 413      95.213  52.179  92.120  1.00  0.35           C  
ATOM   2838  CD  ARG A 413      94.253  51.922  93.284  1.00  0.35           C  
ATOM   2839  NE  ARG A 413      94.501  50.522  93.757  1.00  0.35           N  
ATOM   2840  CZ  ARG A 413      93.917  49.983  94.835  1.00  0.35           C  
ATOM   2841  NH1 ARG A 413      94.195  48.726  95.175  1.00  0.35           N  
ATOM   2842  NH2 ARG A 413      93.059  50.676  95.577  1.00  0.35           N  
ATOM   2843  N   GLN A 414      96.085  56.339  90.344  1.00  0.35           N  
ATOM   2844  CA  GLN A 414      95.762  57.666  89.867  1.00  0.35           C  
ATOM   2845  C   GLN A 414      96.832  58.187  88.930  1.00  0.35           C  
ATOM   2846  O   GLN A 414      98.016  58.222  89.260  1.00  0.35           O  
ATOM   2847  CB  GLN A 414      95.567  58.651  91.044  1.00  0.35           C  
ATOM   2848  CG  GLN A 414      95.129  60.077  90.623  1.00  0.35           C  
ATOM   2849  CD  GLN A 414      94.900  60.968  91.845  1.00  0.35           C  
ATOM   2850  OE1 GLN A 414      95.171  60.601  92.987  1.00  0.35           O  
ATOM   2851  NE2 GLN A 414      94.377  62.192  91.603  1.00  0.35           N  
ATOM   2852  N   ALA A 415      96.409  58.576  87.710  1.00  0.41           N  
ATOM   2853  CA  ALA A 415      97.248  59.114  86.655  1.00  0.41           C  
ATOM   2854  C   ALA A 415      98.549  58.363  86.341  1.00  0.41           C  
ATOM   2855  O   ALA A 415      99.607  58.993  86.276  1.00  0.41           O  
ATOM   2856  CB  ALA A 415      97.528  60.604  86.922  1.00  0.41           C  
ATOM   2857  N   PRO A 416      98.575  57.053  86.090  1.00  0.39           N  
ATOM   2858  CA  PRO A 416      99.830  56.311  86.021  1.00  0.39           C  
ATOM   2859  C   PRO A 416     100.608  56.637  84.763  1.00  0.39           C  
ATOM   2860  O   PRO A 416     101.805  56.381  84.700  1.00  0.39           O  
ATOM   2861  CB  PRO A 416      99.375  54.844  86.048  1.00  0.39           C  
ATOM   2862  CG  PRO A 416      97.956  54.863  85.473  1.00  0.39           C  
ATOM   2863  CD  PRO A 416      97.406  56.167  86.035  1.00  0.39           C  
ATOM   2864  N   LEU A 417      99.957  57.186  83.724  1.00  0.40           N  
ATOM   2865  CA  LEU A 417     100.617  57.523  82.478  1.00  0.40           C  
ATOM   2866  C   LEU A 417     101.373  58.841  82.567  1.00  0.40           C  
ATOM   2867  O   LEU A 417     102.275  59.108  81.779  1.00  0.40           O  
ATOM   2868  CB  LEU A 417      99.566  57.543  81.344  1.00  0.40           C  
ATOM   2869  CG  LEU A 417     100.117  57.518  79.901  1.00  0.40           C  
ATOM   2870  CD1 LEU A 417     101.132  56.396  79.637  1.00  0.40           C  
ATOM   2871  CD2 LEU A 417      98.961  57.382  78.899  1.00  0.40           C  
ATOM   2872  N   GLU A 418     101.067  59.641  83.606  1.00  0.43           N  
ATOM   2873  CA  GLU A 418     101.596  60.976  83.797  1.00  0.43           C  
ATOM   2874  C   GLU A 418     102.613  61.007  84.928  1.00  0.43           C  
ATOM   2875  O   GLU A 418     103.005  62.066  85.419  1.00  0.43           O  
ATOM   2876  CB  GLU A 418     100.446  61.947  84.154  1.00  0.43           C  
ATOM   2877  CG  GLU A 418      99.306  62.018  83.106  1.00  0.43           C  
ATOM   2878  CD  GLU A 418      99.776  62.448  81.717  1.00  0.43           C  
ATOM   2879  OE1 GLU A 418     100.577  63.411  81.628  1.00  0.43           O  
ATOM   2880  OE2 GLU A 418      99.304  61.813  80.737  1.00  0.43           O  
ATOM   2881  N   ASN A 419     103.084  59.832  85.389  1.00  0.53           N  
ATOM   2882  CA  ASN A 419     104.086  59.745  86.429  1.00  0.53           C  
ATOM   2883  C   ASN A 419     105.291  59.028  85.845  1.00  0.53           C  
ATOM   2884  O   ASN A 419     105.181  57.928  85.303  1.00  0.53           O  
ATOM   2885  CB  ASN A 419     103.529  59.019  87.686  1.00  0.53           C  
ATOM   2886  CG  ASN A 419     104.482  59.196  88.868  1.00  0.53           C  
ATOM   2887  OD1 ASN A 419     105.689  59.044  88.721  1.00  0.53           O  
ATOM   2888  ND2 ASN A 419     103.966  59.530  90.063  1.00  0.53           N  
ATOM   2889  N   TYR A 420     106.464  59.674  85.944  1.00  0.45           N  
ATOM   2890  CA  TYR A 420     107.728  59.203  85.430  1.00  0.45           C  
ATOM   2891  C   TYR A 420     108.418  58.197  86.345  1.00  0.45           C  
ATOM   2892  O   TYR A 420     108.238  58.186  87.556  1.00  0.45           O  
ATOM   2893  CB  TYR A 420     108.706  60.390  85.253  1.00  0.45           C  
ATOM   2894  CG  TYR A 420     108.181  61.474  84.344  1.00  0.45           C  
ATOM   2895  CD1 TYR A 420     107.752  61.187  83.036  1.00  0.45           C  
ATOM   2896  CD2 TYR A 420     108.186  62.813  84.775  1.00  0.45           C  
ATOM   2897  CE1 TYR A 420     107.339  62.218  82.180  1.00  0.45           C  
ATOM   2898  CE2 TYR A 420     107.782  63.846  83.918  1.00  0.45           C  
ATOM   2899  CZ  TYR A 420     107.365  63.547  82.617  1.00  0.45           C  
ATOM   2900  OH  TYR A 420     107.021  64.581  81.722  1.00  0.45           O  
ATOM   2901  N   VAL A 421     109.268  57.320  85.789  1.00  0.49           N  
ATOM   2902  CA  VAL A 421     109.895  56.248  86.553  1.00  0.49           C  
ATOM   2903  C   VAL A 421     111.403  56.440  86.621  1.00  0.49           C  
ATOM   2904  O   VAL A 421     112.027  56.912  85.672  1.00  0.49           O  
ATOM   2905  CB  VAL A 421     109.574  54.888  85.942  1.00  0.49           C  
ATOM   2906  CG1 VAL A 421     109.960  53.733  86.886  1.00  0.49           C  
ATOM   2907  CG2 VAL A 421     108.065  54.814  85.647  1.00  0.49           C  
ATOM   2908  N   ALA A 422     112.032  56.089  87.758  1.00  0.49           N  
ATOM   2909  CA  ALA A 422     113.464  56.158  87.967  1.00  0.49           C  
ATOM   2910  C   ALA A 422     113.944  54.913  88.697  1.00  0.49           C  
ATOM   2911  O   ALA A 422     113.154  54.104  89.181  1.00  0.49           O  
ATOM   2912  CB  ALA A 422     113.851  57.403  88.789  1.00  0.49           C  
ATOM   2913  N   LEU A 423     115.273  54.722  88.781  1.00  0.41           N  
ATOM   2914  CA  LEU A 423     115.863  53.643  89.552  1.00  0.41           C  
ATOM   2915  C   LEU A 423     116.384  54.182  90.869  1.00  0.41           C  
ATOM   2916  O   LEU A 423     116.986  55.255  90.931  1.00  0.41           O  
ATOM   2917  CB  LEU A 423     117.041  52.957  88.817  1.00  0.41           C  
ATOM   2918  CG  LEU A 423     116.702  52.453  87.401  1.00  0.41           C  
ATOM   2919  CD1 LEU A 423     117.954  51.921  86.692  1.00  0.41           C  
ATOM   2920  CD2 LEU A 423     115.628  51.363  87.417  1.00  0.41           C  
ATOM   2921  N   LYS A 424     116.169  53.448  91.975  1.00  0.42           N  
ATOM   2922  CA  LYS A 424     116.800  53.768  93.239  1.00  0.42           C  
ATOM   2923  C   LYS A 424     118.184  53.135  93.300  1.00  0.42           C  
ATOM   2924  O   LYS A 424     118.589  52.355  92.441  1.00  0.42           O  
ATOM   2925  CB  LYS A 424     115.948  53.348  94.462  1.00  0.42           C  
ATOM   2926  CG  LYS A 424     114.606  54.095  94.550  1.00  0.42           C  
ATOM   2927  CD  LYS A 424     113.839  53.728  95.832  1.00  0.42           C  
ATOM   2928  CE  LYS A 424     112.490  54.435  95.961  1.00  0.42           C  
ATOM   2929  NZ  LYS A 424     111.762  53.907  97.135  1.00  0.42           N  
ATOM   2930  N   THR A 425     118.972  53.456  94.340  1.00  0.42           N  
ATOM   2931  CA  THR A 425     120.352  52.997  94.475  1.00  0.42           C  
ATOM   2932  C   THR A 425     120.471  51.518  94.775  1.00  0.42           C  
ATOM   2933  O   THR A 425     121.535  50.931  94.619  1.00  0.42           O  
ATOM   2934  CB  THR A 425     121.098  53.737  95.574  1.00  0.42           C  
ATOM   2935  OG1 THR A 425     120.282  53.865  96.733  1.00  0.42           O  
ATOM   2936  CG2 THR A 425     121.401  55.158  95.084  1.00  0.42           C  
ATOM   2937  N   GLU A 426     119.360  50.881  95.176  1.00  0.24           N  
ATOM   2938  CA  GLU A 426     119.261  49.470  95.476  1.00  0.24           C  
ATOM   2939  C   GLU A 426     118.681  48.689  94.300  1.00  0.24           C  
ATOM   2940  O   GLU A 426     118.070  47.639  94.474  1.00  0.24           O  
ATOM   2941  CB  GLU A 426     118.399  49.279  96.745  1.00  0.24           C  
ATOM   2942  CG  GLU A 426     119.014  50.026  97.957  1.00  0.24           C  
ATOM   2943  CD  GLU A 426     118.290  49.824  99.288  1.00  0.24           C  
ATOM   2944  OE1 GLU A 426     118.693  50.530 100.250  1.00  0.24           O  
ATOM   2945  OE2 GLU A 426     117.357  48.992  99.364  1.00  0.24           O  
ATOM   2946  N   GLU A 427     118.831  49.221  93.065  1.00  0.31           N  
ATOM   2947  CA  GLU A 427     118.454  48.611  91.789  1.00  0.31           C  
ATOM   2948  C   GLU A 427     116.961  48.599  91.504  1.00  0.31           C  
ATOM   2949  O   GLU A 427     116.545  48.571  90.339  1.00  0.31           O  
ATOM   2950  CB  GLU A 427     119.044  47.191  91.574  1.00  0.31           C  
ATOM   2951  CG  GLU A 427     120.587  47.125  91.695  1.00  0.31           C  
ATOM   2952  CD  GLU A 427     121.157  45.713  91.542  1.00  0.31           C  
ATOM   2953  OE1 GLU A 427     122.386  45.576  91.779  1.00  0.31           O  
ATOM   2954  OE2 GLU A 427     120.396  44.777  91.188  1.00  0.31           O  
ATOM   2955  N   GLU A 428     116.105  48.679  92.534  1.00  0.31           N  
ATOM   2956  CA  GLU A 428     114.667  48.763  92.410  1.00  0.31           C  
ATOM   2957  C   GLU A 428     114.150  49.912  91.553  1.00  0.31           C  
ATOM   2958  O   GLU A 428     114.669  51.034  91.560  1.00  0.31           O  
ATOM   2959  CB  GLU A 428     113.980  48.897  93.785  1.00  0.31           C  
ATOM   2960  CG  GLU A 428     114.337  47.777  94.789  1.00  0.31           C  
ATOM   2961  CD  GLU A 428     113.457  47.856  96.036  1.00  0.31           C  
ATOM   2962  OE1 GLU A 428     113.258  46.790  96.674  1.00  0.31           O  
ATOM   2963  OE2 GLU A 428     112.948  48.971  96.335  1.00  0.31           O  
ATOM   2964  N   LEU A 429     113.074  49.642  90.795  1.00  0.29           N  
ATOM   2965  CA  LEU A 429     112.364  50.621  90.000  1.00  0.29           C  
ATOM   2966  C   LEU A 429     111.385  51.354  90.901  1.00  0.29           C  
ATOM   2967  O   LEU A 429     110.890  50.803  91.883  1.00  0.29           O  
ATOM   2968  CB  LEU A 429     111.606  49.960  88.813  1.00  0.29           C  
ATOM   2969  CG  LEU A 429     112.477  49.549  87.600  1.00  0.29           C  
ATOM   2970  CD1 LEU A 429     113.561  48.512  87.937  1.00  0.29           C  
ATOM   2971  CD2 LEU A 429     111.600  48.996  86.468  1.00  0.29           C  
ATOM   2972  N   ALA A 430     111.118  52.643  90.628  1.00  0.34           N  
ATOM   2973  CA  ALA A 430     110.126  53.358  91.390  1.00  0.34           C  
ATOM   2974  C   ALA A 430     109.656  54.597  90.660  1.00  0.34           C  
ATOM   2975  O   ALA A 430     110.364  55.185  89.846  1.00  0.34           O  
ATOM   2976  CB  ALA A 430     110.700  53.793  92.756  1.00  0.34           C  
ATOM   2977  N   ALA A 431     108.442  55.056  90.991  1.00  0.38           N  
ATOM   2978  CA  ALA A 431     107.913  56.317  90.543  1.00  0.38           C  
ATOM   2979  C   ALA A 431     108.012  57.290  91.723  1.00  0.38           C  
ATOM   2980  O   ALA A 431     107.286  57.081  92.704  1.00  0.38           O  
ATOM   2981  CB  ALA A 431     106.455  56.075  90.132  1.00  0.38           C  
ATOM   2982  N   PRO A 432     108.932  58.268  91.712  1.00  0.31           N  
ATOM   2983  CA  PRO A 432     109.091  59.228  92.797  1.00  0.31           C  
ATOM   2984  C   PRO A 432     108.000  60.289  92.818  1.00  0.31           C  
ATOM   2985  O   PRO A 432     107.058  60.251  91.981  1.00  0.31           O  
ATOM   2986  CB  PRO A 432     110.469  59.856  92.498  1.00  0.31           C  
ATOM   2987  CG  PRO A 432     110.545  59.863  90.971  1.00  0.31           C  
ATOM   2988  CD  PRO A 432     109.836  58.562  90.591  1.00  0.31           C  
ATOM   2989  OXT PRO A 432     108.094  61.181  93.709  1.00  0.31           O  
TER    2990      PRO A 432                                                      
END   
`;
