# Supplementary material for: Metabolic capacity is maintained despite shifts in microbial diversity in estuary sediments
Source: ISME Commun. 2025 Oct 11;5(1):ycaf182. doi: 10.1093/ismeco/ycaf182 (PMC12687941; doi:10.1093/ismeco/ycaf182)
Supplement: Supplementary_Data_1_ycaf182 [file supplementary_data_1_ycaf182.zip › SWISS-MODEL/4_1_Jan_SF_Bin18_scaffold_700_c1_62709776_1/models/04/model.pdb]

TITLE     SWISS-MODEL SERVER (https://swissmodel.expasy.org)
TITLE    2 4_1_Jan_SF_Bin18_scaffold_700_c1_6270-9776_1
EXPDTA    THEORETICAL MODEL (SWISS-MODEL SERVER)
AUTHOR    SWISS-MODEL SERVER (SEE REFERENCE IN JRNL Records)
REVDAT   1   29-MAR-23 1MOD    1       21:03
JRNL        AUTH   A.WATERHOUSE,M.BERTONI,S.BIENERT,G.STUDER,G.TAURIELLO,
JRNL        AUTH 2 R.GUMIENNY,F.T.HEER,T.A.P.DE BEER,C.REMPFER,L.BORDOLI,
JRNL        AUTH 3 R.LEPORE,T.SCHWEDE
JRNL        TITL   SWISS-MODEL: HOMOLOGY MODELLING OF PROTEIN STRUCTURES AND
JRNL        TITL 2 COMPLEXES
JRNL        REF    NUCLEIC.ACIDS.RES..           V.  46 W296  2018
JRNL        PMID   29788355
JRNL        DOI    10.1093/nar/gky427
REMARK   1
REMARK   1 REFERENCE 1
REMARK   1  AUTH   S.BIENERT,A.WATERHOUSE,T.A.P.DE BEER,G.TAURIELLO,G.STUDER,
REMARK   1  AUTH 2 L.BORDOLI,T.SCHWEDE
REMARK   1  TITL   THE SWISS-MODEL REPOSITORY - NEW FEATURES AND FUNCTIONALITY
REMARK   1  REF    NUCLEIC.ACIDS.RES..           V.  45       2017
REMARK   1  REFN                   ISSN 0305-1048
REMARK   1  PMID   27899672
REMARK   1  DOI    10.1093/nar/gkw1132
REMARK   1
REMARK   1 REFERENCE 2
REMARK   1  AUTH   N.GUEX,M.C.PEITSCH,T.SCHWEDE
REMARK   1  TITL   AUTOMATED COMPARATIVE PROTEIN STRUCTURE MODELING WITH
REMARK   1  TITL 2 SWISS-MODEL AND SWISS-PDBVIEWER: A HISTORICAL PERSPECTIVE
REMARK   1  REF    ELECTROPHORESIS               V.  30       2009
REMARK   1  REFN                   ISSN 0173-0835
REMARK   1  PMID   19517507
REMARK   1  DOI    10.1002/elps.200900140
REMARK   1
REMARK   1 REFERENCE 3
REMARK   1  AUTH   G.STUDER,G.TAURIELLO,S.BIENERT,M.BIASINI,N.JOHNER,T.SCHWEDE
REMARK   1  TITL   PROMOD3 - A VERSATILE HOMOLOGY MODELLING TOOLBOX
REMARK   1  REF    PLOS COMP. BIOL.              V.  17       2021
REMARK   1  REFN                   ISSN 
REMARK   1  PMID   33507980
REMARK   1  DOI    https://doi.org/10.1371/journal.pcbi.1008667
REMARK   1
REMARK   1 REFERENCE 4
REMARK   1  AUTH   G.STUDER,C.REMPFER,A.WATERHOUSE,R.GUMIENNY,J.HAAS,T.SCHWEDE
REMARK   1  TITL   QMEANDISCO - DISTANCE CONSTRAINTS APPLIED ON MODEL QUALITY 
REMARK   1  TITL 2 ESTIMATION
REMARK   1  REF    BIOINFORMATICS                V.  36       2020
REMARK   1  REFN                   ISSN 
REMARK   1  PMID   31697312
REMARK   1  DOI    https://doi.org/10.1093/bioinformatics/btz828
REMARK   1
REMARK   1 REFERENCE 5
REMARK   1  AUTH   P.BENKERT,M.BIASINI,T.SCHWEDE
REMARK   1  TITL   TOWARD THE ESTIMATION OF THE ABSOLUTE QUALITY OF INDIVIDUAL
REMARK   1  TITL 2 PROTEIN STRUCTURE MODELS
REMARK   1  REF    BIOINFORMATICS                V.  27       2011
REMARK   1  REFN                   ISSN 1367-4803
REMARK   1  PMID   21134891
REMARK   1  DOI    10.1093/bioinformatics/btq662
REMARK   1
REMARK   1 REFERENCE 6
REMARK   1  AUTH   M.BERTONI,F.KIEFER,M.BIASINI,L.BORDOLI,T.SCHWEDE
REMARK   1  TITL   MODELING PROTEIN QUATERNARY STRUCTURE OF HOMO- AND
REMARK   1  TITL 2 HETERO-OLIGOMERS BEYOND BINARY INTERACTIONS BY HOMOLOGY
REMARK   1  REF    SCI.REP.                      V.   7       2017
REMARK   1  REFN                   ISSN
REMARK   1  PMID   28874689
REMARK   1  DOI    10.1038/s41598-017-09654-8
REMARK   1
REMARK   1 DISCLAIMER
REMARK   1 The SWISS-MODEL SERVER produces theoretical models for proteins.
REMARK   1 The results of any theoretical modelling procedure is
REMARK   1 NON-EXPERIMENTAL and MUST be considered with care. These models may
REMARK   1 contain significant errors. This is especially true for automated
REMARK   1 modeling since there is no human intervention during model
REMARK   1 building. Please read the header section and the logfile carefully
REMARK   1 to know what templates and alignments were used during the model
REMARK   1 building process. All information by the SWISS-MODEL SERVER is
REMARK   1 provided "AS-IS", without any warranty, expressed or implied.
REMARK   2
REMARK   2 COPYRIGHT NOTICE
REMARK   2 This SWISS-MODEL protein model is copyright. It is produced by the
REMARK   2 SWISS-MODEL server, developed by the Computational Structural
REMARK   2 Biology Group at the SIB Swiss Institute of Bioinformatics at the
REMARK   2 Biozentrum, University of Basel (https://swissmodel.expasy.org). This
REMARK   2 model is licensed under the CC BY-SA 4.0 Creative Commons
REMARK   2 Attribution-ShareAlike 4.0 International License
REMARK   2 (https://creativecommons.org/licenses/by-sa/4.0/legalcode), i.e. you
REMARK   2 can copy and redistribute the model in any medium or format,
REMARK   2 transform and build upon the model for any purpose, even
REMARK   2 commercially, under the following terms:
REMARK   2 Attribution - You must give appropriate credit, provide a link to
REMARK   2 the license, and indicate if changes were made. You may do so in any
REMARK   2 reasonable manner, but not in any way that suggests the licensor
REMARK   2 endorses you or your use. When you publish, patent or distribute
REMARK   2 results that were fully or partially based on the model, please cite
REMARK   2 the corresponding papers mentioned under JRNL.
REMARK   2 ShareAlike - If you remix, transform, or build upon the material,
REMARK   2 you must distribute your contributions under the same license as the
REMARK   2 original.
REMARK   2 No additional restrictions - you may not apply legal terms or
REMARK   2 technological measures that legally restrict others from doing
REMARK   2 anything the license permits.
REMARK   2 Find a human-readable summary of (and not a substitute for) the
REMARK   2 CC BY-SA 4.0 license at this link:
REMARK   2 https://creativecommons.org/licenses/by-sa/4.0/
REMARK   3 
REMARK   3 MODEL INFORMATION
REMARK   3  ENGIN   PROMOD3
REMARK   3  VERSN   3.2.1
REMARK   3  OSTAT   monomer
REMARK   3  OSRSN   PREDICTION
REMARK   3  QSPRD   0.000
REMARK   3  GMQE    0.14
REMARK   3  QMNV    4.3.0
REMARK   3  QMNDG   0.44
REMARK   3  MODT    FALSE
REMARK   3 
REMARK   3 TEMPLATE 1
REMARK   3  PDBID   3ir7
REMARK   3  CHAIN   A
REMARK   3  MMCIF   A
REMARK   3  PDBV    2023-03-17
REMARK   3  SMTLE   3ir7.1.A
REMARK   3  SMTLV   2023-03-23
REMARK   3  MTHD    X-RAY DIFFRACTION 2.50 A
REMARK   3  FOUND   BLAST
REMARK   3  GMQE    0.13
REMARK   3  SIM     0.35
REMARK   3  SID     30.59
REMARK   3  OSTAT   monomer
REMARK   3  LIGND   MD1
REMARK   3  LIGND 2 MD1
REMARK   3  LIGND 3 SF4
REMARK   3  LIGND 4 SF4
REMARK   3  LIGND 5 SF4
REMARK   3  LIGND 6 SF4
REMARK   3  LIGND 7 6MO
REMARK   3  LIGND 8 AGA
REMARK   3  LIGND 9 F3S
REMARK   3  LIGND 10 HEM
REMARK   3  LIGND 11 HEM
REMARK   3  ALN A TRG SDLSRRELLKRAVVVGTGAGLAELFLPAQFLSSASAQSEPQAVAIANPLAQMPDRSWE
REMARK   3  ALN A TRG RIYRDQFAEEDSFVFTCAPNDTHNCLLRAHVKNGVIVRISPTYGYGKAT-DLAGNQAS
REMARK   3  ALN A TRG HRWDPRICQKGLILGRRIYGDRRVKAPMIRKGF-KEWADAGFPRHDDGTPRADMEKRG
REMARK   3  ALN A TRG YDEWLQIPWDEALAIAAKTLQNVAETYKGEDGAGKLLEQGYEPAMVEAMHGAGVQAIK
REMARK   3  ALN A TRG MRGGMPLLGAGRVFGFYRF--ANMLALLDGKLRPEAPPEEIVGSRAFDNYAWHTDLPP
REMARK   3  ALN A TRG GHPMVSGSQTVDFDLFAAEHSKLLVLIGMNWICTKMPDAHWIGDARLKGTRVVVISAD
REMARK   3  ALN A TRG YMPTANKADEIVILRPGTDTAFLLGVARELITK------KLYDRDAVIQRTDLPLLVR
REMARK   3  ALN A TRG LD-------TGERLSARDVFE--GYRQAPLENYVALKTEEELAAPPSPPFTADKQVVP
REMARK   3  ALN A TRG TELREEWGDFVYWDRATNGPAAVNRDEIGAKFAGDPALLGAFDVTLVDGTNVKARTAF
REMARK   3  ALN A TRG SLLKEYLDENFDVQTTSEVCNVDPAAVRSLARQLAANKGNALLAAGMGPNHYFNADLF
REMARK   3  ALN A TRG GRVHFLVAALTDNIGHFSGNVGSYAGNYRGSLFQAMGQWIAENPFDQEADLTKPARVK
REMARK   3  ALN A TRG RYFKSESAHYWNYGDRPLVSPSEIITGKSHMPTPTKLIWFGNSNSLLGNAKWSFDVVK
REMARK   3  ALN A TRG NTLPKQDAVFCNEWHWTSSCEYSDLVFPADSWAEFKLPDMTASCTNPFLLAFPKTPLA
REMARK   3  ALN A TRG RIHNTRSDYEILAGVAAALADLVDEPRMKTYWKGILDGDPTPYLQRVLSGSNATRGIL
REMARK   3  ALN A TRG YEDLHASSAKGVPLLMNARTYPRHAGWEQRQEDKPWYTPTGRLEFYRPEPEWQAAGES
REMARK   3  ALN A TRG LPIWREPVDATFYEPNAILANSKHPSINPRAPEDYGVPESQMDVETRQYRNVVRTWQE
REMARK   3  ALN A TRG LKLSKHPLTEKDPAYRFVFQTPKYRWGAHSTAVDSDWIAMLFGPFGDPYRRDSRTPWT
REMARK   3  ALN A TRG GEAYAEINPRDAKELGLKDGDYIWLDADPEDRPYRGADSSDEFYDVARAMMRVRIYSG
REMARK   3  ALN A TRG MPRRVIRTWFNMYAATPGTVQAQKDVPGGPAQNQDTGYVALFRHGSHQSGTRAYLRPT
REMARK   3  ALN A TRG QMTDSMNRKAYFGQTIGKGFEADVHSPSGAPKEGYVKVEKAEDGGDEGVGEWRPVTLG
REMARK   3  ALN A TRG LRPDDPSEAMQAYLAGEFVTRKRKGS
REMARK   3  ALN A TPL -----------------------------------------------------NRDWE
REMARK   3  ALN A TPL DGYRQRWQHDKIVRSTHGVNCTGSCSWKIYVKNGLVTWETQQTDYPRTRPDLPNHE--
REMARK   3  ALN A TPL ----PRGCPSGASYSWYLYSANRLKYPMMRKRLMKMWREAKALHSDP-----------
REMARK   3  ALN A TPL VEAWASIIED----------ADKAKSFKQARGRGGFVRSSWQ-EVNELIAASNVYTIK
REMARK   3  ALN A TPL N------YGPDRVAGFSPIPAMSMVSYASG-----ARYLSLIGGTCLSFYDWYCDLPP
REMARK   3  ALN A TPL ASPQTWGEQTDVPESADWYNSSYIIAWGSNVPQTRTPDAHFFTEVRYKGTKTVAVTPD
REMARK   3  ALN A TPL YAEIAKLCDLWLAPKQGTDAAMALAMGHVMLREFHLDNPSQYFTDYVRRYTDMPMLVM
REMARK   3  ALN A TPL LEERDGYYAAGRMLRAADLVDALGQENNPEWKTVAFNTNGEMVAP-------------
REMARK   3  ALN A TPL ----------------------------------------------------------
REMARK   3  ALN A TPL ----------------------------------------------------------
REMARK   3  ALN A TPL ----------------------------------------------------------
REMARK   3  ALN A TPL ----------------------------------------------------------
REMARK   3  ALN A TPL ----------------------------------------------------------
REMARK   3  ALN A TPL ----------------------------------------------------------
REMARK   3  ALN A TPL ----------------------------------------------------------
REMARK   3  ALN A TPL ----------------------------------------------------------
REMARK   3  ALN A TPL ----------------------------------------------------------
REMARK   3  ALN A TPL ----------------------------------------------------------
REMARK   3  ALN A TPL ----------------------------------------------------------
REMARK   3  ALN A TPL ----------------------------------------------------------
REMARK   3  ALN A TPL --------------------------
REMARK   3  ALN A OFF 28
ATOM      1  N   ASP A  54    -167.223 -28.354 -23.586  1.00  0.42           N  
ATOM      2  CA  ASP A  54    -166.498 -29.162 -24.621  1.00  0.42           C  
ATOM      3  C   ASP A  54    -165.561 -30.157 -23.959  1.00  0.42           C  
ATOM      4  O   ASP A  54    -165.279 -30.026 -22.766  1.00  0.42           O  
ATOM      5  CB  ASP A  54    -165.753 -28.203 -25.607  1.00  0.42           C  
ATOM      6  CG  ASP A  54    -165.092 -29.012 -26.709  1.00  0.42           C  
ATOM      7  OD1 ASP A  54    -163.888 -28.840 -26.976  1.00  0.42           O  
ATOM      8  OD2 ASP A  54    -165.749 -30.014 -27.080  1.00  0.42           O  
ATOM      9  N   ARG A  55    -165.101 -31.152 -24.723  1.00  0.50           N  
ATOM     10  CA  ARG A  55    -164.170 -32.187 -24.352  1.00  0.50           C  
ATOM     11  C   ARG A  55    -163.429 -32.639 -25.609  1.00  0.50           C  
ATOM     12  O   ARG A  55    -162.883 -33.737 -25.679  1.00  0.50           O  
ATOM     13  CB  ARG A  55    -164.863 -33.396 -23.659  1.00  0.50           C  
ATOM     14  CG  ARG A  55    -165.271 -33.142 -22.187  1.00  0.50           C  
ATOM     15  CD  ARG A  55    -166.210 -34.187 -21.574  1.00  0.50           C  
ATOM     16  NE  ARG A  55    -165.478 -35.476 -21.576  1.00  0.50           N  
ATOM     17  CZ  ARG A  55    -165.976 -36.694 -21.348  1.00  0.50           C  
ATOM     18  NH1 ARG A  55    -165.159 -37.719 -21.564  1.00  0.50           N  
ATOM     19  NH2 ARG A  55    -167.212 -36.903 -20.917  1.00  0.50           N  
ATOM     20  N   SER A  56    -163.361 -31.789 -26.659  1.00  0.68           N  
ATOM     21  CA  SER A  56    -162.702 -32.122 -27.915  1.00  0.68           C  
ATOM     22  C   SER A  56    -161.202 -32.330 -27.765  1.00  0.68           C  
ATOM     23  O   SER A  56    -160.595 -33.159 -28.453  1.00  0.68           O  
ATOM     24  CB  SER A  56    -163.016 -31.090 -29.032  1.00  0.68           C  
ATOM     25  OG  SER A  56    -162.447 -29.824 -28.753  1.00  0.68           O  
ATOM     26  N   TRP A  57    -160.586 -31.644 -26.779  1.00  0.50           N  
ATOM     27  CA  TRP A  57    -159.192 -31.758 -26.382  1.00  0.50           C  
ATOM     28  C   TRP A  57    -158.727 -33.188 -26.096  1.00  0.50           C  
ATOM     29  O   TRP A  57    -157.581 -33.534 -26.361  1.00  0.50           O  
ATOM     30  CB  TRP A  57    -158.887 -30.839 -25.156  1.00  0.50           C  
ATOM     31  CG  TRP A  57    -159.255 -31.424 -23.791  1.00  0.50           C  
ATOM     32  CD1 TRP A  57    -160.449 -31.417 -23.125  1.00  0.50           C  
ATOM     33  CD2 TRP A  57    -158.381 -32.300 -23.056  1.00  0.50           C  
ATOM     34  NE1 TRP A  57    -160.381 -32.248 -22.027  1.00  0.50           N  
ATOM     35  CE2 TRP A  57    -159.126 -32.812 -21.970  1.00  0.50           C  
ATOM     36  CE3 TRP A  57    -157.060 -32.692 -23.266  1.00  0.50           C  
ATOM     37  CZ2 TRP A  57    -158.559 -33.720 -21.085  1.00  0.50           C  
ATOM     38  CZ3 TRP A  57    -156.490 -33.606 -22.373  1.00  0.50           C  
ATOM     39  CH2 TRP A  57    -157.229 -34.116 -21.296  1.00  0.50           C  
ATOM     40  N   GLU A  58    -159.609 -34.078 -25.582  1.00  0.66           N  
ATOM     41  CA  GLU A  58    -159.302 -35.461 -25.243  1.00  0.66           C  
ATOM     42  C   GLU A  58    -158.772 -36.275 -26.418  1.00  0.66           C  
ATOM     43  O   GLU A  58    -158.097 -37.291 -26.257  1.00  0.66           O  
ATOM     44  CB  GLU A  58    -160.568 -36.184 -24.743  1.00  0.66           C  
ATOM     45  CG  GLU A  58    -161.113 -35.706 -23.384  1.00  0.66           C  
ATOM     46  CD  GLU A  58    -162.401 -36.426 -23.024  1.00  0.66           C  
ATOM     47  OE1 GLU A  58    -162.936 -36.163 -21.919  1.00  0.66           O  
ATOM     48  OE2 GLU A  58    -162.919 -37.252 -23.828  1.00  0.66           O  
ATOM     49  N   ARG A  59    -159.036 -35.811 -27.658  1.00  0.51           N  
ATOM     50  CA  ARG A  59    -158.456 -36.345 -28.874  1.00  0.51           C  
ATOM     51  C   ARG A  59    -156.926 -36.327 -28.874  1.00  0.51           C  
ATOM     52  O   ARG A  59    -156.297 -37.216 -29.440  1.00  0.51           O  
ATOM     53  CB  ARG A  59    -159.013 -35.591 -30.101  1.00  0.51           C  
ATOM     54  CG  ARG A  59    -158.526 -36.162 -31.442  1.00  0.51           C  
ATOM     55  CD  ARG A  59    -159.119 -35.470 -32.665  1.00  0.51           C  
ATOM     56  NE  ARG A  59    -158.313 -35.982 -33.802  1.00  0.51           N  
ATOM     57  CZ  ARG A  59    -158.385 -35.576 -35.070  1.00  0.51           C  
ATOM     58  NH1 ARG A  59    -157.419 -35.994 -35.881  1.00  0.51           N  
ATOM     59  NH2 ARG A  59    -159.356 -34.786 -35.512  1.00  0.51           N  
ATOM     60  N   ILE A  60    -156.297 -35.357 -28.168  1.00  0.67           N  
ATOM     61  CA  ILE A  60    -154.852 -35.240 -27.985  1.00  0.67           C  
ATOM     62  C   ILE A  60    -154.191 -36.548 -27.582  1.00  0.67           C  
ATOM     63  O   ILE A  60    -153.228 -36.965 -28.219  1.00  0.67           O  
ATOM     64  CB  ILE A  60    -154.531 -34.141 -26.959  1.00  0.67           C  
ATOM     65  CG1 ILE A  60    -154.714 -32.751 -27.616  1.00  0.67           C  
ATOM     66  CG2 ILE A  60    -153.117 -34.275 -26.340  1.00  0.67           C  
ATOM     67  CD1 ILE A  60    -154.759 -31.590 -26.613  1.00  0.67           C  
ATOM     68  N   TYR A  61    -154.710 -37.255 -26.555  1.00  0.59           N  
ATOM     69  CA  TYR A  61    -154.181 -38.545 -26.148  1.00  0.59           C  
ATOM     70  C   TYR A  61    -154.651 -39.709 -27.019  1.00  0.59           C  
ATOM     71  O   TYR A  61    -153.928 -40.690 -27.195  1.00  0.59           O  
ATOM     72  CB  TYR A  61    -154.514 -38.840 -24.664  1.00  0.59           C  
ATOM     73  CG  TYR A  61    -153.709 -37.952 -23.748  1.00  0.59           C  
ATOM     74  CD1 TYR A  61    -154.337 -36.979 -22.951  1.00  0.59           C  
ATOM     75  CD2 TYR A  61    -152.316 -38.118 -23.642  1.00  0.59           C  
ATOM     76  CE1 TYR A  61    -153.588 -36.195 -22.060  1.00  0.59           C  
ATOM     77  CE2 TYR A  61    -151.566 -37.332 -22.754  1.00  0.59           C  
ATOM     78  CZ  TYR A  61    -152.206 -36.374 -21.962  1.00  0.59           C  
ATOM     79  OH  TYR A  61    -151.465 -35.595 -21.053  1.00  0.59           O  
ATOM     80  N   ARG A  62    -155.854 -39.629 -27.633  1.00  0.57           N  
ATOM     81  CA  ARG A  62    -156.356 -40.673 -28.524  1.00  0.57           C  
ATOM     82  C   ARG A  62    -155.483 -40.862 -29.756  1.00  0.57           C  
ATOM     83  O   ARG A  62    -155.116 -41.981 -30.121  1.00  0.57           O  
ATOM     84  CB  ARG A  62    -157.801 -40.392 -29.007  1.00  0.57           C  
ATOM     85  CG  ARG A  62    -158.838 -40.354 -27.871  1.00  0.57           C  
ATOM     86  CD  ARG A  62    -160.270 -40.175 -28.385  1.00  0.57           C  
ATOM     87  NE  ARG A  62    -161.174 -40.148 -27.185  1.00  0.57           N  
ATOM     88  CZ  ARG A  62    -161.819 -39.073 -26.702  1.00  0.57           C  
ATOM     89  NH1 ARG A  62    -162.555 -39.206 -25.602  1.00  0.57           N  
ATOM     90  NH2 ARG A  62    -161.744 -37.880 -27.273  1.00  0.57           N  
ATOM     91  N   ASP A  63    -155.066 -39.742 -30.373  1.00  0.55           N  
ATOM     92  CA  ASP A  63    -154.253 -39.743 -31.567  1.00  0.55           C  
ATOM     93  C   ASP A  63    -152.794 -40.124 -31.252  1.00  0.55           C  
ATOM     94  O   ASP A  63    -152.023 -40.482 -32.143  1.00  0.55           O  
ATOM     95  CB  ASP A  63    -154.368 -38.375 -32.314  1.00  0.55           C  
ATOM     96  CG  ASP A  63    -155.738 -38.146 -32.954  1.00  0.55           C  
ATOM     97  OD1 ASP A  63    -156.695 -38.906 -32.671  1.00  0.55           O  
ATOM     98  OD2 ASP A  63    -155.877 -37.175 -33.754  1.00  0.55           O  
ATOM     99  N   GLN A  64    -152.366 -40.117 -29.963  1.00  0.57           N  
ATOM    100  CA  GLN A  64    -151.105 -40.736 -29.560  1.00  0.57           C  
ATOM    101  C   GLN A  64    -151.163 -42.254 -29.533  1.00  0.57           C  
ATOM    102  O   GLN A  64    -150.264 -42.934 -30.027  1.00  0.57           O  
ATOM    103  CB  GLN A  64    -150.608 -40.316 -28.152  1.00  0.57           C  
ATOM    104  CG  GLN A  64    -150.593 -38.799 -27.890  1.00  0.57           C  
ATOM    105  CD  GLN A  64    -149.905 -38.010 -29.003  1.00  0.57           C  
ATOM    106  OE1 GLN A  64    -148.787 -38.319 -29.423  1.00  0.57           O  
ATOM    107  NE2 GLN A  64    -150.590 -36.962 -29.511  1.00  0.57           N  
ATOM    108  N   PHE A  65    -152.240 -42.823 -28.949  1.00  0.60           N  
ATOM    109  CA  PHE A  65    -152.428 -44.259 -28.839  1.00  0.60           C  
ATOM    110  C   PHE A  65    -152.560 -44.909 -30.207  1.00  0.60           C  
ATOM    111  O   PHE A  65    -151.926 -45.925 -30.481  1.00  0.60           O  
ATOM    112  CB  PHE A  65    -153.667 -44.561 -27.948  1.00  0.60           C  
ATOM    113  CG  PHE A  65    -153.860 -46.040 -27.712  1.00  0.60           C  
ATOM    114  CD1 PHE A  65    -154.810 -46.754 -28.461  1.00  0.60           C  
ATOM    115  CD2 PHE A  65    -153.085 -46.730 -26.764  1.00  0.60           C  
ATOM    116  CE1 PHE A  65    -154.975 -48.132 -28.281  1.00  0.60           C  
ATOM    117  CE2 PHE A  65    -153.250 -48.110 -26.576  1.00  0.60           C  
ATOM    118  CZ  PHE A  65    -154.192 -48.812 -27.340  1.00  0.60           C  
ATOM    119  N   ALA A  66    -153.350 -44.284 -31.104  1.00  0.69           N  
ATOM    120  CA  ALA A  66    -153.597 -44.764 -32.444  1.00  0.69           C  
ATOM    121  C   ALA A  66    -152.344 -45.011 -33.285  1.00  0.69           C  
ATOM    122  O   ALA A  66    -151.331 -44.309 -33.177  1.00  0.69           O  
ATOM    123  CB  ALA A  66    -154.536 -43.776 -33.158  1.00  0.69           C  
ATOM    124  N   GLU A  67    -152.376 -46.035 -34.145  1.00  0.64           N  
ATOM    125  CA  GLU A  67    -151.196 -46.582 -34.772  1.00  0.64           C  
ATOM    126  C   GLU A  67    -151.592 -47.182 -36.109  1.00  0.64           C  
ATOM    127  O   GLU A  67    -152.779 -47.306 -36.408  1.00  0.64           O  
ATOM    128  CB  GLU A  67    -150.535 -47.640 -33.834  1.00  0.64           C  
ATOM    129  CG  GLU A  67    -151.488 -48.817 -33.453  1.00  0.64           C  
ATOM    130  CD  GLU A  67    -151.107 -49.642 -32.221  1.00  0.64           C  
ATOM    131  OE1 GLU A  67    -151.232 -50.903 -32.289  1.00  0.64           O  
ATOM    132  OE2 GLU A  67    -150.783 -49.021 -31.176  1.00  0.64           O  
ATOM    133  N   GLU A  68    -150.602 -47.505 -36.965  1.00  0.66           N  
ATOM    134  CA  GLU A  68    -150.811 -48.056 -38.292  1.00  0.66           C  
ATOM    135  C   GLU A  68    -151.155 -49.546 -38.236  1.00  0.66           C  
ATOM    136  O   GLU A  68    -152.134 -49.979 -38.843  1.00  0.66           O  
ATOM    137  CB  GLU A  68    -149.537 -47.910 -39.180  1.00  0.66           C  
ATOM    138  CG  GLU A  68    -148.944 -46.482 -39.323  1.00  0.66           C  
ATOM    139  CD  GLU A  68    -149.808 -45.473 -40.071  1.00  0.66           C  
ATOM    140  OE1 GLU A  68    -150.195 -45.751 -41.230  1.00  0.66           O  
ATOM    141  OE2 GLU A  68    -149.995 -44.374 -39.484  1.00  0.66           O  
ATOM    142  N   ASP A  69    -150.361 -50.358 -37.489  1.00  0.65           N  
ATOM    143  CA  ASP A  69    -150.576 -51.795 -37.376  1.00  0.65           C  
ATOM    144  C   ASP A  69    -149.820 -52.427 -36.172  1.00  0.65           C  
ATOM    145  O   ASP A  69    -148.872 -51.837 -35.643  1.00  0.65           O  
ATOM    146  CB  ASP A  69    -150.191 -52.476 -38.724  1.00  0.65           C  
ATOM    147  CG  ASP A  69    -150.848 -53.834 -38.918  1.00  0.65           C  
ATOM    148  OD1 ASP A  69    -151.578 -54.284 -37.996  1.00  0.65           O  
ATOM    149  OD2 ASP A  69    -150.614 -54.432 -39.997  1.00  0.65           O  
ATOM    150  N   SER A  70    -150.215 -53.656 -35.737  1.00  0.61           N  
ATOM    151  CA  SER A  70    -149.564 -54.496 -34.720  1.00  0.61           C  
ATOM    152  C   SER A  70    -148.853 -55.642 -35.432  1.00  0.61           C  
ATOM    153  O   SER A  70    -149.506 -56.504 -36.015  1.00  0.61           O  
ATOM    154  CB  SER A  70    -150.535 -55.295 -33.745  1.00  0.61           C  
ATOM    155  OG  SER A  70    -151.375 -54.437 -32.983  1.00  0.61           O  
ATOM    156  N   PHE A  71    -147.522 -55.770 -35.362  1.00  0.68           N  
ATOM    157  CA  PHE A  71    -146.852 -56.939 -35.925  1.00  0.68           C  
ATOM    158  C   PHE A  71    -146.466 -57.911 -34.819  1.00  0.68           C  
ATOM    159  O   PHE A  71    -146.025 -57.507 -33.749  1.00  0.68           O  
ATOM    160  CB  PHE A  71    -145.577 -56.571 -36.723  1.00  0.68           C  
ATOM    161  CG  PHE A  71    -145.948 -55.720 -37.903  1.00  0.68           C  
ATOM    162  CD1 PHE A  71    -146.230 -56.311 -39.145  1.00  0.68           C  
ATOM    163  CD2 PHE A  71    -146.058 -54.325 -37.770  1.00  0.68           C  
ATOM    164  CE1 PHE A  71    -146.623 -55.523 -40.235  1.00  0.68           C  
ATOM    165  CE2 PHE A  71    -146.461 -53.538 -38.854  1.00  0.68           C  
ATOM    166  CZ  PHE A  71    -146.743 -54.136 -40.087  1.00  0.68           C  
ATOM    167  N   VAL A  72    -146.618 -59.236 -35.014  1.00  0.65           N  
ATOM    168  CA  VAL A  72    -146.186 -60.205 -34.008  1.00  0.65           C  
ATOM    169  C   VAL A  72    -144.689 -60.444 -34.091  1.00  0.65           C  
ATOM    170  O   VAL A  72    -144.148 -60.753 -35.152  1.00  0.65           O  
ATOM    171  CB  VAL A  72    -146.900 -61.554 -34.109  1.00  0.65           C  
ATOM    172  CG1 VAL A  72    -146.408 -62.546 -33.028  1.00  0.65           C  
ATOM    173  CG2 VAL A  72    -148.414 -61.336 -33.942  1.00  0.65           C  
ATOM    174  N   PHE A  73    -143.980 -60.323 -32.955  1.00  0.53           N  
ATOM    175  CA  PHE A  73    -142.565 -60.611 -32.902  1.00  0.53           C  
ATOM    176  C   PHE A  73    -142.216 -61.082 -31.497  1.00  0.53           C  
ATOM    177  O   PHE A  73    -143.067 -61.143 -30.610  1.00  0.53           O  
ATOM    178  CB  PHE A  73    -141.719 -59.378 -33.340  1.00  0.53           C  
ATOM    179  CG  PHE A  73    -140.458 -59.783 -34.062  1.00  0.53           C  
ATOM    180  CD1 PHE A  73    -139.194 -59.512 -33.517  1.00  0.53           C  
ATOM    181  CD2 PHE A  73    -140.533 -60.426 -35.311  1.00  0.53           C  
ATOM    182  CE1 PHE A  73    -138.026 -59.905 -34.184  1.00  0.53           C  
ATOM    183  CE2 PHE A  73    -139.368 -60.816 -35.986  1.00  0.53           C  
ATOM    184  CZ  PHE A  73    -138.114 -60.560 -35.419  1.00  0.53           C  
ATOM    185  N   THR A  74    -140.955 -61.473 -31.275  1.00  0.52           N  
ATOM    186  CA  THR A  74    -140.447 -61.981 -30.007  1.00  0.52           C  
ATOM    187  C   THR A  74    -139.027 -61.484 -29.922  1.00  0.52           C  
ATOM    188  O   THR A  74    -138.544 -60.780 -30.811  1.00  0.52           O  
ATOM    189  CB  THR A  74    -140.521 -63.509 -29.830  1.00  0.52           C  
ATOM    190  OG1 THR A  74    -140.057 -63.960 -28.559  1.00  0.52           O  
ATOM    191  CG2 THR A  74    -139.696 -64.242 -30.896  1.00  0.52           C  
ATOM    192  N   CYS A  75    -138.312 -61.792 -28.843  1.00  0.54           N  
ATOM    193  CA  CYS A  75    -137.018 -61.226 -28.572  1.00  0.54           C  
ATOM    194  C   CYS A  75    -135.953 -62.287 -28.662  1.00  0.54           C  
ATOM    195  O   CYS A  75    -136.044 -63.345 -28.040  1.00  0.54           O  
ATOM    196  CB  CYS A  75    -136.978 -60.592 -27.165  1.00  0.54           C  
ATOM    197  SG  CYS A  75    -138.183 -59.235 -27.019  1.00  0.54           S  
ATOM    198  N   ALA A  76    -134.871 -62.010 -29.406  1.00  0.32           N  
ATOM    199  CA  ALA A  76    -133.737 -62.905 -29.533  1.00  0.32           C  
ATOM    200  C   ALA A  76    -132.562 -62.816 -28.524  1.00  0.32           C  
ATOM    201  O   ALA A  76    -131.483 -63.321 -28.856  1.00  0.32           O  
ATOM    202  CB  ALA A  76    -133.137 -62.655 -30.923  1.00  0.32           C  
ATOM    203  N   PRO A  77    -132.600 -62.215 -27.333  1.00  0.47           N  
ATOM    204  CA  PRO A  77    -131.639 -62.482 -26.272  1.00  0.47           C  
ATOM    205  C   PRO A  77    -131.777 -63.847 -25.612  1.00  0.47           C  
ATOM    206  O   PRO A  77    -132.734 -64.583 -25.856  1.00  0.47           O  
ATOM    207  CB  PRO A  77    -131.934 -61.375 -25.237  1.00  0.47           C  
ATOM    208  CG  PRO A  77    -132.635 -60.268 -26.018  1.00  0.47           C  
ATOM    209  CD  PRO A  77    -133.458 -61.093 -26.982  1.00  0.47           C  
ATOM    210  N   ASN A  78    -130.827 -64.205 -24.735  1.00  0.49           N  
ATOM    211  CA  ASN A  78    -130.905 -65.405 -23.926  1.00  0.49           C  
ATOM    212  C   ASN A  78    -131.522 -65.102 -22.557  1.00  0.49           C  
ATOM    213  O   ASN A  78    -130.792 -64.817 -21.611  1.00  0.49           O  
ATOM    214  CB  ASN A  78    -129.464 -65.964 -23.771  1.00  0.49           C  
ATOM    215  CG  ASN A  78    -129.455 -67.337 -23.102  1.00  0.49           C  
ATOM    216  OD1 ASN A  78    -130.375 -68.133 -23.287  1.00  0.49           O  
ATOM    217  ND2 ASN A  78    -128.382 -67.620 -22.330  1.00  0.49           N  
ATOM    218  N   ASP A  79    -132.865 -65.167 -22.423  1.00  0.52           N  
ATOM    219  CA  ASP A  79    -133.525 -64.936 -21.138  1.00  0.52           C  
ATOM    220  C   ASP A  79    -134.438 -66.061 -20.708  1.00  0.52           C  
ATOM    221  O   ASP A  79    -135.118 -65.933 -19.694  1.00  0.52           O  
ATOM    222  CB  ASP A  79    -134.459 -63.709 -21.216  1.00  0.52           C  
ATOM    223  CG  ASP A  79    -133.641 -62.467 -21.389  1.00  0.52           C  
ATOM    224  OD1 ASP A  79    -133.686 -61.842 -22.481  1.00  0.52           O  
ATOM    225  OD2 ASP A  79    -132.938 -62.046 -20.433  1.00  0.52           O  
ATOM    226  N   THR A  80    -134.553 -67.143 -21.493  1.00  0.54           N  
ATOM    227  CA  THR A  80    -135.600 -68.172 -21.371  1.00  0.54           C  
ATOM    228  C   THR A  80    -137.037 -67.725 -21.633  1.00  0.54           C  
ATOM    229  O   THR A  80    -137.894 -68.563 -21.905  1.00  0.54           O  
ATOM    230  CB  THR A  80    -135.575 -69.077 -20.126  1.00  0.54           C  
ATOM    231  OG1 THR A  80    -136.119 -68.464 -18.967  1.00  0.54           O  
ATOM    232  CG2 THR A  80    -134.132 -69.466 -19.790  1.00  0.54           C  
ATOM    233  N   HIS A  81    -137.333 -66.409 -21.610  1.00  0.47           N  
ATOM    234  CA  HIS A  81    -138.672 -65.844 -21.703  1.00  0.47           C  
ATOM    235  C   HIS A  81    -139.530 -66.258 -22.892  1.00  0.47           C  
ATOM    236  O   HIS A  81    -140.684 -66.632 -22.721  1.00  0.47           O  
ATOM    237  CB  HIS A  81    -138.576 -64.298 -21.789  1.00  0.47           C  
ATOM    238  CG  HIS A  81    -138.089 -63.596 -20.561  1.00  0.47           C  
ATOM    239  ND1 HIS A  81    -138.142 -62.215 -20.556  1.00  0.47           N  
ATOM    240  CD2 HIS A  81    -137.532 -64.051 -19.409  1.00  0.47           C  
ATOM    241  CE1 HIS A  81    -137.610 -61.855 -19.406  1.00  0.47           C  
ATOM    242  NE2 HIS A  81    -137.224 -62.927 -18.672  1.00  0.47           N  
ATOM    243  N   ASN A  82    -139.011 -66.184 -24.138  1.00  0.51           N  
ATOM    244  CA  ASN A  82    -139.747 -66.558 -25.348  1.00  0.51           C  
ATOM    245  C   ASN A  82    -141.132 -65.905 -25.522  1.00  0.51           C  
ATOM    246  O   ASN A  82    -142.093 -66.526 -25.983  1.00  0.51           O  
ATOM    247  CB  ASN A  82    -139.853 -68.100 -25.461  1.00  0.51           C  
ATOM    248  CG  ASN A  82    -138.452 -68.688 -25.513  1.00  0.51           C  
ATOM    249  OD1 ASN A  82    -137.628 -68.304 -26.348  1.00  0.51           O  
ATOM    250  ND2 ASN A  82    -138.145 -69.634 -24.603  1.00  0.51           N  
ATOM    251  N   CYS A  83    -141.266 -64.612 -25.181  1.00  0.58           N  
ATOM    252  CA  CYS A  83    -142.555 -63.943 -25.130  1.00  0.58           C  
ATOM    253  C   CYS A  83    -142.986 -63.313 -26.437  1.00  0.58           C  
ATOM    254  O   CYS A  83    -142.251 -62.548 -27.057  1.00  0.58           O  
ATOM    255  CB  CYS A  83    -142.594 -62.828 -24.062  1.00  0.58           C  
ATOM    256  SG  CYS A  83    -142.242 -63.502 -22.409  1.00  0.58           S  
ATOM    257  N   LEU A  84    -144.228 -63.578 -26.875  1.00  0.59           N  
ATOM    258  CA  LEU A  84    -144.778 -62.962 -28.060  1.00  0.59           C  
ATOM    259  C   LEU A  84    -145.308 -61.570 -27.750  1.00  0.59           C  
ATOM    260  O   LEU A  84    -146.075 -61.349 -26.812  1.00  0.59           O  
ATOM    261  CB  LEU A  84    -145.895 -63.822 -28.694  1.00  0.59           C  
ATOM    262  CG  LEU A  84    -145.459 -65.245 -29.098  1.00  0.59           C  
ATOM    263  CD1 LEU A  84    -146.679 -66.046 -29.565  1.00  0.59           C  
ATOM    264  CD2 LEU A  84    -144.390 -65.248 -30.200  1.00  0.59           C  
ATOM    265  N   LEU A  85    -144.882 -60.584 -28.547  1.00  0.59           N  
ATOM    266  CA  LEU A  85    -145.198 -59.191 -28.349  1.00  0.59           C  
ATOM    267  C   LEU A  85    -145.893 -58.641 -29.571  1.00  0.59           C  
ATOM    268  O   LEU A  85    -145.719 -59.111 -30.697  1.00  0.59           O  
ATOM    269  CB  LEU A  85    -143.921 -58.347 -28.112  1.00  0.59           C  
ATOM    270  CG  LEU A  85    -143.098 -58.740 -26.870  1.00  0.59           C  
ATOM    271  CD1 LEU A  85    -141.718 -58.078 -26.941  1.00  0.59           C  
ATOM    272  CD2 LEU A  85    -143.788 -58.349 -25.557  1.00  0.59           C  
ATOM    273  N   ARG A  86    -146.700 -57.593 -29.353  1.00  0.59           N  
ATOM    274  CA  ARG A  86    -147.289 -56.792 -30.390  1.00  0.59           C  
ATOM    275  C   ARG A  86    -146.355 -55.638 -30.666  1.00  0.59           C  
ATOM    276  O   ARG A  86    -146.145 -54.783 -29.808  1.00  0.59           O  
ATOM    277  CB  ARG A  86    -148.621 -56.171 -29.921  1.00  0.59           C  
ATOM    278  CG  ARG A  86    -149.727 -57.188 -29.588  1.00  0.59           C  
ATOM    279  CD  ARG A  86    -150.952 -56.547 -28.930  1.00  0.59           C  
ATOM    280  NE  ARG A  86    -151.386 -55.437 -29.843  1.00  0.59           N  
ATOM    281  CZ  ARG A  86    -152.228 -54.444 -29.517  1.00  0.59           C  
ATOM    282  NH1 ARG A  86    -152.259 -53.386 -30.316  1.00  0.59           N  
ATOM    283  NH2 ARG A  86    -152.992 -54.514 -28.441  1.00  0.59           N  
ATOM    284  N   ALA A  87    -145.767 -55.588 -31.868  1.00  0.71           N  
ATOM    285  CA  ALA A  87    -144.899 -54.520 -32.291  1.00  0.71           C  
ATOM    286  C   ALA A  87    -145.711 -53.456 -32.989  1.00  0.71           C  
ATOM    287  O   ALA A  87    -146.141 -53.614 -34.131  1.00  0.71           O  
ATOM    288  CB  ALA A  87    -143.764 -55.065 -33.179  1.00  0.71           C  
ATOM    289  N   HIS A  88    -145.963 -52.341 -32.283  1.00  0.67           N  
ATOM    290  CA  HIS A  88    -146.871 -51.318 -32.750  1.00  0.67           C  
ATOM    291  C   HIS A  88    -146.155 -50.323 -33.659  1.00  0.67           C  
ATOM    292  O   HIS A  88    -145.217 -49.631 -33.244  1.00  0.67           O  
ATOM    293  CB  HIS A  88    -147.512 -50.568 -31.557  1.00  0.67           C  
ATOM    294  CG  HIS A  88    -147.991 -51.458 -30.435  1.00  0.67           C  
ATOM    295  ND1 HIS A  88    -148.955 -52.433 -30.616  1.00  0.67           N  
ATOM    296  CD2 HIS A  88    -147.611 -51.432 -29.132  1.00  0.67           C  
ATOM    297  CE1 HIS A  88    -149.140 -52.956 -29.425  1.00  0.67           C  
ATOM    298  NE2 HIS A  88    -148.352 -52.393 -28.493  1.00  0.67           N  
ATOM    299  N   VAL A  89    -146.572 -50.223 -34.935  1.00  0.73           N  
ATOM    300  CA  VAL A  89    -145.986 -49.307 -35.908  1.00  0.73           C  
ATOM    301  C   VAL A  89    -146.896 -48.109 -36.057  1.00  0.73           C  
ATOM    302  O   VAL A  89    -148.103 -48.243 -36.211  1.00  0.73           O  
ATOM    303  CB  VAL A  89    -145.731 -49.968 -37.263  1.00  0.73           C  
ATOM    304  CG1 VAL A  89    -145.336 -48.952 -38.358  1.00  0.73           C  
ATOM    305  CG2 VAL A  89    -144.588 -50.985 -37.083  1.00  0.73           C  
ATOM    306  N   LYS A  90    -146.354 -46.884 -35.999  1.00  0.65           N  
ATOM    307  CA  LYS A  90    -147.126 -45.659 -36.036  1.00  0.65           C  
ATOM    308  C   LYS A  90    -146.302 -44.660 -36.806  1.00  0.65           C  
ATOM    309  O   LYS A  90    -145.097 -44.602 -36.597  1.00  0.65           O  
ATOM    310  CB  LYS A  90    -147.377 -45.170 -34.596  1.00  0.65           C  
ATOM    311  CG  LYS A  90    -148.009 -43.780 -34.455  1.00  0.65           C  
ATOM    312  CD  LYS A  90    -148.166 -43.397 -32.975  1.00  0.65           C  
ATOM    313  CE  LYS A  90    -148.747 -41.998 -32.749  1.00  0.65           C  
ATOM    314  NZ  LYS A  90    -150.097 -41.924 -33.330  1.00  0.65           N  
ATOM    315  N   ASN A  91    -146.881 -43.887 -37.759  1.00  0.61           N  
ATOM    316  CA  ASN A  91    -146.122 -42.935 -38.575  1.00  0.61           C  
ATOM    317  C   ASN A  91    -145.051 -43.598 -39.453  1.00  0.61           C  
ATOM    318  O   ASN A  91    -144.093 -42.967 -39.891  1.00  0.61           O  
ATOM    319  CB  ASN A  91    -145.469 -41.812 -37.706  1.00  0.61           C  
ATOM    320  CG  ASN A  91    -146.403 -40.636 -37.494  1.00  0.61           C  
ATOM    321  OD1 ASN A  91    -147.526 -40.758 -36.971  1.00  0.61           O  
ATOM    322  ND2 ASN A  91    -145.925 -39.433 -37.871  1.00  0.61           N  
ATOM    323  N   GLY A  92    -145.190 -44.908 -39.733  1.00  0.66           N  
ATOM    324  CA  GLY A  92    -144.172 -45.684 -40.434  1.00  0.66           C  
ATOM    325  C   GLY A  92    -143.024 -46.151 -39.571  1.00  0.66           C  
ATOM    326  O   GLY A  92    -142.115 -46.815 -40.073  1.00  0.66           O  
ATOM    327  N   VAL A  93    -143.018 -45.852 -38.258  1.00  0.72           N  
ATOM    328  CA  VAL A  93    -141.909 -46.170 -37.370  1.00  0.72           C  
ATOM    329  C   VAL A  93    -142.357 -47.080 -36.234  1.00  0.72           C  
ATOM    330  O   VAL A  93    -143.528 -47.112 -35.856  1.00  0.72           O  
ATOM    331  CB  VAL A  93    -141.188 -44.931 -36.815  1.00  0.72           C  
ATOM    332  CG1 VAL A  93    -140.866 -43.945 -37.956  1.00  0.72           C  
ATOM    333  CG2 VAL A  93    -141.982 -44.224 -35.703  1.00  0.72           C  
ATOM    334  N   ILE A  94    -141.435 -47.875 -35.648  1.00  0.69           N  
ATOM    335  CA  ILE A  94    -141.710 -48.672 -34.452  1.00  0.69           C  
ATOM    336  C   ILE A  94    -141.773 -47.746 -33.246  1.00  0.69           C  
ATOM    337  O   ILE A  94    -140.810 -47.036 -32.967  1.00  0.69           O  
ATOM    338  CB  ILE A  94    -140.644 -49.748 -34.202  1.00  0.69           C  
ATOM    339  CG1 ILE A  94    -140.588 -50.762 -35.371  1.00  0.69           C  
ATOM    340  CG2 ILE A  94    -140.880 -50.476 -32.851  1.00  0.69           C  
ATOM    341  CD1 ILE A  94    -139.381 -51.706 -35.287  1.00  0.69           C  
ATOM    342  N   VAL A  95    -142.905 -47.710 -32.504  1.00  0.70           N  
ATOM    343  CA  VAL A  95    -143.043 -46.745 -31.413  1.00  0.70           C  
ATOM    344  C   VAL A  95    -143.086 -47.361 -30.029  1.00  0.70           C  
ATOM    345  O   VAL A  95    -142.545 -46.791 -29.084  1.00  0.70           O  
ATOM    346  CB  VAL A  95    -144.265 -45.835 -31.568  1.00  0.70           C  
ATOM    347  CG1 VAL A  95    -144.051 -44.934 -32.796  1.00  0.70           C  
ATOM    348  CG2 VAL A  95    -145.586 -46.622 -31.698  1.00  0.70           C  
ATOM    349  N   ARG A  96    -143.721 -48.529 -29.838  1.00  0.59           N  
ATOM    350  CA  ARG A  96    -143.800 -49.137 -28.528  1.00  0.59           C  
ATOM    351  C   ARG A  96    -144.244 -50.572 -28.712  1.00  0.59           C  
ATOM    352  O   ARG A  96    -144.556 -50.992 -29.826  1.00  0.59           O  
ATOM    353  CB  ARG A  96    -144.709 -48.349 -27.530  1.00  0.59           C  
ATOM    354  CG  ARG A  96    -146.216 -48.385 -27.845  1.00  0.59           C  
ATOM    355  CD  ARG A  96    -147.062 -47.307 -27.162  1.00  0.59           C  
ATOM    356  NE  ARG A  96    -148.505 -47.651 -27.429  1.00  0.59           N  
ATOM    357  CZ  ARG A  96    -149.204 -47.295 -28.523  1.00  0.59           C  
ATOM    358  NH1 ARG A  96    -150.407 -47.828 -28.736  1.00  0.59           N  
ATOM    359  NH2 ARG A  96    -148.758 -46.406 -29.390  1.00  0.59           N  
ATOM    360  N   ILE A  97    -144.279 -51.367 -27.630  1.00  0.67           N  
ATOM    361  CA  ILE A  97    -144.678 -52.762 -27.688  1.00  0.67           C  
ATOM    362  C   ILE A  97    -145.592 -53.062 -26.513  1.00  0.67           C  
ATOM    363  O   ILE A  97    -145.632 -52.330 -25.523  1.00  0.67           O  
ATOM    364  CB  ILE A  97    -143.481 -53.723 -27.678  1.00  0.67           C  
ATOM    365  CG1 ILE A  97    -142.353 -53.201 -26.768  1.00  0.67           C  
ATOM    366  CG2 ILE A  97    -142.987 -53.949 -29.123  1.00  0.67           C  
ATOM    367  CD1 ILE A  97    -141.171 -54.162 -26.672  1.00  0.67           C  
ATOM    368  N   SER A  98    -146.382 -54.148 -26.600  1.00  0.63           N  
ATOM    369  CA  SER A  98    -147.183 -54.663 -25.494  1.00  0.63           C  
ATOM    370  C   SER A  98    -147.355 -56.158 -25.690  1.00  0.63           C  
ATOM    371  O   SER A  98    -147.185 -56.617 -26.822  1.00  0.63           O  
ATOM    372  CB  SER A  98    -148.584 -53.991 -25.315  1.00  0.63           C  
ATOM    373  OG  SER A  98    -149.446 -54.164 -26.442  1.00  0.63           O  
ATOM    374  N   PRO A  99    -147.628 -56.986 -24.684  1.00  0.58           N  
ATOM    375  CA  PRO A  99    -147.624 -58.432 -24.871  1.00  0.58           C  
ATOM    376  C   PRO A  99    -148.825 -58.971 -25.626  1.00  0.58           C  
ATOM    377  O   PRO A  99    -149.925 -58.421 -25.576  1.00  0.58           O  
ATOM    378  CB  PRO A  99    -147.515 -59.017 -23.452  1.00  0.58           C  
ATOM    379  CG  PRO A  99    -148.002 -57.904 -22.523  1.00  0.58           C  
ATOM    380  CD  PRO A  99    -147.646 -56.616 -23.265  1.00  0.58           C  
ATOM    381  N   THR A 100    -148.603 -60.068 -26.367  1.00  0.58           N  
ATOM    382  CA  THR A 100    -149.637 -60.824 -27.053  1.00  0.58           C  
ATOM    383  C   THR A 100    -150.290 -61.756 -26.075  1.00  0.58           C  
ATOM    384  O   THR A 100    -149.641 -62.623 -25.477  1.00  0.58           O  
ATOM    385  CB  THR A 100    -149.087 -61.666 -28.197  1.00  0.58           C  
ATOM    386  OG1 THR A 100    -148.568 -60.811 -29.203  1.00  0.58           O  
ATOM    387  CG2 THR A 100    -150.149 -62.542 -28.884  1.00  0.58           C  
ATOM    388  N   TYR A 101    -151.608 -61.637 -25.878  1.00  0.46           N  
ATOM    389  CA  TYR A 101    -152.319 -62.393 -24.865  1.00  0.46           C  
ATOM    390  C   TYR A 101    -153.008 -63.617 -25.453  1.00  0.46           C  
ATOM    391  O   TYR A 101    -153.772 -64.310 -24.788  1.00  0.46           O  
ATOM    392  CB  TYR A 101    -153.397 -61.516 -24.179  1.00  0.46           C  
ATOM    393  CG  TYR A 101    -152.793 -60.298 -23.533  1.00  0.46           C  
ATOM    394  CD1 TYR A 101    -152.082 -60.398 -22.325  1.00  0.46           C  
ATOM    395  CD2 TYR A 101    -152.970 -59.030 -24.108  1.00  0.46           C  
ATOM    396  CE1 TYR A 101    -151.570 -59.254 -21.696  1.00  0.46           C  
ATOM    397  CE2 TYR A 101    -152.461 -57.884 -23.482  1.00  0.46           C  
ATOM    398  CZ  TYR A 101    -151.771 -57.997 -22.271  1.00  0.46           C  
ATOM    399  OH  TYR A 101    -151.290 -56.838 -21.631  1.00  0.46           O  
ATOM    400  N   GLY A 102    -152.739 -63.904 -26.740  1.00  0.41           N  
ATOM    401  CA  GLY A 102    -153.431 -64.905 -27.546  1.00  0.41           C  
ATOM    402  C   GLY A 102    -152.745 -66.237 -27.651  1.00  0.41           C  
ATOM    403  O   GLY A 102    -152.892 -66.937 -28.647  1.00  0.41           O  
ATOM    404  N   TYR A 103    -151.957 -66.638 -26.640  1.00  0.37           N  
ATOM    405  CA  TYR A 103    -151.454 -67.997 -26.540  1.00  0.37           C  
ATOM    406  C   TYR A 103    -152.584 -69.023 -26.444  1.00  0.37           C  
ATOM    407  O   TYR A 103    -153.628 -68.765 -25.842  1.00  0.37           O  
ATOM    408  CB  TYR A 103    -150.568 -68.194 -25.283  1.00  0.37           C  
ATOM    409  CG  TYR A 103    -149.337 -67.333 -25.307  1.00  0.37           C  
ATOM    410  CD1 TYR A 103    -149.320 -66.092 -24.648  1.00  0.37           C  
ATOM    411  CD2 TYR A 103    -148.158 -67.799 -25.913  1.00  0.37           C  
ATOM    412  CE1 TYR A 103    -148.134 -65.348 -24.565  1.00  0.37           C  
ATOM    413  CE2 TYR A 103    -146.969 -67.063 -25.818  1.00  0.37           C  
ATOM    414  CZ  TYR A 103    -146.955 -65.848 -25.130  1.00  0.37           C  
ATOM    415  OH  TYR A 103    -145.735 -65.175 -24.946  1.00  0.37           O  
ATOM    416  N   GLY A 104    -152.396 -70.235 -27.019  1.00  0.41           N  
ATOM    417  CA  GLY A 104    -153.278 -71.375 -26.763  1.00  0.41           C  
ATOM    418  C   GLY A 104    -153.410 -71.680 -25.287  1.00  0.41           C  
ATOM    419  O   GLY A 104    -152.431 -71.996 -24.616  1.00  0.41           O  
ATOM    420  N   LYS A 105    -154.628 -71.534 -24.738  1.00  0.35           N  
ATOM    421  CA  LYS A 105    -154.889 -71.696 -23.322  1.00  0.35           C  
ATOM    422  C   LYS A 105    -154.653 -73.100 -22.775  1.00  0.35           C  
ATOM    423  O   LYS A 105    -154.948 -74.110 -23.414  1.00  0.35           O  
ATOM    424  CB  LYS A 105    -156.316 -71.220 -22.950  1.00  0.35           C  
ATOM    425  CG  LYS A 105    -156.557 -69.716 -23.178  1.00  0.35           C  
ATOM    426  CD  LYS A 105    -157.984 -69.298 -22.781  1.00  0.35           C  
ATOM    427  CE  LYS A 105    -158.250 -67.801 -22.972  1.00  0.35           C  
ATOM    428  NZ  LYS A 105    -159.649 -67.475 -22.607  1.00  0.35           N  
ATOM    429  N   ALA A 106    -154.099 -73.164 -21.549  1.00  0.31           N  
ATOM    430  CA  ALA A 106    -153.891 -74.362 -20.769  1.00  0.31           C  
ATOM    431  C   ALA A 106    -155.185 -75.008 -20.271  1.00  0.31           C  
ATOM    432  O   ALA A 106    -156.297 -74.594 -20.600  1.00  0.31           O  
ATOM    433  CB  ALA A 106    -152.908 -74.077 -19.613  1.00  0.31           C  
ATOM    434  N   THR A 107    -155.057 -76.095 -19.488  1.00  0.34           N  
ATOM    435  CA  THR A 107    -156.171 -76.841 -18.914  1.00  0.34           C  
ATOM    436  C   THR A 107    -156.846 -76.121 -17.744  1.00  0.34           C  
ATOM    437  O   THR A 107    -156.942 -74.893 -17.708  1.00  0.34           O  
ATOM    438  CB  THR A 107    -155.715 -78.232 -18.455  1.00  0.34           C  
ATOM    439  OG1 THR A 107    -154.589 -78.153 -17.585  1.00  0.34           O  
ATOM    440  CG2 THR A 107    -155.264 -79.055 -19.668  1.00  0.34           C  
ATOM    441  N   ASP A 108    -157.338 -76.859 -16.729  1.00  0.36           N  
ATOM    442  CA  ASP A 108    -157.700 -76.362 -15.416  1.00  0.36           C  
ATOM    443  C   ASP A 108    -156.428 -75.964 -14.638  1.00  0.36           C  
ATOM    444  O   ASP A 108    -155.909 -76.692 -13.786  1.00  0.36           O  
ATOM    445  CB  ASP A 108    -158.527 -77.480 -14.731  1.00  0.36           C  
ATOM    446  CG  ASP A 108    -159.268 -76.985 -13.503  1.00  0.36           C  
ATOM    447  OD1 ASP A 108    -159.453 -77.808 -12.571  1.00  0.36           O  
ATOM    448  OD2 ASP A 108    -159.688 -75.802 -13.509  1.00  0.36           O  
ATOM    449  N   LEU A 109    -155.837 -74.832 -15.063  1.00  0.37           N  
ATOM    450  CA  LEU A 109    -154.498 -74.393 -14.766  1.00  0.37           C  
ATOM    451  C   LEU A 109    -154.494 -72.924 -15.159  1.00  0.37           C  
ATOM    452  O   LEU A 109    -155.323 -72.511 -15.973  1.00  0.37           O  
ATOM    453  CB  LEU A 109    -153.540 -75.185 -15.700  1.00  0.37           C  
ATOM    454  CG  LEU A 109    -152.105 -75.412 -15.201  1.00  0.37           C  
ATOM    455  CD1 LEU A 109    -152.096 -76.422 -14.048  1.00  0.37           C  
ATOM    456  CD2 LEU A 109    -151.214 -75.923 -16.342  1.00  0.37           C  
ATOM    457  N   ALA A 110    -153.591 -72.071 -14.646  1.00  0.33           N  
ATOM    458  CA  ALA A 110    -153.506 -70.696 -15.108  1.00  0.33           C  
ATOM    459  C   ALA A 110    -153.049 -70.563 -16.568  1.00  0.33           C  
ATOM    460  O   ALA A 110    -152.505 -71.479 -17.177  1.00  0.33           O  
ATOM    461  CB  ALA A 110    -152.634 -69.866 -14.150  1.00  0.33           C  
ATOM    462  N   GLY A 111    -153.318 -69.416 -17.227  1.00  0.33           N  
ATOM    463  CA  GLY A 111    -152.858 -69.199 -18.598  1.00  0.33           C  
ATOM    464  C   GLY A 111    -151.537 -68.470 -18.649  1.00  0.33           C  
ATOM    465  O   GLY A 111    -151.142 -67.793 -17.703  1.00  0.33           O  
ATOM    466  N   ASN A 112    -150.820 -68.536 -19.789  1.00  0.29           N  
ATOM    467  CA  ASN A 112    -149.517 -67.901 -19.936  1.00  0.29           C  
ATOM    468  C   ASN A 112    -149.620 -66.409 -20.208  1.00  0.29           C  
ATOM    469  O   ASN A 112    -148.671 -65.645 -20.042  1.00  0.29           O  
ATOM    470  CB  ASN A 112    -148.777 -68.540 -21.138  1.00  0.29           C  
ATOM    471  CG  ASN A 112    -147.286 -68.258 -21.054  1.00  0.29           C  
ATOM    472  OD1 ASN A 112    -146.624 -68.825 -20.163  1.00  0.29           O  
ATOM    473  ND2 ASN A 112    -146.737 -67.402 -21.928  1.00  0.29           N  
ATOM    474  N   GLN A 113    -150.778 -65.926 -20.656  1.00  0.35           N  
ATOM    475  CA  GLN A 113    -150.969 -64.555 -21.064  1.00  0.35           C  
ATOM    476  C   GLN A 113    -150.946 -63.567 -19.919  1.00  0.35           C  
ATOM    477  O   GLN A 113    -150.625 -62.394 -20.082  1.00  0.35           O  
ATOM    478  CB  GLN A 113    -152.299 -64.405 -21.841  1.00  0.35           C  
ATOM    479  CG  GLN A 113    -153.629 -64.692 -21.089  1.00  0.35           C  
ATOM    480  CD  GLN A 113    -153.984 -66.181 -21.013  1.00  0.35           C  
ATOM    481  OE1 GLN A 113    -153.204 -67.086 -21.303  1.00  0.35           O  
ATOM    482  NE2 GLN A 113    -155.230 -66.468 -20.567  1.00  0.35           N  
ATOM    483  N   ALA A 114    -151.279 -64.032 -18.710  1.00  0.34           N  
ATOM    484  CA  ALA A 114    -151.400 -63.182 -17.555  1.00  0.34           C  
ATOM    485  C   ALA A 114    -150.240 -63.407 -16.609  1.00  0.34           C  
ATOM    486  O   ALA A 114    -150.269 -62.983 -15.451  1.00  0.34           O  
ATOM    487  CB  ALA A 114    -152.716 -63.554 -16.858  1.00  0.34           C  
ATOM    488  N   SER A 115    -149.197 -64.093 -17.087  1.00  0.34           N  
ATOM    489  CA  SER A 115    -148.127 -64.673 -16.298  1.00  0.34           C  
ATOM    490  C   SER A 115    -147.286 -63.715 -15.498  1.00  0.34           C  
ATOM    491  O   SER A 115    -146.845 -63.999 -14.381  1.00  0.34           O  
ATOM    492  CB  SER A 115    -147.225 -65.574 -17.159  1.00  0.34           C  
ATOM    493  OG  SER A 115    -146.566 -64.820 -18.162  1.00  0.34           O  
ATOM    494  N   HIS A 116    -147.051 -62.536 -16.050  1.00  0.26           N  
ATOM    495  CA  HIS A 116    -146.161 -61.559 -15.490  1.00  0.26           C  
ATOM    496  C   HIS A 116    -146.885 -60.328 -15.037  1.00  0.26           C  
ATOM    497  O   HIS A 116    -146.276 -59.281 -14.831  1.00  0.26           O  
ATOM    498  CB  HIS A 116    -145.142 -61.163 -16.551  1.00  0.26           C  
ATOM    499  CG  HIS A 116    -145.703 -60.743 -17.874  1.00  0.26           C  
ATOM    500  ND1 HIS A 116    -146.166 -61.692 -18.758  1.00  0.26           N  
ATOM    501  CD2 HIS A 116    -145.779 -59.513 -18.430  1.00  0.26           C  
ATOM    502  CE1 HIS A 116    -146.511 -61.033 -19.838  1.00  0.26           C  
ATOM    503  NE2 HIS A 116    -146.293 -59.703 -19.697  1.00  0.26           N  
ATOM    504  N   ARG A 117    -148.216 -60.421 -14.843  1.00  0.32           N  
ATOM    505  CA  ARG A 117    -149.058 -59.295 -14.458  1.00  0.32           C  
ATOM    506  C   ARG A 117    -148.679 -58.670 -13.123  1.00  0.32           C  
ATOM    507  O   ARG A 117    -148.919 -57.488 -12.887  1.00  0.32           O  
ATOM    508  CB  ARG A 117    -150.563 -59.675 -14.430  1.00  0.32           C  
ATOM    509  CG  ARG A 117    -150.947 -60.680 -13.323  1.00  0.32           C  
ATOM    510  CD  ARG A 117    -152.354 -61.260 -13.454  1.00  0.32           C  
ATOM    511  NE  ARG A 117    -152.557 -62.196 -12.306  1.00  0.32           N  
ATOM    512  CZ  ARG A 117    -152.282 -63.509 -12.296  1.00  0.32           C  
ATOM    513  NH1 ARG A 117    -152.614 -64.209 -11.212  1.00  0.32           N  
ATOM    514  NH2 ARG A 117    -151.666 -64.143 -13.282  1.00  0.32           N  
ATOM    515  N   TRP A 118    -148.066 -59.462 -12.226  1.00  0.26           N  
ATOM    516  CA  TRP A 118    -147.631 -59.018 -10.924  1.00  0.26           C  
ATOM    517  C   TRP A 118    -146.151 -58.676 -10.879  1.00  0.26           C  
ATOM    518  O   TRP A 118    -145.681 -58.096  -9.902  1.00  0.26           O  
ATOM    519  CB  TRP A 118    -147.881 -60.162  -9.910  1.00  0.26           C  
ATOM    520  CG  TRP A 118    -149.351 -60.428  -9.650  1.00  0.26           C  
ATOM    521  CD1 TRP A 118    -150.114 -61.537  -9.897  1.00  0.26           C  
ATOM    522  CD2 TRP A 118    -150.221 -59.459  -9.046  1.00  0.26           C  
ATOM    523  NE1 TRP A 118    -151.421 -61.321  -9.491  1.00  0.26           N  
ATOM    524  CE2 TRP A 118    -151.507 -60.033  -8.998  1.00  0.26           C  
ATOM    525  CE3 TRP A 118    -149.979 -58.177  -8.552  1.00  0.26           C  
ATOM    526  CZ2 TRP A 118    -152.582 -59.320  -8.481  1.00  0.26           C  
ATOM    527  CZ3 TRP A 118    -151.061 -57.464  -8.020  1.00  0.26           C  
ATOM    528  CH2 TRP A 118    -152.347 -58.021  -7.998  1.00  0.26           C  
ATOM    529  N   ASP A 119    -145.395 -58.954 -11.960  1.00  0.29           N  
ATOM    530  CA  ASP A 119    -143.945 -58.833 -11.948  1.00  0.29           C  
ATOM    531  C   ASP A 119    -143.385 -58.015 -13.120  1.00  0.29           C  
ATOM    532  O   ASP A 119    -142.521 -58.501 -13.858  1.00  0.29           O  
ATOM    533  CB  ASP A 119    -143.305 -60.241 -11.947  1.00  0.29           C  
ATOM    534  CG  ASP A 119    -143.653 -60.933 -10.641  1.00  0.29           C  
ATOM    535  OD1 ASP A 119    -143.129 -60.494  -9.581  1.00  0.29           O  
ATOM    536  OD2 ASP A 119    -144.457 -61.900 -10.681  1.00  0.29           O  
ATOM    537  N   PRO A 120    -143.765 -56.758 -13.374  1.00  0.34           N  
ATOM    538  CA  PRO A 120    -143.400 -56.063 -14.611  1.00  0.34           C  
ATOM    539  C   PRO A 120    -141.957 -55.627 -14.696  1.00  0.34           C  
ATOM    540  O   PRO A 120    -141.538 -55.091 -15.732  1.00  0.34           O  
ATOM    541  CB  PRO A 120    -144.332 -54.843 -14.643  1.00  0.34           C  
ATOM    542  CG  PRO A 120    -144.699 -54.602 -13.180  1.00  0.34           C  
ATOM    543  CD  PRO A 120    -144.798 -56.025 -12.641  1.00  0.34           C  
ATOM    544  N   ARG A 121    -141.142 -55.816 -13.665  1.00  0.24           N  
ATOM    545  CA  ARG A 121    -139.782 -55.342 -13.599  1.00  0.24           C  
ATOM    546  C   ARG A 121    -138.862 -56.151 -14.451  1.00  0.24           C  
ATOM    547  O   ARG A 121    -137.729 -55.743 -14.709  1.00  0.24           O  
ATOM    548  CB  ARG A 121    -139.294 -55.449 -12.142  1.00  0.24           C  
ATOM    549  CG  ARG A 121    -139.853 -54.308 -11.279  1.00  0.24           C  
ATOM    550  CD  ARG A 121    -139.373 -54.353  -9.828  1.00  0.24           C  
ATOM    551  NE  ARG A 121    -139.884 -53.103  -9.175  1.00  0.24           N  
ATOM    552  CZ  ARG A 121    -139.776 -52.832  -7.868  1.00  0.24           C  
ATOM    553  NH1 ARG A 121    -140.258 -51.683  -7.395  1.00  0.24           N  
ATOM    554  NH2 ARG A 121    -139.197 -53.681  -7.025  1.00  0.24           N  
ATOM    555  N   ILE A 122    -139.296 -57.322 -14.900  1.00  0.26           N  
ATOM    556  CA  ILE A 122    -138.402 -58.206 -15.596  1.00  0.26           C  
ATOM    557  C   ILE A 122    -138.872 -58.323 -17.028  1.00  0.26           C  
ATOM    558  O   ILE A 122    -138.075 -58.592 -17.941  1.00  0.26           O  
ATOM    559  CB  ILE A 122    -138.389 -59.538 -14.898  1.00  0.26           C  
ATOM    560  CG1 ILE A 122    -138.412 -59.487 -13.353  1.00  0.26           C  
ATOM    561  CG2 ILE A 122    -137.297 -60.485 -15.405  1.00  0.26           C  
ATOM    562  CD1 ILE A 122    -137.243 -58.753 -12.686  1.00  0.26           C  
ATOM    563  N   CYS A 123    -140.167 -58.030 -17.299  1.00  0.63           N  
ATOM    564  CA  CYS A 123    -140.705 -57.803 -18.629  1.00  0.63           C  
ATOM    565  C   CYS A 123    -140.274 -56.442 -19.102  1.00  0.63           C  
ATOM    566  O   CYS A 123    -140.259 -56.200 -20.312  1.00  0.63           O  
ATOM    567  CB  CYS A 123    -142.255 -57.983 -18.695  1.00  0.63           C  
ATOM    568  SG  CYS A 123    -143.242 -56.563 -18.130  1.00  0.63           S  
ATOM    569  N   GLN A 124    -139.838 -55.562 -18.179  1.00  0.53           N  
ATOM    570  CA  GLN A 124    -139.098 -54.333 -18.409  1.00  0.53           C  
ATOM    571  C   GLN A 124    -138.096 -54.415 -19.555  1.00  0.53           C  
ATOM    572  O   GLN A 124    -138.212 -53.659 -20.512  1.00  0.53           O  
ATOM    573  CB  GLN A 124    -138.343 -53.922 -17.114  1.00  0.53           C  
ATOM    574  CG  GLN A 124    -137.640 -52.539 -17.139  1.00  0.53           C  
ATOM    575  CD  GLN A 124    -136.841 -52.167 -15.876  1.00  0.53           C  
ATOM    576  OE1 GLN A 124    -136.374 -51.035 -15.772  1.00  0.53           O  
ATOM    577  NE2 GLN A 124    -136.655 -53.091 -14.906  1.00  0.53           N  
ATOM    578  N   LYS A 125    -137.130 -55.366 -19.552  1.00  0.54           N  
ATOM    579  CA  LYS A 125    -136.164 -55.474 -20.642  1.00  0.54           C  
ATOM    580  C   LYS A 125    -136.793 -55.800 -21.992  1.00  0.54           C  
ATOM    581  O   LYS A 125    -136.421 -55.235 -23.020  1.00  0.54           O  
ATOM    582  CB  LYS A 125    -135.031 -56.484 -20.351  1.00  0.54           C  
ATOM    583  CG  LYS A 125    -133.821 -56.299 -21.291  1.00  0.54           C  
ATOM    584  CD  LYS A 125    -132.775 -57.419 -21.184  1.00  0.54           C  
ATOM    585  CE  LYS A 125    -133.273 -58.739 -21.781  1.00  0.54           C  
ATOM    586  NZ  LYS A 125    -132.254 -59.785 -21.642  1.00  0.54           N  
ATOM    587  N   GLY A 126    -137.797 -56.705 -22.008  1.00  0.60           N  
ATOM    588  CA  GLY A 126    -138.665 -56.928 -23.162  1.00  0.60           C  
ATOM    589  C   GLY A 126    -139.346 -55.678 -23.658  1.00  0.60           C  
ATOM    590  O   GLY A 126    -139.163 -55.289 -24.810  1.00  0.60           O  
ATOM    591  N   LEU A 127    -140.100 -54.996 -22.776  1.00  0.58           N  
ATOM    592  CA  LEU A 127    -140.882 -53.788 -23.013  1.00  0.58           C  
ATOM    593  C   LEU A 127    -140.052 -52.614 -23.523  1.00  0.58           C  
ATOM    594  O   LEU A 127    -140.533 -51.791 -24.313  1.00  0.58           O  
ATOM    595  CB  LEU A 127    -141.652 -53.348 -21.732  1.00  0.58           C  
ATOM    596  CG  LEU A 127    -142.802 -54.270 -21.255  1.00  0.58           C  
ATOM    597  CD1 LEU A 127    -143.403 -53.719 -19.952  1.00  0.58           C  
ATOM    598  CD2 LEU A 127    -143.917 -54.450 -22.296  1.00  0.58           C  
ATOM    599  N   ILE A 128    -138.777 -52.489 -23.115  1.00  0.58           N  
ATOM    600  CA  ILE A 128    -137.942 -51.365 -23.513  1.00  0.58           C  
ATOM    601  C   ILE A 128    -137.138 -51.607 -24.781  1.00  0.58           C  
ATOM    602  O   ILE A 128    -136.384 -50.729 -25.202  1.00  0.58           O  
ATOM    603  CB  ILE A 128    -136.962 -50.899 -22.433  1.00  0.58           C  
ATOM    604  CG1 ILE A 128    -135.869 -51.953 -22.124  1.00  0.58           C  
ATOM    605  CG2 ILE A 128    -137.777 -50.439 -21.204  1.00  0.58           C  
ATOM    606  CD1 ILE A 128    -134.800 -51.499 -21.122  1.00  0.58           C  
ATOM    607  N   LEU A 129    -137.290 -52.762 -25.471  1.00  0.64           N  
ATOM    608  CA  LEU A 129    -136.539 -53.067 -26.689  1.00  0.64           C  
ATOM    609  C   LEU A 129    -136.744 -52.049 -27.809  1.00  0.64           C  
ATOM    610  O   LEU A 129    -135.836 -51.750 -28.590  1.00  0.64           O  
ATOM    611  CB  LEU A 129    -136.864 -54.488 -27.218  1.00  0.64           C  
ATOM    612  CG  LEU A 129    -136.090 -54.920 -28.491  1.00  0.64           C  
ATOM    613  CD1 LEU A 129    -134.572 -54.964 -28.261  1.00  0.64           C  
ATOM    614  CD2 LEU A 129    -136.561 -56.291 -28.994  1.00  0.64           C  
ATOM    615  N   GLY A 130    -137.938 -51.420 -27.867  1.00  0.60           N  
ATOM    616  CA  GLY A 130    -138.272 -50.417 -28.875  1.00  0.60           C  
ATOM    617  C   GLY A 130    -137.482 -49.133 -28.761  1.00  0.60           C  
ATOM    618  O   GLY A 130    -137.500 -48.301 -29.657  1.00  0.60           O  
ATOM    619  N   ARG A 131    -136.719 -48.931 -27.673  1.00  0.57           N  
ATOM    620  CA  ARG A 131    -135.745 -47.857 -27.581  1.00  0.57           C  
ATOM    621  C   ARG A 131    -134.570 -48.003 -28.553  1.00  0.57           C  
ATOM    622  O   ARG A 131    -134.042 -47.027 -29.079  1.00  0.57           O  
ATOM    623  CB  ARG A 131    -135.185 -47.757 -26.141  1.00  0.57           C  
ATOM    624  CG  ARG A 131    -136.238 -47.341 -25.093  1.00  0.57           C  
ATOM    625  CD  ARG A 131    -135.686 -47.327 -23.664  1.00  0.57           C  
ATOM    626  NE  ARG A 131    -136.819 -46.928 -22.763  1.00  0.57           N  
ATOM    627  CZ  ARG A 131    -136.774 -46.973 -21.424  1.00  0.57           C  
ATOM    628  NH1 ARG A 131    -137.811 -46.526 -20.717  1.00  0.57           N  
ATOM    629  NH2 ARG A 131    -135.721 -47.459 -20.777  1.00  0.57           N  
ATOM    630  N   ARG A 132    -134.112 -49.248 -28.805  1.00  0.49           N  
ATOM    631  CA  ARG A 132    -132.907 -49.541 -29.569  1.00  0.49           C  
ATOM    632  C   ARG A 132    -132.943 -49.100 -31.027  1.00  0.49           C  
ATOM    633  O   ARG A 132    -131.919 -48.755 -31.618  1.00  0.49           O  
ATOM    634  CB  ARG A 132    -132.616 -51.067 -29.518  1.00  0.49           C  
ATOM    635  CG  ARG A 132    -131.339 -51.518 -30.272  1.00  0.49           C  
ATOM    636  CD  ARG A 132    -131.128 -53.035 -30.363  1.00  0.49           C  
ATOM    637  NE  ARG A 132    -132.316 -53.618 -31.080  1.00  0.49           N  
ATOM    638  CZ  ARG A 132    -132.489 -53.641 -32.409  1.00  0.49           C  
ATOM    639  NH1 ARG A 132    -133.620 -54.142 -32.906  1.00  0.49           N  
ATOM    640  NH2 ARG A 132    -131.565 -53.183 -33.248  1.00  0.49           N  
ATOM    641  N   ILE A 133    -134.121 -49.149 -31.671  1.00  0.47           N  
ATOM    642  CA  ILE A 133    -134.264 -49.045 -33.114  1.00  0.47           C  
ATOM    643  C   ILE A 133    -133.720 -47.757 -33.731  1.00  0.47           C  
ATOM    644  O   ILE A 133    -132.986 -47.834 -34.721  1.00  0.47           O  
ATOM    645  CB  ILE A 133    -135.708 -49.341 -33.523  1.00  0.47           C  
ATOM    646  CG1 ILE A 133    -135.958 -49.310 -35.046  1.00  0.47           C  
ATOM    647  CG2 ILE A 133    -136.687 -48.403 -32.799  1.00  0.47           C  
ATOM    648  CD1 ILE A 133    -135.596 -50.618 -35.751  1.00  0.47           C  
ATOM    649  N   TYR A 134    -133.992 -46.573 -33.148  1.00  0.46           N  
ATOM    650  CA  TYR A 134    -133.492 -45.308 -33.671  1.00  0.46           C  
ATOM    651  C   TYR A 134    -132.589 -44.609 -32.669  1.00  0.46           C  
ATOM    652  O   TYR A 134    -132.215 -43.454 -32.872  1.00  0.46           O  
ATOM    653  CB  TYR A 134    -134.643 -44.327 -34.045  1.00  0.46           C  
ATOM    654  CG  TYR A 134    -135.723 -45.008 -34.845  1.00  0.46           C  
ATOM    655  CD1 TYR A 134    -137.006 -45.170 -34.297  1.00  0.46           C  
ATOM    656  CD2 TYR A 134    -135.460 -45.535 -36.122  1.00  0.46           C  
ATOM    657  CE1 TYR A 134    -137.986 -45.908 -34.976  1.00  0.46           C  
ATOM    658  CE2 TYR A 134    -136.448 -46.253 -36.814  1.00  0.46           C  
ATOM    659  CZ  TYR A 134    -137.702 -46.463 -36.227  1.00  0.46           C  
ATOM    660  OH  TYR A 134    -138.664 -47.262 -36.879  1.00  0.46           O  
ATOM    661  N   GLY A 135    -132.220 -45.290 -31.560  1.00  0.59           N  
ATOM    662  CA  GLY A 135    -131.383 -44.735 -30.500  1.00  0.59           C  
ATOM    663  C   GLY A 135    -130.011 -44.243 -30.904  1.00  0.59           C  
ATOM    664  O   GLY A 135    -129.513 -44.474 -32.009  1.00  0.59           O  
ATOM    665  N   ASP A 136    -129.324 -43.587 -29.960  1.00  0.57           N  
ATOM    666  CA  ASP A 136    -128.022 -42.973 -30.125  1.00  0.57           C  
ATOM    667  C   ASP A 136    -126.914 -43.995 -30.375  1.00  0.57           C  
ATOM    668  O   ASP A 136    -125.912 -43.732 -31.040  1.00  0.57           O  
ATOM    669  CB  ASP A 136    -127.722 -42.074 -28.893  1.00  0.57           C  
ATOM    670  CG  ASP A 136    -127.767 -42.782 -27.561  1.00  0.57           C  
ATOM    671  OD1 ASP A 136    -127.368 -42.120 -26.566  1.00  0.57           O  
ATOM    672  OD2 ASP A 136    -128.165 -43.975 -27.455  1.00  0.57           O  
ATOM    673  N   ARG A 137    -127.108 -45.208 -29.842  1.00  0.48           N  
ATOM    674  CA  ARG A 137    -126.184 -46.315 -29.910  1.00  0.48           C  
ATOM    675  C   ARG A 137    -126.534 -47.313 -31.004  1.00  0.48           C  
ATOM    676  O   ARG A 137    -126.002 -48.422 -31.052  1.00  0.48           O  
ATOM    677  CB  ARG A 137    -126.161 -47.019 -28.531  1.00  0.48           C  
ATOM    678  CG  ARG A 137    -125.611 -46.084 -27.431  1.00  0.48           C  
ATOM    679  CD  ARG A 137    -125.854 -46.574 -26.000  1.00  0.48           C  
ATOM    680  NE  ARG A 137    -125.248 -45.574 -25.052  1.00  0.48           N  
ATOM    681  CZ  ARG A 137    -125.847 -44.446 -24.647  1.00  0.48           C  
ATOM    682  NH1 ARG A 137    -125.209 -43.608 -23.839  1.00  0.48           N  
ATOM    683  NH2 ARG A 137    -127.074 -44.107 -25.007  1.00  0.48           N  
ATOM    684  N   ARG A 138    -127.446 -46.969 -31.936  1.00  0.45           N  
ATOM    685  CA  ARG A 138    -127.770 -47.854 -33.036  1.00  0.45           C  
ATOM    686  C   ARG A 138    -126.670 -47.938 -34.083  1.00  0.45           C  
ATOM    687  O   ARG A 138    -126.324 -46.947 -34.736  1.00  0.45           O  
ATOM    688  CB  ARG A 138    -129.088 -47.436 -33.740  1.00  0.45           C  
ATOM    689  CG  ARG A 138    -129.520 -48.342 -34.918  1.00  0.45           C  
ATOM    690  CD  ARG A 138    -129.875 -49.768 -34.489  1.00  0.45           C  
ATOM    691  NE  ARG A 138    -130.010 -50.615 -35.722  1.00  0.45           N  
ATOM    692  CZ  ARG A 138    -131.146 -50.772 -36.412  1.00  0.45           C  
ATOM    693  NH1 ARG A 138    -132.263 -50.133 -36.092  1.00  0.45           N  
ATOM    694  NH2 ARG A 138    -131.165 -51.614 -37.446  1.00  0.45           N  
ATOM    695  N   VAL A 139    -126.123 -49.141 -34.327  1.00  0.42           N  
ATOM    696  CA  VAL A 139    -125.265 -49.411 -35.468  1.00  0.42           C  
ATOM    697  C   VAL A 139    -126.068 -49.345 -36.769  1.00  0.42           C  
ATOM    698  O   VAL A 139    -127.071 -50.051 -36.938  1.00  0.42           O  
ATOM    699  CB  VAL A 139    -124.550 -50.753 -35.343  1.00  0.42           C  
ATOM    700  CG1 VAL A 139    -123.457 -50.891 -36.421  1.00  0.42           C  
ATOM    701  CG2 VAL A 139    -123.901 -50.869 -33.948  1.00  0.42           C  
ATOM    702  N   LYS A 140    -125.674 -48.439 -37.689  1.00  0.42           N  
ATOM    703  CA  LYS A 140    -126.425 -48.134 -38.898  1.00  0.42           C  
ATOM    704  C   LYS A 140    -125.690 -48.522 -40.162  1.00  0.42           C  
ATOM    705  O   LYS A 140    -126.308 -48.817 -41.182  1.00  0.42           O  
ATOM    706  CB  LYS A 140    -126.654 -46.606 -38.998  1.00  0.42           C  
ATOM    707  CG  LYS A 140    -127.484 -46.034 -37.845  1.00  0.42           C  
ATOM    708  CD  LYS A 140    -127.672 -44.516 -37.969  1.00  0.42           C  
ATOM    709  CE  LYS A 140    -128.453 -43.941 -36.785  1.00  0.42           C  
ATOM    710  NZ  LYS A 140    -128.585 -42.474 -36.916  1.00  0.42           N  
ATOM    711  N   ALA A 141    -124.351 -48.551 -40.115  1.00  0.45           N  
ATOM    712  CA  ALA A 141    -123.530 -48.864 -41.254  1.00  0.45           C  
ATOM    713  C   ALA A 141    -122.490 -49.860 -40.794  1.00  0.45           C  
ATOM    714  O   ALA A 141    -122.182 -49.889 -39.598  1.00  0.45           O  
ATOM    715  CB  ALA A 141    -122.809 -47.600 -41.763  1.00  0.45           C  
ATOM    716  N   PRO A 142    -121.915 -50.701 -41.650  1.00  0.38           N  
ATOM    717  CA  PRO A 142    -120.702 -51.428 -41.316  1.00  0.38           C  
ATOM    718  C   PRO A 142    -119.562 -50.479 -40.971  1.00  0.38           C  
ATOM    719  O   PRO A 142    -119.416 -49.437 -41.612  1.00  0.38           O  
ATOM    720  CB  PRO A 142    -120.433 -52.291 -42.560  1.00  0.38           C  
ATOM    721  CG  PRO A 142    -121.055 -51.495 -43.708  1.00  0.38           C  
ATOM    722  CD  PRO A 142    -122.279 -50.849 -43.064  1.00  0.38           C  
ATOM    723  N   MET A 143    -118.751 -50.805 -39.952  1.00  0.34           N  
ATOM    724  CA  MET A 143    -117.686 -49.929 -39.496  1.00  0.34           C  
ATOM    725  C   MET A 143    -116.352 -50.648 -39.486  1.00  0.34           C  
ATOM    726  O   MET A 143    -116.269 -51.812 -39.089  1.00  0.34           O  
ATOM    727  CB  MET A 143    -117.935 -49.403 -38.061  1.00  0.34           C  
ATOM    728  CG  MET A 143    -119.297 -48.713 -37.847  1.00  0.34           C  
ATOM    729  SD  MET A 143    -119.544 -47.186 -38.802  1.00  0.34           S  
ATOM    730  CE  MET A 143    -118.596 -46.094 -37.703  1.00  0.34           C  
ATOM    731  N   ILE A 144    -115.273 -49.978 -39.925  1.00  0.25           N  
ATOM    732  CA  ILE A 144    -113.921 -50.513 -39.893  1.00  0.25           C  
ATOM    733  C   ILE A 144    -113.019 -49.589 -39.094  1.00  0.25           C  
ATOM    734  O   ILE A 144    -113.196 -48.372 -39.059  1.00  0.25           O  
ATOM    735  CB  ILE A 144    -113.361 -50.771 -41.291  1.00  0.25           C  
ATOM    736  CG1 ILE A 144    -112.078 -51.635 -41.285  1.00  0.25           C  
ATOM    737  CG2 ILE A 144    -113.169 -49.444 -42.055  1.00  0.25           C  
ATOM    738  CD1 ILE A 144    -111.728 -52.175 -42.677  1.00  0.25           C  
ATOM    739  N   ARG A 145    -112.033 -50.146 -38.370  1.00  0.25           N  
ATOM    740  CA  ARG A 145    -110.999 -49.383 -37.704  1.00  0.25           C  
ATOM    741  C   ARG A 145    -110.082 -48.655 -38.702  1.00  0.25           C  
ATOM    742  O   ARG A 145    -109.618 -49.223 -39.685  1.00  0.25           O  
ATOM    743  CB  ARG A 145    -110.208 -50.363 -36.811  1.00  0.25           C  
ATOM    744  CG  ARG A 145    -109.158 -49.755 -35.863  1.00  0.25           C  
ATOM    745  CD  ARG A 145    -109.724 -49.341 -34.504  1.00  0.25           C  
ATOM    746  NE  ARG A 145    -110.091 -50.596 -33.760  1.00  0.25           N  
ATOM    747  CZ  ARG A 145    -111.068 -50.638 -32.841  1.00  0.25           C  
ATOM    748  NH1 ARG A 145    -111.637 -49.563 -32.353  1.00  0.25           N  
ATOM    749  NH2 ARG A 145    -111.444 -51.830 -32.379  1.00  0.25           N  
ATOM    750  N   LYS A 146    -109.800 -47.358 -38.476  1.00  0.25           N  
ATOM    751  CA  LYS A 146    -109.075 -46.473 -39.379  1.00  0.25           C  
ATOM    752  C   LYS A 146    -107.644 -46.873 -39.700  1.00  0.25           C  
ATOM    753  O   LYS A 146    -107.141 -46.591 -40.786  1.00  0.25           O  
ATOM    754  CB  LYS A 146    -109.049 -45.039 -38.798  1.00  0.25           C  
ATOM    755  CG  LYS A 146    -108.521 -43.947 -39.743  1.00  0.25           C  
ATOM    756  CD  LYS A 146    -108.778 -42.533 -39.193  1.00  0.25           C  
ATOM    757  CE  LYS A 146    -108.481 -41.407 -40.188  1.00  0.25           C  
ATOM    758  NZ  LYS A 146    -107.064 -41.477 -40.594  1.00  0.25           N  
ATOM    759  N   GLY A 147    -106.928 -47.555 -38.783  1.00  0.28           N  
ATOM    760  CA  GLY A 147    -105.595 -48.084 -39.054  1.00  0.28           C  
ATOM    761  C   GLY A 147    -105.621 -49.293 -39.940  1.00  0.28           C  
ATOM    762  O   GLY A 147    -104.593 -49.768 -40.402  1.00  0.28           O  
ATOM    763  N   PHE A 148    -106.823 -49.783 -40.289  1.00  0.30           N  
ATOM    764  CA  PHE A 148    -107.004 -50.786 -41.307  1.00  0.30           C  
ATOM    765  C   PHE A 148    -107.194 -50.060 -42.644  1.00  0.30           C  
ATOM    766  O   PHE A 148    -107.660 -50.642 -43.608  1.00  0.30           O  
ATOM    767  CB  PHE A 148    -108.223 -51.744 -41.078  1.00  0.30           C  
ATOM    768  CG  PHE A 148    -108.355 -52.499 -39.759  1.00  0.30           C  
ATOM    769  CD1 PHE A 148    -107.736 -52.160 -38.542  1.00  0.30           C  
ATOM    770  CD2 PHE A 148    -109.259 -53.577 -39.738  1.00  0.30           C  
ATOM    771  CE1 PHE A 148    -107.989 -52.877 -37.360  1.00  0.30           C  
ATOM    772  CE2 PHE A 148    -109.547 -54.273 -38.556  1.00  0.30           C  
ATOM    773  CZ  PHE A 148    -108.900 -53.929 -37.366  1.00  0.30           C  
ATOM    774  N   LYS A 149    -106.794 -48.769 -42.772  1.00  0.37           N  
ATOM    775  CA  LYS A 149    -106.655 -48.048 -44.039  1.00  0.37           C  
ATOM    776  C   LYS A 149    -105.627 -48.681 -44.961  1.00  0.37           C  
ATOM    777  O   LYS A 149    -105.737 -48.587 -46.180  1.00  0.37           O  
ATOM    778  CB  LYS A 149    -106.239 -46.569 -43.832  1.00  0.37           C  
ATOM    779  CG  LYS A 149    -104.855 -46.437 -43.179  1.00  0.37           C  
ATOM    780  CD  LYS A 149    -104.432 -45.010 -42.837  1.00  0.37           C  
ATOM    781  CE  LYS A 149    -102.974 -45.036 -42.372  1.00  0.37           C  
ATOM    782  NZ  LYS A 149    -102.489 -43.664 -42.133  1.00  0.37           N  
ATOM    783  N   GLU A 150    -104.668 -49.430 -44.368  1.00  0.38           N  
ATOM    784  CA  GLU A 150    -103.729 -50.322 -45.011  1.00  0.38           C  
ATOM    785  C   GLU A 150    -104.421 -51.264 -46.006  1.00  0.38           C  
ATOM    786  O   GLU A 150    -103.853 -51.593 -47.039  1.00  0.38           O  
ATOM    787  CB  GLU A 150    -103.012 -51.153 -43.914  1.00  0.38           C  
ATOM    788  CG  GLU A 150    -102.324 -50.372 -42.752  1.00  0.38           C  
ATOM    789  CD  GLU A 150    -101.055 -49.591 -43.095  1.00  0.38           C  
ATOM    790  OE1 GLU A 150    -100.061 -50.231 -43.522  1.00  0.38           O  
ATOM    791  OE2 GLU A 150    -101.056 -48.353 -42.846  1.00  0.38           O  
ATOM    792  N   TRP A 151    -105.705 -51.619 -45.746  1.00  0.30           N  
ATOM    793  CA  TRP A 151    -106.634 -52.333 -46.612  1.00  0.30           C  
ATOM    794  C   TRP A 151    -106.824 -51.695 -47.992  1.00  0.30           C  
ATOM    795  O   TRP A 151    -107.006 -52.361 -49.023  1.00  0.30           O  
ATOM    796  CB  TRP A 151    -108.000 -52.407 -45.872  1.00  0.30           C  
ATOM    797  CG  TRP A 151    -109.044 -53.230 -46.571  1.00  0.30           C  
ATOM    798  CD1 TRP A 151    -110.115 -52.810 -47.307  1.00  0.30           C  
ATOM    799  CD2 TRP A 151    -108.862 -54.618 -46.863  1.00  0.30           C  
ATOM    800  NE1 TRP A 151    -110.596 -53.845 -48.076  1.00  0.30           N  
ATOM    801  CE2 TRP A 151    -109.795 -54.945 -47.852  1.00  0.30           C  
ATOM    802  CE3 TRP A 151    -107.929 -55.544 -46.416  1.00  0.30           C  
ATOM    803  CZ2 TRP A 151    -109.775 -56.191 -48.447  1.00  0.30           C  
ATOM    804  CZ3 TRP A 151    -107.965 -56.827 -46.972  1.00  0.30           C  
ATOM    805  CH2 TRP A 151    -108.847 -57.143 -48.003  1.00  0.30           C  
ATOM    806  N   ALA A 152    -106.828 -50.357 -48.081  1.00  0.35           N  
ATOM    807  CA  ALA A 152    -106.856 -49.658 -49.348  1.00  0.35           C  
ATOM    808  C   ALA A 152    -105.464 -49.515 -49.941  1.00  0.35           C  
ATOM    809  O   ALA A 152    -105.256 -49.708 -51.138  1.00  0.35           O  
ATOM    810  CB  ALA A 152    -107.511 -48.269 -49.201  1.00  0.35           C  
ATOM    811  N   ASP A 153    -104.470 -49.177 -49.101  1.00  0.32           N  
ATOM    812  CA  ASP A 153    -103.102 -48.969 -49.514  1.00  0.32           C  
ATOM    813  C   ASP A 153    -102.361 -50.212 -49.987  1.00  0.32           C  
ATOM    814  O   ASP A 153    -101.499 -50.095 -50.861  1.00  0.32           O  
ATOM    815  CB  ASP A 153    -102.310 -48.263 -48.393  1.00  0.32           C  
ATOM    816  CG  ASP A 153    -102.844 -46.855 -48.183  1.00  0.32           C  
ATOM    817  OD1 ASP A 153    -102.827 -46.075 -49.170  1.00  0.32           O  
ATOM    818  OD2 ASP A 153    -103.264 -46.535 -47.040  1.00  0.32           O  
ATOM    819  N   ALA A 154    -102.635 -51.428 -49.473  1.00  0.40           N  
ATOM    820  CA  ALA A 154    -102.082 -52.634 -50.042  1.00  0.40           C  
ATOM    821  C   ALA A 154    -102.967 -53.124 -51.184  1.00  0.40           C  
ATOM    822  O   ALA A 154    -102.435 -53.670 -52.146  1.00  0.40           O  
ATOM    823  CB  ALA A 154    -101.868 -53.718 -48.978  1.00  0.40           C  
ATOM    824  N   GLY A 155    -104.285 -52.785 -51.178  1.00  0.31           N  
ATOM    825  CA  GLY A 155    -105.204 -53.033 -52.296  1.00  0.31           C  
ATOM    826  C   GLY A 155    -104.781 -52.466 -53.627  1.00  0.31           C  
ATOM    827  O   GLY A 155    -105.152 -52.942 -54.695  1.00  0.31           O  
ATOM    828  N   PHE A 156    -104.007 -51.371 -53.615  1.00  0.26           N  
ATOM    829  CA  PHE A 156    -103.397 -50.824 -54.818  1.00  0.26           C  
ATOM    830  C   PHE A 156    -102.182 -51.597 -55.408  1.00  0.26           C  
ATOM    831  O   PHE A 156    -102.084 -51.689 -56.639  1.00  0.26           O  
ATOM    832  CB  PHE A 156    -103.160 -49.292 -54.632  1.00  0.26           C  
ATOM    833  CG  PHE A 156    -104.417 -48.512 -54.271  1.00  0.26           C  
ATOM    834  CD1 PHE A 156    -105.703 -48.869 -54.730  1.00  0.26           C  
ATOM    835  CD2 PHE A 156    -104.305 -47.380 -53.440  1.00  0.26           C  
ATOM    836  CE1 PHE A 156    -106.836 -48.133 -54.353  1.00  0.26           C  
ATOM    837  CE2 PHE A 156    -105.433 -46.637 -53.067  1.00  0.26           C  
ATOM    838  CZ  PHE A 156    -106.701 -47.016 -53.521  1.00  0.26           C  
ATOM    839  N   PRO A 157    -101.225 -52.146 -54.656  1.00  0.29           N  
ATOM    840  CA  PRO A 157    -100.132 -52.971 -55.185  1.00  0.29           C  
ATOM    841  C   PRO A 157    -100.419 -54.362 -55.744  1.00  0.29           C  
ATOM    842  O   PRO A 157     -99.474 -54.969 -56.275  1.00  0.29           O  
ATOM    843  CB  PRO A 157     -99.225 -53.150 -53.951  1.00  0.29           C  
ATOM    844  CG  PRO A 157     -99.332 -51.824 -53.208  1.00  0.29           C  
ATOM    845  CD  PRO A 157    -100.768 -51.395 -53.489  1.00  0.29           C  
ATOM    846  N   ARG A 158    -101.609 -54.953 -55.591  1.00  0.27           N  
ATOM    847  CA  ARG A 158    -101.900 -56.287 -56.086  1.00  0.27           C  
ATOM    848  C   ARG A 158    -103.372 -56.372 -56.478  1.00  0.27           C  
ATOM    849  O   ARG A 158    -104.256 -55.903 -55.741  1.00  0.27           O  
ATOM    850  CB  ARG A 158    -101.623 -57.384 -55.023  1.00  0.27           C  
ATOM    851  CG  ARG A 158    -100.336 -57.435 -54.182  1.00  0.27           C  
ATOM    852  CD  ARG A 158     -99.361 -58.438 -54.765  1.00  0.27           C  
ATOM    853  NE  ARG A 158     -98.180 -58.491 -53.869  1.00  0.27           N  
ATOM    854  CZ  ARG A 158     -97.193 -57.586 -53.899  1.00  0.27           C  
ATOM    855  NH1 ARG A 158     -96.100 -57.813 -53.177  1.00  0.27           N  
ATOM    856  NH2 ARG A 158     -97.284 -56.472 -54.621  1.00  0.27           N  
ATOM    857  N   HIS A 159    -103.734 -56.949 -57.629  1.00  0.27           N  
ATOM    858  CA  HIS A 159    -105.134 -57.148 -58.022  1.00  0.27           C  
ATOM    859  C   HIS A 159    -105.863 -58.237 -57.235  1.00  0.27           C  
ATOM    860  O   HIS A 159    -106.973 -58.003 -56.732  1.00  0.27           O  
ATOM    861  CB  HIS A 159    -105.308 -57.372 -59.548  1.00  0.27           C  
ATOM    862  CG  HIS A 159    -104.667 -56.265 -60.344  1.00  0.27           C  
ATOM    863  ND1 HIS A 159    -105.282 -55.041 -60.432  1.00  0.27           N  
ATOM    864  CD2 HIS A 159    -103.401 -56.192 -60.869  1.00  0.27           C  
ATOM    865  CE1 HIS A 159    -104.401 -54.235 -60.999  1.00  0.27           C  
ATOM    866  NE2 HIS A 159    -103.258 -54.889 -61.269  1.00  0.27           N  
ATOM    867  N   ASP A 160    -105.297 -59.431 -57.017  1.00  0.27           N  
ATOM    868  CA  ASP A 160    -105.953 -60.510 -56.300  1.00  0.27           C  
ATOM    869  C   ASP A 160    -105.956 -60.328 -54.768  1.00  0.27           C  
ATOM    870  O   ASP A 160    -105.660 -61.252 -54.009  1.00  0.27           O  
ATOM    871  CB  ASP A 160    -105.224 -61.854 -56.574  1.00  0.27           C  
ATOM    872  CG  ASP A 160    -105.099 -62.159 -58.055  1.00  0.27           C  
ATOM    873  OD1 ASP A 160    -106.126 -62.079 -58.762  1.00  0.27           O  
ATOM    874  OD2 ASP A 160    -103.958 -62.466 -58.495  1.00  0.27           O  
ATOM    875  N   ASP A 161    -106.254 -59.121 -54.259  1.00  0.27           N  
ATOM    876  CA  ASP A 161    -105.788 -58.699 -52.949  1.00  0.27           C  
ATOM    877  C   ASP A 161    -106.788 -57.657 -52.430  1.00  0.27           C  
ATOM    878  O   ASP A 161    -107.528 -57.983 -51.450  1.00  0.27           O  
ATOM    879  CB  ASP A 161    -104.301 -58.312 -53.222  1.00  0.27           C  
ATOM    880  CG  ASP A 161    -103.696 -57.103 -52.514  1.00  0.27           C  
ATOM    881  OD1 ASP A 161    -104.155 -55.998 -52.871  1.00  0.27           O  
ATOM    882  OD2 ASP A 161    -102.656 -57.239 -51.818  1.00  0.27           O  
ATOM    883  N   GLY A 162    -106.920 -56.464 -52.974  1.00  0.36           N  
ATOM    884  CA  GLY A 162    -107.908 -55.452 -52.589  1.00  0.36           C  
ATOM    885  C   GLY A 162    -109.093 -55.445 -53.492  1.00  0.36           C  
ATOM    886  O   GLY A 162    -109.066 -56.004 -54.590  1.00  0.36           O  
ATOM    887  N   THR A 163    -110.164 -54.748 -53.081  1.00  0.29           N  
ATOM    888  CA  THR A 163    -111.501 -54.878 -53.654  1.00  0.29           C  
ATOM    889  C   THR A 163    -111.937 -53.671 -54.429  1.00  0.29           C  
ATOM    890  O   THR A 163    -112.256 -52.599 -53.900  1.00  0.29           O  
ATOM    891  CB  THR A 163    -112.511 -55.201 -52.555  1.00  0.29           C  
ATOM    892  OG1 THR A 163    -113.806 -55.557 -52.967  1.00  0.29           O  
ATOM    893  CG2 THR A 163    -112.456 -54.351 -51.270  1.00  0.29           C  
ATOM    894  N   PRO A 164    -111.992 -53.859 -55.734  1.00  0.28           N  
ATOM    895  CA  PRO A 164    -112.744 -52.980 -56.586  1.00  0.28           C  
ATOM    896  C   PRO A 164    -113.895 -53.754 -57.173  1.00  0.28           C  
ATOM    897  O   PRO A 164    -114.182 -54.888 -56.813  1.00  0.28           O  
ATOM    898  CB  PRO A 164    -111.698 -52.636 -57.655  1.00  0.28           C  
ATOM    899  CG  PRO A 164    -110.983 -53.970 -57.891  1.00  0.28           C  
ATOM    900  CD  PRO A 164    -110.934 -54.557 -56.481  1.00  0.28           C  
ATOM    901  N   ARG A 165    -114.570 -53.140 -58.149  1.00  0.25           N  
ATOM    902  CA  ARG A 165    -115.698 -53.726 -58.844  1.00  0.25           C  
ATOM    903  C   ARG A 165    -115.422 -55.037 -59.585  1.00  0.25           C  
ATOM    904  O   ARG A 165    -116.328 -55.839 -59.786  1.00  0.25           O  
ATOM    905  CB  ARG A 165    -116.236 -52.704 -59.872  1.00  0.25           C  
ATOM    906  CG  ARG A 165    -116.873 -51.457 -59.228  1.00  0.25           C  
ATOM    907  CD  ARG A 165    -117.209 -50.377 -60.258  1.00  0.25           C  
ATOM    908  NE  ARG A 165    -117.874 -49.253 -59.525  1.00  0.25           N  
ATOM    909  CZ  ARG A 165    -118.163 -48.070 -60.085  1.00  0.25           C  
ATOM    910  NH1 ARG A 165    -118.781 -47.134 -59.367  1.00  0.25           N  
ATOM    911  NH2 ARG A 165    -117.847 -47.804 -61.349  1.00  0.25           N  
ATOM    912  N   ALA A 166    -114.185 -55.253 -60.072  1.00  0.29           N  
ATOM    913  CA  ALA A 166    -113.825 -56.439 -60.831  1.00  0.29           C  
ATOM    914  C   ALA A 166    -113.473 -57.625 -59.942  1.00  0.29           C  
ATOM    915  O   ALA A 166    -113.929 -58.771 -60.155  1.00  0.29           O  
ATOM    916  CB  ALA A 166    -112.654 -56.063 -61.766  1.00  0.29           C  
ATOM    917  N   ASP A 167    -112.690 -57.382 -58.894  1.00  0.31           N  
ATOM    918  CA  ASP A 167    -112.155 -58.383 -58.017  1.00  0.31           C  
ATOM    919  C   ASP A 167    -112.926 -58.337 -56.733  1.00  0.31           C  
ATOM    920  O   ASP A 167    -112.503 -57.748 -55.731  1.00  0.31           O  
ATOM    921  CB  ASP A 167    -110.629 -58.223 -57.874  1.00  0.31           C  
ATOM    922  CG  ASP A 167    -110.087 -58.320 -59.283  1.00  0.31           C  
ATOM    923  OD1 ASP A 167    -110.255 -59.419 -59.878  1.00  0.31           O  
ATOM    924  OD2 ASP A 167    -109.627 -57.276 -59.815  1.00  0.31           O  
ATOM    925  N   MET A 168    -114.119 -58.955 -56.732  1.00  0.35           N  
ATOM    926  CA  MET A 168    -114.916 -59.136 -55.547  1.00  0.35           C  
ATOM    927  C   MET A 168    -114.237 -59.821 -54.403  1.00  0.35           C  
ATOM    928  O   MET A 168    -113.463 -60.780 -54.532  1.00  0.35           O  
ATOM    929  CB  MET A 168    -116.188 -60.008 -55.739  1.00  0.35           C  
ATOM    930  CG  MET A 168    -117.318 -59.328 -56.514  1.00  0.35           C  
ATOM    931  SD  MET A 168    -118.878 -60.277 -56.498  1.00  0.35           S  
ATOM    932  CE  MET A 168    -119.373 -60.023 -54.759  1.00  0.35           C  
ATOM    933  N   GLU A 169    -114.715 -59.451 -53.260  1.00  0.29           N  
ATOM    934  CA  GLU A 169    -114.518 -59.909 -51.926  1.00  0.29           C  
ATOM    935  C   GLU A 169    -113.915 -61.247 -51.521  1.00  0.29           C  
ATOM    936  O   GLU A 169    -113.186 -61.421 -50.539  1.00  0.29           O  
ATOM    937  CB  GLU A 169    -115.814 -59.645 -51.203  1.00  0.29           C  
ATOM    938  CG  GLU A 169    -116.281 -58.163 -51.249  1.00  0.29           C  
ATOM    939  CD  GLU A 169    -117.150 -57.575 -52.360  1.00  0.29           C  
ATOM    940  OE1 GLU A 169    -118.190 -57.019 -51.948  1.00  0.29           O  
ATOM    941  OE2 GLU A 169    -116.756 -57.571 -53.548  1.00  0.29           O  
ATOM    942  N   LYS A 170    -114.264 -62.294 -52.222  1.00  0.22           N  
ATOM    943  CA  LYS A 170    -113.782 -63.616 -51.928  1.00  0.22           C  
ATOM    944  C   LYS A 170    -112.618 -63.980 -52.805  1.00  0.22           C  
ATOM    945  O   LYS A 170    -112.206 -65.138 -52.851  1.00  0.22           O  
ATOM    946  CB  LYS A 170    -114.961 -64.593 -52.093  1.00  0.22           C  
ATOM    947  CG  LYS A 170    -115.622 -64.506 -53.482  1.00  0.22           C  
ATOM    948  CD  LYS A 170    -117.004 -65.178 -53.561  1.00  0.22           C  
ATOM    949  CE  LYS A 170    -117.613 -65.093 -54.968  1.00  0.22           C  
ATOM    950  NZ  LYS A 170    -118.909 -65.811 -55.055  1.00  0.22           N  
ATOM    951  N   ARG A 171    -112.069 -62.995 -53.523  1.00  0.26           N  
ATOM    952  CA  ARG A 171    -110.933 -63.153 -54.395  1.00  0.26           C  
ATOM    953  C   ARG A 171    -109.724 -62.454 -53.810  1.00  0.26           C  
ATOM    954  O   ARG A 171    -108.592 -62.857 -54.083  1.00  0.26           O  
ATOM    955  CB  ARG A 171    -111.239 -62.560 -55.795  1.00  0.26           C  
ATOM    956  CG  ARG A 171    -112.537 -63.097 -56.446  1.00  0.26           C  
ATOM    957  CD  ARG A 171    -112.861 -62.437 -57.793  1.00  0.26           C  
ATOM    958  NE  ARG A 171    -114.140 -63.067 -58.272  1.00  0.26           N  
ATOM    959  CZ  ARG A 171    -114.769 -62.728 -59.406  1.00  0.26           C  
ATOM    960  NH1 ARG A 171    -115.855 -63.412 -59.773  1.00  0.26           N  
ATOM    961  NH2 ARG A 171    -114.349 -61.736 -60.183  1.00  0.26           N  
ATOM    962  N   GLY A 172    -109.907 -61.433 -52.942  1.00  0.28           N  
ATOM    963  CA  GLY A 172    -108.798 -60.684 -52.391  1.00  0.28           C  
ATOM    964  C   GLY A 172    -107.994 -61.415 -51.355  1.00  0.28           C  
ATOM    965  O   GLY A 172    -108.235 -61.279 -50.158  1.00  0.28           O  
ATOM    966  N   TYR A 173    -106.999 -62.225 -51.753  1.00  0.26           N  
ATOM    967  CA  TYR A 173    -106.271 -63.039 -50.808  1.00  0.26           C  
ATOM    968  C   TYR A 173    -104.877 -62.508 -50.554  1.00  0.26           C  
ATOM    969  O   TYR A 173    -104.332 -62.740 -49.471  1.00  0.26           O  
ATOM    970  CB  TYR A 173    -106.274 -64.531 -51.278  1.00  0.26           C  
ATOM    971  CG  TYR A 173    -105.191 -64.850 -52.280  1.00  0.26           C  
ATOM    972  CD1 TYR A 173    -105.342 -64.613 -53.659  1.00  0.26           C  
ATOM    973  CD2 TYR A 173    -103.934 -65.232 -51.785  1.00  0.26           C  
ATOM    974  CE1 TYR A 173    -104.235 -64.724 -54.519  1.00  0.26           C  
ATOM    975  CE2 TYR A 173    -102.830 -65.312 -52.636  1.00  0.26           C  
ATOM    976  CZ  TYR A 173    -102.975 -65.045 -53.995  1.00  0.26           C  
ATOM    977  OH  TYR A 173    -101.806 -64.996 -54.773  1.00  0.26           O  
ATOM    978  N   ASP A 174    -104.263 -61.755 -51.481  1.00  0.24           N  
ATOM    979  CA  ASP A 174    -102.841 -61.453 -51.387  1.00  0.24           C  
ATOM    980  C   ASP A 174    -102.618 -60.174 -50.571  1.00  0.24           C  
ATOM    981  O   ASP A 174    -101.500 -59.838 -50.210  1.00  0.24           O  
ATOM    982  CB  ASP A 174    -102.185 -61.434 -52.802  1.00  0.24           C  
ATOM    983  CG  ASP A 174    -100.765 -61.975 -52.792  1.00  0.24           C  
ATOM    984  OD1 ASP A 174     -99.811 -61.174 -52.983  1.00  0.24           O  
ATOM    985  OD2 ASP A 174    -100.621 -63.220 -52.652  1.00  0.24           O  
ATOM    986  N   GLU A 175    -103.691 -59.505 -50.127  1.00  0.27           N  
ATOM    987  CA  GLU A 175    -103.660 -58.331 -49.263  1.00  0.27           C  
ATOM    988  C   GLU A 175    -103.655 -58.683 -47.822  1.00  0.27           C  
ATOM    989  O   GLU A 175    -102.843 -58.279 -46.991  1.00  0.27           O  
ATOM    990  CB  GLU A 175    -104.936 -57.572 -49.600  1.00  0.27           C  
ATOM    991  CG  GLU A 175    -104.889 -56.040 -49.521  1.00  0.27           C  
ATOM    992  CD  GLU A 175    -104.963 -55.513 -48.132  1.00  0.27           C  
ATOM    993  OE1 GLU A 175    -105.145 -56.263 -47.141  1.00  0.27           O  
ATOM    994  OE2 GLU A 175    -104.890 -54.263 -48.041  1.00  0.27           O  
ATOM    995  N   TRP A 176    -104.513 -59.599 -47.531  1.00  0.24           N  
ATOM    996  CA  TRP A 176    -104.564 -60.337 -46.324  1.00  0.24           C  
ATOM    997  C   TRP A 176    -103.513 -61.417 -46.309  1.00  0.24           C  
ATOM    998  O   TRP A 176    -103.395 -62.192 -45.378  1.00  0.24           O  
ATOM    999  CB  TRP A 176    -106.012 -60.760 -46.263  1.00  0.24           C  
ATOM   1000  CG  TRP A 176    -106.346 -61.245 -44.911  1.00  0.24           C  
ATOM   1001  CD1 TRP A 176    -105.968 -62.420 -44.347  1.00  0.24           C  
ATOM   1002  CD2 TRP A 176    -106.648 -60.351 -43.853  1.00  0.24           C  
ATOM   1003  NE1 TRP A 176    -106.141 -62.381 -42.996  1.00  0.24           N  
ATOM   1004  CE2 TRP A 176    -106.546 -61.096 -42.673  1.00  0.24           C  
ATOM   1005  CE3 TRP A 176    -106.931 -58.988 -43.858  1.00  0.24           C  
ATOM   1006  CZ2 TRP A 176    -106.733 -60.483 -41.447  1.00  0.24           C  
ATOM   1007  CZ3 TRP A 176    -107.042 -58.355 -42.616  1.00  0.24           C  
ATOM   1008  CH2 TRP A 176    -106.944 -59.094 -41.429  1.00  0.24           C  
ATOM   1009  N   LEU A 177    -102.807 -61.578 -47.407  1.00  0.24           N  
ATOM   1010  CA  LEU A 177    -101.403 -61.815 -47.265  1.00  0.24           C  
ATOM   1011  C   LEU A 177    -100.666 -60.535 -46.819  1.00  0.24           C  
ATOM   1012  O   LEU A 177    -100.471 -60.453 -45.620  1.00  0.24           O  
ATOM   1013  CB  LEU A 177    -100.884 -62.638 -48.447  1.00  0.24           C  
ATOM   1014  CG  LEU A 177     -99.657 -63.517 -48.196  1.00  0.24           C  
ATOM   1015  CD1 LEU A 177     -99.842 -64.461 -46.993  1.00  0.24           C  
ATOM   1016  CD2 LEU A 177     -99.363 -64.367 -49.430  1.00  0.24           C  
ATOM   1017  N   GLN A 178    -100.357 -59.528 -47.680  1.00  0.27           N  
ATOM   1018  CA  GLN A 178     -99.483 -58.356 -47.442  1.00  0.27           C  
ATOM   1019  C   GLN A 178     -99.731 -57.476 -46.181  1.00  0.27           C  
ATOM   1020  O   GLN A 178     -99.149 -56.381 -46.102  1.00  0.27           O  
ATOM   1021  CB  GLN A 178     -99.520 -57.362 -48.651  1.00  0.27           C  
ATOM   1022  CG  GLN A 178     -99.056 -57.822 -50.069  1.00  0.27           C  
ATOM   1023  CD  GLN A 178     -97.568 -58.037 -50.315  1.00  0.27           C  
ATOM   1024  OE1 GLN A 178     -97.051 -59.119 -50.661  1.00  0.27           O  
ATOM   1025  NE2 GLN A 178     -96.801 -56.938 -50.286  1.00  0.27           N  
ATOM   1026  N   ILE A 179    -100.551 -57.850 -45.189  1.00  0.29           N  
ATOM   1027  CA  ILE A 179    -100.872 -57.088 -43.989  1.00  0.29           C  
ATOM   1028  C   ILE A 179    -100.798 -57.999 -42.769  1.00  0.29           C  
ATOM   1029  O   ILE A 179    -100.135 -57.564 -41.803  1.00  0.29           O  
ATOM   1030  CB  ILE A 179    -102.233 -56.381 -44.072  1.00  0.29           C  
ATOM   1031  CG1 ILE A 179    -102.179 -55.208 -45.060  1.00  0.29           C  
ATOM   1032  CG2 ILE A 179    -102.773 -55.880 -42.708  1.00  0.29           C  
ATOM   1033  CD1 ILE A 179    -103.497 -54.441 -45.103  1.00  0.29           C  
ATOM   1034  N   PRO A 180    -101.391 -59.202 -42.597  1.00  0.30           N  
ATOM   1035  CA  PRO A 180    -101.298 -59.840 -41.282  1.00  0.30           C  
ATOM   1036  C   PRO A 180    -100.082 -60.714 -41.165  1.00  0.30           C  
ATOM   1037  O   PRO A 180     -99.475 -60.932 -42.235  1.00  0.30           O  
ATOM   1038  CB  PRO A 180    -102.510 -60.763 -41.151  1.00  0.30           C  
ATOM   1039  CG  PRO A 180    -103.486 -60.256 -42.193  1.00  0.30           C  
ATOM   1040  CD  PRO A 180    -102.649 -59.585 -43.255  1.00  0.30           C  
ATOM   1041  N   TRP A 181     -99.725 -61.313 -40.013  1.00  0.25           N  
ATOM   1042  CA  TRP A 181     -98.547 -62.146 -39.688  1.00  0.25           C  
ATOM   1043  C   TRP A 181     -98.170 -63.372 -40.593  1.00  0.25           C  
ATOM   1044  O   TRP A 181     -97.210 -64.083 -40.281  1.00  0.25           O  
ATOM   1045  CB  TRP A 181     -98.527 -62.556 -38.185  1.00  0.25           C  
ATOM   1046  CG  TRP A 181     -99.530 -63.641 -37.862  1.00  0.25           C  
ATOM   1047  CD1 TRP A 181    -100.892 -63.570 -37.828  1.00  0.25           C  
ATOM   1048  CD2 TRP A 181     -99.179 -65.030 -37.870  1.00  0.25           C  
ATOM   1049  NE1 TRP A 181    -101.425 -64.832 -37.825  1.00  0.25           N  
ATOM   1050  CE2 TRP A 181    -100.396 -65.753 -37.890  1.00  0.25           C  
ATOM   1051  CE3 TRP A 181     -97.952 -65.687 -37.932  1.00  0.25           C  
ATOM   1052  CZ2 TRP A 181    -100.385 -67.136 -37.998  1.00  0.25           C  
ATOM   1053  CZ3 TRP A 181     -97.948 -67.073 -38.111  1.00  0.25           C  
ATOM   1054  CH2 TRP A 181     -99.152 -67.791 -38.151  1.00  0.25           C  
ATOM   1055  N   ASP A 182     -98.824 -63.616 -41.742  1.00  0.25           N  
ATOM   1056  CA  ASP A 182     -98.581 -64.743 -42.631  1.00  0.25           C  
ATOM   1057  C   ASP A 182     -97.733 -64.478 -43.892  1.00  0.25           C  
ATOM   1058  O   ASP A 182     -97.345 -65.418 -44.597  1.00  0.25           O  
ATOM   1059  CB  ASP A 182     -99.962 -65.235 -43.130  1.00  0.25           C  
ATOM   1060  CG  ASP A 182    -100.860 -65.666 -41.993  1.00  0.25           C  
ATOM   1061  OD1 ASP A 182    -101.917 -65.020 -41.735  1.00  0.25           O  
ATOM   1062  OD2 ASP A 182    -100.579 -66.741 -41.408  1.00  0.25           O  
ATOM   1063  N   GLU A 183     -97.375 -63.233 -44.249  1.00  0.29           N  
ATOM   1064  CA  GLU A 183     -96.791 -62.943 -45.563  1.00  0.29           C  
ATOM   1065  C   GLU A 183     -95.293 -62.856 -45.646  1.00  0.29           C  
ATOM   1066  O   GLU A 183     -94.771 -62.549 -46.729  1.00  0.29           O  
ATOM   1067  CB  GLU A 183     -97.394 -61.646 -46.151  1.00  0.29           C  
ATOM   1068  CG  GLU A 183     -97.601 -60.476 -45.171  1.00  0.29           C  
ATOM   1069  CD  GLU A 183     -96.399 -59.666 -44.813  1.00  0.29           C  
ATOM   1070  OE1 GLU A 183     -96.604 -58.505 -44.385  1.00  0.29           O  
ATOM   1071  OE2 GLU A 183     -95.263 -60.201 -44.860  1.00  0.29           O  
ATOM   1072  N   ALA A 184     -94.568 -63.164 -44.555  1.00  0.24           N  
ATOM   1073  CA  ALA A 184     -93.208 -62.757 -44.231  1.00  0.24           C  
ATOM   1074  C   ALA A 184     -92.183 -62.660 -45.351  1.00  0.24           C  
ATOM   1075  O   ALA A 184     -91.349 -61.751 -45.397  1.00  0.24           O  
ATOM   1076  CB  ALA A 184     -92.711 -63.767 -43.174  1.00  0.24           C  
ATOM   1077  N   LEU A 185     -92.230 -63.613 -46.282  1.00  0.19           N  
ATOM   1078  CA  LEU A 185     -91.414 -63.728 -47.470  1.00  0.19           C  
ATOM   1079  C   LEU A 185     -91.537 -62.576 -48.461  1.00  0.19           C  
ATOM   1080  O   LEU A 185     -90.559 -62.178 -49.086  1.00  0.19           O  
ATOM   1081  CB  LEU A 185     -91.765 -65.059 -48.177  1.00  0.19           C  
ATOM   1082  CG  LEU A 185     -91.601 -66.288 -47.255  1.00  0.19           C  
ATOM   1083  CD1 LEU A 185     -92.146 -67.566 -47.902  1.00  0.19           C  
ATOM   1084  CD2 LEU A 185     -90.145 -66.498 -46.816  1.00  0.19           C  
ATOM   1085  N   ALA A 186     -92.748 -62.026 -48.651  1.00  0.23           N  
ATOM   1086  CA  ALA A 186     -93.010 -60.981 -49.616  1.00  0.23           C  
ATOM   1087  C   ALA A 186     -92.735 -59.573 -49.109  1.00  0.23           C  
ATOM   1088  O   ALA A 186     -92.384 -58.670 -49.870  1.00  0.23           O  
ATOM   1089  CB  ALA A 186     -94.503 -61.080 -49.969  1.00  0.23           C  
ATOM   1090  N   ILE A 187     -92.930 -59.332 -47.809  1.00  0.29           N  
ATOM   1091  CA  ILE A 187     -92.910 -57.975 -47.290  1.00  0.29           C  
ATOM   1092  C   ILE A 187     -91.741 -57.742 -46.346  1.00  0.29           C  
ATOM   1093  O   ILE A 187     -91.320 -56.595 -46.162  1.00  0.29           O  
ATOM   1094  CB  ILE A 187     -94.221 -57.795 -46.547  1.00  0.29           C  
ATOM   1095  CG1 ILE A 187     -95.417 -57.351 -47.399  1.00  0.29           C  
ATOM   1096  CG2 ILE A 187     -94.175 -56.961 -45.278  1.00  0.29           C  
ATOM   1097  CD1 ILE A 187     -95.540 -55.853 -47.728  1.00  0.29           C  
ATOM   1098  N   ALA A 188     -91.181 -58.824 -45.760  1.00  0.39           N  
ATOM   1099  CA  ALA A 188     -90.218 -58.824 -44.676  1.00  0.39           C  
ATOM   1100  C   ALA A 188     -90.821 -58.825 -43.277  1.00  0.39           C  
ATOM   1101  O   ALA A 188     -91.902 -58.302 -42.999  1.00  0.39           O  
ATOM   1102  CB  ALA A 188     -89.142 -57.720 -44.753  1.00  0.39           C  
ATOM   1103  N   ALA A 189     -90.082 -59.403 -42.311  1.00  0.27           N  
ATOM   1104  CA  ALA A 189     -90.530 -59.608 -40.944  1.00  0.27           C  
ATOM   1105  C   ALA A 189     -90.930 -58.359 -40.187  1.00  0.27           C  
ATOM   1106  O   ALA A 189     -91.888 -58.385 -39.404  1.00  0.27           O  
ATOM   1107  CB  ALA A 189     -89.422 -60.288 -40.119  1.00  0.27           C  
ATOM   1108  N   LYS A 190     -90.226 -57.232 -40.358  1.00  0.34           N  
ATOM   1109  CA  LYS A 190     -90.608 -55.995 -39.709  1.00  0.34           C  
ATOM   1110  C   LYS A 190     -91.947 -55.481 -40.169  1.00  0.34           C  
ATOM   1111  O   LYS A 190     -92.842 -55.256 -39.367  1.00  0.34           O  
ATOM   1112  CB  LYS A 190     -89.598 -54.879 -40.039  1.00  0.34           C  
ATOM   1113  CG  LYS A 190     -88.290 -55.021 -39.266  1.00  0.34           C  
ATOM   1114  CD  LYS A 190     -87.338 -53.863 -39.584  1.00  0.34           C  
ATOM   1115  CE  LYS A 190     -86.034 -53.957 -38.795  1.00  0.34           C  
ATOM   1116  NZ  LYS A 190     -85.134 -52.855 -39.191  1.00  0.34           N  
ATOM   1117  N   THR A 191     -92.131 -55.313 -41.484  1.00  0.36           N  
ATOM   1118  CA  THR A 191     -93.356 -54.753 -42.037  1.00  0.36           C  
ATOM   1119  C   THR A 191     -94.542 -55.656 -41.781  1.00  0.36           C  
ATOM   1120  O   THR A 191     -95.594 -55.170 -41.361  1.00  0.36           O  
ATOM   1121  CB  THR A 191     -93.210 -54.391 -43.505  1.00  0.36           C  
ATOM   1122  OG1 THR A 191     -92.182 -53.440 -43.720  1.00  0.36           O  
ATOM   1123  CG2 THR A 191     -94.491 -53.796 -44.122  1.00  0.36           C  
ATOM   1124  N   LEU A 192     -94.391 -56.982 -41.882  1.00  0.29           N  
ATOM   1125  CA  LEU A 192     -95.379 -57.935 -41.441  1.00  0.29           C  
ATOM   1126  C   LEU A 192     -95.875 -57.759 -40.018  1.00  0.29           C  
ATOM   1127  O   LEU A 192     -97.071 -57.644 -39.727  1.00  0.29           O  
ATOM   1128  CB  LEU A 192     -94.649 -59.307 -41.439  1.00  0.29           C  
ATOM   1129  CG  LEU A 192     -95.494 -60.499 -40.969  1.00  0.29           C  
ATOM   1130  CD1 LEU A 192     -96.624 -60.607 -41.954  1.00  0.29           C  
ATOM   1131  CD2 LEU A 192     -94.739 -61.834 -40.997  1.00  0.29           C  
ATOM   1132  N   GLN A 193     -94.940 -57.743 -39.056  1.00  0.36           N  
ATOM   1133  CA  GLN A 193     -95.290 -57.628 -37.660  1.00  0.36           C  
ATOM   1134  C   GLN A 193     -95.752 -56.242 -37.301  1.00  0.36           C  
ATOM   1135  O   GLN A 193     -96.756 -56.099 -36.589  1.00  0.36           O  
ATOM   1136  CB  GLN A 193     -94.130 -58.089 -36.762  1.00  0.36           C  
ATOM   1137  CG  GLN A 193     -93.705 -59.562 -36.994  1.00  0.36           C  
ATOM   1138  CD  GLN A 193     -94.822 -60.571 -36.711  1.00  0.36           C  
ATOM   1139  OE1 GLN A 193     -95.536 -60.525 -35.709  1.00  0.36           O  
ATOM   1140  NE2 GLN A 193     -94.982 -61.560 -37.621  1.00  0.36           N  
ATOM   1141  N   ASN A 194     -95.122 -55.182 -37.809  1.00  0.41           N  
ATOM   1142  CA  ASN A 194     -95.543 -53.813 -37.598  1.00  0.41           C  
ATOM   1143  C   ASN A 194     -96.923 -53.498 -38.173  1.00  0.41           C  
ATOM   1144  O   ASN A 194     -97.750 -52.915 -37.470  1.00  0.41           O  
ATOM   1145  CB  ASN A 194     -94.541 -52.821 -38.239  1.00  0.41           C  
ATOM   1146  CG  ASN A 194     -93.156 -52.907 -37.608  1.00  0.41           C  
ATOM   1147  OD1 ASN A 194     -92.912 -53.418 -36.516  1.00  0.41           O  
ATOM   1148  ND2 ASN A 194     -92.156 -52.360 -38.335  1.00  0.41           N  
ATOM   1149  N   VAL A 195     -97.275 -53.873 -39.426  1.00  0.28           N  
ATOM   1150  CA  VAL A 195     -98.618 -53.624 -39.960  1.00  0.28           C  
ATOM   1151  C   VAL A 195     -99.668 -54.386 -39.158  1.00  0.28           C  
ATOM   1152  O   VAL A 195    -100.684 -53.827 -38.747  1.00  0.28           O  
ATOM   1153  CB  VAL A 195     -98.754 -53.957 -41.448  1.00  0.28           C  
ATOM   1154  CG1 VAL A 195    -100.164 -53.644 -41.975  1.00  0.28           C  
ATOM   1155  CG2 VAL A 195     -97.779 -53.116 -42.291  1.00  0.28           C  
ATOM   1156  N   ALA A 196     -99.404 -55.672 -38.833  1.00  0.34           N  
ATOM   1157  CA  ALA A 196    -100.271 -56.460 -37.982  1.00  0.34           C  
ATOM   1158  C   ALA A 196    -100.439 -55.920 -36.561  1.00  0.34           C  
ATOM   1159  O   ALA A 196    -101.547 -55.883 -36.021  1.00  0.34           O  
ATOM   1160  CB  ALA A 196     -99.802 -57.928 -37.958  1.00  0.34           C  
ATOM   1161  N   GLU A 197     -99.343 -55.482 -35.919  1.00  0.43           N  
ATOM   1162  CA  GLU A 197     -99.320 -54.866 -34.606  1.00  0.43           C  
ATOM   1163  C   GLU A 197     -99.992 -53.511 -34.539  1.00  0.43           C  
ATOM   1164  O   GLU A 197    -100.778 -53.253 -33.628  1.00  0.43           O  
ATOM   1165  CB  GLU A 197     -97.872 -54.745 -34.093  1.00  0.43           C  
ATOM   1166  CG  GLU A 197     -97.751 -54.186 -32.656  1.00  0.43           C  
ATOM   1167  CD  GLU A 197     -96.323 -54.191 -32.112  1.00  0.43           C  
ATOM   1168  OE1 GLU A 197     -95.402 -54.666 -32.821  1.00  0.43           O  
ATOM   1169  OE2 GLU A 197     -96.158 -53.717 -30.958  1.00  0.43           O  
ATOM   1170  N   THR A 198     -99.757 -52.630 -35.542  1.00  0.31           N  
ATOM   1171  CA  THR A 198    -100.329 -51.284 -35.621  1.00  0.31           C  
ATOM   1172  C   THR A 198    -101.819 -51.313 -35.465  1.00  0.31           C  
ATOM   1173  O   THR A 198    -102.375 -50.579 -34.656  1.00  0.31           O  
ATOM   1174  CB  THR A 198    -100.026 -50.605 -36.961  1.00  0.31           C  
ATOM   1175  OG1 THR A 198     -98.680 -50.158 -36.979  1.00  0.31           O  
ATOM   1176  CG2 THR A 198    -100.879 -49.354 -37.246  1.00  0.31           C  
ATOM   1177  N   TYR A 199    -102.510 -52.204 -36.194  1.00  0.25           N  
ATOM   1178  CA  TYR A 199    -103.946 -52.290 -36.102  1.00  0.25           C  
ATOM   1179  C   TYR A 199    -104.487 -53.037 -34.881  1.00  0.25           C  
ATOM   1180  O   TYR A 199    -105.484 -52.626 -34.295  1.00  0.25           O  
ATOM   1181  CB  TYR A 199    -104.528 -52.708 -37.470  1.00  0.25           C  
ATOM   1182  CG  TYR A 199    -104.490 -54.174 -37.809  1.00  0.25           C  
ATOM   1183  CD1 TYR A 199    -103.635 -54.592 -38.831  1.00  0.25           C  
ATOM   1184  CD2 TYR A 199    -105.308 -55.132 -37.178  1.00  0.25           C  
ATOM   1185  CE1 TYR A 199    -103.528 -55.946 -39.163  1.00  0.25           C  
ATOM   1186  CE2 TYR A 199    -105.216 -56.489 -37.528  1.00  0.25           C  
ATOM   1187  CZ  TYR A 199    -104.305 -56.902 -38.505  1.00  0.25           C  
ATOM   1188  OH  TYR A 199    -104.197 -58.270 -38.833  1.00  0.25           O  
ATOM   1189  N   LYS A 200    -103.835 -54.132 -34.424  1.00  0.20           N  
ATOM   1190  CA  LYS A 200    -104.280 -54.865 -33.240  1.00  0.20           C  
ATOM   1191  C   LYS A 200    -104.093 -54.068 -31.952  1.00  0.20           C  
ATOM   1192  O   LYS A 200    -104.828 -54.234 -30.982  1.00  0.20           O  
ATOM   1193  CB  LYS A 200    -103.567 -56.235 -33.100  1.00  0.20           C  
ATOM   1194  CG  LYS A 200    -103.908 -57.230 -34.221  1.00  0.20           C  
ATOM   1195  CD  LYS A 200    -103.059 -58.507 -34.117  1.00  0.20           C  
ATOM   1196  CE  LYS A 200    -103.267 -59.473 -35.283  1.00  0.20           C  
ATOM   1197  NZ  LYS A 200    -102.533 -60.730 -35.012  1.00  0.20           N  
ATOM   1198  N   GLY A 201    -103.125 -53.128 -31.923  1.00  0.22           N  
ATOM   1199  CA  GLY A 201    -102.971 -52.177 -30.827  1.00  0.22           C  
ATOM   1200  C   GLY A 201    -103.938 -51.019 -30.878  1.00  0.22           C  
ATOM   1201  O   GLY A 201    -103.966 -50.189 -29.974  1.00  0.22           O  
ATOM   1202  N   GLU A 202    -104.779 -50.926 -31.928  1.00  0.27           N  
ATOM   1203  CA  GLU A 202    -105.820 -49.919 -31.998  1.00  0.27           C  
ATOM   1204  C   GLU A 202    -107.131 -50.473 -31.469  1.00  0.27           C  
ATOM   1205  O   GLU A 202    -108.108 -49.736 -31.306  1.00  0.27           O  
ATOM   1206  CB  GLU A 202    -106.080 -49.433 -33.454  1.00  0.27           C  
ATOM   1207  CG  GLU A 202    -104.962 -48.548 -34.061  1.00  0.27           C  
ATOM   1208  CD  GLU A 202    -105.274 -47.928 -35.420  1.00  0.27           C  
ATOM   1209  OE1 GLU A 202    -104.432 -47.128 -35.911  1.00  0.27           O  
ATOM   1210  OE2 GLU A 202    -106.414 -48.087 -35.938  1.00  0.27           O  
ATOM   1211  N   ASP A 203    -107.212 -51.784 -31.160  1.00  0.22           N  
ATOM   1212  CA  ASP A 203    -108.435 -52.356 -30.653  1.00  0.22           C  
ATOM   1213  C   ASP A 203    -108.859 -51.860 -29.268  1.00  0.22           C  
ATOM   1214  O   ASP A 203    -108.130 -51.851 -28.284  1.00  0.22           O  
ATOM   1215  CB  ASP A 203    -108.517 -53.898 -30.848  1.00  0.22           C  
ATOM   1216  CG  ASP A 203    -108.926 -54.233 -32.264  1.00  0.22           C  
ATOM   1217  OD1 ASP A 203    -109.977 -53.710 -32.692  1.00  0.22           O  
ATOM   1218  OD2 ASP A 203    -108.260 -54.978 -32.982  1.00  0.22           O  
ATOM   1219  N   GLY A 204    -110.113 -51.358 -29.222  1.00  0.19           N  
ATOM   1220  CA  GLY A 204    -110.704 -50.651 -28.089  1.00  0.19           C  
ATOM   1221  C   GLY A 204    -110.352 -49.184 -28.015  1.00  0.19           C  
ATOM   1222  O   GLY A 204    -110.899 -48.458 -27.180  1.00  0.19           O  
ATOM   1223  N   ALA A 205    -109.495 -48.664 -28.908  1.00  0.20           N  
ATOM   1224  CA  ALA A 205    -108.908 -47.340 -28.791  1.00  0.20           C  
ATOM   1225  C   ALA A 205    -109.479 -46.334 -29.784  1.00  0.20           C  
ATOM   1226  O   ALA A 205    -108.778 -45.495 -30.352  1.00  0.20           O  
ATOM   1227  CB  ALA A 205    -107.379 -47.434 -28.936  1.00  0.20           C  
ATOM   1228  N   GLY A 206    -110.805 -46.393 -30.022  1.00  0.21           N  
ATOM   1229  CA  GLY A 206    -111.490 -45.544 -30.991  1.00  0.21           C  
ATOM   1230  C   GLY A 206    -111.150 -45.844 -32.426  1.00  0.21           C  
ATOM   1231  O   GLY A 206    -110.812 -46.979 -32.770  1.00  0.21           O  
ATOM   1232  N   LYS A 207    -111.317 -44.840 -33.306  1.00  0.20           N  
ATOM   1233  CA  LYS A 207    -110.919 -44.861 -34.706  1.00  0.20           C  
ATOM   1234  C   LYS A 207    -111.854 -45.624 -35.637  1.00  0.20           C  
ATOM   1235  O   LYS A 207    -111.441 -46.042 -36.713  1.00  0.20           O  
ATOM   1236  CB  LYS A 207    -109.458 -45.334 -34.959  1.00  0.20           C  
ATOM   1237  CG  LYS A 207    -108.355 -44.509 -34.285  1.00  0.20           C  
ATOM   1238  CD  LYS A 207    -106.985 -45.172 -34.517  1.00  0.20           C  
ATOM   1239  CE  LYS A 207    -105.797 -44.405 -33.924  1.00  0.20           C  
ATOM   1240  NZ  LYS A 207    -104.553 -45.192 -34.032  1.00  0.20           N  
ATOM   1241  N   LEU A 208    -113.141 -45.825 -35.301  1.00  0.18           N  
ATOM   1242  CA  LEU A 208    -114.065 -46.453 -36.234  1.00  0.18           C  
ATOM   1243  C   LEU A 208    -114.514 -45.487 -37.323  1.00  0.18           C  
ATOM   1244  O   LEU A 208    -114.972 -44.382 -37.039  1.00  0.18           O  
ATOM   1245  CB  LEU A 208    -115.327 -47.013 -35.534  1.00  0.18           C  
ATOM   1246  CG  LEU A 208    -115.072 -48.152 -34.526  1.00  0.18           C  
ATOM   1247  CD1 LEU A 208    -116.373 -48.484 -33.781  1.00  0.18           C  
ATOM   1248  CD2 LEU A 208    -114.530 -49.420 -35.204  1.00  0.18           C  
ATOM   1249  N   LEU A 209    -114.399 -45.895 -38.599  1.00  0.19           N  
ATOM   1250  CA  LEU A 209    -114.872 -45.132 -39.734  1.00  0.19           C  
ATOM   1251  C   LEU A 209    -115.924 -45.934 -40.465  1.00  0.19           C  
ATOM   1252  O   LEU A 209    -115.926 -47.167 -40.453  1.00  0.19           O  
ATOM   1253  CB  LEU A 209    -113.765 -44.793 -40.766  1.00  0.19           C  
ATOM   1254  CG  LEU A 209    -112.615 -43.909 -40.247  1.00  0.19           C  
ATOM   1255  CD1 LEU A 209    -111.681 -43.566 -41.415  1.00  0.19           C  
ATOM   1256  CD2 LEU A 209    -113.101 -42.610 -39.589  1.00  0.19           C  
ATOM   1257  N   GLU A 210    -116.855 -45.225 -41.127  1.00  0.16           N  
ATOM   1258  CA  GLU A 210    -117.827 -45.808 -42.025  1.00  0.16           C  
ATOM   1259  C   GLU A 210    -117.191 -46.526 -43.208  1.00  0.16           C  
ATOM   1260  O   GLU A 210    -116.200 -46.075 -43.794  1.00  0.16           O  
ATOM   1261  CB  GLU A 210    -118.809 -44.717 -42.514  1.00  0.16           C  
ATOM   1262  CG  GLU A 210    -120.047 -45.246 -43.280  1.00  0.16           C  
ATOM   1263  CD  GLU A 210    -121.099 -44.166 -43.538  1.00  0.16           C  
ATOM   1264  OE1 GLU A 210    -122.191 -44.544 -44.035  1.00  0.16           O  
ATOM   1265  OE2 GLU A 210    -120.833 -42.975 -43.231  1.00  0.16           O  
ATOM   1266  N   GLN A 211    -117.743 -47.687 -43.579  1.00  0.22           N  
ATOM   1267  CA  GLN A 211    -117.315 -48.456 -44.718  1.00  0.22           C  
ATOM   1268  C   GLN A 211    -118.556 -48.898 -45.456  1.00  0.22           C  
ATOM   1269  O   GLN A 211    -119.679 -48.489 -45.109  1.00  0.22           O  
ATOM   1270  CB  GLN A 211    -116.419 -49.660 -44.308  1.00  0.22           C  
ATOM   1271  CG  GLN A 211    -117.193 -50.870 -43.749  1.00  0.22           C  
ATOM   1272  CD  GLN A 211    -116.280 -51.963 -43.221  1.00  0.22           C  
ATOM   1273  OE1 GLN A 211    -115.285 -52.349 -43.843  1.00  0.22           O  
ATOM   1274  NE2 GLN A 211    -116.642 -52.518 -42.049  1.00  0.22           N  
ATOM   1275  N   GLY A 212    -118.453 -49.721 -46.504  1.00  0.15           N  
ATOM   1276  CA  GLY A 212    -119.623 -50.261 -47.186  1.00  0.15           C  
ATOM   1277  C   GLY A 212    -119.709 -51.742 -47.000  1.00  0.15           C  
ATOM   1278  O   GLY A 212    -118.757 -52.378 -46.551  1.00  0.15           O  
ATOM   1279  N   TYR A 213    -120.846 -52.374 -47.354  1.00  0.17           N  
ATOM   1280  CA  TYR A 213    -120.921 -53.825 -47.329  1.00  0.17           C  
ATOM   1281  C   TYR A 213    -119.993 -54.422 -48.364  1.00  0.17           C  
ATOM   1282  O   TYR A 213    -118.992 -55.064 -48.051  1.00  0.17           O  
ATOM   1283  CB  TYR A 213    -122.356 -54.314 -47.669  1.00  0.17           C  
ATOM   1284  CG  TYR A 213    -123.285 -54.036 -46.532  1.00  0.17           C  
ATOM   1285  CD1 TYR A 213    -123.273 -54.869 -45.402  1.00  0.17           C  
ATOM   1286  CD2 TYR A 213    -124.181 -52.956 -46.581  1.00  0.17           C  
ATOM   1287  CE1 TYR A 213    -124.138 -54.617 -44.329  1.00  0.17           C  
ATOM   1288  CE2 TYR A 213    -125.043 -52.699 -45.505  1.00  0.17           C  
ATOM   1289  CZ  TYR A 213    -125.014 -53.527 -44.378  1.00  0.17           C  
ATOM   1290  OH  TYR A 213    -125.855 -53.277 -43.280  1.00  0.17           O  
ATOM   1291  N   GLU A 214    -120.303 -54.092 -49.617  1.00  0.26           N  
ATOM   1292  CA  GLU A 214    -119.628 -54.524 -50.798  1.00  0.26           C  
ATOM   1293  C   GLU A 214    -119.123 -53.243 -51.395  1.00  0.26           C  
ATOM   1294  O   GLU A 214    -119.940 -52.351 -51.657  1.00  0.26           O  
ATOM   1295  CB  GLU A 214    -120.643 -55.259 -51.710  1.00  0.26           C  
ATOM   1296  CG  GLU A 214    -121.183 -56.484 -50.919  1.00  0.26           C  
ATOM   1297  CD  GLU A 214    -121.973 -57.587 -51.624  1.00  0.26           C  
ATOM   1298  OE1 GLU A 214    -122.312 -58.553 -50.874  1.00  0.26           O  
ATOM   1299  OE2 GLU A 214    -122.308 -57.474 -52.826  1.00  0.26           O  
ATOM   1300  N   PRO A 215    -117.841 -52.990 -51.554  1.00  0.24           N  
ATOM   1301  CA  PRO A 215    -116.740 -53.947 -51.425  1.00  0.24           C  
ATOM   1302  C   PRO A 215    -116.141 -54.036 -50.025  1.00  0.24           C  
ATOM   1303  O   PRO A 215    -115.532 -55.057 -49.687  1.00  0.24           O  
ATOM   1304  CB  PRO A 215    -115.739 -53.379 -52.441  1.00  0.24           C  
ATOM   1305  CG  PRO A 215    -115.983 -51.876 -52.523  1.00  0.24           C  
ATOM   1306  CD  PRO A 215    -117.474 -51.772 -52.269  1.00  0.24           C  
ATOM   1307  N   ALA A 216    -116.225 -52.981 -49.194  1.00  0.21           N  
ATOM   1308  CA  ALA A 216    -115.260 -52.739 -48.137  1.00  0.21           C  
ATOM   1309  C   ALA A 216    -115.096 -53.805 -47.061  1.00  0.21           C  
ATOM   1310  O   ALA A 216    -113.965 -54.191 -46.745  1.00  0.21           O  
ATOM   1311  CB  ALA A 216    -115.619 -51.409 -47.454  1.00  0.21           C  
ATOM   1312  N   MET A 217    -116.187 -54.337 -46.484  1.00  0.24           N  
ATOM   1313  CA  MET A 217    -116.061 -55.240 -45.354  1.00  0.24           C  
ATOM   1314  C   MET A 217    -116.138 -56.670 -45.782  1.00  0.24           C  
ATOM   1315  O   MET A 217    -115.473 -57.559 -45.223  1.00  0.24           O  
ATOM   1316  CB  MET A 217    -117.273 -55.091 -44.422  1.00  0.24           C  
ATOM   1317  CG  MET A 217    -117.102 -55.847 -43.091  1.00  0.24           C  
ATOM   1318  SD  MET A 217    -118.386 -55.451 -41.874  1.00  0.24           S  
ATOM   1319  CE  MET A 217    -119.799 -56.133 -42.785  1.00  0.24           C  
ATOM   1320  N   VAL A 218    -116.963 -56.959 -46.791  1.00  0.22           N  
ATOM   1321  CA  VAL A 218    -117.249 -58.307 -47.257  1.00  0.22           C  
ATOM   1322  C   VAL A 218    -115.985 -58.974 -47.730  1.00  0.22           C  
ATOM   1323  O   VAL A 218    -115.789 -60.145 -47.434  1.00  0.22           O  
ATOM   1324  CB  VAL A 218    -118.426 -58.403 -48.221  1.00  0.22           C  
ATOM   1325  CG1 VAL A 218    -118.684 -59.794 -48.857  1.00  0.22           C  
ATOM   1326  CG2 VAL A 218    -119.630 -58.041 -47.347  1.00  0.22           C  
ATOM   1327  N   GLU A 219    -115.058 -58.190 -48.349  1.00  0.21           N  
ATOM   1328  CA  GLU A 219    -113.726 -58.675 -48.693  1.00  0.21           C  
ATOM   1329  C   GLU A 219    -112.804 -58.864 -47.597  1.00  0.21           C  
ATOM   1330  O   GLU A 219    -112.143 -59.978 -47.543  1.00  0.21           O  
ATOM   1331  CB  GLU A 219    -112.923 -57.875 -49.700  1.00  0.21           C  
ATOM   1332  CG  GLU A 219    -111.637 -58.624 -50.133  1.00  0.21           C  
ATOM   1333  CD  GLU A 219    -111.203 -58.233 -51.482  1.00  0.21           C  
ATOM   1334  OE1 GLU A 219    -111.583 -58.922 -52.455  1.00  0.21           O  
ATOM   1335  OE2 GLU A 219    -110.466 -57.221 -51.543  1.00  0.21           O  
ATOM   1336  N   ALA A 220    -112.620 -57.962 -46.690  1.00  0.24           N  
ATOM   1337  CA  ALA A 220    -111.670 -58.070 -45.610  1.00  0.24           C  
ATOM   1338  C   ALA A 220    -112.031 -59.211 -44.685  1.00  0.24           C  
ATOM   1339  O   ALA A 220    -111.142 -59.800 -44.024  1.00  0.24           O  
ATOM   1340  CB  ALA A 220    -111.571 -56.732 -44.869  1.00  0.24           C  
ATOM   1341  N   MET A 221    -113.285 -59.628 -44.617  1.00  0.25           N  
ATOM   1342  CA  MET A 221    -113.692 -60.897 -44.065  1.00  0.25           C  
ATOM   1343  C   MET A 221    -113.423 -62.144 -44.934  1.00  0.25           C  
ATOM   1344  O   MET A 221    -112.746 -63.073 -44.492  1.00  0.25           O  
ATOM   1345  CB  MET A 221    -115.209 -60.811 -43.820  1.00  0.25           C  
ATOM   1346  CG  MET A 221    -115.609 -59.746 -42.785  1.00  0.25           C  
ATOM   1347  SD  MET A 221    -117.362 -59.834 -42.311  1.00  0.25           S  
ATOM   1348  CE  MET A 221    -118.183 -59.632 -43.908  1.00  0.25           C  
ATOM   1349  N   HIS A 222    -113.930 -62.219 -46.195  1.00  0.23           N  
ATOM   1350  CA  HIS A 222    -113.823 -63.430 -47.024  1.00  0.23           C  
ATOM   1351  C   HIS A 222    -112.404 -63.713 -47.450  1.00  0.23           C  
ATOM   1352  O   HIS A 222    -111.927 -64.842 -47.343  1.00  0.23           O  
ATOM   1353  CB  HIS A 222    -114.625 -63.378 -48.353  1.00  0.23           C  
ATOM   1354  CG  HIS A 222    -116.078 -63.730 -48.354  1.00  0.23           C  
ATOM   1355  ND1 HIS A 222    -116.506 -65.038 -48.220  1.00  0.23           N  
ATOM   1356  CD2 HIS A 222    -117.110 -62.943 -48.735  1.00  0.23           C  
ATOM   1357  CE1 HIS A 222    -117.792 -65.013 -48.510  1.00  0.23           C  
ATOM   1358  NE2 HIS A 222    -118.211 -63.765 -48.832  1.00  0.23           N  
ATOM   1359  N   GLY A 223    -111.675 -62.681 -47.913  1.00  0.21           N  
ATOM   1360  CA  GLY A 223    -110.274 -62.780 -48.281  1.00  0.21           C  
ATOM   1361  C   GLY A 223    -109.404 -63.209 -47.133  1.00  0.21           C  
ATOM   1362  O   GLY A 223    -108.513 -64.040 -47.285  1.00  0.21           O  
ATOM   1363  N   ALA A 224    -109.718 -62.713 -45.913  1.00  0.18           N  
ATOM   1364  CA  ALA A 224    -109.088 -63.203 -44.710  1.00  0.18           C  
ATOM   1365  C   ALA A 224    -109.374 -64.641 -44.381  1.00  0.18           C  
ATOM   1366  O   ALA A 224    -108.453 -65.415 -44.091  1.00  0.18           O  
ATOM   1367  CB  ALA A 224    -109.380 -62.312 -43.493  1.00  0.18           C  
ATOM   1368  N   GLY A 225    -110.647 -65.055 -44.491  1.00  0.23           N  
ATOM   1369  CA  GLY A 225    -111.065 -66.451 -44.498  1.00  0.23           C  
ATOM   1370  C   GLY A 225    -110.275 -67.315 -45.449  1.00  0.23           C  
ATOM   1371  O   GLY A 225    -109.663 -68.287 -45.037  1.00  0.23           O  
ATOM   1372  N   VAL A 226    -110.220 -66.954 -46.749  1.00  0.19           N  
ATOM   1373  CA  VAL A 226    -109.529 -67.716 -47.788  1.00  0.19           C  
ATOM   1374  C   VAL A 226    -108.049 -67.885 -47.503  1.00  0.19           C  
ATOM   1375  O   VAL A 226    -107.511 -68.989 -47.581  1.00  0.19           O  
ATOM   1376  CB  VAL A 226    -109.679 -67.072 -49.172  1.00  0.19           C  
ATOM   1377  CG1 VAL A 226    -108.804 -67.781 -50.233  1.00  0.19           C  
ATOM   1378  CG2 VAL A 226    -111.149 -67.141 -49.626  1.00  0.19           C  
ATOM   1379  N   GLN A 227    -107.347 -66.799 -47.120  1.00  0.19           N  
ATOM   1380  CA  GLN A 227    -105.948 -66.877 -46.742  1.00  0.19           C  
ATOM   1381  C   GLN A 227    -105.730 -67.761 -45.517  1.00  0.19           C  
ATOM   1382  O   GLN A 227    -104.885 -68.656 -45.534  1.00  0.19           O  
ATOM   1383  CB  GLN A 227    -105.414 -65.441 -46.523  1.00  0.19           C  
ATOM   1384  CG  GLN A 227    -103.907 -65.293 -46.174  1.00  0.19           C  
ATOM   1385  CD  GLN A 227    -103.514 -65.711 -44.751  1.00  0.19           C  
ATOM   1386  OE1 GLN A 227    -102.622 -66.541 -44.545  1.00  0.19           O  
ATOM   1387  NE2 GLN A 227    -104.180 -65.144 -43.727  1.00  0.19           N  
ATOM   1388  N   ALA A 228    -106.541 -67.592 -44.453  1.00  0.20           N  
ATOM   1389  CA  ALA A 228    -106.479 -68.419 -43.265  1.00  0.20           C  
ATOM   1390  C   ALA A 228    -106.804 -69.886 -43.519  1.00  0.20           C  
ATOM   1391  O   ALA A 228    -106.117 -70.790 -43.043  1.00  0.20           O  
ATOM   1392  CB  ALA A 228    -107.438 -67.847 -42.201  1.00  0.20           C  
ATOM   1393  N   ILE A 229    -107.824 -70.220 -44.306  1.00  0.18           N  
ATOM   1394  CA  ILE A 229    -108.136 -71.603 -44.625  1.00  0.18           C  
ATOM   1395  C   ILE A 229    -107.009 -72.260 -45.430  1.00  0.18           C  
ATOM   1396  O   ILE A 229    -106.609 -73.396 -45.170  1.00  0.18           O  
ATOM   1397  CB  ILE A 229    -109.485 -71.707 -45.335  1.00  0.18           C  
ATOM   1398  CG1 ILE A 229    -110.635 -71.216 -44.421  1.00  0.18           C  
ATOM   1399  CG2 ILE A 229    -109.743 -73.167 -45.742  1.00  0.18           C  
ATOM   1400  CD1 ILE A 229    -111.952 -70.981 -45.167  1.00  0.18           C  
ATOM   1401  N   LYS A 230    -106.442 -71.530 -46.411  1.00  0.20           N  
ATOM   1402  CA  LYS A 230    -105.338 -71.977 -47.245  1.00  0.20           C  
ATOM   1403  C   LYS A 230    -103.999 -72.171 -46.539  1.00  0.20           C  
ATOM   1404  O   LYS A 230    -103.295 -73.144 -46.791  1.00  0.20           O  
ATOM   1405  CB  LYS A 230    -105.153 -70.961 -48.403  1.00  0.20           C  
ATOM   1406  CG  LYS A 230    -104.088 -71.302 -49.462  1.00  0.20           C  
ATOM   1407  CD  LYS A 230    -103.984 -70.174 -50.508  1.00  0.20           C  
ATOM   1408  CE  LYS A 230    -102.937 -70.422 -51.600  1.00  0.20           C  
ATOM   1409  NZ  LYS A 230    -102.865 -69.267 -52.532  1.00  0.20           N  
ATOM   1410  N   MET A 231    -103.579 -71.244 -45.656  1.00  0.20           N  
ATOM   1411  CA  MET A 231    -102.207 -71.233 -45.168  1.00  0.20           C  
ATOM   1412  C   MET A 231    -102.036 -71.881 -43.805  1.00  0.20           C  
ATOM   1413  O   MET A 231    -100.937 -71.920 -43.257  1.00  0.20           O  
ATOM   1414  CB  MET A 231    -101.690 -69.776 -45.074  1.00  0.20           C  
ATOM   1415  CG  MET A 231    -101.485 -69.078 -46.436  1.00  0.20           C  
ATOM   1416  SD  MET A 231    -100.315 -69.898 -47.568  1.00  0.20           S  
ATOM   1417  CE  MET A 231     -98.820 -69.737 -46.542  1.00  0.20           C  
ATOM   1418  N   ARG A 232    -103.110 -72.420 -43.203  1.00  0.21           N  
ATOM   1419  CA  ARG A 232    -103.045 -72.968 -41.858  1.00  0.21           C  
ATOM   1420  C   ARG A 232    -103.131 -74.492 -41.835  1.00  0.21           C  
ATOM   1421  O   ARG A 232    -103.194 -75.101 -40.765  1.00  0.21           O  
ATOM   1422  CB  ARG A 232    -104.200 -72.406 -40.996  1.00  0.21           C  
ATOM   1423  CG  ARG A 232    -104.266 -70.869 -40.874  1.00  0.21           C  
ATOM   1424  CD  ARG A 232    -103.226 -70.197 -39.991  1.00  0.21           C  
ATOM   1425  NE  ARG A 232    -103.609 -68.744 -39.881  1.00  0.21           N  
ATOM   1426  CZ  ARG A 232    -103.420 -67.845 -40.859  1.00  0.21           C  
ATOM   1427  NH1 ARG A 232    -103.747 -66.586 -40.646  1.00  0.21           N  
ATOM   1428  NH2 ARG A 232    -102.838 -68.169 -42.005  1.00  0.21           N  
ATOM   1429  N   GLY A 233    -103.135 -75.164 -43.004  1.00  0.26           N  
ATOM   1430  CA  GLY A 233    -103.179 -76.618 -43.058  1.00  0.26           C  
ATOM   1431  C   GLY A 233    -103.135 -77.107 -44.478  1.00  0.26           C  
ATOM   1432  O   GLY A 233    -103.277 -76.341 -45.417  1.00  0.26           O  
ATOM   1433  N   GLY A 234    -102.932 -78.427 -44.682  1.00  0.29           N  
ATOM   1434  CA  GLY A 234    -102.749 -79.016 -46.017  1.00  0.29           C  
ATOM   1435  C   GLY A 234    -104.021 -79.311 -46.761  1.00  0.29           C  
ATOM   1436  O   GLY A 234    -103.990 -79.833 -47.886  1.00  0.29           O  
ATOM   1437  N   MET A 235    -105.181 -79.029 -46.176  1.00  0.19           N  
ATOM   1438  CA  MET A 235    -106.467 -79.176 -46.816  1.00  0.19           C  
ATOM   1439  C   MET A 235    -107.338 -78.070 -46.270  1.00  0.19           C  
ATOM   1440  O   MET A 235    -107.057 -77.634 -45.147  1.00  0.19           O  
ATOM   1441  CB  MET A 235    -107.206 -80.493 -46.458  1.00  0.19           C  
ATOM   1442  CG  MET A 235    -106.528 -81.793 -46.917  1.00  0.19           C  
ATOM   1443  SD  MET A 235    -107.517 -83.270 -46.523  1.00  0.19           S  
ATOM   1444  CE  MET A 235    -108.798 -83.056 -47.797  1.00  0.19           C  
ATOM   1445  N   PRO A 236    -108.400 -77.611 -46.953  1.00  0.28           N  
ATOM   1446  CA  PRO A 236    -109.344 -76.648 -46.409  1.00  0.28           C  
ATOM   1447  C   PRO A 236    -109.826 -76.941 -45.007  1.00  0.28           C  
ATOM   1448  O   PRO A 236    -109.586 -76.122 -44.137  1.00  0.28           O  
ATOM   1449  CB  PRO A 236    -110.460 -76.543 -47.456  1.00  0.28           C  
ATOM   1450  CG  PRO A 236    -109.732 -76.830 -48.774  1.00  0.28           C  
ATOM   1451  CD  PRO A 236    -108.655 -77.851 -48.379  1.00  0.28           C  
ATOM   1452  N   LEU A 237    -110.402 -78.122 -44.717  1.00  0.19           N  
ATOM   1453  CA  LEU A 237    -110.913 -78.451 -43.393  1.00  0.19           C  
ATOM   1454  C   LEU A 237    -109.866 -78.380 -42.275  1.00  0.19           C  
ATOM   1455  O   LEU A 237    -110.123 -77.880 -41.183  1.00  0.19           O  
ATOM   1456  CB  LEU A 237    -111.524 -79.876 -43.396  1.00  0.19           C  
ATOM   1457  CG  LEU A 237    -112.755 -80.077 -44.309  1.00  0.19           C  
ATOM   1458  CD1 LEU A 237    -113.171 -81.555 -44.334  1.00  0.19           C  
ATOM   1459  CD2 LEU A 237    -113.954 -79.231 -43.863  1.00  0.19           C  
ATOM   1460  N   LEU A 238    -108.628 -78.853 -42.532  1.00  0.23           N  
ATOM   1461  CA  LEU A 238    -107.539 -78.766 -41.572  1.00  0.23           C  
ATOM   1462  C   LEU A 238    -107.120 -77.329 -41.256  1.00  0.23           C  
ATOM   1463  O   LEU A 238    -106.907 -76.962 -40.096  1.00  0.23           O  
ATOM   1464  CB  LEU A 238    -106.326 -79.593 -42.077  1.00  0.23           C  
ATOM   1465  CG  LEU A 238    -105.090 -79.629 -41.148  1.00  0.23           C  
ATOM   1466  CD1 LEU A 238    -105.405 -80.217 -39.765  1.00  0.23           C  
ATOM   1467  CD2 LEU A 238    -103.964 -80.448 -41.794  1.00  0.23           C  
ATOM   1468  N   GLY A 239    -107.016 -76.460 -42.286  1.00  0.23           N  
ATOM   1469  CA  GLY A 239    -106.648 -75.059 -42.099  1.00  0.23           C  
ATOM   1470  C   GLY A 239    -107.780 -74.207 -41.604  1.00  0.23           C  
ATOM   1471  O   GLY A 239    -107.588 -73.266 -40.834  1.00  0.23           O  
ATOM   1472  N   ALA A 240    -109.012 -74.557 -41.989  1.00  0.26           N  
ATOM   1473  CA  ALA A 240    -110.239 -73.883 -41.640  1.00  0.26           C  
ATOM   1474  C   ALA A 240    -110.545 -73.852 -40.169  1.00  0.26           C  
ATOM   1475  O   ALA A 240    -111.141 -72.902 -39.676  1.00  0.26           O  
ATOM   1476  CB  ALA A 240    -111.415 -74.540 -42.356  1.00  0.26           C  
ATOM   1477  N   GLY A 241    -110.061 -74.834 -39.388  1.00  0.27           N  
ATOM   1478  CA  GLY A 241    -110.198 -74.817 -37.935  1.00  0.27           C  
ATOM   1479  C   GLY A 241    -109.426 -73.730 -37.209  1.00  0.27           C  
ATOM   1480  O   GLY A 241    -109.343 -73.738 -35.984  1.00  0.27           O  
ATOM   1481  N   ARG A 242    -108.819 -72.783 -37.950  1.00  0.25           N  
ATOM   1482  CA  ARG A 242    -108.215 -71.569 -37.436  1.00  0.25           C  
ATOM   1483  C   ARG A 242    -109.117 -70.366 -37.706  1.00  0.25           C  
ATOM   1484  O   ARG A 242    -108.799 -69.238 -37.339  1.00  0.25           O  
ATOM   1485  CB  ARG A 242    -106.844 -71.323 -38.113  1.00  0.25           C  
ATOM   1486  CG  ARG A 242    -105.686 -72.201 -37.585  1.00  0.25           C  
ATOM   1487  CD  ARG A 242    -105.819 -73.706 -37.855  1.00  0.25           C  
ATOM   1488  NE  ARG A 242    -104.499 -74.323 -37.519  1.00  0.25           N  
ATOM   1489  CZ  ARG A 242    -104.260 -75.639 -37.535  1.00  0.25           C  
ATOM   1490  NH1 ARG A 242    -105.156 -76.525 -37.959  1.00  0.25           N  
ATOM   1491  NH2 ARG A 242    -103.089 -76.088 -37.085  1.00  0.25           N  
ATOM   1492  N   VAL A 243    -110.289 -70.599 -38.319  1.00  0.23           N  
ATOM   1493  CA  VAL A 243    -111.371 -69.651 -38.463  1.00  0.23           C  
ATOM   1494  C   VAL A 243    -112.452 -70.200 -37.541  1.00  0.23           C  
ATOM   1495  O   VAL A 243    -112.606 -71.415 -37.387  1.00  0.23           O  
ATOM   1496  CB  VAL A 243    -111.873 -69.552 -39.909  1.00  0.23           C  
ATOM   1497  CG1 VAL A 243    -113.041 -68.551 -40.039  1.00  0.23           C  
ATOM   1498  CG2 VAL A 243    -110.733 -69.134 -40.859  1.00  0.23           C  
ATOM   1499  N   PHE A 244    -113.197 -69.330 -36.836  1.00  0.24           N  
ATOM   1500  CA  PHE A 244    -114.160 -69.790 -35.858  1.00  0.24           C  
ATOM   1501  C   PHE A 244    -115.273 -68.785 -35.641  1.00  0.24           C  
ATOM   1502  O   PHE A 244    -115.094 -67.576 -35.829  1.00  0.24           O  
ATOM   1503  CB  PHE A 244    -113.484 -70.135 -34.495  1.00  0.24           C  
ATOM   1504  CG  PHE A 244    -112.830 -68.947 -33.824  1.00  0.24           C  
ATOM   1505  CD1 PHE A 244    -111.495 -68.603 -34.095  1.00  0.24           C  
ATOM   1506  CD2 PHE A 244    -113.555 -68.173 -32.901  1.00  0.24           C  
ATOM   1507  CE1 PHE A 244    -110.897 -67.508 -33.458  1.00  0.24           C  
ATOM   1508  CE2 PHE A 244    -112.962 -67.078 -32.262  1.00  0.24           C  
ATOM   1509  CZ  PHE A 244    -111.631 -66.745 -32.542  1.00  0.24           C  
ATOM   1510  N   GLY A 245    -116.448 -69.275 -35.220  1.00  0.22           N  
ATOM   1511  CA  GLY A 245    -117.577 -68.477 -34.788  1.00  0.22           C  
ATOM   1512  C   GLY A 245    -117.881 -68.673 -33.329  1.00  0.22           C  
ATOM   1513  O   GLY A 245    -117.577 -69.698 -32.711  1.00  0.22           O  
ATOM   1514  N   PHE A 246    -118.518 -67.673 -32.709  1.00  0.19           N  
ATOM   1515  CA  PHE A 246    -119.031 -67.789 -31.362  1.00  0.19           C  
ATOM   1516  C   PHE A 246    -120.370 -67.087 -31.364  1.00  0.19           C  
ATOM   1517  O   PHE A 246    -120.446 -65.912 -31.738  1.00  0.19           O  
ATOM   1518  CB  PHE A 246    -118.063 -67.165 -30.315  1.00  0.19           C  
ATOM   1519  CG  PHE A 246    -118.619 -67.304 -28.921  1.00  0.19           C  
ATOM   1520  CD1 PHE A 246    -119.387 -66.265 -28.367  1.00  0.19           C  
ATOM   1521  CD2 PHE A 246    -118.465 -68.494 -28.197  1.00  0.19           C  
ATOM   1522  CE1 PHE A 246    -120.012 -66.422 -27.125  1.00  0.19           C  
ATOM   1523  CE2 PHE A 246    -119.086 -68.656 -26.953  1.00  0.19           C  
ATOM   1524  CZ  PHE A 246    -119.868 -67.623 -26.423  1.00  0.19           C  
ATOM   1525  N   TYR A 247    -121.445 -67.781 -30.955  1.00  0.18           N  
ATOM   1526  CA  TYR A 247    -122.790 -67.320 -31.214  1.00  0.18           C  
ATOM   1527  C   TYR A 247    -123.774 -67.502 -30.077  1.00  0.18           C  
ATOM   1528  O   TYR A 247    -123.531 -68.186 -29.072  1.00  0.18           O  
ATOM   1529  CB  TYR A 247    -123.345 -67.938 -32.514  1.00  0.18           C  
ATOM   1530  CG  TYR A 247    -123.201 -69.433 -32.646  1.00  0.18           C  
ATOM   1531  CD1 TYR A 247    -123.883 -70.334 -31.808  1.00  0.18           C  
ATOM   1532  CD2 TYR A 247    -122.443 -69.945 -33.710  1.00  0.18           C  
ATOM   1533  CE1 TYR A 247    -123.806 -71.717 -32.038  1.00  0.18           C  
ATOM   1534  CE2 TYR A 247    -122.384 -71.321 -33.949  1.00  0.18           C  
ATOM   1535  CZ  TYR A 247    -123.073 -72.208 -33.122  1.00  0.18           C  
ATOM   1536  OH  TYR A 247    -123.039 -73.588 -33.404  1.00  0.18           O  
ATOM   1537  N   ARG A 248    -124.948 -66.869 -30.208  1.00  0.19           N  
ATOM   1538  CA  ARG A 248    -126.048 -66.977 -29.279  1.00  0.19           C  
ATOM   1539  C   ARG A 248    -127.073 -67.915 -29.875  1.00  0.19           C  
ATOM   1540  O   ARG A 248    -127.247 -67.937 -31.088  1.00  0.19           O  
ATOM   1541  CB  ARG A 248    -126.753 -65.622 -29.031  1.00  0.19           C  
ATOM   1542  CG  ARG A 248    -125.884 -64.562 -28.324  1.00  0.19           C  
ATOM   1543  CD  ARG A 248    -126.601 -63.218 -28.141  1.00  0.19           C  
ATOM   1544  NE  ARG A 248    -126.811 -62.666 -29.515  1.00  0.19           N  
ATOM   1545  CZ  ARG A 248    -127.595 -61.623 -29.814  1.00  0.19           C  
ATOM   1546  NH1 ARG A 248    -127.677 -61.217 -31.079  1.00  0.19           N  
ATOM   1547  NH2 ARG A 248    -128.280 -60.973 -28.879  1.00  0.19           N  
ATOM   1548  N   PHE A 249    -127.782 -68.717 -29.053  1.00  0.17           N  
ATOM   1549  CA  PHE A 249    -128.675 -69.739 -29.581  1.00  0.17           C  
ATOM   1550  C   PHE A 249    -130.143 -69.363 -29.621  1.00  0.17           C  
ATOM   1551  O   PHE A 249    -130.958 -70.076 -30.209  1.00  0.17           O  
ATOM   1552  CB  PHE A 249    -128.436 -71.108 -28.871  1.00  0.17           C  
ATOM   1553  CG  PHE A 249    -129.006 -71.135 -27.481  1.00  0.17           C  
ATOM   1554  CD1 PHE A 249    -128.310 -70.600 -26.386  1.00  0.17           C  
ATOM   1555  CD2 PHE A 249    -130.297 -71.652 -27.287  1.00  0.17           C  
ATOM   1556  CE1 PHE A 249    -128.910 -70.554 -25.122  1.00  0.17           C  
ATOM   1557  CE2 PHE A 249    -130.895 -71.617 -26.025  1.00  0.17           C  
ATOM   1558  CZ  PHE A 249    -130.204 -71.059 -24.944  1.00  0.17           C  
ATOM   1559  N   ALA A 250    -130.531 -68.220 -29.034  1.00  0.18           N  
ATOM   1560  CA  ALA A 250    -131.846 -67.658 -29.248  1.00  0.18           C  
ATOM   1561  C   ALA A 250    -132.009 -67.160 -30.683  1.00  0.18           C  
ATOM   1562  O   ALA A 250    -131.077 -66.581 -31.238  1.00  0.18           O  
ATOM   1563  CB  ALA A 250    -132.098 -66.515 -28.257  1.00  0.18           C  
ATOM   1564  N   ASN A 251    -133.190 -67.384 -31.307  1.00  0.17           N  
ATOM   1565  CA  ASN A 251    -133.445 -67.085 -32.712  1.00  0.17           C  
ATOM   1566  C   ASN A 251    -132.740 -68.067 -33.648  1.00  0.17           C  
ATOM   1567  O   ASN A 251    -131.645 -67.822 -34.152  1.00  0.17           O  
ATOM   1568  CB  ASN A 251    -133.191 -65.593 -33.065  1.00  0.17           C  
ATOM   1569  CG  ASN A 251    -133.778 -65.160 -34.401  1.00  0.17           C  
ATOM   1570  OD1 ASN A 251    -134.391 -65.926 -35.145  1.00  0.17           O  
ATOM   1571  ND2 ASN A 251    -133.570 -63.860 -34.720  1.00  0.17           N  
ATOM   1572  N   MET A 252    -133.398 -69.215 -33.915  1.00  0.16           N  
ATOM   1573  CA  MET A 252    -132.864 -70.365 -34.627  1.00  0.16           C  
ATOM   1574  C   MET A 252    -132.201 -70.068 -35.965  1.00  0.16           C  
ATOM   1575  O   MET A 252    -131.081 -70.499 -36.208  1.00  0.16           O  
ATOM   1576  CB  MET A 252    -134.006 -71.380 -34.896  1.00  0.16           C  
ATOM   1577  CG  MET A 252    -134.749 -71.864 -33.636  1.00  0.16           C  
ATOM   1578  SD  MET A 252    -136.250 -72.810 -34.034  1.00  0.16           S  
ATOM   1579  CE  MET A 252    -137.099 -72.482 -32.461  1.00  0.16           C  
ATOM   1580  N   LEU A 253    -132.846 -69.289 -36.856  1.00  0.18           N  
ATOM   1581  CA  LEU A 253    -132.261 -68.963 -38.145  1.00  0.18           C  
ATOM   1582  C   LEU A 253    -131.211 -67.864 -38.071  1.00  0.18           C  
ATOM   1583  O   LEU A 253    -130.397 -67.713 -38.977  1.00  0.18           O  
ATOM   1584  CB  LEU A 253    -133.349 -68.526 -39.148  1.00  0.18           C  
ATOM   1585  CG  LEU A 253    -134.363 -69.621 -39.539  1.00  0.18           C  
ATOM   1586  CD1 LEU A 253    -135.447 -69.008 -40.436  1.00  0.18           C  
ATOM   1587  CD2 LEU A 253    -133.692 -70.789 -40.276  1.00  0.18           C  
ATOM   1588  N   ALA A 254    -131.167 -67.063 -36.989  1.00  0.32           N  
ATOM   1589  CA  ALA A 254    -130.090 -66.110 -36.802  1.00  0.32           C  
ATOM   1590  C   ALA A 254    -128.786 -66.771 -36.368  1.00  0.32           C  
ATOM   1591  O   ALA A 254    -127.732 -66.434 -36.905  1.00  0.32           O  
ATOM   1592  CB  ALA A 254    -130.507 -64.970 -35.858  1.00  0.32           C  
ATOM   1593  N   LEU A 255    -128.847 -67.775 -35.456  1.00  0.25           N  
ATOM   1594  CA  LEU A 255    -127.735 -68.671 -35.131  1.00  0.25           C  
ATOM   1595  C   LEU A 255    -127.337 -69.480 -36.334  1.00  0.25           C  
ATOM   1596  O   LEU A 255    -126.188 -69.865 -36.540  1.00  0.25           O  
ATOM   1597  CB  LEU A 255    -128.115 -69.676 -34.002  1.00  0.25           C  
ATOM   1598  CG  LEU A 255    -127.062 -70.776 -33.662  1.00  0.25           C  
ATOM   1599  CD1 LEU A 255    -127.196 -71.265 -32.222  1.00  0.25           C  
ATOM   1600  CD2 LEU A 255    -127.143 -72.042 -34.537  1.00  0.25           C  
ATOM   1601  N   LEU A 256    -128.314 -69.838 -37.171  1.00  0.23           N  
ATOM   1602  CA  LEU A 256    -128.030 -70.534 -38.387  1.00  0.23           C  
ATOM   1603  C   LEU A 256    -127.333 -69.571 -39.359  1.00  0.23           C  
ATOM   1604  O   LEU A 256    -126.118 -69.525 -39.443  1.00  0.23           O  
ATOM   1605  CB  LEU A 256    -129.313 -71.205 -38.920  1.00  0.23           C  
ATOM   1606  CG  LEU A 256    -129.117 -72.415 -39.842  1.00  0.23           C  
ATOM   1607  CD1 LEU A 256    -128.475 -73.617 -39.128  1.00  0.23           C  
ATOM   1608  CD2 LEU A 256    -130.485 -72.820 -40.395  1.00  0.23           C  
ATOM   1609  N   ASP A 257    -128.013 -68.709 -40.108  1.00  0.27           N  
ATOM   1610  CA  ASP A 257    -127.446 -68.251 -41.366  1.00  0.27           C  
ATOM   1611  C   ASP A 257    -126.686 -66.908 -41.350  1.00  0.27           C  
ATOM   1612  O   ASP A 257    -126.399 -66.326 -42.404  1.00  0.27           O  
ATOM   1613  CB  ASP A 257    -128.616 -68.146 -42.359  1.00  0.27           C  
ATOM   1614  CG  ASP A 257    -129.273 -69.505 -42.528  1.00  0.27           C  
ATOM   1615  OD1 ASP A 257    -128.598 -70.414 -43.076  1.00  0.27           O  
ATOM   1616  OD2 ASP A 257    -130.444 -69.661 -42.093  1.00  0.27           O  
ATOM   1617  N   GLY A 258    -126.348 -66.358 -40.163  1.00  0.30           N  
ATOM   1618  CA  GLY A 258    -125.585 -65.125 -39.953  1.00  0.30           C  
ATOM   1619  C   GLY A 258    -124.200 -65.000 -40.547  1.00  0.30           C  
ATOM   1620  O   GLY A 258    -123.591 -65.975 -41.009  1.00  0.30           O  
ATOM   1621  N   LYS A 259    -123.651 -63.769 -40.565  1.00  0.32           N  
ATOM   1622  CA  LYS A 259    -122.590 -63.365 -41.481  1.00  0.32           C  
ATOM   1623  C   LYS A 259    -121.345 -62.789 -40.814  1.00  0.32           C  
ATOM   1624  O   LYS A 259    -120.227 -62.991 -41.289  1.00  0.32           O  
ATOM   1625  CB  LYS A 259    -123.205 -62.244 -42.376  1.00  0.32           C  
ATOM   1626  CG  LYS A 259    -122.285 -61.590 -43.434  1.00  0.32           C  
ATOM   1627  CD  LYS A 259    -123.024 -60.511 -44.266  1.00  0.32           C  
ATOM   1628  CE  LYS A 259    -122.181 -59.832 -45.364  1.00  0.32           C  
ATOM   1629  NZ  LYS A 259    -122.996 -58.893 -46.188  1.00  0.32           N  
ATOM   1630  N   LEU A 260    -121.492 -62.048 -39.701  1.00  0.26           N  
ATOM   1631  CA  LEU A 260    -120.371 -61.499 -38.963  1.00  0.26           C  
ATOM   1632  C   LEU A 260    -120.790 -61.401 -37.502  1.00  0.26           C  
ATOM   1633  O   LEU A 260    -121.702 -60.648 -37.169  1.00  0.26           O  
ATOM   1634  CB  LEU A 260    -119.960 -60.093 -39.463  1.00  0.26           C  
ATOM   1635  CG  LEU A 260    -118.812 -59.405 -38.684  1.00  0.26           C  
ATOM   1636  CD1 LEU A 260    -117.504 -60.214 -38.685  1.00  0.26           C  
ATOM   1637  CD2 LEU A 260    -118.561 -58.002 -39.255  1.00  0.26           C  
ATOM   1638  N   ARG A 261    -120.168 -62.132 -36.556  1.00  0.22           N  
ATOM   1639  CA  ARG A 261    -119.205 -63.209 -36.746  1.00  0.22           C  
ATOM   1640  C   ARG A 261    -119.787 -64.379 -37.540  1.00  0.22           C  
ATOM   1641  O   ARG A 261    -121.002 -64.548 -37.505  1.00  0.22           O  
ATOM   1642  CB  ARG A 261    -118.602 -63.680 -35.402  1.00  0.22           C  
ATOM   1643  CG  ARG A 261    -117.773 -62.574 -34.715  1.00  0.22           C  
ATOM   1644  CD  ARG A 261    -117.093 -63.036 -33.423  1.00  0.22           C  
ATOM   1645  NE  ARG A 261    -116.334 -61.854 -32.882  1.00  0.22           N  
ATOM   1646  CZ  ARG A 261    -115.672 -61.852 -31.717  1.00  0.22           C  
ATOM   1647  NH1 ARG A 261    -115.031 -60.753 -31.322  1.00  0.22           N  
ATOM   1648  NH2 ARG A 261    -115.635 -62.928 -30.937  1.00  0.22           N  
ATOM   1649  N   PRO A 262    -119.020 -65.156 -38.318  1.00  0.29           N  
ATOM   1650  CA  PRO A 262    -119.506 -66.373 -38.957  1.00  0.29           C  
ATOM   1651  C   PRO A 262    -120.322 -67.278 -38.057  1.00  0.29           C  
ATOM   1652  O   PRO A 262    -119.925 -67.498 -36.911  1.00  0.29           O  
ATOM   1653  CB  PRO A 262    -118.244 -67.063 -39.501  1.00  0.29           C  
ATOM   1654  CG  PRO A 262    -117.266 -65.910 -39.750  1.00  0.29           C  
ATOM   1655  CD  PRO A 262    -117.625 -64.883 -38.670  1.00  0.29           C  
ATOM   1656  N   GLU A 263    -121.449 -67.787 -38.558  1.00  0.26           N  
ATOM   1657  CA  GLU A 263    -122.343 -68.619 -37.795  1.00  0.26           C  
ATOM   1658  C   GLU A 263    -122.280 -70.044 -38.314  1.00  0.26           C  
ATOM   1659  O   GLU A 263    -121.512 -70.345 -39.229  1.00  0.26           O  
ATOM   1660  CB  GLU A 263    -123.783 -68.130 -37.934  1.00  0.26           C  
ATOM   1661  CG  GLU A 263    -124.046 -66.719 -37.351  1.00  0.26           C  
ATOM   1662  CD  GLU A 263    -124.206 -66.612 -35.838  1.00  0.26           C  
ATOM   1663  OE1 GLU A 263    -124.480 -67.656 -35.203  1.00  0.26           O  
ATOM   1664  OE2 GLU A 263    -124.107 -65.471 -35.303  1.00  0.26           O  
ATOM   1665  N   ALA A 264    -123.097 -70.969 -37.771  1.00  0.29           N  
ATOM   1666  CA  ALA A 264    -122.934 -72.396 -38.013  1.00  0.29           C  
ATOM   1667  C   ALA A 264    -122.901 -72.922 -39.484  1.00  0.29           C  
ATOM   1668  O   ALA A 264    -121.911 -73.568 -39.809  1.00  0.29           O  
ATOM   1669  CB  ALA A 264    -123.929 -73.198 -37.145  1.00  0.29           C  
ATOM   1670  N   PRO A 265    -123.804 -72.705 -40.448  1.00  0.37           N  
ATOM   1671  CA  PRO A 265    -123.688 -73.151 -41.827  1.00  0.37           C  
ATOM   1672  C   PRO A 265    -122.521 -72.543 -42.551  1.00  0.37           C  
ATOM   1673  O   PRO A 265    -121.769 -73.361 -43.086  1.00  0.37           O  
ATOM   1674  CB  PRO A 265    -124.996 -72.761 -42.540  1.00  0.37           C  
ATOM   1675  CG  PRO A 265    -125.974 -72.467 -41.411  1.00  0.37           C  
ATOM   1676  CD  PRO A 265    -125.099 -72.169 -40.198  1.00  0.37           C  
ATOM   1677  N   PRO A 266    -122.240 -71.227 -42.663  1.00  0.35           N  
ATOM   1678  CA  PRO A 266    -121.102 -70.788 -43.448  1.00  0.35           C  
ATOM   1679  C   PRO A 266    -119.808 -71.240 -42.830  1.00  0.35           C  
ATOM   1680  O   PRO A 266    -118.874 -71.525 -43.580  1.00  0.35           O  
ATOM   1681  CB  PRO A 266    -121.227 -69.256 -43.492  1.00  0.35           C  
ATOM   1682  CG  PRO A 266    -122.049 -68.894 -42.256  1.00  0.35           C  
ATOM   1683  CD  PRO A 266    -123.013 -70.074 -42.160  1.00  0.35           C  
ATOM   1684  N   GLU A 267    -119.711 -71.326 -41.493  1.00  0.25           N  
ATOM   1685  CA  GLU A 267    -118.543 -71.873 -40.852  1.00  0.25           C  
ATOM   1686  C   GLU A 267    -118.375 -73.388 -41.067  1.00  0.25           C  
ATOM   1687  O   GLU A 267    -117.292 -73.839 -41.428  1.00  0.25           O  
ATOM   1688  CB  GLU A 267    -118.496 -71.401 -39.380  1.00  0.25           C  
ATOM   1689  CG  GLU A 267    -119.095 -72.381 -38.357  1.00  0.25           C  
ATOM   1690  CD  GLU A 267    -119.090 -71.806 -36.957  1.00  0.25           C  
ATOM   1691  OE1 GLU A 267    -118.109 -71.104 -36.609  1.00  0.25           O  
ATOM   1692  OE2 GLU A 267    -120.051 -72.105 -36.208  1.00  0.25           O  
ATOM   1693  N   GLU A 268    -119.443 -74.212 -40.948  1.00  0.26           N  
ATOM   1694  CA  GLU A 268    -119.423 -75.653 -41.187  1.00  0.26           C  
ATOM   1695  C   GLU A 268    -119.072 -76.014 -42.621  1.00  0.26           C  
ATOM   1696  O   GLU A 268    -118.247 -76.890 -42.873  1.00  0.26           O  
ATOM   1697  CB  GLU A 268    -120.790 -76.282 -40.816  1.00  0.26           C  
ATOM   1698  CG  GLU A 268    -120.879 -77.827 -40.927  1.00  0.26           C  
ATOM   1699  CD  GLU A 268    -122.257 -78.380 -40.551  1.00  0.26           C  
ATOM   1700  OE1 GLU A 268    -123.173 -77.574 -40.243  1.00  0.26           O  
ATOM   1701  OE2 GLU A 268    -122.396 -79.630 -40.578  1.00  0.26           O  
ATOM   1702  N   ILE A 269    -119.636 -75.283 -43.610  1.00  0.19           N  
ATOM   1703  CA  ILE A 269    -119.348 -75.472 -45.031  1.00  0.19           C  
ATOM   1704  C   ILE A 269    -117.869 -75.294 -45.348  1.00  0.19           C  
ATOM   1705  O   ILE A 269    -117.291 -76.052 -46.126  1.00  0.19           O  
ATOM   1706  CB  ILE A 269    -120.206 -74.548 -45.910  1.00  0.19           C  
ATOM   1707  CG1 ILE A 269    -121.689 -74.992 -45.857  1.00  0.19           C  
ATOM   1708  CG2 ILE A 269    -119.706 -74.507 -47.378  1.00  0.19           C  
ATOM   1709  CD1 ILE A 269    -122.655 -73.954 -46.444  1.00  0.19           C  
ATOM   1710  N   VAL A 270    -117.194 -74.303 -44.730  1.00  0.22           N  
ATOM   1711  CA  VAL A 270    -115.787 -74.070 -45.011  1.00  0.22           C  
ATOM   1712  C   VAL A 270    -114.863 -74.828 -44.068  1.00  0.22           C  
ATOM   1713  O   VAL A 270    -113.659 -74.888 -44.304  1.00  0.22           O  
ATOM   1714  CB  VAL A 270    -115.438 -72.584 -45.020  1.00  0.22           C  
ATOM   1715  CG1 VAL A 270    -116.338 -71.852 -46.034  1.00  0.22           C  
ATOM   1716  CG2 VAL A 270    -115.564 -71.958 -43.623  1.00  0.22           C  
ATOM   1717  N   GLY A 271    -115.405 -75.485 -43.015  1.00  0.21           N  
ATOM   1718  CA  GLY A 271    -114.651 -76.314 -42.072  1.00  0.21           C  
ATOM   1719  C   GLY A 271    -114.199 -75.638 -40.806  1.00  0.21           C  
ATOM   1720  O   GLY A 271    -113.423 -76.189 -40.028  1.00  0.21           O  
ATOM   1721  N   SER A 272    -114.662 -74.408 -40.578  1.00  0.25           N  
ATOM   1722  CA  SER A 272    -114.414 -73.607 -39.393  1.00  0.25           C  
ATOM   1723  C   SER A 272    -115.016 -74.162 -38.119  1.00  0.25           C  
ATOM   1724  O   SER A 272    -115.948 -74.963 -38.121  1.00  0.25           O  
ATOM   1725  CB  SER A 272    -114.954 -72.179 -39.559  1.00  0.25           C  
ATOM   1726  OG  SER A 272    -114.353 -71.520 -40.668  1.00  0.25           O  
ATOM   1727  N   ARG A 273    -114.468 -73.762 -36.957  1.00  0.22           N  
ATOM   1728  CA  ARG A 273    -114.934 -74.298 -35.693  1.00  0.22           C  
ATOM   1729  C   ARG A 273    -116.106 -73.555 -35.083  1.00  0.22           C  
ATOM   1730  O   ARG A 273    -115.994 -72.382 -34.723  1.00  0.22           O  
ATOM   1731  CB  ARG A 273    -113.825 -74.307 -34.621  1.00  0.22           C  
ATOM   1732  CG  ARG A 273    -112.669 -75.264 -34.941  1.00  0.22           C  
ATOM   1733  CD  ARG A 273    -111.614 -75.267 -33.838  1.00  0.22           C  
ATOM   1734  NE  ARG A 273    -110.584 -76.281 -34.218  1.00  0.22           N  
ATOM   1735  CZ  ARG A 273    -109.495 -76.533 -33.481  1.00  0.22           C  
ATOM   1736  NH1 ARG A 273    -108.610 -77.433 -33.902  1.00  0.22           N  
ATOM   1737  NH2 ARG A 273    -109.287 -75.914 -32.322  1.00  0.22           N  
ATOM   1738  N   ALA A 274    -117.214 -74.280 -34.858  1.00  0.28           N  
ATOM   1739  CA  ALA A 274    -118.334 -73.822 -34.072  1.00  0.28           C  
ATOM   1740  C   ALA A 274    -118.059 -73.977 -32.580  1.00  0.28           C  
ATOM   1741  O   ALA A 274    -117.805 -75.083 -32.094  1.00  0.28           O  
ATOM   1742  CB  ALA A 274    -119.579 -74.649 -34.452  1.00  0.28           C  
ATOM   1743  N   PHE A 275    -118.064 -72.876 -31.807  1.00  0.30           N  
ATOM   1744  CA  PHE A 275    -117.784 -72.921 -30.378  1.00  0.30           C  
ATOM   1745  C   PHE A 275    -119.048 -73.109 -29.548  1.00  0.30           C  
ATOM   1746  O   PHE A 275    -120.139 -72.688 -29.928  1.00  0.30           O  
ATOM   1747  CB  PHE A 275    -117.032 -71.646 -29.908  1.00  0.30           C  
ATOM   1748  CG  PHE A 275    -115.587 -71.555 -30.359  1.00  0.30           C  
ATOM   1749  CD1 PHE A 275    -114.942 -72.520 -31.159  1.00  0.30           C  
ATOM   1750  CD2 PHE A 275    -114.836 -70.448 -29.924  1.00  0.30           C  
ATOM   1751  CE1 PHE A 275    -113.594 -72.381 -31.511  1.00  0.30           C  
ATOM   1752  CE2 PHE A 275    -113.485 -70.309 -30.268  1.00  0.30           C  
ATOM   1753  CZ  PHE A 275    -112.865 -71.276 -31.066  1.00  0.30           C  
ATOM   1754  N   ASP A 276    -118.929 -73.778 -28.377  1.00  0.44           N  
ATOM   1755  CA  ASP A 276    -120.054 -74.068 -27.514  1.00  0.44           C  
ATOM   1756  C   ASP A 276    -120.485 -72.890 -26.644  1.00  0.44           C  
ATOM   1757  O   ASP A 276    -119.857 -71.830 -26.608  1.00  0.44           O  
ATOM   1758  CB  ASP A 276    -119.848 -75.393 -26.716  1.00  0.44           C  
ATOM   1759  CG  ASP A 276    -118.881 -75.344 -25.536  1.00  0.44           C  
ATOM   1760  OD1 ASP A 276    -118.722 -76.422 -24.909  1.00  0.44           O  
ATOM   1761  OD2 ASP A 276    -118.344 -74.262 -25.211  1.00  0.44           O  
ATOM   1762  N   ASN A 277    -121.630 -73.020 -25.951  1.00  0.43           N  
ATOM   1763  CA  ASN A 277    -122.083 -71.972 -25.056  1.00  0.43           C  
ATOM   1764  C   ASN A 277    -122.633 -72.479 -23.731  1.00  0.43           C  
ATOM   1765  O   ASN A 277    -122.362 -71.915 -22.680  1.00  0.43           O  
ATOM   1766  CB  ASN A 277    -123.107 -71.058 -25.787  1.00  0.43           C  
ATOM   1767  CG  ASN A 277    -124.252 -71.813 -26.454  1.00  0.43           C  
ATOM   1768  OD1 ASN A 277    -124.565 -72.981 -26.175  1.00  0.43           O  
ATOM   1769  ND2 ASN A 277    -124.934 -71.133 -27.402  1.00  0.43           N  
ATOM   1770  N   TYR A 278    -123.370 -73.605 -23.718  1.00  0.41           N  
ATOM   1771  CA  TYR A 278    -124.036 -74.110 -22.531  1.00  0.41           C  
ATOM   1772  C   TYR A 278    -123.067 -74.485 -21.407  1.00  0.41           C  
ATOM   1773  O   TYR A 278    -123.263 -74.136 -20.244  1.00  0.41           O  
ATOM   1774  CB  TYR A 278    -124.948 -75.293 -22.976  1.00  0.41           C  
ATOM   1775  CG  TYR A 278    -126.071 -75.570 -22.015  1.00  0.41           C  
ATOM   1776  CD1 TYR A 278    -126.948 -74.545 -21.634  1.00  0.41           C  
ATOM   1777  CD2 TYR A 278    -126.267 -76.857 -21.493  1.00  0.41           C  
ATOM   1778  CE1 TYR A 278    -127.925 -74.773 -20.651  1.00  0.41           C  
ATOM   1779  CE2 TYR A 278    -127.257 -77.094 -20.526  1.00  0.41           C  
ATOM   1780  CZ  TYR A 278    -128.035 -76.032 -20.053  1.00  0.41           C  
ATOM   1781  OH  TYR A 278    -128.777 -76.171 -18.871  1.00  0.41           O  
ATOM   1782  N   ALA A 279    -121.949 -75.162 -21.738  1.00  0.51           N  
ATOM   1783  CA  ALA A 279    -120.869 -75.393 -20.799  1.00  0.51           C  
ATOM   1784  C   ALA A 279    -120.096 -74.133 -20.415  1.00  0.51           C  
ATOM   1785  O   ALA A 279    -119.844 -73.885 -19.239  1.00  0.51           O  
ATOM   1786  CB  ALA A 279    -119.916 -76.451 -21.381  1.00  0.51           C  
ATOM   1787  N   TRP A 280    -119.751 -73.285 -21.404  1.00  0.35           N  
ATOM   1788  CA  TRP A 280    -119.006 -72.047 -21.235  1.00  0.35           C  
ATOM   1789  C   TRP A 280    -119.678 -71.013 -20.330  1.00  0.35           C  
ATOM   1790  O   TRP A 280    -119.030 -70.388 -19.493  1.00  0.35           O  
ATOM   1791  CB  TRP A 280    -118.735 -71.459 -22.648  1.00  0.35           C  
ATOM   1792  CG  TRP A 280    -118.112 -70.072 -22.730  1.00  0.35           C  
ATOM   1793  CD1 TRP A 280    -118.631 -68.973 -23.350  1.00  0.35           C  
ATOM   1794  CD2 TRP A 280    -116.885 -69.647 -22.109  1.00  0.35           C  
ATOM   1795  NE1 TRP A 280    -117.799 -67.886 -23.185  1.00  0.35           N  
ATOM   1796  CE2 TRP A 280    -116.728 -68.277 -22.411  1.00  0.35           C  
ATOM   1797  CE3 TRP A 280    -115.949 -70.325 -21.331  1.00  0.35           C  
ATOM   1798  CZ2 TRP A 280    -115.634 -67.563 -21.939  1.00  0.35           C  
ATOM   1799  CZ3 TRP A 280    -114.859 -69.597 -20.832  1.00  0.35           C  
ATOM   1800  CH2 TRP A 280    -114.704 -68.234 -21.129  1.00  0.35           C  
ATOM   1801  N   HIS A 281    -121.005 -70.825 -20.447  1.00  0.45           N  
ATOM   1802  CA  HIS A 281    -121.749 -69.902 -19.605  1.00  0.45           C  
ATOM   1803  C   HIS A 281    -121.965 -70.425 -18.188  1.00  0.45           C  
ATOM   1804  O   HIS A 281    -122.286 -69.653 -17.285  1.00  0.45           O  
ATOM   1805  CB  HIS A 281    -123.129 -69.585 -20.239  1.00  0.45           C  
ATOM   1806  CG  HIS A 281    -123.067 -68.524 -21.303  1.00  0.45           C  
ATOM   1807  ND1 HIS A 281    -122.634 -68.805 -22.590  1.00  0.45           N  
ATOM   1808  CD2 HIS A 281    -123.321 -67.194 -21.180  1.00  0.45           C  
ATOM   1809  CE1 HIS A 281    -122.635 -67.649 -23.216  1.00  0.45           C  
ATOM   1810  NE2 HIS A 281    -123.039 -66.639 -22.410  1.00  0.45           N  
ATOM   1811  N   THR A 282    -121.780 -71.747 -17.975  1.00  0.49           N  
ATOM   1812  CA  THR A 282    -121.959 -72.452 -16.698  1.00  0.49           C  
ATOM   1813  C   THR A 282    -123.435 -72.777 -16.497  1.00  0.49           C  
ATOM   1814  O   THR A 282    -123.915 -73.062 -15.399  1.00  0.49           O  
ATOM   1815  CB  THR A 282    -121.276 -71.810 -15.475  1.00  0.49           C  
ATOM   1816  OG1 THR A 282    -119.929 -71.476 -15.786  1.00  0.49           O  
ATOM   1817  CG2 THR A 282    -121.144 -72.756 -14.271  1.00  0.49           C  
ATOM   1818  N   ASP A 283    -124.206 -72.792 -17.604  1.00  0.50           N  
ATOM   1819  CA  ASP A 283    -125.618 -73.115 -17.610  1.00  0.50           C  
ATOM   1820  C   ASP A 283    -125.855 -74.619 -17.708  1.00  0.50           C  
ATOM   1821  O   ASP A 283    -126.909 -75.118 -17.320  1.00  0.50           O  
ATOM   1822  CB  ASP A 283    -126.312 -72.461 -18.830  1.00  0.50           C  
ATOM   1823  CG  ASP A 283    -126.318 -70.945 -18.794  1.00  0.50           C  
ATOM   1824  OD1 ASP A 283    -126.456 -70.356 -19.900  1.00  0.50           O  
ATOM   1825  OD2 ASP A 283    -126.220 -70.361 -17.691  1.00  0.50           O  
ATOM   1826  N   LEU A 284    -124.863 -75.378 -18.221  1.00  0.51           N  
ATOM   1827  CA  LEU A 284    -124.782 -76.825 -18.150  1.00  0.51           C  
ATOM   1828  C   LEU A 284    -124.575 -77.274 -16.719  1.00  0.51           C  
ATOM   1829  O   LEU A 284    -123.586 -76.855 -16.116  1.00  0.51           O  
ATOM   1830  CB  LEU A 284    -123.587 -77.343 -18.997  1.00  0.51           C  
ATOM   1831  CG  LEU A 284    -123.238 -78.848 -18.893  1.00  0.51           C  
ATOM   1832  CD1 LEU A 284    -124.379 -79.768 -19.344  1.00  0.51           C  
ATOM   1833  CD2 LEU A 284    -121.983 -79.158 -19.722  1.00  0.51           C  
ATOM   1834  N   PRO A 285    -125.395 -78.125 -16.123  1.00  0.51           N  
ATOM   1835  CA  PRO A 285    -125.052 -78.725 -14.853  1.00  0.51           C  
ATOM   1836  C   PRO A 285    -124.432 -80.091 -15.126  1.00  0.51           C  
ATOM   1837  O   PRO A 285    -125.188 -80.983 -15.515  1.00  0.51           O  
ATOM   1838  CB  PRO A 285    -126.422 -78.831 -14.160  1.00  0.51           C  
ATOM   1839  CG  PRO A 285    -127.440 -79.035 -15.292  1.00  0.51           C  
ATOM   1840  CD  PRO A 285    -126.790 -78.378 -16.513  1.00  0.51           C  
ATOM   1841  N   PRO A 286    -123.140 -80.388 -14.924  1.00  0.57           N  
ATOM   1842  CA  PRO A 286    -122.563 -81.694 -15.261  1.00  0.57           C  
ATOM   1843  C   PRO A 286    -123.210 -82.866 -14.554  1.00  0.57           C  
ATOM   1844  O   PRO A 286    -123.134 -83.988 -15.047  1.00  0.57           O  
ATOM   1845  CB  PRO A 286    -121.077 -81.547 -14.919  1.00  0.57           C  
ATOM   1846  CG  PRO A 286    -120.809 -80.066 -15.184  1.00  0.57           C  
ATOM   1847  CD  PRO A 286    -122.087 -79.398 -14.670  1.00  0.57           C  
ATOM   1848  N   GLY A 287    -123.881 -82.617 -13.413  1.00  0.59           N  
ATOM   1849  CA  GLY A 287    -124.726 -83.586 -12.736  1.00  0.59           C  
ATOM   1850  C   GLY A 287    -125.884 -84.120 -13.549  1.00  0.59           C  
ATOM   1851  O   GLY A 287    -126.276 -85.263 -13.352  1.00  0.59           O  
ATOM   1852  N   HIS A 288    -126.470 -83.355 -14.503  1.00  0.54           N  
ATOM   1853  CA  HIS A 288    -127.493 -83.920 -15.386  1.00  0.54           C  
ATOM   1854  C   HIS A 288    -126.929 -84.991 -16.332  1.00  0.54           C  
ATOM   1855  O   HIS A 288    -127.481 -86.093 -16.321  1.00  0.54           O  
ATOM   1856  CB  HIS A 288    -128.320 -82.864 -16.177  1.00  0.54           C  
ATOM   1857  CG  HIS A 288    -129.408 -82.151 -15.424  1.00  0.54           C  
ATOM   1858  ND1 HIS A 288    -130.075 -81.147 -16.093  1.00  0.54           N  
ATOM   1859  CD2 HIS A 288    -129.963 -82.334 -14.197  1.00  0.54           C  
ATOM   1860  CE1 HIS A 288    -131.009 -80.727 -15.272  1.00  0.54           C  
ATOM   1861  NE2 HIS A 288    -130.991 -81.415 -14.105  1.00  0.54           N  
ATOM   1862  N   PRO A 289    -125.824 -84.830 -17.079  1.00  0.59           N  
ATOM   1863  CA  PRO A 289    -125.260 -85.935 -17.846  1.00  0.59           C  
ATOM   1864  C   PRO A 289    -124.783 -87.089 -16.995  1.00  0.59           C  
ATOM   1865  O   PRO A 289    -124.912 -88.231 -17.425  1.00  0.59           O  
ATOM   1866  CB  PRO A 289    -124.115 -85.305 -18.647  1.00  0.59           C  
ATOM   1867  CG  PRO A 289    -124.602 -83.878 -18.892  1.00  0.59           C  
ATOM   1868  CD  PRO A 289    -125.362 -83.540 -17.607  1.00  0.59           C  
ATOM   1869  N   MET A 290    -124.233 -86.827 -15.793  1.00  0.45           N  
ATOM   1870  CA  MET A 290    -123.834 -87.873 -14.867  1.00  0.45           C  
ATOM   1871  C   MET A 290    -124.990 -88.724 -14.356  1.00  0.45           C  
ATOM   1872  O   MET A 290    -124.898 -89.948 -14.316  1.00  0.45           O  
ATOM   1873  CB  MET A 290    -123.118 -87.255 -13.641  1.00  0.45           C  
ATOM   1874  CG  MET A 290    -121.741 -86.643 -13.963  1.00  0.45           C  
ATOM   1875  SD  MET A 290    -121.086 -85.566 -12.648  1.00  0.45           S  
ATOM   1876  CE  MET A 290    -120.775 -86.854 -11.407  1.00  0.45           C  
ATOM   1877  N   VAL A 291    -126.106 -88.094 -13.942  1.00  0.49           N  
ATOM   1878  CA  VAL A 291    -127.240 -88.803 -13.370  1.00  0.49           C  
ATOM   1879  C   VAL A 291    -128.167 -89.397 -14.418  1.00  0.49           C  
ATOM   1880  O   VAL A 291    -128.611 -90.535 -14.282  1.00  0.49           O  
ATOM   1881  CB  VAL A 291    -128.019 -87.893 -12.417  1.00  0.49           C  
ATOM   1882  CG1 VAL A 291    -129.300 -88.568 -11.884  1.00  0.49           C  
ATOM   1883  CG2 VAL A 291    -127.115 -87.523 -11.222  1.00  0.49           C  
ATOM   1884  N   SER A 292    -128.519 -88.656 -15.491  1.00  0.53           N  
ATOM   1885  CA  SER A 292    -129.554 -89.123 -16.410  1.00  0.53           C  
ATOM   1886  C   SER A 292    -129.084 -89.355 -17.822  1.00  0.53           C  
ATOM   1887  O   SER A 292    -129.837 -89.868 -18.646  1.00  0.53           O  
ATOM   1888  CB  SER A 292    -130.746 -88.128 -16.476  1.00  0.53           C  
ATOM   1889  OG  SER A 292    -130.361 -86.841 -16.971  1.00  0.53           O  
ATOM   1890  N   GLY A 293    -127.835 -88.986 -18.168  1.00  0.59           N  
ATOM   1891  CA  GLY A 293    -127.350 -89.133 -19.540  1.00  0.59           C  
ATOM   1892  C   GLY A 293    -127.856 -88.055 -20.468  1.00  0.59           C  
ATOM   1893  O   GLY A 293    -127.614 -88.089 -21.677  1.00  0.59           O  
ATOM   1894  N   SER A 294    -128.576 -87.059 -19.931  1.00  0.61           N  
ATOM   1895  CA  SER A 294    -129.226 -86.006 -20.689  1.00  0.61           C  
ATOM   1896  C   SER A 294    -128.571 -84.680 -20.394  1.00  0.61           C  
ATOM   1897  O   SER A 294    -128.131 -84.414 -19.279  1.00  0.61           O  
ATOM   1898  CB  SER A 294    -130.734 -85.882 -20.345  1.00  0.61           C  
ATOM   1899  OG  SER A 294    -131.399 -84.914 -21.167  1.00  0.61           O  
ATOM   1900  N   GLN A 295    -128.478 -83.798 -21.407  1.00  0.55           N  
ATOM   1901  CA  GLN A 295    -127.844 -82.496 -21.288  1.00  0.55           C  
ATOM   1902  C   GLN A 295    -128.527 -81.583 -20.286  1.00  0.55           C  
ATOM   1903  O   GLN A 295    -127.849 -80.952 -19.474  1.00  0.55           O  
ATOM   1904  CB  GLN A 295    -127.808 -81.810 -22.682  1.00  0.55           C  
ATOM   1905  CG  GLN A 295    -127.497 -80.287 -22.657  1.00  0.55           C  
ATOM   1906  CD  GLN A 295    -127.404 -79.624 -24.035  1.00  0.55           C  
ATOM   1907  OE1 GLN A 295    -127.479 -78.403 -24.160  1.00  0.55           O  
ATOM   1908  NE2 GLN A 295    -127.225 -80.425 -25.107  1.00  0.55           N  
ATOM   1909  N   THR A 296    -129.868 -81.565 -20.351  1.00  0.55           N  
ATOM   1910  CA  THR A 296    -130.806 -80.734 -19.610  1.00  0.55           C  
ATOM   1911  C   THR A 296    -132.151 -81.041 -20.201  1.00  0.55           C  
ATOM   1912  O   THR A 296    -132.390 -80.912 -21.402  1.00  0.55           O  
ATOM   1913  CB  THR A 296    -130.626 -79.208 -19.638  1.00  0.55           C  
ATOM   1914  OG1 THR A 296    -129.563 -78.852 -18.774  1.00  0.55           O  
ATOM   1915  CG2 THR A 296    -131.853 -78.472 -19.065  1.00  0.55           C  
ATOM   1916  N   VAL A 297    -133.082 -81.484 -19.355  1.00  0.49           N  
ATOM   1917  CA  VAL A 297    -134.479 -81.599 -19.683  1.00  0.49           C  
ATOM   1918  C   VAL A 297    -135.143 -81.279 -18.365  1.00  0.49           C  
ATOM   1919  O   VAL A 297    -134.672 -81.720 -17.318  1.00  0.49           O  
ATOM   1920  CB  VAL A 297    -134.854 -82.969 -20.259  1.00  0.49           C  
ATOM   1921  CG1 VAL A 297    -134.499 -84.120 -19.296  1.00  0.49           C  
ATOM   1922  CG2 VAL A 297    -136.344 -83.017 -20.646  1.00  0.49           C  
ATOM   1923  N   ASP A 298    -136.195 -80.449 -18.366  1.00  0.49           N  
ATOM   1924  CA  ASP A 298    -136.821 -80.006 -17.146  1.00  0.49           C  
ATOM   1925  C   ASP A 298    -138.300 -79.920 -17.450  1.00  0.49           C  
ATOM   1926  O   ASP A 298    -138.724 -80.010 -18.604  1.00  0.49           O  
ATOM   1927  CB  ASP A 298    -136.235 -78.640 -16.669  1.00  0.49           C  
ATOM   1928  CG  ASP A 298    -136.547 -78.311 -15.211  1.00  0.49           C  
ATOM   1929  OD1 ASP A 298    -136.136 -77.207 -14.766  1.00  0.49           O  
ATOM   1930  OD2 ASP A 298    -137.195 -79.151 -14.531  1.00  0.49           O  
ATOM   1931  N   PHE A 299    -139.116 -79.783 -16.408  1.00  0.45           N  
ATOM   1932  CA  PHE A 299    -140.541 -79.608 -16.524  1.00  0.45           C  
ATOM   1933  C   PHE A 299    -140.901 -78.184 -16.909  1.00  0.45           C  
ATOM   1934  O   PHE A 299    -140.353 -77.217 -16.368  1.00  0.45           O  
ATOM   1935  CB  PHE A 299    -141.224 -79.926 -15.171  1.00  0.45           C  
ATOM   1936  CG  PHE A 299    -141.127 -81.394 -14.874  1.00  0.45           C  
ATOM   1937  CD1 PHE A 299    -142.037 -82.288 -15.459  1.00  0.45           C  
ATOM   1938  CD2 PHE A 299    -140.122 -81.896 -14.030  1.00  0.45           C  
ATOM   1939  CE1 PHE A 299    -141.941 -83.664 -15.216  1.00  0.45           C  
ATOM   1940  CE2 PHE A 299    -140.022 -83.272 -13.785  1.00  0.45           C  
ATOM   1941  CZ  PHE A 299    -140.931 -84.156 -14.380  1.00  0.45           C  
ATOM   1942  N   ASP A 300    -141.879 -77.985 -17.818  1.00  0.52           N  
ATOM   1943  CA  ASP A 300    -142.465 -76.676 -18.037  1.00  0.52           C  
ATOM   1944  C   ASP A 300    -143.029 -76.045 -16.773  1.00  0.52           C  
ATOM   1945  O   ASP A 300    -143.483 -76.699 -15.834  1.00  0.52           O  
ATOM   1946  CB  ASP A 300    -143.586 -76.646 -19.103  1.00  0.52           C  
ATOM   1947  CG  ASP A 300    -143.049 -77.136 -20.427  1.00  0.52           C  
ATOM   1948  OD1 ASP A 300    -141.971 -76.639 -20.834  1.00  0.52           O  
ATOM   1949  OD2 ASP A 300    -143.721 -78.006 -21.033  1.00  0.52           O  
ATOM   1950  N   LEU A 301    -143.035 -74.714 -16.717  1.00  0.57           N  
ATOM   1951  CA  LEU A 301    -143.368 -73.930 -15.543  1.00  0.57           C  
ATOM   1952  C   LEU A 301    -144.823 -74.038 -15.158  1.00  0.57           C  
ATOM   1953  O   LEU A 301    -145.222 -73.889 -14.007  1.00  0.57           O  
ATOM   1954  CB  LEU A 301    -143.007 -72.491 -15.878  1.00  0.57           C  
ATOM   1955  CG  LEU A 301    -141.508 -72.405 -16.207  1.00  0.57           C  
ATOM   1956  CD1 LEU A 301    -141.264 -71.641 -17.505  1.00  0.57           C  
ATOM   1957  CD2 LEU A 301    -140.711 -71.827 -15.042  1.00  0.57           C  
ATOM   1958  N   PHE A 302    -145.636 -74.429 -16.142  1.00  0.57           N  
ATOM   1959  CA  PHE A 302    -147.028 -74.773 -16.044  1.00  0.57           C  
ATOM   1960  C   PHE A 302    -147.194 -75.997 -15.129  1.00  0.57           C  
ATOM   1961  O   PHE A 302    -148.183 -76.160 -14.419  1.00  0.57           O  
ATOM   1962  CB  PHE A 302    -147.592 -75.084 -17.465  1.00  0.57           C  
ATOM   1963  CG  PHE A 302    -147.527 -73.979 -18.526  1.00  0.57           C  
ATOM   1964  CD1 PHE A 302    -146.559 -72.947 -18.610  1.00  0.57           C  
ATOM   1965  CD2 PHE A 302    -148.489 -74.039 -19.554  1.00  0.57           C  
ATOM   1966  CE1 PHE A 302    -146.554 -72.032 -19.669  1.00  0.57           C  
ATOM   1967  CE2 PHE A 302    -148.493 -73.123 -20.613  1.00  0.57           C  
ATOM   1968  CZ  PHE A 302    -147.521 -72.120 -20.670  1.00  0.57           C  
ATOM   1969  N   ALA A 303    -146.178 -76.888 -15.076  1.00  0.66           N  
ATOM   1970  CA  ALA A 303    -146.166 -78.051 -14.217  1.00  0.66           C  
ATOM   1971  C   ALA A 303    -145.847 -77.727 -12.766  1.00  0.66           C  
ATOM   1972  O   ALA A 303    -146.108 -78.532 -11.873  1.00  0.66           O  
ATOM   1973  CB  ALA A 303    -145.148 -79.085 -14.728  1.00  0.66           C  
ATOM   1974  N   ALA A 304    -145.334 -76.511 -12.471  1.00  0.66           N  
ATOM   1975  CA  ALA A 304    -145.146 -76.035 -11.112  1.00  0.66           C  
ATOM   1976  C   ALA A 304    -146.468 -75.946 -10.362  1.00  0.66           C  
ATOM   1977  O   ALA A 304    -146.554 -76.246  -9.175  1.00  0.66           O  
ATOM   1978  CB  ALA A 304    -144.458 -74.656 -11.081  1.00  0.66           C  
ATOM   1979  N   GLU A 305    -147.554 -75.597 -11.082  1.00  0.61           N  
ATOM   1980  CA  GLU A 305    -148.892 -75.500 -10.537  1.00  0.61           C  
ATOM   1981  C   GLU A 305    -149.515 -76.870 -10.252  1.00  0.61           C  
ATOM   1982  O   GLU A 305    -150.528 -76.999  -9.559  1.00  0.61           O  
ATOM   1983  CB  GLU A 305    -149.782 -74.665 -11.487  1.00  0.61           C  
ATOM   1984  CG  GLU A 305    -151.092 -74.148 -10.840  1.00  0.61           C  
ATOM   1985  CD  GLU A 305    -152.024 -73.445 -11.822  1.00  0.61           C  
ATOM   1986  OE1 GLU A 305    -151.569 -72.970 -12.890  1.00  0.61           O  
ATOM   1987  OE2 GLU A 305    -153.241 -73.421 -11.507  1.00  0.61           O  
ATOM   1988  N   HIS A 306    -148.900 -77.971 -10.733  1.00  0.58           N  
ATOM   1989  CA  HIS A 306    -149.309 -79.314 -10.350  1.00  0.58           C  
ATOM   1990  C   HIS A 306    -148.548 -79.816  -9.131  1.00  0.58           C  
ATOM   1991  O   HIS A 306    -148.866 -80.871  -8.584  1.00  0.58           O  
ATOM   1992  CB  HIS A 306    -149.098 -80.326 -11.498  1.00  0.58           C  
ATOM   1993  CG  HIS A 306    -149.951 -80.026 -12.688  1.00  0.58           C  
ATOM   1994  ND1 HIS A 306    -151.321 -79.922 -12.533  1.00  0.58           N  
ATOM   1995  CD2 HIS A 306    -149.606 -79.846 -13.991  1.00  0.58           C  
ATOM   1996  CE1 HIS A 306    -151.782 -79.681 -13.746  1.00  0.58           C  
ATOM   1997  NE2 HIS A 306    -150.786 -79.623 -14.663  1.00  0.58           N  
ATOM   1998  N   SER A 307    -147.551 -79.058  -8.635  1.00  0.64           N  
ATOM   1999  CA  SER A 307    -146.787 -79.438  -7.456  1.00  0.64           C  
ATOM   2000  C   SER A 307    -147.419 -78.898  -6.188  1.00  0.64           C  
ATOM   2001  O   SER A 307    -147.936 -77.784  -6.154  1.00  0.64           O  
ATOM   2002  CB  SER A 307    -145.324 -78.934  -7.483  1.00  0.64           C  
ATOM   2003  OG  SER A 307    -144.573 -79.504  -6.404  1.00  0.64           O  
ATOM   2004  N   LYS A 308    -147.368 -79.684  -5.095  1.00  0.65           N  
ATOM   2005  CA  LYS A 308    -147.924 -79.304  -3.808  1.00  0.65           C  
ATOM   2006  C   LYS A 308    -146.849 -78.896  -2.805  1.00  0.65           C  
ATOM   2007  O   LYS A 308    -147.152 -78.458  -1.696  1.00  0.65           O  
ATOM   2008  CB  LYS A 308    -148.761 -80.470  -3.230  1.00  0.65           C  
ATOM   2009  CG  LYS A 308    -149.984 -80.803  -4.100  1.00  0.65           C  
ATOM   2010  CD  LYS A 308    -150.852 -81.910  -3.483  1.00  0.65           C  
ATOM   2011  CE  LYS A 308    -152.085 -82.233  -4.328  1.00  0.65           C  
ATOM   2012  NZ  LYS A 308    -152.869 -83.312  -3.687  1.00  0.65           N  
ATOM   2013  N   LEU A 309    -145.558 -78.977  -3.179  1.00  0.66           N  
ATOM   2014  CA  LEU A 309    -144.478 -78.486  -2.344  1.00  0.66           C  
ATOM   2015  C   LEU A 309    -143.344 -78.025  -3.243  1.00  0.66           C  
ATOM   2016  O   LEU A 309    -142.890 -78.768  -4.114  1.00  0.66           O  
ATOM   2017  CB  LEU A 309    -144.012 -79.609  -1.380  1.00  0.66           C  
ATOM   2018  CG  LEU A 309    -142.885 -79.265  -0.385  1.00  0.66           C  
ATOM   2019  CD1 LEU A 309    -143.270 -78.125   0.568  1.00  0.66           C  
ATOM   2020  CD2 LEU A 309    -142.533 -80.511   0.441  1.00  0.66           C  
ATOM   2021  N   LEU A 310    -142.857 -76.778  -3.086  1.00  0.72           N  
ATOM   2022  CA  LEU A 310    -141.798 -76.255  -3.935  1.00  0.72           C  
ATOM   2023  C   LEU A 310    -140.690 -75.619  -3.120  1.00  0.72           C  
ATOM   2024  O   LEU A 310    -140.920 -74.876  -2.168  1.00  0.72           O  
ATOM   2025  CB  LEU A 310    -142.315 -75.205  -4.954  1.00  0.72           C  
ATOM   2026  CG  LEU A 310    -143.211 -75.779  -6.072  1.00  0.72           C  
ATOM   2027  CD1 LEU A 310    -143.810 -74.650  -6.920  1.00  0.72           C  
ATOM   2028  CD2 LEU A 310    -142.443 -76.743  -6.990  1.00  0.72           C  
ATOM   2029  N   VAL A 311    -139.426 -75.890  -3.502  1.00  0.80           N  
ATOM   2030  CA  VAL A 311    -138.271 -75.270  -2.880  1.00  0.80           C  
ATOM   2031  C   VAL A 311    -137.506 -74.531  -3.951  1.00  0.80           C  
ATOM   2032  O   VAL A 311    -137.056 -75.094  -4.950  1.00  0.80           O  
ATOM   2033  CB  VAL A 311    -137.319 -76.243  -2.197  1.00  0.80           C  
ATOM   2034  CG1 VAL A 311    -136.344 -75.457  -1.298  1.00  0.80           C  
ATOM   2035  CG2 VAL A 311    -138.107 -77.246  -1.338  1.00  0.80           C  
ATOM   2036  N   LEU A 312    -137.358 -73.215  -3.779  1.00  0.74           N  
ATOM   2037  CA  LEU A 312    -136.700 -72.349  -4.722  1.00  0.74           C  
ATOM   2038  C   LEU A 312    -135.263 -72.161  -4.257  1.00  0.74           C  
ATOM   2039  O   LEU A 312    -134.948 -71.275  -3.462  1.00  0.74           O  
ATOM   2040  CB  LEU A 312    -137.471 -71.013  -4.822  1.00  0.74           C  
ATOM   2041  CG  LEU A 312    -138.730 -71.057  -5.724  1.00  0.74           C  
ATOM   2042  CD1 LEU A 312    -139.710 -72.203  -5.433  1.00  0.74           C  
ATOM   2043  CD2 LEU A 312    -139.502 -69.739  -5.644  1.00  0.74           C  
ATOM   2044  N   ILE A 313    -134.358 -73.035  -4.738  1.00  0.69           N  
ATOM   2045  CA  ILE A 313    -132.982 -73.154  -4.271  1.00  0.69           C  
ATOM   2046  C   ILE A 313    -132.035 -72.447  -5.214  1.00  0.69           C  
ATOM   2047  O   ILE A 313    -131.798 -72.909  -6.328  1.00  0.69           O  
ATOM   2048  CB  ILE A 313    -132.556 -74.625  -4.197  1.00  0.69           C  
ATOM   2049  CG1 ILE A 313    -133.537 -75.428  -3.312  1.00  0.69           C  
ATOM   2050  CG2 ILE A 313    -131.099 -74.748  -3.689  1.00  0.69           C  
ATOM   2051  CD1 ILE A 313    -133.226 -76.925  -3.191  1.00  0.69           C  
ATOM   2052  N   GLY A 314    -131.486 -71.275  -4.817  1.00  0.71           N  
ATOM   2053  CA  GLY A 314    -130.485 -70.559  -5.621  1.00  0.71           C  
ATOM   2054  C   GLY A 314    -131.062 -69.931  -6.859  1.00  0.71           C  
ATOM   2055  O   GLY A 314    -130.348 -69.470  -7.756  1.00  0.71           O  
ATOM   2056  N   MET A 315    -132.393 -69.904  -6.950  1.00  0.67           N  
ATOM   2057  CA  MET A 315    -133.120 -69.469  -8.110  1.00  0.67           C  
ATOM   2058  C   MET A 315    -133.933 -68.253  -7.740  1.00  0.67           C  
ATOM   2059  O   MET A 315    -134.913 -68.305  -6.985  1.00  0.67           O  
ATOM   2060  CB  MET A 315    -134.082 -70.560  -8.633  1.00  0.67           C  
ATOM   2061  CG  MET A 315    -133.414 -71.814  -9.225  1.00  0.67           C  
ATOM   2062  SD  MET A 315    -134.605 -73.087  -9.756  1.00  0.67           S  
ATOM   2063  CE  MET A 315    -134.999 -73.705  -8.094  1.00  0.67           C  
ATOM   2064  N   ASN A 316    -133.557 -67.093  -8.288  1.00  0.73           N  
ATOM   2065  CA  ASN A 316    -134.282 -65.864  -8.087  1.00  0.73           C  
ATOM   2066  C   ASN A 316    -135.458 -65.756  -9.042  1.00  0.73           C  
ATOM   2067  O   ASN A 316    -135.452 -64.910  -9.928  1.00  0.73           O  
ATOM   2068  CB  ASN A 316    -133.318 -64.662  -8.201  1.00  0.73           C  
ATOM   2069  CG  ASN A 316    -133.819 -63.461  -7.417  1.00  0.73           C  
ATOM   2070  OD1 ASN A 316    -134.888 -63.469  -6.765  1.00  0.73           O  
ATOM   2071  ND2 ASN A 316    -133.033 -62.382  -7.428  1.00  0.73           N  
ATOM   2072  N   TRP A 317    -136.504 -66.600  -8.890  1.00  0.69           N  
ATOM   2073  CA  TRP A 317    -137.584 -66.782  -9.849  1.00  0.69           C  
ATOM   2074  C   TRP A 317    -138.279 -65.488 -10.219  1.00  0.69           C  
ATOM   2075  O   TRP A 317    -138.541 -65.219 -11.384  1.00  0.69           O  
ATOM   2076  CB  TRP A 317    -138.661 -67.777  -9.330  1.00  0.69           C  
ATOM   2077  CG  TRP A 317    -138.306 -69.249  -9.453  1.00  0.69           C  
ATOM   2078  CD1 TRP A 317    -137.368 -69.967  -8.774  1.00  0.69           C  
ATOM   2079  CD2 TRP A 317    -139.009 -70.196 -10.280  1.00  0.69           C  
ATOM   2080  NE1 TRP A 317    -137.409 -71.297  -9.148  1.00  0.69           N  
ATOM   2081  CE2 TRP A 317    -138.439 -71.464 -10.035  1.00  0.69           C  
ATOM   2082  CE3 TRP A 317    -140.072 -70.048 -11.166  1.00  0.69           C  
ATOM   2083  CZ2 TRP A 317    -138.935 -72.606 -10.647  1.00  0.69           C  
ATOM   2084  CZ3 TRP A 317    -140.580 -71.203 -11.774  1.00  0.69           C  
ATOM   2085  CH2 TRP A 317    -140.021 -72.464 -11.522  1.00  0.69           C  
ATOM   2086  N   ILE A 318    -138.532 -64.611  -9.241  1.00  0.65           N  
ATOM   2087  CA  ILE A 318    -139.140 -63.319  -9.492  1.00  0.65           C  
ATOM   2088  C   ILE A 318    -138.322 -62.418 -10.398  1.00  0.65           C  
ATOM   2089  O   ILE A 318    -138.906 -61.644 -11.150  1.00  0.65           O  
ATOM   2090  CB  ILE A 318    -139.523 -62.660  -8.177  1.00  0.65           C  
ATOM   2091  CG1 ILE A 318    -140.626 -63.493  -7.476  1.00  0.65           C  
ATOM   2092  CG2 ILE A 318    -139.963 -61.192  -8.359  1.00  0.65           C  
ATOM   2093  CD1 ILE A 318    -141.990 -63.485  -8.184  1.00  0.65           C  
ATOM   2094  N   CYS A 319    -136.975 -62.508 -10.389  1.00  0.63           N  
ATOM   2095  CA  CYS A 319    -136.081 -61.698 -11.204  1.00  0.63           C  
ATOM   2096  C   CYS A 319    -135.412 -62.391 -12.378  1.00  0.63           C  
ATOM   2097  O   CYS A 319    -134.924 -61.730 -13.293  1.00  0.63           O  
ATOM   2098  CB  CYS A 319    -134.978 -61.124 -10.288  1.00  0.63           C  
ATOM   2099  SG  CYS A 319    -135.583 -59.654  -9.412  1.00  0.63           S  
ATOM   2100  N   THR A 320    -135.374 -63.729 -12.417  1.00  0.60           N  
ATOM   2101  CA  THR A 320    -134.789 -64.470 -13.533  1.00  0.60           C  
ATOM   2102  C   THR A 320    -135.778 -65.375 -14.226  1.00  0.60           C  
ATOM   2103  O   THR A 320    -135.430 -66.013 -15.213  1.00  0.60           O  
ATOM   2104  CB  THR A 320    -133.548 -65.301 -13.186  1.00  0.60           C  
ATOM   2105  OG1 THR A 320    -133.781 -66.302 -12.201  1.00  0.60           O  
ATOM   2106  CG2 THR A 320    -132.456 -64.385 -12.621  1.00  0.60           C  
ATOM   2107  N   LYS A 321    -137.048 -65.445 -13.779  1.00  0.58           N  
ATOM   2108  CA  LYS A 321    -138.048 -66.295 -14.411  1.00  0.58           C  
ATOM   2109  C   LYS A 321    -139.424 -65.652 -14.302  1.00  0.58           C  
ATOM   2110  O   LYS A 321    -140.427 -66.294 -13.995  1.00  0.58           O  
ATOM   2111  CB  LYS A 321    -138.135 -67.712 -13.789  1.00  0.58           C  
ATOM   2112  CG  LYS A 321    -136.850 -68.549 -13.867  1.00  0.58           C  
ATOM   2113  CD  LYS A 321    -137.076 -69.933 -13.247  1.00  0.58           C  
ATOM   2114  CE  LYS A 321    -135.856 -70.851 -13.249  1.00  0.58           C  
ATOM   2115  NZ  LYS A 321    -136.240 -72.132 -12.617  1.00  0.58           N  
ATOM   2116  N   MET A 322    -139.500 -64.337 -14.565  1.00  0.57           N  
ATOM   2117  CA  MET A 322    -140.726 -63.546 -14.553  1.00  0.57           C  
ATOM   2118  C   MET A 322    -141.889 -63.961 -15.416  1.00  0.57           C  
ATOM   2119  O   MET A 322    -143.013 -63.819 -14.924  1.00  0.57           O  
ATOM   2120  CB  MET A 322    -140.401 -62.097 -14.917  1.00  0.57           C  
ATOM   2121  CG  MET A 322    -141.506 -61.134 -15.440  1.00  0.57           C  
ATOM   2122  SD  MET A 322    -141.999 -61.220 -17.190  1.00  0.57           S  
ATOM   2123  CE  MET A 322    -140.578 -61.328 -18.292  1.00  0.57           C  
ATOM   2124  N   PRO A 323    -141.798 -64.482 -16.644  1.00  0.60           N  
ATOM   2125  CA  PRO A 323    -142.955 -64.585 -17.534  1.00  0.60           C  
ATOM   2126  C   PRO A 323    -143.637 -65.888 -17.241  1.00  0.60           C  
ATOM   2127  O   PRO A 323    -144.426 -66.389 -18.044  1.00  0.60           O  
ATOM   2128  CB  PRO A 323    -142.350 -64.522 -18.940  1.00  0.60           C  
ATOM   2129  CG  PRO A 323    -140.922 -65.050 -18.797  1.00  0.60           C  
ATOM   2130  CD  PRO A 323    -140.544 -64.806 -17.336  1.00  0.60           C  
ATOM   2131  N   ASP A 324    -143.327 -66.393 -16.052  1.00  0.62           N  
ATOM   2132  CA  ASP A 324    -143.597 -67.671 -15.505  1.00  0.62           C  
ATOM   2133  C   ASP A 324    -143.702 -67.529 -13.981  1.00  0.62           C  
ATOM   2134  O   ASP A 324    -143.947 -68.489 -13.249  1.00  0.62           O  
ATOM   2135  CB  ASP A 324    -142.404 -68.598 -15.811  1.00  0.62           C  
ATOM   2136  CG  ASP A 324    -142.109 -68.572 -17.294  1.00  0.62           C  
ATOM   2137  OD1 ASP A 324    -143.019 -68.970 -18.063  1.00  0.62           O  
ATOM   2138  OD2 ASP A 324    -140.960 -68.198 -17.645  1.00  0.62           O  
ATOM   2139  N   ALA A 325    -143.539 -66.298 -13.439  1.00  0.66           N  
ATOM   2140  CA  ALA A 325    -143.525 -66.048 -12.011  1.00  0.66           C  
ATOM   2141  C   ALA A 325    -144.868 -66.260 -11.336  1.00  0.66           C  
ATOM   2142  O   ALA A 325    -144.940 -66.800 -10.230  1.00  0.66           O  
ATOM   2143  CB  ALA A 325    -142.968 -64.653 -11.685  1.00  0.66           C  
ATOM   2144  N   HIS A 326    -145.990 -65.903 -11.997  1.00  0.61           N  
ATOM   2145  CA  HIS A 326    -147.319 -66.174 -11.465  1.00  0.61           C  
ATOM   2146  C   HIS A 326    -147.601 -67.647 -11.208  1.00  0.61           C  
ATOM   2147  O   HIS A 326    -148.340 -67.956 -10.284  1.00  0.61           O  
ATOM   2148  CB  HIS A 326    -148.468 -65.622 -12.336  1.00  0.61           C  
ATOM   2149  CG  HIS A 326    -148.680 -66.447 -13.582  1.00  0.61           C  
ATOM   2150  ND1 HIS A 326    -149.955 -66.768 -13.986  1.00  0.61           N  
ATOM   2151  CD2 HIS A 326    -147.765 -67.171 -14.294  1.00  0.61           C  
ATOM   2152  CE1 HIS A 326    -149.804 -67.705 -14.914  1.00  0.61           C  
ATOM   2153  NE2 HIS A 326    -148.498 -67.960 -15.131  1.00  0.61           N  
ATOM   2154  N   TRP A 327    -147.002 -68.613 -11.949  1.00  0.60           N  
ATOM   2155  CA  TRP A 327    -147.227 -70.037 -11.728  1.00  0.60           C  
ATOM   2156  C   TRP A 327    -146.826 -70.419 -10.307  1.00  0.60           C  
ATOM   2157  O   TRP A 327    -147.509 -71.158  -9.610  1.00  0.60           O  
ATOM   2158  CB  TRP A 327    -146.422 -70.937 -12.717  1.00  0.60           C  
ATOM   2159  CG  TRP A 327    -146.670 -70.708 -14.207  1.00  0.60           C  
ATOM   2160  CD1 TRP A 327    -145.796 -70.174 -15.110  1.00  0.60           C  
ATOM   2161  CD2 TRP A 327    -147.820 -71.115 -14.956  1.00  0.60           C  
ATOM   2162  NE1 TRP A 327    -146.402 -70.025 -16.326  1.00  0.60           N  
ATOM   2163  CE2 TRP A 327    -147.613 -70.649 -16.294  1.00  0.60           C  
ATOM   2164  CE3 TRP A 327    -148.973 -71.822 -14.625  1.00  0.60           C  
ATOM   2165  CZ2 TRP A 327    -148.539 -70.901 -17.272  1.00  0.60           C  
ATOM   2166  CZ3 TRP A 327    -149.867 -72.136 -15.653  1.00  0.60           C  
ATOM   2167  CH2 TRP A 327    -149.627 -71.717 -16.970  1.00  0.60           C  
ATOM   2168  N   ILE A 328    -145.707 -69.849  -9.827  1.00  0.68           N  
ATOM   2169  CA  ILE A 328    -145.257 -69.929  -8.448  1.00  0.68           C  
ATOM   2170  C   ILE A 328    -146.139 -69.155  -7.471  1.00  0.68           C  
ATOM   2171  O   ILE A 328    -146.474 -69.631  -6.385  1.00  0.68           O  
ATOM   2172  CB  ILE A 328    -143.819 -69.428  -8.382  1.00  0.68           C  
ATOM   2173  CG1 ILE A 328    -142.902 -70.239  -9.330  1.00  0.68           C  
ATOM   2174  CG2 ILE A 328    -143.258 -69.430  -6.945  1.00  0.68           C  
ATOM   2175  CD1 ILE A 328    -142.890 -71.753  -9.085  1.00  0.68           C  
ATOM   2176  N   GLY A 329    -146.562 -67.926  -7.836  1.00  0.68           N  
ATOM   2177  CA  GLY A 329    -147.349 -67.058  -6.963  1.00  0.68           C  
ATOM   2178  C   GLY A 329    -148.754 -67.540  -6.720  1.00  0.68           C  
ATOM   2179  O   GLY A 329    -149.216 -67.566  -5.577  1.00  0.68           O  
ATOM   2180  N   ASP A 330    -149.433 -67.944  -7.799  1.00  0.60           N  
ATOM   2181  CA  ASP A 330    -150.788 -68.435  -7.856  1.00  0.60           C  
ATOM   2182  C   ASP A 330    -150.916 -69.869  -7.346  1.00  0.60           C  
ATOM   2183  O   ASP A 330    -151.896 -70.206  -6.685  1.00  0.60           O  
ATOM   2184  CB  ASP A 330    -151.309 -68.331  -9.317  1.00  0.60           C  
ATOM   2185  CG  ASP A 330    -151.448 -66.887  -9.788  1.00  0.60           C  
ATOM   2186  OD1 ASP A 330    -151.426 -65.947  -8.953  1.00  0.60           O  
ATOM   2187  OD2 ASP A 330    -151.632 -66.656 -11.014  1.00  0.60           O  
ATOM   2188  N   ALA A 331    -149.913 -70.760  -7.566  1.00  0.56           N  
ATOM   2189  CA  ALA A 331    -149.938 -72.125  -7.042  1.00  0.56           C  
ATOM   2190  C   ALA A 331    -150.057 -72.187  -5.523  1.00  0.56           C  
ATOM   2191  O   ALA A 331    -150.683 -73.078  -4.959  1.00  0.56           O  
ATOM   2192  CB  ALA A 331    -148.703 -72.945  -7.465  1.00  0.56           C  
ATOM   2193  N   ARG A 332    -149.514 -71.185  -4.813  1.00  0.58           N  
ATOM   2194  CA  ARG A 332    -149.694 -71.015  -3.379  1.00  0.58           C  
ATOM   2195  C   ARG A 332    -151.154 -70.934  -2.935  1.00  0.58           C  
ATOM   2196  O   ARG A 332    -151.532 -71.418  -1.871  1.00  0.58           O  
ATOM   2197  CB  ARG A 332    -148.984 -69.729  -2.930  1.00  0.58           C  
ATOM   2198  CG  ARG A 332    -147.453 -69.827  -3.034  1.00  0.58           C  
ATOM   2199  CD  ARG A 332    -146.735 -68.486  -3.194  1.00  0.58           C  
ATOM   2200  NE  ARG A 332    -147.077 -67.630  -2.016  1.00  0.58           N  
ATOM   2201  CZ  ARG A 332    -147.898 -66.574  -2.043  1.00  0.58           C  
ATOM   2202  NH1 ARG A 332    -148.611 -66.252  -3.121  1.00  0.58           N  
ATOM   2203  NH2 ARG A 332    -148.016 -65.829  -0.946  1.00  0.58           N  
ATOM   2204  N   LEU A 333    -152.044 -70.369  -3.774  1.00  0.69           N  
ATOM   2205  CA  LEU A 333    -153.469 -70.299  -3.499  1.00  0.69           C  
ATOM   2206  C   LEU A 333    -154.168 -71.653  -3.634  1.00  0.69           C  
ATOM   2207  O   LEU A 333    -155.313 -71.821  -3.225  1.00  0.69           O  
ATOM   2208  CB  LEU A 333    -154.162 -69.277  -4.432  1.00  0.69           C  
ATOM   2209  CG  LEU A 333    -153.708 -67.813  -4.243  1.00  0.69           C  
ATOM   2210  CD1 LEU A 333    -154.344 -66.923  -5.320  1.00  0.69           C  
ATOM   2211  CD2 LEU A 333    -154.067 -67.269  -2.852  1.00  0.69           C  
ATOM   2212  N   LYS A 334    -153.475 -72.671  -4.184  1.00  0.65           N  
ATOM   2213  CA  LYS A 334    -153.963 -74.033  -4.324  1.00  0.65           C  
ATOM   2214  C   LYS A 334    -153.511 -74.884  -3.138  1.00  0.65           C  
ATOM   2215  O   LYS A 334    -153.794 -76.081  -3.053  1.00  0.65           O  
ATOM   2216  CB  LYS A 334    -153.376 -74.594  -5.646  1.00  0.65           C  
ATOM   2217  CG  LYS A 334    -153.936 -75.917  -6.192  1.00  0.65           C  
ATOM   2218  CD  LYS A 334    -153.263 -76.221  -7.545  1.00  0.65           C  
ATOM   2219  CE  LYS A 334    -153.742 -77.499  -8.238  1.00  0.65           C  
ATOM   2220  NZ  LYS A 334    -153.160 -77.590  -9.598  1.00  0.65           N  
ATOM   2221  N   GLY A 335    -152.816 -74.267  -2.158  1.00  0.68           N  
ATOM   2222  CA  GLY A 335    -152.366 -74.922  -0.933  1.00  0.68           C  
ATOM   2223  C   GLY A 335    -150.927 -75.354  -0.957  1.00  0.68           C  
ATOM   2224  O   GLY A 335    -150.427 -75.947  -0.005  1.00  0.68           O  
ATOM   2225  N   THR A 336    -150.212 -75.070  -2.055  1.00  0.68           N  
ATOM   2226  CA  THR A 336    -148.794 -75.366  -2.210  1.00  0.68           C  
ATOM   2227  C   THR A 336    -147.899 -74.532  -1.314  1.00  0.68           C  
ATOM   2228  O   THR A 336    -147.910 -73.305  -1.378  1.00  0.68           O  
ATOM   2229  CB  THR A 336    -148.349 -75.152  -3.650  1.00  0.68           C  
ATOM   2230  OG1 THR A 336    -149.106 -76.017  -4.487  1.00  0.68           O  
ATOM   2231  CG2 THR A 336    -146.852 -75.426  -3.865  1.00  0.68           C  
ATOM   2232  N   ARG A 337    -147.055 -75.177  -0.477  1.00  0.66           N  
ATOM   2233  CA  ARG A 337    -146.085 -74.471   0.349  1.00  0.66           C  
ATOM   2234  C   ARG A 337    -144.811 -74.194  -0.436  1.00  0.66           C  
ATOM   2235  O   ARG A 337    -144.305 -75.049  -1.170  1.00  0.66           O  
ATOM   2236  CB  ARG A 337    -145.746 -75.263   1.647  1.00  0.66           C  
ATOM   2237  CG  ARG A 337    -144.785 -74.543   2.627  1.00  0.66           C  
ATOM   2238  CD  ARG A 337    -144.503 -75.320   3.924  1.00  0.66           C  
ATOM   2239  NE  ARG A 337    -143.537 -74.530   4.770  1.00  0.66           N  
ATOM   2240  CZ  ARG A 337    -143.888 -73.549   5.609  1.00  0.66           C  
ATOM   2241  NH1 ARG A 337    -142.976 -73.026   6.419  1.00  0.66           N  
ATOM   2242  NH2 ARG A 337    -145.128 -73.071   5.665  1.00  0.66           N  
ATOM   2243  N   VAL A 338    -144.263 -72.975  -0.293  1.00  0.76           N  
ATOM   2244  CA  VAL A 338    -143.087 -72.521  -1.009  1.00  0.76           C  
ATOM   2245  C   VAL A 338    -142.002 -72.150  -0.021  1.00  0.76           C  
ATOM   2246  O   VAL A 338    -142.194 -71.351   0.895  1.00  0.76           O  
ATOM   2247  CB  VAL A 338    -143.381 -71.320  -1.905  1.00  0.76           C  
ATOM   2248  CG1 VAL A 338    -142.118 -70.837  -2.649  1.00  0.76           C  
ATOM   2249  CG2 VAL A 338    -144.455 -71.711  -2.936  1.00  0.76           C  
ATOM   2250  N   VAL A 339    -140.798 -72.715  -0.200  1.00  0.79           N  
ATOM   2251  CA  VAL A 339    -139.634 -72.420   0.617  1.00  0.79           C  
ATOM   2252  C   VAL A 339    -138.589 -71.776  -0.274  1.00  0.79           C  
ATOM   2253  O   VAL A 339    -138.395 -72.179  -1.420  1.00  0.79           O  
ATOM   2254  CB  VAL A 339    -139.062 -73.683   1.256  1.00  0.79           C  
ATOM   2255  CG1 VAL A 339    -137.821 -73.367   2.117  1.00  0.79           C  
ATOM   2256  CG2 VAL A 339    -140.146 -74.347   2.128  1.00  0.79           C  
ATOM   2257  N   VAL A 340    -137.883 -70.742   0.217  1.00  0.80           N  
ATOM   2258  CA  VAL A 340    -136.786 -70.111  -0.500  1.00  0.80           C  
ATOM   2259  C   VAL A 340    -135.481 -70.445   0.199  1.00  0.80           C  
ATOM   2260  O   VAL A 340    -135.371 -70.409   1.427  1.00  0.80           O  
ATOM   2261  CB  VAL A 340    -136.962 -68.597  -0.634  1.00  0.80           C  
ATOM   2262  CG1 VAL A 340    -137.315 -67.991   0.719  1.00  0.80           C  
ATOM   2263  CG2 VAL A 340    -135.698 -67.897  -1.178  1.00  0.80           C  
ATOM   2264  N   ILE A 341    -134.446 -70.805  -0.585  1.00  0.75           N  
ATOM   2265  CA  ILE A 341    -133.110 -71.015  -0.058  1.00  0.75           C  
ATOM   2266  C   ILE A 341    -132.173 -70.060  -0.783  1.00  0.75           C  
ATOM   2267  O   ILE A 341    -131.884 -70.201  -1.976  1.00  0.75           O  
ATOM   2268  CB  ILE A 341    -132.677 -72.478  -0.160  1.00  0.75           C  
ATOM   2269  CG1 ILE A 341    -133.633 -73.375   0.674  1.00  0.75           C  
ATOM   2270  CG2 ILE A 341    -131.210 -72.625   0.293  1.00  0.75           C  
ATOM   2271  CD1 ILE A 341    -133.280 -74.866   0.685  1.00  0.75           C  
ATOM   2272  N   SER A 342    -131.720 -69.017  -0.061  1.00  0.76           N  
ATOM   2273  CA  SER A 342    -130.868 -67.968  -0.581  1.00  0.76           C  
ATOM   2274  C   SER A 342    -130.044 -67.387   0.533  1.00  0.76           C  
ATOM   2275  O   SER A 342    -130.553 -67.192   1.624  1.00  0.76           O  
ATOM   2276  CB  SER A 342    -131.691 -66.783  -1.159  1.00  0.76           C  
ATOM   2277  OG  SER A 342    -132.584 -66.189  -0.207  1.00  0.76           O  
ATOM   2278  N   ALA A 343    -128.768 -67.043   0.308  1.00  0.74           N  
ATOM   2279  CA  ALA A 343    -127.960 -66.399   1.330  1.00  0.74           C  
ATOM   2280  C   ALA A 343    -128.431 -65.000   1.717  1.00  0.74           C  
ATOM   2281  O   ALA A 343    -128.394 -64.596   2.879  1.00  0.74           O  
ATOM   2282  CB  ALA A 343    -126.511 -66.333   0.829  1.00  0.74           C  
ATOM   2283  N   ASP A 344    -128.879 -64.227   0.722  1.00  0.74           N  
ATOM   2284  CA  ASP A 344    -129.412 -62.903   0.865  1.00  0.74           C  
ATOM   2285  C   ASP A 344    -130.934 -62.920   0.991  1.00  0.74           C  
ATOM   2286  O   ASP A 344    -131.597 -63.928   0.759  1.00  0.74           O  
ATOM   2287  CB  ASP A 344    -128.926 -62.058  -0.343  1.00  0.74           C  
ATOM   2288  CG  ASP A 344    -129.414 -62.609  -1.680  1.00  0.74           C  
ATOM   2289  OD1 ASP A 344    -130.059 -61.828  -2.420  1.00  0.74           O  
ATOM   2290  OD2 ASP A 344    -129.162 -63.812  -1.965  1.00  0.74           O  
ATOM   2291  N   TYR A 345    -131.551 -61.787   1.379  1.00  0.75           N  
ATOM   2292  CA  TYR A 345    -132.993 -61.597   1.285  1.00  0.75           C  
ATOM   2293  C   TYR A 345    -133.407 -61.246  -0.152  1.00  0.75           C  
ATOM   2294  O   TYR A 345    -133.783 -60.116  -0.469  1.00  0.75           O  
ATOM   2295  CB  TYR A 345    -133.496 -60.547   2.320  1.00  0.75           C  
ATOM   2296  CG  TYR A 345    -134.990 -60.667   2.522  1.00  0.75           C  
ATOM   2297  CD1 TYR A 345    -135.877 -59.842   1.811  1.00  0.75           C  
ATOM   2298  CD2 TYR A 345    -135.519 -61.647   3.381  1.00  0.75           C  
ATOM   2299  CE1 TYR A 345    -137.263 -60.024   1.914  1.00  0.75           C  
ATOM   2300  CE2 TYR A 345    -136.908 -61.826   3.494  1.00  0.75           C  
ATOM   2301  CZ  TYR A 345    -137.778 -61.022   2.746  1.00  0.75           C  
ATOM   2302  OH  TYR A 345    -139.173 -61.209   2.810  1.00  0.75           O  
ATOM   2303  N   MET A 346    -133.315 -62.220  -1.075  1.00  0.72           N  
ATOM   2304  CA  MET A 346    -133.571 -62.006  -2.483  1.00  0.72           C  
ATOM   2305  C   MET A 346    -135.048 -61.835  -2.856  1.00  0.72           C  
ATOM   2306  O   MET A 346    -135.924 -62.249  -2.095  1.00  0.72           O  
ATOM   2307  CB  MET A 346    -132.949 -63.137  -3.336  1.00  0.72           C  
ATOM   2308  CG  MET A 346    -133.607 -64.519  -3.212  1.00  0.72           C  
ATOM   2309  SD  MET A 346    -133.200 -65.654  -4.581  1.00  0.72           S  
ATOM   2310  CE  MET A 346    -131.381 -65.629  -4.589  1.00  0.72           C  
ATOM   2311  N   PRO A 347    -135.404 -61.271  -4.019  1.00  0.71           N  
ATOM   2312  CA  PRO A 347    -136.790 -61.080  -4.453  1.00  0.71           C  
ATOM   2313  C   PRO A 347    -137.698 -62.301  -4.434  1.00  0.71           C  
ATOM   2314  O   PRO A 347    -138.910 -62.146  -4.274  1.00  0.71           O  
ATOM   2315  CB  PRO A 347    -136.644 -60.504  -5.865  1.00  0.71           C  
ATOM   2316  CG  PRO A 347    -135.365 -59.663  -5.789  1.00  0.71           C  
ATOM   2317  CD  PRO A 347    -134.502 -60.372  -4.742  1.00  0.71           C  
ATOM   2318  N   THR A 348    -137.149 -63.520  -4.582  1.00  0.71           N  
ATOM   2319  CA  THR A 348    -137.856 -64.782  -4.344  1.00  0.71           C  
ATOM   2320  C   THR A 348    -138.395 -64.907  -2.928  1.00  0.71           C  
ATOM   2321  O   THR A 348    -139.508 -65.383  -2.711  1.00  0.71           O  
ATOM   2322  CB  THR A 348    -136.965 -65.988  -4.615  1.00  0.71           C  
ATOM   2323  OG1 THR A 348    -136.792 -66.164  -6.005  1.00  0.71           O  
ATOM   2324  CG2 THR A 348    -137.553 -67.312  -4.136  1.00  0.71           C  
ATOM   2325  N   ALA A 349    -137.635 -64.451  -1.914  1.00  0.77           N  
ATOM   2326  CA  ALA A 349    -137.964 -64.581  -0.507  1.00  0.77           C  
ATOM   2327  C   ALA A 349    -139.249 -63.891  -0.101  1.00  0.77           C  
ATOM   2328  O   ALA A 349    -139.981 -64.337   0.779  1.00  0.77           O  
ATOM   2329  CB  ALA A 349    -136.793 -64.066   0.353  1.00  0.77           C  
ATOM   2330  N   ASN A 350    -139.582 -62.814  -0.817  1.00  0.69           N  
ATOM   2331  CA  ASN A 350    -140.800 -62.054  -0.688  1.00  0.69           C  
ATOM   2332  C   ASN A 350    -142.060 -62.827  -1.103  1.00  0.69           C  
ATOM   2333  O   ASN A 350    -143.175 -62.385  -0.830  1.00  0.69           O  
ATOM   2334  CB  ASN A 350    -140.581 -60.813  -1.595  1.00  0.69           C  
ATOM   2335  CG  ASN A 350    -141.736 -59.822  -1.622  1.00  0.69           C  
ATOM   2336  OD1 ASN A 350    -142.336 -59.618  -2.689  1.00  0.69           O  
ATOM   2337  ND2 ASN A 350    -142.032 -59.198  -0.464  1.00  0.69           N  
ATOM   2338  N   LYS A 351    -141.937 -63.978  -1.792  1.00  0.64           N  
ATOM   2339  CA  LYS A 351    -143.089 -64.723  -2.270  1.00  0.64           C  
ATOM   2340  C   LYS A 351    -143.245 -66.070  -1.594  1.00  0.64           C  
ATOM   2341  O   LYS A 351    -144.122 -66.850  -1.960  1.00  0.64           O  
ATOM   2342  CB  LYS A 351    -142.970 -64.981  -3.789  1.00  0.64           C  
ATOM   2343  CG  LYS A 351    -142.758 -63.716  -4.636  1.00  0.64           C  
ATOM   2344  CD  LYS A 351    -143.871 -62.657  -4.528  1.00  0.64           C  
ATOM   2345  CE  LYS A 351    -143.726 -61.477  -5.503  1.00  0.64           C  
ATOM   2346  NZ  LYS A 351    -142.494 -60.712  -5.218  1.00  0.64           N  
ATOM   2347  N   ALA A 352    -142.406 -66.384  -0.596  1.00  0.74           N  
ATOM   2348  CA  ALA A 352    -142.360 -67.701  -0.008  1.00  0.74           C  
ATOM   2349  C   ALA A 352    -142.801 -67.708   1.441  1.00  0.74           C  
ATOM   2350  O   ALA A 352    -142.825 -66.685   2.122  1.00  0.74           O  
ATOM   2351  CB  ALA A 352    -140.925 -68.237  -0.126  1.00  0.74           C  
ATOM   2352  N   ASP A 353    -143.171 -68.898   1.946  1.00  0.76           N  
ATOM   2353  CA  ASP A 353    -143.700 -69.064   3.282  1.00  0.76           C  
ATOM   2354  C   ASP A 353    -142.586 -69.210   4.315  1.00  0.76           C  
ATOM   2355  O   ASP A 353    -142.809 -69.096   5.521  1.00  0.76           O  
ATOM   2356  CB  ASP A 353    -144.593 -70.332   3.342  1.00  0.76           C  
ATOM   2357  CG  ASP A 353    -145.609 -70.326   2.213  1.00  0.76           C  
ATOM   2358  OD1 ASP A 353    -146.419 -69.372   2.130  1.00  0.76           O  
ATOM   2359  OD2 ASP A 353    -145.569 -71.297   1.415  1.00  0.76           O  
ATOM   2360  N   GLU A 354    -141.348 -69.493   3.865  1.00  0.76           N  
ATOM   2361  CA  GLU A 354    -140.242 -69.758   4.758  1.00  0.76           C  
ATOM   2362  C   GLU A 354    -138.930 -69.368   4.114  1.00  0.76           C  
ATOM   2363  O   GLU A 354    -138.714 -69.643   2.932  1.00  0.76           O  
ATOM   2364  CB  GLU A 354    -140.250 -71.264   5.087  1.00  0.76           C  
ATOM   2365  CG  GLU A 354    -139.187 -71.774   6.086  1.00  0.76           C  
ATOM   2366  CD  GLU A 354    -139.370 -73.257   6.413  1.00  0.76           C  
ATOM   2367  OE1 GLU A 354    -138.374 -73.877   6.851  1.00  0.76           O  
ATOM   2368  OE2 GLU A 354    -140.508 -73.779   6.241  1.00  0.76           O  
ATOM   2369  N   ILE A 355    -138.019 -68.710   4.868  1.00  0.76           N  
ATOM   2370  CA  ILE A 355    -136.770 -68.195   4.329  1.00  0.76           C  
ATOM   2371  C   ILE A 355    -135.576 -68.813   5.033  1.00  0.76           C  
ATOM   2372  O   ILE A 355    -135.357 -68.602   6.225  1.00  0.76           O  
ATOM   2373  CB  ILE A 355    -136.672 -66.660   4.345  1.00  0.76           C  
ATOM   2374  CG1 ILE A 355    -137.869 -65.971   3.637  1.00  0.76           C  
ATOM   2375  CG2 ILE A 355    -135.359 -66.219   3.652  1.00  0.76           C  
ATOM   2376  CD1 ILE A 355    -139.063 -65.626   4.535  1.00  0.76           C  
ATOM   2377  N   VAL A 356    -134.752 -69.588   4.293  1.00  0.79           N  
ATOM   2378  CA  VAL A 356    -133.580 -70.261   4.834  1.00  0.79           C  
ATOM   2379  C   VAL A 356    -132.328 -69.640   4.256  1.00  0.79           C  
ATOM   2380  O   VAL A 356    -132.093 -69.681   3.041  1.00  0.79           O  
ATOM   2381  CB  VAL A 356    -133.556 -71.753   4.515  1.00  0.79           C  
ATOM   2382  CG1 VAL A 356    -132.292 -72.434   5.084  1.00  0.79           C  
ATOM   2383  CG2 VAL A 356    -134.811 -72.432   5.091  1.00  0.79           C  
ATOM   2384  N   ILE A 357    -131.477 -69.053   5.115  1.00  0.69           N  
ATOM   2385  CA  ILE A 357    -130.295 -68.314   4.700  1.00  0.69           C  
ATOM   2386  C   ILE A 357    -128.992 -69.077   4.930  1.00  0.69           C  
ATOM   2387  O   ILE A 357    -128.204 -68.816   5.838  1.00  0.69           O  
ATOM   2388  CB  ILE A 357    -130.264 -66.884   5.240  1.00  0.69           C  
ATOM   2389  CG1 ILE A 357    -130.274 -66.766   6.782  1.00  0.69           C  
ATOM   2390  CG2 ILE A 357    -131.471 -66.128   4.637  1.00  0.69           C  
ATOM   2391  CD1 ILE A 357    -129.883 -65.356   7.242  1.00  0.69           C  
ATOM   2392  N   LEU A 358    -128.713 -70.095   4.094  1.00  0.67           N  
ATOM   2393  CA  LEU A 358    -127.433 -70.788   4.099  1.00  0.67           C  
ATOM   2394  C   LEU A 358    -126.268 -69.904   3.651  1.00  0.67           C  
ATOM   2395  O   LEU A 358    -126.413 -68.995   2.837  1.00  0.67           O  
ATOM   2396  CB  LEU A 358    -127.473 -72.071   3.235  1.00  0.67           C  
ATOM   2397  CG  LEU A 358    -128.528 -73.107   3.675  1.00  0.67           C  
ATOM   2398  CD1 LEU A 358    -128.803 -74.089   2.533  1.00  0.67           C  
ATOM   2399  CD2 LEU A 358    -128.102 -73.887   4.928  1.00  0.67           C  
ATOM   2400  N   ARG A 359    -125.055 -70.142   4.195  1.00  0.62           N  
ATOM   2401  CA  ARG A 359    -123.846 -69.459   3.763  1.00  0.62           C  
ATOM   2402  C   ARG A 359    -123.513 -69.781   2.300  1.00  0.62           C  
ATOM   2403  O   ARG A 359    -123.517 -70.960   1.954  1.00  0.62           O  
ATOM   2404  CB  ARG A 359    -122.662 -69.853   4.689  1.00  0.62           C  
ATOM   2405  CG  ARG A 359    -121.342 -69.094   4.430  1.00  0.62           C  
ATOM   2406  CD  ARG A 359    -120.192 -69.529   5.344  1.00  0.62           C  
ATOM   2407  NE  ARG A 359    -119.013 -68.680   4.973  1.00  0.62           N  
ATOM   2408  CZ  ARG A 359    -117.818 -68.732   5.578  1.00  0.62           C  
ATOM   2409  NH1 ARG A 359    -116.843 -67.921   5.171  1.00  0.62           N  
ATOM   2410  NH2 ARG A 359    -117.577 -69.572   6.579  1.00  0.62           N  
ATOM   2411  N   PRO A 360    -123.243 -68.833   1.400  1.00  0.65           N  
ATOM   2412  CA  PRO A 360    -123.137 -69.110  -0.028  1.00  0.65           C  
ATOM   2413  C   PRO A 360    -122.091 -70.143  -0.391  1.00  0.65           C  
ATOM   2414  O   PRO A 360    -120.917 -69.984  -0.026  1.00  0.65           O  
ATOM   2415  CB  PRO A 360    -122.898 -67.735  -0.677  1.00  0.65           C  
ATOM   2416  CG  PRO A 360    -122.330 -66.868   0.451  1.00  0.65           C  
ATOM   2417  CD  PRO A 360    -123.028 -67.418   1.694  1.00  0.65           C  
ATOM   2418  N   GLY A 361    -122.494 -71.205  -1.109  1.00  0.66           N  
ATOM   2419  CA  GLY A 361    -121.607 -72.285  -1.503  1.00  0.66           C  
ATOM   2420  C   GLY A 361    -121.611 -73.455  -0.555  1.00  0.66           C  
ATOM   2421  O   GLY A 361    -120.893 -74.427  -0.778  1.00  0.66           O  
ATOM   2422  N   THR A 362    -122.418 -73.426   0.526  1.00  0.66           N  
ATOM   2423  CA  THR A 362    -122.496 -74.542   1.472  1.00  0.66           C  
ATOM   2424  C   THR A 362    -123.738 -75.383   1.275  1.00  0.66           C  
ATOM   2425  O   THR A 362    -123.954 -76.360   1.992  1.00  0.66           O  
ATOM   2426  CB  THR A 362    -122.405 -74.152   2.950  1.00  0.66           C  
ATOM   2427  OG1 THR A 362    -123.554 -73.469   3.435  1.00  0.66           O  
ATOM   2428  CG2 THR A 362    -121.203 -73.218   3.149  1.00  0.66           C  
ATOM   2429  N   ASP A 363    -124.562 -75.072   0.263  1.00  0.66           N  
ATOM   2430  CA  ASP A 363    -125.862 -75.649  -0.025  1.00  0.66           C  
ATOM   2431  C   ASP A 363    -125.896 -77.178  -0.138  1.00  0.66           C  
ATOM   2432  O   ASP A 363    -126.846 -77.841   0.286  1.00  0.66           O  
ATOM   2433  CB  ASP A 363    -126.405 -74.982  -1.311  1.00  0.66           C  
ATOM   2434  CG  ASP A 363    -126.409 -73.470  -1.132  1.00  0.66           C  
ATOM   2435  OD1 ASP A 363    -127.507 -72.914  -0.884  1.00  0.66           O  
ATOM   2436  OD2 ASP A 363    -125.303 -72.863  -1.221  1.00  0.66           O  
ATOM   2437  N   THR A 364    -124.813 -77.798  -0.647  1.00  0.57           N  
ATOM   2438  CA  THR A 364    -124.602 -79.247  -0.672  1.00  0.57           C  
ATOM   2439  C   THR A 364    -124.681 -79.890   0.705  1.00  0.57           C  
ATOM   2440  O   THR A 364    -125.234 -80.975   0.873  1.00  0.57           O  
ATOM   2441  CB  THR A 364    -123.244 -79.596  -1.272  1.00  0.57           C  
ATOM   2442  OG1 THR A 364    -123.147 -79.017  -2.563  1.00  0.57           O  
ATOM   2443  CG2 THR A 364    -123.041 -81.107  -1.456  1.00  0.57           C  
ATOM   2444  N   ALA A 365    -124.161 -79.213   1.753  1.00  0.63           N  
ATOM   2445  CA  ALA A 365    -124.234 -79.672   3.129  1.00  0.63           C  
ATOM   2446  C   ALA A 365    -125.667 -79.780   3.650  1.00  0.63           C  
ATOM   2447  O   ALA A 365    -126.047 -80.763   4.287  1.00  0.63           O  
ATOM   2448  CB  ALA A 365    -123.411 -78.736   4.039  1.00  0.63           C  
ATOM   2449  N   PHE A 366    -126.521 -78.782   3.338  1.00  0.66           N  
ATOM   2450  CA  PHE A 366    -127.941 -78.819   3.643  1.00  0.66           C  
ATOM   2451  C   PHE A 366    -128.654 -79.952   2.915  1.00  0.66           C  
ATOM   2452  O   PHE A 366    -129.413 -80.710   3.515  1.00  0.66           O  
ATOM   2453  CB  PHE A 366    -128.572 -77.452   3.276  1.00  0.66           C  
ATOM   2454  CG  PHE A 366    -130.041 -77.368   3.600  1.00  0.66           C  
ATOM   2455  CD1 PHE A 366    -130.996 -77.542   2.584  1.00  0.66           C  
ATOM   2456  CD2 PHE A 366    -130.477 -77.120   4.911  1.00  0.66           C  
ATOM   2457  CE1 PHE A 366    -132.364 -77.477   2.873  1.00  0.66           C  
ATOM   2458  CE2 PHE A 366    -131.846 -77.047   5.203  1.00  0.66           C  
ATOM   2459  CZ  PHE A 366    -132.789 -77.228   4.183  1.00  0.66           C  
ATOM   2460  N   LEU A 367    -128.373 -80.137   1.610  1.00  0.64           N  
ATOM   2461  CA  LEU A 367    -128.959 -81.200   0.812  1.00  0.64           C  
ATOM   2462  C   LEU A 367    -128.630 -82.589   1.346  1.00  0.64           C  
ATOM   2463  O   LEU A 367    -129.504 -83.444   1.477  1.00  0.64           O  
ATOM   2464  CB  LEU A 367    -128.492 -81.066  -0.657  1.00  0.64           C  
ATOM   2465  CG  LEU A 367    -129.060 -82.114  -1.637  1.00  0.64           C  
ATOM   2466  CD1 LEU A 367    -130.589 -82.031  -1.747  1.00  0.64           C  
ATOM   2467  CD2 LEU A 367    -128.431 -81.945  -3.026  1.00  0.64           C  
ATOM   2468  N   LEU A 368    -127.366 -82.825   1.747  1.00  0.54           N  
ATOM   2469  CA  LEU A 368    -126.954 -84.040   2.427  1.00  0.54           C  
ATOM   2470  C   LEU A 368    -127.659 -84.268   3.759  1.00  0.54           C  
ATOM   2471  O   LEU A 368    -128.072 -85.383   4.077  1.00  0.54           O  
ATOM   2472  CB  LEU A 368    -125.425 -84.033   2.657  1.00  0.54           C  
ATOM   2473  CG  LEU A 368    -124.607 -84.373   1.395  1.00  0.54           C  
ATOM   2474  CD1 LEU A 368    -123.127 -84.030   1.606  1.00  0.54           C  
ATOM   2475  CD2 LEU A 368    -124.745 -85.855   1.012  1.00  0.54           C  
ATOM   2476  N   GLY A 369    -127.856 -83.209   4.573  1.00  0.65           N  
ATOM   2477  CA  GLY A 369    -128.579 -83.319   5.836  1.00  0.65           C  
ATOM   2478  C   GLY A 369    -130.044 -83.637   5.684  1.00  0.65           C  
ATOM   2479  O   GLY A 369    -130.585 -84.444   6.443  1.00  0.65           O  
ATOM   2480  N   VAL A 370    -130.705 -83.043   4.677  1.00  0.61           N  
ATOM   2481  CA  VAL A 370    -132.079 -83.341   4.292  1.00  0.61           C  
ATOM   2482  C   VAL A 370    -132.216 -84.751   3.735  1.00  0.61           C  
ATOM   2483  O   VAL A 370    -133.126 -85.502   4.090  1.00  0.61           O  
ATOM   2484  CB  VAL A 370    -132.583 -82.311   3.284  1.00  0.61           C  
ATOM   2485  CG1 VAL A 370    -133.977 -82.668   2.729  1.00  0.61           C  
ATOM   2486  CG2 VAL A 370    -132.660 -80.934   3.971  1.00  0.61           C  
ATOM   2487  N   ALA A 371    -131.271 -85.184   2.876  1.00  0.55           N  
ATOM   2488  CA  ALA A 371    -131.224 -86.528   2.336  1.00  0.55           C  
ATOM   2489  C   ALA A 371    -131.055 -87.587   3.418  1.00  0.55           C  
ATOM   2490  O   ALA A 371    -131.712 -88.625   3.413  1.00  0.55           O  
ATOM   2491  CB  ALA A 371    -130.084 -86.642   1.308  1.00  0.55           C  
ATOM   2492  N   ARG A 372    -130.204 -87.309   4.422  1.00  0.52           N  
ATOM   2493  CA  ARG A 372    -130.036 -88.136   5.601  1.00  0.52           C  
ATOM   2494  C   ARG A 372    -131.322 -88.314   6.405  1.00  0.52           C  
ATOM   2495  O   ARG A 372    -131.646 -89.418   6.844  1.00  0.52           O  
ATOM   2496  CB  ARG A 372    -128.968 -87.491   6.518  1.00  0.52           C  
ATOM   2497  CG  ARG A 372    -128.661 -88.265   7.819  1.00  0.52           C  
ATOM   2498  CD  ARG A 372    -127.843 -87.462   8.839  1.00  0.52           C  
ATOM   2499  NE  ARG A 372    -128.677 -86.277   9.255  1.00  0.52           N  
ATOM   2500  CZ  ARG A 372    -129.633 -86.289  10.194  1.00  0.52           C  
ATOM   2501  NH1 ARG A 372    -130.331 -85.177  10.427  1.00  0.52           N  
ATOM   2502  NH2 ARG A 372    -129.905 -87.380  10.903  1.00  0.52           N  
ATOM   2503  N   GLU A 373    -132.110 -87.239   6.617  1.00  0.54           N  
ATOM   2504  CA  GLU A 373    -133.413 -87.355   7.251  1.00  0.54           C  
ATOM   2505  C   GLU A 373    -134.401 -88.167   6.421  1.00  0.54           C  
ATOM   2506  O   GLU A 373    -135.095 -89.047   6.932  1.00  0.54           O  
ATOM   2507  CB  GLU A 373    -134.003 -85.967   7.586  1.00  0.54           C  
ATOM   2508  CG  GLU A 373    -135.321 -86.059   8.396  1.00  0.54           C  
ATOM   2509  CD  GLU A 373    -135.850 -84.727   8.912  1.00  0.54           C  
ATOM   2510  OE1 GLU A 373    -135.124 -83.710   8.864  1.00  0.54           O  
ATOM   2511  OE2 GLU A 373    -136.987 -84.764   9.457  1.00  0.54           O  
ATOM   2512  N   LEU A 374    -134.427 -87.933   5.095  1.00  0.60           N  
ATOM   2513  CA  LEU A 374    -135.255 -88.657   4.149  1.00  0.60           C  
ATOM   2514  C   LEU A 374    -134.992 -90.158   4.117  1.00  0.60           C  
ATOM   2515  O   LEU A 374    -135.924 -90.962   4.134  1.00  0.60           O  
ATOM   2516  CB  LEU A 374    -135.074 -87.987   2.761  1.00  0.60           C  
ATOM   2517  CG  LEU A 374    -135.766 -88.596   1.522  1.00  0.60           C  
ATOM   2518  CD1 LEU A 374    -136.021 -87.490   0.490  1.00  0.60           C  
ATOM   2519  CD2 LEU A 374    -134.931 -89.709   0.878  1.00  0.60           C  
ATOM   2520  N   ILE A 375    -133.713 -90.586   4.115  1.00  0.54           N  
ATOM   2521  CA  ILE A 375    -133.335 -91.991   4.199  1.00  0.54           C  
ATOM   2522  C   ILE A 375    -133.730 -92.621   5.534  1.00  0.54           C  
ATOM   2523  O   ILE A 375    -134.365 -93.675   5.569  1.00  0.54           O  
ATOM   2524  CB  ILE A 375    -131.838 -92.148   3.917  1.00  0.54           C  
ATOM   2525  CG1 ILE A 375    -131.536 -91.746   2.450  1.00  0.54           C  
ATOM   2526  CG2 ILE A 375    -131.351 -93.589   4.196  1.00  0.54           C  
ATOM   2527  CD1 ILE A 375    -130.047 -91.506   2.165  1.00  0.54           C  
ATOM   2528  N   THR A 376    -133.426 -91.950   6.668  1.00  0.56           N  
ATOM   2529  CA  THR A 376    -133.716 -92.430   8.026  1.00  0.56           C  
ATOM   2530  C   THR A 376    -135.195 -92.617   8.299  1.00  0.56           C  
ATOM   2531  O   THR A 376    -135.625 -93.628   8.854  1.00  0.56           O  
ATOM   2532  CB  THR A 376    -133.156 -91.468   9.079  1.00  0.56           C  
ATOM   2533  OG1 THR A 376    -131.737 -91.463   9.031  1.00  0.56           O  
ATOM   2534  CG2 THR A 376    -133.514 -91.834  10.529  1.00  0.56           C  
ATOM   2535  N   LYS A 377    -136.043 -91.658   7.888  1.00  0.55           N  
ATOM   2536  CA  LYS A 377    -137.451 -91.672   8.244  1.00  0.55           C  
ATOM   2537  C   LYS A 377    -138.311 -92.350   7.194  1.00  0.55           C  
ATOM   2538  O   LYS A 377    -139.534 -92.369   7.317  1.00  0.55           O  
ATOM   2539  CB  LYS A 377    -137.966 -90.226   8.458  1.00  0.55           C  
ATOM   2540  CG  LYS A 377    -137.451 -89.573   9.751  1.00  0.55           C  
ATOM   2541  CD  LYS A 377    -138.048 -88.168   9.953  1.00  0.55           C  
ATOM   2542  CE  LYS A 377    -137.616 -87.489  11.257  1.00  0.55           C  
ATOM   2543  NZ  LYS A 377    -138.147 -86.113  11.311  1.00  0.55           N  
ATOM   2544  N   LYS A 378    -137.686 -92.942   6.154  1.00  0.55           N  
ATOM   2545  CA  LYS A 378    -138.367 -93.617   5.061  1.00  0.55           C  
ATOM   2546  C   LYS A 378    -139.243 -92.670   4.254  1.00  0.55           C  
ATOM   2547  O   LYS A 378    -140.372 -92.990   3.893  1.00  0.55           O  
ATOM   2548  CB  LYS A 378    -139.170 -94.876   5.507  1.00  0.55           C  
ATOM   2549  CG  LYS A 378    -138.353 -95.923   6.286  1.00  0.55           C  
ATOM   2550  CD  LYS A 378    -139.257 -97.032   6.855  1.00  0.55           C  
ATOM   2551  CE  LYS A 378    -138.511 -98.061   7.711  1.00  0.55           C  
ATOM   2552  NZ  LYS A 378    -139.476 -99.004   8.327  1.00  0.55           N  
ATOM   2553  N   LEU A 379    -138.715 -91.475   3.915  1.00  0.59           N  
ATOM   2554  CA  LEU A 379    -139.461 -90.494   3.146  1.00  0.59           C  
ATOM   2555  C   LEU A 379    -139.243 -90.708   1.651  1.00  0.59           C  
ATOM   2556  O   LEU A 379    -139.862 -90.057   0.813  1.00  0.59           O  
ATOM   2557  CB  LEU A 379    -139.045 -89.035   3.482  1.00  0.59           C  
ATOM   2558  CG  LEU A 379    -139.157 -88.574   4.950  1.00  0.59           C  
ATOM   2559  CD1 LEU A 379    -138.685 -87.116   5.061  1.00  0.59           C  
ATOM   2560  CD2 LEU A 379    -140.583 -88.667   5.498  1.00  0.59           C  
ATOM   2561  N   TYR A 380    -138.360 -91.652   1.265  1.00  0.55           N  
ATOM   2562  CA  TYR A 380    -138.243 -92.109  -0.108  1.00  0.55           C  
ATOM   2563  C   TYR A 380    -139.316 -93.139  -0.473  1.00  0.55           C  
ATOM   2564  O   TYR A 380    -139.761 -93.923   0.365  1.00  0.55           O  
ATOM   2565  CB  TYR A 380    -136.823 -92.673  -0.424  1.00  0.55           C  
ATOM   2566  CG  TYR A 380    -136.495 -93.938   0.333  1.00  0.55           C  
ATOM   2567  CD1 TYR A 380    -135.970 -93.881   1.633  1.00  0.55           C  
ATOM   2568  CD2 TYR A 380    -136.730 -95.195  -0.247  1.00  0.55           C  
ATOM   2569  CE1 TYR A 380    -135.694 -95.060   2.346  1.00  0.55           C  
ATOM   2570  CE2 TYR A 380    -136.467 -96.372   0.464  1.00  0.55           C  
ATOM   2571  CZ  TYR A 380    -135.959 -96.312   1.763  1.00  0.55           C  
ATOM   2572  OH  TYR A 380    -135.688 -97.531   2.430  1.00  0.55           O  
ATOM   2573  N   ASP A 381    -139.714 -93.209  -1.760  1.00  0.55           N  
ATOM   2574  CA  ASP A 381    -140.529 -94.298  -2.262  1.00  0.55           C  
ATOM   2575  C   ASP A 381    -139.642 -95.497  -2.595  1.00  0.55           C  
ATOM   2576  O   ASP A 381    -138.632 -95.402  -3.295  1.00  0.55           O  
ATOM   2577  CB  ASP A 381    -141.372 -93.854  -3.481  1.00  0.55           C  
ATOM   2578  CG  ASP A 381    -142.328 -94.955  -3.917  1.00  0.55           C  
ATOM   2579  OD1 ASP A 381    -141.830 -95.980  -4.453  1.00  0.55           O  
ATOM   2580  OD2 ASP A 381    -143.546 -94.801  -3.679  1.00  0.55           O  
ATOM   2581  N   ARG A 382    -139.998 -96.664  -2.035  1.00  0.49           N  
ATOM   2582  CA  ARG A 382    -139.242 -97.882  -2.178  1.00  0.49           C  
ATOM   2583  C   ARG A 382    -139.297 -98.509  -3.561  1.00  0.49           C  
ATOM   2584  O   ARG A 382    -138.259 -98.911  -4.084  1.00  0.49           O  
ATOM   2585  CB  ARG A 382    -139.683 -98.879  -1.085  1.00  0.49           C  
ATOM   2586  CG  ARG A 382    -138.804-100.143  -0.992  1.00  0.49           C  
ATOM   2587  CD  ARG A 382    -138.893-100.872   0.352  1.00  0.49           C  
ATOM   2588  NE  ARG A 382    -138.270 -99.949   1.358  1.00  0.49           N  
ATOM   2589  CZ  ARG A 382    -138.437-100.023   2.682  1.00  0.49           C  
ATOM   2590  NH1 ARG A 382    -137.859 -99.102   3.453  1.00  0.49           N  
ATOM   2591  NH2 ARG A 382    -139.152-100.993   3.242  1.00  0.49           N  
ATOM   2592  N   ASP A 383    -140.480 -98.581  -4.205  1.00  0.50           N  
ATOM   2593  CA  ASP A 383    -140.646 -99.150  -5.534  1.00  0.50           C  
ATOM   2594  C   ASP A 383    -139.928 -98.279  -6.558  1.00  0.50           C  
ATOM   2595  O   ASP A 383    -139.188 -98.746  -7.428  1.00  0.50           O  
ATOM   2596  CB  ASP A 383    -142.157 -99.299  -5.854  1.00  0.50           C  
ATOM   2597  CG  ASP A 383    -142.365 -99.955  -7.212  1.00  0.50           C  
ATOM   2598  OD1 ASP A 383    -141.902-101.115  -7.368  1.00  0.50           O  
ATOM   2599  OD2 ASP A 383    -142.956 -99.300  -8.107  1.00  0.50           O  
ATOM   2600  N   ALA A 384    -140.064 -96.950  -6.393  1.00  0.53           N  
ATOM   2601  CA  ALA A 384    -139.443 -95.975  -7.251  1.00  0.53           C  
ATOM   2602  C   ALA A 384    -137.923 -96.078  -7.291  1.00  0.53           C  
ATOM   2603  O   ALA A 384    -137.324 -96.052  -8.366  1.00  0.53           O  
ATOM   2604  CB  ALA A 384    -139.869 -94.569  -6.794  1.00  0.53           C  
ATOM   2605  N   VAL A 385    -137.243 -96.247  -6.135  1.00  0.53           N  
ATOM   2606  CA  VAL A 385    -135.799 -96.454  -6.146  1.00  0.53           C  
ATOM   2607  C   VAL A 385    -135.370 -97.857  -6.567  1.00  0.53           C  
ATOM   2608  O   VAL A 385    -134.288 -98.034  -7.113  1.00  0.53           O  
ATOM   2609  CB  VAL A 385    -135.088 -96.038  -4.861  1.00  0.53           C  
ATOM   2610  CG1 VAL A 385    -135.424 -94.564  -4.563  1.00  0.53           C  
ATOM   2611  CG2 VAL A 385    -135.459 -96.943  -3.673  1.00  0.53           C  
ATOM   2612  N   ILE A 386    -136.207 -98.901  -6.376  1.00  0.44           N  
ATOM   2613  CA  ILE A 386    -135.929-100.243  -6.887  1.00  0.44           C  
ATOM   2614  C   ILE A 386    -135.911-100.282  -8.412  1.00  0.44           C  
ATOM   2615  O   ILE A 386    -135.025-100.882  -9.019  1.00  0.44           O  
ATOM   2616  CB  ILE A 386    -136.932-101.267  -6.332  1.00  0.44           C  
ATOM   2617  CG1 ILE A 386    -136.682-101.516  -4.825  1.00  0.44           C  
ATOM   2618  CG2 ILE A 386    -136.877-102.619  -7.082  1.00  0.44           C  
ATOM   2619  CD1 ILE A 386    -137.871-102.185  -4.122  1.00  0.44           C  
ATOM   2620  N   GLN A 387    -136.889 -99.633  -9.075  1.00  0.43           N  
ATOM   2621  CA  GLN A 387    -137.035 -99.753 -10.516  1.00  0.43           C  
ATOM   2622  C   GLN A 387    -136.411 -98.620 -11.322  1.00  0.43           C  
ATOM   2623  O   GLN A 387    -136.255 -98.752 -12.535  1.00  0.43           O  
ATOM   2624  CB  GLN A 387    -138.543 -99.804 -10.885  1.00  0.43           C  
ATOM   2625  CG  GLN A 387    -139.309-101.028 -10.325  1.00  0.43           C  
ATOM   2626  CD  GLN A 387    -138.819-102.338 -10.944  1.00  0.43           C  
ATOM   2627  OE1 GLN A 387    -138.662-102.480 -12.157  1.00  0.43           O  
ATOM   2628  NE2 GLN A 387    -138.570-103.354 -10.087  1.00  0.43           N  
ATOM   2629  N   ARG A 388    -136.037 -97.470 -10.717  1.00  0.38           N  
ATOM   2630  CA  ARG A 388    -135.557 -96.331 -11.499  1.00  0.38           C  
ATOM   2631  C   ARG A 388    -134.200 -95.772 -11.093  1.00  0.38           C  
ATOM   2632  O   ARG A 388    -133.819 -94.703 -11.572  1.00  0.38           O  
ATOM   2633  CB  ARG A 388    -136.573 -95.156 -11.458  1.00  0.38           C  
ATOM   2634  CG  ARG A 388    -137.955 -95.475 -12.061  1.00  0.38           C  
ATOM   2635  CD  ARG A 388    -138.887 -94.263 -12.023  1.00  0.38           C  
ATOM   2636  NE  ARG A 388    -140.163 -94.665 -12.699  1.00  0.38           N  
ATOM   2637  CZ  ARG A 388    -141.210 -93.849 -12.880  1.00  0.38           C  
ATOM   2638  NH1 ARG A 388    -142.302 -94.311 -13.486  1.00  0.38           N  
ATOM   2639  NH2 ARG A 388    -141.187 -92.585 -12.471  1.00  0.38           N  
ATOM   2640  N   THR A 389    -133.410 -96.439 -10.234  1.00  0.54           N  
ATOM   2641  CA  THR A 389    -132.080 -95.942  -9.876  1.00  0.54           C  
ATOM   2642  C   THR A 389    -131.073 -97.061  -9.988  1.00  0.54           C  
ATOM   2643  O   THR A 389    -131.409 -98.214 -10.250  1.00  0.54           O  
ATOM   2644  CB  THR A 389    -131.947 -95.278  -8.493  1.00  0.54           C  
ATOM   2645  OG1 THR A 389    -131.982 -96.209  -7.420  1.00  0.54           O  
ATOM   2646  CG2 THR A 389    -133.100 -94.293  -8.255  1.00  0.54           C  
ATOM   2647  N   ASP A 390    -129.782 -96.747  -9.788  1.00  0.56           N  
ATOM   2648  CA  ASP A 390    -128.701 -97.696  -9.833  1.00  0.56           C  
ATOM   2649  C   ASP A 390    -128.400 -98.283  -8.455  1.00  0.56           C  
ATOM   2650  O   ASP A 390    -127.452 -99.043  -8.277  1.00  0.56           O  
ATOM   2651  CB  ASP A 390    -127.450 -97.032 -10.474  1.00  0.56           C  
ATOM   2652  CG  ASP A 390    -126.938 -95.774  -9.786  1.00  0.56           C  
ATOM   2653  OD1 ASP A 390    -127.771 -95.006  -9.239  1.00  0.56           O  
ATOM   2654  OD2 ASP A 390    -125.695 -95.569  -9.848  1.00  0.56           O  
ATOM   2655  N   LEU A 391    -129.266 -98.015  -7.456  1.00  0.54           N  
ATOM   2656  CA  LEU A 391    -129.147 -98.513  -6.096  1.00  0.54           C  
ATOM   2657  C   LEU A 391    -129.081-100.039  -5.941  1.00  0.54           C  
ATOM   2658  O   LEU A 391    -128.279-100.484  -5.119  1.00  0.54           O  
ATOM   2659  CB  LEU A 391    -130.287 -97.920  -5.220  1.00  0.54           C  
ATOM   2660  CG  LEU A 391    -130.240 -98.251  -3.711  1.00  0.54           C  
ATOM   2661  CD1 LEU A 391    -128.984 -97.687  -3.031  1.00  0.54           C  
ATOM   2662  CD2 LEU A 391    -131.490 -97.721  -2.991  1.00  0.54           C  
ATOM   2663  N   PRO A 392    -129.813-100.919  -6.639  1.00  0.50           N  
ATOM   2664  CA  PRO A 392    -129.588-102.357  -6.515  1.00  0.50           C  
ATOM   2665  C   PRO A 392    -128.403-102.851  -7.333  1.00  0.50           C  
ATOM   2666  O   PRO A 392    -128.100-104.042  -7.256  1.00  0.50           O  
ATOM   2667  CB  PRO A 392    -130.906-102.970  -7.018  1.00  0.50           C  
ATOM   2668  CG  PRO A 392    -131.430-101.953  -8.032  1.00  0.50           C  
ATOM   2669  CD  PRO A 392    -131.039-100.619  -7.397  1.00  0.50           C  
ATOM   2670  N   LEU A 393    -127.742-102.011  -8.157  1.00  0.54           N  
ATOM   2671  CA  LEU A 393    -126.579-102.438  -8.914  1.00  0.54           C  
ATOM   2672  C   LEU A 393    -125.354-102.720  -8.052  1.00  0.54           C  
ATOM   2673  O   LEU A 393    -125.040-102.026  -7.088  1.00  0.54           O  
ATOM   2674  CB  LEU A 393    -126.175-101.449 -10.032  1.00  0.54           C  
ATOM   2675  CG  LEU A 393    -127.285-101.116 -11.048  1.00  0.54           C  
ATOM   2676  CD1 LEU A 393    -126.739-100.150 -12.104  1.00  0.54           C  
ATOM   2677  CD2 LEU A 393    -127.854-102.363 -11.735  1.00  0.54           C  
ATOM   2678  N   LEU A 394    -124.601-103.771  -8.403  1.00  0.51           N  
ATOM   2679  CA  LEU A 394    -123.456-104.205  -7.637  1.00  0.51           C  
ATOM   2680  C   LEU A 394    -122.184-103.438  -7.968  1.00  0.51           C  
ATOM   2681  O   LEU A 394    -121.890-103.112  -9.119  1.00  0.51           O  
ATOM   2682  CB  LEU A 394    -123.225-105.723  -7.828  1.00  0.51           C  
ATOM   2683  CG  LEU A 394    -124.402-106.596  -7.347  1.00  0.51           C  
ATOM   2684  CD1 LEU A 394    -124.162-108.073  -7.683  1.00  0.51           C  
ATOM   2685  CD2 LEU A 394    -124.654-106.423  -5.843  1.00  0.51           C  
ATOM   2686  N   VAL A 395    -121.380-103.138  -6.932  1.00  0.57           N  
ATOM   2687  CA  VAL A 395    -120.138-102.389  -7.033  1.00  0.57           C  
ATOM   2688  C   VAL A 395    -119.017-103.285  -6.555  1.00  0.57           C  
ATOM   2689  O   VAL A 395    -119.161-104.006  -5.568  1.00  0.57           O  
ATOM   2690  CB  VAL A 395    -120.157-101.100  -6.212  1.00  0.57           C  
ATOM   2691  CG1 VAL A 395    -118.834-100.321  -6.368  1.00  0.57           C  
ATOM   2692  CG2 VAL A 395    -121.334-100.218  -6.671  1.00  0.57           C  
ATOM   2693  N   ARG A 396    -117.872-103.303  -7.260  1.00  0.52           N  
ATOM   2694  CA  ARG A 396    -116.775-104.181  -6.930  1.00  0.52           C  
ATOM   2695  C   ARG A 396    -115.769-103.503  -6.030  1.00  0.52           C  
ATOM   2696  O   ARG A 396    -115.229-102.435  -6.342  1.00  0.52           O  
ATOM   2697  CB  ARG A 396    -116.064-104.655  -8.210  1.00  0.52           C  
ATOM   2698  CG  ARG A 396    -114.968-105.703  -7.968  1.00  0.52           C  
ATOM   2699  CD  ARG A 396    -114.383-106.211  -9.289  1.00  0.52           C  
ATOM   2700  NE  ARG A 396    -113.324-107.151  -8.896  1.00  0.52           N  
ATOM   2701  CZ  ARG A 396    -112.268-107.564  -9.597  1.00  0.52           C  
ATOM   2702  NH1 ARG A 396    -111.313-108.219  -8.933  1.00  0.52           N  
ATOM   2703  NH2 ARG A 396    -112.188-107.321 -10.889  1.00  0.52           N  
ATOM   2704  N   LEU A 397    -115.453-104.110  -4.879  1.00  0.44           N  
ATOM   2705  CA  LEU A 397    -114.600-103.484  -3.890  1.00  0.44           C  
ATOM   2706  C   LEU A 397    -113.117-103.589  -4.231  1.00  0.44           C  
ATOM   2707  O   LEU A 397    -112.303-102.821  -3.719  1.00  0.44           O  
ATOM   2708  CB  LEU A 397    -114.910-104.058  -2.482  1.00  0.44           C  
ATOM   2709  CG  LEU A 397    -116.366-103.827  -2.002  1.00  0.44           C  
ATOM   2710  CD1 LEU A 397    -116.632-104.544  -0.670  1.00  0.44           C  
ATOM   2711  CD2 LEU A 397    -116.712-102.339  -1.834  1.00  0.44           C  
ATOM   2712  N   ASP A 398    -112.725-104.502  -5.143  1.00  0.55           N  
ATOM   2713  CA  ASP A 398    -111.343-104.652  -5.571  1.00  0.55           C  
ATOM   2714  C   ASP A 398    -110.866-103.535  -6.493  1.00  0.55           C  
ATOM   2715  O   ASP A 398    -109.687-103.165  -6.503  1.00  0.55           O  
ATOM   2716  CB  ASP A 398    -111.084-106.005  -6.294  1.00  0.55           C  
ATOM   2717  CG  ASP A 398    -111.912-107.124  -5.701  1.00  0.55           C  
ATOM   2718  OD1 ASP A 398    -111.823-107.409  -4.499  1.00  0.55           O  
ATOM   2719  OD2 ASP A 398    -112.690-107.735  -6.487  1.00  0.55           O  
ATOM   2720  N   THR A 399    -111.757-103.019  -7.360  1.00  0.64           N  
ATOM   2721  CA  THR A 399    -111.376-102.105  -8.433  1.00  0.64           C  
ATOM   2722  C   THR A 399    -112.126-100.796  -8.370  1.00  0.64           C  
ATOM   2723  O   THR A 399    -111.745 -99.833  -9.026  1.00  0.64           O  
ATOM   2724  CB  THR A 399    -111.616-102.672  -9.838  1.00  0.64           C  
ATOM   2725  OG1 THR A 399    -112.972-103.064 -10.042  1.00  0.64           O  
ATOM   2726  CG2 THR A 399    -110.767-103.931 -10.061  1.00  0.64           C  
ATOM   2727  N   GLY A 400    -113.218-100.717  -7.585  1.00  0.62           N  
ATOM   2728  CA  GLY A 400    -113.983 -99.496  -7.350  1.00  0.62           C  
ATOM   2729  C   GLY A 400    -115.128 -99.286  -8.301  1.00  0.62           C  
ATOM   2730  O   GLY A 400    -116.098 -98.606  -7.977  1.00  0.62           O  
ATOM   2731  N   GLU A 401    -115.062 -99.898  -9.490  1.00  0.62           N  
ATOM   2732  CA  GLU A 401    -116.081 -99.783 -10.510  1.00  0.62           C  
ATOM   2733  C   GLU A 401    -117.248-100.725 -10.281  1.00  0.62           C  
ATOM   2734  O   GLU A 401    -117.221-101.642  -9.457  1.00  0.62           O  
ATOM   2735  CB  GLU A 401    -115.480-100.014 -11.919  1.00  0.62           C  
ATOM   2736  CG  GLU A 401    -114.515 -98.882 -12.355  1.00  0.62           C  
ATOM   2737  CD  GLU A 401    -115.209 -97.524 -12.498  1.00  0.62           C  
ATOM   2738  OE1 GLU A 401    -116.466 -97.492 -12.600  1.00  0.62           O  
ATOM   2739  OE2 GLU A 401    -114.472 -96.506 -12.519  1.00  0.62           O  
ATOM   2740  N   ARG A 402    -118.356-100.495 -11.008  1.00  0.51           N  
ATOM   2741  CA  ARG A 402    -119.512-101.374 -10.987  1.00  0.51           C  
ATOM   2742  C   ARG A 402    -119.231-102.774 -11.529  1.00  0.51           C  
ATOM   2743  O   ARG A 402    -118.414-102.959 -12.423  1.00  0.51           O  
ATOM   2744  CB  ARG A 402    -120.742-100.744 -11.691  1.00  0.51           C  
ATOM   2745  CG  ARG A 402    -121.298 -99.527 -10.919  1.00  0.51           C  
ATOM   2746  CD  ARG A 402    -122.623 -98.947 -11.440  1.00  0.51           C  
ATOM   2747  NE  ARG A 402    -122.322 -98.069 -12.619  1.00  0.51           N  
ATOM   2748  CZ  ARG A 402    -121.967 -96.778 -12.542  1.00  0.51           C  
ATOM   2749  NH1 ARG A 402    -121.595 -96.151 -13.656  1.00  0.51           N  
ATOM   2750  NH2 ARG A 402    -121.989 -96.102 -11.399  1.00  0.51           N  
ATOM   2751  N   LEU A 403    -119.904-103.804 -10.972  1.00  0.58           N  
ATOM   2752  CA  LEU A 403    -119.826-105.167 -11.474  1.00  0.58           C  
ATOM   2753  C   LEU A 403    -120.483-105.302 -12.838  1.00  0.58           C  
ATOM   2754  O   LEU A 403    -121.635-104.886 -13.025  1.00  0.58           O  
ATOM   2755  CB  LEU A 403    -120.497-106.166 -10.492  1.00  0.58           C  
ATOM   2756  CG  LEU A 403    -120.319-107.663 -10.835  1.00  0.58           C  
ATOM   2757  CD1 LEU A 403    -118.865-108.117 -10.659  1.00  0.58           C  
ATOM   2758  CD2 LEU A 403    -121.226-108.550  -9.971  1.00  0.58           C  
ATOM   2759  N   SER A 404    -119.777-105.903 -13.810  1.00  0.60           N  
ATOM   2760  CA  SER A 404    -120.284-106.063 -15.160  1.00  0.60           C  
ATOM   2761  C   SER A 404    -120.579-107.516 -15.470  1.00  0.60           C  
ATOM   2762  O   SER A 404    -120.015-108.444 -14.896  1.00  0.60           O  
ATOM   2763  CB  SER A 404    -119.316-105.518 -16.243  1.00  0.60           C  
ATOM   2764  OG  SER A 404    -119.235-104.094 -16.175  1.00  0.60           O  
ATOM   2765  N   ALA A 405    -121.492-107.776 -16.428  1.00  0.57           N  
ATOM   2766  CA  ALA A 405    -121.918-109.113 -16.821  1.00  0.57           C  
ATOM   2767  C   ALA A 405    -120.780-109.974 -17.370  1.00  0.57           C  
ATOM   2768  O   ALA A 405    -120.841-111.201 -17.318  1.00  0.57           O  
ATOM   2769  CB  ALA A 405    -123.085-109.026 -17.834  1.00  0.57           C  
ATOM   2770  N   ARG A 406    -119.711-109.341 -17.885  1.00  0.47           N  
ATOM   2771  CA  ARG A 406    -118.473-109.960 -18.312  1.00  0.47           C  
ATOM   2772  C   ARG A 406    -117.592-110.482 -17.179  1.00  0.47           C  
ATOM   2773  O   ARG A 406    -116.790-111.389 -17.388  1.00  0.47           O  
ATOM   2774  CB  ARG A 406    -117.659-108.934 -19.144  1.00  0.47           C  
ATOM   2775  CG  ARG A 406    -116.314-109.450 -19.697  1.00  0.47           C  
ATOM   2776  CD  ARG A 406    -115.732-108.567 -20.797  1.00  0.47           C  
ATOM   2777  NE  ARG A 406    -114.404-109.133 -21.170  1.00  0.47           N  
ATOM   2778  CZ  ARG A 406    -113.587-108.571 -22.070  1.00  0.47           C  
ATOM   2779  NH1 ARG A 406    -112.399-109.118 -22.306  1.00  0.47           N  
ATOM   2780  NH2 ARG A 406    -113.938-107.474 -22.736  1.00  0.47           N  
ATOM   2781  N   ASP A 407    -117.726-109.945 -15.947  1.00  0.52           N  
ATOM   2782  CA  ASP A 407    -116.904-110.343 -14.812  1.00  0.52           C  
ATOM   2783  C   ASP A 407    -117.333-111.718 -14.295  1.00  0.52           C  
ATOM   2784  O   ASP A 407    -116.618-112.417 -13.573  1.00  0.52           O  
ATOM   2785  CB  ASP A 407    -117.054-109.303 -13.668  1.00  0.52           C  
ATOM   2786  CG  ASP A 407    -116.584-107.915 -14.072  1.00  0.52           C  
ATOM   2787  OD1 ASP A 407    -115.708-107.800 -14.965  1.00  0.52           O  
ATOM   2788  OD2 ASP A 407    -117.100-106.940 -13.462  1.00  0.52           O  
ATOM   2789  N   VAL A 408    -118.543-112.119 -14.706  1.00  0.56           N  
ATOM   2790  CA  VAL A 408    -119.206-113.378 -14.461  1.00  0.56           C  
ATOM   2791  C   VAL A 408    -119.675-113.901 -15.820  1.00  0.56           C  
ATOM   2792  O   VAL A 408    -119.217-113.439 -16.860  1.00  0.56           O  
ATOM   2793  CB  VAL A 408    -120.357-113.202 -13.472  1.00  0.56           C  
ATOM   2794  CG1 VAL A 408    -119.787-113.079 -12.042  1.00  0.56           C  
ATOM   2795  CG2 VAL A 408    -121.177-111.948 -13.838  1.00  0.56           C  
ATOM   2796  N   PHE A 409    -120.574-114.909 -15.888  1.00  0.34           N  
ATOM   2797  CA  PHE A 409    -121.106-115.354 -17.171  1.00  0.34           C  
ATOM   2798  C   PHE A 409    -122.613-115.487 -17.086  1.00  0.34           C  
ATOM   2799  O   PHE A 409    -123.156-116.547 -16.768  1.00  0.34           O  
ATOM   2800  CB  PHE A 409    -120.528-116.713 -17.663  1.00  0.34           C  
ATOM   2801  CG  PHE A 409    -119.089-116.601 -18.093  1.00  0.34           C  
ATOM   2802  CD1 PHE A 409    -118.759-116.329 -19.433  1.00  0.34           C  
ATOM   2803  CD2 PHE A 409    -118.050-116.812 -17.171  1.00  0.34           C  
ATOM   2804  CE1 PHE A 409    -117.420-116.254 -19.840  1.00  0.34           C  
ATOM   2805  CE2 PHE A 409    -116.710-116.736 -17.573  1.00  0.34           C  
ATOM   2806  CZ  PHE A 409    -116.395-116.450 -18.907  1.00  0.34           C  
ATOM   2807  N   GLU A 410    -123.334-114.409 -17.432  1.00  0.25           N  
ATOM   2808  CA  GLU A 410    -124.773-114.303 -17.245  1.00  0.25           C  
ATOM   2809  C   GLU A 410    -125.548-114.536 -18.538  1.00  0.25           C  
ATOM   2810  O   GLU A 410    -126.708-114.154 -18.683  1.00  0.25           O  
ATOM   2811  CB  GLU A 410    -125.116-112.884 -16.736  1.00  0.25           C  
ATOM   2812  CG  GLU A 410    -124.431-112.486 -15.405  1.00  0.25           C  
ATOM   2813  CD  GLU A 410    -124.931-113.277 -14.200  1.00  0.25           C  
ATOM   2814  OE1 GLU A 410    -126.166-113.491 -14.121  1.00  0.25           O  
ATOM   2815  OE2 GLU A 410    -124.084-113.630 -13.341  1.00  0.25           O  
ATOM   2816  N   GLY A 411    -124.912-115.143 -19.560  1.00  0.35           N  
ATOM   2817  CA  GLY A 411    -125.530-115.399 -20.864  1.00  0.35           C  
ATOM   2818  C   GLY A 411    -125.416-114.265 -21.852  1.00  0.35           C  
ATOM   2819  O   GLY A 411    -125.817-114.386 -23.009  1.00  0.35           O  
ATOM   2820  N   TYR A 412    -124.814-113.135 -21.447  1.00  0.23           N  
ATOM   2821  CA  TYR A 412    -124.679-111.962 -22.292  1.00  0.23           C  
ATOM   2822  C   TYR A 412    -123.530-112.092 -23.278  1.00  0.23           C  
ATOM   2823  O   TYR A 412    -122.360-111.922 -22.953  1.00  0.23           O  
ATOM   2824  CB  TYR A 412    -124.510-110.656 -21.466  1.00  0.23           C  
ATOM   2825  CG  TYR A 412    -125.853-110.218 -20.951  1.00  0.23           C  
ATOM   2826  CD1 TYR A 412    -126.553-109.192 -21.608  1.00  0.23           C  
ATOM   2827  CD2 TYR A 412    -126.462-110.864 -19.864  1.00  0.23           C  
ATOM   2828  CE1 TYR A 412    -127.841-108.829 -21.188  1.00  0.23           C  
ATOM   2829  CE2 TYR A 412    -127.766-110.526 -19.469  1.00  0.23           C  
ATOM   2830  CZ  TYR A 412    -128.449-109.492 -20.117  1.00  0.23           C  
ATOM   2831  OH  TYR A 412    -129.764-109.129 -19.751  1.00  0.23           O  
ATOM   2832  N   ARG A 413    -123.856-112.408 -24.542  1.00  0.35           N  
ATOM   2833  CA  ARG A 413    -122.909-112.408 -25.640  1.00  0.35           C  
ATOM   2834  C   ARG A 413    -122.612-111.001 -26.146  1.00  0.35           C  
ATOM   2835  O   ARG A 413    -121.473-110.642 -26.434  1.00  0.35           O  
ATOM   2836  CB  ARG A 413    -123.461-113.268 -26.803  1.00  0.35           C  
ATOM   2837  CG  ARG A 413    -123.641-114.755 -26.433  1.00  0.35           C  
ATOM   2838  CD  ARG A 413    -124.238-115.578 -27.577  1.00  0.35           C  
ATOM   2839  NE  ARG A 413    -124.323-116.996 -27.101  1.00  0.35           N  
ATOM   2840  CZ  ARG A 413    -124.896-117.986 -27.799  1.00  0.35           C  
ATOM   2841  NH1 ARG A 413    -124.918-119.218 -27.296  1.00  0.35           N  
ATOM   2842  NH2 ARG A 413    -125.445-117.766 -28.989  1.00  0.35           N  
ATOM   2843  N   GLN A 414    -123.652-110.152 -26.264  1.00  0.35           N  
ATOM   2844  CA  GLN A 414    -123.515-108.810 -26.788  1.00  0.35           C  
ATOM   2845  C   GLN A 414    -123.238-107.815 -25.680  1.00  0.35           C  
ATOM   2846  O   GLN A 414    -123.971-107.724 -24.698  1.00  0.35           O  
ATOM   2847  CB  GLN A 414    -124.777-108.385 -27.575  1.00  0.35           C  
ATOM   2848  CG  GLN A 414    -124.677-106.992 -28.247  1.00  0.35           C  
ATOM   2849  CD  GLN A 414    -125.939-106.675 -29.052  1.00  0.35           C  
ATOM   2850  OE1 GLN A 414    -126.933-107.399 -29.030  1.00  0.35           O  
ATOM   2851  NE2 GLN A 414    -125.904-105.547 -29.799  1.00  0.35           N  
ATOM   2852  N   ALA A 415    -122.126-107.065 -25.826  1.00  0.41           N  
ATOM   2853  CA  ALA A 415    -121.666-106.046 -24.900  1.00  0.41           C  
ATOM   2854  C   ALA A 415    -121.638-106.411 -23.410  1.00  0.41           C  
ATOM   2855  O   ALA A 415    -122.157-105.648 -22.593  1.00  0.41           O  
ATOM   2856  CB  ALA A 415    -122.453-104.743 -25.129  1.00  0.41           C  
ATOM   2857  N   PRO A 416    -121.031-107.509 -22.955  1.00  0.39           N  
ATOM   2858  CA  PRO A 416    -121.204-107.966 -21.580  1.00  0.39           C  
ATOM   2859  C   PRO A 416    -120.479-107.073 -20.595  1.00  0.39           C  
ATOM   2860  O   PRO A 416    -120.784-107.097 -19.408  1.00  0.39           O  
ATOM   2861  CB  PRO A 416    -120.619-109.386 -21.603  1.00  0.39           C  
ATOM   2862  CG  PRO A 416    -119.600-109.371 -22.746  1.00  0.39           C  
ATOM   2863  CD  PRO A 416    -120.288-108.478 -23.770  1.00  0.39           C  
ATOM   2864  N   LEU A 417    -119.492-106.280 -21.045  1.00  0.40           N  
ATOM   2865  CA  LEU A 417    -118.738-105.400 -20.174  1.00  0.40           C  
ATOM   2866  C   LEU A 417    -119.490-104.113 -19.867  1.00  0.40           C  
ATOM   2867  O   LEU A 417    -119.206-103.432 -18.887  1.00  0.40           O  
ATOM   2868  CB  LEU A 417    -117.361-105.117 -20.819  1.00  0.40           C  
ATOM   2869  CG  LEU A 417    -116.284-104.510 -19.893  1.00  0.40           C  
ATOM   2870  CD1 LEU A 417    -116.084-105.278 -18.578  1.00  0.40           C  
ATOM   2871  CD2 LEU A 417    -114.939-104.435 -20.630  1.00  0.40           C  
ATOM   2872  N   GLU A 418    -120.535-103.822 -20.666  1.00  0.43           N  
ATOM   2873  CA  GLU A 418    -121.299-102.594 -20.601  1.00  0.43           C  
ATOM   2874  C   GLU A 418    -122.676-102.834 -20.000  1.00  0.43           C  
ATOM   2875  O   GLU A 418    -123.571-101.992 -20.071  1.00  0.43           O  
ATOM   2876  CB  GLU A 418    -121.487-102.020 -22.025  1.00  0.43           C  
ATOM   2877  CG  GLU A 418    -120.169-101.736 -22.791  1.00  0.43           C  
ATOM   2878  CD  GLU A 418    -119.247-100.747 -22.079  1.00  0.43           C  
ATOM   2879  OE1 GLU A 418    -119.753 -99.710 -21.582  1.00  0.43           O  
ATOM   2880  OE2 GLU A 418    -118.020-101.030 -22.057  1.00  0.43           O  
ATOM   2881  N   ASN A 419    -122.899-104.008 -19.377  1.00  0.53           N  
ATOM   2882  CA  ASN A 419    -124.155-104.325 -18.732  1.00  0.53           C  
ATOM   2883  C   ASN A 419    -123.864-104.572 -17.262  1.00  0.53           C  
ATOM   2884  O   ASN A 419    -123.014-105.389 -16.906  1.00  0.53           O  
ATOM   2885  CB  ASN A 419    -124.839-105.548 -19.405  1.00  0.53           C  
ATOM   2886  CG  ASN A 419    -126.281-105.685 -18.917  1.00  0.53           C  
ATOM   2887  OD1 ASN A 419    -126.547-105.581 -17.725  1.00  0.53           O  
ATOM   2888  ND2 ASN A 419    -127.246-105.911 -19.825  1.00  0.53           N  
ATOM   2889  N   TYR A 420    -124.575-103.838 -16.391  1.00  0.45           N  
ATOM   2890  CA  TYR A 420    -124.441-103.878 -14.954  1.00  0.45           C  
ATOM   2891  C   TYR A 420    -125.196-105.035 -14.307  1.00  0.45           C  
ATOM   2892  O   TYR A 420    -126.193-105.530 -14.816  1.00  0.45           O  
ATOM   2893  CB  TYR A 420    -125.001-102.576 -14.331  1.00  0.45           C  
ATOM   2894  CG  TYR A 420    -124.336-101.325 -14.849  1.00  0.45           C  
ATOM   2895  CD1 TYR A 420    -122.941-101.160 -14.790  1.00  0.45           C  
ATOM   2896  CD2 TYR A 420    -125.122-100.264 -15.336  1.00  0.45           C  
ATOM   2897  CE1 TYR A 420    -122.348 -99.959 -15.206  1.00  0.45           C  
ATOM   2898  CE2 TYR A 420    -124.532 -99.060 -15.745  1.00  0.45           C  
ATOM   2899  CZ  TYR A 420    -123.143 -98.907 -15.672  1.00  0.45           C  
ATOM   2900  OH  TYR A 420    -122.542 -97.678 -16.015  1.00  0.45           O  
ATOM   2901  N   VAL A 421    -124.751-105.494 -13.127  1.00  0.49           N  
ATOM   2902  CA  VAL A 421    -125.330-106.664 -12.476  1.00  0.49           C  
ATOM   2903  C   VAL A 421    -125.998-106.281 -11.164  1.00  0.49           C  
ATOM   2904  O   VAL A 421    -125.533-105.395 -10.449  1.00  0.49           O  
ATOM   2905  CB  VAL A 421    -124.264-107.725 -12.223  1.00  0.49           C  
ATOM   2906  CG1 VAL A 421    -124.887-109.076 -11.822  1.00  0.49           C  
ATOM   2907  CG2 VAL A 421    -123.431-107.915 -13.503  1.00  0.49           C  
ATOM   2908  N   ALA A 422    -127.123-106.933 -10.816  1.00  0.49           N  
ATOM   2909  CA  ALA A 422    -127.851-106.727  -9.581  1.00  0.49           C  
ATOM   2910  C   ALA A 422    -128.293-108.064  -9.008  1.00  0.49           C  
ATOM   2911  O   ALA A 422    -128.187-109.108  -9.650  1.00  0.49           O  
ATOM   2912  CB  ALA A 422    -129.092-105.840  -9.803  1.00  0.49           C  
ATOM   2913  N   LEU A 423    -128.795-108.065  -7.760  1.00  0.41           N  
ATOM   2914  CA  LEU A 423    -129.364-109.249  -7.143  1.00  0.41           C  
ATOM   2915  C   LEU A 423    -130.876-109.173  -7.190  1.00  0.41           C  
ATOM   2916  O   LEU A 423    -131.475-108.124  -6.950  1.00  0.41           O  
ATOM   2917  CB  LEU A 423    -128.939-109.416  -5.663  1.00  0.41           C  
ATOM   2918  CG  LEU A 423    -127.417-109.394  -5.430  1.00  0.41           C  
ATOM   2919  CD1 LEU A 423    -127.089-109.418  -3.932  1.00  0.41           C  
ATOM   2920  CD2 LEU A 423    -126.709-110.562  -6.121  1.00  0.41           C  
ATOM   2921  N   LYS A 424    -131.550-110.294  -7.503  1.00  0.42           N  
ATOM   2922  CA  LYS A 424    -132.990-110.381  -7.374  1.00  0.42           C  
ATOM   2923  C   LYS A 424    -133.358-110.767  -5.948  1.00  0.42           C  
ATOM   2924  O   LYS A 424    -132.514-111.093  -5.115  1.00  0.42           O  
ATOM   2925  CB  LYS A 424    -133.629-111.358  -8.392  1.00  0.42           C  
ATOM   2926  CG  LYS A 424    -133.442-110.917  -9.854  1.00  0.42           C  
ATOM   2927  CD  LYS A 424    -134.180-111.855 -10.824  1.00  0.42           C  
ATOM   2928  CE  LYS A 424    -134.015-111.467 -12.294  1.00  0.42           C  
ATOM   2929  NZ  LYS A 424    -134.623-112.505 -13.154  1.00  0.42           N  
ATOM   2930  N   THR A 425    -134.659-110.745  -5.610  1.00  0.42           N  
ATOM   2931  CA  THR A 425    -135.143-111.001  -4.256  1.00  0.42           C  
ATOM   2932  C   THR A 425    -135.004-112.446  -3.828  1.00  0.42           C  
ATOM   2933  O   THR A 425    -135.078-112.758  -2.645  1.00  0.42           O  
ATOM   2934  CB  THR A 425    -136.607-110.624  -4.090  1.00  0.42           C  
ATOM   2935  OG1 THR A 425    -137.368-111.071  -5.206  1.00  0.42           O  
ATOM   2936  CG2 THR A 425    -136.715-109.095  -4.061  1.00  0.42           C  
ATOM   2937  N   GLU A 426    -134.759-113.351  -4.788  1.00  0.24           N  
ATOM   2938  CA  GLU A 426    -134.561-114.768  -4.577  1.00  0.24           C  
ATOM   2939  C   GLU A 426    -133.078-115.127  -4.559  1.00  0.24           C  
ATOM   2940  O   GLU A 426    -132.691-116.246  -4.881  1.00  0.24           O  
ATOM   2941  CB  GLU A 426    -135.306-115.555  -5.680  1.00  0.24           C  
ATOM   2942  CG  GLU A 426    -136.824-115.235  -5.668  1.00  0.24           C  
ATOM   2943  CD  GLU A 426    -137.670-116.033  -6.659  1.00  0.24           C  
ATOM   2944  OE1 GLU A 426    -138.878-115.689  -6.758  1.00  0.24           O  
ATOM   2945  OE2 GLU A 426    -137.145-116.966  -7.309  1.00  0.24           O  
ATOM   2946  N   GLU A 427    -132.206-114.152  -4.213  1.00  0.31           N  
ATOM   2947  CA  GLU A 427    -130.760-114.286  -4.026  1.00  0.31           C  
ATOM   2948  C   GLU A 427    -129.961-114.421  -5.311  1.00  0.31           C  
ATOM   2949  O   GLU A 427    -128.774-114.071  -5.352  1.00  0.31           O  
ATOM   2950  CB  GLU A 427    -130.358-115.410  -3.033  1.00  0.31           C  
ATOM   2951  CG  GLU A 427    -131.008-115.277  -1.633  1.00  0.31           C  
ATOM   2952  CD  GLU A 427    -130.655-116.420  -0.679  1.00  0.31           C  
ATOM   2953  OE1 GLU A 427    -131.271-116.444   0.419  1.00  0.31           O  
ATOM   2954  OE2 GLU A 427    -129.783-117.259  -1.019  1.00  0.31           O  
ATOM   2955  N   GLU A 428    -130.579-114.869  -6.414  1.00  0.31           N  
ATOM   2956  CA  GLU A 428    -129.970-114.969  -7.722  1.00  0.31           C  
ATOM   2957  C   GLU A 428    -129.373-113.676  -8.266  1.00  0.31           C  
ATOM   2958  O   GLU A 428    -129.908-112.574  -8.099  1.00  0.31           O  
ATOM   2959  CB  GLU A 428    -130.971-115.471  -8.783  1.00  0.31           C  
ATOM   2960  CG  GLU A 428    -131.647-116.818  -8.436  1.00  0.31           C  
ATOM   2961  CD  GLU A 428    -132.448-117.352  -9.623  1.00  0.31           C  
ATOM   2962  OE1 GLU A 428    -132.615-118.597  -9.696  1.00  0.31           O  
ATOM   2963  OE2 GLU A 428    -132.861-116.526 -10.482  1.00  0.31           O  
ATOM   2964  N   LEU A 429    -128.232-113.803  -8.962  1.00  0.29           N  
ATOM   2965  CA  LEU A 429    -127.568-112.720  -9.654  1.00  0.29           C  
ATOM   2966  C   LEU A 429    -128.225-112.542 -11.013  1.00  0.29           C  
ATOM   2967  O   LEU A 429    -128.743-113.492 -11.597  1.00  0.29           O  
ATOM   2968  CB  LEU A 429    -126.046-112.993  -9.829  1.00  0.29           C  
ATOM   2969  CG  LEU A 429    -125.172-112.775  -8.569  1.00  0.29           C  
ATOM   2970  CD1 LEU A 429    -125.551-113.681  -7.386  1.00  0.29           C  
ATOM   2971  CD2 LEU A 429    -123.688-112.989  -8.898  1.00  0.29           C  
ATOM   2972  N   ALA A 430    -128.276-111.303 -11.533  1.00  0.34           N  
ATOM   2973  CA  ALA A 430    -128.801-111.092 -12.858  1.00  0.34           C  
ATOM   2974  C   ALA A 430    -128.361-109.758 -13.420  1.00  0.34           C  
ATOM   2975  O   ALA A 430    -128.080-108.804 -12.698  1.00  0.34           O  
ATOM   2976  CB  ALA A 430    -130.345-111.121 -12.842  1.00  0.34           C  
ATOM   2977  N   ALA A 431    -128.347-109.652 -14.755  1.00  0.38           N  
ATOM   2978  CA  ALA A 431    -128.140-108.414 -15.458  1.00  0.38           C  
ATOM   2979  C   ALA A 431    -129.509-107.955 -15.972  1.00  0.38           C  
ATOM   2980  O   ALA A 431    -130.045-108.629 -16.863  1.00  0.38           O  
ATOM   2981  CB  ALA A 431    -127.173-108.706 -16.612  1.00  0.38           C  
ATOM   2982  N   PRO A 432    -130.131-106.916 -15.393  1.00  0.31           N  
ATOM   2983  CA  PRO A 432    -131.434-106.424 -15.821  1.00  0.31           C  
ATOM   2984  C   PRO A 432    -131.375-105.632 -17.120  1.00  0.31           C  
ATOM   2985  O   PRO A 432    -130.282-105.497 -17.734  1.00  0.31           O  
ATOM   2986  CB  PRO A 432    -131.864-105.524 -14.643  1.00  0.31           C  
ATOM   2987  CG  PRO A 432    -130.549-104.930 -14.137  1.00  0.31           C  
ATOM   2988  CD  PRO A 432    -129.563-106.084 -14.323  1.00  0.31           C  
ATOM   2989  OXT PRO A 432    -132.463-105.139 -17.534  1.00  0.31           O  
TER    2990      PRO A 432                                                      
END   
