# Supplementary material for: Metabolic capacity is maintained despite shifts in microbial diversity in estuary sediments
Source: ISME Commun. 2025 Oct 11;5(1):ycaf182. doi: 10.1093/ismeco/ycaf182 (PMC12687941; doi:10.1093/ismeco/ycaf182)
Supplement: Supplementary_Data_1_ycaf182 [file supplementary_data_1_ycaf182.zip › SWISS-MODEL/4_1_Jan_SF_Bin18_scaffold_700_c1_62709776_1/models/05/model.json]

{
  "built_with": "ProMod3 3.2.1",
  "coverage": 0.23993144929409027,
  "excluded_ligands": [
    {
      "description": "GLYCEROL",
      "ligands": [
        {
          "exclusion_reason": "Not biologically relevant.",
          "number": "6"
        },
        {
          "exclusion_reason": "Not biologically relevant.",
          "number": "7"
        },
        {
          "exclusion_reason": "Not biologically relevant.",
          "number": "8"
        },
        {
          "exclusion_reason": "Not biologically relevant.",
          "number": "9"
        },
        {
          "exclusion_reason": "Not biologically relevant.",
          "number": "10"
        },
        {
          "exclusion_reason": "Not biologically relevant.",
          "number": "11"
        },
        {
          "exclusion_reason": "Not biologically relevant.",
          "number": "12"
        },
        {
          "exclusion_reason": "Not biologically relevant.",
          "number": "13"
        },
        {
          "exclusion_reason": "Not biologically relevant.",
          "number": "14"
        },
        {
          "exclusion_reason": "Not biologically relevant.",
          "number": "15"
        }
      ],
      "name": "GOL"
    },
    {
      "description": "HYDROSULFURIC ACID",
      "ligands": [
        {
          "exclusion_reason": "Binding site not conserved.",
          "number": "5"
        }
      ],
      "name": "H2S"
    },
    {
      "description": "2-AMINO-5,6-DIMERCAPTO-7-METHYL-3,7,8A,9-TETRAHYDRO-8-OXA-1,3,9,10-TETRAAZA-ANTHRACEN-4-ONE GUANOSINE DINUCLEOTIDE",
      "ligands": [
        {
          "exclusion_reason": "Binding site not conserved.",
          "number": "1"
        },
        {
          "exclusion_reason": "Binding site not conserved.",
          "number": "2"
        }
      ],
      "name": "MGD"
    },
    {
      "description": "NITRATE ION",
      "ligands": [
        {
          "exclusion_reason": "Not biologically relevant.",
          "number": "16"
        },
        {
          "exclusion_reason": "Not biologically relevant.",
          "number": "17"
        }
      ],
      "name": "NO3"
    },
    {
      "description": "DI(HYDROXYETHYL)ETHER",
      "ligands": [
        {
          "exclusion_reason": "Not biologically relevant.",
          "number": "18"
        }
      ],
      "name": "PEG"
    },
    {
      "description": "IRON/SULFUR CLUSTER",
      "ligands": [
        {
          "exclusion_reason": "Binding site not conserved.",
          "number": "3"
        },
        {
          "exclusion_reason": "Binding site not conserved.",
          "number": "19"
        },
        {
          "exclusion_reason": "Binding site not conserved.",
          "number": "20"
        },
        {
          "exclusion_reason": "Binding site not conserved.",
          "number": "21"
        }
      ],
      "name": "SF4"
    },
    {
      "description": "TUNGSTEN ION",
      "ligands": [
        {
          "exclusion_reason": "Not in contact with model.",
          "number": "4"
        }
      ],
      "name": "W"
    }
  ],
  "gmqe": 0.10958809828526764,
  "included_ligands": [],
  "json_version": "0.1",
  "major_issues": null,
  "model_id": "05",
  "oligo_based_on": "prediction",
  "oligo_state": "monomer",
  "pdb_release": "2023-03-17",
  "project_title": "4_1_Jan_SF_Bin18_scaffold_700_c1_6270-9776_1",
  "qmean_global": {
    "acc_agreement_norm_score": 0.49411764705882355,
    "acc_agreement_z_score": -1.9173498242009634,
    "avg_local_score": 0.37722711087998034,
    "avg_local_score_error": 0.051,
    "cbeta_norm_score": -0.007568552372029331,
    "cbeta_z_score": -1.5386159682138176,
    "interaction_norm_score": -0.011351706307601381,
    "interaction_z_score": -2.712359747813584,
    "packing_norm_score": -0.2952309701178927,
    "packing_z_score": -1.3722045947234838,
    "qmean4_norm_score": 0.593523470772204,
    "qmean4_z_score": -5.125929729849528,
    "qmean6_norm_score": 0.5114198965063403,
    "qmean6_z_score": -6.448083519417688,
    "ss_agreement_norm_score": 0.020897487857762506,
    "ss_agreement_z_score": -5.431328389189669,
    "torsion_norm_score": 0.11949199383074995,
    "torsion_z_score": -4.402733916887958
  },
  "sequence_identity": 26.785715103149414,
  "sequence_similarity": 0.33357131481170654,
  "smtl_version": "2023-03-23",
  "status": "COMPLETED",
  "targets": [
    {
      "model_chains": [
        {
          "dssp": "---------------------------------------------------------------------------CCEEEEECSSCTTTCCEEEEEESSGGGCSCEEEEEECTTCTTTTTCCCHHHHTHHHHHSCTTSCCSCEECCTTCCSSTTCCTTSCCSSTTCCCTTTSSCCCEECCHHHHHHHHHHHHHHHGGGCCSBCTTSCBHHHHSTTCCCSSCCEECCSSSCHHHHHHHHHHHHHTTCCSEETTEESEECTHHHHSHHHHHHHHHHHCSSTTCCSCCSCCSSSSCCCSSCGGGGSBTTBCEEEEESCCHHHHSTTHHHHHHHHHHTTCEEEEEESSCCTTGGGCSEEEECCTTCHHHHHHHHHHHHHHTTCSCHHHHHHHSSTTCCHHHHTTTCCCBSSSBTTCCCC",
          "id": "A",
          "qmean": [
            null,
            null,
            null,
            null,
            null,
            null,
            null,
            null,
            null,
            null,
            null,
            null,
            null,
            null,
            null,
            null,
            null,
            null,
            null,
            null,
            null,
            null,
            null,
            null,
            null,
            null,
            null,
            null,
            null,
            null,
            null,
            null,
            null,
            null,
            null,
            null,
            null,
            null,
            null,
            null,
            null,
            null,
            null,
            null,
            null,
            null,
            null,
            null,
            null,
            null,
            null,
            null,
            null,
            null,
            null,
            null,
            null,
            null,
            null,
            null,
            null,
            null,
            null,
            null,
            null,
            null,
            null,
            null,
            null,
            null,
            null,
            null,
            null,
            null,
            null,
            0.18,
            0.17,
            0.16,
            0.16,
            0.19,
            0.24,
            0.27,
            0.25,
            0.21,
            0.25,
            0.22,
            0.2,
            0.2,
            0.24,
            0.25,
            0.3,
            0.32,
            0.32,
            0.29,
            0.38,
            0.27,
            0.23,
            0.23,
            0.17,
            0.26,
            0.17,
            0.21,
            0.16,
            0.23,
            0.2,
            0.25,
            0.22,
            0.24,
            0.23,
            0.26,
            0.26,
            0.3,
            0.37,
            0.34,
            0.34,
            0.32,
            0.35,
            0.35,
            0.4,
            0.37,
            0.37,
            0.42,
            0.52,
            0.47,
            0.43,
            0.49,
            0.48,
            0.44,
            0.43,
            0.48,
            0.4,
            0.36,
            0.38,
            0.33,
            0.46,
            0.4,
            0.38,
            0.34,
            0.44,
            0.5,
            0.65,
            0.76,
            0.66,
            0.6,
            0.47,
            0.38,
            0.32,
            0.24,
            0.29,
            0.3,
            0.24,
            0.31,
            0.31,
            0.3,
            0.27,
            0.25,
            0.25,
            0.29,
            0.27,
            0.3,
            0.28,
            0.39,
            0.26,
            0.28,
            0.3,
            0.3,
            0.26,
            0.32,
            0.35,
            0.34,
            0.29,
            0.28,
            0.31,
            0.39,
            0.41,
            0.45,
            0.64,
            0.66,
            0.62,
            0.69,
            0.63,
            0.67,
            0.66,
            0.69,
            0.55,
            0.57,
            0.56,
            0.5,
            0.46,
            0.49,
            0.43,
            0.3,
            0.39,
            0.4,
            0.35,
            0.36,
            0.36,
            0.24,
            0.27,
            0.28,
            0.3,
            0.31,
            0.36,
            0.2,
            0.19,
            0.32,
            0.36,
            0.3,
            0.32,
            0.27,
            0.29,
            0.31,
            0.22,
            0.26,
            0.24,
            0.24,
            0.26,
            0.24,
            0.27,
            0.27,
            0.24,
            0.21,
            0.25,
            0.21,
            0.28,
            0.28,
            0.19,
            0.2,
            0.18,
            0.2,
            0.17,
            0.18,
            0.19,
            0.25,
            0.22,
            0.22,
            0.25,
            0.26,
            0.29,
            0.3,
            0.3,
            0.26,
            0.25,
            0.19,
            0.25,
            0.23,
            0.24,
            0.22,
            0.17,
            0.24,
            0.14,
            0.14,
            0.17,
            0.16,
            0.19,
            0.18,
            0.21,
            0.21,
            0.2,
            0.18,
            0.21,
            0.19,
            0.25,
            0.26,
            0.35,
            0.25,
            0.22,
            0.2,
            0.14,
            0.19,
            0.2,
            0.2,
            0.18,
            0.21,
            0.16,
            0.22,
            0.23,
            0.3,
            0.26,
            0.2,
            0.28,
            0.34,
            0.34,
            0.25,
            0.29,
            0.22,
            0.22,
            0.25,
            0.23,
            0.24,
            0.24,
            0.24,
            0.29,
            0.3,
            0.32,
            0.28,
            0.32,
            0.33,
            0.27,
            0.38,
            0.32,
            0.28,
            0.4,
            0.28,
            0.32,
            0.45,
            0.53,
            0.59,
            0.65,
            0.66,
            0.71,
            0.72,
            0.66,
            0.65,
            0.58,
            0.62,
            0.58,
            0.57,
            0.54,
            0.51,
            0.44,
            0.46,
            0.34,
            0.4,
            0.48,
            0.54,
            0.51,
            0.56,
            0.55,
            0.55,
            0.58,
            0.51,
            0.57,
            0.55,
            0.59,
            0.6,
            0.61,
            0.7,
            0.74,
            0.75,
            0.72,
            0.72,
            0.73,
            0.73,
            0.72,
            0.64,
            0.61,
            0.65,
            0.7,
            0.63,
            0.57,
            0.69,
            0.71,
            0.67,
            0.72,
            0.75,
            0.71,
            0.67,
            0.62,
            0.68,
            0.64,
            0.67,
            0.65,
            0.58,
            0.68,
            0.68,
            0.65,
            0.58,
            0.67,
            0.63,
            0.59,
            0.52,
            0.54,
            0.58,
            0.51,
            0.55,
            0.53,
            0.55,
            0.58,
            0.54,
            0.54,
            0.49,
            0.46,
            0.46,
            0.44,
            0.44,
            0.39,
            0.29,
            0.36,
            0.38,
            0.44,
            0.41,
            0.34,
            0.26,
            0.35,
            0.31,
            0.22,
            0.28,
            0.36,
            0.4,
            0.4,
            0.32,
            0.31,
            0.41,
            0.38,
            0.26,
            0.23,
            0.36,
            0.37,
            0.34,
            0.38,
            0.21,
            0.19,
            0.21,
            0.32,
            null,
            null,
            null,
            null,
            null,
            null,
            null,
            null,
            null,
            null,
            null,
            null,
            null,
            null,
            null,
            null,
            null,
            null,
            null,
            null,
            null,
            null,
            null,
            null,
            null,
            null,
            null,
            null,
            null,
            null,
            null,
            null,
            null,
            null,
            null,
            null,
            null,
            null,
            null,
            null,
            null,
            null,
            null,
            null,
            null,
            null,
            null,
            null,
            null,
            null,
            null,
            null,
            null,
            null,
            null,
            null,
            null,
            null,
            null,
            null,
            null,
            null,
            null,
            null,
            null,
            null,
            null,
            null,
            null,
            null,
            null,
            null,
            null,
            null,
            null,
            null,
            null,
            null,
            null,
            null,
            null,
            null,
            null,
            null,
            null,
            null,
            null,
            null,
            null,
            null,
            null,
            null,
            null,
            null,
            null,
            null,
            null,
            null,
            null,
            null,
            null,
            null,
            null,
            null,
            null,
            null,
            null,
            null,
            null,
            null,
            null,
            null,
            null,
            null,
            null,
            null,
            null,
            null,
            null,
            null,
            null,
            null,
            null,
            null,
            null,
            null,
            null,
            null,
            null,
            null,
            null,
            null,
            null,
            null,
            null,
            null,
            null,
            null,
            null,
            null,
            null,
            null,
            null,
            null,
            null,
            null,
            null,
            null,
            null,
            null,
            null,
            null,
            null,
            null,
            null,
            null,
            null,
            null,
            null,
            null,
            null,
            null,
            null,
            null,
            null,
            null,
            null,
            null,
            null,
            null,
            null,
            null,
            null,
            null,
            null,
            null,
            null,
            null,
            null,
            null,
            null,
            null,
            null,
            null,
            null,
            null,
            null,
            null,
            null,
            null,
            null,
            null,
            null,
            null,
            null,
            null,
            null,
            null,
            null,
            null,
            null,
            null,
            null,
            null,
            null,
            null,
            null,
            null,
            null,
            null,
            null,
            null,
            null,
            null,
            null,
            null,
            null,
            null,
            null,
            null,
            null,
            null,
            null,
            null,
            null,
            null,
            null,
            null,
            null,
            null,
            null,
            null,
            null,
            null,
            null,
            null,
            null,
            null,
            null,
            null,
            null,
            null,
            null,
            null,
            null,
            null,
            null,
            null,
            null,
            null,
            null,
            null,
            null,
            null,
            null,
            null,
            null,
            null,
            null,
            null,
            null,
            null,
            null,
            null,
            null,
            null,
            null,
            null,
            null,
            null,
            null,
            null,
            null,
            null,
            null,
            null,
            null,
            null,
            null,
            null,
            null,
            null,
            null,
            null,
            null,
            null,
            null,
            null,
            null,
            null,
            null,
            null,
            null,
            null,
            null,
            null,
            null,
            null,
            null,
            null,
            null,
            null,
            null,
            null,
            null,
            null,
            null,
            null,
            null,
            null,
            null,
            null,
            null,
            null,
            null,
            null,
            null,
            null,
            null,
            null,
            null,
            null,
            null,
            null,
            null,
            null,
            null,
            null,
            null,
            null,
            null,
            null,
            null,
            null,
            null,
            null,
            null,
            null,
            null,
            null,
            null,
            null,
            null,
            null,
            null,
            null,
            null,
            null,
            null,
            null,
            null,
            null,
            null,
            null,
            null,
            null,
            null,
            null,
            null,
            null,
            null,
            null,
            null,
            null,
            null,
            null,
            null,
            null,
            null,
            null,
            null,
            null,
            null,
            null,
            null,
            null,
            null,
            null,
            null,
            null,
            null,
            null,
            null,
            null,
            null,
            null,
            null,
            null,
            null,
            null,
            null,
            null,
            null,
            null,
            null,
            null,
            null,
            null,
            null,
            null,
            null,
            null,
            null,
            null,
            null,
            null,
            null,
            null,
            null,
            null,
            null,
            null,
            null,
            null,
            null,
            null,
            null,
            null,
            null,
            null,
            null,
            null,
            null,
            null,
            null,
            null,
            null,
            null,
            null,
            null,
            null,
            null,
            null,
            null,
            null,
            null,
            null,
            null,
            null,
            null,
            null,
            null,
            null,
            null,
            null,
            null,
            null,
            null,
            null,
            null,
            null,
            null,
            null,
            null,
            null,
            null,
            null,
            null,
            null,
            null,
            null,
            null,
            null,
            null,
            null,
            null,
            null,
            null,
            null,
            null,
            null,
            null,
            null,
            null,
            null,
            null,
            null,
            null,
            null,
            null,
            null,
            null,
            null,
            null,
            null,
            null,
            null,
            null,
            null,
            null,
            null,
            null,
            null,
            null,
            null,
            null,
            null,
            null,
            null,
            null,
            null,
            null,
            null,
            null,
            null,
            null,
            null,
            null,
            null,
            null,
            null,
            null,
            null,
            null,
            null,
            null,
            null,
            null,
            null,
            null,
            null,
            null,
            null,
            null,
            null,
            null,
            null,
            null,
            null,
            null,
            null,
            null,
            null,
            null,
            null,
            null,
            null,
            null,
            null,
            null,
            null,
            null,
            null,
            null,
            null,
            null,
            null,
            null,
            null,
            null,
            null,
            null,
            null,
            null,
            null,
            null,
            null,
            null,
            null,
            null,
            null,
            null,
            null,
            null,
            null,
            null,
            null,
            null,
            null,
            null,
            null,
            null,
            null,
            null,
            null,
            null,
            null,
            null,
            null,
            null,
            null,
            null,
            null,
            null,
            null,
            null,
            null,
            null,
            null,
            null,
            null,
            null,
            null,
            null,
            null,
            null,
            null,
            null,
            null,
            null,
            null,
            null,
            null,
            null,
            null,
            null,
            null,
            null,
            null,
            null,
            null,
            null,
            null,
            null,
            null,
            null,
            null,
            null,
            null,
            null,
            null,
            null,
            null,
            null,
            null,
            null,
            null,
            null,
            null,
            null,
            null,
            null,
            null,
            null,
            null,
            null,
            null,
            null,
            null,
            null,
            null,
            null,
            null,
            null,
            null,
            null,
            null,
            null,
            null,
            null,
            null,
            null,
            null,
            null,
            null,
            null,
            null,
            null,
            null,
            null,
            null,
            null,
            null,
            null,
            null,
            null,
            null,
            null,
            null,
            null,
            null,
            null,
            null,
            null,
            null,
            null,
            null,
            null,
            null,
            null,
            null,
            null,
            null,
            null,
            null,
            null,
            null,
            null,
            null,
            null,
            null,
            null,
            null,
            null,
            null,
            null,
            null,
            null,
            null,
            null,
            null,
            null,
            null,
            null,
            null,
            null,
            null,
            null,
            null,
            null,
            null,
            null,
            null,
            null,
            null,
            null,
            null,
            null,
            null,
            null,
            null,
            null,
            null,
            null,
            null,
            null,
            null,
            null,
            null,
            null,
            null,
            null,
            null,
            null,
            null,
            null,
            null,
            null,
            null,
            null,
            null,
            null,
            null,
            null,
            null,
            null,
            null,
            null,
            null,
            null,
            null,
            null
          ],
          "residue_from": "76",
          "residue_to": "415",
          "templates": [
            {
              "alignment": {
                "target_sequence": "SDLSRRELLKRAVVVGTGAGLAELFLPAQFLSSASAQSEPQAVAIANPLAQMPDRSWERIYRDQFAEEDSFVFTCAPNDTHNCLLRAHVKNGVIVRISPTYGYGKATDLAGNQASHRWDPRICQKGLILGRRIYGDRRVKAPMIRKGFKEWADAGFPRHDDGTPRADMEKRGYDEWLQIPWDEALAIAAKTLQNVAE-TYKGEDGAGKLLEQGYEPAMVEAMHGAGVQAIKMRGGMPLLGAGRVFGFYRFANMLALLDGKLRPEAPPEEIVGSRAFDNYAWHTDLPPGHPMVSGSQTVDFDLFAAEHSKLLVLIGMNWICTKMPDAHWIGDARLKGTRVVVISADYMPTANKADEIVILRPGTDTAFLLGVARELITKKLYDRDAVIQRTDLPLLVRLDTGERLSARD-VFEGYRQAPLENYVALKTEEELAAPPSPPFTADKQVVPTELREEWGDFVYWDRATNGPAAVNRDEIGAKFAGDPALLGAFDVTLVDGTNVKARTAFSLLKEYLDENFDVQTTSEVCNVDPAAVRSLARQLAANKGNALLAAGMGPNHYFNADLFGRVHFLVAALTDNIGHFSGNVGSYAGNYRGSLFQAMGQWIAENPFDQEADLTKPARVKRYFKSESAHYWNYGDRPLVSPSEIITGKSHMPTPTKLIWFGNSNSLLGNAKWSFDVVKNTLPKQDAVFCNEWHWTSSCEYSDLVFPADSWAEFKLPDMTASCTNPFLLAFPKTPLARIHNTRSDYEILAGVAAALADLVDEPRMKTYWKGILDGDPTPYLQRVLSGSNATRGILYEDLHASSAKGVPLLMNARTYPRHAGWEQRQEDKPWYTPTGRLEFYRPEPEWQAAGESLPIWREPVDATFYEPNAILANSKHPSINPRAPEDYGVPESQMDVETRQYRNVVRTWQELKLSKHPLTEKDPAYRFVFQTPKYRWGAHSTAVDSDWIAMLFGPFGDPYRRDSRTPWTGEAYAEINPRDAKELGLKDGDYIWLDADPEDRPYRGADSSDEFYDVARAMMRVRIYSGMPRRVIRTWFNMYAATPGTVQAQKDVPGGPAQNQDTGYVALFRHGSHQSGTRAYLRPTQMTDSMNRKAYFGQTIGKGFEADVHSPSGAPKEGYVKVEKAEDGGDEGVGEWRPVTLGLRPDDPSEAMQAYLAGEFVTRKRKGS",
                "template_sequence": "---------------------------------------------------------------------------AKQTTSICCYCA-VGCGLIVHTAKD-GQGRAVNVEGDPDHPINEGSLCPKGASIFQLGENDQRGTQPLYRAPFS------------------------DTWKPVTWDFALTEIAKRIKKTRDASFTEKNAAGDLVNR------TEAIASFGSAAMDNEECWAYGNILRSLG-------LVYIEHQARIUHSPTVPALAESFGR---------------GAMTNHWNDLA--NSDCILIMGSNAAENHPIAFKWVLRAKDKGATLIHVDPRFTRTSARCDVYAPIRSGADIPFLGGLIKYILDNKLYFTDYVREYTNASLIV----GEKFSFKDGLFSGYDAA--------------------------------------------------------------------------------------------------------------------------------------------------------------------------------------------------------------------------------------------------------------------------------------------------------------------------------------------------------------------------------------------------------------------------------------------------------------------------------------------------------------------------------------------------------------------------------------------------------------------------------------------------------------------------------------------------------------------------------------------------------------------------------"
              },
              "coverage": 0.23993144929409027,
              "description": "Formate dehydrogenase, alpha subunit, selenocysteine-containing,Formate dehydrogenase, alpha subunit, selenocysteine-containing,W-formate dehydrogenase - alpha subunit",
              "found_by": "BLAST",
              "gmqe": 0.09707771241664886,
              "method": "X-RAY DIFFRACTION",
              "offset": 42,
              "oligo_state": "monomer",
              "qualified_name": "6sdv.1.A",
              "resolution": 1.9000000953674316,
              "sequence_identity": 26.785715103149414,
              "sequence_similarity": 0.33357131481170654,
              "short_method": "X-ray",
              "title": "W-formate dehydrogenase from Desulfovibrio vulgaris - Formate reduced form"
            }
          ]
        }
      ],
      "target_sequence": "SDLSRRELLKRAVVVGTGAGLAELFLPAQFLSSASAQSEPQAVAIANPLAQMPDRSWERIYRDQFAEEDSFVFTCAPNDTHNCLLRAHVKNGVIVRISPTYGYGKATDLAGNQASHRWDPRICQKGLILGRRIYGDRRVKAPMIRKGFKEWADAGFPRHDDGTPRADMEKRGYDEWLQIPWDEALAIAAKTLQNVAETYKGEDGAGKLLEQGYEPAMVEAMHGAGVQAIKMRGGMPLLGAGRVFGFYRFANMLALLDGKLRPEAPPEEIVGSRAFDNYAWHTDLPPGHPMVSGSQTVDFDLFAAEHSKLLVLIGMNWICTKMPDAHWIGDARLKGTRVVVISADYMPTANKADEIVILRPGTDTAFLLGVARELITKKLYDRDAVIQRTDLPLLVRLDTGERLSARDVFEGYRQAPLENYVALKTEEELAAPPSPPFTADKQVVPTELREEWGDFVYWDRATNGPAAVNRDEIGAKFAGDPALLGAFDVTLVDGTNVKARTAFSLLKEYLDENFDVQTTSEVCNVDPAAVRSLARQLAANKGNALLAAGMGPNHYFNADLFGRVHFLVAALTDNIGHFSGNVGSYAGNYRGSLFQAMGQWIAENPFDQEADLTKPARVKRYFKSESAHYWNYGDRPLVSPSEIITGKSHMPTPTKLIWFGNSNSLLGNAKWSFDVVKNTLPKQDAVFCNEWHWTSSCEYSDLVFPADSWAEFKLPDMTASCTNPFLLAFPKTPLARIHNTRSDYEILAGVAAALADLVDEPRMKTYWKGILDGDPTPYLQRVLSGSNATRGILYEDLHASSAKGVPLLMNARTYPRHAGWEQRQEDKPWYTPTGRLEFYRPEPEWQAAGESLPIWREPVDATFYEPNAILANSKHPSINPRAPEDYGVPESQMDVETRQYRNVVRTWQELKLSKHPLTEKDPAYRFVFQTPKYRWGAHSTAVDSDWIAMLFGPFGDPYRRDSRTPWTGEAYAEINPRDAKELGLKDGDYIWLDADPEDRPYRGADSSDEFYDVARAMMRVRIYSGMPRRVIRTWFNMYAATPGTVQAQKDVPGGPAQNQDTGYVALFRHGSHQSGTRAYLRPTQMTDSMNRKAYFGQTIGKGFEADVHSPSGAPKEGYVKVEKAEDGGDEGVGEWRPVTLGLRPDDPSEAMQAYLAGEFVTRKRKGS",
      "target_sequence_annotations": {
        "psipred": "CCCCHHHHHHHHHHHHHHHHHHHHHHHHHHHCCCCCCCCCHHHHHCCCCCCCCCCCCHHHHHCCCCCCCEEEEEECCCCCCCCEEEEEEECCEEEEEEECCCCCCCCCCCCCCCCCCCCCCCCCCHHHHHHHHCCCCCCCCCEEECCCCCCCCCCCCCCCCCCCCCCCCCCCCCCEEECCHHHHHHHHHHHHHHHHHHHCCCCCCCCCCCCCCCHHHHHHHHCCCCCEEEECCCCCCCCCCCHHHHHHHHHHHHHHCCCCCCCCCCCCEECCCCCCCCCCCCCCCCCCCCCCCCCCCCCCHHHHHCCCCEEEECCCCCCCCCHHHHHHHHHHHCCCEEEEECCCCCCCCCCCCEEEEECCCCHHHHHHHHHHHHHHCCCCCCHHHHCCCCCCEEEEECCCCCCCHHHHCCCCCCCCCCCCCCCCCCCCCCCCCCCCCCCCCCCCCCCCCCCCCCCEEEECCCCCCCCCCCCCCCCCCCCCCCEEEEEEEEECCCCEEEEECHHHHHHHHHCCCCCHHHHHHHCCCCHHHHHHHHHHHHHCCCCEEEEECCCCCCCCHHHHHHHHHHHHHHHHHCCCCCCCCCCCCCCCCCCCCCCCCCCCCCCCCCCCCCCCCCHHHHHHHHHCCCCHHHCCCCCCCCCCHHHHCCCCCCCCCCEEEEEECCCCCCCCCCCCHHHHHHHCCCCCEEEEECCCCCCCCCCCCEECCCCCCCEEECCCCCCCCCCCEEEEECCCCCCCCCCCCCHHHHHHHHHHHHHHHCCCCCHHHHHCCCCCCCCHHHHHHHHHCCCCCCCCCHHHHHHCCCCCCCCCCCCCCCCCCCCCCCCCCCCCCCCCCCCEEEECCCHHHHHCCCCCCCCCCCCCCCCCCCCCCCCCCCCCCCCCCCCCCCCCCCCCCCCCCCCHHCCCCCHHHHHCCCCCCCCCCCCCEEEEECCCCCCCEEEECCCCHHHHHHCCCCCCCCCCCCCCCCCCCCEEECCHHHHHHCCCCCCCEEEEECCCCCCCCCCCCCCCCCCEEEEEEEEEEECCCCCCCEEEEEECCCCCCCCCCCCCCCCCCCCCCCCCCCCCCCCCCCCCCCCCCCCCCCCEECCCCCCCCCCCCCCCCCCCCCCCCCCCCCCCEEEEEEECCCCCCCCCCEEEECCCCCCCCCCCHHHHHHHCCCEEEEEECCC"
      }
    }
  ]
}
