# Supplementary material for: Metabolic capacity is maintained despite shifts in microbial diversity in estuary sediments
Source: ISME Commun. 2025 Oct 11;5(1):ycaf182. doi: 10.1093/ismeco/ycaf182 (PMC12687941; doi:10.1093/ismeco/ycaf182)
Supplement: Supplementary_Data_1_ycaf182 [file supplementary_data_1_ycaf182.zip › SWISS-MODEL/4_1_Jan_SF_Bin18_scaffold_700_c1_62709776_1/models/05/coords.js]

let model_05=`ATOM      1  N   ALA A  76     103.419 122.352  95.528  1.00  0.18           N  
ATOM      2  CA  ALA A  76     103.190 121.139  94.693  1.00  0.18           C  
ATOM      3  C   ALA A  76     103.141 119.886  95.556  1.00  0.18           C  
ATOM      4  O   ALA A  76     104.147 119.649  96.235  1.00  0.18           O  
ATOM      5  CB  ALA A  76     104.363 121.065  93.687  1.00  0.18           C  
ATOM      6  N   PRO A  77     102.066 119.096  95.640  1.00  0.17           N  
ATOM      7  CA  PRO A  77     102.070 117.776  96.262  1.00  0.17           C  
ATOM      8  C   PRO A  77     103.089 116.838  95.681  1.00  0.17           C  
ATOM      9  O   PRO A  77     103.642 117.125  94.612  1.00  0.17           O  
ATOM     10  CB  PRO A  77     100.635 117.250  96.085  1.00  0.17           C  
ATOM     11  CG  PRO A  77      99.820 118.521  95.884  1.00  0.17           C  
ATOM     12  CD  PRO A  77     100.759 119.378  95.056  1.00  0.17           C  
ATOM     13  N   ASN A  78     103.372 115.748  96.384  1.00  0.16           N  
ATOM     14  CA  ASN A  78     104.267 114.708  95.963  1.00  0.16           C  
ATOM     15  C   ASN A  78     103.451 113.432  95.905  1.00  0.16           C  
ATOM     16  O   ASN A  78     102.733 113.125  96.857  1.00  0.16           O  
ATOM     17  CB  ASN A  78     105.409 114.588  97.008  1.00  0.16           C  
ATOM     18  CG  ASN A  78     106.494 113.584  96.634  1.00  0.16           C  
ATOM     19  OD1 ASN A  78     106.452 112.411  96.998  1.00  0.16           O  
ATOM     20  ND2 ASN A  78     107.546 114.065  95.938  1.00  0.16           N  
ATOM     21  N   ASP A  79     103.551 112.677  94.801  1.00  0.16           N  
ATOM     22  CA  ASP A  79     103.009 111.341  94.714  1.00  0.16           C  
ATOM     23  C   ASP A  79     104.117 110.385  94.298  1.00  0.16           C  
ATOM     24  O   ASP A  79     105.247 110.783  94.006  1.00  0.16           O  
ATOM     25  CB  ASP A  79     101.754 111.254  93.800  1.00  0.16           C  
ATOM     26  CG  ASP A  79     102.066 111.564  92.347  1.00  0.16           C  
ATOM     27  OD1 ASP A  79     101.692 112.670  91.887  1.00  0.16           O  
ATOM     28  OD2 ASP A  79     102.688 110.694  91.688  1.00  0.16           O  
ATOM     29  N   THR A  80     103.817 109.074  94.306  1.00  0.19           N  
ATOM     30  CA  THR A  80     104.760 108.044  93.920  1.00  0.19           C  
ATOM     31  C   THR A  80     104.247 107.345  92.691  1.00  0.19           C  
ATOM     32  O   THR A  80     103.071 107.017  92.556  1.00  0.19           O  
ATOM     33  CB  THR A  80     105.057 106.978  94.976  1.00  0.19           C  
ATOM     34  OG1 THR A  80     103.880 106.338  95.457  1.00  0.19           O  
ATOM     35  CG2 THR A  80     105.731 107.629  96.190  1.00  0.19           C  
ATOM     36  N   HIS A  81     105.153 107.072  91.745  1.00  0.24           N  
ATOM     37  CA  HIS A  81     104.783 106.418  90.512  1.00  0.24           C  
ATOM     38  C   HIS A  81     105.854 105.422  90.166  1.00  0.24           C  
ATOM     39  O   HIS A  81     106.908 105.377  90.799  1.00  0.24           O  
ATOM     40  CB  HIS A  81     104.589 107.439  89.367  1.00  0.24           C  
ATOM     41  CG  HIS A  81     104.046 106.853  88.097  1.00  0.24           C  
ATOM     42  ND1 HIS A  81     102.863 106.139  88.127  1.00  0.24           N  
ATOM     43  CD2 HIS A  81     104.545 106.879  86.835  1.00  0.24           C  
ATOM     44  CE1 HIS A  81     102.657 105.761  86.885  1.00  0.24           C  
ATOM     45  NE2 HIS A  81     103.646 106.177  86.061  1.00  0.24           N  
ATOM     46  N   ASN A  82     105.610 104.581  89.151  1.00  0.27           N  
ATOM     47  CA  ASN A  82     106.606 103.659  88.652  1.00  0.27           C  
ATOM     48  C   ASN A  82     106.887 103.988  87.202  1.00  0.27           C  
ATOM     49  O   ASN A  82     105.995 104.362  86.446  1.00  0.27           O  
ATOM     50  CB  ASN A  82     106.208 102.171  88.773  1.00  0.27           C  
ATOM     51  CG  ASN A  82     106.013 101.793  90.236  1.00  0.27           C  
ATOM     52  OD1 ASN A  82     106.959 101.496  90.964  1.00  0.27           O  
ATOM     53  ND2 ASN A  82     104.739 101.778  90.689  1.00  0.27           N  
ATOM     54  N   CYS A  83     108.153 103.896  86.765  1.00  0.25           N  
ATOM     55  CA  CYS A  83     108.523 104.225  85.394  1.00  0.25           C  
ATOM     56  C   CYS A  83     107.835 103.410  84.310  1.00  0.25           C  
ATOM     57  O   CYS A  83     107.633 102.204  84.411  1.00  0.25           O  
ATOM     58  CB  CYS A  83     110.039 104.092  85.196  1.00  0.25           C  
ATOM     59  SG  CYS A  83     110.768 104.542  83.573  1.00  0.25           S  
ATOM     60  N   LEU A  84     107.508 104.093  83.204  1.00  0.21           N  
ATOM     61  CA  LEU A  84     106.718 103.565  82.115  1.00  0.21           C  
ATOM     62  C   LEU A  84     107.560 103.077  80.941  1.00  0.21           C  
ATOM     63  O   LEU A  84     107.086 103.071  79.801  1.00  0.21           O  
ATOM     64  CB  LEU A  84     105.792 104.685  81.582  1.00  0.21           C  
ATOM     65  CG  LEU A  84     104.815 105.287  82.611  1.00  0.21           C  
ATOM     66  CD1 LEU A  84     104.035 106.440  81.964  1.00  0.21           C  
ATOM     67  CD2 LEU A  84     103.848 104.230  83.162  1.00  0.21           C  
ATOM     68  N   LEU A  85     108.845 102.721  81.155  1.00  0.25           N  
ATOM     69  CA  LEU A  85     109.714 102.255  80.079  1.00  0.25           C  
ATOM     70  C   LEU A  85     110.065 100.778  80.176  1.00  0.25           C  
ATOM     71  O   LEU A  85     109.423  99.927  79.562  1.00  0.25           O  
ATOM     72  CB  LEU A  85     111.017 103.104  79.956  1.00  0.25           C  
ATOM     73  CG  LEU A  85     110.905 104.381  79.090  1.00  0.25           C  
ATOM     74  CD1 LEU A  85     110.502 104.070  77.640  1.00  0.25           C  
ATOM     75  CD2 LEU A  85     109.994 105.460  79.689  1.00  0.25           C  
ATOM     76  N   ARG A  86     111.143 100.399  80.888  1.00  0.22           N  
ATOM     77  CA  ARG A  86     111.635  99.033  80.830  1.00  0.22           C  
ATOM     78  C   ARG A  86     111.188  98.251  82.056  1.00  0.22           C  
ATOM     79  O   ARG A  86     111.716  98.440  83.136  1.00  0.22           O  
ATOM     80  CB  ARG A  86     113.193  99.006  80.731  1.00  0.22           C  
ATOM     81  CG  ARG A  86     113.805  99.631  79.449  1.00  0.22           C  
ATOM     82  CD  ARG A  86     113.520  98.852  78.154  1.00  0.22           C  
ATOM     83  NE  ARG A  86     114.276  99.512  77.028  1.00  0.22           N  
ATOM     84  CZ  ARG A  86     114.230  99.114  75.746  1.00  0.22           C  
ATOM     85  NH1 ARG A  86     114.885  99.801  74.812  1.00  0.22           N  
ATOM     86  NH2 ARG A  86     113.557  98.029  75.378  1.00  0.22           N  
ATOM     87  N   ALA A  87     110.245  97.294  81.960  1.00  0.20           N  
ATOM     88  CA  ALA A  87     109.785  96.539  83.127  1.00  0.20           C  
ATOM     89  C   ALA A  87     110.814  95.613  83.778  1.00  0.20           C  
ATOM     90  O   ALA A  87     110.610  95.102  84.877  1.00  0.20           O  
ATOM     91  CB  ALA A  87     108.524  95.733  82.789  1.00  0.20           C  
ATOM     92  N   HIS A  88     111.992  95.456  83.148  1.00  0.20           N  
ATOM     93  CA  HIS A  88     113.181  94.907  83.770  1.00  0.20           C  
ATOM     94  C   HIS A  88     113.793  95.799  84.840  1.00  0.20           C  
ATOM     95  O   HIS A  88     114.897  95.556  85.293  1.00  0.20           O  
ATOM     96  CB  HIS A  88     114.316  94.751  82.755  1.00  0.20           C  
ATOM     97  CG  HIS A  88     114.031  93.803  81.640  1.00  0.20           C  
ATOM     98  ND1 HIS A  88     114.003  92.459  81.915  1.00  0.20           N  
ATOM     99  CD2 HIS A  88     113.776  94.015  80.321  1.00  0.20           C  
ATOM    100  CE1 HIS A  88     113.727  91.865  80.777  1.00  0.20           C  
ATOM    101  NE2 HIS A  88     113.579  92.764  79.771  1.00  0.20           N  
ATOM    102  N   VAL A  89     113.136  96.899  85.233  1.00  0.24           N  
ATOM    103  CA  VAL A  89     113.731  97.806  86.181  1.00  0.24           C  
ATOM    104  C   VAL A  89     112.779  98.162  87.315  1.00  0.24           C  
ATOM    105  O   VAL A  89     113.177  98.227  88.476  1.00  0.24           O  
ATOM    106  CB  VAL A  89     114.211  99.045  85.437  1.00  0.24           C  
ATOM    107  CG1 VAL A  89     114.998  98.724  84.147  1.00  0.24           C  
ATOM    108  CG2 VAL A  89     113.102 100.098  85.172  1.00  0.24           C  
ATOM    109  N   LYS A  90     111.474  98.366  87.017  1.00  0.25           N  
ATOM    110  CA  LYS A  90     110.425  98.729  87.961  1.00  0.25           C  
ATOM    111  C   LYS A  90     110.779  99.886  88.913  1.00  0.25           C  
ATOM    112  O   LYS A  90     110.608  99.770  90.130  1.00  0.25           O  
ATOM    113  CB  LYS A  90     109.941  97.471  88.749  1.00  0.25           C  
ATOM    114  CG  LYS A  90     109.354  96.338  87.876  1.00  0.25           C  
ATOM    115  CD  LYS A  90     109.093  95.004  88.626  1.00  0.25           C  
ATOM    116  CE  LYS A  90     110.390  94.194  88.829  1.00  0.25           C  
ATOM    117  NZ  LYS A  90     110.253  92.938  89.599  1.00  0.25           N  
ATOM    118  N   ASN A  91     111.296 101.036  88.412  1.00  0.30           N  
ATOM    119  CA  ASN A  91     111.709 102.105  89.306  1.00  0.30           C  
ATOM    120  C   ASN A  91     110.653 102.963  89.881  1.00  0.30           C  
ATOM    121  O   ASN A  91     109.726 103.380  89.196  1.00  0.30           O  
ATOM    122  CB  ASN A  91     112.741 103.085  88.752  1.00  0.30           C  
ATOM    123  CG  ASN A  91     112.479 103.906  87.505  1.00  0.30           C  
ATOM    124  OD1 ASN A  91     112.496 103.365  86.398  1.00  0.30           O  
ATOM    125  ND2 ASN A  91     112.369 105.244  87.670  1.00  0.30           N  
ATOM    126  N   GLY A  92     110.874 103.341  91.148  1.00  0.32           N  
ATOM    127  CA  GLY A  92     110.075 104.360  91.784  1.00  0.32           C  
ATOM    128  C   GLY A  92     110.435 105.743  91.320  1.00  0.32           C  
ATOM    129  O   GLY A  92     111.599 106.136  91.266  1.00  0.32           O  
ATOM    130  N   VAL A  93     109.405 106.532  91.041  1.00  0.32           N  
ATOM    131  CA  VAL A  93     109.478 107.926  90.683  1.00  0.32           C  
ATOM    132  C   VAL A  93     108.760 108.653  91.795  1.00  0.32           C  
ATOM    133  O   VAL A  93     107.822 108.120  92.392  1.00  0.32           O  
ATOM    134  CB  VAL A  93     108.786 108.173  89.340  1.00  0.32           C  
ATOM    135  CG1 VAL A  93     108.682 109.670  88.985  1.00  0.32           C  
ATOM    136  CG2 VAL A  93     109.548 107.425  88.228  1.00  0.32           C  
ATOM    137  N   ILE A  94     109.198 109.875  92.119  1.00  0.29           N  
ATOM    138  CA  ILE A  94     108.389 110.823  92.849  1.00  0.29           C  
ATOM    139  C   ILE A  94     107.990 111.882  91.851  1.00  0.29           C  
ATOM    140  O   ILE A  94     108.800 112.384  91.068  1.00  0.29           O  
ATOM    141  CB  ILE A  94     109.054 111.447  94.071  1.00  0.29           C  
ATOM    142  CG1 ILE A  94     110.468 112.005  93.776  1.00  0.29           C  
ATOM    143  CG2 ILE A  94     109.041 110.398  95.202  1.00  0.29           C  
ATOM    144  CD1 ILE A  94     111.138 112.694  94.970  1.00  0.29           C  
ATOM    145  N   VAL A  95     106.696 112.207  91.818  1.00  0.38           N  
ATOM    146  CA  VAL A  95     106.151 113.185  90.906  1.00  0.38           C  
ATOM    147  C   VAL A  95     105.757 114.360  91.758  1.00  0.38           C  
ATOM    148  O   VAL A  95     105.174 114.202  92.830  1.00  0.38           O  
ATOM    149  CB  VAL A  95     104.935 112.666  90.143  1.00  0.38           C  
ATOM    150  CG1 VAL A  95     104.394 113.731  89.169  1.00  0.38           C  
ATOM    151  CG2 VAL A  95     105.308 111.373  89.386  1.00  0.38           C  
ATOM    152  N   ARG A  96     106.093 115.591  91.335  1.00  0.27           N  
ATOM    153  CA  ARG A  96     105.526 116.775  91.943  1.00  0.27           C  
ATOM    154  C   ARG A  96     104.578 117.448  90.973  1.00  0.27           C  
ATOM    155  O   ARG A  96     104.936 117.768  89.843  1.00  0.27           O  
ATOM    156  CB  ARG A  96     106.578 117.801  92.428  1.00  0.27           C  
ATOM    157  CG  ARG A  96     107.483 117.270  93.557  1.00  0.27           C  
ATOM    158  CD  ARG A  96     108.265 118.371  94.284  1.00  0.27           C  
ATOM    159  NE  ARG A  96     107.274 119.124  95.131  1.00  0.27           N  
ATOM    160  CZ  ARG A  96     107.563 120.244  95.806  1.00  0.27           C  
ATOM    161  NH1 ARG A  96     106.658 120.745  96.645  1.00  0.27           N  
ATOM    162  NH2 ARG A  96     108.721 120.874  95.655  1.00  0.27           N  
ATOM    163  N   ILE A  97     103.326 117.685  91.405  1.00  0.23           N  
ATOM    164  CA  ILE A  97     102.280 118.263  90.567  1.00  0.23           C  
ATOM    165  C   ILE A  97     101.932 119.661  91.081  1.00  0.23           C  
ATOM    166  O   ILE A  97     101.893 119.909  92.279  1.00  0.23           O  
ATOM    167  CB  ILE A  97     101.032 117.374  90.510  1.00  0.23           C  
ATOM    168  CG1 ILE A  97     101.349 115.895  90.171  1.00  0.23           C  
ATOM    169  CG2 ILE A  97     100.048 117.949  89.464  1.00  0.23           C  
ATOM    170  CD1 ILE A  97     100.137 114.963  90.329  1.00  0.23           C  
ATOM    171  N   SER A  98     101.721 120.664  90.201  1.00  0.23           N  
ATOM    172  CA  SER A  98     101.349 122.028  90.571  1.00  0.23           C  
ATOM    173  C   SER A  98      99.895 122.148  91.068  1.00  0.23           C  
ATOM    174  O   SER A  98      99.119 121.210  90.917  1.00  0.23           O  
ATOM    175  CB  SER A  98     101.782 123.073  89.480  1.00  0.23           C  
ATOM    176  OG  SER A  98     101.005 123.084  88.272  1.00  0.23           O  
ATOM    177  N   PRO A  99      99.503 123.294  91.658  1.00  0.17           N  
ATOM    178  CA  PRO A  99      98.521 123.453  92.745  1.00  0.17           C  
ATOM    179  C   PRO A  99      98.174 122.345  93.724  1.00  0.17           C  
ATOM    180  O   PRO A  99      98.519 121.180  93.556  1.00  0.17           O  
ATOM    181  CB  PRO A  99      97.276 123.828  91.959  1.00  0.17           C  
ATOM    182  CG  PRO A  99      97.787 124.780  90.891  1.00  0.17           C  
ATOM    183  CD  PRO A  99      99.235 124.369  90.707  1.00  0.17           C  
ATOM    184  N   THR A 100      97.524 122.717  94.842  1.00  0.26           N  
ATOM    185  CA  THR A 100      96.939 121.811  95.835  1.00  0.26           C  
ATOM    186  C   THR A 100      96.279 120.559  95.285  1.00  0.26           C  
ATOM    187  O   THR A 100      95.500 120.616  94.339  1.00  0.26           O  
ATOM    188  CB  THR A 100      95.919 122.506  96.722  1.00  0.26           C  
ATOM    189  OG1 THR A 100      96.515 123.646  97.312  1.00  0.26           O  
ATOM    190  CG2 THR A 100      95.426 121.629  97.883  1.00  0.26           C  
ATOM    191  N   TYR A 101      96.618 119.390  95.863  1.00  0.17           N  
ATOM    192  CA  TYR A 101      96.206 118.052  95.448  1.00  0.17           C  
ATOM    193  C   TYR A 101      96.509 117.653  94.007  1.00  0.17           C  
ATOM    194  O   TYR A 101      95.989 116.657  93.516  1.00  0.17           O  
ATOM    195  CB  TYR A 101      94.728 117.723  95.803  1.00  0.17           C  
ATOM    196  CG  TYR A 101      94.548 117.529  97.283  1.00  0.17           C  
ATOM    197  CD1 TYR A 101      95.254 116.511  97.948  1.00  0.17           C  
ATOM    198  CD2 TYR A 101      93.649 118.320  98.020  1.00  0.17           C  
ATOM    199  CE1 TYR A 101      95.102 116.319  99.328  1.00  0.17           C  
ATOM    200  CE2 TYR A 101      93.484 118.120  99.399  1.00  0.17           C  
ATOM    201  CZ  TYR A 101      94.218 117.122 100.052  1.00  0.17           C  
ATOM    202  OH  TYR A 101      94.068 116.904 101.435  1.00  0.17           O  
ATOM    203  N   GLY A 102      97.409 118.369  93.302  1.00  0.21           N  
ATOM    204  CA  GLY A 102      97.733 118.038  91.927  1.00  0.21           C  
ATOM    205  C   GLY A 102      96.729 118.565  90.951  1.00  0.21           C  
ATOM    206  O   GLY A 102      96.476 117.974  89.908  1.00  0.21           O  
ATOM    207  N   TYR A 103      96.136 119.724  91.276  1.00  0.16           N  
ATOM    208  CA  TYR A 103      95.128 120.377  90.468  1.00  0.16           C  
ATOM    209  C   TYR A 103      95.710 120.992  89.185  1.00  0.16           C  
ATOM    210  O   TYR A 103      95.001 121.286  88.227  1.00  0.16           O  
ATOM    211  CB  TYR A 103      94.436 121.419  91.395  1.00  0.16           C  
ATOM    212  CG  TYR A 103      93.331 122.173  90.731  1.00  0.16           C  
ATOM    213  CD1 TYR A 103      93.575 123.408  90.106  1.00  0.16           C  
ATOM    214  CD2 TYR A 103      92.046 121.621  90.693  1.00  0.16           C  
ATOM    215  CE1 TYR A 103      92.549 124.057  89.405  1.00  0.16           C  
ATOM    216  CE2 TYR A 103      91.017 122.272  90.001  1.00  0.16           C  
ATOM    217  CZ  TYR A 103      91.276 123.483  89.347  1.00  0.16           C  
ATOM    218  OH  TYR A 103      90.257 124.115  88.612  1.00  0.16           O  
ATOM    219  N   GLY A 104      97.040 121.192  89.126  1.00  0.23           N  
ATOM    220  CA  GLY A 104      97.745 121.642  87.938  1.00  0.23           C  
ATOM    221  C   GLY A 104      98.408 120.567  87.119  1.00  0.23           C  
ATOM    222  O   GLY A 104      97.851 119.521  86.782  1.00  0.23           O  
ATOM    223  N   LYS A 105      99.651 120.837  86.704  1.00  0.20           N  
ATOM    224  CA  LYS A 105     100.422 120.008  85.800  1.00  0.20           C  
ATOM    225  C   LYS A 105     101.665 119.555  86.529  1.00  0.20           C  
ATOM    226  O   LYS A 105     102.070 120.167  87.515  1.00  0.20           O  
ATOM    227  CB  LYS A 105     100.868 120.802  84.543  1.00  0.20           C  
ATOM    228  CG  LYS A 105      99.713 121.375  83.700  1.00  0.20           C  
ATOM    229  CD  LYS A 105      98.886 120.299  82.978  1.00  0.20           C  
ATOM    230  CE  LYS A 105      97.906 120.891  81.959  1.00  0.20           C  
ATOM    231  NZ  LYS A 105      97.039 119.821  81.421  1.00  0.20           N  
ATOM    232  N   ALA A 106     102.318 118.461  86.089  1.00  0.25           N  
ATOM    233  CA  ALA A 106     103.577 118.047  86.675  1.00  0.25           C  
ATOM    234  C   ALA A 106     104.680 119.100  86.553  1.00  0.25           C  
ATOM    235  O   ALA A 106     104.865 119.705  85.499  1.00  0.25           O  
ATOM    236  CB  ALA A 106     104.049 116.718  86.063  1.00  0.25           C  
ATOM    237  N   THR A 107     105.424 119.350  87.647  1.00  0.22           N  
ATOM    238  CA  THR A 107     106.509 120.324  87.661  1.00  0.22           C  
ATOM    239  C   THR A 107     107.852 119.663  87.801  1.00  0.22           C  
ATOM    240  O   THR A 107     108.845 120.200  87.322  1.00  0.22           O  
ATOM    241  CB  THR A 107     106.416 121.365  88.779  1.00  0.22           C  
ATOM    242  OG1 THR A 107     106.192 120.797  90.067  1.00  0.22           O  
ATOM    243  CG2 THR A 107     105.229 122.286  88.492  1.00  0.22           C  
ATOM    244  N   ASP A 108     107.917 118.475  88.425  1.00  0.24           N  
ATOM    245  CA  ASP A 108     109.164 117.774  88.614  1.00  0.24           C  
ATOM    246  C   ASP A 108     108.851 116.288  88.619  1.00  0.24           C  
ATOM    247  O   ASP A 108     107.826 115.858  89.152  1.00  0.24           O  
ATOM    248  CB  ASP A 108     109.835 118.252  89.927  1.00  0.24           C  
ATOM    249  CG  ASP A 108     111.270 117.769  90.043  1.00  0.24           C  
ATOM    250  OD1 ASP A 108     111.454 116.544  90.245  1.00  0.24           O  
ATOM    251  OD2 ASP A 108     112.183 118.623  89.952  1.00  0.24           O  
ATOM    252  N   LEU A 109     109.713 115.477  87.984  1.00  0.23           N  
ATOM    253  CA  LEU A 109     109.655 114.037  88.075  1.00  0.23           C  
ATOM    254  C   LEU A 109     111.075 113.546  88.255  1.00  0.23           C  
ATOM    255  O   LEU A 109     111.921 113.730  87.382  1.00  0.23           O  
ATOM    256  CB  LEU A 109     109.056 113.335  86.821  1.00  0.23           C  
ATOM    257  CG  LEU A 109     107.516 113.266  86.785  1.00  0.23           C  
ATOM    258  CD1 LEU A 109     106.851 114.524  86.221  1.00  0.23           C  
ATOM    259  CD2 LEU A 109     107.047 112.053  85.971  1.00  0.23           C  
ATOM    260  N   ALA A 110     111.357 112.866  89.378  1.00  0.26           N  
ATOM    261  CA  ALA A 110     112.687 112.387  89.666  1.00  0.26           C  
ATOM    262  C   ALA A 110     112.598 111.149  90.543  1.00  0.26           C  
ATOM    263  O   ALA A 110     111.516 110.649  90.837  1.00  0.26           O  
ATOM    264  CB  ALA A 110     113.565 113.488  90.293  1.00  0.26           C  
ATOM    265  N   GLY A 111     113.745 110.529  90.894  1.00  0.26           N  
ATOM    266  CA  GLY A 111     113.763 109.212  91.531  1.00  0.26           C  
ATOM    267  C   GLY A 111     113.227 109.158  92.935  1.00  0.26           C  
ATOM    268  O   GLY A 111     113.501 110.013  93.772  1.00  0.26           O  
ATOM    269  N   ASN A 112     112.470 108.092  93.262  1.00  0.30           N  
ATOM    270  CA  ASN A 112     112.000 107.865  94.615  1.00  0.30           C  
ATOM    271  C   ASN A 112     113.150 107.346  95.471  1.00  0.30           C  
ATOM    272  O   ASN A 112     113.641 106.239  95.267  1.00  0.30           O  
ATOM    273  CB  ASN A 112     110.814 106.858  94.599  1.00  0.30           C  
ATOM    274  CG  ASN A 112     110.131 106.678  95.954  1.00  0.30           C  
ATOM    275  OD1 ASN A 112     110.699 106.893  97.023  1.00  0.30           O  
ATOM    276  ND2 ASN A 112     108.853 106.237  95.916  1.00  0.30           N  
ATOM    277  N   GLN A 113     113.558 108.133  96.488  1.00  0.37           N  
ATOM    278  CA  GLN A 113     114.676 107.861  97.366  1.00  0.37           C  
ATOM    279  C   GLN A 113     114.482 106.666  98.268  1.00  0.37           C  
ATOM    280  O   GLN A 113     115.451 106.124  98.797  1.00  0.37           O  
ATOM    281  CB  GLN A 113     114.985 109.130  98.208  1.00  0.37           C  
ATOM    282  CG  GLN A 113     115.333 110.435  97.428  1.00  0.37           C  
ATOM    283  CD  GLN A 113     115.818 111.608  98.297  1.00  0.37           C  
ATOM    284  OE1 GLN A 113     115.371 111.836  99.417  1.00  0.37           O  
ATOM    285  NE2 GLN A 113     116.757 112.411  97.740  1.00  0.37           N  
ATOM    286  N   ALA A 114     113.233 106.216  98.453  1.00  0.34           N  
ATOM    287  CA  ALA A 114     112.917 105.071  99.272  1.00  0.34           C  
ATOM    288  C   ALA A 114     112.566 103.822  98.468  1.00  0.34           C  
ATOM    289  O   ALA A 114     112.141 102.807  99.022  1.00  0.34           O  
ATOM    290  CB  ALA A 114     111.734 105.455 100.174  1.00  0.34           C  
ATOM    291  N   SER A 115     112.725 103.833  97.128  1.00  0.34           N  
ATOM    292  CA  SER A 115     112.410 102.653  96.331  1.00  0.34           C  
ATOM    293  C   SER A 115     113.574 101.696  96.242  1.00  0.34           C  
ATOM    294  O   SER A 115     114.544 101.965  95.540  1.00  0.34           O  
ATOM    295  CB  SER A 115     111.985 102.987  94.880  1.00  0.34           C  
ATOM    296  OG  SER A 115     111.517 101.825  94.181  1.00  0.34           O  
ATOM    297  N   HIS A 116     113.420 100.521  96.891  1.00  0.32           N  
ATOM    298  CA  HIS A 116     114.445  99.515  97.125  1.00  0.32           C  
ATOM    299  C   HIS A 116     115.233  99.059  95.911  1.00  0.32           C  
ATOM    300  O   HIS A 116     116.425  98.804  96.001  1.00  0.32           O  
ATOM    301  CB  HIS A 116     113.812  98.277  97.827  1.00  0.32           C  
ATOM    302  CG  HIS A 116     112.744  97.546  97.048  1.00  0.32           C  
ATOM    303  ND1 HIS A 116     113.074  96.342  96.488  1.00  0.32           N  
ATOM    304  CD2 HIS A 116     111.437  97.818  96.791  1.00  0.32           C  
ATOM    305  CE1 HIS A 116     112.003  95.890  95.901  1.00  0.32           C  
ATOM    306  NE2 HIS A 116     110.966  96.748  96.051  1.00  0.32           N  
ATOM    307  N   ARG A 117     114.603  98.960  94.728  1.00  0.35           N  
ATOM    308  CA  ARG A 117     115.293  98.536  93.526  1.00  0.35           C  
ATOM    309  C   ARG A 117     116.225  99.550  92.885  1.00  0.35           C  
ATOM    310  O   ARG A 117     117.220  99.179  92.278  1.00  0.35           O  
ATOM    311  CB  ARG A 117     114.288  98.183  92.421  1.00  0.35           C  
ATOM    312  CG  ARG A 117     113.492  96.926  92.752  1.00  0.35           C  
ATOM    313  CD  ARG A 117     112.563  96.576  91.609  1.00  0.35           C  
ATOM    314  NE  ARG A 117     111.960  95.246  91.934  1.00  0.35           N  
ATOM    315  CZ  ARG A 117     110.793  95.105  92.569  1.00  0.35           C  
ATOM    316  NH1 ARG A 117     110.365  93.886  92.870  1.00  0.35           N  
ATOM    317  NH2 ARG A 117     110.021  96.143  92.868  1.00  0.35           N  
ATOM    318  N   TRP A 118     115.883 100.857  92.881  1.00  0.35           N  
ATOM    319  CA  TRP A 118     116.699 101.820  92.132  1.00  0.35           C  
ATOM    320  C   TRP A 118     117.450 102.800  93.013  1.00  0.35           C  
ATOM    321  O   TRP A 118     118.311 103.530  92.528  1.00  0.35           O  
ATOM    322  CB  TRP A 118     115.890 102.665  91.099  1.00  0.35           C  
ATOM    323  CG  TRP A 118     115.640 101.983  89.767  1.00  0.35           C  
ATOM    324  CD1 TRP A 118     115.332 100.676  89.534  1.00  0.35           C  
ATOM    325  CD2 TRP A 118     115.676 102.620  88.461  1.00  0.35           C  
ATOM    326  NE1 TRP A 118     115.133 100.463  88.195  1.00  0.35           N  
ATOM    327  CE2 TRP A 118     115.347 101.650  87.509  1.00  0.35           C  
ATOM    328  CE3 TRP A 118     115.810 103.944  88.068  1.00  0.35           C  
ATOM    329  CZ2 TRP A 118     115.311 101.977  86.136  1.00  0.35           C  
ATOM    330  CZ3 TRP A 118     115.699 104.250  86.702  1.00  0.35           C  
ATOM    331  CH2 TRP A 118     115.526 103.284  85.739  1.00  0.35           C  
ATOM    332  N   ASP A 119     117.122 102.885  94.306  1.00  0.40           N  
ATOM    333  CA  ASP A 119     117.513 103.887  95.323  1.00  0.40           C  
ATOM    334  C   ASP A 119     118.248 105.216  95.148  1.00  0.40           C  
ATOM    335  O   ASP A 119     119.416 105.141  94.809  1.00  0.40           O  
ATOM    336  CB  ASP A 119     118.584 103.264  96.230  1.00  0.40           C  
ATOM    337  CG  ASP A 119     118.019 102.095  96.983  1.00  0.40           C  
ATOM    338  OD1 ASP A 119     116.840 102.203  97.397  1.00  0.40           O  
ATOM    339  OD2 ASP A 119     118.766 101.105  97.164  1.00  0.40           O  
ATOM    340  N   PRO A 120     117.766 106.396  95.185  1.00  0.37           N  
ATOM    341  CA  PRO A 120     116.860 107.058  94.137  1.00  0.37           C  
ATOM    342  C   PRO A 120     117.466 107.263  92.685  1.00  0.37           C  
ATOM    343  O   PRO A 120     117.210 108.284  92.012  1.00  0.37           O  
ATOM    344  CB  PRO A 120     116.815 108.488  94.648  1.00  0.37           C  
ATOM    345  CG  PRO A 120     118.210 108.565  95.344  1.00  0.37           C  
ATOM    346  CD  PRO A 120     118.522 107.229  95.955  1.00  0.37           C  
ATOM    347  N   ARG A 121     118.297 106.406  92.090  1.00  0.37           N  
ATOM    348  CA  ARG A 121     118.855 106.558  90.725  1.00  0.37           C  
ATOM    349  C   ARG A 121     117.803 106.760  89.651  1.00  0.37           C  
ATOM    350  O   ARG A 121     116.658 106.386  89.875  1.00  0.37           O  
ATOM    351  CB  ARG A 121     119.751 105.351  90.349  1.00  0.37           C  
ATOM    352  CG  ARG A 121     120.894 105.266  91.360  1.00  0.37           C  
ATOM    353  CD  ARG A 121     121.768 104.036  91.256  1.00  0.37           C  
ATOM    354  NE  ARG A 121     122.789 104.258  92.325  1.00  0.37           N  
ATOM    355  CZ  ARG A 121     123.950 104.902  92.151  1.00  0.37           C  
ATOM    356  NH1 ARG A 121     124.826 104.940  93.149  1.00  0.37           N  
ATOM    357  NH2 ARG A 121     124.240 105.513  91.006  1.00  0.37           N  
ATOM    358  N   ILE A 122     118.146 107.355  88.479  1.00  0.42           N  
ATOM    359  CA  ILE A 122     117.362 107.204  87.258  1.00  0.42           C  
ATOM    360  C   ILE A 122     118.261 107.170  86.008  1.00  0.42           C  
ATOM    361  O   ILE A 122     119.202 107.948  85.880  1.00  0.42           O  
ATOM    362  CB  ILE A 122     116.199 108.193  87.026  1.00  0.42           C  
ATOM    363  CG1 ILE A 122     115.249 108.399  88.224  1.00  0.42           C  
ATOM    364  CG2 ILE A 122     115.267 107.662  85.933  1.00  0.42           C  
ATOM    365  CD1 ILE A 122     114.070 109.353  87.962  1.00  0.42           C  
ATOM    366  N   CYS A 123     118.000 106.256  85.030  1.00  0.52           N  
ATOM    367  CA  CYS A 123     118.567 106.317  83.686  1.00  0.52           C  
ATOM    368  C   CYS A 123     117.942 107.442  82.875  1.00  0.52           C  
ATOM    369  O   CYS A 123     116.879 107.948  83.217  1.00  0.52           O  
ATOM    370  CB  CYS A 123     118.397 104.972  82.903  1.00  0.52           C  
ATOM    371  SG  CYS A 123     116.712 104.555  82.287  1.00  0.52           S  
ATOM    372  N   GLN A 124     118.528 107.845  81.732  1.00  0.47           N  
ATOM    373  CA  GLN A 124     118.058 109.008  80.993  1.00  0.47           C  
ATOM    374  C   GLN A 124     116.585 108.957  80.596  1.00  0.47           C  
ATOM    375  O   GLN A 124     115.867 109.935  80.740  1.00  0.47           O  
ATOM    376  CB  GLN A 124     118.922 109.200  79.726  1.00  0.47           C  
ATOM    377  CG  GLN A 124     120.393 109.586  80.031  1.00  0.47           C  
ATOM    378  CD  GLN A 124     121.224 109.683  78.748  1.00  0.47           C  
ATOM    379  OE1 GLN A 124     120.941 109.030  77.746  1.00  0.47           O  
ATOM    380  NE2 GLN A 124     122.300 110.503  78.788  1.00  0.47           N  
ATOM    381  N   LYS A 125     116.076 107.790  80.159  1.00  0.43           N  
ATOM    382  CA  LYS A 125     114.683 107.616  79.779  1.00  0.43           C  
ATOM    383  C   LYS A 125     113.666 107.846  80.889  1.00  0.43           C  
ATOM    384  O   LYS A 125     112.608 108.428  80.666  1.00  0.43           O  
ATOM    385  CB  LYS A 125     114.445 106.212  79.190  1.00  0.43           C  
ATOM    386  CG  LYS A 125     115.367 105.903  78.003  1.00  0.43           C  
ATOM    387  CD  LYS A 125     115.049 104.558  77.333  1.00  0.43           C  
ATOM    388  CE  LYS A 125     115.270 103.333  78.229  1.00  0.43           C  
ATOM    389  NZ  LYS A 125     116.679 103.267  78.692  1.00  0.43           N  
ATOM    390  N   GLY A 126     113.958 107.406  82.131  1.00  0.49           N  
ATOM    391  CA  GLY A 126     113.074 107.704  83.250  1.00  0.49           C  
ATOM    392  C   GLY A 126     113.229 109.128  83.725  1.00  0.49           C  
ATOM    393  O   GLY A 126     112.311 109.733  84.270  1.00  0.49           O  
ATOM    394  N   LEU A 127     114.434 109.703  83.545  1.00  0.48           N  
ATOM    395  CA  LEU A 127     114.808 110.988  84.104  1.00  0.48           C  
ATOM    396  C   LEU A 127     114.215 112.112  83.271  1.00  0.48           C  
ATOM    397  O   LEU A 127     114.069 113.252  83.701  1.00  0.48           O  
ATOM    398  CB  LEU A 127     116.358 111.058  84.176  1.00  0.48           C  
ATOM    399  CG  LEU A 127     116.958 112.255  84.943  1.00  0.48           C  
ATOM    400  CD1 LEU A 127     116.558 112.269  86.427  1.00  0.48           C  
ATOM    401  CD2 LEU A 127     118.491 112.246  84.834  1.00  0.48           C  
ATOM    402  N   ILE A 128     113.780 111.777  82.043  1.00  0.44           N  
ATOM    403  CA  ILE A 128     113.088 112.689  81.161  1.00  0.44           C  
ATOM    404  C   ILE A 128     111.583 112.465  81.142  1.00  0.44           C  
ATOM    405  O   ILE A 128     110.890 113.037  80.301  1.00  0.44           O  
ATOM    406  CB  ILE A 128     113.624 112.635  79.732  1.00  0.44           C  
ATOM    407  CG1 ILE A 128     113.368 111.263  79.059  1.00  0.44           C  
ATOM    408  CG2 ILE A 128     115.121 113.028  79.769  1.00  0.44           C  
ATOM    409  CD1 ILE A 128     113.789 111.197  77.589  1.00  0.44           C  
ATOM    410  N   LEU A 129     110.990 111.679  82.076  1.00  0.43           N  
ATOM    411  CA  LEU A 129     109.547 111.433  82.094  1.00  0.43           C  
ATOM    412  C   LEU A 129     108.716 112.703  82.222  1.00  0.43           C  
ATOM    413  O   LEU A 129     107.649 112.814  81.623  1.00  0.43           O  
ATOM    414  CB  LEU A 129     109.103 110.434  83.192  1.00  0.43           C  
ATOM    415  CG  LEU A 129     109.494 108.967  82.927  1.00  0.43           C  
ATOM    416  CD1 LEU A 129     109.229 108.106  84.170  1.00  0.43           C  
ATOM    417  CD2 LEU A 129     108.790 108.354  81.707  1.00  0.43           C  
ATOM    418  N   GLY A 130     109.205 113.723  82.961  1.00  0.48           N  
ATOM    419  CA  GLY A 130     108.638 115.073  82.924  1.00  0.48           C  
ATOM    420  C   GLY A 130     108.459 115.684  81.558  1.00  0.48           C  
ATOM    421  O   GLY A 130     107.409 116.241  81.255  1.00  0.48           O  
ATOM    422  N   ARG A 131     109.470 115.556  80.682  1.00  0.40           N  
ATOM    423  CA  ARG A 131     109.419 116.016  79.304  1.00  0.40           C  
ATOM    424  C   ARG A 131     108.472 115.184  78.442  1.00  0.40           C  
ATOM    425  O   ARG A 131     107.847 115.688  77.515  1.00  0.40           O  
ATOM    426  CB  ARG A 131     110.843 116.027  78.684  1.00  0.40           C  
ATOM    427  CG  ARG A 131     111.803 117.035  79.356  1.00  0.40           C  
ATOM    428  CD  ARG A 131     113.218 117.013  78.764  1.00  0.40           C  
ATOM    429  NE  ARG A 131     114.013 118.074  79.468  1.00  0.40           N  
ATOM    430  CZ  ARG A 131     115.323 118.284  79.279  1.00  0.40           C  
ATOM    431  NH1 ARG A 131     115.934 119.267  79.938  1.00  0.40           N  
ATOM    432  NH2 ARG A 131     116.035 117.533  78.445  1.00  0.40           N  
ATOM    433  N   ARG A 132     108.333 113.873  78.733  1.00  0.36           N  
ATOM    434  CA  ARG A 132     107.333 113.026  78.102  1.00  0.36           C  
ATOM    435  C   ARG A 132     105.896 113.417  78.452  1.00  0.36           C  
ATOM    436  O   ARG A 132     105.010 113.447  77.599  1.00  0.36           O  
ATOM    437  CB  ARG A 132     107.577 111.538  78.489  1.00  0.36           C  
ATOM    438  CG  ARG A 132     106.647 110.519  77.791  1.00  0.36           C  
ATOM    439  CD  ARG A 132     106.914 109.063  78.196  1.00  0.36           C  
ATOM    440  NE  ARG A 132     105.919 108.215  77.457  1.00  0.36           N  
ATOM    441  CZ  ARG A 132     105.805 106.884  77.588  1.00  0.36           C  
ATOM    442  NH1 ARG A 132     104.863 106.240  76.902  1.00  0.36           N  
ATOM    443  NH2 ARG A 132     106.609 106.186  78.385  1.00  0.36           N  
ATOM    444  N   ILE A 133     105.615 113.707  79.738  1.00  0.38           N  
ATOM    445  CA  ILE A 133     104.278 114.048  80.199  1.00  0.38           C  
ATOM    446  C   ILE A 133     103.890 115.474  79.866  1.00  0.38           C  
ATOM    447  O   ILE A 133     102.794 115.723  79.352  1.00  0.38           O  
ATOM    448  CB  ILE A 133     104.155 113.823  81.703  1.00  0.38           C  
ATOM    449  CG1 ILE A 133     104.284 112.312  82.008  1.00  0.38           C  
ATOM    450  CG2 ILE A 133     102.827 114.391  82.269  1.00  0.38           C  
ATOM    451  CD1 ILE A 133     104.436 112.021  83.503  1.00  0.38           C  
ATOM    452  N   TYR A 134     104.781 116.445  80.137  1.00  0.33           N  
ATOM    453  CA  TYR A 134     104.517 117.854  79.944  1.00  0.33           C  
ATOM    454  C   TYR A 134     105.108 118.256  78.605  1.00  0.33           C  
ATOM    455  O   TYR A 134     106.120 118.945  78.497  1.00  0.33           O  
ATOM    456  CB  TYR A 134     105.064 118.689  81.133  1.00  0.33           C  
ATOM    457  CG  TYR A 134     104.510 120.090  81.132  1.00  0.33           C  
ATOM    458  CD1 TYR A 134     105.348 121.187  80.881  1.00  0.33           C  
ATOM    459  CD2 TYR A 134     103.143 120.318  81.369  1.00  0.33           C  
ATOM    460  CE1 TYR A 134     104.833 122.491  80.862  1.00  0.33           C  
ATOM    461  CE2 TYR A 134     102.628 121.623  81.348  1.00  0.33           C  
ATOM    462  CZ  TYR A 134     103.476 122.709  81.108  1.00  0.33           C  
ATOM    463  OH  TYR A 134     102.970 124.025  81.110  1.00  0.33           O  
ATOM    464  N   GLY A 135     104.457 117.767  77.535  1.00  0.46           N  
ATOM    465  CA  GLY A 135     104.887 117.956  76.166  1.00  0.46           C  
ATOM    466  C   GLY A 135     103.709 118.359  75.345  1.00  0.46           C  
ATOM    467  O   GLY A 135     102.631 117.768  75.434  1.00  0.46           O  
ATOM    468  N   ASP A 136     103.888 119.366  74.487  1.00  0.40           N  
ATOM    469  CA  ASP A 136     102.835 120.015  73.742  1.00  0.40           C  
ATOM    470  C   ASP A 136     102.586 119.342  72.397  1.00  0.40           C  
ATOM    471  O   ASP A 136     101.604 119.622  71.706  1.00  0.40           O  
ATOM    472  CB  ASP A 136     103.193 121.517  73.580  1.00  0.40           C  
ATOM    473  CG  ASP A 136     104.559 121.776  72.943  1.00  0.40           C  
ATOM    474  OD1 ASP A 136     105.323 120.807  72.685  1.00  0.40           O  
ATOM    475  OD2 ASP A 136     104.843 122.976  72.718  1.00  0.40           O  
ATOM    476  N   ARG A 137     103.437 118.352  72.067  1.00  0.38           N  
ATOM    477  CA  ARG A 137     103.302 117.484  70.918  1.00  0.38           C  
ATOM    478  C   ARG A 137     102.433 116.266  71.208  1.00  0.38           C  
ATOM    479  O   ARG A 137     102.178 115.448  70.327  1.00  0.38           O  
ATOM    480  CB  ARG A 137     104.690 116.937  70.498  1.00  0.38           C  
ATOM    481  CG  ARG A 137     105.686 118.010  70.023  1.00  0.38           C  
ATOM    482  CD  ARG A 137     106.992 117.390  69.519  1.00  0.38           C  
ATOM    483  NE  ARG A 137     107.864 118.516  69.063  1.00  0.38           N  
ATOM    484  CZ  ARG A 137     109.066 118.356  68.493  1.00  0.38           C  
ATOM    485  NH1 ARG A 137     109.761 119.429  68.123  1.00  0.38           N  
ATOM    486  NH2 ARG A 137     109.585 117.149  68.288  1.00  0.38           N  
ATOM    487  N   ARG A 138     101.951 116.094  72.454  1.00  0.34           N  
ATOM    488  CA  ARG A 138     100.967 115.078  72.772  1.00  0.34           C  
ATOM    489  C   ARG A 138      99.610 115.303  72.109  1.00  0.34           C  
ATOM    490  O   ARG A 138      99.156 116.428  71.903  1.00  0.34           O  
ATOM    491  CB  ARG A 138     100.744 114.955  74.298  1.00  0.34           C  
ATOM    492  CG  ARG A 138     101.931 114.326  75.053  1.00  0.34           C  
ATOM    493  CD  ARG A 138     101.771 114.346  76.578  1.00  0.34           C  
ATOM    494  NE  ARG A 138     100.551 113.538  76.904  1.00  0.34           N  
ATOM    495  CZ  ARG A 138     100.032 113.425  78.132  1.00  0.34           C  
ATOM    496  NH1 ARG A 138     100.573 114.034  79.182  1.00  0.34           N  
ATOM    497  NH2 ARG A 138      98.940 112.682  78.308  1.00  0.34           N  
ATOM    498  N   VAL A 139      98.900 114.199  71.798  1.00  0.44           N  
ATOM    499  CA  VAL A 139      97.502 114.222  71.401  1.00  0.44           C  
ATOM    500  C   VAL A 139      96.614 114.865  72.463  1.00  0.44           C  
ATOM    501  O   VAL A 139      96.718 114.563  73.652  1.00  0.44           O  
ATOM    502  CB  VAL A 139      97.002 112.803  71.133  1.00  0.44           C  
ATOM    503  CG1 VAL A 139      95.490 112.754  70.825  1.00  0.44           C  
ATOM    504  CG2 VAL A 139      97.787 112.202  69.954  1.00  0.44           C  
ATOM    505  N   LYS A 140      95.717 115.781  72.042  1.00  0.50           N  
ATOM    506  CA  LYS A 140      94.856 116.512  72.953  1.00  0.50           C  
ATOM    507  C   LYS A 140      93.402 116.074  72.877  1.00  0.50           C  
ATOM    508  O   LYS A 140      92.628 116.299  73.804  1.00  0.50           O  
ATOM    509  CB  LYS A 140      94.907 118.021  72.602  1.00  0.50           C  
ATOM    510  CG  LYS A 140      96.302 118.638  72.790  1.00  0.50           C  
ATOM    511  CD  LYS A 140      96.337 120.141  72.463  1.00  0.50           C  
ATOM    512  CE  LYS A 140      97.725 120.752  72.686  1.00  0.50           C  
ATOM    513  NZ  LYS A 140      97.708 122.192  72.345  1.00  0.50           N  
ATOM    514  N   ALA A 141      92.990 115.427  71.773  1.00  0.65           N  
ATOM    515  CA  ALA A 141      91.626 114.998  71.580  1.00  0.65           C  
ATOM    516  C   ALA A 141      91.622 113.960  70.469  1.00  0.65           C  
ATOM    517  O   ALA A 141      92.607 113.900  69.727  1.00  0.65           O  
ATOM    518  CB  ALA A 141      90.729 116.198  71.203  1.00  0.65           C  
ATOM    519  N   PRO A 142      90.603 113.113  70.313  1.00  0.76           N  
ATOM    520  CA  PRO A 142      90.429 112.242  69.157  1.00  0.76           C  
ATOM    521  C   PRO A 142      90.558 112.899  67.800  1.00  0.76           C  
ATOM    522  O   PRO A 142      90.048 113.999  67.583  1.00  0.76           O  
ATOM    523  CB  PRO A 142      89.041 111.619  69.347  1.00  0.76           C  
ATOM    524  CG  PRO A 142      88.828 111.674  70.856  1.00  0.76           C  
ATOM    525  CD  PRO A 142      89.463 113.011  71.222  1.00  0.76           C  
ATOM    526  N   MET A 143      91.213 112.209  66.859  1.00  0.66           N  
ATOM    527  CA  MET A 143      91.308 112.643  65.490  1.00  0.66           C  
ATOM    528  C   MET A 143      90.697 111.573  64.611  1.00  0.66           C  
ATOM    529  O   MET A 143      90.913 110.379  64.810  1.00  0.66           O  
ATOM    530  CB  MET A 143      92.773 112.878  65.066  1.00  0.66           C  
ATOM    531  CG  MET A 143      93.471 114.031  65.812  1.00  0.66           C  
ATOM    532  SD  MET A 143      95.193 114.305  65.287  1.00  0.66           S  
ATOM    533  CE  MET A 143      95.908 112.791  65.996  1.00  0.66           C  
ATOM    534  N   ILE A 144      89.906 111.983  63.609  1.00  0.60           N  
ATOM    535  CA  ILE A 144      89.277 111.091  62.658  1.00  0.60           C  
ATOM    536  C   ILE A 144      89.890 111.328  61.312  1.00  0.60           C  
ATOM    537  O   ILE A 144      90.157 112.453  60.888  1.00  0.60           O  
ATOM    538  CB  ILE A 144      87.757 111.239  62.578  1.00  0.60           C  
ATOM    539  CG1 ILE A 144      87.063 110.119  61.765  1.00  0.60           C  
ATOM    540  CG2 ILE A 144      87.353 112.629  62.058  1.00  0.60           C  
ATOM    541  CD1 ILE A 144      85.539 110.113  61.952  1.00  0.60           C  
ATOM    542  N   ARG A 145      90.153 110.234  60.598  1.00  0.47           N  
ATOM    543  CA  ARG A 145      90.593 110.290  59.243  1.00  0.47           C  
ATOM    544  C   ARG A 145      89.581 109.519  58.431  1.00  0.47           C  
ATOM    545  O   ARG A 145      89.395 108.316  58.605  1.00  0.47           O  
ATOM    546  CB  ARG A 145      92.004 109.701  59.157  1.00  0.47           C  
ATOM    547  CG  ARG A 145      92.586 109.768  57.755  1.00  0.47           C  
ATOM    548  CD  ARG A 145      92.454 108.475  56.973  1.00  0.47           C  
ATOM    549  NE  ARG A 145      92.817 108.777  55.570  1.00  0.47           N  
ATOM    550  CZ  ARG A 145      92.776 107.846  54.616  1.00  0.47           C  
ATOM    551  NH1 ARG A 145      92.442 106.584  54.865  1.00  0.47           N  
ATOM    552  NH2 ARG A 145      93.177 108.134  53.394  1.00  0.47           N  
ATOM    553  N   LYS A 146      88.855 110.213  57.535  1.00  0.38           N  
ATOM    554  CA  LYS A 146      87.873 109.585  56.672  1.00  0.38           C  
ATOM    555  C   LYS A 146      88.547 108.851  55.531  1.00  0.38           C  
ATOM    556  O   LYS A 146      89.646 109.210  55.111  1.00  0.38           O  
ATOM    557  CB  LYS A 146      86.870 110.609  56.083  1.00  0.38           C  
ATOM    558  CG  LYS A 146      86.027 111.324  57.147  1.00  0.38           C  
ATOM    559  CD  LYS A 146      85.131 112.425  56.553  1.00  0.38           C  
ATOM    560  CE  LYS A 146      84.224 113.071  57.609  1.00  0.38           C  
ATOM    561  NZ  LYS A 146      83.357 114.103  56.996  1.00  0.38           N  
ATOM    562  N   GLY A 147      87.901 107.792  54.992  1.00  0.32           N  
ATOM    563  CA  GLY A 147      88.396 107.062  53.825  1.00  0.32           C  
ATOM    564  C   GLY A 147      88.857 107.931  52.671  1.00  0.32           C  
ATOM    565  O   GLY A 147      88.109 108.768  52.171  1.00  0.32           O  
ATOM    566  N   PHE A 148      90.124 107.733  52.266  1.00  0.24           N  
ATOM    567  CA  PHE A 148      90.816 108.402  51.177  1.00  0.24           C  
ATOM    568  C   PHE A 148      91.093 109.891  51.305  1.00  0.24           C  
ATOM    569  O   PHE A 148      91.504 110.525  50.339  1.00  0.24           O  
ATOM    570  CB  PHE A 148      90.174 108.216  49.807  1.00  0.24           C  
ATOM    571  CG  PHE A 148      89.772 106.821  49.460  1.00  0.24           C  
ATOM    572  CD1 PHE A 148      90.681 105.921  48.883  1.00  0.24           C  
ATOM    573  CD2 PHE A 148      88.429 106.443  49.603  1.00  0.24           C  
ATOM    574  CE1 PHE A 148      90.256 104.645  48.483  1.00  0.24           C  
ATOM    575  CE2 PHE A 148      88.003 105.169  49.219  1.00  0.24           C  
ATOM    576  CZ  PHE A 148      88.916 104.270  48.656  1.00  0.24           C  
ATOM    577  N   LYS A 149      91.011 110.503  52.495  1.00  0.29           N  
ATOM    578  CA  LYS A 149      91.354 111.904  52.653  1.00  0.29           C  
ATOM    579  C   LYS A 149      92.848 112.134  52.523  1.00  0.29           C  
ATOM    580  O   LYS A 149      93.237 113.284  52.373  1.00  0.29           O  
ATOM    581  CB  LYS A 149      90.686 112.487  53.935  1.00  0.29           C  
ATOM    582  CG  LYS A 149      89.147 112.637  53.800  1.00  0.29           C  
ATOM    583  CD  LYS A 149      88.705 113.723  52.787  1.00  0.29           C  
ATOM    584  CE  LYS A 149      87.191 113.943  52.626  1.00  0.29           C  
ATOM    585  NZ  LYS A 149      86.940 115.039  51.650  1.00  0.29           N  
ATOM    586  N   GLU A 150      93.660 111.046  52.455  1.00  0.30           N  
ATOM    587  CA  GLU A 150      95.116 111.016  52.474  1.00  0.30           C  
ATOM    588  C   GLU A 150      95.738 110.759  51.121  1.00  0.30           C  
ATOM    589  O   GLU A 150      95.161 110.175  50.208  1.00  0.30           O  
ATOM    590  CB  GLU A 150      95.603 109.944  53.487  1.00  0.30           C  
ATOM    591  CG  GLU A 150      97.090 109.735  53.912  1.00  0.30           C  
ATOM    592  CD  GLU A 150      98.073 110.884  54.163  1.00  0.30           C  
ATOM    593  OE1 GLU A 150      98.161 111.786  53.284  1.00  0.30           O  
ATOM    594  OE2 GLU A 150      98.786 110.859  55.190  1.00  0.30           O  
ATOM    595  N   TRP A 151      96.991 111.186  51.017  1.00  0.24           N  
ATOM    596  CA  TRP A 151      97.846 111.094  49.879  1.00  0.24           C  
ATOM    597  C   TRP A 151      99.057 110.194  50.188  1.00  0.24           C  
ATOM    598  O   TRP A 151      99.756 109.741  49.281  1.00  0.24           O  
ATOM    599  CB  TRP A 151      98.231 112.571  49.649  1.00  0.24           C  
ATOM    600  CG  TRP A 151      98.943 112.856  48.364  1.00  0.24           C  
ATOM    601  CD1 TRP A 151      98.432 112.978  47.105  1.00  0.24           C  
ATOM    602  CD2 TRP A 151     100.367 112.947  48.248  1.00  0.24           C  
ATOM    603  NE1 TRP A 151      99.453 113.101  46.189  1.00  0.24           N  
ATOM    604  CE2 TRP A 151     100.651 113.060  46.875  1.00  0.24           C  
ATOM    605  CE3 TRP A 151     101.378 112.910  49.206  1.00  0.24           C  
ATOM    606  CZ2 TRP A 151     101.964 113.101  46.427  1.00  0.24           C  
ATOM    607  CZ3 TRP A 151     102.703 112.950  48.753  1.00  0.24           C  
ATOM    608  CH2 TRP A 151     102.994 113.025  47.382  1.00  0.24           C  
ATOM    609  N   ALA A 152      99.293 109.875  51.479  1.00  0.31           N  
ATOM    610  CA  ALA A 152     100.273 108.927  51.994  1.00  0.31           C  
ATOM    611  C   ALA A 152      99.644 107.639  52.564  1.00  0.31           C  
ATOM    612  O   ALA A 152      98.903 106.928  51.883  1.00  0.31           O  
ATOM    613  CB  ALA A 152     101.170 109.619  53.046  1.00  0.31           C  
ATOM    614  N   ASP A 153      99.931 107.285  53.839  1.00  0.31           N  
ATOM    615  CA  ASP A 153      99.472 106.078  54.513  1.00  0.31           C  
ATOM    616  C   ASP A 153      97.950 105.932  54.585  1.00  0.31           C  
ATOM    617  O   ASP A 153      97.215 106.793  55.055  1.00  0.31           O  
ATOM    618  CB  ASP A 153     100.038 105.995  55.955  1.00  0.31           C  
ATOM    619  CG  ASP A 153     101.549 105.837  55.978  1.00  0.31           C  
ATOM    620  OD1 ASP A 153     102.133 105.471  54.927  1.00  0.31           O  
ATOM    621  OD2 ASP A 153     102.127 106.054  57.071  1.00  0.31           O  
ATOM    622  N   ALA A 154      97.424 104.799  54.069  1.00  0.30           N  
ATOM    623  CA  ALA A 154      96.001 104.515  53.941  1.00  0.30           C  
ATOM    624  C   ALA A 154      95.294 105.426  52.939  1.00  0.30           C  
ATOM    625  O   ALA A 154      94.061 105.490  52.866  1.00  0.30           O  
ATOM    626  CB  ALA A 154      95.278 104.505  55.310  1.00  0.30           C  
ATOM    627  N   GLY A 155      96.072 106.149  52.122  1.00  0.27           N  
ATOM    628  CA  GLY A 155      95.611 107.027  51.074  1.00  0.27           C  
ATOM    629  C   GLY A 155      95.850 106.401  49.751  1.00  0.27           C  
ATOM    630  O   GLY A 155      96.813 105.675  49.532  1.00  0.27           O  
ATOM    631  N   PHE A 156      94.952 106.675  48.808  1.00  0.25           N  
ATOM    632  CA  PHE A 156      95.078 106.161  47.474  1.00  0.25           C  
ATOM    633  C   PHE A 156      94.602 107.303  46.608  1.00  0.25           C  
ATOM    634  O   PHE A 156      93.480 107.740  46.861  1.00  0.25           O  
ATOM    635  CB  PHE A 156      94.163 104.931  47.205  1.00  0.25           C  
ATOM    636  CG  PHE A 156      94.521 103.794  48.117  1.00  0.25           C  
ATOM    637  CD1 PHE A 156      95.563 102.916  47.781  1.00  0.25           C  
ATOM    638  CD2 PHE A 156      93.848 103.621  49.339  1.00  0.25           C  
ATOM    639  CE1 PHE A 156      95.937 101.888  48.656  1.00  0.25           C  
ATOM    640  CE2 PHE A 156      94.221 102.599  50.219  1.00  0.25           C  
ATOM    641  CZ  PHE A 156      95.267 101.732  49.877  1.00  0.25           C  
ATOM    642  N   PRO A 157      95.317 107.789  45.588  1.00  0.25           N  
ATOM    643  CA  PRO A 157      94.877 108.884  44.702  1.00  0.25           C  
ATOM    644  C   PRO A 157      93.586 108.632  43.909  1.00  0.25           C  
ATOM    645  O   PRO A 157      93.241 109.409  43.027  1.00  0.25           O  
ATOM    646  CB  PRO A 157      96.088 109.106  43.777  1.00  0.25           C  
ATOM    647  CG  PRO A 157      97.305 108.721  44.624  1.00  0.25           C  
ATOM    648  CD  PRO A 157      96.777 107.612  45.534  1.00  0.25           C  
ATOM    649  N   ARG A 158      92.900 107.507  44.173  1.00  0.29           N  
ATOM    650  CA  ARG A 158      91.652 107.038  43.612  1.00  0.29           C  
ATOM    651  C   ARG A 158      90.425 107.907  43.915  1.00  0.29           C  
ATOM    652  O   ARG A 158      89.529 108.019  43.086  1.00  0.29           O  
ATOM    653  CB  ARG A 158      91.395 105.599  44.140  1.00  0.29           C  
ATOM    654  CG  ARG A 158      92.459 104.571  43.690  1.00  0.29           C  
ATOM    655  CD  ARG A 158      92.195 103.151  44.212  1.00  0.29           C  
ATOM    656  NE  ARG A 158      93.286 102.267  43.678  1.00  0.29           N  
ATOM    657  CZ  ARG A 158      93.399 100.962  43.958  1.00  0.29           C  
ATOM    658  NH1 ARG A 158      94.381 100.252  43.403  1.00  0.29           N  
ATOM    659  NH2 ARG A 158      92.553 100.347  44.778  1.00  0.29           N  
ATOM    660  N   HIS A 159      90.339 108.510  45.119  1.00  0.27           N  
ATOM    661  CA  HIS A 159      89.261 109.419  45.524  1.00  0.27           C  
ATOM    662  C   HIS A 159      89.825 110.817  45.509  1.00  0.27           C  
ATOM    663  O   HIS A 159      89.900 111.489  46.532  1.00  0.27           O  
ATOM    664  CB  HIS A 159      88.818 109.063  46.966  1.00  0.27           C  
ATOM    665  CG  HIS A 159      87.727 109.813  47.725  1.00  0.27           C  
ATOM    666  ND1 HIS A 159      88.072 110.823  48.608  1.00  0.27           N  
ATOM    667  CD2 HIS A 159      86.425 109.468  47.930  1.00  0.27           C  
ATOM    668  CE1 HIS A 159      87.000 111.075  49.308  1.00  0.27           C  
ATOM    669  NE2 HIS A 159      85.969 110.284  48.948  1.00  0.27           N  
ATOM    670  N   ASP A 160      90.288 111.265  44.334  1.00  0.30           N  
ATOM    671  CA  ASP A 160      90.961 112.535  44.162  1.00  0.30           C  
ATOM    672  C   ASP A 160      92.236 112.688  45.027  1.00  0.30           C  
ATOM    673  O   ASP A 160      92.583 111.861  45.874  1.00  0.30           O  
ATOM    674  CB  ASP A 160      89.938 113.706  44.346  1.00  0.30           C  
ATOM    675  CG  ASP A 160      88.735 113.577  43.417  1.00  0.30           C  
ATOM    676  OD1 ASP A 160      88.868 112.961  42.329  1.00  0.30           O  
ATOM    677  OD2 ASP A 160      87.665 114.129  43.788  1.00  0.30           O  
ATOM    678  N   ASP A 161      93.026 113.751  44.819  1.00  0.28           N  
ATOM    679  CA  ASP A 161      94.091 114.137  45.726  1.00  0.28           C  
ATOM    680  C   ASP A 161      93.756 115.481  46.357  1.00  0.28           C  
ATOM    681  O   ASP A 161      94.493 116.033  47.177  1.00  0.28           O  
ATOM    682  CB  ASP A 161      95.454 114.166  44.985  1.00  0.28           C  
ATOM    683  CG  ASP A 161      95.453 114.960  43.686  1.00  0.28           C  
ATOM    684  OD1 ASP A 161      94.431 115.607  43.343  1.00  0.28           O  
ATOM    685  OD2 ASP A 161      96.516 114.912  43.014  1.00  0.28           O  
ATOM    686  N   GLY A 162      92.572 116.020  46.005  1.00  0.39           N  
ATOM    687  CA  GLY A 162      92.060 117.294  46.475  1.00  0.39           C  
ATOM    688  C   GLY A 162      92.738 118.468  45.837  1.00  0.39           C  
ATOM    689  O   GLY A 162      92.308 118.981  44.801  1.00  0.39           O  
ATOM    690  N   THR A 163      93.815 118.956  46.460  1.00  0.26           N  
ATOM    691  CA  THR A 163      94.615 120.053  45.951  1.00  0.26           C  
ATOM    692  C   THR A 163      96.051 119.561  45.740  1.00  0.26           C  
ATOM    693  O   THR A 163      96.761 119.308  46.717  1.00  0.26           O  
ATOM    694  CB  THR A 163      94.596 121.288  46.856  1.00  0.26           C  
ATOM    695  OG1 THR A 163      94.833 120.976  48.224  1.00  0.26           O  
ATOM    696  CG2 THR A 163      93.227 121.975  46.798  1.00  0.26           C  
ATOM    697  N   PRO A 164      96.582 119.411  44.522  1.00  0.28           N  
ATOM    698  CA  PRO A 164      97.814 118.645  44.343  1.00  0.28           C  
ATOM    699  C   PRO A 164      99.020 119.537  44.529  1.00  0.28           C  
ATOM    700  O   PRO A 164      99.084 120.606  43.925  1.00  0.28           O  
ATOM    701  CB  PRO A 164      97.757 118.167  42.882  1.00  0.28           C  
ATOM    702  CG  PRO A 164      96.852 119.180  42.177  1.00  0.28           C  
ATOM    703  CD  PRO A 164      95.835 119.527  43.265  1.00  0.28           C  
ATOM    704  N   ARG A 165      99.990 119.124  45.381  1.00  0.30           N  
ATOM    705  CA  ARG A 165     101.177 119.908  45.734  1.00  0.30           C  
ATOM    706  C   ARG A 165     100.834 121.312  46.195  1.00  0.30           C  
ATOM    707  O   ARG A 165     101.442 122.300  45.791  1.00  0.30           O  
ATOM    708  CB  ARG A 165     102.202 120.017  44.583  1.00  0.30           C  
ATOM    709  CG  ARG A 165     102.709 118.674  44.047  1.00  0.30           C  
ATOM    710  CD  ARG A 165     103.729 118.894  42.936  1.00  0.30           C  
ATOM    711  NE  ARG A 165     104.132 117.534  42.469  1.00  0.30           N  
ATOM    712  CZ  ARG A 165     105.016 117.317  41.489  1.00  0.30           C  
ATOM    713  NH1 ARG A 165     105.307 116.067  41.140  1.00  0.30           N  
ATOM    714  NH2 ARG A 165     105.611 118.324  40.858  1.00  0.30           N  
ATOM    715  N   ALA A 166      99.789 121.422  47.020  1.00  0.30           N  
ATOM    716  CA  ALA A 166      99.187 122.700  47.278  1.00  0.30           C  
ATOM    717  C   ALA A 166      99.720 123.359  48.514  1.00  0.30           C  
ATOM    718  O   ALA A 166      99.392 124.512  48.790  1.00  0.30           O  
ATOM    719  CB  ALA A 166      97.703 122.421  47.502  1.00  0.30           C  
ATOM    720  N   ASP A 167     100.516 122.606  49.298  1.00  0.26           N  
ATOM    721  CA  ASP A 167     101.162 123.011  50.527  1.00  0.26           C  
ATOM    722  C   ASP A 167     100.222 123.739  51.491  1.00  0.26           C  
ATOM    723  O   ASP A 167     100.577 124.668  52.218  1.00  0.26           O  
ATOM    724  CB  ASP A 167     102.504 123.706  50.192  1.00  0.26           C  
ATOM    725  CG  ASP A 167     103.389 122.770  49.370  1.00  0.26           C  
ATOM    726  OD1 ASP A 167     103.184 121.527  49.451  1.00  0.26           O  
ATOM    727  OD2 ASP A 167     104.279 123.290  48.654  1.00  0.26           O  
ATOM    728  N   MET A 168      98.955 123.260  51.535  1.00  0.32           N  
ATOM    729  CA  MET A 168      97.916 123.694  52.444  1.00  0.32           C  
ATOM    730  C   MET A 168      98.352 123.502  53.882  1.00  0.32           C  
ATOM    731  O   MET A 168      99.137 122.602  54.179  1.00  0.32           O  
ATOM    732  CB  MET A 168      96.603 122.896  52.281  1.00  0.32           C  
ATOM    733  CG  MET A 168      95.874 122.999  50.931  1.00  0.32           C  
ATOM    734  SD  MET A 168      95.020 124.581  50.665  1.00  0.32           S  
ATOM    735  CE  MET A 168      93.728 124.390  51.931  1.00  0.32           C  
ATOM    736  N   GLU A 169      97.814 124.319  54.809  1.00  0.35           N  
ATOM    737  CA  GLU A 169      98.112 124.309  56.231  1.00  0.35           C  
ATOM    738  C   GLU A 169      97.682 123.007  56.927  1.00  0.35           C  
ATOM    739  O   GLU A 169      96.719 122.978  57.689  1.00  0.35           O  
ATOM    740  CB  GLU A 169      97.377 125.486  56.924  1.00  0.35           C  
ATOM    741  CG  GLU A 169      97.534 126.876  56.257  1.00  0.35           C  
ATOM    742  CD  GLU A 169      96.522 127.865  56.830  1.00  0.35           C  
ATOM    743  OE1 GLU A 169      96.932 128.967  57.254  1.00  0.35           O  
ATOM    744  OE2 GLU A 169      95.308 127.498  56.806  1.00  0.35           O  
ATOM    745  N   LYS A 170      98.382 121.892  56.618  1.00  0.34           N  
ATOM    746  CA  LYS A 170      98.173 120.527  57.083  1.00  0.34           C  
ATOM    747  C   LYS A 170      97.020 119.833  56.369  1.00  0.34           C  
ATOM    748  O   LYS A 170      96.565 118.780  56.794  1.00  0.34           O  
ATOM    749  CB  LYS A 170      98.005 120.396  58.615  1.00  0.34           C  
ATOM    750  CG  LYS A 170      99.161 120.987  59.431  1.00  0.34           C  
ATOM    751  CD  LYS A 170      98.817 120.998  60.926  1.00  0.34           C  
ATOM    752  CE  LYS A 170      99.943 121.557  61.794  1.00  0.34           C  
ATOM    753  NZ  LYS A 170      99.537 121.519  63.215  1.00  0.34           N  
ATOM    754  N   ARG A 171      96.545 120.406  55.248  1.00  0.29           N  
ATOM    755  CA  ARG A 171      95.437 119.881  54.460  1.00  0.29           C  
ATOM    756  C   ARG A 171      95.894 119.612  53.036  1.00  0.29           C  
ATOM    757  O   ARG A 171      95.120 119.657  52.084  1.00  0.29           O  
ATOM    758  CB  ARG A 171      94.252 120.889  54.417  1.00  0.29           C  
ATOM    759  CG  ARG A 171      93.719 121.280  55.808  1.00  0.29           C  
ATOM    760  CD  ARG A 171      92.513 122.233  55.798  1.00  0.29           C  
ATOM    761  NE  ARG A 171      92.970 123.579  55.286  1.00  0.29           N  
ATOM    762  CZ  ARG A 171      93.568 124.524  56.026  1.00  0.29           C  
ATOM    763  NH1 ARG A 171      93.924 125.673  55.449  1.00  0.29           N  
ATOM    764  NH2 ARG A 171      93.825 124.361  57.315  1.00  0.29           N  
ATOM    765  N   GLY A 172      97.214 119.412  52.834  1.00  0.28           N  
ATOM    766  CA  GLY A 172      97.853 119.329  51.513  1.00  0.28           C  
ATOM    767  C   GLY A 172      98.035 117.905  51.083  1.00  0.28           C  
ATOM    768  O   GLY A 172      98.901 117.584  50.276  1.00  0.28           O  
ATOM    769  N   TYR A 173      97.257 117.035  51.720  1.00  0.31           N  
ATOM    770  CA  TYR A 173      97.394 115.607  51.824  1.00  0.31           C  
ATOM    771  C   TYR A 173      96.238 115.274  52.741  1.00  0.31           C  
ATOM    772  O   TYR A 173      95.246 116.000  52.724  1.00  0.31           O  
ATOM    773  CB  TYR A 173      98.803 115.125  52.330  1.00  0.31           C  
ATOM    774  CG  TYR A 173      99.234 115.702  53.661  1.00  0.31           C  
ATOM    775  CD1 TYR A 173      99.858 116.960  53.761  1.00  0.31           C  
ATOM    776  CD2 TYR A 173      99.004 114.975  54.840  1.00  0.31           C  
ATOM    777  CE1 TYR A 173     100.144 117.516  55.018  1.00  0.31           C  
ATOM    778  CE2 TYR A 173      99.247 115.541  56.094  1.00  0.31           C  
ATOM    779  CZ  TYR A 173      99.805 116.819  56.181  1.00  0.31           C  
ATOM    780  OH  TYR A 173     100.015 117.404  57.444  1.00  0.31           O  
ATOM    781  N   ASP A 174      96.321 114.237  53.585  1.00  0.39           N  
ATOM    782  CA  ASP A 174      95.321 113.996  54.601  1.00  0.39           C  
ATOM    783  C   ASP A 174      94.967 115.098  55.525  1.00  0.39           C  
ATOM    784  O   ASP A 174      95.832 115.834  56.008  1.00  0.39           O  
ATOM    785  CB  ASP A 174      95.763 112.857  55.503  1.00  0.39           C  
ATOM    786  CG  ASP A 174      94.718 111.886  55.996  1.00  0.39           C  
ATOM    787  OD1 ASP A 174      93.527 111.902  55.585  1.00  0.39           O  
ATOM    788  OD2 ASP A 174      95.178 110.969  56.714  1.00  0.39           O  
ATOM    789  N   GLU A 175      93.687 115.149  55.886  1.00  0.41           N  
ATOM    790  CA  GLU A 175      93.265 115.994  56.955  1.00  0.41           C  
ATOM    791  C   GLU A 175      92.735 115.116  58.048  1.00  0.41           C  
ATOM    792  O   GLU A 175      91.662 114.512  57.949  1.00  0.41           O  
ATOM    793  CB  GLU A 175      92.188 117.006  56.510  1.00  0.41           C  
ATOM    794  CG  GLU A 175      91.893 118.110  57.563  1.00  0.41           C  
ATOM    795  CD  GLU A 175      91.079 119.297  57.042  1.00  0.41           C  
ATOM    796  OE1 GLU A 175      90.501 119.218  55.929  1.00  0.41           O  
ATOM    797  OE2 GLU A 175      91.083 120.340  57.751  1.00  0.41           O  
ATOM    798  N   TRP A 176      93.478 115.050  59.164  1.00  0.45           N  
ATOM    799  CA  TRP A 176      92.916 114.671  60.435  1.00  0.45           C  
ATOM    800  C   TRP A 176      91.894 115.702  60.873  1.00  0.45           C  
ATOM    801  O   TRP A 176      92.224 116.861  61.119  1.00  0.45           O  
ATOM    802  CB  TRP A 176      93.978 114.648  61.562  1.00  0.45           C  
ATOM    803  CG  TRP A 176      95.012 113.544  61.521  1.00  0.45           C  
ATOM    804  CD1 TRP A 176      96.368 113.654  61.390  1.00  0.45           C  
ATOM    805  CD2 TRP A 176      94.742 112.157  61.796  1.00  0.45           C  
ATOM    806  NE1 TRP A 176      96.967 112.423  61.563  1.00  0.45           N  
ATOM    807  CE2 TRP A 176      95.984 111.494  61.818  1.00  0.45           C  
ATOM    808  CE3 TRP A 176      93.555 111.470  62.035  1.00  0.45           C  
ATOM    809  CZ2 TRP A 176      96.063 110.132  62.080  1.00  0.45           C  
ATOM    810  CZ3 TRP A 176      93.633 110.096  62.311  1.00  0.45           C  
ATOM    811  CH2 TRP A 176      94.870 109.434  62.328  1.00  0.45           C  
ATOM    812  N   LEU A 177      90.628 115.303  61.022  1.00  0.64           N  
ATOM    813  CA  LEU A 177      89.640 116.172  61.608  1.00  0.64           C  
ATOM    814  C   LEU A 177      89.576 115.871  63.094  1.00  0.64           C  
ATOM    815  O   LEU A 177      89.613 114.722  63.521  1.00  0.64           O  
ATOM    816  CB  LEU A 177      88.283 115.974  60.908  1.00  0.64           C  
ATOM    817  CG  LEU A 177      87.113 116.790  61.487  1.00  0.64           C  
ATOM    818  CD1 LEU A 177      87.321 118.300  61.307  1.00  0.64           C  
ATOM    819  CD2 LEU A 177      85.797 116.347  60.837  1.00  0.64           C  
ATOM    820  N   GLN A 178      89.516 116.904  63.948  1.00  0.66           N  
ATOM    821  CA  GLN A 178      89.391 116.723  65.379  1.00  0.66           C  
ATOM    822  C   GLN A 178      87.932 116.516  65.758  1.00  0.66           C  
ATOM    823  O   GLN A 178      87.065 117.287  65.352  1.00  0.66           O  
ATOM    824  CB  GLN A 178      89.975 117.966  66.086  1.00  0.66           C  
ATOM    825  CG  GLN A 178      90.006 117.906  67.630  1.00  0.66           C  
ATOM    826  CD  GLN A 178      90.685 119.152  68.203  1.00  0.66           C  
ATOM    827  OE1 GLN A 178      91.237 119.995  67.499  1.00  0.66           O  
ATOM    828  NE2 GLN A 178      90.658 119.284  69.548  1.00  0.66           N  
ATOM    829  N   ILE A 179      87.624 115.453  66.530  1.00  0.62           N  
ATOM    830  CA  ILE A 179      86.248 115.070  66.825  1.00  0.62           C  
ATOM    831  C   ILE A 179      86.074 114.841  68.319  1.00  0.62           C  
ATOM    832  O   ILE A 179      87.069 114.662  69.029  1.00  0.62           O  
ATOM    833  CB  ILE A 179      85.794 113.829  66.051  1.00  0.62           C  
ATOM    834  CG1 ILE A 179      86.661 112.578  66.303  1.00  0.62           C  
ATOM    835  CG2 ILE A 179      85.694 114.189  64.558  1.00  0.62           C  
ATOM    836  CD1 ILE A 179      85.981 111.300  65.801  1.00  0.62           C  
ATOM    837  N   PRO A 180      84.871 114.868  68.902  1.00  0.69           N  
ATOM    838  CA  PRO A 180      84.706 114.564  70.311  1.00  0.69           C  
ATOM    839  C   PRO A 180      84.840 113.080  70.583  1.00  0.69           C  
ATOM    840  O   PRO A 180      84.732 112.246  69.685  1.00  0.69           O  
ATOM    841  CB  PRO A 180      83.288 115.063  70.633  1.00  0.69           C  
ATOM    842  CG  PRO A 180      82.516 114.924  69.321  1.00  0.69           C  
ATOM    843  CD  PRO A 180      83.585 115.155  68.248  1.00  0.69           C  
ATOM    844  N   TRP A 181      85.050 112.724  71.862  1.00  0.63           N  
ATOM    845  CA  TRP A 181      85.119 111.344  72.308  1.00  0.63           C  
ATOM    846  C   TRP A 181      83.856 110.551  72.017  1.00  0.63           C  
ATOM    847  O   TRP A 181      83.938 109.400  71.602  1.00  0.63           O  
ATOM    848  CB  TRP A 181      85.444 111.270  73.820  1.00  0.63           C  
ATOM    849  CG  TRP A 181      86.893 111.577  74.140  1.00  0.63           C  
ATOM    850  CD1 TRP A 181      87.475 112.725  74.606  1.00  0.63           C  
ATOM    851  CD2 TRP A 181      87.955 110.619  73.979  1.00  0.63           C  
ATOM    852  NE1 TRP A 181      88.837 112.549  74.739  1.00  0.63           N  
ATOM    853  CE2 TRP A 181      89.151 111.263  74.357  1.00  0.63           C  
ATOM    854  CE3 TRP A 181      87.952 109.293  73.544  1.00  0.63           C  
ATOM    855  CZ2 TRP A 181      90.367 110.595  74.300  1.00  0.63           C  
ATOM    856  CZ3 TRP A 181      89.182 108.621  73.488  1.00  0.63           C  
ATOM    857  CH2 TRP A 181      90.374 109.263  73.857  1.00  0.63           C  
ATOM    858  N   ASP A 182      82.668 111.166  72.178  1.00  0.67           N  
ATOM    859  CA  ASP A 182      81.393 110.545  71.876  1.00  0.67           C  
ATOM    860  C   ASP A 182      81.277 110.096  70.414  1.00  0.67           C  
ATOM    861  O   ASP A 182      80.994 108.936  70.129  1.00  0.67           O  
ATOM    862  CB  ASP A 182      80.293 111.572  72.238  1.00  0.67           C  
ATOM    863  CG  ASP A 182      78.922 110.922  72.241  1.00  0.67           C  
ATOM    864  OD1 ASP A 182      78.719 110.013  73.081  1.00  0.67           O  
ATOM    865  OD2 ASP A 182      78.084 111.339  71.405  1.00  0.67           O  
ATOM    866  N   GLU A 183      81.618 110.978  69.445  1.00  0.66           N  
ATOM    867  CA  GLU A 183      81.626 110.629  68.034  1.00  0.66           C  
ATOM    868  C   GLU A 183      82.612 109.519  67.705  1.00  0.66           C  
ATOM    869  O   GLU A 183      82.267 108.530  67.059  1.00  0.66           O  
ATOM    870  CB  GLU A 183      81.962 111.872  67.171  1.00  0.66           C  
ATOM    871  CG  GLU A 183      81.941 111.619  65.641  1.00  0.66           C  
ATOM    872  CD  GLU A 183      82.233 112.853  64.786  1.00  0.66           C  
ATOM    873  OE1 GLU A 183      82.337 113.970  65.349  1.00  0.66           O  
ATOM    874  OE2 GLU A 183      82.357 112.667  63.545  1.00  0.66           O  
ATOM    875  N   ALA A 184      83.858 109.612  68.212  1.00  0.69           N  
ATOM    876  CA  ALA A 184      84.883 108.622  67.959  1.00  0.69           C  
ATOM    877  C   ALA A 184      84.536 107.234  68.474  1.00  0.69           C  
ATOM    878  O   ALA A 184      84.656 106.236  67.765  1.00  0.69           O  
ATOM    879  CB  ALA A 184      86.190 109.093  68.626  1.00  0.69           C  
ATOM    880  N   LEU A 185      84.052 107.146  69.723  1.00  0.55           N  
ATOM    881  CA  LEU A 185      83.667 105.890  70.327  1.00  0.55           C  
ATOM    882  C   LEU A 185      82.375 105.324  69.761  1.00  0.55           C  
ATOM    883  O   LEU A 185      82.281 104.123  69.514  1.00  0.55           O  
ATOM    884  CB  LEU A 185      83.644 106.007  71.867  1.00  0.55           C  
ATOM    885  CG  LEU A 185      85.004 106.427  72.481  1.00  0.55           C  
ATOM    886  CD1 LEU A 185      84.925 106.446  74.013  1.00  0.55           C  
ATOM    887  CD2 LEU A 185      86.183 105.547  72.033  1.00  0.55           C  
ATOM    888  N   ALA A 186      81.357 106.165  69.479  1.00  0.57           N  
ATOM    889  CA  ALA A 186      80.136 105.739  68.820  1.00  0.57           C  
ATOM    890  C   ALA A 186      80.356 105.202  67.407  1.00  0.57           C  
ATOM    891  O   ALA A 186      79.798 104.175  67.018  1.00  0.57           O  
ATOM    892  CB  ALA A 186      79.130 106.906  68.776  1.00  0.57           C  
ATOM    893  N   ILE A 187      81.202 105.866  66.592  1.00  0.56           N  
ATOM    894  CA  ILE A 187      81.607 105.363  65.286  1.00  0.56           C  
ATOM    895  C   ILE A 187      82.435 104.090  65.389  1.00  0.56           C  
ATOM    896  O   ILE A 187      82.183 103.128  64.667  1.00  0.56           O  
ATOM    897  CB  ILE A 187      82.331 106.435  64.472  1.00  0.56           C  
ATOM    898  CG1 ILE A 187      81.359 107.594  64.136  1.00  0.56           C  
ATOM    899  CG2 ILE A 187      82.945 105.846  63.179  1.00  0.56           C  
ATOM    900  CD1 ILE A 187      82.061 108.804  63.508  1.00  0.56           C  
ATOM    901  N   ALA A 188      83.408 104.013  66.322  1.00  0.50           N  
ATOM    902  CA  ALA A 188      84.201 102.816  66.528  1.00  0.50           C  
ATOM    903  C   ALA A 188      83.376 101.607  66.956  1.00  0.50           C  
ATOM    904  O   ALA A 188      83.557 100.509  66.436  1.00  0.50           O  
ATOM    905  CB  ALA A 188      85.324 103.089  67.545  1.00  0.50           C  
ATOM    906  N   ALA A 189      82.401 101.792  67.868  1.00  0.46           N  
ATOM    907  CA  ALA A 189      81.451 100.770  68.255  1.00  0.46           C  
ATOM    908  C   ALA A 189      80.581 100.272  67.102  1.00  0.46           C  
ATOM    909  O   ALA A 189      80.372  99.072  66.936  1.00  0.46           O  
ATOM    910  CB  ALA A 189      80.564 101.322  69.385  1.00  0.46           C  
ATOM    911  N   LYS A 190      80.097 101.185  66.236  1.00  0.49           N  
ATOM    912  CA  LYS A 190      79.419 100.836  64.997  1.00  0.49           C  
ATOM    913  C   LYS A 190      80.295 100.052  64.027  1.00  0.49           C  
ATOM    914  O   LYS A 190      79.852  99.060  63.453  1.00  0.49           O  
ATOM    915  CB  LYS A 190      78.889 102.114  64.304  1.00  0.49           C  
ATOM    916  CG  LYS A 190      77.576 102.623  64.924  1.00  0.49           C  
ATOM    917  CD  LYS A 190      77.301 104.111  64.648  1.00  0.49           C  
ATOM    918  CE  LYS A 190      77.069 104.456  63.174  1.00  0.49           C  
ATOM    919  NZ  LYS A 190      76.920 105.922  63.031  1.00  0.49           N  
ATOM    920  N   THR A 191      81.573 100.437  63.842  1.00  0.43           N  
ATOM    921  CA  THR A 191      82.531  99.661  63.052  1.00  0.43           C  
ATOM    922  C   THR A 191      82.762  98.281  63.631  1.00  0.43           C  
ATOM    923  O   THR A 191      82.708  97.288  62.911  1.00  0.43           O  
ATOM    924  CB  THR A 191      83.885 100.347  62.908  1.00  0.43           C  
ATOM    925  OG1 THR A 191      83.720 101.570  62.209  1.00  0.43           O  
ATOM    926  CG2 THR A 191      84.889  99.519  62.087  1.00  0.43           C  
ATOM    927  N   LEU A 192      82.953  98.163  64.965  1.00  0.30           N  
ATOM    928  CA  LEU A 192      83.088  96.875  65.628  1.00  0.30           C  
ATOM    929  C   LEU A 192      81.876  95.984  65.448  1.00  0.30           C  
ATOM    930  O   LEU A 192      82.017  94.829  65.063  1.00  0.30           O  
ATOM    931  CB  LEU A 192      83.307  97.036  67.155  1.00  0.30           C  
ATOM    932  CG  LEU A 192      84.697  97.554  67.565  1.00  0.30           C  
ATOM    933  CD1 LEU A 192      84.690  97.899  69.059  1.00  0.30           C  
ATOM    934  CD2 LEU A 192      85.799  96.529  67.278  1.00  0.30           C  
ATOM    935  N   GLN A 193      80.654  96.508  65.668  1.00  0.39           N  
ATOM    936  CA  GLN A 193      79.439  95.734  65.509  1.00  0.39           C  
ATOM    937  C   GLN A 193      79.187  95.301  64.078  1.00  0.39           C  
ATOM    938  O   GLN A 193      78.949  94.129  63.819  1.00  0.39           O  
ATOM    939  CB  GLN A 193      78.226  96.536  66.033  1.00  0.39           C  
ATOM    940  CG  GLN A 193      76.899  95.736  66.087  1.00  0.39           C  
ATOM    941  CD  GLN A 193      76.981  94.583  67.091  1.00  0.39           C  
ATOM    942  OE1 GLN A 193      77.335  94.785  68.256  1.00  0.39           O  
ATOM    943  NE2 GLN A 193      76.646  93.349  66.659  1.00  0.39           N  
ATOM    944  N   ASN A 194      79.320  96.218  63.094  1.00  0.40           N  
ATOM    945  CA  ASN A 194      79.125  95.896  61.688  1.00  0.40           C  
ATOM    946  C   ASN A 194      80.116  94.854  61.179  1.00  0.40           C  
ATOM    947  O   ASN A 194      79.756  93.930  60.453  1.00  0.40           O  
ATOM    948  CB  ASN A 194      79.265  97.157  60.795  1.00  0.40           C  
ATOM    949  CG  ASN A 194      78.111  98.130  61.006  1.00  0.40           C  
ATOM    950  OD1 ASN A 194      77.037  97.824  61.517  1.00  0.40           O  
ATOM    951  ND2 ASN A 194      78.322  99.385  60.541  1.00  0.40           N  
ATOM    952  N   VAL A 195      81.406  94.957  61.563  1.00  0.35           N  
ATOM    953  CA  VAL A 195      82.390  93.933  61.248  1.00  0.35           C  
ATOM    954  C   VAL A 195      82.110  92.624  61.972  1.00  0.35           C  
ATOM    955  O   VAL A 195      82.259  91.545  61.401  1.00  0.35           O  
ATOM    956  CB  VAL A 195      83.818  94.393  61.505  1.00  0.35           C  
ATOM    957  CG1 VAL A 195      84.818  93.261  61.199  1.00  0.35           C  
ATOM    958  CG2 VAL A 195      84.137  95.594  60.593  1.00  0.35           C  
ATOM    959  N   ALA A 196      81.660  92.662  63.241  1.00  0.36           N  
ATOM    960  CA  ALA A 196      81.340  91.476  64.008  1.00  0.36           C  
ATOM    961  C   ALA A 196      80.081  90.733  63.578  1.00  0.36           C  
ATOM    962  O   ALA A 196      79.756  89.699  64.150  1.00  0.36           O  
ATOM    963  CB  ALA A 196      81.264  91.811  65.508  1.00  0.36           C  
ATOM    964  N   GLU A 197      79.417  91.151  62.483  1.00  0.36           N  
ATOM    965  CA  GLU A 197      78.382  90.357  61.845  1.00  0.36           C  
ATOM    966  C   GLU A 197      78.995  89.413  60.802  1.00  0.36           C  
ATOM    967  O   GLU A 197      78.302  88.703  60.078  1.00  0.36           O  
ATOM    968  CB  GLU A 197      77.322  91.249  61.160  1.00  0.36           C  
ATOM    969  CG  GLU A 197      76.602  92.252  62.101  1.00  0.36           C  
ATOM    970  CD  GLU A 197      75.796  91.632  63.243  1.00  0.36           C  
ATOM    971  OE1 GLU A 197      75.232  90.525  63.060  1.00  0.36           O  
ATOM    972  OE2 GLU A 197      75.705  92.304  64.308  1.00  0.36           O  
ATOM    973  N   THR A 198      80.347  89.320  60.744  1.00  0.24           N  
ATOM    974  CA  THR A 198      81.077  88.280  60.009  1.00  0.24           C  
ATOM    975  C   THR A 198      81.399  87.100  60.917  1.00  0.24           C  
ATOM    976  O   THR A 198      82.206  86.224  60.597  1.00  0.24           O  
ATOM    977  CB  THR A 198      82.378  88.750  59.350  1.00  0.24           C  
ATOM    978  OG1 THR A 198      83.378  89.150  60.278  1.00  0.24           O  
ATOM    979  CG2 THR A 198      82.111  89.955  58.433  1.00  0.24           C  
ATOM    980  N   TYR A 199      80.729  87.069  62.086  1.00  0.27           N  
ATOM    981  CA  TYR A 199      80.695  86.032  63.092  1.00  0.27           C  
ATOM    982  C   TYR A 199      80.411  84.646  62.538  1.00  0.27           C  
ATOM    983  O   TYR A 199      79.542  84.424  61.698  1.00  0.27           O  
ATOM    984  CB  TYR A 199      79.608  86.467  64.125  1.00  0.27           C  
ATOM    985  CG  TYR A 199      79.333  85.559  65.292  1.00  0.27           C  
ATOM    986  CD1 TYR A 199      78.622  84.356  65.140  1.00  0.27           C  
ATOM    987  CD2 TYR A 199      79.681  85.975  66.584  1.00  0.27           C  
ATOM    988  CE1 TYR A 199      78.374  83.530  66.244  1.00  0.27           C  
ATOM    989  CE2 TYR A 199      79.410  85.160  67.690  1.00  0.27           C  
ATOM    990  CZ  TYR A 199      78.814  83.906  67.513  1.00  0.27           C  
ATOM    991  OH  TYR A 199      78.646  83.006  68.587  1.00  0.27           O  
ATOM    992  N   LYS A 200      81.139  83.653  63.057  1.00  0.28           N  
ATOM    993  CA  LYS A 200      80.943  82.265  62.722  1.00  0.28           C  
ATOM    994  C   LYS A 200      80.504  81.635  64.014  1.00  0.28           C  
ATOM    995  O   LYS A 200      81.071  81.957  65.041  1.00  0.28           O  
ATOM    996  CB  LYS A 200      82.271  81.632  62.225  1.00  0.28           C  
ATOM    997  CG  LYS A 200      82.783  82.277  60.923  1.00  0.28           C  
ATOM    998  CD  LYS A 200      84.097  81.662  60.403  1.00  0.28           C  
ATOM    999  CE  LYS A 200      84.588  82.323  59.109  1.00  0.28           C  
ATOM   1000  NZ  LYS A 200      85.869  81.722  58.662  1.00  0.28           N  
ATOM   1001  N   GLY A 201      79.463  80.779  64.047  1.00  0.30           N  
ATOM   1002  CA  GLY A 201      79.087  80.088  65.290  1.00  0.30           C  
ATOM   1003  C   GLY A 201      79.680  78.715  65.364  1.00  0.30           C  
ATOM   1004  O   GLY A 201      79.938  78.178  66.439  1.00  0.30           O  
ATOM   1005  N   GLU A 202      79.937  78.131  64.189  1.00  0.31           N  
ATOM   1006  CA  GLU A 202      80.572  76.847  64.046  1.00  0.31           C  
ATOM   1007  C   GLU A 202      81.653  77.003  63.001  1.00  0.31           C  
ATOM   1008  O   GLU A 202      81.617  77.912  62.165  1.00  0.31           O  
ATOM   1009  CB  GLU A 202      79.570  75.746  63.611  1.00  0.31           C  
ATOM   1010  CG  GLU A 202      78.563  75.367  64.727  1.00  0.31           C  
ATOM   1011  CD  GLU A 202      77.482  74.375  64.301  1.00  0.31           C  
ATOM   1012  OE1 GLU A 202      77.500  73.914  63.132  1.00  0.31           O  
ATOM   1013  OE2 GLU A 202      76.602  74.101  65.161  1.00  0.31           O  
ATOM   1014  N   ASP A 203      82.673  76.130  63.034  1.00  0.36           N  
ATOM   1015  CA  ASP A 203      83.686  76.040  62.012  1.00  0.36           C  
ATOM   1016  C   ASP A 203      83.218  75.216  60.813  1.00  0.36           C  
ATOM   1017  O   ASP A 203      82.070  74.790  60.706  1.00  0.36           O  
ATOM   1018  CB  ASP A 203      85.055  75.584  62.603  1.00  0.36           C  
ATOM   1019  CG  ASP A 203      85.140  74.140  63.067  1.00  0.36           C  
ATOM   1020  OD1 ASP A 203      86.164  73.793  63.705  1.00  0.36           O  
ATOM   1021  OD2 ASP A 203      84.219  73.350  62.754  1.00  0.36           O  
ATOM   1022  N   GLY A 204      84.116  74.974  59.838  1.00  0.20           N  
ATOM   1023  CA  GLY A 204      83.779  74.177  58.661  1.00  0.20           C  
ATOM   1024  C   GLY A 204      83.722  72.691  58.922  1.00  0.20           C  
ATOM   1025  O   GLY A 204      83.436  71.917  58.015  1.00  0.20           O  
ATOM   1026  N   ALA A 205      83.997  72.255  60.164  1.00  0.19           N  
ATOM   1027  CA  ALA A 205      83.875  70.882  60.585  1.00  0.19           C  
ATOM   1028  C   ALA A 205      82.692  70.700  61.529  1.00  0.19           C  
ATOM   1029  O   ALA A 205      82.472  69.605  62.048  1.00  0.19           O  
ATOM   1030  CB  ALA A 205      85.178  70.483  61.308  1.00  0.19           C  
ATOM   1031  N   GLY A 206      81.888  71.764  61.761  1.00  0.32           N  
ATOM   1032  CA  GLY A 206      80.727  71.713  62.644  1.00  0.32           C  
ATOM   1033  C   GLY A 206      81.070  71.796  64.105  1.00  0.32           C  
ATOM   1034  O   GLY A 206      80.279  71.422  64.966  1.00  0.32           O  
ATOM   1035  N   LYS A 207      82.282  72.258  64.452  1.00  0.36           N  
ATOM   1036  CA  LYS A 207      82.652  72.426  65.837  1.00  0.36           C  
ATOM   1037  C   LYS A 207      82.348  73.825  66.299  1.00  0.36           C  
ATOM   1038  O   LYS A 207      82.609  74.815  65.614  1.00  0.36           O  
ATOM   1039  CB  LYS A 207      84.144  72.130  66.079  1.00  0.36           C  
ATOM   1040  CG  LYS A 207      84.485  70.655  65.854  1.00  0.36           C  
ATOM   1041  CD  LYS A 207      85.972  70.386  66.095  1.00  0.36           C  
ATOM   1042  CE  LYS A 207      86.340  68.927  65.852  1.00  0.36           C  
ATOM   1043  NZ  LYS A 207      87.792  68.764  66.054  1.00  0.36           N  
ATOM   1044  N   LEU A 208      81.791  73.949  67.519  1.00  0.30           N  
ATOM   1045  CA  LEU A 208      81.604  75.232  68.155  1.00  0.30           C  
ATOM   1046  C   LEU A 208      82.918  75.946  68.377  1.00  0.30           C  
ATOM   1047  O   LEU A 208      83.985  75.357  68.523  1.00  0.30           O  
ATOM   1048  CB  LEU A 208      80.884  75.152  69.521  1.00  0.30           C  
ATOM   1049  CG  LEU A 208      79.497  74.489  69.489  1.00  0.30           C  
ATOM   1050  CD1 LEU A 208      78.996  74.322  70.930  1.00  0.30           C  
ATOM   1051  CD2 LEU A 208      78.481  75.293  68.665  1.00  0.30           C  
ATOM   1052  N   LEU A 209      82.864  77.273  68.433  1.00  0.32           N  
ATOM   1053  CA  LEU A 209      84.009  78.132  68.586  1.00  0.32           C  
ATOM   1054  C   LEU A 209      84.900  77.856  69.786  1.00  0.32           C  
ATOM   1055  O   LEU A 209      86.127  77.906  69.702  1.00  0.32           O  
ATOM   1056  CB  LEU A 209      83.441  79.525  68.730  1.00  0.32           C  
ATOM   1057  CG  LEU A 209      82.620  79.990  67.516  1.00  0.32           C  
ATOM   1058  CD1 LEU A 209      81.960  81.253  67.995  1.00  0.32           C  
ATOM   1059  CD2 LEU A 209      83.451  80.246  66.253  1.00  0.32           C  
ATOM   1060  N   GLU A 210      84.291  77.474  70.923  1.00  0.27           N  
ATOM   1061  CA  GLU A 210      84.978  76.984  72.102  1.00  0.27           C  
ATOM   1062  C   GLU A 210      85.864  75.776  71.838  1.00  0.27           C  
ATOM   1063  O   GLU A 210      86.905  75.597  72.464  1.00  0.27           O  
ATOM   1064  CB  GLU A 210      83.951  76.603  73.186  1.00  0.27           C  
ATOM   1065  CG  GLU A 210      83.143  77.803  73.733  1.00  0.27           C  
ATOM   1066  CD  GLU A 210      82.140  77.384  74.808  1.00  0.27           C  
ATOM   1067  OE1 GLU A 210      81.976  76.158  75.032  1.00  0.27           O  
ATOM   1068  OE2 GLU A 210      81.526  78.309  75.397  1.00  0.27           O  
ATOM   1069  N   GLN A 211      85.463  74.921  70.882  1.00  0.29           N  
ATOM   1070  CA  GLN A 211      86.141  73.690  70.558  1.00  0.29           C  
ATOM   1071  C   GLN A 211      87.132  73.810  69.404  1.00  0.29           C  
ATOM   1072  O   GLN A 211      87.932  72.900  69.197  1.00  0.29           O  
ATOM   1073  CB  GLN A 211      85.075  72.655  70.118  1.00  0.29           C  
ATOM   1074  CG  GLN A 211      83.983  72.379  71.174  1.00  0.29           C  
ATOM   1075  CD  GLN A 211      82.964  71.398  70.601  1.00  0.29           C  
ATOM   1076  OE1 GLN A 211      82.202  71.717  69.688  1.00  0.29           O  
ATOM   1077  NE2 GLN A 211      82.963  70.150  71.126  1.00  0.29           N  
ATOM   1078  N   GLY A 212      87.095  74.905  68.609  1.00  0.31           N  
ATOM   1079  CA  GLY A 212      88.010  75.076  67.475  1.00  0.31           C  
ATOM   1080  C   GLY A 212      88.940  76.249  67.521  1.00  0.31           C  
ATOM   1081  O   GLY A 212      89.976  76.245  66.862  1.00  0.31           O  
ATOM   1082  N   TYR A 213      88.601  77.310  68.266  1.00  0.22           N  
ATOM   1083  CA  TYR A 213      89.167  78.611  67.966  1.00  0.22           C  
ATOM   1084  C   TYR A 213      89.528  79.372  69.223  1.00  0.22           C  
ATOM   1085  O   TYR A 213      89.694  80.593  69.187  1.00  0.22           O  
ATOM   1086  CB  TYR A 213      88.110  79.467  67.224  1.00  0.22           C  
ATOM   1087  CG  TYR A 213      87.757  78.958  65.845  1.00  0.22           C  
ATOM   1088  CD1 TYR A 213      88.710  78.741  64.834  1.00  0.22           C  
ATOM   1089  CD2 TYR A 213      86.407  78.858  65.510  1.00  0.22           C  
ATOM   1090  CE1 TYR A 213      88.301  78.544  63.502  1.00  0.22           C  
ATOM   1091  CE2 TYR A 213      85.986  78.638  64.195  1.00  0.22           C  
ATOM   1092  CZ  TYR A 213      86.939  78.510  63.181  1.00  0.22           C  
ATOM   1093  OH  TYR A 213      86.503  78.378  61.844  1.00  0.22           O  
ATOM   1094  N   GLU A 214      89.657  78.681  70.374  1.00  0.26           N  
ATOM   1095  CA  GLU A 214      90.033  79.315  71.627  1.00  0.26           C  
ATOM   1096  C   GLU A 214      89.008  80.351  72.155  1.00  0.26           C  
ATOM   1097  O   GLU A 214      89.288  81.550  72.253  1.00  0.26           O  
ATOM   1098  CB  GLU A 214      91.449  79.916  71.573  1.00  0.26           C  
ATOM   1099  CG  GLU A 214      92.600  78.886  71.414  1.00  0.26           C  
ATOM   1100  CD  GLU A 214      92.961  78.129  72.684  1.00  0.26           C  
ATOM   1101  OE1 GLU A 214      93.132  78.847  73.697  1.00  0.26           O  
ATOM   1102  OE2 GLU A 214      93.085  76.895  72.713  1.00  0.26           O  
ATOM   1103  N   PRO A 215      87.838  79.850  72.548  1.00  0.24           N  
ATOM   1104  CA  PRO A 215      86.532  80.533  72.644  1.00  0.24           C  
ATOM   1105  C   PRO A 215      86.111  81.679  71.730  1.00  0.24           C  
ATOM   1106  O   PRO A 215      85.133  82.351  72.048  1.00  0.24           O  
ATOM   1107  CB  PRO A 215      86.526  80.909  74.128  1.00  0.24           C  
ATOM   1108  CG  PRO A 215      87.199  79.700  74.812  1.00  0.24           C  
ATOM   1109  CD  PRO A 215      87.962  78.968  73.705  1.00  0.24           C  
ATOM   1110  N   ALA A 216      86.757  81.933  70.588  1.00  0.24           N  
ATOM   1111  CA  ALA A 216      86.495  83.137  69.831  1.00  0.24           C  
ATOM   1112  C   ALA A 216      85.649  82.997  68.576  1.00  0.24           C  
ATOM   1113  O   ALA A 216      85.466  81.907  68.066  1.00  0.24           O  
ATOM   1114  CB  ALA A 216      87.838  83.672  69.439  1.00  0.24           C  
ATOM   1115  N   MET A 217      85.103  84.119  68.057  1.00  0.26           N  
ATOM   1116  CA  MET A 217      83.923  84.145  67.207  1.00  0.26           C  
ATOM   1117  C   MET A 217      84.029  84.943  65.901  1.00  0.26           C  
ATOM   1118  O   MET A 217      83.317  84.658  64.937  1.00  0.26           O  
ATOM   1119  CB  MET A 217      82.774  84.819  68.015  1.00  0.26           C  
ATOM   1120  CG  MET A 217      82.412  84.167  69.373  1.00  0.26           C  
ATOM   1121  SD  MET A 217      81.546  85.151  70.615  1.00  0.26           S  
ATOM   1122  CE  MET A 217      80.964  83.651  71.471  1.00  0.26           C  
ATOM   1123  N   VAL A 218      84.901  85.971  65.817  1.00  0.24           N  
ATOM   1124  CA  VAL A 218      85.043  86.818  64.638  1.00  0.24           C  
ATOM   1125  C   VAL A 218      86.507  86.876  64.191  1.00  0.24           C  
ATOM   1126  O   VAL A 218      87.373  87.309  64.948  1.00  0.24           O  
ATOM   1127  CB  VAL A 218      84.574  88.240  64.956  1.00  0.24           C  
ATOM   1128  CG1 VAL A 218      84.610  89.138  63.706  1.00  0.24           C  
ATOM   1129  CG2 VAL A 218      83.145  88.222  65.537  1.00  0.24           C  
ATOM   1130  N   GLU A 219      86.843  86.471  62.937  1.00  0.27           N  
ATOM   1131  CA  GLU A 219      88.231  86.500  62.449  1.00  0.27           C  
ATOM   1132  C   GLU A 219      88.574  87.767  61.673  1.00  0.27           C  
ATOM   1133  O   GLU A 219      89.689  87.937  61.192  1.00  0.27           O  
ATOM   1134  CB  GLU A 219      88.581  85.320  61.493  1.00  0.27           C  
ATOM   1135  CG  GLU A 219      88.482  83.923  62.139  1.00  0.27           C  
ATOM   1136  CD  GLU A 219      88.973  82.768  61.263  1.00  0.27           C  
ATOM   1137  OE1 GLU A 219      89.599  83.018  60.205  1.00  0.27           O  
ATOM   1138  OE2 GLU A 219      88.624  81.606  61.603  1.00  0.27           O  
ATOM   1139  N   ALA A 220      87.633  88.716  61.529  1.00  0.27           N  
ATOM   1140  CA  ALA A 220      87.829  89.867  60.664  1.00  0.27           C  
ATOM   1141  C   ALA A 220      88.355  91.097  61.392  1.00  0.27           C  
ATOM   1142  O   ALA A 220      88.476  92.172  60.809  1.00  0.27           O  
ATOM   1143  CB  ALA A 220      86.484  90.212  60.000  1.00  0.27           C  
ATOM   1144  N   MET A 221      88.697  90.959  62.683  1.00  0.24           N  
ATOM   1145  CA  MET A 221      89.301  92.011  63.472  1.00  0.24           C  
ATOM   1146  C   MET A 221      90.514  91.448  64.174  1.00  0.24           C  
ATOM   1147  O   MET A 221      90.461  90.362  64.739  1.00  0.24           O  
ATOM   1148  CB  MET A 221      88.343  92.549  64.568  1.00  0.24           C  
ATOM   1149  CG  MET A 221      87.144  93.352  64.031  1.00  0.24           C  
ATOM   1150  SD  MET A 221      87.579  94.845  63.076  1.00  0.24           S  
ATOM   1151  CE  MET A 221      88.289  95.822  64.427  1.00  0.24           C  
ATOM   1152  N   HIS A 222      91.640  92.180  64.180  1.00  0.21           N  
ATOM   1153  CA  HIS A 222      92.834  91.799  64.908  1.00  0.21           C  
ATOM   1154  C   HIS A 222      93.177  92.896  65.886  1.00  0.21           C  
ATOM   1155  O   HIS A 222      92.668  94.013  65.801  1.00  0.21           O  
ATOM   1156  CB  HIS A 222      94.036  91.533  63.970  1.00  0.21           C  
ATOM   1157  CG  HIS A 222      94.502  92.721  63.187  1.00  0.21           C  
ATOM   1158  ND1 HIS A 222      93.837  93.090  62.035  1.00  0.21           N  
ATOM   1159  CD2 HIS A 222      95.551  93.555  63.414  1.00  0.21           C  
ATOM   1160  CE1 HIS A 222      94.493  94.134  61.578  1.00  0.21           C  
ATOM   1161  NE2 HIS A 222      95.540  94.461  62.374  1.00  0.21           N  
ATOM   1162  N   GLY A 223      94.038  92.609  66.877  1.00  0.25           N  
ATOM   1163  CA  GLY A 223      94.377  93.610  67.872  1.00  0.25           C  
ATOM   1164  C   GLY A 223      95.768  93.398  68.353  1.00  0.25           C  
ATOM   1165  O   GLY A 223      96.095  92.330  68.862  1.00  0.25           O  
ATOM   1166  N   ALA A 224      96.599  94.442  68.218  1.00  0.21           N  
ATOM   1167  CA  ALA A 224      97.970  94.430  68.654  1.00  0.21           C  
ATOM   1168  C   ALA A 224      98.121  95.353  69.840  1.00  0.21           C  
ATOM   1169  O   ALA A 224      97.872  96.556  69.750  1.00  0.21           O  
ATOM   1170  CB  ALA A 224      98.902  94.942  67.536  1.00  0.21           C  
ATOM   1171  N   GLY A 225      98.558  94.816  70.989  1.00  0.28           N  
ATOM   1172  CA  GLY A 225      98.960  95.635  72.114  1.00  0.28           C  
ATOM   1173  C   GLY A 225      98.309  95.273  73.424  1.00  0.28           C  
ATOM   1174  O   GLY A 225      97.247  94.670  73.488  1.00  0.28           O  
ATOM   1175  N   VAL A 226      98.915  95.646  74.564  1.00  0.28           N  
ATOM   1176  CA  VAL A 226     100.182  96.340  74.693  1.00  0.28           C  
ATOM   1177  C   VAL A 226     100.735  96.039  76.069  1.00  0.28           C  
ATOM   1178  O   VAL A 226     100.006  95.706  76.995  1.00  0.28           O  
ATOM   1179  CB  VAL A 226     100.071  97.852  74.425  1.00  0.28           C  
ATOM   1180  CG1 VAL A 226      99.254  98.568  75.516  1.00  0.28           C  
ATOM   1181  CG2 VAL A 226     101.447  98.514  74.202  1.00  0.28           C  
ATOM   1182  N   GLN A 227     102.062  96.143  76.247  1.00  0.19           N  
ATOM   1183  CA  GLN A 227     102.729  95.929  77.520  1.00  0.19           C  
ATOM   1184  C   GLN A 227     102.930  97.224  78.273  1.00  0.19           C  
ATOM   1185  O   GLN A 227     103.513  97.259  79.348  1.00  0.19           O  
ATOM   1186  CB  GLN A 227     104.127  95.327  77.261  1.00  0.19           C  
ATOM   1187  CG  GLN A 227     105.003  96.103  76.235  1.00  0.19           C  
ATOM   1188  CD  GLN A 227     106.061  97.065  76.788  1.00  0.19           C  
ATOM   1189  OE1 GLN A 227     107.063  96.644  77.392  1.00  0.19           O  
ATOM   1190  NE2 GLN A 227     105.914  98.372  76.506  1.00  0.19           N  
ATOM   1191  N   ALA A 228     102.443  98.331  77.694  1.00  0.20           N  
ATOM   1192  CA  ALA A 228     102.599  99.654  78.244  1.00  0.20           C  
ATOM   1193  C   ALA A 228     101.346 100.107  78.969  1.00  0.20           C  
ATOM   1194  O   ALA A 228     101.295 101.191  79.547  1.00  0.20           O  
ATOM   1195  CB  ALA A 228     102.868 100.620  77.075  1.00  0.20           C  
ATOM   1196  N   ILE A 229     100.294  99.272  78.969  1.00  0.18           N  
ATOM   1197  CA  ILE A 229      99.092  99.532  79.722  1.00  0.18           C  
ATOM   1198  C   ILE A 229      99.273  98.959  81.115  1.00  0.18           C  
ATOM   1199  O   ILE A 229     100.004  97.996  81.334  1.00  0.18           O  
ATOM   1200  CB  ILE A 229      97.847  98.990  79.015  1.00  0.18           C  
ATOM   1201  CG1 ILE A 229      96.544  99.572  79.608  1.00  0.18           C  
ATOM   1202  CG2 ILE A 229      97.844  97.445  79.004  1.00  0.18           C  
ATOM   1203  CD1 ILE A 229      95.305  99.306  78.744  1.00  0.18           C  
ATOM   1204  N   LYS A 230      98.609  99.548  82.126  1.00  0.20           N  
ATOM   1205  CA  LYS A 230      98.535  98.973  83.453  1.00  0.20           C  
ATOM   1206  C   LYS A 230      97.953  97.558  83.452  1.00  0.20           C  
ATOM   1207  O   LYS A 230      97.132  97.209  82.606  1.00  0.20           O  
ATOM   1208  CB  LYS A 230      97.647  99.849  84.381  1.00  0.20           C  
ATOM   1209  CG  LYS A 230      98.181 101.270  84.633  1.00  0.20           C  
ATOM   1210  CD  LYS A 230      97.266 102.075  85.578  1.00  0.20           C  
ATOM   1211  CE  LYS A 230      97.802 103.483  85.880  1.00  0.20           C  
ATOM   1212  NZ  LYS A 230      96.881 104.214  86.785  1.00  0.20           N  
ATOM   1213  N   MET A 231      98.313  96.711  84.441  1.00  0.17           N  
ATOM   1214  CA  MET A 231      97.778  95.360  84.575  1.00  0.17           C  
ATOM   1215  C   MET A 231      96.247  95.314  84.613  1.00  0.17           C  
ATOM   1216  O   MET A 231      95.610  94.466  83.994  1.00  0.17           O  
ATOM   1217  CB  MET A 231      98.308  94.688  85.865  1.00  0.17           C  
ATOM   1218  CG  MET A 231      99.831  94.458  85.902  1.00  0.17           C  
ATOM   1219  SD  MET A 231     100.415  93.777  87.490  1.00  0.17           S  
ATOM   1220  CE  MET A 231      99.639  92.137  87.379  1.00  0.17           C  
ATOM   1221  N   ARG A 232      95.607  96.302  85.270  1.00  0.18           N  
ATOM   1222  CA  ARG A 232      94.160  96.410  85.312  1.00  0.18           C  
ATOM   1223  C   ARG A 232      93.563  97.101  84.088  1.00  0.18           C  
ATOM   1224  O   ARG A 232      92.367  97.352  84.048  1.00  0.18           O  
ATOM   1225  CB  ARG A 232      93.718  97.320  86.480  1.00  0.18           C  
ATOM   1226  CG  ARG A 232      93.976  96.795  87.900  1.00  0.18           C  
ATOM   1227  CD  ARG A 232      93.385  97.769  88.929  1.00  0.18           C  
ATOM   1228  NE  ARG A 232      93.658  97.258  90.310  1.00  0.18           N  
ATOM   1229  CZ  ARG A 232      93.479  97.994  91.417  1.00  0.18           C  
ATOM   1230  NH1 ARG A 232      93.780  97.482  92.607  1.00  0.18           N  
ATOM   1231  NH2 ARG A 232      93.005  99.237  91.358  1.00  0.18           N  
ATOM   1232  N   GLY A 233      94.365  97.424  83.061  1.00  0.19           N  
ATOM   1233  CA  GLY A 233      93.876  97.802  81.741  1.00  0.19           C  
ATOM   1234  C   GLY A 233      94.022  96.662  80.785  1.00  0.19           C  
ATOM   1235  O   GLY A 233      93.159  96.415  79.946  1.00  0.19           O  
ATOM   1236  N   GLY A 234      95.125  95.900  80.914  1.00  0.25           N  
ATOM   1237  CA  GLY A 234      95.393  94.746  80.069  1.00  0.25           C  
ATOM   1238  C   GLY A 234      94.430  93.615  80.291  1.00  0.25           C  
ATOM   1239  O   GLY A 234      93.949  93.001  79.342  1.00  0.25           O  
ATOM   1240  N   MET A 235      94.071  93.336  81.559  1.00  0.22           N  
ATOM   1241  CA  MET A 235      93.071  92.326  81.860  1.00  0.22           C  
ATOM   1242  C   MET A 235      91.657  92.646  81.337  1.00  0.22           C  
ATOM   1243  O   MET A 235      91.070  91.765  80.703  1.00  0.22           O  
ATOM   1244  CB  MET A 235      93.077  91.975  83.370  1.00  0.22           C  
ATOM   1245  CG  MET A 235      94.383  91.310  83.856  1.00  0.22           C  
ATOM   1246  SD  MET A 235      94.804  89.739  83.036  1.00  0.22           S  
ATOM   1247  CE  MET A 235      93.418  88.768  83.694  1.00  0.22           C  
ATOM   1248  N   PRO A 236      91.068  93.849  81.476  1.00  0.22           N  
ATOM   1249  CA  PRO A 236      89.832  94.198  80.793  1.00  0.22           C  
ATOM   1250  C   PRO A 236      89.946  94.196  79.293  1.00  0.22           C  
ATOM   1251  O   PRO A 236      88.991  93.784  78.643  1.00  0.22           O  
ATOM   1252  CB  PRO A 236      89.461  95.598  81.304  1.00  0.22           C  
ATOM   1253  CG  PRO A 236      90.078  95.657  82.697  1.00  0.22           C  
ATOM   1254  CD  PRO A 236      91.314  94.757  82.589  1.00  0.22           C  
ATOM   1255  N   LEU A 237      91.071  94.651  78.706  1.00  0.25           N  
ATOM   1256  CA  LEU A 237      91.231  94.725  77.265  1.00  0.25           C  
ATOM   1257  C   LEU A 237      91.161  93.365  76.589  1.00  0.25           C  
ATOM   1258  O   LEU A 237      90.442  93.164  75.609  1.00  0.25           O  
ATOM   1259  CB  LEU A 237      92.574  95.418  76.933  1.00  0.25           C  
ATOM   1260  CG  LEU A 237      92.881  95.596  75.432  1.00  0.25           C  
ATOM   1261  CD1 LEU A 237      91.831  96.468  74.731  1.00  0.25           C  
ATOM   1262  CD2 LEU A 237      94.285  96.188  75.236  1.00  0.25           C  
ATOM   1263  N   LEU A 238      91.855  92.360  77.156  1.00  0.26           N  
ATOM   1264  CA  LEU A 238      91.753  90.987  76.705  1.00  0.26           C  
ATOM   1265  C   LEU A 238      90.359  90.407  76.871  1.00  0.26           C  
ATOM   1266  O   LEU A 238      89.884  89.662  76.014  1.00  0.26           O  
ATOM   1267  CB  LEU A 238      92.738  90.079  77.471  1.00  0.26           C  
ATOM   1268  CG  LEU A 238      94.222  90.318  77.141  1.00  0.26           C  
ATOM   1269  CD1 LEU A 238      95.092  89.476  78.085  1.00  0.26           C  
ATOM   1270  CD2 LEU A 238      94.569  90.010  75.674  1.00  0.26           C  
ATOM   1271  N   GLY A 239      89.664  90.736  77.980  1.00  0.29           N  
ATOM   1272  CA  GLY A 239      88.299  90.281  78.208  1.00  0.29           C  
ATOM   1273  C   GLY A 239      87.305  90.901  77.267  1.00  0.29           C  
ATOM   1274  O   GLY A 239      86.470  90.202  76.707  1.00  0.29           O  
ATOM   1275  N   ALA A 240      87.411  92.216  77.009  1.00  0.30           N  
ATOM   1276  CA  ALA A 240      86.594  92.934  76.051  1.00  0.30           C  
ATOM   1277  C   ALA A 240      86.753  92.403  74.636  1.00  0.30           C  
ATOM   1278  O   ALA A 240      85.777  92.165  73.928  1.00  0.30           O  
ATOM   1279  CB  ALA A 240      86.972  94.428  76.090  1.00  0.30           C  
ATOM   1280  N   GLY A 241      88.003  92.123  74.209  1.00  0.30           N  
ATOM   1281  CA  GLY A 241      88.242  91.533  72.900  1.00  0.30           C  
ATOM   1282  C   GLY A 241      87.728  90.124  72.779  1.00  0.30           C  
ATOM   1283  O   GLY A 241      87.118  89.755  71.785  1.00  0.30           O  
ATOM   1284  N   ARG A 242      87.917  89.275  73.803  1.00  0.26           N  
ATOM   1285  CA  ARG A 242      87.362  87.933  73.779  1.00  0.26           C  
ATOM   1286  C   ARG A 242      85.842  87.869  73.848  1.00  0.26           C  
ATOM   1287  O   ARG A 242      85.235  87.039  73.181  1.00  0.26           O  
ATOM   1288  CB  ARG A 242      88.026  87.015  74.823  1.00  0.26           C  
ATOM   1289  CG  ARG A 242      89.491  86.748  74.431  1.00  0.26           C  
ATOM   1290  CD  ARG A 242      90.192  85.703  75.293  1.00  0.26           C  
ATOM   1291  NE  ARG A 242      91.490  85.398  74.596  1.00  0.26           N  
ATOM   1292  CZ  ARG A 242      92.682  85.907  74.933  1.00  0.26           C  
ATOM   1293  NH1 ARG A 242      92.875  86.552  76.077  1.00  0.26           N  
ATOM   1294  NH2 ARG A 242      93.719  85.721  74.117  1.00  0.26           N  
ATOM   1295  N   VAL A 243      85.182  88.775  74.599  1.00  0.25           N  
ATOM   1296  CA  VAL A 243      83.728  88.946  74.600  1.00  0.25           C  
ATOM   1297  C   VAL A 243      83.182  89.327  73.231  1.00  0.25           C  
ATOM   1298  O   VAL A 243      82.118  88.874  72.816  1.00  0.25           O  
ATOM   1299  CB  VAL A 243      83.305  89.967  75.655  1.00  0.25           C  
ATOM   1300  CG1 VAL A 243      81.871  90.503  75.450  1.00  0.25           C  
ATOM   1301  CG2 VAL A 243      83.402  89.298  77.039  1.00  0.25           C  
ATOM   1302  N   PHE A 244      83.936  90.124  72.452  1.00  0.19           N  
ATOM   1303  CA  PHE A 244      83.567  90.455  71.086  1.00  0.19           C  
ATOM   1304  C   PHE A 244      84.037  89.390  70.107  1.00  0.19           C  
ATOM   1305  O   PHE A 244      83.838  89.492  68.896  1.00  0.19           O  
ATOM   1306  CB  PHE A 244      84.239  91.784  70.658  1.00  0.19           C  
ATOM   1307  CG  PHE A 244      83.747  93.003  71.396  1.00  0.19           C  
ATOM   1308  CD1 PHE A 244      82.525  93.054  72.097  1.00  0.19           C  
ATOM   1309  CD2 PHE A 244      84.541  94.162  71.345  1.00  0.19           C  
ATOM   1310  CE1 PHE A 244      82.116  94.231  72.736  1.00  0.19           C  
ATOM   1311  CE2 PHE A 244      84.134  95.340  71.982  1.00  0.19           C  
ATOM   1312  CZ  PHE A 244      82.919  95.375  72.676  1.00  0.19           C  
ATOM   1313  N   GLY A 245      84.631  88.299  70.623  1.00  0.25           N  
ATOM   1314  CA  GLY A 245      84.936  87.119  69.850  1.00  0.25           C  
ATOM   1315  C   GLY A 245      86.289  87.075  69.219  1.00  0.25           C  
ATOM   1316  O   GLY A 245      86.437  86.509  68.141  1.00  0.25           O  
ATOM   1317  N   PHE A 246      87.328  87.656  69.824  1.00  0.23           N  
ATOM   1318  CA  PHE A 246      88.636  87.718  69.189  1.00  0.23           C  
ATOM   1319  C   PHE A 246      89.530  86.551  69.597  1.00  0.23           C  
ATOM   1320  O   PHE A 246      89.701  86.220  70.771  1.00  0.23           O  
ATOM   1321  CB  PHE A 246      89.391  89.017  69.533  1.00  0.23           C  
ATOM   1322  CG  PHE A 246      88.694  90.304  69.142  1.00  0.23           C  
ATOM   1323  CD1 PHE A 246      87.493  90.395  68.407  1.00  0.23           C  
ATOM   1324  CD2 PHE A 246      89.290  91.498  69.577  1.00  0.23           C  
ATOM   1325  CE1 PHE A 246      86.888  91.635  68.169  1.00  0.23           C  
ATOM   1326  CE2 PHE A 246      88.691  92.740  69.347  1.00  0.23           C  
ATOM   1327  CZ  PHE A 246      87.481  92.807  68.649  1.00  0.23           C  
ATOM   1328  N   TYR A 247      90.104  85.876  68.588  1.00  0.24           N  
ATOM   1329  CA  TYR A 247      90.849  84.639  68.661  1.00  0.24           C  
ATOM   1330  C   TYR A 247      92.120  84.716  69.471  1.00  0.24           C  
ATOM   1331  O   TYR A 247      92.854  85.704  69.491  1.00  0.24           O  
ATOM   1332  CB  TYR A 247      91.132  84.038  67.252  1.00  0.24           C  
ATOM   1333  CG  TYR A 247      89.904  83.626  66.460  1.00  0.24           C  
ATOM   1334  CD1 TYR A 247      88.717  84.381  66.341  1.00  0.24           C  
ATOM   1335  CD2 TYR A 247      89.984  82.431  65.727  1.00  0.24           C  
ATOM   1336  CE1 TYR A 247      87.610  83.859  65.670  1.00  0.24           C  
ATOM   1337  CE2 TYR A 247      88.903  81.980  64.959  1.00  0.24           C  
ATOM   1338  CZ  TYR A 247      87.680  82.645  65.010  1.00  0.24           C  
ATOM   1339  OH  TYR A 247      86.551  82.136  64.341  1.00  0.24           O  
ATOM   1340  N   ARG A 248      92.431  83.635  70.198  1.00  0.22           N  
ATOM   1341  CA  ARG A 248      93.724  83.522  70.829  1.00  0.22           C  
ATOM   1342  C   ARG A 248      94.699  82.870  69.879  1.00  0.22           C  
ATOM   1343  O   ARG A 248      95.765  83.417  69.613  1.00  0.22           O  
ATOM   1344  CB  ARG A 248      93.571  82.684  72.102  1.00  0.22           C  
ATOM   1345  CG  ARG A 248      94.811  82.574  73.003  1.00  0.22           C  
ATOM   1346  CD  ARG A 248      94.568  81.590  74.144  1.00  0.22           C  
ATOM   1347  NE  ARG A 248      93.521  82.221  75.014  1.00  0.22           N  
ATOM   1348  CZ  ARG A 248      92.550  81.588  75.684  1.00  0.22           C  
ATOM   1349  NH1 ARG A 248      91.781  82.266  76.512  1.00  0.22           N  
ATOM   1350  NH2 ARG A 248      92.287  80.288  75.584  1.00  0.22           N  
ATOM   1351  N   PHE A 249      94.295  81.719  69.310  1.00  0.17           N  
ATOM   1352  CA  PHE A 249      95.027  81.034  68.275  1.00  0.17           C  
ATOM   1353  C   PHE A 249      94.030  80.391  67.329  1.00  0.17           C  
ATOM   1354  O   PHE A 249      93.007  79.854  67.747  1.00  0.17           O  
ATOM   1355  CB  PHE A 249      95.951  79.909  68.820  1.00  0.17           C  
ATOM   1356  CG  PHE A 249      97.125  80.477  69.566  1.00  0.17           C  
ATOM   1357  CD1 PHE A 249      98.275  80.885  68.873  1.00  0.17           C  
ATOM   1358  CD2 PHE A 249      97.103  80.587  70.966  1.00  0.17           C  
ATOM   1359  CE1 PHE A 249      99.374  81.416  69.562  1.00  0.17           C  
ATOM   1360  CE2 PHE A 249      98.192  81.132  71.661  1.00  0.17           C  
ATOM   1361  CZ  PHE A 249      99.328  81.546  70.955  1.00  0.17           C  
ATOM   1362  N   ALA A 250      94.320  80.433  66.020  1.00  0.24           N  
ATOM   1363  CA  ALA A 250      93.705  79.575  65.034  1.00  0.24           C  
ATOM   1364  C   ALA A 250      94.837  78.791  64.410  1.00  0.24           C  
ATOM   1365  O   ALA A 250      95.720  79.354  63.762  1.00  0.24           O  
ATOM   1366  CB  ALA A 250      92.982  80.393  63.951  1.00  0.24           C  
ATOM   1367  N   ASN A 251      94.888  77.457  64.628  1.00  0.14           N  
ATOM   1368  CA  ASN A 251      96.097  76.673  64.395  1.00  0.14           C  
ATOM   1369  C   ASN A 251      97.307  77.254  65.139  1.00  0.14           C  
ATOM   1370  O   ASN A 251      97.286  77.424  66.352  1.00  0.14           O  
ATOM   1371  CB  ASN A 251      96.385  76.476  62.880  1.00  0.14           C  
ATOM   1372  CG  ASN A 251      95.188  75.802  62.223  1.00  0.14           C  
ATOM   1373  OD1 ASN A 251      94.740  74.744  62.660  1.00  0.14           O  
ATOM   1374  ND2 ASN A 251      94.658  76.410  61.138  1.00  0.14           N  
ATOM   1375  N   MET A 252      98.387  77.604  64.416  1.00  0.14           N  
ATOM   1376  CA  MET A 252      99.559  78.218  65.011  1.00  0.14           C  
ATOM   1377  C   MET A 252      99.513  79.741  64.941  1.00  0.14           C  
ATOM   1378  O   MET A 252     100.433  80.427  65.385  1.00  0.14           O  
ATOM   1379  CB  MET A 252     100.827  77.753  64.252  1.00  0.14           C  
ATOM   1380  CG  MET A 252     101.128  76.245  64.383  1.00  0.14           C  
ATOM   1381  SD  MET A 252     101.352  75.653  66.092  1.00  0.14           S  
ATOM   1382  CE  MET A 252     102.861  76.585  66.486  1.00  0.14           C  
ATOM   1383  N   LEU A 253      98.434  80.327  64.389  1.00  0.17           N  
ATOM   1384  CA  LEU A 253      98.348  81.754  64.166  1.00  0.17           C  
ATOM   1385  C   LEU A 253      97.650  82.450  65.317  1.00  0.17           C  
ATOM   1386  O   LEU A 253      96.463  82.250  65.566  1.00  0.17           O  
ATOM   1387  CB  LEU A 253      97.572  82.035  62.857  1.00  0.17           C  
ATOM   1388  CG  LEU A 253      97.425  83.521  62.468  1.00  0.17           C  
ATOM   1389  CD1 LEU A 253      98.780  84.198  62.221  1.00  0.17           C  
ATOM   1390  CD2 LEU A 253      96.536  83.662  61.226  1.00  0.17           C  
ATOM   1391  N   ALA A 254      98.381  83.301  66.061  1.00  0.16           N  
ATOM   1392  CA  ALA A 254      97.799  84.188  67.044  1.00  0.16           C  
ATOM   1393  C   ALA A 254      96.964  85.305  66.413  1.00  0.16           C  
ATOM   1394  O   ALA A 254      97.214  85.701  65.279  1.00  0.16           O  
ATOM   1395  CB  ALA A 254      98.896  84.788  67.945  1.00  0.16           C  
ATOM   1396  N   LEU A 255      95.950  85.836  67.130  1.00  0.19           N  
ATOM   1397  CA  LEU A 255      95.193  86.979  66.626  1.00  0.19           C  
ATOM   1398  C   LEU A 255      95.239  88.153  67.582  1.00  0.19           C  
ATOM   1399  O   LEU A 255      95.679  89.242  67.222  1.00  0.19           O  
ATOM   1400  CB  LEU A 255      93.717  86.604  66.374  1.00  0.19           C  
ATOM   1401  CG  LEU A 255      92.842  87.736  65.795  1.00  0.19           C  
ATOM   1402  CD1 LEU A 255      93.270  88.089  64.372  1.00  0.19           C  
ATOM   1403  CD2 LEU A 255      91.357  87.366  65.817  1.00  0.19           C  
ATOM   1404  N   LEU A 256      94.801  87.980  68.845  1.00  0.18           N  
ATOM   1405  CA  LEU A 256      95.133  88.941  69.885  1.00  0.18           C  
ATOM   1406  C   LEU A 256      96.599  88.809  70.277  1.00  0.18           C  
ATOM   1407  O   LEU A 256      96.999  87.801  70.869  1.00  0.18           O  
ATOM   1408  CB  LEU A 256      94.257  88.730  71.146  1.00  0.18           C  
ATOM   1409  CG  LEU A 256      92.851  89.346  71.050  1.00  0.18           C  
ATOM   1410  CD1 LEU A 256      91.982  88.902  72.237  1.00  0.18           C  
ATOM   1411  CD2 LEU A 256      92.914  90.879  70.992  1.00  0.18           C  
ATOM   1412  N   ASP A 257      97.424  89.826  69.960  1.00  0.21           N  
ATOM   1413  CA  ASP A 257      98.856  89.772  70.147  1.00  0.21           C  
ATOM   1414  C   ASP A 257      99.393  91.046  70.799  1.00  0.21           C  
ATOM   1415  O   ASP A 257      98.674  91.979  71.160  1.00  0.21           O  
ATOM   1416  CB  ASP A 257      99.604  89.367  68.835  1.00  0.21           C  
ATOM   1417  CG  ASP A 257      99.669  90.432  67.738  1.00  0.21           C  
ATOM   1418  OD1 ASP A 257      99.653  90.020  66.554  1.00  0.21           O  
ATOM   1419  OD2 ASP A 257      99.839  91.633  68.066  1.00  0.21           O  
ATOM   1420  N   GLY A 258     100.716  91.095  71.027  1.00  0.21           N  
ATOM   1421  CA  GLY A 258     101.352  92.321  71.452  1.00  0.21           C  
ATOM   1422  C   GLY A 258     102.833  92.123  71.464  1.00  0.21           C  
ATOM   1423  O   GLY A 258     103.335  91.090  71.021  1.00  0.21           O  
ATOM   1424  N   LYS A 259     103.583  93.092  72.045  1.00  0.20           N  
ATOM   1425  CA  LYS A 259     105.047  93.110  72.088  1.00  0.20           C  
ATOM   1426  C   LYS A 259     105.673  91.856  72.650  1.00  0.20           C  
ATOM   1427  O   LYS A 259     106.772  91.474  72.258  1.00  0.20           O  
ATOM   1428  CB  LYS A 259     105.595  94.272  72.957  1.00  0.20           C  
ATOM   1429  CG  LYS A 259     107.139  94.328  73.018  1.00  0.20           C  
ATOM   1430  CD  LYS A 259     107.716  95.291  74.054  1.00  0.20           C  
ATOM   1431  CE  LYS A 259     109.230  95.171  74.118  1.00  0.20           C  
ATOM   1432  NZ  LYS A 259     109.752  96.073  75.156  1.00  0.20           N  
ATOM   1433  N   LEU A 260     104.982  91.163  73.580  1.00  0.18           N  
ATOM   1434  CA  LEU A 260     105.475  89.923  74.132  1.00  0.18           C  
ATOM   1435  C   LEU A 260     105.854  88.945  73.043  1.00  0.18           C  
ATOM   1436  O   LEU A 260     106.972  88.455  73.116  1.00  0.18           O  
ATOM   1437  CB  LEU A 260     104.488  89.296  75.149  1.00  0.18           C  
ATOM   1438  CG  LEU A 260     104.298  90.134  76.437  1.00  0.18           C  
ATOM   1439  CD1 LEU A 260     103.166  89.557  77.295  1.00  0.18           C  
ATOM   1440  CD2 LEU A 260     105.568  90.199  77.301  1.00  0.18           C  
ATOM   1441  N   ARG A 261     105.058  88.753  71.960  1.00  0.21           N  
ATOM   1442  CA  ARG A 261     105.342  87.798  70.892  1.00  0.21           C  
ATOM   1443  C   ARG A 261     106.794  87.727  70.383  1.00  0.21           C  
ATOM   1444  O   ARG A 261     107.303  86.606  70.322  1.00  0.21           O  
ATOM   1445  CB  ARG A 261     104.304  87.882  69.740  1.00  0.21           C  
ATOM   1446  CG  ARG A 261     104.459  86.827  68.612  1.00  0.21           C  
ATOM   1447  CD  ARG A 261     104.365  85.353  69.039  1.00  0.21           C  
ATOM   1448  NE  ARG A 261     102.972  85.167  69.559  1.00  0.21           N  
ATOM   1449  CZ  ARG A 261     102.607  84.281  70.494  1.00  0.21           C  
ATOM   1450  NH1 ARG A 261     103.441  83.358  70.960  1.00  0.21           N  
ATOM   1451  NH2 ARG A 261     101.365  84.331  70.970  1.00  0.21           N  
ATOM   1452  N   PRO A 262     107.512  88.806  70.066  1.00  0.19           N  
ATOM   1453  CA  PRO A 262     108.949  88.730  69.833  1.00  0.19           C  
ATOM   1454  C   PRO A 262     109.822  88.356  71.026  1.00  0.19           C  
ATOM   1455  O   PRO A 262     110.551  87.372  70.935  1.00  0.19           O  
ATOM   1456  CB  PRO A 262     109.340  90.136  69.339  1.00  0.19           C  
ATOM   1457  CG  PRO A 262     108.059  90.754  68.767  1.00  0.19           C  
ATOM   1458  CD  PRO A 262     106.912  89.966  69.404  1.00  0.19           C  
ATOM   1459  N   GLU A 263     109.809  89.134  72.130  1.00  0.25           N  
ATOM   1460  CA  GLU A 263     110.886  89.071  73.112  1.00  0.25           C  
ATOM   1461  C   GLU A 263     110.603  88.132  74.290  1.00  0.25           C  
ATOM   1462  O   GLU A 263     111.520  87.834  75.044  1.00  0.25           O  
ATOM   1463  CB  GLU A 263     111.234  90.490  73.690  1.00  0.25           C  
ATOM   1464  CG  GLU A 263     111.857  91.532  72.705  1.00  0.25           C  
ATOM   1465  CD  GLU A 263     112.048  92.951  73.281  1.00  0.25           C  
ATOM   1466  OE1 GLU A 263     112.637  93.803  72.566  1.00  0.25           O  
ATOM   1467  OE2 GLU A 263     111.597  93.251  74.422  1.00  0.25           O  
ATOM   1468  N   ALA A 264     109.368  87.604  74.481  1.00  0.26           N  
ATOM   1469  CA  ALA A 264     109.036  86.834  75.686  1.00  0.26           C  
ATOM   1470  C   ALA A 264     108.555  85.373  75.488  1.00  0.26           C  
ATOM   1471  O   ALA A 264     108.981  84.527  76.272  1.00  0.26           O  
ATOM   1472  CB  ALA A 264     108.007  87.635  76.513  1.00  0.26           C  
ATOM   1473  N   PRO A 265     107.760  84.922  74.502  1.00  0.35           N  
ATOM   1474  CA  PRO A 265     107.405  83.526  74.307  1.00  0.35           C  
ATOM   1475  C   PRO A 265     108.547  82.564  74.080  1.00  0.35           C  
ATOM   1476  O   PRO A 265     108.307  81.399  74.405  1.00  0.35           O  
ATOM   1477  CB  PRO A 265     106.471  83.493  73.090  1.00  0.35           C  
ATOM   1478  CG  PRO A 265     105.857  84.877  73.059  1.00  0.35           C  
ATOM   1479  CD  PRO A 265     106.916  85.761  73.701  1.00  0.35           C  
ATOM   1480  N   PRO A 266     109.741  82.869  73.534  1.00  0.25           N  
ATOM   1481  CA  PRO A 266     110.822  81.900  73.508  1.00  0.25           C  
ATOM   1482  C   PRO A 266     111.243  81.520  74.908  1.00  0.25           C  
ATOM   1483  O   PRO A 266     111.533  80.353  75.145  1.00  0.25           O  
ATOM   1484  CB  PRO A 266     111.955  82.591  72.726  1.00  0.25           C  
ATOM   1485  CG  PRO A 266     111.256  83.676  71.901  1.00  0.25           C  
ATOM   1486  CD  PRO A 266     110.097  84.091  72.797  1.00  0.25           C  
ATOM   1487  N   GLU A 267     111.254  82.476  75.855  1.00  0.22           N  
ATOM   1488  CA  GLU A 267     111.529  82.215  77.250  1.00  0.22           C  
ATOM   1489  C   GLU A 267     110.477  81.337  77.893  1.00  0.22           C  
ATOM   1490  O   GLU A 267     110.817  80.387  78.600  1.00  0.22           O  
ATOM   1491  CB  GLU A 267     111.623  83.526  78.060  1.00  0.22           C  
ATOM   1492  CG  GLU A 267     112.802  84.430  77.629  1.00  0.22           C  
ATOM   1493  CD  GLU A 267     112.946  85.683  78.495  1.00  0.22           C  
ATOM   1494  OE1 GLU A 267     112.001  86.011  79.256  1.00  0.22           O  
ATOM   1495  OE2 GLU A 267     114.030  86.316  78.404  1.00  0.22           O  
ATOM   1496  N   GLU A 268     109.177  81.605  77.625  1.00  0.20           N  
ATOM   1497  CA  GLU A 268     108.082  80.923  78.294  1.00  0.20           C  
ATOM   1498  C   GLU A 268     108.121  79.405  78.166  1.00  0.20           C  
ATOM   1499  O   GLU A 268     108.215  78.674  79.150  1.00  0.20           O  
ATOM   1500  CB  GLU A 268     106.700  81.491  77.894  1.00  0.20           C  
ATOM   1501  CG  GLU A 268     106.456  82.895  78.506  1.00  0.20           C  
ATOM   1502  CD  GLU A 268     105.136  83.537  78.077  1.00  0.20           C  
ATOM   1503  OE1 GLU A 268     104.475  83.002  77.147  1.00  0.20           O  
ATOM   1504  OE2 GLU A 268     104.799  84.601  78.660  1.00  0.20           O  
ATOM   1505  N   ILE A 269     108.182  78.870  76.935  1.00  0.14           N  
ATOM   1506  CA  ILE A 269     108.298  77.439  76.716  1.00  0.14           C  
ATOM   1507  C   ILE A 269     109.635  76.818  77.126  1.00  0.14           C  
ATOM   1508  O   ILE A 269     109.713  75.670  77.562  1.00  0.14           O  
ATOM   1509  CB  ILE A 269     107.891  77.084  75.297  1.00  0.14           C  
ATOM   1510  CG1 ILE A 269     107.549  75.582  75.183  1.00  0.14           C  
ATOM   1511  CG2 ILE A 269     108.950  77.563  74.282  1.00  0.14           C  
ATOM   1512  CD1 ILE A 269     106.819  75.230  73.884  1.00  0.14           C  
ATOM   1513  N   VAL A 270     110.753  77.552  76.995  1.00  0.19           N  
ATOM   1514  CA  VAL A 270     112.065  77.062  77.396  1.00  0.19           C  
ATOM   1515  C   VAL A 270     112.193  76.925  78.905  1.00  0.19           C  
ATOM   1516  O   VAL A 270     112.629  75.894  79.418  1.00  0.19           O  
ATOM   1517  CB  VAL A 270     113.148  77.968  76.827  1.00  0.19           C  
ATOM   1518  CG1 VAL A 270     114.554  77.624  77.355  1.00  0.19           C  
ATOM   1519  CG2 VAL A 270     113.139  77.830  75.291  1.00  0.19           C  
ATOM   1520  N   GLY A 271     111.755  77.947  79.672  1.00  0.20           N  
ATOM   1521  CA  GLY A 271     111.803  77.895  81.126  1.00  0.20           C  
ATOM   1522  C   GLY A 271     110.734  77.031  81.729  1.00  0.20           C  
ATOM   1523  O   GLY A 271     110.931  76.466  82.800  1.00  0.20           O  
ATOM   1524  N   SER A 272     109.579  76.870  81.054  1.00  0.20           N  
ATOM   1525  CA  SER A 272     108.531  75.975  81.522  1.00  0.20           C  
ATOM   1526  C   SER A 272     108.915  74.518  81.533  1.00  0.20           C  
ATOM   1527  O   SER A 272     108.725  73.813  82.520  1.00  0.20           O  
ATOM   1528  CB  SER A 272     107.224  76.105  80.697  1.00  0.20           C  
ATOM   1529  OG  SER A 272     107.296  75.650  79.349  1.00  0.20           O  
ATOM   1530  N   ARG A 273     109.528  74.057  80.426  1.00  0.18           N  
ATOM   1531  CA  ARG A 273     110.025  72.708  80.262  1.00  0.18           C  
ATOM   1532  C   ARG A 273     111.102  72.364  81.277  1.00  0.18           C  
ATOM   1533  O   ARG A 273     111.177  71.242  81.762  1.00  0.18           O  
ATOM   1534  CB  ARG A 273     110.598  72.515  78.833  1.00  0.18           C  
ATOM   1535  CG  ARG A 273     109.538  72.471  77.712  1.00  0.18           C  
ATOM   1536  CD  ARG A 273     110.196  72.472  76.327  1.00  0.18           C  
ATOM   1537  NE  ARG A 273     109.124  72.362  75.285  1.00  0.18           N  
ATOM   1538  CZ  ARG A 273     109.370  72.427  73.969  1.00  0.18           C  
ATOM   1539  NH1 ARG A 273     108.367  72.316  73.101  1.00  0.18           N  
ATOM   1540  NH2 ARG A 273     110.603  72.600  73.505  1.00  0.18           N  
ATOM   1541  N   ALA A 274     111.981  73.331  81.592  1.00  0.21           N  
ATOM   1542  CA  ALA A 274     113.032  73.149  82.563  1.00  0.21           C  
ATOM   1543  C   ALA A 274     112.626  73.240  84.038  1.00  0.21           C  
ATOM   1544  O   ALA A 274     113.094  72.448  84.853  1.00  0.21           O  
ATOM   1545  CB  ALA A 274     114.120  74.192  82.253  1.00  0.21           C  
ATOM   1546  N   PHE A 275     111.797  74.232  84.438  1.00  0.16           N  
ATOM   1547  CA  PHE A 275     111.652  74.580  85.851  1.00  0.16           C  
ATOM   1548  C   PHE A 275     110.225  74.653  86.349  1.00  0.16           C  
ATOM   1549  O   PHE A 275     110.008  75.244  87.413  1.00  0.16           O  
ATOM   1550  CB  PHE A 275     112.184  76.018  86.142  1.00  0.16           C  
ATOM   1551  CG  PHE A 275     113.603  76.289  85.745  1.00  0.16           C  
ATOM   1552  CD1 PHE A 275     114.628  75.335  85.851  1.00  0.16           C  
ATOM   1553  CD2 PHE A 275     113.925  77.590  85.328  1.00  0.16           C  
ATOM   1554  CE1 PHE A 275     115.944  75.668  85.506  1.00  0.16           C  
ATOM   1555  CE2 PHE A 275     115.237  77.928  84.983  1.00  0.16           C  
ATOM   1556  CZ  PHE A 275     116.247  76.962  85.066  1.00  0.16           C  
ATOM   1557  N   ASP A 276     109.216  74.145  85.622  1.00  0.22           N  
ATOM   1558  CA  ASP A 276     107.821  74.334  85.978  1.00  0.22           C  
ATOM   1559  C   ASP A 276     107.397  75.783  85.769  1.00  0.22           C  
ATOM   1560  O   ASP A 276     107.103  76.184  84.648  1.00  0.22           O  
ATOM   1561  CB  ASP A 276     107.439  73.836  87.406  1.00  0.22           C  
ATOM   1562  CG  ASP A 276     107.637  72.336  87.536  1.00  0.22           C  
ATOM   1563  OD1 ASP A 276     107.567  71.631  86.497  1.00  0.22           O  
ATOM   1564  OD2 ASP A 276     107.772  71.883  88.699  1.00  0.22           O  
ATOM   1565  N   ASN A 277     107.377  76.580  86.868  1.00  0.23           N  
ATOM   1566  CA  ASN A 277     106.908  77.956  87.019  1.00  0.23           C  
ATOM   1567  C   ASN A 277     106.398  78.142  88.415  1.00  0.23           C  
ATOM   1568  O   ASN A 277     106.824  78.988  89.193  1.00  0.23           O  
ATOM   1569  CB  ASN A 277     105.652  78.273  86.177  1.00  0.23           C  
ATOM   1570  CG  ASN A 277     105.309  79.764  86.176  1.00  0.23           C  
ATOM   1571  OD1 ASN A 277     106.160  80.596  85.866  1.00  0.23           O  
ATOM   1572  ND2 ASN A 277     104.028  80.088  86.449  1.00  0.23           N  
ATOM   1573  N   TYR A 278     105.364  77.350  88.693  1.00  0.30           N  
ATOM   1574  CA  TYR A 278     104.506  77.504  89.814  1.00  0.30           C  
ATOM   1575  C   TYR A 278     103.790  76.178  89.885  1.00  0.30           C  
ATOM   1576  O   TYR A 278     103.690  75.487  88.873  1.00  0.30           O  
ATOM   1577  CB  TYR A 278     103.490  78.655  89.571  1.00  0.30           C  
ATOM   1578  CG  TYR A 278     102.848  79.075  90.854  1.00  0.30           C  
ATOM   1579  CD1 TYR A 278     101.580  78.597  91.223  1.00  0.30           C  
ATOM   1580  CD2 TYR A 278     103.548  79.918  91.730  1.00  0.30           C  
ATOM   1581  CE1 TYR A 278     101.042  78.916  92.477  1.00  0.30           C  
ATOM   1582  CE2 TYR A 278     103.006  80.247  92.980  1.00  0.30           C  
ATOM   1583  CZ  TYR A 278     101.760  79.732  93.357  1.00  0.30           C  
ATOM   1584  OH  TYR A 278     101.230  80.017  94.627  1.00  0.30           O  
ATOM   1585  N   ALA A 279     103.269  75.830  91.073  1.00  0.26           N  
ATOM   1586  CA  ALA A 279     102.715  74.547  91.457  1.00  0.26           C  
ATOM   1587  C   ALA A 279     101.976  73.711  90.406  1.00  0.26           C  
ATOM   1588  O   ALA A 279     102.333  72.565  90.155  1.00  0.26           O  
ATOM   1589  CB  ALA A 279     101.758  74.852  92.625  1.00  0.26           C  
ATOM   1590  N   TRP A 280     100.945  74.272  89.749  1.00  0.20           N  
ATOM   1591  CA  TRP A 280     100.139  73.546  88.779  1.00  0.20           C  
ATOM   1592  C   TRP A 280     100.196  74.218  87.424  1.00  0.20           C  
ATOM   1593  O   TRP A 280      99.286  74.115  86.604  1.00  0.20           O  
ATOM   1594  CB  TRP A 280      98.685  73.381  89.275  1.00  0.20           C  
ATOM   1595  CG  TRP A 280      98.573  72.415  90.444  1.00  0.20           C  
ATOM   1596  CD1 TRP A 280      98.453  72.669  91.784  1.00  0.20           C  
ATOM   1597  CD2 TRP A 280      98.604  70.982  90.302  1.00  0.20           C  
ATOM   1598  NE1 TRP A 280      98.386  71.484  92.489  1.00  0.20           N  
ATOM   1599  CE2 TRP A 280      98.473  70.438  91.598  1.00  0.20           C  
ATOM   1600  CE3 TRP A 280      98.729  70.160  89.183  1.00  0.20           C  
ATOM   1601  CZ2 TRP A 280      98.452  69.062  91.794  1.00  0.20           C  
ATOM   1602  CZ3 TRP A 280      98.710  68.771  89.383  1.00  0.20           C  
ATOM   1603  CH2 TRP A 280      98.568  68.228  90.669  1.00  0.20           C  
ATOM   1604  N   HIS A 281     101.300  74.924  87.145  1.00  0.28           N  
ATOM   1605  CA  HIS A 281     101.488  75.662  85.911  1.00  0.28           C  
ATOM   1606  C   HIS A 281     102.549  74.984  85.070  1.00  0.28           C  
ATOM   1607  O   HIS A 281     103.117  75.593  84.169  1.00  0.28           O  
ATOM   1608  CB  HIS A 281     101.885  77.136  86.180  1.00  0.28           C  
ATOM   1609  CG  HIS A 281     100.769  77.988  86.715  1.00  0.28           C  
ATOM   1610  ND1 HIS A 281     100.300  77.803  88.000  1.00  0.28           N  
ATOM   1611  CD2 HIS A 281     100.112  79.019  86.121  1.00  0.28           C  
ATOM   1612  CE1 HIS A 281      99.363  78.717  88.162  1.00  0.28           C  
ATOM   1613  NE2 HIS A 281      99.211  79.483  87.055  1.00  0.28           N  
ATOM   1614  N   THR A 282     102.853  73.702  85.328  1.00  0.34           N  
ATOM   1615  CA  THR A 282     103.843  72.917  84.593  1.00  0.34           C  
ATOM   1616  C   THR A 282     103.397  72.636  83.170  1.00  0.34           C  
ATOM   1617  O   THR A 282     104.190  72.526  82.236  1.00  0.34           O  
ATOM   1618  CB  THR A 282     104.161  71.605  85.306  1.00  0.34           C  
ATOM   1619  OG1 THR A 282     103.054  70.713  85.344  1.00  0.34           O  
ATOM   1620  CG2 THR A 282     104.472  71.909  86.770  1.00  0.34           C  
ATOM   1621  N   ASP A 283     102.073  72.557  82.992  1.00  0.34           N  
ATOM   1622  CA  ASP A 283     101.391  72.400  81.739  1.00  0.34           C  
ATOM   1623  C   ASP A 283     101.184  73.774  81.088  1.00  0.34           C  
ATOM   1624  O   ASP A 283     100.492  74.645  81.623  1.00  0.34           O  
ATOM   1625  CB  ASP A 283     100.079  71.659  82.094  1.00  0.34           C  
ATOM   1626  CG  ASP A 283      99.384  71.065  80.887  1.00  0.34           C  
ATOM   1627  OD1 ASP A 283      99.959  71.144  79.773  1.00  0.34           O  
ATOM   1628  OD2 ASP A 283      98.280  70.499  81.089  1.00  0.34           O  
ATOM   1629  N   LEU A 284     101.835  74.031  79.934  1.00  0.25           N  
ATOM   1630  CA  LEU A 284     101.829  75.323  79.268  1.00  0.25           C  
ATOM   1631  C   LEU A 284     100.546  75.504  78.448  1.00  0.25           C  
ATOM   1632  O   LEU A 284     100.342  74.683  77.554  1.00  0.25           O  
ATOM   1633  CB  LEU A 284     103.044  75.465  78.311  1.00  0.25           C  
ATOM   1634  CG  LEU A 284     103.133  76.817  77.562  1.00  0.25           C  
ATOM   1635  CD1 LEU A 284     103.454  77.983  78.507  1.00  0.25           C  
ATOM   1636  CD2 LEU A 284     104.160  76.757  76.424  1.00  0.25           C  
ATOM   1637  N   PRO A 285      99.671  76.508  78.625  1.00  0.29           N  
ATOM   1638  CA  PRO A 285      98.350  76.377  78.019  1.00  0.29           C  
ATOM   1639  C   PRO A 285      98.003  77.706  77.326  1.00  0.29           C  
ATOM   1640  O   PRO A 285      98.726  77.946  76.358  1.00  0.29           O  
ATOM   1641  CB  PRO A 285      97.562  75.939  79.266  1.00  0.29           C  
ATOM   1642  CG  PRO A 285      98.137  76.799  80.407  1.00  0.29           C  
ATOM   1643  CD  PRO A 285      99.538  77.189  79.920  1.00  0.29           C  
ATOM   1644  N   PRO A 286      97.035  78.607  77.601  1.00  0.22           N  
ATOM   1645  CA  PRO A 286      96.915  79.865  76.874  1.00  0.22           C  
ATOM   1646  C   PRO A 286      98.112  80.794  76.872  1.00  0.22           C  
ATOM   1647  O   PRO A 286      98.982  80.704  77.734  1.00  0.22           O  
ATOM   1648  CB  PRO A 286      95.737  80.561  77.576  1.00  0.22           C  
ATOM   1649  CG  PRO A 286      94.811  79.414  77.949  1.00  0.22           C  
ATOM   1650  CD  PRO A 286      95.795  78.321  78.327  1.00  0.22           C  
ATOM   1651  N   GLY A 287      98.099  81.791  75.958  1.00  0.22           N  
ATOM   1652  CA  GLY A 287      99.024  82.928  75.942  1.00  0.22           C  
ATOM   1653  C   GLY A 287      98.724  83.953  77.009  1.00  0.22           C  
ATOM   1654  O   GLY A 287      98.634  85.150  76.747  1.00  0.22           O  
ATOM   1655  N   HIS A 288      98.498  83.473  78.237  1.00  0.25           N  
ATOM   1656  CA  HIS A 288      98.360  84.251  79.446  1.00  0.25           C  
ATOM   1657  C   HIS A 288      99.695  84.872  79.854  1.00  0.25           C  
ATOM   1658  O   HIS A 288     100.685  84.148  79.836  1.00  0.25           O  
ATOM   1659  CB  HIS A 288      97.947  83.330  80.609  1.00  0.25           C  
ATOM   1660  CG  HIS A 288      96.607  82.680  80.536  1.00  0.25           C  
ATOM   1661  ND1 HIS A 288      95.489  83.373  80.112  1.00  0.25           N  
ATOM   1662  CD2 HIS A 288      96.248  81.480  81.062  1.00  0.25           C  
ATOM   1663  CE1 HIS A 288      94.473  82.582  80.396  1.00  0.25           C  
ATOM   1664  NE2 HIS A 288      94.876  81.424  80.973  1.00  0.25           N  
ATOM   1665  N   PRO A 289      99.836  86.112  80.303  1.00  0.23           N  
ATOM   1666  CA  PRO A 289     101.163  86.714  80.434  1.00  0.23           C  
ATOM   1667  C   PRO A 289     101.566  86.617  81.893  1.00  0.23           C  
ATOM   1668  O   PRO A 289     101.920  87.611  82.526  1.00  0.23           O  
ATOM   1669  CB  PRO A 289     100.904  88.165  80.003  1.00  0.23           C  
ATOM   1670  CG  PRO A 289      99.470  88.457  80.462  1.00  0.23           C  
ATOM   1671  CD  PRO A 289      98.766  87.112  80.276  1.00  0.23           C  
ATOM   1672  N   MET A 290     101.513  85.382  82.413  1.00  0.24           N  
ATOM   1673  CA  MET A 290     101.696  85.006  83.796  1.00  0.24           C  
ATOM   1674  C   MET A 290     101.402  83.522  83.861  1.00  0.24           C  
ATOM   1675  O   MET A 290     100.448  83.039  84.471  1.00  0.24           O  
ATOM   1676  CB  MET A 290     100.795  85.778  84.793  1.00  0.24           C  
ATOM   1677  CG  MET A 290     101.165  85.551  86.274  1.00  0.24           C  
ATOM   1678  SD  MET A 290     100.157  86.522  87.436  1.00  0.24           S  
ATOM   1679  CE  MET A 290     100.831  88.156  87.013  1.00  0.24           C  
ATOM   1680  N   VAL A 291     102.247  82.757  83.165  1.00  0.24           N  
ATOM   1681  CA  VAL A 291     102.233  81.316  83.104  1.00  0.24           C  
ATOM   1682  C   VAL A 291     103.679  80.941  83.122  1.00  0.24           C  
ATOM   1683  O   VAL A 291     104.551  81.760  83.413  1.00  0.24           O  
ATOM   1684  CB  VAL A 291     101.570  80.675  81.882  1.00  0.24           C  
ATOM   1685  CG1 VAL A 291     100.057  80.878  82.004  1.00  0.24           C  
ATOM   1686  CG2 VAL A 291     102.161  81.242  80.574  1.00  0.24           C  
ATOM   1687  N   SER A 292     103.960  79.669  82.860  1.00  0.24           N  
ATOM   1688  CA  SER A 292     105.255  79.067  82.884  1.00  0.24           C  
ATOM   1689  C   SER A 292     106.364  79.691  82.094  1.00  0.24           C  
ATOM   1690  O   SER A 292     106.245  79.929  80.900  1.00  0.24           O  
ATOM   1691  CB  SER A 292     105.086  77.548  82.732  1.00  0.24           C  
ATOM   1692  OG  SER A 292     104.249  77.201  81.629  1.00  0.24           O  
ATOM   1693  N   GLY A 293     107.491  79.983  82.792  1.00  0.29           N  
ATOM   1694  CA  GLY A 293     108.644  80.630  82.192  1.00  0.29           C  
ATOM   1695  C   GLY A 293     108.995  81.990  82.717  1.00  0.29           C  
ATOM   1696  O   GLY A 293     109.747  82.715  82.073  1.00  0.29           O  
ATOM   1697  N   SER A 294     108.504  82.396  83.903  1.00  0.30           N  
ATOM   1698  CA  SER A 294     108.948  83.628  84.547  1.00  0.30           C  
ATOM   1699  C   SER A 294     110.436  83.696  84.890  1.00  0.30           C  
ATOM   1700  O   SER A 294     111.117  82.693  85.104  1.00  0.30           O  
ATOM   1701  CB  SER A 294     108.145  83.996  85.829  1.00  0.30           C  
ATOM   1702  OG  SER A 294     108.298  83.015  86.854  1.00  0.30           O  
ATOM   1703  N   GLN A 295     110.985  84.932  84.963  1.00  0.32           N  
ATOM   1704  CA  GLN A 295     112.291  85.196  85.546  1.00  0.32           C  
ATOM   1705  C   GLN A 295     112.379  84.676  86.981  1.00  0.32           C  
ATOM   1706  O   GLN A 295     111.520  84.940  87.817  1.00  0.32           O  
ATOM   1707  CB  GLN A 295     112.589  86.719  85.520  1.00  0.32           C  
ATOM   1708  CG  GLN A 295     113.958  87.151  86.105  1.00  0.32           C  
ATOM   1709  CD  GLN A 295     114.108  88.675  86.075  1.00  0.32           C  
ATOM   1710  OE1 GLN A 295     113.271  89.413  85.561  1.00  0.32           O  
ATOM   1711  NE2 GLN A 295     115.226  89.175  86.651  1.00  0.32           N  
ATOM   1712  N   THR A 296     113.418  83.874  87.281  1.00  0.28           N  
ATOM   1713  CA  THR A 296     113.439  83.038  88.476  1.00  0.28           C  
ATOM   1714  C   THR A 296     113.850  83.772  89.738  1.00  0.28           C  
ATOM   1715  O   THR A 296     113.614  83.303  90.850  1.00  0.28           O  
ATOM   1716  CB  THR A 296     114.373  81.842  88.300  1.00  0.28           C  
ATOM   1717  OG1 THR A 296     115.715  82.251  88.050  1.00  0.28           O  
ATOM   1718  CG2 THR A 296     113.943  81.027  87.070  1.00  0.28           C  
ATOM   1719  N   VAL A 297     114.479  84.949  89.587  1.00  0.32           N  
ATOM   1720  CA  VAL A 297     114.937  85.805  90.669  1.00  0.32           C  
ATOM   1721  C   VAL A 297     114.399  87.230  90.405  1.00  0.32           C  
ATOM   1722  O   VAL A 297     113.459  87.400  89.632  1.00  0.32           O  
ATOM   1723  CB  VAL A 297     116.461  85.707  90.857  1.00  0.32           C  
ATOM   1724  CG1 VAL A 297     116.861  84.253  91.207  1.00  0.32           C  
ATOM   1725  CG2 VAL A 297     117.221  86.149  89.593  1.00  0.32           C  
ATOM   1726  N   ASP A 298     114.941  88.306  91.017  1.00  0.33           N  
ATOM   1727  CA  ASP A 298     114.511  89.688  90.793  1.00  0.33           C  
ATOM   1728  C   ASP A 298     115.790  90.505  90.920  1.00  0.33           C  
ATOM   1729  O   ASP A 298     116.841  89.949  91.243  1.00  0.33           O  
ATOM   1730  CB  ASP A 298     113.421  90.157  91.817  1.00  0.33           C  
ATOM   1731  CG  ASP A 298     112.604  91.386  91.440  1.00  0.33           C  
ATOM   1732  OD1 ASP A 298     112.495  91.764  90.249  1.00  0.33           O  
ATOM   1733  OD2 ASP A 298     112.007  92.001  92.359  1.00  0.33           O  
ATOM   1734  N   PHE A 299     115.756  91.815  90.629  1.00  0.27           N  
ATOM   1735  CA  PHE A 299     116.943  92.627  90.369  1.00  0.27           C  
ATOM   1736  C   PHE A 299     117.946  92.731  91.508  1.00  0.27           C  
ATOM   1737  O   PHE A 299     119.147  92.511  91.329  1.00  0.27           O  
ATOM   1738  CB  PHE A 299     116.502  94.029  89.872  1.00  0.27           C  
ATOM   1739  CG  PHE A 299     115.520  93.862  88.732  1.00  0.27           C  
ATOM   1740  CD1 PHE A 299     115.698  92.896  87.722  1.00  0.27           C  
ATOM   1741  CD2 PHE A 299     114.369  94.656  88.686  1.00  0.27           C  
ATOM   1742  CE1 PHE A 299     114.705  92.643  86.773  1.00  0.27           C  
ATOM   1743  CE2 PHE A 299     113.384  94.426  87.724  1.00  0.27           C  
ATOM   1744  CZ  PHE A 299     113.514  93.367  86.817  1.00  0.27           C  
ATOM   1745  N   ASP A 300     117.470  92.964  92.736  1.00  0.38           N  
ATOM   1746  CA  ASP A 300     118.242  93.085  93.955  1.00  0.38           C  
ATOM   1747  C   ASP A 300     119.098  91.853  94.256  1.00  0.38           C  
ATOM   1748  O   ASP A 300     120.215  91.929  94.772  1.00  0.38           O  
ATOM   1749  CB  ASP A 300     117.303  93.330  95.162  1.00  0.38           C  
ATOM   1750  CG  ASP A 300     116.255  94.423  94.980  1.00  0.38           C  
ATOM   1751  OD1 ASP A 300     115.910  94.807  93.833  1.00  0.38           O  
ATOM   1752  OD2 ASP A 300     115.701  94.782  96.043  1.00  0.38           O  
ATOM   1753  N   LEU A 301     118.595  90.660  93.871  1.00  0.32           N  
ATOM   1754  CA  LEU A 301     119.237  89.374  94.066  1.00  0.32           C  
ATOM   1755  C   LEU A 301     120.457  89.168  93.174  1.00  0.32           C  
ATOM   1756  O   LEU A 301     121.218  88.220  93.360  1.00  0.32           O  
ATOM   1757  CB  LEU A 301     118.246  88.207  93.806  1.00  0.32           C  
ATOM   1758  CG  LEU A 301     117.016  88.159  94.740  1.00  0.32           C  
ATOM   1759  CD1 LEU A 301     116.056  87.039  94.315  1.00  0.32           C  
ATOM   1760  CD2 LEU A 301     117.403  87.946  96.210  1.00  0.32           C  
ATOM   1761  N   PHE A 302     120.698  90.050  92.178  1.00  0.28           N  
ATOM   1762  CA  PHE A 302     121.916  90.010  91.385  1.00  0.28           C  
ATOM   1763  C   PHE A 302     123.135  90.431  92.167  1.00  0.28           C  
ATOM   1764  O   PHE A 302     124.251  90.024  91.843  1.00  0.28           O  
ATOM   1765  CB  PHE A 302     121.843  90.940  90.152  1.00  0.28           C  
ATOM   1766  CG  PHE A 302     120.715  90.586  89.229  1.00  0.28           C  
ATOM   1767  CD1 PHE A 302     120.283  89.263  89.010  1.00  0.28           C  
ATOM   1768  CD2 PHE A 302     120.086  91.627  88.532  1.00  0.28           C  
ATOM   1769  CE1 PHE A 302     119.220  88.996  88.139  1.00  0.28           C  
ATOM   1770  CE2 PHE A 302     119.026  91.365  87.664  1.00  0.28           C  
ATOM   1771  CZ  PHE A 302     118.577  90.052  87.485  1.00  0.28           C  
ATOM   1772  N   ALA A 303     122.954  91.245  93.229  1.00  0.40           N  
ATOM   1773  CA  ALA A 303     124.015  91.547  94.151  1.00  0.40           C  
ATOM   1774  C   ALA A 303     124.519  90.323  94.907  1.00  0.40           C  
ATOM   1775  O   ALA A 303     123.810  89.369  95.223  1.00  0.40           O  
ATOM   1776  CB  ALA A 303     123.645  92.699  95.094  1.00  0.40           C  
ATOM   1777  N   ALA A 304     125.830  90.318  95.170  1.00  0.28           N  
ATOM   1778  CA  ALA A 304     126.561  89.298  95.879  1.00  0.28           C  
ATOM   1779  C   ALA A 304     126.222  89.298  97.356  1.00  0.28           C  
ATOM   1780  O   ALA A 304     125.319  90.013  97.786  1.00  0.28           O  
ATOM   1781  CB  ALA A 304     128.038  89.519  95.559  1.00  0.28           C  
ATOM   1782  N   GLU A 305     126.846  88.520  98.248  1.00  0.32           N  
ATOM   1783  CA  GLU A 305     127.869  87.492  98.209  1.00  0.32           C  
ATOM   1784  C   GLU A 305     127.302  86.162  97.774  1.00  0.32           C  
ATOM   1785  O   GLU A 305     128.015  85.222  97.421  1.00  0.32           O  
ATOM   1786  CB  GLU A 305     128.509  87.418  99.615  1.00  0.32           C  
ATOM   1787  CG  GLU A 305     127.533  87.185 100.807  1.00  0.32           C  
ATOM   1788  CD  GLU A 305     126.720  88.386 101.321  1.00  0.32           C  
ATOM   1789  OE1 GLU A 305     126.026  88.206 102.345  1.00  0.32           O  
ATOM   1790  OE2 GLU A 305     126.743  89.483 100.692  1.00  0.32           O  
ATOM   1791  N   HIS A 306     125.961  86.090  97.756  1.00  0.45           N  
ATOM   1792  CA  HIS A 306     125.200  85.015  97.160  1.00  0.45           C  
ATOM   1793  C   HIS A 306     125.424  84.875  95.653  1.00  0.45           C  
ATOM   1794  O   HIS A 306     125.732  83.797  95.149  1.00  0.45           O  
ATOM   1795  CB  HIS A 306     123.707  85.301  97.422  1.00  0.45           C  
ATOM   1796  CG  HIS A 306     123.369  85.298  98.883  1.00  0.45           C  
ATOM   1797  ND1 HIS A 306     123.524  84.127  99.594  1.00  0.45           N  
ATOM   1798  CD2 HIS A 306     122.945  86.297  99.703  1.00  0.45           C  
ATOM   1799  CE1 HIS A 306     123.193  84.430 100.833  1.00  0.45           C  
ATOM   1800  NE2 HIS A 306     122.836  85.731 100.955  1.00  0.45           N  
ATOM   1801  N   SER A 307     125.337  85.985  94.887  1.00  0.53           N  
ATOM   1802  CA  SER A 307     125.929  86.080  93.553  1.00  0.53           C  
ATOM   1803  C   SER A 307     127.454  86.032  93.588  1.00  0.53           C  
ATOM   1804  O   SER A 307     128.080  86.633  94.455  1.00  0.53           O  
ATOM   1805  CB  SER A 307     125.467  87.372  92.829  1.00  0.53           C  
ATOM   1806  OG  SER A 307     126.069  87.580  91.550  1.00  0.53           O  
ATOM   1807  N   LYS A 308     128.085  85.316  92.632  1.00  0.59           N  
ATOM   1808  CA  LYS A 308     129.540  85.206  92.567  1.00  0.59           C  
ATOM   1809  C   LYS A 308     130.079  85.232  91.142  1.00  0.59           C  
ATOM   1810  O   LYS A 308     131.259  85.489  90.902  1.00  0.59           O  
ATOM   1811  CB  LYS A 308     130.035  83.880  93.196  1.00  0.59           C  
ATOM   1812  CG  LYS A 308     129.774  83.763  94.704  1.00  0.59           C  
ATOM   1813  CD  LYS A 308     130.321  82.452  95.280  1.00  0.59           C  
ATOM   1814  CE  LYS A 308     130.068  82.327  96.782  1.00  0.59           C  
ATOM   1815  NZ  LYS A 308     130.587  81.023  97.249  1.00  0.59           N  
ATOM   1816  N   LEU A 309     129.237  84.969  90.132  1.00  0.65           N  
ATOM   1817  CA  LEU A 309     129.645  85.054  88.749  1.00  0.65           C  
ATOM   1818  C   LEU A 309     128.412  85.468  87.986  1.00  0.65           C  
ATOM   1819  O   LEU A 309     127.363  84.843  88.115  1.00  0.65           O  
ATOM   1820  CB  LEU A 309     130.200  83.686  88.268  1.00  0.65           C  
ATOM   1821  CG  LEU A 309     130.568  83.553  86.775  1.00  0.65           C  
ATOM   1822  CD1 LEU A 309     131.623  84.564  86.324  1.00  0.65           C  
ATOM   1823  CD2 LEU A 309     131.092  82.142  86.477  1.00  0.65           C  
ATOM   1824  N   LEU A 310     128.491  86.550  87.190  1.00  0.66           N  
ATOM   1825  CA  LEU A 310     127.350  87.015  86.426  1.00  0.66           C  
ATOM   1826  C   LEU A 310     127.682  86.903  84.959  1.00  0.66           C  
ATOM   1827  O   LEU A 310     128.559  87.588  84.436  1.00  0.66           O  
ATOM   1828  CB  LEU A 310     126.960  88.474  86.758  1.00  0.66           C  
ATOM   1829  CG  LEU A 310     126.434  88.669  88.195  1.00  0.66           C  
ATOM   1830  CD1 LEU A 310     126.264  90.159  88.495  1.00  0.66           C  
ATOM   1831  CD2 LEU A 310     125.100  87.945  88.435  1.00  0.66           C  
ATOM   1832  N   VAL A 311     126.966  86.007  84.261  1.00  0.71           N  
ATOM   1833  CA  VAL A 311     127.154  85.762  82.848  1.00  0.71           C  
ATOM   1834  C   VAL A 311     126.094  86.526  82.087  1.00  0.71           C  
ATOM   1835  O   VAL A 311     124.913  86.185  82.101  1.00  0.71           O  
ATOM   1836  CB  VAL A 311     127.065  84.272  82.525  1.00  0.71           C  
ATOM   1837  CG1 VAL A 311     127.275  84.021  81.021  1.00  0.71           C  
ATOM   1838  CG2 VAL A 311     128.147  83.517  83.324  1.00  0.71           C  
ATOM   1839  N   LEU A 312     126.502  87.601  81.393  1.00  0.72           N  
ATOM   1840  CA  LEU A 312     125.613  88.420  80.605  1.00  0.72           C  
ATOM   1841  C   LEU A 312     125.754  88.013  79.148  1.00  0.72           C  
ATOM   1842  O   LEU A 312     126.752  88.296  78.487  1.00  0.72           O  
ATOM   1843  CB  LEU A 312     125.918  89.931  80.771  1.00  0.72           C  
ATOM   1844  CG  LEU A 312     125.957  90.442  82.232  1.00  0.72           C  
ATOM   1845  CD1 LEU A 312     126.298  91.938  82.253  1.00  0.72           C  
ATOM   1846  CD2 LEU A 312     124.651  90.211  83.007  1.00  0.72           C  
ATOM   1847  N   ILE A 313     124.748  87.304  78.615  1.00  0.66           N  
ATOM   1848  CA  ILE A 313     124.801  86.690  77.302  1.00  0.66           C  
ATOM   1849  C   ILE A 313     123.469  86.903  76.612  1.00  0.66           C  
ATOM   1850  O   ILE A 313     122.405  86.725  77.203  1.00  0.66           O  
ATOM   1851  CB  ILE A 313     125.189  85.213  77.403  1.00  0.66           C  
ATOM   1852  CG1 ILE A 313     125.323  84.534  76.018  1.00  0.66           C  
ATOM   1853  CG2 ILE A 313     124.238  84.444  78.351  1.00  0.66           C  
ATOM   1854  CD1 ILE A 313     126.048  83.183  76.087  1.00  0.66           C  
ATOM   1855  N   GLY A 314     123.475  87.388  75.349  1.00  0.65           N  
ATOM   1856  CA  GLY A 314     122.236  87.750  74.655  1.00  0.65           C  
ATOM   1857  C   GLY A 314     121.623  89.049  75.122  1.00  0.65           C  
ATOM   1858  O   GLY A 314     120.455  89.338  74.866  1.00  0.65           O  
ATOM   1859  N   MET A 315     122.378  89.869  75.869  1.00  0.58           N  
ATOM   1860  CA  MET A 315     121.795  90.951  76.615  1.00  0.58           C  
ATOM   1861  C   MET A 315     122.741  92.135  76.734  1.00  0.58           C  
ATOM   1862  O   MET A 315     123.945  92.004  76.942  1.00  0.58           O  
ATOM   1863  CB  MET A 315     121.361  90.422  78.005  1.00  0.58           C  
ATOM   1864  CG  MET A 315     122.528  90.089  78.962  1.00  0.58           C  
ATOM   1865  SD  MET A 315     122.081  89.401  80.587  1.00  0.58           S  
ATOM   1866  CE  MET A 315     121.248  87.866  80.114  1.00  0.58           C  
ATOM   1867  N   ASN A 316     122.205  93.362  76.601  1.00  0.62           N  
ATOM   1868  CA  ASN A 316     122.969  94.583  76.771  1.00  0.62           C  
ATOM   1869  C   ASN A 316     122.398  95.322  77.975  1.00  0.62           C  
ATOM   1870  O   ASN A 316     121.738  96.355  77.822  1.00  0.62           O  
ATOM   1871  CB  ASN A 316     122.898  95.425  75.465  1.00  0.62           C  
ATOM   1872  CG  ASN A 316     123.960  96.518  75.448  1.00  0.62           C  
ATOM   1873  OD1 ASN A 316     124.895  96.507  76.249  1.00  0.62           O  
ATOM   1874  ND2 ASN A 316     123.822  97.483  74.512  1.00  0.62           N  
ATOM   1875  N   TRP A 317     122.572  94.777  79.198  1.00  0.58           N  
ATOM   1876  CA  TRP A 317     121.904  95.256  80.402  1.00  0.58           C  
ATOM   1877  C   TRP A 317     122.213  96.678  80.805  1.00  0.58           C  
ATOM   1878  O   TRP A 317     121.298  97.422  81.126  1.00  0.58           O  
ATOM   1879  CB  TRP A 317     122.070  94.301  81.615  1.00  0.58           C  
ATOM   1880  CG  TRP A 317     121.147  93.092  81.589  1.00  0.58           C  
ATOM   1881  CD1 TRP A 317     120.529  92.513  80.523  1.00  0.58           C  
ATOM   1882  CD2 TRP A 317     120.754  92.318  82.732  1.00  0.58           C  
ATOM   1883  NE1 TRP A 317     119.689  91.495  80.935  1.00  0.58           N  
ATOM   1884  CE2 TRP A 317     119.872  91.321  82.282  1.00  0.58           C  
ATOM   1885  CE3 TRP A 317     121.115  92.404  84.062  1.00  0.58           C  
ATOM   1886  CZ2 TRP A 317     119.388  90.345  83.144  1.00  0.58           C  
ATOM   1887  CZ3 TRP A 317     120.701  91.381  84.921  1.00  0.58           C  
ATOM   1888  CH2 TRP A 317     119.854  90.360  84.465  1.00  0.58           C  
ATOM   1889  N   ILE A 318     123.469  97.143  80.723  1.00  0.57           N  
ATOM   1890  CA  ILE A 318     123.829  98.507  81.099  1.00  0.57           C  
ATOM   1891  C   ILE A 318     123.081  99.564  80.294  1.00  0.57           C  
ATOM   1892  O   ILE A 318     122.750 100.631  80.801  1.00  0.57           O  
ATOM   1893  CB  ILE A 318     125.348  98.685  81.054  1.00  0.57           C  
ATOM   1894  CG1 ILE A 318     125.926  97.979  82.305  1.00  0.57           C  
ATOM   1895  CG2 ILE A 318     125.780 100.170  80.982  1.00  0.57           C  
ATOM   1896  CD1 ILE A 318     127.448  97.907  82.433  1.00  0.57           C  
ATOM   1897  N   CYS A 319     122.755  99.290  79.021  1.00  0.54           N  
ATOM   1898  CA  CYS A 319     121.906 100.173  78.238  1.00  0.54           C  
ATOM   1899  C   CYS A 319     120.412  99.881  78.351  1.00  0.54           C  
ATOM   1900  O   CYS A 319     119.572 100.784  78.470  1.00  0.54           O  
ATOM   1901  CB  CYS A 319     122.287 100.106  76.743  1.00  0.54           C  
ATOM   1902  SG  CYS A 319     124.048 100.475  76.507  1.00  0.54           S  
ATOM   1903  N   THR A 320     120.009  98.594  78.282  1.00  0.51           N  
ATOM   1904  CA  THR A 320     118.609  98.238  78.054  1.00  0.51           C  
ATOM   1905  C   THR A 320     117.881  97.898  79.338  1.00  0.51           C  
ATOM   1906  O   THR A 320     116.665  97.691  79.303  1.00  0.51           O  
ATOM   1907  CB  THR A 320     118.366  97.144  76.995  1.00  0.51           C  
ATOM   1908  OG1 THR A 320     118.859  95.851  77.342  1.00  0.51           O  
ATOM   1909  CG2 THR A 320     119.073  97.480  75.680  1.00  0.51           C  
ATOM   1910  N   LYS A 321     118.599  97.892  80.485  1.00  0.44           N  
ATOM   1911  CA  LYS A 321     118.099  97.709  81.842  1.00  0.44           C  
ATOM   1912  C   LYS A 321     119.092  98.340  82.820  1.00  0.44           C  
ATOM   1913  O   LYS A 321     119.553  97.736  83.781  1.00  0.44           O  
ATOM   1914  CB  LYS A 321     117.920  96.236  82.289  1.00  0.44           C  
ATOM   1915  CG  LYS A 321     117.202  95.300  81.313  1.00  0.44           C  
ATOM   1916  CD  LYS A 321     118.163  94.622  80.348  1.00  0.44           C  
ATOM   1917  CE  LYS A 321     117.535  93.579  79.429  1.00  0.44           C  
ATOM   1918  NZ  LYS A 321     116.679  94.276  78.461  1.00  0.44           N  
ATOM   1919  N   MET A 322     119.470  99.608  82.582  1.00  0.46           N  
ATOM   1920  CA  MET A 322     120.588 100.300  83.215  1.00  0.46           C  
ATOM   1921  C   MET A 322     120.850 100.168  84.725  1.00  0.46           C  
ATOM   1922  O   MET A 322     121.999  99.929  85.087  1.00  0.46           O  
ATOM   1923  CB  MET A 322     120.465 101.794  82.812  1.00  0.46           C  
ATOM   1924  CG  MET A 322     121.668 102.698  83.160  1.00  0.46           C  
ATOM   1925  SD  MET A 322     121.726 104.295  82.276  1.00  0.46           S  
ATOM   1926  CE  MET A 322     121.995 103.682  80.587  1.00  0.46           C  
ATOM   1927  N   PRO A 323     119.932 100.295  85.667  1.00  0.34           N  
ATOM   1928  CA  PRO A 323     120.228 100.158  87.087  1.00  0.34           C  
ATOM   1929  C   PRO A 323     120.340  98.734  87.547  1.00  0.34           C  
ATOM   1930  O   PRO A 323     120.728  98.557  88.695  1.00  0.34           O  
ATOM   1931  CB  PRO A 323     119.068 100.798  87.801  1.00  0.34           C  
ATOM   1932  CG  PRO A 323     117.960 100.687  86.781  1.00  0.34           C  
ATOM   1933  CD  PRO A 323     118.511 100.330  85.428  1.00  0.34           C  
ATOM   1934  N   ASP A 324     120.108  97.696  86.722  1.00  0.40           N  
ATOM   1935  CA  ASP A 324     120.522  96.343  87.061  1.00  0.40           C  
ATOM   1936  C   ASP A 324     122.030  96.320  87.264  1.00  0.40           C  
ATOM   1937  O   ASP A 324     122.572  95.589  88.086  1.00  0.40           O  
ATOM   1938  CB  ASP A 324     120.142  95.345  85.948  1.00  0.40           C  
ATOM   1939  CG  ASP A 324     118.643  95.115  85.899  1.00  0.40           C  
ATOM   1940  OD1 ASP A 324     117.931  95.625  86.798  1.00  0.40           O  
ATOM   1941  OD2 ASP A 324     118.222  94.394  84.960  1.00  0.40           O  
ATOM   1942  N   ALA A 325     122.734  97.239  86.572  1.00  0.48           N  
ATOM   1943  CA  ALA A 325     124.128  97.529  86.761  1.00  0.48           C  
ATOM   1944  C   ALA A 325     124.506  98.160  88.098  1.00  0.48           C  
ATOM   1945  O   ALA A 325     125.683  98.159  88.456  1.00  0.48           O  
ATOM   1946  CB  ALA A 325     124.618  98.411  85.615  1.00  0.48           C  
ATOM   1947  N   HIS A 326     123.545  98.679  88.901  1.00  0.54           N  
ATOM   1948  CA  HIS A 326     123.783  98.948  90.319  1.00  0.54           C  
ATOM   1949  C   HIS A 326     124.077  97.641  91.040  1.00  0.54           C  
ATOM   1950  O   HIS A 326     125.174  97.413  91.535  1.00  0.54           O  
ATOM   1951  CB  HIS A 326     122.533  99.623  90.963  1.00  0.54           C  
ATOM   1952  CG  HIS A 326     122.556  99.851  92.445  1.00  0.54           C  
ATOM   1953  ND1 HIS A 326     122.194  98.802  93.244  1.00  0.54           N  
ATOM   1954  CD2 HIS A 326     122.761 100.960  93.200  1.00  0.54           C  
ATOM   1955  CE1 HIS A 326     122.182  99.273  94.472  1.00  0.54           C  
ATOM   1956  NE2 HIS A 326     122.515 100.585  94.503  1.00  0.54           N  
ATOM   1957  N   TRP A 327     123.126  96.694  90.974  1.00  0.51           N  
ATOM   1958  CA  TRP A 327     123.194  95.397  91.614  1.00  0.51           C  
ATOM   1959  C   TRP A 327     124.292  94.490  91.057  1.00  0.51           C  
ATOM   1960  O   TRP A 327     124.977  93.787  91.796  1.00  0.51           O  
ATOM   1961  CB  TRP A 327     121.792  94.741  91.593  1.00  0.51           C  
ATOM   1962  CG  TRP A 327     120.719  95.668  92.151  1.00  0.51           C  
ATOM   1963  CD1 TRP A 327     119.774  96.383  91.462  1.00  0.51           C  
ATOM   1964  CD2 TRP A 327     120.601  96.062  93.532  1.00  0.51           C  
ATOM   1965  NE1 TRP A 327     119.076  97.182  92.330  1.00  0.51           N  
ATOM   1966  CE2 TRP A 327     119.559  97.015  93.599  1.00  0.51           C  
ATOM   1967  CE3 TRP A 327     121.302  95.707  94.681  1.00  0.51           C  
ATOM   1968  CZ2 TRP A 327     119.215  97.611  94.800  1.00  0.51           C  
ATOM   1969  CZ3 TRP A 327     120.953  96.311  95.899  1.00  0.51           C  
ATOM   1970  CH2 TRP A 327     119.915  97.252  95.959  1.00  0.51           C  
ATOM   1971  N   ILE A 328     124.538  94.514  89.729  1.00  0.56           N  
ATOM   1972  CA  ILE A 328     125.692  93.875  89.093  1.00  0.56           C  
ATOM   1973  C   ILE A 328     127.012  94.452  89.599  1.00  0.56           C  
ATOM   1974  O   ILE A 328     127.961  93.720  89.886  1.00  0.56           O  
ATOM   1975  CB  ILE A 328     125.645  94.017  87.566  1.00  0.56           C  
ATOM   1976  CG1 ILE A 328     124.435  93.266  86.964  1.00  0.56           C  
ATOM   1977  CG2 ILE A 328     126.965  93.574  86.882  1.00  0.56           C  
ATOM   1978  CD1 ILE A 328     124.186  93.569  85.484  1.00  0.56           C  
ATOM   1979  N   GLY A 329     127.106  95.793  89.749  1.00  0.55           N  
ATOM   1980  CA  GLY A 329     128.307  96.445  90.257  1.00  0.55           C  
ATOM   1981  C   GLY A 329     128.534  96.174  91.715  1.00  0.55           C  
ATOM   1982  O   GLY A 329     129.657  95.880  92.116  1.00  0.55           O  
ATOM   1983  N   ASP A 330     127.462  96.171  92.526  1.00  0.55           N  
ATOM   1984  CA  ASP A 330     127.467  95.742  93.909  1.00  0.55           C  
ATOM   1985  C   ASP A 330     127.867  94.287  94.072  1.00  0.55           C  
ATOM   1986  O   ASP A 330     128.539  93.910  95.031  1.00  0.55           O  
ATOM   1987  CB  ASP A 330     126.096  95.966  94.589  1.00  0.55           C  
ATOM   1988  CG  ASP A 330     125.901  97.414  95.014  1.00  0.55           C  
ATOM   1989  OD1 ASP A 330     126.729  98.285  94.648  1.00  0.55           O  
ATOM   1990  OD2 ASP A 330     124.940  97.633  95.796  1.00  0.55           O  
ATOM   1991  N   ALA A 331     127.498  93.396  93.131  1.00  0.58           N  
ATOM   1992  CA  ALA A 331     128.053  92.064  93.113  1.00  0.58           C  
ATOM   1993  C   ALA A 331     129.558  92.049  92.911  1.00  0.58           C  
ATOM   1994  O   ALA A 331     130.295  91.412  93.663  1.00  0.58           O  
ATOM   1995  CB  ALA A 331     127.363  91.196  92.047  1.00  0.58           C  
ATOM   1996  N   ARG A 332     130.059  92.818  91.927  1.00  0.51           N  
ATOM   1997  CA  ARG A 332     131.477  92.950  91.642  1.00  0.51           C  
ATOM   1998  C   ARG A 332     132.280  93.516  92.811  1.00  0.51           C  
ATOM   1999  O   ARG A 332     133.388  93.071  93.099  1.00  0.51           O  
ATOM   2000  CB  ARG A 332     131.675  93.786  90.360  1.00  0.51           C  
ATOM   2001  CG  ARG A 332     133.133  93.836  89.872  1.00  0.51           C  
ATOM   2002  CD  ARG A 332     133.308  94.643  88.586  1.00  0.51           C  
ATOM   2003  NE  ARG A 332     134.764  94.670  88.287  1.00  0.51           N  
ATOM   2004  CZ  ARG A 332     135.673  95.486  88.827  1.00  0.51           C  
ATOM   2005  NH1 ARG A 332     136.939  95.323  88.459  1.00  0.51           N  
ATOM   2006  NH2 ARG A 332     135.342  96.428  89.704  1.00  0.51           N  
ATOM   2007  N   LEU A 333     131.705  94.471  93.572  1.00  0.57           N  
ATOM   2008  CA  LEU A 333     132.275  94.987  94.810  1.00  0.57           C  
ATOM   2009  C   LEU A 333     132.548  93.920  95.865  1.00  0.57           C  
ATOM   2010  O   LEU A 333     133.497  94.032  96.636  1.00  0.57           O  
ATOM   2011  CB  LEU A 333     131.356  96.055  95.454  1.00  0.57           C  
ATOM   2012  CG  LEU A 333     131.243  97.384  94.679  1.00  0.57           C  
ATOM   2013  CD1 LEU A 333     130.204  98.300  95.341  1.00  0.57           C  
ATOM   2014  CD2 LEU A 333     132.582  98.128  94.580  1.00  0.57           C  
ATOM   2015  N   LYS A 334     131.737  92.846  95.919  1.00  0.55           N  
ATOM   2016  CA  LYS A 334     131.944  91.772  96.873  1.00  0.55           C  
ATOM   2017  C   LYS A 334     132.704  90.589  96.269  1.00  0.55           C  
ATOM   2018  O   LYS A 334     132.765  89.516  96.867  1.00  0.55           O  
ATOM   2019  CB  LYS A 334     130.609  91.267  97.471  1.00  0.55           C  
ATOM   2020  CG  LYS A 334     129.640  92.373  97.935  1.00  0.55           C  
ATOM   2021  CD  LYS A 334     128.549  91.850  98.889  1.00  0.55           C  
ATOM   2022  CE  LYS A 334     127.137  92.375  98.611  1.00  0.55           C  
ATOM   2023  NZ  LYS A 334     126.191  91.800  99.595  1.00  0.55           N  
ATOM   2024  N   GLY A 335     133.326  90.760  95.079  1.00  0.59           N  
ATOM   2025  CA  GLY A 335     134.229  89.772  94.488  1.00  0.59           C  
ATOM   2026  C   GLY A 335     133.682  88.973  93.337  1.00  0.59           C  
ATOM   2027  O   GLY A 335     134.358  88.083  92.825  1.00  0.59           O  
ATOM   2028  N   THR A 336     132.455  89.262  92.873  1.00  0.60           N  
ATOM   2029  CA  THR A 336     131.903  88.667  91.654  1.00  0.60           C  
ATOM   2030  C   THR A 336     132.673  89.011  90.398  1.00  0.60           C  
ATOM   2031  O   THR A 336     133.049  90.156  90.168  1.00  0.60           O  
ATOM   2032  CB  THR A 336     130.453  89.076  91.415  1.00  0.60           C  
ATOM   2033  OG1 THR A 336     129.630  88.494  92.408  1.00  0.60           O  
ATOM   2034  CG2 THR A 336     129.833  88.694  90.065  1.00  0.60           C  
ATOM   2035  N   ARG A 337     132.867  88.015  89.512  1.00  0.61           N  
ATOM   2036  CA  ARG A 337     133.364  88.230  88.164  1.00  0.61           C  
ATOM   2037  C   ARG A 337     132.199  88.531  87.226  1.00  0.61           C  
ATOM   2038  O   ARG A 337     131.189  87.823  87.215  1.00  0.61           O  
ATOM   2039  CB  ARG A 337     134.072  86.949  87.647  1.00  0.61           C  
ATOM   2040  CG  ARG A 337     135.364  86.576  88.401  1.00  0.61           C  
ATOM   2041  CD  ARG A 337     135.786  85.106  88.238  1.00  0.61           C  
ATOM   2042  NE  ARG A 337     136.117  84.826  86.800  1.00  0.61           N  
ATOM   2043  CZ  ARG A 337     136.270  83.598  86.287  1.00  0.61           C  
ATOM   2044  NH1 ARG A 337     136.590  83.478  85.005  1.00  0.61           N  
ATOM   2045  NH2 ARG A 337     136.112  82.502  87.021  1.00  0.61           N  
ATOM   2046  N   VAL A 338     132.294  89.596  86.413  1.00  0.70           N  
ATOM   2047  CA  VAL A 338     131.270  89.927  85.432  1.00  0.70           C  
ATOM   2048  C   VAL A 338     131.756  89.548  84.044  1.00  0.70           C  
ATOM   2049  O   VAL A 338     132.826  89.959  83.600  1.00  0.70           O  
ATOM   2050  CB  VAL A 338     130.921  91.410  85.465  1.00  0.70           C  
ATOM   2051  CG1 VAL A 338     129.823  91.758  84.436  1.00  0.70           C  
ATOM   2052  CG2 VAL A 338     130.449  91.792  86.882  1.00  0.70           C  
ATOM   2053  N   VAL A 339     130.965  88.736  83.314  1.00  0.74           N  
ATOM   2054  CA  VAL A 339     131.343  88.223  82.008  1.00  0.74           C  
ATOM   2055  C   VAL A 339     130.317  88.669  80.994  1.00  0.74           C  
ATOM   2056  O   VAL A 339     129.119  88.468  81.182  1.00  0.74           O  
ATOM   2057  CB  VAL A 339     131.412  86.697  81.974  1.00  0.74           C  
ATOM   2058  CG1 VAL A 339     132.033  86.204  80.649  1.00  0.74           C  
ATOM   2059  CG2 VAL A 339     132.262  86.196  83.153  1.00  0.74           C  
ATOM   2060  N   VAL A 340     130.752  89.284  79.880  1.00  0.75           N  
ATOM   2061  CA  VAL A 340     129.864  89.687  78.803  1.00  0.75           C  
ATOM   2062  C   VAL A 340     130.195  88.884  77.573  1.00  0.75           C  
ATOM   2063  O   VAL A 340     131.318  88.907  77.067  1.00  0.75           O  
ATOM   2064  CB  VAL A 340     129.961  91.169  78.465  1.00  0.75           C  
ATOM   2065  CG1 VAL A 340     129.032  91.552  77.290  1.00  0.75           C  
ATOM   2066  CG2 VAL A 340     129.540  91.963  79.708  1.00  0.75           C  
ATOM   2067  N   ILE A 341     129.196  88.153  77.053  1.00  0.72           N  
ATOM   2068  CA  ILE A 341     129.312  87.374  75.842  1.00  0.72           C  
ATOM   2069  C   ILE A 341     128.395  88.019  74.829  1.00  0.72           C  
ATOM   2070  O   ILE A 341     127.171  88.037  74.963  1.00  0.72           O  
ATOM   2071  CB  ILE A 341     128.978  85.902  76.035  1.00  0.72           C  
ATOM   2072  CG1 ILE A 341     129.913  85.251  77.080  1.00  0.72           C  
ATOM   2073  CG2 ILE A 341     129.106  85.156  74.690  1.00  0.72           C  
ATOM   2074  CD1 ILE A 341     129.335  85.251  78.496  1.00  0.72           C  
ATOM   2075  N   SER A 342     128.990  88.628  73.793  1.00  0.72           N  
ATOM   2076  CA  SER A 342     128.249  89.428  72.838  1.00  0.72           C  
ATOM   2077  C   SER A 342     129.056  89.487  71.571  1.00  0.72           C  
ATOM   2078  O   SER A 342     130.272  89.317  71.593  1.00  0.72           O  
ATOM   2079  CB  SER A 342     128.006  90.880  73.344  1.00  0.72           C  
ATOM   2080  OG  SER A 342     127.179  91.634  72.452  1.00  0.72           O  
ATOM   2081  N   ALA A 343     128.419  89.719  70.416  1.00  0.73           N  
ATOM   2082  CA  ALA A 343     129.113  89.957  69.168  1.00  0.73           C  
ATOM   2083  C   ALA A 343     129.841  91.293  69.152  1.00  0.73           C  
ATOM   2084  O   ALA A 343     130.954  91.413  68.637  1.00  0.73           O  
ATOM   2085  CB  ALA A 343     128.101  89.842  68.014  1.00  0.73           C  
ATOM   2086  N   ASP A 344     129.222  92.307  69.774  1.00  0.73           N  
ATOM   2087  CA  ASP A 344     129.679  93.672  69.765  1.00  0.73           C  
ATOM   2088  C   ASP A 344     130.168  94.110  71.133  1.00  0.73           C  
ATOM   2089  O   ASP A 344     129.694  93.666  72.184  1.00  0.73           O  
ATOM   2090  CB  ASP A 344     128.518  94.617  69.402  1.00  0.73           C  
ATOM   2091  CG  ASP A 344     127.989  94.290  68.023  1.00  0.73           C  
ATOM   2092  OD1 ASP A 344     128.768  94.446  67.052  1.00  0.73           O  
ATOM   2093  OD2 ASP A 344     126.799  93.894  67.940  1.00  0.73           O  
ATOM   2094  N   TYR A 345     131.121  95.063  71.153  1.00  0.72           N  
ATOM   2095  CA  TYR A 345     131.535  95.732  72.368  1.00  0.72           C  
ATOM   2096  C   TYR A 345     130.597  96.904  72.639  1.00  0.72           C  
ATOM   2097  O   TYR A 345     130.456  97.827  71.843  1.00  0.72           O  
ATOM   2098  CB  TYR A 345     133.008  96.209  72.258  1.00  0.72           C  
ATOM   2099  CG  TYR A 345     133.649  96.433  73.606  1.00  0.72           C  
ATOM   2100  CD1 TYR A 345     133.429  97.619  74.328  1.00  0.72           C  
ATOM   2101  CD2 TYR A 345     134.520  95.467  74.142  1.00  0.72           C  
ATOM   2102  CE1 TYR A 345     134.060  97.828  75.563  1.00  0.72           C  
ATOM   2103  CE2 TYR A 345     135.146  95.673  75.379  1.00  0.72           C  
ATOM   2104  CZ  TYR A 345     134.910  96.852  76.091  1.00  0.72           C  
ATOM   2105  OH  TYR A 345     135.534  97.067  77.334  1.00  0.72           O  
ATOM   2106  N   MET A 346     129.917  96.870  73.794  1.00  0.64           N  
ATOM   2107  CA  MET A 346     128.850  97.784  74.138  1.00  0.64           C  
ATOM   2108  C   MET A 346     129.177  98.488  75.445  1.00  0.64           C  
ATOM   2109  O   MET A 346     130.162  98.134  76.095  1.00  0.64           O  
ATOM   2110  CB  MET A 346     127.541  96.973  74.321  1.00  0.64           C  
ATOM   2111  CG  MET A 346     126.912  96.525  72.990  1.00  0.64           C  
ATOM   2112  SD  MET A 346     126.221  97.917  72.045  1.00  0.64           S  
ATOM   2113  CE  MET A 346     125.880  96.954  70.547  1.00  0.64           C  
ATOM   2114  N   PRO A 347     128.397  99.461  75.922  1.00  0.61           N  
ATOM   2115  CA  PRO A 347     128.584 100.028  77.256  1.00  0.61           C  
ATOM   2116  C   PRO A 347     128.471  99.018  78.391  1.00  0.61           C  
ATOM   2117  O   PRO A 347     129.041  99.258  79.453  1.00  0.61           O  
ATOM   2118  CB  PRO A 347     127.553 101.160  77.337  1.00  0.61           C  
ATOM   2119  CG  PRO A 347     127.380 101.601  75.878  1.00  0.61           C  
ATOM   2120  CD  PRO A 347     127.517 100.294  75.096  1.00  0.61           C  
ATOM   2121  N   THR A 348     127.758  97.880  78.192  1.00  0.65           N  
ATOM   2122  CA  THR A 348     127.806  96.725  79.096  1.00  0.65           C  
ATOM   2123  C   THR A 348     129.182  96.107  79.186  1.00  0.65           C  
ATOM   2124  O   THR A 348     129.691  95.807  80.263  1.00  0.65           O  
ATOM   2125  CB  THR A 348     126.817  95.613  78.751  1.00  0.65           C  
ATOM   2126  OG1 THR A 348     125.477  96.074  78.838  1.00  0.65           O  
ATOM   2127  CG2 THR A 348     126.884  94.438  79.730  1.00  0.65           C  
ATOM   2128  N   ALA A 349     129.842  95.939  78.025  1.00  0.70           N  
ATOM   2129  CA  ALA A 349     131.148  95.330  77.895  1.00  0.70           C  
ATOM   2130  C   ALA A 349     132.228  96.131  78.611  1.00  0.70           C  
ATOM   2131  O   ALA A 349     133.102  95.572  79.263  1.00  0.70           O  
ATOM   2132  CB  ALA A 349     131.474  95.138  76.401  1.00  0.70           C  
ATOM   2133  N   ASN A 350     132.129  97.473  78.566  1.00  0.63           N  
ATOM   2134  CA  ASN A 350     133.027  98.415  79.219  1.00  0.63           C  
ATOM   2135  C   ASN A 350     133.166  98.245  80.736  1.00  0.63           C  
ATOM   2136  O   ASN A 350     134.170  98.641  81.321  1.00  0.63           O  
ATOM   2137  CB  ASN A 350     132.538  99.851  78.882  1.00  0.63           C  
ATOM   2138  CG  ASN A 350     133.569 100.925  79.224  1.00  0.63           C  
ATOM   2139  OD1 ASN A 350     134.603 101.064  78.575  1.00  0.63           O  
ATOM   2140  ND2 ASN A 350     133.269 101.744  80.258  1.00  0.63           N  
ATOM   2141  N   LYS A 351     132.152  97.691  81.428  1.00  0.57           N  
ATOM   2142  CA  LYS A 351     132.178  97.592  82.878  1.00  0.57           C  
ATOM   2143  C   LYS A 351     132.232  96.156  83.359  1.00  0.57           C  
ATOM   2144  O   LYS A 351     131.997  95.879  84.535  1.00  0.57           O  
ATOM   2145  CB  LYS A 351     130.945  98.293  83.490  1.00  0.57           C  
ATOM   2146  CG  LYS A 351     130.886  99.794  83.167  1.00  0.57           C  
ATOM   2147  CD  LYS A 351     129.717 100.488  83.878  1.00  0.57           C  
ATOM   2148  CE  LYS A 351     129.611 101.974  83.538  1.00  0.57           C  
ATOM   2149  NZ  LYS A 351     128.380 102.534  84.135  1.00  0.57           N  
ATOM   2150  N   ALA A 352     132.561  95.211  82.465  1.00  0.69           N  
ATOM   2151  CA  ALA A 352     132.728  93.824  82.819  1.00  0.69           C  
ATOM   2152  C   ALA A 352     134.192  93.456  82.911  1.00  0.69           C  
ATOM   2153  O   ALA A 352     135.048  94.021  82.234  1.00  0.69           O  
ATOM   2154  CB  ALA A 352     132.056  92.933  81.769  1.00  0.69           C  
ATOM   2155  N   ASP A 353     134.511  92.479  83.776  1.00  0.71           N  
ATOM   2156  CA  ASP A 353     135.847  91.953  83.940  1.00  0.71           C  
ATOM   2157  C   ASP A 353     136.299  91.152  82.713  1.00  0.71           C  
ATOM   2158  O   ASP A 353     137.440  91.256  82.264  1.00  0.71           O  
ATOM   2159  CB  ASP A 353     135.914  91.108  85.237  1.00  0.71           C  
ATOM   2160  CG  ASP A 353     135.371  91.915  86.400  1.00  0.71           C  
ATOM   2161  OD1 ASP A 353     136.057  92.868  86.864  1.00  0.71           O  
ATOM   2162  OD2 ASP A 353     134.226  91.612  86.827  1.00  0.71           O  
ATOM   2163  N   GLU A 354     135.389  90.345  82.123  1.00  0.67           N  
ATOM   2164  CA  GLU A 354     135.668  89.546  80.943  1.00  0.67           C  
ATOM   2165  C   GLU A 354     134.732  89.914  79.805  1.00  0.67           C  
ATOM   2166  O   GLU A 354     133.510  89.931  79.945  1.00  0.67           O  
ATOM   2167  CB  GLU A 354     135.514  88.033  81.235  1.00  0.67           C  
ATOM   2168  CG  GLU A 354     136.511  87.544  82.317  1.00  0.67           C  
ATOM   2169  CD  GLU A 354     136.261  86.138  82.853  1.00  0.67           C  
ATOM   2170  OE1 GLU A 354     136.712  85.872  84.004  1.00  0.67           O  
ATOM   2171  OE2 GLU A 354     135.624  85.300  82.171  1.00  0.67           O  
ATOM   2172  N   ILE A 355     135.289  90.203  78.612  1.00  0.72           N  
ATOM   2173  CA  ILE A 355     134.503  90.454  77.415  1.00  0.72           C  
ATOM   2174  C   ILE A 355     134.881  89.392  76.417  1.00  0.72           C  
ATOM   2175  O   ILE A 355     136.023  89.312  75.972  1.00  0.72           O  
ATOM   2176  CB  ILE A 355     134.720  91.827  76.776  1.00  0.72           C  
ATOM   2177  CG1 ILE A 355     134.359  92.971  77.748  1.00  0.72           C  
ATOM   2178  CG2 ILE A 355     133.871  91.945  75.483  1.00  0.72           C  
ATOM   2179  CD1 ILE A 355     135.511  93.431  78.651  1.00  0.72           C  
ATOM   2180  N   VAL A 356     133.920  88.536  76.036  1.00  0.75           N  
ATOM   2181  CA  VAL A 356     134.164  87.458  75.103  1.00  0.75           C  
ATOM   2182  C   VAL A 356     133.331  87.709  73.867  1.00  0.75           C  
ATOM   2183  O   VAL A 356     132.100  87.673  73.888  1.00  0.75           O  
ATOM   2184  CB  VAL A 356     133.846  86.091  75.700  1.00  0.75           C  
ATOM   2185  CG1 VAL A 356     134.170  84.970  74.689  1.00  0.75           C  
ATOM   2186  CG2 VAL A 356     134.682  85.899  76.981  1.00  0.75           C  
ATOM   2187  N   ILE A 357     133.997  87.999  72.732  1.00  0.71           N  
ATOM   2188  CA  ILE A 357     133.346  88.128  71.441  1.00  0.71           C  
ATOM   2189  C   ILE A 357     132.763  86.797  70.989  1.00  0.71           C  
ATOM   2190  O   ILE A 357     133.437  85.767  71.002  1.00  0.71           O  
ATOM   2191  CB  ILE A 357     134.287  88.707  70.382  1.00  0.71           C  
ATOM   2192  CG1 ILE A 357     134.696  90.150  70.770  1.00  0.71           C  
ATOM   2193  CG2 ILE A 357     133.634  88.692  68.977  1.00  0.71           C  
ATOM   2194  CD1 ILE A 357     135.861  90.702  69.935  1.00  0.71           C  
ATOM   2195  N   LEU A 358     131.486  86.789  70.569  1.00  0.67           N  
ATOM   2196  CA  LEU A 358     130.851  85.601  70.043  1.00  0.67           C  
ATOM   2197  C   LEU A 358     130.187  85.893  68.708  1.00  0.67           C  
ATOM   2198  O   LEU A 358     129.502  86.894  68.526  1.00  0.67           O  
ATOM   2199  CB  LEU A 358     129.842  85.018  71.059  1.00  0.67           C  
ATOM   2200  CG  LEU A 358     129.371  83.587  70.742  1.00  0.67           C  
ATOM   2201  CD1 LEU A 358     130.524  82.571  70.831  1.00  0.67           C  
ATOM   2202  CD2 LEU A 358     128.237  83.138  71.669  1.00  0.67           C  
ATOM   2203  N   ARG A 359     130.405  85.032  67.692  1.00  0.62           N  
ATOM   2204  CA  ARG A 359     129.776  85.159  66.388  1.00  0.62           C  
ATOM   2205  C   ARG A 359     128.245  85.063  66.463  1.00  0.62           C  
ATOM   2206  O   ARG A 359     127.751  84.205  67.190  1.00  0.62           O  
ATOM   2207  CB  ARG A 359     130.371  84.083  65.425  1.00  0.62           C  
ATOM   2208  CG  ARG A 359     129.968  84.167  63.932  1.00  0.62           C  
ATOM   2209  CD  ARG A 359     128.651  83.464  63.561  1.00  0.62           C  
ATOM   2210  NE  ARG A 359     128.930  82.049  63.161  1.00  0.62           N  
ATOM   2211  CZ  ARG A 359     127.962  81.129  63.030  1.00  0.62           C  
ATOM   2212  NH1 ARG A 359     126.689  81.399  63.310  1.00  0.62           N  
ATOM   2213  NH2 ARG A 359     128.290  79.893  62.658  1.00  0.62           N  
ATOM   2214  N   PRO A 360     127.436  85.846  65.738  1.00  0.68           N  
ATOM   2215  CA  PRO A 360     125.981  85.738  65.807  1.00  0.68           C  
ATOM   2216  C   PRO A 360     125.414  84.337  65.597  1.00  0.68           C  
ATOM   2217  O   PRO A 360     125.653  83.720  64.554  1.00  0.68           O  
ATOM   2218  CB  PRO A 360     125.497  86.714  64.724  1.00  0.68           C  
ATOM   2219  CG  PRO A 360     126.565  87.814  64.686  1.00  0.68           C  
ATOM   2220  CD  PRO A 360     127.854  87.115  65.134  1.00  0.68           C  
ATOM   2221  N   GLY A 361     124.656  83.815  66.579  1.00  0.64           N  
ATOM   2222  CA  GLY A 361     124.015  82.514  66.470  1.00  0.64           C  
ATOM   2223  C   GLY A 361     124.883  81.327  66.794  1.00  0.64           C  
ATOM   2224  O   GLY A 361     124.558  80.209  66.400  1.00  0.64           O  
ATOM   2225  N   THR A 362     126.020  81.502  67.497  1.00  0.67           N  
ATOM   2226  CA  THR A 362     126.833  80.368  67.952  1.00  0.67           C  
ATOM   2227  C   THR A 362     126.650  80.066  69.426  1.00  0.67           C  
ATOM   2228  O   THR A 362     127.342  79.210  69.977  1.00  0.67           O  
ATOM   2229  CB  THR A 362     128.331  80.478  67.690  1.00  0.67           C  
ATOM   2230  OG1 THR A 362     128.868  81.686  68.190  1.00  0.67           O  
ATOM   2231  CG2 THR A 362     128.581  80.507  66.187  1.00  0.67           C  
ATOM   2232  N   ASP A 363     125.675  80.707  70.095  1.00  0.65           N  
ATOM   2233  CA  ASP A 363     125.378  80.612  71.512  1.00  0.65           C  
ATOM   2234  C   ASP A 363     125.149  79.187  72.004  1.00  0.65           C  
ATOM   2235  O   ASP A 363     125.682  78.771  73.031  1.00  0.65           O  
ATOM   2236  CB  ASP A 363     124.125  81.472  71.805  1.00  0.65           C  
ATOM   2237  CG  ASP A 363     124.325  82.890  71.288  1.00  0.65           C  
ATOM   2238  OD1 ASP A 363     124.273  83.063  70.037  1.00  0.65           O  
ATOM   2239  OD2 ASP A 363     124.542  83.795  72.128  1.00  0.65           O  
ATOM   2240  N   THR A 364     124.412  78.357  71.239  1.00  0.58           N  
ATOM   2241  CA  THR A 364     124.244  76.937  71.542  1.00  0.58           C  
ATOM   2242  C   THR A 364     125.558  76.180  71.558  1.00  0.58           C  
ATOM   2243  O   THR A 364     125.815  75.403  72.469  1.00  0.58           O  
ATOM   2244  CB  THR A 364     123.273  76.230  70.601  1.00  0.58           C  
ATOM   2245  OG1 THR A 364     122.005  76.855  70.678  1.00  0.58           O  
ATOM   2246  CG2 THR A 364     123.050  74.762  70.996  1.00  0.58           C  
ATOM   2247  N   ALA A 365     126.481  76.417  70.605  1.00  0.68           N  
ATOM   2248  CA  ALA A 365     127.799  75.801  70.626  1.00  0.68           C  
ATOM   2249  C   ALA A 365     128.635  76.196  71.841  1.00  0.68           C  
ATOM   2250  O   ALA A 365     129.291  75.349  72.453  1.00  0.68           O  
ATOM   2251  CB  ALA A 365     128.556  76.130  69.325  1.00  0.68           C  
ATOM   2252  N   PHE A 366     128.583  77.484  72.244  1.00  0.68           N  
ATOM   2253  CA  PHE A 366     129.208  77.983  73.457  1.00  0.68           C  
ATOM   2254  C   PHE A 366     128.665  77.287  74.711  1.00  0.68           C  
ATOM   2255  O   PHE A 366     129.411  76.709  75.498  1.00  0.68           O  
ATOM   2256  CB  PHE A 366     128.963  79.525  73.509  1.00  0.68           C  
ATOM   2257  CG  PHE A 366     129.617  80.219  74.675  1.00  0.68           C  
ATOM   2258  CD1 PHE A 366     128.950  80.311  75.910  1.00  0.68           C  
ATOM   2259  CD2 PHE A 366     130.880  80.819  74.540  1.00  0.68           C  
ATOM   2260  CE1 PHE A 366     129.551  80.949  77.002  1.00  0.68           C  
ATOM   2261  CE2 PHE A 366     131.481  81.469  75.628  1.00  0.68           C  
ATOM   2262  CZ  PHE A 366     130.822  81.519  76.863  1.00  0.68           C  
ATOM   2263  N   LEU A 367     127.329  77.252  74.881  1.00  0.65           N  
ATOM   2264  CA  LEU A 367     126.672  76.633  76.020  1.00  0.65           C  
ATOM   2265  C   LEU A 367     126.830  75.119  76.082  1.00  0.65           C  
ATOM   2266  O   LEU A 367     127.037  74.545  77.150  1.00  0.65           O  
ATOM   2267  CB  LEU A 367     125.180  77.028  76.065  1.00  0.65           C  
ATOM   2268  CG  LEU A 367     124.935  78.547  76.234  1.00  0.65           C  
ATOM   2269  CD1 LEU A 367     123.449  78.877  76.036  1.00  0.65           C  
ATOM   2270  CD2 LEU A 367     125.420  79.090  77.587  1.00  0.65           C  
ATOM   2271  N   LEU A 368     126.792  74.416  74.930  1.00  0.58           N  
ATOM   2272  CA  LEU A 368     127.123  73.002  74.851  1.00  0.58           C  
ATOM   2273  C   LEU A 368     128.558  72.703  75.266  1.00  0.58           C  
ATOM   2274  O   LEU A 368     128.837  71.669  75.871  1.00  0.58           O  
ATOM   2275  CB  LEU A 368     126.938  72.441  73.422  1.00  0.58           C  
ATOM   2276  CG  LEU A 368     125.484  72.337  72.925  1.00  0.58           C  
ATOM   2277  CD1 LEU A 368     125.485  71.998  71.427  1.00  0.58           C  
ATOM   2278  CD2 LEU A 368     124.650  71.310  73.697  1.00  0.58           C  
ATOM   2279  N   GLY A 369     129.518  73.603  74.954  1.00  0.67           N  
ATOM   2280  CA  GLY A 369     130.896  73.466  75.416  1.00  0.67           C  
ATOM   2281  C   GLY A 369     131.038  73.603  76.903  1.00  0.67           C  
ATOM   2282  O   GLY A 369     131.743  72.814  77.523  1.00  0.67           O  
ATOM   2283  N   VAL A 370     130.307  74.555  77.509  1.00  0.63           N  
ATOM   2284  CA  VAL A 370     130.213  74.719  78.954  1.00  0.63           C  
ATOM   2285  C   VAL A 370     129.575  73.508  79.626  1.00  0.63           C  
ATOM   2286  O   VAL A 370     130.062  73.008  80.637  1.00  0.63           O  
ATOM   2287  CB  VAL A 370     129.444  75.990  79.310  1.00  0.63           C  
ATOM   2288  CG1 VAL A 370     129.271  76.142  80.835  1.00  0.63           C  
ATOM   2289  CG2 VAL A 370     130.212  77.211  78.764  1.00  0.63           C  
ATOM   2290  N   ALA A 371     128.487  72.944  79.059  1.00  0.59           N  
ATOM   2291  CA  ALA A 371     127.882  71.726  79.572  1.00  0.59           C  
ATOM   2292  C   ALA A 371     128.825  70.527  79.559  1.00  0.59           C  
ATOM   2293  O   ALA A 371     128.952  69.809  80.549  1.00  0.59           O  
ATOM   2294  CB  ALA A 371     126.603  71.390  78.781  1.00  0.59           C  
ATOM   2295  N   ARG A 372     129.575  70.321  78.454  1.00  0.52           N  
ATOM   2296  CA  ARG A 372     130.631  69.324  78.411  1.00  0.52           C  
ATOM   2297  C   ARG A 372     131.734  69.588  79.424  1.00  0.52           C  
ATOM   2298  O   ARG A 372     132.188  68.662  80.089  1.00  0.52           O  
ATOM   2299  CB  ARG A 372     131.274  69.211  77.005  1.00  0.52           C  
ATOM   2300  CG  ARG A 372     130.338  68.603  75.942  1.00  0.52           C  
ATOM   2301  CD  ARG A 372     131.025  68.267  74.610  1.00  0.52           C  
ATOM   2302  NE  ARG A 372     131.542  69.543  74.008  1.00  0.52           N  
ATOM   2303  CZ  ARG A 372     130.850  70.330  73.172  1.00  0.52           C  
ATOM   2304  NH1 ARG A 372     131.429  71.421  72.673  1.00  0.52           N  
ATOM   2305  NH2 ARG A 372     129.601  70.051  72.819  1.00  0.52           N  
ATOM   2306  N   GLU A 373     132.169  70.852  79.594  1.00  0.54           N  
ATOM   2307  CA  GLU A 373     133.170  71.234  80.573  1.00  0.54           C  
ATOM   2308  C   GLU A 373     132.781  70.927  82.014  1.00  0.54           C  
ATOM   2309  O   GLU A 373     133.558  70.364  82.786  1.00  0.54           O  
ATOM   2310  CB  GLU A 373     133.472  72.746  80.451  1.00  0.54           C  
ATOM   2311  CG  GLU A 373     134.594  73.199  81.405  1.00  0.54           C  
ATOM   2312  CD  GLU A 373     135.011  74.654  81.277  1.00  0.54           C  
ATOM   2313  OE1 GLU A 373     136.050  74.940  81.941  1.00  0.54           O  
ATOM   2314  OE2 GLU A 373     134.389  75.437  80.531  1.00  0.54           O  
ATOM   2315  N   LEU A 374     131.532  71.243  82.406  1.00  0.58           N  
ATOM   2316  CA  LEU A 374     131.007  70.924  83.718  1.00  0.58           C  
ATOM   2317  C   LEU A 374     130.958  69.422  83.984  1.00  0.58           C  
ATOM   2318  O   LEU A 374     131.341  68.949  85.056  1.00  0.58           O  
ATOM   2319  CB  LEU A 374     129.584  71.515  83.878  1.00  0.58           C  
ATOM   2320  CG  LEU A 374     129.528  73.058  83.900  1.00  0.58           C  
ATOM   2321  CD1 LEU A 374     128.073  73.531  83.772  1.00  0.58           C  
ATOM   2322  CD2 LEU A 374     130.173  73.654  85.160  1.00  0.58           C  
ATOM   2323  N   ILE A 375     130.503  68.630  82.994  1.00  0.51           N  
ATOM   2324  CA  ILE A 375     130.429  67.178  83.084  1.00  0.51           C  
ATOM   2325  C   ILE A 375     131.792  66.499  83.137  1.00  0.51           C  
ATOM   2326  O   ILE A 375     132.025  65.630  83.982  1.00  0.51           O  
ATOM   2327  CB  ILE A 375     129.567  66.616  81.951  1.00  0.51           C  
ATOM   2328  CG1 ILE A 375     128.098  67.080  82.127  1.00  0.51           C  
ATOM   2329  CG2 ILE A 375     129.648  65.072  81.883  1.00  0.51           C  
ATOM   2330  CD1 ILE A 375     127.215  66.800  80.903  1.00  0.51           C  
ATOM   2331  N   THR A 376     132.758  66.884  82.272  1.00  0.55           N  
ATOM   2332  CA  THR A 376     134.081  66.255  82.229  1.00  0.55           C  
ATOM   2333  C   THR A 376     134.862  66.456  83.511  1.00  0.55           C  
ATOM   2334  O   THR A 376     135.447  65.518  84.062  1.00  0.55           O  
ATOM   2335  CB  THR A 376     134.974  66.708  81.070  1.00  0.55           C  
ATOM   2336  OG1 THR A 376     135.093  68.122  81.013  1.00  0.55           O  
ATOM   2337  CG2 THR A 376     134.386  66.247  79.729  1.00  0.55           C  
ATOM   2338  N   LYS A 377     134.827  67.690  84.044  1.00  0.53           N  
ATOM   2339  CA  LYS A 377     135.638  68.100  85.169  1.00  0.53           C  
ATOM   2340  C   LYS A 377     134.936  67.892  86.498  1.00  0.53           C  
ATOM   2341  O   LYS A 377     135.509  68.170  87.547  1.00  0.53           O  
ATOM   2342  CB  LYS A 377     135.992  69.598  85.031  1.00  0.53           C  
ATOM   2343  CG  LYS A 377     136.758  69.934  83.743  1.00  0.53           C  
ATOM   2344  CD  LYS A 377     137.118  71.425  83.651  1.00  0.53           C  
ATOM   2345  CE  LYS A 377     137.830  71.771  82.343  1.00  0.53           C  
ATOM   2346  NZ  LYS A 377     138.060  73.227  82.241  1.00  0.53           N  
ATOM   2347  N   LYS A 378     133.694  67.355  86.479  1.00  0.55           N  
ATOM   2348  CA  LYS A 378     132.937  66.943  87.654  1.00  0.55           C  
ATOM   2349  C   LYS A 378     132.513  68.124  88.519  1.00  0.55           C  
ATOM   2350  O   LYS A 378     132.471  68.033  89.743  1.00  0.55           O  
ATOM   2351  CB  LYS A 378     133.679  65.893  88.535  1.00  0.55           C  
ATOM   2352  CG  LYS A 378     134.287  64.691  87.788  1.00  0.55           C  
ATOM   2353  CD  LYS A 378     133.310  63.552  87.458  1.00  0.55           C  
ATOM   2354  CE  LYS A 378     134.025  62.249  87.071  1.00  0.55           C  
ATOM   2355  NZ  LYS A 378     135.007  62.507  85.992  1.00  0.55           N  
ATOM   2356  N   LEU A 379     132.154  69.254  87.883  1.00  0.58           N  
ATOM   2357  CA  LEU A 379     131.922  70.511  88.578  1.00  0.58           C  
ATOM   2358  C   LEU A 379     130.451  70.729  88.873  1.00  0.58           C  
ATOM   2359  O   LEU A 379     130.052  71.712  89.491  1.00  0.58           O  
ATOM   2360  CB  LEU A 379     132.401  71.696  87.704  1.00  0.58           C  
ATOM   2361  CG  LEU A 379     133.908  71.685  87.384  1.00  0.58           C  
ATOM   2362  CD1 LEU A 379     134.235  72.735  86.312  1.00  0.58           C  
ATOM   2363  CD2 LEU A 379     134.774  71.909  88.633  1.00  0.58           C  
ATOM   2364  N   TYR A 380     129.590  69.796  88.438  1.00  0.54           N  
ATOM   2365  CA  TYR A 380     128.197  69.754  88.825  1.00  0.54           C  
ATOM   2366  C   TYR A 380     127.996  69.406  90.305  1.00  0.54           C  
ATOM   2367  O   TYR A 380     128.656  68.527  90.859  1.00  0.54           O  
ATOM   2368  CB  TYR A 380     127.377  68.820  87.887  1.00  0.54           C  
ATOM   2369  CG  TYR A 380     127.956  67.428  87.802  1.00  0.54           C  
ATOM   2370  CD1 TYR A 380     127.544  66.427  88.695  1.00  0.54           C  
ATOM   2371  CD2 TYR A 380     128.909  67.111  86.818  1.00  0.54           C  
ATOM   2372  CE1 TYR A 380     128.099  65.141  88.625  1.00  0.54           C  
ATOM   2373  CE2 TYR A 380     129.455  65.823  86.741  1.00  0.54           C  
ATOM   2374  CZ  TYR A 380     129.065  64.845  87.661  1.00  0.54           C  
ATOM   2375  OH  TYR A 380     129.625  63.554  87.603  1.00  0.54           O  
ATOM   2376  N   ASP A 381     127.046  70.083  90.984  1.00  0.54           N  
ATOM   2377  CA  ASP A 381     126.682  69.789  92.357  1.00  0.54           C  
ATOM   2378  C   ASP A 381     125.894  68.482  92.423  1.00  0.54           C  
ATOM   2379  O   ASP A 381     124.707  68.425  92.109  1.00  0.54           O  
ATOM   2380  CB  ASP A 381     125.883  70.989  92.929  1.00  0.54           C  
ATOM   2381  CG  ASP A 381     125.490  70.832  94.394  1.00  0.54           C  
ATOM   2382  OD1 ASP A 381     125.754  69.754  94.985  1.00  0.54           O  
ATOM   2383  OD2 ASP A 381     124.871  71.792  94.914  1.00  0.54           O  
ATOM   2384  N   ARG A 382     126.558  67.379  92.817  1.00  0.49           N  
ATOM   2385  CA  ARG A 382     125.992  66.048  92.762  1.00  0.49           C  
ATOM   2386  C   ARG A 382     124.728  65.866  93.570  1.00  0.49           C  
ATOM   2387  O   ARG A 382     123.746  65.346  93.053  1.00  0.49           O  
ATOM   2388  CB  ARG A 382     127.023  65.014  93.268  1.00  0.49           C  
ATOM   2389  CG  ARG A 382     128.162  64.754  92.271  1.00  0.49           C  
ATOM   2390  CD  ARG A 382     129.225  63.820  92.842  1.00  0.49           C  
ATOM   2391  NE  ARG A 382     130.223  63.590  91.752  1.00  0.49           N  
ATOM   2392  CZ  ARG A 382     131.382  62.950  91.945  1.00  0.49           C  
ATOM   2393  NH1 ARG A 382     132.227  62.818  90.930  1.00  0.49           N  
ATOM   2394  NH2 ARG A 382     131.709  62.444  93.129  1.00  0.49           N  
ATOM   2395  N   ASP A 383     124.694  66.322  94.828  1.00  0.46           N  
ATOM   2396  CA  ASP A 383     123.545  66.154  95.692  1.00  0.46           C  
ATOM   2397  C   ASP A 383     122.336  66.942  95.209  1.00  0.46           C  
ATOM   2398  O   ASP A 383     121.214  66.433  95.158  1.00  0.46           O  
ATOM   2399  CB  ASP A 383     123.926  66.554  97.134  1.00  0.46           C  
ATOM   2400  CG  ASP A 383     124.793  65.487  97.790  1.00  0.46           C  
ATOM   2401  OD1 ASP A 383     125.097  64.455  97.137  1.00  0.46           O  
ATOM   2402  OD2 ASP A 383     125.139  65.697  98.978  1.00  0.46           O  
ATOM   2403  N   ALA A 384     122.540  68.200  94.770  1.00  0.46           N  
ATOM   2404  CA  ALA A 384     121.495  68.978  94.141  1.00  0.46           C  
ATOM   2405  C   ALA A 384     120.981  68.366  92.839  1.00  0.46           C  
ATOM   2406  O   ALA A 384     119.774  68.255  92.624  1.00  0.46           O  
ATOM   2407  CB  ALA A 384     122.017  70.401  93.879  1.00  0.46           C  
ATOM   2408  N   VAL A 385     121.890  67.910  91.958  1.00  0.44           N  
ATOM   2409  CA  VAL A 385     121.557  67.253  90.704  1.00  0.44           C  
ATOM   2410  C   VAL A 385     120.845  65.915  90.895  1.00  0.44           C  
ATOM   2411  O   VAL A 385     119.827  65.651  90.265  1.00  0.44           O  
ATOM   2412  CB  VAL A 385     122.812  67.128  89.842  1.00  0.44           C  
ATOM   2413  CG1 VAL A 385     122.589  66.259  88.600  1.00  0.44           C  
ATOM   2414  CG2 VAL A 385     123.254  68.536  89.394  1.00  0.44           C  
ATOM   2415  N   ILE A 386     121.313  65.037  91.807  1.00  0.44           N  
ATOM   2416  CA  ILE A 386     120.688  63.742  92.070  1.00  0.44           C  
ATOM   2417  C   ILE A 386     119.274  63.887  92.614  1.00  0.44           C  
ATOM   2418  O   ILE A 386     118.361  63.180  92.195  1.00  0.44           O  
ATOM   2419  CB  ILE A 386     121.548  62.896  93.028  1.00  0.44           C  
ATOM   2420  CG1 ILE A 386     122.857  62.436  92.338  1.00  0.44           C  
ATOM   2421  CG2 ILE A 386     120.793  61.657  93.571  1.00  0.44           C  
ATOM   2422  CD1 ILE A 386     123.920  61.938  93.331  1.00  0.44           C  
ATOM   2423  N   GLN A 387     119.052  64.811  93.570  1.00  0.39           N  
ATOM   2424  CA  GLN A 387     117.765  64.919  94.228  1.00  0.39           C  
ATOM   2425  C   GLN A 387     116.752  65.808  93.516  1.00  0.39           C  
ATOM   2426  O   GLN A 387     115.551  65.564  93.598  1.00  0.39           O  
ATOM   2427  CB  GLN A 387     117.950  65.458  95.669  1.00  0.39           C  
ATOM   2428  CG  GLN A 387     118.871  64.594  96.565  1.00  0.39           C  
ATOM   2429  CD  GLN A 387     118.309  63.193  96.807  1.00  0.39           C  
ATOM   2430  OE1 GLN A 387     117.132  63.001  97.106  1.00  0.39           O  
ATOM   2431  NE2 GLN A 387     119.185  62.166  96.707  1.00  0.39           N  
ATOM   2432  N   ARG A 388     117.192  66.899  92.849  1.00  0.29           N  
ATOM   2433  CA  ARG A 388     116.270  67.935  92.401  1.00  0.29           C  
ATOM   2434  C   ARG A 388     116.220  68.158  90.901  1.00  0.29           C  
ATOM   2435  O   ARG A 388     115.429  68.980  90.442  1.00  0.29           O  
ATOM   2436  CB  ARG A 388     116.633  69.301  93.039  1.00  0.29           C  
ATOM   2437  CG  ARG A 388     116.609  69.300  94.579  1.00  0.29           C  
ATOM   2438  CD  ARG A 388     116.992  70.657  95.169  1.00  0.29           C  
ATOM   2439  NE  ARG A 388     116.922  70.515  96.659  1.00  0.29           N  
ATOM   2440  CZ  ARG A 388     117.201  71.505  97.517  1.00  0.29           C  
ATOM   2441  NH1 ARG A 388     117.112  71.281  98.827  1.00  0.29           N  
ATOM   2442  NH2 ARG A 388     117.567  72.708  97.091  1.00  0.29           N  
ATOM   2443  N   THR A 389     117.014  67.444  90.085  1.00  0.36           N  
ATOM   2444  CA  THR A 389     116.860  67.486  88.631  1.00  0.36           C  
ATOM   2445  C   THR A 389     116.361  66.134  88.192  1.00  0.36           C  
ATOM   2446  O   THR A 389     116.210  65.212  88.990  1.00  0.36           O  
ATOM   2447  CB  THR A 389     118.099  67.881  87.808  1.00  0.36           C  
ATOM   2448  OG1 THR A 389     119.081  66.856  87.704  1.00  0.36           O  
ATOM   2449  CG2 THR A 389     118.791  69.090  88.450  1.00  0.36           C  
ATOM   2450  N   ASP A 390     116.087  65.951  86.895  1.00  0.38           N  
ATOM   2451  CA  ASP A 390     115.634  64.694  86.368  1.00  0.38           C  
ATOM   2452  C   ASP A 390     116.786  63.786  85.948  1.00  0.38           C  
ATOM   2453  O   ASP A 390     116.584  62.781  85.272  1.00  0.38           O  
ATOM   2454  CB  ASP A 390     114.591  64.918  85.243  1.00  0.38           C  
ATOM   2455  CG  ASP A 390     115.071  65.792  84.089  1.00  0.38           C  
ATOM   2456  OD1 ASP A 390     116.007  66.611  84.288  1.00  0.38           O  
ATOM   2457  OD2 ASP A 390     114.463  65.661  83.000  1.00  0.38           O  
ATOM   2458  N   LEU A 391     118.023  64.038  86.447  1.00  0.44           N  
ATOM   2459  CA  LEU A 391     119.170  63.164  86.228  1.00  0.44           C  
ATOM   2460  C   LEU A 391     118.947  61.683  86.576  1.00  0.44           C  
ATOM   2461  O   LEU A 391     119.401  60.853  85.786  1.00  0.44           O  
ATOM   2462  CB  LEU A 391     120.453  63.647  86.977  1.00  0.44           C  
ATOM   2463  CG  LEU A 391     121.744  62.867  86.592  1.00  0.44           C  
ATOM   2464  CD1 LEU A 391     122.178  63.182  85.153  1.00  0.44           C  
ATOM   2465  CD2 LEU A 391     122.919  63.089  87.556  1.00  0.44           C  
ATOM   2466  N   PRO A 392     118.295  61.223  87.655  1.00  0.41           N  
ATOM   2467  CA  PRO A 392     118.128  59.795  87.872  1.00  0.41           C  
ATOM   2468  C   PRO A 392     116.975  59.201  87.075  1.00  0.41           C  
ATOM   2469  O   PRO A 392     116.763  57.994  87.183  1.00  0.41           O  
ATOM   2470  CB  PRO A 392     117.875  59.700  89.385  1.00  0.41           C  
ATOM   2471  CG  PRO A 392     117.137  60.992  89.739  1.00  0.41           C  
ATOM   2472  CD  PRO A 392     117.712  62.015  88.755  1.00  0.41           C  
ATOM   2473  N   LEU A 393     116.177  59.979  86.309  1.00  0.34           N  
ATOM   2474  CA  LEU A 393     115.094  59.414  85.515  1.00  0.34           C  
ATOM   2475  C   LEU A 393     115.575  58.523  84.369  1.00  0.34           C  
ATOM   2476  O   LEU A 393     116.488  58.835  83.604  1.00  0.34           O  
ATOM   2477  CB  LEU A 393     114.088  60.472  84.988  1.00  0.34           C  
ATOM   2478  CG  LEU A 393     112.935  60.806  85.963  1.00  0.34           C  
ATOM   2479  CD1 LEU A 393     113.415  61.438  87.278  1.00  0.34           C  
ATOM   2480  CD2 LEU A 393     111.910  61.725  85.280  1.00  0.34           C  
ATOM   2481  N   LEU A 394     114.944  57.348  84.211  1.00  0.26           N  
ATOM   2482  CA  LEU A 394     115.393  56.359  83.257  1.00  0.26           C  
ATOM   2483  C   LEU A 394     114.715  56.498  81.907  1.00  0.26           C  
ATOM   2484  O   LEU A 394     113.657  55.924  81.654  1.00  0.26           O  
ATOM   2485  CB  LEU A 394     115.128  54.925  83.770  1.00  0.26           C  
ATOM   2486  CG  LEU A 394     115.945  54.472  84.992  1.00  0.26           C  
ATOM   2487  CD1 LEU A 394     115.499  53.053  85.378  1.00  0.26           C  
ATOM   2488  CD2 LEU A 394     117.457  54.494  84.725  1.00  0.26           C  
ATOM   2489  N   VAL A 395     115.358  57.191  80.948  1.00  0.35           N  
ATOM   2490  CA  VAL A 395     114.830  57.376  79.601  1.00  0.35           C  
ATOM   2491  C   VAL A 395     114.554  56.080  78.851  1.00  0.35           C  
ATOM   2492  O   VAL A 395     113.581  55.964  78.110  1.00  0.35           O  
ATOM   2493  CB  VAL A 395     115.720  58.253  78.729  1.00  0.35           C  
ATOM   2494  CG1 VAL A 395     115.869  59.649  79.359  1.00  0.35           C  
ATOM   2495  CG2 VAL A 395     117.105  57.626  78.458  1.00  0.35           C  
ATOM   2496  N   ARG A 396     115.394  55.045  79.045  1.00  0.31           N  
ATOM   2497  CA  ARG A 396     115.195  53.713  78.516  1.00  0.31           C  
ATOM   2498  C   ARG A 396     113.963  53.032  79.079  1.00  0.31           C  
ATOM   2499  O   ARG A 396     113.298  52.306  78.359  1.00  0.31           O  
ATOM   2500  CB  ARG A 396     116.409  52.787  78.781  1.00  0.31           C  
ATOM   2501  CG  ARG A 396     117.678  53.156  77.986  1.00  0.31           C  
ATOM   2502  CD  ARG A 396     118.896  52.263  78.291  1.00  0.31           C  
ATOM   2503  NE  ARG A 396     118.607  50.847  77.871  1.00  0.31           N  
ATOM   2504  CZ  ARG A 396     119.289  49.773  78.294  1.00  0.31           C  
ATOM   2505  NH1 ARG A 396     118.954  48.572  77.835  1.00  0.31           N  
ATOM   2506  NH2 ARG A 396     120.296  49.872  79.158  1.00  0.31           N  
ATOM   2507  N   LEU A 397     113.630  53.227  80.370  1.00  0.22           N  
ATOM   2508  CA  LEU A 397     112.473  52.588  80.975  1.00  0.22           C  
ATOM   2509  C   LEU A 397     111.176  53.185  80.467  1.00  0.22           C  
ATOM   2510  O   LEU A 397     110.359  52.504  79.850  1.00  0.22           O  
ATOM   2511  CB  LEU A 397     112.563  52.769  82.511  1.00  0.22           C  
ATOM   2512  CG  LEU A 397     111.406  52.203  83.360  1.00  0.22           C  
ATOM   2513  CD1 LEU A 397     111.264  50.683  83.204  1.00  0.22           C  
ATOM   2514  CD2 LEU A 397     111.620  52.577  84.835  1.00  0.22           C  
ATOM   2515  N   ASP A 398     111.015  54.510  80.629  1.00  0.28           N  
ATOM   2516  CA  ASP A 398     109.803  55.227  80.296  1.00  0.28           C  
ATOM   2517  C   ASP A 398     109.492  55.221  78.806  1.00  0.28           C  
ATOM   2518  O   ASP A 398     108.344  55.118  78.381  1.00  0.28           O  
ATOM   2519  CB  ASP A 398     109.899  56.676  80.829  1.00  0.28           C  
ATOM   2520  CG  ASP A 398     109.930  56.712  82.352  1.00  0.28           C  
ATOM   2521  OD1 ASP A 398     109.718  55.656  82.998  1.00  0.28           O  
ATOM   2522  OD2 ASP A 398     110.184  57.823  82.881  1.00  0.28           O  
ATOM   2523  N   THR A 399     110.530  55.299  77.946  1.00  0.36           N  
ATOM   2524  CA  THR A 399     110.319  55.291  76.501  1.00  0.36           C  
ATOM   2525  C   THR A 399     110.485  53.903  75.917  1.00  0.36           C  
ATOM   2526  O   THR A 399     110.345  53.711  74.709  1.00  0.36           O  
ATOM   2527  CB  THR A 399     111.198  56.273  75.726  1.00  0.36           C  
ATOM   2528  OG1 THR A 399     112.585  55.916  75.737  1.00  0.36           O  
ATOM   2529  CG2 THR A 399     111.091  57.676  76.333  1.00  0.36           C  
ATOM   2530  N   GLY A 400     110.772  52.877  76.752  1.00  0.40           N  
ATOM   2531  CA  GLY A 400     111.132  51.512  76.349  1.00  0.40           C  
ATOM   2532  C   GLY A 400     112.172  51.463  75.265  1.00  0.40           C  
ATOM   2533  O   GLY A 400     111.943  50.869  74.214  1.00  0.40           O  
ATOM   2534  N   GLU A 401     113.284  52.182  75.507  1.00  0.40           N  
ATOM   2535  CA  GLU A 401     114.503  52.197  74.716  1.00  0.40           C  
ATOM   2536  C   GLU A 401     114.404  52.886  73.370  1.00  0.40           C  
ATOM   2537  O   GLU A 401     115.279  52.763  72.519  1.00  0.40           O  
ATOM   2538  CB  GLU A 401     115.091  50.781  74.589  1.00  0.40           C  
ATOM   2539  CG  GLU A 401     115.350  50.152  75.975  1.00  0.40           C  
ATOM   2540  CD  GLU A 401     115.725  48.686  75.863  1.00  0.40           C  
ATOM   2541  OE1 GLU A 401     116.900  48.390  76.224  1.00  0.40           O  
ATOM   2542  OE2 GLU A 401     114.859  47.867  75.481  1.00  0.40           O  
ATOM   2543  N   ARG A 402     113.352  53.694  73.162  1.00  0.32           N  
ATOM   2544  CA  ARG A 402     113.130  54.356  71.895  1.00  0.32           C  
ATOM   2545  C   ARG A 402     113.856  55.681  71.748  1.00  0.32           C  
ATOM   2546  O   ARG A 402     113.919  56.215  70.651  1.00  0.32           O  
ATOM   2547  CB  ARG A 402     111.617  54.617  71.702  1.00  0.32           C  
ATOM   2548  CG  ARG A 402     110.789  53.329  71.526  1.00  0.32           C  
ATOM   2549  CD  ARG A 402     109.281  53.559  71.698  1.00  0.32           C  
ATOM   2550  NE  ARG A 402     108.580  52.242  71.518  1.00  0.32           N  
ATOM   2551  CZ  ARG A 402     108.530  51.287  72.457  1.00  0.32           C  
ATOM   2552  NH1 ARG A 402     107.957  50.118  72.173  1.00  0.32           N  
ATOM   2553  NH2 ARG A 402     109.033  51.455  73.671  1.00  0.32           N  
ATOM   2554  N   LEU A 403     114.433  56.287  72.804  1.00  0.31           N  
ATOM   2555  CA  LEU A 403     115.249  57.476  72.586  1.00  0.31           C  
ATOM   2556  C   LEU A 403     116.622  57.165  72.011  1.00  0.31           C  
ATOM   2557  O   LEU A 403     117.370  56.333  72.519  1.00  0.31           O  
ATOM   2558  CB  LEU A 403     115.480  58.341  73.848  1.00  0.31           C  
ATOM   2559  CG  LEU A 403     114.213  58.937  74.487  1.00  0.31           C  
ATOM   2560  CD1 LEU A 403     114.609  59.886  75.625  1.00  0.31           C  
ATOM   2561  CD2 LEU A 403     113.319  59.693  73.493  1.00  0.31           C  
ATOM   2562  N   SER A 404     117.007  57.892  70.950  1.00  0.41           N  
ATOM   2563  CA  SER A 404     118.332  57.803  70.378  1.00  0.41           C  
ATOM   2564  C   SER A 404     118.652  59.134  69.732  1.00  0.41           C  
ATOM   2565  O   SER A 404     117.773  59.983  69.567  1.00  0.41           O  
ATOM   2566  CB  SER A 404     118.498  56.635  69.347  1.00  0.41           C  
ATOM   2567  OG  SER A 404     118.015  56.942  68.031  1.00  0.41           O  
ATOM   2568  N   ALA A 405     119.927  59.357  69.367  1.00  0.38           N  
ATOM   2569  CA  ALA A 405     120.325  60.517  68.610  1.00  0.38           C  
ATOM   2570  C   ALA A 405     121.408  60.099  67.634  1.00  0.38           C  
ATOM   2571  O   ALA A 405     122.363  59.414  67.994  1.00  0.38           O  
ATOM   2572  CB  ALA A 405     120.835  61.646  69.527  1.00  0.38           C  
ATOM   2573  N   ARG A 406     121.261  60.494  66.362  1.00  0.26           N  
ATOM   2574  CA  ARG A 406     122.115  60.045  65.280  1.00  0.26           C  
ATOM   2575  C   ARG A 406     121.837  60.948  64.096  1.00  0.26           C  
ATOM   2576  O   ARG A 406     120.971  60.666  63.272  1.00  0.26           O  
ATOM   2577  CB  ARG A 406     121.801  58.577  64.893  1.00  0.26           C  
ATOM   2578  CG  ARG A 406     122.725  57.990  63.808  1.00  0.26           C  
ATOM   2579  CD  ARG A 406     122.256  56.614  63.341  1.00  0.26           C  
ATOM   2580  NE  ARG A 406     123.233  56.166  62.299  1.00  0.26           N  
ATOM   2581  CZ  ARG A 406     123.174  54.988  61.666  1.00  0.26           C  
ATOM   2582  NH1 ARG A 406     124.104  54.688  60.762  1.00  0.26           N  
ATOM   2583  NH2 ARG A 406     122.208  54.110  61.918  1.00  0.26           N  
ATOM   2584  N   ASP A 407     122.497  62.126  64.079  1.00  0.23           N  
ATOM   2585  CA  ASP A 407     122.298  63.222  63.136  1.00  0.23           C  
ATOM   2586  C   ASP A 407     120.940  63.925  63.275  1.00  0.23           C  
ATOM   2587  O   ASP A 407     120.631  64.895  62.585  1.00  0.23           O  
ATOM   2588  CB  ASP A 407     122.644  62.820  61.678  1.00  0.23           C  
ATOM   2589  CG  ASP A 407     124.069  62.296  61.653  1.00  0.23           C  
ATOM   2590  OD1 ASP A 407     124.954  63.026  62.170  1.00  0.23           O  
ATOM   2591  OD2 ASP A 407     124.284  61.157  61.165  1.00  0.23           O  
ATOM   2592  N   VAL A 408     120.139  63.475  64.259  1.00  0.36           N  
ATOM   2593  CA  VAL A 408     118.771  63.855  64.540  1.00  0.36           C  
ATOM   2594  C   VAL A 408     118.317  62.933  65.662  1.00  0.36           C  
ATOM   2595  O   VAL A 408     118.847  61.836  65.825  1.00  0.36           O  
ATOM   2596  CB  VAL A 408     117.825  63.737  63.338  1.00  0.36           C  
ATOM   2597  CG1 VAL A 408     117.652  62.270  62.894  1.00  0.36           C  
ATOM   2598  CG2 VAL A 408     116.464  64.396  63.638  1.00  0.36           C  
ATOM   2599  N   PHE A 409     117.378  63.369  66.523  1.00  0.37           N  
ATOM   2600  CA  PHE A 409     116.713  62.507  67.488  1.00  0.37           C  
ATOM   2601  C   PHE A 409     115.801  61.465  66.849  1.00  0.37           C  
ATOM   2602  O   PHE A 409     115.255  61.671  65.765  1.00  0.37           O  
ATOM   2603  CB  PHE A 409     115.876  63.320  68.506  1.00  0.37           C  
ATOM   2604  CG  PHE A 409     116.780  64.144  69.376  1.00  0.37           C  
ATOM   2605  CD1 PHE A 409     117.474  63.539  70.437  1.00  0.37           C  
ATOM   2606  CD2 PHE A 409     116.945  65.521  69.150  1.00  0.37           C  
ATOM   2607  CE1 PHE A 409     118.320  64.295  71.259  1.00  0.37           C  
ATOM   2608  CE2 PHE A 409     117.792  66.280  69.967  1.00  0.37           C  
ATOM   2609  CZ  PHE A 409     118.482  65.666  71.021  1.00  0.37           C  
ATOM   2610  N   GLU A 410     115.613  60.317  67.531  1.00  0.34           N  
ATOM   2611  CA  GLU A 410     114.691  59.274  67.111  1.00  0.34           C  
ATOM   2612  C   GLU A 410     113.251  59.724  66.897  1.00  0.34           C  
ATOM   2613  O   GLU A 410     112.740  60.647  67.537  1.00  0.34           O  
ATOM   2614  CB  GLU A 410     114.681  58.088  68.108  1.00  0.34           C  
ATOM   2615  CG  GLU A 410     113.984  56.802  67.588  1.00  0.34           C  
ATOM   2616  CD  GLU A 410     114.539  56.381  66.239  1.00  0.34           C  
ATOM   2617  OE1 GLU A 410     113.884  56.737  65.222  1.00  0.34           O  
ATOM   2618  OE2 GLU A 410     115.629  55.757  66.224  1.00  0.34           O  
ATOM   2619  N   GLY A 411     112.540  59.065  65.961  1.00  0.38           N  
ATOM   2620  CA  GLY A 411     111.150  59.367  65.680  1.00  0.38           C  
ATOM   2621  C   GLY A 411     110.964  60.513  64.738  1.00  0.38           C  
ATOM   2622  O   GLY A 411     109.864  61.055  64.627  1.00  0.38           O  
ATOM   2623  N   TYR A 412     112.023  60.928  64.027  1.00  0.21           N  
ATOM   2624  CA  TYR A 412     111.933  61.943  63.002  1.00  0.21           C  
ATOM   2625  C   TYR A 412     111.031  61.533  61.835  1.00  0.21           C  
ATOM   2626  O   TYR A 412     111.149  60.456  61.256  1.00  0.21           O  
ATOM   2627  CB  TYR A 412     113.351  62.324  62.500  1.00  0.21           C  
ATOM   2628  CG  TYR A 412     113.345  63.553  61.628  1.00  0.21           C  
ATOM   2629  CD1 TYR A 412     112.865  64.776  62.126  1.00  0.21           C  
ATOM   2630  CD2 TYR A 412     113.821  63.497  60.306  1.00  0.21           C  
ATOM   2631  CE1 TYR A 412     112.841  65.917  61.312  1.00  0.21           C  
ATOM   2632  CE2 TYR A 412     113.794  64.639  59.491  1.00  0.21           C  
ATOM   2633  CZ  TYR A 412     113.292  65.843  59.992  1.00  0.21           C  
ATOM   2634  OH  TYR A 412     113.239  66.989  59.174  1.00  0.21           O  
ATOM   2635  N   ARG A 413     110.094  62.415  61.452  1.00  0.19           N  
ATOM   2636  CA  ARG A 413     109.269  62.225  60.279  1.00  0.19           C  
ATOM   2637  C   ARG A 413     109.866  63.139  59.220  1.00  0.19           C  
ATOM   2638  O   ARG A 413     109.885  64.353  59.379  1.00  0.19           O  
ATOM   2639  CB  ARG A 413     107.775  62.570  60.552  1.00  0.19           C  
ATOM   2640  CG  ARG A 413     106.945  61.488  61.304  1.00  0.19           C  
ATOM   2641  CD  ARG A 413     107.378  61.171  62.745  1.00  0.19           C  
ATOM   2642  NE  ARG A 413     106.386  60.205  63.337  1.00  0.19           N  
ATOM   2643  CZ  ARG A 413     106.471  59.718  64.584  1.00  0.19           C  
ATOM   2644  NH1 ARG A 413     105.531  58.886  65.034  1.00  0.19           N  
ATOM   2645  NH2 ARG A 413     107.473  60.028  65.398  1.00  0.19           N  
ATOM   2646  N   GLN A 414     110.444  62.556  58.148  1.00  0.21           N  
ATOM   2647  CA  GLN A 414     111.146  63.309  57.120  1.00  0.21           C  
ATOM   2648  C   GLN A 414     110.233  63.993  56.113  1.00  0.21           C  
ATOM   2649  O   GLN A 414     110.664  64.923  55.433  1.00  0.21           O  
ATOM   2650  CB  GLN A 414     112.075  62.358  56.316  1.00  0.21           C  
ATOM   2651  CG  GLN A 414     113.291  61.824  57.109  1.00  0.21           C  
ATOM   2652  CD  GLN A 414     114.141  60.883  56.251  1.00  0.21           C  
ATOM   2653  OE1 GLN A 414     113.653  60.183  55.368  1.00  0.21           O  
ATOM   2654  NE2 GLN A 414     115.468  60.847  56.522  1.00  0.21           N  
ATOM   2655  N   ALA A 415     108.984  63.515  55.989  1.00  0.32           N  
ATOM   2656  CA  ALA A 415     108.005  64.036  55.066  1.00  0.32           C  
ATOM   2657  C   ALA A 415     107.178  65.209  55.656  1.00  0.32           C  
ATOM   2658  O   ALA A 415     107.165  65.389  56.903  1.00  0.32           O  
ATOM   2659  CB  ALA A 415     107.025  62.906  54.688  1.00  0.32           C  
ATOM   2660  OXT ALA A 415     106.514  65.907  54.840  1.00  0.32           O  
TER    2661      ALA A 415                                                      
END   
`;
