# Supplementary material for: Metabolic capacity is maintained despite shifts in microbial diversity in estuary sediments
Source: ISME Commun. 2025 Oct 11;5(1):ycaf182. doi: 10.1093/ismeco/ycaf182 (PMC12687941; doi:10.1093/ismeco/ycaf182)
Supplement: Supplementary_Data_1_ycaf182 [file supplementary_data_1_ycaf182.zip › SWISS-MODEL/4_1_Jan_SF_Bin18_scaffold_700_c1_62709776_1/models/05/info.json]

{"creation_date":"2023-03-29","ligands":[{"description":"2-AMINO-5,6-DIMERCAPTO-7-METHYL-3,7,8A,9-TETRAHYDRO-8-OXA-1,3,9,10-TETRAAZA-ANTHRACEN-4-ONE GUANOSINE DINUCLEOTIDE","name":["MGD"],"number":"1","included":false,"model_binding_residues":[],"reason":{"bound":true,"relevant":true,"conserved_residues":false,"sterically_valid":false}},{"description":"2-AMINO-5,6-DIMERCAPTO-7-METHYL-3,7,8A,9-TETRAHYDRO-8-OXA-1,3,9,10-TETRAAZA-ANTHRACEN-4-ONE GUANOSINE DINUCLEOTIDE","name":["MGD"],"number":"2","included":false,"model_binding_residues":[],"reason":{"bound":true,"relevant":true,"conserved_residues":false,"sterically_valid":false}},{"description":"IRON\/SULFUR CLUSTER","name":["SF4"],"number":"3","included":false,"model_binding_residues":[],"reason":{"bound":true,"relevant":true,"conserved_residues":false,"sterically_valid":false}},{"description":"IRON\/SULFUR CLUSTER","name":["SF4"],"number":"19","included":false,"model_binding_residues":[],"reason":{"bound":true,"relevant":true,"conserved_residues":false,"sterically_valid":false}},{"description":"IRON\/SULFUR CLUSTER","name":["SF4"],"number":"20","included":false,"model_binding_residues":[],"reason":{"bound":true,"relevant":true,"conserved_residues":false,"sterically_valid":false}},{"description":"IRON\/SULFUR CLUSTER","name":["SF4"],"number":"21","included":false,"model_binding_residues":[],"reason":{"bound":true,"relevant":true,"conserved_residues":false,"sterically_valid":false}},{"description":"TUNGSTEN ION","name":["W"],"number":"4","included":false,"model_binding_residues":[],"reason":{"bound":false,"relevant":false,"conserved_residues":false,"sterically_valid":false}},{"description":"HYDROSULFURIC ACID","name":["H2S"],"number":"5","included":false,"model_binding_residues":[],"reason":{"bound":true,"relevant":true,"conserved_residues":false,"sterically_valid":false}},{"description":"GLYCEROL","name":["GOL"],"number":"6","included":false,"model_binding_residues":[],"reason":{"bound":true,"relevant":false,"conserved_residues":false,"sterically_valid":false}},{"description":"GLYCEROL","name":["GOL"],"number":"7","included":false,"model_binding_residues":[],"reason":{"bound":true,"relevant":false,"conserved_residues":false,"sterically_valid":false}},{"description":"GLYCEROL","name":["GOL"],"number":"8","included":false,"model_binding_residues":[],"reason":{"bound":true,"relevant":false,"conserved_residues":false,"sterically_valid":false}},{"description":"GLYCEROL","name":["GOL"],"number":"9","included":false,"model_binding_residues":[],"reason":{"bound":true,"relevant":false,"conserved_residues":false,"sterically_valid":false}},{"description":"GLYCEROL","name":["GOL"],"number":"10","included":false,"model_binding_residues":[],"reason":{"bound":true,"relevant":false,"conserved_residues":false,"sterically_valid":false}},{"description":"GLYCEROL","name":["GOL"],"number":"11","included":false,"model_binding_residues":[],"reason":{"bound":true,"relevant":false,"conserved_residues":false,"sterically_valid":false}},{"description":"GLYCEROL","name":["GOL"],"number":"12","included":false,"model_binding_residues":[],"reason":{"bound":true,"relevant":false,"conserved_residues":false,"sterically_valid":false}},{"description":"GLYCEROL","name":["GOL"],"number":"13","included":false,"model_binding_residues":[],"reason":{"bound":true,"relevant":false,"conserved_residues":false,"sterically_valid":false}},{"description":"GLYCEROL","name":["GOL"],"number":"14","included":false,"model_binding_residues":[],"reason":{"bound":true,"relevant":false,"conserved_residues":false,"sterically_valid":false}},{"description":"GLYCEROL","name":["GOL"],"number":"15","included":false,"model_binding_residues":[],"reason":{"bound":true,"relevant":false,"conserved_residues":false,"sterically_valid":false}},{"description":"NITRATE ION","name":["NO3"],"number":"16","included":false,"model_binding_residues":[],"reason":{"bound":true,"relevant":false,"conserved_residues":false,"sterically_valid":false}},{"description":"NITRATE ION","name":["NO3"],"number":"17","included":false,"model_binding_residues":[],"reason":{"bound":true,"relevant":false,"conserved_residues":false,"sterically_valid":false}},{"description":"DI(HYDROXYETHYL)ETHER","name":["PEG"],"number":"18","included":false,"model_binding_residues":[],"reason":{"bound":true,"relevant":false,"conserved_residues":false,"sterically_valid":false}}],"mod_engine":"PROMOD3","pred_lddt":0.10958809828526764,"mdlchain_butpl_map":{"A":"6sdv.1.A"},"mdl_smtl_map":{"A":"A"},"tpl_info":{"6sdv.1.A":{"origin":"reference database","label_asym_id":"A","label_smtl_id":"A","entity_type":"polymer","entity_id":"1"}},"major_issues":null,"oligo":{"based_on":"prediction","state":"monomer","state_bu":"hetero-1-1-mer","state_tpl":"monomer","qs_prediction":"0.000","qs_conserved":"not conserved","chains_to_mdl":1,"res_to_mdl":280},"modified_template":false,"residue_range":[{"chain_name":"A","residue_from":"76","residue_to":"415"}],"chain_subprj_list":null,"templates":["00a4dba6489324ebbd96194a5ce2b687cc5a3c3c"],"aln_map":{"A":[["target","SDLSRRELLKRAVVVGTGAGLAELFLPAQFLSSASAQSEPQAVAIANPLAQMPDRSWERIYRDQFAEEDSFVFTCAPNDTHNCLLRAHVKNGVIVRISPTYGYGKATDLAGNQASHRWDPRICQKGLILGRRIYGDRRVKAPMIRKGFKEWADAGFPRHDDGTPRADMEKRGYDEWLQIPWDEALAIAAKTLQNVAE-TYKGEDGAGKLLEQGYEPAMVEAMHGAGVQAIKMRGGMPLLGAGRVFGFYRFANMLALLDGKLRPEAPPEEIVGSRAFDNYAWHTDLPPGHPMVSGSQTVDFDLFAAEHSKLLVLIGMNWICTKMPDAHWIGDARLKGTRVVVISADYMPTANKADEIVILRPGTDTAFLLGVARELITKKLYDRDAVIQRTDLPLLVRLDTGERLSARD-VFEGYRQAPLENYVALKTEEELAAPPSPPFTADKQVVPTELREEWGDFVYWDRATNGPAAVNRDEIGAKFAGDPALLGAFDVTLVDGTNVKARTAFSLLKEYLDENFDVQTTSEVCNVDPAAVRSLARQLAANKGNALLAAGMGPNHYFNADLFGRVHFLVAALTDNIGHFSGNVGSYAGNYRGSLFQAMGQWIAENPFDQEADLTKPARVKRYFKSESAHYWNYGDRPLVSPSEIITGKSHMPTPTKLIWFGNSNSLLGNAKWSFDVVKNTLPKQDAVFCNEWHWTSSCEYSDLVFPADSWAEFKLPDMTASCTNPFLLAFPKTPLARIHNTRSDYEILAGVAAALADLVDEPRMKTYWKGILDGDPTPYLQRVLSGSNATRGILYEDLHASSAKGVPLLMNARTYPRHAGWEQRQEDKPWYTPTGRLEFYRPEPEWQAAGESLPIWREPVDATFYEPNAILANSKHPSINPRAPEDYGVPESQMDVETRQYRNVVRTWQELKLSKHPLTEKDPAYRFVFQTPKYRWGAHSTAVDSDWIAMLFGPFGDPYRRDSRTPWTGEAYAEINPRDAKELGLKDGDYIWLDADPEDRPYRGADSSDEFYDVARAMMRVRIYSGMPRRVIRTWFNMYAATPGTVQAQKDVPGGPAQNQDTGYVALFRHGSHQSGTRAYLRPTQMTDSMNRKAYFGQTIGKGFEADVHSPSGAPKEGYVKVEKAEDGGDEGVGEWRPVTLGLRPDDPSEAMQAYLAGEFVTRKRKGS",0],["pdb_id=6sdv, chain=A, assembly_id=1, offset=42 atoms","---------------------------------------------------------------------------AKQTTSICCYCA-VGCGLIVHTAKD-GQGRAVNVEGDPDHPINEGSLCPKGASIFQLGENDQRGTQPLYRAPFS------------------------DTWKPVTWDFALTEIAKRIKKTRDASFTEKNAAGDLVNR------TEAIASFGSAAMDNEECWAYGNILRSLG-------LVYIEHQARIUHSPTVPALAESFGR---------------GAMTNHWNDLA--NSDCILIMGSNAAENHPIAFKWVLRAKDKGATLIHVDPRFTRTSARCDVYAPIRSGADIPFLGGLIKYILDNKLYFTDYVREYTNASLIV----GEKFSFKDGLFSGYDAA--------------------------------------------------------------------------------------------------------------------------------------------------------------------------------------------------------------------------------------------------------------------------------------------------------------------------------------------------------------------------------------------------------------------------------------------------------------------------------------------------------------------------------------------------------------------------------------------------------------------------------------------------------------------------------------------------------------------------------------------------------------------------------",7]]},"plip":{},"qmean_values":{"global_scores":{"qmean4_norm_score":0.593523470772204,"qmean4_z_score":-5.125929729849528,"qmean6_norm_score":0.5114198965063403,"qmean6_z_score":-6.448083519417688,"interaction_norm_score":-0.011351706307601381,"interaction_z_score":-2.712359747813584,"cbeta_norm_score":-0.007568552372029331,"cbeta_z_score":-1.5386159682138176,"packing_norm_score":-0.2952309701178927,"packing_z_score":-1.3722045947234838,"torsion_norm_score":0.11949199383074995,"torsion_z_score":-4.402733916887958,"ss_agreement_norm_score":0.020897487857762506,"ss_agreement_z_score":-5.431328389189669,"acc_agreement_norm_score":0.49411764705882355,"acc_agreement_z_score":-1.9173498242009634,"avg_local_score":0.37722711087998034,"avg_local_score_error":0.051},"local_scores":{"A":[null,null,null,null,null,null,null,null,null,null,null,null,null,null,null,null,null,null,null,null,null,null,null,null,null,null,null,null,null,null,null,null,null,null,null,null,null,null,null,null,null,null,null,null,null,null,null,null,null,null,null,null,null,null,null,null,null,null,null,null,null,null,null,null,null,null,null,null,null,null,null,null,null,null,null,0.18449916862887583,0.1657009455527334,0.16162004294946838,0.1623291352953836,0.18725335998487058,0.2415508381166374,0.27039055741532864,0.25138464392458093,0.2070666688216609,0.2461040413702979,0.21698629004549116,0.20293416437016082,0.1991031033359873,0.2391547619308114,0.24675998980199573,0.3008183927001168,0.3177139225327177,0.3245080856048452,0.2917299327364986,0.38340654863814,0.2717445764235173,0.229016666242936,0.23401493606040819,0.17009002135897278,0.258836943303251,0.16682801906422376,0.21362674472355833,0.15878608428773766,0.2266111821554212,0.1958407639712405,0.254224915863445,0.21643075003394718,0.23812682483832898,0.23268516555544744,0.26489410894114646,0.26245629010041027,0.2994109051367321,0.3731099828209292,0.3440804472513213,0.33893792415009527,0.3233609741702115,0.34780139006451133,0.3522484994509839,0.40251023973157946,0.36899186670040796,0.36905739243474556,0.41574923023944976,0.51609734150472,0.4662392679493062,0.43425081080846956,0.48688114225264045,0.4754068151130239,0.4371922597672946,0.4263474569439629,0.47605767468817933,0.40333768975508016,0.3619767716065145,0.3751053844997629,0.3286990309459111,0.46265111300487505,0.4031808808679399,0.3841387774144153,0.3426439158830355,0.44450765112285673,0.4954308378379287,0.6469422846385156,0.7615205211276934,0.6596114456442623,0.6002489174875122,0.4731244102305368,0.37800556080203707,0.32039786205204146,0.24347258013727854,0.2888618210311149,0.29882175365221353,0.23651000997846977,0.3061012248581383,0.3121758408963354,0.30173735511889616,0.2717608587217878,0.24569825086331865,0.24847144370695257,0.2907001010278807,0.27473495776427376,0.29704500580977466,0.27711468839897757,0.3857933650846078,0.2566425253356768,0.280718031161709,0.3012586024874053,0.2979994555144566,0.26223424481217145,0.31575864372286344,0.35315051796489594,0.3428799544106115,0.2881093537452158,0.2816782646014072,0.3063617266057339,0.38594692845295775,0.410035920565986,0.45171764563230826,0.6386030936816823,0.6567885606554911,0.6220440715576329,0.6910647401767235,0.6331182491850906,0.6696890389408462,0.6595832416167803,0.6933084936058962,0.5515021899146175,0.5723826062430656,0.5598881361397267,0.49849857114523244,0.4623885072715293,0.4946729328687062,0.4300492013165877,0.30485689970675495,0.39120948531909283,0.3984140781667447,0.34970403826793556,0.3630999763466022,0.3633522424223308,0.2351226227004634,0.27401350214186737,0.27733802787687495,0.2961140668582561,0.3133522738238388,0.3568332219119401,0.20233858660004755,0.19408835612826542,0.31612255545388035,0.35993432900148536,0.3003862444287322,0.3243795707143338,0.2719366695766128,0.29072617804190415,0.3050009786980482,0.2219615749329855,0.26051466258292494,0.24227382058913985,0.2416595295839292,0.25873636660365074,0.23685485332240971,0.2661004393991493,0.2728709147513143,0.2438414958973465,0.2074776727327181,0.249361218590678,0.20767378360084615,0.2772315072905347,0.27848883615717246,0.1891315657629305,0.19742335487836896,0.17730605273668212,0.20094041744935326,0.16740273578967949,0.1775356498279138,0.18756032840106734,0.25462021035625715,0.22457566988661284,0.22465586285985586,0.24574605196337307,0.2588669445002042,0.2902901295296886,0.3022808887215455,0.3009651837209977,0.257495627165754,0.2499236743790562,0.1885003177355129,0.24951402019462843,0.2259751955374642,0.23851371105747168,0.22188332392873333,0.16995304189836333,0.2367061660628035,0.13974143412370207,0.13533574547134333,0.1695944518333844,0.1592305324482254,0.1922815848386577,0.18175750668111268,0.21022412255703268,0.20948982653453382,0.20112234586843716,0.17648354853311496,0.2070184072435164,0.19113242693664712,0.24872191499808488,0.25623924223105876,0.34945964491648573,0.24654337968745496,0.2193152772429322,0.19501115030983937,0.1430310781050809,0.19152772021473186,0.20093394318142796,0.19861984706690147,0.18486674686307591,0.2109814225866134,0.15942918447137533,0.22461058734389416,0.23025267118834578,0.29866521312138417,0.26478374842446845,0.1956937890421951,0.27805759702382665,0.335505433858691,0.3435722376125635,0.2495712367420979,0.2879164145592661,0.21775278133998277,0.2223175563290092,0.2517137621648583,0.23466167392683127,0.23631993839351884,0.2389449491258111,0.24167930893620965,0.2862148433621301,0.29568019604379187,0.3200042981505356,0.2837266946283559,0.32441290576230103,0.33109489480300847,0.2731468289068698,0.37801269103517393,0.31740950344387947,0.2811694027670923,0.39519507764533807,0.27871613420824615,0.32234380447204103,0.44731658162726134,0.5325507955282995,0.5930010079116286,0.6527963015132181,0.656998799707056,0.7134582395106808,0.7186113682285663,0.6595796680150582,0.6505336655188452,0.5804463877407284,0.6167643216958875,0.5766473213989678,0.5742916069355604,0.539674742951585,0.5091457185656374,0.4434722292632403,0.45527821008143543,0.3408713478232678,0.39679713536001127,0.4753688785347887,0.5352192319037485,0.5140240729580989,0.5623961202652255,0.5522832316738211,0.5513088671491198,0.5820631783324649,0.5110442380544711,0.5713400399982893,0.5542523874607945,0.5947165643507016,0.6036129246418479,0.6051666313839721,0.700477347055365,0.7362263779059082,0.748407493745198,0.7198228349440727,0.7216854514857867,0.7289258597729545,0.7260121754526816,0.7220118346104022,0.6408939310304894,0.6144618543280703,0.652608160588511,0.7016411980283901,0.6293930992011101,0.5671456749001792,0.6930640155428869,0.7074996252073018,0.6714977686206367,0.7227621413627489,0.7529071836704119,0.7112263779091523,0.6746354544135459,0.6154073215673406,0.6768375557536299,0.6388467411205294,0.6669128600234604,0.6511353545116871,0.583918257513831,0.6835071323113829,0.6825705332014008,0.6504855645020621,0.576784992137316,0.6703865802020954,0.6339093992874771,0.5915714299030543,0.5162116049583942,0.5368087098892952,0.584350931738444,0.5137965107992744,0.5533869910786002,0.5274661895752013,0.5458826160809951,0.57510101511248,0.5399282651618649,0.5356745867326005,0.4857766379685562,0.45541033238659223,0.455268480710638,0.44335526023006594,0.43817362737538973,0.39122163809129956,0.2850186095091496,0.36218577152265036,0.38204274674875455,0.43981459399365647,0.406976431412497,0.3383619752780087,0.2564576456953653,0.3509587861343086,0.31481735901311103,0.21701219694763102,0.2831070065094834,0.3571431995085017,0.39632835325720384,0.39698385835119787,0.31789588825219534,0.31314108921419714,0.4135763973109255,0.38001069845206004,0.26043088654879964,0.22979668369323086,0.3558085121824101,0.3672582979141401,0.3398944014779259,0.38137467042203077,0.20815083388717515,0.19130615346816515,0.2065834711313728,0.324425052537432,null,null,null,null,null,null,null,null,null,null,null,null,null,null,null,null,null,null,null,null,null,null,null,null,null,null,null,null,null,null,null,null,null,null,null,null,null,null,null,null,null,null,null,null,null,null,null,null,null,null,null,null,null,null,null,null,null,null,null,null,null,null,null,null,null,null,null,null,null,null,null,null,null,null,null,null,null,null,null,null,null,null,null,null,null,null,null,null,null,null,null,null,null,null,null,null,null,null,null,null,null,null,null,null,null,null,null,null,null,null,null,null,null,null,null,null,null,null,null,null,null,null,null,null,null,null,null,null,null,null,null,null,null,null,null,null,null,null,null,null,null,null,null,null,null,null,null,null,null,null,null,null,null,null,null,null,null,null,null,null,null,null,null,null,null,null,null,null,null,null,null,null,null,null,null,null,null,null,null,null,null,null,null,null,null,null,null,null,null,null,null,null,null,null,null,null,null,null,null,null,null,null,null,null,null,null,null,null,null,null,null,null,null,null,null,null,null,null,null,null,null,null,null,null,null,null,null,null,null,null,null,null,null,null,null,null,null,null,null,null,null,null,null,null,null,null,null,null,null,null,null,null,null,null,null,null,null,null,null,null,null,null,null,null,null,null,null,null,null,null,null,null,null,null,null,null,null,null,null,null,null,null,null,null,null,null,null,null,null,null,null,null,null,null,null,null,null,null,null,null,null,null,null,null,null,null,null,null,null,null,null,null,null,null,null,null,null,null,null,null,null,null,null,null,null,null,null,null,null,null,null,null,null,null,null,null,null,null,null,null,null,null,null,null,null,null,null,null,null,null,null,null,null,null,null,null,null,null,null,null,null,null,null,null,null,null,null,null,null,null,null,null,null,null,null,null,null,null,null,null,null,null,null,null,null,null,null,null,null,null,null,null,null,null,null,null,null,null,null,null,null,null,null,null,null,null,null,null,null,null,null,null,null,null,null,null,null,null,null,null,null,null,null,null,null,null,null,null,null,null,null,null,null,null,null,null,null,null,null,null,null,null,null,null,null,null,null,null,null,null,null,null,null,null,null,null,null,null,null,null,null,null,null,null,null,null,null,null,null,null,null,null,null,null,null,null,null,null,null,null,null,null,null,null,null,null,null,null,null,null,null,null,null,null,null,null,null,null,null,null,null,null,null,null,null,null,null,null,null,null,null,null,null,null,null,null,null,null,null,null,null,null,null,null,null,null,null,null,null,null,null,null,null,null,null,null,null,null,null,null,null,null,null,null,null,null,null,null,null,null,null,null,null,null,null,null,null,null,null,null,null,null,null,null,null,null,null,null,null,null,null,null,null,null,null,null,null,null,null,null,null,null,null,null,null,null,null,null,null,null,null,null,null,null,null,null,null,null,null,null,null,null,null,null,null,null,null,null,null,null,null,null,null,null,null,null,null,null,null,null,null,null,null,null,null,null,null,null,null,null,null,null,null,null,null,null,null,null,null,null,null,null,null,null,null,null,null,null,null,null,null,null,null,null,null,null,null,null,null,null,null,null,null,null,null,null,null,null,null,null,null,null,null,null,null,null,null,null,null,null,null,null,null,null,null,null,null,null,null,null,null,null,null,null,null,null,null,null,null,null,null,null,null,null,null,null,null,null,null,null,null,null,null,null,null,null,null,null,null,null,null,null,null,null,null,null,null,null,null,null,null,null,null,null,null,null,null,null,null,null,null,null,null,null,null,null,null,null,null,null,null,null]},"qmean_version":"4.3.0"},"membrane":{"is_transmem":false,"mem_param":{},"transfer":{"biounit_is_transmem":false,"coverage":0.0}}}
