# Supplementary material for: Metabolic capacity is maintained despite shifts in microbial diversity in estuary sediments
Source: ISME Commun. 2025 Oct 11;5(1):ycaf182. doi: 10.1093/ismeco/ycaf182 (PMC12687941; doi:10.1093/ismeco/ycaf182)
Supplement: Supplementary_Data_1_ycaf182 [file supplementary_data_1_ycaf182.zip › SWISS-MODEL/4_1_Jan_SF_Bin18_scaffold_700_c1_62709776_1/models/05/model.pdb]

TITLE     SWISS-MODEL SERVER (https://swissmodel.expasy.org)
TITLE    2 4_1_Jan_SF_Bin18_scaffold_700_c1_6270-9776_1
EXPDTA    THEORETICAL MODEL (SWISS-MODEL SERVER)
AUTHOR    SWISS-MODEL SERVER (SEE REFERENCE IN JRNL Records)
REVDAT   1   29-MAR-23 1MOD    1       21:03
JRNL        AUTH   A.WATERHOUSE,M.BERTONI,S.BIENERT,G.STUDER,G.TAURIELLO,
JRNL        AUTH 2 R.GUMIENNY,F.T.HEER,T.A.P.DE BEER,C.REMPFER,L.BORDOLI,
JRNL        AUTH 3 R.LEPORE,T.SCHWEDE
JRNL        TITL   SWISS-MODEL: HOMOLOGY MODELLING OF PROTEIN STRUCTURES AND
JRNL        TITL 2 COMPLEXES
JRNL        REF    NUCLEIC.ACIDS.RES..           V.  46 W296  2018
JRNL        PMID   29788355
JRNL        DOI    10.1093/nar/gky427
REMARK   1
REMARK   1 REFERENCE 1
REMARK   1  AUTH   S.BIENERT,A.WATERHOUSE,T.A.P.DE BEER,G.TAURIELLO,G.STUDER,
REMARK   1  AUTH 2 L.BORDOLI,T.SCHWEDE
REMARK   1  TITL   THE SWISS-MODEL REPOSITORY - NEW FEATURES AND FUNCTIONALITY
REMARK   1  REF    NUCLEIC.ACIDS.RES..           V.  45       2017
REMARK   1  REFN                   ISSN 0305-1048
REMARK   1  PMID   27899672
REMARK   1  DOI    10.1093/nar/gkw1132
REMARK   1
REMARK   1 REFERENCE 2
REMARK   1  AUTH   N.GUEX,M.C.PEITSCH,T.SCHWEDE
REMARK   1  TITL   AUTOMATED COMPARATIVE PROTEIN STRUCTURE MODELING WITH
REMARK   1  TITL 2 SWISS-MODEL AND SWISS-PDBVIEWER: A HISTORICAL PERSPECTIVE
REMARK   1  REF    ELECTROPHORESIS               V.  30       2009
REMARK   1  REFN                   ISSN 0173-0835
REMARK   1  PMID   19517507
REMARK   1  DOI    10.1002/elps.200900140
REMARK   1
REMARK   1 REFERENCE 3
REMARK   1  AUTH   G.STUDER,G.TAURIELLO,S.BIENERT,M.BIASINI,N.JOHNER,T.SCHWEDE
REMARK   1  TITL   PROMOD3 - A VERSATILE HOMOLOGY MODELLING TOOLBOX
REMARK   1  REF    PLOS COMP. BIOL.              V.  17       2021
REMARK   1  REFN                   ISSN 
REMARK   1  PMID   33507980
REMARK   1  DOI    https://doi.org/10.1371/journal.pcbi.1008667
REMARK   1
REMARK   1 REFERENCE 4
REMARK   1  AUTH   G.STUDER,C.REMPFER,A.WATERHOUSE,R.GUMIENNY,J.HAAS,T.SCHWEDE
REMARK   1  TITL   QMEANDISCO - DISTANCE CONSTRAINTS APPLIED ON MODEL QUALITY 
REMARK   1  TITL 2 ESTIMATION
REMARK   1  REF    BIOINFORMATICS                V.  36       2020
REMARK   1  REFN                   ISSN 
REMARK   1  PMID   31697312
REMARK   1  DOI    https://doi.org/10.1093/bioinformatics/btz828
REMARK   1
REMARK   1 REFERENCE 5
REMARK   1  AUTH   P.BENKERT,M.BIASINI,T.SCHWEDE
REMARK   1  TITL   TOWARD THE ESTIMATION OF THE ABSOLUTE QUALITY OF INDIVIDUAL
REMARK   1  TITL 2 PROTEIN STRUCTURE MODELS
REMARK   1  REF    BIOINFORMATICS                V.  27       2011
REMARK   1  REFN                   ISSN 1367-4803
REMARK   1  PMID   21134891
REMARK   1  DOI    10.1093/bioinformatics/btq662
REMARK   1
REMARK   1 REFERENCE 6
REMARK   1  AUTH   M.BERTONI,F.KIEFER,M.BIASINI,L.BORDOLI,T.SCHWEDE
REMARK   1  TITL   MODELING PROTEIN QUATERNARY STRUCTURE OF HOMO- AND
REMARK   1  TITL 2 HETERO-OLIGOMERS BEYOND BINARY INTERACTIONS BY HOMOLOGY
REMARK   1  REF    SCI.REP.                      V.   7       2017
REMARK   1  REFN                   ISSN
REMARK   1  PMID   28874689
REMARK   1  DOI    10.1038/s41598-017-09654-8
REMARK   1
REMARK   1 DISCLAIMER
REMARK   1 The SWISS-MODEL SERVER produces theoretical models for proteins.
REMARK   1 The results of any theoretical modelling procedure is
REMARK   1 NON-EXPERIMENTAL and MUST be considered with care. These models may
REMARK   1 contain significant errors. This is especially true for automated
REMARK   1 modeling since there is no human intervention during model
REMARK   1 building. Please read the header section and the logfile carefully
REMARK   1 to know what templates and alignments were used during the model
REMARK   1 building process. All information by the SWISS-MODEL SERVER is
REMARK   1 provided "AS-IS", without any warranty, expressed or implied.
REMARK   2
REMARK   2 COPYRIGHT NOTICE
REMARK   2 This SWISS-MODEL protein model is copyright. It is produced by the
REMARK   2 SWISS-MODEL server, developed by the Computational Structural
REMARK   2 Biology Group at the SIB Swiss Institute of Bioinformatics at the
REMARK   2 Biozentrum, University of Basel (https://swissmodel.expasy.org). This
REMARK   2 model is licensed under the CC BY-SA 4.0 Creative Commons
REMARK   2 Attribution-ShareAlike 4.0 International License
REMARK   2 (https://creativecommons.org/licenses/by-sa/4.0/legalcode), i.e. you
REMARK   2 can copy and redistribute the model in any medium or format,
REMARK   2 transform and build upon the model for any purpose, even
REMARK   2 commercially, under the following terms:
REMARK   2 Attribution - You must give appropriate credit, provide a link to
REMARK   2 the license, and indicate if changes were made. You may do so in any
REMARK   2 reasonable manner, but not in any way that suggests the licensor
REMARK   2 endorses you or your use. When you publish, patent or distribute
REMARK   2 results that were fully or partially based on the model, please cite
REMARK   2 the corresponding papers mentioned under JRNL.
REMARK   2 ShareAlike - If you remix, transform, or build upon the material,
REMARK   2 you must distribute your contributions under the same license as the
REMARK   2 original.
REMARK   2 No additional restrictions - you may not apply legal terms or
REMARK   2 technological measures that legally restrict others from doing
REMARK   2 anything the license permits.
REMARK   2 Find a human-readable summary of (and not a substitute for) the
REMARK   2 CC BY-SA 4.0 license at this link:
REMARK   2 https://creativecommons.org/licenses/by-sa/4.0/
REMARK   3 
REMARK   3 MODEL INFORMATION
REMARK   3  ENGIN   PROMOD3
REMARK   3  VERSN   3.2.1
REMARK   3  OSTAT   monomer
REMARK   3  OSRSN   PREDICTION
REMARK   3  QSPRD   0.000
REMARK   3  GMQE    0.11
REMARK   3  QMNV    4.3.0
REMARK   3  QMNDG   0.38
REMARK   3  MODT    FALSE
REMARK   3 
REMARK   3 TEMPLATE 1
REMARK   3  PDBID   6sdv
REMARK   3  CHAIN   A
REMARK   3  MMCIF   A
REMARK   3  PDBV    2023-03-17
REMARK   3  SMTLE   6sdv.1.A
REMARK   3  SMTLV   2023-03-23
REMARK   3  MTHD    X-RAY DIFFRACTION 1.90 A
REMARK   3  FOUND   BLAST
REMARK   3  GMQE    0.10
REMARK   3  SIM     0.33
REMARK   3  SID     26.79
REMARK   3  OSTAT   monomer
REMARK   3  LIGND   MGD
REMARK   3  LIGND 2 MGD
REMARK   3  LIGND 3 SF4
REMARK   3  LIGND 4 SF4
REMARK   3  LIGND 5 SF4
REMARK   3  LIGND 6 SF4
REMARK   3  LIGND 7 W
REMARK   3  LIGND 8 H2S
REMARK   3  ALN A TRG SDLSRRELLKRAVVVGTGAGLAELFLPAQFLSSASAQSEPQAVAIANPLAQMPDRSWE
REMARK   3  ALN A TRG RIYRDQFAEEDSFVFTCAPNDTHNCLLRAHVKNGVIVRISPTYGYGKATDLAGNQASH
REMARK   3  ALN A TRG RWDPRICQKGLILGRRIYGDRRVKAPMIRKGFKEWADAGFPRHDDGTPRADMEKRGYD
REMARK   3  ALN A TRG EWLQIPWDEALAIAAKTLQNVAE-TYKGEDGAGKLLEQGYEPAMVEAMHGAGVQAIKM
REMARK   3  ALN A TRG RGGMPLLGAGRVFGFYRFANMLALLDGKLRPEAPPEEIVGSRAFDNYAWHTDLPPGHP
REMARK   3  ALN A TRG MVSGSQTVDFDLFAAEHSKLLVLIGMNWICTKMPDAHWIGDARLKGTRVVVISADYMP
REMARK   3  ALN A TRG TANKADEIVILRPGTDTAFLLGVARELITKKLYDRDAVIQRTDLPLLVRLDTGERLSA
REMARK   3  ALN A TRG RD-VFEGYRQAPLENYVALKTEEELAAPPSPPFTADKQVVPTELREEWGDFVYWDRAT
REMARK   3  ALN A TRG NGPAAVNRDEIGAKFAGDPALLGAFDVTLVDGTNVKARTAFSLLKEYLDENFDVQTTS
REMARK   3  ALN A TRG EVCNVDPAAVRSLARQLAANKGNALLAAGMGPNHYFNADLFGRVHFLVAALTDNIGHF
REMARK   3  ALN A TRG SGNVGSYAGNYRGSLFQAMGQWIAENPFDQEADLTKPARVKRYFKSESAHYWNYGDRP
REMARK   3  ALN A TRG LVSPSEIITGKSHMPTPTKLIWFGNSNSLLGNAKWSFDVVKNTLPKQDAVFCNEWHWT
REMARK   3  ALN A TRG SSCEYSDLVFPADSWAEFKLPDMTASCTNPFLLAFPKTPLARIHNTRSDYEILAGVAA
REMARK   3  ALN A TRG ALADLVDEPRMKTYWKGILDGDPTPYLQRVLSGSNATRGILYEDLHASSAKGVPLLMN
REMARK   3  ALN A TRG ARTYPRHAGWEQRQEDKPWYTPTGRLEFYRPEPEWQAAGESLPIWREPVDATFYEPNA
REMARK   3  ALN A TRG ILANSKHPSINPRAPEDYGVPESQMDVETRQYRNVVRTWQELKLSKHPLTEKDPAYRF
REMARK   3  ALN A TRG VFQTPKYRWGAHSTAVDSDWIAMLFGPFGDPYRRDSRTPWTGEAYAEINPRDAKELGL
REMARK   3  ALN A TRG KDGDYIWLDADPEDRPYRGADSSDEFYDVARAMMRVRIYSGMPRRVIRTWFNMYAATP
REMARK   3  ALN A TRG GTVQAQKDVPGGPAQNQDTGYVALFRHGSHQSGTRAYLRPTQMTDSMNRKAYFGQTIG
REMARK   3  ALN A TRG KGFEADVHSPSGAPKEGYVKVEKAEDGGDEGVGEWRPVTLGLRPDDPSEAMQAYLAGE
REMARK   3  ALN A TRG FVTRKRKGS
REMARK   3  ALN A TPL ----------------------------------------------------------
REMARK   3  ALN A TPL -----------------AKQTTSICCYCA-VGCGLIVHTAKD-GQGRAVNVEGDPDHP
REMARK   3  ALN A TPL INEGSLCPKGASIFQLGENDQRGTQPLYRAPFS------------------------D
REMARK   3  ALN A TPL TWKPVTWDFALTEIAKRIKKTRDASFTEKNAAGDLVNR------TEAIASFGSAAMDN
REMARK   3  ALN A TPL EECWAYGNILRSLG-------LVYIEHQARIUHSPTVPALAESFGR------------
REMARK   3  ALN A TPL ---GAMTNHWNDLA--NSDCILIMGSNAAENHPIAFKWVLRAKDKGATLIHVDPRFTR
REMARK   3  ALN A TPL TSARCDVYAPIRSGADIPFLGGLIKYILDNKLYFTDYVREYTNASLIV----GEKFSF
REMARK   3  ALN A TPL KDGLFSGYDAA-----------------------------------------------
REMARK   3  ALN A TPL ----------------------------------------------------------
REMARK   3  ALN A TPL ----------------------------------------------------------
REMARK   3  ALN A TPL ----------------------------------------------------------
REMARK   3  ALN A TPL ----------------------------------------------------------
REMARK   3  ALN A TPL ----------------------------------------------------------
REMARK   3  ALN A TPL ----------------------------------------------------------
REMARK   3  ALN A TPL ----------------------------------------------------------
REMARK   3  ALN A TPL ----------------------------------------------------------
REMARK   3  ALN A TPL ----------------------------------------------------------
REMARK   3  ALN A TPL ----------------------------------------------------------
REMARK   3  ALN A TPL ----------------------------------------------------------
REMARK   3  ALN A TPL ----------------------------------------------------------
REMARK   3  ALN A TPL ---------
REMARK   3  ALN A OFF 42
ATOM      1  N   ALA A  76       3.879 -38.000  35.578  1.00  0.18           N  
ATOM      2  CA  ALA A  76       2.941 -37.163  34.778  1.00  0.18           C  
ATOM      3  C   ALA A  76       3.664 -35.975  34.160  1.00  0.18           C  
ATOM      4  O   ALA A  76       4.223 -35.204  34.948  1.00  0.18           O  
ATOM      5  CB  ALA A  76       1.834 -36.687  35.748  1.00  0.18           C  
ATOM      6  N   PRO A  77       3.755 -35.778  32.841  1.00  0.17           N  
ATOM      7  CA  PRO A  77       4.228 -34.540  32.231  1.00  0.17           C  
ATOM      8  C   PRO A  77       3.462 -33.323  32.665  1.00  0.17           C  
ATOM      9  O   PRO A  77       2.386 -33.460  33.261  1.00  0.17           O  
ATOM     10  CB  PRO A  77       4.120 -34.778  30.715  1.00  0.17           C  
ATOM     11  CG  PRO A  77       4.130 -36.296  30.599  1.00  0.17           C  
ATOM     12  CD  PRO A  77       3.321 -36.717  31.811  1.00  0.17           C  
ATOM     13  N   ASN A  78       4.015 -32.143  32.413  1.00  0.16           N  
ATOM     14  CA  ASN A  78       3.407 -30.873  32.693  1.00  0.16           C  
ATOM     15  C   ASN A  78       3.283 -30.150  31.367  1.00  0.16           C  
ATOM     16  O   ASN A  78       4.255 -30.089  30.614  1.00  0.16           O  
ATOM     17  CB  ASN A  78       4.330 -30.090  33.666  1.00  0.16           C  
ATOM     18  CG  ASN A  78       3.756 -28.756  34.132  1.00  0.16           C  
ATOM     19  OD1 ASN A  78       3.993 -27.702  33.546  1.00  0.16           O  
ATOM     20  ND2 ASN A  78       3.027 -28.778  35.268  1.00  0.16           N  
ATOM     21  N   ASP A  79       2.099 -29.596  31.067  1.00  0.16           N  
ATOM     22  CA  ASP A  79       1.915 -28.696  29.952  1.00  0.16           C  
ATOM     23  C   ASP A  79       1.303 -27.399  30.460  1.00  0.16           C  
ATOM     24  O   ASP A  79       0.958 -27.256  31.636  1.00  0.16           O  
ATOM     25  CB  ASP A  79       1.110 -29.334  28.785  1.00  0.16           C  
ATOM     26  CG  ASP A  79      -0.322 -29.657  29.170  1.00  0.16           C  
ATOM     27  OD1 ASP A  79      -0.626 -30.860  29.356  1.00  0.16           O  
ATOM     28  OD2 ASP A  79      -1.124 -28.696  29.286  1.00  0.16           O  
ATOM     29  N   THR A  80       1.195 -26.395  29.573  1.00  0.19           N  
ATOM     30  CA  THR A  80       0.619 -25.107  29.901  1.00  0.19           C  
ATOM     31  C   THR A  80      -0.629 -24.905  29.086  1.00  0.19           C  
ATOM     32  O   THR A  80      -0.696 -25.189  27.893  1.00  0.19           O  
ATOM     33  CB  THR A  80       1.523 -23.893  29.681  1.00  0.19           C  
ATOM     34  OG1 THR A  80       2.032 -23.820  28.354  1.00  0.19           O  
ATOM     35  CG2 THR A  80       2.737 -23.979  30.614  1.00  0.19           C  
ATOM     36  N   HIS A  81      -1.675 -24.372  29.729  1.00  0.24           N  
ATOM     37  CA  HIS A  81      -2.934 -24.143  29.061  1.00  0.24           C  
ATOM     38  C   HIS A  81      -3.478 -22.819  29.519  1.00  0.24           C  
ATOM     39  O   HIS A  81      -2.948 -22.199  30.440  1.00  0.24           O  
ATOM     40  CB  HIS A  81      -3.941 -25.282  29.348  1.00  0.24           C  
ATOM     41  CG  HIS A  81      -5.214 -25.199  28.559  1.00  0.24           C  
ATOM     42  ND1 HIS A  81      -5.159 -25.127  27.180  1.00  0.24           N  
ATOM     43  CD2 HIS A  81      -6.505 -25.160  28.978  1.00  0.24           C  
ATOM     44  CE1 HIS A  81      -6.412 -25.063  26.788  1.00  0.24           C  
ATOM     45  NE2 HIS A  81      -7.269 -25.075  27.834  1.00  0.24           N  
ATOM     46  N   ASN A  82      -4.553 -22.339  28.878  1.00  0.27           N  
ATOM     47  CA  ASN A  82      -5.234 -21.135  29.302  1.00  0.27           C  
ATOM     48  C   ASN A  82      -6.659 -21.489  29.669  1.00  0.27           C  
ATOM     49  O   ASN A  82      -7.289 -22.337  29.044  1.00  0.27           O  
ATOM     50  CB  ASN A  82      -5.241 -20.007  28.246  1.00  0.27           C  
ATOM     51  CG  ASN A  82      -3.816 -19.569  27.932  1.00  0.27           C  
ATOM     52  OD1 ASN A  82      -3.210 -18.766  28.640  1.00  0.27           O  
ATOM     53  ND2 ASN A  82      -3.258 -20.091  26.816  1.00  0.27           N  
ATOM     54  N   CYS A  83      -7.212 -20.875  30.727  1.00  0.25           N  
ATOM     55  CA  CYS A  83      -8.566 -21.176  31.174  1.00  0.25           C  
ATOM     56  C   CYS A  83      -9.668 -20.936  30.154  1.00  0.25           C  
ATOM     57  O   CYS A  83      -9.681 -19.964  29.405  1.00  0.25           O  
ATOM     58  CB  CYS A  83      -8.909 -20.376  32.438  1.00  0.25           C  
ATOM     59  SG  CYS A  83     -10.531 -20.649  33.253  1.00  0.25           S  
ATOM     60  N   LEU A  84     -10.661 -21.837  30.164  1.00  0.21           N  
ATOM     61  CA  LEU A  84     -11.728 -21.895  29.191  1.00  0.21           C  
ATOM     62  C   LEU A  84     -13.017 -21.235  29.669  1.00  0.21           C  
ATOM     63  O   LEU A  84     -14.105 -21.608  29.220  1.00  0.21           O  
ATOM     64  CB  LEU A  84     -12.053 -23.380  28.897  1.00  0.21           C  
ATOM     65  CG  LEU A  84     -10.884 -24.222  28.351  1.00  0.21           C  
ATOM     66  CD1 LEU A  84     -11.332 -25.683  28.198  1.00  0.21           C  
ATOM     67  CD2 LEU A  84     -10.369 -23.678  27.011  1.00  0.21           C  
ATOM     68  N   LEU A  85     -12.955 -20.293  30.634  1.00  0.25           N  
ATOM     69  CA  LEU A  85     -14.147 -19.626  31.149  1.00  0.25           C  
ATOM     70  C   LEU A  85     -14.242 -18.159  30.756  1.00  0.25           C  
ATOM     71  O   LEU A  85     -14.886 -17.801  29.771  1.00  0.25           O  
ATOM     72  CB  LEU A  85     -14.290 -19.772  32.695  1.00  0.25           C  
ATOM     73  CG  LEU A  85     -15.000 -21.058  33.183  1.00  0.25           C  
ATOM     74  CD1 LEU A  85     -16.434 -21.174  32.644  1.00  0.25           C  
ATOM     75  CD2 LEU A  85     -14.210 -22.344  32.911  1.00  0.25           C  
ATOM     76  N   ARG A  86     -13.672 -17.226  31.541  1.00  0.22           N  
ATOM     77  CA  ARG A  86     -13.920 -15.811  31.321  1.00  0.22           C  
ATOM     78  C   ARG A  86     -12.752 -15.170  30.587  1.00  0.22           C  
ATOM     79  O   ARG A  86     -11.708 -14.940  31.168  1.00  0.22           O  
ATOM     80  CB  ARG A  86     -14.157 -15.070  32.675  1.00  0.22           C  
ATOM     81  CG  ARG A  86     -15.412 -15.504  33.479  1.00  0.22           C  
ATOM     82  CD  ARG A  86     -16.754 -15.135  32.825  1.00  0.22           C  
ATOM     83  NE  ARG A  86     -17.864 -15.510  33.775  1.00  0.22           N  
ATOM     84  CZ  ARG A  86     -19.172 -15.360  33.512  1.00  0.22           C  
ATOM     85  NH1 ARG A  86     -20.080 -15.780  34.392  1.00  0.22           N  
ATOM     86  NH2 ARG A  86     -19.596 -14.779  32.395  1.00  0.22           N  
ATOM     87  N   ALA A  87     -12.869 -14.790  29.300  1.00  0.20           N  
ATOM     88  CA  ALA A  87     -11.755 -14.188  28.565  1.00  0.20           C  
ATOM     89  C   ALA A  87     -11.300 -12.808  29.045  1.00  0.20           C  
ATOM     90  O   ALA A  87     -10.249 -12.308  28.650  1.00  0.20           O  
ATOM     91  CB  ALA A  87     -12.067 -14.122  27.065  1.00  0.20           C  
ATOM     92  N   HIS A  88     -12.044 -12.205  29.990  1.00  0.20           N  
ATOM     93  CA  HIS A  88     -11.591 -11.083  30.789  1.00  0.20           C  
ATOM     94  C   HIS A  88     -10.488 -11.428  31.779  1.00  0.20           C  
ATOM     95  O   HIS A  88     -10.162 -10.637  32.645  1.00  0.20           O  
ATOM     96  CB  HIS A  88     -12.712 -10.554  31.687  1.00  0.20           C  
ATOM     97  CG  HIS A  88     -13.894 -10.013  30.957  1.00  0.20           C  
ATOM     98  ND1 HIS A  88     -13.765  -8.816  30.299  1.00  0.20           N  
ATOM     99  CD2 HIS A  88     -15.155 -10.498  30.800  1.00  0.20           C  
ATOM    100  CE1 HIS A  88     -14.932  -8.582  29.745  1.00  0.20           C  
ATOM    101  NE2 HIS A  88     -15.818  -9.574  30.017  1.00  0.20           N  
ATOM    102  N   VAL A  89      -9.922 -12.642  31.735  1.00  0.24           N  
ATOM    103  CA  VAL A  89      -8.937 -13.025  32.714  1.00  0.24           C  
ATOM    104  C   VAL A  89      -7.692 -13.627  32.076  1.00  0.24           C  
ATOM    105  O   VAL A  89      -6.570 -13.338  32.486  1.00  0.24           O  
ATOM    106  CB  VAL A  89      -9.581 -13.983  33.707  1.00  0.24           C  
ATOM    107  CG1 VAL A  89     -10.962 -13.510  34.214  1.00  0.24           C  
ATOM    108  CG2 VAL A  89      -9.633 -15.458  33.228  1.00  0.24           C  
ATOM    109  N   LYS A  90      -7.852 -14.458  31.018  1.00  0.25           N  
ATOM    110  CA  LYS A  90      -6.786 -15.137  30.293  1.00  0.25           C  
ATOM    111  C   LYS A  90      -5.749 -15.851  31.179  1.00  0.25           C  
ATOM    112  O   LYS A  90      -4.541 -15.663  31.004  1.00  0.25           O  
ATOM    113  CB  LYS A  90      -6.100 -14.159  29.288  1.00  0.25           C  
ATOM    114  CG  LYS A  90      -7.036 -13.565  28.211  1.00  0.25           C  
ATOM    115  CD  LYS A  90      -6.415 -12.420  27.365  1.00  0.25           C  
ATOM    116  CE  LYS A  90      -6.415 -11.078  28.124  1.00  0.25           C  
ATOM    117  NZ  LYS A  90      -5.777  -9.941  27.425  1.00  0.25           N  
ATOM    118  N   ASN A  91      -6.165 -16.680  32.169  1.00  0.30           N  
ATOM    119  CA  ASN A  91      -5.200 -17.297  33.063  1.00  0.30           C  
ATOM    120  C   ASN A  91      -4.446 -18.462  32.558  1.00  0.30           C  
ATOM    121  O   ASN A  91      -4.998 -19.355  31.925  1.00  0.30           O  
ATOM    122  CB  ASN A  91      -5.732 -17.744  34.423  1.00  0.30           C  
ATOM    123  CG  ASN A  91      -6.855 -18.754  34.553  1.00  0.30           C  
ATOM    124  OD1 ASN A  91      -8.012 -18.425  34.282  1.00  0.30           O  
ATOM    125  ND2 ASN A  91      -6.537 -19.950  35.097  1.00  0.30           N  
ATOM    126  N   GLY A  92      -3.169 -18.515  32.965  1.00  0.32           N  
ATOM    127  CA  GLY A  92      -2.359 -19.692  32.764  1.00  0.32           C  
ATOM    128  C   GLY A  92      -2.700 -20.793  33.727  1.00  0.32           C  
ATOM    129  O   GLY A  92      -2.812 -20.598  34.936  1.00  0.32           O  
ATOM    130  N   VAL A  93      -2.801 -22.003  33.191  1.00  0.32           N  
ATOM    131  CA  VAL A  93      -3.011 -23.234  33.910  1.00  0.32           C  
ATOM    132  C   VAL A  93      -1.768 -24.053  33.653  1.00  0.32           C  
ATOM    133  O   VAL A  93      -1.153 -23.946  32.590  1.00  0.32           O  
ATOM    134  CB  VAL A  93      -4.254 -23.958  33.386  1.00  0.32           C  
ATOM    135  CG1 VAL A  93      -4.434 -25.361  33.998  1.00  0.32           C  
ATOM    136  CG2 VAL A  93      -5.502 -23.100  33.671  1.00  0.32           C  
ATOM    137  N   ILE A  94      -1.353 -24.870  34.628  1.00  0.29           N  
ATOM    138  CA  ILE A  94      -0.457 -25.976  34.387  1.00  0.29           C  
ATOM    139  C   ILE A  94      -1.296 -27.224  34.516  1.00  0.29           C  
ATOM    140  O   ILE A  94      -2.087 -27.389  35.447  1.00  0.29           O  
ATOM    141  CB  ILE A  94       0.763 -26.042  35.300  1.00  0.29           C  
ATOM    142  CG1 ILE A  94       0.408 -25.906  36.801  1.00  0.29           C  
ATOM    143  CG2 ILE A  94       1.770 -24.978  34.817  1.00  0.29           C  
ATOM    144  CD1 ILE A  94       1.607 -26.029  37.748  1.00  0.29           C  
ATOM    145  N   VAL A  95      -1.180 -28.119  33.532  1.00  0.38           N  
ATOM    146  CA  VAL A  95      -1.930 -29.353  33.496  1.00  0.38           C  
ATOM    147  C   VAL A  95      -0.924 -30.446  33.731  1.00  0.38           C  
ATOM    148  O   VAL A  95       0.171 -30.435  33.170  1.00  0.38           O  
ATOM    149  CB  VAL A  95      -2.636 -29.574  32.161  1.00  0.38           C  
ATOM    150  CG1 VAL A  95      -3.438 -30.891  32.168  1.00  0.38           C  
ATOM    151  CG2 VAL A  95      -3.558 -28.375  31.854  1.00  0.38           C  
ATOM    152  N   ARG A  96      -1.239 -31.421  34.602  1.00  0.27           N  
ATOM    153  CA  ARG A  96      -0.459 -32.636  34.683  1.00  0.27           C  
ATOM    154  C   ARG A  96      -1.264 -33.801  34.146  1.00  0.27           C  
ATOM    155  O   ARG A  96      -2.380 -34.067  34.584  1.00  0.27           O  
ATOM    156  CB  ARG A  96       0.040 -32.972  36.109  1.00  0.27           C  
ATOM    157  CG  ARG A  96       1.022 -31.930  36.680  1.00  0.27           C  
ATOM    158  CD  ARG A  96       1.793 -32.424  37.909  1.00  0.27           C  
ATOM    159  NE  ARG A  96       2.800 -33.430  37.418  1.00  0.27           N  
ATOM    160  CZ  ARG A  96       3.565 -34.179  38.223  1.00  0.27           C  
ATOM    161  NH1 ARG A  96       4.529 -34.926  37.687  1.00  0.27           N  
ATOM    162  NH2 ARG A  96       3.382 -34.207  39.537  1.00  0.27           N  
ATOM    163  N   ILE A  97      -0.702 -34.536  33.169  1.00  0.23           N  
ATOM    164  CA  ILE A  97      -1.378 -35.645  32.504  1.00  0.23           C  
ATOM    165  C   ILE A  97      -0.687 -36.958  32.877  1.00  0.23           C  
ATOM    166  O   ILE A  97       0.530 -37.029  32.991  1.00  0.23           O  
ATOM    167  CB  ILE A  97      -1.422 -35.463  30.982  1.00  0.23           C  
ATOM    168  CG1 ILE A  97      -1.945 -34.069  30.548  1.00  0.23           C  
ATOM    169  CG2 ILE A  97      -2.309 -36.569  30.365  1.00  0.23           C  
ATOM    170  CD1 ILE A  97      -1.784 -33.803  29.043  1.00  0.23           C  
ATOM    171  N   SER A  98      -1.431 -38.052  33.147  1.00  0.23           N  
ATOM    172  CA  SER A  98      -0.884 -39.366  33.479  1.00  0.23           C  
ATOM    173  C   SER A  98      -0.252 -40.085  32.271  1.00  0.23           C  
ATOM    174  O   SER A  98      -0.436 -39.651  31.138  1.00  0.23           O  
ATOM    175  CB  SER A  98      -1.889 -40.224  34.330  1.00  0.23           C  
ATOM    176  OG  SER A  98      -3.017 -40.764  33.622  1.00  0.23           O  
ATOM    177  N   PRO A  99       0.490 -41.188  32.487  1.00  0.17           N  
ATOM    178  CA  PRO A  99       1.670 -41.639  31.727  1.00  0.17           C  
ATOM    179  C   PRO A  99       2.549 -40.700  30.919  1.00  0.17           C  
ATOM    180  O   PRO A  99       2.226 -39.545  30.663  1.00  0.17           O  
ATOM    181  CB  PRO A  99       1.040 -42.657  30.791  1.00  0.17           C  
ATOM    182  CG  PRO A  99       0.041 -43.394  31.667  1.00  0.17           C  
ATOM    183  CD  PRO A  99      -0.312 -42.382  32.739  1.00  0.17           C  
ATOM    184  N   THR A 100       3.753 -41.177  30.553  1.00  0.26           N  
ATOM    185  CA  THR A 100       4.689 -40.525  29.633  1.00  0.26           C  
ATOM    186  C   THR A 100       4.066 -39.817  28.442  1.00  0.26           C  
ATOM    187  O   THR A 100       3.204 -40.362  27.761  1.00  0.26           O  
ATOM    188  CB  THR A 100       5.732 -41.488  29.089  1.00  0.26           C  
ATOM    189  OG1 THR A 100       6.388 -42.123  30.171  1.00  0.26           O  
ATOM    190  CG2 THR A 100       6.830 -40.795  28.268  1.00  0.26           C  
ATOM    191  N   TYR A 101       4.483 -38.559  28.198  1.00  0.17           N  
ATOM    192  CA  TYR A 101       3.963 -37.642  27.188  1.00  0.17           C  
ATOM    193  C   TYR A 101       2.466 -37.348  27.228  1.00  0.17           C  
ATOM    194  O   TYR A 101       1.917 -36.790  26.284  1.00  0.17           O  
ATOM    195  CB  TYR A 101       4.407 -37.999  25.741  1.00  0.17           C  
ATOM    196  CG  TYR A 101       5.868 -37.712  25.528  1.00  0.17           C  
ATOM    197  CD1 TYR A 101       6.354 -36.401  25.680  1.00  0.17           C  
ATOM    198  CD2 TYR A 101       6.761 -38.723  25.133  1.00  0.17           C  
ATOM    199  CE1 TYR A 101       7.713 -36.116  25.490  1.00  0.17           C  
ATOM    200  CE2 TYR A 101       8.120 -38.437  24.928  1.00  0.17           C  
ATOM    201  CZ  TYR A 101       8.594 -37.132  25.114  1.00  0.17           C  
ATOM    202  OH  TYR A 101       9.953 -36.823  24.913  1.00  0.17           O  
ATOM    203  N   GLY A 102       1.767 -37.648  28.342  1.00  0.21           N  
ATOM    204  CA  GLY A 102       0.341 -37.395  28.435  1.00  0.21           C  
ATOM    205  C   GLY A 102      -0.481 -38.459  27.779  1.00  0.21           C  
ATOM    206  O   GLY A 102      -1.556 -38.205  27.249  1.00  0.21           O  
ATOM    207  N   TYR A 103       0.018 -39.704  27.817  1.00  0.16           N  
ATOM    208  CA  TYR A 103      -0.623 -40.857  27.222  1.00  0.16           C  
ATOM    209  C   TYR A 103      -1.878 -41.296  27.994  1.00  0.16           C  
ATOM    210  O   TYR A 103      -2.733 -42.017  27.487  1.00  0.16           O  
ATOM    211  CB  TYR A 103       0.468 -41.964  27.134  1.00  0.16           C  
ATOM    212  CG  TYR A 103      -0.011 -43.231  26.505  1.00  0.16           C  
ATOM    213  CD1 TYR A 103      -0.518 -44.280  27.292  1.00  0.16           C  
ATOM    214  CD2 TYR A 103       0.003 -43.357  25.112  1.00  0.16           C  
ATOM    215  CE1 TYR A 103      -1.052 -45.423  26.682  1.00  0.16           C  
ATOM    216  CE2 TYR A 103      -0.522 -44.502  24.500  1.00  0.16           C  
ATOM    217  CZ  TYR A 103      -1.061 -45.527  25.288  1.00  0.16           C  
ATOM    218  OH  TYR A 103      -1.631 -46.657  24.675  1.00  0.16           O  
ATOM    219  N   GLY A 104      -2.030 -40.855  29.257  1.00  0.23           N  
ATOM    220  CA  GLY A 104      -3.219 -41.080  30.061  1.00  0.23           C  
ATOM    221  C   GLY A 104      -4.205 -39.943  30.111  1.00  0.23           C  
ATOM    222  O   GLY A 104      -4.603 -39.337  29.115  1.00  0.23           O  
ATOM    223  N   LYS A 105      -4.695 -39.652  31.322  1.00  0.20           N  
ATOM    224  CA  LYS A 105      -5.747 -38.691  31.582  1.00  0.20           C  
ATOM    225  C   LYS A 105      -5.183 -37.613  32.477  1.00  0.20           C  
ATOM    226  O   LYS A 105      -4.175 -37.823  33.149  1.00  0.20           O  
ATOM    227  CB  LYS A 105      -6.945 -39.347  32.320  1.00  0.20           C  
ATOM    228  CG  LYS A 105      -7.617 -40.504  31.557  1.00  0.20           C  
ATOM    229  CD  LYS A 105      -8.376 -40.052  30.299  1.00  0.20           C  
ATOM    230  CE  LYS A 105      -9.236 -41.167  29.694  1.00  0.20           C  
ATOM    231  NZ  LYS A 105      -9.809 -40.713  28.409  1.00  0.20           N  
ATOM    232  N   ALA A 106      -5.794 -36.413  32.519  1.00  0.25           N  
ATOM    233  CA  ALA A 106      -5.368 -35.381  33.443  1.00  0.25           C  
ATOM    234  C   ALA A 106      -5.471 -35.799  34.911  1.00  0.25           C  
ATOM    235  O   ALA A 106      -6.465 -36.384  35.335  1.00  0.25           O  
ATOM    236  CB  ALA A 106      -6.159 -34.084  33.209  1.00  0.25           C  
ATOM    237  N   THR A 107      -4.425 -35.519  35.711  1.00  0.22           N  
ATOM    238  CA  THR A 107      -4.401 -35.858  37.129  1.00  0.22           C  
ATOM    239  C   THR A 107      -4.451 -34.632  37.998  1.00  0.22           C  
ATOM    240  O   THR A 107      -4.953 -34.700  39.115  1.00  0.22           O  
ATOM    241  CB  THR A 107      -3.173 -36.657  37.572  1.00  0.22           C  
ATOM    242  OG1 THR A 107      -1.939 -36.090  37.137  1.00  0.22           O  
ATOM    243  CG2 THR A 107      -3.253 -38.056  36.960  1.00  0.22           C  
ATOM    244  N   ASP A 108      -3.967 -33.480  37.505  1.00  0.24           N  
ATOM    245  CA  ASP A 108      -3.965 -32.258  38.272  1.00  0.24           C  
ATOM    246  C   ASP A 108      -4.094 -31.107  37.289  1.00  0.24           C  
ATOM    247  O   ASP A 108      -3.523 -31.140  36.197  1.00  0.24           O  
ATOM    248  CB  ASP A 108      -2.671 -32.180  39.123  1.00  0.24           C  
ATOM    249  CG  ASP A 108      -2.734 -31.070  40.157  1.00  0.24           C  
ATOM    250  OD1 ASP A 108      -2.683 -29.887  39.740  1.00  0.24           O  
ATOM    251  OD2 ASP A 108      -2.811 -31.400  41.364  1.00  0.24           O  
ATOM    252  N   LEU A 109      -4.885 -30.082  37.645  1.00  0.23           N  
ATOM    253  CA  LEU A 109      -4.946 -28.840  36.910  1.00  0.23           C  
ATOM    254  C   LEU A 109      -4.945 -27.721  37.929  1.00  0.23           C  
ATOM    255  O   LEU A 109      -5.863 -27.605  38.738  1.00  0.23           O  
ATOM    256  CB  LEU A 109      -6.212 -28.680  36.018  1.00  0.23           C  
ATOM    257  CG  LEU A 109      -6.121 -29.347  34.631  1.00  0.23           C  
ATOM    258  CD1 LEU A 109      -6.485 -30.833  34.631  1.00  0.23           C  
ATOM    259  CD2 LEU A 109      -7.018 -28.620  33.620  1.00  0.23           C  
ATOM    260  N   ALA A 110      -3.931 -26.842  37.881  1.00  0.26           N  
ATOM    261  CA  ALA A 110      -3.814 -25.761  38.830  1.00  0.26           C  
ATOM    262  C   ALA A 110      -3.072 -24.602  38.184  1.00  0.26           C  
ATOM    263  O   ALA A 110      -2.741 -24.633  37.002  1.00  0.26           O  
ATOM    264  CB  ALA A 110      -3.150 -26.224  40.141  1.00  0.26           C  
ATOM    265  N   GLY A 111      -2.892 -23.476  38.905  1.00  0.26           N  
ATOM    266  CA  GLY A 111      -2.405 -22.231  38.310  1.00  0.26           C  
ATOM    267  C   GLY A 111      -0.974 -22.243  37.848  1.00  0.26           C  
ATOM    268  O   GLY A 111      -0.076 -22.746  38.518  1.00  0.26           O  
ATOM    269  N   ASN A 112      -0.700 -21.623  36.684  1.00  0.30           N  
ATOM    270  CA  ASN A 112       0.656 -21.460  36.197  1.00  0.30           C  
ATOM    271  C   ASN A 112       1.348 -20.351  36.982  1.00  0.30           C  
ATOM    272  O   ASN A 112       0.983 -19.183  36.881  1.00  0.30           O  
ATOM    273  CB  ASN A 112       0.635 -21.140  34.674  1.00  0.30           C  
ATOM    274  CG  ASN A 112       2.017 -21.118  34.022  1.00  0.30           C  
ATOM    275  OD1 ASN A 112       3.049 -20.893  34.651  1.00  0.30           O  
ATOM    276  ND2 ASN A 112       2.043 -21.337  32.688  1.00  0.30           N  
ATOM    277  N   GLN A 113       2.404 -20.707  37.741  1.00  0.37           N  
ATOM    278  CA  GLN A 113       3.147 -19.826  38.616  1.00  0.37           C  
ATOM    279  C   GLN A 113       3.928 -18.751  37.899  1.00  0.37           C  
ATOM    280  O   GLN A 113       4.308 -17.751  38.506  1.00  0.37           O  
ATOM    281  CB  GLN A 113       4.091 -20.673  39.514  1.00  0.37           C  
ATOM    282  CG  GLN A 113       3.430 -21.755  40.421  1.00  0.37           C  
ATOM    283  CD  GLN A 113       4.376 -22.432  41.428  1.00  0.37           C  
ATOM    284  OE1 GLN A 113       5.548 -22.688  41.172  1.00  0.37           O  
ATOM    285  NE2 GLN A 113       3.829 -22.769  42.622  1.00  0.37           N  
ATOM    286  N   ALA A 114       4.171 -18.918  36.592  1.00  0.34           N  
ATOM    287  CA  ALA A 114       4.885 -17.955  35.789  1.00  0.34           C  
ATOM    288  C   ALA A 114       3.984 -17.140  34.866  1.00  0.34           C  
ATOM    289  O   ALA A 114       4.460 -16.378  34.023  1.00  0.34           O  
ATOM    290  CB  ALA A 114       5.923 -18.722  34.955  1.00  0.34           C  
ATOM    291  N   SER A 115       2.645 -17.258  34.977  1.00  0.34           N  
ATOM    292  CA  SER A 115       1.755 -16.485  34.118  1.00  0.34           C  
ATOM    293  C   SER A 115       1.462 -15.117  34.683  1.00  0.34           C  
ATOM    294  O   SER A 115       0.711 -14.993  35.646  1.00  0.34           O  
ATOM    295  CB  SER A 115       0.391 -17.175  33.867  1.00  0.34           C  
ATOM    296  OG  SER A 115      -0.386 -16.476  32.884  1.00  0.34           O  
ATOM    297  N   HIS A 116       1.990 -14.075  34.004  1.00  0.32           N  
ATOM    298  CA  HIS A 116       2.024 -12.684  34.432  1.00  0.32           C  
ATOM    299  C   HIS A 116       0.703 -12.083  34.877  1.00  0.32           C  
ATOM    300  O   HIS A 116       0.661 -11.289  35.805  1.00  0.32           O  
ATOM    301  CB  HIS A 116       2.640 -11.805  33.304  1.00  0.32           C  
ATOM    302  CG  HIS A 116       1.882 -11.774  31.997  1.00  0.32           C  
ATOM    303  ND1 HIS A 116       1.168 -10.646  31.700  1.00  0.32           N  
ATOM    304  CD2 HIS A 116       1.771 -12.660  30.971  1.00  0.32           C  
ATOM    305  CE1 HIS A 116       0.632 -10.834  30.528  1.00  0.32           C  
ATOM    306  NE2 HIS A 116       0.963 -12.048  30.029  1.00  0.32           N  
ATOM    307  N   ARG A 117      -0.424 -12.454  34.246  1.00  0.35           N  
ATOM    308  CA  ARG A 117      -1.720 -11.925  34.620  1.00  0.35           C  
ATOM    309  C   ARG A 117      -2.326 -12.460  35.906  1.00  0.35           C  
ATOM    310  O   ARG A 117      -3.055 -11.753  36.588  1.00  0.35           O  
ATOM    311  CB  ARG A 117      -2.765 -12.239  33.541  1.00  0.35           C  
ATOM    312  CG  ARG A 117      -2.504 -11.470  32.251  1.00  0.35           C  
ATOM    313  CD  ARG A 117      -3.593 -11.757  31.239  1.00  0.35           C  
ATOM    314  NE  ARG A 117      -3.363 -10.835  30.084  1.00  0.35           N  
ATOM    315  CZ  ARG A 117      -2.648 -11.172  29.007  1.00  0.35           C  
ATOM    316  NH1 ARG A 117      -2.444 -10.268  28.057  1.00  0.35           N  
ATOM    317  NH2 ARG A 117      -2.172 -12.399  28.830  1.00  0.35           N  
ATOM    318  N   TRP A 118      -2.159 -13.761  36.228  1.00  0.35           N  
ATOM    319  CA  TRP A 118      -2.867 -14.321  37.385  1.00  0.35           C  
ATOM    320  C   TRP A 118      -1.954 -14.704  38.534  1.00  0.35           C  
ATOM    321  O   TRP A 118      -2.430 -15.004  39.626  1.00  0.35           O  
ATOM    322  CB  TRP A 118      -3.728 -15.580  37.050  1.00  0.35           C  
ATOM    323  CG  TRP A 118      -5.099 -15.284  36.472  1.00  0.35           C  
ATOM    324  CD1 TRP A 118      -5.445 -14.320  35.573  1.00  0.35           C  
ATOM    325  CD2 TRP A 118      -6.327 -16.002  36.774  1.00  0.35           C  
ATOM    326  NE1 TRP A 118      -6.777 -14.411  35.263  1.00  0.35           N  
ATOM    327  CE2 TRP A 118      -7.346 -15.440  35.999  1.00  0.35           C  
ATOM    328  CE3 TRP A 118      -6.584 -17.148  37.513  1.00  0.35           C  
ATOM    329  CZ2 TRP A 118      -8.667 -15.930  36.089  1.00  0.35           C  
ATOM    330  CZ3 TRP A 118      -7.894 -17.654  37.526  1.00  0.35           C  
ATOM    331  CH2 TRP A 118      -8.937 -17.024  36.890  1.00  0.35           C  
ATOM    332  N   ASP A 119      -0.636 -14.755  38.319  1.00  0.40           N  
ATOM    333  CA  ASP A 119       0.446 -15.307  39.165  1.00  0.40           C  
ATOM    334  C   ASP A 119       0.352 -16.146  40.440  1.00  0.40           C  
ATOM    335  O   ASP A 119      -0.093 -15.579  41.422  1.00  0.40           O  
ATOM    336  CB  ASP A 119       1.183 -14.137  39.833  1.00  0.40           C  
ATOM    337  CG  ASP A 119       1.851 -13.279  38.798  1.00  0.40           C  
ATOM    338  OD1 ASP A 119       2.376 -13.869  37.824  1.00  0.40           O  
ATOM    339  OD2 ASP A 119       1.858 -12.040  38.988  1.00  0.40           O  
ATOM    340  N   PRO A 120       0.559 -17.397  40.579  1.00  0.37           N  
ATOM    341  CA  PRO A 120      -0.328 -18.542  40.072  1.00  0.37           C  
ATOM    342  C   PRO A 120      -1.797 -18.636  40.665  1.00  0.37           C  
ATOM    343  O   PRO A 120      -2.330 -19.739  40.910  1.00  0.37           O  
ATOM    344  CB  PRO A 120       0.337 -19.742  40.726  1.00  0.37           C  
ATOM    345  CG  PRO A 120       0.913 -19.059  42.006  1.00  0.37           C  
ATOM    346  CD  PRO A 120       1.346 -17.664  41.660  1.00  0.37           C  
ATOM    347  N   ARG A 121      -2.551 -17.580  40.973  1.00  0.37           N  
ATOM    348  CA  ARG A 121      -3.935 -17.637  41.501  1.00  0.37           C  
ATOM    349  C   ARG A 121      -4.885 -18.454  40.645  1.00  0.37           C  
ATOM    350  O   ARG A 121      -4.604 -18.634  39.467  1.00  0.37           O  
ATOM    351  CB  ARG A 121      -4.516 -16.216  41.704  1.00  0.37           C  
ATOM    352  CG  ARG A 121      -3.624 -15.467  42.694  1.00  0.37           C  
ATOM    353  CD  ARG A 121      -3.937 -13.998  42.873  1.00  0.37           C  
ATOM    354  NE  ARG A 121      -2.943 -13.567  43.904  1.00  0.37           N  
ATOM    355  CZ  ARG A 121      -3.147 -13.608  45.226  1.00  0.37           C  
ATOM    356  NH1 ARG A 121      -2.230 -13.094  46.039  1.00  0.37           N  
ATOM    357  NH2 ARG A 121      -4.239 -14.162  45.743  1.00  0.37           N  
ATOM    358  N   ILE A 122      -6.011 -18.973  41.201  1.00  0.42           N  
ATOM    359  CA  ILE A 122      -7.168 -19.376  40.409  1.00  0.42           C  
ATOM    360  C   ILE A 122      -8.488 -19.095  41.151  1.00  0.42           C  
ATOM    361  O   ILE A 122      -8.613 -19.350  42.346  1.00  0.42           O  
ATOM    362  CB  ILE A 122      -7.189 -20.816  39.852  1.00  0.42           C  
ATOM    363  CG1 ILE A 122      -5.898 -21.277  39.145  1.00  0.42           C  
ATOM    364  CG2 ILE A 122      -8.248 -20.939  38.752  1.00  0.42           C  
ATOM    365  CD1 ILE A 122      -5.951 -22.698  38.557  1.00  0.42           C  
ATOM    366  N   CYS A 123      -9.533 -18.554  40.462  1.00  0.52           N  
ATOM    367  CA  CYS A 123     -10.907 -18.525  40.955  1.00  0.52           C  
ATOM    368  C   CYS A 123     -11.533 -19.911  40.922  1.00  0.52           C  
ATOM    369  O   CYS A 123     -11.047 -20.804  40.237  1.00  0.52           O  
ATOM    370  CB  CYS A 123     -11.813 -17.538  40.146  1.00  0.52           C  
ATOM    371  SG  CYS A 123     -12.321 -18.049  38.451  1.00  0.52           S  
ATOM    372  N   GLN A 124     -12.673 -20.144  41.600  1.00  0.47           N  
ATOM    373  CA  GLN A 124     -13.237 -21.480  41.722  1.00  0.47           C  
ATOM    374  C   GLN A 124     -13.508 -22.181  40.393  1.00  0.47           C  
ATOM    375  O   GLN A 124     -13.196 -23.351  40.231  1.00  0.47           O  
ATOM    376  CB  GLN A 124     -14.546 -21.416  42.541  1.00  0.47           C  
ATOM    377  CG  GLN A 124     -14.331 -21.022  44.025  1.00  0.47           C  
ATOM    378  CD  GLN A 124     -15.663 -20.892  44.770  1.00  0.47           C  
ATOM    379  OE1 GLN A 124     -16.702 -20.592  44.184  1.00  0.47           O  
ATOM    380  NE2 GLN A 124     -15.629 -21.097  46.107  1.00  0.47           N  
ATOM    381  N   LYS A 125     -14.022 -21.461  39.379  1.00  0.43           N  
ATOM    382  CA  LYS A 125     -14.296 -22.014  38.062  1.00  0.43           C  
ATOM    383  C   LYS A 125     -13.083 -22.540  37.306  1.00  0.43           C  
ATOM    384  O   LYS A 125     -13.149 -23.575  36.647  1.00  0.43           O  
ATOM    385  CB  LYS A 125     -15.011 -20.982  37.169  1.00  0.43           C  
ATOM    386  CG  LYS A 125     -16.300 -20.442  37.802  1.00  0.43           C  
ATOM    387  CD  LYS A 125     -17.082 -19.509  36.865  1.00  0.43           C  
ATOM    388  CE  LYS A 125     -16.347 -18.214  36.499  1.00  0.43           C  
ATOM    389  NZ  LYS A 125     -16.018 -17.432  37.717  1.00  0.43           N  
ATOM    390  N   GLY A 126     -11.927 -21.850  37.384  1.00  0.49           N  
ATOM    391  CA  GLY A 126     -10.709 -22.371  36.777  1.00  0.49           C  
ATOM    392  C   GLY A 126     -10.098 -23.476  37.604  1.00  0.49           C  
ATOM    393  O   GLY A 126      -9.413 -24.360  37.099  1.00  0.49           O  
ATOM    394  N   LEU A 127     -10.319 -23.437  38.932  1.00  0.48           N  
ATOM    395  CA  LEU A 127      -9.659 -24.307  39.887  1.00  0.48           C  
ATOM    396  C   LEU A 127     -10.310 -25.679  39.880  1.00  0.48           C  
ATOM    397  O   LEU A 127      -9.748 -26.684  40.306  1.00  0.48           O  
ATOM    398  CB  LEU A 127      -9.715 -23.631  41.284  1.00  0.48           C  
ATOM    399  CG  LEU A 127      -8.878 -24.289  42.401  1.00  0.48           C  
ATOM    400  CD1 LEU A 127      -7.372 -24.286  42.094  1.00  0.48           C  
ATOM    401  CD2 LEU A 127      -9.120 -23.577  43.741  1.00  0.48           C  
ATOM    402  N   ILE A 128     -11.524 -25.759  39.307  1.00  0.44           N  
ATOM    403  CA  ILE A 128     -12.239 -27.000  39.111  1.00  0.44           C  
ATOM    404  C   ILE A 128     -12.150 -27.513  37.681  1.00  0.44           C  
ATOM    405  O   ILE A 128     -12.861 -28.452  37.323  1.00  0.44           O  
ATOM    406  CB  ILE A 128     -13.706 -26.897  39.521  1.00  0.44           C  
ATOM    407  CG1 ILE A 128     -14.499 -25.912  38.625  1.00  0.44           C  
ATOM    408  CG2 ILE A 128     -13.758 -26.533  41.024  1.00  0.44           C  
ATOM    409  CD1 ILE A 128     -15.999 -25.858  38.927  1.00  0.44           C  
ATOM    410  N   LEU A 129     -11.259 -26.977  36.809  1.00  0.43           N  
ATOM    411  CA  LEU A 129     -11.142 -27.437  35.424  1.00  0.43           C  
ATOM    412  C   LEU A 129     -10.805 -28.917  35.302  1.00  0.43           C  
ATOM    413  O   LEU A 129     -11.293 -29.596  34.402  1.00  0.43           O  
ATOM    414  CB  LEU A 129     -10.124 -26.623  34.586  1.00  0.43           C  
ATOM    415  CG  LEU A 129     -10.580 -25.196  34.224  1.00  0.43           C  
ATOM    416  CD1 LEU A 129      -9.419 -24.399  33.612  1.00  0.43           C  
ATOM    417  CD2 LEU A 129     -11.793 -25.158  33.283  1.00  0.43           C  
ATOM    418  N   GLY A 130     -10.006 -29.477  36.236  1.00  0.48           N  
ATOM    419  CA  GLY A 130      -9.846 -30.926  36.380  1.00  0.48           C  
ATOM    420  C   GLY A 130     -11.117 -31.730  36.479  1.00  0.48           C  
ATOM    421  O   GLY A 130     -11.265 -32.749  35.814  1.00  0.48           O  
ATOM    422  N   ARG A 131     -12.087 -31.264  37.285  1.00  0.40           N  
ATOM    423  CA  ARG A 131     -13.397 -31.878  37.424  1.00  0.40           C  
ATOM    424  C   ARG A 131     -14.258 -31.713  36.174  1.00  0.40           C  
ATOM    425  O   ARG A 131     -15.067 -32.573  35.841  1.00  0.40           O  
ATOM    426  CB  ARG A 131     -14.134 -31.304  38.665  1.00  0.40           C  
ATOM    427  CG  ARG A 131     -13.443 -31.642  40.006  1.00  0.40           C  
ATOM    428  CD  ARG A 131     -14.155 -31.040  41.224  1.00  0.40           C  
ATOM    429  NE  ARG A 131     -13.412 -31.497  42.446  1.00  0.40           N  
ATOM    430  CZ  ARG A 131     -13.691 -31.091  43.693  1.00  0.40           C  
ATOM    431  NH1 ARG A 131     -12.985 -31.572  44.715  1.00  0.40           N  
ATOM    432  NH2 ARG A 131     -14.660 -30.216  43.940  1.00  0.40           N  
ATOM    433  N   ARG A 132     -14.100 -30.595  35.435  1.00  0.36           N  
ATOM    434  CA  ARG A 132     -14.730 -30.411  34.136  1.00  0.36           C  
ATOM    435  C   ARG A 132     -14.215 -31.378  33.068  1.00  0.36           C  
ATOM    436  O   ARG A 132     -14.980 -31.937  32.282  1.00  0.36           O  
ATOM    437  CB  ARG A 132     -14.529 -28.945  33.652  1.00  0.36           C  
ATOM    438  CG  ARG A 132     -15.250 -28.588  32.331  1.00  0.36           C  
ATOM    439  CD  ARG A 132     -15.030 -27.137  31.883  1.00  0.36           C  
ATOM    440  NE  ARG A 132     -15.767 -26.964  30.586  1.00  0.36           N  
ATOM    441  CZ  ARG A 132     -15.771 -25.839  29.855  1.00  0.36           C  
ATOM    442  NH1 ARG A 132     -16.438 -25.812  28.703  1.00  0.36           N  
ATOM    443  NH2 ARG A 132     -15.128 -24.744  30.249  1.00  0.36           N  
ATOM    444  N   ILE A 133     -12.886 -31.587  32.992  1.00  0.38           N  
ATOM    445  CA  ILE A 133     -12.276 -32.449  31.991  1.00  0.38           C  
ATOM    446  C   ILE A 133     -12.417 -33.920  32.321  1.00  0.38           C  
ATOM    447  O   ILE A 133     -12.804 -34.722  31.463  1.00  0.38           O  
ATOM    448  CB  ILE A 133     -10.800 -32.104  31.813  1.00  0.38           C  
ATOM    449  CG1 ILE A 133     -10.673 -30.684  31.215  1.00  0.38           C  
ATOM    450  CG2 ILE A 133     -10.062 -33.145  30.931  1.00  0.38           C  
ATOM    451  CD1 ILE A 133      -9.238 -30.154  31.248  1.00  0.38           C  
ATOM    452  N   TYR A 134     -12.121 -34.313  33.573  1.00  0.33           N  
ATOM    453  CA  TYR A 134     -12.137 -35.693  34.007  1.00  0.33           C  
ATOM    454  C   TYR A 134     -13.471 -35.949  34.684  1.00  0.33           C  
ATOM    455  O   TYR A 134     -13.591 -36.091  35.899  1.00  0.33           O  
ATOM    456  CB  TYR A 134     -10.916 -36.002  34.916  1.00  0.33           C  
ATOM    457  CG  TYR A 134     -10.717 -37.484  35.096  1.00  0.33           C  
ATOM    458  CD1 TYR A 134     -10.920 -38.083  36.349  1.00  0.33           C  
ATOM    459  CD2 TYR A 134     -10.339 -38.292  34.009  1.00  0.33           C  
ATOM    460  CE1 TYR A 134     -10.752 -39.465  36.517  1.00  0.33           C  
ATOM    461  CE2 TYR A 134     -10.173 -39.675  34.178  1.00  0.33           C  
ATOM    462  CZ  TYR A 134     -10.367 -40.258  35.434  1.00  0.33           C  
ATOM    463  OH  TYR A 134     -10.178 -41.643  35.616  1.00  0.33           O  
ATOM    464  N   GLY A 135     -14.527 -35.974  33.852  1.00  0.46           N  
ATOM    465  CA  GLY A 135     -15.899 -36.125  34.286  1.00  0.46           C  
ATOM    466  C   GLY A 135     -16.566 -37.141  33.422  1.00  0.46           C  
ATOM    467  O   GLY A 135     -16.448 -37.119  32.195  1.00  0.46           O  
ATOM    468  N   ASP A 136     -17.322 -38.053  34.037  1.00  0.40           N  
ATOM    469  CA  ASP A 136     -17.898 -39.215  33.402  1.00  0.40           C  
ATOM    470  C   ASP A 136     -19.281 -38.929  32.828  1.00  0.40           C  
ATOM    471  O   ASP A 136     -19.849 -39.728  32.081  1.00  0.40           O  
ATOM    472  CB  ASP A 136     -17.926 -40.380  34.428  1.00  0.40           C  
ATOM    473  CG  ASP A 136     -18.648 -40.053  35.736  1.00  0.40           C  
ATOM    474  OD1 ASP A 136     -19.075 -38.884  35.939  1.00  0.40           O  
ATOM    475  OD2 ASP A 136     -18.765 -40.998  36.551  1.00  0.40           O  
ATOM    476  N   ARG A 137     -19.789 -37.711  33.097  1.00  0.38           N  
ATOM    477  CA  ARG A 137     -21.009 -37.174  32.535  1.00  0.38           C  
ATOM    478  C   ARG A 137     -20.778 -36.479  31.199  1.00  0.38           C  
ATOM    479  O   ARG A 137     -21.717 -36.005  30.563  1.00  0.38           O  
ATOM    480  CB  ARG A 137     -21.605 -36.103  33.484  1.00  0.38           C  
ATOM    481  CG  ARG A 137     -22.046 -36.637  34.859  1.00  0.38           C  
ATOM    482  CD  ARG A 137     -22.726 -35.553  35.699  1.00  0.38           C  
ATOM    483  NE  ARG A 137     -23.132 -36.189  36.990  1.00  0.38           N  
ATOM    484  CZ  ARG A 137     -23.818 -35.564  37.956  1.00  0.38           C  
ATOM    485  NH1 ARG A 137     -24.129 -36.225  39.068  1.00  0.38           N  
ATOM    486  NH2 ARG A 137     -24.198 -34.295  37.832  1.00  0.38           N  
ATOM    487  N   ARG A 138     -19.521 -36.385  30.725  1.00  0.34           N  
ATOM    488  CA  ARG A 138     -19.230 -35.916  29.384  1.00  0.34           C  
ATOM    489  C   ARG A 138     -19.744 -36.839  28.282  1.00  0.34           C  
ATOM    490  O   ARG A 138     -19.787 -38.062  28.413  1.00  0.34           O  
ATOM    491  CB  ARG A 138     -17.713 -35.705  29.168  1.00  0.34           C  
ATOM    492  CG  ARG A 138     -17.137 -34.496  29.931  1.00  0.34           C  
ATOM    493  CD  ARG A 138     -15.611 -34.380  29.838  1.00  0.34           C  
ATOM    494  NE  ARG A 138     -15.269 -34.202  28.389  1.00  0.34           N  
ATOM    495  CZ  ARG A 138     -14.020 -34.179  27.910  1.00  0.34           C  
ATOM    496  NH1 ARG A 138     -12.962 -34.313  28.702  1.00  0.34           N  
ATOM    497  NH2 ARG A 138     -13.831 -34.018  26.601  1.00  0.34           N  
ATOM    498  N   VAL A 139     -20.110 -36.252  27.124  1.00  0.44           N  
ATOM    499  CA  VAL A 139     -20.379 -36.982  25.896  1.00  0.44           C  
ATOM    500  C   VAL A 139     -19.180 -37.814  25.449  1.00  0.44           C  
ATOM    501  O   VAL A 139     -18.044 -37.339  25.426  1.00  0.44           O  
ATOM    502  CB  VAL A 139     -20.754 -36.015  24.774  1.00  0.44           C  
ATOM    503  CG1 VAL A 139     -20.933 -36.723  23.414  1.00  0.44           C  
ATOM    504  CG2 VAL A 139     -22.056 -35.283  25.148  1.00  0.44           C  
ATOM    505  N   LYS A 140     -19.419 -39.091  25.086  1.00  0.50           N  
ATOM    506  CA  LYS A 140     -18.363 -40.008  24.700  1.00  0.50           C  
ATOM    507  C   LYS A 140     -18.359 -40.318  23.212  1.00  0.50           C  
ATOM    508  O   LYS A 140     -17.349 -40.751  22.662  1.00  0.50           O  
ATOM    509  CB  LYS A 140     -18.551 -41.349  25.455  1.00  0.50           C  
ATOM    510  CG  LYS A 140     -18.420 -41.208  26.980  1.00  0.50           C  
ATOM    511  CD  LYS A 140     -18.584 -42.547  27.718  1.00  0.50           C  
ATOM    512  CE  LYS A 140     -18.418 -42.399  29.235  1.00  0.50           C  
ATOM    513  NZ  LYS A 140     -18.598 -43.710  29.897  1.00  0.50           N  
ATOM    514  N   ALA A 141     -19.487 -40.098  22.514  1.00  0.65           N  
ATOM    515  CA  ALA A 141     -19.605 -40.390  21.106  1.00  0.65           C  
ATOM    516  C   ALA A 141     -20.818 -39.638  20.580  1.00  0.65           C  
ATOM    517  O   ALA A 141     -21.645 -39.225  21.398  1.00  0.65           O  
ATOM    518  CB  ALA A 141     -19.770 -41.909  20.879  1.00  0.65           C  
ATOM    519  N   PRO A 142     -20.975 -39.398  19.277  1.00  0.76           N  
ATOM    520  CA  PRO A 142     -22.199 -38.877  18.680  1.00  0.76           C  
ATOM    521  C   PRO A 142     -23.483 -39.576  19.072  1.00  0.76           C  
ATOM    522  O   PRO A 142     -23.534 -40.805  19.142  1.00  0.76           O  
ATOM    523  CB  PRO A 142     -21.957 -38.959  17.168  1.00  0.76           C  
ATOM    524  CG  PRO A 142     -20.439 -38.900  17.045  1.00  0.76           C  
ATOM    525  CD  PRO A 142     -19.987 -39.719  18.249  1.00  0.76           C  
ATOM    526  N   MET A 143     -24.547 -38.796  19.295  1.00  0.66           N  
ATOM    527  CA  MET A 143     -25.864 -39.317  19.551  1.00  0.66           C  
ATOM    528  C   MET A 143     -26.797 -38.790  18.482  1.00  0.66           C  
ATOM    529  O   MET A 143     -26.748 -37.620  18.108  1.00  0.66           O  
ATOM    530  CB  MET A 143     -26.386 -38.893  20.940  1.00  0.66           C  
ATOM    531  CG  MET A 143     -25.583 -39.470  22.121  1.00  0.66           C  
ATOM    532  SD  MET A 143     -26.223 -38.973  23.752  1.00  0.66           S  
ATOM    533  CE  MET A 143     -25.747 -37.220  23.677  1.00  0.66           C  
ATOM    534  N   ILE A 144     -27.676 -39.656  17.957  1.00  0.60           N  
ATOM    535  CA  ILE A 144     -28.659 -39.303  16.955  1.00  0.60           C  
ATOM    536  C   ILE A 144     -30.020 -39.406  17.573  1.00  0.60           C  
ATOM    537  O   ILE A 144     -30.341 -40.320  18.333  1.00  0.60           O  
ATOM    538  CB  ILE A 144     -28.590 -40.155  15.688  1.00  0.60           C  
ATOM    539  CG1 ILE A 144     -29.456 -39.615  14.524  1.00  0.60           C  
ATOM    540  CG2 ILE A 144     -28.919 -41.629  15.982  1.00  0.60           C  
ATOM    541  CD1 ILE A 144     -29.139 -40.299  13.186  1.00  0.60           C  
ATOM    542  N   ARG A 145     -30.868 -38.426  17.265  1.00  0.47           N  
ATOM    543  CA  ARG A 145     -32.243 -38.454  17.644  1.00  0.47           C  
ATOM    544  C   ARG A 145     -33.042 -38.367  16.367  1.00  0.47           C  
ATOM    545  O   ARG A 145     -32.984 -37.380  15.635  1.00  0.47           O  
ATOM    546  CB  ARG A 145     -32.515 -37.290  18.602  1.00  0.47           C  
ATOM    547  CG  ARG A 145     -33.947 -37.267  19.110  1.00  0.47           C  
ATOM    548  CD  ARG A 145     -34.850 -36.308  18.358  1.00  0.47           C  
ATOM    549  NE  ARG A 145     -36.238 -36.593  18.786  1.00  0.47           N  
ATOM    550  CZ  ARG A 145     -37.280 -35.931  18.282  1.00  0.47           C  
ATOM    551  NH1 ARG A 145     -37.141 -34.952  17.394  1.00  0.47           N  
ATOM    552  NH2 ARG A 145     -38.494 -36.161  18.741  1.00  0.47           N  
ATOM    553  N   LYS A 146     -33.791 -39.435  16.037  1.00  0.38           N  
ATOM    554  CA  LYS A 146     -34.628 -39.466  14.853  1.00  0.38           C  
ATOM    555  C   LYS A 146     -35.896 -38.665  15.067  1.00  0.38           C  
ATOM    556  O   LYS A 146     -36.369 -38.521  16.193  1.00  0.38           O  
ATOM    557  CB  LYS A 146     -35.013 -40.910  14.444  1.00  0.38           C  
ATOM    558  CG  LYS A 146     -33.808 -41.784  14.071  1.00  0.38           C  
ATOM    559  CD  LYS A 146     -34.199 -43.246  13.793  1.00  0.38           C  
ATOM    560  CE  LYS A 146     -33.004 -44.090  13.330  1.00  0.38           C  
ATOM    561  NZ  LYS A 146     -33.424 -45.481  13.044  1.00  0.38           N  
ATOM    562  N   GLY A 147     -36.488 -38.118  13.981  1.00  0.32           N  
ATOM    563  CA  GLY A 147     -37.766 -37.409  14.039  1.00  0.32           C  
ATOM    564  C   GLY A 147     -38.855 -38.109  14.829  1.00  0.32           C  
ATOM    565  O   GLY A 147     -39.194 -39.258  14.558  1.00  0.32           O  
ATOM    566  N   PHE A 148     -39.388 -37.397  15.838  1.00  0.24           N  
ATOM    567  CA  PHE A 148     -40.454 -37.805  16.738  1.00  0.24           C  
ATOM    568  C   PHE A 148     -40.190 -38.957  17.693  1.00  0.24           C  
ATOM    569  O   PHE A 148     -41.114 -39.450  18.332  1.00  0.24           O  
ATOM    570  CB  PHE A 148     -41.775 -38.131  16.050  1.00  0.24           C  
ATOM    571  CG  PHE A 148     -42.235 -37.150  15.023  1.00  0.24           C  
ATOM    572  CD1 PHE A 148     -42.983 -36.017  15.379  1.00  0.24           C  
ATOM    573  CD2 PHE A 148     -42.017 -37.430  13.667  1.00  0.24           C  
ATOM    574  CE1 PHE A 148     -43.481 -35.158  14.388  1.00  0.24           C  
ATOM    575  CE2 PHE A 148     -42.499 -36.571  12.676  1.00  0.24           C  
ATOM    576  CZ  PHE A 148     -43.233 -35.435  13.036  1.00  0.24           C  
ATOM    577  N   LYS A 149     -38.938 -39.366  17.943  1.00  0.29           N  
ATOM    578  CA  LYS A 149     -38.660 -40.407  18.916  1.00  0.29           C  
ATOM    579  C   LYS A 149     -38.894 -39.925  20.335  1.00  0.29           C  
ATOM    580  O   LYS A 149     -38.952 -40.766  21.221  1.00  0.29           O  
ATOM    581  CB  LYS A 149     -37.269 -41.053  18.638  1.00  0.29           C  
ATOM    582  CG  LYS A 149     -37.252 -41.924  17.354  1.00  0.29           C  
ATOM    583  CD  LYS A 149     -38.099 -43.218  17.457  1.00  0.29           C  
ATOM    584  CE  LYS A 149     -38.103 -44.142  16.227  1.00  0.29           C  
ATOM    585  NZ  LYS A 149     -38.929 -45.349  16.504  1.00  0.29           N  
ATOM    586  N   GLU A 150     -39.150 -38.604  20.529  1.00  0.30           N  
ATOM    587  CA  GLU A 150     -39.261 -37.892  21.795  1.00  0.30           C  
ATOM    588  C   GLU A 150     -40.683 -37.561  22.185  1.00  0.30           C  
ATOM    589  O   GLU A 150     -41.600 -37.447  21.376  1.00  0.30           O  
ATOM    590  CB  GLU A 150     -38.417 -36.590  21.738  1.00  0.30           C  
ATOM    591  CG  GLU A 150     -38.148 -35.652  22.956  1.00  0.30           C  
ATOM    592  CD  GLU A 150     -37.861 -36.159  24.373  1.00  0.30           C  
ATOM    593  OE1 GLU A 150     -38.641 -37.025  24.858  1.00  0.30           O  
ATOM    594  OE2 GLU A 150     -36.909 -35.663  25.014  1.00  0.30           O  
ATOM    595  N   TRP A 151     -40.849 -37.361  23.487  1.00  0.24           N  
ATOM    596  CA  TRP A 151     -42.061 -37.035  24.166  1.00  0.24           C  
ATOM    597  C   TRP A 151     -41.958 -35.640  24.809  1.00  0.24           C  
ATOM    598  O   TRP A 151     -42.966 -35.041  25.185  1.00  0.24           O  
ATOM    599  CB  TRP A 151     -42.162 -38.175  25.202  1.00  0.24           C  
ATOM    600  CG  TRP A 151     -43.466 -38.265  25.931  1.00  0.24           C  
ATOM    601  CD1 TRP A 151     -44.654 -38.784  25.508  1.00  0.24           C  
ATOM    602  CD2 TRP A 151     -43.695 -37.693  27.223  1.00  0.24           C  
ATOM    603  NE1 TRP A 151     -45.637 -38.538  26.441  1.00  0.24           N  
ATOM    604  CE2 TRP A 151     -45.067 -37.846  27.492  1.00  0.24           C  
ATOM    605  CE3 TRP A 151     -42.838 -37.055  28.118  1.00  0.24           C  
ATOM    606  CZ2 TRP A 151     -45.620 -37.328  28.654  1.00  0.24           C  
ATOM    607  CZ3 TRP A 151     -43.398 -36.531  29.290  1.00  0.24           C  
ATOM    608  CH2 TRP A 151     -44.773 -36.648  29.547  1.00  0.24           C  
ATOM    609  N   ALA A 152     -40.735 -35.074  24.897  1.00  0.31           N  
ATOM    610  CA  ALA A 152     -40.413 -33.717  25.320  1.00  0.31           C  
ATOM    611  C   ALA A 152     -39.933 -32.810  24.168  1.00  0.31           C  
ATOM    612  O   ALA A 152     -40.620 -32.630  23.161  1.00  0.31           O  
ATOM    613  CB  ALA A 152     -39.374 -33.756  26.465  1.00  0.31           C  
ATOM    614  N   ASP A 153     -38.734 -32.192  24.284  1.00  0.31           N  
ATOM    615  CA  ASP A 153     -38.157 -31.262  23.323  1.00  0.31           C  
ATOM    616  C   ASP A 153     -37.969 -31.838  21.917  1.00  0.31           C  
ATOM    617  O   ASP A 153     -37.346 -32.870  21.693  1.00  0.31           O  
ATOM    618  CB  ASP A 153     -36.788 -30.727  23.817  1.00  0.31           C  
ATOM    619  CG  ASP A 153     -36.914 -29.877  25.070  1.00  0.31           C  
ATOM    620  OD1 ASP A 153     -38.045 -29.428  25.383  1.00  0.31           O  
ATOM    621  OD2 ASP A 153     -35.858 -29.646  25.709  1.00  0.31           O  
ATOM    622  N   ALA A 154     -38.557 -31.167  20.902  1.00  0.30           N  
ATOM    623  CA  ALA A 154     -38.591 -31.604  19.513  1.00  0.30           C  
ATOM    624  C   ALA A 154     -39.422 -32.867  19.300  1.00  0.30           C  
ATOM    625  O   ALA A 154     -39.380 -33.511  18.245  1.00  0.30           O  
ATOM    626  CB  ALA A 154     -37.173 -31.747  18.907  1.00  0.30           C  
ATOM    627  N   GLY A 155     -40.221 -33.245  20.308  1.00  0.27           N  
ATOM    628  CA  GLY A 155     -41.123 -34.371  20.295  1.00  0.27           C  
ATOM    629  C   GLY A 155     -42.522 -33.893  20.173  1.00  0.27           C  
ATOM    630  O   GLY A 155     -42.902 -32.838  20.668  1.00  0.27           O  
ATOM    631  N   PHE A 156     -43.348 -34.683  19.490  1.00  0.25           N  
ATOM    632  CA  PHE A 156     -44.736 -34.358  19.323  1.00  0.25           C  
ATOM    633  C   PHE A 156     -45.428 -35.696  19.427  1.00  0.25           C  
ATOM    634  O   PHE A 156     -45.032 -36.569  18.655  1.00  0.25           O  
ATOM    635  CB  PHE A 156     -45.056 -33.750  17.926  1.00  0.25           C  
ATOM    636  CG  PHE A 156     -44.307 -32.466  17.722  1.00  0.25           C  
ATOM    637  CD1 PHE A 156     -44.826 -31.257  18.211  1.00  0.25           C  
ATOM    638  CD2 PHE A 156     -43.057 -32.463  17.079  1.00  0.25           C  
ATOM    639  CE1 PHE A 156     -44.103 -30.065  18.072  1.00  0.25           C  
ATOM    640  CE2 PHE A 156     -42.329 -31.276  16.942  1.00  0.25           C  
ATOM    641  CZ  PHE A 156     -42.853 -30.076  17.440  1.00  0.25           C  
ATOM    642  N   PRO A 157     -46.448 -35.924  20.260  1.00  0.25           N  
ATOM    643  CA  PRO A 157     -47.168 -37.207  20.373  1.00  0.25           C  
ATOM    644  C   PRO A 157     -47.868 -37.701  19.098  1.00  0.25           C  
ATOM    645  O   PRO A 157     -48.627 -38.661  19.143  1.00  0.25           O  
ATOM    646  CB  PRO A 157     -48.166 -36.959  21.520  1.00  0.25           C  
ATOM    647  CG  PRO A 157     -47.475 -35.937  22.427  1.00  0.25           C  
ATOM    648  CD  PRO A 157     -46.648 -35.093  21.458  1.00  0.25           C  
ATOM    649  N   ARG A 158     -47.669 -37.005  17.966  1.00  0.29           N  
ATOM    650  CA  ARG A 158     -48.166 -37.258  16.632  1.00  0.29           C  
ATOM    651  C   ARG A 158     -47.665 -38.550  15.975  1.00  0.29           C  
ATOM    652  O   ARG A 158     -48.396 -39.181  15.220  1.00  0.29           O  
ATOM    653  CB  ARG A 158     -47.777 -36.050  15.734  1.00  0.29           C  
ATOM    654  CG  ARG A 158     -48.427 -34.716  16.168  1.00  0.29           C  
ATOM    655  CD  ARG A 158     -48.041 -33.529  15.273  1.00  0.29           C  
ATOM    656  NE  ARG A 158     -48.761 -32.320  15.797  1.00  0.29           N  
ATOM    657  CZ  ARG A 158     -48.635 -31.089  15.282  1.00  0.29           C  
ATOM    658  NH1 ARG A 158     -49.347 -30.085  15.793  1.00  0.29           N  
ATOM    659  NH2 ARG A 158     -47.816 -30.838  14.266  1.00  0.29           N  
ATOM    660  N   HIS A 159     -46.400 -38.952  16.217  1.00  0.27           N  
ATOM    661  CA  HIS A 159     -45.807 -40.195  15.712  1.00  0.27           C  
ATOM    662  C   HIS A 159     -45.719 -41.152  16.874  1.00  0.27           C  
ATOM    663  O   HIS A 159     -44.640 -41.564  17.286  1.00  0.27           O  
ATOM    664  CB  HIS A 159     -44.379 -39.895  15.190  1.00  0.27           C  
ATOM    665  CG  HIS A 159     -43.451 -40.957  14.607  1.00  0.27           C  
ATOM    666  ND1 HIS A 159     -42.497 -41.556  15.414  1.00  0.27           N  
ATOM    667  CD2 HIS A 159     -43.171 -41.238  13.304  1.00  0.27           C  
ATOM    668  CE1 HIS A 159     -41.683 -42.183  14.610  1.00  0.27           C  
ATOM    669  NE2 HIS A 159     -42.035 -42.025  13.317  1.00  0.27           N  
ATOM    670  N   ASP A 160     -46.874 -41.487  17.464  1.00  0.30           N  
ATOM    671  CA  ASP A 160     -46.966 -42.303  18.656  1.00  0.30           C  
ATOM    672  C   ASP A 160     -46.204 -41.720  19.872  1.00  0.30           C  
ATOM    673  O   ASP A 160     -45.485 -40.720  19.804  1.00  0.30           O  
ATOM    674  CB  ASP A 160     -46.567 -43.779  18.320  1.00  0.30           C  
ATOM    675  CG  ASP A 160     -47.396 -44.358  17.177  1.00  0.30           C  
ATOM    676  OD1 ASP A 160     -48.552 -43.907  16.974  1.00  0.30           O  
ATOM    677  OD2 ASP A 160     -46.876 -45.291  16.509  1.00  0.30           O  
ATOM    678  N   ASP A 161     -46.363 -42.306  21.067  1.00  0.28           N  
ATOM    679  CA  ASP A 161     -45.516 -42.019  22.210  1.00  0.28           C  
ATOM    680  C   ASP A 161     -44.716 -43.263  22.572  1.00  0.28           C  
ATOM    681  O   ASP A 161     -43.909 -43.287  23.503  1.00  0.28           O  
ATOM    682  CB  ASP A 161     -46.366 -41.507  23.403  1.00  0.28           C  
ATOM    683  CG  ASP A 161     -47.566 -42.378  23.748  1.00  0.28           C  
ATOM    684  OD1 ASP A 161     -47.746 -43.469  23.149  1.00  0.28           O  
ATOM    685  OD2 ASP A 161     -48.329 -41.929  24.642  1.00  0.28           O  
ATOM    686  N   GLY A 162     -44.903 -44.336  21.779  1.00  0.39           N  
ATOM    687  CA  GLY A 162     -44.255 -45.624  21.947  1.00  0.39           C  
ATOM    688  C   GLY A 162     -44.819 -46.418  23.087  1.00  0.39           C  
ATOM    689  O   GLY A 162     -45.751 -47.209  22.927  1.00  0.39           O  
ATOM    690  N   THR A 163     -44.243 -46.253  24.281  1.00  0.26           N  
ATOM    691  CA  THR A 163     -44.698 -46.905  25.494  1.00  0.26           C  
ATOM    692  C   THR A 163     -45.085 -45.831  26.517  1.00  0.26           C  
ATOM    693  O   THR A 163     -44.207 -45.144  27.045  1.00  0.26           O  
ATOM    694  CB  THR A 163     -43.666 -47.868  26.088  1.00  0.26           C  
ATOM    695  OG1 THR A 163     -42.366 -47.297  26.182  1.00  0.26           O  
ATOM    696  CG2 THR A 163     -43.529 -49.117  25.211  1.00  0.26           C  
ATOM    697  N   PRO A 164     -46.354 -45.618  26.881  1.00  0.28           N  
ATOM    698  CA  PRO A 164     -46.721 -44.396  27.594  1.00  0.28           C  
ATOM    699  C   PRO A 164     -46.546 -44.584  29.084  1.00  0.28           C  
ATOM    700  O   PRO A 164     -47.033 -45.569  29.634  1.00  0.28           O  
ATOM    701  CB  PRO A 164     -48.215 -44.206  27.280  1.00  0.28           C  
ATOM    702  CG  PRO A 164     -48.724 -45.611  26.949  1.00  0.28           C  
ATOM    703  CD  PRO A 164     -47.521 -46.241  26.248  1.00  0.28           C  
ATOM    704  N   ARG A 165     -45.831 -43.652  29.762  1.00  0.30           N  
ATOM    705  CA  ARG A 165     -45.500 -43.731  31.187  1.00  0.30           C  
ATOM    706  C   ARG A 165     -44.862 -45.054  31.566  1.00  0.30           C  
ATOM    707  O   ARG A 165     -45.208 -45.686  32.561  1.00  0.30           O  
ATOM    708  CB  ARG A 165     -46.718 -43.503  32.111  1.00  0.30           C  
ATOM    709  CG  ARG A 165     -47.438 -42.167  31.903  1.00  0.30           C  
ATOM    710  CD  ARG A 165     -48.603 -42.032  32.876  1.00  0.30           C  
ATOM    711  NE  ARG A 165     -49.248 -40.721  32.571  1.00  0.30           N  
ATOM    712  CZ  ARG A 165     -50.319 -40.251  33.220  1.00  0.30           C  
ATOM    713  NH1 ARG A 165     -50.826 -39.071  32.871  1.00  0.30           N  
ATOM    714  NH2 ARG A 165     -50.887 -40.937  34.207  1.00  0.30           N  
ATOM    715  N   ALA A 166     -43.942 -45.527  30.721  1.00  0.30           N  
ATOM    716  CA  ALA A 166     -43.495 -46.889  30.807  1.00  0.30           C  
ATOM    717  C   ALA A 166     -42.246 -47.045  31.620  1.00  0.30           C  
ATOM    718  O   ALA A 166     -41.819 -48.167  31.888  1.00  0.30           O  
ATOM    719  CB  ALA A 166     -43.174 -47.311  29.375  1.00  0.30           C  
ATOM    720  N   ASP A 167     -41.621 -45.908  31.981  1.00  0.26           N  
ATOM    721  CA  ASP A 167     -40.416 -45.790  32.773  1.00  0.26           C  
ATOM    722  C   ASP A 167     -39.301 -46.734  32.318  1.00  0.26           C  
ATOM    723  O   ASP A 167     -38.511 -47.279  33.090  1.00  0.26           O  
ATOM    724  CB  ASP A 167     -40.789 -45.813  34.275  1.00  0.26           C  
ATOM    725  CG  ASP A 167     -41.782 -44.694  34.586  1.00  0.26           C  
ATOM    726  OD1 ASP A 167     -41.819 -43.694  33.816  1.00  0.26           O  
ATOM    727  OD2 ASP A 167     -42.512 -44.828  35.598  1.00  0.26           O  
ATOM    728  N   MET A 168     -39.199 -46.904  30.977  1.00  0.32           N  
ATOM    729  CA  MET A 168     -38.161 -47.646  30.294  1.00  0.32           C  
ATOM    730  C   MET A 168     -36.796 -47.077  30.621  1.00  0.32           C  
ATOM    731  O   MET A 168     -36.667 -45.883  30.890  1.00  0.32           O  
ATOM    732  CB  MET A 168     -38.294 -47.587  28.755  1.00  0.32           C  
ATOM    733  CG  MET A 168     -39.556 -48.204  28.129  1.00  0.32           C  
ATOM    734  SD  MET A 168     -39.574 -50.021  28.125  1.00  0.32           S  
ATOM    735  CE  MET A 168     -38.228 -50.287  26.931  1.00  0.32           C  
ATOM    736  N   GLU A 169     -35.742 -47.915  30.561  1.00  0.35           N  
ATOM    737  CA  GLU A 169     -34.361 -47.572  30.854  1.00  0.35           C  
ATOM    738  C   GLU A 169     -33.775 -46.543  29.874  1.00  0.35           C  
ATOM    739  O   GLU A 169     -32.940 -46.865  29.033  1.00  0.35           O  
ATOM    740  CB  GLU A 169     -33.483 -48.850  30.786  1.00  0.35           C  
ATOM    741  CG  GLU A 169     -34.007 -50.080  31.569  1.00  0.35           C  
ATOM    742  CD  GLU A 169     -33.244 -51.339  31.165  1.00  0.35           C  
ATOM    743  OE1 GLU A 169     -32.740 -52.050  32.061  1.00  0.35           O  
ATOM    744  OE2 GLU A 169     -33.201 -51.591  29.923  1.00  0.35           O  
ATOM    745  N   LYS A 170     -34.263 -45.284  29.950  1.00  0.34           N  
ATOM    746  CA  LYS A 170     -33.933 -44.127  29.128  1.00  0.34           C  
ATOM    747  C   LYS A 170     -34.614 -44.160  27.766  1.00  0.34           C  
ATOM    748  O   LYS A 170     -34.268 -43.397  26.875  1.00  0.34           O  
ATOM    749  CB  LYS A 170     -32.415 -43.882  28.956  1.00  0.34           C  
ATOM    750  CG  LYS A 170     -31.644 -43.744  30.275  1.00  0.34           C  
ATOM    751  CD  LYS A 170     -30.132 -43.711  30.015  1.00  0.34           C  
ATOM    752  CE  LYS A 170     -29.310 -43.551  31.293  1.00  0.34           C  
ATOM    753  NZ  LYS A 170     -27.872 -43.514  30.954  1.00  0.34           N  
ATOM    754  N   ARG A 171     -35.621 -45.036  27.593  1.00  0.29           N  
ATOM    755  CA  ARG A 171     -36.362 -45.206  26.349  1.00  0.29           C  
ATOM    756  C   ARG A 171     -37.841 -44.951  26.587  1.00  0.29           C  
ATOM    757  O   ARG A 171     -38.711 -45.484  25.904  1.00  0.29           O  
ATOM    758  CB  ARG A 171     -36.192 -46.646  25.787  1.00  0.29           C  
ATOM    759  CG  ARG A 171     -34.725 -47.047  25.540  1.00  0.29           C  
ATOM    760  CD  ARG A 171     -34.527 -48.446  24.933  1.00  0.29           C  
ATOM    761  NE  ARG A 171     -34.928 -49.476  25.963  1.00  0.29           N  
ATOM    762  CZ  ARG A 171     -34.145 -49.919  26.958  1.00  0.29           C  
ATOM    763  NH1 ARG A 171     -34.622 -50.834  27.803  1.00  0.29           N  
ATOM    764  NH2 ARG A 171     -32.908 -49.480  27.138  1.00  0.29           N  
ATOM    765  N   GLY A 172     -38.178 -44.185  27.647  1.00  0.28           N  
ATOM    766  CA  GLY A 172     -39.550 -43.994  28.136  1.00  0.28           C  
ATOM    767  C   GLY A 172     -40.146 -42.725  27.607  1.00  0.28           C  
ATOM    768  O   GLY A 172     -41.056 -42.149  28.194  1.00  0.28           O  
ATOM    769  N   TYR A 173     -39.542 -42.243  26.524  1.00  0.31           N  
ATOM    770  CA  TYR A 173     -39.606 -40.919  25.967  1.00  0.31           C  
ATOM    771  C   TYR A 173     -38.633 -41.045  24.816  1.00  0.31           C  
ATOM    772  O   TYR A 173     -38.485 -42.146  24.289  1.00  0.31           O  
ATOM    773  CB  TYR A 173     -39.280 -39.768  26.989  1.00  0.31           C  
ATOM    774  CG  TYR A 173     -37.937 -39.888  27.676  1.00  0.31           C  
ATOM    775  CD1 TYR A 173     -37.756 -40.679  28.826  1.00  0.31           C  
ATOM    776  CD2 TYR A 173     -36.828 -39.200  27.157  1.00  0.31           C  
ATOM    777  CE1 TYR A 173     -36.476 -40.858  29.374  1.00  0.31           C  
ATOM    778  CE2 TYR A 173     -35.546 -39.408  27.672  1.00  0.31           C  
ATOM    779  CZ  TYR A 173     -35.370 -40.250  28.774  1.00  0.31           C  
ATOM    780  OH  TYR A 173     -34.074 -40.489  29.269  1.00  0.31           O  
ATOM    781  N   ASP A 174     -37.917 -39.986  24.416  1.00  0.39           N  
ATOM    782  CA  ASP A 174     -36.850 -40.105  23.448  1.00  0.39           C  
ATOM    783  C   ASP A 174     -35.785 -41.106  23.685  1.00  0.39           C  
ATOM    784  O   ASP A 174     -35.302 -41.277  24.808  1.00  0.39           O  
ATOM    785  CB  ASP A 174     -36.119 -38.781  23.317  1.00  0.39           C  
ATOM    786  CG  ASP A 174     -35.645 -38.356  21.948  1.00  0.39           C  
ATOM    787  OD1 ASP A 174     -35.946 -38.985  20.899  1.00  0.39           O  
ATOM    788  OD2 ASP A 174     -35.073 -37.242  21.934  1.00  0.39           O  
ATOM    789  N   GLU A 175     -35.310 -41.702  22.593  1.00  0.41           N  
ATOM    790  CA  GLU A 175     -34.123 -42.491  22.652  1.00  0.41           C  
ATOM    791  C   GLU A 175     -33.090 -41.824  21.795  1.00  0.41           C  
ATOM    792  O   GLU A 175     -33.160 -41.813  20.562  1.00  0.41           O  
ATOM    793  CB  GLU A 175     -34.360 -43.940  22.176  1.00  0.41           C  
ATOM    794  CG  GLU A 175     -33.172 -44.897  22.469  1.00  0.41           C  
ATOM    795  CD  GLU A 175     -33.488 -46.386  22.306  1.00  0.41           C  
ATOM    796  OE1 GLU A 175     -34.548 -46.741  21.732  1.00  0.41           O  
ATOM    797  OE2 GLU A 175     -32.673 -47.197  22.824  1.00  0.41           O  
ATOM    798  N   TRP A 176     -32.056 -41.265  22.445  1.00  0.45           N  
ATOM    799  CA  TRP A 176     -30.790 -41.024  21.803  1.00  0.45           C  
ATOM    800  C   TRP A 176     -30.155 -42.343  21.407  1.00  0.45           C  
ATOM    801  O   TRP A 176     -29.815 -43.166  22.255  1.00  0.45           O  
ATOM    802  CB  TRP A 176     -29.769 -40.352  22.754  1.00  0.45           C  
ATOM    803  CG  TRP A 176     -30.019 -38.909  23.135  1.00  0.45           C  
ATOM    804  CD1 TRP A 176     -30.255 -38.387  24.376  1.00  0.45           C  
ATOM    805  CD2 TRP A 176     -29.874 -37.788  22.244  1.00  0.45           C  
ATOM    806  NE1 TRP A 176     -30.270 -37.009  24.321  1.00  0.45           N  
ATOM    807  CE2 TRP A 176     -30.032 -36.624  23.021  1.00  0.45           C  
ATOM    808  CE3 TRP A 176     -29.608 -37.712  20.880  1.00  0.45           C  
ATOM    809  CZ2 TRP A 176     -29.927 -35.363  22.448  1.00  0.45           C  
ATOM    810  CZ3 TRP A 176     -29.490 -36.439  20.301  1.00  0.45           C  
ATOM    811  CH2 TRP A 176     -29.653 -35.279  21.074  1.00  0.45           C  
ATOM    812  N   LEU A 177     -29.941 -42.568  20.108  1.00  0.64           N  
ATOM    813  CA  LEU A 177     -29.180 -43.709  19.668  1.00  0.64           C  
ATOM    814  C   LEU A 177     -27.735 -43.274  19.506  1.00  0.64           C  
ATOM    815  O   LEU A 177     -27.440 -42.195  19.002  1.00  0.64           O  
ATOM    816  CB  LEU A 177     -29.776 -44.269  18.363  1.00  0.64           C  
ATOM    817  CG  LEU A 177     -29.012 -45.450  17.738  1.00  0.64           C  
ATOM    818  CD1 LEU A 177     -29.045 -46.695  18.636  1.00  0.64           C  
ATOM    819  CD2 LEU A 177     -29.589 -45.770  16.354  1.00  0.64           C  
ATOM    820  N   GLN A 178     -26.772 -44.086  19.966  1.00  0.66           N  
ATOM    821  CA  GLN A 178     -25.364 -43.791  19.806  1.00  0.66           C  
ATOM    822  C   GLN A 178     -24.884 -44.243  18.435  1.00  0.66           C  
ATOM    823  O   GLN A 178     -25.127 -45.378  18.030  1.00  0.66           O  
ATOM    824  CB  GLN A 178     -24.580 -44.505  20.930  1.00  0.66           C  
ATOM    825  CG  GLN A 178     -23.060 -44.227  20.967  1.00  0.66           C  
ATOM    826  CD  GLN A 178     -22.417 -44.918  22.172  1.00  0.66           C  
ATOM    827  OE1 GLN A 178     -23.071 -45.491  23.041  1.00  0.66           O  
ATOM    828  NE2 GLN A 178     -21.068 -44.862  22.245  1.00  0.66           N  
ATOM    829  N   ILE A 179     -24.208 -43.354  17.678  1.00  0.62           N  
ATOM    830  CA  ILE A 179     -23.837 -43.625  16.293  1.00  0.62           C  
ATOM    831  C   ILE A 179     -22.368 -43.302  16.069  1.00  0.62           C  
ATOM    832  O   ILE A 179     -21.771 -42.582  16.876  1.00  0.62           O  
ATOM    833  CB  ILE A 179     -24.699 -42.861  15.284  1.00  0.62           C  
ATOM    834  CG1 ILE A 179     -24.660 -41.328  15.456  1.00  0.62           C  
ATOM    835  CG2 ILE A 179     -26.130 -43.426  15.330  1.00  0.62           C  
ATOM    836  CD1 ILE A 179     -25.237 -40.601  14.237  1.00  0.62           C  
ATOM    837  N   PRO A 180     -21.682 -43.810  15.039  1.00  0.69           N  
ATOM    838  CA  PRO A 180     -20.306 -43.429  14.785  1.00  0.69           C  
ATOM    839  C   PRO A 180     -20.209 -42.035  14.203  1.00  0.69           C  
ATOM    840  O   PRO A 180     -21.179 -41.480  13.688  1.00  0.69           O  
ATOM    841  CB  PRO A 180     -19.809 -44.486  13.785  1.00  0.69           C  
ATOM    842  CG  PRO A 180     -21.056 -44.906  13.007  1.00  0.69           C  
ATOM    843  CD  PRO A 180     -22.187 -44.753  14.029  1.00  0.69           C  
ATOM    844  N   TRP A 181     -18.999 -41.450  14.250  1.00  0.63           N  
ATOM    845  CA  TRP A 181     -18.713 -40.153  13.665  1.00  0.63           C  
ATOM    846  C   TRP A 181     -18.977 -40.093  12.170  1.00  0.63           C  
ATOM    847  O   TRP A 181     -19.520 -39.107  11.683  1.00  0.63           O  
ATOM    848  CB  TRP A 181     -17.252 -39.729  13.953  1.00  0.63           C  
ATOM    849  CG  TRP A 181     -17.028 -39.274  15.381  1.00  0.63           C  
ATOM    850  CD1 TRP A 181     -16.493 -39.939  16.451  1.00  0.63           C  
ATOM    851  CD2 TRP A 181     -17.384 -37.962  15.854  1.00  0.63           C  
ATOM    852  NE1 TRP A 181     -16.499 -39.128  17.568  1.00  0.63           N  
ATOM    853  CE2 TRP A 181     -17.044 -37.911  17.221  1.00  0.63           C  
ATOM    854  CE3 TRP A 181     -17.959 -36.866  15.209  1.00  0.63           C  
ATOM    855  CZ2 TRP A 181     -17.279 -36.766  17.971  1.00  0.63           C  
ATOM    856  CZ3 TRP A 181     -18.194 -35.710  15.968  1.00  0.63           C  
ATOM    857  CH2 TRP A 181     -17.863 -35.661  17.331  1.00  0.63           C  
ATOM    858  N   ASP A 182     -18.648 -41.165  11.422  1.00  0.67           N  
ATOM    859  CA  ASP A 182     -18.903 -41.262   9.998  1.00  0.67           C  
ATOM    860  C   ASP A 182     -20.389 -41.125   9.646  1.00  0.67           C  
ATOM    861  O   ASP A 182     -20.773 -40.284   8.837  1.00  0.67           O  
ATOM    862  CB  ASP A 182     -18.337 -42.625   9.530  1.00  0.67           C  
ATOM    863  CG  ASP A 182     -18.285 -42.700   8.015  1.00  0.67           C  
ATOM    864  OD1 ASP A 182     -17.534 -41.887   7.425  1.00  0.67           O  
ATOM    865  OD2 ASP A 182     -18.995 -43.571   7.456  1.00  0.67           O  
ATOM    866  N   GLU A 183     -21.283 -41.867  10.341  1.00  0.66           N  
ATOM    867  CA  GLU A 183     -22.719 -41.752  10.146  1.00  0.66           C  
ATOM    868  C   GLU A 183     -23.251 -40.366  10.476  1.00  0.66           C  
ATOM    869  O   GLU A 183     -23.968 -39.753   9.685  1.00  0.66           O  
ATOM    870  CB  GLU A 183     -23.468 -42.797  11.012  1.00  0.66           C  
ATOM    871  CG  GLU A 183     -25.009 -42.795  10.834  1.00  0.66           C  
ATOM    872  CD  GLU A 183     -25.747 -43.852  11.657  1.00  0.66           C  
ATOM    873  OE1 GLU A 183     -25.077 -44.701  12.295  1.00  0.66           O  
ATOM    874  OE2 GLU A 183     -27.007 -43.802  11.646  1.00  0.66           O  
ATOM    875  N   ALA A 184     -22.847 -39.793  11.628  1.00  0.69           N  
ATOM    876  CA  ALA A 184     -23.295 -38.483  12.051  1.00  0.69           C  
ATOM    877  C   ALA A 184     -22.905 -37.365  11.098  1.00  0.69           C  
ATOM    878  O   ALA A 184     -23.725 -36.534  10.710  1.00  0.69           O  
ATOM    879  CB  ALA A 184     -22.697 -38.190  13.441  1.00  0.69           C  
ATOM    880  N   LEU A 185     -21.635 -37.344  10.662  1.00  0.55           N  
ATOM    881  CA  LEU A 185     -21.140 -36.346   9.741  1.00  0.55           C  
ATOM    882  C   LEU A 185     -21.649 -36.535   8.321  1.00  0.55           C  
ATOM    883  O   LEU A 185     -22.015 -35.565   7.660  1.00  0.55           O  
ATOM    884  CB  LEU A 185     -19.600 -36.248   9.815  1.00  0.55           C  
ATOM    885  CG  LEU A 185     -19.065 -35.893  11.226  1.00  0.55           C  
ATOM    886  CD1 LEU A 185     -17.539 -35.737  11.204  1.00  0.55           C  
ATOM    887  CD2 LEU A 185     -19.707 -34.633  11.832  1.00  0.55           C  
ATOM    888  N   ALA A 186     -21.748 -37.785   7.820  1.00  0.57           N  
ATOM    889  CA  ALA A 186     -22.341 -38.076   6.527  1.00  0.57           C  
ATOM    890  C   ALA A 186     -23.817 -37.698   6.429  1.00  0.57           C  
ATOM    891  O   ALA A 186     -24.265 -37.116   5.440  1.00  0.57           O  
ATOM    892  CB  ALA A 186     -22.170 -39.572   6.198  1.00  0.57           C  
ATOM    893  N   ILE A 187     -24.626 -37.992   7.469  1.00  0.56           N  
ATOM    894  CA  ILE A 187     -26.009 -37.542   7.552  1.00  0.56           C  
ATOM    895  C   ILE A 187     -26.117 -36.029   7.676  1.00  0.56           C  
ATOM    896  O   ILE A 187     -26.915 -35.406   6.978  1.00  0.56           O  
ATOM    897  CB  ILE A 187     -26.762 -38.249   8.678  1.00  0.56           C  
ATOM    898  CG1 ILE A 187     -26.885 -39.762   8.368  1.00  0.56           C  
ATOM    899  CG2 ILE A 187     -28.160 -37.624   8.905  1.00  0.56           C  
ATOM    900  CD1 ILE A 187     -27.436 -40.574   9.545  1.00  0.56           C  
ATOM    901  N   ALA A 188     -25.287 -35.378   8.518  1.00  0.50           N  
ATOM    902  CA  ALA A 188     -25.281 -33.933   8.650  1.00  0.50           C  
ATOM    903  C   ALA A 188     -24.917 -33.206   7.360  1.00  0.50           C  
ATOM    904  O   ALA A 188     -25.567 -32.234   6.983  1.00  0.50           O  
ATOM    905  CB  ALA A 188     -24.343 -33.505   9.793  1.00  0.50           C  
ATOM    906  N   ALA A 189     -23.909 -33.700   6.614  1.00  0.46           N  
ATOM    907  CA  ALA A 189     -23.553 -33.201   5.302  1.00  0.46           C  
ATOM    908  C   ALA A 189     -24.673 -33.332   4.271  1.00  0.46           C  
ATOM    909  O   ALA A 189     -24.950 -32.406   3.512  1.00  0.46           O  
ATOM    910  CB  ALA A 189     -22.297 -33.944   4.814  1.00  0.46           C  
ATOM    911  N   LYS A 190     -25.390 -34.474   4.259  1.00  0.49           N  
ATOM    912  CA  LYS A 190     -26.595 -34.657   3.465  1.00  0.49           C  
ATOM    913  C   LYS A 190     -27.717 -33.695   3.837  1.00  0.49           C  
ATOM    914  O   LYS A 190     -28.355 -33.116   2.961  1.00  0.49           O  
ATOM    915  CB  LYS A 190     -27.097 -36.116   3.591  1.00  0.49           C  
ATOM    916  CG  LYS A 190     -26.313 -37.090   2.695  1.00  0.49           C  
ATOM    917  CD  LYS A 190     -26.401 -38.556   3.155  1.00  0.49           C  
ATOM    918  CE  LYS A 190     -27.803 -39.167   3.078  1.00  0.49           C  
ATOM    919  NZ  LYS A 190     -27.773 -40.536   3.642  1.00  0.49           N  
ATOM    920  N   THR A 191     -27.970 -33.457   5.140  1.00  0.43           N  
ATOM    921  CA  THR A 191     -28.920 -32.438   5.592  1.00  0.43           C  
ATOM    922  C   THR A 191     -28.516 -31.047   5.152  1.00  0.43           C  
ATOM    923  O   THR A 191     -29.332 -30.304   4.614  1.00  0.43           O  
ATOM    924  CB  THR A 191     -29.106 -32.422   7.105  1.00  0.43           C  
ATOM    925  OG1 THR A 191     -29.652 -33.662   7.525  1.00  0.43           O  
ATOM    926  CG2 THR A 191     -30.097 -31.341   7.572  1.00  0.43           C  
ATOM    927  N   LEU A 192     -27.225 -30.672   5.298  1.00  0.30           N  
ATOM    928  CA  LEU A 192     -26.720 -29.394   4.819  1.00  0.30           C  
ATOM    929  C   LEU A 192     -26.889 -29.210   3.325  1.00  0.30           C  
ATOM    930  O   LEU A 192     -27.408 -28.188   2.889  1.00  0.30           O  
ATOM    931  CB  LEU A 192     -25.209 -29.223   5.127  1.00  0.30           C  
ATOM    932  CG  LEU A 192     -24.868 -28.967   6.606  1.00  0.30           C  
ATOM    933  CD1 LEU A 192     -23.351 -29.067   6.802  1.00  0.30           C  
ATOM    934  CD2 LEU A 192     -25.360 -27.595   7.079  1.00  0.30           C  
ATOM    935  N   GLN A 193     -26.508 -30.210   2.506  1.00  0.39           N  
ATOM    936  CA  GLN A 193     -26.643 -30.126   1.066  1.00  0.39           C  
ATOM    937  C   GLN A 193     -28.085 -30.062   0.602  1.00  0.39           C  
ATOM    938  O   GLN A 193     -28.448 -29.186  -0.172  1.00  0.39           O  
ATOM    939  CB  GLN A 193     -25.932 -31.323   0.395  1.00  0.39           C  
ATOM    940  CG  GLN A 193     -25.849 -31.239  -1.151  1.00  0.39           C  
ATOM    941  CD  GLN A 193     -24.987 -30.058  -1.603  1.00  0.39           C  
ATOM    942  OE1 GLN A 193     -23.842 -29.909  -1.166  1.00  0.39           O  
ATOM    943  NE2 GLN A 193     -25.520 -29.197  -2.496  1.00  0.39           N  
ATOM    944  N   ASN A 194     -28.972 -30.934   1.131  1.00  0.40           N  
ATOM    945  CA  ASN A 194     -30.382 -30.937   0.771  1.00  0.40           C  
ATOM    946  C   ASN A 194     -31.086 -29.633   1.133  1.00  0.40           C  
ATOM    947  O   ASN A 194     -31.873 -29.095   0.358  1.00  0.40           O  
ATOM    948  CB  ASN A 194     -31.142 -32.094   1.472  1.00  0.40           C  
ATOM    949  CG  ASN A 194     -30.727 -33.455   0.926  1.00  0.40           C  
ATOM    950  OD1 ASN A 194     -30.160 -33.622  -0.150  1.00  0.40           O  
ATOM    951  ND2 ASN A 194     -31.070 -34.515   1.698  1.00  0.40           N  
ATOM    952  N   VAL A 195     -30.807 -29.065   2.325  1.00  0.35           N  
ATOM    953  CA  VAL A 195     -31.315 -27.753   2.694  1.00  0.35           C  
ATOM    954  C   VAL A 195     -30.716 -26.643   1.843  1.00  0.35           C  
ATOM    955  O   VAL A 195     -31.411 -25.710   1.445  1.00  0.35           O  
ATOM    956  CB  VAL A 195     -31.135 -27.450   4.175  1.00  0.35           C  
ATOM    957  CG1 VAL A 195     -31.648 -26.035   4.507  1.00  0.35           C  
ATOM    958  CG2 VAL A 195     -31.936 -28.473   5.004  1.00  0.35           C  
ATOM    959  N   ALA A 196     -29.416 -26.714   1.497  1.00  0.36           N  
ATOM    960  CA  ALA A 196     -28.757 -25.724   0.671  1.00  0.36           C  
ATOM    961  C   ALA A 196     -29.154 -25.725  -0.801  1.00  0.36           C  
ATOM    962  O   ALA A 196     -28.671 -24.897  -1.564  1.00  0.36           O  
ATOM    963  CB  ALA A 196     -27.229 -25.847   0.801  1.00  0.36           C  
ATOM    964  N   GLU A 197     -30.135 -26.551  -1.213  1.00  0.36           N  
ATOM    965  CA  GLU A 197     -30.762 -26.431  -2.517  1.00  0.36           C  
ATOM    966  C   GLU A 197     -31.951 -25.463  -2.454  1.00  0.36           C  
ATOM    967  O   GLU A 197     -32.685 -25.267  -3.419  1.00  0.36           O  
ATOM    968  CB  GLU A 197     -31.252 -27.800  -3.041  1.00  0.36           C  
ATOM    969  CG  GLU A 197     -30.148 -28.884  -3.172  1.00  0.36           C  
ATOM    970  CD  GLU A 197     -29.014 -28.565  -4.147  1.00  0.36           C  
ATOM    971  OE1 GLU A 197     -29.266 -27.888  -5.175  1.00  0.36           O  
ATOM    972  OE2 GLU A 197     -27.879 -29.048  -3.880  1.00  0.36           O  
ATOM    973  N   THR A 198     -32.136 -24.755  -1.311  1.00  0.24           N  
ATOM    974  CA  THR A 198     -33.041 -23.606  -1.184  1.00  0.24           C  
ATOM    975  C   THR A 198     -32.297 -22.301  -1.440  1.00  0.24           C  
ATOM    976  O   THR A 198     -32.780 -21.202  -1.156  1.00  0.24           O  
ATOM    977  CB  THR A 198     -33.756 -23.496   0.167  1.00  0.24           C  
ATOM    978  OG1 THR A 198     -32.881 -23.249   1.260  1.00  0.24           O  
ATOM    979  CG2 THR A 198     -34.510 -24.798   0.483  1.00  0.24           C  
ATOM    980  N   TYR A 199     -31.085 -22.428  -2.014  1.00  0.27           N  
ATOM    981  CA  TYR A 199     -30.198 -21.402  -2.512  1.00  0.27           C  
ATOM    982  C   TYR A 199     -30.872 -20.401  -3.436  1.00  0.27           C  
ATOM    983  O   TYR A 199     -31.652 -20.730  -4.327  1.00  0.27           O  
ATOM    984  CB  TYR A 199     -29.033 -22.150  -3.234  1.00  0.27           C  
ATOM    985  CG  TYR A 199     -27.952 -21.327  -3.879  1.00  0.27           C  
ATOM    986  CD1 TYR A 199     -28.171 -20.631  -5.081  1.00  0.27           C  
ATOM    987  CD2 TYR A 199     -26.658 -21.350  -3.342  1.00  0.27           C  
ATOM    988  CE1 TYR A 199     -27.146 -19.876  -5.664  1.00  0.27           C  
ATOM    989  CE2 TYR A 199     -25.627 -20.614  -3.941  1.00  0.27           C  
ATOM    990  CZ  TYR A 199     -25.886 -19.824  -5.067  1.00  0.27           C  
ATOM    991  OH  TYR A 199     -24.906 -18.971  -5.616  1.00  0.27           O  
ATOM    992  N   LYS A 200     -30.529 -19.122  -3.256  1.00  0.28           N  
ATOM    993  CA  LYS A 200     -30.994 -18.049  -4.098  1.00  0.28           C  
ATOM    994  C   LYS A 200     -29.745 -17.528  -4.751  1.00  0.28           C  
ATOM    995  O   LYS A 200     -28.742 -17.403  -4.074  1.00  0.28           O  
ATOM    996  CB  LYS A 200     -31.671 -16.942  -3.245  1.00  0.28           C  
ATOM    997  CG  LYS A 200     -32.935 -17.443  -2.520  1.00  0.28           C  
ATOM    998  CD  LYS A 200     -33.631 -16.361  -1.672  1.00  0.28           C  
ATOM    999  CE  LYS A 200     -34.884 -16.885  -0.958  1.00  0.28           C  
ATOM   1000  NZ  LYS A 200     -35.503 -15.821  -0.129  1.00  0.28           N  
ATOM   1001  N   GLY A 201     -29.714 -17.265  -6.073  1.00  0.30           N  
ATOM   1002  CA  GLY A 201     -28.526 -16.669  -6.701  1.00  0.30           C  
ATOM   1003  C   GLY A 201     -28.653 -15.182  -6.832  1.00  0.30           C  
ATOM   1004  O   GLY A 201     -27.669 -14.446  -6.834  1.00  0.30           O  
ATOM   1005  N   GLU A 202     -29.902 -14.713  -6.914  1.00  0.31           N  
ATOM   1006  CA  GLU A 202     -30.238 -13.314  -6.971  1.00  0.31           C  
ATOM   1007  C   GLU A 202     -31.351 -13.086  -5.973  1.00  0.31           C  
ATOM   1008  O   GLU A 202     -32.077 -14.011  -5.593  1.00  0.31           O  
ATOM   1009  CB  GLU A 202     -30.701 -12.883  -8.387  1.00  0.31           C  
ATOM   1010  CG  GLU A 202     -29.549 -12.872  -9.424  1.00  0.31           C  
ATOM   1011  CD  GLU A 202     -29.984 -12.571 -10.858  1.00  0.31           C  
ATOM   1012  OE1 GLU A 202     -31.194 -12.321 -11.091  1.00  0.31           O  
ATOM   1013  OE2 GLU A 202     -29.086 -12.627 -11.740  1.00  0.31           O  
ATOM   1014  N   ASP A 203     -31.501 -11.842  -5.492  1.00  0.36           N  
ATOM   1015  CA  ASP A 203     -32.611 -11.428  -4.670  1.00  0.36           C  
ATOM   1016  C   ASP A 203     -33.847 -11.093  -5.504  1.00  0.36           C  
ATOM   1017  O   ASP A 203     -33.899 -11.274  -6.719  1.00  0.36           O  
ATOM   1018  CB  ASP A 203     -32.195 -10.308  -3.669  1.00  0.36           C  
ATOM   1019  CG  ASP A 203     -31.899  -8.944  -4.270  1.00  0.36           C  
ATOM   1020  OD1 ASP A 203     -31.394  -8.074  -3.519  1.00  0.36           O  
ATOM   1021  OD2 ASP A 203     -32.215  -8.730  -5.464  1.00  0.36           O  
ATOM   1022  N   GLY A 204     -34.917 -10.594  -4.854  1.00  0.20           N  
ATOM   1023  CA  GLY A 204     -36.140 -10.217  -5.560  1.00  0.20           C  
ATOM   1024  C   GLY A 204     -36.038  -8.912  -6.311  1.00  0.20           C  
ATOM   1025  O   GLY A 204     -36.995  -8.494  -6.954  1.00  0.20           O  
ATOM   1026  N   ALA A 205     -34.879  -8.232  -6.246  1.00  0.19           N  
ATOM   1027  CA  ALA A 205     -34.600  -7.034  -6.996  1.00  0.19           C  
ATOM   1028  C   ALA A 205     -33.582  -7.301  -8.099  1.00  0.19           C  
ATOM   1029  O   ALA A 205     -33.167  -6.378  -8.801  1.00  0.19           O  
ATOM   1030  CB  ALA A 205     -34.041  -5.976  -6.023  1.00  0.19           C  
ATOM   1031  N   GLY A 206     -33.167  -8.574  -8.293  1.00  0.32           N  
ATOM   1032  CA  GLY A 206     -32.197  -8.954  -9.316  1.00  0.32           C  
ATOM   1033  C   GLY A 206     -30.771  -8.665  -8.938  1.00  0.32           C  
ATOM   1034  O   GLY A 206     -29.890  -8.592  -9.790  1.00  0.32           O  
ATOM   1035  N   LYS A 207     -30.483  -8.453  -7.644  1.00  0.36           N  
ATOM   1036  CA  LYS A 207     -29.125  -8.236  -7.204  1.00  0.36           C  
ATOM   1037  C   LYS A 207     -28.490  -9.537  -6.793  1.00  0.36           C  
ATOM   1038  O   LYS A 207     -29.083 -10.372  -6.109  1.00  0.36           O  
ATOM   1039  CB  LYS A 207     -29.048  -7.245  -6.027  1.00  0.36           C  
ATOM   1040  CG  LYS A 207     -29.460  -5.829  -6.436  1.00  0.36           C  
ATOM   1041  CD  LYS A 207     -29.380  -4.864  -5.251  1.00  0.36           C  
ATOM   1042  CE  LYS A 207     -29.811  -3.452  -5.628  1.00  0.36           C  
ATOM   1043  NZ  LYS A 207     -29.755  -2.601  -4.424  1.00  0.36           N  
ATOM   1044  N   LEU A 208     -27.219  -9.739  -7.192  1.00  0.30           N  
ATOM   1045  CA  LEU A 208     -26.434 -10.859  -6.730  1.00  0.30           C  
ATOM   1046  C   LEU A 208     -26.252 -10.836  -5.229  1.00  0.30           C  
ATOM   1047  O   LEU A 208     -26.264  -9.801  -4.568  1.00  0.30           O  
ATOM   1048  CB  LEU A 208     -25.027 -10.940  -7.366  1.00  0.30           C  
ATOM   1049  CG  LEU A 208     -25.010 -11.016  -8.902  1.00  0.30           C  
ATOM   1050  CD1 LEU A 208     -23.558 -10.908  -9.385  1.00  0.30           C  
ATOM   1051  CD2 LEU A 208     -25.650 -12.307  -9.433  1.00  0.30           C  
ATOM   1052  N   LEU A 209     -26.048 -12.011  -4.643  1.00  0.32           N  
ATOM   1053  CA  LEU A 209     -25.903 -12.203  -3.224  1.00  0.32           C  
ATOM   1054  C   LEU A 209     -24.822 -11.380  -2.542  1.00  0.32           C  
ATOM   1055  O   LEU A 209     -25.007 -10.860  -1.442  1.00  0.32           O  
ATOM   1056  CB  LEU A 209     -25.560 -13.665  -3.056  1.00  0.32           C  
ATOM   1057  CG  LEU A 209     -26.640 -14.622  -3.587  1.00  0.32           C  
ATOM   1058  CD1 LEU A 209     -25.971 -15.968  -3.553  1.00  0.32           C  
ATOM   1059  CD2 LEU A 209     -27.935 -14.628  -2.766  1.00  0.32           C  
ATOM   1060  N   GLU A 210     -23.684 -11.177  -3.230  1.00  0.27           N  
ATOM   1061  CA  GLU A 210     -22.630 -10.266  -2.830  1.00  0.27           C  
ATOM   1062  C   GLU A 210     -23.099  -8.832  -2.634  1.00  0.27           C  
ATOM   1063  O   GLU A 210     -22.590  -8.102  -1.788  1.00  0.27           O  
ATOM   1064  CB  GLU A 210     -21.508 -10.267  -3.887  1.00  0.27           C  
ATOM   1065  CG  GLU A 210     -20.766 -11.618  -4.012  1.00  0.27           C  
ATOM   1066  CD  GLU A 210     -19.659 -11.575  -5.066  1.00  0.27           C  
ATOM   1067  OE1 GLU A 210     -19.556 -10.552  -5.788  1.00  0.27           O  
ATOM   1068  OE2 GLU A 210     -18.922 -12.590  -5.150  1.00  0.27           O  
ATOM   1069  N   GLN A 211     -24.104  -8.405  -3.417  1.00  0.29           N  
ATOM   1070  CA  GLN A 211     -24.617  -7.057  -3.416  1.00  0.29           C  
ATOM   1071  C   GLN A 211     -25.833  -6.855  -2.517  1.00  0.29           C  
ATOM   1072  O   GLN A 211     -26.207  -5.714  -2.252  1.00  0.29           O  
ATOM   1073  CB  GLN A 211     -25.072  -6.714  -4.857  1.00  0.29           C  
ATOM   1074  CG  GLN A 211     -23.961  -6.841  -5.921  1.00  0.29           C  
ATOM   1075  CD  GLN A 211     -24.546  -6.541  -7.299  1.00  0.29           C  
ATOM   1076  OE1 GLN A 211     -25.349  -7.302  -7.839  1.00  0.29           O  
ATOM   1077  NE2 GLN A 211     -24.162  -5.381  -7.881  1.00  0.29           N  
ATOM   1078  N   GLY A 212     -26.499  -7.937  -2.048  1.00  0.31           N  
ATOM   1079  CA  GLY A 212     -27.683  -7.812  -1.191  1.00  0.31           C  
ATOM   1080  C   GLY A 212     -27.591  -8.393   0.186  1.00  0.31           C  
ATOM   1081  O   GLY A 212     -28.335  -7.994   1.078  1.00  0.31           O  
ATOM   1082  N   TYR A 213     -26.709  -9.376   0.413  1.00  0.22           N  
ATOM   1083  CA  TYR A 213     -26.914 -10.287   1.522  1.00  0.22           C  
ATOM   1084  C   TYR A 213     -25.619 -10.610   2.234  1.00  0.22           C  
ATOM   1085  O   TYR A 213     -25.536 -11.602   2.960  1.00  0.22           O  
ATOM   1086  CB  TYR A 213     -27.464 -11.631   0.982  1.00  0.22           C  
ATOM   1087  CG  TYR A 213     -28.854 -11.541   0.395  1.00  0.22           C  
ATOM   1088  CD1 TYR A 213     -29.962 -11.043   1.103  1.00  0.22           C  
ATOM   1089  CD2 TYR A 213     -29.079 -12.133  -0.848  1.00  0.22           C  
ATOM   1090  CE1 TYR A 213     -31.267 -11.245   0.616  1.00  0.22           C  
ATOM   1091  CE2 TYR A 213     -30.369 -12.318  -1.356  1.00  0.22           C  
ATOM   1092  CZ  TYR A 213     -31.470 -11.898  -0.605  1.00  0.22           C  
ATOM   1093  OH  TYR A 213     -32.770 -12.170  -1.085  1.00  0.22           O  
ATOM   1094  N   GLU A 214     -24.565  -9.789   2.047  1.00  0.26           N  
ATOM   1095  CA  GLU A 214     -23.288  -9.994   2.711  1.00  0.26           C  
ATOM   1096  C   GLU A 214     -22.564 -11.307   2.317  1.00  0.26           C  
ATOM   1097  O   GLU A 214     -22.361 -12.208   3.137  1.00  0.26           O  
ATOM   1098  CB  GLU A 214     -23.400  -9.862   4.240  1.00  0.26           C  
ATOM   1099  CG  GLU A 214     -23.769  -8.445   4.758  1.00  0.26           C  
ATOM   1100  CD  GLU A 214     -22.625  -7.442   4.746  1.00  0.26           C  
ATOM   1101  OE1 GLU A 214     -21.559  -7.849   5.264  1.00  0.26           O  
ATOM   1102  OE2 GLU A 214     -22.741  -6.303   4.268  1.00  0.26           O  
ATOM   1103  N   PRO A 215     -22.127 -11.364   1.060  1.00  0.24           N  
ATOM   1104  CA  PRO A 215     -21.844 -12.559   0.240  1.00  0.24           C  
ATOM   1105  C   PRO A 215     -22.588 -13.882   0.392  1.00  0.24           C  
ATOM   1106  O   PRO A 215     -22.115 -14.883  -0.139  1.00  0.24           O  
ATOM   1107  CB  PRO A 215     -20.333 -12.687   0.451  1.00  0.24           C  
ATOM   1108  CG  PRO A 215     -19.845 -11.223   0.484  1.00  0.24           C  
ATOM   1109  CD  PRO A 215     -21.088 -10.378   0.778  1.00  0.24           C  
ATOM   1110  N   ALA A 216     -23.748 -13.957   1.053  1.00  0.24           N  
ATOM   1111  CA  ALA A 216     -24.344 -15.234   1.377  1.00  0.24           C  
ATOM   1112  C   ALA A 216     -25.528 -15.680   0.535  1.00  0.24           C  
ATOM   1113  O   ALA A 216     -26.135 -14.885  -0.158  1.00  0.24           O  
ATOM   1114  CB  ALA A 216     -24.791 -15.125   2.802  1.00  0.24           C  
ATOM   1115  N   MET A 217     -25.873 -16.986   0.576  1.00  0.26           N  
ATOM   1116  CA  MET A 217     -26.609 -17.678  -0.470  1.00  0.26           C  
ATOM   1117  C   MET A 217     -27.825 -18.504  -0.030  1.00  0.26           C  
ATOM   1118  O   MET A 217     -28.748 -18.721  -0.816  1.00  0.26           O  
ATOM   1119  CB  MET A 217     -25.636 -18.695  -1.139  1.00  0.26           C  
ATOM   1120  CG  MET A 217     -24.330 -18.110  -1.733  1.00  0.26           C  
ATOM   1121  SD  MET A 217     -22.918 -19.205  -1.994  1.00  0.26           S  
ATOM   1122  CE  MET A 217     -22.182 -18.052  -3.198  1.00  0.26           C  
ATOM   1123  N   VAL A 218     -27.873 -19.003   1.224  1.00  0.24           N  
ATOM   1124  CA  VAL A 218     -28.961 -19.837   1.722  1.00  0.24           C  
ATOM   1125  C   VAL A 218     -29.525 -19.262   3.026  1.00  0.24           C  
ATOM   1126  O   VAL A 218     -28.804 -19.131   4.012  1.00  0.24           O  
ATOM   1127  CB  VAL A 218     -28.451 -21.254   1.996  1.00  0.24           C  
ATOM   1128  CG1 VAL A 218     -29.595 -22.192   2.424  1.00  0.24           C  
ATOM   1129  CG2 VAL A 218     -27.753 -21.829   0.746  1.00  0.24           C  
ATOM   1130  N   GLU A 219     -30.840 -18.923   3.097  1.00  0.27           N  
ATOM   1131  CA  GLU A 219     -31.441 -18.364   4.318  1.00  0.27           C  
ATOM   1132  C   GLU A 219     -32.102 -19.415   5.203  1.00  0.27           C  
ATOM   1133  O   GLU A 219     -32.657 -19.106   6.252  1.00  0.27           O  
ATOM   1134  CB  GLU A 219     -32.546 -17.301   4.039  1.00  0.27           C  
ATOM   1135  CG  GLU A 219     -32.049 -16.040   3.303  1.00  0.27           C  
ATOM   1136  CD  GLU A 219     -33.085 -14.922   3.162  1.00  0.27           C  
ATOM   1137  OE1 GLU A 219     -34.160 -14.991   3.805  1.00  0.27           O  
ATOM   1138  OE2 GLU A 219     -32.844 -14.025   2.311  1.00  0.27           O  
ATOM   1139  N   ALA A 220     -32.060 -20.704   4.825  1.00  0.27           N  
ATOM   1140  CA  ALA A 220     -32.808 -21.735   5.523  1.00  0.27           C  
ATOM   1141  C   ALA A 220     -32.000 -22.462   6.590  1.00  0.27           C  
ATOM   1142  O   ALA A 220     -32.471 -23.423   7.193  1.00  0.27           O  
ATOM   1143  CB  ALA A 220     -33.311 -22.757   4.489  1.00  0.27           C  
ATOM   1144  N   MET A 221     -30.766 -22.004   6.857  1.00  0.24           N  
ATOM   1145  CA  MET A 221     -29.924 -22.531   7.909  1.00  0.24           C  
ATOM   1146  C   MET A 221     -29.395 -21.375   8.725  1.00  0.24           C  
ATOM   1147  O   MET A 221     -28.949 -20.375   8.175  1.00  0.24           O  
ATOM   1148  CB  MET A 221     -28.697 -23.300   7.351  1.00  0.24           C  
ATOM   1149  CG  MET A 221     -29.037 -24.637   6.666  1.00  0.24           C  
ATOM   1150  SD  MET A 221     -29.859 -25.866   7.736  1.00  0.24           S  
ATOM   1151  CE  MET A 221     -28.477 -26.201   8.859  1.00  0.24           C  
ATOM   1152  N   HIS A 222     -29.408 -21.485  10.063  1.00  0.21           N  
ATOM   1153  CA  HIS A 222     -28.833 -20.493  10.949  1.00  0.21           C  
ATOM   1154  C   HIS A 222     -27.775 -21.156  11.798  1.00  0.21           C  
ATOM   1155  O   HIS A 222     -27.694 -22.381  11.881  1.00  0.21           O  
ATOM   1156  CB  HIS A 222     -29.895 -19.826  11.856  1.00  0.21           C  
ATOM   1157  CG  HIS A 222     -30.582 -20.751  12.812  1.00  0.21           C  
ATOM   1158  ND1 HIS A 222     -31.625 -21.542  12.373  1.00  0.21           N  
ATOM   1159  CD2 HIS A 222     -30.359 -20.956  14.136  1.00  0.21           C  
ATOM   1160  CE1 HIS A 222     -32.022 -22.208  13.436  1.00  0.21           C  
ATOM   1161  NE2 HIS A 222     -31.289 -21.894  14.532  1.00  0.21           N  
ATOM   1162  N   GLY A 223     -26.900 -20.366  12.443  1.00  0.25           N  
ATOM   1163  CA  GLY A 223     -25.836 -20.944  13.243  1.00  0.25           C  
ATOM   1164  C   GLY A 223     -25.504 -20.041  14.377  1.00  0.25           C  
ATOM   1165  O   GLY A 223     -25.144 -18.886  14.168  1.00  0.25           O  
ATOM   1166  N   ALA A 224     -25.596 -20.581  15.601  1.00  0.21           N  
ATOM   1167  CA  ALA A 224     -25.286 -19.868  16.811  1.00  0.21           C  
ATOM   1168  C   ALA A 224     -24.024 -20.440  17.413  1.00  0.21           C  
ATOM   1169  O   ALA A 224     -23.961 -21.619  17.766  1.00  0.21           O  
ATOM   1170  CB  ALA A 224     -26.418 -20.031  17.846  1.00  0.21           C  
ATOM   1171  N   GLY A 225     -22.983 -19.609  17.571  1.00  0.28           N  
ATOM   1172  CA  GLY A 225     -21.815 -19.982  18.343  1.00  0.28           C  
ATOM   1173  C   GLY A 225     -20.500 -19.792  17.631  1.00  0.28           C  
ATOM   1174  O   GLY A 225     -20.410 -19.755  16.412  1.00  0.28           O  
ATOM   1175  N   VAL A 226     -19.384 -19.677  18.370  1.00  0.28           N  
ATOM   1176  CA  VAL A 226     -19.291 -19.671  19.818  1.00  0.28           C  
ATOM   1177  C   VAL A 226     -18.009 -18.961  20.195  1.00  0.28           C  
ATOM   1178  O   VAL A 226     -17.065 -18.886  19.419  1.00  0.28           O  
ATOM   1179  CB  VAL A 226     -19.383 -21.079  20.433  1.00  0.28           C  
ATOM   1180  CG1 VAL A 226     -18.154 -21.938  20.084  1.00  0.28           C  
ATOM   1181  CG2 VAL A 226     -19.652 -21.042  21.953  1.00  0.28           C  
ATOM   1182  N   GLN A 227     -17.937 -18.405  21.415  1.00  0.19           N  
ATOM   1183  CA  GLN A 227     -16.758 -17.731  21.932  1.00  0.19           C  
ATOM   1184  C   GLN A 227     -15.890 -18.664  22.744  1.00  0.19           C  
ATOM   1185  O   GLN A 227     -14.872 -18.274  23.300  1.00  0.19           O  
ATOM   1186  CB  GLN A 227     -17.202 -16.586  22.867  1.00  0.19           C  
ATOM   1187  CG  GLN A 227     -18.210 -16.993  23.981  1.00  0.19           C  
ATOM   1188  CD  GLN A 227     -17.650 -17.260  25.383  1.00  0.19           C  
ATOM   1189  OE1 GLN A 227     -17.185 -16.340  26.078  1.00  0.19           O  
ATOM   1190  NE2 GLN A 227     -17.775 -18.508  25.869  1.00  0.19           N  
ATOM   1191  N   ALA A 228     -16.300 -19.938  22.829  1.00  0.20           N  
ATOM   1192  CA  ALA A 228     -15.626 -20.944  23.610  1.00  0.20           C  
ATOM   1193  C   ALA A 228     -14.750 -21.827  22.743  1.00  0.20           C  
ATOM   1194  O   ALA A 228     -14.055 -22.718  23.229  1.00  0.20           O  
ATOM   1195  CB  ALA A 228     -16.702 -21.820  24.277  1.00  0.20           C  
ATOM   1196  N   ILE A 229     -14.749 -21.592  21.420  1.00  0.18           N  
ATOM   1197  CA  ILE A 229     -13.870 -22.279  20.507  1.00  0.18           C  
ATOM   1198  C   ILE A 229     -12.568 -21.504  20.428  1.00  0.18           C  
ATOM   1199  O   ILE A 229     -12.520 -20.291  20.617  1.00  0.18           O  
ATOM   1200  CB  ILE A 229     -14.520 -22.487  19.137  1.00  0.18           C  
ATOM   1201  CG1 ILE A 229     -13.756 -23.525  18.284  1.00  0.18           C  
ATOM   1202  CG2 ILE A 229     -14.698 -21.142  18.398  1.00  0.18           C  
ATOM   1203  CD1 ILE A 229     -14.533 -23.992  17.046  1.00  0.18           C  
ATOM   1204  N   LYS A 230     -11.445 -22.191  20.150  1.00  0.20           N  
ATOM   1205  CA  LYS A 230     -10.187 -21.543  19.845  1.00  0.20           C  
ATOM   1206  C   LYS A 230     -10.291 -20.581  18.660  1.00  0.20           C  
ATOM   1207  O   LYS A 230     -11.095 -20.777  17.750  1.00  0.20           O  
ATOM   1208  CB  LYS A 230      -9.096 -22.596  19.505  1.00  0.20           C  
ATOM   1209  CG  LYS A 230      -8.739 -23.551  20.658  1.00  0.20           C  
ATOM   1210  CD  LYS A 230      -7.636 -24.554  20.261  1.00  0.20           C  
ATOM   1211  CE  LYS A 230      -7.231 -25.490  21.410  1.00  0.20           C  
ATOM   1212  NZ  LYS A 230      -6.175 -26.435  20.972  1.00  0.20           N  
ATOM   1213  N   MET A 231      -9.435 -19.538  18.598  1.00  0.17           N  
ATOM   1214  CA  MET A 231      -9.402 -18.591  17.487  1.00  0.17           C  
ATOM   1215  C   MET A 231      -9.236 -19.264  16.121  1.00  0.17           C  
ATOM   1216  O   MET A 231      -9.885 -18.907  15.141  1.00  0.17           O  
ATOM   1217  CB  MET A 231      -8.243 -17.580  17.665  1.00  0.17           C  
ATOM   1218  CG  MET A 231      -8.364 -16.660  18.896  1.00  0.17           C  
ATOM   1219  SD  MET A 231      -6.917 -15.575  19.125  1.00  0.17           S  
ATOM   1220  CE  MET A 231      -7.137 -14.523  17.658  1.00  0.17           C  
ATOM   1221  N   ARG A 232      -8.422 -20.336  16.045  1.00  0.18           N  
ATOM   1222  CA  ARG A 232      -8.243 -21.103  14.826  1.00  0.18           C  
ATOM   1223  C   ARG A 232      -9.328 -22.154  14.600  1.00  0.18           C  
ATOM   1224  O   ARG A 232      -9.236 -22.939  13.667  1.00  0.18           O  
ATOM   1225  CB  ARG A 232      -6.949 -21.945  14.900  1.00  0.18           C  
ATOM   1226  CG  ARG A 232      -5.622 -21.172  14.913  1.00  0.18           C  
ATOM   1227  CD  ARG A 232      -4.446 -22.158  14.884  1.00  0.18           C  
ATOM   1228  NE  ARG A 232      -3.158 -21.395  14.915  1.00  0.18           N  
ATOM   1229  CZ  ARG A 232      -1.966 -21.970  15.136  1.00  0.18           C  
ATOM   1230  NH1 ARG A 232      -0.869 -21.219  15.187  1.00  0.18           N  
ATOM   1231  NH2 ARG A 232      -1.848 -23.284  15.310  1.00  0.18           N  
ATOM   1232  N   GLY A 233     -10.380 -22.200  15.432  1.00  0.19           N  
ATOM   1233  CA  GLY A 233     -11.603 -22.940  15.149  1.00  0.19           C  
ATOM   1234  C   GLY A 233     -12.686 -22.007  14.710  1.00  0.19           C  
ATOM   1235  O   GLY A 233     -13.469 -22.311  13.813  1.00  0.19           O  
ATOM   1236  N   GLY A 234     -12.737 -20.808  15.320  1.00  0.25           N  
ATOM   1237  CA  GLY A 234     -13.723 -19.790  14.985  1.00  0.25           C  
ATOM   1238  C   GLY A 234     -13.541 -19.225  13.605  1.00  0.25           C  
ATOM   1239  O   GLY A 234     -14.506 -19.044  12.866  1.00  0.25           O  
ATOM   1240  N   MET A 235     -12.285 -18.976  13.189  1.00  0.22           N  
ATOM   1241  CA  MET A 235     -12.009 -18.523  11.837  1.00  0.22           C  
ATOM   1242  C   MET A 235     -12.369 -19.537  10.733  1.00  0.22           C  
ATOM   1243  O   MET A 235     -13.041 -19.130   9.781  1.00  0.22           O  
ATOM   1244  CB  MET A 235     -10.552 -18.007  11.713  1.00  0.22           C  
ATOM   1245  CG  MET A 235     -10.257 -16.748  12.556  1.00  0.22           C  
ATOM   1246  SD  MET A 235     -11.276 -15.292  12.157  1.00  0.22           S  
ATOM   1247  CE  MET A 235     -10.609 -15.004  10.493  1.00  0.22           C  
ATOM   1248  N   PRO A 236     -12.050 -20.843  10.792  1.00  0.22           N  
ATOM   1249  CA  PRO A 236     -12.580 -21.821   9.855  1.00  0.22           C  
ATOM   1250  C   PRO A 236     -14.076 -21.971   9.916  1.00  0.22           C  
ATOM   1251  O   PRO A 236     -14.681 -22.148   8.864  1.00  0.22           O  
ATOM   1252  CB  PRO A 236     -11.890 -23.147  10.208  1.00  0.22           C  
ATOM   1253  CG  PRO A 236     -10.558 -22.718  10.813  1.00  0.22           C  
ATOM   1254  CD  PRO A 236     -10.870 -21.368  11.469  1.00  0.22           C  
ATOM   1255  N   LEU A 237     -14.706 -21.921  11.107  1.00  0.25           N  
ATOM   1256  CA  LEU A 237     -16.139 -22.108  11.246  1.00  0.25           C  
ATOM   1257  C   LEU A 237     -16.950 -21.046  10.520  1.00  0.25           C  
ATOM   1258  O   LEU A 237     -17.879 -21.342   9.767  1.00  0.25           O  
ATOM   1259  CB  LEU A 237     -16.510 -22.128  12.748  1.00  0.25           C  
ATOM   1260  CG  LEU A 237     -18.004 -22.344  13.065  1.00  0.25           C  
ATOM   1261  CD1 LEU A 237     -18.512 -23.694  12.540  1.00  0.25           C  
ATOM   1262  CD2 LEU A 237     -18.256 -22.230  14.576  1.00  0.25           C  
ATOM   1263  N   LEU A 238     -16.558 -19.766  10.665  1.00  0.26           N  
ATOM   1264  CA  LEU A 238     -17.144 -18.678   9.910  1.00  0.26           C  
ATOM   1265  C   LEU A 238     -16.921 -18.802   8.413  1.00  0.26           C  
ATOM   1266  O   LEU A 238     -17.809 -18.493   7.619  1.00  0.26           O  
ATOM   1267  CB  LEU A 238     -16.570 -17.319  10.363  1.00  0.26           C  
ATOM   1268  CG  LEU A 238     -17.000 -16.876  11.773  1.00  0.26           C  
ATOM   1269  CD1 LEU A 238     -16.232 -15.605  12.160  1.00  0.26           C  
ATOM   1270  CD2 LEU A 238     -18.516 -16.646  11.894  1.00  0.26           C  
ATOM   1271  N   GLY A 239     -15.727 -19.264   7.987  1.00  0.29           N  
ATOM   1272  CA  GLY A 239     -15.431 -19.476   6.576  1.00  0.29           C  
ATOM   1273  C   GLY A 239     -16.209 -20.612   5.974  1.00  0.29           C  
ATOM   1274  O   GLY A 239     -16.767 -20.470   4.893  1.00  0.29           O  
ATOM   1275  N   ALA A 240     -16.331 -21.745   6.687  1.00  0.30           N  
ATOM   1276  CA  ALA A 240     -17.131 -22.885   6.287  1.00  0.30           C  
ATOM   1277  C   ALA A 240     -18.604 -22.541   6.138  1.00  0.30           C  
ATOM   1278  O   ALA A 240     -19.245 -22.888   5.149  1.00  0.30           O  
ATOM   1279  CB  ALA A 240     -16.963 -24.006   7.331  1.00  0.30           C  
ATOM   1280  N   GLY A 241     -19.166 -21.769   7.093  1.00  0.30           N  
ATOM   1281  CA  GLY A 241     -20.547 -21.321   6.989  1.00  0.30           C  
ATOM   1282  C   GLY A 241     -20.775 -20.349   5.863  1.00  0.30           C  
ATOM   1283  O   GLY A 241     -21.746 -20.449   5.125  1.00  0.30           O  
ATOM   1284  N   ARG A 242     -19.869 -19.380   5.650  1.00  0.26           N  
ATOM   1285  CA  ARG A 242     -19.990 -18.472   4.522  1.00  0.26           C  
ATOM   1286  C   ARG A 242     -19.796 -19.120   3.158  1.00  0.26           C  
ATOM   1287  O   ARG A 242     -20.494 -18.771   2.212  1.00  0.26           O  
ATOM   1288  CB  ARG A 242     -19.114 -17.217   4.695  1.00  0.26           C  
ATOM   1289  CG  ARG A 242     -19.658 -16.350   5.846  1.00  0.26           C  
ATOM   1290  CD  ARG A 242     -18.979 -14.992   5.986  1.00  0.26           C  
ATOM   1291  NE  ARG A 242     -19.816 -14.213   6.964  1.00  0.26           N  
ATOM   1292  CZ  ARG A 242     -19.531 -14.052   8.263  1.00  0.26           C  
ATOM   1293  NH1 ARG A 242     -18.345 -14.368   8.768  1.00  0.26           N  
ATOM   1294  NH2 ARG A 242     -20.449 -13.515   9.065  1.00  0.26           N  
ATOM   1295  N   VAL A 243     -18.897 -20.117   3.028  1.00  0.25           N  
ATOM   1296  CA  VAL A 243     -18.750 -20.948   1.832  1.00  0.25           C  
ATOM   1297  C   VAL A 243     -20.017 -21.723   1.499  1.00  0.25           C  
ATOM   1298  O   VAL A 243     -20.384 -21.884   0.337  1.00  0.25           O  
ATOM   1299  CB  VAL A 243     -17.558 -21.893   1.973  1.00  0.25           C  
ATOM   1300  CG1 VAL A 243     -17.578 -23.061   0.963  1.00  0.25           C  
ATOM   1301  CG2 VAL A 243     -16.269 -21.074   1.774  1.00  0.25           C  
ATOM   1302  N   PHE A 244     -20.768 -22.172   2.521  1.00  0.19           N  
ATOM   1303  CA  PHE A 244     -22.053 -22.821   2.320  1.00  0.19           C  
ATOM   1304  C   PHE A 244     -23.178 -21.805   2.201  1.00  0.19           C  
ATOM   1305  O   PHE A 244     -24.349 -22.153   2.045  1.00  0.19           O  
ATOM   1306  CB  PHE A 244     -22.391 -23.724   3.533  1.00  0.19           C  
ATOM   1307  CG  PHE A 244     -21.485 -24.917   3.700  1.00  0.19           C  
ATOM   1308  CD1 PHE A 244     -20.679 -25.439   2.668  1.00  0.19           C  
ATOM   1309  CD2 PHE A 244     -21.479 -25.563   4.948  1.00  0.19           C  
ATOM   1310  CE1 PHE A 244     -19.883 -26.570   2.885  1.00  0.19           C  
ATOM   1311  CE2 PHE A 244     -20.685 -26.695   5.168  1.00  0.19           C  
ATOM   1312  CZ  PHE A 244     -19.888 -27.200   4.134  1.00  0.19           C  
ATOM   1313  N   GLY A 245     -22.838 -20.504   2.217  1.00  0.25           N  
ATOM   1314  CA  GLY A 245     -23.758 -19.437   1.903  1.00  0.25           C  
ATOM   1315  C   GLY A 245     -24.505 -18.850   3.056  1.00  0.25           C  
ATOM   1316  O   GLY A 245     -25.647 -18.435   2.889  1.00  0.25           O  
ATOM   1317  N   PHE A 246     -23.934 -18.787   4.261  1.00  0.23           N  
ATOM   1318  CA  PHE A 246     -24.670 -18.315   5.424  1.00  0.23           C  
ATOM   1319  C   PHE A 246     -24.470 -16.822   5.664  1.00  0.23           C  
ATOM   1320  O   PHE A 246     -23.358 -16.292   5.686  1.00  0.23           O  
ATOM   1321  CB  PHE A 246     -24.254 -19.047   6.715  1.00  0.23           C  
ATOM   1322  CG  PHE A 246     -24.441 -20.551   6.706  1.00  0.23           C  
ATOM   1323  CD1 PHE A 246     -25.054 -21.294   5.675  1.00  0.23           C  
ATOM   1324  CD2 PHE A 246     -23.933 -21.254   7.809  1.00  0.23           C  
ATOM   1325  CE1 PHE A 246     -25.103 -22.692   5.727  1.00  0.23           C  
ATOM   1326  CE2 PHE A 246     -23.974 -22.650   7.868  1.00  0.23           C  
ATOM   1327  CZ  PHE A 246     -24.552 -23.371   6.819  1.00  0.23           C  
ATOM   1328  N   TYR A 247     -25.593 -16.101   5.822  1.00  0.24           N  
ATOM   1329  CA  TYR A 247     -25.719 -14.663   5.889  1.00  0.24           C  
ATOM   1330  C   TYR A 247     -25.020 -14.023   7.063  1.00  0.24           C  
ATOM   1331  O   TYR A 247     -24.957 -14.538   8.180  1.00  0.24           O  
ATOM   1332  CB  TYR A 247     -27.204 -14.199   5.816  1.00  0.24           C  
ATOM   1333  CG  TYR A 247     -27.926 -14.523   4.521  1.00  0.24           C  
ATOM   1334  CD1 TYR A 247     -27.859 -15.755   3.834  1.00  0.24           C  
ATOM   1335  CD2 TYR A 247     -28.789 -13.543   4.003  1.00  0.24           C  
ATOM   1336  CE1 TYR A 247     -28.483 -15.910   2.595  1.00  0.24           C  
ATOM   1337  CE2 TYR A 247     -29.504 -13.762   2.819  1.00  0.24           C  
ATOM   1338  CZ  TYR A 247     -29.275 -14.908   2.062  1.00  0.24           C  
ATOM   1339  OH  TYR A 247     -29.894 -15.085   0.810  1.00  0.24           O  
ATOM   1340  N   ARG A 248     -24.444 -12.835   6.840  1.00  0.22           N  
ATOM   1341  CA  ARG A 248     -23.944 -12.043   7.939  1.00  0.22           C  
ATOM   1342  C   ARG A 248     -25.041 -11.147   8.461  1.00  0.22           C  
ATOM   1343  O   ARG A 248     -25.338 -11.161   9.652  1.00  0.22           O  
ATOM   1344  CB  ARG A 248     -22.761 -11.210   7.438  1.00  0.22           C  
ATOM   1345  CG  ARG A 248     -21.989 -10.409   8.497  1.00  0.22           C  
ATOM   1346  CD  ARG A 248     -20.944  -9.508   7.844  1.00  0.22           C  
ATOM   1347  NE  ARG A 248     -19.923 -10.431   7.246  1.00  0.22           N  
ATOM   1348  CZ  ARG A 248     -19.244 -10.242   6.108  1.00  0.22           C  
ATOM   1349  NH1 ARG A 248     -18.283 -11.081   5.776  1.00  0.22           N  
ATOM   1350  NH2 ARG A 248     -19.461  -9.245   5.256  1.00  0.22           N  
ATOM   1351  N   PHE A 249     -25.694 -10.410   7.544  1.00  0.17           N  
ATOM   1352  CA  PHE A 249     -26.857  -9.611   7.835  1.00  0.17           C  
ATOM   1353  C   PHE A 249     -27.776  -9.647   6.628  1.00  0.17           C  
ATOM   1354  O   PHE A 249     -27.331  -9.600   5.484  1.00  0.17           O  
ATOM   1355  CB  PHE A 249     -26.519  -8.121   8.125  1.00  0.17           C  
ATOM   1356  CG  PHE A 249     -25.821  -7.964   9.446  1.00  0.17           C  
ATOM   1357  CD1 PHE A 249     -26.564  -7.876  10.634  1.00  0.17           C  
ATOM   1358  CD2 PHE A 249     -24.421  -7.879   9.514  1.00  0.17           C  
ATOM   1359  CE1 PHE A 249     -25.920  -7.730  11.870  1.00  0.17           C  
ATOM   1360  CE2 PHE A 249     -23.769  -7.749  10.748  1.00  0.17           C  
ATOM   1361  CZ  PHE A 249     -24.522  -7.674  11.926  1.00  0.17           C  
ATOM   1362  N   ALA A 250     -29.093  -9.726   6.870  1.00  0.24           N  
ATOM   1363  CA  ALA A 250     -30.109  -9.401   5.896  1.00  0.24           C  
ATOM   1364  C   ALA A 250     -30.911  -8.271   6.502  1.00  0.24           C  
ATOM   1365  O   ALA A 250     -31.568  -8.437   7.530  1.00  0.24           O  
ATOM   1366  CB  ALA A 250     -31.030 -10.602   5.623  1.00  0.24           C  
ATOM   1367  N   ASN A 251     -30.844  -7.054   5.917  1.00  0.14           N  
ATOM   1368  CA  ASN A 251     -31.265  -5.835   6.600  1.00  0.14           C  
ATOM   1369  C   ASN A 251     -30.571  -5.672   7.959  1.00  0.14           C  
ATOM   1370  O   ASN A 251     -29.349  -5.665   8.052  1.00  0.14           O  
ATOM   1371  CB  ASN A 251     -32.812  -5.735   6.721  1.00  0.14           C  
ATOM   1372  CG  ASN A 251     -33.431  -5.798   5.331  1.00  0.14           C  
ATOM   1373  OD1 ASN A 251     -33.074  -5.025   4.445  1.00  0.14           O  
ATOM   1374  ND2 ASN A 251     -34.393  -6.725   5.128  1.00  0.14           N  
ATOM   1375  N   MET A 252     -31.343  -5.570   9.057  1.00  0.14           N  
ATOM   1376  CA  MET A 252     -30.789  -5.475  10.394  1.00  0.14           C  
ATOM   1377  C   MET A 252     -30.689  -6.835  11.078  1.00  0.14           C  
ATOM   1378  O   MET A 252     -30.256  -6.941  12.224  1.00  0.14           O  
ATOM   1379  CB  MET A 252     -31.702  -4.578  11.268  1.00  0.14           C  
ATOM   1380  CG  MET A 252     -31.762  -3.104  10.818  1.00  0.14           C  
ATOM   1381  SD  MET A 252     -30.153  -2.248  10.776  1.00  0.14           S  
ATOM   1382  CE  MET A 252     -29.793  -2.300  12.556  1.00  0.14           C  
ATOM   1383  N   LEU A 253     -31.078  -7.928  10.394  1.00  0.17           N  
ATOM   1384  CA  LEU A 253     -31.137  -9.244  10.993  1.00  0.17           C  
ATOM   1385  C   LEU A 253     -29.861 -10.021  10.740  1.00  0.17           C  
ATOM   1386  O   LEU A 253     -29.533 -10.369   9.607  1.00  0.17           O  
ATOM   1387  CB  LEU A 253     -32.335 -10.032  10.411  1.00  0.17           C  
ATOM   1388  CG  LEU A 253     -32.546 -11.451  10.980  1.00  0.17           C  
ATOM   1389  CD1 LEU A 253     -32.836 -11.440  12.487  1.00  0.17           C  
ATOM   1390  CD2 LEU A 253     -33.684 -12.161  10.235  1.00  0.17           C  
ATOM   1391  N   ALA A 254     -29.096 -10.319  11.806  1.00  0.16           N  
ATOM   1392  CA  ALA A 254     -27.975 -11.232  11.742  1.00  0.16           C  
ATOM   1393  C   ALA A 254     -28.406 -12.684  11.524  1.00  0.16           C  
ATOM   1394  O   ALA A 254     -29.508 -13.068  11.904  1.00  0.16           O  
ATOM   1395  CB  ALA A 254     -27.114 -11.117  13.015  1.00  0.16           C  
ATOM   1396  N   LEU A 255     -27.550 -13.525  10.904  1.00  0.19           N  
ATOM   1397  CA  LEU A 255     -27.860 -14.946  10.771  1.00  0.19           C  
ATOM   1398  C   LEU A 255     -26.790 -15.818  11.394  1.00  0.19           C  
ATOM   1399  O   LEU A 255     -27.066 -16.611  12.290  1.00  0.19           O  
ATOM   1400  CB  LEU A 255     -28.021 -15.346   9.288  1.00  0.19           C  
ATOM   1401  CG  LEU A 255     -28.395 -16.823   9.044  1.00  0.19           C  
ATOM   1402  CD1 LEU A 255     -29.804 -17.125   9.552  1.00  0.19           C  
ATOM   1403  CD2 LEU A 255     -28.284 -17.193   7.563  1.00  0.19           C  
ATOM   1404  N   LEU A 256     -25.519 -15.700  10.959  1.00  0.18           N  
ATOM   1405  CA  LEU A 256     -24.414 -16.240  11.734  1.00  0.18           C  
ATOM   1406  C   LEU A 256     -24.168 -15.384  12.970  1.00  0.18           C  
ATOM   1407  O   LEU A 256     -23.726 -14.236  12.856  1.00  0.18           O  
ATOM   1408  CB  LEU A 256     -23.112 -16.294  10.896  1.00  0.18           C  
ATOM   1409  CG  LEU A 256     -23.018 -17.504   9.951  1.00  0.18           C  
ATOM   1410  CD1 LEU A 256     -21.815 -17.362   9.006  1.00  0.18           C  
ATOM   1411  CD2 LEU A 256     -22.914 -18.821  10.735  1.00  0.18           C  
ATOM   1412  N   ASP A 257     -24.444 -15.928  14.172  1.00  0.21           N  
ATOM   1413  CA  ASP A 257     -24.389 -15.184  15.409  1.00  0.21           C  
ATOM   1414  C   ASP A 257     -23.652 -15.954  16.504  1.00  0.21           C  
ATOM   1415  O   ASP A 257     -23.131 -17.056  16.326  1.00  0.21           O  
ATOM   1416  CB  ASP A 257     -25.798 -14.659  15.841  1.00  0.21           C  
ATOM   1417  CG  ASP A 257     -26.774 -15.708  16.377  1.00  0.21           C  
ATOM   1418  OD1 ASP A 257     -27.990 -15.518  16.137  1.00  0.21           O  
ATOM   1419  OD2 ASP A 257     -26.334 -16.631  17.107  1.00  0.21           O  
ATOM   1420  N   GLY A 258     -23.536 -15.346  17.696  1.00  0.21           N  
ATOM   1421  CA  GLY A 258     -23.038 -16.059  18.850  1.00  0.21           C  
ATOM   1422  C   GLY A 258     -23.177 -15.190  20.058  1.00  0.21           C  
ATOM   1423  O   GLY A 258     -23.771 -14.114  19.996  1.00  0.21           O  
ATOM   1424  N   LYS A 259     -22.562 -15.604  21.193  1.00  0.20           N  
ATOM   1425  CA  LYS A 259     -22.645 -14.928  22.489  1.00  0.20           C  
ATOM   1426  C   LYS A 259     -22.279 -13.463  22.456  1.00  0.20           C  
ATOM   1427  O   LYS A 259     -22.804 -12.668  23.231  1.00  0.20           O  
ATOM   1428  CB  LYS A 259     -21.706 -15.566  23.546  1.00  0.20           C  
ATOM   1429  CG  LYS A 259     -21.774 -14.882  24.932  1.00  0.20           C  
ATOM   1430  CD  LYS A 259     -20.694 -15.310  25.923  1.00  0.20           C  
ATOM   1431  CE  LYS A 259     -20.776 -14.487  27.199  1.00  0.20           C  
ATOM   1432  NZ  LYS A 259     -19.696 -14.887  28.113  1.00  0.20           N  
ATOM   1433  N   LEU A 260     -21.373 -13.055  21.542  1.00  0.18           N  
ATOM   1434  CA  LEU A 260     -21.004 -11.667  21.399  1.00  0.18           C  
ATOM   1435  C   LEU A 260     -22.221 -10.784  21.239  1.00  0.18           C  
ATOM   1436  O   LEU A 260     -22.299  -9.823  21.990  1.00  0.18           O  
ATOM   1437  CB  LEU A 260     -19.978 -11.443  20.259  1.00  0.18           C  
ATOM   1438  CG  LEU A 260     -18.596 -12.087  20.523  1.00  0.18           C  
ATOM   1439  CD1 LEU A 260     -17.710 -11.997  19.275  1.00  0.18           C  
ATOM   1440  CD2 LEU A 260     -17.844 -11.430  21.692  1.00  0.18           C  
ATOM   1441  N   ARG A 261     -23.245 -11.138  20.420  1.00  0.21           N  
ATOM   1442  CA  ARG A 261     -24.431 -10.318  20.188  1.00  0.21           C  
ATOM   1443  C   ARG A 261     -25.069  -9.644  21.418  1.00  0.21           C  
ATOM   1444  O   ARG A 261     -25.296  -8.436  21.330  1.00  0.21           O  
ATOM   1445  CB  ARG A 261     -25.472 -11.036  19.287  1.00  0.21           C  
ATOM   1446  CG  ARG A 261     -26.717 -10.197  18.892  1.00  0.21           C  
ATOM   1447  CD  ARG A 261     -26.446  -8.896  18.118  1.00  0.21           C  
ATOM   1448  NE  ARG A 261     -25.830  -9.316  16.819  1.00  0.21           N  
ATOM   1449  CZ  ARG A 261     -24.968  -8.586  16.099  1.00  0.21           C  
ATOM   1450  NH1 ARG A 261     -24.679  -7.326  16.405  1.00  0.21           N  
ATOM   1451  NH2 ARG A 261     -24.383  -9.147  15.044  1.00  0.21           N  
ATOM   1452  N   PRO A 262     -25.329 -10.293  22.555  1.00  0.19           N  
ATOM   1453  CA  PRO A 262     -25.693  -9.585  23.776  1.00  0.19           C  
ATOM   1454  C   PRO A 262     -24.628  -8.686  24.395  1.00  0.19           C  
ATOM   1455  O   PRO A 262     -24.889  -7.498  24.565  1.00  0.19           O  
ATOM   1456  CB  PRO A 262     -26.064 -10.696  24.777  1.00  0.19           C  
ATOM   1457  CG  PRO A 262     -26.452 -11.914  23.931  1.00  0.19           C  
ATOM   1458  CD  PRO A 262     -25.806 -11.677  22.564  1.00  0.19           C  
ATOM   1459  N   GLU A 263     -23.449  -9.220  24.782  1.00  0.25           N  
ATOM   1460  CA  GLU A 263     -22.578  -8.525  25.723  1.00  0.25           C  
ATOM   1461  C   GLU A 263     -21.488  -7.677  25.057  1.00  0.25           C  
ATOM   1462  O   GLU A 263     -20.854  -6.884  25.740  1.00  0.25           O  
ATOM   1463  CB  GLU A 263     -21.882  -9.521  26.720  1.00  0.25           C  
ATOM   1464  CG  GLU A 263     -22.799 -10.273  27.739  1.00  0.25           C  
ATOM   1465  CD  GLU A 263     -22.091 -11.343  28.597  1.00  0.25           C  
ATOM   1466  OE1 GLU A 263     -22.758 -11.908  29.503  1.00  0.25           O  
ATOM   1467  OE2 GLU A 263     -20.889 -11.660  28.373  1.00  0.25           O  
ATOM   1468  N   ALA A 264     -21.249  -7.770  23.725  1.00  0.26           N  
ATOM   1469  CA  ALA A 264     -20.110  -7.088  23.097  1.00  0.26           C  
ATOM   1470  C   ALA A 264     -20.423  -6.067  21.973  1.00  0.26           C  
ATOM   1471  O   ALA A 264     -19.775  -5.021  21.964  1.00  0.26           O  
ATOM   1472  CB  ALA A 264     -19.115  -8.157  22.595  1.00  0.26           C  
ATOM   1473  N   PRO A 265     -21.379  -6.181  21.035  1.00  0.35           N  
ATOM   1474  CA  PRO A 265     -21.692  -5.156  20.053  1.00  0.35           C  
ATOM   1475  C   PRO A 265     -22.121  -3.812  20.593  1.00  0.35           C  
ATOM   1476  O   PRO A 265     -21.904  -2.863  19.835  1.00  0.35           O  
ATOM   1477  CB  PRO A 265     -22.819  -5.731  19.186  1.00  0.35           C  
ATOM   1478  CG  PRO A 265     -22.647  -7.231  19.304  1.00  0.35           C  
ATOM   1479  CD  PRO A 265     -22.007  -7.418  20.673  1.00  0.35           C  
ATOM   1480  N   PRO A 266     -22.732  -3.593  21.774  1.00  0.25           N  
ATOM   1481  CA  PRO A 266     -22.957  -2.244  22.262  1.00  0.25           C  
ATOM   1482  C   PRO A 266     -21.649  -1.523  22.486  1.00  0.25           C  
ATOM   1483  O   PRO A 266     -21.566  -0.336  22.191  1.00  0.25           O  
ATOM   1484  CB  PRO A 266     -23.756  -2.422  23.567  1.00  0.25           C  
ATOM   1485  CG  PRO A 266     -24.394  -3.810  23.449  1.00  0.25           C  
ATOM   1486  CD  PRO A 266     -23.361  -4.593  22.650  1.00  0.25           C  
ATOM   1487  N   GLU A 267     -20.608  -2.223  22.975  1.00  0.22           N  
ATOM   1488  CA  GLU A 267     -19.279  -1.675  23.127  1.00  0.22           C  
ATOM   1489  C   GLU A 267     -18.646  -1.314  21.801  1.00  0.22           C  
ATOM   1490  O   GLU A 267     -18.079  -0.229  21.665  1.00  0.22           O  
ATOM   1491  CB  GLU A 267     -18.343  -2.664  23.855  1.00  0.22           C  
ATOM   1492  CG  GLU A 267     -18.775  -2.959  25.311  1.00  0.22           C  
ATOM   1493  CD  GLU A 267     -17.794  -3.867  26.056  1.00  0.22           C  
ATOM   1494  OE1 GLU A 267     -16.922  -4.492  25.401  1.00  0.22           O  
ATOM   1495  OE2 GLU A 267     -17.910  -3.923  27.308  1.00  0.22           O  
ATOM   1496  N   GLU A 268     -18.769  -2.195  20.779  1.00  0.20           N  
ATOM   1497  CA  GLU A 268     -18.085  -2.021  19.509  1.00  0.20           C  
ATOM   1498  C   GLU A 268     -18.380  -0.696  18.817  1.00  0.20           C  
ATOM   1499  O   GLU A 268     -17.493   0.120  18.576  1.00  0.20           O  
ATOM   1500  CB  GLU A 268     -18.299  -3.220  18.555  1.00  0.20           C  
ATOM   1501  CG  GLU A 268     -17.520  -4.476  19.024  1.00  0.20           C  
ATOM   1502  CD  GLU A 268     -17.760  -5.713  18.159  1.00  0.20           C  
ATOM   1503  OE1 GLU A 268     -18.681  -5.684  17.300  1.00  0.20           O  
ATOM   1504  OE2 GLU A 268     -17.038  -6.720  18.384  1.00  0.20           O  
ATOM   1505  N   ILE A 269     -19.662  -0.369  18.585  1.00  0.14           N  
ATOM   1506  CA  ILE A 269     -20.044   0.904  17.999  1.00  0.14           C  
ATOM   1507  C   ILE A 269     -19.822   2.129  18.889  1.00  0.14           C  
ATOM   1508  O   ILE A 269     -19.522   3.227  18.422  1.00  0.14           O  
ATOM   1509  CB  ILE A 269     -21.452   0.829  17.437  1.00  0.14           C  
ATOM   1510  CG1 ILE A 269     -21.698   1.964  16.418  1.00  0.14           C  
ATOM   1511  CG2 ILE A 269     -22.498   0.769  18.570  1.00  0.14           C  
ATOM   1512  CD1 ILE A 269     -22.959   1.751  15.576  1.00  0.14           C  
ATOM   1513  N   VAL A 270     -19.970   1.995  20.218  1.00  0.19           N  
ATOM   1514  CA  VAL A 270     -19.740   3.092  21.148  1.00  0.19           C  
ATOM   1515  C   VAL A 270     -18.272   3.478  21.233  1.00  0.19           C  
ATOM   1516  O   VAL A 270     -17.914   4.653  21.138  1.00  0.19           O  
ATOM   1517  CB  VAL A 270     -20.300   2.732  22.517  1.00  0.19           C  
ATOM   1518  CG1 VAL A 270     -19.937   3.764  23.602  1.00  0.19           C  
ATOM   1519  CG2 VAL A 270     -21.835   2.638  22.405  1.00  0.19           C  
ATOM   1520  N   GLY A 271     -17.363   2.486  21.354  1.00  0.20           N  
ATOM   1521  CA  GLY A 271     -15.933   2.753  21.408  1.00  0.20           C  
ATOM   1522  C   GLY A 271     -15.337   3.088  20.073  1.00  0.20           C  
ATOM   1523  O   GLY A 271     -14.354   3.820  20.004  1.00  0.20           O  
ATOM   1524  N   SER A 272     -15.922   2.595  18.964  1.00  0.20           N  
ATOM   1525  CA  SER A 272     -15.464   2.948  17.628  1.00  0.20           C  
ATOM   1526  C   SER A 272     -15.645   4.401  17.272  1.00  0.20           C  
ATOM   1527  O   SER A 272     -14.727   5.062  16.794  1.00  0.20           O  
ATOM   1528  CB  SER A 272     -16.153   2.109  16.521  1.00  0.20           C  
ATOM   1529  OG  SER A 272     -17.543   2.355  16.333  1.00  0.20           O  
ATOM   1530  N   ARG A 273     -16.844   4.939  17.563  1.00  0.18           N  
ATOM   1531  CA  ARG A 273     -17.196   6.327  17.353  1.00  0.18           C  
ATOM   1532  C   ARG A 273     -16.322   7.271  18.162  1.00  0.18           C  
ATOM   1533  O   ARG A 273     -15.970   8.352  17.705  1.00  0.18           O  
ATOM   1534  CB  ARG A 273     -18.682   6.569  17.729  1.00  0.18           C  
ATOM   1535  CG  ARG A 273     -19.705   5.957  16.748  1.00  0.18           C  
ATOM   1536  CD  ARG A 273     -21.133   6.075  17.292  1.00  0.18           C  
ATOM   1537  NE  ARG A 273     -22.084   5.526  16.271  1.00  0.18           N  
ATOM   1538  CZ  ARG A 273     -23.401   5.404  16.485  1.00  0.18           C  
ATOM   1539  NH1 ARG A 273     -24.185   4.912  15.529  1.00  0.18           N  
ATOM   1540  NH2 ARG A 273     -23.950   5.768  17.640  1.00  0.18           N  
ATOM   1541  N   ALA A 274     -15.982   6.883  19.403  1.00  0.21           N  
ATOM   1542  CA  ALA A 274     -15.132   7.667  20.264  1.00  0.21           C  
ATOM   1543  C   ALA A 274     -13.626   7.599  19.988  1.00  0.21           C  
ATOM   1544  O   ALA A 274     -12.945   8.621  20.043  1.00  0.21           O  
ATOM   1545  CB  ALA A 274     -15.421   7.225  21.710  1.00  0.21           C  
ATOM   1546  N   PHE A 275     -13.050   6.400  19.742  1.00  0.16           N  
ATOM   1547  CA  PHE A 275     -11.600   6.221  19.816  1.00  0.16           C  
ATOM   1548  C   PHE A 275     -10.975   5.556  18.609  1.00  0.16           C  
ATOM   1549  O   PHE A 275      -9.838   5.085  18.727  1.00  0.16           O  
ATOM   1550  CB  PHE A 275     -11.203   5.256  20.976  1.00  0.16           C  
ATOM   1551  CG  PHE A 275     -11.690   5.630  22.342  1.00  0.16           C  
ATOM   1552  CD1 PHE A 275     -11.778   6.958  22.791  1.00  0.16           C  
ATOM   1553  CD2 PHE A 275     -11.990   4.589  23.234  1.00  0.16           C  
ATOM   1554  CE1 PHE A 275     -12.198   7.238  24.098  1.00  0.16           C  
ATOM   1555  CE2 PHE A 275     -12.409   4.862  24.540  1.00  0.16           C  
ATOM   1556  CZ  PHE A 275     -12.520   6.190  24.970  1.00  0.16           C  
ATOM   1557  N   ASP A 276     -11.662   5.427  17.462  1.00  0.22           N  
ATOM   1558  CA  ASP A 276     -11.167   4.657  16.335  1.00  0.22           C  
ATOM   1559  C   ASP A 276     -11.180   3.165  16.647  1.00  0.22           C  
ATOM   1560  O   ASP A 276     -12.221   2.524  16.551  1.00  0.22           O  
ATOM   1561  CB  ASP A 276      -9.774   5.107  15.798  1.00  0.22           C  
ATOM   1562  CG  ASP A 276      -9.825   6.527  15.261  1.00  0.22           C  
ATOM   1563  OD1 ASP A 276     -10.924   6.967  14.837  1.00  0.22           O  
ATOM   1564  OD2 ASP A 276      -8.734   7.145  15.193  1.00  0.22           O  
ATOM   1565  N   ASN A 277     -10.004   2.610  17.037  1.00  0.23           N  
ATOM   1566  CA  ASN A 277      -9.664   1.211  17.284  1.00  0.23           C  
ATOM   1567  C   ASN A 277      -8.217   1.000  16.959  1.00  0.23           C  
ATOM   1568  O   ASN A 277      -7.392   0.568  17.757  1.00  0.23           O  
ATOM   1569  CB  ASN A 277     -10.354   0.230  16.310  1.00  0.23           C  
ATOM   1570  CG  ASN A 277     -10.164  -1.232  16.718  1.00  0.23           C  
ATOM   1571  OD1 ASN A 277     -10.455  -1.602  17.855  1.00  0.23           O  
ATOM   1572  ND2 ASN A 277      -9.747  -2.078  15.754  1.00  0.23           N  
ATOM   1573  N   TYR A 278      -7.938   1.244  15.680  1.00  0.30           N  
ATOM   1574  CA  TYR A 278      -6.736   0.861  15.028  1.00  0.30           C  
ATOM   1575  C   TYR A 278      -6.747   1.692  13.769  1.00  0.30           C  
ATOM   1576  O   TYR A 278      -7.815   2.110  13.326  1.00  0.30           O  
ATOM   1577  CB  TYR A 278      -6.763  -0.653  14.677  1.00  0.30           C  
ATOM   1578  CG  TYR A 278      -5.391  -1.145  14.345  1.00  0.30           C  
ATOM   1579  CD1 TYR A 278      -4.967  -1.272  13.012  1.00  0.30           C  
ATOM   1580  CD2 TYR A 278      -4.493  -1.432  15.384  1.00  0.30           C  
ATOM   1581  CE1 TYR A 278      -3.644  -1.631  12.723  1.00  0.30           C  
ATOM   1582  CE2 TYR A 278      -3.173  -1.803  15.096  1.00  0.30           C  
ATOM   1583  CZ  TYR A 278      -2.747  -1.886  13.765  1.00  0.30           C  
ATOM   1584  OH  TYR A 278      -1.412  -2.210  13.467  1.00  0.30           O  
ATOM   1585  N   ALA A 279      -5.563   1.914  13.175  1.00  0.26           N  
ATOM   1586  CA  ALA A 279      -5.273   2.826  12.087  1.00  0.26           C  
ATOM   1587  C   ALA A 279      -6.340   3.065  11.013  1.00  0.26           C  
ATOM   1588  O   ALA A 279      -6.744   4.198  10.774  1.00  0.26           O  
ATOM   1589  CB  ALA A 279      -4.000   2.271  11.420  1.00  0.26           C  
ATOM   1590  N   TRP A 280      -6.840   2.002  10.357  1.00  0.20           N  
ATOM   1591  CA  TRP A 280      -7.809   2.125   9.278  1.00  0.20           C  
ATOM   1592  C   TRP A 280      -9.083   1.380   9.615  1.00  0.20           C  
ATOM   1593  O   TRP A 280      -9.827   0.931   8.745  1.00  0.20           O  
ATOM   1594  CB  TRP A 280      -7.209   1.655   7.934  1.00  0.20           C  
ATOM   1595  CG  TRP A 280      -6.147   2.605   7.405  1.00  0.20           C  
ATOM   1596  CD1 TRP A 280      -4.782   2.511   7.454  1.00  0.20           C  
ATOM   1597  CD2 TRP A 280      -6.445   3.851   6.747  1.00  0.20           C  
ATOM   1598  NE1 TRP A 280      -4.206   3.610   6.849  1.00  0.20           N  
ATOM   1599  CE2 TRP A 280      -5.210   4.442   6.405  1.00  0.20           C  
ATOM   1600  CE3 TRP A 280      -7.653   4.474   6.436  1.00  0.20           C  
ATOM   1601  CZ2 TRP A 280      -5.163   5.659   5.736  1.00  0.20           C  
ATOM   1602  CZ3 TRP A 280      -7.604   5.704   5.763  1.00  0.20           C  
ATOM   1603  CH2 TRP A 280      -6.377   6.287   5.412  1.00  0.20           C  
ATOM   1604  N   HIS A 281      -9.379   1.244  10.914  1.00  0.28           N  
ATOM   1605  CA  HIS A 281     -10.538   0.519  11.399  1.00  0.28           C  
ATOM   1606  C   HIS A 281     -11.536   1.493  11.988  1.00  0.28           C  
ATOM   1607  O   HIS A 281     -12.412   1.105  12.754  1.00  0.28           O  
ATOM   1608  CB  HIS A 281     -10.146  -0.544  12.457  1.00  0.28           C  
ATOM   1609  CG  HIS A 281      -9.427  -1.738  11.896  1.00  0.28           C  
ATOM   1610  ND1 HIS A 281      -8.133  -1.620  11.428  1.00  0.28           N  
ATOM   1611  CD2 HIS A 281      -9.846  -3.027  11.794  1.00  0.28           C  
ATOM   1612  CE1 HIS A 281      -7.792  -2.835  11.044  1.00  0.28           C  
ATOM   1613  NE2 HIS A 281      -8.792  -3.726  11.247  1.00  0.28           N  
ATOM   1614  N   THR A 282     -11.447   2.790  11.651  1.00  0.34           N  
ATOM   1615  CA  THR A 282     -12.346   3.838  12.129  1.00  0.34           C  
ATOM   1616  C   THR A 282     -13.746   3.680  11.567  1.00  0.34           C  
ATOM   1617  O   THR A 282     -14.752   4.020  12.188  1.00  0.34           O  
ATOM   1618  CB  THR A 282     -11.810   5.230  11.801  1.00  0.34           C  
ATOM   1619  OG1 THR A 282     -11.772   5.494  10.405  1.00  0.34           O  
ATOM   1620  CG2 THR A 282     -10.354   5.311  12.256  1.00  0.34           C  
ATOM   1621  N   ASP A 283     -13.816   3.103  10.361  1.00  0.34           N  
ATOM   1622  CA  ASP A 283     -15.014   2.749   9.655  1.00  0.34           C  
ATOM   1623  C   ASP A 283     -15.492   1.364  10.111  1.00  0.34           C  
ATOM   1624  O   ASP A 283     -14.807   0.353   9.931  1.00  0.34           O  
ATOM   1625  CB  ASP A 283     -14.629   2.829   8.158  1.00  0.34           C  
ATOM   1626  CG  ASP A 283     -15.828   2.856   7.234  1.00  0.34           C  
ATOM   1627  OD1 ASP A 283     -16.973   2.905   7.749  1.00  0.34           O  
ATOM   1628  OD2 ASP A 283     -15.593   2.860   5.999  1.00  0.34           O  
ATOM   1629  N   LEU A 284     -16.664   1.287  10.777  1.00  0.25           N  
ATOM   1630  CA  LEU A 284     -17.183   0.066  11.370  1.00  0.25           C  
ATOM   1631  C   LEU A 284     -17.863  -0.806  10.308  1.00  0.25           C  
ATOM   1632  O   LEU A 284     -18.820  -0.307   9.715  1.00  0.25           O  
ATOM   1633  CB  LEU A 284     -18.221   0.381  12.481  1.00  0.25           C  
ATOM   1634  CG  LEU A 284     -18.824  -0.860  13.185  1.00  0.25           C  
ATOM   1635  CD1 LEU A 284     -17.789  -1.597  14.046  1.00  0.25           C  
ATOM   1636  CD2 LEU A 284     -20.047  -0.481  14.030  1.00  0.25           C  
ATOM   1637  N   PRO A 285     -17.503  -2.068  10.022  1.00  0.29           N  
ATOM   1638  CA  PRO A 285     -18.002  -2.656   8.783  1.00  0.29           C  
ATOM   1639  C   PRO A 285     -18.514  -4.073   9.093  1.00  0.29           C  
ATOM   1640  O   PRO A 285     -19.509  -4.076   9.819  1.00  0.29           O  
ATOM   1641  CB  PRO A 285     -16.746  -2.473   7.913  1.00  0.29           C  
ATOM   1642  CG  PRO A 285     -15.573  -2.797   8.857  1.00  0.29           C  
ATOM   1643  CD  PRO A 285     -16.135  -2.547  10.262  1.00  0.29           C  
ATOM   1644  N   PRO A 286     -18.059  -5.275   8.679  1.00  0.22           N  
ATOM   1645  CA  PRO A 286     -18.632  -6.529   9.154  1.00  0.22           C  
ATOM   1646  C   PRO A 286     -18.638  -6.779  10.649  1.00  0.22           C  
ATOM   1647  O   PRO A 286     -17.870  -6.174  11.392  1.00  0.22           O  
ATOM   1648  CB  PRO A 286     -17.759  -7.593   8.468  1.00  0.22           C  
ATOM   1649  CG  PRO A 286     -17.433  -6.975   7.117  1.00  0.22           C  
ATOM   1650  CD  PRO A 286     -17.263  -5.508   7.471  1.00  0.22           C  
ATOM   1651  N   GLY A 287     -19.434  -7.780  11.089  1.00  0.22           N  
ATOM   1652  CA  GLY A 287     -19.407  -8.340  12.443  1.00  0.22           C  
ATOM   1653  C   GLY A 287     -18.213  -9.229  12.695  1.00  0.22           C  
ATOM   1654  O   GLY A 287     -18.335 -10.352  13.179  1.00  0.22           O  
ATOM   1655  N   HIS A 288     -17.030  -8.749  12.298  1.00  0.25           N  
ATOM   1656  CA  HIS A 288     -15.736  -9.327  12.578  1.00  0.25           C  
ATOM   1657  C   HIS A 288     -15.381  -9.187  14.058  1.00  0.25           C  
ATOM   1658  O   HIS A 288     -15.564  -8.093  14.582  1.00  0.25           O  
ATOM   1659  CB  HIS A 288     -14.648  -8.557  11.806  1.00  0.25           C  
ATOM   1660  CG  HIS A 288     -14.674  -8.629  10.317  1.00  0.25           C  
ATOM   1661  ND1 HIS A 288     -14.921  -9.816   9.653  1.00  0.25           N  
ATOM   1662  CD2 HIS A 288     -14.252  -7.678   9.443  1.00  0.25           C  
ATOM   1663  CE1 HIS A 288     -14.637  -9.563   8.391  1.00  0.25           C  
ATOM   1664  NE2 HIS A 288     -14.227  -8.285   8.208  1.00  0.25           N  
ATOM   1665  N   PRO A 289     -14.814 -10.141  14.783  1.00  0.23           N  
ATOM   1666  CA  PRO A 289     -14.735 -10.026  16.240  1.00  0.23           C  
ATOM   1667  C   PRO A 289     -13.336  -9.553  16.585  1.00  0.23           C  
ATOM   1668  O   PRO A 289     -12.632 -10.168  17.385  1.00  0.23           O  
ATOM   1669  CB  PRO A 289     -14.982 -11.473  16.693  1.00  0.23           C  
ATOM   1670  CG  PRO A 289     -14.371 -12.337  15.583  1.00  0.23           C  
ATOM   1671  CD  PRO A 289     -14.639 -11.519  14.319  1.00  0.23           C  
ATOM   1672  N   MET A 290     -12.950  -8.429  15.963  1.00  0.24           N  
ATOM   1673  CA  MET A 290     -11.637  -7.826  15.980  1.00  0.24           C  
ATOM   1674  C   MET A 290     -11.708  -6.660  15.016  1.00  0.24           C  
ATOM   1675  O   MET A 290     -11.073  -6.602  13.963  1.00  0.24           O  
ATOM   1676  CB  MET A 290     -10.488  -8.786  15.581  1.00  0.24           C  
ATOM   1677  CG  MET A 290      -9.078  -8.212  15.835  1.00  0.24           C  
ATOM   1678  SD  MET A 290      -7.734  -9.372  15.441  1.00  0.24           S  
ATOM   1679  CE  MET A 290      -8.035 -10.540  16.801  1.00  0.24           C  
ATOM   1680  N   VAL A 291     -12.554  -5.692  15.377  1.00  0.24           N  
ATOM   1681  CA  VAL A 291     -12.769  -4.449  14.676  1.00  0.24           C  
ATOM   1682  C   VAL A 291     -12.918  -3.441  15.769  1.00  0.24           C  
ATOM   1683  O   VAL A 291     -12.617  -3.707  16.933  1.00  0.24           O  
ATOM   1684  CB  VAL A 291     -13.991  -4.368  13.758  1.00  0.24           C  
ATOM   1685  CG1 VAL A 291     -13.716  -5.238  12.528  1.00  0.24           C  
ATOM   1686  CG2 VAL A 291     -15.276  -4.765  14.514  1.00  0.24           C  
ATOM   1687  N   SER A 292     -13.340  -2.235  15.404  1.00  0.24           N  
ATOM   1688  CA  SER A 292     -13.494  -1.100  16.256  1.00  0.24           C  
ATOM   1689  C   SER A 292     -14.306  -1.232  17.508  1.00  0.24           C  
ATOM   1690  O   SER A 292     -15.452  -1.659  17.487  1.00  0.24           O  
ATOM   1691  CB  SER A 292     -13.795   0.126  15.380  1.00  0.24           C  
ATOM   1692  OG  SER A 292     -14.852  -0.115  14.451  1.00  0.24           O  
ATOM   1693  N   GLY A 293     -13.681  -0.863  18.655  1.00  0.29           N  
ATOM   1694  CA  GLY A 293     -14.306  -0.969  19.961  1.00  0.29           C  
ATOM   1695  C   GLY A 293     -13.669  -1.919  20.931  1.00  0.29           C  
ATOM   1696  O   GLY A 293     -14.294  -2.287  21.921  1.00  0.29           O  
ATOM   1697  N   SER A 294     -12.408  -2.341  20.723  1.00  0.30           N  
ATOM   1698  CA  SER A 294     -11.675  -3.120  21.716  1.00  0.30           C  
ATOM   1699  C   SER A 294     -11.458  -2.435  23.065  1.00  0.30           C  
ATOM   1700  O   SER A 294     -11.414  -1.211  23.191  1.00  0.30           O  
ATOM   1701  CB  SER A 294     -10.296  -3.643  21.218  1.00  0.30           C  
ATOM   1702  OG  SER A 294      -9.400  -2.575  20.911  1.00  0.30           O  
ATOM   1703  N   GLN A 295     -11.299  -3.246  24.138  1.00  0.32           N  
ATOM   1704  CA  GLN A 295     -10.807  -2.784  25.426  1.00  0.32           C  
ATOM   1705  C   GLN A 295      -9.450  -2.093  25.292  1.00  0.32           C  
ATOM   1706  O   GLN A 295      -8.519  -2.612  24.684  1.00  0.32           O  
ATOM   1707  CB  GLN A 295     -10.694  -3.977  26.413  1.00  0.32           C  
ATOM   1708  CG  GLN A 295     -10.187  -3.632  27.837  1.00  0.32           C  
ATOM   1709  CD  GLN A 295     -10.065  -4.895  28.694  1.00  0.32           C  
ATOM   1710  OE1 GLN A 295     -10.421  -6.002  28.296  1.00  0.32           O  
ATOM   1711  NE2 GLN A 295      -9.537  -4.729  29.929  1.00  0.32           N  
ATOM   1712  N   THR A 296      -9.331  -0.865  25.831  1.00  0.28           N  
ATOM   1713  CA  THR A 296      -8.240   0.038  25.482  1.00  0.28           C  
ATOM   1714  C   THR A 296      -6.946  -0.237  26.224  1.00  0.28           C  
ATOM   1715  O   THR A 296      -5.875   0.214  25.821  1.00  0.28           O  
ATOM   1716  CB  THR A 296      -8.625   1.496  25.728  1.00  0.28           C  
ATOM   1717  OG1 THR A 296      -8.945   1.734  27.096  1.00  0.28           O  
ATOM   1718  CG2 THR A 296      -9.894   1.837  24.931  1.00  0.28           C  
ATOM   1719  N   VAL A 297      -7.023  -0.990  27.334  1.00  0.32           N  
ATOM   1720  CA  VAL A 297      -5.899  -1.374  28.171  1.00  0.32           C  
ATOM   1721  C   VAL A 297      -5.959  -2.906  28.371  1.00  0.32           C  
ATOM   1722  O   VAL A 297      -6.624  -3.600  27.606  1.00  0.32           O  
ATOM   1723  CB  VAL A 297      -5.856  -0.548  29.469  1.00  0.32           C  
ATOM   1724  CG1 VAL A 297      -5.702   0.956  29.137  1.00  0.32           C  
ATOM   1725  CG2 VAL A 297      -7.126  -0.750  30.315  1.00  0.32           C  
ATOM   1726  N   ASP A 298      -5.283  -3.507  29.375  1.00  0.33           N  
ATOM   1727  CA  ASP A 298      -5.318  -4.945  29.649  1.00  0.33           C  
ATOM   1728  C   ASP A 298      -5.215  -5.041  31.166  1.00  0.33           C  
ATOM   1729  O   ASP A 298      -5.047  -4.019  31.833  1.00  0.33           O  
ATOM   1730  CB  ASP A 298      -4.158  -5.725  28.941  1.00  0.33           C  
ATOM   1731  CG  ASP A 298      -4.327  -7.232  28.798  1.00  0.33           C  
ATOM   1732  OD1 ASP A 298      -5.456  -7.776  28.852  1.00  0.33           O  
ATOM   1733  OD2 ASP A 298      -3.298  -7.923  28.590  1.00  0.33           O  
ATOM   1734  N   PHE A 299      -5.358  -6.239  31.753  1.00  0.27           N  
ATOM   1735  CA  PHE A 299      -5.631  -6.427  33.176  1.00  0.27           C  
ATOM   1736  C   PHE A 299      -4.579  -5.891  34.136  1.00  0.27           C  
ATOM   1737  O   PHE A 299      -4.885  -5.161  35.082  1.00  0.27           O  
ATOM   1738  CB  PHE A 299      -5.933  -7.925  33.444  1.00  0.27           C  
ATOM   1739  CG  PHE A 299      -6.994  -8.396  32.472  1.00  0.27           C  
ATOM   1740  CD1 PHE A 299      -8.115  -7.608  32.143  1.00  0.27           C  
ATOM   1741  CD2 PHE A 299      -6.853  -9.635  31.838  1.00  0.27           C  
ATOM   1742  CE1 PHE A 299      -8.995  -7.982  31.126  1.00  0.27           C  
ATOM   1743  CE2 PHE A 299      -7.745 -10.027  30.838  1.00  0.27           C  
ATOM   1744  CZ  PHE A 299      -8.769  -9.166  30.425  1.00  0.27           C  
ATOM   1745  N   ASP A 300      -3.297  -6.150  33.860  1.00  0.38           N  
ATOM   1746  CA  ASP A 300      -2.144  -5.727  34.627  1.00  0.38           C  
ATOM   1747  C   ASP A 300      -2.054  -4.209  34.800  1.00  0.38           C  
ATOM   1748  O   ASP A 300      -1.632  -3.681  35.830  1.00  0.38           O  
ATOM   1749  CB  ASP A 300      -0.840  -6.216  33.948  1.00  0.38           C  
ATOM   1750  CG  ASP A 300      -0.810  -7.686  33.543  1.00  0.38           C  
ATOM   1751  OD1 ASP A 300      -1.874  -8.339  33.394  1.00  0.38           O  
ATOM   1752  OD2 ASP A 300       0.330  -8.113  33.254  1.00  0.38           O  
ATOM   1753  N   LEU A 301      -2.520  -3.457  33.780  1.00  0.32           N  
ATOM   1754  CA  LEU A 301      -2.523  -2.007  33.736  1.00  0.32           C  
ATOM   1755  C   LEU A 301      -3.535  -1.377  34.688  1.00  0.32           C  
ATOM   1756  O   LEU A 301      -3.520  -0.168  34.910  1.00  0.32           O  
ATOM   1757  CB  LEU A 301      -2.820  -1.489  32.303  1.00  0.32           C  
ATOM   1758  CG  LEU A 301      -1.793  -1.896  31.223  1.00  0.32           C  
ATOM   1759  CD1 LEU A 301      -2.252  -1.427  29.835  1.00  0.32           C  
ATOM   1760  CD2 LEU A 301      -0.394  -1.328  31.498  1.00  0.32           C  
ATOM   1761  N   PHE A 302      -4.446  -2.170  35.295  1.00  0.28           N  
ATOM   1762  CA  PHE A 302      -5.342  -1.672  36.326  1.00  0.28           C  
ATOM   1763  C   PHE A 302      -4.628  -1.361  37.618  1.00  0.28           C  
ATOM   1764  O   PHE A 302      -5.091  -0.527  38.397  1.00  0.28           O  
ATOM   1765  CB  PHE A 302      -6.456  -2.687  36.674  1.00  0.28           C  
ATOM   1766  CG  PHE A 302      -7.310  -3.033  35.490  1.00  0.28           C  
ATOM   1767  CD1 PHE A 302      -7.633  -2.111  34.475  1.00  0.28           C  
ATOM   1768  CD2 PHE A 302      -7.833  -4.332  35.416  1.00  0.28           C  
ATOM   1769  CE1 PHE A 302      -8.432  -2.496  33.392  1.00  0.28           C  
ATOM   1770  CE2 PHE A 302      -8.628  -4.719  34.338  1.00  0.28           C  
ATOM   1771  CZ  PHE A 302      -8.909  -3.809  33.313  1.00  0.28           C  
ATOM   1772  N   ALA A 303      -3.473  -2.011  37.873  1.00  0.40           N  
ATOM   1773  CA  ALA A 303      -2.619  -1.651  38.973  1.00  0.40           C  
ATOM   1774  C   ALA A 303      -2.047  -0.243  38.852  1.00  0.40           C  
ATOM   1775  O   ALA A 303      -1.776   0.300  37.783  1.00  0.40           O  
ATOM   1776  CB  ALA A 303      -1.528  -2.701  39.220  1.00  0.40           C  
ATOM   1777  N   ALA A 304      -1.902   0.412  40.009  1.00  0.28           N  
ATOM   1778  CA  ALA A 304      -1.374   1.742  40.183  1.00  0.28           C  
ATOM   1779  C   ALA A 304       0.118   1.785  39.922  1.00  0.28           C  
ATOM   1780  O   ALA A 304       0.700   0.796  39.480  1.00  0.28           O  
ATOM   1781  CB  ALA A 304      -1.796   2.198  41.578  1.00  0.28           C  
ATOM   1782  N   GLU A 305       0.863   2.879  40.123  1.00  0.32           N  
ATOM   1783  CA  GLU A 305       0.624   4.250  40.531  1.00  0.32           C  
ATOM   1784  C   GLU A 305       0.098   5.085  39.388  1.00  0.32           C  
ATOM   1785  O   GLU A 305      -0.416   6.191  39.559  1.00  0.32           O  
ATOM   1786  CB  GLU A 305       1.952   4.807  41.094  1.00  0.32           C  
ATOM   1787  CG  GLU A 305       3.192   4.715  40.155  1.00  0.32           C  
ATOM   1788  CD  GLU A 305       3.902   3.357  40.026  1.00  0.32           C  
ATOM   1789  OE1 GLU A 305       4.957   3.328  39.356  1.00  0.32           O  
ATOM   1790  OE2 GLU A 305       3.396   2.324  40.553  1.00  0.32           O  
ATOM   1791  N   HIS A 306       0.189   4.517  38.175  1.00  0.45           N  
ATOM   1792  CA  HIS A 306      -0.451   5.016  36.979  1.00  0.45           C  
ATOM   1793  C   HIS A 306      -1.978   5.037  37.071  1.00  0.45           C  
ATOM   1794  O   HIS A 306      -2.621   6.053  36.816  1.00  0.45           O  
ATOM   1795  CB  HIS A 306      -0.030   4.102  35.810  1.00  0.45           C  
ATOM   1796  CG  HIS A 306       1.445   4.146  35.548  1.00  0.45           C  
ATOM   1797  ND1 HIS A 306       2.009   5.338  35.144  1.00  0.45           N  
ATOM   1798  CD2 HIS A 306       2.403   3.188  35.672  1.00  0.45           C  
ATOM   1799  CE1 HIS A 306       3.298   5.088  35.029  1.00  0.45           C  
ATOM   1800  NE2 HIS A 306       3.591   3.802  35.338  1.00  0.45           N  
ATOM   1801  N   SER A 307      -2.609   3.923  37.504  1.00  0.53           N  
ATOM   1802  CA  SER A 307      -3.971   3.935  38.036  1.00  0.53           C  
ATOM   1803  C   SER A 307      -4.075   4.697  39.354  1.00  0.53           C  
ATOM   1804  O   SER A 307      -3.205   4.585  40.213  1.00  0.53           O  
ATOM   1805  CB  SER A 307      -4.508   2.492  38.227  1.00  0.53           C  
ATOM   1806  OG  SER A 307      -5.804   2.418  38.823  1.00  0.53           O  
ATOM   1807  N   LYS A 308      -5.154   5.487  39.544  1.00  0.59           N  
ATOM   1808  CA  LYS A 308      -5.357   6.256  40.769  1.00  0.59           C  
ATOM   1809  C   LYS A 308      -6.812   6.291  41.219  1.00  0.59           C  
ATOM   1810  O   LYS A 308      -7.125   6.588  42.372  1.00  0.59           O  
ATOM   1811  CB  LYS A 308      -4.921   7.732  40.588  1.00  0.59           C  
ATOM   1812  CG  LYS A 308      -3.418   7.917  40.341  1.00  0.59           C  
ATOM   1813  CD  LYS A 308      -3.037   9.397  40.212  1.00  0.59           C  
ATOM   1814  CE  LYS A 308      -1.541   9.593  39.968  1.00  0.59           C  
ATOM   1815  NZ  LYS A 308      -1.265  11.038  39.815  1.00  0.59           N  
ATOM   1816  N   LEU A 309      -7.768   5.988  40.328  1.00  0.65           N  
ATOM   1817  CA  LEU A 309      -9.164   5.916  40.692  1.00  0.65           C  
ATOM   1818  C   LEU A 309      -9.767   4.872  39.787  1.00  0.65           C  
ATOM   1819  O   LEU A 309      -9.615   4.943  38.570  1.00  0.65           O  
ATOM   1820  CB  LEU A 309      -9.837   7.304  40.516  1.00  0.65           C  
ATOM   1821  CG  LEU A 309     -11.362   7.388  40.739  1.00  0.65           C  
ATOM   1822  CD1 LEU A 309     -11.791   6.939  42.136  1.00  0.65           C  
ATOM   1823  CD2 LEU A 309     -11.855   8.825  40.520  1.00  0.65           C  
ATOM   1824  N   LEU A 310     -10.445   3.856  40.351  1.00  0.66           N  
ATOM   1825  CA  LEU A 310     -11.051   2.811  39.551  1.00  0.66           C  
ATOM   1826  C   LEU A 310     -12.545   2.863  39.752  1.00  0.66           C  
ATOM   1827  O   LEU A 310     -13.065   2.606  40.836  1.00  0.66           O  
ATOM   1828  CB  LEU A 310     -10.530   1.400  39.911  1.00  0.66           C  
ATOM   1829  CG  LEU A 310      -9.040   1.180  39.578  1.00  0.66           C  
ATOM   1830  CD1 LEU A 310      -8.567  -0.159  40.146  1.00  0.66           C  
ATOM   1831  CD2 LEU A 310      -8.765   1.219  38.067  1.00  0.66           C  
ATOM   1832  N   VAL A 311     -13.271   3.214  38.678  1.00  0.71           N  
ATOM   1833  CA  VAL A 311     -14.713   3.323  38.691  1.00  0.71           C  
ATOM   1834  C   VAL A 311     -15.292   2.055  38.104  1.00  0.71           C  
ATOM   1835  O   VAL A 311     -15.212   1.800  36.904  1.00  0.71           O  
ATOM   1836  CB  VAL A 311     -15.187   4.537  37.895  1.00  0.71           C  
ATOM   1837  CG1 VAL A 311     -16.722   4.649  37.922  1.00  0.71           C  
ATOM   1838  CG2 VAL A 311     -14.572   5.812  38.507  1.00  0.71           C  
ATOM   1839  N   LEU A 312     -15.898   1.213  38.958  1.00  0.72           N  
ATOM   1840  CA  LEU A 312     -16.512  -0.026  38.546  1.00  0.72           C  
ATOM   1841  C   LEU A 312     -18.011   0.196  38.440  1.00  0.72           C  
ATOM   1842  O   LEU A 312     -18.722   0.326  39.435  1.00  0.72           O  
ATOM   1843  CB  LEU A 312     -16.210  -1.179  39.538  1.00  0.72           C  
ATOM   1844  CG  LEU A 312     -14.712  -1.406  39.853  1.00  0.72           C  
ATOM   1845  CD1 LEU A 312     -14.558  -2.549  40.865  1.00  0.72           C  
ATOM   1846  CD2 LEU A 312     -13.855  -1.711  38.614  1.00  0.72           C  
ATOM   1847  N   ILE A 313     -18.528   0.270  37.204  1.00  0.66           N  
ATOM   1848  CA  ILE A 313     -19.900   0.651  36.925  1.00  0.66           C  
ATOM   1849  C   ILE A 313     -20.444  -0.254  35.838  1.00  0.66           C  
ATOM   1850  O   ILE A 313     -19.785  -0.517  34.834  1.00  0.66           O  
ATOM   1851  CB  ILE A 313     -19.994   2.135  36.565  1.00  0.66           C  
ATOM   1852  CG1 ILE A 313     -21.450   2.601  36.325  1.00  0.66           C  
ATOM   1853  CG2 ILE A 313     -19.055   2.490  35.387  1.00  0.66           C  
ATOM   1854  CD1 ILE A 313     -21.592   4.129  36.320  1.00  0.66           C  
ATOM   1855  N   GLY A 314     -21.642  -0.847  36.043  1.00  0.65           N  
ATOM   1856  CA  GLY A 314     -22.182  -1.839  35.109  1.00  0.65           C  
ATOM   1857  C   GLY A 314     -21.526  -3.196  35.201  1.00  0.65           C  
ATOM   1858  O   GLY A 314     -21.646  -4.031  34.305  1.00  0.65           O  
ATOM   1859  N   MET A 315     -20.763  -3.455  36.274  1.00  0.58           N  
ATOM   1860  CA  MET A 315     -19.856  -4.571  36.296  1.00  0.58           C  
ATOM   1861  C   MET A 315     -19.692  -5.144  37.694  1.00  0.58           C  
ATOM   1862  O   MET A 315     -19.605  -4.437  38.695  1.00  0.58           O  
ATOM   1863  CB  MET A 315     -18.499  -4.123  35.697  1.00  0.58           C  
ATOM   1864  CG  MET A 315     -17.689  -3.154  36.588  1.00  0.58           C  
ATOM   1865  SD  MET A 315     -16.116  -2.541  35.909  1.00  0.58           S  
ATOM   1866  CE  MET A 315     -16.678  -1.657  34.434  1.00  0.58           C  
ATOM   1867  N   ASN A 316     -19.644  -6.484  37.804  1.00  0.62           N  
ATOM   1868  CA  ASN A 316     -19.410  -7.168  39.061  1.00  0.62           C  
ATOM   1869  C   ASN A 316     -18.088  -7.916  38.942  1.00  0.62           C  
ATOM   1870  O   ASN A 316     -18.070  -9.148  38.850  1.00  0.62           O  
ATOM   1871  CB  ASN A 316     -20.606  -8.115  39.367  1.00  0.62           C  
ATOM   1872  CG  ASN A 316     -20.597  -8.573  40.820  1.00  0.62           C  
ATOM   1873  OD1 ASN A 316     -19.886  -8.015  41.657  1.00  0.62           O  
ATOM   1874  ND2 ASN A 316     -21.407  -9.608  41.135  1.00  0.62           N  
ATOM   1875  N   TRP A 317     -16.951  -7.191  38.866  1.00  0.58           N  
ATOM   1876  CA  TRP A 317     -15.649  -7.758  38.537  1.00  0.58           C  
ATOM   1877  C   TRP A 317     -15.122  -8.799  39.496  1.00  0.58           C  
ATOM   1878  O   TRP A 317     -14.644  -9.833  39.055  1.00  0.58           O  
ATOM   1879  CB  TRP A 317     -14.565  -6.681  38.259  1.00  0.58           C  
ATOM   1880  CG  TRP A 317     -14.642  -6.063  36.871  1.00  0.58           C  
ATOM   1881  CD1 TRP A 317     -15.706  -5.993  36.025  1.00  0.58           C  
ATOM   1882  CD2 TRP A 317     -13.560  -5.415  36.186  1.00  0.58           C  
ATOM   1883  NE1 TRP A 317     -15.335  -5.442  34.813  1.00  0.58           N  
ATOM   1884  CE2 TRP A 317     -14.036  -5.020  34.924  1.00  0.58           C  
ATOM   1885  CE3 TRP A 317     -12.265  -5.139  36.578  1.00  0.58           C  
ATOM   1886  CZ2 TRP A 317     -13.246  -4.278  34.056  1.00  0.58           C  
ATOM   1887  CZ3 TRP A 317     -11.489  -4.323  35.748  1.00  0.58           C  
ATOM   1888  CH2 TRP A 317     -11.977  -3.891  34.506  1.00  0.58           C  
ATOM   1889  N   ILE A 318     -15.263  -8.627  40.820  1.00  0.57           N  
ATOM   1890  CA  ILE A 318     -14.774  -9.597  41.795  1.00  0.57           C  
ATOM   1891  C   ILE A 318     -15.391 -10.980  41.621  1.00  0.57           C  
ATOM   1892  O   ILE A 318     -14.745 -11.997  41.851  1.00  0.57           O  
ATOM   1893  CB  ILE A 318     -14.931  -9.046  43.214  1.00  0.57           C  
ATOM   1894  CG1 ILE A 318     -13.819  -7.988  43.417  1.00  0.57           C  
ATOM   1895  CG2 ILE A 318     -14.879 -10.149  44.299  1.00  0.57           C  
ATOM   1896  CD1 ILE A 318     -13.833  -7.193  44.724  1.00  0.57           C  
ATOM   1897  N   CYS A 319     -16.653 -11.068  41.172  1.00  0.54           N  
ATOM   1898  CA  CYS A 319     -17.259 -12.344  40.826  1.00  0.54           C  
ATOM   1899  C   CYS A 319     -17.048 -12.774  39.377  1.00  0.54           C  
ATOM   1900  O   CYS A 319     -16.759 -13.939  39.072  1.00  0.54           O  
ATOM   1901  CB  CYS A 319     -18.780 -12.311  41.092  1.00  0.54           C  
ATOM   1902  SG  CYS A 319     -19.127 -11.839  42.809  1.00  0.54           S  
ATOM   1903  N   THR A 320     -17.221 -11.849  38.408  1.00  0.51           N  
ATOM   1904  CA  THR A 320     -17.363 -12.226  37.002  1.00  0.51           C  
ATOM   1905  C   THR A 320     -16.065 -12.095  36.233  1.00  0.51           C  
ATOM   1906  O   THR A 320     -16.016 -12.490  35.065  1.00  0.51           O  
ATOM   1907  CB  THR A 320     -18.509 -11.530  36.241  1.00  0.51           C  
ATOM   1908  OG1 THR A 320     -18.349 -10.124  36.067  1.00  0.51           O  
ATOM   1909  CG2 THR A 320     -19.837 -11.672  36.989  1.00  0.51           C  
ATOM   1910  N   LYS A 321     -14.993 -11.597  36.890  1.00  0.44           N  
ATOM   1911  CA  LYS A 321     -13.625 -11.486  36.398  1.00  0.44           C  
ATOM   1912  C   LYS A 321     -12.675 -11.437  37.596  1.00  0.44           C  
ATOM   1913  O   LYS A 321     -11.829 -10.562  37.737  1.00  0.44           O  
ATOM   1914  CB  LYS A 321     -13.326 -10.223  35.550  1.00  0.44           C  
ATOM   1915  CG  LYS A 321     -14.332  -9.877  34.449  1.00  0.44           C  
ATOM   1916  CD  LYS A 321     -15.445  -8.966  34.946  1.00  0.44           C  
ATOM   1917  CE  LYS A 321     -16.413  -8.477  33.874  1.00  0.44           C  
ATOM   1918  NZ  LYS A 321     -17.221  -9.619  33.429  1.00  0.44           N  
ATOM   1919  N   MET A 322     -12.806 -12.399  38.526  1.00  0.46           N  
ATOM   1920  CA  MET A 322     -12.201 -12.392  39.854  1.00  0.46           C  
ATOM   1921  C   MET A 322     -10.743 -11.947  40.059  1.00  0.46           C  
ATOM   1922  O   MET A 322     -10.511 -11.150  40.965  1.00  0.46           O  
ATOM   1923  CB  MET A 322     -12.428 -13.808  40.447  1.00  0.46           C  
ATOM   1924  CG  MET A 322     -12.090 -13.985  41.944  1.00  0.46           C  
ATOM   1925  SD  MET A 322     -12.797 -15.472  42.733  1.00  0.46           S  
ATOM   1926  CE  MET A 322     -14.560 -15.042  42.635  1.00  0.46           C  
ATOM   1927  N   PRO A 323      -9.717 -12.359  39.337  1.00  0.34           N  
ATOM   1928  CA  PRO A 323      -8.351 -11.907  39.568  1.00  0.34           C  
ATOM   1929  C   PRO A 323      -8.060 -10.549  39.000  1.00  0.34           C  
ATOM   1930  O   PRO A 323      -6.976 -10.055  39.285  1.00  0.34           O  
ATOM   1931  CB  PRO A 323      -7.474 -12.912  38.871  1.00  0.34           C  
ATOM   1932  CG  PRO A 323      -8.399 -13.474  37.819  1.00  0.34           C  
ATOM   1933  CD  PRO A 323      -9.826 -13.089  38.099  1.00  0.34           C  
ATOM   1934  N   ASP A 324      -8.969  -9.865  38.280  1.00  0.40           N  
ATOM   1935  CA  ASP A 324      -8.816  -8.444  38.008  1.00  0.40           C  
ATOM   1936  C   ASP A 324      -8.749  -7.688  39.328  1.00  0.40           C  
ATOM   1937  O   ASP A 324      -8.062  -6.684  39.477  1.00  0.40           O  
ATOM   1938  CB  ASP A 324      -9.993  -7.903  37.171  1.00  0.40           C  
ATOM   1939  CG  ASP A 324      -9.936  -8.412  35.742  1.00  0.40           C  
ATOM   1940  OD1 ASP A 324      -8.929  -9.068  35.382  1.00  0.40           O  
ATOM   1941  OD2 ASP A 324     -10.907  -8.109  35.005  1.00  0.40           O  
ATOM   1942  N   ALA A 325      -9.396  -8.255  40.367  1.00  0.48           N  
ATOM   1943  CA  ALA A 325      -9.299  -7.829  41.735  1.00  0.48           C  
ATOM   1944  C   ALA A 325      -7.939  -8.019  42.402  1.00  0.48           C  
ATOM   1945  O   ALA A 325      -7.688  -7.417  43.444  1.00  0.48           O  
ATOM   1946  CB  ALA A 325     -10.381  -8.525  42.557  1.00  0.48           C  
ATOM   1947  N   HIS A 326      -7.004  -8.813  41.824  1.00  0.54           N  
ATOM   1948  CA  HIS A 326      -5.592  -8.742  42.197  1.00  0.54           C  
ATOM   1949  C   HIS A 326      -5.045  -7.365  41.851  1.00  0.54           C  
ATOM   1950  O   HIS A 326      -4.675  -6.584  42.720  1.00  0.54           O  
ATOM   1951  CB  HIS A 326      -4.772  -9.829  41.437  1.00  0.54           C  
ATOM   1952  CG  HIS A 326      -3.281  -9.814  41.603  1.00  0.54           C  
ATOM   1953  ND1 HIS A 326      -2.572  -8.959  40.805  1.00  0.54           N  
ATOM   1954  CD2 HIS A 326      -2.431 -10.583  42.330  1.00  0.54           C  
ATOM   1955  CE1 HIS A 326      -1.304  -9.208  41.050  1.00  0.54           C  
ATOM   1956  NE2 HIS A 326      -1.160 -10.192  41.968  1.00  0.54           N  
ATOM   1957  N   TRP A 327      -5.130  -6.993  40.563  1.00  0.51           N  
ATOM   1958  CA  TRP A 327      -4.643  -5.742  40.021  1.00  0.51           C  
ATOM   1959  C   TRP A 327      -5.388  -4.512  40.540  1.00  0.51           C  
ATOM   1960  O   TRP A 327      -4.793  -3.476  40.826  1.00  0.51           O  
ATOM   1961  CB  TRP A 327      -4.613  -5.830  38.476  1.00  0.51           C  
ATOM   1962  CG  TRP A 327      -3.866  -7.066  37.988  1.00  0.51           C  
ATOM   1963  CD1 TRP A 327      -4.388  -8.227  37.481  1.00  0.51           C  
ATOM   1964  CD2 TRP A 327      -2.445  -7.276  38.107  1.00  0.51           C  
ATOM   1965  NE1 TRP A 327      -3.381  -9.133  37.270  1.00  0.51           N  
ATOM   1966  CE2 TRP A 327      -2.185  -8.587  37.647  1.00  0.51           C  
ATOM   1967  CE3 TRP A 327      -1.407  -6.480  38.583  1.00  0.51           C  
ATOM   1968  CZ2 TRP A 327      -0.901  -9.104  37.659  1.00  0.51           C  
ATOM   1969  CZ3 TRP A 327      -0.105  -7.004  38.595  1.00  0.51           C  
ATOM   1970  CH2 TRP A 327       0.147  -8.304  38.132  1.00  0.51           C  
ATOM   1971  N   ILE A 328      -6.722  -4.600  40.734  1.00  0.56           N  
ATOM   1972  CA  ILE A 328      -7.522  -3.588  41.428  1.00  0.56           C  
ATOM   1973  C   ILE A 328      -7.074  -3.403  42.876  1.00  0.56           C  
ATOM   1974  O   ILE A 328      -6.951  -2.280  43.369  1.00  0.56           O  
ATOM   1975  CB  ILE A 328      -9.015  -3.943  41.416  1.00  0.56           C  
ATOM   1976  CG1 ILE A 328      -9.587  -3.937  39.980  1.00  0.56           C  
ATOM   1977  CG2 ILE A 328      -9.855  -3.031  42.348  1.00  0.56           C  
ATOM   1978  CD1 ILE A 328     -10.998  -4.521  39.868  1.00  0.56           C  
ATOM   1979  N   GLY A 329      -6.788  -4.508  43.601  1.00  0.55           N  
ATOM   1980  CA  GLY A 329      -6.319  -4.445  44.980  1.00  0.55           C  
ATOM   1981  C   GLY A 329      -4.924  -3.902  45.087  1.00  0.55           C  
ATOM   1982  O   GLY A 329      -4.657  -3.065  45.944  1.00  0.55           O  
ATOM   1983  N   ASP A 330      -4.028  -4.292  44.164  1.00  0.55           N  
ATOM   1984  CA  ASP A 330      -2.705  -3.725  43.999  1.00  0.55           C  
ATOM   1985  C   ASP A 330      -2.736  -2.246  43.661  1.00  0.55           C  
ATOM   1986  O   ASP A 330      -1.886  -1.471  44.097  1.00  0.55           O  
ATOM   1987  CB  ASP A 330      -1.888  -4.471  42.918  1.00  0.55           C  
ATOM   1988  CG  ASP A 330      -1.293  -5.768  43.447  1.00  0.55           C  
ATOM   1989  OD1 ASP A 330      -1.633  -6.190  44.580  1.00  0.55           O  
ATOM   1990  OD2 ASP A 330      -0.411  -6.302  42.726  1.00  0.55           O  
ATOM   1991  N   ALA A 331      -3.733  -1.771  42.889  1.00  0.58           N  
ATOM   1992  CA  ALA A 331      -3.943  -0.350  42.742  1.00  0.58           C  
ATOM   1993  C   ALA A 331      -4.276   0.341  44.053  1.00  0.58           C  
ATOM   1994  O   ALA A 331      -3.665   1.345  44.416  1.00  0.58           O  
ATOM   1995  CB  ALA A 331      -5.033  -0.062  41.695  1.00  0.58           C  
ATOM   1996  N   ARG A 332      -5.211  -0.230  44.834  1.00  0.51           N  
ATOM   1997  CA  ARG A 332      -5.602   0.281  46.136  1.00  0.51           C  
ATOM   1998  C   ARG A 332      -4.453   0.323  47.141  1.00  0.51           C  
ATOM   1999  O   ARG A 332      -4.313   1.271  47.910  1.00  0.51           O  
ATOM   2000  CB  ARG A 332      -6.799  -0.531  46.676  1.00  0.51           C  
ATOM   2001  CG  ARG A 332      -7.403   0.042  47.969  1.00  0.51           C  
ATOM   2002  CD  ARG A 332      -8.605  -0.756  48.475  1.00  0.51           C  
ATOM   2003  NE  ARG A 332      -9.025  -0.138  49.760  1.00  0.51           N  
ATOM   2004  CZ  ARG A 332      -8.481  -0.349  50.961  1.00  0.51           C  
ATOM   2005  NH1 ARG A 332      -8.973   0.336  51.987  1.00  0.51           N  
ATOM   2006  NH2 ARG A 332      -7.481  -1.207  51.141  1.00  0.51           N  
ATOM   2007  N   LEU A 333      -3.546  -0.675  47.110  1.00  0.57           N  
ATOM   2008  CA  LEU A 333      -2.314  -0.689  47.888  1.00  0.57           C  
ATOM   2009  C   LEU A 333      -1.409   0.514  47.646  1.00  0.57           C  
ATOM   2010  O   LEU A 333      -0.716   0.967  48.553  1.00  0.57           O  
ATOM   2011  CB  LEU A 333      -1.480  -1.964  47.605  1.00  0.57           C  
ATOM   2012  CG  LEU A 333      -2.094  -3.282  48.119  1.00  0.57           C  
ATOM   2013  CD1 LEU A 333      -1.248  -4.478  47.659  1.00  0.57           C  
ATOM   2014  CD2 LEU A 333      -2.228  -3.317  49.648  1.00  0.57           C  
ATOM   2015  N   LYS A 334      -1.401   1.079  46.423  1.00  0.55           N  
ATOM   2016  CA  LYS A 334      -0.591   2.243  46.118  1.00  0.55           C  
ATOM   2017  C   LYS A 334      -1.383   3.550  46.207  1.00  0.55           C  
ATOM   2018  O   LYS A 334      -0.913   4.596  45.765  1.00  0.55           O  
ATOM   2019  CB  LYS A 334       0.063   2.140  44.719  1.00  0.55           C  
ATOM   2020  CG  LYS A 334       0.727   0.784  44.406  1.00  0.55           C  
ATOM   2021  CD  LYS A 334       1.710   0.859  43.222  1.00  0.55           C  
ATOM   2022  CE  LYS A 334       1.615  -0.299  42.224  1.00  0.55           C  
ATOM   2023  NZ  LYS A 334       2.609  -0.107  41.143  1.00  0.55           N  
ATOM   2024  N   GLY A 335      -2.597   3.529  46.805  1.00  0.59           N  
ATOM   2025  CA  GLY A 335      -3.369   4.734  47.113  1.00  0.59           C  
ATOM   2026  C   GLY A 335      -4.547   5.017  46.223  1.00  0.59           C  
ATOM   2027  O   GLY A 335      -5.210   6.040  46.380  1.00  0.59           O  
ATOM   2028  N   THR A 336      -4.868   4.126  45.270  1.00  0.60           N  
ATOM   2029  CA  THR A 336      -6.092   4.219  44.471  1.00  0.60           C  
ATOM   2030  C   THR A 336      -7.366   4.109  45.280  1.00  0.60           C  
ATOM   2031  O   THR A 336      -7.502   3.254  46.150  1.00  0.60           O  
ATOM   2032  CB  THR A 336      -6.158   3.150  43.385  1.00  0.60           C  
ATOM   2033  OG1 THR A 336      -5.166   3.408  42.410  1.00  0.60           O  
ATOM   2034  CG2 THR A 336      -7.482   3.008  42.624  1.00  0.60           C  
ATOM   2035  N   ARG A 337      -8.368   4.947  44.954  1.00  0.61           N  
ATOM   2036  CA  ARG A 337      -9.723   4.809  45.459  1.00  0.61           C  
ATOM   2037  C   ARG A 337     -10.517   3.871  44.555  1.00  0.61           C  
ATOM   2038  O   ARG A 337     -10.517   4.014  43.330  1.00  0.61           O  
ATOM   2039  CB  ARG A 337     -10.435   6.188  45.458  1.00  0.61           C  
ATOM   2040  CG  ARG A 337      -9.842   7.222  46.435  1.00  0.61           C  
ATOM   2041  CD  ARG A 337     -10.199   8.680  46.102  1.00  0.61           C  
ATOM   2042  NE  ARG A 337     -11.683   8.883  46.223  1.00  0.61           N  
ATOM   2043  CZ  ARG A 337     -12.337   9.956  45.760  1.00  0.61           C  
ATOM   2044  NH1 ARG A 337     -13.647  10.036  45.951  1.00  0.61           N  
ATOM   2045  NH2 ARG A 337     -11.715  10.939  45.117  1.00  0.61           N  
ATOM   2046  N   VAL A 338     -11.215   2.875  45.125  1.00  0.70           N  
ATOM   2047  CA  VAL A 338     -12.062   1.972  44.358  1.00  0.70           C  
ATOM   2048  C   VAL A 338     -13.520   2.341  44.569  1.00  0.70           C  
ATOM   2049  O   VAL A 338     -14.008   2.423  45.695  1.00  0.70           O  
ATOM   2050  CB  VAL A 338     -11.838   0.519  44.758  1.00  0.70           C  
ATOM   2051  CG1 VAL A 338     -12.723  -0.440  43.933  1.00  0.70           C  
ATOM   2052  CG2 VAL A 338     -10.352   0.158  44.561  1.00  0.70           C  
ATOM   2053  N   VAL A 339     -14.262   2.578  43.469  1.00  0.74           N  
ATOM   2054  CA  VAL A 339     -15.644   3.025  43.524  1.00  0.74           C  
ATOM   2055  C   VAL A 339     -16.510   2.016  42.809  1.00  0.74           C  
ATOM   2056  O   VAL A 339     -16.241   1.655  41.665  1.00  0.74           O  
ATOM   2057  CB  VAL A 339     -15.849   4.384  42.857  1.00  0.74           C  
ATOM   2058  CG1 VAL A 339     -17.268   4.924  43.135  1.00  0.74           C  
ATOM   2059  CG2 VAL A 339     -14.809   5.381  43.395  1.00  0.74           C  
ATOM   2060  N   VAL A 340     -17.584   1.531  43.456  1.00  0.75           N  
ATOM   2061  CA  VAL A 340     -18.530   0.615  42.841  1.00  0.75           C  
ATOM   2062  C   VAL A 340     -19.864   1.303  42.718  1.00  0.75           C  
ATOM   2063  O   VAL A 340     -20.460   1.740  43.703  1.00  0.75           O  
ATOM   2064  CB  VAL A 340     -18.712  -0.679  43.623  1.00  0.75           C  
ATOM   2065  CG1 VAL A 340     -19.753  -1.609  42.959  1.00  0.75           C  
ATOM   2066  CG2 VAL A 340     -17.359  -1.399  43.663  1.00  0.75           C  
ATOM   2067  N   ILE A 341     -20.371   1.401  41.479  1.00  0.72           N  
ATOM   2068  CA  ILE A 341     -21.665   1.970  41.179  1.00  0.72           C  
ATOM   2069  C   ILE A 341     -22.518   0.838  40.655  1.00  0.72           C  
ATOM   2070  O   ILE A 341     -22.277   0.267  39.591  1.00  0.72           O  
ATOM   2071  CB  ILE A 341     -21.604   3.124  40.189  1.00  0.72           C  
ATOM   2072  CG1 ILE A 341     -20.721   4.273  40.727  1.00  0.72           C  
ATOM   2073  CG2 ILE A 341     -23.028   3.651  39.912  1.00  0.72           C  
ATOM   2074  CD1 ILE A 341     -19.269   4.196  40.255  1.00  0.72           C  
ATOM   2075  N   SER A 342     -23.530   0.444  41.442  1.00  0.72           N  
ATOM   2076  CA  SER A 342     -24.324  -0.732  41.147  1.00  0.72           C  
ATOM   2077  C   SER A 342     -25.643  -0.578  41.853  1.00  0.72           C  
ATOM   2078  O   SER A 342     -25.745   0.143  42.841  1.00  0.72           O  
ATOM   2079  CB  SER A 342     -23.644  -2.044  41.638  1.00  0.72           C  
ATOM   2080  OG  SER A 342     -24.374  -3.212  41.248  1.00  0.72           O  
ATOM   2081  N   ALA A 343     -26.706  -1.238  41.374  1.00  0.73           N  
ATOM   2082  CA  ALA A 343     -27.976  -1.291  42.066  1.00  0.73           C  
ATOM   2083  C   ALA A 343     -27.911  -2.117  43.342  1.00  0.73           C  
ATOM   2084  O   ALA A 343     -28.505  -1.771  44.364  1.00  0.73           O  
ATOM   2085  CB  ALA A 343     -29.043  -1.823  41.093  1.00  0.73           C  
ATOM   2086  N   ASP A 344     -27.131  -3.207  43.296  1.00  0.73           N  
ATOM   2087  CA  ASP A 344     -27.032  -4.185  44.348  1.00  0.73           C  
ATOM   2088  C   ASP A 344     -25.672  -4.151  45.021  1.00  0.73           C  
ATOM   2089  O   ASP A 344     -24.638  -3.842  44.420  1.00  0.73           O  
ATOM   2090  CB  ASP A 344     -27.187  -5.604  43.769  1.00  0.73           C  
ATOM   2091  CG  ASP A 344     -28.542  -5.755  43.113  1.00  0.73           C  
ATOM   2092  OD1 ASP A 344     -29.555  -5.659  43.848  1.00  0.73           O  
ATOM   2093  OD2 ASP A 344     -28.564  -5.979  41.876  1.00  0.73           O  
ATOM   2094  N   TYR A 345     -25.632  -4.533  46.313  1.00  0.72           N  
ATOM   2095  CA  TYR A 345     -24.392  -4.756  47.026  1.00  0.72           C  
ATOM   2096  C   TYR A 345     -23.915  -6.181  46.767  1.00  0.72           C  
ATOM   2097  O   TYR A 345     -24.591  -7.162  47.062  1.00  0.72           O  
ATOM   2098  CB  TYR A 345     -24.578  -4.497  48.545  1.00  0.72           C  
ATOM   2099  CG  TYR A 345     -23.275  -4.207  49.249  1.00  0.72           C  
ATOM   2100  CD1 TYR A 345     -22.412  -5.247  49.639  1.00  0.72           C  
ATOM   2101  CD2 TYR A 345     -22.925  -2.883  49.568  1.00  0.72           C  
ATOM   2102  CE1 TYR A 345     -21.221  -4.964  50.325  1.00  0.72           C  
ATOM   2103  CE2 TYR A 345     -21.732  -2.599  50.248  1.00  0.72           C  
ATOM   2104  CZ  TYR A 345     -20.879  -3.641  50.620  1.00  0.72           C  
ATOM   2105  OH  TYR A 345     -19.679  -3.367  51.302  1.00  0.72           O  
ATOM   2106  N   MET A 346     -22.716  -6.313  46.182  1.00  0.64           N  
ATOM   2107  CA  MET A 346     -22.183  -7.564  45.688  1.00  0.64           C  
ATOM   2108  C   MET A 346     -20.841  -7.846  46.344  1.00  0.64           C  
ATOM   2109  O   MET A 346     -20.322  -6.986  47.057  1.00  0.64           O  
ATOM   2110  CB  MET A 346     -21.976  -7.445  44.156  1.00  0.64           C  
ATOM   2111  CG  MET A 346     -23.288  -7.531  43.356  1.00  0.64           C  
ATOM   2112  SD  MET A 346     -24.012  -9.199  43.388  1.00  0.64           S  
ATOM   2113  CE  MET A 346     -25.570  -8.723  42.592  1.00  0.64           C  
ATOM   2114  N   PRO A 347     -20.195  -8.995  46.134  1.00  0.61           N  
ATOM   2115  CA  PRO A 347     -18.829  -9.220  46.602  1.00  0.61           C  
ATOM   2116  C   PRO A 347     -17.805  -8.236  46.050  1.00  0.61           C  
ATOM   2117  O   PRO A 347     -16.777  -8.033  46.692  1.00  0.61           O  
ATOM   2118  CB  PRO A 347     -18.536 -10.680  46.237  1.00  0.61           C  
ATOM   2119  CG  PRO A 347     -19.918 -11.346  46.258  1.00  0.61           C  
ATOM   2120  CD  PRO A 347     -20.846 -10.248  45.736  1.00  0.61           C  
ATOM   2121  N   THR A 348     -18.063  -7.605  44.877  1.00  0.65           N  
ATOM   2122  CA  THR A 348     -17.297  -6.451  44.392  1.00  0.65           C  
ATOM   2123  C   THR A 348     -17.395  -5.254  45.309  1.00  0.65           C  
ATOM   2124  O   THR A 348     -16.405  -4.606  45.640  1.00  0.65           O  
ATOM   2125  CB  THR A 348     -17.673  -5.991  42.984  1.00  0.65           C  
ATOM   2126  OG1 THR A 348     -17.420  -7.010  42.028  1.00  0.65           O  
ATOM   2127  CG2 THR A 348     -16.837  -4.801  42.508  1.00  0.65           C  
ATOM   2128  N   ALA A 349     -18.620  -4.957  45.780  1.00  0.70           N  
ATOM   2129  CA  ALA A 349     -18.929  -3.831  46.634  1.00  0.70           C  
ATOM   2130  C   ALA A 349     -18.227  -3.925  47.983  1.00  0.70           C  
ATOM   2131  O   ALA A 349     -17.718  -2.939  48.501  1.00  0.70           O  
ATOM   2132  CB  ALA A 349     -20.458  -3.715  46.791  1.00  0.70           C  
ATOM   2133  N   ASN A 350     -18.118  -5.149  48.534  1.00  0.63           N  
ATOM   2134  CA  ASN A 350     -17.447  -5.460  49.788  1.00  0.63           C  
ATOM   2135  C   ASN A 350     -15.976  -5.039  49.868  1.00  0.63           C  
ATOM   2136  O   ASN A 350     -15.441  -4.834  50.953  1.00  0.63           O  
ATOM   2137  CB  ASN A 350     -17.583  -6.989  50.034  1.00  0.63           C  
ATOM   2138  CG  ASN A 350     -17.217  -7.396  51.460  1.00  0.63           C  
ATOM   2139  OD1 ASN A 350     -17.935  -7.121  52.419  1.00  0.63           O  
ATOM   2140  ND2 ASN A 350     -16.079  -8.110  51.613  1.00  0.63           N  
ATOM   2141  N   LYS A 351     -15.262  -4.937  48.730  1.00  0.57           N  
ATOM   2142  CA  LYS A 351     -13.839  -4.640  48.743  1.00  0.57           C  
ATOM   2143  C   LYS A 351     -13.523  -3.296  48.118  1.00  0.57           C  
ATOM   2144  O   LYS A 351     -12.368  -3.003  47.809  1.00  0.57           O  
ATOM   2145  CB  LYS A 351     -13.050  -5.746  48.008  1.00  0.57           C  
ATOM   2146  CG  LYS A 351     -13.202  -7.127  48.663  1.00  0.57           C  
ATOM   2147  CD  LYS A 351     -12.320  -8.184  47.984  1.00  0.57           C  
ATOM   2148  CE  LYS A 351     -12.487  -9.577  48.590  1.00  0.57           C  
ATOM   2149  NZ  LYS A 351     -11.727 -10.561  47.790  1.00  0.57           N  
ATOM   2150  N   ALA A 352     -14.540  -2.439  47.934  1.00  0.69           N  
ATOM   2151  CA  ALA A 352     -14.354  -1.102  47.430  1.00  0.69           C  
ATOM   2152  C   ALA A 352     -14.430  -0.082  48.543  1.00  0.69           C  
ATOM   2153  O   ALA A 352     -15.114  -0.266  49.548  1.00  0.69           O  
ATOM   2154  CB  ALA A 352     -15.432  -0.784  46.388  1.00  0.69           C  
ATOM   2155  N   ASP A 353     -13.707   1.038  48.380  1.00  0.71           N  
ATOM   2156  CA  ASP A 353     -13.719   2.146  49.308  1.00  0.71           C  
ATOM   2157  C   ASP A 353     -15.060   2.890  49.293  1.00  0.71           C  
ATOM   2158  O   ASP A 353     -15.593   3.272  50.334  1.00  0.71           O  
ATOM   2159  CB  ASP A 353     -12.532   3.093  48.997  1.00  0.71           C  
ATOM   2160  CG  ASP A 353     -11.245   2.293  48.934  1.00  0.71           C  
ATOM   2161  OD1 ASP A 353     -10.742   1.846  50.002  1.00  0.71           O  
ATOM   2162  OD2 ASP A 353     -10.755   2.079  47.794  1.00  0.71           O  
ATOM   2163  N   GLU A 354     -15.652   3.086  48.094  1.00  0.67           N  
ATOM   2164  CA  GLU A 354     -16.932   3.753  47.929  1.00  0.67           C  
ATOM   2165  C   GLU A 354     -17.937   2.837  47.253  1.00  0.67           C  
ATOM   2166  O   GLU A 354     -17.690   2.268  46.190  1.00  0.67           O  
ATOM   2167  CB  GLU A 354     -16.793   5.041  47.080  1.00  0.67           C  
ATOM   2168  CG  GLU A 354     -15.862   6.083  47.751  1.00  0.67           C  
ATOM   2169  CD  GLU A 354     -15.462   7.266  46.875  1.00  0.67           C  
ATOM   2170  OE1 GLU A 354     -14.390   7.867  47.174  1.00  0.67           O  
ATOM   2171  OE2 GLU A 354     -16.172   7.605  45.899  1.00  0.67           O  
ATOM   2172  N   ILE A 355     -19.136   2.683  47.850  1.00  0.72           N  
ATOM   2173  CA  ILE A 355     -20.225   1.931  47.248  1.00  0.72           C  
ATOM   2174  C   ILE A 355     -21.362   2.899  47.049  1.00  0.72           C  
ATOM   2175  O   ILE A 355     -21.911   3.444  48.004  1.00  0.72           O  
ATOM   2176  CB  ILE A 355     -20.728   0.748  48.077  1.00  0.72           C  
ATOM   2177  CG1 ILE A 355     -19.610  -0.287  48.329  1.00  0.72           C  
ATOM   2178  CG2 ILE A 355     -21.922   0.070  47.354  1.00  0.72           C  
ATOM   2179  CD1 ILE A 355     -18.767  -0.024  49.583  1.00  0.72           C  
ATOM   2180  N   VAL A 356     -21.748   3.143  45.787  1.00  0.75           N  
ATOM   2181  CA  VAL A 356     -22.810   4.071  45.465  1.00  0.75           C  
ATOM   2182  C   VAL A 356     -23.934   3.292  44.821  1.00  0.75           C  
ATOM   2183  O   VAL A 356     -23.810   2.749  43.723  1.00  0.75           O  
ATOM   2184  CB  VAL A 356     -22.340   5.196  44.549  1.00  0.75           C  
ATOM   2185  CG1 VAL A 356     -23.490   6.188  44.275  1.00  0.75           C  
ATOM   2186  CG2 VAL A 356     -21.165   5.931  45.225  1.00  0.75           C  
ATOM   2187  N   ILE A 357     -25.085   3.196  45.516  1.00  0.71           N  
ATOM   2188  CA  ILE A 357     -26.293   2.601  44.973  1.00  0.71           C  
ATOM   2189  C   ILE A 357     -26.834   3.428  43.815  1.00  0.71           C  
ATOM   2190  O   ILE A 357     -26.991   4.644  43.917  1.00  0.71           O  
ATOM   2191  CB  ILE A 357     -27.361   2.392  46.049  1.00  0.71           C  
ATOM   2192  CG1 ILE A 357     -26.856   1.378  47.106  1.00  0.71           C  
ATOM   2193  CG2 ILE A 357     -28.697   1.907  45.432  1.00  0.71           C  
ATOM   2194  CD1 ILE A 357     -27.724   1.329  48.371  1.00  0.71           C  
ATOM   2195  N   LEU A 358     -27.139   2.778  42.678  1.00  0.67           N  
ATOM   2196  CA  LEU A 358     -27.734   3.445  41.541  1.00  0.67           C  
ATOM   2197  C   LEU A 358     -28.966   2.696  41.063  1.00  0.67           C  
ATOM   2198  O   LEU A 358     -28.978   1.477  40.933  1.00  0.67           O  
ATOM   2199  CB  LEU A 358     -26.703   3.619  40.402  1.00  0.67           C  
ATOM   2200  CG  LEU A 358     -27.131   4.604  39.299  1.00  0.67           C  
ATOM   2201  CD1 LEU A 358     -27.253   6.043  39.830  1.00  0.67           C  
ATOM   2202  CD2 LEU A 358     -26.162   4.591  38.111  1.00  0.67           C  
ATOM   2203  N   ARG A 359     -30.084   3.411  40.819  1.00  0.62           N  
ATOM   2204  CA  ARG A 359     -31.307   2.827  40.293  1.00  0.62           C  
ATOM   2205  C   ARG A 359     -31.110   2.203  38.904  1.00  0.62           C  
ATOM   2206  O   ARG A 359     -30.440   2.819  38.080  1.00  0.62           O  
ATOM   2207  CB  ARG A 359     -32.429   3.913  40.280  1.00  0.62           C  
ATOM   2208  CG  ARG A 359     -33.864   3.446  39.928  1.00  0.62           C  
ATOM   2209  CD  ARG A 359     -34.192   3.392  38.426  1.00  0.62           C  
ATOM   2210  NE  ARG A 359     -34.766   4.702  37.987  1.00  0.62           N  
ATOM   2211  CZ  ARG A 359     -34.911   5.033  36.695  1.00  0.62           C  
ATOM   2212  NH1 ARG A 359     -34.494   4.239  35.711  1.00  0.62           N  
ATOM   2213  NH2 ARG A 359     -35.442   6.215  36.385  1.00  0.62           N  
ATOM   2214  N   PRO A 360     -31.672   1.041  38.547  1.00  0.68           N  
ATOM   2215  CA  PRO A 360     -31.489   0.462  37.219  1.00  0.68           C  
ATOM   2216  C   PRO A 360     -31.799   1.390  36.048  1.00  0.68           C  
ATOM   2217  O   PRO A 360     -32.920   1.898  35.938  1.00  0.68           O  
ATOM   2218  CB  PRO A 360     -32.413  -0.765  37.231  1.00  0.68           C  
ATOM   2219  CG  PRO A 360     -32.425  -1.229  38.693  1.00  0.68           C  
ATOM   2220  CD  PRO A 360     -32.169   0.047  39.504  1.00  0.68           C  
ATOM   2221  N   GLY A 361     -30.817   1.625  35.158  1.00  0.64           N  
ATOM   2222  CA  GLY A 361     -31.010   2.444  33.972  1.00  0.64           C  
ATOM   2223  C   GLY A 361     -30.894   3.932  34.178  1.00  0.64           C  
ATOM   2224  O   GLY A 361     -31.377   4.701  33.350  1.00  0.64           O  
ATOM   2225  N   THR A 362     -30.278   4.408  35.278  1.00  0.67           N  
ATOM   2226  CA  THR A 362     -30.021   5.841  35.464  1.00  0.67           C  
ATOM   2227  C   THR A 362     -28.578   6.220  35.197  1.00  0.67           C  
ATOM   2228  O   THR A 362     -28.186   7.367  35.411  1.00  0.67           O  
ATOM   2229  CB  THR A 362     -30.399   6.412  36.827  1.00  0.67           C  
ATOM   2230  OG1 THR A 362     -29.820   5.678  37.886  1.00  0.67           O  
ATOM   2231  CG2 THR A 362     -31.906   6.298  37.022  1.00  0.67           C  
ATOM   2232  N   ASP A 363     -27.761   5.295  34.662  1.00  0.65           N  
ATOM   2233  CA  ASP A 363     -26.343   5.433  34.391  1.00  0.65           C  
ATOM   2234  C   ASP A 363     -25.990   6.636  33.524  1.00  0.65           C  
ATOM   2235  O   ASP A 363     -25.064   7.390  33.820  1.00  0.65           O  
ATOM   2236  CB  ASP A 363     -25.850   4.135  33.707  1.00  0.65           C  
ATOM   2237  CG  ASP A 363     -26.226   2.921  34.545  1.00  0.65           C  
ATOM   2238  OD1 ASP A 363     -27.441   2.574  34.550  1.00  0.65           O  
ATOM   2239  OD2 ASP A 363     -25.315   2.348  35.188  1.00  0.65           O  
ATOM   2240  N   THR A 364     -26.773   6.910  32.462  1.00  0.58           N  
ATOM   2241  CA  THR A 364     -26.612   8.112  31.645  1.00  0.58           C  
ATOM   2242  C   THR A 364     -26.793   9.391  32.440  1.00  0.58           C  
ATOM   2243  O   THR A 364     -25.998  10.314  32.319  1.00  0.58           O  
ATOM   2244  CB  THR A 364     -27.536   8.145  30.431  1.00  0.58           C  
ATOM   2245  OG1 THR A 364     -27.282   7.015  29.616  1.00  0.58           O  
ATOM   2246  CG2 THR A 364     -27.285   9.375  29.546  1.00  0.58           C  
ATOM   2247  N   ALA A 365     -27.792   9.487  33.340  1.00  0.68           N  
ATOM   2248  CA  ALA A 365     -27.953  10.645  34.205  1.00  0.68           C  
ATOM   2249  C   ALA A 365     -26.779  10.859  35.159  1.00  0.68           C  
ATOM   2250  O   ALA A 365     -26.322  11.989  35.348  1.00  0.68           O  
ATOM   2251  CB  ALA A 365     -29.271  10.535  34.994  1.00  0.68           C  
ATOM   2252  N   PHE A 366     -26.236   9.765  35.737  1.00  0.68           N  
ATOM   2253  CA  PHE A 366     -25.035   9.789  36.554  1.00  0.68           C  
ATOM   2254  C   PHE A 366     -23.822  10.313  35.777  1.00  0.68           C  
ATOM   2255  O   PHE A 366     -23.170  11.275  36.178  1.00  0.68           O  
ATOM   2256  CB  PHE A 366     -24.795   8.336  37.075  1.00  0.68           C  
ATOM   2257  CG  PHE A 366     -23.622   8.196  38.010  1.00  0.68           C  
ATOM   2258  CD1 PHE A 366     -22.331   7.972  37.499  1.00  0.68           C  
ATOM   2259  CD2 PHE A 366     -23.801   8.247  39.402  1.00  0.68           C  
ATOM   2260  CE1 PHE A 366     -21.233   7.847  38.358  1.00  0.68           C  
ATOM   2261  CE2 PHE A 366     -22.706   8.110  40.267  1.00  0.68           C  
ATOM   2262  CZ  PHE A 366     -21.420   7.926  39.743  1.00  0.68           C  
ATOM   2263  N   LEU A 367     -23.541   9.741  34.591  1.00  0.65           N  
ATOM   2264  CA  LEU A 367     -22.423  10.128  33.747  1.00  0.65           C  
ATOM   2265  C   LEU A 367     -22.539  11.532  33.166  1.00  0.65           C  
ATOM   2266  O   LEU A 367     -21.562  12.276  33.102  1.00  0.65           O  
ATOM   2267  CB  LEU A 367     -22.205   9.090  32.625  1.00  0.65           C  
ATOM   2268  CG  LEU A 367     -21.852   7.673  33.138  1.00  0.65           C  
ATOM   2269  CD1 LEU A 367     -21.882   6.661  31.984  1.00  0.65           C  
ATOM   2270  CD2 LEU A 367     -20.495   7.612  33.857  1.00  0.65           C  
ATOM   2271  N   LEU A 368     -23.753  11.970  32.769  1.00  0.58           N  
ATOM   2272  CA  LEU A 368     -24.013  13.348  32.385  1.00  0.58           C  
ATOM   2273  C   LEU A 368     -23.760  14.339  33.514  1.00  0.58           C  
ATOM   2274  O   LEU A 368     -23.297  15.455  33.282  1.00  0.58           O  
ATOM   2275  CB  LEU A 368     -25.473  13.556  31.919  1.00  0.58           C  
ATOM   2276  CG  LEU A 368     -25.850  12.896  30.579  1.00  0.58           C  
ATOM   2277  CD1 LEU A 368     -27.370  12.988  30.380  1.00  0.58           C  
ATOM   2278  CD2 LEU A 368     -25.124  13.507  29.376  1.00  0.58           C  
ATOM   2279  N   GLY A 369     -24.055  13.961  34.778  1.00  0.67           N  
ATOM   2280  CA  GLY A 369     -23.732  14.790  35.936  1.00  0.67           C  
ATOM   2281  C   GLY A 369     -22.257  14.940  36.164  1.00  0.67           C  
ATOM   2282  O   GLY A 369     -21.790  16.044  36.423  1.00  0.67           O  
ATOM   2283  N   VAL A 370     -21.490  13.850  35.990  1.00  0.63           N  
ATOM   2284  CA  VAL A 370     -20.033  13.860  36.022  1.00  0.63           C  
ATOM   2285  C   VAL A 370     -19.443  14.710  34.901  1.00  0.63           C  
ATOM   2286  O   VAL A 370     -18.539  15.513  35.117  1.00  0.63           O  
ATOM   2287  CB  VAL A 370     -19.476  12.439  35.960  1.00  0.63           C  
ATOM   2288  CG1 VAL A 370     -17.934  12.434  35.919  1.00  0.63           C  
ATOM   2289  CG2 VAL A 370     -19.951  11.659  37.203  1.00  0.63           C  
ATOM   2290  N   ALA A 371     -19.971  14.614  33.662  1.00  0.59           N  
ATOM   2291  CA  ALA A 371     -19.542  15.463  32.563  1.00  0.59           C  
ATOM   2292  C   ALA A 371     -19.768  16.950  32.820  1.00  0.59           C  
ATOM   2293  O   ALA A 371     -18.876  17.771  32.615  1.00  0.59           O  
ATOM   2294  CB  ALA A 371     -20.251  15.049  31.259  1.00  0.59           C  
ATOM   2295  N   ARG A 372     -20.950  17.330  33.354  1.00  0.52           N  
ATOM   2296  CA  ARG A 372     -21.192  18.690  33.806  1.00  0.52           C  
ATOM   2297  C   ARG A 372     -20.257  19.115  34.927  1.00  0.52           C  
ATOM   2298  O   ARG A 372     -19.738  20.227  34.901  1.00  0.52           O  
ATOM   2299  CB  ARG A 372     -22.653  18.897  34.282  1.00  0.52           C  
ATOM   2300  CG  ARG A 372     -23.690  18.844  33.143  1.00  0.52           C  
ATOM   2301  CD  ARG A 372     -25.105  19.277  33.553  1.00  0.52           C  
ATOM   2302  NE  ARG A 372     -25.608  18.323  34.600  1.00  0.52           N  
ATOM   2303  CZ  ARG A 372     -26.290  17.198  34.345  1.00  0.52           C  
ATOM   2304  NH1 ARG A 372     -26.717  16.449  35.361  1.00  0.52           N  
ATOM   2305  NH2 ARG A 372     -26.561  16.807  33.106  1.00  0.52           N  
ATOM   2306  N   GLU A 373     -19.989  18.239  35.915  1.00  0.54           N  
ATOM   2307  CA  GLU A 373     -19.066  18.509  37.002  1.00  0.54           C  
ATOM   2308  C   GLU A 373     -17.638  18.792  36.550  1.00  0.54           C  
ATOM   2309  O   GLU A 373     -17.002  19.753  36.984  1.00  0.54           O  
ATOM   2310  CB  GLU A 373     -19.049  17.315  37.984  1.00  0.54           C  
ATOM   2311  CG  GLU A 373     -18.153  17.576  39.210  1.00  0.54           C  
ATOM   2312  CD  GLU A 373     -18.158  16.485  40.266  1.00  0.54           C  
ATOM   2313  OE1 GLU A 373     -17.560  16.813  41.333  1.00  0.54           O  
ATOM   2314  OE2 GLU A 373     -18.758  15.408  40.074  1.00  0.54           O  
ATOM   2315  N   LEU A 374     -17.107  17.984  35.613  1.00  0.58           N  
ATOM   2316  CA  LEU A 374     -15.796  18.196  35.032  1.00  0.58           C  
ATOM   2317  C   LEU A 374     -15.691  19.520  34.281  1.00  0.58           C  
ATOM   2318  O   LEU A 374     -14.714  20.259  34.419  1.00  0.58           O  
ATOM   2319  CB  LEU A 374     -15.450  17.034  34.067  1.00  0.58           C  
ATOM   2320  CG  LEU A 374     -15.256  15.665  34.754  1.00  0.58           C  
ATOM   2321  CD1 LEU A 374     -15.204  14.553  33.697  1.00  0.58           C  
ATOM   2322  CD2 LEU A 374     -14.000  15.620  35.636  1.00  0.58           C  
ATOM   2323  N   ILE A 375     -16.718  19.862  33.478  1.00  0.51           N  
ATOM   2324  CA  ILE A 375     -16.780  21.106  32.724  1.00  0.51           C  
ATOM   2325  C   ILE A 375     -16.920  22.346  33.600  1.00  0.51           C  
ATOM   2326  O   ILE A 375     -16.197  23.329  33.412  1.00  0.51           O  
ATOM   2327  CB  ILE A 375     -17.888  21.038  31.670  1.00  0.51           C  
ATOM   2328  CG1 ILE A 375     -17.535  19.968  30.605  1.00  0.51           C  
ATOM   2329  CG2 ILE A 375     -18.129  22.414  31.004  1.00  0.51           C  
ATOM   2330  CD1 ILE A 375     -18.700  19.631  29.664  1.00  0.51           C  
ATOM   2331  N   THR A 376     -17.819  22.344  34.611  1.00  0.55           N  
ATOM   2332  CA  THR A 376     -18.045  23.508  35.473  1.00  0.55           C  
ATOM   2333  C   THR A 376     -16.822  23.874  36.287  1.00  0.55           C  
ATOM   2334  O   THR A 376     -16.429  25.042  36.369  1.00  0.55           O  
ATOM   2335  CB  THR A 376     -19.221  23.372  36.444  1.00  0.55           C  
ATOM   2336  OG1 THR A 376     -19.135  22.187  37.221  1.00  0.55           O  
ATOM   2337  CG2 THR A 376     -20.548  23.316  35.674  1.00  0.55           C  
ATOM   2338  N   LYS A 377     -16.157  22.854  36.858  1.00  0.53           N  
ATOM   2339  CA  LYS A 377     -15.069  23.030  37.794  1.00  0.53           C  
ATOM   2340  C   LYS A 377     -13.714  23.064  37.112  1.00  0.53           C  
ATOM   2341  O   LYS A 377     -12.695  23.234  37.774  1.00  0.53           O  
ATOM   2342  CB  LYS A 377     -15.074  21.870  38.815  1.00  0.53           C  
ATOM   2343  CG  LYS A 377     -16.380  21.760  39.616  1.00  0.53           C  
ATOM   2344  CD  LYS A 377     -16.341  20.615  40.640  1.00  0.53           C  
ATOM   2345  CE  LYS A 377     -17.661  20.468  41.398  1.00  0.53           C  
ATOM   2346  NZ  LYS A 377     -17.624  19.291  42.291  1.00  0.53           N  
ATOM   2347  N   LYS A 378     -13.683  22.948  35.764  1.00  0.55           N  
ATOM   2348  CA  LYS A 378     -12.498  23.113  34.932  1.00  0.55           C  
ATOM   2349  C   LYS A 378     -11.477  22.002  35.143  1.00  0.55           C  
ATOM   2350  O   LYS A 378     -10.271  22.229  35.094  1.00  0.55           O  
ATOM   2351  CB  LYS A 378     -11.804  24.498  35.106  1.00  0.55           C  
ATOM   2352  CG  LYS A 378     -12.727  25.729  35.049  1.00  0.55           C  
ATOM   2353  CD  LYS A 378     -13.093  26.220  33.640  1.00  0.55           C  
ATOM   2354  CE  LYS A 378     -13.679  27.639  33.638  1.00  0.55           C  
ATOM   2355  NZ  LYS A 378     -14.805  27.727  34.596  1.00  0.55           N  
ATOM   2356  N   LEU A 379     -11.953  20.760  35.350  1.00  0.58           N  
ATOM   2357  CA  LEU A 379     -11.108  19.650  35.762  1.00  0.58           C  
ATOM   2358  C   LEU A 379     -10.664  18.811  34.581  1.00  0.58           C  
ATOM   2359  O   LEU A 379      -9.911  17.850  34.714  1.00  0.58           O  
ATOM   2360  CB  LEU A 379     -11.887  18.721  36.726  1.00  0.58           C  
ATOM   2361  CG  LEU A 379     -12.336  19.394  38.037  1.00  0.58           C  
ATOM   2362  CD1 LEU A 379     -13.312  18.484  38.798  1.00  0.58           C  
ATOM   2363  CD2 LEU A 379     -11.151  19.775  38.936  1.00  0.58           C  
ATOM   2364  N   TYR A 380     -11.121  19.161  33.369  1.00  0.54           N  
ATOM   2365  CA  TYR A 380     -10.621  18.598  32.134  1.00  0.54           C  
ATOM   2366  C   TYR A 380      -9.175  19.009  31.829  1.00  0.54           C  
ATOM   2367  O   TYR A 380      -8.780  20.162  32.004  1.00  0.54           O  
ATOM   2368  CB  TYR A 380     -11.579  18.900  30.945  1.00  0.54           C  
ATOM   2369  CG  TYR A 380     -11.865  20.374  30.789  1.00  0.54           C  
ATOM   2370  CD1 TYR A 380     -11.053  21.177  29.972  1.00  0.54           C  
ATOM   2371  CD2 TYR A 380     -12.957  20.963  31.450  1.00  0.54           C  
ATOM   2372  CE1 TYR A 380     -11.310  22.550  29.846  1.00  0.54           C  
ATOM   2373  CE2 TYR A 380     -13.220  22.333  31.315  1.00  0.54           C  
ATOM   2374  CZ  TYR A 380     -12.381  23.129  30.530  1.00  0.54           C  
ATOM   2375  OH  TYR A 380     -12.627  24.510  30.406  1.00  0.54           O  
ATOM   2376  N   ASP A 381      -8.347  18.066  31.334  1.00  0.54           N  
ATOM   2377  CA  ASP A 381      -6.987  18.340  30.908  1.00  0.54           C  
ATOM   2378  C   ASP A 381      -6.995  19.120  29.595  1.00  0.54           C  
ATOM   2379  O   ASP A 381      -7.209  18.570  28.516  1.00  0.54           O  
ATOM   2380  CB  ASP A 381      -6.221  16.996  30.792  1.00  0.54           C  
ATOM   2381  CG  ASP A 381      -4.753  17.150  30.409  1.00  0.54           C  
ATOM   2382  OD1 ASP A 381      -4.308  18.295  30.142  1.00  0.54           O  
ATOM   2383  OD2 ASP A 381      -4.080  16.093  30.335  1.00  0.54           O  
ATOM   2384  N   ARG A 382      -6.782  20.448  29.663  1.00  0.49           N  
ATOM   2385  CA  ARG A 382      -6.932  21.336  28.530  1.00  0.49           C  
ATOM   2386  C   ARG A 382      -6.041  21.012  27.353  1.00  0.49           C  
ATOM   2387  O   ARG A 382      -6.524  20.935  26.229  1.00  0.49           O  
ATOM   2388  CB  ARG A 382      -6.632  22.791  28.957  1.00  0.49           C  
ATOM   2389  CG  ARG A 382      -7.747  23.416  29.809  1.00  0.49           C  
ATOM   2390  CD  ARG A 382      -7.376  24.807  30.313  1.00  0.49           C  
ATOM   2391  NE  ARG A 382      -8.567  25.327  31.053  1.00  0.49           N  
ATOM   2392  CZ  ARG A 382      -8.546  26.455  31.771  1.00  0.49           C  
ATOM   2393  NH1 ARG A 382      -9.640  26.828  32.426  1.00  0.49           N  
ATOM   2394  NH2 ARG A 382      -7.457  27.212  31.848  1.00  0.49           N  
ATOM   2395  N   ASP A 383      -4.743  20.771  27.572  1.00  0.46           N  
ATOM   2396  CA  ASP A 383      -3.805  20.497  26.504  1.00  0.46           C  
ATOM   2397  C   ASP A 383      -4.093  19.176  25.805  1.00  0.46           C  
ATOM   2398  O   ASP A 383      -4.101  19.087  24.575  1.00  0.46           O  
ATOM   2399  CB  ASP A 383      -2.367  20.524  27.066  1.00  0.46           C  
ATOM   2400  CG  ASP A 383      -1.909  21.951  27.336  1.00  0.46           C  
ATOM   2401  OD1 ASP A 383      -2.694  22.905  27.095  1.00  0.46           O  
ATOM   2402  OD2 ASP A 383      -0.740  22.093  27.770  1.00  0.46           O  
ATOM   2403  N   ALA A 384      -4.409  18.114  26.572  1.00  0.46           N  
ATOM   2404  CA  ALA A 384      -4.856  16.859  26.008  1.00  0.46           C  
ATOM   2405  C   ALA A 384      -6.167  16.974  25.232  1.00  0.46           C  
ATOM   2406  O   ALA A 384      -6.287  16.476  24.113  1.00  0.46           O  
ATOM   2407  CB  ALA A 384      -5.007  15.826  27.138  1.00  0.46           C  
ATOM   2408  N   VAL A 385      -7.168  17.678  25.792  1.00  0.44           N  
ATOM   2409  CA  VAL A 385      -8.452  17.923  25.154  1.00  0.44           C  
ATOM   2410  C   VAL A 385      -8.346  18.783  23.896  1.00  0.44           C  
ATOM   2411  O   VAL A 385      -8.910  18.450  22.860  1.00  0.44           O  
ATOM   2412  CB  VAL A 385      -9.429  18.503  26.176  1.00  0.44           C  
ATOM   2413  CG1 VAL A 385     -10.734  18.987  25.535  1.00  0.44           C  
ATOM   2414  CG2 VAL A 385      -9.758  17.420  27.224  1.00  0.44           C  
ATOM   2415  N   ILE A 386      -7.579  19.893  23.912  1.00  0.44           N  
ATOM   2416  CA  ILE A 386      -7.404  20.766  22.753  1.00  0.44           C  
ATOM   2417  C   ILE A 386      -6.727  20.051  21.593  1.00  0.44           C  
ATOM   2418  O   ILE A 386      -7.139  20.182  20.443  1.00  0.44           O  
ATOM   2419  CB  ILE A 386      -6.623  22.039  23.130  1.00  0.44           C  
ATOM   2420  CG1 ILE A 386      -7.470  22.960  24.044  1.00  0.44           C  
ATOM   2421  CG2 ILE A 386      -6.153  22.840  21.890  1.00  0.44           C  
ATOM   2422  CD1 ILE A 386      -6.633  24.028  24.766  1.00  0.44           C  
ATOM   2423  N   GLN A 387      -5.661  19.272  21.862  1.00  0.39           N  
ATOM   2424  CA  GLN A 387      -4.885  18.664  20.799  1.00  0.39           C  
ATOM   2425  C   GLN A 387      -5.406  17.316  20.314  1.00  0.39           C  
ATOM   2426  O   GLN A 387      -5.246  16.977  19.144  1.00  0.39           O  
ATOM   2427  CB  GLN A 387      -3.416  18.477  21.254  1.00  0.39           C  
ATOM   2428  CG  GLN A 387      -2.702  19.786  21.675  1.00  0.39           C  
ATOM   2429  CD  GLN A 387      -2.566  20.778  20.520  1.00  0.39           C  
ATOM   2430  OE1 GLN A 387      -2.188  20.434  19.401  1.00  0.39           O  
ATOM   2431  NE2 GLN A 387      -2.852  22.071  20.798  1.00  0.39           N  
ATOM   2432  N   ARG A 388      -5.986  16.479  21.203  1.00  0.29           N  
ATOM   2433  CA  ARG A 388      -6.237  15.081  20.875  1.00  0.29           C  
ATOM   2434  C   ARG A 388      -7.694  14.658  20.899  1.00  0.29           C  
ATOM   2435  O   ARG A 388      -7.990  13.507  20.584  1.00  0.29           O  
ATOM   2436  CB  ARG A 388      -5.489  14.147  21.861  1.00  0.29           C  
ATOM   2437  CG  ARG A 388      -3.962  14.347  21.878  1.00  0.29           C  
ATOM   2438  CD  ARG A 388      -3.264  13.423  22.876  1.00  0.29           C  
ATOM   2439  NE  ARG A 388      -1.798  13.718  22.785  1.00  0.29           N  
ATOM   2440  CZ  ARG A 388      -0.865  13.103  23.523  1.00  0.29           C  
ATOM   2441  NH1 ARG A 388       0.416  13.435  23.371  1.00  0.29           N  
ATOM   2442  NH2 ARG A 388      -1.188  12.166  24.407  1.00  0.29           N  
ATOM   2443  N   THR A 389      -8.649  15.542  21.237  1.00  0.36           N  
ATOM   2444  CA  THR A 389     -10.070  15.234  21.085  1.00  0.36           C  
ATOM   2445  C   THR A 389     -10.608  16.119  19.991  1.00  0.36           C  
ATOM   2446  O   THR A 389      -9.905  16.962  19.439  1.00  0.36           O  
ATOM   2447  CB  THR A 389     -10.951  15.358  22.341  1.00  0.36           C  
ATOM   2448  OG1 THR A 389     -11.250  16.698  22.713  1.00  0.36           O  
ATOM   2449  CG2 THR A 389     -10.244  14.715  23.541  1.00  0.36           C  
ATOM   2450  N   ASP A 390     -11.889  15.973  19.631  1.00  0.38           N  
ATOM   2451  CA  ASP A 390     -12.507  16.785  18.620  1.00  0.38           C  
ATOM   2452  C   ASP A 390     -13.122  18.061  19.190  1.00  0.38           C  
ATOM   2453  O   ASP A 390     -13.883  18.750  18.516  1.00  0.38           O  
ATOM   2454  CB  ASP A 390     -13.506  15.947  17.782  1.00  0.38           C  
ATOM   2455  CG  ASP A 390     -14.596  15.252  18.591  1.00  0.38           C  
ATOM   2456  OD1 ASP A 390     -14.392  15.003  19.809  1.00  0.38           O  
ATOM   2457  OD2 ASP A 390     -15.636  14.932  17.966  1.00  0.38           O  
ATOM   2458  N   LEU A 391     -12.708  18.489  20.410  1.00  0.44           N  
ATOM   2459  CA  LEU A 391     -13.120  19.760  20.996  1.00  0.44           C  
ATOM   2460  C   LEU A 391     -12.917  20.995  20.103  1.00  0.44           C  
ATOM   2461  O   LEU A 391     -13.828  21.824  20.087  1.00  0.44           O  
ATOM   2462  CB  LEU A 391     -12.438  20.042  22.372  1.00  0.44           C  
ATOM   2463  CG  LEU A 391     -13.016  21.276  23.126  1.00  0.44           C  
ATOM   2464  CD1 LEU A 391     -14.445  21.007  23.621  1.00  0.44           C  
ATOM   2465  CD2 LEU A 391     -12.140  21.765  24.289  1.00  0.44           C  
ATOM   2466  N   PRO A 392     -11.841  21.238  19.338  1.00  0.41           N  
ATOM   2467  CA  PRO A 392     -11.766  22.436  18.517  1.00  0.41           C  
ATOM   2468  C   PRO A 392     -12.519  22.304  17.200  1.00  0.41           C  
ATOM   2469  O   PRO A 392     -12.525  23.273  16.442  1.00  0.41           O  
ATOM   2470  CB  PRO A 392     -10.256  22.607  18.287  1.00  0.41           C  
ATOM   2471  CG  PRO A 392      -9.701  21.182  18.263  1.00  0.41           C  
ATOM   2472  CD  PRO A 392     -10.615  20.424  19.231  1.00  0.41           C  
ATOM   2473  N   LEU A 393     -13.124  21.146  16.850  1.00  0.34           N  
ATOM   2474  CA  LEU A 393     -13.877  21.023  15.609  1.00  0.34           C  
ATOM   2475  C   LEU A 393     -15.151  21.869  15.579  1.00  0.34           C  
ATOM   2476  O   LEU A 393     -15.954  21.920  16.511  1.00  0.34           O  
ATOM   2477  CB  LEU A 393     -14.197  19.556  15.216  1.00  0.34           C  
ATOM   2478  CG  LEU A 393     -13.095  18.857  14.386  1.00  0.34           C  
ATOM   2479  CD1 LEU A 393     -11.766  18.711  15.142  1.00  0.34           C  
ATOM   2480  CD2 LEU A 393     -13.582  17.481  13.906  1.00  0.34           C  
ATOM   2481  N   LEU A 394     -15.380  22.577  14.460  1.00  0.26           N  
ATOM   2482  CA  LEU A 394     -16.471  23.520  14.360  1.00  0.26           C  
ATOM   2483  C   LEU A 394     -17.733  22.896  13.796  1.00  0.26           C  
ATOM   2484  O   LEU A 394     -17.954  22.866  12.586  1.00  0.26           O  
ATOM   2485  CB  LEU A 394     -16.095  24.717  13.457  1.00  0.26           C  
ATOM   2486  CG  LEU A 394     -15.005  25.663  13.990  1.00  0.26           C  
ATOM   2487  CD1 LEU A 394     -14.738  26.744  12.932  1.00  0.26           C  
ATOM   2488  CD2 LEU A 394     -15.399  26.316  15.323  1.00  0.26           C  
ATOM   2489  N   VAL A 395     -18.664  22.461  14.667  1.00  0.35           N  
ATOM   2490  CA  VAL A 395     -19.932  21.868  14.257  1.00  0.35           C  
ATOM   2491  C   VAL A 395     -20.791  22.767  13.378  1.00  0.35           C  
ATOM   2492  O   VAL A 395     -21.452  22.311  12.449  1.00  0.35           O  
ATOM   2493  CB  VAL A 395     -20.778  21.401  15.435  1.00  0.35           C  
ATOM   2494  CG1 VAL A 395     -20.016  20.339  16.247  1.00  0.35           C  
ATOM   2495  CG2 VAL A 395     -21.235  22.561  16.347  1.00  0.35           C  
ATOM   2496  N   ARG A 396     -20.784  24.091  13.629  1.00  0.31           N  
ATOM   2497  CA  ARG A 396     -21.435  25.087  12.806  1.00  0.31           C  
ATOM   2498  C   ARG A 396     -20.844  25.181  11.413  1.00  0.31           C  
ATOM   2499  O   ARG A 396     -21.578  25.404  10.465  1.00  0.31           O  
ATOM   2500  CB  ARG A 396     -21.379  26.501  13.439  1.00  0.31           C  
ATOM   2501  CG  ARG A 396     -22.237  26.665  14.710  1.00  0.31           C  
ATOM   2502  CD  ARG A 396     -22.138  28.057  15.363  1.00  0.31           C  
ATOM   2503  NE  ARG A 396     -22.682  29.100  14.424  1.00  0.31           N  
ATOM   2504  CZ  ARG A 396     -22.439  30.414  14.522  1.00  0.31           C  
ATOM   2505  NH1 ARG A 396     -22.994  31.243  13.644  1.00  0.31           N  
ATOM   2506  NH2 ARG A 396     -21.660  30.919  15.476  1.00  0.31           N  
ATOM   2507  N   LEU A 397     -19.515  25.031  11.246  1.00  0.22           N  
ATOM   2508  CA  LEU A 397     -18.885  25.129   9.940  1.00  0.22           C  
ATOM   2509  C   LEU A 397     -19.210  23.930   9.071  1.00  0.22           C  
ATOM   2510  O   LEU A 397     -19.824  24.057   8.013  1.00  0.22           O  
ATOM   2511  CB  LEU A 397     -17.352  25.223  10.144  1.00  0.22           C  
ATOM   2512  CG  LEU A 397     -16.472  25.291   8.879  1.00  0.22           C  
ATOM   2513  CD1 LEU A 397     -16.778  26.529   8.026  1.00  0.22           C  
ATOM   2514  CD2 LEU A 397     -14.989  25.266   9.282  1.00  0.22           C  
ATOM   2515  N   ASP A 398     -18.892  22.721   9.565  1.00  0.28           N  
ATOM   2516  CA  ASP A 398     -19.038  21.481   8.833  1.00  0.28           C  
ATOM   2517  C   ASP A 398     -20.487  21.137   8.519  1.00  0.28           C  
ATOM   2518  O   ASP A 398     -20.819  20.630   7.451  1.00  0.28           O  
ATOM   2519  CB  ASP A 398     -18.362  20.335   9.621  1.00  0.28           C  
ATOM   2520  CG  ASP A 398     -16.852  20.526   9.704  1.00  0.28           C  
ATOM   2521  OD1 ASP A 398     -16.309  21.437   9.031  1.00  0.28           O  
ATOM   2522  OD2 ASP A 398     -16.230  19.748  10.470  1.00  0.28           O  
ATOM   2523  N   THR A 399     -21.421  21.438   9.447  1.00  0.36           N  
ATOM   2524  CA  THR A 399     -22.834  21.148   9.221  1.00  0.36           C  
ATOM   2525  C   THR A 399     -23.578  22.357   8.691  1.00  0.36           C  
ATOM   2526  O   THR A 399     -24.783  22.294   8.446  1.00  0.36           O  
ATOM   2527  CB  THR A 399     -23.572  20.597  10.442  1.00  0.36           C  
ATOM   2528  OG1 THR A 399     -23.721  21.561  11.491  1.00  0.36           O  
ATOM   2529  CG2 THR A 399     -22.809  19.406  11.032  1.00  0.36           C  
ATOM   2530  N   GLY A 400     -22.887  23.501   8.476  1.00  0.40           N  
ATOM   2531  CA  GLY A 400     -23.465  24.806   8.132  1.00  0.40           C  
ATOM   2532  C   GLY A 400     -24.635  25.188   8.995  1.00  0.40           C  
ATOM   2533  O   GLY A 400     -25.720  25.455   8.485  1.00  0.40           O  
ATOM   2534  N   GLU A 401     -24.414  25.115  10.321  1.00  0.40           N  
ATOM   2535  CA  GLU A 401     -25.302  25.566  11.380  1.00  0.40           C  
ATOM   2536  C   GLU A 401     -26.552  24.734  11.587  1.00  0.40           C  
ATOM   2537  O   GLU A 401     -27.484  25.135  12.276  1.00  0.40           O  
ATOM   2538  CB  GLU A 401     -25.633  27.060  11.219  1.00  0.40           C  
ATOM   2539  CG  GLU A 401     -24.351  27.919  11.182  1.00  0.40           C  
ATOM   2540  CD  GLU A 401     -24.653  29.359  10.811  1.00  0.40           C  
ATOM   2541  OE1 GLU A 401     -24.430  30.218  11.711  1.00  0.40           O  
ATOM   2542  OE2 GLU A 401     -25.045  29.616   9.650  1.00  0.40           O  
ATOM   2543  N   ARG A 402     -26.578  23.507  11.042  1.00  0.32           N  
ATOM   2544  CA  ARG A 402     -27.742  22.652  11.130  1.00  0.32           C  
ATOM   2545  C   ARG A 402     -27.807  21.816  12.396  1.00  0.32           C  
ATOM   2546  O   ARG A 402     -28.841  21.230  12.678  1.00  0.32           O  
ATOM   2547  CB  ARG A 402     -27.773  21.688   9.920  1.00  0.32           C  
ATOM   2548  CG  ARG A 402     -28.015  22.400   8.574  1.00  0.32           C  
ATOM   2549  CD  ARG A 402     -27.688  21.516   7.363  1.00  0.32           C  
ATOM   2550  NE  ARG A 402     -27.948  22.312   6.115  1.00  0.32           N  
ATOM   2551  CZ  ARG A 402     -27.117  23.250   5.640  1.00  0.32           C  
ATOM   2552  NH1 ARG A 402     -27.475  23.962   4.572  1.00  0.32           N  
ATOM   2553  NH2 ARG A 402     -25.941  23.505   6.193  1.00  0.32           N  
ATOM   2554  N   LEU A 403     -26.746  21.702  13.218  1.00  0.31           N  
ATOM   2555  CA  LEU A 403     -26.904  21.018  14.496  1.00  0.31           C  
ATOM   2556  C   LEU A 403     -27.627  21.854  15.540  1.00  0.31           C  
ATOM   2557  O   LEU A 403     -27.279  23.001  15.814  1.00  0.31           O  
ATOM   2558  CB  LEU A 403     -25.581  20.544  15.143  1.00  0.31           C  
ATOM   2559  CG  LEU A 403     -24.773  19.517  14.330  1.00  0.31           C  
ATOM   2560  CD1 LEU A 403     -23.578  19.030  15.158  1.00  0.31           C  
ATOM   2561  CD2 LEU A 403     -25.597  18.303  13.879  1.00  0.31           C  
ATOM   2562  N   SER A 404     -28.632  21.255  16.198  1.00  0.41           N  
ATOM   2563  CA  SER A 404     -29.324  21.876  17.306  1.00  0.41           C  
ATOM   2564  C   SER A 404     -29.847  20.776  18.205  1.00  0.41           C  
ATOM   2565  O   SER A 404     -29.842  19.601  17.832  1.00  0.41           O  
ATOM   2566  CB  SER A 404     -30.486  22.832  16.870  1.00  0.41           C  
ATOM   2567  OG  SER A 404     -31.714  22.158  16.558  1.00  0.41           O  
ATOM   2568  N   ALA A 405     -30.296  21.130  19.422  1.00  0.38           N  
ATOM   2569  CA  ALA A 405     -30.954  20.201  20.306  1.00  0.38           C  
ATOM   2570  C   ALA A 405     -32.061  20.940  21.034  1.00  0.38           C  
ATOM   2571  O   ALA A 405     -31.862  22.035  21.556  1.00  0.38           O  
ATOM   2572  CB  ALA A 405     -29.968  19.580  21.315  1.00  0.38           C  
ATOM   2573  N   ARG A 406     -33.265  20.352  21.061  1.00  0.26           N  
ATOM   2574  CA  ARG A 406     -34.459  20.996  21.570  1.00  0.26           C  
ATOM   2575  C   ARG A 406     -35.510  19.916  21.726  1.00  0.26           C  
ATOM   2576  O   ARG A 406     -36.281  19.643  20.810  1.00  0.26           O  
ATOM   2577  CB  ARG A 406     -34.974  22.077  20.585  1.00  0.26           C  
ATOM   2578  CG  ARG A 406     -36.193  22.874  21.091  1.00  0.26           C  
ATOM   2579  CD  ARG A 406     -36.764  23.791  20.011  1.00  0.26           C  
ATOM   2580  NE  ARG A 406     -37.929  24.497  20.630  1.00  0.26           N  
ATOM   2581  CZ  ARG A 406     -38.679  25.411  20.001  1.00  0.26           C  
ATOM   2582  NH1 ARG A 406     -39.687  25.985  20.653  1.00  0.26           N  
ATOM   2583  NH2 ARG A 406     -38.440  25.759  18.740  1.00  0.26           N  
ATOM   2584  N   ASP A 407     -35.456  19.196  22.867  1.00  0.23           N  
ATOM   2585  CA  ASP A 407     -36.254  18.017  23.190  1.00  0.23           C  
ATOM   2586  C   ASP A 407     -35.922  16.785  22.335  1.00  0.23           C  
ATOM   2587  O   ASP A 407     -36.473  15.700  22.508  1.00  0.23           O  
ATOM   2588  CB  ASP A 407     -37.771  18.330  23.266  1.00  0.23           C  
ATOM   2589  CG  ASP A 407     -37.977  19.452  24.268  1.00  0.23           C  
ATOM   2590  OD1 ASP A 407     -37.463  19.301  25.407  1.00  0.23           O  
ATOM   2591  OD2 ASP A 407     -38.603  20.480  23.903  1.00  0.23           O  
ATOM   2592  N   VAL A 408     -34.926  16.937  21.442  1.00  0.36           N  
ATOM   2593  CA  VAL A 408     -34.487  16.002  20.427  1.00  0.36           C  
ATOM   2594  C   VAL A 408     -33.437  16.747  19.617  1.00  0.36           C  
ATOM   2595  O   VAL A 408     -33.440  17.976  19.565  1.00  0.36           O  
ATOM   2596  CB  VAL A 408     -35.608  15.497  19.509  1.00  0.36           C  
ATOM   2597  CG1 VAL A 408     -36.192  16.636  18.647  1.00  0.36           C  
ATOM   2598  CG2 VAL A 408     -35.121  14.325  18.634  1.00  0.36           C  
ATOM   2599  N   PHE A 409     -32.455  16.045  19.021  1.00  0.37           N  
ATOM   2600  CA  PHE A 409     -31.535  16.617  18.051  1.00  0.37           C  
ATOM   2601  C   PHE A 409     -32.201  17.011  16.737  1.00  0.37           C  
ATOM   2602  O   PHE A 409     -33.205  16.427  16.327  1.00  0.37           O  
ATOM   2603  CB  PHE A 409     -30.366  15.654  17.728  1.00  0.37           C  
ATOM   2604  CG  PHE A 409     -29.494  15.478  18.937  1.00  0.37           C  
ATOM   2605  CD1 PHE A 409     -28.569  16.477  19.285  1.00  0.37           C  
ATOM   2606  CD2 PHE A 409     -29.582  14.323  19.732  1.00  0.37           C  
ATOM   2607  CE1 PHE A 409     -27.747  16.326  20.410  1.00  0.37           C  
ATOM   2608  CE2 PHE A 409     -28.765  14.170  20.859  1.00  0.37           C  
ATOM   2609  CZ  PHE A 409     -27.848  15.173  21.199  1.00  0.37           C  
ATOM   2610  N   GLU A 410     -31.634  18.018  16.042  1.00  0.34           N  
ATOM   2611  CA  GLU A 410     -32.082  18.438  14.724  1.00  0.34           C  
ATOM   2612  C   GLU A 410     -32.120  17.341  13.667  1.00  0.34           C  
ATOM   2613  O   GLU A 410     -31.342  16.384  13.674  1.00  0.34           O  
ATOM   2614  CB  GLU A 410     -31.223  19.605  14.175  1.00  0.34           C  
ATOM   2615  CG  GLU A 410     -31.816  20.329  12.937  1.00  0.34           C  
ATOM   2616  CD  GLU A 410     -33.246  20.772  13.191  1.00  0.34           C  
ATOM   2617  OE1 GLU A 410     -34.158  20.015  12.759  1.00  0.34           O  
ATOM   2618  OE2 GLU A 410     -33.424  21.826  13.851  1.00  0.34           O  
ATOM   2619  N   GLY A 411     -33.056  17.455  12.705  1.00  0.38           N  
ATOM   2620  CA  GLY A 411     -33.181  16.501  11.620  1.00  0.38           C  
ATOM   2621  C   GLY A 411     -33.973  15.285  11.979  1.00  0.38           C  
ATOM   2622  O   GLY A 411     -33.928  14.281  11.267  1.00  0.38           O  
ATOM   2623  N   TYR A 412     -34.724  15.322  13.089  1.00  0.21           N  
ATOM   2624  CA  TYR A 412     -35.622  14.254  13.467  1.00  0.21           C  
ATOM   2625  C   TYR A 412     -36.743  14.029  12.450  1.00  0.21           C  
ATOM   2626  O   TYR A 412     -37.444  14.945  12.026  1.00  0.21           O  
ATOM   2627  CB  TYR A 412     -36.201  14.518  14.883  1.00  0.21           C  
ATOM   2628  CG  TYR A 412     -36.931  13.323  15.441  1.00  0.21           C  
ATOM   2629  CD1 TYR A 412     -36.263  12.099  15.614  1.00  0.21           C  
ATOM   2630  CD2 TYR A 412     -38.287  13.414  15.799  1.00  0.21           C  
ATOM   2631  CE1 TYR A 412     -36.944  10.981  16.116  1.00  0.21           C  
ATOM   2632  CE2 TYR A 412     -38.969  12.294  16.299  1.00  0.21           C  
ATOM   2633  CZ  TYR A 412     -38.298  11.076  16.444  1.00  0.21           C  
ATOM   2634  OH  TYR A 412     -38.979   9.940  16.922  1.00  0.21           O  
ATOM   2635  N   ARG A 413     -36.945  12.768  12.037  1.00  0.19           N  
ATOM   2636  CA  ARG A 413     -38.055  12.386  11.192  1.00  0.19           C  
ATOM   2637  C   ARG A 413     -39.057  11.724  12.125  1.00  0.19           C  
ATOM   2638  O   ARG A 413     -38.770  10.695  12.724  1.00  0.19           O  
ATOM   2639  CB  ARG A 413     -37.617  11.422  10.050  1.00  0.19           C  
ATOM   2640  CG  ARG A 413     -36.918  12.079   8.824  1.00  0.19           C  
ATOM   2641  CD  ARG A 413     -35.563  12.756   9.090  1.00  0.19           C  
ATOM   2642  NE  ARG A 413     -34.995  13.215   7.773  1.00  0.19           N  
ATOM   2643  CZ  ARG A 413     -33.820  13.851   7.647  1.00  0.19           C  
ATOM   2644  NH1 ARG A 413     -33.383  14.197   6.436  1.00  0.19           N  
ATOM   2645  NH2 ARG A 413     -33.068  14.161   8.696  1.00  0.19           N  
ATOM   2646  N   GLN A 414     -40.232  12.357  12.328  1.00  0.21           N  
ATOM   2647  CA  GLN A 414     -41.230  11.888  13.278  1.00  0.21           C  
ATOM   2648  C   GLN A 414     -42.073  10.726  12.776  1.00  0.21           C  
ATOM   2649  O   GLN A 414     -42.683  10.023  13.581  1.00  0.21           O  
ATOM   2650  CB  GLN A 414     -42.210  13.044  13.621  1.00  0.21           C  
ATOM   2651  CG  GLN A 414     -41.589  14.189  14.456  1.00  0.21           C  
ATOM   2652  CD  GLN A 414     -42.614  15.291  14.733  1.00  0.21           C  
ATOM   2653  OE1 GLN A 414     -43.522  15.552  13.948  1.00  0.21           O  
ATOM   2654  NE2 GLN A 414     -42.466  15.981  15.889  1.00  0.21           N  
ATOM   2655  N   ALA A 415     -42.139  10.540  11.448  1.00  0.32           N  
ATOM   2656  CA  ALA A 415     -42.911   9.500  10.812  1.00  0.32           C  
ATOM   2657  C   ALA A 415     -42.128   8.169  10.659  1.00  0.32           C  
ATOM   2658  O   ALA A 415     -40.872   8.177  10.764  1.00  0.32           O  
ATOM   2659  CB  ALA A 415     -43.323   9.975   9.403  1.00  0.32           C  
ATOM   2660  OXT ALA A 415     -42.802   7.137  10.387  1.00  0.32           O  
TER    2661      ALA A 415                                                      
END   
