# Supplementary material for: Metabolic capacity is maintained despite shifts in microbial diversity in estuary sediments
Source: ISME Commun. 2025 Oct 11;5(1):ycaf182. doi: 10.1093/ismeco/ycaf182 (PMC12687941; doi:10.1093/ismeco/ycaf182)
Supplement: Supplementary_Data_1_ycaf182 [file supplementary_data_1_ycaf182.zip › SWISS-MODEL/4_1_Jan_SF_Bin18_scaffold_700_c1_62709776_1/models/02/model.json]

{
  "built_with": "ProMod3 3.2.1",
  "coverage": 0.7780634164810181,
  "excluded_ligands": [
    {
      "description": "MOLYBDENUM(VI) ION",
      "ligands": [
        {
          "exclusion_reason": "Clashing with protein.",
          "number": "3"
        }
      ],
      "name": "6MO"
    },
    {
      "description": "(1S)-2-{[{[(2S)-2,3-DIHYDROXYPROPYL]OXY}(HYDROXY)PHOSPHORYL]OXY}-1-[(PENTANOYLOXY)METHYL]ETHYL OCTANOATE",
      "ligands": [
        {
          "exclusion_reason": "Binding site not conserved.",
          "number": "5"
        }
      ],
      "name": "AGA"
    },
    {
      "description": "FE3-S4 CLUSTER",
      "ligands": [
        {
          "exclusion_reason": "Binding site not conserved.",
          "number": "9"
        }
      ],
      "name": "F3S"
    },
    {
      "description": "PROTOPORPHYRIN IX CONTAINING FE",
      "ligands": [
        {
          "exclusion_reason": "Binding site not conserved.",
          "number": "10"
        },
        {
          "exclusion_reason": "Binding site not conserved.",
          "number": "11"
        }
      ],
      "name": "HEM"
    },
    {
      "description": "PHOSPHORIC ACID 4-(2-AMINO-4-OXO-3,4,5,6,-TETRAHYDRO-PTERIDIN-6-YL)-2-HYDROXY-3,4-DIMERCAPTO-BUT-3-EN-YL ESTER GUANYLATE ESTER",
      "ligands": [
        {
          "exclusion_reason": "Binding site not conserved.",
          "number": "1"
        },
        {
          "exclusion_reason": "Binding site not conserved.",
          "number": "2"
        }
      ],
      "name": "MD1"
    },
    {
      "description": "IRON/SULFUR CLUSTER",
      "ligands": [
        {
          "exclusion_reason": "Binding site not conserved.",
          "number": "4"
        },
        {
          "exclusion_reason": "Binding site not conserved.",
          "number": "6"
        },
        {
          "exclusion_reason": "Binding site not conserved.",
          "number": "7"
        },
        {
          "exclusion_reason": "Binding site not conserved.",
          "number": "8"
        }
      ],
      "name": "SF4"
    }
  ],
  "gmqe": 0.410708418961171,
  "included_ligands": [],
  "json_version": "0.1",
  "major_issues": [],
  "model_id": "02",
  "oligo_based_on": "prediction",
  "oligo_state": "monomer",
  "pdb_release": "2023-03-17",
  "project_title": "4_1_Jan_SF_Bin18_scaffold_700_c1_6270-9776_1",
  "qmean_global": {
    "acc_agreement_norm_score": 0.6629526462395543,
    "acc_agreement_z_score": -0.507152984814218,
    "avg_local_score": 0.5062648242287464,
    "avg_local_score_error": 0.053,
    "cbeta_norm_score": -0.002574874333806096,
    "cbeta_z_score": -3.1284116568979456,
    "interaction_norm_score": -0.00832350242777882,
    "interaction_z_score": -3.1388438569509183,
    "packing_norm_score": -0.21217041476928009,
    "packing_z_score": -2.89530545795431,
    "qmean4_norm_score": 0.543541277107675,
    "qmean4_z_score": -6.288941654064191,
    "qmean6_norm_score": 0.5551973662939385,
    "qmean6_z_score": -4.913593756714987,
    "ss_agreement_norm_score": 0.4494135823454699,
    "ss_agreement_z_score": -1.6487651381978135,
    "torsion_norm_score": 0.18018847174509814,
    "torsion_z_score": -4.635325434476654
  },
  "sequence_identity": 24.118942260742188,
  "sequence_similarity": 0.3240085244178772,
  "smtl_version": "2023-03-23",
  "status": "COMPLETED",
  "targets": [
    {
      "model_chains": [
        {
          "dssp": "-----------------------------------------------------CCGGGHHHHHHHCCSEEEEECCCSSSSCCCCEEEEEETTEEEEEEECCCCCSTTSCSSCTTSCCCTTCCCHHHHTGGGTTTSTTBCCSCEEEHHHHGGGGSCTTCCSTHHHHHHHTTTTSCCEEECCHHHHHHHHHHHHHHHHSCCTTCSBCCBSSCCCSSSCCCTTCBCCTTTSCCEECSSSCEESCSHHHHHHHSCCCSTTTTTSCSSSCSSCCSSCCCCCCHHHHTCCCTHHHHHTSCSCCCCCGGGTTTCSEEEEESCCHHHHSGGGHHHHHHHGGGTCEEEEECSSCCGGGGSCSEEECCCTTCHHHHHHHHHHHHHHHCCSCCHHHHHHBSTTBEEETTTSSBCBGGGSSSTTSSCCSSSBCEESSSSSCCCCCSSSCCCSCEECCSCGGGGTTCSSSSSCSSSSCCCCCCCCCCCCCTTCCCCCCCEEEECTTSCEEEEEESHHHHSCSSTTTTCHHHHHHHHCCCHHHHHHHHHHHHHSTTCEEEEEEHHHHTSTTHHHHHHHHHHHHHHTTCTTSTTCEEEEESSSCSCCCCCSCCCCTTCCSCHHHHTTTCCTTCSCCCCCSCTTTSCCSBSSCCCHHHHHTTCSCCCCCBCEEEEBSSCTTTTTCSSHHHIIIIIGGGCSEEEEEESBCCHHHHHSSEEEEBCCTTTSCSTTCBCCSSCSCCBCCCCCSSCSCTTCBCHHHHHHHHHHHHHHHHTTTCCCCCCCCCCCTTHHHHCCSHHHHCTTTSCCCCCHHHHHHTCCCCCCSSCSSSCCCTTHHHHHSCCCCSSTTSSBCSCCCSHHHHHTTCSSCCCCCCCCCCCSSCTTTTSCSSCTTTCSCCSCGGGSCCCCCCCSSSSSSCCCCTTCCSSCTTGGGCCSSCCEEEEEECCBCSSSBTTBTTTCHHHHHSCCSSCSTTCTTCCCSSCSSCEEEECHHHHHHTTCCTTCEEEEECCSSCCCSSSCCSSCCCCSCCEEEEEEEECTTSCTTEEECCBCCCSSCCCCGGGSTTSSSCSCCCEETTEECCCCCCCGGGGCCCCCCGGGGCCSBTTBSSSCSCHHHHTTCCSCCCCCCCTTCEEEEEECCSCCCC",
          "id": "A",
          "qmean": [
            null,
            null,
            null,
            null,
            null,
            null,
            null,
            null,
            null,
            null,
            null,
            null,
            null,
            null,
            null,
            null,
            null,
            null,
            null,
            null,
            null,
            null,
            null,
            null,
            null,
            null,
            null,
            null,
            null,
            null,
            null,
            null,
            null,
            null,
            null,
            null,
            null,
            null,
            null,
            null,
            null,
            null,
            null,
            null,
            null,
            null,
            null,
            null,
            null,
            null,
            null,
            null,
            null,
            0.48,
            0.56,
            0.77,
            0.63,
            0.72,
            0.65,
            0.76,
            0.68,
            0.64,
            0.64,
            0.63,
            0.65,
            0.73,
            0.68,
            0.65,
            0.65,
            0.65,
            0.64,
            0.64,
            0.63,
            0.65,
            0.66,
            0.5,
            0.67,
            0.63,
            0.68,
            0.72,
            0.57,
            0.61,
            0.67,
            0.67,
            0.69,
            0.62,
            0.66,
            0.67,
            0.72,
            0.67,
            0.66,
            0.72,
            0.74,
            0.66,
            0.7,
            0.63,
            0.69,
            0.72,
            0.69,
            0.63,
            0.45,
            0.45,
            0.35,
            0.3,
            0.31,
            0.22,
            0.31,
            0.24,
            0.27,
            0.39,
            0.44,
            0.38,
            0.36,
            0.44,
            0.43,
            0.35,
            0.55,
            0.53,
            0.59,
            0.62,
            0.64,
            0.73,
            0.73,
            0.71,
            0.66,
            0.69,
            0.67,
            0.71,
            0.72,
            0.7,
            0.65,
            0.59,
            0.65,
            0.6,
            0.71,
            0.68,
            0.63,
            0.71,
            0.79,
            0.78,
            0.86,
            0.84,
            0.79,
            0.75,
            0.66,
            0.6,
            0.53,
            0.49,
            0.47,
            0.42,
            0.42,
            0.43,
            0.32,
            0.48,
            0.53,
            0.43,
            0.31,
            0.36,
            0.36,
            0.35,
            0.41,
            0.43,
            0.37,
            0.39,
            0.36,
            0.44,
            0.5,
            0.57,
            0.39,
            0.43,
            0.55,
            0.62,
            0.51,
            0.5,
            0.63,
            0.69,
            0.75,
            0.77,
            0.77,
            0.8,
            0.77,
            0.8,
            0.76,
            0.82,
            0.79,
            0.8,
            0.72,
            0.71,
            0.74,
            0.69,
            0.64,
            0.56,
            0.55,
            0.55,
            0.52,
            0.48,
            0.49,
            0.31,
            0.27,
            0.25,
            0.26,
            0.3,
            0.24,
            0.24,
            0.22,
            0.27,
            0.26,
            0.34,
            0.37,
            0.27,
            0.25,
            0.25,
            0.23,
            0.18,
            0.15,
            0.17,
            0.19,
            0.2,
            0.25,
            0.44,
            0.4,
            0.47,
            0.49,
            0.43,
            0.39,
            0.4,
            0.38,
            0.4,
            0.39,
            0.28,
            0.22,
            0.18,
            0.24,
            0.24,
            0.2,
            0.22,
            0.25,
            0.28,
            0.26,
            0.25,
            0.45,
            0.48,
            0.48,
            0.35,
            0.5,
            0.43,
            0.41,
            0.35,
            0.39,
            0.37,
            0.31,
            0.22,
            0.25,
            0.26,
            0.23,
            0.21,
            0.25,
            0.25,
            0.3,
            0.26,
            0.26,
            0.26,
            0.26,
            0.27,
            0.28,
            0.25,
            0.24,
            0.29,
            0.3,
            0.42,
            0.35,
            0.37,
            0.3,
            0.39,
            0.38,
            0.41,
            0.48,
            0.57,
            0.67,
            0.48,
            0.63,
            0.72,
            0.74,
            0.7,
            0.7,
            0.57,
            0.74,
            0.7,
            0.69,
            0.69,
            0.73,
            0.71,
            0.65,
            0.63,
            0.56,
            0.65,
            0.54,
            0.65,
            0.66,
            0.7,
            0.72,
            0.64,
            0.71,
            0.76,
            0.64,
            0.65,
            0.76,
            0.74,
            0.78,
            0.79,
            0.83,
            0.81,
            0.8,
            0.7,
            0.75,
            0.75,
            0.72,
            0.68,
            0.65,
            0.67,
            0.69,
            0.71,
            0.76,
            0.73,
            0.74,
            0.7,
            0.68,
            0.74,
            0.78,
            0.68,
            0.64,
            0.61,
            0.73,
            0.71,
            0.71,
            0.72,
            0.71,
            0.81,
            0.83,
            0.83,
            0.79,
            0.78,
            0.79,
            0.73,
            0.72,
            0.73,
            0.7,
            0.75,
            0.79,
            0.69,
            0.67,
            0.8,
            0.78,
            0.73,
            0.75,
            0.77,
            0.72,
            0.75,
            0.7,
            0.74,
            0.78,
            0.77,
            0.79,
            0.76,
            0.77,
            0.78,
            0.79,
            0.72,
            0.74,
            0.8,
            0.75,
            0.6,
            0.69,
            0.72,
            0.64,
            0.63,
            0.64,
            0.56,
            0.28,
            0.17,
            0.27,
            0.58,
            0.65,
            0.69,
            0.64,
            0.6,
            0.58,
            0.66,
            0.73,
            0.75,
            0.7,
            0.65,
            0.67,
            0.65,
            0.7,
            0.64,
            0.56,
            0.6,
            0.61,
            0.72,
            0.64,
            0.61,
            0.66,
            0.59,
            0.59,
            0.49,
            0.56,
            0.51,
            0.37,
            0.44,
            0.45,
            0.45,
            0.43,
            0.32,
            0.34,
            0.35,
            0.31,
            0.43,
            0.57,
            0.6,
            0.63,
            0.63,
            0.51,
            0.45,
            0.41,
            0.31,
            0.29,
            0.27,
            0.26,
            0.26,
            0.3,
            0.31,
            0.32,
            0.19,
            0.16,
            0.15,
            0.14,
            0.31,
            0.48,
            0.34,
            0.44,
            0.51,
            0.59,
            0.6,
            0.6,
            0.51,
            0.59,
            0.5,
            0.38,
            0.42,
            0.39,
            0.29,
            0.38,
            0.38,
            0.38,
            0.24,
            0.19,
            0.22,
            0.24,
            0.27,
            0.53,
            0.51,
            0.5,
            0.54,
            0.53,
            0.5,
            0.46,
            0.43,
            0.43,
            0.43,
            0.2,
            0.19,
            0.24,
            0.26,
            0.24,
            0.27,
            0.23,
            0.35,
            0.39,
            0.27,
            0.32,
            0.29,
            0.26,
            0.33,
            0.32,
            0.42,
            0.47,
            0.61,
            0.66,
            0.6,
            0.57,
            0.51,
            0.57,
            0.6,
            0.61,
            0.63,
            0.63,
            0.57,
            0.67,
            0.53,
            0.57,
            0.65,
            0.57,
            0.52,
            0.5,
            0.54,
            0.5,
            0.28,
            0.22,
            0.22,
            0.41,
            0.39,
            0.54,
            0.62,
            0.6,
            0.6,
            0.62,
            0.62,
            0.73,
            0.77,
            0.69,
            0.7,
            0.78,
            0.75,
            0.7,
            0.6,
            0.66,
            0.72,
            0.71,
            0.78,
            0.66,
            0.69,
            0.8,
            0.83,
            0.69,
            0.73,
            0.78,
            0.76,
            0.74,
            0.73,
            0.55,
            0.58,
            0.65,
            0.79,
            0.79,
            0.8,
            0.82,
            0.81,
            0.78,
            0.73,
            0.8,
            0.78,
            0.74,
            0.72,
            0.72,
            0.67,
            0.7,
            0.73,
            0.74,
            0.66,
            0.74,
            0.77,
            0.69,
            0.71,
            0.71,
            0.75,
            0.74,
            0.77,
            0.77,
            0.76,
            0.7,
            0.73,
            0.72,
            0.75,
            0.75,
            0.78,
            0.7,
            0.68,
            0.74,
            0.79,
            0.76,
            0.76,
            0.7,
            0.73,
            0.75,
            0.71,
            0.73,
            0.67,
            0.65,
            0.33,
            0.27,
            0.23,
            0.26,
            0.19,
            0.19,
            0.21,
            0.18,
            0.17,
            0.14,
            0.28,
            0.25,
            0.32,
            0.48,
            0.56,
            0.53,
            0.4,
            0.48,
            0.29,
            0.44,
            0.23,
            0.22,
            0.24,
            0.26,
            0.31,
            0.22,
            0.25,
            0.17,
            0.31,
            0.25,
            0.2,
            0.2,
            0.2,
            0.27,
            0.42,
            0.33,
            0.23,
            0.27,
            0.19,
            0.22,
            0.2,
            0.31,
            0.3,
            0.31,
            0.31,
            0.32,
            0.28,
            0.29,
            0.28,
            0.34,
            0.37,
            0.29,
            0.34,
            0.25,
            0.21,
            0.34,
            0.34,
            0.36,
            0.35,
            0.26,
            0.27,
            0.37,
            0.36,
            0.4,
            0.5,
            0.59,
            0.64,
            0.69,
            0.59,
            0.54,
            0.61,
            0.61,
            0.47,
            0.55,
            0.61,
            0.64,
            0.45,
            0.62,
            0.39,
            0.41,
            0.42,
            0.28,
            0.58,
            0.49,
            0.6,
            0.58,
            0.59,
            0.5,
            0.52,
            0.57,
            0.65,
            0.5,
            0.46,
            0.6,
            0.63,
            0.71,
            0.73,
            0.68,
            0.75,
            0.78,
            0.74,
            0.74,
            0.72,
            0.71,
            0.73,
            0.64,
            0.72,
            0.73,
            0.7,
            0.69,
            0.77,
            0.73,
            0.78,
            0.81,
            0.81,
            0.84,
            0.78,
            0.7,
            0.71,
            0.62,
            0.67,
            0.6,
            0.58,
            0.34,
            0.25,
            0.34,
            0.52,
            0.49,
            0.58,
            0.66,
            0.68,
            0.65,
            0.71,
            0.66,
            0.61,
            0.56,
            0.56,
            0.57,
            0.55,
            0.4,
            0.52,
            0.46,
            0.35,
            0.29,
            0.39,
            0.63,
            0.57,
            0.65,
            0.66,
            0.78,
            0.77,
            0.69,
            0.67,
            0.68,
            0.63,
            0.67,
            0.75,
            0.69,
            0.68,
            0.73,
            0.74,
            0.62,
            0.65,
            0.73,
            0.67,
            0.59,
            0.63,
            0.61,
            0.43,
            0.46,
            0.33,
            0.37,
            0.24,
            0.21,
            0.25,
            0.26,
            0.22,
            0.18,
            0.25,
            0.2,
            0.25,
            0.23,
            0.23,
            0.26,
            0.5,
            0.35,
            0.27,
            0.28,
            0.21,
            0.24,
            0.25,
            0.37,
            0.38,
            0.4,
            0.37,
            0.41,
            0.42,
            0.46,
            0.49,
            0.45,
            0.39,
            0.39,
            0.25,
            0.31,
            0.36,
            0.48,
            0.4,
            0.43,
            0.45,
            0.46,
            0.47,
            0.44,
            0.43,
            0.44,
            0.39,
            0.25,
            0.26,
            0.26,
            0.23,
            0.22,
            0.31,
            0.33,
            0.3,
            0.32,
            0.36,
            0.55,
            0.54,
            0.64,
            0.64,
            0.65,
            0.6,
            0.57,
            0.61,
            0.61,
            0.62,
            0.58,
            0.59,
            0.61,
            0.64,
            0.63,
            0.57,
            0.64,
            0.53,
            0.58,
            0.62,
            0.67,
            0.75,
            0.73,
            0.73,
            0.71,
            0.66,
            0.69,
            0.63,
            0.63,
            0.58,
            0.57,
            0.58,
            0.6,
            0.63,
            0.64,
            0.67,
            0.7,
            0.7,
            0.72,
            0.66,
            0.57,
            0.63,
            0.63,
            0.57,
            0.6,
            0.42,
            0.39,
            0.38,
            0.4,
            0.44,
            0.39,
            0.24,
            0.21,
            0.26,
            0.25,
            0.21,
            0.17,
            0.17,
            0.3,
            0.2,
            0.23,
            0.25,
            0.18,
            0.17,
            0.18,
            0.12,
            0.25,
            0.18,
            0.19,
            0.2,
            0.23,
            0.2,
            0.27,
            0.33,
            0.28,
            0.28,
            0.3,
            0.26,
            0.27,
            0.25,
            0.29,
            0.19,
            0.18,
            0.19,
            0.2,
            0.16,
            0.19,
            0.22,
            0.18,
            0.19,
            0.18,
            0.2,
            0.18,
            0.23,
            0.21,
            0.22,
            0.25,
            0.3,
            0.32,
            0.25,
            0.29,
            0.28,
            0.31,
            0.32,
            0.41,
            0.44,
            0.5,
            0.48,
            0.35,
            0.35,
            0.43,
            0.68,
            0.7,
            0.67,
            0.75,
            0.76,
            0.76,
            0.68,
            0.6,
            0.57,
            0.58,
            0.59,
            0.63,
            0.64,
            0.63,
            0.63,
            0.64,
            0.64,
            0.57,
            0.66,
            0.63,
            0.55,
            0.63,
            0.54,
            0.48,
            0.43,
            0.31,
            0.48,
            0.4,
            0.37,
            0.48,
            0.31,
            0.27,
            0.31,
            0.34,
            0.25,
            0.31,
            0.22,
            0.29,
            0.32,
            0.32,
            0.28,
            0.41,
            0.51,
            0.43,
            0.57,
            0.62,
            0.75,
            0.74,
            0.8,
            0.78,
            0.77,
            0.68,
            0.78,
            0.77,
            0.75,
            0.75,
            0.73,
            0.81,
            0.75,
            0.7,
            0.71,
            0.66,
            0.67,
            0.6,
            0.65,
            0.65,
            0.7,
            0.61,
            0.56,
            0.36,
            0.31,
            0.3,
            0.21,
            0.2,
            0.19,
            0.18,
            0.21,
            0.28,
            0.29,
            0.33,
            0.33,
            0.5,
            0.29,
            0.3,
            0.24,
            0.27,
            0.19,
            0.42,
            0.48,
            0.48,
            0.62,
            0.55,
            0.58,
            0.58,
            0.71,
            0.67,
            0.68,
            0.63,
            0.69,
            0.73,
            0.67,
            0.71,
            0.62,
            0.65,
            0.76,
            0.79,
            0.73,
            0.71,
            0.67,
            0.7,
            0.62,
            0.56,
            0.44,
            0.45,
            0.41,
            0.36,
            0.41,
            0.25,
            0.26,
            0.26,
            0.23,
            0.24,
            0.27,
            0.3,
            0.31,
            0.33,
            0.5,
            0.58,
            0.53,
            0.48,
            0.43,
            0.34,
            0.32,
            0.16,
            0.16,
            0.16,
            0.27,
            0.15,
            0.15,
            0.28,
            0.36,
            0.35,
            0.36,
            0.47,
            0.56,
            0.61,
            0.66,
            0.63,
            0.62,
            0.65,
            0.64,
            0.51,
            0.58,
            0.44,
            0.57,
            0.51,
            0.52,
            0.43,
            0.55,
            0.51,
            0.54,
            0.37,
            0.32,
            0.37,
            0.48,
            0.47,
            0.43,
            0.38,
            0.32,
            0.22,
            0.23,
            0.27,
            0.25,
            0.17,
            0.18,
            0.17,
            0.23,
            0.15,
            0.18,
            0.32,
            0.32,
            0.41,
            0.5,
            0.54,
            0.58,
            0.61,
            0.59,
            0.65,
            0.63,
            0.66,
            0.58,
            0.66,
            0.63,
            0.66,
            0.62,
            0.7,
            0.67,
            0.64,
            0.54,
            0.4,
            0.31,
            0.39,
            0.43,
            0.47,
            0.39,
            null,
            null,
            null,
            null,
            null,
            null,
            null,
            null,
            null,
            null,
            null,
            null,
            null,
            null,
            null,
            null,
            null,
            null,
            null,
            null,
            null,
            null,
            null,
            null,
            null,
            null,
            null,
            null,
            null,
            null,
            null,
            null,
            null,
            null,
            null,
            null,
            null
          ],
          "residue_from": "54",
          "residue_to": "1130",
          "templates": [
            {
              "alignment": {
                "target_sequence": "SDLSRRELLKRAVVVGTGAGLAELFLPAQFLSSASAQSEPQAVAIANPLAQMPDRSWERIYRDQFAEEDSFVFTCAPNDTHNCLLRAHVKNGVIVRISPTYGYGKATDLAGNQASHRWDPRICQKGLILGRRIYGDRRVKAPMIRKGFKE-WADAGFP---------R-HD-DGTPRADMEKRGYDEWLQIPWDEALAIAAKTLQNVAETYKGEDGAGKLLEQGYEPAMVEAMHGAGVQAIKMRGGMPLLGAGRVFGFYRFANMLALLDGKLRPEAPPEEIVGSRAFDNYAWHTDLPPGHPMVSGSQTVDFDLFAAEHSKLLVLIGMNWICTKMPDAHWIGDARLKGTRVVVISADYMPTANKADEIVILRPGTDTAFLLGVARELITKKL------YDRDAVIQRTDLPLLVRLD-------TGERLSARDVFEGYRQAPL--ENYVALKTEEELAAPPSPPFTADKQVVPT-ELREEWGDFVYWDR-----ATNGPAAVNR------DE----IGAKFA-----------GDPALLG---AFDVTLVDGTNVKARTAFSLLK------------------EYLDENFDVQTTSEVCNVDPAAVRSLARQLAANK----GNALLAAGMGPNHYFNADLFGRVHFLVAALTDNIGHFSGNVGSYAGNYRGSLFQAMGQ--------------------------WIAENPFDQEADLTKPA-RVKRYFK--------SESAHYW----NYGDRPL----------V-----SPSEIITGKS--------HMPTPTKLIWFGNSNSLLGNAKWSFDV------------------------------VKNTLPKQDAVFCNEWHWTSSCEYSDLVFPADSWAEFKLPDMTASCTNPFLLAFPKTPLARIHNTRSDYEILAGVAAALADLVDEP------------------------RMKTYWKGILD---G------------------------------------------DPTPYLQ-------------------------RVLSGSNATRGI----LYEDLHASSA-----------KGVPLLMNA------------------RTYPRHAGWEQRQEDKPWYTPTGRLEFYRPEPEWQAAGESLPIWREPVDATFYEPNAILANSKHPSINPRAPEDYGVPESQMDVETRQYRNVVRTWQELKLSKHPLTEKDPAYRFVFQTPKYRWGAHSTAVDSDWIAMLFGPFGDPYRRDSRTPWTGEAYAEINPRDAKELGLKDGDYIWLDADPEDRPYRGADSSDEFYDVARAMMRVRIYSGMPRRVIRTWFNMYAATPGTVQAQKDVPGGPAQNQDTGYVALFRHGSHQSGTRAYLRPTQMTDSMNRKAYFGQTIGKGFEADVHSPSGAPKEGYVKVEKAEDGGDEGVGEWRPVTLGLRPDDPSEAMQAYLAGEFVTRKRKGS",
                "template_sequence": "-----------------------------------------------------NRDWEDGYRQRWQHDKIVRSTCGVNCTGSCSWKIYVKNGLVTWETQQTDYPR-----TRPDLPNHEPRGCPRGASYSWYLYSANRLKYPMMRKRLMKMWREAKALHSDPVEAWASIIEDADKAKSFKQARGRGGFVRSSWQEVNELIAASNVYTIKNYGPDR----VAG----------FSPIPAMSM-----------VSYASGARYLS-----------------LIGGTCLSFYDWYCDLPPASPQTWGEQTDVPESADWYNSSYIIAWGSNVPQTRTPDAHFFTEVRYKGTKTVAVTPDYAEIAKLCDLWLAPKQGTDAAMALAMGHVMLREFHLDNPSQYFTDYVRRYTDMPMLVMLEERDGYYAAGRMLRAADLVDALGQENNPEWKTVAFNT-------------NGEMVAPNGSIGFRWGEKGKWNLEQRDGKTGEETELQLSLLGSQDEIAEVGFPYFGGDGTEHFNKVELENVLLHKLPVKRLQLADGSTALVTTVYDLTLANYGLERGLNDVNCATSYDDV-KAYTPAWAEQITGVSRSQIIRIAREFADNADKTHGRSMIIVGAGLNHWYHLDMNYRGLINMLIFCGCVGQSGGGWAHYVGQEKLRPQTGWQPLAFALDWQRPARHMNSTSYFYNHSSQWRYETVTAEE--LLSPMADKSRYTGHLIDFNVRAERMGWLPSAPQLGTNPLTIAGEAEKAGMNPVDYTVKSLKEGSIRFAAEQPENGKNHPRNLFIWRSNLLGSSGKGHEFMLKYLLGTEHGIQGKDLGQQGGVKPEEVDWQDNGLEGKLDLVVTLDFRLSSTCLYSDIILPTATWYEK--DDMNTSDMHPFIHPLSA-AVDPAWEAKSDWEIYKAIAKKFSEVCVGHLGKETDIVTLPIQHDSAAELAQPLDVKDWKKGECDLIPGKTAPHIMVVERDYPATYERFTSIGPLMEKIGNGGKGIAWNTQSEMDLLRKLNYTKAEGPAKGQPMLNTAIDAAEMILTLAPETNGQVAVKAWAALSEFTGRDHTHLALNKEDEKIRFRDIQAQPRKIISSPTWSGLEDEHVSYNAGYTNVHELIPWRTLSGRQQLYQDHQWMRDFGESLLVYRPPIDTRSVKE-------------------V---------------------I------GQKSNGNQEKALNFLTPHQKWGIHSTYSDNLLMLTLG---------------RGGPVVWLSEADAKDLGIADNDWIEVFNS-----------------NGALTARAVVSQRVPAGMTMMYHAQERIVN--------LPGSEI--------TQQRGGIHNSVTRITPKPTHMIGGYAHLAY-------G--FNYYGTVGSNRDEFVVVRKMKNIDWL-------------------------------------"
              },
              "coverage": 0.7780634164810181,
              "description": "Respiratory nitrate reductase 1 alpha chain",
              "found_by": "HHblits",
              "gmqe": 0.42565226554870605,
              "method": "X-RAY DIFFRACTION",
              "offset": 28,
              "oligo_state": "monomer",
              "qualified_name": "3ir5.1.A",
              "resolution": 2.299999952316284,
              "sequence_identity": 24.118942260742188,
              "sequence_similarity": 0.3240085244178772,
              "short_method": "X-ray",
              "title": "Crystal structure of NarGHI mutant NarG-H49C"
            }
          ]
        }
      ],
      "target_sequence": "SDLSRRELLKRAVVVGTGAGLAELFLPAQFLSSASAQSEPQAVAIANPLAQMPDRSWERIYRDQFAEEDSFVFTCAPNDTHNCLLRAHVKNGVIVRISPTYGYGKATDLAGNQASHRWDPRICQKGLILGRRIYGDRRVKAPMIRKGFKEWADAGFPRHDDGTPRADMEKRGYDEWLQIPWDEALAIAAKTLQNVAETYKGEDGAGKLLEQGYEPAMVEAMHGAGVQAIKMRGGMPLLGAGRVFGFYRFANMLALLDGKLRPEAPPEEIVGSRAFDNYAWHTDLPPGHPMVSGSQTVDFDLFAAEHSKLLVLIGMNWICTKMPDAHWIGDARLKGTRVVVISADYMPTANKADEIVILRPGTDTAFLLGVARELITKKLYDRDAVIQRTDLPLLVRLDTGERLSARDVFEGYRQAPLENYVALKTEEELAAPPSPPFTADKQVVPTELREEWGDFVYWDRATNGPAAVNRDEIGAKFAGDPALLGAFDVTLVDGTNVKARTAFSLLKEYLDENFDVQTTSEVCNVDPAAVRSLARQLAANKGNALLAAGMGPNHYFNADLFGRVHFLVAALTDNIGHFSGNVGSYAGNYRGSLFQAMGQWIAENPFDQEADLTKPARVKRYFKSESAHYWNYGDRPLVSPSEIITGKSHMPTPTKLIWFGNSNSLLGNAKWSFDVVKNTLPKQDAVFCNEWHWTSSCEYSDLVFPADSWAEFKLPDMTASCTNPFLLAFPKTPLARIHNTRSDYEILAGVAAALADLVDEPRMKTYWKGILDGDPTPYLQRVLSGSNATRGILYEDLHASSAKGVPLLMNARTYPRHAGWEQRQEDKPWYTPTGRLEFYRPEPEWQAAGESLPIWREPVDATFYEPNAILANSKHPSINPRAPEDYGVPESQMDVETRQYRNVVRTWQELKLSKHPLTEKDPAYRFVFQTPKYRWGAHSTAVDSDWIAMLFGPFGDPYRRDSRTPWTGEAYAEINPRDAKELGLKDGDYIWLDADPEDRPYRGADSSDEFYDVARAMMRVRIYSGMPRRVIRTWFNMYAATPGTVQAQKDVPGGPAQNQDTGYVALFRHGSHQSGTRAYLRPTQMTDSMNRKAYFGQTIGKGFEADVHSPSGAPKEGYVKVEKAEDGGDEGVGEWRPVTLGLRPDDPSEAMQAYLAGEFVTRKRKGS",
      "target_sequence_annotations": {
        "psipred": "CCCCHHHHHHHHHHHHHHHHHHHHHHHHHHHCCCCCCCCCHHHHHCCCCCCCCCCCCHHHHHCCCCCCCEEEEEECCCCCCCCEEEEEEECCEEEEEEECCCCCCCCCCCCCCCCCCCCCCCCCCHHHHHHHHCCCCCCCCCEEECCCCCCCCCCCCCCCCCCCCCCCCCCCCCCEEECCHHHHHHHHHHHHHHHHHHHCCCCCCCCCCCCCCCHHHHHHHHCCCCCEEEECCCCCCCCCCCHHHHHHHHHHHHHHCCCCCCCCCCCCEECCCCCCCCCCCCCCCCCCCCCCCCCCCCCCHHHHHCCCCEEEECCCCCCCCCHHHHHHHHHHHCCCEEEEECCCCCCCCCCCCEEEEECCCCHHHHHHHHHHHHHHCCCCCCHHHHCCCCCCEEEEECCCCCCCHHHHCCCCCCCCCCCCCCCCCCCCCCCCCCCCCCCCCCCCCCCCCCCCCCCEEEECCCCCCCCCCCCCCCCCCCCCCCEEEEEEEEECCCCEEEEECHHHHHHHHHCCCCCHHHHHHHCCCCHHHHHHHHHHHHHCCCCEEEEECCCCCCCCHHHHHHHHHHHHHHHHHCCCCCCCCCCCCCCCCCCCCCCCCCCCCCCCCCCCCCCCCCHHHHHHHHHCCCCHHHCCCCCCCCCCHHHHCCCCCCCCCCEEEEEECCCCCCCCCCCCHHHHHHHCCCCCEEEEECCCCCCCCCCCCEECCCCCCCEEECCCCCCCCCCCEEEEECCCCCCCCCCCCCHHHHHHHHHHHHHHHCCCCCHHHHHCCCCCCCCHHHHHHHHHCCCCCCCCCHHHHHHCCCCCCCCCCCCCCCCCCCCCCCCCCCCCCCCCCCCEEEECCCHHHHHCCCCCCCCCCCCCCCCCCCCCCCCCCCCCCCCCCCCCCCCCCCCCCCCCCCCHHCCCCCHHHHHCCCCCCCCCCCCCEEEEECCCCCCCEEEECCCCHHHHHHCCCCCCCCCCCCCCCCCCCCEEECCHHHHHHCCCCCCCEEEEECCCCCCCCCCCCCCCCCCEEEEEEEEEEECCCCCCCEEEEEECCCCCCCCCCCCCCCCCCCCCCCCCCCCCCCCCCCCCCCCCCCCCCCCEECCCCCCCCCCCCCCCCCCCCCCCCCCCCCCCEEEEEEECCCCCCCCCCEEEECCCCCCCCCCCHHHHHHHCCCEEEEEECCC"
      }
    }
  ]
}
