# Supplementary material for: Metabolic capacity is maintained despite shifts in microbial diversity in estuary sediments
Source: ISME Commun. 2025 Oct 11;5(1):ycaf182. doi: 10.1093/ismeco/ycaf182 (PMC12687941; doi:10.1093/ismeco/ycaf182)
Supplement: Supplementary_Data_1_ycaf182 [file supplementary_data_1_ycaf182.zip › SWISS-MODEL/4_1_Jan_SF_Bin18_scaffold_700_c1_62709776_1/models/02/report.json]

{"modelling":{"id":"c59eff01adf4f9d47d529069ec57edeb979e896a","trg_seq":"SDLSRRELLKRAVVVGTGAGLAELFLPAQFLSSASAQSEPQAVAIANPLAQMPDRSWERIYRDQFAEEDSFVFTCAPNDTHNCLLRAHVKNGVIVRISPTYGYGKATDLAGNQASHRWDPRICQKGLILGRRIYGDRRVKAPMIRKGFKE-WADAGFP---------R-HD-DGTPRADMEKRGYDEWLQIPWDEALAIAAKTLQNVAETYKGEDGAGKLLEQGYEPAMVEAMHGAGVQAIKMRGGMPLLGAGRVFGFYRFANMLALLDGKLRPEAPPEEIVGSRAFDNYAWHTDLPPGHPMVSGSQTVDFDLFAAEHSKLLVLIGMNWICTKMPDAHWIGDARLKGTRVVVISADYMPTANKADEIVILRPGTDTAFLLGVARELITKKL------YDRDAVIQRTDLPLLVRLD-------TGERLSARDVFEGYRQAPL--ENYVALKTEEELAAPPSPPFTADKQVVPT-ELREEWGDFVYWDR-----ATNGPAAVNR------DE----IGAKFA-----------GDPALLG---AFDVTLVDGTNVKARTAFSLLK------------------EYLDENFDVQTTSEVCNVDPAAVRSLARQLAANK----GNALLAAGMGPNHYFNADLFGRVHFLVAALTDNIGHFSGNVGSYAGNYRGSLFQAMGQ--------------------------WIAENPFDQEADLTKPA-RVKRYFK--------SESAHYW----NYGDRPL----------V-----SPSEIITGKS--------HMPTPTKLIWFGNSNSLLGNAKWSFDV------------------------------VKNTLPKQDAVFCNEWHWTSSCEYSDLVFPADSWAEFKLPDMTASCTNPFLLAFPKTPLARIHNTRSDYEILAGVAAALADLVDEP------------------------RMKTYWKGILD---G------------------------------------------DPTPYLQ-------------------------RVLSGSNATRGI----LYEDLHASSA-----------KGVPLLMNA------------------RTYPRHAGWEQRQEDKPWYTPTGRLEFYRPEPEWQAAGESLPIWREPVDATFYEPNAILANSKHPSINPRAPEDYGVPESQMDVETRQYRNVVRTWQELKLSKHPLTEKDPAYRFVFQTPKYRWGAHSTAVDSDWIAMLFGPFGDPYRRDSRTPWTGEAYAEINPRDAKELGLKDGDYIWLDADPEDRPYRGADSSDEFYDVARAMMRVRIYSGMPRRVIRTWFNMYAATPGTVQAQKDVPGGPAQNQDTGYVALFRHGSHQSGTRAYLRPTQMTDSMNRKAYFGQTIGKGFEADVHSPSGAPKEGYVKVEKAEDGGDEGVGEWRPVTLGLRPDDPSEAMQAYLAGEFVTRKRKGS","tpl_seq":"-----------------------------------------------------NRDWEDGYRQRWQHDKIVRSTCGVNCTGSCSWKIYVKNGLVTWETQQTDYPR-----TRPDLPNHEPRGCPRGASYSWYLYSANRLKYPMMRKRLMKMWREAKALHSDPVEAWASIIEDADKAKSFKQARGRGGFVRSSWQEVNELIAASNVYTIKNYGPDR----VAG----------FSPIPAMSM-----------VSYASGARYLS-----------------LIGGTCLSFYDWYCDLPPASPQTWGEQTDVPESADWYNSSYIIAWGSNVPQTRTPDAHFFTEVRYKGTKTVAVTPDYAEIAKLCDLWLAPKQGTDAAMALAMGHVMLREFHLDNPSQYFTDYVRRYTDMPMLVMLEERDGYYAAGRMLRAADLVDALGQENNPEWKTVAFNT-------------NGEMVAPNGSIGFRWGEKGKWNLEQRDGKTGEETELQLSLLGSQDEIAEVGFPYFGGDGTEHFNKVELENVLLHKLPVKRLQLADGSTALVTTVYDLTLANYGLERGLNDVNCATSYDDV-KAYTPAWAEQITGVSRSQIIRIAREFADNADKTHGRSMIIVGAGLNHWYHLDMNYRGLINMLIFCGCVGQSGGGWAHYVGQEKLRPQTGWQPLAFALDWQRPARHMNSTSYFYNHSSQWRYETVTAEE--LLSPMADKSRYTGHLIDFNVRAERMGWLPSAPQLGTNPLTIAGEAEKAGMNPVDYTVKSLKEGSIRFAAEQPENGKNHPRNLFIWRSNLLGSSGKGHEFMLKYLLGTEHGIQGKDLGQQGGVKPEEVDWQDNGLEGKLDLVVTLDFRLSSTCLYSDIILPTATWYEK--DDMNTSDMHPFIHPLSA-AVDPAWEAKSDWEIYKAIAKKFSEVCVGHLGKETDIVTLPIQHDSAAELAQPLDVKDWKKGECDLIPGKTAPHIMVVERDYPATYERFTSIGPLMEKIGNGGKGIAWNTQSEMDLLRKLNYTKAEGPAKGQPMLNTAIDAAEMILTLAPETNGQVAVKAWAALSEFTGRDHTHLALNKEDEKIRFRDIQAQPRKIISSPTWSGLEDEHVSYNAGYTNVHELIPWRTLSGRQQLYQDHQWMRDFGESLLVYRPPIDTRSVKE-------------------V---------------------I------GQKSNGNQEKALNFLTPHQKWGIHSTYSDNLLMLTLG---------------RGGPVVWLSEADAKDLGIADNDWIEVFNS-----------------NGALTARAVVSQRVPAGMTMMYHAQERIVN--------LPGSEI--------TQQRGGIHNSVTRITPKPTHMIGGYAHLAY-------G--FNYYGTVGSNRDEFVVVRKMKNIDWL-------------------------------------","pdb_id":"3ir5","chain":"A","method":"X-RAY DIFFRACTION","short_method":"X-ray","coverage":0.7780634164810181,"resolution":2.299999952316284,"description":"Respiratory nitrate reductase 1 alpha chain","seq_sim":0.3240085244178772,"assembly_id":1,"score":1.1779594421386719,"pred_lddt":0.42565226554870605,"seq_id":24.118942260742188,"found_by":"HHblits","oligo_state":"monomer","comment":"e_value=4e-112, p_value=3e-116, score=1117.3, ss_score=76.9, prob=100, gmqe_dist_const=0.7308943271636963, gmqe_reduced=0.27620601654052734, gmqe_cb_packing=0.018418390303850174, gmqe_torsion=0.1252571940422058, gmqe_ss_agreement=0.4240376949310303, gmqe_coverage=0.7780634164810181, gmqe_seq_id=24.118942260742188, gmqe_seq_sim=0.3240088224411011, gmqe_n_insertions=19, gmqe_n_deletions=30, gmqe_seqres_length=1167, gmqe_seqres_coverage=0.778063410454156, gmqe_profile_aln_score=1117.3, gmqe_avg_entropy=2.1326241493225098","offset":28,"starttime":"29-03-23 (20:59:03)","QMean":{"global_scores":{"qmean4_norm_score":0.543541277107675,"qmean4_z_score":-6.288941654064191,"qmean6_norm_score":0.5551973662939385,"qmean6_z_score":-4.913593756714987,"interaction_norm_score":-0.00832350242777882,"interaction_z_score":-3.1388438569509183,"cbeta_norm_score":-0.002574874333806096,"cbeta_z_score":-3.1284116568979456,"packing_norm_score":-0.21217041476928009,"packing_z_score":-2.89530545795431,"torsion_norm_score":0.18018847174509814,"torsion_z_score":-4.635325434476654,"ss_agreement_norm_score":0.4494135823454699,"ss_agreement_z_score":-1.6487651381978135,"acc_agreement_norm_score":0.6629526462395543,"acc_agreement_z_score":-0.507152984814218,"avg_local_score":0.5062648242287464,"avg_local_score_error":0.053},"local_scores":{"A":[null,null,null,null,null,null,null,null,null,null,null,null,null,null,null,null,null,null,null,null,null,null,null,null,null,null,null,null,null,null,null,null,null,null,null,null,null,null,null,null,null,null,null,null,null,null,null,null,null,null,null,null,null,0.4825088736894007,0.5628704558047922,0.7703893585873517,0.6320430871199842,0.7179400601288202,0.6505378788824886,0.7627126265978603,0.677965684367049,0.6439894092327422,0.6447395498189614,0.6267456726452378,0.6480763033300424,0.7252553327579483,0.6799800087710377,0.653935717323366,0.6508101392111666,0.64545864177009,0.6373346481321737,0.6433463503704127,0.629760499260245,0.6476264180814526,0.6648046790678388,0.5007450157890141,0.674152588425777,0.6261462501713491,0.6751014949452142,0.7190683001321597,0.5695503815585146,0.6142060638910491,0.6686884666748026,0.6705736364957228,0.6854388853030948,0.6197194053420636,0.6569112356599077,0.6667999595828502,0.7163829931365313,0.6692105881349699,0.664955429576348,0.7212380821174613,0.7418533551411045,0.6603447653621982,0.7013110458161,0.6283989983012078,0.6941119896592358,0.717002574711341,0.6865857784416877,0.6326013147901062,0.45074464727274954,0.4481293554371319,0.34598045245397707,0.2998239369408644,0.308252043138398,0.22373367312331313,0.3083121520839065,0.23904105099746667,0.2691202504708522,0.3867830289505803,0.4360097449502711,0.3772470078372707,0.3614616066824865,0.4428338925598297,0.4261340364015878,0.3538356973562411,0.5478337905734529,0.5278279065618846,0.5855543289540074,0.6179973419790141,0.6369693427343829,0.7318855581968959,0.7318048132551986,0.7084169123802803,0.6579916655052047,0.6945961680186822,0.672484168838415,0.7058432751837801,0.7191502455220353,0.6984004261867526,0.6465843866529046,0.5879197961677438,0.6488233564422478,0.6022613653158128,0.7091959737327256,0.6836523552424657,0.632057973277052,0.7121074928119876,0.7930234518337523,0.7785983754934602,0.8639933357063395,0.8411867412748527,0.7886469397910997,0.751131337075392,0.6596525381209045,0.597398900760006,0.5269648033162165,0.4859520773302559,0.471295241321855,0.42398099996208843,0.4179074517799699,0.4291693603927287,0.3186153608849966,0.48125825987431675,0.5280545131579165,0.4259626490950919,0.3136504218778825,0.3616627039413152,0.3552388509090202,0.3516059071544914,0.4074085715459366,0.4252523054637696,0.36658425481658957,0.39439143250046266,0.3576176731752425,0.43796274948446373,0.503725918367578,0.5735092655009746,0.39108207804879414,0.42509131082646057,0.5516078259615178,0.616024248924926,0.5112497539471622,0.49722050909607773,0.6294243851013466,0.6946171998548208,0.7491501685847795,0.7651906118264417,0.7734270616722596,0.7960400117817654,0.7664622524575202,0.8032278646238156,0.7609739946219038,0.8217954077192262,0.7868956711673849,0.7975291808772421,0.717780881585929,0.7112330806491711,0.7387051584393796,0.6893537398293444,0.6448817354091866,0.5592750246985088,0.5548360840134489,0.5525797920036132,0.52192384976788,0.4771565557107604,0.49365496611604515,0.31223280144185894,0.2716478570205381,0.24513424841454934,0.2574121833412451,0.29579917075784645,0.24438926887937412,0.24165868329658904,0.22225571309814743,0.2681618157134758,0.26065445770108847,0.33868253061408904,0.36828478959611133,0.2665432485779379,0.25451219842970824,0.2511292091881837,0.23488733030920114,0.18109153341352274,0.14839620338509293,0.17109438607196262,0.19436948480322638,0.20387119401167333,0.24527440383211835,0.4353440933206628,0.3956767341532699,0.4702722668419886,0.48893986730845185,0.4325869986769336,0.3850503421582615,0.40174396442118815,0.3766703561785303,0.39908100093102045,0.38977222819379476,0.2779528255910648,0.21502091094371606,0.1816243078413728,0.24319833237797153,0.24271646003629413,0.19771156189125794,0.22300507952453744,0.25303861032661,0.2754211061553128,0.261344009484388,0.2486582783853194,0.44740105154706317,0.4835985823712705,0.4760797007038545,0.3488324915626197,0.5033592713710772,0.43230824151387204,0.40830814729493303,0.34589816028823295,0.3899284433818079,0.37033496256414444,0.3137086402271741,0.22493949153142614,0.2486575933438659,0.25872750624034163,0.22984058446144257,0.21181645111310382,0.2500084491846285,0.24742195918332938,0.300060988775452,0.2596450587035223,0.2621656620601228,0.2606868831091471,0.26307771457689955,0.2700466580232178,0.27975050092077325,0.24702817621285794,0.24300957358985462,0.29234857048798885,0.3009266878320791,0.4206449224655803,0.34858082746028063,0.365786717555166,0.2988783918536609,0.3852169344931417,0.38440668230237474,0.4067393376874146,0.47644483435627794,0.5699452070544322,0.6693393625474903,0.4774153554913667,0.6347548508389899,0.7249024509872215,0.7364950835742455,0.7046475374979222,0.6985522398967601,0.5664983565409415,0.7352063456096064,0.7006664325202416,0.6928652732632328,0.6866062790929263,0.7300327758014648,0.707476934315194,0.6501237499438521,0.6267571671457143,0.5645412355748527,0.6506971389161837,0.5381771995799626,0.646927314211638,0.6585963062917979,0.6985097185789949,0.7221724978800351,0.6367959530041375,0.7117645479319176,0.7634141472865632,0.6363950497531966,0.6477609970244326,0.7585015229093437,0.7417047060648115,0.7760323398975807,0.7891651233044621,0.8340779197288387,0.8147664238532285,0.8001423499331309,0.7038086741740306,0.7523994223002686,0.752935817381466,0.719309202776188,0.6816239765123754,0.6464335695807935,0.6743036604291668,0.6921041205313677,0.7077642417581376,0.7638664317073093,0.7345736151670678,0.7440489616340447,0.7035435640488092,0.6767345877966331,0.7387130878892216,0.7797596518280366,0.6770998003974127,0.6370718806129677,0.6085371442537078,0.7273023367305219,0.7073128656504174,0.7120215403004435,0.7209950560059941,0.7116244194223165,0.8062230052515855,0.8283137061339365,0.8327479161201011,0.7877578533431039,0.7789593878679545,0.7865027734162737,0.7279955364978153,0.7234602797890926,0.7330023038501082,0.7024331399408958,0.751082925638503,0.7902334597326748,0.6936897698236499,0.6709595035002811,0.7981782859680935,0.7832096553505131,0.7349038035865392,0.7528005007830417,0.7739002681189754,0.7221453018731068,0.7492727471787539,0.6995853995676468,0.740123455155938,0.7762841270703961,0.7684023989982799,0.7870425470400663,0.7589581159194516,0.765709192516822,0.7754280833977483,0.793114909849961,0.7210958922378603,0.7430798132943394,0.7983240464613307,0.7477679254948898,0.5957351666885813,0.6923256657611013,0.7219300494716914,0.6411700194085679,0.6262845525199006,0.6419458383138906,0.5552636025354412,0.27803332898968625,0.17358917771463842,0.2684070939470415,0.5791380142938629,0.6457851087462619,0.6899459635225706,0.6393198559414938,0.6037438844269121,0.580252045847633,0.6611950013241646,0.7331319198479899,0.7458071633158717,0.6991721368687221,0.6498524267016612,0.6704582890881554,0.6499678178969408,0.7019756055600956,0.6404904611161807,0.5605862552085992,0.5980699885874049,0.6057853399093788,0.7221293781560072,0.6406952275790924,0.6123362616740933,0.6607049094822599,0.5873591067664852,0.5891864801240974,0.4884064835057178,0.558806461674322,0.5091098209675604,0.36538009438574237,0.44447023224766913,0.4525046300201344,0.45358349516724294,0.43177858497545757,0.3209492620957244,0.3441831507206117,0.3486368938904363,0.30775777961523065,0.4255002567328005,0.5743715766204174,0.6024593866064133,0.6281117840086542,0.6323257193492766,0.5127290103128973,0.45043950879269473,0.41333346137123017,0.31389433193877747,0.28583433467328506,0.27135906866618,0.26214245412299575,0.2622042523769451,0.2952732103602539,0.3104727418696517,0.3242194609800736,0.19417142852170977,0.16163867347554725,0.15345147021416372,0.1440979456315803,0.3093966957528844,0.4806423388842729,0.34349091346502225,0.4393125001098332,0.5083571963927446,0.592921419600635,0.6013620099789037,0.5956124314248301,0.5142679347083569,0.5884323136483948,0.5034557370951829,0.38242101011455065,0.42379604795184844,0.3907918782618733,0.290555608817872,0.3823059878080667,0.37868275409003416,0.3827601163656876,0.23712529376068076,0.18631819243990344,0.2214322848088754,0.23705505290232404,0.26963248386778027,0.5345271529898876,0.5064940175443631,0.4954484139178096,0.5385107342518836,0.5339159976255481,0.49794187371254195,0.46003132327958324,0.4304378663969519,0.4326181979373652,0.4254870036321191,0.20059307718465788,0.18771298878248438,0.23767643587889944,0.2648811570584004,0.23606317445171998,0.26680900230355,0.23444064267658876,0.3524914764764384,0.3865481474813012,0.2700764101992966,0.32264547917155517,0.2924948221278928,0.2589867207610347,0.32935488344716946,0.31624765493285023,0.4214548895857209,0.4705587950374978,0.610541119210965,0.6595574731075067,0.5993724103491694,0.5658185445874417,0.5085374204325049,0.5657583359039096,0.5996470595707454,0.6138424444541501,0.6332407276090902,0.6331005111824812,0.5704962102572096,0.6655974756809403,0.5340384710122545,0.5672334377151325,0.6545505348601037,0.5734006115683083,0.52062371146798,0.5036500583514766,0.5399742366436536,0.5035596137595253,0.27876113925080004,0.21608037590368115,0.21637869933788897,0.4124539795796526,0.387785564229971,0.5390171861885626,0.6180143942763296,0.6011999423199612,0.6015997602456253,0.6153113512531229,0.6180107286545488,0.7255991428040178,0.768061698531727,0.6943245881830401,0.6983391903605721,0.7827425678597895,0.7498910728524997,0.7025686825072864,0.6037140630097008,0.6631288982466845,0.7183634016931661,0.7068339970426848,0.78095918096075,0.657219262555914,0.6872007791186586,0.8027654477237783,0.8320479610699503,0.6882700498449028,0.7252275153004868,0.7760828416107877,0.76320493102925,0.7353850088731303,0.7342640509659274,0.5477859577065789,0.5750186874721804,0.6457836522620051,0.7922907943569516,0.7895775220489532,0.8024067958601251,0.8222580381809792,0.807153092031113,0.7798446261382824,0.7270789586616219,0.8030943315420346,0.7821543236549618,0.7423874247644288,0.7151709177202561,0.7238023823422992,0.6720465396251373,0.7033165571973674,0.7291781211989653,0.7354221496661922,0.6639722120761569,0.736403253808605,0.7745443084624793,0.6939338341231169,0.7119291392684683,0.7132924606517208,0.7544968795548921,0.7408644240374953,0.7683126310077644,0.7685645418421609,0.7571975979373057,0.699276260195514,0.7263660890935408,0.7246460083442702,0.74577261215417,0.7472981838803032,0.7755335211805807,0.6995035019933958,0.6767362416153255,0.7407238975441739,0.791134829762249,0.7587132744350691,0.7617270155412308,0.7023084832588741,0.7256341455136495,0.7501157755681758,0.7084130918406997,0.7324809033563167,0.6719980590134974,0.6485833063405025,0.332700611116337,0.26551554057954174,0.23404204674149362,0.26198009304227987,0.19375768383887867,0.1912403787126816,0.2085354828532605,0.1828004518830147,0.1675324873584935,0.1359866937953618,0.2758295972141291,0.24609628845266668,0.31672104866503314,0.481286519708275,0.562986733325876,0.5333437693864398,0.4037067042218324,0.47597807659971625,0.29112602037968427,0.4440834304169225,0.23154494038577428,0.22418742823252394,0.24056905866592054,0.2566729005662333,0.31053486749600495,0.21635448550394445,0.25158762453290046,0.17435443390032765,0.30742721338949097,0.2531735653039517,0.20085592097682042,0.1998948524741665,0.20404316385894233,0.26874475241377754,0.42372418788093746,0.3283249453116235,0.23418576958047638,0.2716493014672649,0.19051173005281563,0.21697902296836638,0.19971263081999974,0.30972263170387476,0.30405707701063106,0.3111792933957109,0.30639189981216436,0.3156661291470665,0.27683014622547386,0.28716693118765546,0.27754724801066827,0.3396259458546177,0.374876576373824,0.29363739974459924,0.3436808481710064,0.25294440434544774,0.21399132296217696,0.3407773770263579,0.34417740793866847,0.35989895471044864,0.34992057873016036,0.26330213921433077,0.26831946127960116,0.37195866798036303,0.36091223542695117,0.4024580147921984,0.4961903857018082,0.5881105093545075,0.6379229013978119,0.6941653631529037,0.5866902920269386,0.5351743103128594,0.6116323362662729,0.6119417030319715,0.4689182710639973,0.5474883452766237,0.6051510394783179,0.6374554143910115,0.45090246803039774,0.6172553002161341,0.385545129555922,0.4097422259463537,0.4235638659213497,0.27781048349631665,0.5795009849210823,0.4859140887964333,0.5993776817499646,0.575366760751893,0.5887056518681042,0.49755693375525467,0.5208033779557381,0.5679849598034086,0.64539644135232,0.5038733541818009,0.4574242550904456,0.6017403984378782,0.6272314423775628,0.706864584702303,0.7343231565903471,0.6831328103469919,0.7509271938312889,0.7763523434508868,0.7350195139209491,0.7424651862902116,0.7219466269111346,0.7116588300290674,0.7277256624370323,0.6384083357396434,0.7189405349699338,0.7310238526387993,0.6961138565694144,0.6946449714971981,0.7674510244769197,0.734113007930379,0.7752593824903954,0.8092934390479835,0.8115316199432464,0.8389417935554387,0.7755576500999296,0.6957815817367948,0.7081734242588786,0.6200235634087755,0.6712147174941135,0.6018543353014558,0.5767078308416336,0.3361103712769321,0.24571975911272576,0.34434743524887906,0.5205997733679602,0.4871600694356745,0.5766584396682841,0.6616879859080758,0.6769944553037996,0.6537052878557076,0.7058780301052134,0.6640155996022686,0.6117689297503242,0.5578778488741395,0.5567713365379677,0.5656571301903383,0.5544304489952906,0.40350119431880677,0.5172586416667694,0.4641536062363662,0.3535672297885243,0.28921794418659263,0.39219191123800123,0.6306057598700211,0.5712119519774157,0.6500284414771678,0.6625878623368295,0.7784320446630711,0.7688543979340895,0.6867537771719987,0.6724308611266979,0.6754762614620603,0.6316987629184716,0.6741511335701115,0.7544741871752989,0.6926922955016066,0.6833528599217722,0.7329093957762186,0.7429836284004027,0.6247029977100726,0.6503259750529751,0.7305560610429013,0.6656350744385171,0.5910485041644225,0.6327433790124537,0.6138764495820938,0.4315959524608279,0.4589578996210558,0.3304961972393345,0.36605746825379876,0.2394517657600827,0.2116072526343597,0.25245412249199284,0.2620786022737513,0.2180099740820136,0.1844288774517024,0.2534639713562753,0.2041376851257245,0.24855890363484207,0.22736136922353814,0.2259678049317753,0.25877310493294303,0.4982465636830037,0.3514967109707907,0.2658086093700007,0.2820698130382503,0.21407071769067032,0.24010217846506063,0.25487731420604154,0.3657571614653134,0.3824906664182828,0.40169044448495056,0.3732200501620735,0.4137565365433371,0.4173391007550349,0.4555913137369819,0.49020057192647004,0.4495299024170404,0.3908625343377982,0.3893003931835722,0.25038452962287483,0.31422097274166705,0.3606422178227794,0.47530978504365634,0.39952116155464606,0.4287006656155963,0.4502290731334872,0.4555616232001749,0.46919058815774783,0.44005963743899396,0.4258672374083734,0.4377184734513334,0.391805966890377,0.2452073425459116,0.2606531838520555,0.2566104669752297,0.22872137176748353,0.21906991207055626,0.3106606918702079,0.3321941501531025,0.29573657744844717,0.3157607900549181,0.356681991496556,0.5538505711034654,0.5394108556484338,0.6382213085288854,0.6416363333983715,0.6497469010662413,0.6034385934241856,0.5707178435468517,0.6076471250422003,0.6131287815167119,0.6230720720265006,0.5790785228216726,0.5904172973268065,0.6074823156986777,0.6393069942547226,0.6329445466444812,0.5712606946420518,0.6434795680179534,0.526928959595736,0.5809152633079829,0.6153469182047023,0.6681112430928124,0.7531807043913092,0.7268103754443376,0.7309645024900967,0.7116160539766708,0.660477588497202,0.6914115582868988,0.6299095025864453,0.6318519787310402,0.5824512222074911,0.5704640714053573,0.5815090844581698,0.6000377458209463,0.6264505861420844,0.6433280781031256,0.6671738120754547,0.7033554465681655,0.6983594940346429,0.7197116668328097,0.6589069349821451,0.5740340450489353,0.6299074107954783,0.6309238590011631,0.5667634665902392,0.5972017814463264,0.4229786943056235,0.39176816622298927,0.3817109238622292,0.3975947467025416,0.4410023946278698,0.39085662351349926,0.24453434567136167,0.21012751717025,0.2583149602237389,0.24670273753533872,0.20708796177509275,0.17378459144490577,0.17262036761696387,0.3041274447064286,0.20459298028804074,0.23120779947540537,0.2510017731742613,0.17990655008202913,0.1672234871890395,0.1805197866837489,0.12372010786037052,0.25162867613287393,0.17855621767572188,0.1911199115758011,0.20103820998785546,0.22805467838685956,0.20494509267720085,0.27190145273246125,0.3325469661773565,0.283605124048691,0.283002030188833,0.2965466933751703,0.2562561805907263,0.2706607686901878,0.24768453902894566,0.289675133399234,0.1941879952963697,0.1802097368749801,0.192383194371666,0.20228050667756817,0.1623288722237458,0.19083116274174616,0.22149745124455408,0.18099947734236843,0.19342749154014138,0.18383301921424788,0.19881200597068063,0.17813958327226914,0.22818646391855957,0.21163477949702741,0.21568142778476657,0.24705732530344426,0.30408504148497073,0.3242790880820465,0.2527015337226193,0.2941649601734342,0.2783465166699969,0.3145262433601736,0.32374172378935395,0.40502888869811904,0.44225748423680394,0.5037128350434036,0.4798415313373884,0.3543542750258183,0.34575510681678207,0.43016684063466554,0.6788925740871795,0.7048650808494834,0.6745282608423914,0.7512440976211484,0.7580731590290145,0.7625130383236666,0.6782709973467168,0.5965294464892937,0.5657878524857554,0.5794646905088385,0.5918850259455792,0.6281972060035541,0.6423713117132664,0.633440446149302,0.6269071737769214,0.6438622788102253,0.6365469121090529,0.5693976898438307,0.6635100846246548,0.6254508085325883,0.5458341291128406,0.6294638840971315,0.5429894454635067,0.48370994093270936,0.42935740704314523,0.3104667766691592,0.4806662358065037,0.3966760764132081,0.37041645043018556,0.47863052114552707,0.3136931847294645,0.26951586467228417,0.3050838644006252,0.33593499712911434,0.24825056039204918,0.31470784083560965,0.21923166104694017,0.29400691558708547,0.31624042275002723,0.32475606955608666,0.28310269693134915,0.41062561688844973,0.5052509165397295,0.4329707595836341,0.5683908601613763,0.6161259574197936,0.7541703404048,0.7373035310443202,0.8013275356683467,0.7840341012465125,0.7737452363939794,0.683762905881457,0.7771294514348434,0.768303650972455,0.7499601503310713,0.7537013056233853,0.7270937472361134,0.806356146966761,0.7539292371182517,0.7016706446371371,0.7091124406539805,0.6581702504254177,0.6682346069552838,0.5965879082267568,0.654381981922698,0.6498643722548254,0.7038176170229055,0.6073719476058799,0.5605553360218142,0.35912934131565033,0.30833050274046825,0.29630489758460676,0.20907941275379446,0.20214815957679286,0.19006424943522687,0.18032012946546705,0.2128876497505703,0.27834385893670033,0.2881917887959401,0.3274961792790139,0.3334946977106745,0.5012837680100805,0.29159644857096156,0.29811636550722137,0.23519604068123087,0.2673683933705517,0.1931333553996601,0.4193052921266912,0.47697467978129,0.48020751426172836,0.6176143776186884,0.5501744066442257,0.5805993498949599,0.5788201310583658,0.7130719692768672,0.6735822234558453,0.6793618922486163,0.6263886476544718,0.6871004581789785,0.7298655630490459,0.6669280567654136,0.7133453580089137,0.6240915735172707,0.6535785920215184,0.763449709857198,0.7862704946276279,0.7287503042545566,0.7117765209295527,0.6727194447524697,0.6960481089998842,0.6221825005285988,0.5559132086044185,0.4368767976993796,0.4458045363440327,0.41387863901356037,0.3592435930649477,0.4116090908475546,0.24987411173423096,0.2626764414792767,0.26076104188181914,0.2259781784334953,0.2420361348413191,0.274325744534931,0.29519401046484983,0.3094575623935598,0.3282543363693953,0.5015943988153442,0.5789573990331754,0.5261502118353001,0.4837491677720177,0.433848233012744,0.3396555499553609,0.3194372887740023,0.1641031039060477,0.15676287127206506,0.1614929765696769,0.26848248779340106,0.15407956654799204,0.1544716956599523,0.28418926171339937,0.3610851256658847,0.3451430422358193,0.36477753392849954,0.47034057504659327,0.5559550964364629,0.6065041892070898,0.6598618747020066,0.6278555359397345,0.6179187358397564,0.6458963016729938,0.6364004250016699,0.5085098808315041,0.5787959963810594,0.4429498589768536,0.5705523302057275,0.5085578558887582,0.5235278871654638,0.43298167467974324,0.5483079671377029,0.5081878359131407,0.5369491120556191,0.36770545997272164,0.3174868173162866,0.3672407915110569,0.4828372743619111,0.47326029431293515,0.4348571763984531,0.37695294061687834,0.3171865922894304,0.21561251715377525,0.23223288879029907,0.27223705624989886,0.2509770760826414,0.17249817780189441,0.17563952165159696,0.16770889148319096,0.232307028534901,0.15284828316731702,0.17786543933767188,0.3175882905197967,0.3208718919166062,0.41367387983072584,0.4982593501176148,0.5384546727824362,0.5770362496299335,0.6097475142717059,0.589885008354669,0.6493171084315029,0.6339657606868802,0.6595560250172623,0.5780474411379645,0.6610725686848316,0.6264786710059967,0.6555491027403549,0.6208887836509541,0.7046330352839023,0.6714519320624932,0.6393488388301285,0.541958476532175,0.40325194523908525,0.31280912904023894,0.39242127434406854,0.4304922427297251,0.4672311205503247,0.39430434722529056,null,null,null,null,null,null,null,null,null,null,null,null,null,null,null,null,null,null,null,null,null,null,null,null,null,null,null,null,null,null,null,null,null,null,null,null,null]},"qmean_version":"4.3.0"},"title":"Modelling","endtime":"29-03-23 (21:01:07)","mod_engine":["ProMod3"],"ProMod3":{"version":"3.2.1"},"ProMod":null,"MODELLER":null,"SPDBV":null}}
