# Supplementary material for: Metabolic capacity is maintained despite shifts in microbial diversity in estuary sediments
Source: ISME Commun. 2025 Oct 11;5(1):ycaf182. doi: 10.1093/ismeco/ycaf182 (PMC12687941; doi:10.1093/ismeco/ycaf182)
Supplement: Supplementary_Data_1_ycaf182 [file supplementary_data_1_ycaf182.zip › SWISS-MODEL/4_1_Jan_SF_Bin18_scaffold_700_c1_62709776_1/models/02/coords.js]

let model_02=`ATOM      1  N   ASP A  54     126.092 143.409  97.495  1.00  0.48           N  
ATOM      2  CA  ASP A  54     124.800 142.671  97.566  1.00  0.48           C  
ATOM      3  C   ASP A  54     124.987 141.260  96.984  1.00  0.48           C  
ATOM      4  O   ASP A  54     126.019 140.989  96.375  1.00  0.48           O  
ATOM      5  CB  ASP A  54     123.719 143.544  96.879  1.00  0.48           C  
ATOM      6  CG  ASP A  54     122.427 142.786  96.972  1.00  0.48           C  
ATOM      7  OD1 ASP A  54     121.828 142.566  95.906  1.00  0.48           O  
ATOM      8  OD2 ASP A  54     122.175 142.202  98.053  1.00  0.48           O  
ATOM      9  N   ARG A  55     124.000 140.368  97.199  1.00  0.56           N  
ATOM     10  CA  ARG A  55     123.874 139.028  96.666  1.00  0.56           C  
ATOM     11  C   ARG A  55     122.386 138.693  96.469  1.00  0.56           C  
ATOM     12  O   ARG A  55     121.991 137.533  96.393  1.00  0.56           O  
ATOM     13  CB  ARG A  55     124.507 137.967  97.611  1.00  0.56           C  
ATOM     14  CG  ARG A  55     126.052 137.955  97.594  1.00  0.56           C  
ATOM     15  CD  ARG A  55     126.723 137.009  98.600  1.00  0.56           C  
ATOM     16  NE  ARG A  55     126.335 135.618  98.236  1.00  0.56           N  
ATOM     17  CZ  ARG A  55     126.388 134.549  99.037  1.00  0.56           C  
ATOM     18  NH1 ARG A  55     125.761 133.454  98.625  1.00  0.56           N  
ATOM     19  NH2 ARG A  55     127.038 134.559 100.190  1.00  0.56           N  
ATOM     20  N   SER A  56     121.489 139.700  96.359  1.00  0.77           N  
ATOM     21  CA  SER A  56     120.045 139.481  96.252  1.00  0.77           C  
ATOM     22  C   SER A  56     119.606 138.824  94.951  1.00  0.77           C  
ATOM     23  O   SER A  56     118.598 138.117  94.900  1.00  0.77           O  
ATOM     24  CB  SER A  56     119.248 140.798  96.433  1.00  0.77           C  
ATOM     25  OG  SER A  56     119.485 141.716  95.373  1.00  0.77           O  
ATOM     26  N   TRP A  57     120.414 139.003  93.884  1.00  0.63           N  
ATOM     27  CA  TRP A  57     120.241 138.462  92.543  1.00  0.63           C  
ATOM     28  C   TRP A  57     120.076 136.940  92.506  1.00  0.63           C  
ATOM     29  O   TRP A  57     119.358 136.394  91.673  1.00  0.63           O  
ATOM     30  CB  TRP A  57     121.416 138.906  91.613  1.00  0.63           C  
ATOM     31  CG  TRP A  57     122.733 138.162  91.808  1.00  0.63           C  
ATOM     32  CD1 TRP A  57     123.752 138.385  92.693  1.00  0.63           C  
ATOM     33  CD2 TRP A  57     123.033 136.917  91.148  1.00  0.63           C  
ATOM     34  NE1 TRP A  57     124.662 137.349  92.642  1.00  0.63           N  
ATOM     35  CE2 TRP A  57     124.232 136.432  91.707  1.00  0.63           C  
ATOM     36  CE3 TRP A  57     122.347 136.193  90.173  1.00  0.63           C  
ATOM     37  CZ2 TRP A  57     124.764 135.213  91.303  1.00  0.63           C  
ATOM     38  CZ3 TRP A  57     122.886 134.966  89.764  1.00  0.63           C  
ATOM     39  CH2 TRP A  57     124.078 134.480  90.321  1.00  0.63           C  
ATOM     40  N   GLU A  58     120.717 136.216  93.450  1.00  0.72           N  
ATOM     41  CA  GLU A  58     120.705 134.771  93.586  1.00  0.72           C  
ATOM     42  C   GLU A  58     119.316 134.163  93.774  1.00  0.72           C  
ATOM     43  O   GLU A  58     119.113 132.964  93.583  1.00  0.72           O  
ATOM     44  CB  GLU A  58     121.502 134.380  94.844  1.00  0.72           C  
ATOM     45  CG  GLU A  58     123.015 134.671  94.838  1.00  0.72           C  
ATOM     46  CD  GLU A  58     123.628 134.289  96.176  1.00  0.72           C  
ATOM     47  OE1 GLU A  58     124.852 134.517  96.340  1.00  0.72           O  
ATOM     48  OE2 GLU A  58     122.918 133.755  97.076  1.00  0.72           O  
ATOM     49  N   ARG A  59     118.304 134.986  94.135  1.00  0.65           N  
ATOM     50  CA  ARG A  59     116.901 134.601  94.140  1.00  0.65           C  
ATOM     51  C   ARG A  59     116.429 134.099  92.786  1.00  0.65           C  
ATOM     52  O   ARG A  59     115.682 133.133  92.722  1.00  0.65           O  
ATOM     53  CB  ARG A  59     115.988 135.764  94.589  1.00  0.65           C  
ATOM     54  CG  ARG A  59     116.182 136.169  96.062  1.00  0.65           C  
ATOM     55  CD  ARG A  59     115.288 137.348  96.455  1.00  0.65           C  
ATOM     56  NE  ARG A  59     115.611 137.683  97.882  1.00  0.65           N  
ATOM     57  CZ  ARG A  59     115.107 138.739  98.532  1.00  0.65           C  
ATOM     58  NH1 ARG A  59     115.485 138.983  99.786  1.00  0.65           N  
ATOM     59  NH2 ARG A  59     114.232 139.553  97.954  1.00  0.65           N  
ATOM     60  N   ILE A  60     116.938 134.665  91.667  1.00  0.76           N  
ATOM     61  CA  ILE A  60     116.567 134.284  90.307  1.00  0.76           C  
ATOM     62  C   ILE A  60     116.658 132.780  90.065  1.00  0.76           C  
ATOM     63  O   ILE A  60     115.722 132.173  89.552  1.00  0.76           O  
ATOM     64  CB  ILE A  60     117.440 135.041  89.294  1.00  0.76           C  
ATOM     65  CG1 ILE A  60     117.114 136.554  89.335  1.00  0.76           C  
ATOM     66  CG2 ILE A  60     117.279 134.488  87.855  1.00  0.76           C  
ATOM     67  CD1 ILE A  60     118.166 137.425  88.632  1.00  0.76           C  
ATOM     68  N   TYR A  61     117.762 132.122  90.481  1.00  0.68           N  
ATOM     69  CA  TYR A  61     117.880 130.672  90.442  1.00  0.68           C  
ATOM     70  C   TYR A  61     117.019 129.934  91.461  1.00  0.68           C  
ATOM     71  O   TYR A  61     116.406 128.918  91.137  1.00  0.68           O  
ATOM     72  CB  TYR A  61     119.355 130.216  90.580  1.00  0.68           C  
ATOM     73  CG  TYR A  61     120.100 130.519  89.307  1.00  0.68           C  
ATOM     74  CD1 TYR A  61     121.189 131.407  89.289  1.00  0.68           C  
ATOM     75  CD2 TYR A  61     119.713 129.893  88.108  1.00  0.68           C  
ATOM     76  CE1 TYR A  61     121.870 131.669  88.090  1.00  0.68           C  
ATOM     77  CE2 TYR A  61     120.384 130.169  86.906  1.00  0.68           C  
ATOM     78  CZ  TYR A  61     121.463 131.058  86.902  1.00  0.68           C  
ATOM     79  OH  TYR A  61     122.152 131.343  85.708  1.00  0.68           O  
ATOM     80  N   ARG A  62     116.918 130.428  92.716  1.00  0.64           N  
ATOM     81  CA  ARG A  62     116.112 129.816  93.769  1.00  0.64           C  
ATOM     82  C   ARG A  62     114.639 129.726  93.401  1.00  0.64           C  
ATOM     83  O   ARG A  62     113.983 128.703  93.602  1.00  0.64           O  
ATOM     84  CB  ARG A  62     116.201 130.615  95.097  1.00  0.64           C  
ATOM     85  CG  ARG A  62     117.603 130.650  95.734  1.00  0.64           C  
ATOM     86  CD  ARG A  62     117.632 131.409  97.066  1.00  0.64           C  
ATOM     87  NE  ARG A  62     119.033 131.280  97.599  1.00  0.64           N  
ATOM     88  CZ  ARG A  62     119.948 132.257  97.643  1.00  0.64           C  
ATOM     89  NH1 ARG A  62     121.202 131.975  97.984  1.00  0.64           N  
ATOM     90  NH2 ARG A  62     119.679 133.510  97.312  1.00  0.64           N  
ATOM     91  N   ASP A  63     114.111 130.796  92.794  1.00  0.64           N  
ATOM     92  CA  ASP A  63     112.729 130.930  92.416  1.00  0.64           C  
ATOM     93  C   ASP A  63     112.398 130.073  91.184  1.00  0.64           C  
ATOM     94  O   ASP A  63     111.243 129.703  90.956  1.00  0.64           O  
ATOM     95  CB  ASP A  63     112.424 132.439  92.202  1.00  0.64           C  
ATOM     96  CG  ASP A  63     112.704 133.268  93.461  1.00  0.64           C  
ATOM     97  OD1 ASP A  63     112.809 132.685  94.572  1.00  0.64           O  
ATOM     98  OD2 ASP A  63     112.831 134.511  93.313  1.00  0.64           O  
ATOM     99  N   GLN A  64     113.410 129.652  90.379  1.00  0.63           N  
ATOM    100  CA  GLN A  64     113.248 128.579  89.398  1.00  0.63           C  
ATOM    101  C   GLN A  64     113.109 127.210  90.053  1.00  0.63           C  
ATOM    102  O   GLN A  64     112.255 126.397  89.691  1.00  0.63           O  
ATOM    103  CB  GLN A  64     114.408 128.464  88.366  1.00  0.63           C  
ATOM    104  CG  GLN A  64     114.766 129.746  87.580  1.00  0.63           C  
ATOM    105  CD  GLN A  64     113.544 130.591  87.217  1.00  0.63           C  
ATOM    106  OE1 GLN A  64     112.612 130.138  86.550  1.00  0.63           O  
ATOM    107  NE2 GLN A  64     113.537 131.859  87.684  1.00  0.63           N  
ATOM    108  N   PHE A  65     113.954 126.923  91.065  1.00  0.65           N  
ATOM    109  CA  PHE A  65     113.909 125.684  91.820  1.00  0.65           C  
ATOM    110  C   PHE A  65     112.628 125.495  92.612  1.00  0.65           C  
ATOM    111  O   PHE A  65     112.076 124.399  92.620  1.00  0.65           O  
ATOM    112  CB  PHE A  65     115.129 125.504  92.759  1.00  0.65           C  
ATOM    113  CG  PHE A  65     116.352 125.166  91.951  1.00  0.65           C  
ATOM    114  CD1 PHE A  65     116.430 123.945  91.256  1.00  0.65           C  
ATOM    115  CD2 PHE A  65     117.438 126.052  91.886  1.00  0.65           C  
ATOM    116  CE1 PHE A  65     117.563 123.627  90.495  1.00  0.65           C  
ATOM    117  CE2 PHE A  65     118.569 125.744  91.119  1.00  0.65           C  
ATOM    118  CZ  PHE A  65     118.631 124.530  90.424  1.00  0.65           C  
ATOM    119  N   ALA A  66     112.093 126.545  93.262  1.00  0.73           N  
ATOM    120  CA  ALA A  66     110.864 126.458  94.031  1.00  0.73           C  
ATOM    121  C   ALA A  66     109.654 125.894  93.271  1.00  0.73           C  
ATOM    122  O   ALA A  66     109.354 126.291  92.141  1.00  0.73           O  
ATOM    123  CB  ALA A  66     110.528 127.847  94.607  1.00  0.73           C  
ATOM    124  N   GLU A  67     108.938 124.935  93.891  1.00  0.68           N  
ATOM    125  CA  GLU A  67     107.877 124.170  93.267  1.00  0.68           C  
ATOM    126  C   GLU A  67     106.641 124.223  94.149  1.00  0.68           C  
ATOM    127  O   GLU A  67     106.704 124.579  95.322  1.00  0.68           O  
ATOM    128  CB  GLU A  67     108.320 122.710  92.945  1.00  0.68           C  
ATOM    129  CG  GLU A  67     108.724 121.839  94.165  1.00  0.68           C  
ATOM    130  CD  GLU A  67     109.417 120.534  93.774  1.00  0.68           C  
ATOM    131  OE1 GLU A  67     108.809 119.445  93.921  1.00  0.68           O  
ATOM    132  OE2 GLU A  67     110.607 120.587  93.361  1.00  0.68           O  
ATOM    133  N   GLU A  68     105.473 123.956  93.543  1.00  0.65           N  
ATOM    134  CA  GLU A  68     104.150 124.125  94.109  1.00  0.65           C  
ATOM    135  C   GLU A  68     103.750 122.944  94.974  1.00  0.65           C  
ATOM    136  O   GLU A  68     103.305 123.107  96.108  1.00  0.65           O  
ATOM    137  CB  GLU A  68     103.225 124.267  92.881  1.00  0.65           C  
ATOM    138  CG  GLU A  68     101.734 124.591  93.082  1.00  0.65           C  
ATOM    139  CD  GLU A  68     101.139 124.852  91.704  1.00  0.65           C  
ATOM    140  OE1 GLU A  68     101.680 125.757  91.011  1.00  0.65           O  
ATOM    141  OE2 GLU A  68     100.198 124.134  91.289  1.00  0.65           O  
ATOM    142  N   ASP A  69     103.971 121.725  94.443  1.00  0.65           N  
ATOM    143  CA  ASP A  69     103.786 120.470  95.137  1.00  0.65           C  
ATOM    144  C   ASP A  69     104.546 119.386  94.359  1.00  0.65           C  
ATOM    145  O   ASP A  69     104.952 119.572  93.209  1.00  0.65           O  
ATOM    146  CB  ASP A  69     102.276 120.141  95.345  1.00  0.65           C  
ATOM    147  CG  ASP A  69     102.006 119.044  96.370  1.00  0.65           C  
ATOM    148  OD1 ASP A  69     102.982 118.513  96.963  1.00  0.65           O  
ATOM    149  OD2 ASP A  69     100.808 118.717  96.550  1.00  0.65           O  
ATOM    150  N   SER A  70     104.766 118.234  95.011  1.00  0.65           N  
ATOM    151  CA  SER A  70     105.656 117.161  94.615  1.00  0.65           C  
ATOM    152  C   SER A  70     104.947 115.813  94.651  1.00  0.65           C  
ATOM    153  O   SER A  70     105.237 114.950  95.479  1.00  0.65           O  
ATOM    154  CB  SER A  70     106.914 117.106  95.529  1.00  0.65           C  
ATOM    155  OG  SER A  70     107.710 115.945  95.257  1.00  0.65           O  
ATOM    156  N   PHE A  71     104.036 115.559  93.701  1.00  0.64           N  
ATOM    157  CA  PHE A  71     103.335 114.290  93.565  1.00  0.64           C  
ATOM    158  C   PHE A  71     104.293 113.154  93.262  1.00  0.64           C  
ATOM    159  O   PHE A  71     105.176 113.286  92.422  1.00  0.64           O  
ATOM    160  CB  PHE A  71     102.250 114.337  92.448  1.00  0.64           C  
ATOM    161  CG  PHE A  71     101.189 115.300  92.880  1.00  0.64           C  
ATOM    162  CD1 PHE A  71     100.103 114.839  93.639  1.00  0.64           C  
ATOM    163  CD2 PHE A  71     101.344 116.680  92.669  1.00  0.64           C  
ATOM    164  CE1 PHE A  71      99.219 115.746  94.237  1.00  0.64           C  
ATOM    165  CE2 PHE A  71     100.479 117.587  93.287  1.00  0.64           C  
ATOM    166  CZ  PHE A  71      99.421 117.121  94.077  1.00  0.64           C  
ATOM    167  N   VAL A  72     104.166 111.985  93.919  1.00  0.64           N  
ATOM    168  CA  VAL A  72     104.858 110.793  93.446  1.00  0.64           C  
ATOM    169  C   VAL A  72     104.261 110.328  92.122  1.00  0.64           C  
ATOM    170  O   VAL A  72     103.101 110.609  91.859  1.00  0.64           O  
ATOM    171  CB  VAL A  72     104.938 109.649  94.456  1.00  0.64           C  
ATOM    172  CG1 VAL A  72     105.628 110.153  95.736  1.00  0.64           C  
ATOM    173  CG2 VAL A  72     103.559 109.043  94.782  1.00  0.64           C  
ATOM    174  N   PHE A  73     105.022 109.658  91.240  1.00  0.63           N  
ATOM    175  CA  PHE A  73     104.483 108.987  90.061  1.00  0.63           C  
ATOM    176  C   PHE A  73     105.554 108.043  89.530  1.00  0.63           C  
ATOM    177  O   PHE A  73     106.615 107.931  90.130  1.00  0.63           O  
ATOM    178  CB  PHE A  73     103.823 109.908  88.981  1.00  0.63           C  
ATOM    179  CG  PHE A  73     104.808 110.507  88.029  1.00  0.63           C  
ATOM    180  CD1 PHE A  73     105.797 111.398  88.466  1.00  0.63           C  
ATOM    181  CD2 PHE A  73     104.810 110.074  86.699  1.00  0.63           C  
ATOM    182  CE1 PHE A  73     106.788 111.839  87.581  1.00  0.63           C  
ATOM    183  CE2 PHE A  73     105.794 110.509  85.816  1.00  0.63           C  
ATOM    184  CZ  PHE A  73     106.788 111.393  86.251  1.00  0.63           C  
ATOM    185  N   THR A  74     105.330 107.297  88.438  1.00  0.65           N  
ATOM    186  CA  THR A  74     106.300 106.313  87.957  1.00  0.65           C  
ATOM    187  C   THR A  74     106.162 106.199  86.445  1.00  0.65           C  
ATOM    188  O   THR A  74     105.474 106.997  85.812  1.00  0.65           O  
ATOM    189  CB  THR A  74     106.249 104.993  88.743  1.00  0.65           C  
ATOM    190  OG1 THR A  74     107.146 103.985  88.276  1.00  0.65           O  
ATOM    191  CG2 THR A  74     104.837 104.411  88.761  1.00  0.65           C  
ATOM    192  N   CYS A  75     106.879 105.272  85.787  1.00  0.66           N  
ATOM    193  CA  CYS A  75     106.952 105.182  84.339  1.00  0.66           C  
ATOM    194  C   CYS A  75     106.235 103.945  83.816  1.00  0.66           C  
ATOM    195  O   CYS A  75     106.526 102.836  84.248  1.00  0.66           O  
ATOM    196  CB  CYS A  75     108.427 105.073  83.860  1.00  0.66           C  
ATOM    197  SG  CYS A  75     109.410 106.583  84.120  1.00  0.66           S  
ATOM    198  N   ALA A  76     105.313 104.110  82.835  1.00  0.50           N  
ATOM    199  CA  ALA A  76     104.658 102.999  82.159  1.00  0.50           C  
ATOM    200  C   ALA A  76     105.024 102.773  80.681  1.00  0.50           C  
ATOM    201  O   ALA A  76     104.121 102.808  79.839  1.00  0.50           O  
ATOM    202  CB  ALA A  76     103.129 103.196  82.230  1.00  0.50           C  
ATOM    203  N   PRO A  77     106.258 102.498  80.270  1.00  0.67           N  
ATOM    204  CA  PRO A  77     106.509 101.876  78.987  1.00  0.67           C  
ATOM    205  C   PRO A  77     107.202 100.554  79.270  1.00  0.67           C  
ATOM    206  O   PRO A  77     107.465 100.215  80.421  1.00  0.67           O  
ATOM    207  CB  PRO A  77     107.443 102.895  78.342  1.00  0.67           C  
ATOM    208  CG  PRO A  77     108.368 103.291  79.498  1.00  0.67           C  
ATOM    209  CD  PRO A  77     107.448 103.217  80.727  1.00  0.67           C  
ATOM    210  N   ASN A  78     107.501  99.753  78.235  1.00  0.63           N  
ATOM    211  CA  ASN A  78     108.027  98.420  78.459  1.00  0.63           C  
ATOM    212  C   ASN A  78     109.551  98.467  78.663  1.00  0.63           C  
ATOM    213  O   ASN A  78     110.344  98.397  77.717  1.00  0.63           O  
ATOM    214  CB  ASN A  78     107.541  97.504  77.296  1.00  0.63           C  
ATOM    215  CG  ASN A  78     108.088  96.095  77.430  1.00  0.63           C  
ATOM    216  OD1 ASN A  78     108.452  95.665  78.522  1.00  0.63           O  
ATOM    217  ND2 ASN A  78     108.230  95.372  76.297  1.00  0.63           N  
ATOM    218  N   ASP A  79     110.008  98.608  79.924  1.00  0.68           N  
ATOM    219  CA  ASP A  79     111.419  98.728  80.238  1.00  0.68           C  
ATOM    220  C   ASP A  79     111.960  97.766  81.304  1.00  0.68           C  
ATOM    221  O   ASP A  79     113.041  97.219  81.099  1.00  0.68           O  
ATOM    222  CB  ASP A  79     111.725 100.221  80.516  1.00  0.68           C  
ATOM    223  CG  ASP A  79     110.916 100.816  81.652  1.00  0.68           C  
ATOM    224  OD1 ASP A  79     110.931 102.069  81.751  1.00  0.68           O  
ATOM    225  OD2 ASP A  79     110.289 100.074  82.447  1.00  0.68           O  
ATOM    226  N   THR A  80     111.196  97.522  82.395  1.00  0.72           N  
ATOM    227  CA  THR A  80     111.455  96.722  83.612  1.00  0.72           C  
ATOM    228  C   THR A  80     111.802  97.628  84.769  1.00  0.72           C  
ATOM    229  O   THR A  80     112.091  97.187  85.883  1.00  0.72           O  
ATOM    230  CB  THR A  80     112.503  95.592  83.620  1.00  0.72           C  
ATOM    231  OG1 THR A  80     113.828  96.013  83.318  1.00  0.72           O  
ATOM    232  CG2 THR A  80     112.171  94.493  82.624  1.00  0.72           C  
ATOM    233  N   HIS A  81     111.793  98.941  84.532  1.00  0.57           N  
ATOM    234  CA  HIS A  81     112.502  99.875  85.366  1.00  0.57           C  
ATOM    235  C   HIS A  81     111.873 100.106  86.716  1.00  0.57           C  
ATOM    236  O   HIS A  81     112.601 100.139  87.706  1.00  0.57           O  
ATOM    237  CB  HIS A  81     112.746 101.189  84.602  1.00  0.57           C  
ATOM    238  CG  HIS A  81     113.913 101.101  83.658  1.00  0.57           C  
ATOM    239  ND1 HIS A  81     114.127  99.992  82.865  1.00  0.57           N  
ATOM    240  CD2 HIS A  81     114.906 102.001  83.461  1.00  0.57           C  
ATOM    241  CE1 HIS A  81     115.234 100.236  82.200  1.00  0.57           C  
ATOM    242  NE2 HIS A  81     115.750 101.446  82.521  1.00  0.57           N  
ATOM    243  N   ASN A  82     110.527 100.242  86.807  1.00  0.61           N  
ATOM    244  CA  ASN A  82     109.792 100.527  88.040  1.00  0.61           C  
ATOM    245  C   ASN A  82     110.486 101.550  88.958  1.00  0.61           C  
ATOM    246  O   ASN A  82     111.042 101.223  90.009  1.00  0.61           O  
ATOM    247  CB  ASN A  82     109.388  99.217  88.775  1.00  0.61           C  
ATOM    248  CG  ASN A  82     108.398  99.499  89.904  1.00  0.61           C  
ATOM    249  OD1 ASN A  82     107.876 100.611  90.024  1.00  0.61           O  
ATOM    250  ND2 ASN A  82     108.124  98.492  90.758  1.00  0.61           N  
ATOM    251  N   CYS A  83     110.527 102.817  88.517  1.00  0.67           N  
ATOM    252  CA  CYS A  83     111.256 103.859  89.202  1.00  0.67           C  
ATOM    253  C   CYS A  83     110.264 104.881  89.667  1.00  0.67           C  
ATOM    254  O   CYS A  83     109.715 105.623  88.860  1.00  0.67           O  
ATOM    255  CB  CYS A  83     112.251 104.579  88.255  1.00  0.67           C  
ATOM    256  SG  CYS A  83     113.457 103.421  87.542  1.00  0.67           S  
ATOM    257  N   LEU A  84     110.005 104.950  90.984  1.00  0.67           N  
ATOM    258  CA  LEU A  84     109.182 105.997  91.545  1.00  0.67           C  
ATOM    259  C   LEU A  84     109.865 107.364  91.452  1.00  0.67           C  
ATOM    260  O   LEU A  84     111.058 107.538  91.706  1.00  0.67           O  
ATOM    261  CB  LEU A  84     108.717 105.607  92.972  1.00  0.67           C  
ATOM    262  CG  LEU A  84     107.536 106.422  93.554  1.00  0.67           C  
ATOM    263  CD1 LEU A  84     106.213 106.090  92.846  1.00  0.67           C  
ATOM    264  CD2 LEU A  84     107.353 106.170  95.062  1.00  0.67           C  
ATOM    265  N   LEU A  85     109.096 108.366  91.025  1.00  0.69           N  
ATOM    266  CA  LEU A  85     109.546 109.675  90.647  1.00  0.69           C  
ATOM    267  C   LEU A  85     108.742 110.690  91.418  1.00  0.69           C  
ATOM    268  O   LEU A  85     107.695 110.393  91.983  1.00  0.69           O  
ATOM    269  CB  LEU A  85     109.291 109.940  89.141  1.00  0.69           C  
ATOM    270  CG  LEU A  85     110.023 108.997  88.170  1.00  0.69           C  
ATOM    271  CD1 LEU A  85     109.535 109.249  86.740  1.00  0.69           C  
ATOM    272  CD2 LEU A  85     111.544 109.161  88.248  1.00  0.69           C  
ATOM    273  N   ARG A  86     109.235 111.929  91.452  1.00  0.62           N  
ATOM    274  CA  ARG A  86     108.536 113.092  91.925  1.00  0.62           C  
ATOM    275  C   ARG A  86     108.147 113.926  90.717  1.00  0.62           C  
ATOM    276  O   ARG A  86     108.997 114.286  89.905  1.00  0.62           O  
ATOM    277  CB  ARG A  86     109.469 113.978  92.782  1.00  0.62           C  
ATOM    278  CG  ARG A  86     109.926 113.366  94.119  1.00  0.62           C  
ATOM    279  CD  ARG A  86     110.996 114.194  94.851  1.00  0.62           C  
ATOM    280  NE  ARG A  86     110.468 115.594  95.011  1.00  0.62           N  
ATOM    281  CZ  ARG A  86     111.208 116.687  95.226  1.00  0.62           C  
ATOM    282  NH1 ARG A  86     110.679 117.903  95.127  1.00  0.62           N  
ATOM    283  NH2 ARG A  86     112.477 116.583  95.607  1.00  0.62           N  
ATOM    284  N   ALA A  87     106.859 114.274  90.580  1.00  0.66           N  
ATOM    285  CA  ALA A  87     106.363 115.219  89.610  1.00  0.66           C  
ATOM    286  C   ALA A  87     106.351 116.602  90.222  1.00  0.66           C  
ATOM    287  O   ALA A  87     105.511 116.921  91.062  1.00  0.66           O  
ATOM    288  CB  ALA A  87     104.938 114.848  89.153  1.00  0.66           C  
ATOM    289  N   HIS A  88     107.297 117.468  89.807  1.00  0.67           N  
ATOM    290  CA  HIS A  88     107.418 118.796  90.373  1.00  0.67           C  
ATOM    291  C   HIS A  88     106.477 119.718  89.633  1.00  0.67           C  
ATOM    292  O   HIS A  88     106.717 120.128  88.493  1.00  0.67           O  
ATOM    293  CB  HIS A  88     108.859 119.352  90.288  1.00  0.67           C  
ATOM    294  CG  HIS A  88     109.892 118.445  90.881  1.00  0.67           C  
ATOM    295  ND1 HIS A  88     111.225 118.668  90.584  1.00  0.67           N  
ATOM    296  CD2 HIS A  88     109.763 117.325  91.637  1.00  0.67           C  
ATOM    297  CE1 HIS A  88     111.873 117.679  91.157  1.00  0.67           C  
ATOM    298  NE2 HIS A  88     111.039 116.838  91.801  1.00  0.67           N  
ATOM    299  N   VAL A  89     105.347 120.044  90.281  1.00  0.72           N  
ATOM    300  CA  VAL A  89     104.345 120.931  89.733  1.00  0.72           C  
ATOM    301  C   VAL A  89     104.787 122.336  90.072  1.00  0.72           C  
ATOM    302  O   VAL A  89     105.304 122.597  91.156  1.00  0.72           O  
ATOM    303  CB  VAL A  89     102.947 120.626  90.270  1.00  0.72           C  
ATOM    304  CG1 VAL A  89     101.896 121.593  89.686  1.00  0.72           C  
ATOM    305  CG2 VAL A  89     102.585 119.173  89.897  1.00  0.72           C  
ATOM    306  N   LYS A  90     104.672 123.282  89.133  1.00  0.67           N  
ATOM    307  CA  LYS A  90     105.060 124.648  89.380  1.00  0.67           C  
ATOM    308  C   LYS A  90     104.259 125.543  88.462  1.00  0.67           C  
ATOM    309  O   LYS A  90     104.290 125.353  87.251  1.00  0.67           O  
ATOM    310  CB  LYS A  90     106.576 124.806  89.103  1.00  0.67           C  
ATOM    311  CG  LYS A  90     107.120 126.235  89.211  1.00  0.67           C  
ATOM    312  CD  LYS A  90     108.604 126.299  88.817  1.00  0.67           C  
ATOM    313  CE  LYS A  90     109.215 127.701  88.858  1.00  0.67           C  
ATOM    314  NZ  LYS A  90     109.136 128.218  90.233  1.00  0.67           N  
ATOM    315  N   ASN A  91     103.501 126.519  89.010  1.00  0.66           N  
ATOM    316  CA  ASN A  91     102.661 127.456  88.271  1.00  0.66           C  
ATOM    317  C   ASN A  91     101.453 126.738  87.666  1.00  0.66           C  
ATOM    318  O   ASN A  91     100.974 127.081  86.586  1.00  0.66           O  
ATOM    319  CB  ASN A  91     103.410 128.287  87.179  1.00  0.66           C  
ATOM    320  CG  ASN A  91     104.443 129.255  87.754  1.00  0.66           C  
ATOM    321  OD1 ASN A  91     105.254 128.978  88.637  1.00  0.66           O  
ATOM    322  ND2 ASN A  91     104.449 130.489  87.191  1.00  0.66           N  
ATOM    323  N   GLY A  92     100.949 125.702  88.365  1.00  0.72           N  
ATOM    324  CA  GLY A  92      99.878 124.819  87.927  1.00  0.72           C  
ATOM    325  C   GLY A  92     100.273 123.786  86.901  1.00  0.72           C  
ATOM    326  O   GLY A  92      99.445 122.976  86.492  1.00  0.72           O  
ATOM    327  N   VAL A  93     101.544 123.759  86.450  1.00  0.74           N  
ATOM    328  CA  VAL A  93     101.959 122.958  85.305  1.00  0.74           C  
ATOM    329  C   VAL A  93     103.102 122.028  85.667  1.00  0.74           C  
ATOM    330  O   VAL A  93     103.802 122.209  86.662  1.00  0.74           O  
ATOM    331  CB  VAL A  93     102.322 123.780  84.059  1.00  0.74           C  
ATOM    332  CG1 VAL A  93     101.157 124.722  83.705  1.00  0.74           C  
ATOM    333  CG2 VAL A  93     103.629 124.583  84.205  1.00  0.74           C  
ATOM    334  N   ILE A  94     103.318 120.961  84.872  1.00  0.66           N  
ATOM    335  CA  ILE A  94     104.427 120.038  85.080  1.00  0.66           C  
ATOM    336  C   ILE A  94     105.685 120.593  84.440  1.00  0.66           C  
ATOM    337  O   ILE A  94     105.741 120.787  83.229  1.00  0.66           O  
ATOM    338  CB  ILE A  94     104.152 118.648  84.509  1.00  0.66           C  
ATOM    339  CG1 ILE A  94     102.837 118.093  85.097  1.00  0.66           C  
ATOM    340  CG2 ILE A  94     105.346 117.709  84.816  1.00  0.66           C  
ATOM    341  CD1 ILE A  94     102.460 116.705  84.568  1.00  0.66           C  
ATOM    342  N   VAL A  95     106.732 120.868  85.244  1.00  0.70           N  
ATOM    343  CA  VAL A  95     107.937 121.504  84.728  1.00  0.70           C  
ATOM    344  C   VAL A  95     109.087 120.521  84.621  1.00  0.70           C  
ATOM    345  O   VAL A  95     109.838 120.513  83.648  1.00  0.70           O  
ATOM    346  CB  VAL A  95     108.326 122.672  85.634  1.00  0.70           C  
ATOM    347  CG1 VAL A  95     109.690 123.282  85.243  1.00  0.70           C  
ATOM    348  CG2 VAL A  95     107.226 123.743  85.506  1.00  0.70           C  
ATOM    349  N   ARG A  96     109.264 119.649  85.625  1.00  0.63           N  
ATOM    350  CA  ARG A  96     110.413 118.774  85.676  1.00  0.63           C  
ATOM    351  C   ARG A  96     110.113 117.651  86.649  1.00  0.63           C  
ATOM    352  O   ARG A  96     109.071 117.645  87.306  1.00  0.63           O  
ATOM    353  CB  ARG A  96     111.706 119.528  86.101  1.00  0.63           C  
ATOM    354  CG  ARG A  96     111.632 120.025  87.552  1.00  0.63           C  
ATOM    355  CD  ARG A  96     112.826 120.817  88.077  1.00  0.63           C  
ATOM    356  NE  ARG A  96     112.501 120.991  89.529  1.00  0.63           N  
ATOM    357  CZ  ARG A  96     112.174 122.139  90.126  1.00  0.63           C  
ATOM    358  NH1 ARG A  96     111.555 122.117  91.301  1.00  0.63           N  
ATOM    359  NH2 ARG A  96     112.451 123.318  89.574  1.00  0.63           N  
ATOM    360  N   ILE A  97     111.019 116.661  86.744  1.00  0.69           N  
ATOM    361  CA  ILE A  97     110.849 115.501  87.596  1.00  0.69           C  
ATOM    362  C   ILE A  97     112.180 115.113  88.213  1.00  0.69           C  
ATOM    363  O   ILE A  97     113.243 115.532  87.759  1.00  0.69           O  
ATOM    364  CB  ILE A  97     110.264 114.317  86.829  1.00  0.69           C  
ATOM    365  CG1 ILE A  97     111.047 114.016  85.538  1.00  0.69           C  
ATOM    366  CG2 ILE A  97     108.808 114.672  86.476  1.00  0.69           C  
ATOM    367  CD1 ILE A  97     110.428 112.874  84.737  1.00  0.69           C  
ATOM    368  N   SER A  98     112.159 114.299  89.284  1.00  0.72           N  
ATOM    369  CA  SER A  98     113.367 113.792  89.923  1.00  0.72           C  
ATOM    370  C   SER A  98     113.010 112.472  90.593  1.00  0.72           C  
ATOM    371  O   SER A  98     111.816 112.212  90.715  1.00  0.72           O  
ATOM    372  CB  SER A  98     114.024 114.804  90.920  1.00  0.72           C  
ATOM    373  OG  SER A  98     113.277 115.002  92.124  1.00  0.72           O  
ATOM    374  N   PRO A  99     113.897 111.569  90.998  1.00  0.69           N  
ATOM    375  CA  PRO A  99     113.489 110.298  91.600  1.00  0.69           C  
ATOM    376  C   PRO A  99     113.092 110.435  93.066  1.00  0.69           C  
ATOM    377  O   PRO A  99     113.410 111.434  93.712  1.00  0.69           O  
ATOM    378  CB  PRO A  99     114.732 109.413  91.441  1.00  0.69           C  
ATOM    379  CG  PRO A  99     115.908 110.392  91.430  1.00  0.69           C  
ATOM    380  CD  PRO A  99     115.338 111.628  90.739  1.00  0.69           C  
ATOM    381  N   THR A 100     112.377 109.433  93.619  1.00  0.63           N  
ATOM    382  CA  THR A 100     112.164 109.307  95.060  1.00  0.63           C  
ATOM    383  C   THR A 100     113.227 108.412  95.686  1.00  0.63           C  
ATOM    384  O   THR A 100     113.962 107.699  95.007  1.00  0.63           O  
ATOM    385  CB  THR A 100     110.784 108.786  95.478  1.00  0.63           C  
ATOM    386  OG1 THR A 100     110.554 107.468  95.019  1.00  0.63           O  
ATOM    387  CG2 THR A 100     109.675 109.653  94.879  1.00  0.63           C  
ATOM    388  N   TYR A 101     113.345 108.446  97.028  1.00  0.45           N  
ATOM    389  CA  TYR A 101     114.300 107.624  97.757  1.00  0.45           C  
ATOM    390  C   TYR A 101     113.681 107.079  99.047  1.00  0.45           C  
ATOM    391  O   TYR A 101     114.357 106.521  99.907  1.00  0.45           O  
ATOM    392  CB  TYR A 101     115.594 108.446  98.057  1.00  0.45           C  
ATOM    393  CG  TYR A 101     115.305 109.712  98.830  1.00  0.45           C  
ATOM    394  CD1 TYR A 101     115.015 110.919  98.169  1.00  0.45           C  
ATOM    395  CD2 TYR A 101     115.280 109.685 100.234  1.00  0.45           C  
ATOM    396  CE1 TYR A 101     114.671 112.065  98.900  1.00  0.45           C  
ATOM    397  CE2 TYR A 101     114.928 110.826 100.967  1.00  0.45           C  
ATOM    398  CZ  TYR A 101     114.617 112.014 100.296  1.00  0.45           C  
ATOM    399  OH  TYR A 101     114.242 113.163 101.017  1.00  0.45           O  
ATOM    400  N   GLY A 102     112.348 107.230  99.207  1.00  0.45           N  
ATOM    401  CA  GLY A 102     111.631 106.811 100.411  1.00  0.45           C  
ATOM    402  C   GLY A 102     111.094 105.420 100.272  1.00  0.45           C  
ATOM    403  O   GLY A 102     110.813 104.967  99.165  1.00  0.45           O  
ATOM    404  N   TYR A 103     110.920 104.698 101.393  1.00  0.35           N  
ATOM    405  CA  TYR A 103     110.677 103.276 101.342  1.00  0.35           C  
ATOM    406  C   TYR A 103     109.556 102.856 102.303  1.00  0.35           C  
ATOM    407  O   TYR A 103     108.804 103.679 102.816  1.00  0.35           O  
ATOM    408  CB  TYR A 103     112.044 102.551 101.535  1.00  0.35           C  
ATOM    409  CG  TYR A 103     111.985 101.088 101.215  1.00  0.35           C  
ATOM    410  CD1 TYR A 103     112.405 100.170 102.184  1.00  0.35           C  
ATOM    411  CD2 TYR A 103     111.418 100.610 100.019  1.00  0.35           C  
ATOM    412  CE1 TYR A 103     112.235  98.802 101.966  1.00  0.35           C  
ATOM    413  CE2 TYR A 103     111.289  99.232  99.791  1.00  0.35           C  
ATOM    414  CZ  TYR A 103     111.677  98.329 100.785  1.00  0.35           C  
ATOM    415  OH  TYR A 103     111.501  96.940 100.653  1.00  0.35           O  
ATOM    416  N   GLY A 104     109.332 101.526 102.449  1.00  0.30           N  
ATOM    417  CA  GLY A 104     108.212 100.949 103.186  1.00  0.30           C  
ATOM    418  C   GLY A 104     108.550  99.858 104.183  1.00  0.30           C  
ATOM    419  O   GLY A 104     107.648  99.312 104.809  1.00  0.30           O  
ATOM    420  N   LYS A 105     109.834  99.464 104.370  1.00  0.31           N  
ATOM    421  CA  LYS A 105     110.194  98.556 105.465  1.00  0.31           C  
ATOM    422  C   LYS A 105     110.603  99.362 106.680  1.00  0.31           C  
ATOM    423  O   LYS A 105     111.136 100.458 106.538  1.00  0.31           O  
ATOM    424  CB  LYS A 105     111.293  97.486 105.143  1.00  0.31           C  
ATOM    425  CG  LYS A 105     112.767  97.875 105.423  1.00  0.31           C  
ATOM    426  CD  LYS A 105     113.808  96.877 104.870  1.00  0.31           C  
ATOM    427  CE  LYS A 105     113.803  95.494 105.530  1.00  0.31           C  
ATOM    428  NZ  LYS A 105     114.662  94.580 104.748  1.00  0.31           N  
ATOM    429  N   ALA A 106     110.395  98.806 107.895  1.00  0.22           N  
ATOM    430  CA  ALA A 106     110.575  99.402 109.212  1.00  0.22           C  
ATOM    431  C   ALA A 106     111.952  99.974 109.598  1.00  0.22           C  
ATOM    432  O   ALA A 106     112.247 100.156 110.774  1.00  0.22           O  
ATOM    433  CB  ALA A 106     110.170  98.317 110.237  1.00  0.22           C  
ATOM    434  N   THR A 107     112.825 100.279 108.623  1.00  0.31           N  
ATOM    435  CA  THR A 107     114.164 100.810 108.843  1.00  0.31           C  
ATOM    436  C   THR A 107     114.627 101.723 107.712  1.00  0.31           C  
ATOM    437  O   THR A 107     115.737 102.241 107.777  1.00  0.31           O  
ATOM    438  CB  THR A 107     115.265  99.733 108.975  1.00  0.31           C  
ATOM    439  OG1 THR A 107     115.362  98.870 107.840  1.00  0.31           O  
ATOM    440  CG2 THR A 107     115.023  98.826 110.191  1.00  0.31           C  
ATOM    441  N   ASP A 108     113.818 101.937 106.643  1.00  0.24           N  
ATOM    442  CA  ASP A 108     114.156 102.732 105.460  1.00  0.24           C  
ATOM    443  C   ASP A 108     115.505 102.451 104.777  1.00  0.24           C  
ATOM    444  O   ASP A 108     116.108 103.282 104.090  1.00  0.24           O  
ATOM    445  CB  ASP A 108     113.915 104.237 105.721  1.00  0.24           C  
ATOM    446  CG  ASP A 108     112.445 104.521 105.505  1.00  0.24           C  
ATOM    447  OD1 ASP A 108     112.015 104.400 104.327  1.00  0.24           O  
ATOM    448  OD2 ASP A 108     111.743 104.831 106.494  1.00  0.24           O  
ATOM    449  N   LEU A 109     115.990 101.197 104.863  1.00  0.27           N  
ATOM    450  CA  LEU A 109     117.275 100.841 104.291  1.00  0.27           C  
ATOM    451  C   LEU A 109     117.152 100.260 102.904  1.00  0.27           C  
ATOM    452  O   LEU A 109     118.159  99.950 102.278  1.00  0.27           O  
ATOM    453  CB  LEU A 109     118.020  99.806 105.164  1.00  0.27           C  
ATOM    454  CG  LEU A 109     118.318 100.290 106.595  1.00  0.27           C  
ATOM    455  CD1 LEU A 109     119.041  99.188 107.375  1.00  0.27           C  
ATOM    456  CD2 LEU A 109     119.129 101.594 106.641  1.00  0.27           C  
ATOM    457  N   ALA A 110     115.914 100.091 102.391  1.00  0.39           N  
ATOM    458  CA  ALA A 110     115.604  99.590 101.056  1.00  0.39           C  
ATOM    459  C   ALA A 110     116.005  98.149 100.726  1.00  0.39           C  
ATOM    460  O   ALA A 110     115.390  97.515  99.872  1.00  0.39           O  
ATOM    461  CB  ALA A 110     116.074 100.591  99.995  1.00  0.39           C  
ATOM    462  N   GLY A 111     117.001  97.582 101.427  1.00  0.44           N  
ATOM    463  CA  GLY A 111     117.386  96.184 101.353  1.00  0.44           C  
ATOM    464  C   GLY A 111     117.596  95.593 102.727  1.00  0.44           C  
ATOM    465  O   GLY A 111     116.800  95.774 103.651  1.00  0.44           O  
ATOM    466  N   ASN A 112     118.687  94.830 102.891  1.00  0.38           N  
ATOM    467  CA  ASN A 112     119.214  94.331 104.148  1.00  0.38           C  
ATOM    468  C   ASN A 112     120.363  95.272 104.551  1.00  0.38           C  
ATOM    469  O   ASN A 112     120.731  96.165 103.800  1.00  0.38           O  
ATOM    470  CB  ASN A 112     119.641  92.841 103.949  1.00  0.38           C  
ATOM    471  CG  ASN A 112     120.020  92.130 105.245  1.00  0.38           C  
ATOM    472  OD1 ASN A 112     121.126  92.319 105.751  1.00  0.38           O  
ATOM    473  ND2 ASN A 112     119.115  91.312 105.825  1.00  0.38           N  
ATOM    474  N   GLN A 113     120.962  95.131 105.754  1.00  0.36           N  
ATOM    475  CA  GLN A 113     122.150  95.889 106.124  1.00  0.36           C  
ATOM    476  C   GLN A 113     123.406  95.349 105.443  1.00  0.36           C  
ATOM    477  O   GLN A 113     124.416  96.035 105.324  1.00  0.36           O  
ATOM    478  CB  GLN A 113     122.351  95.850 107.659  1.00  0.36           C  
ATOM    479  CG  GLN A 113     121.225  96.578 108.427  1.00  0.36           C  
ATOM    480  CD  GLN A 113     121.371  96.412 109.939  1.00  0.36           C  
ATOM    481  OE1 GLN A 113     121.639  95.326 110.447  1.00  0.36           O  
ATOM    482  NE2 GLN A 113     121.158  97.511 110.700  1.00  0.36           N  
ATOM    483  N   ALA A 114     123.343  94.102 104.940  1.00  0.44           N  
ATOM    484  CA  ALA A 114     124.396  93.466 104.181  1.00  0.44           C  
ATOM    485  C   ALA A 114     124.126  93.517 102.675  1.00  0.44           C  
ATOM    486  O   ALA A 114     124.611  92.679 101.912  1.00  0.44           O  
ATOM    487  CB  ALA A 114     124.539  92.008 104.659  1.00  0.44           C  
ATOM    488  N   SER A 115     123.336  94.508 102.213  1.00  0.43           N  
ATOM    489  CA  SER A 115     123.130  94.769 100.801  1.00  0.43           C  
ATOM    490  C   SER A 115     123.112  96.258 100.556  1.00  0.43           C  
ATOM    491  O   SER A 115     122.845  97.040 101.463  1.00  0.43           O  
ATOM    492  CB  SER A 115     121.795  94.193 100.222  1.00  0.43           C  
ATOM    493  OG  SER A 115     120.616  94.811 100.755  1.00  0.43           O  
ATOM    494  N   HIS A 116     123.346  96.699  99.311  1.00  0.35           N  
ATOM    495  CA  HIS A 116     122.948  98.021  98.839  1.00  0.35           C  
ATOM    496  C   HIS A 116     121.449  98.374  98.979  1.00  0.35           C  
ATOM    497  O   HIS A 116     120.620  97.595  99.461  1.00  0.35           O  
ATOM    498  CB  HIS A 116     123.411  98.234  97.382  1.00  0.35           C  
ATOM    499  CG  HIS A 116     124.081  99.539  97.096  1.00  0.35           C  
ATOM    500  ND1 HIS A 116     123.435 100.751  97.272  1.00  0.35           N  
ATOM    501  CD2 HIS A 116     125.263  99.724  96.466  1.00  0.35           C  
ATOM    502  CE1 HIS A 116     124.242 101.644  96.723  1.00  0.35           C  
ATOM    503  NE2 HIS A 116     125.362 101.072  96.224  1.00  0.35           N  
ATOM    504  N   ARG A 117     121.073  99.585  98.523  1.00  0.55           N  
ATOM    505  CA  ARG A 117     119.716 100.102  98.491  1.00  0.55           C  
ATOM    506  C   ARG A 117     119.265 100.318  97.048  1.00  0.55           C  
ATOM    507  O   ARG A 117     120.063 100.303  96.117  1.00  0.55           O  
ATOM    508  CB  ARG A 117     119.560 101.375  99.364  1.00  0.55           C  
ATOM    509  CG  ARG A 117     120.585 102.511  99.190  1.00  0.55           C  
ATOM    510  CD  ARG A 117     120.567 103.502 100.372  1.00  0.55           C  
ATOM    511  NE  ARG A 117     119.221 104.163 100.406  1.00  0.55           N  
ATOM    512  CZ  ARG A 117     118.259 104.036 101.330  1.00  0.55           C  
ATOM    513  NH1 ARG A 117     117.003 104.258 100.960  1.00  0.55           N  
ATOM    514  NH2 ARG A 117     118.500 103.723 102.594  1.00  0.55           N  
ATOM    515  N   TRP A 118     117.943 100.445  96.777  1.00  0.53           N  
ATOM    516  CA  TRP A 118     117.477 100.621  95.407  1.00  0.53           C  
ATOM    517  C   TRP A 118     117.731 102.000  94.838  1.00  0.53           C  
ATOM    518  O   TRP A 118     118.075 102.149  93.663  1.00  0.53           O  
ATOM    519  CB  TRP A 118     115.978 100.234  95.208  1.00  0.53           C  
ATOM    520  CG  TRP A 118     114.889 100.952  96.011  1.00  0.53           C  
ATOM    521  CD1 TRP A 118     114.248 100.481  97.123  1.00  0.53           C  
ATOM    522  CD2 TRP A 118     114.213 102.183  95.658  1.00  0.53           C  
ATOM    523  NE1 TRP A 118     113.237 101.334  97.493  1.00  0.53           N  
ATOM    524  CE2 TRP A 118     113.189 102.379  96.607  1.00  0.53           C  
ATOM    525  CE3 TRP A 118     114.404 103.103  94.631  1.00  0.53           C  
ATOM    526  CZ2 TRP A 118     112.345 103.479  96.536  1.00  0.53           C  
ATOM    527  CZ3 TRP A 118     113.572 104.232  94.570  1.00  0.53           C  
ATOM    528  CH2 TRP A 118     112.547 104.412  95.508  1.00  0.53           C  
ATOM    529  N   ASP A 119     117.507 103.034  95.660  1.00  0.59           N  
ATOM    530  CA  ASP A 119     117.514 104.423  95.292  1.00  0.59           C  
ATOM    531  C   ASP A 119     118.845 104.948  94.748  1.00  0.59           C  
ATOM    532  O   ASP A 119     119.921 104.554  95.199  1.00  0.59           O  
ATOM    533  CB  ASP A 119     116.902 105.275  96.433  1.00  0.59           C  
ATOM    534  CG  ASP A 119     117.392 104.851  97.796  1.00  0.59           C  
ATOM    535  OD1 ASP A 119     116.944 103.785  98.298  1.00  0.59           O  
ATOM    536  OD2 ASP A 119     118.208 105.578  98.406  1.00  0.59           O  
ATOM    537  N   PRO A 120     118.836 105.811  93.734  1.00  0.62           N  
ATOM    538  CA  PRO A 120     117.688 106.575  93.240  1.00  0.62           C  
ATOM    539  C   PRO A 120     116.971 105.862  92.100  1.00  0.62           C  
ATOM    540  O   PRO A 120     115.963 106.373  91.618  1.00  0.62           O  
ATOM    541  CB  PRO A 120     118.359 107.857  92.721  1.00  0.62           C  
ATOM    542  CG  PRO A 120     119.728 107.391  92.219  1.00  0.62           C  
ATOM    543  CD  PRO A 120     120.113 106.347  93.262  1.00  0.62           C  
ATOM    544  N   ARG A 121     117.466 104.701  91.628  1.00  0.64           N  
ATOM    545  CA  ARG A 121     117.022 104.069  90.391  1.00  0.64           C  
ATOM    546  C   ARG A 121     117.140 104.950  89.140  1.00  0.64           C  
ATOM    547  O   ARG A 121     118.233 105.141  88.619  1.00  0.64           O  
ATOM    548  CB  ARG A 121     115.628 103.392  90.520  1.00  0.64           C  
ATOM    549  CG  ARG A 121     115.698 102.087  91.326  1.00  0.64           C  
ATOM    550  CD  ARG A 121     114.356 101.353  91.484  1.00  0.64           C  
ATOM    551  NE  ARG A 121     114.119 100.493  90.281  1.00  0.64           N  
ATOM    552  CZ  ARG A 121     114.764  99.339  90.058  1.00  0.64           C  
ATOM    553  NH1 ARG A 121     115.685  98.872  90.885  1.00  0.64           N  
ATOM    554  NH2 ARG A 121     114.504  98.667  88.945  1.00  0.64           N  
ATOM    555  N   ILE A 122     115.994 105.473  88.642  1.00  0.73           N  
ATOM    556  CA  ILE A 122     115.794 106.276  87.431  1.00  0.73           C  
ATOM    557  C   ILE A 122     116.428 105.757  86.126  1.00  0.73           C  
ATOM    558  O   ILE A 122     116.993 104.672  86.034  1.00  0.73           O  
ATOM    559  CB  ILE A 122     115.936 107.792  87.705  1.00  0.73           C  
ATOM    560  CG1 ILE A 122     115.044 108.699  86.808  1.00  0.73           C  
ATOM    561  CG2 ILE A 122     117.413 108.243  87.713  1.00  0.73           C  
ATOM    562  CD1 ILE A 122     114.810 110.104  87.374  1.00  0.73           C  
ATOM    563  N   CYS A 123     116.259 106.501  85.023  1.00  0.73           N  
ATOM    564  CA  CYS A 123     117.008 106.337  83.801  1.00  0.73           C  
ATOM    565  C   CYS A 123     116.815 107.616  83.022  1.00  0.73           C  
ATOM    566  O   CYS A 123     115.918 108.401  83.326  1.00  0.73           O  
ATOM    567  CB  CYS A 123     116.595 105.107  82.937  1.00  0.73           C  
ATOM    568  SG  CYS A 123     114.870 105.109  82.320  1.00  0.73           S  
ATOM    569  N   GLN A 124     117.626 107.865  81.977  1.00  0.71           N  
ATOM    570  CA  GLN A 124     117.515 109.081  81.186  1.00  0.71           C  
ATOM    571  C   GLN A 124     116.178 109.262  80.467  1.00  0.71           C  
ATOM    572  O   GLN A 124     115.641 110.362  80.426  1.00  0.71           O  
ATOM    573  CB  GLN A 124     118.686 109.183  80.186  1.00  0.71           C  
ATOM    574  CG  GLN A 124     118.866 110.586  79.555  1.00  0.71           C  
ATOM    575  CD  GLN A 124     119.166 111.659  80.603  1.00  0.71           C  
ATOM    576  OE1 GLN A 124     120.094 111.493  81.394  1.00  0.71           O  
ATOM    577  NE2 GLN A 124     118.402 112.772  80.602  1.00  0.71           N  
ATOM    578  N   LYS A 125     115.573 108.172  79.939  1.00  0.66           N  
ATOM    579  CA  LYS A 125     114.215 108.170  79.405  1.00  0.66           C  
ATOM    580  C   LYS A 125     113.172 108.562  80.433  1.00  0.66           C  
ATOM    581  O   LYS A 125     112.199 109.249  80.134  1.00  0.66           O  
ATOM    582  CB  LYS A 125     113.856 106.774  78.825  1.00  0.66           C  
ATOM    583  CG  LYS A 125     112.378 106.565  78.393  1.00  0.66           C  
ATOM    584  CD  LYS A 125     111.380 106.095  79.479  1.00  0.66           C  
ATOM    585  CE  LYS A 125     111.717 104.742  80.110  1.00  0.66           C  
ATOM    586  NZ  LYS A 125     110.991 104.580  81.382  1.00  0.66           N  
ATOM    587  N   GLY A 126     113.335 108.114  81.696  1.00  0.69           N  
ATOM    588  CA  GLY A 126     112.384 108.442  82.748  1.00  0.69           C  
ATOM    589  C   GLY A 126     112.431 109.892  83.117  1.00  0.69           C  
ATOM    590  O   GLY A 126     111.393 110.493  83.336  1.00  0.69           O  
ATOM    591  N   LEU A 127     113.642 110.478  83.135  1.00  0.67           N  
ATOM    592  CA  LEU A 127     113.923 111.871  83.432  1.00  0.67           C  
ATOM    593  C   LEU A 127     113.368 112.886  82.425  1.00  0.67           C  
ATOM    594  O   LEU A 127     112.964 113.992  82.781  1.00  0.67           O  
ATOM    595  CB  LEU A 127     115.459 112.019  83.583  1.00  0.67           C  
ATOM    596  CG  LEU A 127     115.964 113.349  84.182  1.00  0.67           C  
ATOM    597  CD1 LEU A 127     115.421 113.598  85.597  1.00  0.67           C  
ATOM    598  CD2 LEU A 127     117.500 113.365  84.207  1.00  0.67           C  
ATOM    599  N   ILE A 128     113.306 112.546  81.122  1.00  0.71           N  
ATOM    600  CA  ILE A 128     112.965 113.503  80.069  1.00  0.71           C  
ATOM    601  C   ILE A 128     111.482 113.554  79.752  1.00  0.71           C  
ATOM    602  O   ILE A 128     111.044 114.253  78.835  1.00  0.71           O  
ATOM    603  CB  ILE A 128     113.731 113.218  78.780  1.00  0.71           C  
ATOM    604  CG1 ILE A 128     113.588 111.770  78.248  1.00  0.71           C  
ATOM    605  CG2 ILE A 128     115.219 113.517  79.072  1.00  0.71           C  
ATOM    606  CD1 ILE A 128     112.265 111.377  77.577  1.00  0.71           C  
ATOM    607  N   LEU A 129     110.653 112.826  80.527  1.00  0.72           N  
ATOM    608  CA  LEU A 129     109.230 112.651  80.292  1.00  0.72           C  
ATOM    609  C   LEU A 129     108.433 113.944  80.253  1.00  0.72           C  
ATOM    610  O   LEU A 129     107.491 114.091  79.475  1.00  0.72           O  
ATOM    611  CB  LEU A 129     108.619 111.724  81.362  1.00  0.72           C  
ATOM    612  CG  LEU A 129     107.122 111.411  81.176  1.00  0.72           C  
ATOM    613  CD1 LEU A 129     106.858 110.590  79.907  1.00  0.72           C  
ATOM    614  CD2 LEU A 129     106.629 110.696  82.425  1.00  0.72           C  
ATOM    615  N   GLY A 130     108.834 114.952  81.058  1.00  0.70           N  
ATOM    616  CA  GLY A 130     108.102 116.208  81.202  1.00  0.70           C  
ATOM    617  C   GLY A 130     108.188 117.118  80.001  1.00  0.70           C  
ATOM    618  O   GLY A 130     107.563 118.168  79.953  1.00  0.70           O  
ATOM    619  N   ARG A 131     108.939 116.725  78.957  1.00  0.65           N  
ATOM    620  CA  ARG A 131     108.828 117.307  77.635  1.00  0.65           C  
ATOM    621  C   ARG A 131     107.490 117.024  76.942  1.00  0.65           C  
ATOM    622  O   ARG A 131     106.929 117.872  76.251  1.00  0.65           O  
ATOM    623  CB  ARG A 131     109.999 116.784  76.767  1.00  0.65           C  
ATOM    624  CG  ARG A 131     110.207 117.514  75.427  1.00  0.65           C  
ATOM    625  CD  ARG A 131     110.562 118.997  75.575  1.00  0.65           C  
ATOM    626  NE  ARG A 131     110.742 119.509  74.190  1.00  0.65           N  
ATOM    627  CZ  ARG A 131     110.791 120.788  73.811  1.00  0.65           C  
ATOM    628  NH1 ARG A 131     110.895 121.099  72.524  1.00  0.65           N  
ATOM    629  NH2 ARG A 131     110.754 121.774  74.700  1.00  0.65           N  
ATOM    630  N   ARG A 132     106.937 115.803  77.120  1.00  0.59           N  
ATOM    631  CA  ARG A 132     105.757 115.321  76.416  1.00  0.59           C  
ATOM    632  C   ARG A 132     104.468 116.078  76.675  1.00  0.59           C  
ATOM    633  O   ARG A 132     103.616 116.204  75.799  1.00  0.59           O  
ATOM    634  CB  ARG A 132     105.439 113.858  76.796  1.00  0.59           C  
ATOM    635  CG  ARG A 132     106.494 112.838  76.347  1.00  0.59           C  
ATOM    636  CD  ARG A 132     105.890 111.429  76.329  1.00  0.59           C  
ATOM    637  NE  ARG A 132     106.853 110.492  75.673  1.00  0.59           N  
ATOM    638  CZ  ARG A 132     107.012 110.480  74.344  1.00  0.59           C  
ATOM    639  NH1 ARG A 132     108.001 109.789  73.803  1.00  0.59           N  
ATOM    640  NH2 ARG A 132     106.189 111.120  73.530  1.00  0.59           N  
ATOM    641  N   ILE A 133     104.281 116.534  77.924  1.00  0.65           N  
ATOM    642  CA  ILE A 133     103.013 116.957  78.494  1.00  0.65           C  
ATOM    643  C   ILE A 133     102.311 118.086  77.737  1.00  0.65           C  
ATOM    644  O   ILE A 133     101.105 118.008  77.487  1.00  0.65           O  
ATOM    645  CB  ILE A 133     103.223 117.269  79.980  1.00  0.65           C  
ATOM    646  CG1 ILE A 133     101.926 117.627  80.732  1.00  0.65           C  
ATOM    647  CG2 ILE A 133     104.292 118.360  80.184  1.00  0.65           C  
ATOM    648  CD1 ILE A 133     101.081 116.399  81.061  1.00  0.65           C  
ATOM    649  N   TYR A 134     103.051 119.129  77.302  1.00  0.60           N  
ATOM    650  CA  TYR A 134     102.482 120.263  76.581  1.00  0.60           C  
ATOM    651  C   TYR A 134     102.996 120.386  75.155  1.00  0.60           C  
ATOM    652  O   TYR A 134     102.492 121.204  74.383  1.00  0.60           O  
ATOM    653  CB  TYR A 134     102.810 121.601  77.312  1.00  0.60           C  
ATOM    654  CG  TYR A 134     102.341 121.551  78.740  1.00  0.60           C  
ATOM    655  CD1 TYR A 134     103.248 121.755  79.793  1.00  0.60           C  
ATOM    656  CD2 TYR A 134     101.010 121.215  79.044  1.00  0.60           C  
ATOM    657  CE1 TYR A 134     102.858 121.519  81.120  1.00  0.60           C  
ATOM    658  CE2 TYR A 134     100.613 121.011  80.372  1.00  0.60           C  
ATOM    659  CZ  TYR A 134     101.545 121.134  81.406  1.00  0.60           C  
ATOM    660  OH  TYR A 134     101.158 120.826  82.726  1.00  0.60           O  
ATOM    661  N   GLY A 135     104.003 119.564  74.782  1.00  0.71           N  
ATOM    662  CA  GLY A 135     104.744 119.645  73.522  1.00  0.71           C  
ATOM    663  C   GLY A 135     103.971 119.547  72.228  1.00  0.71           C  
ATOM    664  O   GLY A 135     102.786 119.215  72.163  1.00  0.71           O  
ATOM    665  N   ASP A 136     104.664 119.816  71.115  1.00  0.68           N  
ATOM    666  CA  ASP A 136     104.072 120.001  69.805  1.00  0.68           C  
ATOM    667  C   ASP A 136     103.553 118.727  69.150  1.00  0.68           C  
ATOM    668  O   ASP A 136     102.630 118.763  68.340  1.00  0.68           O  
ATOM    669  CB  ASP A 136     105.100 120.744  68.930  1.00  0.68           C  
ATOM    670  CG  ASP A 136     105.412 122.020  69.688  1.00  0.68           C  
ATOM    671  OD1 ASP A 136     104.537 122.919  69.688  1.00  0.68           O  
ATOM    672  OD2 ASP A 136     106.460 122.033  70.383  1.00  0.68           O  
ATOM    673  N   ARG A 137     104.064 117.542  69.554  1.00  0.63           N  
ATOM    674  CA  ARG A 137     103.501 116.274  69.113  1.00  0.63           C  
ATOM    675  C   ARG A 137     102.478 115.718  70.102  1.00  0.63           C  
ATOM    676  O   ARG A 137     101.995 114.604  69.916  1.00  0.63           O  
ATOM    677  CB  ARG A 137     104.583 115.186  68.839  1.00  0.63           C  
ATOM    678  CG  ARG A 137     105.479 115.472  67.612  1.00  0.63           C  
ATOM    679  CD  ARG A 137     106.330 114.273  67.140  1.00  0.63           C  
ATOM    680  NE  ARG A 137     105.416 113.226  66.549  1.00  0.63           N  
ATOM    681  CZ  ARG A 137     105.246 112.947  65.246  1.00  0.63           C  
ATOM    682  NH1 ARG A 137     104.490 111.907  64.920  1.00  0.63           N  
ATOM    683  NH2 ARG A 137     105.790 113.649  64.264  1.00  0.63           N  
ATOM    684  N   ARG A 138     102.087 116.458  71.167  1.00  0.71           N  
ATOM    685  CA  ARG A 138     100.996 116.058  72.051  1.00  0.71           C  
ATOM    686  C   ARG A 138      99.644 115.983  71.331  1.00  0.71           C  
ATOM    687  O   ARG A 138      99.249 116.897  70.609  1.00  0.71           O  
ATOM    688  CB  ARG A 138     100.891 117.017  73.276  1.00  0.71           C  
ATOM    689  CG  ARG A 138      99.836 116.655  74.348  1.00  0.71           C  
ATOM    690  CD  ARG A 138     100.280 115.538  75.294  1.00  0.71           C  
ATOM    691  NE  ARG A 138      99.045 114.919  75.883  1.00  0.71           N  
ATOM    692  CZ  ARG A 138      98.804 114.854  77.198  1.00  0.71           C  
ATOM    693  NH1 ARG A 138      99.355 115.699  78.061  1.00  0.71           N  
ATOM    694  NH2 ARG A 138      98.008 113.924  77.711  1.00  0.71           N  
ATOM    695  N   VAL A 139      98.875 114.896  71.542  1.00  0.79           N  
ATOM    696  CA  VAL A 139      97.523 114.754  71.023  1.00  0.79           C  
ATOM    697  C   VAL A 139      96.575 115.461  71.978  1.00  0.79           C  
ATOM    698  O   VAL A 139      96.435 115.083  73.139  1.00  0.79           O  
ATOM    699  CB  VAL A 139      97.079 113.303  70.843  1.00  0.79           C  
ATOM    700  CG1 VAL A 139      95.761 113.244  70.049  1.00  0.79           C  
ATOM    701  CG2 VAL A 139      98.157 112.524  70.073  1.00  0.79           C  
ATOM    702  N   LYS A 140      95.936 116.552  71.512  1.00  0.78           N  
ATOM    703  CA  LYS A 140      95.202 117.469  72.374  1.00  0.78           C  
ATOM    704  C   LYS A 140      93.691 117.379  72.173  1.00  0.78           C  
ATOM    705  O   LYS A 140      92.906 117.995  72.895  1.00  0.78           O  
ATOM    706  CB  LYS A 140      95.701 118.915  72.080  1.00  0.78           C  
ATOM    707  CG  LYS A 140      97.196 119.097  72.422  1.00  0.78           C  
ATOM    708  CD  LYS A 140      97.850 120.396  71.899  1.00  0.78           C  
ATOM    709  CE  LYS A 140      99.376 120.386  72.133  1.00  0.78           C  
ATOM    710  NZ  LYS A 140     100.090 121.553  71.557  1.00  0.78           N  
ATOM    711  N   ALA A 141      93.241 116.570  71.199  1.00  0.86           N  
ATOM    712  CA  ALA A 141      91.849 116.398  70.869  1.00  0.86           C  
ATOM    713  C   ALA A 141      91.727 115.095  70.103  1.00  0.86           C  
ATOM    714  O   ALA A 141      92.748 114.622  69.604  1.00  0.86           O  
ATOM    715  CB  ALA A 141      91.338 117.574  70.009  1.00  0.86           C  
ATOM    716  N   PRO A 142      90.567 114.450  69.994  1.00  0.84           N  
ATOM    717  CA  PRO A 142      90.406 113.303  69.114  1.00  0.84           C  
ATOM    718  C   PRO A 142      90.385 113.734  67.661  1.00  0.84           C  
ATOM    719  O   PRO A 142      89.921 114.826  67.331  1.00  0.84           O  
ATOM    720  CB  PRO A 142      89.130 112.608  69.617  1.00  0.84           C  
ATOM    721  CG  PRO A 142      88.326 113.706  70.317  1.00  0.84           C  
ATOM    722  CD  PRO A 142      89.380 114.699  70.815  1.00  0.84           C  
ATOM    723  N   MET A 143      90.963 112.892  66.792  1.00  0.79           N  
ATOM    724  CA  MET A 143      91.234 113.206  65.407  1.00  0.79           C  
ATOM    725  C   MET A 143      90.719 112.077  64.544  1.00  0.79           C  
ATOM    726  O   MET A 143      90.679 110.921  64.963  1.00  0.79           O  
ATOM    727  CB  MET A 143      92.755 113.354  65.125  1.00  0.79           C  
ATOM    728  CG  MET A 143      93.493 114.323  66.070  1.00  0.79           C  
ATOM    729  SD  MET A 143      92.978 116.062  65.935  1.00  0.79           S  
ATOM    730  CE  MET A 143      93.829 116.388  64.363  1.00  0.79           C  
ATOM    731  N   ILE A 144      90.332 112.379  63.297  1.00  0.75           N  
ATOM    732  CA  ILE A 144      89.815 111.402  62.360  1.00  0.75           C  
ATOM    733  C   ILE A 144      90.418 111.645  60.994  1.00  0.75           C  
ATOM    734  O   ILE A 144      90.775 112.770  60.641  1.00  0.75           O  
ATOM    735  CB  ILE A 144      88.296 111.477  62.298  1.00  0.75           C  
ATOM    736  CG1 ILE A 144      87.632 110.208  61.730  1.00  0.75           C  
ATOM    737  CG2 ILE A 144      87.818 112.749  61.570  1.00  0.75           C  
ATOM    738  CD1 ILE A 144      86.191 110.073  62.236  1.00  0.75           C  
ATOM    739  N   ARG A 145      90.572 110.588  60.174  1.00  0.66           N  
ATOM    740  CA  ARG A 145      90.893 110.733  58.767  1.00  0.66           C  
ATOM    741  C   ARG A 145      89.761 111.441  58.016  1.00  0.66           C  
ATOM    742  O   ARG A 145      88.596 111.072  58.144  1.00  0.66           O  
ATOM    743  CB  ARG A 145      91.181 109.338  58.151  1.00  0.66           C  
ATOM    744  CG  ARG A 145      91.969 109.350  56.822  1.00  0.66           C  
ATOM    745  CD  ARG A 145      93.458 109.712  56.949  1.00  0.66           C  
ATOM    746  NE  ARG A 145      94.124 108.605  57.709  1.00  0.66           N  
ATOM    747  CZ  ARG A 145      95.430 108.586  57.991  1.00  0.66           C  
ATOM    748  NH1 ARG A 145      96.276 109.516  57.572  1.00  0.66           N  
ATOM    749  NH2 ARG A 145      95.927 107.609  58.736  1.00  0.66           N  
ATOM    750  N   LYS A 146      90.049 112.501  57.231  1.00  0.60           N  
ATOM    751  CA  LYS A 146      89.025 113.382  56.683  1.00  0.60           C  
ATOM    752  C   LYS A 146      88.008 112.704  55.778  1.00  0.60           C  
ATOM    753  O   LYS A 146      86.807 112.889  55.960  1.00  0.60           O  
ATOM    754  CB  LYS A 146      89.655 114.577  55.930  1.00  0.60           C  
ATOM    755  CG  LYS A 146      88.617 115.593  55.421  1.00  0.60           C  
ATOM    756  CD  LYS A 146      89.262 116.735  54.622  1.00  0.60           C  
ATOM    757  CE  LYS A 146      88.263 117.587  53.827  1.00  0.60           C  
ATOM    758  NZ  LYS A 146      87.610 116.781  52.777  1.00  0.60           N  
ATOM    759  N   GLY A 147      88.451 111.848  54.831  1.00  0.53           N  
ATOM    760  CA  GLY A 147      87.535 111.071  53.989  1.00  0.53           C  
ATOM    761  C   GLY A 147      86.680 110.076  54.741  1.00  0.53           C  
ATOM    762  O   GLY A 147      85.565 109.765  54.338  1.00  0.53           O  
ATOM    763  N   PHE A 148      87.169 109.573  55.893  1.00  0.49           N  
ATOM    764  CA  PHE A 148      86.370 108.796  56.827  1.00  0.49           C  
ATOM    765  C   PHE A 148      85.323 109.669  57.530  1.00  0.49           C  
ATOM    766  O   PHE A 148      84.194 109.248  57.748  1.00  0.49           O  
ATOM    767  CB  PHE A 148      87.281 108.046  57.845  1.00  0.49           C  
ATOM    768  CG  PHE A 148      86.515 106.987  58.601  1.00  0.49           C  
ATOM    769  CD1 PHE A 148      85.706 107.355  59.684  1.00  0.49           C  
ATOM    770  CD2 PHE A 148      86.542 105.637  58.212  1.00  0.49           C  
ATOM    771  CE1 PHE A 148      84.889 106.417  60.323  1.00  0.49           C  
ATOM    772  CE2 PHE A 148      85.778 104.679  58.891  1.00  0.49           C  
ATOM    773  CZ  PHE A 148      84.935 105.073  59.938  1.00  0.49           C  
ATOM    774  N   LYS A 149      85.642 110.932  57.893  1.00  0.47           N  
ATOM    775  CA  LYS A 149      84.708 111.853  58.543  1.00  0.47           C  
ATOM    776  C   LYS A 149      83.454 112.137  57.726  1.00  0.47           C  
ATOM    777  O   LYS A 149      82.358 112.344  58.245  1.00  0.47           O  
ATOM    778  CB  LYS A 149      85.370 113.205  58.912  1.00  0.47           C  
ATOM    779  CG  LYS A 149      84.508 113.990  59.913  1.00  0.47           C  
ATOM    780  CD  LYS A 149      85.145 115.245  60.531  1.00  0.47           C  
ATOM    781  CE  LYS A 149      84.206 115.785  61.617  1.00  0.47           C  
ATOM    782  NZ  LYS A 149      84.829 116.762  62.530  1.00  0.47           N  
ATOM    783  N   GLU A 150      83.591 112.096  56.390  1.00  0.42           N  
ATOM    784  CA  GLU A 150      82.528 112.202  55.408  1.00  0.42           C  
ATOM    785  C   GLU A 150      81.551 110.992  55.407  1.00  0.42           C  
ATOM    786  O   GLU A 150      80.621 110.895  54.612  1.00  0.42           O  
ATOM    787  CB  GLU A 150      83.217 112.589  54.065  1.00  0.42           C  
ATOM    788  CG  GLU A 150      83.844 114.020  54.192  1.00  0.42           C  
ATOM    789  CD  GLU A 150      85.035 114.429  53.322  1.00  0.42           C  
ATOM    790  OE1 GLU A 150      85.541 113.683  52.455  1.00  0.42           O  
ATOM    791  OE2 GLU A 150      85.507 115.577  53.577  1.00  0.42           O  
ATOM    792  N   TRP A 151      81.667 110.121  56.445  1.00  0.42           N  
ATOM    793  CA  TRP A 151      80.655 109.276  57.077  1.00  0.42           C  
ATOM    794  C   TRP A 151      79.411 110.038  57.528  1.00  0.42           C  
ATOM    795  O   TRP A 151      78.332 109.460  57.645  1.00  0.42           O  
ATOM    796  CB  TRP A 151      81.311 108.630  58.340  1.00  0.42           C  
ATOM    797  CG  TRP A 151      80.469 107.835  59.338  1.00  0.42           C  
ATOM    798  CD1 TRP A 151      80.298 106.485  59.411  1.00  0.42           C  
ATOM    799  CD2 TRP A 151      79.838 108.388  60.509  1.00  0.42           C  
ATOM    800  NE1 TRP A 151      79.594 106.143  60.552  1.00  0.42           N  
ATOM    801  CE2 TRP A 151      79.295 107.304  61.234  1.00  0.42           C  
ATOM    802  CE3 TRP A 151      79.742 109.694  60.990  1.00  0.42           C  
ATOM    803  CZ2 TRP A 151      78.649 107.513  62.446  1.00  0.42           C  
ATOM    804  CZ3 TRP A 151      79.093 109.899  62.216  1.00  0.42           C  
ATOM    805  CH2 TRP A 151      78.552 108.825  62.937  1.00  0.42           C  
ATOM    806  N   ALA A 152      79.524 111.358  57.792  1.00  0.43           N  
ATOM    807  CA  ALA A 152      78.446 112.225  58.244  1.00  0.43           C  
ATOM    808  C   ALA A 152      77.182 112.162  57.379  1.00  0.43           C  
ATOM    809  O   ALA A 152      76.064 112.141  57.893  1.00  0.43           O  
ATOM    810  CB  ALA A 152      78.972 113.674  58.309  1.00  0.43           C  
ATOM    811  N   ASP A 153      77.354 112.050  56.048  1.00  0.32           N  
ATOM    812  CA  ASP A 153      76.295 111.913  55.067  1.00  0.32           C  
ATOM    813  C   ASP A 153      75.619 110.529  55.088  1.00  0.32           C  
ATOM    814  O   ASP A 153      74.511 110.343  54.578  1.00  0.32           O  
ATOM    815  CB  ASP A 153      76.897 112.140  53.650  1.00  0.32           C  
ATOM    816  CG  ASP A 153      77.378 113.566  53.410  1.00  0.32           C  
ATOM    817  OD1 ASP A 153      77.356 114.399  54.350  1.00  0.32           O  
ATOM    818  OD2 ASP A 153      77.770 113.829  52.243  1.00  0.32           O  
ATOM    819  N   ALA A 154      76.252 109.498  55.689  1.00  0.48           N  
ATOM    820  CA  ALA A 154      75.802 108.133  55.510  1.00  0.48           C  
ATOM    821  C   ALA A 154      76.458 107.133  56.455  1.00  0.48           C  
ATOM    822  O   ALA A 154      77.441 106.473  56.134  1.00  0.48           O  
ATOM    823  CB  ALA A 154      76.072 107.667  54.061  1.00  0.48           C  
ATOM    824  N   GLY A 155      75.867 106.962  57.659  1.00  0.53           N  
ATOM    825  CA  GLY A 155      76.268 105.947  58.631  1.00  0.53           C  
ATOM    826  C   GLY A 155      76.326 104.504  58.163  1.00  0.53           C  
ATOM    827  O   GLY A 155      75.596 104.060  57.280  1.00  0.53           O  
ATOM    828  N   PHE A 156      77.212 103.717  58.799  1.00  0.43           N  
ATOM    829  CA  PHE A 156      77.421 102.304  58.521  1.00  0.43           C  
ATOM    830  C   PHE A 156      76.200 101.419  58.829  1.00  0.43           C  
ATOM    831  O   PHE A 156      75.478 101.721  59.780  1.00  0.43           O  
ATOM    832  CB  PHE A 156      78.694 101.786  59.245  1.00  0.43           C  
ATOM    833  CG  PHE A 156      79.992 102.303  58.653  1.00  0.43           C  
ATOM    834  CD1 PHE A 156      80.099 103.321  57.677  1.00  0.43           C  
ATOM    835  CD2 PHE A 156      81.177 101.695  59.100  1.00  0.43           C  
ATOM    836  CE1 PHE A 156      81.351 103.733  57.203  1.00  0.43           C  
ATOM    837  CE2 PHE A 156      82.431 102.117  58.643  1.00  0.43           C  
ATOM    838  CZ  PHE A 156      82.516 103.152  57.706  1.00  0.43           C  
ATOM    839  N   PRO A 157      75.894 100.359  58.066  1.00  0.31           N  
ATOM    840  CA  PRO A 157      76.830  99.626  57.208  1.00  0.31           C  
ATOM    841  C   PRO A 157      76.626  99.966  55.739  1.00  0.31           C  
ATOM    842  O   PRO A 157      76.697  99.089  54.883  1.00  0.31           O  
ATOM    843  CB  PRO A 157      76.451  98.160  57.482  1.00  0.31           C  
ATOM    844  CG  PRO A 157      74.937  98.210  57.686  1.00  0.31           C  
ATOM    845  CD  PRO A 157      74.765  99.510  58.470  1.00  0.31           C  
ATOM    846  N   ARG A 158      76.484 101.256  55.384  1.00  0.36           N  
ATOM    847  CA  ARG A 158      76.667 101.742  54.023  1.00  0.36           C  
ATOM    848  C   ARG A 158      78.153 101.813  53.636  1.00  0.36           C  
ATOM    849  O   ARG A 158      78.711 102.876  53.381  1.00  0.36           O  
ATOM    850  CB  ARG A 158      76.011 103.136  53.889  1.00  0.36           C  
ATOM    851  CG  ARG A 158      74.495 103.116  54.172  1.00  0.36           C  
ATOM    852  CD  ARG A 158      73.892 104.519  54.254  1.00  0.36           C  
ATOM    853  NE  ARG A 158      72.429 104.354  54.522  1.00  0.36           N  
ATOM    854  CZ  ARG A 158      71.574 105.373  54.684  1.00  0.36           C  
ATOM    855  NH1 ARG A 158      70.297 105.115  54.960  1.00  0.36           N  
ATOM    856  NH2 ARG A 158      71.962 106.639  54.572  1.00  0.36           N  
ATOM    857  N   HIS A 159      78.826 100.648  53.612  1.00  0.36           N  
ATOM    858  CA  HIS A 159      80.268 100.546  53.705  1.00  0.36           C  
ATOM    859  C   HIS A 159      80.729  99.240  53.087  1.00  0.36           C  
ATOM    860  O   HIS A 159      80.898  98.241  53.779  1.00  0.36           O  
ATOM    861  CB  HIS A 159      80.679 100.567  55.197  1.00  0.36           C  
ATOM    862  CG  HIS A 159      82.135 100.367  55.473  1.00  0.36           C  
ATOM    863  ND1 HIS A 159      83.032 101.354  55.134  1.00  0.36           N  
ATOM    864  CD2 HIS A 159      82.779  99.308  56.024  1.00  0.36           C  
ATOM    865  CE1 HIS A 159      84.215 100.881  55.492  1.00  0.36           C  
ATOM    866  NE2 HIS A 159      84.114  99.640  56.030  1.00  0.36           N  
ATOM    867  N   ASP A 160      80.912  99.237  51.754  1.00  0.35           N  
ATOM    868  CA  ASP A 160      81.455  98.136  50.990  1.00  0.35           C  
ATOM    869  C   ASP A 160      81.954  98.786  49.692  1.00  0.35           C  
ATOM    870  O   ASP A 160      81.640  99.954  49.438  1.00  0.35           O  
ATOM    871  CB  ASP A 160      80.389  97.030  50.754  1.00  0.35           C  
ATOM    872  CG  ASP A 160      81.055  95.683  50.533  1.00  0.35           C  
ATOM    873  OD1 ASP A 160      81.923  95.606  49.625  1.00  0.35           O  
ATOM    874  OD2 ASP A 160      80.714  94.726  51.272  1.00  0.35           O  
ATOM    875  N   ASP A 161      82.753  98.087  48.860  1.00  0.41           N  
ATOM    876  CA  ASP A 161      83.430  98.634  47.688  1.00  0.41           C  
ATOM    877  C   ASP A 161      84.246  99.919  47.917  1.00  0.41           C  
ATOM    878  O   ASP A 161      85.026 100.080  48.856  1.00  0.41           O  
ATOM    879  CB  ASP A 161      84.176  97.506  46.894  1.00  0.41           C  
ATOM    880  CG  ASP A 161      85.551  97.825  46.310  1.00  0.41           C  
ATOM    881  OD1 ASP A 161      85.656  98.769  45.484  1.00  0.41           O  
ATOM    882  OD2 ASP A 161      86.530  97.139  46.688  1.00  0.41           O  
ATOM    883  N   GLY A 162      84.065 100.888  46.992  1.00  0.43           N  
ATOM    884  CA  GLY A 162      84.873 102.092  46.904  1.00  0.43           C  
ATOM    885  C   GLY A 162      84.871 103.002  48.109  1.00  0.43           C  
ATOM    886  O   GLY A 162      85.841 103.723  48.317  1.00  0.43           O  
ATOM    887  N   THR A 163      83.806 103.013  48.945  1.00  0.37           N  
ATOM    888  CA  THR A 163      83.785 103.836  50.164  1.00  0.37           C  
ATOM    889  C   THR A 163      84.839 103.432  51.197  1.00  0.37           C  
ATOM    890  O   THR A 163      85.614 104.316  51.552  1.00  0.37           O  
ATOM    891  CB  THR A 163      82.410 103.979  50.829  1.00  0.37           C  
ATOM    892  OG1 THR A 163      81.471 104.514  49.911  1.00  0.37           O  
ATOM    893  CG2 THR A 163      82.449 104.947  52.024  1.00  0.37           C  
ATOM    894  N   PRO A 164      85.021 102.168  51.634  1.00  0.39           N  
ATOM    895  CA  PRO A 164      86.156 101.760  52.458  1.00  0.39           C  
ATOM    896  C   PRO A 164      87.481 102.031  51.799  1.00  0.39           C  
ATOM    897  O   PRO A 164      88.428 102.452  52.443  1.00  0.39           O  
ATOM    898  CB  PRO A 164      85.979 100.241  52.676  1.00  0.39           C  
ATOM    899  CG  PRO A 164      84.531  99.904  52.298  1.00  0.39           C  
ATOM    900  CD  PRO A 164      83.942 101.191  51.716  1.00  0.39           C  
ATOM    901  N   ARG A 165      87.609 101.798  50.487  1.00  0.36           N  
ATOM    902  CA  ARG A 165      88.853 102.057  49.789  1.00  0.36           C  
ATOM    903  C   ARG A 165      89.271 103.524  49.822  1.00  0.36           C  
ATOM    904  O   ARG A 165      90.444 103.857  49.984  1.00  0.36           O  
ATOM    905  CB  ARG A 165      88.757 101.516  48.355  1.00  0.36           C  
ATOM    906  CG  ARG A 165      88.569  99.981  48.360  1.00  0.36           C  
ATOM    907  CD  ARG A 165      88.730  99.309  46.999  1.00  0.36           C  
ATOM    908  NE  ARG A 165      90.124  99.638  46.567  1.00  0.36           N  
ATOM    909  CZ  ARG A 165      90.490  99.903  45.315  1.00  0.36           C  
ATOM    910  NH1 ARG A 165      91.639 100.544  45.117  1.00  0.36           N  
ATOM    911  NH2 ARG A 165      89.713  99.552  44.299  1.00  0.36           N  
ATOM    912  N   ALA A 166      88.290 104.442  49.739  1.00  0.44           N  
ATOM    913  CA  ALA A 166      88.486 105.868  49.865  1.00  0.44           C  
ATOM    914  C   ALA A 166      89.102 106.318  51.192  1.00  0.44           C  
ATOM    915  O   ALA A 166      89.905 107.248  51.189  1.00  0.44           O  
ATOM    916  CB  ALA A 166      87.153 106.604  49.622  1.00  0.44           C  
ATOM    917  N   ASP A 167      88.758 105.696  52.344  1.00  0.50           N  
ATOM    918  CA  ASP A 167      89.446 105.923  53.606  1.00  0.50           C  
ATOM    919  C   ASP A 167      90.697 105.048  53.821  1.00  0.50           C  
ATOM    920  O   ASP A 167      91.755 105.552  54.204  1.00  0.50           O  
ATOM    921  CB  ASP A 167      88.454 105.875  54.796  1.00  0.50           C  
ATOM    922  CG  ASP A 167      87.692 104.564  54.901  1.00  0.50           C  
ATOM    923  OD1 ASP A 167      86.467 104.580  54.637  1.00  0.50           O  
ATOM    924  OD2 ASP A 167      88.319 103.551  55.289  1.00  0.50           O  
ATOM    925  N   MET A 168      90.646 103.730  53.533  1.00  0.57           N  
ATOM    926  CA  MET A 168      91.731 102.780  53.750  1.00  0.57           C  
ATOM    927  C   MET A 168      93.008 103.109  52.995  1.00  0.57           C  
ATOM    928  O   MET A 168      94.114 102.922  53.499  1.00  0.57           O  
ATOM    929  CB  MET A 168      91.334 101.321  53.406  1.00  0.57           C  
ATOM    930  CG  MET A 168      90.286 100.723  54.365  1.00  0.57           C  
ATOM    931  SD  MET A 168      90.202  98.904  54.347  1.00  0.57           S  
ATOM    932  CE  MET A 168      89.659  98.718  52.628  1.00  0.57           C  
ATOM    933  N   GLU A 169      92.894 103.651  51.768  1.00  0.39           N  
ATOM    934  CA  GLU A 169      94.040 103.987  50.944  1.00  0.39           C  
ATOM    935  C   GLU A 169      94.519 105.421  51.222  1.00  0.39           C  
ATOM    936  O   GLU A 169      95.435 105.930  50.582  1.00  0.39           O  
ATOM    937  CB  GLU A 169      93.710 103.696  49.449  1.00  0.39           C  
ATOM    938  CG  GLU A 169      93.509 102.169  49.206  1.00  0.39           C  
ATOM    939  CD  GLU A 169      92.912 101.738  47.870  1.00  0.39           C  
ATOM    940  OE1 GLU A 169      93.342 102.165  46.771  1.00  0.39           O  
ATOM    941  OE2 GLU A 169      92.006 100.867  47.917  1.00  0.39           O  
ATOM    942  N   LYS A 170      93.973 106.078  52.277  1.00  0.43           N  
ATOM    943  CA  LYS A 170      94.513 107.299  52.863  1.00  0.43           C  
ATOM    944  C   LYS A 170      95.310 107.011  54.124  1.00  0.43           C  
ATOM    945  O   LYS A 170      95.884 107.916  54.726  1.00  0.43           O  
ATOM    946  CB  LYS A 170      93.386 108.249  53.329  1.00  0.43           C  
ATOM    947  CG  LYS A 170      92.422 108.673  52.226  1.00  0.43           C  
ATOM    948  CD  LYS A 170      92.956 109.806  51.348  1.00  0.43           C  
ATOM    949  CE  LYS A 170      91.843 110.381  50.473  1.00  0.43           C  
ATOM    950  NZ  LYS A 170      92.303 111.626  49.844  1.00  0.43           N  
ATOM    951  N   ARG A 171      95.386 105.742  54.574  1.00  0.55           N  
ATOM    952  CA  ARG A 171      96.100 105.380  55.785  1.00  0.55           C  
ATOM    953  C   ARG A 171      97.600 105.649  55.725  1.00  0.55           C  
ATOM    954  O   ARG A 171      98.363 104.987  55.024  1.00  0.55           O  
ATOM    955  CB  ARG A 171      95.824 103.921  56.195  1.00  0.55           C  
ATOM    956  CG  ARG A 171      94.390 103.710  56.722  1.00  0.55           C  
ATOM    957  CD  ARG A 171      94.119 102.251  57.093  1.00  0.55           C  
ATOM    958  NE  ARG A 171      92.742 102.168  57.647  1.00  0.55           N  
ATOM    959  CZ  ARG A 171      91.961 101.085  57.626  1.00  0.55           C  
ATOM    960  NH1 ARG A 171      92.321  99.944  57.052  1.00  0.55           N  
ATOM    961  NH2 ARG A 171      90.764 101.135  58.191  1.00  0.55           N  
ATOM    962  N   GLY A 172      98.039 106.673  56.489  1.00  0.62           N  
ATOM    963  CA  GLY A 172      99.408 107.176  56.514  1.00  0.62           C  
ATOM    964  C   GLY A 172      99.643 108.369  55.627  1.00  0.62           C  
ATOM    965  O   GLY A 172     100.725 108.944  55.637  1.00  0.62           O  
ATOM    966  N   TYR A 173      98.633 108.794  54.850  1.00  0.51           N  
ATOM    967  CA  TYR A 173      98.736 109.897  53.907  1.00  0.51           C  
ATOM    968  C   TYR A 173      97.907 111.069  54.406  1.00  0.51           C  
ATOM    969  O   TYR A 173      96.865 111.400  53.844  1.00  0.51           O  
ATOM    970  CB  TYR A 173      98.262 109.485  52.486  1.00  0.51           C  
ATOM    971  CG  TYR A 173      99.023 108.276  52.016  1.00  0.51           C  
ATOM    972  CD1 TYR A 173     100.340 108.380  51.536  1.00  0.51           C  
ATOM    973  CD2 TYR A 173      98.434 107.006  52.105  1.00  0.51           C  
ATOM    974  CE1 TYR A 173     101.057 107.228  51.167  1.00  0.51           C  
ATOM    975  CE2 TYR A 173      99.151 105.856  51.764  1.00  0.51           C  
ATOM    976  CZ  TYR A 173     100.463 105.967  51.300  1.00  0.51           C  
ATOM    977  OH  TYR A 173     101.166 104.780  51.028  1.00  0.51           O  
ATOM    978  N   ASP A 174      98.369 111.708  55.502  1.00  0.50           N  
ATOM    979  CA  ASP A 174      97.783 112.873  56.151  1.00  0.50           C  
ATOM    980  C   ASP A 174      96.260 112.921  56.283  1.00  0.50           C  
ATOM    981  O   ASP A 174      95.630 111.955  56.708  1.00  0.50           O  
ATOM    982  CB  ASP A 174      98.415 114.173  55.597  1.00  0.50           C  
ATOM    983  CG  ASP A 174      99.889 114.104  55.943  1.00  0.50           C  
ATOM    984  OD1 ASP A 174     100.167 114.110  57.169  1.00  0.50           O  
ATOM    985  OD2 ASP A 174     100.721 113.995  55.014  1.00  0.50           O  
ATOM    986  N   GLU A 175      95.638 114.084  56.010  1.00  0.63           N  
ATOM    987  CA  GLU A 175      94.204 114.308  56.124  1.00  0.63           C  
ATOM    988  C   GLU A 175      93.626 114.065  57.513  1.00  0.63           C  
ATOM    989  O   GLU A 175      92.558 113.481  57.667  1.00  0.63           O  
ATOM    990  CB  GLU A 175      93.381 113.538  55.060  1.00  0.63           C  
ATOM    991  CG  GLU A 175      93.706 113.938  53.605  1.00  0.63           C  
ATOM    992  CD  GLU A 175      92.736 113.322  52.611  1.00  0.63           C  
ATOM    993  OE1 GLU A 175      91.837 112.531  52.999  1.00  0.63           O  
ATOM    994  OE2 GLU A 175      92.885 113.611  51.394  1.00  0.63           O  
ATOM    995  N   TRP A 176      94.302 114.540  58.571  1.00  0.69           N  
ATOM    996  CA  TRP A 176      93.820 114.392  59.931  1.00  0.69           C  
ATOM    997  C   TRP A 176      93.046 115.619  60.369  1.00  0.69           C  
ATOM    998  O   TRP A 176      93.557 116.737  60.367  1.00  0.69           O  
ATOM    999  CB  TRP A 176      94.987 114.123  60.911  1.00  0.69           C  
ATOM   1000  CG  TRP A 176      95.539 112.715  60.797  1.00  0.69           C  
ATOM   1001  CD1 TRP A 176      96.694 112.250  60.231  1.00  0.69           C  
ATOM   1002  CD2 TRP A 176      94.859 111.571  61.334  1.00  0.69           C  
ATOM   1003  NE1 TRP A 176      96.804 110.886  60.427  1.00  0.69           N  
ATOM   1004  CE2 TRP A 176      95.675 110.451  61.083  1.00  0.69           C  
ATOM   1005  CE3 TRP A 176      93.648 111.446  62.008  1.00  0.69           C  
ATOM   1006  CZ2 TRP A 176      95.286 109.188  61.498  1.00  0.69           C  
ATOM   1007  CZ3 TRP A 176      93.260 110.167  62.428  1.00  0.69           C  
ATOM   1008  CH2 TRP A 176      94.067 109.053  62.171  1.00  0.69           C  
ATOM   1009  N   LEU A 177      91.770 115.435  60.753  1.00  0.75           N  
ATOM   1010  CA  LEU A 177      90.901 116.519  61.161  1.00  0.75           C  
ATOM   1011  C   LEU A 177      90.322 116.249  62.539  1.00  0.75           C  
ATOM   1012  O   LEU A 177      90.032 115.114  62.902  1.00  0.75           O  
ATOM   1013  CB  LEU A 177      89.770 116.709  60.118  1.00  0.75           C  
ATOM   1014  CG  LEU A 177      88.868 117.947  60.320  1.00  0.75           C  
ATOM   1015  CD1 LEU A 177      89.652 119.269  60.278  1.00  0.75           C  
ATOM   1016  CD2 LEU A 177      87.759 117.975  59.259  1.00  0.75           C  
ATOM   1017  N   GLN A 178      90.161 117.297  63.365  1.00  0.77           N  
ATOM   1018  CA  GLN A 178      89.557 117.222  64.683  1.00  0.77           C  
ATOM   1019  C   GLN A 178      88.092 116.756  64.716  1.00  0.77           C  
ATOM   1020  O   GLN A 178      87.282 117.045  63.828  1.00  0.77           O  
ATOM   1021  CB  GLN A 178      89.725 118.596  65.380  1.00  0.77           C  
ATOM   1022  CG  GLN A 178      89.356 118.626  66.881  1.00  0.77           C  
ATOM   1023  CD  GLN A 178      89.654 119.999  67.483  1.00  0.77           C  
ATOM   1024  OE1 GLN A 178      90.270 120.868  66.870  1.00  0.77           O  
ATOM   1025  NE2 GLN A 178      89.201 120.215  68.738  1.00  0.77           N  
ATOM   1026  N   ILE A 179      87.720 116.015  65.777  1.00  0.77           N  
ATOM   1027  CA  ILE A 179      86.363 115.595  66.082  1.00  0.77           C  
ATOM   1028  C   ILE A 179      86.121 115.900  67.556  1.00  0.77           C  
ATOM   1029  O   ILE A 179      87.086 116.131  68.287  1.00  0.77           O  
ATOM   1030  CB  ILE A 179      86.121 114.108  65.797  1.00  0.77           C  
ATOM   1031  CG1 ILE A 179      87.188 113.190  66.420  1.00  0.77           C  
ATOM   1032  CG2 ILE A 179      86.091 113.924  64.274  1.00  0.77           C  
ATOM   1033  CD1 ILE A 179      86.940 111.699  66.174  1.00  0.77           C  
ATOM   1034  N   PRO A 180      84.900 115.967  68.077  1.00  0.80           N  
ATOM   1035  CA  PRO A 180      84.658 115.783  69.500  1.00  0.80           C  
ATOM   1036  C   PRO A 180      84.705 114.306  69.871  1.00  0.80           C  
ATOM   1037  O   PRO A 180      84.724 113.435  69.003  1.00  0.80           O  
ATOM   1038  CB  PRO A 180      83.243 116.359  69.664  1.00  0.80           C  
ATOM   1039  CG  PRO A 180      82.538 115.998  68.354  1.00  0.80           C  
ATOM   1040  CD  PRO A 180      83.656 116.091  67.312  1.00  0.80           C  
ATOM   1041  N   TRP A 181      84.713 113.990  71.181  1.00  0.77           N  
ATOM   1042  CA  TRP A 181      84.689 112.626  71.686  1.00  0.77           C  
ATOM   1043  C   TRP A 181      83.468 111.846  71.253  1.00  0.77           C  
ATOM   1044  O   TRP A 181      83.549 110.696  70.838  1.00  0.77           O  
ATOM   1045  CB  TRP A 181      84.672 112.644  73.233  1.00  0.77           C  
ATOM   1046  CG  TRP A 181      86.042 112.840  73.825  1.00  0.77           C  
ATOM   1047  CD1 TRP A 181      86.678 113.958  74.293  1.00  0.77           C  
ATOM   1048  CD2 TRP A 181      86.975 111.756  73.944  1.00  0.77           C  
ATOM   1049  NE1 TRP A 181      87.934 113.619  74.747  1.00  0.77           N  
ATOM   1050  CE2 TRP A 181      88.151 112.289  74.500  1.00  0.77           C  
ATOM   1051  CE3 TRP A 181      86.880 110.409  73.605  1.00  0.77           C  
ATOM   1052  CZ2 TRP A 181      89.268 111.496  74.703  1.00  0.77           C  
ATOM   1053  CZ3 TRP A 181      88.006 109.608  73.824  1.00  0.77           C  
ATOM   1054  CH2 TRP A 181      89.194 110.147  74.335  1.00  0.77           C  
ATOM   1055  N   ASP A 182      82.308 112.493  71.341  1.00  0.80           N  
ATOM   1056  CA  ASP A 182      80.988 111.954  71.158  1.00  0.80           C  
ATOM   1057  C   ASP A 182      80.790 111.388  69.751  1.00  0.80           C  
ATOM   1058  O   ASP A 182      80.255 110.295  69.569  1.00  0.80           O  
ATOM   1059  CB  ASP A 182      79.987 113.091  71.504  1.00  0.80           C  
ATOM   1060  CG  ASP A 182      80.312 113.813  72.820  1.00  0.80           C  
ATOM   1061  OD1 ASP A 182      81.158 113.334  73.624  1.00  0.80           O  
ATOM   1062  OD2 ASP A 182      79.751 114.919  72.987  1.00  0.80           O  
ATOM   1063  N   GLU A 183      81.317 112.093  68.722  1.00  0.76           N  
ATOM   1064  CA  GLU A 183      81.387 111.623  67.345  1.00  0.76           C  
ATOM   1065  C   GLU A 183      82.234 110.359  67.217  1.00  0.76           C  
ATOM   1066  O   GLU A 183      81.808 109.358  66.645  1.00  0.76           O  
ATOM   1067  CB  GLU A 183      81.967 112.747  66.437  1.00  0.76           C  
ATOM   1068  CG  GLU A 183      82.006 112.405  64.925  1.00  0.76           C  
ATOM   1069  CD  GLU A 183      82.482 113.529  63.999  1.00  0.76           C  
ATOM   1070  OE1 GLU A 183      82.495 113.254  62.772  1.00  0.76           O  
ATOM   1071  OE2 GLU A 183      82.850 114.648  64.451  1.00  0.76           O  
ATOM   1072  N   ALA A 184      83.432 110.347  67.838  1.00  0.82           N  
ATOM   1073  CA  ALA A 184      84.347 109.221  67.841  1.00  0.82           C  
ATOM   1074  C   ALA A 184      83.797 107.964  68.510  1.00  0.82           C  
ATOM   1075  O   ALA A 184      83.888 106.855  67.983  1.00  0.82           O  
ATOM   1076  CB  ALA A 184      85.633 109.630  68.587  1.00  0.82           C  
ATOM   1077  N   LEU A 185      83.177 108.133  69.695  1.00  0.79           N  
ATOM   1078  CA  LEU A 185      82.519 107.083  70.447  1.00  0.79           C  
ATOM   1079  C   LEU A 185      81.314 106.512  69.710  1.00  0.79           C  
ATOM   1080  O   LEU A 185      81.145 105.298  69.623  1.00  0.79           O  
ATOM   1081  CB  LEU A 185      82.076 107.607  71.838  1.00  0.79           C  
ATOM   1082  CG  LEU A 185      83.221 108.083  72.764  1.00  0.79           C  
ATOM   1083  CD1 LEU A 185      82.651 108.777  74.010  1.00  0.79           C  
ATOM   1084  CD2 LEU A 185      84.155 106.941  73.179  1.00  0.79           C  
ATOM   1085  N   ALA A 186      80.463 107.375  69.115  1.00  0.80           N  
ATOM   1086  CA  ALA A 186      79.333 106.972  68.303  1.00  0.80           C  
ATOM   1087  C   ALA A 186      79.704 106.247  67.012  1.00  0.80           C  
ATOM   1088  O   ALA A 186      79.055 105.274  66.631  1.00  0.80           O  
ATOM   1089  CB  ALA A 186      78.465 108.201  67.979  1.00  0.80           C  
ATOM   1090  N   ILE A 187      80.766 106.695  66.304  1.00  0.72           N  
ATOM   1091  CA  ILE A 187      81.330 105.988  65.157  1.00  0.72           C  
ATOM   1092  C   ILE A 187      81.824 104.610  65.542  1.00  0.72           C  
ATOM   1093  O   ILE A 187      81.457 103.611  64.921  1.00  0.72           O  
ATOM   1094  CB  ILE A 187      82.485 106.790  64.541  1.00  0.72           C  
ATOM   1095  CG1 ILE A 187      81.907 107.969  63.731  1.00  0.72           C  
ATOM   1096  CG2 ILE A 187      83.417 105.926  63.652  1.00  0.72           C  
ATOM   1097  CD1 ILE A 187      82.950 108.998  63.285  1.00  0.72           C  
ATOM   1098  N   ALA A 188      82.635 104.519  66.614  1.00  0.71           N  
ATOM   1099  CA  ALA A 188      83.191 103.263  67.051  1.00  0.71           C  
ATOM   1100  C   ALA A 188      82.141 102.285  67.546  1.00  0.71           C  
ATOM   1101  O   ALA A 188      82.091 101.141  67.117  1.00  0.71           O  
ATOM   1102  CB  ALA A 188      84.252 103.528  68.131  1.00  0.71           C  
ATOM   1103  N   ALA A 189      81.199 102.723  68.397  1.00  0.74           N  
ATOM   1104  CA  ALA A 189      80.147 101.877  68.918  1.00  0.74           C  
ATOM   1105  C   ALA A 189      79.264 101.259  67.833  1.00  0.74           C  
ATOM   1106  O   ALA A 189      78.907 100.086  67.900  1.00  0.74           O  
ATOM   1107  CB  ALA A 189      79.325 102.696  69.917  1.00  0.74           C  
ATOM   1108  N   LYS A 190      78.948 102.018  66.765  1.00  0.69           N  
ATOM   1109  CA  LYS A 190      78.296 101.486  65.578  1.00  0.69           C  
ATOM   1110  C   LYS A 190      79.108 100.455  64.804  1.00  0.69           C  
ATOM   1111  O   LYS A 190      78.576  99.428  64.390  1.00  0.69           O  
ATOM   1112  CB  LYS A 190      77.892 102.624  64.618  1.00  0.69           C  
ATOM   1113  CG  LYS A 190      76.726 103.451  65.177  1.00  0.69           C  
ATOM   1114  CD  LYS A 190      76.454 104.694  64.325  1.00  0.69           C  
ATOM   1115  CE  LYS A 190      75.344 105.580  64.892  1.00  0.69           C  
ATOM   1116  NZ  LYS A 190      75.154 106.754  64.010  1.00  0.69           N  
ATOM   1117  N   THR A 191      80.426 100.646  64.577  1.00  0.64           N  
ATOM   1118  CA  THR A 191      81.218  99.591  63.929  1.00  0.64           C  
ATOM   1119  C   THR A 191      81.313  98.329  64.780  1.00  0.64           C  
ATOM   1120  O   THR A 191      81.107  97.216  64.298  1.00  0.64           O  
ATOM   1121  CB  THR A 191      82.615  99.992  63.456  1.00  0.64           C  
ATOM   1122  OG1 THR A 191      83.497 100.301  64.521  1.00  0.64           O  
ATOM   1123  CG2 THR A 191      82.548 101.243  62.576  1.00  0.64           C  
ATOM   1124  N   LEU A 192      81.549  98.507  66.094  1.00  0.56           N  
ATOM   1125  CA  LEU A 192      81.580  97.507  67.150  1.00  0.56           C  
ATOM   1126  C   LEU A 192      80.269  96.727  67.295  1.00  0.56           C  
ATOM   1127  O   LEU A 192      80.244  95.549  67.670  1.00  0.56           O  
ATOM   1128  CB  LEU A 192      81.857  98.233  68.487  1.00  0.56           C  
ATOM   1129  CG  LEU A 192      83.324  98.588  68.849  1.00  0.56           C  
ATOM   1130  CD1 LEU A 192      84.265  99.068  67.729  1.00  0.56           C  
ATOM   1131  CD2 LEU A 192      83.320  99.650  69.953  1.00  0.56           C  
ATOM   1132  N   GLN A 193      79.119  97.376  67.044  1.00  0.55           N  
ATOM   1133  CA  GLN A 193      77.844  96.717  66.846  1.00  0.55           C  
ATOM   1134  C   GLN A 193      77.789  95.879  65.569  1.00  0.55           C  
ATOM   1135  O   GLN A 193      77.597  94.666  65.660  1.00  0.55           O  
ATOM   1136  CB  GLN A 193      76.722  97.788  66.902  1.00  0.55           C  
ATOM   1137  CG  GLN A 193      75.319  97.386  66.375  1.00  0.55           C  
ATOM   1138  CD  GLN A 193      75.071  97.937  64.962  1.00  0.55           C  
ATOM   1139  OE1 GLN A 193      75.317  99.117  64.698  1.00  0.55           O  
ATOM   1140  NE2 GLN A 193      74.593  97.092  64.024  1.00  0.55           N  
ATOM   1141  N   ASN A 194      78.048  96.486  64.385  1.00  0.55           N  
ATOM   1142  CA  ASN A 194      77.872  95.873  63.067  1.00  0.55           C  
ATOM   1143  C   ASN A 194      78.741  94.650  62.799  1.00  0.55           C  
ATOM   1144  O   ASN A 194      78.285  93.642  62.273  1.00  0.55           O  
ATOM   1145  CB  ASN A 194      78.194  96.898  61.937  1.00  0.55           C  
ATOM   1146  CG  ASN A 194      77.002  97.791  61.611  1.00  0.55           C  
ATOM   1147  OD1 ASN A 194      76.145  97.422  60.812  1.00  0.55           O  
ATOM   1148  ND2 ASN A 194      76.949  99.011  62.181  1.00  0.55           N  
ATOM   1149  N   VAL A 195      80.040  94.704  63.137  1.00  0.52           N  
ATOM   1150  CA  VAL A 195      80.968  93.606  62.885  1.00  0.52           C  
ATOM   1151  C   VAL A 195      80.709  92.378  63.744  1.00  0.52           C  
ATOM   1152  O   VAL A 195      80.881  91.245  63.295  1.00  0.52           O  
ATOM   1153  CB  VAL A 195      82.395  94.113  63.012  1.00  0.52           C  
ATOM   1154  CG1 VAL A 195      83.456  93.000  63.120  1.00  0.52           C  
ATOM   1155  CG2 VAL A 195      82.674  94.978  61.765  1.00  0.52           C  
ATOM   1156  N   ALA A 196      80.291  92.585  65.011  1.00  0.48           N  
ATOM   1157  CA  ALA A 196      79.982  91.526  65.949  1.00  0.48           C  
ATOM   1158  C   ALA A 196      78.621  90.889  65.692  1.00  0.48           C  
ATOM   1159  O   ALA A 196      78.328  89.777  66.137  1.00  0.48           O  
ATOM   1160  CB  ALA A 196      79.983  92.134  67.366  1.00  0.48           C  
ATOM   1161  N   GLU A 197      77.733  91.598  64.985  1.00  0.49           N  
ATOM   1162  CA  GLU A 197      76.464  91.116  64.491  1.00  0.49           C  
ATOM   1163  C   GLU A 197      76.621  90.238  63.254  1.00  0.49           C  
ATOM   1164  O   GLU A 197      77.603  90.308  62.518  1.00  0.49           O  
ATOM   1165  CB  GLU A 197      75.583  92.344  64.200  1.00  0.49           C  
ATOM   1166  CG  GLU A 197      74.081  92.093  63.938  1.00  0.49           C  
ATOM   1167  CD  GLU A 197      73.330  93.417  63.832  1.00  0.49           C  
ATOM   1168  OE1 GLU A 197      73.967  94.480  64.055  1.00  0.49           O  
ATOM   1169  OE2 GLU A 197      72.104  93.372  63.570  1.00  0.49           O  
ATOM   1170  N   THR A 198      75.665  89.323  63.007  1.00  0.31           N  
ATOM   1171  CA  THR A 198      75.565  88.613  61.736  1.00  0.31           C  
ATOM   1172  C   THR A 198      75.199  89.531  60.591  1.00  0.31           C  
ATOM   1173  O   THR A 198      74.308  90.367  60.709  1.00  0.31           O  
ATOM   1174  CB  THR A 198      74.519  87.510  61.743  1.00  0.31           C  
ATOM   1175  OG1 THR A 198      73.370  87.916  62.478  1.00  0.31           O  
ATOM   1176  CG2 THR A 198      75.098  86.278  62.446  1.00  0.31           C  
ATOM   1177  N   TYR A 199      75.842  89.361  59.420  1.00  0.27           N  
ATOM   1178  CA  TYR A 199      75.479  90.084  58.210  1.00  0.27           C  
ATOM   1179  C   TYR A 199      74.063  89.718  57.738  1.00  0.27           C  
ATOM   1180  O   TYR A 199      73.523  88.669  58.082  1.00  0.27           O  
ATOM   1181  CB  TYR A 199      76.553  89.926  57.098  1.00  0.27           C  
ATOM   1182  CG  TYR A 199      77.717  90.874  57.303  1.00  0.27           C  
ATOM   1183  CD1 TYR A 199      78.551  90.800  58.436  1.00  0.27           C  
ATOM   1184  CD2 TYR A 199      77.986  91.867  56.343  1.00  0.27           C  
ATOM   1185  CE1 TYR A 199      79.613  91.700  58.611  1.00  0.27           C  
ATOM   1186  CE2 TYR A 199      79.049  92.767  56.510  1.00  0.27           C  
ATOM   1187  CZ  TYR A 199      79.862  92.682  57.645  1.00  0.27           C  
ATOM   1188  OH  TYR A 199      80.937  93.584  57.807  1.00  0.27           O  
ATOM   1189  N   LYS A 200      73.368  90.622  57.011  1.00  0.25           N  
ATOM   1190  CA  LYS A 200      71.933  90.509  56.759  1.00  0.25           C  
ATOM   1191  C   LYS A 200      71.462  89.227  56.059  1.00  0.25           C  
ATOM   1192  O   LYS A 200      71.547  89.085  54.843  1.00  0.25           O  
ATOM   1193  CB  LYS A 200      71.427  91.731  55.944  1.00  0.25           C  
ATOM   1194  CG  LYS A 200      69.899  91.766  55.723  1.00  0.25           C  
ATOM   1195  CD  LYS A 200      69.463  92.884  54.760  1.00  0.25           C  
ATOM   1196  CE  LYS A 200      67.989  92.776  54.347  1.00  0.25           C  
ATOM   1197  NZ  LYS A 200      67.639  93.824  53.358  1.00  0.25           N  
ATOM   1198  N   GLY A 201      70.880  88.281  56.833  1.00  0.26           N  
ATOM   1199  CA  GLY A 201      70.421  86.986  56.334  1.00  0.26           C  
ATOM   1200  C   GLY A 201      71.489  85.925  56.288  1.00  0.26           C  
ATOM   1201  O   GLY A 201      71.227  84.805  55.860  1.00  0.26           O  
ATOM   1202  N   GLU A 202      72.705  86.247  56.755  1.00  0.30           N  
ATOM   1203  CA  GLU A 202      73.821  85.331  56.832  1.00  0.30           C  
ATOM   1204  C   GLU A 202      74.011  84.827  58.254  1.00  0.30           C  
ATOM   1205  O   GLU A 202      73.518  85.388  59.231  1.00  0.30           O  
ATOM   1206  CB  GLU A 202      75.150  86.012  56.417  1.00  0.30           C  
ATOM   1207  CG  GLU A 202      75.177  86.612  54.990  1.00  0.30           C  
ATOM   1208  CD  GLU A 202      76.526  87.257  54.671  1.00  0.30           C  
ATOM   1209  OE1 GLU A 202      77.471  87.129  55.494  1.00  0.30           O  
ATOM   1210  OE2 GLU A 202      76.613  87.907  53.599  1.00  0.30           O  
ATOM   1211  N   ASP A 203      74.778  83.740  58.401  1.00  0.24           N  
ATOM   1212  CA  ASP A 203      75.265  83.208  59.650  1.00  0.24           C  
ATOM   1213  C   ASP A 203      76.723  83.620  59.882  1.00  0.24           C  
ATOM   1214  O   ASP A 203      77.300  83.354  60.937  1.00  0.24           O  
ATOM   1215  CB  ASP A 203      75.081  81.660  59.644  1.00  0.24           C  
ATOM   1216  CG  ASP A 203      75.476  80.959  58.343  1.00  0.24           C  
ATOM   1217  OD1 ASP A 203      76.042  81.614  57.429  1.00  0.24           O  
ATOM   1218  OD2 ASP A 203      75.154  79.750  58.249  1.00  0.24           O  
ATOM   1219  N   GLY A 204      77.339  84.343  58.921  1.00  0.24           N  
ATOM   1220  CA  GLY A 204      78.699  84.867  58.987  1.00  0.24           C  
ATOM   1221  C   GLY A 204      78.839  86.207  59.676  1.00  0.24           C  
ATOM   1222  O   GLY A 204      77.896  86.986  59.803  1.00  0.24           O  
ATOM   1223  N   ALA A 205      80.068  86.524  60.136  1.00  0.22           N  
ATOM   1224  CA  ALA A 205      80.376  87.813  60.724  1.00  0.22           C  
ATOM   1225  C   ALA A 205      81.877  88.040  60.757  1.00  0.22           C  
ATOM   1226  O   ALA A 205      82.677  87.160  60.433  1.00  0.22           O  
ATOM   1227  CB  ALA A 205      79.825  87.969  62.154  1.00  0.22           C  
ATOM   1228  N   GLY A 206      82.302  89.257  61.150  1.00  0.27           N  
ATOM   1229  CA  GLY A 206      83.701  89.537  61.451  1.00  0.27           C  
ATOM   1230  C   GLY A 206      83.958  89.425  62.923  1.00  0.27           C  
ATOM   1231  O   GLY A 206      83.103  88.997  63.691  1.00  0.27           O  
ATOM   1232  N   LYS A 207      85.162  89.823  63.366  1.00  0.26           N  
ATOM   1233  CA  LYS A 207      85.509  89.781  64.773  1.00  0.26           C  
ATOM   1234  C   LYS A 207      86.232  91.085  65.139  1.00  0.26           C  
ATOM   1235  O   LYS A 207      86.859  91.731  64.298  1.00  0.26           O  
ATOM   1236  CB  LYS A 207      86.366  88.528  65.113  1.00  0.26           C  
ATOM   1237  CG  LYS A 207      86.025  87.222  64.343  1.00  0.26           C  
ATOM   1238  CD  LYS A 207      84.787  86.375  64.721  1.00  0.26           C  
ATOM   1239  CE  LYS A 207      84.572  85.239  63.685  1.00  0.26           C  
ATOM   1240  NZ  LYS A 207      83.582  84.209  64.081  1.00  0.26           N  
ATOM   1241  N   LEU A 208      86.106  91.539  66.410  1.00  0.34           N  
ATOM   1242  CA  LEU A 208      86.394  92.917  66.805  1.00  0.34           C  
ATOM   1243  C   LEU A 208      87.717  93.130  67.571  1.00  0.34           C  
ATOM   1244  O   LEU A 208      88.103  94.251  67.863  1.00  0.34           O  
ATOM   1245  CB  LEU A 208      85.123  93.417  67.568  1.00  0.34           C  
ATOM   1246  CG  LEU A 208      85.215  94.587  68.579  1.00  0.34           C  
ATOM   1247  CD1 LEU A 208      85.596  95.939  67.974  1.00  0.34           C  
ATOM   1248  CD2 LEU A 208      83.874  94.746  69.312  1.00  0.34           C  
ATOM   1249  N   LEU A 209      88.514  92.090  67.880  1.00  0.37           N  
ATOM   1250  CA  LEU A 209      89.844  92.326  68.459  1.00  0.37           C  
ATOM   1251  C   LEU A 209      90.861  91.335  67.897  1.00  0.37           C  
ATOM   1252  O   LEU A 209      92.030  91.409  68.252  1.00  0.37           O  
ATOM   1253  CB  LEU A 209      89.921  92.037  69.999  1.00  0.37           C  
ATOM   1254  CG  LEU A 209      89.392  92.957  71.127  1.00  0.37           C  
ATOM   1255  CD1 LEU A 209      90.406  92.975  72.298  1.00  0.37           C  
ATOM   1256  CD2 LEU A 209      88.879  94.357  70.766  1.00  0.37           C  
ATOM   1257  N   GLU A 210      90.454  90.375  67.041  1.00  0.27           N  
ATOM   1258  CA  GLU A 210      91.218  89.170  66.747  1.00  0.27           C  
ATOM   1259  C   GLU A 210      92.641  89.347  66.261  1.00  0.27           C  
ATOM   1260  O   GLU A 210      92.971  90.300  65.558  1.00  0.27           O  
ATOM   1261  CB  GLU A 210      90.406  88.280  65.782  1.00  0.27           C  
ATOM   1262  CG  GLU A 210      91.091  86.970  65.323  1.00  0.27           C  
ATOM   1263  CD  GLU A 210      90.121  86.090  64.575  1.00  0.27           C  
ATOM   1264  OE1 GLU A 210      89.066  86.603  64.142  1.00  0.27           O  
ATOM   1265  OE2 GLU A 210      90.361  84.854  64.505  1.00  0.27           O  
ATOM   1266  N   GLN A 211      93.533  88.410  66.646  1.00  0.25           N  
ATOM   1267  CA  GLN A 211      94.935  88.401  66.296  1.00  0.25           C  
ATOM   1268  C   GLN A 211      95.159  88.577  64.800  1.00  0.25           C  
ATOM   1269  O   GLN A 211      94.450  88.010  63.978  1.00  0.25           O  
ATOM   1270  CB  GLN A 211      95.593  87.079  66.774  1.00  0.25           C  
ATOM   1271  CG  GLN A 211      95.318  86.747  68.264  1.00  0.25           C  
ATOM   1272  CD  GLN A 211      94.284  85.642  68.431  1.00  0.25           C  
ATOM   1273  OE1 GLN A 211      93.098  85.860  68.183  1.00  0.25           O  
ATOM   1274  NE2 GLN A 211      94.737  84.447  68.876  1.00  0.25           N  
ATOM   1275  N   GLY A 212      96.148  89.398  64.382  1.00  0.25           N  
ATOM   1276  CA  GLY A 212      96.194  89.857  62.988  1.00  0.25           C  
ATOM   1277  C   GLY A 212      96.666  88.821  62.014  1.00  0.25           C  
ATOM   1278  O   GLY A 212      96.601  88.999  60.803  1.00  0.25           O  
ATOM   1279  N   TYR A 213      97.149  87.694  62.561  1.00  0.23           N  
ATOM   1280  CA  TYR A 213      97.622  86.524  61.856  1.00  0.23           C  
ATOM   1281  C   TYR A 213      98.729  86.815  60.859  1.00  0.23           C  
ATOM   1282  O   TYR A 213      98.869  86.184  59.816  1.00  0.23           O  
ATOM   1283  CB  TYR A 213      96.464  85.728  61.197  1.00  0.23           C  
ATOM   1284  CG  TYR A 213      95.454  85.235  62.200  1.00  0.23           C  
ATOM   1285  CD1 TYR A 213      95.857  84.616  63.398  1.00  0.23           C  
ATOM   1286  CD2 TYR A 213      94.076  85.341  61.928  1.00  0.23           C  
ATOM   1287  CE1 TYR A 213      94.910  84.117  64.295  1.00  0.23           C  
ATOM   1288  CE2 TYR A 213      93.128  84.855  62.839  1.00  0.23           C  
ATOM   1289  CZ  TYR A 213      93.550  84.238  64.021  1.00  0.23           C  
ATOM   1290  OH  TYR A 213      92.627  83.727  64.947  1.00  0.23           O  
ATOM   1291  N   GLU A 214      99.563  87.782  61.241  1.00  0.18           N  
ATOM   1292  CA  GLU A 214     100.612  88.381  60.476  1.00  0.18           C  
ATOM   1293  C   GLU A 214     101.480  88.995  61.545  1.00  0.18           C  
ATOM   1294  O   GLU A 214     101.091  89.002  62.715  1.00  0.18           O  
ATOM   1295  CB  GLU A 214     100.087  89.522  59.573  1.00  0.18           C  
ATOM   1296  CG  GLU A 214      99.713  89.068  58.150  1.00  0.18           C  
ATOM   1297  CD  GLU A 214      99.040  90.203  57.410  1.00  0.18           C  
ATOM   1298  OE1 GLU A 214      99.540  91.356  57.469  1.00  0.18           O  
ATOM   1299  OE2 GLU A 214      97.961  89.953  56.814  1.00  0.18           O  
ATOM   1300  N   PRO A 215     102.638  89.542  61.225  1.00  0.15           N  
ATOM   1301  CA  PRO A 215     103.368  90.407  62.139  1.00  0.15           C  
ATOM   1302  C   PRO A 215     102.716  91.739  62.417  1.00  0.15           C  
ATOM   1303  O   PRO A 215     103.183  92.468  63.290  1.00  0.15           O  
ATOM   1304  CB  PRO A 215     104.691  90.604  61.406  1.00  0.15           C  
ATOM   1305  CG  PRO A 215     104.871  89.298  60.652  1.00  0.15           C  
ATOM   1306  CD  PRO A 215     103.466  89.115  60.099  1.00  0.15           C  
ATOM   1307  N   ALA A 216     101.631  92.074  61.705  1.00  0.17           N  
ATOM   1308  CA  ALA A 216     100.744  93.126  62.099  1.00  0.17           C  
ATOM   1309  C   ALA A 216     100.097  92.876  63.443  1.00  0.17           C  
ATOM   1310  O   ALA A 216      99.233  92.015  63.621  1.00  0.17           O  
ATOM   1311  CB  ALA A 216      99.638  93.280  61.058  1.00  0.17           C  
ATOM   1312  N   MET A 217     100.493  93.676  64.442  1.00  0.19           N  
ATOM   1313  CA  MET A 217      99.751  93.753  65.667  1.00  0.19           C  
ATOM   1314  C   MET A 217      98.428  94.402  65.389  1.00  0.19           C  
ATOM   1315  O   MET A 217      98.357  95.517  64.881  1.00  0.19           O  
ATOM   1316  CB  MET A 217     100.488  94.583  66.736  1.00  0.19           C  
ATOM   1317  CG  MET A 217     101.817  93.948  67.158  1.00  0.19           C  
ATOM   1318  SD  MET A 217     103.026  95.146  67.777  1.00  0.19           S  
ATOM   1319  CE  MET A 217     102.116  95.632  69.261  1.00  0.19           C  
ATOM   1320  N   VAL A 218      97.320  93.718  65.714  1.00  0.20           N  
ATOM   1321  CA  VAL A 218      96.065  94.418  65.792  1.00  0.20           C  
ATOM   1322  C   VAL A 218      96.121  95.402  66.922  1.00  0.20           C  
ATOM   1323  O   VAL A 218      96.690  95.129  67.979  1.00  0.20           O  
ATOM   1324  CB  VAL A 218      94.838  93.538  65.937  1.00  0.20           C  
ATOM   1325  CG1 VAL A 218      94.624  92.846  64.585  1.00  0.20           C  
ATOM   1326  CG2 VAL A 218      94.959  92.535  67.096  1.00  0.20           C  
ATOM   1327  N   GLU A 219      95.515  96.580  66.728  1.00  0.25           N  
ATOM   1328  CA  GLU A 219      95.493  97.607  67.732  1.00  0.25           C  
ATOM   1329  C   GLU A 219      94.895  97.132  69.053  1.00  0.25           C  
ATOM   1330  O   GLU A 219      95.271  97.601  70.106  1.00  0.25           O  
ATOM   1331  CB  GLU A 219      94.684  98.823  67.236  1.00  0.25           C  
ATOM   1332  CG  GLU A 219      95.198  99.639  66.030  1.00  0.25           C  
ATOM   1333  CD  GLU A 219      96.621 100.094  66.139  1.00  0.25           C  
ATOM   1334  OE1 GLU A 219      96.885 101.295  66.351  1.00  0.25           O  
ATOM   1335  OE2 GLU A 219      97.478  99.198  65.959  1.00  0.25           O  
ATOM   1336  N   ALA A 220      93.983  96.140  69.073  1.00  0.44           N  
ATOM   1337  CA  ALA A 220      93.398  95.599  70.284  1.00  0.44           C  
ATOM   1338  C   ALA A 220      94.332  94.897  71.313  1.00  0.44           C  
ATOM   1339  O   ALA A 220      93.883  94.167  72.188  1.00  0.44           O  
ATOM   1340  CB  ALA A 220      92.263  94.685  69.831  1.00  0.44           C  
ATOM   1341  N   MET A 221      95.655  95.146  71.232  1.00  0.40           N  
ATOM   1342  CA  MET A 221      96.739  94.762  72.117  1.00  0.40           C  
ATOM   1343  C   MET A 221      97.175  95.948  72.964  1.00  0.40           C  
ATOM   1344  O   MET A 221      97.435  97.042  72.469  1.00  0.40           O  
ATOM   1345  CB  MET A 221      97.946  94.294  71.264  1.00  0.40           C  
ATOM   1346  CG  MET A 221      99.369  94.740  71.630  1.00  0.40           C  
ATOM   1347  SD  MET A 221      99.995  94.118  73.209  1.00  0.40           S  
ATOM   1348  CE  MET A 221     101.663  94.670  72.772  1.00  0.40           C  
ATOM   1349  N   HIS A 222      97.301  95.743  74.290  1.00  0.47           N  
ATOM   1350  CA  HIS A 222      97.735  96.771  75.211  1.00  0.47           C  
ATOM   1351  C   HIS A 222      98.888  96.164  75.934  1.00  0.47           C  
ATOM   1352  O   HIS A 222      98.723  95.238  76.715  1.00  0.47           O  
ATOM   1353  CB  HIS A 222      96.619  97.149  76.197  1.00  0.47           C  
ATOM   1354  CG  HIS A 222      95.495  97.683  75.390  1.00  0.47           C  
ATOM   1355  ND1 HIS A 222      95.485  99.042  75.211  1.00  0.47           N  
ATOM   1356  CD2 HIS A 222      94.712  97.074  74.459  1.00  0.47           C  
ATOM   1357  CE1 HIS A 222      94.705  99.238  74.175  1.00  0.47           C  
ATOM   1358  NE2 HIS A 222      94.221  98.083  73.673  1.00  0.47           N  
ATOM   1359  N   GLY A 223     100.117  96.618  75.636  1.00  0.49           N  
ATOM   1360  CA  GLY A 223     101.291  95.908  76.121  1.00  0.49           C  
ATOM   1361  C   GLY A 223     101.487  95.979  77.607  1.00  0.49           C  
ATOM   1362  O   GLY A 223     101.431  97.058  78.183  1.00  0.49           O  
ATOM   1363  N   ALA A 224     101.772  94.830  78.241  1.00  0.43           N  
ATOM   1364  CA  ALA A 224     102.410  94.771  79.541  1.00  0.43           C  
ATOM   1365  C   ALA A 224     101.592  95.248  80.726  1.00  0.43           C  
ATOM   1366  O   ALA A 224     101.800  96.337  81.256  1.00  0.43           O  
ATOM   1367  CB  ALA A 224     103.780  95.480  79.576  1.00  0.43           C  
ATOM   1368  N   GLY A 225     100.696  94.395  81.263  1.00  0.39           N  
ATOM   1369  CA  GLY A 225      99.961  94.707  82.492  1.00  0.39           C  
ATOM   1370  C   GLY A 225     100.833  94.867  83.715  1.00  0.39           C  
ATOM   1371  O   GLY A 225     100.426  95.412  84.727  1.00  0.39           O  
ATOM   1372  N   VAL A 226     102.087  94.403  83.658  1.00  0.40           N  
ATOM   1373  CA  VAL A 226     103.090  94.660  84.675  1.00  0.40           C  
ATOM   1374  C   VAL A 226     103.583  96.116  84.694  1.00  0.40           C  
ATOM   1375  O   VAL A 226     103.886  96.658  85.753  1.00  0.40           O  
ATOM   1376  CB  VAL A 226     104.255  93.687  84.543  1.00  0.40           C  
ATOM   1377  CG1 VAL A 226     105.159  93.770  85.783  1.00  0.40           C  
ATOM   1378  CG2 VAL A 226     103.726  92.244  84.413  1.00  0.40           C  
ATOM   1379  N   GLN A 227     103.664  96.809  83.527  1.00  0.38           N  
ATOM   1380  CA  GLN A 227     104.184  98.178  83.461  1.00  0.38           C  
ATOM   1381  C   GLN A 227     103.191  99.233  83.925  1.00  0.38           C  
ATOM   1382  O   GLN A 227     103.567 100.356  84.251  1.00  0.38           O  
ATOM   1383  CB  GLN A 227     104.700  98.548  82.038  1.00  0.38           C  
ATOM   1384  CG  GLN A 227     103.644  99.147  81.065  1.00  0.38           C  
ATOM   1385  CD  GLN A 227     104.138  99.173  79.619  1.00  0.38           C  
ATOM   1386  OE1 GLN A 227     105.014  98.412  79.215  1.00  0.38           O  
ATOM   1387  NE2 GLN A 227     103.550 100.043  78.769  1.00  0.38           N  
ATOM   1388  N   ALA A 228     101.907  98.850  83.983  1.00  0.40           N  
ATOM   1389  CA  ALA A 228     100.801  99.644  84.447  1.00  0.40           C  
ATOM   1390  C   ALA A 228      99.600  98.717  84.391  1.00  0.40           C  
ATOM   1391  O   ALA A 228      99.144  98.338  83.311  1.00  0.40           O  
ATOM   1392  CB  ALA A 228     100.543 100.909  83.596  1.00  0.40           C  
ATOM   1393  N   ILE A 229      99.126  98.267  85.570  1.00  0.39           N  
ATOM   1394  CA  ILE A 229      98.081  97.267  85.744  1.00  0.39           C  
ATOM   1395  C   ILE A 229      96.707  97.710  85.263  1.00  0.39           C  
ATOM   1396  O   ILE A 229      96.558  98.587  84.413  1.00  0.39           O  
ATOM   1397  CB  ILE A 229      97.980  96.784  87.198  1.00  0.39           C  
ATOM   1398  CG1 ILE A 229      97.612  97.947  88.150  1.00  0.39           C  
ATOM   1399  CG2 ILE A 229      99.298  96.092  87.600  1.00  0.39           C  
ATOM   1400  CD1 ILE A 229      96.965  97.482  89.444  1.00  0.39           C  
ATOM   1401  N   LYS A 230      95.663  97.095  85.859  1.00  0.28           N  
ATOM   1402  CA  LYS A 230      94.257  97.279  85.637  1.00  0.28           C  
ATOM   1403  C   LYS A 230      93.558  96.071  86.260  1.00  0.28           C  
ATOM   1404  O   LYS A 230      94.141  95.001  86.354  1.00  0.28           O  
ATOM   1405  CB  LYS A 230      93.958  97.325  84.126  1.00  0.28           C  
ATOM   1406  CG  LYS A 230      92.503  97.312  83.701  1.00  0.28           C  
ATOM   1407  CD  LYS A 230      91.609  98.311  84.401  1.00  0.28           C  
ATOM   1408  CE  LYS A 230      90.228  98.418  83.793  1.00  0.28           C  
ATOM   1409  NZ  LYS A 230      89.639  97.075  83.605  1.00  0.28           N  
ATOM   1410  N   MET A 231      92.302  96.197  86.735  1.00  0.22           N  
ATOM   1411  CA  MET A 231      91.548  95.091  87.271  1.00  0.22           C  
ATOM   1412  C   MET A 231      90.085  95.293  86.904  1.00  0.22           C  
ATOM   1413  O   MET A 231      89.691  96.314  86.333  1.00  0.22           O  
ATOM   1414  CB  MET A 231      91.759  95.029  88.806  1.00  0.22           C  
ATOM   1415  CG  MET A 231      91.161  93.817  89.546  1.00  0.22           C  
ATOM   1416  SD  MET A 231      91.564  92.224  88.777  1.00  0.22           S  
ATOM   1417  CE  MET A 231      90.690  91.250  90.030  1.00  0.22           C  
ATOM   1418  N   ARG A 232      89.225  94.303  87.176  1.00  0.18           N  
ATOM   1419  CA  ARG A 232      87.791  94.411  87.054  1.00  0.18           C  
ATOM   1420  C   ARG A 232      87.186  94.814  88.394  1.00  0.18           C  
ATOM   1421  O   ARG A 232      87.534  94.265  89.432  1.00  0.18           O  
ATOM   1422  CB  ARG A 232      87.203  93.060  86.558  1.00  0.18           C  
ATOM   1423  CG  ARG A 232      87.542  91.831  87.438  1.00  0.18           C  
ATOM   1424  CD  ARG A 232      87.123  90.482  86.828  1.00  0.18           C  
ATOM   1425  NE  ARG A 232      87.731  89.349  87.622  1.00  0.18           N  
ATOM   1426  CZ  ARG A 232      88.982  88.909  87.438  1.00  0.18           C  
ATOM   1427  NH1 ARG A 232      89.303  87.637  87.642  1.00  0.18           N  
ATOM   1428  NH2 ARG A 232      89.939  89.688  86.961  1.00  0.18           N  
ATOM   1429  N   GLY A 233      86.257  95.799  88.417  1.00  0.24           N  
ATOM   1430  CA  GLY A 233      85.496  96.124  89.627  1.00  0.24           C  
ATOM   1431  C   GLY A 233      84.261  95.274  89.782  1.00  0.24           C  
ATOM   1432  O   GLY A 233      83.474  95.449  90.701  1.00  0.24           O  
ATOM   1433  N   GLY A 234      84.015  94.366  88.815  1.00  0.24           N  
ATOM   1434  CA  GLY A 234      82.967  93.344  88.845  1.00  0.24           C  
ATOM   1435  C   GLY A 234      81.580  93.850  88.558  1.00  0.24           C  
ATOM   1436  O   GLY A 234      80.648  93.078  88.375  1.00  0.24           O  
ATOM   1437  N   MET A 235      81.408  95.172  88.456  1.00  0.20           N  
ATOM   1438  CA  MET A 235      80.102  95.799  88.386  1.00  0.20           C  
ATOM   1439  C   MET A 235      80.151  96.895  87.351  1.00  0.20           C  
ATOM   1440  O   MET A 235      79.933  98.053  87.690  1.00  0.20           O  
ATOM   1441  CB  MET A 235      79.693  96.415  89.753  1.00  0.20           C  
ATOM   1442  CG  MET A 235      79.398  95.338  90.814  1.00  0.20           C  
ATOM   1443  SD  MET A 235      78.824  95.931  92.439  1.00  0.20           S  
ATOM   1444  CE  MET A 235      77.369  96.864  91.883  1.00  0.20           C  
ATOM   1445  N   PRO A 236      80.517  96.549  86.114  1.00  0.22           N  
ATOM   1446  CA  PRO A 236      81.146  97.435  85.134  1.00  0.22           C  
ATOM   1447  C   PRO A 236      82.010  98.648  85.495  1.00  0.22           C  
ATOM   1448  O   PRO A 236      82.563  99.225  84.569  1.00  0.22           O  
ATOM   1449  CB  PRO A 236      79.958  97.749  84.240  1.00  0.22           C  
ATOM   1450  CG  PRO A 236      79.302  96.367  84.066  1.00  0.22           C  
ATOM   1451  CD  PRO A 236      79.628  95.627  85.379  1.00  0.22           C  
ATOM   1452  N   LEU A 237      82.246  98.988  86.774  1.00  0.25           N  
ATOM   1453  CA  LEU A 237      83.344  99.793  87.250  1.00  0.25           C  
ATOM   1454  C   LEU A 237      84.694  99.128  87.033  1.00  0.25           C  
ATOM   1455  O   LEU A 237      84.851  97.905  86.912  1.00  0.25           O  
ATOM   1456  CB  LEU A 237      83.179 100.224  88.730  1.00  0.25           C  
ATOM   1457  CG  LEU A 237      81.952 101.121  89.013  1.00  0.25           C  
ATOM   1458  CD1 LEU A 237      81.893 101.452  90.512  1.00  0.25           C  
ATOM   1459  CD2 LEU A 237      81.974 102.424  88.197  1.00  0.25           C  
ATOM   1460  N   LEU A 238      85.715  99.977  86.916  1.00  0.28           N  
ATOM   1461  CA  LEU A 238      87.050  99.630  86.538  1.00  0.28           C  
ATOM   1462  C   LEU A 238      87.950 100.062  87.673  1.00  0.28           C  
ATOM   1463  O   LEU A 238      87.886 101.198  88.135  1.00  0.28           O  
ATOM   1464  CB  LEU A 238      87.448 100.409  85.251  1.00  0.28           C  
ATOM   1465  CG  LEU A 238      86.997  99.767  83.912  1.00  0.28           C  
ATOM   1466  CD1 LEU A 238      85.491  99.778  83.652  1.00  0.28           C  
ATOM   1467  CD2 LEU A 238      87.676 100.409  82.692  1.00  0.28           C  
ATOM   1468  N   GLY A 239      88.867  99.172  88.131  1.00  0.26           N  
ATOM   1469  CA  GLY A 239      90.102  99.624  88.777  1.00  0.26           C  
ATOM   1470  C   GLY A 239      90.871 100.399  87.748  1.00  0.26           C  
ATOM   1471  O   GLY A 239      90.834 100.028  86.585  1.00  0.26           O  
ATOM   1472  N   ALA A 240      91.532 101.506  88.089  1.00  0.25           N  
ATOM   1473  CA  ALA A 240      91.684 102.557  87.105  1.00  0.25           C  
ATOM   1474  C   ALA A 240      92.676 102.360  85.981  1.00  0.25           C  
ATOM   1475  O   ALA A 240      92.633 103.112  85.015  1.00  0.25           O  
ATOM   1476  CB  ALA A 240      92.102 103.837  87.815  1.00  0.25           C  
ATOM   1477  N   GLY A 241      93.596 101.384  86.084  1.00  0.45           N  
ATOM   1478  CA  GLY A 241      94.604 101.115  85.067  1.00  0.45           C  
ATOM   1479  C   GLY A 241      94.189 100.942  83.625  1.00  0.45           C  
ATOM   1480  O   GLY A 241      93.031 101.003  83.218  1.00  0.45           O  
ATOM   1481  N   ARG A 242      95.188 100.713  82.771  1.00  0.48           N  
ATOM   1482  CA  ARG A 242      94.982 100.722  81.344  1.00  0.48           C  
ATOM   1483  C   ARG A 242      94.828  99.381  80.657  1.00  0.48           C  
ATOM   1484  O   ARG A 242      93.872  99.186  79.906  1.00  0.48           O  
ATOM   1485  CB  ARG A 242      96.073 101.562  80.668  1.00  0.48           C  
ATOM   1486  CG  ARG A 242      97.556 101.242  80.937  1.00  0.48           C  
ATOM   1487  CD  ARG A 242      98.458 102.438  80.590  1.00  0.48           C  
ATOM   1488  NE  ARG A 242      98.032 102.936  79.235  1.00  0.48           N  
ATOM   1489  CZ  ARG A 242      98.653 103.908  78.567  1.00  0.48           C  
ATOM   1490  NH1 ARG A 242      97.970 104.575  77.643  1.00  0.48           N  
ATOM   1491  NH2 ARG A 242      99.936 104.163  78.751  1.00  0.48           N  
ATOM   1492  N   VAL A 243      95.741  98.409  80.878  1.00  0.48           N  
ATOM   1493  CA  VAL A 243      95.891  97.259  79.984  1.00  0.48           C  
ATOM   1494  C   VAL A 243      94.644  96.411  79.811  1.00  0.48           C  
ATOM   1495  O   VAL A 243      94.150  96.216  78.704  1.00  0.48           O  
ATOM   1496  CB  VAL A 243      97.083  96.407  80.403  1.00  0.48           C  
ATOM   1497  CG1 VAL A 243      97.146  95.064  79.648  1.00  0.48           C  
ATOM   1498  CG2 VAL A 243      98.333  97.244  80.077  1.00  0.48           C  
ATOM   1499  N   PHE A 244      93.995  95.995  80.916  1.00  0.35           N  
ATOM   1500  CA  PHE A 244      92.805  95.168  80.831  1.00  0.35           C  
ATOM   1501  C   PHE A 244      91.555  96.066  80.762  1.00  0.35           C  
ATOM   1502  O   PHE A 244      90.461  95.679  81.166  1.00  0.35           O  
ATOM   1503  CB  PHE A 244      92.537  94.124  81.988  1.00  0.35           C  
ATOM   1504  CG  PHE A 244      93.628  93.367  82.724  1.00  0.35           C  
ATOM   1505  CD1 PHE A 244      93.189  92.220  83.413  1.00  0.35           C  
ATOM   1506  CD2 PHE A 244      94.954  93.786  82.948  1.00  0.35           C  
ATOM   1507  CE1 PHE A 244      94.034  91.489  84.251  1.00  0.35           C  
ATOM   1508  CE2 PHE A 244      95.805  93.070  83.803  1.00  0.35           C  
ATOM   1509  CZ  PHE A 244      95.350  91.913  84.441  1.00  0.35           C  
ATOM   1510  N   GLY A 245      91.671  97.353  80.354  1.00  0.50           N  
ATOM   1511  CA  GLY A 245      90.536  98.269  80.204  1.00  0.50           C  
ATOM   1512  C   GLY A 245      89.887  98.066  78.895  1.00  0.50           C  
ATOM   1513  O   GLY A 245      88.683  97.860  78.787  1.00  0.50           O  
ATOM   1514  N   PHE A 246      90.741  98.006  77.879  1.00  0.43           N  
ATOM   1515  CA  PHE A 246      90.421  97.583  76.551  1.00  0.43           C  
ATOM   1516  C   PHE A 246      90.012  96.126  76.520  1.00  0.43           C  
ATOM   1517  O   PHE A 246      89.028  95.769  75.886  1.00  0.43           O  
ATOM   1518  CB  PHE A 246      91.671  97.782  75.692  1.00  0.43           C  
ATOM   1519  CG  PHE A 246      91.950  99.246  75.483  1.00  0.43           C  
ATOM   1520  CD1 PHE A 246      92.665 100.034  76.410  1.00  0.43           C  
ATOM   1521  CD2 PHE A 246      91.613  99.803  74.244  1.00  0.43           C  
ATOM   1522  CE1 PHE A 246      93.031 101.349  76.092  1.00  0.43           C  
ATOM   1523  CE2 PHE A 246      92.039 101.087  73.896  1.00  0.43           C  
ATOM   1524  CZ  PHE A 246      92.725 101.869  74.832  1.00  0.43           C  
ATOM   1525  N   TYR A 247      90.732  95.246  77.256  1.00  0.41           N  
ATOM   1526  CA  TYR A 247      90.417  93.823  77.331  1.00  0.41           C  
ATOM   1527  C   TYR A 247      89.059  93.617  77.994  1.00  0.41           C  
ATOM   1528  O   TYR A 247      88.238  92.861  77.500  1.00  0.41           O  
ATOM   1529  CB  TYR A 247      91.492  92.923  78.027  1.00  0.41           C  
ATOM   1530  CG  TYR A 247      92.843  92.840  77.327  1.00  0.41           C  
ATOM   1531  CD1 TYR A 247      93.499  93.954  76.767  1.00  0.41           C  
ATOM   1532  CD2 TYR A 247      93.528  91.604  77.303  1.00  0.41           C  
ATOM   1533  CE1 TYR A 247      94.762  93.836  76.190  1.00  0.41           C  
ATOM   1534  CE2 TYR A 247      94.810  91.491  76.731  1.00  0.41           C  
ATOM   1535  CZ  TYR A 247      95.415  92.615  76.159  1.00  0.41           C  
ATOM   1536  OH  TYR A 247      96.672  92.585  75.530  1.00  0.41           O  
ATOM   1537  N   ARG A 248      88.753  94.355  79.086  1.00  0.35           N  
ATOM   1538  CA  ARG A 248      87.439  94.334  79.718  1.00  0.35           C  
ATOM   1539  C   ARG A 248      86.298  94.826  78.842  1.00  0.35           C  
ATOM   1540  O   ARG A 248      85.227  94.229  78.810  1.00  0.35           O  
ATOM   1541  CB  ARG A 248      87.435  95.145  81.042  1.00  0.35           C  
ATOM   1542  CG  ARG A 248      86.054  95.217  81.732  1.00  0.35           C  
ATOM   1543  CD  ARG A 248      86.115  95.443  83.245  1.00  0.35           C  
ATOM   1544  NE  ARG A 248      84.739  95.299  83.823  1.00  0.35           N  
ATOM   1545  CZ  ARG A 248      84.194  94.119  84.155  1.00  0.35           C  
ATOM   1546  NH1 ARG A 248      83.051  94.096  84.836  1.00  0.35           N  
ATOM   1547  NH2 ARG A 248      84.768  92.963  83.839  1.00  0.35           N  
ATOM   1548  N   PHE A 249      86.510  95.925  78.095  1.00  0.39           N  
ATOM   1549  CA  PHE A 249      85.573  96.408  77.097  1.00  0.39           C  
ATOM   1550  C   PHE A 249      85.338  95.371  75.988  1.00  0.39           C  
ATOM   1551  O   PHE A 249      84.232  95.189  75.494  1.00  0.39           O  
ATOM   1552  CB  PHE A 249      86.109  97.759  76.532  1.00  0.39           C  
ATOM   1553  CG  PHE A 249      85.339  98.167  75.310  1.00  0.39           C  
ATOM   1554  CD1 PHE A 249      85.863  97.906  74.030  1.00  0.39           C  
ATOM   1555  CD2 PHE A 249      83.995  98.528  75.445  1.00  0.39           C  
ATOM   1556  CE1 PHE A 249      85.024  97.918  72.911  1.00  0.39           C  
ATOM   1557  CE2 PHE A 249      83.161  98.569  74.327  1.00  0.39           C  
ATOM   1558  CZ  PHE A 249      83.671  98.236  73.067  1.00  0.39           C  
ATOM   1559  N   ALA A 250      86.411  94.692  75.566  1.00  0.37           N  
ATOM   1560  CA  ALA A 250      86.447  93.680  74.557  1.00  0.37           C  
ATOM   1561  C   ALA A 250      85.787  92.376  74.947  1.00  0.37           C  
ATOM   1562  O   ALA A 250      84.717  92.313  75.508  1.00  0.37           O  
ATOM   1563  CB  ALA A 250      87.908  93.389  74.250  1.00  0.37           C  
ATOM   1564  N   ASN A 251      86.376  91.249  74.579  1.00  0.31           N  
ATOM   1565  CA  ASN A 251      85.908  89.958  74.951  1.00  0.31           C  
ATOM   1566  C   ASN A 251      87.153  89.137  75.090  1.00  0.31           C  
ATOM   1567  O   ASN A 251      88.173  89.416  74.455  1.00  0.31           O  
ATOM   1568  CB  ASN A 251      85.022  89.342  73.868  1.00  0.31           C  
ATOM   1569  CG  ASN A 251      84.199  88.118  74.254  1.00  0.31           C  
ATOM   1570  OD1 ASN A 251      83.036  88.234  74.621  1.00  0.31           O  
ATOM   1571  ND2 ASN A 251      84.765  86.909  74.062  1.00  0.31           N  
ATOM   1572  N   MET A 252      87.045  88.110  75.943  1.00  0.22           N  
ATOM   1573  CA  MET A 252      87.894  86.966  76.082  1.00  0.22           C  
ATOM   1574  C   MET A 252      88.496  86.510  74.794  1.00  0.22           C  
ATOM   1575  O   MET A 252      87.842  86.488  73.755  1.00  0.22           O  
ATOM   1576  CB  MET A 252      87.083  85.852  76.779  1.00  0.22           C  
ATOM   1577  CG  MET A 252      87.798  84.515  77.022  1.00  0.22           C  
ATOM   1578  SD  MET A 252      89.420  84.713  77.798  1.00  0.22           S  
ATOM   1579  CE  MET A 252      89.840  82.970  77.633  1.00  0.22           C  
ATOM   1580  N   LEU A 253      89.776  86.115  74.847  1.00  0.25           N  
ATOM   1581  CA  LEU A 253      90.563  85.685  73.717  1.00  0.25           C  
ATOM   1582  C   LEU A 253      89.878  84.570  72.946  1.00  0.25           C  
ATOM   1583  O   LEU A 253      89.957  84.493  71.728  1.00  0.25           O  
ATOM   1584  CB  LEU A 253      91.984  85.375  74.221  1.00  0.25           C  
ATOM   1585  CG  LEU A 253      93.097  85.127  73.174  1.00  0.25           C  
ATOM   1586  CD1 LEU A 253      92.840  85.660  71.758  1.00  0.25           C  
ATOM   1587  CD2 LEU A 253      94.400  85.743  73.700  1.00  0.25           C  
ATOM   1588  N   ALA A 254      89.095  83.721  73.647  1.00  0.26           N  
ATOM   1589  CA  ALA A 254      87.988  82.956  73.085  1.00  0.26           C  
ATOM   1590  C   ALA A 254      88.437  81.702  72.371  1.00  0.26           C  
ATOM   1591  O   ALA A 254      87.877  80.624  72.536  1.00  0.26           O  
ATOM   1592  CB  ALA A 254      87.001  83.787  72.234  1.00  0.26           C  
ATOM   1593  N   LEU A 255      89.557  81.819  71.657  1.00  0.23           N  
ATOM   1594  CA  LEU A 255      90.320  80.753  71.074  1.00  0.23           C  
ATOM   1595  C   LEU A 255      91.052  79.985  72.152  1.00  0.23           C  
ATOM   1596  O   LEU A 255      91.529  78.876  71.955  1.00  0.23           O  
ATOM   1597  CB  LEU A 255      91.309  81.364  70.061  1.00  0.23           C  
ATOM   1598  CG  LEU A 255      90.615  82.274  69.024  1.00  0.23           C  
ATOM   1599  CD1 LEU A 255      91.630  82.867  68.049  1.00  0.23           C  
ATOM   1600  CD2 LEU A 255      89.502  81.567  68.249  1.00  0.23           C  
ATOM   1601  N   LEU A 256      91.132  80.572  73.358  1.00  0.21           N  
ATOM   1602  CA  LEU A 256      91.584  79.879  74.538  1.00  0.21           C  
ATOM   1603  C   LEU A 256      90.453  79.163  75.249  1.00  0.21           C  
ATOM   1604  O   LEU A 256      90.589  77.991  75.549  1.00  0.21           O  
ATOM   1605  CB  LEU A 256      92.240  80.852  75.526  1.00  0.21           C  
ATOM   1606  CG  LEU A 256      93.131  81.926  74.884  1.00  0.21           C  
ATOM   1607  CD1 LEU A 256      93.786  82.692  76.029  1.00  0.21           C  
ATOM   1608  CD2 LEU A 256      94.191  81.447  73.876  1.00  0.21           C  
ATOM   1609  N   ASP A 257      89.309  79.851  75.500  1.00  0.25           N  
ATOM   1610  CA  ASP A 257      88.235  79.315  76.325  1.00  0.25           C  
ATOM   1611  C   ASP A 257      86.910  80.069  76.154  1.00  0.25           C  
ATOM   1612  O   ASP A 257      86.154  80.328  77.089  1.00  0.25           O  
ATOM   1613  CB  ASP A 257      88.656  79.285  77.821  1.00  0.25           C  
ATOM   1614  CG  ASP A 257      89.165  77.899  78.188  1.00  0.25           C  
ATOM   1615  OD1 ASP A 257      88.523  76.898  77.755  1.00  0.25           O  
ATOM   1616  OD2 ASP A 257      90.160  77.834  78.942  1.00  0.25           O  
ATOM   1617  N   GLY A 258      86.525  80.427  74.914  1.00  0.25           N  
ATOM   1618  CA  GLY A 258      85.258  81.126  74.658  1.00  0.25           C  
ATOM   1619  C   GLY A 258      84.071  80.215  74.656  1.00  0.25           C  
ATOM   1620  O   GLY A 258      82.931  80.639  74.794  1.00  0.25           O  
ATOM   1621  N   LYS A 259      84.333  78.905  74.573  1.00  0.30           N  
ATOM   1622  CA  LYS A 259      83.326  77.882  74.728  1.00  0.30           C  
ATOM   1623  C   LYS A 259      83.256  77.408  76.176  1.00  0.30           C  
ATOM   1624  O   LYS A 259      82.428  76.577  76.536  1.00  0.30           O  
ATOM   1625  CB  LYS A 259      83.647  76.678  73.811  1.00  0.30           C  
ATOM   1626  CG  LYS A 259      85.025  76.040  74.055  1.00  0.30           C  
ATOM   1627  CD  LYS A 259      85.046  74.570  73.610  1.00  0.30           C  
ATOM   1628  CE  LYS A 259      86.349  73.841  73.948  1.00  0.30           C  
ATOM   1629  NZ  LYS A 259      86.628  73.883  75.404  1.00  0.30           N  
ATOM   1630  N   LEU A 260      84.109  77.962  77.065  1.00  0.26           N  
ATOM   1631  CA  LEU A 260      84.056  77.711  78.494  1.00  0.26           C  
ATOM   1632  C   LEU A 260      83.151  78.742  79.160  1.00  0.26           C  
ATOM   1633  O   LEU A 260      82.725  78.601  80.307  1.00  0.26           O  
ATOM   1634  CB  LEU A 260      85.485  77.842  79.072  1.00  0.26           C  
ATOM   1635  CG  LEU A 260      85.708  77.257  80.480  1.00  0.26           C  
ATOM   1636  CD1 LEU A 260      85.810  75.726  80.447  1.00  0.26           C  
ATOM   1637  CD2 LEU A 260      86.976  77.848  81.114  1.00  0.26           C  
ATOM   1638  N   ARG A 261      82.801  79.810  78.416  1.00  0.26           N  
ATOM   1639  CA  ARG A 261      81.889  80.848  78.848  1.00  0.26           C  
ATOM   1640  C   ARG A 261      81.070  81.393  77.672  1.00  0.26           C  
ATOM   1641  O   ARG A 261      81.346  82.506  77.221  1.00  0.26           O  
ATOM   1642  CB  ARG A 261      82.661  82.048  79.462  1.00  0.26           C  
ATOM   1643  CG  ARG A 261      83.435  81.770  80.765  1.00  0.26           C  
ATOM   1644  CD  ARG A 261      82.539  81.455  81.967  1.00  0.26           C  
ATOM   1645  NE  ARG A 261      83.458  81.231  83.136  1.00  0.26           N  
ATOM   1646  CZ  ARG A 261      83.957  80.039  83.493  1.00  0.26           C  
ATOM   1647  NH1 ARG A 261      84.829  79.966  84.498  1.00  0.26           N  
ATOM   1648  NH2 ARG A 261      83.627  78.914  82.875  1.00  0.26           N  
ATOM   1649  N   PRO A 262      80.049  80.708  77.144  1.00  0.26           N  
ATOM   1650  CA  PRO A 262      79.157  81.268  76.121  1.00  0.26           C  
ATOM   1651  C   PRO A 262      78.355  82.466  76.613  1.00  0.26           C  
ATOM   1652  O   PRO A 262      77.954  83.316  75.815  1.00  0.26           O  
ATOM   1653  CB  PRO A 262      78.230  80.095  75.752  1.00  0.26           C  
ATOM   1654  CG  PRO A 262      79.046  78.848  76.101  1.00  0.26           C  
ATOM   1655  CD  PRO A 262      79.790  79.279  77.362  1.00  0.26           C  
ATOM   1656  N   GLU A 263      78.086  82.520  77.929  1.00  0.26           N  
ATOM   1657  CA  GLU A 263      77.317  83.546  78.599  1.00  0.26           C  
ATOM   1658  C   GLU A 263      78.149  84.800  78.827  1.00  0.26           C  
ATOM   1659  O   GLU A 263      78.375  85.563  77.891  1.00  0.26           O  
ATOM   1660  CB  GLU A 263      76.815  82.986  79.941  1.00  0.26           C  
ATOM   1661  CG  GLU A 263      75.858  81.782  79.779  1.00  0.26           C  
ATOM   1662  CD  GLU A 263      75.580  81.101  81.118  1.00  0.26           C  
ATOM   1663  OE1 GLU A 263      76.241  81.475  82.119  1.00  0.26           O  
ATOM   1664  OE2 GLU A 263      74.722  80.185  81.121  1.00  0.26           O  
ATOM   1665  N   ALA A 264      78.650  85.051  80.050  1.00  0.27           N  
ATOM   1666  CA  ALA A 264      79.558  86.151  80.311  1.00  0.27           C  
ATOM   1667  C   ALA A 264      80.988  85.637  80.374  1.00  0.27           C  
ATOM   1668  O   ALA A 264      81.282  84.759  81.191  1.00  0.27           O  
ATOM   1669  CB  ALA A 264      79.265  86.840  81.647  1.00  0.27           C  
ATOM   1670  N   PRO A 265      81.902  86.114  79.543  1.00  0.28           N  
ATOM   1671  CA  PRO A 265      83.316  85.803  79.684  1.00  0.28           C  
ATOM   1672  C   PRO A 265      83.980  86.380  80.938  1.00  0.28           C  
ATOM   1673  O   PRO A 265      83.374  87.226  81.594  1.00  0.28           O  
ATOM   1674  CB  PRO A 265      83.912  86.315  78.367  1.00  0.28           C  
ATOM   1675  CG  PRO A 265      82.750  86.232  77.389  1.00  0.28           C  
ATOM   1676  CD  PRO A 265      81.616  86.743  78.253  1.00  0.28           C  
ATOM   1677  N   PRO A 266      85.163  85.916  81.335  1.00  0.25           N  
ATOM   1678  CA  PRO A 266      85.760  86.186  82.644  1.00  0.25           C  
ATOM   1679  C   PRO A 266      85.952  87.640  83.068  1.00  0.25           C  
ATOM   1680  O   PRO A 266      85.463  88.046  84.124  1.00  0.25           O  
ATOM   1681  CB  PRO A 266      87.122  85.475  82.548  1.00  0.25           C  
ATOM   1682  CG  PRO A 266      86.879  84.330  81.565  1.00  0.25           C  
ATOM   1683  CD  PRO A 266      85.982  84.993  80.544  1.00  0.25           C  
ATOM   1684  N   GLU A 267      86.690  88.434  82.280  1.00  0.24           N  
ATOM   1685  CA  GLU A 267      87.052  89.808  82.566  1.00  0.24           C  
ATOM   1686  C   GLU A 267      86.396  90.742  81.583  1.00  0.24           C  
ATOM   1687  O   GLU A 267      86.383  91.959  81.784  1.00  0.24           O  
ATOM   1688  CB  GLU A 267      88.592  89.944  82.512  1.00  0.24           C  
ATOM   1689  CG  GLU A 267      89.172  89.497  83.862  1.00  0.24           C  
ATOM   1690  CD  GLU A 267      90.645  89.137  83.860  1.00  0.24           C  
ATOM   1691  OE1 GLU A 267      91.382  89.667  83.013  1.00  0.24           O  
ATOM   1692  OE2 GLU A 267      91.044  88.423  84.827  1.00  0.24           O  
ATOM   1693  N   GLU A 268      85.795  90.158  80.537  1.00  0.29           N  
ATOM   1694  CA  GLU A 268      85.479  90.789  79.286  1.00  0.29           C  
ATOM   1695  C   GLU A 268      84.059  90.459  78.804  1.00  0.29           C  
ATOM   1696  O   GLU A 268      83.364  89.629  79.385  1.00  0.29           O  
ATOM   1697  CB  GLU A 268      86.488  90.288  78.241  1.00  0.29           C  
ATOM   1698  CG  GLU A 268      87.950  90.029  78.702  1.00  0.29           C  
ATOM   1699  CD  GLU A 268      88.225  88.580  79.100  1.00  0.29           C  
ATOM   1700  OE1 GLU A 268      89.322  88.085  78.753  1.00  0.29           O  
ATOM   1701  OE2 GLU A 268      87.326  87.932  79.699  1.00  0.29           O  
ATOM   1702  N   ILE A 269      83.547  91.158  77.759  1.00  0.30           N  
ATOM   1703  CA  ILE A 269      82.110  91.258  77.517  1.00  0.30           C  
ATOM   1704  C   ILE A 269      81.587  90.927  76.081  1.00  0.30           C  
ATOM   1705  O   ILE A 269      80.594  90.213  75.939  1.00  0.30           O  
ATOM   1706  CB  ILE A 269      81.682  92.683  77.919  1.00  0.30           C  
ATOM   1707  CG1 ILE A 269      82.110  93.053  79.370  1.00  0.30           C  
ATOM   1708  CG2 ILE A 269      80.153  92.834  77.772  1.00  0.30           C  
ATOM   1709  CD1 ILE A 269      81.976  94.544  79.701  1.00  0.30           C  
ATOM   1710  N   VAL A 270      82.171  91.447  74.966  1.00  0.42           N  
ATOM   1711  CA  VAL A 270      81.405  91.766  73.736  1.00  0.42           C  
ATOM   1712  C   VAL A 270      81.477  90.883  72.443  1.00  0.42           C  
ATOM   1713  O   VAL A 270      80.984  91.310  71.399  1.00  0.42           O  
ATOM   1714  CB  VAL A 270      81.615  93.240  73.322  1.00  0.42           C  
ATOM   1715  CG1 VAL A 270      81.279  94.195  74.490  1.00  0.42           C  
ATOM   1716  CG2 VAL A 270      83.038  93.489  72.784  1.00  0.42           C  
ATOM   1717  N   GLY A 271      82.032  89.642  72.443  1.00  0.35           N  
ATOM   1718  CA  GLY A 271      82.163  88.698  71.303  1.00  0.35           C  
ATOM   1719  C   GLY A 271      83.533  88.575  70.642  1.00  0.35           C  
ATOM   1720  O   GLY A 271      83.861  87.563  70.025  1.00  0.35           O  
ATOM   1721  N   SER A 272      84.391  89.595  70.775  1.00  0.37           N  
ATOM   1722  CA  SER A 272      85.807  89.675  70.388  1.00  0.37           C  
ATOM   1723  C   SER A 272      86.837  88.603  70.841  1.00  0.37           C  
ATOM   1724  O   SER A 272      86.472  87.544  71.338  1.00  0.37           O  
ATOM   1725  CB  SER A 272      86.375  91.062  70.747  1.00  0.37           C  
ATOM   1726  OG  SER A 272      85.373  92.058  70.590  1.00  0.37           O  
ATOM   1727  N   ARG A 273      88.163  88.851  70.621  1.00  0.30           N  
ATOM   1728  CA  ARG A 273      89.333  87.996  70.891  1.00  0.30           C  
ATOM   1729  C   ARG A 273      90.557  88.853  71.340  1.00  0.30           C  
ATOM   1730  O   ARG A 273      91.193  89.423  70.467  1.00  0.30           O  
ATOM   1731  CB  ARG A 273      89.830  87.398  69.525  1.00  0.30           C  
ATOM   1732  CG  ARG A 273      89.278  86.069  68.967  1.00  0.30           C  
ATOM   1733  CD  ARG A 273      87.765  85.950  68.964  1.00  0.30           C  
ATOM   1734  NE  ARG A 273      87.386  84.643  68.351  1.00  0.30           N  
ATOM   1735  CZ  ARG A 273      86.252  84.014  68.683  1.00  0.30           C  
ATOM   1736  NH1 ARG A 273      86.041  82.759  68.305  1.00  0.30           N  
ATOM   1737  NH2 ARG A 273      85.304  84.633  69.386  1.00  0.30           N  
ATOM   1738  N   ALA A 274      90.950  89.001  72.634  1.00  0.39           N  
ATOM   1739  CA  ALA A 274      92.175  89.705  73.086  1.00  0.39           C  
ATOM   1740  C   ALA A 274      93.534  89.536  72.334  1.00  0.39           C  
ATOM   1741  O   ALA A 274      93.734  88.598  71.570  1.00  0.39           O  
ATOM   1742  CB  ALA A 274      92.387  89.405  74.582  1.00  0.39           C  
ATOM   1743  N   PHE A 275      94.544  90.437  72.534  1.00  0.38           N  
ATOM   1744  CA  PHE A 275      95.804  90.358  71.785  1.00  0.38           C  
ATOM   1745  C   PHE A 275      97.081  90.477  72.645  1.00  0.38           C  
ATOM   1746  O   PHE A 275      97.009  90.535  73.866  1.00  0.38           O  
ATOM   1747  CB  PHE A 275      95.761  91.261  70.497  1.00  0.38           C  
ATOM   1748  CG  PHE A 275      96.811  90.880  69.485  1.00  0.38           C  
ATOM   1749  CD1 PHE A 275      96.984  89.526  69.201  1.00  0.38           C  
ATOM   1750  CD2 PHE A 275      97.717  91.795  68.924  1.00  0.38           C  
ATOM   1751  CE1 PHE A 275      98.070  89.076  68.461  1.00  0.38           C  
ATOM   1752  CE2 PHE A 275      98.856  91.341  68.245  1.00  0.38           C  
ATOM   1753  CZ  PHE A 275      99.035  89.976  68.012  1.00  0.38           C  
ATOM   1754  N   ASP A 276      98.283  90.372  72.015  1.00  0.41           N  
ATOM   1755  CA  ASP A 276      99.482  89.756  72.566  1.00  0.41           C  
ATOM   1756  C   ASP A 276     100.754  90.629  72.623  1.00  0.41           C  
ATOM   1757  O   ASP A 276     100.958  91.543  71.825  1.00  0.41           O  
ATOM   1758  CB  ASP A 276      99.650  88.415  71.780  1.00  0.41           C  
ATOM   1759  CG  ASP A 276     101.053  87.922  71.440  1.00  0.41           C  
ATOM   1760  OD1 ASP A 276     101.241  87.587  70.249  1.00  0.41           O  
ATOM   1761  OD2 ASP A 276     101.925  87.846  72.342  1.00  0.41           O  
ATOM   1762  N   ASN A 277     101.650  90.320  73.602  1.00  0.48           N  
ATOM   1763  CA  ASN A 277     102.929  90.977  73.817  1.00  0.48           C  
ATOM   1764  C   ASN A 277     104.201  90.096  73.844  1.00  0.48           C  
ATOM   1765  O   ASN A 277     104.997  90.160  72.920  1.00  0.48           O  
ATOM   1766  CB  ASN A 277     102.885  92.024  74.975  1.00  0.48           C  
ATOM   1767  CG  ASN A 277     102.362  91.621  76.351  1.00  0.48           C  
ATOM   1768  OD1 ASN A 277     101.445  92.259  76.866  1.00  0.48           O  
ATOM   1769  ND2 ASN A 277     103.007  90.660  77.037  1.00  0.48           N  
ATOM   1770  N   TYR A 278     104.502  89.314  74.910  1.00  0.57           N  
ATOM   1771  CA  TYR A 278     105.855  88.835  75.257  1.00  0.57           C  
ATOM   1772  C   TYR A 278     106.498  87.885  74.240  1.00  0.57           C  
ATOM   1773  O   TYR A 278     107.659  88.052  73.862  1.00  0.57           O  
ATOM   1774  CB  TYR A 278     105.778  88.135  76.652  1.00  0.57           C  
ATOM   1775  CG  TYR A 278     107.020  87.909  77.496  1.00  0.57           C  
ATOM   1776  CD1 TYR A 278     108.138  88.752  77.501  1.00  0.57           C  
ATOM   1777  CD2 TYR A 278     107.003  86.854  78.423  1.00  0.57           C  
ATOM   1778  CE1 TYR A 278     109.208  88.530  78.389  1.00  0.57           C  
ATOM   1779  CE2 TYR A 278     108.088  86.585  79.257  1.00  0.57           C  
ATOM   1780  CZ  TYR A 278     109.191  87.432  79.247  1.00  0.57           C  
ATOM   1781  OH  TYR A 278     110.248  87.209  80.144  1.00  0.57           O  
ATOM   1782  N   ALA A 279     105.741  86.882  73.737  1.00  0.67           N  
ATOM   1783  CA  ALA A 279     106.176  85.990  72.677  1.00  0.67           C  
ATOM   1784  C   ALA A 279     106.337  86.735  71.370  1.00  0.67           C  
ATOM   1785  O   ALA A 279     107.338  86.598  70.667  1.00  0.67           O  
ATOM   1786  CB  ALA A 279     105.157  84.856  72.493  1.00  0.67           C  
ATOM   1787  N   TRP A 280     105.366  87.616  71.069  1.00  0.48           N  
ATOM   1788  CA  TRP A 280     105.417  88.505  69.936  1.00  0.48           C  
ATOM   1789  C   TRP A 280     106.613  89.470  69.937  1.00  0.48           C  
ATOM   1790  O   TRP A 280     107.258  89.687  68.911  1.00  0.48           O  
ATOM   1791  CB  TRP A 280     104.075  89.277  69.806  1.00  0.48           C  
ATOM   1792  CG  TRP A 280     104.069  90.244  68.643  1.00  0.48           C  
ATOM   1793  CD1 TRP A 280     104.124  91.609  68.646  1.00  0.48           C  
ATOM   1794  CD2 TRP A 280     104.407  89.820  67.318  1.00  0.48           C  
ATOM   1795  NE1 TRP A 280     104.496  92.069  67.398  1.00  0.48           N  
ATOM   1796  CE2 TRP A 280     104.674  90.982  66.573  1.00  0.48           C  
ATOM   1797  CE3 TRP A 280     104.541  88.550  66.757  1.00  0.48           C  
ATOM   1798  CZ2 TRP A 280     105.080  90.890  65.253  1.00  0.48           C  
ATOM   1799  CZ3 TRP A 280     105.043  88.457  65.456  1.00  0.48           C  
ATOM   1800  CH2 TRP A 280     105.333  89.613  64.725  1.00  0.48           C  
ATOM   1801  N   HIS A 281     106.955  90.080  71.087  1.00  0.63           N  
ATOM   1802  CA  HIS A 281     108.144  90.897  71.304  1.00  0.63           C  
ATOM   1803  C   HIS A 281     109.442  90.125  71.140  1.00  0.63           C  
ATOM   1804  O   HIS A 281     110.434  90.709  70.716  1.00  0.63           O  
ATOM   1805  CB  HIS A 281     108.130  91.631  72.672  1.00  0.63           C  
ATOM   1806  CG  HIS A 281     107.157  92.779  72.672  1.00  0.63           C  
ATOM   1807  ND1 HIS A 281     106.329  93.011  73.751  1.00  0.63           N  
ATOM   1808  CD2 HIS A 281     106.918  93.700  71.703  1.00  0.63           C  
ATOM   1809  CE1 HIS A 281     105.598  94.059  73.412  1.00  0.63           C  
ATOM   1810  NE2 HIS A 281     105.917  94.515  72.184  1.00  0.63           N  
ATOM   1811  N   THR A 282     109.408  88.809  71.454  1.00  0.72           N  
ATOM   1812  CA  THR A 282     110.489  87.818  71.320  1.00  0.72           C  
ATOM   1813  C   THR A 282     111.286  87.779  72.597  1.00  0.72           C  
ATOM   1814  O   THR A 282     112.395  87.268  72.711  1.00  0.72           O  
ATOM   1815  CB  THR A 282     111.359  87.924  70.073  1.00  0.72           C  
ATOM   1816  OG1 THR A 282     110.498  88.118  68.965  1.00  0.72           O  
ATOM   1817  CG2 THR A 282     112.127  86.628  69.767  1.00  0.72           C  
ATOM   1818  N   ASP A 283     110.656  88.293  73.655  1.00  0.74           N  
ATOM   1819  CA  ASP A 283     111.255  88.432  74.949  1.00  0.74           C  
ATOM   1820  C   ASP A 283     110.993  87.185  75.809  1.00  0.74           C  
ATOM   1821  O   ASP A 283     111.713  86.921  76.767  1.00  0.74           O  
ATOM   1822  CB  ASP A 283     110.651  89.705  75.586  1.00  0.74           C  
ATOM   1823  CG  ASP A 283     111.236  91.013  75.086  1.00  0.74           C  
ATOM   1824  OD1 ASP A 283     110.817  92.060  75.653  1.00  0.74           O  
ATOM   1825  OD2 ASP A 283     112.138  90.996  74.216  1.00  0.74           O  
ATOM   1826  N   LEU A 284     109.992  86.350  75.434  1.00  0.70           N  
ATOM   1827  CA  LEU A 284     109.763  85.005  75.959  1.00  0.70           C  
ATOM   1828  C   LEU A 284     110.927  84.061  75.676  1.00  0.70           C  
ATOM   1829  O   LEU A 284     111.301  83.929  74.511  1.00  0.70           O  
ATOM   1830  CB  LEU A 284     108.507  84.366  75.280  1.00  0.70           C  
ATOM   1831  CG  LEU A 284     108.253  82.845  75.520  1.00  0.70           C  
ATOM   1832  CD1 LEU A 284     107.987  82.466  76.988  1.00  0.70           C  
ATOM   1833  CD2 LEU A 284     107.184  82.253  74.580  1.00  0.70           C  
ATOM   1834  N   PRO A 285     111.477  83.326  76.633  1.00  0.70           N  
ATOM   1835  CA  PRO A 285     112.248  82.129  76.327  1.00  0.70           C  
ATOM   1836  C   PRO A 285     111.315  80.911  76.364  1.00  0.70           C  
ATOM   1837  O   PRO A 285     110.940  80.526  77.475  1.00  0.70           O  
ATOM   1838  CB  PRO A 285     113.274  82.090  77.483  1.00  0.70           C  
ATOM   1839  CG  PRO A 285     112.583  82.768  78.677  1.00  0.70           C  
ATOM   1840  CD  PRO A 285     111.633  83.775  78.023  1.00  0.70           C  
ATOM   1841  N   PRO A 286     110.918  80.210  75.283  1.00  0.57           N  
ATOM   1842  CA  PRO A 286     110.075  79.009  75.366  1.00  0.57           C  
ATOM   1843  C   PRO A 286     110.785  77.891  76.111  1.00  0.57           C  
ATOM   1844  O   PRO A 286     110.123  76.994  76.644  1.00  0.57           O  
ATOM   1845  CB  PRO A 286     109.740  78.654  73.904  1.00  0.57           C  
ATOM   1846  CG  PRO A 286     109.956  79.966  73.141  1.00  0.57           C  
ATOM   1847  CD  PRO A 286     111.115  80.623  73.892  1.00  0.57           C  
ATOM   1848  N   GLY A 287     112.128  77.972  76.145  1.00  0.74           N  
ATOM   1849  CA  GLY A 287     113.111  77.349  77.018  1.00  0.74           C  
ATOM   1850  C   GLY A 287     112.790  77.308  78.487  1.00  0.74           C  
ATOM   1851  O   GLY A 287     112.982  76.274  79.118  1.00  0.74           O  
ATOM   1852  N   HIS A 288     112.281  78.396  79.106  1.00  0.70           N  
ATOM   1853  CA  HIS A 288     111.843  78.327  80.501  1.00  0.70           C  
ATOM   1854  C   HIS A 288     110.671  77.337  80.708  1.00  0.70           C  
ATOM   1855  O   HIS A 288     110.801  76.477  81.586  1.00  0.70           O  
ATOM   1856  CB  HIS A 288     111.529  79.713  81.140  1.00  0.70           C  
ATOM   1857  CG  HIS A 288     112.667  80.511  81.718  1.00  0.70           C  
ATOM   1858  ND1 HIS A 288     112.314  81.585  82.508  1.00  0.70           N  
ATOM   1859  CD2 HIS A 288     114.020  80.389  81.676  1.00  0.70           C  
ATOM   1860  CE1 HIS A 288     113.448  82.106  82.934  1.00  0.70           C  
ATOM   1861  NE2 HIS A 288     114.515  81.416  82.459  1.00  0.70           N  
ATOM   1862  N   PRO A 289     109.580  77.304  79.921  1.00  0.69           N  
ATOM   1863  CA  PRO A 289     108.609  76.208  79.933  1.00  0.69           C  
ATOM   1864  C   PRO A 289     109.175  74.857  79.530  1.00  0.69           C  
ATOM   1865  O   PRO A 289     108.649  73.832  79.958  1.00  0.69           O  
ATOM   1866  CB  PRO A 289     107.517  76.659  78.953  1.00  0.69           C  
ATOM   1867  CG  PRO A 289     107.533  78.178  79.067  1.00  0.69           C  
ATOM   1868  CD  PRO A 289     109.005  78.506  79.307  1.00  0.69           C  
ATOM   1869  N   MET A 290     110.224  74.798  78.680  1.00  0.69           N  
ATOM   1870  CA  MET A 290     110.905  73.550  78.352  1.00  0.69           C  
ATOM   1871  C   MET A 290     111.549  72.882  79.542  1.00  0.69           C  
ATOM   1872  O   MET A 290     111.512  71.656  79.639  1.00  0.69           O  
ATOM   1873  CB  MET A 290     112.023  73.687  77.293  1.00  0.69           C  
ATOM   1874  CG  MET A 290     111.509  74.030  75.893  1.00  0.69           C  
ATOM   1875  SD  MET A 290     112.812  74.360  74.704  1.00  0.69           S  
ATOM   1876  CE  MET A 290     113.109  72.597  74.483  1.00  0.69           C  
ATOM   1877  N   VAL A 291     112.162  73.664  80.442  1.00  0.73           N  
ATOM   1878  CA  VAL A 291     112.881  73.126  81.578  1.00  0.73           C  
ATOM   1879  C   VAL A 291     112.091  73.159  82.876  1.00  0.73           C  
ATOM   1880  O   VAL A 291     112.134  72.200  83.639  1.00  0.73           O  
ATOM   1881  CB  VAL A 291     114.236  73.803  81.746  1.00  0.73           C  
ATOM   1882  CG1 VAL A 291     115.022  73.643  80.426  1.00  0.73           C  
ATOM   1883  CG2 VAL A 291     114.119  75.291  82.132  1.00  0.73           C  
ATOM   1884  N   SER A 292     111.318  74.225  83.175  1.00  0.71           N  
ATOM   1885  CA  SER A 292     110.759  74.407  84.515  1.00  0.71           C  
ATOM   1886  C   SER A 292     109.245  74.392  84.568  1.00  0.71           C  
ATOM   1887  O   SER A 292     108.647  74.337  85.640  1.00  0.71           O  
ATOM   1888  CB  SER A 292     111.250  75.735  85.161  1.00  0.71           C  
ATOM   1889  OG  SER A 292     110.674  76.902  84.549  1.00  0.71           O  
ATOM   1890  N   GLY A 293     108.560  74.467  83.408  1.00  0.65           N  
ATOM   1891  CA  GLY A 293     107.100  74.569  83.365  1.00  0.65           C  
ATOM   1892  C   GLY A 293     106.587  75.940  83.711  1.00  0.65           C  
ATOM   1893  O   GLY A 293     105.388  76.186  83.752  1.00  0.65           O  
ATOM   1894  N   SER A 294     107.502  76.885  83.957  1.00  0.63           N  
ATOM   1895  CA  SER A 294     107.181  78.252  84.279  1.00  0.63           C  
ATOM   1896  C   SER A 294     107.687  79.093  83.145  1.00  0.63           C  
ATOM   1897  O   SER A 294     108.754  78.861  82.593  1.00  0.63           O  
ATOM   1898  CB  SER A 294     107.849  78.722  85.593  1.00  0.63           C  
ATOM   1899  OG  SER A 294     107.448  80.049  85.960  1.00  0.63           O  
ATOM   1900  N   GLN A 295     106.888  80.075  82.738  1.00  0.56           N  
ATOM   1901  CA  GLN A 295     107.155  80.987  81.652  1.00  0.56           C  
ATOM   1902  C   GLN A 295     108.349  81.919  81.835  1.00  0.56           C  
ATOM   1903  O   GLN A 295     109.100  82.179  80.897  1.00  0.56           O  
ATOM   1904  CB  GLN A 295     105.862  81.789  81.557  1.00  0.56           C  
ATOM   1905  CG  GLN A 295     105.847  82.988  80.599  1.00  0.56           C  
ATOM   1906  CD  GLN A 295     105.262  84.176  81.342  1.00  0.56           C  
ATOM   1907  OE1 GLN A 295     105.933  85.184  81.569  1.00  0.56           O  
ATOM   1908  NE2 GLN A 295     104.000  84.036  81.810  1.00  0.56           N  
ATOM   1909  N   THR A 296     108.512  82.457  83.055  1.00  0.65           N  
ATOM   1910  CA  THR A 296     109.490  83.486  83.428  1.00  0.65           C  
ATOM   1911  C   THR A 296     109.335  83.708  84.909  1.00  0.65           C  
ATOM   1912  O   THR A 296     108.354  84.268  85.417  1.00  0.65           O  
ATOM   1913  CB  THR A 296     109.369  84.857  82.737  1.00  0.65           C  
ATOM   1914  OG1 THR A 296     109.777  84.782  81.378  1.00  0.65           O  
ATOM   1915  CG2 THR A 296     110.237  85.985  83.329  1.00  0.65           C  
ATOM   1916  N   VAL A 297     110.325  83.213  85.661  1.00  0.54           N  
ATOM   1917  CA  VAL A 297     110.514  83.483  87.064  1.00  0.54           C  
ATOM   1918  C   VAL A 297     112.002  83.549  87.297  1.00  0.54           C  
ATOM   1919  O   VAL A 297     112.740  82.580  87.141  1.00  0.54           O  
ATOM   1920  CB  VAL A 297     109.783  82.517  88.000  1.00  0.54           C  
ATOM   1921  CG1 VAL A 297     110.194  81.047  87.786  1.00  0.54           C  
ATOM   1922  CG2 VAL A 297     109.980  82.953  89.467  1.00  0.54           C  
ATOM   1923  N   ASP A 298     112.454  84.751  87.676  1.00  0.65           N  
ATOM   1924  CA  ASP A 298     113.839  85.133  87.731  1.00  0.65           C  
ATOM   1925  C   ASP A 298     113.978  85.927  89.025  1.00  0.65           C  
ATOM   1926  O   ASP A 298     112.991  86.183  89.719  1.00  0.65           O  
ATOM   1927  CB  ASP A 298     114.271  85.891  86.449  1.00  0.65           C  
ATOM   1928  CG  ASP A 298     114.159  84.946  85.262  1.00  0.65           C  
ATOM   1929  OD1 ASP A 298     115.201  84.347  84.890  1.00  0.65           O  
ATOM   1930  OD2 ASP A 298     113.044  84.797  84.701  1.00  0.65           O  
ATOM   1931  N   PHE A 299     115.216  86.233  89.442  1.00  0.66           N  
ATOM   1932  CA  PHE A 299     115.506  86.854  90.723  1.00  0.66           C  
ATOM   1933  C   PHE A 299     115.412  88.376  90.684  1.00  0.66           C  
ATOM   1934  O   PHE A 299     115.751  89.022  89.696  1.00  0.66           O  
ATOM   1935  CB  PHE A 299     116.898  86.407  91.276  1.00  0.66           C  
ATOM   1936  CG  PHE A 299     118.040  86.679  90.319  1.00  0.66           C  
ATOM   1937  CD1 PHE A 299     118.372  85.755  89.315  1.00  0.66           C  
ATOM   1938  CD2 PHE A 299     118.793  87.864  90.414  1.00  0.66           C  
ATOM   1939  CE1 PHE A 299     119.402  86.029  88.410  1.00  0.66           C  
ATOM   1940  CE2 PHE A 299     119.810  88.153  89.496  1.00  0.66           C  
ATOM   1941  CZ  PHE A 299     120.113  87.234  88.488  1.00  0.66           C  
ATOM   1942  N   ASP A 300     114.979  89.017  91.791  1.00  0.70           N  
ATOM   1943  CA  ASP A 300     115.128  90.457  91.926  1.00  0.70           C  
ATOM   1944  C   ASP A 300     116.611  90.808  92.015  1.00  0.70           C  
ATOM   1945  O   ASP A 300     117.396  90.072  92.613  1.00  0.70           O  
ATOM   1946  CB  ASP A 300     114.450  91.012  93.195  1.00  0.70           C  
ATOM   1947  CG  ASP A 300     112.958  90.792  93.221  1.00  0.70           C  
ATOM   1948  OD1 ASP A 300     112.314  90.498  92.184  1.00  0.70           O  
ATOM   1949  OD2 ASP A 300     112.410  90.899  94.345  1.00  0.70           O  
ATOM   1950  N   LEU A 301     117.068  91.949  91.458  1.00  0.72           N  
ATOM   1951  CA  LEU A 301     118.500  92.181  91.286  1.00  0.72           C  
ATOM   1952  C   LEU A 301     119.272  92.420  92.580  1.00  0.72           C  
ATOM   1953  O   LEU A 301     120.495  92.332  92.626  1.00  0.72           O  
ATOM   1954  CB  LEU A 301     118.808  93.297  90.270  1.00  0.72           C  
ATOM   1955  CG  LEU A 301     118.344  93.029  88.816  1.00  0.72           C  
ATOM   1956  CD1 LEU A 301     118.310  91.556  88.377  1.00  0.72           C  
ATOM   1957  CD2 LEU A 301     116.978  93.626  88.519  1.00  0.72           C  
ATOM   1958  N   PHE A 302     118.541  92.592  93.690  1.00  0.64           N  
ATOM   1959  CA  PHE A 302     119.001  92.521  95.061  1.00  0.64           C  
ATOM   1960  C   PHE A 302     119.729  91.209  95.380  1.00  0.64           C  
ATOM   1961  O   PHE A 302     120.607  91.170  96.231  1.00  0.64           O  
ATOM   1962  CB  PHE A 302     117.787  92.617  96.031  1.00  0.64           C  
ATOM   1963  CG  PHE A 302     117.029  93.914  95.894  1.00  0.64           C  
ATOM   1964  CD1 PHE A 302     116.188  94.152  94.792  1.00  0.64           C  
ATOM   1965  CD2 PHE A 302     117.116  94.898  96.895  1.00  0.64           C  
ATOM   1966  CE1 PHE A 302     115.504  95.360  94.658  1.00  0.64           C  
ATOM   1967  CE2 PHE A 302     116.397  96.097  96.784  1.00  0.64           C  
ATOM   1968  CZ  PHE A 302     115.603  96.331  95.656  1.00  0.64           C  
ATOM   1969  N   ALA A 303     119.393  90.092  94.694  1.00  0.71           N  
ATOM   1970  CA  ALA A 303     120.075  88.817  94.847  1.00  0.71           C  
ATOM   1971  C   ALA A 303     121.409  88.727  94.097  1.00  0.71           C  
ATOM   1972  O   ALA A 303     122.228  87.847  94.366  1.00  0.71           O  
ATOM   1973  CB  ALA A 303     119.144  87.686  94.366  1.00  0.71           C  
ATOM   1974  N   ALA A 304     121.686  89.655  93.147  1.00  0.76           N  
ATOM   1975  CA  ALA A 304     122.952  89.738  92.429  1.00  0.76           C  
ATOM   1976  C   ALA A 304     124.127  90.085  93.342  1.00  0.76           C  
ATOM   1977  O   ALA A 304     125.224  89.554  93.197  1.00  0.76           O  
ATOM   1978  CB  ALA A 304     122.871  90.740  91.257  1.00  0.76           C  
ATOM   1979  N   GLU A 305     123.863  90.941  94.352  1.00  0.64           N  
ATOM   1980  CA  GLU A 305     124.725  91.356  95.454  1.00  0.64           C  
ATOM   1981  C   GLU A 305     125.298  90.185  96.242  1.00  0.64           C  
ATOM   1982  O   GLU A 305     126.447  90.180  96.681  1.00  0.64           O  
ATOM   1983  CB  GLU A 305     123.803  92.207  96.371  1.00  0.64           C  
ATOM   1984  CG  GLU A 305     124.184  92.468  97.846  1.00  0.64           C  
ATOM   1985  CD  GLU A 305     125.177  93.578  98.100  1.00  0.64           C  
ATOM   1986  OE1 GLU A 305     126.359  93.261  98.386  1.00  0.64           O  
ATOM   1987  OE2 GLU A 305     124.770  94.750  98.100  1.00  0.64           O  
ATOM   1988  N   HIS A 306     124.507  89.128  96.472  1.00  0.65           N  
ATOM   1989  CA  HIS A 306     124.962  87.915  97.124  1.00  0.65           C  
ATOM   1990  C   HIS A 306     125.948  87.087  96.295  1.00  0.65           C  
ATOM   1991  O   HIS A 306     126.780  86.379  96.855  1.00  0.65           O  
ATOM   1992  CB  HIS A 306     123.758  87.038  97.547  1.00  0.65           C  
ATOM   1993  CG  HIS A 306     122.882  87.670  98.587  1.00  0.65           C  
ATOM   1994  ND1 HIS A 306     122.123  88.774  98.262  1.00  0.65           N  
ATOM   1995  CD2 HIS A 306     122.706  87.351  99.896  1.00  0.65           C  
ATOM   1996  CE1 HIS A 306     121.504  89.114  99.372  1.00  0.65           C  
ATOM   1997  NE2 HIS A 306     121.820  88.283 100.396  1.00  0.65           N  
ATOM   1998  N   SER A 307     125.850  87.129  94.948  1.00  0.76           N  
ATOM   1999  CA  SER A 307     126.645  86.320  94.021  1.00  0.76           C  
ATOM   2000  C   SER A 307     128.122  86.651  93.969  1.00  0.76           C  
ATOM   2001  O   SER A 307     128.516  87.793  94.178  1.00  0.76           O  
ATOM   2002  CB  SER A 307     126.078  86.389  92.587  1.00  0.76           C  
ATOM   2003  OG  SER A 307     126.506  85.287  91.788  1.00  0.76           O  
ATOM   2004  N   LYS A 308     128.999  85.662  93.687  1.00  0.74           N  
ATOM   2005  CA  LYS A 308     130.434  85.904  93.599  1.00  0.74           C  
ATOM   2006  C   LYS A 308     131.009  85.571  92.233  1.00  0.74           C  
ATOM   2007  O   LYS A 308     132.161  85.887  91.939  1.00  0.74           O  
ATOM   2008  CB  LYS A 308     131.205  85.131  94.685  1.00  0.74           C  
ATOM   2009  CG  LYS A 308     130.783  85.555  96.097  1.00  0.74           C  
ATOM   2010  CD  LYS A 308     131.503  84.728  97.162  1.00  0.74           C  
ATOM   2011  CE  LYS A 308     130.834  84.846  98.530  1.00  0.74           C  
ATOM   2012  NZ  LYS A 308     130.971  83.562  99.237  1.00  0.74           N  
ATOM   2013  N   LEU A 309     130.208  84.985  91.330  1.00  0.78           N  
ATOM   2014  CA  LEU A 309     130.606  84.822  89.948  1.00  0.78           C  
ATOM   2015  C   LEU A 309     129.400  85.146  89.097  1.00  0.78           C  
ATOM   2016  O   LEU A 309     128.370  84.485  89.185  1.00  0.78           O  
ATOM   2017  CB  LEU A 309     131.112  83.377  89.688  1.00  0.78           C  
ATOM   2018  CG  LEU A 309     131.956  83.139  88.410  1.00  0.78           C  
ATOM   2019  CD1 LEU A 309     131.217  83.427  87.095  1.00  0.78           C  
ATOM   2020  CD2 LEU A 309     133.281  83.913  88.441  1.00  0.78           C  
ATOM   2021  N   LEU A 310     129.482  86.180  88.247  1.00  0.79           N  
ATOM   2022  CA  LEU A 310     128.350  86.576  87.434  1.00  0.79           C  
ATOM   2023  C   LEU A 310     128.768  86.761  85.988  1.00  0.79           C  
ATOM   2024  O   LEU A 310     129.645  87.556  85.654  1.00  0.79           O  
ATOM   2025  CB  LEU A 310     127.694  87.844  88.029  1.00  0.79           C  
ATOM   2026  CG  LEU A 310     126.621  88.543  87.169  1.00  0.79           C  
ATOM   2027  CD1 LEU A 310     125.445  87.659  86.739  1.00  0.79           C  
ATOM   2028  CD2 LEU A 310     126.060  89.745  87.933  1.00  0.79           C  
ATOM   2029  N   VAL A 311     128.134  86.015  85.066  1.00  0.83           N  
ATOM   2030  CA  VAL A 311     128.394  86.156  83.643  1.00  0.83           C  
ATOM   2031  C   VAL A 311     127.239  86.903  82.990  1.00  0.83           C  
ATOM   2032  O   VAL A 311     126.070  86.556  83.153  1.00  0.83           O  
ATOM   2033  CB  VAL A 311     128.635  84.828  82.934  1.00  0.83           C  
ATOM   2034  CG1 VAL A 311     129.278  85.086  81.557  1.00  0.83           C  
ATOM   2035  CG2 VAL A 311     129.575  83.942  83.777  1.00  0.83           C  
ATOM   2036  N   LEU A 312     127.549  87.977  82.240  1.00  0.81           N  
ATOM   2037  CA  LEU A 312     126.581  88.841  81.594  1.00  0.81           C  
ATOM   2038  C   LEU A 312     126.581  88.557  80.100  1.00  0.81           C  
ATOM   2039  O   LEU A 312     127.504  88.935  79.376  1.00  0.81           O  
ATOM   2040  CB  LEU A 312     126.951  90.331  81.829  1.00  0.81           C  
ATOM   2041  CG  LEU A 312     127.246  90.702  83.300  1.00  0.81           C  
ATOM   2042  CD1 LEU A 312     127.691  92.163  83.409  1.00  0.81           C  
ATOM   2043  CD2 LEU A 312     126.051  90.482  84.229  1.00  0.81           C  
ATOM   2044  N   ILE A 313     125.547  87.856  79.590  1.00  0.80           N  
ATOM   2045  CA  ILE A 313     125.611  87.225  78.279  1.00  0.80           C  
ATOM   2046  C   ILE A 313     124.611  87.856  77.333  1.00  0.80           C  
ATOM   2047  O   ILE A 313     123.404  87.614  77.388  1.00  0.80           O  
ATOM   2048  CB  ILE A 313     125.405  85.711  78.362  1.00  0.80           C  
ATOM   2049  CG1 ILE A 313     126.350  85.140  79.453  1.00  0.80           C  
ATOM   2050  CG2 ILE A 313     125.700  85.111  76.968  1.00  0.80           C  
ATOM   2051  CD1 ILE A 313     126.319  83.625  79.669  1.00  0.80           C  
ATOM   2052  N   GLY A 314     125.109  88.733  76.428  1.00  0.70           N  
ATOM   2053  CA  GLY A 314     124.310  89.515  75.486  1.00  0.70           C  
ATOM   2054  C   GLY A 314     123.277  90.393  76.141  1.00  0.70           C  
ATOM   2055  O   GLY A 314     122.227  90.697  75.575  1.00  0.70           O  
ATOM   2056  N   MET A 315     123.565  90.801  77.386  1.00  0.75           N  
ATOM   2057  CA  MET A 315     122.680  91.565  78.221  1.00  0.75           C  
ATOM   2058  C   MET A 315     123.326  92.908  78.498  1.00  0.75           C  
ATOM   2059  O   MET A 315     124.306  93.040  79.238  1.00  0.75           O  
ATOM   2060  CB  MET A 315     122.417  90.798  79.535  1.00  0.75           C  
ATOM   2061  CG  MET A 315     121.318  91.399  80.429  1.00  0.75           C  
ATOM   2062  SD  MET A 315     119.651  91.288  79.742  1.00  0.75           S  
ATOM   2063  CE  MET A 315     119.442  92.994  79.181  1.00  0.75           C  
ATOM   2064  N   ASN A 316     122.789  93.978  77.886  1.00  0.75           N  
ATOM   2065  CA  ASN A 316     123.393  95.292  77.934  1.00  0.75           C  
ATOM   2066  C   ASN A 316     122.926  96.100  79.150  1.00  0.75           C  
ATOM   2067  O   ASN A 316     122.418  97.212  79.025  1.00  0.75           O  
ATOM   2068  CB  ASN A 316     123.144  96.029  76.596  1.00  0.75           C  
ATOM   2069  CG  ASN A 316     124.183  97.121  76.383  1.00  0.75           C  
ATOM   2070  OD1 ASN A 316     125.259  97.143  76.986  1.00  0.75           O  
ATOM   2071  ND2 ASN A 316     123.869  98.064  75.469  1.00  0.75           N  
ATOM   2072  N   TRP A 317     123.114  95.524  80.359  1.00  0.72           N  
ATOM   2073  CA  TRP A 317     122.740  96.010  81.678  1.00  0.72           C  
ATOM   2074  C   TRP A 317     122.820  97.505  81.935  1.00  0.72           C  
ATOM   2075  O   TRP A 317     121.871  98.108  82.419  1.00  0.72           O  
ATOM   2076  CB  TRP A 317     123.638  95.328  82.742  1.00  0.72           C  
ATOM   2077  CG  TRP A 317     123.170  93.957  83.161  1.00  0.72           C  
ATOM   2078  CD1 TRP A 317     123.465  92.731  82.641  1.00  0.72           C  
ATOM   2079  CD2 TRP A 317     122.362  93.726  84.324  1.00  0.72           C  
ATOM   2080  NE1 TRP A 317     122.857  91.742  83.386  1.00  0.72           N  
ATOM   2081  CE2 TRP A 317     122.203  92.329  84.440  1.00  0.72           C  
ATOM   2082  CE3 TRP A 317     121.820  94.599  85.265  1.00  0.72           C  
ATOM   2083  CZ2 TRP A 317     121.520  91.777  85.508  1.00  0.72           C  
ATOM   2084  CZ3 TRP A 317     121.163  94.039  86.367  1.00  0.72           C  
ATOM   2085  CH2 TRP A 317     121.032  92.649  86.490  1.00  0.72           C  
ATOM   2086  N   ILE A 318     123.944  98.161  81.611  1.00  0.68           N  
ATOM   2087  CA  ILE A 318     124.118  99.578  81.906  1.00  0.68           C  
ATOM   2088  C   ILE A 318     123.273 100.483  81.003  1.00  0.68           C  
ATOM   2089  O   ILE A 318     123.008 101.639  81.315  1.00  0.68           O  
ATOM   2090  CB  ILE A 318     125.603  99.940  81.879  1.00  0.68           C  
ATOM   2091  CG1 ILE A 318     125.925 101.350  82.430  1.00  0.68           C  
ATOM   2092  CG2 ILE A 318     126.156  99.778  80.451  1.00  0.68           C  
ATOM   2093  CD1 ILE A 318     125.560 101.549  83.905  1.00  0.68           C  
ATOM   2094  N   CYS A 319     122.772  99.966  79.864  1.00  0.65           N  
ATOM   2095  CA  CYS A 319     121.784 100.663  79.059  1.00  0.65           C  
ATOM   2096  C   CYS A 319     120.368 100.228  79.389  1.00  0.65           C  
ATOM   2097  O   CYS A 319     119.502 101.049  79.685  1.00  0.65           O  
ATOM   2098  CB  CYS A 319     122.011 100.408  77.546  1.00  0.65           C  
ATOM   2099  SG  CYS A 319     123.559 101.164  76.964  1.00  0.65           S  
ATOM   2100  N   THR A 320     120.084  98.911  79.336  1.00  0.67           N  
ATOM   2101  CA  THR A 320     118.712  98.412  79.312  1.00  0.67           C  
ATOM   2102  C   THR A 320     118.186  98.035  80.681  1.00  0.67           C  
ATOM   2103  O   THR A 320     116.983  97.853  80.854  1.00  0.67           O  
ATOM   2104  CB  THR A 320     118.536  97.194  78.402  1.00  0.67           C  
ATOM   2105  OG1 THR A 320     119.430  96.142  78.737  1.00  0.67           O  
ATOM   2106  CG2 THR A 320     118.849  97.586  76.951  1.00  0.67           C  
ATOM   2107  N   LYS A 321     119.064  97.958  81.698  1.00  0.69           N  
ATOM   2108  CA  LYS A 321     118.724  97.637  83.073  1.00  0.69           C  
ATOM   2109  C   LYS A 321     119.281  98.707  83.994  1.00  0.69           C  
ATOM   2110  O   LYS A 321     119.495  98.466  85.178  1.00  0.69           O  
ATOM   2111  CB  LYS A 321     119.301  96.264  83.514  1.00  0.69           C  
ATOM   2112  CG  LYS A 321     118.828  95.067  82.673  1.00  0.69           C  
ATOM   2113  CD  LYS A 321     117.322  94.775  82.794  1.00  0.69           C  
ATOM   2114  CE  LYS A 321     116.898  94.344  84.203  1.00  0.69           C  
ATOM   2115  NZ  LYS A 321     115.465  94.003  84.214  1.00  0.69           N  
ATOM   2116  N   MET A 322     119.514  99.926  83.455  1.00  0.71           N  
ATOM   2117  CA  MET A 322     120.050 101.115  84.119  1.00  0.71           C  
ATOM   2118  C   MET A 322     119.766 101.301  85.627  1.00  0.71           C  
ATOM   2119  O   MET A 322     120.741 101.442  86.369  1.00  0.71           O  
ATOM   2120  CB  MET A 322     119.613 102.369  83.306  1.00  0.71           C  
ATOM   2121  CG  MET A 322     120.132 103.729  83.825  1.00  0.71           C  
ATOM   2122  SD  MET A 322     121.913 104.005  83.605  1.00  0.71           S  
ATOM   2123  CE  MET A 322     121.797 104.453  81.849  1.00  0.71           C  
ATOM   2124  N   PRO A 323     118.546 101.262  86.188  1.00  0.76           N  
ATOM   2125  CA  PRO A 323     118.314 101.510  87.612  1.00  0.76           C  
ATOM   2126  C   PRO A 323     118.767 100.375  88.505  1.00  0.76           C  
ATOM   2127  O   PRO A 323     118.751 100.538  89.724  1.00  0.76           O  
ATOM   2128  CB  PRO A 323     116.784 101.634  87.695  1.00  0.76           C  
ATOM   2129  CG  PRO A 323     116.267 100.796  86.537  1.00  0.76           C  
ATOM   2130  CD  PRO A 323     117.281 101.143  85.462  1.00  0.76           C  
ATOM   2131  N   ASP A 324     119.133  99.225  87.925  1.00  0.73           N  
ATOM   2132  CA  ASP A 324     119.605  98.054  88.623  1.00  0.73           C  
ATOM   2133  C   ASP A 324     121.069  97.792  88.301  1.00  0.73           C  
ATOM   2134  O   ASP A 324     121.654  96.790  88.710  1.00  0.73           O  
ATOM   2135  CB  ASP A 324     118.772  96.841  88.163  1.00  0.73           C  
ATOM   2136  CG  ASP A 324     117.367  97.026  88.664  1.00  0.73           C  
ATOM   2137  OD1 ASP A 324     117.166  96.979  89.905  1.00  0.73           O  
ATOM   2138  OD2 ASP A 324     116.434  97.235  87.846  1.00  0.73           O  
ATOM   2139  N   ALA A 325     121.729  98.705  87.566  1.00  0.74           N  
ATOM   2140  CA  ALA A 325     123.096  98.512  87.139  1.00  0.74           C  
ATOM   2141  C   ALA A 325     124.123  98.774  88.238  1.00  0.74           C  
ATOM   2142  O   ALA A 325     125.265  98.324  88.152  1.00  0.74           O  
ATOM   2143  CB  ALA A 325     123.365  99.415  85.926  1.00  0.74           C  
ATOM   2144  N   HIS A 326     123.727  99.465  89.330  1.00  0.70           N  
ATOM   2145  CA  HIS A 326     124.563  99.647  90.509  1.00  0.70           C  
ATOM   2146  C   HIS A 326     124.908  98.333  91.196  1.00  0.70           C  
ATOM   2147  O   HIS A 326     126.058  98.092  91.544  1.00  0.70           O  
ATOM   2148  CB  HIS A 326     123.979 100.681  91.504  1.00  0.70           C  
ATOM   2149  CG  HIS A 326     122.596 100.416  92.025  1.00  0.70           C  
ATOM   2150  ND1 HIS A 326     122.429  99.465  93.005  1.00  0.70           N  
ATOM   2151  CD2 HIS A 326     121.436 101.098  91.832  1.00  0.70           C  
ATOM   2152  CE1 HIS A 326     121.181  99.589  93.406  1.00  0.70           C  
ATOM   2153  NE2 HIS A 326     120.532 100.565  92.726  1.00  0.70           N  
ATOM   2154  N   TRP A 327     123.938  97.395  91.290  1.00  0.68           N  
ATOM   2155  CA  TRP A 327     124.120  96.064  91.844  1.00  0.68           C  
ATOM   2156  C   TRP A 327     125.243  95.288  91.167  1.00  0.68           C  
ATOM   2157  O   TRP A 327     126.052  94.630  91.810  1.00  0.68           O  
ATOM   2158  CB  TRP A 327     122.813  95.232  91.695  1.00  0.68           C  
ATOM   2159  CG  TRP A 327     121.605  95.773  92.441  1.00  0.68           C  
ATOM   2160  CD1 TRP A 327     120.430  96.273  91.949  1.00  0.68           C  
ATOM   2161  CD2 TRP A 327     121.476  95.771  93.870  1.00  0.68           C  
ATOM   2162  NE1 TRP A 327     119.576  96.598  92.982  1.00  0.68           N  
ATOM   2163  CE2 TRP A 327     120.203  96.300  94.172  1.00  0.68           C  
ATOM   2164  CE3 TRP A 327     122.339  95.354  94.878  1.00  0.68           C  
ATOM   2165  CZ2 TRP A 327     119.780  96.429  95.487  1.00  0.68           C  
ATOM   2166  CZ3 TRP A 327     121.880  95.416  96.200  1.00  0.68           C  
ATOM   2167  CH2 TRP A 327     120.619  95.947  96.503  1.00  0.68           C  
ATOM   2168  N   ILE A 328     125.333  95.384  89.826  1.00  0.74           N  
ATOM   2169  CA  ILE A 328     126.395  94.799  89.020  1.00  0.74           C  
ATOM   2170  C   ILE A 328     127.755  95.430  89.274  1.00  0.74           C  
ATOM   2171  O   ILE A 328     128.776  94.748  89.375  1.00  0.74           O  
ATOM   2172  CB  ILE A 328     126.056  94.903  87.534  1.00  0.74           C  
ATOM   2173  CG1 ILE A 328     124.646  94.336  87.243  1.00  0.74           C  
ATOM   2174  CG2 ILE A 328     127.126  94.185  86.679  1.00  0.74           C  
ATOM   2175  CD1 ILE A 328     124.455  92.886  87.697  1.00  0.74           C  
ATOM   2176  N   GLY A 329     127.805  96.772  89.395  1.00  0.78           N  
ATOM   2177  CA  GLY A 329     129.057  97.491  89.592  1.00  0.78           C  
ATOM   2178  C   GLY A 329     129.646  97.346  90.969  1.00  0.78           C  
ATOM   2179  O   GLY A 329     130.840  97.064  91.103  1.00  0.78           O  
ATOM   2180  N   ASP A 330     128.807  97.515  92.008  1.00  0.68           N  
ATOM   2181  CA  ASP A 330     129.224  97.615  93.393  1.00  0.68           C  
ATOM   2182  C   ASP A 330     129.424  96.245  94.042  1.00  0.68           C  
ATOM   2183  O   ASP A 330     130.242  96.091  94.947  1.00  0.68           O  
ATOM   2184  CB  ASP A 330     128.203  98.475  94.194  1.00  0.68           C  
ATOM   2185  CG  ASP A 330     128.209  99.942  93.762  1.00  0.68           C  
ATOM   2186  OD1 ASP A 330     128.967 100.304  92.828  1.00  0.68           O  
ATOM   2187  OD2 ASP A 330     127.452 100.730  94.388  1.00  0.68           O  
ATOM   2188  N   ALA A 331     128.766  95.170  93.537  1.00  0.64           N  
ATOM   2189  CA  ALA A 331     128.985  93.803  93.999  1.00  0.64           C  
ATOM   2190  C   ALA A 331     130.423  93.339  93.799  1.00  0.64           C  
ATOM   2191  O   ALA A 331     130.998  92.616  94.603  1.00  0.64           O  
ATOM   2192  CB  ALA A 331     128.023  92.812  93.313  1.00  0.64           C  
ATOM   2193  N   ARG A 332     131.091  93.819  92.740  1.00  0.61           N  
ATOM   2194  CA  ARG A 332     132.489  93.542  92.454  1.00  0.61           C  
ATOM   2195  C   ARG A 332     133.461  93.964  93.559  1.00  0.61           C  
ATOM   2196  O   ARG A 332     134.533  93.387  93.725  1.00  0.61           O  
ATOM   2197  CB  ARG A 332     132.847  94.224  91.124  1.00  0.61           C  
ATOM   2198  CG  ARG A 332     132.115  93.585  89.925  1.00  0.61           C  
ATOM   2199  CD  ARG A 332     132.088  94.410  88.636  1.00  0.61           C  
ATOM   2200  NE  ARG A 332     133.506  94.676  88.253  1.00  0.61           N  
ATOM   2201  CZ  ARG A 332     134.146  95.836  88.424  1.00  0.61           C  
ATOM   2202  NH1 ARG A 332     133.592  96.879  89.026  1.00  0.61           N  
ATOM   2203  NH2 ARG A 332     135.403  95.907  88.009  1.00  0.61           N  
ATOM   2204  N   LEU A 333     133.079  94.943  94.404  1.00  0.73           N  
ATOM   2205  CA  LEU A 333     133.856  95.377  95.554  1.00  0.73           C  
ATOM   2206  C   LEU A 333     133.835  94.362  96.699  1.00  0.73           C  
ATOM   2207  O   LEU A 333     134.633  94.421  97.628  1.00  0.73           O  
ATOM   2208  CB  LEU A 333     133.318  96.736  96.064  1.00  0.73           C  
ATOM   2209  CG  LEU A 333     133.341  97.867  95.011  1.00  0.73           C  
ATOM   2210  CD1 LEU A 333     132.587  99.099  95.533  1.00  0.73           C  
ATOM   2211  CD2 LEU A 333     134.773  98.244  94.603  1.00  0.73           C  
ATOM   2212  N   LYS A 334     132.924  93.373  96.628  1.00  0.71           N  
ATOM   2213  CA  LYS A 334     132.761  92.290  97.578  1.00  0.71           C  
ATOM   2214  C   LYS A 334     133.497  91.036  97.107  1.00  0.71           C  
ATOM   2215  O   LYS A 334     133.452  89.979  97.737  1.00  0.71           O  
ATOM   2216  CB  LYS A 334     131.243  92.034  97.635  1.00  0.71           C  
ATOM   2217  CG  LYS A 334     130.660  91.175  98.760  1.00  0.71           C  
ATOM   2218  CD  LYS A 334     129.141  91.215  98.553  1.00  0.71           C  
ATOM   2219  CE  LYS A 334     128.279  90.554  99.617  1.00  0.71           C  
ATOM   2220  NZ  LYS A 334     126.884  90.856  99.272  1.00  0.71           N  
ATOM   2221  N   GLY A 335     134.228  91.140  95.974  1.00  0.71           N  
ATOM   2222  CA  GLY A 335     135.014  90.057  95.392  1.00  0.71           C  
ATOM   2223  C   GLY A 335     134.327  89.331  94.268  1.00  0.71           C  
ATOM   2224  O   GLY A 335     134.880  88.394  93.700  1.00  0.71           O  
ATOM   2225  N   THR A 336     133.100  89.747  93.903  1.00  0.72           N  
ATOM   2226  CA  THR A 336     132.336  89.201  92.784  1.00  0.72           C  
ATOM   2227  C   THR A 336     133.004  89.402  91.440  1.00  0.72           C  
ATOM   2228  O   THR A 336     133.107  90.521  90.948  1.00  0.72           O  
ATOM   2229  CB  THR A 336     130.942  89.817  92.687  1.00  0.72           C  
ATOM   2230  OG1 THR A 336     130.291  89.744  93.945  1.00  0.72           O  
ATOM   2231  CG2 THR A 336     130.034  89.146  91.642  1.00  0.72           C  
ATOM   2232  N   ARG A 337     133.458  88.320  90.774  1.00  0.71           N  
ATOM   2233  CA  ARG A 337     134.038  88.434  89.446  1.00  0.71           C  
ATOM   2234  C   ARG A 337     132.951  88.484  88.389  1.00  0.71           C  
ATOM   2235  O   ARG A 337     132.070  87.623  88.327  1.00  0.71           O  
ATOM   2236  CB  ARG A 337     135.038  87.288  89.134  1.00  0.71           C  
ATOM   2237  CG  ARG A 337     135.646  87.345  87.711  1.00  0.71           C  
ATOM   2238  CD  ARG A 337     136.772  86.324  87.484  1.00  0.71           C  
ATOM   2239  NE  ARG A 337     137.372  86.513  86.116  1.00  0.71           N  
ATOM   2240  CZ  ARG A 337     138.314  87.416  85.818  1.00  0.71           C  
ATOM   2241  NH1 ARG A 337     139.020  87.272  84.705  1.00  0.71           N  
ATOM   2242  NH2 ARG A 337     138.551  88.472  86.587  1.00  0.71           N  
ATOM   2243  N   VAL A 338     132.991  89.515  87.525  1.00  0.81           N  
ATOM   2244  CA  VAL A 338     131.975  89.727  86.516  1.00  0.81           C  
ATOM   2245  C   VAL A 338     132.586  89.544  85.141  1.00  0.81           C  
ATOM   2246  O   VAL A 338     133.636  90.089  84.814  1.00  0.81           O  
ATOM   2247  CB  VAL A 338     131.326  91.093  86.672  1.00  0.81           C  
ATOM   2248  CG1 VAL A 338     130.322  91.380  85.542  1.00  0.81           C  
ATOM   2249  CG2 VAL A 338     130.579  91.105  88.021  1.00  0.81           C  
ATOM   2250  N   VAL A 339     131.946  88.728  84.287  1.00  0.83           N  
ATOM   2251  CA  VAL A 339     132.444  88.398  82.960  1.00  0.83           C  
ATOM   2252  C   VAL A 339     131.412  88.840  81.942  1.00  0.83           C  
ATOM   2253  O   VAL A 339     130.216  88.639  82.136  1.00  0.83           O  
ATOM   2254  CB  VAL A 339     132.713  86.902  82.817  1.00  0.83           C  
ATOM   2255  CG1 VAL A 339     133.239  86.554  81.406  1.00  0.83           C  
ATOM   2256  CG2 VAL A 339     133.736  86.474  83.888  1.00  0.83           C  
ATOM   2257  N   VAL A 340     131.827  89.468  80.825  1.00  0.83           N  
ATOM   2258  CA  VAL A 340     130.902  89.930  79.798  1.00  0.83           C  
ATOM   2259  C   VAL A 340     131.072  89.142  78.512  1.00  0.83           C  
ATOM   2260  O   VAL A 340     132.177  88.860  78.047  1.00  0.83           O  
ATOM   2261  CB  VAL A 340     131.025  91.430  79.530  1.00  0.83           C  
ATOM   2262  CG1 VAL A 340     132.434  91.769  79.030  1.00  0.83           C  
ATOM   2263  CG2 VAL A 340     129.956  91.913  78.532  1.00  0.83           C  
ATOM   2264  N   ILE A 341     129.941  88.749  77.901  1.00  0.79           N  
ATOM   2265  CA  ILE A 341     129.922  88.081  76.617  1.00  0.79           C  
ATOM   2266  C   ILE A 341     129.008  88.856  75.682  1.00  0.79           C  
ATOM   2267  O   ILE A 341     127.822  89.035  75.951  1.00  0.79           O  
ATOM   2268  CB  ILE A 341     129.440  86.638  76.733  1.00  0.79           C  
ATOM   2269  CG1 ILE A 341     130.220  85.884  77.840  1.00  0.79           C  
ATOM   2270  CG2 ILE A 341     129.570  85.949  75.359  1.00  0.79           C  
ATOM   2271  CD1 ILE A 341     129.889  84.394  77.940  1.00  0.79           C  
ATOM   2272  N   SER A 342     129.546  89.343  74.549  1.00  0.78           N  
ATOM   2273  CA  SER A 342     128.769  89.813  73.411  1.00  0.78           C  
ATOM   2274  C   SER A 342     129.742  89.836  72.268  1.00  0.78           C  
ATOM   2275  O   SER A 342     130.945  89.777  72.486  1.00  0.78           O  
ATOM   2276  CB  SER A 342     128.152  91.238  73.510  1.00  0.78           C  
ATOM   2277  OG  SER A 342     127.202  91.473  72.460  1.00  0.78           O  
ATOM   2278  N   ALA A 343     129.261  89.932  71.023  1.00  0.79           N  
ATOM   2279  CA  ALA A 343     130.094  90.105  69.853  1.00  0.79           C  
ATOM   2280  C   ALA A 343     130.827  91.441  69.804  1.00  0.79           C  
ATOM   2281  O   ALA A 343     131.979  91.543  69.393  1.00  0.79           O  
ATOM   2282  CB  ALA A 343     129.189  89.978  68.618  1.00  0.79           C  
ATOM   2283  N   ASP A 344     130.136  92.514  70.205  1.00  0.73           N  
ATOM   2284  CA  ASP A 344     130.623  93.861  70.265  1.00  0.73           C  
ATOM   2285  C   ASP A 344     131.186  94.219  71.623  1.00  0.73           C  
ATOM   2286  O   ASP A 344     130.889  93.606  72.649  1.00  0.73           O  
ATOM   2287  CB  ASP A 344     129.476  94.846  69.888  1.00  0.73           C  
ATOM   2288  CG  ASP A 344     128.155  94.631  70.624  1.00  0.73           C  
ATOM   2289  OD1 ASP A 344     127.495  95.630  70.976  1.00  0.73           O  
ATOM   2290  OD2 ASP A 344     127.686  93.462  70.709  1.00  0.73           O  
ATOM   2291  N   TYR A 345     131.997  95.298  71.671  1.00  0.72           N  
ATOM   2292  CA  TYR A 345     132.443  95.892  72.922  1.00  0.72           C  
ATOM   2293  C   TYR A 345     131.315  96.734  73.536  1.00  0.72           C  
ATOM   2294  O   TYR A 345     131.424  97.949  73.725  1.00  0.72           O  
ATOM   2295  CB  TYR A 345     133.759  96.707  72.730  1.00  0.72           C  
ATOM   2296  CG  TYR A 345     134.396  97.056  74.059  1.00  0.72           C  
ATOM   2297  CD1 TYR A 345     134.481  98.392  74.492  1.00  0.72           C  
ATOM   2298  CD2 TYR A 345     134.871  96.041  74.906  1.00  0.72           C  
ATOM   2299  CE1 TYR A 345     134.962  98.698  75.776  1.00  0.72           C  
ATOM   2300  CE2 TYR A 345     135.350  96.346  76.189  1.00  0.72           C  
ATOM   2301  CZ  TYR A 345     135.366  97.671  76.632  1.00  0.72           C  
ATOM   2302  OH  TYR A 345     135.729  97.969  77.961  1.00  0.72           O  
ATOM   2303  N   MET A 346     130.179  96.064  73.843  1.00  0.73           N  
ATOM   2304  CA  MET A 346     128.921  96.634  74.279  1.00  0.73           C  
ATOM   2305  C   MET A 346     129.033  97.482  75.541  1.00  0.73           C  
ATOM   2306  O   MET A 346     129.954  97.261  76.331  1.00  0.73           O  
ATOM   2307  CB  MET A 346     127.794  95.572  74.433  1.00  0.73           C  
ATOM   2308  CG  MET A 346     127.930  94.542  75.575  1.00  0.73           C  
ATOM   2309  SD  MET A 346     126.358  93.655  75.852  1.00  0.73           S  
ATOM   2310  CE  MET A 346     126.929  92.392  77.023  1.00  0.73           C  
ATOM   2311  N   PRO A 347     128.184  98.475  75.804  1.00  0.70           N  
ATOM   2312  CA  PRO A 347     128.223  99.301  77.009  1.00  0.70           C  
ATOM   2313  C   PRO A 347     128.532  98.623  78.342  1.00  0.70           C  
ATOM   2314  O   PRO A 347     129.353  99.163  79.092  1.00  0.70           O  
ATOM   2315  CB  PRO A 347     126.923 100.088  76.943  1.00  0.70           C  
ATOM   2316  CG  PRO A 347     126.781 100.357  75.440  1.00  0.70           C  
ATOM   2317  CD  PRO A 347     127.276  99.053  74.808  1.00  0.70           C  
ATOM   2318  N   THR A 348     127.959  97.431  78.611  1.00  0.75           N  
ATOM   2319  CA  THR A 348     128.273  96.537  79.734  1.00  0.75           C  
ATOM   2320  C   THR A 348     129.737  96.150  79.860  1.00  0.75           C  
ATOM   2321  O   THR A 348     130.249  96.018  80.966  1.00  0.75           O  
ATOM   2322  CB  THR A 348     127.472  95.243  79.644  1.00  0.75           C  
ATOM   2323  OG1 THR A 348     126.106  95.512  79.878  1.00  0.75           O  
ATOM   2324  CG2 THR A 348     127.845  94.184  80.685  1.00  0.75           C  
ATOM   2325  N   ALA A 349     130.486  95.974  78.752  1.00  0.79           N  
ATOM   2326  CA  ALA A 349     131.856  95.474  78.737  1.00  0.79           C  
ATOM   2327  C   ALA A 349     132.939  96.377  79.341  1.00  0.79           C  
ATOM   2328  O   ALA A 349     134.133  96.105  79.272  1.00  0.79           O  
ATOM   2329  CB  ALA A 349     132.229  95.110  77.284  1.00  0.79           C  
ATOM   2330  N   ASN A 350     132.512  97.464  79.996  1.00  0.69           N  
ATOM   2331  CA  ASN A 350     133.315  98.396  80.753  1.00  0.69           C  
ATOM   2332  C   ASN A 350     133.016  98.230  82.249  1.00  0.69           C  
ATOM   2333  O   ASN A 350     133.547  98.948  83.089  1.00  0.69           O  
ATOM   2334  CB  ASN A 350     132.906  99.787  80.194  1.00  0.69           C  
ATOM   2335  CG  ASN A 350     133.316 101.012  81.001  1.00  0.69           C  
ATOM   2336  OD1 ASN A 350     132.434 101.673  81.563  1.00  0.69           O  
ATOM   2337  ND2 ASN A 350     134.623 101.336  81.038  1.00  0.69           N  
ATOM   2338  N   LYS A 351     132.140  97.277  82.617  1.00  0.67           N  
ATOM   2339  CA  LYS A 351     131.737  97.006  83.988  1.00  0.67           C  
ATOM   2340  C   LYS A 351     132.036  95.564  84.355  1.00  0.67           C  
ATOM   2341  O   LYS A 351     131.467  95.022  85.299  1.00  0.67           O  
ATOM   2342  CB  LYS A 351     130.214  97.249  84.178  1.00  0.67           C  
ATOM   2343  CG  LYS A 351     129.728  98.653  83.772  1.00  0.67           C  
ATOM   2344  CD  LYS A 351     130.411  99.777  84.571  1.00  0.67           C  
ATOM   2345  CE  LYS A 351     129.878 101.183  84.285  1.00  0.67           C  
ATOM   2346  NZ  LYS A 351     130.074 101.524  82.862  1.00  0.67           N  
ATOM   2347  N   ALA A 352     132.931  94.910  83.596  1.00  0.80           N  
ATOM   2348  CA  ALA A 352     133.246  93.515  83.765  1.00  0.80           C  
ATOM   2349  C   ALA A 352     134.748  93.342  83.697  1.00  0.80           C  
ATOM   2350  O   ALA A 352     135.465  94.172  83.140  1.00  0.80           O  
ATOM   2351  CB  ALA A 352     132.578  92.679  82.657  1.00  0.80           C  
ATOM   2352  N   ASP A 353     135.248  92.245  84.283  1.00  0.78           N  
ATOM   2353  CA  ASP A 353     136.644  92.062  84.608  1.00  0.78           C  
ATOM   2354  C   ASP A 353     137.281  91.024  83.669  1.00  0.78           C  
ATOM   2355  O   ASP A 353     138.448  90.649  83.814  1.00  0.78           O  
ATOM   2356  CB  ASP A 353     136.748  91.602  86.094  1.00  0.78           C  
ATOM   2357  CG  ASP A 353     135.769  92.338  86.983  1.00  0.78           C  
ATOM   2358  OD1 ASP A 353     135.926  93.567  87.135  1.00  0.78           O  
ATOM   2359  OD2 ASP A 353     134.828  91.704  87.522  1.00  0.78           O  
ATOM   2360  N   GLU A 354     136.496  90.536  82.681  1.00  0.73           N  
ATOM   2361  CA  GLU A 354     136.929  89.717  81.560  1.00  0.73           C  
ATOM   2362  C   GLU A 354     135.940  89.879  80.413  1.00  0.73           C  
ATOM   2363  O   GLU A 354     134.739  90.003  80.654  1.00  0.73           O  
ATOM   2364  CB  GLU A 354     137.028  88.240  81.980  1.00  0.73           C  
ATOM   2365  CG  GLU A 354     137.655  87.274  80.947  1.00  0.73           C  
ATOM   2366  CD  GLU A 354     138.047  85.943  81.589  1.00  0.73           C  
ATOM   2367  OE1 GLU A 354     138.494  85.045  80.839  1.00  0.73           O  
ATOM   2368  OE2 GLU A 354     137.943  85.826  82.843  1.00  0.73           O  
ATOM   2369  N   ILE A 355     136.409  89.901  79.141  1.00  0.75           N  
ATOM   2370  CA  ILE A 355     135.579  90.190  77.973  1.00  0.75           C  
ATOM   2371  C   ILE A 355     135.741  89.089  76.939  1.00  0.75           C  
ATOM   2372  O   ILE A 355     136.845  88.809  76.480  1.00  0.75           O  
ATOM   2373  CB  ILE A 355     135.897  91.544  77.311  1.00  0.75           C  
ATOM   2374  CG1 ILE A 355     135.817  92.722  78.316  1.00  0.75           C  
ATOM   2375  CG2 ILE A 355     134.944  91.808  76.115  1.00  0.75           C  
ATOM   2376  CD1 ILE A 355     137.171  93.155  78.893  1.00  0.75           C  
ATOM   2377  N   VAL A 356     134.630  88.434  76.539  1.00  0.77           N  
ATOM   2378  CA  VAL A 356     134.646  87.331  75.589  1.00  0.77           C  
ATOM   2379  C   VAL A 356     133.846  87.705  74.346  1.00  0.77           C  
ATOM   2380  O   VAL A 356     132.630  87.885  74.404  1.00  0.77           O  
ATOM   2381  CB  VAL A 356     134.050  86.074  76.217  1.00  0.77           C  
ATOM   2382  CG1 VAL A 356     134.022  84.903  75.216  1.00  0.77           C  
ATOM   2383  CG2 VAL A 356     134.878  85.687  77.459  1.00  0.77           C  
ATOM   2384  N   ILE A 357     134.514  87.822  73.174  1.00  0.72           N  
ATOM   2385  CA  ILE A 357     133.894  88.284  71.934  1.00  0.72           C  
ATOM   2386  C   ILE A 357     133.611  87.160  70.948  1.00  0.72           C  
ATOM   2387  O   ILE A 357     134.241  87.003  69.904  1.00  0.72           O  
ATOM   2388  CB  ILE A 357     134.637  89.441  71.269  1.00  0.72           C  
ATOM   2389  CG1 ILE A 357     136.144  89.166  71.044  1.00  0.72           C  
ATOM   2390  CG2 ILE A 357     134.412  90.694  72.143  1.00  0.72           C  
ATOM   2391  CD1 ILE A 357     136.788  90.191  70.102  1.00  0.72           C  
ATOM   2392  N   LEU A 358     132.613  86.313  71.265  1.00  0.75           N  
ATOM   2393  CA  LEU A 358     132.133  85.292  70.350  1.00  0.75           C  
ATOM   2394  C   LEU A 358     131.459  85.830  69.092  1.00  0.75           C  
ATOM   2395  O   LEU A 358     130.929  86.939  69.045  1.00  0.75           O  
ATOM   2396  CB  LEU A 358     131.273  84.206  71.054  1.00  0.75           C  
ATOM   2397  CG  LEU A 358     130.011  84.668  71.814  1.00  0.75           C  
ATOM   2398  CD1 LEU A 358     128.809  84.955  70.906  1.00  0.75           C  
ATOM   2399  CD2 LEU A 358     129.617  83.588  72.832  1.00  0.75           C  
ATOM   2400  N   ARG A 359     131.469  85.047  67.996  1.00  0.70           N  
ATOM   2401  CA  ARG A 359     130.673  85.348  66.820  1.00  0.70           C  
ATOM   2402  C   ARG A 359     129.170  85.344  67.136  1.00  0.70           C  
ATOM   2403  O   ARG A 359     128.680  84.344  67.661  1.00  0.70           O  
ATOM   2404  CB  ARG A 359     130.914  84.317  65.694  1.00  0.70           C  
ATOM   2405  CG  ARG A 359     132.321  84.382  65.074  1.00  0.70           C  
ATOM   2406  CD  ARG A 359     132.599  83.149  64.210  1.00  0.70           C  
ATOM   2407  NE  ARG A 359     134.011  83.182  63.712  1.00  0.70           N  
ATOM   2408  CZ  ARG A 359     134.690  82.075  63.376  1.00  0.70           C  
ATOM   2409  NH1 ARG A 359     135.988  82.169  63.100  1.00  0.70           N  
ATOM   2410  NH2 ARG A 359     134.112  80.881  63.369  1.00  0.70           N  
ATOM   2411  N   PRO A 360     128.398  86.383  66.862  1.00  0.74           N  
ATOM   2412  CA  PRO A 360     127.002  86.475  67.284  1.00  0.74           C  
ATOM   2413  C   PRO A 360     126.107  85.356  66.761  1.00  0.74           C  
ATOM   2414  O   PRO A 360     126.079  85.118  65.555  1.00  0.74           O  
ATOM   2415  CB  PRO A 360     126.566  87.870  66.811  1.00  0.74           C  
ATOM   2416  CG  PRO A 360     127.515  88.233  65.666  1.00  0.74           C  
ATOM   2417  CD  PRO A 360     128.804  87.497  66.008  1.00  0.74           C  
ATOM   2418  N   GLY A 361     125.372  84.650  67.652  1.00  0.78           N  
ATOM   2419  CA  GLY A 361     124.482  83.566  67.255  1.00  0.78           C  
ATOM   2420  C   GLY A 361     125.164  82.229  67.316  1.00  0.78           C  
ATOM   2421  O   GLY A 361     124.596  81.203  66.951  1.00  0.78           O  
ATOM   2422  N   THR A 362     126.415  82.195  67.806  1.00  0.77           N  
ATOM   2423  CA  THR A 362     127.151  80.954  68.047  1.00  0.77           C  
ATOM   2424  C   THR A 362     127.166  80.592  69.513  1.00  0.77           C  
ATOM   2425  O   THR A 362     127.694  79.548  69.898  1.00  0.77           O  
ATOM   2426  CB  THR A 362     128.593  80.936  67.539  1.00  0.77           C  
ATOM   2427  OG1 THR A 362     129.449  81.881  68.165  1.00  0.77           O  
ATOM   2428  CG2 THR A 362     128.608  81.234  66.037  1.00  0.77           C  
ATOM   2429  N   ASP A 363     126.523  81.417  70.364  1.00  0.79           N  
ATOM   2430  CA  ASP A 363     126.587  81.446  71.810  1.00  0.79           C  
ATOM   2431  C   ASP A 363     126.325  80.080  72.460  1.00  0.79           C  
ATOM   2432  O   ASP A 363     127.014  79.676  73.396  1.00  0.79           O  
ATOM   2433  CB  ASP A 363     125.599  82.527  72.356  1.00  0.79           C  
ATOM   2434  CG  ASP A 363     125.609  83.872  71.626  1.00  0.79           C  
ATOM   2435  OD1 ASP A 363     125.657  84.903  72.338  1.00  0.79           O  
ATOM   2436  OD2 ASP A 363     125.510  83.897  70.367  1.00  0.79           O  
ATOM   2437  N   THR A 364     125.377  79.295  71.891  1.00  0.76           N  
ATOM   2438  CA  THR A 364     125.033  77.911  72.249  1.00  0.76           C  
ATOM   2439  C   THR A 364     126.234  76.992  72.299  1.00  0.76           C  
ATOM   2440  O   THR A 364     126.407  76.224  73.242  1.00  0.76           O  
ATOM   2441  CB  THR A 364     124.072  77.263  71.242  1.00  0.76           C  
ATOM   2442  OG1 THR A 364     122.884  78.019  71.152  1.00  0.76           O  
ATOM   2443  CG2 THR A 364     123.629  75.855  71.661  1.00  0.76           C  
ATOM   2444  N   ALA A 365     127.134  77.061  71.294  1.00  0.77           N  
ATOM   2445  CA  ALA A 365     128.345  76.267  71.272  1.00  0.77           C  
ATOM   2446  C   ALA A 365     129.302  76.631  72.394  1.00  0.77           C  
ATOM   2447  O   ALA A 365     129.823  75.750  73.066  1.00  0.77           O  
ATOM   2448  CB  ALA A 365     129.034  76.360  69.898  1.00  0.77           C  
ATOM   2449  N   PHE A 366     129.513  77.932  72.695  1.00  0.78           N  
ATOM   2450  CA  PHE A 366     130.374  78.354  73.796  1.00  0.78           C  
ATOM   2451  C   PHE A 366     129.890  77.796  75.145  1.00  0.78           C  
ATOM   2452  O   PHE A 366     130.674  77.241  75.914  1.00  0.78           O  
ATOM   2453  CB  PHE A 366     130.505  79.911  73.808  1.00  0.78           C  
ATOM   2454  CG  PHE A 366     131.249  80.418  75.020  1.00  0.78           C  
ATOM   2455  CD1 PHE A 366     130.528  80.959  76.096  1.00  0.78           C  
ATOM   2456  CD2 PHE A 366     132.638  80.263  75.148  1.00  0.78           C  
ATOM   2457  CE1 PHE A 366     131.166  81.291  77.295  1.00  0.78           C  
ATOM   2458  CE2 PHE A 366     133.288  80.639  76.334  1.00  0.78           C  
ATOM   2459  CZ  PHE A 366     132.550  81.142  77.411  1.00  0.78           C  
ATOM   2460  N   LEU A 367     128.569  77.859  75.414  1.00  0.79           N  
ATOM   2461  CA  LEU A 367     127.951  77.299  76.608  1.00  0.79           C  
ATOM   2462  C   LEU A 367     128.108  75.774  76.678  1.00  0.79           C  
ATOM   2463  O   LEU A 367     128.364  75.213  77.740  1.00  0.79           O  
ATOM   2464  CB  LEU A 367     126.439  77.647  76.700  1.00  0.79           C  
ATOM   2465  CG  LEU A 367     125.982  79.109  76.947  1.00  0.79           C  
ATOM   2466  CD1 LEU A 367     127.068  80.191  76.865  1.00  0.79           C  
ATOM   2467  CD2 LEU A 367     124.799  79.421  76.015  1.00  0.79           C  
ATOM   2468  N   LEU A 368     127.987  75.056  75.536  1.00  0.72           N  
ATOM   2469  CA  LEU A 368     128.224  73.616  75.445  1.00  0.72           C  
ATOM   2470  C   LEU A 368     129.660  73.221  75.786  1.00  0.72           C  
ATOM   2471  O   LEU A 368     129.893  72.253  76.503  1.00  0.72           O  
ATOM   2472  CB  LEU A 368     127.858  73.060  74.042  1.00  0.72           C  
ATOM   2473  CG  LEU A 368     126.345  72.958  73.754  1.00  0.72           C  
ATOM   2474  CD1 LEU A 368     126.076  72.818  72.252  1.00  0.72           C  
ATOM   2475  CD2 LEU A 368     125.704  71.781  74.506  1.00  0.72           C  
ATOM   2476  N   GLY A 369     130.669  73.992  75.330  1.00  0.74           N  
ATOM   2477  CA  GLY A 369     132.067  73.769  75.713  1.00  0.74           C  
ATOM   2478  C   GLY A 369     132.367  74.058  77.161  1.00  0.74           C  
ATOM   2479  O   GLY A 369     133.207  73.411  77.782  1.00  0.74           O  
ATOM   2480  N   VAL A 370     131.655  75.031  77.764  1.00  0.80           N  
ATOM   2481  CA  VAL A 370     131.657  75.234  79.206  1.00  0.80           C  
ATOM   2482  C   VAL A 370     131.059  74.032  79.934  1.00  0.80           C  
ATOM   2483  O   VAL A 370     131.646  73.504  80.879  1.00  0.80           O  
ATOM   2484  CB  VAL A 370     130.934  76.532  79.573  1.00  0.80           C  
ATOM   2485  CG1 VAL A 370     130.670  76.659  81.087  1.00  0.80           C  
ATOM   2486  CG2 VAL A 370     131.795  77.717  79.090  1.00  0.80           C  
ATOM   2487  N   ALA A 371     129.912  73.509  79.451  1.00  0.75           N  
ATOM   2488  CA  ALA A 371     129.271  72.317  79.972  1.00  0.75           C  
ATOM   2489  C   ALA A 371     130.156  71.063  79.908  1.00  0.75           C  
ATOM   2490  O   ALA A 371     130.216  70.298  80.866  1.00  0.75           O  
ATOM   2491  CB  ALA A 371     127.917  72.090  79.266  1.00  0.75           C  
ATOM   2492  N   ARG A 372     130.917  70.862  78.812  1.00  0.60           N  
ATOM   2493  CA  ARG A 372     131.853  69.764  78.625  1.00  0.60           C  
ATOM   2494  C   ARG A 372     132.954  69.688  79.674  1.00  0.60           C  
ATOM   2495  O   ARG A 372     133.200  68.633  80.240  1.00  0.60           O  
ATOM   2496  CB  ARG A 372     132.517  69.887  77.228  1.00  0.60           C  
ATOM   2497  CG  ARG A 372     133.518  68.760  76.872  1.00  0.60           C  
ATOM   2498  CD  ARG A 372     132.841  67.397  76.702  1.00  0.60           C  
ATOM   2499  NE  ARG A 372     133.899  66.329  76.681  1.00  0.60           N  
ATOM   2500  CZ  ARG A 372     133.786  65.160  77.324  1.00  0.60           C  
ATOM   2501  NH1 ARG A 372     134.745  64.250  77.199  1.00  0.60           N  
ATOM   2502  NH2 ARG A 372     132.730  64.827  78.056  1.00  0.60           N  
ATOM   2503  N   GLU A 373     133.617  70.808  80.024  1.00  0.69           N  
ATOM   2504  CA  GLU A 373     134.569  70.900  81.128  1.00  0.69           C  
ATOM   2505  C   GLU A 373     133.879  70.698  82.488  1.00  0.69           C  
ATOM   2506  O   GLU A 373     134.382  69.980  83.354  1.00  0.69           O  
ATOM   2507  CB  GLU A 373     135.345  72.249  81.038  1.00  0.69           C  
ATOM   2508  CG  GLU A 373     136.364  72.587  82.174  1.00  0.69           C  
ATOM   2509  CD  GLU A 373     137.755  71.960  82.115  1.00  0.69           C  
ATOM   2510  OE1 GLU A 373     138.210  71.410  83.155  1.00  0.69           O  
ATOM   2511  OE2 GLU A 373     138.503  72.101  81.116  1.00  0.69           O  
ATOM   2512  N   LEU A 374     132.668  71.272  82.691  1.00  0.72           N  
ATOM   2513  CA  LEU A 374     131.852  71.076  83.889  1.00  0.72           C  
ATOM   2514  C   LEU A 374     131.457  69.626  84.164  1.00  0.72           C  
ATOM   2515  O   LEU A 374     131.628  69.134  85.278  1.00  0.72           O  
ATOM   2516  CB  LEU A 374     130.532  71.891  83.775  1.00  0.72           C  
ATOM   2517  CG  LEU A 374     130.492  73.231  84.532  1.00  0.72           C  
ATOM   2518  CD1 LEU A 374     131.573  74.220  84.093  1.00  0.72           C  
ATOM   2519  CD2 LEU A 374     129.117  73.877  84.332  1.00  0.72           C  
ATOM   2520  N   ILE A 375     130.931  68.899  83.156  1.00  0.64           N  
ATOM   2521  CA  ILE A 375     130.576  67.486  83.263  1.00  0.64           C  
ATOM   2522  C   ILE A 375     131.808  66.624  83.471  1.00  0.64           C  
ATOM   2523  O   ILE A 375     131.820  65.736  84.312  1.00  0.64           O  
ATOM   2524  CB  ILE A 375     129.758  66.987  82.065  1.00  0.64           C  
ATOM   2525  CG1 ILE A 375     128.407  67.738  81.986  1.00  0.64           C  
ATOM   2526  CG2 ILE A 375     129.515  65.462  82.169  1.00  0.64           C  
ATOM   2527  CD1 ILE A 375     127.613  67.444  80.706  1.00  0.64           C  
ATOM   2528  N   THR A 376     132.904  66.902  82.743  1.00  0.63           N  
ATOM   2529  CA  THR A 376     134.170  66.180  82.883  1.00  0.63           C  
ATOM   2530  C   THR A 376     134.789  66.264  84.276  1.00  0.63           C  
ATOM   2531  O   THR A 376     135.340  65.284  84.774  1.00  0.63           O  
ATOM   2532  CB  THR A 376     135.214  66.620  81.874  1.00  0.63           C  
ATOM   2533  OG1 THR A 376     134.663  66.446  80.581  1.00  0.63           O  
ATOM   2534  CG2 THR A 376     136.478  65.746  81.930  1.00  0.63           C  
ATOM   2535  N   LYS A 377     134.740  67.435  84.954  1.00  0.64           N  
ATOM   2536  CA  LYS A 377     135.425  67.611  86.232  1.00  0.64           C  
ATOM   2537  C   LYS A 377     134.538  67.637  87.477  1.00  0.64           C  
ATOM   2538  O   LYS A 377     134.990  67.271  88.561  1.00  0.64           O  
ATOM   2539  CB  LYS A 377     136.239  68.935  86.219  1.00  0.64           C  
ATOM   2540  CG  LYS A 377     137.222  69.073  85.043  1.00  0.64           C  
ATOM   2541  CD  LYS A 377     138.349  68.026  85.019  1.00  0.64           C  
ATOM   2542  CE  LYS A 377     139.116  67.975  83.692  1.00  0.64           C  
ATOM   2543  NZ  LYS A 377     139.712  69.286  83.384  1.00  0.64           N  
ATOM   2544  N   LYS A 378     133.251  68.040  87.398  1.00  0.56           N  
ATOM   2545  CA  LYS A 378     132.418  68.199  88.587  1.00  0.56           C  
ATOM   2546  C   LYS A 378     131.462  67.019  88.770  1.00  0.56           C  
ATOM   2547  O   LYS A 378     130.242  67.160  88.863  1.00  0.56           O  
ATOM   2548  CB  LYS A 378     131.691  69.577  88.596  1.00  0.56           C  
ATOM   2549  CG  LYS A 378     131.095  69.980  89.964  1.00  0.56           C  
ATOM   2550  CD  LYS A 378     130.567  71.429  90.009  1.00  0.56           C  
ATOM   2551  CE  LYS A 378     129.864  71.767  91.334  1.00  0.56           C  
ATOM   2552  NZ  LYS A 378     129.485  73.197  91.406  1.00  0.56           N  
ATOM   2553  N   LEU A 379     132.020  65.794  88.882  1.00  0.28           N  
ATOM   2554  CA  LEU A 379     131.247  64.569  89.053  1.00  0.28           C  
ATOM   2555  C   LEU A 379     131.116  64.168  90.515  1.00  0.28           C  
ATOM   2556  O   LEU A 379     130.391  63.242  90.869  1.00  0.28           O  
ATOM   2557  CB  LEU A 379     131.900  63.399  88.278  1.00  0.28           C  
ATOM   2558  CG  LEU A 379     131.841  63.556  86.746  1.00  0.28           C  
ATOM   2559  CD1 LEU A 379     132.653  62.450  86.059  1.00  0.28           C  
ATOM   2560  CD2 LEU A 379     130.397  63.537  86.213  1.00  0.28           C  
ATOM   2561  N   TYR A 380     131.775  64.908  91.421  1.00  0.17           N  
ATOM   2562  CA  TYR A 380     131.891  64.559  92.829  1.00  0.17           C  
ATOM   2563  C   TYR A 380     130.886  65.284  93.713  1.00  0.17           C  
ATOM   2564  O   TYR A 380     131.029  65.341  94.928  1.00  0.17           O  
ATOM   2565  CB  TYR A 380     133.319  64.901  93.335  1.00  0.17           C  
ATOM   2566  CG  TYR A 380     134.361  64.234  92.472  1.00  0.17           C  
ATOM   2567  CD1 TYR A 380     134.610  62.856  92.599  1.00  0.17           C  
ATOM   2568  CD2 TYR A 380     135.084  64.970  91.515  1.00  0.17           C  
ATOM   2569  CE1 TYR A 380     135.556  62.225  91.776  1.00  0.17           C  
ATOM   2570  CE2 TYR A 380     136.022  64.338  90.687  1.00  0.17           C  
ATOM   2571  CZ  TYR A 380     136.254  62.965  90.817  1.00  0.17           C  
ATOM   2572  OH  TYR A 380     137.192  62.324  89.986  1.00  0.17           O  
ATOM   2573  N   ASP A 381     129.868  65.894  93.093  1.00  0.27           N  
ATOM   2574  CA  ASP A 381     129.053  66.903  93.700  1.00  0.27           C  
ATOM   2575  C   ASP A 381     127.724  66.947  92.940  1.00  0.27           C  
ATOM   2576  O   ASP A 381     127.523  67.773  92.051  1.00  0.27           O  
ATOM   2577  CB  ASP A 381     129.848  68.201  93.508  1.00  0.27           C  
ATOM   2578  CG  ASP A 381     129.203  69.277  94.321  1.00  0.27           C  
ATOM   2579  OD1 ASP A 381     128.349  69.045  95.179  1.00  0.27           O  
ATOM   2580  OD2 ASP A 381     129.624  70.438  94.174  1.00  0.27           O  
ATOM   2581  N   ARG A 382     126.819  65.975  93.192  1.00  0.58           N  
ATOM   2582  CA  ARG A 382     125.711  65.689  92.284  1.00  0.58           C  
ATOM   2583  C   ARG A 382     124.362  65.462  92.957  1.00  0.58           C  
ATOM   2584  O   ARG A 382     123.390  65.127  92.280  1.00  0.58           O  
ATOM   2585  CB  ARG A 382     125.984  64.403  91.444  1.00  0.58           C  
ATOM   2586  CG  ARG A 382     127.295  64.386  90.634  1.00  0.58           C  
ATOM   2587  CD  ARG A 382     127.449  65.527  89.618  1.00  0.58           C  
ATOM   2588  NE  ARG A 382     126.638  65.230  88.388  1.00  0.58           N  
ATOM   2589  CZ  ARG A 382     126.338  66.172  87.481  1.00  0.58           C  
ATOM   2590  NH1 ARG A 382     125.760  65.825  86.331  1.00  0.58           N  
ATOM   2591  NH2 ARG A 382     126.614  67.453  87.700  1.00  0.58           N  
ATOM   2592  N   ASP A 383     124.226  65.660  94.278  1.00  0.65           N  
ATOM   2593  CA  ASP A 383     122.999  65.371  95.017  1.00  0.65           C  
ATOM   2594  C   ASP A 383     121.832  66.256  94.595  1.00  0.65           C  
ATOM   2595  O   ASP A 383     120.666  65.865  94.586  1.00  0.65           O  
ATOM   2596  CB  ASP A 383     123.248  65.443  96.541  1.00  0.65           C  
ATOM   2597  CG  ASP A 383     124.220  64.353  96.977  1.00  0.65           C  
ATOM   2598  OD1 ASP A 383     124.764  63.628  96.103  1.00  0.65           O  
ATOM   2599  OD2 ASP A 383     124.415  64.241  98.210  1.00  0.65           O  
ATOM   2600  N   ALA A 384     122.151  67.475  94.140  1.00  0.69           N  
ATOM   2601  CA  ALA A 384     121.223  68.401  93.542  1.00  0.69           C  
ATOM   2602  C   ALA A 384     120.488  67.871  92.321  1.00  0.69           C  
ATOM   2603  O   ALA A 384     119.267  67.970  92.202  1.00  0.69           O  
ATOM   2604  CB  ALA A 384     122.062  69.593  93.081  1.00  0.69           C  
ATOM   2605  N   VAL A 385     121.225  67.241  91.389  1.00  0.64           N  
ATOM   2606  CA  VAL A 385     120.646  66.731  90.162  1.00  0.64           C  
ATOM   2607  C   VAL A 385     119.881  65.430  90.395  1.00  0.64           C  
ATOM   2608  O   VAL A 385     118.899  65.127  89.722  1.00  0.64           O  
ATOM   2609  CB  VAL A 385     121.659  66.637  89.022  1.00  0.64           C  
ATOM   2610  CG1 VAL A 385     122.284  68.026  88.770  1.00  0.64           C  
ATOM   2611  CG2 VAL A 385     122.761  65.590  89.260  1.00  0.64           C  
ATOM   2612  N   ILE A 386     120.252  64.664  91.442  1.00  0.60           N  
ATOM   2613  CA  ILE A 386     119.486  63.525  91.941  1.00  0.60           C  
ATOM   2614  C   ILE A 386     118.102  63.955  92.441  1.00  0.60           C  
ATOM   2615  O   ILE A 386     117.069  63.358  92.120  1.00  0.60           O  
ATOM   2616  CB  ILE A 386     120.292  62.818  93.040  1.00  0.60           C  
ATOM   2617  CG1 ILE A 386     121.559  62.178  92.418  1.00  0.60           C  
ATOM   2618  CG2 ILE A 386     119.465  61.749  93.788  1.00  0.60           C  
ATOM   2619  CD1 ILE A 386     122.526  61.569  93.442  1.00  0.60           C  
ATOM   2620  N   GLN A 387     118.030  65.056  93.214  1.00  0.58           N  
ATOM   2621  CA  GLN A 387     116.800  65.495  93.848  1.00  0.58           C  
ATOM   2622  C   GLN A 387     115.925  66.448  93.037  1.00  0.58           C  
ATOM   2623  O   GLN A 387     114.757  66.636  93.378  1.00  0.58           O  
ATOM   2624  CB  GLN A 387     117.147  66.243  95.157  1.00  0.58           C  
ATOM   2625  CG  GLN A 387     117.846  65.371  96.221  1.00  0.58           C  
ATOM   2626  CD  GLN A 387     118.237  66.224  97.430  1.00  0.58           C  
ATOM   2627  OE1 GLN A 387     118.463  67.438  97.344  1.00  0.58           O  
ATOM   2628  NE2 GLN A 387     118.314  65.563  98.608  1.00  0.58           N  
ATOM   2629  N   ARG A 388     116.444  67.101  91.972  1.00  0.66           N  
ATOM   2630  CA  ARG A 388     115.734  68.228  91.372  1.00  0.66           C  
ATOM   2631  C   ARG A 388     115.777  68.308  89.853  1.00  0.66           C  
ATOM   2632  O   ARG A 388     115.065  69.133  89.284  1.00  0.66           O  
ATOM   2633  CB  ARG A 388     116.316  69.571  91.900  1.00  0.66           C  
ATOM   2634  CG  ARG A 388     116.183  69.785  93.425  1.00  0.66           C  
ATOM   2635  CD  ARG A 388     114.743  69.962  93.933  1.00  0.66           C  
ATOM   2636  NE  ARG A 388     114.785  70.127  95.433  1.00  0.66           N  
ATOM   2637  CZ  ARG A 388     114.142  69.330  96.294  1.00  0.66           C  
ATOM   2638  NH1 ARG A 388     113.949  69.747  97.543  1.00  0.66           N  
ATOM   2639  NH2 ARG A 388     113.630  68.150  95.980  1.00  0.66           N  
ATOM   2640  N   THR A 389     116.536  67.456  89.133  1.00  0.73           N  
ATOM   2641  CA  THR A 389     116.524  67.469  87.664  1.00  0.73           C  
ATOM   2642  C   THR A 389     115.965  66.160  87.156  1.00  0.73           C  
ATOM   2643  O   THR A 389     115.634  65.259  87.929  1.00  0.73           O  
ATOM   2644  CB  THR A 389     117.849  67.776  86.962  1.00  0.73           C  
ATOM   2645  OG1 THR A 389     118.819  66.770  87.173  1.00  0.73           O  
ATOM   2646  CG2 THR A 389     118.461  69.071  87.506  1.00  0.73           C  
ATOM   2647  N   ASP A 390     115.796  66.014  85.832  1.00  0.75           N  
ATOM   2648  CA  ASP A 390     115.125  64.890  85.221  1.00  0.75           C  
ATOM   2649  C   ASP A 390     116.101  63.765  84.890  1.00  0.75           C  
ATOM   2650  O   ASP A 390     115.741  62.720  84.346  1.00  0.75           O  
ATOM   2651  CB  ASP A 390     114.385  65.428  83.973  1.00  0.75           C  
ATOM   2652  CG  ASP A 390     115.325  65.783  82.829  1.00  0.75           C  
ATOM   2653  OD1 ASP A 390     116.305  66.527  83.069  1.00  0.75           O  
ATOM   2654  OD2 ASP A 390     115.067  65.326  81.686  1.00  0.75           O  
ATOM   2655  N   LEU A 391     117.372  63.950  85.287  1.00  0.70           N  
ATOM   2656  CA  LEU A 391     118.467  63.038  85.056  1.00  0.70           C  
ATOM   2657  C   LEU A 391     118.250  61.580  85.457  1.00  0.70           C  
ATOM   2658  O   LEU A 391     118.602  60.751  84.623  1.00  0.70           O  
ATOM   2659  CB  LEU A 391     119.755  63.583  85.715  1.00  0.70           C  
ATOM   2660  CG  LEU A 391     120.356  64.825  85.028  1.00  0.70           C  
ATOM   2661  CD1 LEU A 391     121.725  65.112  85.647  1.00  0.70           C  
ATOM   2662  CD2 LEU A 391     120.560  64.702  83.518  1.00  0.70           C  
ATOM   2663  N   PRO A 392     117.695  61.155  86.595  1.00  0.65           N  
ATOM   2664  CA  PRO A 392     117.456  59.735  86.869  1.00  0.65           C  
ATOM   2665  C   PRO A 392     116.294  59.111  86.099  1.00  0.65           C  
ATOM   2666  O   PRO A 392     116.101  57.903  86.214  1.00  0.65           O  
ATOM   2667  CB  PRO A 392     117.196  59.703  88.386  1.00  0.65           C  
ATOM   2668  CG  PRO A 392     116.706  61.107  88.745  1.00  0.65           C  
ATOM   2669  CD  PRO A 392     117.480  61.993  87.780  1.00  0.65           C  
ATOM   2670  N   LEU A 393     115.482  59.867  85.333  1.00  0.67           N  
ATOM   2671  CA  LEU A 393     114.284  59.324  84.710  1.00  0.67           C  
ATOM   2672  C   LEU A 393     114.563  58.687  83.355  1.00  0.67           C  
ATOM   2673  O   LEU A 393     115.126  59.303  82.444  1.00  0.67           O  
ATOM   2674  CB  LEU A 393     113.176  60.394  84.542  1.00  0.67           C  
ATOM   2675  CG  LEU A 393     112.405  60.771  85.826  1.00  0.67           C  
ATOM   2676  CD1 LEU A 393     111.706  59.551  86.432  1.00  0.67           C  
ATOM   2677  CD2 LEU A 393     113.242  61.483  86.896  1.00  0.67           C  
ATOM   2678  N   LEU A 394     114.151  57.411  83.217  1.00  0.65           N  
ATOM   2679  CA  LEU A 394     114.373  56.518  82.100  1.00  0.65           C  
ATOM   2680  C   LEU A 394     113.771  56.953  80.766  1.00  0.65           C  
ATOM   2681  O   LEU A 394     112.699  57.547  80.682  1.00  0.65           O  
ATOM   2682  CB  LEU A 394     113.913  55.077  82.443  1.00  0.65           C  
ATOM   2683  CG  LEU A 394     114.698  54.383  83.581  1.00  0.65           C  
ATOM   2684  CD1 LEU A 394     113.938  53.143  84.072  1.00  0.65           C  
ATOM   2685  CD2 LEU A 394     116.117  53.985  83.157  1.00  0.65           C  
ATOM   2686  N   VAL A 395     114.476  56.629  79.671  1.00  0.70           N  
ATOM   2687  CA  VAL A 395     114.136  56.881  78.286  1.00  0.70           C  
ATOM   2688  C   VAL A 395     113.934  55.530  77.617  1.00  0.70           C  
ATOM   2689  O   VAL A 395     114.738  54.618  77.797  1.00  0.70           O  
ATOM   2690  CB  VAL A 395     115.259  57.626  77.558  1.00  0.70           C  
ATOM   2691  CG1 VAL A 395     114.853  57.948  76.107  1.00  0.70           C  
ATOM   2692  CG2 VAL A 395     115.593  58.944  78.285  1.00  0.70           C  
ATOM   2693  N   ARG A 396     112.854  55.355  76.829  1.00  0.64           N  
ATOM   2694  CA  ARG A 396     112.620  54.168  76.028  1.00  0.64           C  
ATOM   2695  C   ARG A 396     113.280  54.356  74.670  1.00  0.64           C  
ATOM   2696  O   ARG A 396     112.926  55.255  73.913  1.00  0.64           O  
ATOM   2697  CB  ARG A 396     111.097  53.938  75.786  1.00  0.64           C  
ATOM   2698  CG  ARG A 396     110.332  53.362  76.997  1.00  0.64           C  
ATOM   2699  CD  ARG A 396     108.815  53.175  76.786  1.00  0.64           C  
ATOM   2700  NE  ARG A 396     108.156  54.501  76.928  1.00  0.64           N  
ATOM   2701  CZ  ARG A 396     106.942  54.768  76.439  1.00  0.64           C  
ATOM   2702  NH1 ARG A 396     106.569  56.038  76.369  1.00  0.64           N  
ATOM   2703  NH2 ARG A 396     106.106  53.840  76.015  1.00  0.64           N  
ATOM   2704  N   LEU A 397     114.252  53.503  74.289  1.00  0.56           N  
ATOM   2705  CA  LEU A 397     114.940  53.660  73.011  1.00  0.56           C  
ATOM   2706  C   LEU A 397     114.102  53.252  71.815  1.00  0.56           C  
ATOM   2707  O   LEU A 397     114.363  53.677  70.695  1.00  0.56           O  
ATOM   2708  CB  LEU A 397     116.240  52.825  72.981  1.00  0.56           C  
ATOM   2709  CG  LEU A 397     117.347  53.361  73.907  1.00  0.56           C  
ATOM   2710  CD1 LEU A 397     118.502  52.353  73.963  1.00  0.56           C  
ATOM   2711  CD2 LEU A 397     117.828  54.737  73.418  1.00  0.56           C  
ATOM   2712  N   ASP A 398     113.065  52.432  72.053  1.00  0.60           N  
ATOM   2713  CA  ASP A 398     112.103  51.997  71.068  1.00  0.60           C  
ATOM   2714  C   ASP A 398     111.260  53.152  70.504  1.00  0.60           C  
ATOM   2715  O   ASP A 398     111.123  53.328  69.296  1.00  0.60           O  
ATOM   2716  CB  ASP A 398     111.236  50.950  71.807  1.00  0.60           C  
ATOM   2717  CG  ASP A 398     110.376  50.153  70.848  1.00  0.60           C  
ATOM   2718  OD1 ASP A 398     109.139  50.356  70.884  1.00  0.60           O  
ATOM   2719  OD2 ASP A 398     110.959  49.321  70.111  1.00  0.60           O  
ATOM   2720  N   THR A 399     110.723  54.022  71.389  1.00  0.61           N  
ATOM   2721  CA  THR A 399     109.828  55.098  70.974  1.00  0.61           C  
ATOM   2722  C   THR A 399     110.486  56.468  70.999  1.00  0.61           C  
ATOM   2723  O   THR A 399     109.988  57.422  70.405  1.00  0.61           O  
ATOM   2724  CB  THR A 399     108.572  55.175  71.844  1.00  0.61           C  
ATOM   2725  OG1 THR A 399     108.845  55.476  73.209  1.00  0.61           O  
ATOM   2726  CG2 THR A 399     107.844  53.824  71.843  1.00  0.61           C  
ATOM   2727  N   GLY A 400     111.636  56.613  71.696  1.00  0.72           N  
ATOM   2728  CA  GLY A 400     112.355  57.875  71.904  1.00  0.72           C  
ATOM   2729  C   GLY A 400     111.790  58.720  73.021  1.00  0.72           C  
ATOM   2730  O   GLY A 400     112.328  59.768  73.381  1.00  0.72           O  
ATOM   2731  N   GLU A 401     110.697  58.243  73.633  1.00  0.64           N  
ATOM   2732  CA  GLU A 401     109.997  58.884  74.717  1.00  0.64           C  
ATOM   2733  C   GLU A 401     110.599  58.477  76.051  1.00  0.64           C  
ATOM   2734  O   GLU A 401     111.497  57.647  76.152  1.00  0.64           O  
ATOM   2735  CB  GLU A 401     108.509  58.457  74.749  1.00  0.64           C  
ATOM   2736  CG  GLU A 401     107.723  58.631  73.425  1.00  0.64           C  
ATOM   2737  CD  GLU A 401     106.409  57.862  73.485  1.00  0.64           C  
ATOM   2738  OE1 GLU A 401     106.483  56.644  73.813  1.00  0.64           O  
ATOM   2739  OE2 GLU A 401     105.335  58.450  73.243  1.00  0.64           O  
ATOM   2740  N   ARG A 402     110.102  59.038  77.165  1.00  0.61           N  
ATOM   2741  CA  ARG A 402     110.434  58.526  78.483  1.00  0.61           C  
ATOM   2742  C   ARG A 402     109.722  57.220  78.785  1.00  0.61           C  
ATOM   2743  O   ARG A 402     108.710  56.893  78.171  1.00  0.61           O  
ATOM   2744  CB  ARG A 402     110.207  59.572  79.588  1.00  0.61           C  
ATOM   2745  CG  ARG A 402     111.059  60.830  79.348  1.00  0.61           C  
ATOM   2746  CD  ARG A 402     112.578  60.674  79.522  1.00  0.61           C  
ATOM   2747  NE  ARG A 402     113.027  61.175  80.861  1.00  0.61           N  
ATOM   2748  CZ  ARG A 402     113.200  62.484  81.097  1.00  0.61           C  
ATOM   2749  NH1 ARG A 402     114.102  62.881  81.975  1.00  0.61           N  
ATOM   2750  NH2 ARG A 402     112.510  63.410  80.445  1.00  0.61           N  
ATOM   2751  N   LEU A 403     110.269  56.417  79.715  1.00  0.66           N  
ATOM   2752  CA  LEU A 403     109.590  55.254  80.258  1.00  0.66           C  
ATOM   2753  C   LEU A 403     108.629  55.730  81.320  1.00  0.66           C  
ATOM   2754  O   LEU A 403     109.018  56.462  82.227  1.00  0.66           O  
ATOM   2755  CB  LEU A 403     110.588  54.250  80.887  1.00  0.66           C  
ATOM   2756  CG  LEU A 403     109.972  52.929  81.408  1.00  0.66           C  
ATOM   2757  CD1 LEU A 403     109.416  52.059  80.277  1.00  0.66           C  
ATOM   2758  CD2 LEU A 403     110.999  52.116  82.206  1.00  0.66           C  
ATOM   2759  N   SER A 404     107.353  55.347  81.210  1.00  0.59           N  
ATOM   2760  CA  SER A 404     106.299  55.816  82.077  1.00  0.59           C  
ATOM   2761  C   SER A 404     105.776  54.687  82.917  1.00  0.59           C  
ATOM   2762  O   SER A 404     105.983  53.508  82.643  1.00  0.59           O  
ATOM   2763  CB  SER A 404     105.124  56.404  81.277  1.00  0.59           C  
ATOM   2764  OG  SER A 404     105.384  57.762  80.934  1.00  0.59           O  
ATOM   2765  N   ALA A 405     105.081  55.017  84.022  1.00  0.59           N  
ATOM   2766  CA  ALA A 405     104.632  54.032  84.991  1.00  0.59           C  
ATOM   2767  C   ALA A 405     103.738  52.938  84.396  1.00  0.59           C  
ATOM   2768  O   ALA A 405     103.909  51.747  84.638  1.00  0.59           O  
ATOM   2769  CB  ALA A 405     103.935  54.774  86.147  1.00  0.59           C  
ATOM   2770  N   ARG A 406     102.819  53.333  83.502  1.00  0.49           N  
ATOM   2771  CA  ARG A 406     101.881  52.465  82.822  1.00  0.49           C  
ATOM   2772  C   ARG A 406     102.498  51.496  81.797  1.00  0.49           C  
ATOM   2773  O   ARG A 406     101.835  50.547  81.375  1.00  0.49           O  
ATOM   2774  CB  ARG A 406     100.827  53.402  82.178  1.00  0.49           C  
ATOM   2775  CG  ARG A 406      99.726  52.772  81.302  1.00  0.49           C  
ATOM   2776  CD  ARG A 406      98.847  51.752  82.030  1.00  0.49           C  
ATOM   2777  NE  ARG A 406      97.937  51.148  80.997  1.00  0.49           N  
ATOM   2778  CZ  ARG A 406      98.281  50.114  80.215  1.00  0.49           C  
ATOM   2779  NH1 ARG A 406      97.391  49.622  79.352  1.00  0.49           N  
ATOM   2780  NH2 ARG A 406      99.485  49.559  80.258  1.00  0.49           N  
ATOM   2781  N   ASP A 407     103.777  51.678  81.391  1.00  0.56           N  
ATOM   2782  CA  ASP A 407     104.501  50.759  80.521  1.00  0.56           C  
ATOM   2783  C   ASP A 407     104.728  49.365  81.128  1.00  0.56           C  
ATOM   2784  O   ASP A 407     104.812  48.373  80.408  1.00  0.56           O  
ATOM   2785  CB  ASP A 407     105.893  51.333  80.137  1.00  0.56           C  
ATOM   2786  CG  ASP A 407     105.819  52.457  79.126  1.00  0.56           C  
ATOM   2787  OD1 ASP A 407     105.472  52.173  77.953  1.00  0.56           O  
ATOM   2788  OD2 ASP A 407     106.195  53.605  79.468  1.00  0.56           O  
ATOM   2789  N   VAL A 408     104.867  49.236  82.465  1.00  0.51           N  
ATOM   2790  CA  VAL A 408     105.232  47.972  83.104  1.00  0.51           C  
ATOM   2791  C   VAL A 408     104.021  47.173  83.598  1.00  0.51           C  
ATOM   2792  O   VAL A 408     102.917  47.691  83.736  1.00  0.51           O  
ATOM   2793  CB  VAL A 408     106.226  48.206  84.239  1.00  0.51           C  
ATOM   2794  CG1 VAL A 408     105.495  48.508  85.559  1.00  0.51           C  
ATOM   2795  CG2 VAL A 408     107.216  47.031  84.389  1.00  0.51           C  
ATOM   2796  N   PHE A 409     104.207  45.868  83.910  1.00  0.37           N  
ATOM   2797  CA  PHE A 409     103.162  44.949  84.351  1.00  0.37           C  
ATOM   2798  C   PHE A 409     102.397  45.323  85.637  1.00  0.37           C  
ATOM   2799  O   PHE A 409     101.171  45.309  85.646  1.00  0.37           O  
ATOM   2800  CB  PHE A 409     103.792  43.531  84.471  1.00  0.37           C  
ATOM   2801  CG  PHE A 409     102.756  42.479  84.778  1.00  0.37           C  
ATOM   2802  CD1 PHE A 409     102.631  41.965  86.080  1.00  0.37           C  
ATOM   2803  CD2 PHE A 409     101.853  42.061  83.789  1.00  0.37           C  
ATOM   2804  CE1 PHE A 409     101.610  41.059  86.392  1.00  0.37           C  
ATOM   2805  CE2 PHE A 409     100.831  41.153  84.098  1.00  0.37           C  
ATOM   2806  CZ  PHE A 409     100.709  40.653  85.400  1.00  0.37           C  
ATOM   2807  N   GLU A 410     103.064  45.713  86.752  1.00  0.44           N  
ATOM   2808  CA  GLU A 410     102.331  46.181  87.931  1.00  0.44           C  
ATOM   2809  C   GLU A 410     101.778  47.605  87.741  1.00  0.44           C  
ATOM   2810  O   GLU A 410     100.944  48.089  88.503  1.00  0.44           O  
ATOM   2811  CB  GLU A 410     103.236  46.303  89.200  1.00  0.44           C  
ATOM   2812  CG  GLU A 410     103.688  45.035  89.972  1.00  0.44           C  
ATOM   2813  CD  GLU A 410     104.222  45.423  91.352  1.00  0.44           C  
ATOM   2814  OE1 GLU A 410     104.293  46.638  91.672  1.00  0.44           O  
ATOM   2815  OE2 GLU A 410     104.533  44.515  92.162  1.00  0.44           O  
ATOM   2816  N   GLY A 411     102.348  48.361  86.776  1.00  0.45           N  
ATOM   2817  CA  GLY A 411     102.300  49.821  86.712  1.00  0.45           C  
ATOM   2818  C   GLY A 411     103.240  50.485  87.694  1.00  0.45           C  
ATOM   2819  O   GLY A 411     103.321  51.702  87.779  1.00  0.45           O  
ATOM   2820  N   TYR A 412     103.935  49.661  88.504  1.00  0.45           N  
ATOM   2821  CA  TYR A 412     104.526  49.990  89.796  1.00  0.45           C  
ATOM   2822  C   TYR A 412     103.480  50.451  90.813  1.00  0.45           C  
ATOM   2823  O   TYR A 412     103.804  51.171  91.755  1.00  0.45           O  
ATOM   2824  CB  TYR A 412     105.697  51.003  89.743  1.00  0.45           C  
ATOM   2825  CG  TYR A 412     106.603  50.750  88.578  1.00  0.45           C  
ATOM   2826  CD1 TYR A 412     107.534  49.698  88.574  1.00  0.45           C  
ATOM   2827  CD2 TYR A 412     106.475  51.551  87.433  1.00  0.45           C  
ATOM   2828  CE1 TYR A 412     108.341  49.481  87.445  1.00  0.45           C  
ATOM   2829  CE2 TYR A 412     107.271  51.325  86.310  1.00  0.45           C  
ATOM   2830  CZ  TYR A 412     108.235  50.320  86.329  1.00  0.45           C  
ATOM   2831  OH  TYR A 412     109.018  50.123  85.178  1.00  0.45           O  
ATOM   2832  N   ARG A 413     102.213  49.993  90.639  1.00  0.43           N  
ATOM   2833  CA  ARG A 413     101.058  50.260  91.486  1.00  0.43           C  
ATOM   2834  C   ARG A 413     100.385  51.610  91.230  1.00  0.43           C  
ATOM   2835  O   ARG A 413     100.985  52.676  91.328  1.00  0.43           O  
ATOM   2836  CB  ARG A 413     101.292  49.987  92.999  1.00  0.43           C  
ATOM   2837  CG  ARG A 413     101.833  48.563  93.244  1.00  0.43           C  
ATOM   2838  CD  ARG A 413     102.779  48.449  94.441  1.00  0.43           C  
ATOM   2839  NE  ARG A 413     103.576  47.215  94.170  1.00  0.43           N  
ATOM   2840  CZ  ARG A 413     104.206  46.442  95.055  1.00  0.43           C  
ATOM   2841  NH1 ARG A 413     104.883  45.391  94.608  1.00  0.43           N  
ATOM   2842  NH2 ARG A 413     104.176  46.715  96.353  1.00  0.43           N  
ATOM   2843  N   GLN A 414      99.072  51.572  90.891  1.00  0.32           N  
ATOM   2844  CA  GLN A 414      98.205  52.740  90.731  1.00  0.32           C  
ATOM   2845  C   GLN A 414      98.583  53.723  89.627  1.00  0.32           C  
ATOM   2846  O   GLN A 414      98.693  54.921  89.873  1.00  0.32           O  
ATOM   2847  CB  GLN A 414      98.033  53.543  92.055  1.00  0.32           C  
ATOM   2848  CG  GLN A 414      97.621  52.706  93.286  1.00  0.32           C  
ATOM   2849  CD  GLN A 414      96.270  52.024  93.094  1.00  0.32           C  
ATOM   2850  OE1 GLN A 414      95.476  52.326  92.205  1.00  0.32           O  
ATOM   2851  NE2 GLN A 414      95.990  51.033  93.970  1.00  0.32           N  
ATOM   2852  N   ALA A 415      98.797  53.262  88.378  1.00  0.34           N  
ATOM   2853  CA  ALA A 415      99.501  54.050  87.383  1.00  0.34           C  
ATOM   2854  C   ALA A 415      98.807  54.374  86.050  1.00  0.34           C  
ATOM   2855  O   ALA A 415      98.778  53.576  85.110  1.00  0.34           O  
ATOM   2856  CB  ALA A 415     100.722  53.217  87.012  1.00  0.34           C  
ATOM   2857  N   PRO A 416      98.328  55.602  85.924  1.00  0.35           N  
ATOM   2858  CA  PRO A 416      98.310  56.403  84.696  1.00  0.35           C  
ATOM   2859  C   PRO A 416      99.670  56.607  84.034  1.00  0.35           C  
ATOM   2860  O   PRO A 416     100.709  56.368  84.646  1.00  0.35           O  
ATOM   2861  CB  PRO A 416      97.696  57.738  85.152  1.00  0.35           C  
ATOM   2862  CG  PRO A 416      96.805  57.347  86.334  1.00  0.35           C  
ATOM   2863  CD  PRO A 416      97.567  56.212  87.004  1.00  0.35           C  
ATOM   2864  N   LEU A 417      99.683  57.061  82.766  1.00  0.31           N  
ATOM   2865  CA  LEU A 417     100.883  57.230  81.963  1.00  0.31           C  
ATOM   2866  C   LEU A 417     101.718  58.476  82.301  1.00  0.31           C  
ATOM   2867  O   LEU A 417     102.923  58.507  82.067  1.00  0.31           O  
ATOM   2868  CB  LEU A 417     100.431  57.240  80.479  1.00  0.31           C  
ATOM   2869  CG  LEU A 417     101.530  57.029  79.415  1.00  0.31           C  
ATOM   2870  CD1 LEU A 417     102.158  55.627  79.435  1.00  0.31           C  
ATOM   2871  CD2 LEU A 417     100.951  57.284  78.017  1.00  0.31           C  
ATOM   2872  N   GLU A 418     101.124  59.515  82.927  1.00  0.43           N  
ATOM   2873  CA  GLU A 418     101.733  60.836  83.081  1.00  0.43           C  
ATOM   2874  C   GLU A 418     102.747  60.990  84.220  1.00  0.43           C  
ATOM   2875  O   GLU A 418     102.825  62.023  84.885  1.00  0.43           O  
ATOM   2876  CB  GLU A 418     100.624  61.908  83.256  1.00  0.43           C  
ATOM   2877  CG  GLU A 418      99.520  61.841  82.174  1.00  0.43           C  
ATOM   2878  CD  GLU A 418     100.122  61.781  80.776  1.00  0.43           C  
ATOM   2879  OE1 GLU A 418     100.822  62.753  80.391  1.00  0.43           O  
ATOM   2880  OE2 GLU A 418      99.913  60.731  80.115  1.00  0.43           O  
ATOM   2881  N   ASN A 419     103.541  59.947  84.495  1.00  0.57           N  
ATOM   2882  CA  ASN A 419     104.565  59.938  85.521  1.00  0.57           C  
ATOM   2883  C   ASN A 419     105.661  59.039  84.982  1.00  0.57           C  
ATOM   2884  O   ASN A 419     105.368  57.943  84.492  1.00  0.57           O  
ATOM   2885  CB  ASN A 419     103.927  59.422  86.846  1.00  0.57           C  
ATOM   2886  CG  ASN A 419     104.866  59.250  88.038  1.00  0.57           C  
ATOM   2887  OD1 ASN A 419     105.788  58.447  87.963  1.00  0.57           O  
ATOM   2888  ND2 ASN A 419     104.592  59.934  89.177  1.00  0.57           N  
ATOM   2889  N   TYR A 420     106.933  59.486  85.016  1.00  0.60           N  
ATOM   2890  CA  TYR A 420     108.012  58.723  84.429  1.00  0.60           C  
ATOM   2891  C   TYR A 420     108.644  57.787  85.453  1.00  0.60           C  
ATOM   2892  O   TYR A 420     108.404  57.833  86.655  1.00  0.60           O  
ATOM   2893  CB  TYR A 420     109.127  59.586  83.783  1.00  0.60           C  
ATOM   2894  CG  TYR A 420     108.689  60.598  82.754  1.00  0.60           C  
ATOM   2895  CD1 TYR A 420     107.507  60.562  81.985  1.00  0.60           C  
ATOM   2896  CD2 TYR A 420     109.581  61.657  82.556  1.00  0.60           C  
ATOM   2897  CE1 TYR A 420     107.227  61.593  81.065  1.00  0.60           C  
ATOM   2898  CE2 TYR A 420     109.272  62.716  81.702  1.00  0.60           C  
ATOM   2899  CZ  TYR A 420     108.109  62.676  80.944  1.00  0.60           C  
ATOM   2900  OH  TYR A 420     107.884  63.777  80.100  1.00  0.60           O  
ATOM   2901  N   VAL A 421     109.483  56.861  84.972  1.00  0.63           N  
ATOM   2902  CA  VAL A 421     110.087  55.834  85.796  1.00  0.63           C  
ATOM   2903  C   VAL A 421     111.561  56.099  85.956  1.00  0.63           C  
ATOM   2904  O   VAL A 421     112.288  56.335  84.993  1.00  0.63           O  
ATOM   2905  CB  VAL A 421     109.911  54.464  85.162  1.00  0.63           C  
ATOM   2906  CG1 VAL A 421     110.468  53.337  86.054  1.00  0.63           C  
ATOM   2907  CG2 VAL A 421     108.412  54.247  84.938  1.00  0.63           C  
ATOM   2908  N   ALA A 422     112.051  56.042  87.200  1.00  0.63           N  
ATOM   2909  CA  ALA A 422     113.459  55.999  87.497  1.00  0.63           C  
ATOM   2910  C   ALA A 422     113.811  54.581  87.892  1.00  0.63           C  
ATOM   2911  O   ALA A 422     112.956  53.747  88.190  1.00  0.63           O  
ATOM   2912  CB  ALA A 422     113.825  56.966  88.642  1.00  0.63           C  
ATOM   2913  N   LEU A 423     115.106  54.254  87.930  1.00  0.51           N  
ATOM   2914  CA  LEU A 423     115.534  53.134  88.738  1.00  0.51           C  
ATOM   2915  C   LEU A 423     115.780  53.669  90.136  1.00  0.51           C  
ATOM   2916  O   LEU A 423     115.829  54.876  90.369  1.00  0.51           O  
ATOM   2917  CB  LEU A 423     116.813  52.456  88.191  1.00  0.51           C  
ATOM   2918  CG  LEU A 423     116.650  51.798  86.809  1.00  0.51           C  
ATOM   2919  CD1 LEU A 423     118.015  51.359  86.262  1.00  0.51           C  
ATOM   2920  CD2 LEU A 423     115.699  50.595  86.854  1.00  0.51           C  
ATOM   2921  N   LYS A 424     115.943  52.787  91.130  1.00  0.45           N  
ATOM   2922  CA  LYS A 424     116.578  53.194  92.364  1.00  0.45           C  
ATOM   2923  C   LYS A 424     118.000  52.651  92.425  1.00  0.45           C  
ATOM   2924  O   LYS A 424     118.546  52.472  93.505  1.00  0.45           O  
ATOM   2925  CB  LYS A 424     115.744  52.934  93.659  1.00  0.45           C  
ATOM   2926  CG  LYS A 424     115.576  51.479  94.140  1.00  0.45           C  
ATOM   2927  CD  LYS A 424     115.153  51.346  95.626  1.00  0.45           C  
ATOM   2928  CE  LYS A 424     116.183  51.980  96.571  1.00  0.45           C  
ATOM   2929  NZ  LYS A 424     116.021  51.614  98.000  1.00  0.45           N  
ATOM   2930  N   THR A 425     118.652  52.363  91.274  1.00  0.41           N  
ATOM   2931  CA  THR A 425     120.066  51.975  91.230  1.00  0.41           C  
ATOM   2932  C   THR A 425     120.628  52.165  89.839  1.00  0.41           C  
ATOM   2933  O   THR A 425     119.881  52.269  88.875  1.00  0.41           O  
ATOM   2934  CB  THR A 425     120.361  50.553  91.694  1.00  0.41           C  
ATOM   2935  OG1 THR A 425     121.707  50.399  92.106  1.00  0.41           O  
ATOM   2936  CG2 THR A 425     120.104  49.503  90.616  1.00  0.41           C  
ATOM   2937  N   GLU A 426     121.965  52.239  89.704  1.00  0.31           N  
ATOM   2938  CA  GLU A 426     122.662  52.367  88.435  1.00  0.31           C  
ATOM   2939  C   GLU A 426     123.058  50.972  87.973  1.00  0.31           C  
ATOM   2940  O   GLU A 426     123.614  50.208  88.760  1.00  0.31           O  
ATOM   2941  CB  GLU A 426     123.887  53.292  88.648  1.00  0.31           C  
ATOM   2942  CG  GLU A 426     124.642  53.756  87.374  1.00  0.31           C  
ATOM   2943  CD  GLU A 426     125.447  55.045  87.601  1.00  0.31           C  
ATOM   2944  OE1 GLU A 426     126.034  55.550  86.606  1.00  0.31           O  
ATOM   2945  OE2 GLU A 426     125.455  55.572  88.749  1.00  0.31           O  
ATOM   2946  N   GLU A 427     122.713  50.578  86.723  1.00  0.29           N  
ATOM   2947  CA  GLU A 427     122.739  49.193  86.237  1.00  0.29           C  
ATOM   2948  C   GLU A 427     122.237  48.133  87.227  1.00  0.29           C  
ATOM   2949  O   GLU A 427     121.122  48.236  87.725  1.00  0.29           O  
ATOM   2950  CB  GLU A 427     124.074  48.802  85.555  1.00  0.29           C  
ATOM   2951  CG  GLU A 427     124.451  49.730  84.373  1.00  0.29           C  
ATOM   2952  CD  GLU A 427     125.626  49.178  83.570  1.00  0.29           C  
ATOM   2953  OE1 GLU A 427     126.688  48.905  84.188  1.00  0.29           O  
ATOM   2954  OE2 GLU A 427     125.467  49.017  82.332  1.00  0.29           O  
ATOM   2955  N   GLU A 428     123.033  47.080  87.521  1.00  0.27           N  
ATOM   2956  CA  GLU A 428     122.697  46.057  88.502  1.00  0.27           C  
ATOM   2957  C   GLU A 428     122.907  46.559  89.935  1.00  0.27           C  
ATOM   2958  O   GLU A 428     122.013  47.097  90.583  1.00  0.27           O  
ATOM   2959  CB  GLU A 428     123.571  44.793  88.288  1.00  0.27           C  
ATOM   2960  CG  GLU A 428     123.290  44.019  86.977  1.00  0.27           C  
ATOM   2961  CD  GLU A 428     124.209  42.804  86.833  1.00  0.27           C  
ATOM   2962  OE1 GLU A 428     125.109  42.629  87.696  1.00  0.27           O  
ATOM   2963  OE2 GLU A 428     124.012  42.044  85.852  1.00  0.27           O  
ATOM   2964  N   LEU A 429     124.120  46.371  90.503  1.00  0.26           N  
ATOM   2965  CA  LEU A 429     124.553  46.944  91.776  1.00  0.26           C  
ATOM   2966  C   LEU A 429     124.012  46.213  93.003  1.00  0.26           C  
ATOM   2967  O   LEU A 429     124.784  45.725  93.821  1.00  0.26           O  
ATOM   2968  CB  LEU A 429     124.348  48.487  91.877  1.00  0.26           C  
ATOM   2969  CG  LEU A 429     125.626  49.344  91.790  1.00  0.26           C  
ATOM   2970  CD1 LEU A 429     126.397  49.107  90.482  1.00  0.26           C  
ATOM   2971  CD2 LEU A 429     125.242  50.829  91.907  1.00  0.26           C  
ATOM   2972  N   ALA A 430     122.670  46.133  93.137  1.00  0.26           N  
ATOM   2973  CA  ALA A 430     121.937  45.391  94.153  1.00  0.26           C  
ATOM   2974  C   ALA A 430     122.366  45.578  95.615  1.00  0.26           C  
ATOM   2975  O   ALA A 430     122.568  44.620  96.360  1.00  0.26           O  
ATOM   2976  CB  ALA A 430     121.865  43.902  93.768  1.00  0.26           C  
ATOM   2977  N   ALA A 431     122.491  46.839  96.078  1.00  0.30           N  
ATOM   2978  CA  ALA A 431     122.888  47.135  97.440  1.00  0.30           C  
ATOM   2979  C   ALA A 431     121.733  46.942  98.432  1.00  0.30           C  
ATOM   2980  O   ALA A 431     120.595  46.748  98.003  1.00  0.30           O  
ATOM   2981  CB  ALA A 431     123.444  48.573  97.508  1.00  0.30           C  
ATOM   2982  N   PRO A 432     121.943  46.942  99.752  1.00  0.31           N  
ATOM   2983  CA  PRO A 432     120.873  46.902 100.744  1.00  0.31           C  
ATOM   2984  C   PRO A 432     119.694  47.856 100.541  1.00  0.31           C  
ATOM   2985  O   PRO A 432     119.938  48.989 100.124  1.00  0.31           O  
ATOM   2986  CB  PRO A 432     121.597  47.194 102.064  1.00  0.31           C  
ATOM   2987  CG  PRO A 432     122.985  46.593 101.848  1.00  0.31           C  
ATOM   2988  CD  PRO A 432     123.264  46.938 100.386  1.00  0.31           C  
ATOM   2989  N   PRO A 433     118.440  47.511 100.841  1.00  0.32           N  
ATOM   2990  CA  PRO A 433     117.319  48.442 100.744  1.00  0.32           C  
ATOM   2991  C   PRO A 433     117.285  49.399 101.921  1.00  0.32           C  
ATOM   2992  O   PRO A 433     116.439  50.289 101.928  1.00  0.32           O  
ATOM   2993  CB  PRO A 433     116.091  47.517 100.769  1.00  0.32           C  
ATOM   2994  CG  PRO A 433     116.543  46.330 101.626  1.00  0.32           C  
ATOM   2995  CD  PRO A 433     118.014  46.167 101.242  1.00  0.32           C  
ATOM   2996  N   SER A 434     118.161  49.160 102.910  1.00  0.19           N  
ATOM   2997  CA  SER A 434     118.405  49.856 104.161  1.00  0.19           C  
ATOM   2998  C   SER A 434     118.794  51.327 104.000  1.00  0.19           C  
ATOM   2999  O   SER A 434     119.524  51.673 103.071  1.00  0.19           O  
ATOM   3000  CB  SER A 434     119.540  49.103 104.916  1.00  0.19           C  
ATOM   3001  OG  SER A 434     119.336  47.690 104.883  1.00  0.19           O  
ATOM   3002  N   PRO A 435     118.324  52.208 104.903  1.00  0.16           N  
ATOM   3003  CA  PRO A 435     118.061  53.626 104.624  1.00  0.16           C  
ATOM   3004  C   PRO A 435     117.681  54.113 103.207  1.00  0.16           C  
ATOM   3005  O   PRO A 435     117.280  53.301 102.371  1.00  0.16           O  
ATOM   3006  CB  PRO A 435     119.379  54.198 105.171  1.00  0.16           C  
ATOM   3007  CG  PRO A 435     119.511  53.490 106.528  1.00  0.16           C  
ATOM   3008  CD  PRO A 435     118.837  52.130 106.284  1.00  0.16           C  
ATOM   3009  N   PRO A 436     117.767  55.399 102.851  1.00  0.15           N  
ATOM   3010  CA  PRO A 436     117.636  55.821 101.459  1.00  0.15           C  
ATOM   3011  C   PRO A 436     118.888  55.493 100.664  1.00  0.15           C  
ATOM   3012  O   PRO A 436     119.679  56.385 100.372  1.00  0.15           O  
ATOM   3013  CB  PRO A 436     117.374  57.343 101.550  1.00  0.15           C  
ATOM   3014  CG  PRO A 436     116.705  57.499 102.913  1.00  0.15           C  
ATOM   3015  CD  PRO A 436     117.490  56.508 103.766  1.00  0.15           C  
ATOM   3016  N   PHE A 437     119.082  54.217 100.287  1.00  0.14           N  
ATOM   3017  CA  PHE A 437     120.215  53.809  99.475  1.00  0.14           C  
ATOM   3018  C   PHE A 437     119.764  53.065  98.227  1.00  0.14           C  
ATOM   3019  O   PHE A 437     118.607  52.661  98.097  1.00  0.14           O  
ATOM   3020  CB  PHE A 437     121.243  52.976 100.291  1.00  0.14           C  
ATOM   3021  CG  PHE A 437     122.626  53.159  99.717  1.00  0.14           C  
ATOM   3022  CD1 PHE A 437     123.249  52.135  98.987  1.00  0.14           C  
ATOM   3023  CD2 PHE A 437     123.273  54.400  99.838  1.00  0.14           C  
ATOM   3024  CE1 PHE A 437     124.487  52.354  98.365  1.00  0.14           C  
ATOM   3025  CE2 PHE A 437     124.512  54.622  99.223  1.00  0.14           C  
ATOM   3026  CZ  PHE A 437     125.116  53.600  98.481  1.00  0.14           C  
ATOM   3027  N   THR A 438     120.672  52.941  97.237  1.00  0.31           N  
ATOM   3028  CA  THR A 438     120.393  52.501  95.877  1.00  0.31           C  
ATOM   3029  C   THR A 438     120.427  50.990  95.716  1.00  0.31           C  
ATOM   3030  O   THR A 438     121.461  50.361  95.899  1.00  0.31           O  
ATOM   3031  CB  THR A 438     121.360  53.090  94.854  1.00  0.31           C  
ATOM   3032  OG1 THR A 438     122.713  52.867  95.229  1.00  0.31           O  
ATOM   3033  CG2 THR A 438     121.148  54.608  94.775  1.00  0.31           C  
ATOM   3034  N   ALA A 439     119.295  50.364  95.341  1.00  0.48           N  
ATOM   3035  CA  ALA A 439     119.052  48.957  95.608  1.00  0.48           C  
ATOM   3036  C   ALA A 439     118.027  48.343  94.658  1.00  0.48           C  
ATOM   3037  O   ALA A 439     116.871  48.150  95.036  1.00  0.48           O  
ATOM   3038  CB  ALA A 439     118.531  48.786  97.047  1.00  0.48           C  
ATOM   3039  N   ASP A 440     118.458  48.096  93.401  1.00  0.34           N  
ATOM   3040  CA  ASP A 440     117.808  47.439  92.264  1.00  0.34           C  
ATOM   3041  C   ASP A 440     116.307  47.172  92.298  1.00  0.34           C  
ATOM   3042  O   ASP A 440     115.838  46.050  92.485  1.00  0.34           O  
ATOM   3043  CB  ASP A 440     118.607  46.203  91.776  1.00  0.34           C  
ATOM   3044  CG  ASP A 440     118.323  45.878  90.311  1.00  0.34           C  
ATOM   3045  OD1 ASP A 440     117.619  46.684  89.648  1.00  0.34           O  
ATOM   3046  OD2 ASP A 440     118.819  44.817  89.859  1.00  0.34           O  
ATOM   3047  N   LYS A 441     115.526  48.247  92.094  1.00  0.44           N  
ATOM   3048  CA  LYS A 441     114.097  48.206  91.890  1.00  0.44           C  
ATOM   3049  C   LYS A 441     113.783  49.381  90.994  1.00  0.44           C  
ATOM   3050  O   LYS A 441     114.357  50.461  91.130  1.00  0.44           O  
ATOM   3051  CB  LYS A 441     113.243  48.252  93.202  1.00  0.44           C  
ATOM   3052  CG  LYS A 441     113.558  47.043  94.098  1.00  0.44           C  
ATOM   3053  CD  LYS A 441     112.813  46.874  95.425  1.00  0.44           C  
ATOM   3054  CE  LYS A 441     113.437  45.681  96.169  1.00  0.44           C  
ATOM   3055  NZ  LYS A 441     112.748  45.379  97.443  1.00  0.44           N  
ATOM   3056  N   GLN A 442     112.873  49.201  90.027  1.00  0.51           N  
ATOM   3057  CA  GLN A 442     112.283  50.287  89.272  1.00  0.51           C  
ATOM   3058  C   GLN A 442     111.345  51.104  90.163  1.00  0.51           C  
ATOM   3059  O   GLN A 442     110.724  50.567  91.080  1.00  0.51           O  
ATOM   3060  CB  GLN A 442     111.545  49.715  88.044  1.00  0.51           C  
ATOM   3061  CG  GLN A 442     112.456  48.958  87.047  1.00  0.51           C  
ATOM   3062  CD  GLN A 442     111.639  48.147  86.038  1.00  0.51           C  
ATOM   3063  OE1 GLN A 442     110.901  47.229  86.398  1.00  0.51           O  
ATOM   3064  NE2 GLN A 442     111.774  48.471  84.732  1.00  0.51           N  
ATOM   3065  N   VAL A 443     111.240  52.430  89.954  1.00  0.59           N  
ATOM   3066  CA  VAL A 443     110.509  53.269  90.888  1.00  0.59           C  
ATOM   3067  C   VAL A 443     109.793  54.436  90.221  1.00  0.59           C  
ATOM   3068  O   VAL A 443     110.268  55.057  89.275  1.00  0.59           O  
ATOM   3069  CB  VAL A 443     111.414  53.733  92.040  1.00  0.59           C  
ATOM   3070  CG1 VAL A 443     112.455  54.774  91.583  1.00  0.59           C  
ATOM   3071  CG2 VAL A 443     110.590  54.259  93.230  1.00  0.59           C  
ATOM   3072  N   VAL A 444     108.585  54.733  90.744  1.00  0.60           N  
ATOM   3073  CA  VAL A 444     107.749  55.893  90.472  1.00  0.60           C  
ATOM   3074  C   VAL A 444     108.140  57.013  91.440  1.00  0.60           C  
ATOM   3075  O   VAL A 444     107.969  56.825  92.656  1.00  0.60           O  
ATOM   3076  CB  VAL A 444     106.290  55.483  90.685  1.00  0.60           C  
ATOM   3077  CG1 VAL A 444     105.297  56.656  90.745  1.00  0.60           C  
ATOM   3078  CG2 VAL A 444     105.906  54.571  89.509  1.00  0.60           C  
ATOM   3079  N   PRO A 445     108.686  58.151  91.000  1.00  0.60           N  
ATOM   3080  CA  PRO A 445     108.909  59.307  91.861  1.00  0.60           C  
ATOM   3081  C   PRO A 445     107.691  60.221  91.866  1.00  0.60           C  
ATOM   3082  O   PRO A 445     106.644  59.866  91.327  1.00  0.60           O  
ATOM   3083  CB  PRO A 445     110.123  60.021  91.202  1.00  0.60           C  
ATOM   3084  CG  PRO A 445     110.676  59.029  90.172  1.00  0.60           C  
ATOM   3085  CD  PRO A 445     109.415  58.297  89.738  1.00  0.60           C  
ATOM   3086  N   THR A 446     107.859  61.424  92.448  1.00  0.51           N  
ATOM   3087  CA  THR A 446     106.908  62.528  92.476  1.00  0.51           C  
ATOM   3088  C   THR A 446     106.939  63.293  91.166  1.00  0.51           C  
ATOM   3089  O   THR A 446     107.847  64.092  90.930  1.00  0.51           O  
ATOM   3090  CB  THR A 446     107.265  63.524  93.578  1.00  0.51           C  
ATOM   3091  OG1 THR A 446     108.648  63.875  93.527  1.00  0.51           O  
ATOM   3092  CG2 THR A 446     106.993  62.874  94.939  1.00  0.51           C  
ATOM   3093  N   GLU A 447     105.962  63.039  90.278  1.00  0.59           N  
ATOM   3094  CA  GLU A 447     105.980  63.447  88.886  1.00  0.59           C  
ATOM   3095  C   GLU A 447     104.532  63.727  88.455  1.00  0.59           C  
ATOM   3096  O   GLU A 447     103.619  63.003  88.850  1.00  0.59           O  
ATOM   3097  CB  GLU A 447     106.574  62.358  87.935  1.00  0.59           C  
ATOM   3098  CG  GLU A 447     107.809  61.535  88.414  1.00  0.59           C  
ATOM   3099  CD  GLU A 447     109.100  61.787  87.644  1.00  0.59           C  
ATOM   3100  OE1 GLU A 447     110.145  62.098  88.277  1.00  0.59           O  
ATOM   3101  OE2 GLU A 447     109.057  61.629  86.395  1.00  0.59           O  
ATOM   3102  N   LEU A 448     104.281  64.757  87.605  1.00  0.50           N  
ATOM   3103  CA  LEU A 448     103.031  65.511  87.389  1.00  0.50           C  
ATOM   3104  C   LEU A 448     101.677  64.887  87.692  1.00  0.50           C  
ATOM   3105  O   LEU A 448     100.849  65.513  88.346  1.00  0.50           O  
ATOM   3106  CB  LEU A 448     102.936  66.048  85.941  1.00  0.50           C  
ATOM   3107  CG  LEU A 448     101.787  67.050  85.656  1.00  0.50           C  
ATOM   3108  CD1 LEU A 448     101.879  68.327  86.503  1.00  0.50           C  
ATOM   3109  CD2 LEU A 448     101.796  67.438  84.178  1.00  0.50           C  
ATOM   3110  N   ARG A 449     101.414  63.651  87.224  1.00  0.38           N  
ATOM   3111  CA  ARG A 449     100.255  62.818  87.518  1.00  0.38           C  
ATOM   3112  C   ARG A 449      99.539  63.017  88.853  1.00  0.38           C  
ATOM   3113  O   ARG A 449      98.318  63.119  88.894  1.00  0.38           O  
ATOM   3114  CB  ARG A 449     100.787  61.376  87.501  1.00  0.38           C  
ATOM   3115  CG  ARG A 449      99.769  60.246  87.699  1.00  0.38           C  
ATOM   3116  CD  ARG A 449     100.457  58.881  87.745  1.00  0.38           C  
ATOM   3117  NE  ARG A 449     101.198  58.768  89.055  1.00  0.38           N  
ATOM   3118  CZ  ARG A 449     100.808  57.937  90.030  1.00  0.38           C  
ATOM   3119  NH1 ARG A 449     101.662  57.567  90.973  1.00  0.38           N  
ATOM   3120  NH2 ARG A 449      99.567  57.475  90.073  1.00  0.38           N  
ATOM   3121  N   GLU A 450     100.291  63.087  89.969  1.00  0.42           N  
ATOM   3122  CA  GLU A 450      99.789  63.297  91.317  1.00  0.42           C  
ATOM   3123  C   GLU A 450      98.993  64.580  91.547  1.00  0.42           C  
ATOM   3124  O   GLU A 450      98.056  64.573  92.336  1.00  0.42           O  
ATOM   3125  CB  GLU A 450     100.959  63.196  92.309  1.00  0.42           C  
ATOM   3126  CG  GLU A 450     102.086  64.212  92.017  1.00  0.42           C  
ATOM   3127  CD  GLU A 450     103.454  63.583  92.184  1.00  0.42           C  
ATOM   3128  OE1 GLU A 450     104.341  64.244  92.776  1.00  0.42           O  
ATOM   3129  OE2 GLU A 450     103.654  62.456  91.655  1.00  0.42           O  
ATOM   3130  N   GLU A 451      99.311  65.682  90.828  1.00  0.39           N  
ATOM   3131  CA  GLU A 451      98.635  66.977  90.884  1.00  0.39           C  
ATOM   3132  C   GLU A 451      97.150  66.881  90.526  1.00  0.39           C  
ATOM   3133  O   GLU A 451      96.285  67.540  91.102  1.00  0.39           O  
ATOM   3134  CB  GLU A 451      99.346  67.959  89.904  1.00  0.39           C  
ATOM   3135  CG  GLU A 451      98.875  69.439  89.930  1.00  0.39           C  
ATOM   3136  CD  GLU A 451      99.332  70.198  91.171  1.00  0.39           C  
ATOM   3137  OE1 GLU A 451      98.458  70.769  91.874  1.00  0.39           O  
ATOM   3138  OE2 GLU A 451     100.565  70.244  91.420  1.00  0.39           O  
ATOM   3139  N   TRP A 452      96.801  66.020  89.547  1.00  0.29           N  
ATOM   3140  CA  TRP A 452      95.450  65.940  89.035  1.00  0.29           C  
ATOM   3141  C   TRP A 452      94.838  64.571  89.289  1.00  0.29           C  
ATOM   3142  O   TRP A 452      95.135  63.593  88.608  1.00  0.29           O  
ATOM   3143  CB  TRP A 452      95.416  66.238  87.509  1.00  0.29           C  
ATOM   3144  CG  TRP A 452      96.151  67.503  87.078  1.00  0.29           C  
ATOM   3145  CD1 TRP A 452      97.263  67.602  86.287  1.00  0.29           C  
ATOM   3146  CD2 TRP A 452      95.803  68.849  87.456  1.00  0.29           C  
ATOM   3147  NE1 TRP A 452      97.621  68.923  86.124  1.00  0.29           N  
ATOM   3148  CE2 TRP A 452      96.741  69.706  86.837  1.00  0.29           C  
ATOM   3149  CE3 TRP A 452      94.790  69.363  88.265  1.00  0.29           C  
ATOM   3150  CZ2 TRP A 452      96.680  71.082  87.011  1.00  0.29           C  
ATOM   3151  CZ3 TRP A 452      94.730  70.754  88.443  1.00  0.29           C  
ATOM   3152  CH2 TRP A 452      95.659  71.603  87.821  1.00  0.29           C  
ATOM   3153  N   GLY A 453      93.893  64.489  90.251  1.00  0.38           N  
ATOM   3154  CA  GLY A 453      93.109  63.279  90.507  1.00  0.38           C  
ATOM   3155  C   GLY A 453      93.390  62.583  91.813  1.00  0.38           C  
ATOM   3156  O   GLY A 453      92.634  61.699  92.200  1.00  0.38           O  
ATOM   3157  N   ASP A 454      94.440  62.990  92.539  1.00  0.38           N  
ATOM   3158  CA  ASP A 454      94.747  62.507  93.869  1.00  0.38           C  
ATOM   3159  C   ASP A 454      95.429  63.689  94.552  1.00  0.38           C  
ATOM   3160  O   ASP A 454      95.493  64.772  93.975  1.00  0.38           O  
ATOM   3161  CB  ASP A 454      95.604  61.207  93.843  1.00  0.38           C  
ATOM   3162  CG  ASP A 454      95.528  60.404  95.136  1.00  0.38           C  
ATOM   3163  OD1 ASP A 454      94.978  59.279  95.112  1.00  0.38           O  
ATOM   3164  OD2 ASP A 454      96.038  60.897  96.181  1.00  0.38           O  
ATOM   3165  N   PHE A 455      95.887  63.518  95.802  1.00  0.38           N  
ATOM   3166  CA  PHE A 455      96.527  64.545  96.603  1.00  0.38           C  
ATOM   3167  C   PHE A 455      97.467  63.943  97.654  1.00  0.38           C  
ATOM   3168  O   PHE A 455      98.181  64.687  98.322  1.00  0.38           O  
ATOM   3169  CB  PHE A 455      95.468  65.366  97.411  1.00  0.38           C  
ATOM   3170  CG  PHE A 455      94.607  66.233  96.533  1.00  0.38           C  
ATOM   3171  CD1 PHE A 455      95.165  67.356  95.904  1.00  0.38           C  
ATOM   3172  CD2 PHE A 455      93.247  65.944  96.321  1.00  0.38           C  
ATOM   3173  CE1 PHE A 455      94.389  68.176  95.076  1.00  0.38           C  
ATOM   3174  CE2 PHE A 455      92.463  66.763  95.497  1.00  0.38           C  
ATOM   3175  CZ  PHE A 455      93.034  67.883  94.878  1.00  0.38           C  
ATOM   3176  N   VAL A 456      97.480  62.598  97.864  1.00  0.24           N  
ATOM   3177  CA  VAL A 456      98.301  61.981  98.921  1.00  0.24           C  
ATOM   3178  C   VAL A 456      98.789  60.571  98.550  1.00  0.24           C  
ATOM   3179  O   VAL A 456      99.780  60.070  99.079  1.00  0.24           O  
ATOM   3180  CB  VAL A 456      97.542  61.849 100.270  1.00  0.24           C  
ATOM   3181  CG1 VAL A 456      98.464  61.323 101.395  1.00  0.24           C  
ATOM   3182  CG2 VAL A 456      96.979  63.205 100.740  1.00  0.24           C  
ATOM   3183  N   TYR A 457      98.118  59.849  97.627  1.00  0.19           N  
ATOM   3184  CA  TYR A 457      98.459  58.458  97.352  1.00  0.19           C  
ATOM   3185  C   TYR A 457      99.178  58.272  96.031  1.00  0.19           C  
ATOM   3186  O   TYR A 457      99.559  57.156  95.674  1.00  0.19           O  
ATOM   3187  CB  TYR A 457      97.178  57.587  97.282  1.00  0.19           C  
ATOM   3188  CG  TYR A 457      96.520  57.472  98.624  1.00  0.19           C  
ATOM   3189  CD1 TYR A 457      97.111  56.694  99.633  1.00  0.19           C  
ATOM   3190  CD2 TYR A 457      95.286  58.093  98.871  1.00  0.19           C  
ATOM   3191  CE1 TYR A 457      96.472  56.531 100.870  1.00  0.19           C  
ATOM   3192  CE2 TYR A 457      94.644  57.930 100.109  1.00  0.19           C  
ATOM   3193  CZ  TYR A 457      95.238  57.145 101.105  1.00  0.19           C  
ATOM   3194  OH  TYR A 457      94.594  56.951 102.342  1.00  0.19           O  
ATOM   3195  N   TRP A 458      99.394  59.345  95.251  1.00  0.22           N  
ATOM   3196  CA  TRP A 458      99.993  59.217  93.933  1.00  0.22           C  
ATOM   3197  C   TRP A 458     101.420  59.725  93.892  1.00  0.22           C  
ATOM   3198  O   TRP A 458     102.118  59.492  92.906  1.00  0.22           O  
ATOM   3199  CB  TRP A 458      99.104  59.884  92.851  1.00  0.22           C  
ATOM   3200  CG  TRP A 458      97.927  59.028  92.381  1.00  0.22           C  
ATOM   3201  CD1 TRP A 458      97.443  57.846  92.880  1.00  0.22           C  
ATOM   3202  CD2 TRP A 458      97.124  59.325  91.223  1.00  0.22           C  
ATOM   3203  NE1 TRP A 458      96.428  57.366  92.080  1.00  0.22           N  
ATOM   3204  CE2 TRP A 458      96.210  58.263  91.066  1.00  0.22           C  
ATOM   3205  CE3 TRP A 458      97.122  60.403  90.346  1.00  0.22           C  
ATOM   3206  CZ2 TRP A 458      95.285  58.260  90.030  1.00  0.22           C  
ATOM   3207  CZ3 TRP A 458      96.189  60.404  89.299  1.00  0.22           C  
ATOM   3208  CH2 TRP A 458      95.279  59.349  89.146  1.00  0.22           C  
ATOM   3209  N   ASP A 459     101.909  60.316  94.994  1.00  0.24           N  
ATOM   3210  CA  ASP A 459     103.271  60.743  95.223  1.00  0.24           C  
ATOM   3211  C   ASP A 459     104.286  59.608  95.100  1.00  0.24           C  
ATOM   3212  O   ASP A 459     105.372  59.734  94.539  1.00  0.24           O  
ATOM   3213  CB  ASP A 459     103.373  61.230  96.702  1.00  0.24           C  
ATOM   3214  CG  ASP A 459     102.365  62.308  97.076  1.00  0.24           C  
ATOM   3215  OD1 ASP A 459     101.144  62.079  96.861  1.00  0.24           O  
ATOM   3216  OD2 ASP A 459     102.820  63.331  97.648  1.00  0.24           O  
ATOM   3217  N   ARG A 460     103.957  58.443  95.694  1.00  0.27           N  
ATOM   3218  CA  ARG A 460     104.900  57.358  95.787  1.00  0.27           C  
ATOM   3219  C   ARG A 460     104.193  56.020  95.946  1.00  0.27           C  
ATOM   3220  O   ARG A 460     103.250  55.880  96.714  1.00  0.27           O  
ATOM   3221  CB  ARG A 460     105.791  57.645  97.018  1.00  0.27           C  
ATOM   3222  CG  ARG A 460     106.959  56.687  97.284  1.00  0.27           C  
ATOM   3223  CD  ARG A 460     108.107  56.789  96.276  1.00  0.27           C  
ATOM   3224  NE  ARG A 460     109.206  55.965  96.876  1.00  0.27           N  
ATOM   3225  CZ  ARG A 460     109.198  54.628  96.865  1.00  0.27           C  
ATOM   3226  NH1 ARG A 460     109.822  53.978  97.840  1.00  0.27           N  
ATOM   3227  NH2 ARG A 460     108.541  53.937  95.942  1.00  0.27           N  
ATOM   3228  N   ALA A 461     104.670  54.956  95.265  1.00  0.53           N  
ATOM   3229  CA  ALA A 461     104.057  53.635  95.303  1.00  0.53           C  
ATOM   3230  C   ALA A 461     103.967  52.961  96.679  1.00  0.53           C  
ATOM   3231  O   ALA A 461     103.010  52.253  96.976  1.00  0.53           O  
ATOM   3232  CB  ALA A 461     104.817  52.706  94.339  1.00  0.53           C  
ATOM   3233  N   THR A 462     104.986  53.141  97.547  1.00  0.51           N  
ATOM   3234  CA  THR A 462     104.978  52.582  98.902  1.00  0.51           C  
ATOM   3235  C   THR A 462     104.984  53.646  99.980  1.00  0.51           C  
ATOM   3236  O   THR A 462     105.097  53.324 101.158  1.00  0.51           O  
ATOM   3237  CB  THR A 462     106.171  51.664  99.201  1.00  0.51           C  
ATOM   3238  OG1 THR A 462     107.444  52.299  99.050  1.00  0.51           O  
ATOM   3239  CG2 THR A 462     106.142  50.468  98.241  1.00  0.51           C  
ATOM   3240  N   ASN A 463     104.903  54.942  99.613  1.00  0.50           N  
ATOM   3241  CA  ASN A 463     105.079  56.099 100.496  1.00  0.50           C  
ATOM   3242  C   ASN A 463     106.380  56.189 101.303  1.00  0.50           C  
ATOM   3243  O   ASN A 463     106.558  57.094 102.113  1.00  0.50           O  
ATOM   3244  CB  ASN A 463     103.831  56.345 101.381  1.00  0.50           C  
ATOM   3245  CG  ASN A 463     102.662  56.627 100.447  1.00  0.50           C  
ATOM   3246  OD1 ASN A 463     102.806  57.381  99.487  1.00  0.50           O  
ATOM   3247  ND2 ASN A 463     101.489  56.010 100.703  1.00  0.50           N  
ATOM   3248  N   GLY A 464     107.363  55.297 101.056  1.00  0.54           N  
ATOM   3249  CA  GLY A 464     108.658  55.341 101.719  1.00  0.54           C  
ATOM   3250  C   GLY A 464     109.691  56.063 100.888  1.00  0.54           C  
ATOM   3251  O   GLY A 464     109.530  56.194  99.671  1.00  0.54           O  
ATOM   3252  N   PRO A 465     110.787  56.522 101.472  1.00  0.53           N  
ATOM   3253  CA  PRO A 465     111.878  57.157 100.739  1.00  0.53           C  
ATOM   3254  C   PRO A 465     112.564  56.230  99.741  1.00  0.53           C  
ATOM   3255  O   PRO A 465     112.320  55.022  99.717  1.00  0.53           O  
ATOM   3256  CB  PRO A 465     112.831  57.599 101.860  1.00  0.53           C  
ATOM   3257  CG  PRO A 465     112.658  56.525 102.935  1.00  0.53           C  
ATOM   3258  CD  PRO A 465     111.162  56.218 102.859  1.00  0.53           C  
ATOM   3259  N   ALA A 466     113.422  56.795  98.880  1.00  0.50           N  
ATOM   3260  CA  ALA A 466     114.310  56.037  98.043  1.00  0.50           C  
ATOM   3261  C   ALA A 466     115.423  56.982  97.644  1.00  0.50           C  
ATOM   3262  O   ALA A 466     115.233  58.195  97.644  1.00  0.50           O  
ATOM   3263  CB  ALA A 466     113.590  55.522  96.775  1.00  0.50           C  
ATOM   3264  N   ALA A 467     116.603  56.452  97.274  1.00  0.46           N  
ATOM   3265  CA  ALA A 467     117.596  57.214  96.558  1.00  0.46           C  
ATOM   3266  C   ALA A 467     117.473  56.822  95.097  1.00  0.46           C  
ATOM   3267  O   ALA A 467     117.582  55.647  94.747  1.00  0.46           O  
ATOM   3268  CB  ALA A 467     119.016  56.905  97.072  1.00  0.46           C  
ATOM   3269  N   VAL A 468     117.200  57.801  94.217  1.00  0.43           N  
ATOM   3270  CA  VAL A 468     117.240  57.609  92.779  1.00  0.43           C  
ATOM   3271  C   VAL A 468     118.678  57.728  92.321  1.00  0.43           C  
ATOM   3272  O   VAL A 468     119.523  58.321  92.990  1.00  0.43           O  
ATOM   3273  CB  VAL A 468     116.317  58.543  91.999  1.00  0.43           C  
ATOM   3274  CG1 VAL A 468     114.861  58.246  92.404  1.00  0.43           C  
ATOM   3275  CG2 VAL A 468     116.667  60.023  92.237  1.00  0.43           C  
ATOM   3276  N   ASN A 469     119.015  57.101  91.189  1.00  0.43           N  
ATOM   3277  CA  ASN A 469     120.386  56.936  90.771  1.00  0.43           C  
ATOM   3278  C   ASN A 469     120.889  58.023  89.839  1.00  0.43           C  
ATOM   3279  O   ASN A 469     120.352  59.121  89.715  1.00  0.43           O  
ATOM   3280  CB  ASN A 469     120.528  55.534  90.111  1.00  0.43           C  
ATOM   3281  CG  ASN A 469     119.585  55.346  88.914  1.00  0.43           C  
ATOM   3282  OD1 ASN A 469     118.367  55.372  89.088  1.00  0.43           O  
ATOM   3283  ND2 ASN A 469     120.111  55.138  87.691  1.00  0.43           N  
ATOM   3284  N   ARG A 470     121.979  57.693  89.142  1.00  0.43           N  
ATOM   3285  CA  ARG A 470     122.495  58.402  88.011  1.00  0.43           C  
ATOM   3286  C   ARG A 470     122.819  57.297  87.032  1.00  0.43           C  
ATOM   3287  O   ARG A 470     122.661  56.130  87.366  1.00  0.43           O  
ATOM   3288  CB  ARG A 470     123.707  59.282  88.397  1.00  0.43           C  
ATOM   3289  CG  ARG A 470     123.249  60.492  89.243  1.00  0.43           C  
ATOM   3290  CD  ARG A 470     124.311  61.517  89.641  1.00  0.43           C  
ATOM   3291  NE  ARG A 470     125.312  60.851  90.546  1.00  0.43           N  
ATOM   3292  CZ  ARG A 470     126.542  60.487  90.141  1.00  0.43           C  
ATOM   3293  NH1 ARG A 470     127.448  60.088  91.022  1.00  0.43           N  
ATOM   3294  NH2 ARG A 470     126.853  60.537  88.856  1.00  0.43           N  
ATOM   3295  N   ASP A 471     123.124  57.638  85.780  1.00  0.20           N  
ATOM   3296  CA  ASP A 471     123.412  56.693  84.727  1.00  0.20           C  
ATOM   3297  C   ASP A 471     124.250  57.616  83.854  1.00  0.20           C  
ATOM   3298  O   ASP A 471     123.775  58.725  83.614  1.00  0.20           O  
ATOM   3299  CB  ASP A 471     122.027  56.387  84.077  1.00  0.20           C  
ATOM   3300  CG  ASP A 471     121.724  55.032  83.461  1.00  0.20           C  
ATOM   3301  OD1 ASP A 471     121.248  55.073  82.286  1.00  0.20           O  
ATOM   3302  OD2 ASP A 471     121.818  53.997  84.149  1.00  0.20           O  
ATOM   3303  N   GLU A 472     125.486  57.318  83.404  1.00  0.19           N  
ATOM   3304  CA  GLU A 472     126.214  58.380  82.704  1.00  0.19           C  
ATOM   3305  C   GLU A 472     127.112  57.957  81.541  1.00  0.19           C  
ATOM   3306  O   GLU A 472     128.269  57.550  81.674  1.00  0.19           O  
ATOM   3307  CB  GLU A 472     126.875  59.366  83.697  1.00  0.19           C  
ATOM   3308  CG  GLU A 472     127.814  58.765  84.767  1.00  0.19           C  
ATOM   3309  CD  GLU A 472     128.531  59.887  85.501  1.00  0.19           C  
ATOM   3310  OE1 GLU A 472     129.316  60.591  84.809  1.00  0.19           O  
ATOM   3311  OE2 GLU A 472     128.322  60.085  86.724  1.00  0.19           O  
ATOM   3312  N   ILE A 473     126.561  58.147  80.321  1.00  0.24           N  
ATOM   3313  CA  ILE A 473     126.929  57.538  79.050  1.00  0.24           C  
ATOM   3314  C   ILE A 473     126.916  58.629  77.985  1.00  0.24           C  
ATOM   3315  O   ILE A 473     126.446  59.733  78.227  1.00  0.24           O  
ATOM   3316  CB  ILE A 473     125.959  56.379  78.748  1.00  0.24           C  
ATOM   3317  CG1 ILE A 473     126.489  55.088  79.413  1.00  0.24           C  
ATOM   3318  CG2 ILE A 473     125.598  56.155  77.261  1.00  0.24           C  
ATOM   3319  CD1 ILE A 473     125.465  53.950  79.434  1.00  0.24           C  
ATOM   3320  N   GLY A 474     127.515  58.369  76.798  1.00  0.26           N  
ATOM   3321  CA  GLY A 474     127.662  59.341  75.720  1.00  0.26           C  
ATOM   3322  C   GLY A 474     126.512  59.631  74.779  1.00  0.26           C  
ATOM   3323  O   GLY A 474     125.978  58.742  74.130  1.00  0.26           O  
ATOM   3324  N   ALA A 475     126.207  60.931  74.604  1.00  0.24           N  
ATOM   3325  CA  ALA A 475     125.532  61.535  73.467  1.00  0.24           C  
ATOM   3326  C   ALA A 475     126.223  61.322  72.111  1.00  0.24           C  
ATOM   3327  O   ALA A 475     127.414  61.023  72.026  1.00  0.24           O  
ATOM   3328  CB  ALA A 475     125.310  63.051  73.697  1.00  0.24           C  
ATOM   3329  N   LYS A 476     125.459  61.480  71.005  1.00  0.27           N  
ATOM   3330  CA  LYS A 476     125.984  61.473  69.650  1.00  0.27           C  
ATOM   3331  C   LYS A 476     125.588  62.744  68.909  1.00  0.27           C  
ATOM   3332  O   LYS A 476     124.405  63.017  68.691  1.00  0.27           O  
ATOM   3333  CB  LYS A 476     125.469  60.252  68.839  1.00  0.27           C  
ATOM   3334  CG  LYS A 476     125.898  60.279  67.365  1.00  0.27           C  
ATOM   3335  CD  LYS A 476     125.751  58.925  66.658  1.00  0.27           C  
ATOM   3336  CE  LYS A 476     126.438  59.005  65.297  1.00  0.27           C  
ATOM   3337  NZ  LYS A 476     126.540  57.705  64.608  1.00  0.27           N  
ATOM   3338  N   PHE A 477     126.593  63.523  68.463  1.00  0.23           N  
ATOM   3339  CA  PHE A 477     126.463  64.695  67.623  1.00  0.23           C  
ATOM   3340  C   PHE A 477     127.360  64.471  66.400  1.00  0.23           C  
ATOM   3341  O   PHE A 477     128.195  63.573  66.410  1.00  0.23           O  
ATOM   3342  CB  PHE A 477     126.882  65.970  68.412  1.00  0.23           C  
ATOM   3343  CG  PHE A 477     126.495  67.245  67.709  1.00  0.23           C  
ATOM   3344  CD1 PHE A 477     127.476  68.131  67.231  1.00  0.23           C  
ATOM   3345  CD2 PHE A 477     125.140  67.566  67.518  1.00  0.23           C  
ATOM   3346  CE1 PHE A 477     127.112  69.319  66.582  1.00  0.23           C  
ATOM   3347  CE2 PHE A 477     124.773  68.747  66.861  1.00  0.23           C  
ATOM   3348  CZ  PHE A 477     125.758  69.627  66.400  1.00  0.23           C  
ATOM   3349  N   ALA A 478     127.139  65.228  65.296  1.00  0.35           N  
ATOM   3350  CA  ALA A 478     127.952  65.335  64.079  1.00  0.35           C  
ATOM   3351  C   ALA A 478     128.151  64.092  63.198  1.00  0.35           C  
ATOM   3352  O   ALA A 478     128.183  64.183  61.974  1.00  0.35           O  
ATOM   3353  CB  ALA A 478     129.313  65.983  64.416  1.00  0.35           C  
ATOM   3354  N   GLY A 479     128.189  62.892  63.790  1.00  0.39           N  
ATOM   3355  CA  GLY A 479     128.447  61.638  63.098  1.00  0.39           C  
ATOM   3356  C   GLY A 479     129.180  60.688  64.005  1.00  0.39           C  
ATOM   3357  O   GLY A 479     129.149  59.471  63.806  1.00  0.39           O  
ATOM   3358  N   ASP A 480     129.808  61.255  65.047  1.00  0.27           N  
ATOM   3359  CA  ASP A 480     130.767  60.683  65.965  1.00  0.27           C  
ATOM   3360  C   ASP A 480     130.278  59.466  66.821  1.00  0.27           C  
ATOM   3361  O   ASP A 480     129.116  59.434  67.233  1.00  0.27           O  
ATOM   3362  CB  ASP A 480     131.334  61.844  66.838  1.00  0.27           C  
ATOM   3363  CG  ASP A 480     131.676  63.121  66.067  1.00  0.27           C  
ATOM   3364  OD1 ASP A 480     131.600  64.206  66.694  1.00  0.27           O  
ATOM   3365  OD2 ASP A 480     131.996  63.023  64.857  1.00  0.27           O  
ATOM   3366  N   PRO A 481     131.053  58.400  67.097  1.00  0.32           N  
ATOM   3367  CA  PRO A 481     130.618  57.221  67.877  1.00  0.32           C  
ATOM   3368  C   PRO A 481     130.152  57.389  69.329  1.00  0.32           C  
ATOM   3369  O   PRO A 481     130.920  57.852  70.166  1.00  0.32           O  
ATOM   3370  CB  PRO A 481     131.825  56.268  67.816  1.00  0.32           C  
ATOM   3371  CG  PRO A 481     132.536  56.656  66.519  1.00  0.32           C  
ATOM   3372  CD  PRO A 481     132.367  58.174  66.491  1.00  0.32           C  
ATOM   3373  N   ALA A 482     128.946  56.907  69.699  1.00  0.29           N  
ATOM   3374  CA  ALA A 482     128.479  56.934  71.077  1.00  0.29           C  
ATOM   3375  C   ALA A 482     128.428  55.532  71.688  1.00  0.29           C  
ATOM   3376  O   ALA A 482     127.928  54.584  71.087  1.00  0.29           O  
ATOM   3377  CB  ALA A 482     127.086  57.584  71.162  1.00  0.29           C  
ATOM   3378  N   LEU A 483     128.961  55.362  72.919  1.00  0.26           N  
ATOM   3379  CA  LEU A 483     128.976  54.089  73.626  1.00  0.26           C  
ATOM   3380  C   LEU A 483     127.717  53.883  74.465  1.00  0.26           C  
ATOM   3381  O   LEU A 483     127.650  54.264  75.630  1.00  0.26           O  
ATOM   3382  CB  LEU A 483     130.219  54.037  74.553  1.00  0.26           C  
ATOM   3383  CG  LEU A 483     130.404  52.733  75.362  1.00  0.26           C  
ATOM   3384  CD1 LEU A 483     130.696  51.528  74.459  1.00  0.26           C  
ATOM   3385  CD2 LEU A 483     131.527  52.894  76.395  1.00  0.26           C  
ATOM   3386  N   LEU A 484     126.667  53.264  73.901  1.00  0.33           N  
ATOM   3387  CA  LEU A 484     125.337  53.321  74.478  1.00  0.33           C  
ATOM   3388  C   LEU A 484     124.892  52.070  75.255  1.00  0.33           C  
ATOM   3389  O   LEU A 484     123.898  51.438  74.899  1.00  0.33           O  
ATOM   3390  CB  LEU A 484     124.325  53.626  73.339  1.00  0.33           C  
ATOM   3391  CG  LEU A 484     124.391  55.044  72.735  1.00  0.33           C  
ATOM   3392  CD1 LEU A 484     123.299  55.191  71.665  1.00  0.33           C  
ATOM   3393  CD2 LEU A 484     124.191  56.126  73.805  1.00  0.33           C  
ATOM   3394  N   GLY A 485     125.555  51.700  76.382  1.00  0.32           N  
ATOM   3395  CA  GLY A 485     125.074  50.657  77.321  1.00  0.32           C  
ATOM   3396  C   GLY A 485     123.648  50.839  77.827  1.00  0.32           C  
ATOM   3397  O   GLY A 485     123.172  51.967  77.910  1.00  0.32           O  
ATOM   3398  N   ALA A 486     122.907  49.761  78.158  1.00  0.42           N  
ATOM   3399  CA  ALA A 486     121.504  49.883  78.528  1.00  0.42           C  
ATOM   3400  C   ALA A 486     120.988  48.641  79.231  1.00  0.42           C  
ATOM   3401  O   ALA A 486     121.650  47.607  79.264  1.00  0.42           O  
ATOM   3402  CB  ALA A 486     120.611  50.152  77.295  1.00  0.42           C  
ATOM   3403  N   PHE A 487     119.764  48.733  79.789  1.00  0.47           N  
ATOM   3404  CA  PHE A 487     119.065  47.624  80.407  1.00  0.47           C  
ATOM   3405  C   PHE A 487     117.778  47.338  79.631  1.00  0.47           C  
ATOM   3406  O   PHE A 487     117.074  48.252  79.197  1.00  0.47           O  
ATOM   3407  CB  PHE A 487     118.764  47.961  81.894  1.00  0.47           C  
ATOM   3408  CG  PHE A 487     118.194  46.787  82.646  1.00  0.47           C  
ATOM   3409  CD1 PHE A 487     116.841  46.771  83.022  1.00  0.47           C  
ATOM   3410  CD2 PHE A 487     119.004  45.686  82.972  1.00  0.47           C  
ATOM   3411  CE1 PHE A 487     116.300  45.672  83.698  1.00  0.47           C  
ATOM   3412  CE2 PHE A 487     118.468  44.586  83.655  1.00  0.47           C  
ATOM   3413  CZ  PHE A 487     117.114  44.578  84.015  1.00  0.47           C  
ATOM   3414  N   ASP A 488     117.448  46.049  79.427  1.00  0.61           N  
ATOM   3415  CA  ASP A 488     116.300  45.631  78.648  1.00  0.61           C  
ATOM   3416  C   ASP A 488     115.133  45.327  79.592  1.00  0.61           C  
ATOM   3417  O   ASP A 488     115.288  44.629  80.593  1.00  0.61           O  
ATOM   3418  CB  ASP A 488     116.638  44.393  77.773  1.00  0.61           C  
ATOM   3419  CG  ASP A 488     117.659  44.681  76.699  1.00  0.61           C  
ATOM   3420  OD1 ASP A 488     118.351  45.735  76.703  1.00  0.61           O  
ATOM   3421  OD2 ASP A 488     117.768  43.840  75.763  1.00  0.61           O  
ATOM   3422  N   VAL A 489     113.930  45.877  79.316  1.00  0.66           N  
ATOM   3423  CA  VAL A 489     112.783  45.789  80.211  1.00  0.66           C  
ATOM   3424  C   VAL A 489     111.583  45.136  79.545  1.00  0.66           C  
ATOM   3425  O   VAL A 489     111.178  45.480  78.433  1.00  0.66           O  
ATOM   3426  CB  VAL A 489     112.360  47.138  80.815  1.00  0.66           C  
ATOM   3427  CG1 VAL A 489     113.508  47.651  81.700  1.00  0.66           C  
ATOM   3428  CG2 VAL A 489     112.020  48.190  79.741  1.00  0.66           C  
ATOM   3429  N   THR A 490     110.973  44.156  80.244  1.00  0.60           N  
ATOM   3430  CA  THR A 490     109.686  43.549  79.914  1.00  0.60           C  
ATOM   3431  C   THR A 490     108.534  44.517  80.099  1.00  0.60           C  
ATOM   3432  O   THR A 490     108.334  45.053  81.190  1.00  0.60           O  
ATOM   3433  CB  THR A 490     109.353  42.353  80.802  1.00  0.60           C  
ATOM   3434  OG1 THR A 490     110.487  41.515  80.955  1.00  0.60           O  
ATOM   3435  CG2 THR A 490     108.240  41.502  80.173  1.00  0.60           C  
ATOM   3436  N   LEU A 491     107.727  44.760  79.054  1.00  0.57           N  
ATOM   3437  CA  LEU A 491     106.593  45.658  79.132  1.00  0.57           C  
ATOM   3438  C   LEU A 491     105.281  44.923  79.369  1.00  0.57           C  
ATOM   3439  O   LEU A 491     105.168  43.700  79.297  1.00  0.57           O  
ATOM   3440  CB  LEU A 491     106.479  46.565  77.885  1.00  0.57           C  
ATOM   3441  CG  LEU A 491     107.700  47.476  77.618  1.00  0.57           C  
ATOM   3442  CD1 LEU A 491     107.330  48.518  76.552  1.00  0.57           C  
ATOM   3443  CD2 LEU A 491     108.206  48.194  78.879  1.00  0.57           C  
ATOM   3444  N   VAL A 492     104.236  45.701  79.702  1.00  0.51           N  
ATOM   3445  CA  VAL A 492     102.883  45.289  80.050  1.00  0.51           C  
ATOM   3446  C   VAL A 492     102.155  44.479  78.986  1.00  0.51           C  
ATOM   3447  O   VAL A 492     101.298  43.652  79.288  1.00  0.51           O  
ATOM   3448  CB  VAL A 492     102.085  46.541  80.421  1.00  0.51           C  
ATOM   3449  CG1 VAL A 492     101.929  47.486  79.207  1.00  0.51           C  
ATOM   3450  CG2 VAL A 492     100.741  46.187  81.089  1.00  0.51           C  
ATOM   3451  N   ASP A 493     102.492  44.684  77.702  1.00  0.57           N  
ATOM   3452  CA  ASP A 493     101.869  44.054  76.564  1.00  0.57           C  
ATOM   3453  C   ASP A 493     102.637  42.803  76.124  1.00  0.57           C  
ATOM   3454  O   ASP A 493     102.244  42.105  75.190  1.00  0.57           O  
ATOM   3455  CB  ASP A 493     101.787  45.104  75.416  1.00  0.57           C  
ATOM   3456  CG  ASP A 493     103.121  45.752  75.067  1.00  0.57           C  
ATOM   3457  OD1 ASP A 493     103.100  46.682  74.232  1.00  0.57           O  
ATOM   3458  OD2 ASP A 493     104.177  45.340  75.618  1.00  0.57           O  
ATOM   3459  N   GLY A 494     103.747  42.470  76.821  1.00  0.60           N  
ATOM   3460  CA  GLY A 494     104.638  41.376  76.458  1.00  0.60           C  
ATOM   3461  C   GLY A 494     105.730  41.756  75.497  1.00  0.60           C  
ATOM   3462  O   GLY A 494     106.530  40.911  75.095  1.00  0.60           O  
ATOM   3463  N   THR A 495     105.832  43.042  75.111  1.00  0.61           N  
ATOM   3464  CA  THR A 495     106.974  43.535  74.348  1.00  0.61           C  
ATOM   3465  C   THR A 495     108.186  43.726  75.248  1.00  0.61           C  
ATOM   3466  O   THR A 495     108.100  43.716  76.475  1.00  0.61           O  
ATOM   3467  CB  THR A 495     106.720  44.795  73.521  1.00  0.61           C  
ATOM   3468  OG1 THR A 495     106.428  45.929  74.316  1.00  0.61           O  
ATOM   3469  CG2 THR A 495     105.544  44.579  72.559  1.00  0.61           C  
ATOM   3470  N   ASN A 496     109.390  43.843  74.659  1.00  0.63           N  
ATOM   3471  CA  ASN A 496     110.612  43.994  75.422  1.00  0.63           C  
ATOM   3472  C   ASN A 496     111.383  45.129  74.785  1.00  0.63           C  
ATOM   3473  O   ASN A 496     111.647  45.086  73.586  1.00  0.63           O  
ATOM   3474  CB  ASN A 496     111.477  42.709  75.395  1.00  0.63           C  
ATOM   3475  CG  ASN A 496     110.716  41.559  76.044  1.00  0.63           C  
ATOM   3476  OD1 ASN A 496     110.720  41.395  77.261  1.00  0.63           O  
ATOM   3477  ND2 ASN A 496     110.037  40.723  75.225  1.00  0.63           N  
ATOM   3478  N   VAL A 497     111.746  46.175  75.551  1.00  0.63           N  
ATOM   3479  CA  VAL A 497     112.370  47.365  74.985  1.00  0.63           C  
ATOM   3480  C   VAL A 497     113.604  47.726  75.780  1.00  0.63           C  
ATOM   3481  O   VAL A 497     113.782  47.313  76.922  1.00  0.63           O  
ATOM   3482  CB  VAL A 497     111.451  48.590  74.919  1.00  0.63           C  
ATOM   3483  CG1 VAL A 497     110.216  48.255  74.062  1.00  0.63           C  
ATOM   3484  CG2 VAL A 497     111.031  49.065  76.324  1.00  0.63           C  
ATOM   3485  N   LYS A 498     114.514  48.517  75.188  1.00  0.57           N  
ATOM   3486  CA  LYS A 498     115.743  48.919  75.844  1.00  0.57           C  
ATOM   3487  C   LYS A 498     115.614  50.289  76.488  1.00  0.57           C  
ATOM   3488  O   LYS A 498     115.046  51.216  75.904  1.00  0.57           O  
ATOM   3489  CB  LYS A 498     116.919  48.938  74.843  1.00  0.57           C  
ATOM   3490  CG  LYS A 498     117.160  47.566  74.199  1.00  0.57           C  
ATOM   3491  CD  LYS A 498     118.510  47.468  73.464  1.00  0.57           C  
ATOM   3492  CE  LYS A 498     118.939  46.032  73.123  1.00  0.57           C  
ATOM   3493  NZ  LYS A 498     119.339  45.316  74.336  1.00  0.57           N  
ATOM   3494  N   ALA A 499     116.154  50.452  77.712  1.00  0.67           N  
ATOM   3495  CA  ALA A 499     116.062  51.694  78.446  1.00  0.67           C  
ATOM   3496  C   ALA A 499     117.382  52.132  79.079  1.00  0.67           C  
ATOM   3497  O   ALA A 499     118.313  51.356  79.289  1.00  0.67           O  
ATOM   3498  CB  ALA A 499     114.964  51.576  79.522  1.00  0.67           C  
ATOM   3499  N   ARG A 500     117.474  53.441  79.369  1.00  0.53           N  
ATOM   3500  CA  ARG A 500     118.629  54.109  79.937  1.00  0.53           C  
ATOM   3501  C   ARG A 500     118.083  55.388  80.526  1.00  0.53           C  
ATOM   3502  O   ARG A 500     116.956  55.742  80.198  1.00  0.53           O  
ATOM   3503  CB  ARG A 500     119.649  54.493  78.835  1.00  0.53           C  
ATOM   3504  CG  ARG A 500     119.071  55.438  77.749  1.00  0.53           C  
ATOM   3505  CD  ARG A 500     120.049  55.902  76.666  1.00  0.53           C  
ATOM   3506  NE  ARG A 500     120.390  54.719  75.818  1.00  0.53           N  
ATOM   3507  CZ  ARG A 500     121.476  53.957  75.981  1.00  0.53           C  
ATOM   3508  NH1 ARG A 500     121.566  52.819  75.301  1.00  0.53           N  
ATOM   3509  NH2 ARG A 500     122.445  54.275  76.824  1.00  0.53           N  
ATOM   3510  N   THR A 501     118.798  56.146  81.378  1.00  0.57           N  
ATOM   3511  CA  THR A 501     118.258  57.445  81.817  1.00  0.57           C  
ATOM   3512  C   THR A 501     118.507  58.601  80.848  1.00  0.57           C  
ATOM   3513  O   THR A 501     119.207  58.484  79.843  1.00  0.57           O  
ATOM   3514  CB  THR A 501     118.604  57.895  83.231  1.00  0.57           C  
ATOM   3515  OG1 THR A 501     119.917  58.416  83.327  1.00  0.57           O  
ATOM   3516  CG2 THR A 501     118.455  56.752  84.244  1.00  0.57           C  
ATOM   3517  N   ALA A 502     117.933  59.784  81.156  1.00  0.65           N  
ATOM   3518  CA  ALA A 502     118.262  61.058  80.546  1.00  0.65           C  
ATOM   3519  C   ALA A 502     119.714  61.499  80.754  1.00  0.65           C  
ATOM   3520  O   ALA A 502     120.334  62.065  79.858  1.00  0.65           O  
ATOM   3521  CB  ALA A 502     117.300  62.126  81.092  1.00  0.65           C  
ATOM   3522  N   PHE A 503     120.334  61.230  81.926  1.00  0.57           N  
ATOM   3523  CA  PHE A 503     121.748  61.519  82.152  1.00  0.57           C  
ATOM   3524  C   PHE A 503     122.671  60.692  81.265  1.00  0.57           C  
ATOM   3525  O   PHE A 503     123.669  61.186  80.741  1.00  0.57           O  
ATOM   3526  CB  PHE A 503     122.106  61.379  83.655  1.00  0.57           C  
ATOM   3527  CG  PHE A 503     123.443  61.974  84.080  1.00  0.57           C  
ATOM   3528  CD1 PHE A 503     124.133  62.973  83.362  1.00  0.57           C  
ATOM   3529  CD2 PHE A 503     124.028  61.488  85.259  1.00  0.57           C  
ATOM   3530  CE1 PHE A 503     125.407  63.398  83.763  1.00  0.57           C  
ATOM   3531  CE2 PHE A 503     125.286  61.935  85.684  1.00  0.57           C  
ATOM   3532  CZ  PHE A 503     125.988  62.872  84.922  1.00  0.57           C  
ATOM   3533  N   SER A 504     122.279  59.432  80.998  1.00  0.52           N  
ATOM   3534  CA  SER A 504     122.900  58.553  80.011  1.00  0.52           C  
ATOM   3535  C   SER A 504     122.741  58.992  78.575  1.00  0.52           C  
ATOM   3536  O   SER A 504     123.242  58.346  77.662  1.00  0.52           O  
ATOM   3537  CB  SER A 504     122.337  57.116  80.068  1.00  0.52           C  
ATOM   3538  OG  SER A 504     123.113  56.327  80.954  1.00  0.52           O  
ATOM   3539  N   LEU A 505     122.007  60.081  78.332  1.00  0.50           N  
ATOM   3540  CA  LEU A 505     121.846  60.657  77.021  1.00  0.50           C  
ATOM   3541  C   LEU A 505     122.460  62.053  76.953  1.00  0.50           C  
ATOM   3542  O   LEU A 505     122.788  62.539  75.878  1.00  0.50           O  
ATOM   3543  CB  LEU A 505     120.315  60.681  76.767  1.00  0.50           C  
ATOM   3544  CG  LEU A 505     119.811  60.225  75.382  1.00  0.50           C  
ATOM   3545  CD1 LEU A 505     120.627  59.077  74.769  1.00  0.50           C  
ATOM   3546  CD2 LEU A 505     118.350  59.781  75.533  1.00  0.50           C  
ATOM   3547  N   LEU A 506     122.649  62.720  78.111  1.00  0.54           N  
ATOM   3548  CA  LEU A 506     123.185  64.069  78.229  1.00  0.54           C  
ATOM   3549  C   LEU A 506     124.703  64.193  78.164  1.00  0.54           C  
ATOM   3550  O   LEU A 506     125.236  65.079  77.505  1.00  0.54           O  
ATOM   3551  CB  LEU A 506     122.744  64.650  79.598  1.00  0.54           C  
ATOM   3552  CG  LEU A 506     123.229  66.086  79.903  1.00  0.54           C  
ATOM   3553  CD1 LEU A 506     122.594  67.116  78.961  1.00  0.54           C  
ATOM   3554  CD2 LEU A 506     122.923  66.448  81.359  1.00  0.54           C  
ATOM   3555  N   LYS A 507     125.438  63.336  78.899  1.00  0.50           N  
ATOM   3556  CA  LYS A 507     126.893  63.370  78.983  1.00  0.50           C  
ATOM   3557  C   LYS A 507     127.580  63.006  77.665  1.00  0.50           C  
ATOM   3558  O   LYS A 507     127.021  62.325  76.816  1.00  0.50           O  
ATOM   3559  CB  LYS A 507     127.341  62.437  80.145  1.00  0.50           C  
ATOM   3560  CG  LYS A 507     128.855  62.200  80.323  1.00  0.50           C  
ATOM   3561  CD  LYS A 507     129.122  61.239  81.487  1.00  0.50           C  
ATOM   3562  CE  LYS A 507     130.564  60.769  81.679  1.00  0.50           C  
ATOM   3563  NZ  LYS A 507     130.565  59.716  82.715  1.00  0.50           N  
ATOM   3564  N   GLU A 508     128.829  63.449  77.429  1.00  0.28           N  
ATOM   3565  CA  GLU A 508     129.657  62.976  76.343  1.00  0.28           C  
ATOM   3566  C   GLU A 508     130.718  62.010  76.882  1.00  0.28           C  
ATOM   3567  O   GLU A 508     131.627  62.362  77.631  1.00  0.28           O  
ATOM   3568  CB  GLU A 508     130.317  64.147  75.564  1.00  0.28           C  
ATOM   3569  CG  GLU A 508     129.525  65.486  75.621  1.00  0.28           C  
ATOM   3570  CD  GLU A 508     129.729  66.312  76.896  1.00  0.28           C  
ATOM   3571  OE1 GLU A 508     129.471  67.537  76.847  1.00  0.28           O  
ATOM   3572  OE2 GLU A 508     130.207  65.749  77.922  1.00  0.28           O  
ATOM   3573  N   TYR A 509     130.625  60.711  76.529  1.00  0.22           N  
ATOM   3574  CA  TYR A 509     131.704  59.742  76.698  1.00  0.22           C  
ATOM   3575  C   TYR A 509     132.864  60.055  75.760  1.00  0.22           C  
ATOM   3576  O   TYR A 509     134.033  59.968  76.112  1.00  0.22           O  
ATOM   3577  CB  TYR A 509     131.146  58.308  76.441  1.00  0.22           C  
ATOM   3578  CG  TYR A 509     132.191  57.223  76.542  1.00  0.22           C  
ATOM   3579  CD1 TYR A 509     132.758  56.685  75.373  1.00  0.22           C  
ATOM   3580  CD2 TYR A 509     132.634  56.755  77.791  1.00  0.22           C  
ATOM   3581  CE1 TYR A 509     133.759  55.707  75.451  1.00  0.22           C  
ATOM   3582  CE2 TYR A 509     133.637  55.774  77.870  1.00  0.22           C  
ATOM   3583  CZ  TYR A 509     134.199  55.254  76.697  1.00  0.22           C  
ATOM   3584  OH  TYR A 509     135.202  54.267  76.752  1.00  0.22           O  
ATOM   3585  N   LEU A 510     132.526  60.434  74.523  1.00  0.22           N  
ATOM   3586  CA  LEU A 510     133.466  60.753  73.481  1.00  0.22           C  
ATOM   3587  C   LEU A 510     133.726  62.255  73.416  1.00  0.22           C  
ATOM   3588  O   LEU A 510     132.778  63.039  73.347  1.00  0.22           O  
ATOM   3589  CB  LEU A 510     132.793  60.277  72.182  1.00  0.22           C  
ATOM   3590  CG  LEU A 510     133.448  60.701  70.861  1.00  0.22           C  
ATOM   3591  CD1 LEU A 510     134.662  59.846  70.480  1.00  0.22           C  
ATOM   3592  CD2 LEU A 510     132.390  60.672  69.762  1.00  0.22           C  
ATOM   3593  N   ASP A 511     135.013  62.674  73.408  1.00  0.41           N  
ATOM   3594  CA  ASP A 511     135.450  64.060  73.435  1.00  0.41           C  
ATOM   3595  C   ASP A 511     135.004  64.962  72.284  1.00  0.41           C  
ATOM   3596  O   ASP A 511     134.617  66.103  72.530  1.00  0.41           O  
ATOM   3597  CB  ASP A 511     136.985  64.111  73.618  1.00  0.41           C  
ATOM   3598  CG  ASP A 511     137.241  63.971  75.085  1.00  0.41           C  
ATOM   3599  OD1 ASP A 511     137.730  62.935  75.552  1.00  0.41           O  
ATOM   3600  OD2 ASP A 511     136.832  64.910  75.823  1.00  0.41           O  
ATOM   3601  N   GLU A 512     134.992  64.488  71.016  1.00  0.39           N  
ATOM   3602  CA  GLU A 512     134.681  65.301  69.839  1.00  0.39           C  
ATOM   3603  C   GLU A 512     133.366  66.081  69.924  1.00  0.39           C  
ATOM   3604  O   GLU A 512     133.256  67.240  69.506  1.00  0.39           O  
ATOM   3605  CB  GLU A 512     134.632  64.445  68.544  1.00  0.39           C  
ATOM   3606  CG  GLU A 512     135.699  63.329  68.413  1.00  0.39           C  
ATOM   3607  CD  GLU A 512     137.116  63.781  68.736  1.00  0.39           C  
ATOM   3608  OE1 GLU A 512     137.685  64.596  67.970  1.00  0.39           O  
ATOM   3609  OE2 GLU A 512     137.637  63.286  69.768  1.00  0.39           O  
ATOM   3610  N   ASN A 513     132.340  65.460  70.550  1.00  0.54           N  
ATOM   3611  CA  ASN A 513     131.100  66.110  70.935  1.00  0.54           C  
ATOM   3612  C   ASN A 513     131.318  67.291  71.878  1.00  0.54           C  
ATOM   3613  O   ASN A 513     131.482  67.131  73.084  1.00  0.54           O  
ATOM   3614  CB  ASN A 513     130.132  65.173  71.705  1.00  0.54           C  
ATOM   3615  CG  ASN A 513     129.792  63.896  70.957  1.00  0.54           C  
ATOM   3616  OD1 ASN A 513     128.966  63.860  70.048  1.00  0.54           O  
ATOM   3617  ND2 ASN A 513     130.393  62.775  71.412  1.00  0.54           N  
ATOM   3618  N   PHE A 514     131.287  68.515  71.328  1.00  0.62           N  
ATOM   3619  CA  PHE A 514     131.130  69.746  72.080  1.00  0.62           C  
ATOM   3620  C   PHE A 514     132.360  70.189  72.861  1.00  0.62           C  
ATOM   3621  O   PHE A 514     132.260  71.093  73.687  1.00  0.62           O  
ATOM   3622  CB  PHE A 514     129.887  69.748  73.020  1.00  0.62           C  
ATOM   3623  CG  PHE A 514     128.611  69.366  72.312  1.00  0.62           C  
ATOM   3624  CD1 PHE A 514     128.233  69.940  71.083  1.00  0.62           C  
ATOM   3625  CD2 PHE A 514     127.765  68.411  72.900  1.00  0.62           C  
ATOM   3626  CE1 PHE A 514     127.036  69.567  70.458  1.00  0.62           C  
ATOM   3627  CE2 PHE A 514     126.568  68.035  72.278  1.00  0.62           C  
ATOM   3628  CZ  PHE A 514     126.200  68.616  71.059  1.00  0.62           C  
ATOM   3629  N   ASP A 515     133.562  69.624  72.590  1.00  0.60           N  
ATOM   3630  CA  ASP A 515     134.813  70.113  73.161  1.00  0.60           C  
ATOM   3631  C   ASP A 515     135.071  71.613  72.936  1.00  0.60           C  
ATOM   3632  O   ASP A 515     134.593  72.236  71.993  1.00  0.60           O  
ATOM   3633  CB  ASP A 515     136.060  69.252  72.769  1.00  0.60           C  
ATOM   3634  CG  ASP A 515     137.297  69.753  73.508  1.00  0.60           C  
ATOM   3635  OD1 ASP A 515     137.262  69.787  74.763  1.00  0.60           O  
ATOM   3636  OD2 ASP A 515     138.182  70.333  72.834  1.00  0.60           O  
ATOM   3637  N   VAL A 516     135.893  72.210  73.814  1.00  0.60           N  
ATOM   3638  CA  VAL A 516     136.395  73.562  73.753  1.00  0.60           C  
ATOM   3639  C   VAL A 516     137.177  73.868  72.478  1.00  0.60           C  
ATOM   3640  O   VAL A 516     137.144  74.990  71.976  1.00  0.60           O  
ATOM   3641  CB  VAL A 516     137.204  73.910  74.995  1.00  0.60           C  
ATOM   3642  CG1 VAL A 516     136.319  73.664  76.234  1.00  0.60           C  
ATOM   3643  CG2 VAL A 516     138.500  73.084  75.089  1.00  0.60           C  
ATOM   3644  N   GLN A 517     137.893  72.888  71.880  1.00  0.62           N  
ATOM   3645  CA  GLN A 517     138.459  73.025  70.546  1.00  0.62           C  
ATOM   3646  C   GLN A 517     137.377  73.199  69.487  1.00  0.62           C  
ATOM   3647  O   GLN A 517     137.390  74.150  68.708  1.00  0.62           O  
ATOM   3648  CB  GLN A 517     139.336  71.791  70.201  1.00  0.62           C  
ATOM   3649  CG  GLN A 517     139.969  71.807  68.787  1.00  0.62           C  
ATOM   3650  CD  GLN A 517     140.834  73.048  68.561  1.00  0.62           C  
ATOM   3651  OE1 GLN A 517     141.599  73.482  69.428  1.00  0.62           O  
ATOM   3652  NE2 GLN A 517     140.726  73.644  67.354  1.00  0.62           N  
ATOM   3653  N   THR A 518     136.344  72.334  69.515  1.00  0.62           N  
ATOM   3654  CA  THR A 518     135.197  72.348  68.608  1.00  0.62           C  
ATOM   3655  C   THR A 518     134.408  73.643  68.696  1.00  0.62           C  
ATOM   3656  O   THR A 518     133.989  74.230  67.700  1.00  0.62           O  
ATOM   3657  CB  THR A 518     134.240  71.187  68.897  1.00  0.62           C  
ATOM   3658  OG1 THR A 518     134.972  69.976  69.009  1.00  0.62           O  
ATOM   3659  CG2 THR A 518     133.233  70.999  67.756  1.00  0.62           C  
ATOM   3660  N   THR A 519     134.198  74.160  69.922  1.00  0.73           N  
ATOM   3661  CA  THR A 519     133.589  75.468  70.154  1.00  0.73           C  
ATOM   3662  C   THR A 519     134.426  76.630  69.670  1.00  0.73           C  
ATOM   3663  O   THR A 519     133.892  77.600  69.143  1.00  0.73           O  
ATOM   3664  CB  THR A 519     133.128  75.747  71.580  1.00  0.73           C  
ATOM   3665  OG1 THR A 519     134.190  75.897  72.509  1.00  0.73           O  
ATOM   3666  CG2 THR A 519     132.280  74.569  72.052  1.00  0.73           C  
ATOM   3667  N   SER A 520     135.765  76.568  69.801  1.00  0.77           N  
ATOM   3668  CA  SER A 520     136.674  77.625  69.361  1.00  0.77           C  
ATOM   3669  C   SER A 520     136.569  77.925  67.882  1.00  0.77           C  
ATOM   3670  O   SER A 520     136.483  79.082  67.466  1.00  0.77           O  
ATOM   3671  CB  SER A 520     138.162  77.270  69.600  1.00  0.77           C  
ATOM   3672  OG  SER A 520     138.430  77.109  70.986  1.00  0.77           O  
ATOM   3673  N   GLU A 521     136.523  76.870  67.050  1.00  0.69           N  
ATOM   3674  CA  GLU A 521     136.382  76.951  65.611  1.00  0.69           C  
ATOM   3675  C   GLU A 521     135.063  77.569  65.177  1.00  0.69           C  
ATOM   3676  O   GLU A 521     135.021  78.456  64.319  1.00  0.69           O  
ATOM   3677  CB  GLU A 521     136.516  75.525  65.043  1.00  0.69           C  
ATOM   3678  CG  GLU A 521     137.900  74.902  65.348  1.00  0.69           C  
ATOM   3679  CD  GLU A 521     137.985  73.422  64.987  1.00  0.69           C  
ATOM   3680  OE1 GLU A 521     137.027  72.885  64.382  1.00  0.69           O  
ATOM   3681  OE2 GLU A 521     139.039  72.827  65.338  1.00  0.69           O  
ATOM   3682  N   VAL A 522     133.950  77.151  65.817  1.00  0.70           N  
ATOM   3683  CA  VAL A 522     132.629  77.725  65.615  1.00  0.70           C  
ATOM   3684  C   VAL A 522     132.537  79.175  66.086  1.00  0.70           C  
ATOM   3685  O   VAL A 522     132.117  80.052  65.330  1.00  0.70           O  
ATOM   3686  CB  VAL A 522     131.559  76.878  66.314  1.00  0.70           C  
ATOM   3687  CG1 VAL A 522     130.150  77.489  66.162  1.00  0.70           C  
ATOM   3688  CG2 VAL A 522     131.554  75.459  65.712  1.00  0.70           C  
ATOM   3689  N   CYS A 523     132.981  79.475  67.326  1.00  0.78           N  
ATOM   3690  CA  CYS A 523     132.629  80.708  68.016  1.00  0.78           C  
ATOM   3691  C   CYS A 523     133.665  81.804  67.962  1.00  0.78           C  
ATOM   3692  O   CYS A 523     133.322  82.955  68.215  1.00  0.78           O  
ATOM   3693  CB  CYS A 523     132.421  80.451  69.536  1.00  0.78           C  
ATOM   3694  SG  CYS A 523     131.135  79.219  69.878  1.00  0.78           S  
ATOM   3695  N   ASN A 524     134.938  81.492  67.637  1.00  0.75           N  
ATOM   3696  CA  ASN A 524     136.053  82.435  67.612  1.00  0.75           C  
ATOM   3697  C   ASN A 524     136.526  82.832  69.013  1.00  0.75           C  
ATOM   3698  O   ASN A 524     136.977  83.954  69.228  1.00  0.75           O  
ATOM   3699  CB  ASN A 524     135.727  83.696  66.750  1.00  0.75           C  
ATOM   3700  CG  ASN A 524     136.897  84.270  65.961  1.00  0.75           C  
ATOM   3701  OD1 ASN A 524     136.881  84.228  64.725  1.00  0.75           O  
ATOM   3702  ND2 ASN A 524     137.902  84.827  66.665  1.00  0.75           N  
ATOM   3703  N   VAL A 525     136.448  81.910  69.991  1.00  0.70           N  
ATOM   3704  CA  VAL A 525     136.865  82.156  71.368  1.00  0.70           C  
ATOM   3705  C   VAL A 525     137.844  81.073  71.757  1.00  0.70           C  
ATOM   3706  O   VAL A 525     137.465  79.907  71.818  1.00  0.70           O  
ATOM   3707  CB  VAL A 525     135.690  82.114  72.353  1.00  0.70           C  
ATOM   3708  CG1 VAL A 525     136.171  82.279  73.814  1.00  0.70           C  
ATOM   3709  CG2 VAL A 525     134.703  83.235  71.989  1.00  0.70           C  
ATOM   3710  N   ASP A 526     139.114  81.446  72.019  1.00  0.60           N  
ATOM   3711  CA  ASP A 526     140.215  80.662  72.546  1.00  0.60           C  
ATOM   3712  C   ASP A 526     139.867  79.521  73.518  1.00  0.60           C  
ATOM   3713  O   ASP A 526     139.153  79.755  74.499  1.00  0.60           O  
ATOM   3714  CB  ASP A 526     141.201  81.598  73.292  1.00  0.60           C  
ATOM   3715  CG  ASP A 526     141.771  82.684  72.401  1.00  0.60           C  
ATOM   3716  OD1 ASP A 526     140.995  83.360  71.688  1.00  0.60           O  
ATOM   3717  OD2 ASP A 526     143.005  82.864  72.443  1.00  0.60           O  
ATOM   3718  N   PRO A 527     140.389  78.293  73.390  1.00  0.66           N  
ATOM   3719  CA  PRO A 527     139.910  77.157  74.173  1.00  0.66           C  
ATOM   3720  C   PRO A 527     140.432  77.250  75.590  1.00  0.66           C  
ATOM   3721  O   PRO A 527     139.921  76.587  76.490  1.00  0.66           O  
ATOM   3722  CB  PRO A 527     140.477  75.933  73.434  1.00  0.66           C  
ATOM   3723  CG  PRO A 527     141.724  76.456  72.715  1.00  0.66           C  
ATOM   3724  CD  PRO A 527     141.324  77.885  72.338  1.00  0.66           C  
ATOM   3725  N   ALA A 528     141.472  78.071  75.821  1.00  0.72           N  
ATOM   3726  CA  ALA A 528     141.940  78.429  77.139  1.00  0.72           C  
ATOM   3727  C   ALA A 528     140.907  79.216  77.939  1.00  0.72           C  
ATOM   3728  O   ALA A 528     140.634  78.885  79.090  1.00  0.72           O  
ATOM   3729  CB  ALA A 528     143.248  79.232  77.007  1.00  0.72           C  
ATOM   3730  N   ALA A 529     140.259  80.226  77.319  1.00  0.71           N  
ATOM   3731  CA  ALA A 529     139.219  81.032  77.932  1.00  0.71           C  
ATOM   3732  C   ALA A 529     137.979  80.222  78.291  1.00  0.71           C  
ATOM   3733  O   ALA A 529     137.443  80.336  79.392  1.00  0.71           O  
ATOM   3734  CB  ALA A 529     138.846  82.191  76.987  1.00  0.71           C  
ATOM   3735  N   VAL A 530     137.535  79.319  77.383  1.00  0.78           N  
ATOM   3736  CA  VAL A 530     136.395  78.438  77.623  1.00  0.78           C  
ATOM   3737  C   VAL A 530     136.610  77.536  78.836  1.00  0.78           C  
ATOM   3738  O   VAL A 530     135.767  77.443  79.726  1.00  0.78           O  
ATOM   3739  CB  VAL A 530     136.078  77.547  76.414  1.00  0.78           C  
ATOM   3740  CG1 VAL A 530     134.706  76.871  76.612  1.00  0.78           C  
ATOM   3741  CG2 VAL A 530     136.064  78.347  75.096  1.00  0.78           C  
ATOM   3742  N   ARG A 531     137.795  76.894  78.933  1.00  0.66           N  
ATOM   3743  CA  ARG A 531     138.164  76.074  80.075  1.00  0.66           C  
ATOM   3744  C   ARG A 531     138.348  76.845  81.377  1.00  0.66           C  
ATOM   3745  O   ARG A 531     137.875  76.417  82.428  1.00  0.66           O  
ATOM   3746  CB  ARG A 531     139.452  75.270  79.770  1.00  0.66           C  
ATOM   3747  CG  ARG A 531     139.215  74.211  78.676  1.00  0.66           C  
ATOM   3748  CD  ARG A 531     140.391  73.275  78.371  1.00  0.66           C  
ATOM   3749  NE  ARG A 531     141.487  74.124  77.787  1.00  0.66           N  
ATOM   3750  CZ  ARG A 531     142.090  73.923  76.607  1.00  0.66           C  
ATOM   3751  NH1 ARG A 531     143.053  74.759  76.219  1.00  0.66           N  
ATOM   3752  NH2 ARG A 531     141.763  72.926  75.791  1.00  0.66           N  
ATOM   3753  N   SER A 532     139.033  78.009  81.354  1.00  0.69           N  
ATOM   3754  CA  SER A 532     139.253  78.824  82.548  1.00  0.69           C  
ATOM   3755  C   SER A 532     137.977  79.353  83.165  1.00  0.69           C  
ATOM   3756  O   SER A 532     137.763  79.226  84.370  1.00  0.69           O  
ATOM   3757  CB  SER A 532     140.160  80.049  82.270  1.00  0.69           C  
ATOM   3758  OG  SER A 532     141.501  79.625  82.021  1.00  0.69           O  
ATOM   3759  N   LEU A 533     137.064  79.909  82.343  1.00  0.80           N  
ATOM   3760  CA  LEU A 533     135.764  80.367  82.796  1.00  0.80           C  
ATOM   3761  C   LEU A 533     134.877  79.248  83.300  1.00  0.80           C  
ATOM   3762  O   LEU A 533     134.222  79.384  84.331  1.00  0.80           O  
ATOM   3763  CB  LEU A 533     135.033  81.153  81.685  1.00  0.80           C  
ATOM   3764  CG  LEU A 533     135.654  82.535  81.410  1.00  0.80           C  
ATOM   3765  CD1 LEU A 533     134.954  83.216  80.227  1.00  0.80           C  
ATOM   3766  CD2 LEU A 533     135.579  83.437  82.649  1.00  0.80           C  
ATOM   3767  N   ALA A 534     134.872  78.085  82.618  1.00  0.83           N  
ATOM   3768  CA  ALA A 534     134.147  76.916  83.065  1.00  0.83           C  
ATOM   3769  C   ALA A 534     134.587  76.407  84.433  1.00  0.83           C  
ATOM   3770  O   ALA A 534     133.764  76.159  85.312  1.00  0.83           O  
ATOM   3771  CB  ALA A 534     134.321  75.802  82.019  1.00  0.83           C  
ATOM   3772  N   ARG A 535     135.906  76.306  84.687  1.00  0.69           N  
ATOM   3773  CA  ARG A 535     136.405  75.944  86.001  1.00  0.69           C  
ATOM   3774  C   ARG A 535     136.082  76.955  87.089  1.00  0.69           C  
ATOM   3775  O   ARG A 535     135.656  76.572  88.175  1.00  0.69           O  
ATOM   3776  CB  ARG A 535     137.924  75.683  85.983  1.00  0.69           C  
ATOM   3777  CG  ARG A 535     138.293  74.467  85.118  1.00  0.69           C  
ATOM   3778  CD  ARG A 535     139.791  74.182  85.137  1.00  0.69           C  
ATOM   3779  NE  ARG A 535     140.035  73.188  84.046  1.00  0.69           N  
ATOM   3780  CZ  ARG A 535     141.049  73.254  83.179  1.00  0.69           C  
ATOM   3781  NH1 ARG A 535     140.958  72.596  82.028  1.00  0.69           N  
ATOM   3782  NH2 ARG A 535     142.150  73.951  83.439  1.00  0.69           N  
ATOM   3783  N   GLN A 536     136.227  78.273  86.830  1.00  0.73           N  
ATOM   3784  CA  GLN A 536     135.858  79.304  87.793  1.00  0.73           C  
ATOM   3785  C   GLN A 536     134.371  79.305  88.133  1.00  0.73           C  
ATOM   3786  O   GLN A 536     133.982  79.415  89.294  1.00  0.73           O  
ATOM   3787  CB  GLN A 536     136.274  80.712  87.298  1.00  0.73           C  
ATOM   3788  CG  GLN A 536     137.807  80.911  87.259  1.00  0.73           C  
ATOM   3789  CD  GLN A 536     138.176  82.320  86.791  1.00  0.73           C  
ATOM   3790  OE1 GLN A 536     137.345  83.218  86.667  1.00  0.73           O  
ATOM   3791  NE2 GLN A 536     139.489  82.537  86.542  1.00  0.73           N  
ATOM   3792  N   LEU A 537     133.499  79.141  87.122  1.00  0.78           N  
ATOM   3793  CA  LEU A 537     132.067  78.995  87.291  1.00  0.78           C  
ATOM   3794  C   LEU A 537     131.660  77.734  88.061  1.00  0.78           C  
ATOM   3795  O   LEU A 537     130.819  77.771  88.956  1.00  0.78           O  
ATOM   3796  CB  LEU A 537     131.429  79.012  85.882  1.00  0.78           C  
ATOM   3797  CG  LEU A 537     129.895  79.129  85.823  1.00  0.78           C  
ATOM   3798  CD1 LEU A 537     129.390  80.472  86.360  1.00  0.78           C  
ATOM   3799  CD2 LEU A 537     129.441  78.981  84.370  1.00  0.78           C  
ATOM   3800  N   ALA A 538     132.280  76.572  87.756  1.00  0.76           N  
ATOM   3801  CA  ALA A 538     132.064  75.321  88.461  1.00  0.76           C  
ATOM   3802  C   ALA A 538     132.529  75.305  89.920  1.00  0.76           C  
ATOM   3803  O   ALA A 538     131.836  74.770  90.798  1.00  0.76           O  
ATOM   3804  CB  ALA A 538     132.786  74.190  87.704  1.00  0.76           C  
ATOM   3805  N   ALA A 539     133.731  75.874  90.170  1.00  0.74           N  
ATOM   3806  CA  ALA A 539     134.408  75.996  91.447  1.00  0.74           C  
ATOM   3807  C   ALA A 539     133.701  76.900  92.442  1.00  0.74           C  
ATOM   3808  O   ALA A 539     133.636  76.586  93.630  1.00  0.74           O  
ATOM   3809  CB  ALA A 539     135.855  76.491  91.245  1.00  0.74           C  
ATOM   3810  N   ASN A 540     133.113  78.027  91.986  1.00  0.73           N  
ATOM   3811  CA  ASN A 540     132.273  78.889  92.812  1.00  0.73           C  
ATOM   3812  C   ASN A 540     130.893  78.275  93.072  1.00  0.73           C  
ATOM   3813  O   ASN A 540     129.846  78.818  92.720  1.00  0.73           O  
ATOM   3814  CB  ASN A 540     132.105  80.289  92.171  1.00  0.73           C  
ATOM   3815  CG  ASN A 540     133.360  81.116  92.409  1.00  0.73           C  
ATOM   3816  OD1 ASN A 540     133.594  81.582  93.523  1.00  0.73           O  
ATOM   3817  ND2 ASN A 540     134.187  81.319  91.363  1.00  0.73           N  
ATOM   3818  N   LYS A 541     130.878  77.107  93.745  1.00  0.55           N  
ATOM   3819  CA  LYS A 541     129.716  76.326  94.107  1.00  0.55           C  
ATOM   3820  C   LYS A 541     128.673  77.103  94.889  1.00  0.55           C  
ATOM   3821  O   LYS A 541     128.962  77.607  95.969  1.00  0.55           O  
ATOM   3822  CB  LYS A 541     130.127  75.155  95.038  1.00  0.55           C  
ATOM   3823  CG  LYS A 541     131.263  74.240  94.557  1.00  0.55           C  
ATOM   3824  CD  LYS A 541     131.433  73.078  95.547  1.00  0.55           C  
ATOM   3825  CE  LYS A 541     132.405  71.967  95.145  1.00  0.55           C  
ATOM   3826  NZ  LYS A 541     131.995  70.718  95.814  1.00  0.55           N  
ATOM   3827  N   GLY A 542     127.427  77.227  94.385  1.00  0.58           N  
ATOM   3828  CA  GLY A 542     126.371  77.879  95.154  1.00  0.58           C  
ATOM   3829  C   GLY A 542     126.475  79.382  95.199  1.00  0.58           C  
ATOM   3830  O   GLY A 542     125.819  80.013  96.016  1.00  0.58           O  
ATOM   3831  N   ASN A 543     127.346  79.985  94.360  1.00  0.65           N  
ATOM   3832  CA  ASN A 543     127.646  81.411  94.397  1.00  0.65           C  
ATOM   3833  C   ASN A 543     127.697  81.989  92.973  1.00  0.65           C  
ATOM   3834  O   ASN A 543     128.322  83.028  92.753  1.00  0.65           O  
ATOM   3835  CB  ASN A 543     129.033  81.712  95.073  1.00  0.65           C  
ATOM   3836  CG  ASN A 543     129.144  81.430  96.576  1.00  0.65           C  
ATOM   3837  OD1 ASN A 543     129.360  82.331  97.395  1.00  0.65           O  
ATOM   3838  ND2 ASN A 543     129.118  80.153  96.996  1.00  0.65           N  
ATOM   3839  N   ALA A 544     127.079  81.323  91.968  1.00  0.79           N  
ATOM   3840  CA  ALA A 544     127.310  81.606  90.558  1.00  0.79           C  
ATOM   3841  C   ALA A 544     126.056  81.860  89.702  1.00  0.79           C  
ATOM   3842  O   ALA A 544     125.129  81.054  89.627  1.00  0.79           O  
ATOM   3843  CB  ALA A 544     128.100  80.423  89.974  1.00  0.79           C  
ATOM   3844  N   LEU A 545     126.025  83.011  88.998  1.00  0.79           N  
ATOM   3845  CA  LEU A 545     124.909  83.507  88.208  1.00  0.79           C  
ATOM   3846  C   LEU A 545     125.228  83.619  86.721  1.00  0.79           C  
ATOM   3847  O   LEU A 545     126.334  83.971  86.311  1.00  0.79           O  
ATOM   3848  CB  LEU A 545     124.528  84.949  88.650  1.00  0.79           C  
ATOM   3849  CG  LEU A 545     123.515  85.075  89.794  1.00  0.79           C  
ATOM   3850  CD1 LEU A 545     123.374  86.536  90.247  1.00  0.79           C  
ATOM   3851  CD2 LEU A 545     122.152  84.600  89.312  1.00  0.79           C  
ATOM   3852  N   LEU A 546     124.207  83.385  85.869  1.00  0.80           N  
ATOM   3853  CA  LEU A 546     124.248  83.716  84.452  1.00  0.80           C  
ATOM   3854  C   LEU A 546     123.096  84.656  84.124  1.00  0.80           C  
ATOM   3855  O   LEU A 546     121.929  84.290  84.249  1.00  0.80           O  
ATOM   3856  CB  LEU A 546     124.082  82.464  83.551  1.00  0.80           C  
ATOM   3857  CG  LEU A 546     125.115  81.342  83.777  1.00  0.80           C  
ATOM   3858  CD1 LEU A 546     124.791  80.157  82.861  1.00  0.80           C  
ATOM   3859  CD2 LEU A 546     126.557  81.800  83.533  1.00  0.80           C  
ATOM   3860  N   ALA A 547     123.377  85.895  83.675  1.00  0.82           N  
ATOM   3861  CA  ALA A 547     122.346  86.861  83.342  1.00  0.82           C  
ATOM   3862  C   ALA A 547     122.294  87.077  81.838  1.00  0.82           C  
ATOM   3863  O   ALA A 547     123.299  87.382  81.196  1.00  0.82           O  
ATOM   3864  CB  ALA A 547     122.614  88.205  84.046  1.00  0.82           C  
ATOM   3865  N   ALA A 548     121.103  86.912  81.240  1.00  0.81           N  
ATOM   3866  CA  ALA A 548     120.939  86.858  79.809  1.00  0.81           C  
ATOM   3867  C   ALA A 548     119.675  87.594  79.406  1.00  0.81           C  
ATOM   3868  O   ALA A 548     118.808  87.901  80.222  1.00  0.81           O  
ATOM   3869  CB  ALA A 548     120.869  85.390  79.333  1.00  0.81           C  
ATOM   3870  N   GLY A 549     119.542  87.926  78.111  1.00  0.78           N  
ATOM   3871  CA  GLY A 549     118.324  88.560  77.633  1.00  0.78           C  
ATOM   3872  C   GLY A 549     118.222  88.526  76.142  1.00  0.78           C  
ATOM   3873  O   GLY A 549     118.515  87.526  75.495  1.00  0.78           O  
ATOM   3874  N   MET A 550     117.819  89.653  75.530  1.00  0.73           N  
ATOM   3875  CA  MET A 550     117.442  89.705  74.127  1.00  0.73           C  
ATOM   3876  C   MET A 550     118.572  89.513  73.126  1.00  0.73           C  
ATOM   3877  O   MET A 550     118.323  89.297  71.938  1.00  0.73           O  
ATOM   3878  CB  MET A 550     116.712  91.027  73.797  1.00  0.73           C  
ATOM   3879  CG  MET A 550     117.608  92.280  73.821  1.00  0.73           C  
ATOM   3880  SD  MET A 550     116.727  93.815  73.449  1.00  0.73           S  
ATOM   3881  CE  MET A 550     116.193  93.445  71.750  1.00  0.73           C  
ATOM   3882  N   GLY A 551     119.858  89.592  73.549  1.00  0.80           N  
ATOM   3883  CA  GLY A 551     120.993  89.181  72.720  1.00  0.80           C  
ATOM   3884  C   GLY A 551     120.901  87.750  72.219  1.00  0.80           C  
ATOM   3885  O   GLY A 551     120.712  87.590  71.014  1.00  0.80           O  
ATOM   3886  N   PRO A 552     120.934  86.724  73.074  1.00  0.78           N  
ATOM   3887  CA  PRO A 552     120.652  85.344  72.683  1.00  0.78           C  
ATOM   3888  C   PRO A 552     119.186  85.072  72.403  1.00  0.78           C  
ATOM   3889  O   PRO A 552     118.871  84.278  71.521  1.00  0.78           O  
ATOM   3890  CB  PRO A 552     121.118  84.507  73.891  1.00  0.78           C  
ATOM   3891  CG  PRO A 552     122.206  85.355  74.542  1.00  0.78           C  
ATOM   3892  CD  PRO A 552     121.682  86.772  74.334  1.00  0.78           C  
ATOM   3893  N   ASN A 553     118.249  85.668  73.167  1.00  0.74           N  
ATOM   3894  CA  ASN A 553     116.871  85.202  73.162  1.00  0.74           C  
ATOM   3895  C   ASN A 553     116.070  85.603  71.926  1.00  0.74           C  
ATOM   3896  O   ASN A 553     115.027  85.033  71.633  1.00  0.74           O  
ATOM   3897  CB  ASN A 553     116.157  85.707  74.438  1.00  0.74           C  
ATOM   3898  CG  ASN A 553     114.950  84.828  74.733  1.00  0.74           C  
ATOM   3899  OD1 ASN A 553     115.115  83.686  75.162  1.00  0.74           O  
ATOM   3900  ND2 ASN A 553     113.733  85.339  74.464  1.00  0.74           N  
ATOM   3901  N   HIS A 554     116.546  86.587  71.143  1.00  0.72           N  
ATOM   3902  CA  HIS A 554     115.829  87.010  69.951  1.00  0.72           C  
ATOM   3903  C   HIS A 554     116.329  86.337  68.678  1.00  0.72           C  
ATOM   3904  O   HIS A 554     115.916  86.707  67.584  1.00  0.72           O  
ATOM   3905  CB  HIS A 554     115.871  88.542  69.753  1.00  0.72           C  
ATOM   3906  CG  HIS A 554     114.965  89.347  70.626  1.00  0.72           C  
ATOM   3907  ND1 HIS A 554     114.468  90.521  70.094  1.00  0.72           N  
ATOM   3908  CD2 HIS A 554     114.479  89.149  71.878  1.00  0.72           C  
ATOM   3909  CE1 HIS A 554     113.668  91.005  71.029  1.00  0.72           C  
ATOM   3910  NE2 HIS A 554     113.646  90.219  72.126  1.00  0.72           N  
ATOM   3911  N   TYR A 555     117.213  85.324  68.761  1.00  0.72           N  
ATOM   3912  CA  TYR A 555     117.473  84.459  67.616  1.00  0.72           C  
ATOM   3913  C   TYR A 555     116.374  83.409  67.471  1.00  0.72           C  
ATOM   3914  O   TYR A 555     115.727  83.027  68.440  1.00  0.72           O  
ATOM   3915  CB  TYR A 555     118.820  83.691  67.730  1.00  0.72           C  
ATOM   3916  CG  TYR A 555     120.013  84.600  67.636  1.00  0.72           C  
ATOM   3917  CD1 TYR A 555     120.400  85.162  66.406  1.00  0.72           C  
ATOM   3918  CD2 TYR A 555     120.782  84.874  68.776  1.00  0.72           C  
ATOM   3919  CE1 TYR A 555     121.479  86.062  66.345  1.00  0.72           C  
ATOM   3920  CE2 TYR A 555     121.876  85.744  68.712  1.00  0.72           C  
ATOM   3921  CZ  TYR A 555     122.198  86.367  67.506  1.00  0.72           C  
ATOM   3922  OH  TYR A 555     123.259  87.290  67.503  1.00  0.72           O  
ATOM   3923  N   PHE A 556     116.174  82.870  66.253  1.00  0.67           N  
ATOM   3924  CA  PHE A 556     115.228  81.802  65.942  1.00  0.67           C  
ATOM   3925  C   PHE A 556     115.406  80.561  66.819  1.00  0.67           C  
ATOM   3926  O   PHE A 556     114.454  80.001  67.357  1.00  0.67           O  
ATOM   3927  CB  PHE A 556     115.390  81.431  64.440  1.00  0.67           C  
ATOM   3928  CG  PHE A 556     114.390  80.413  63.975  1.00  0.67           C  
ATOM   3929  CD1 PHE A 556     114.788  79.093  63.710  1.00  0.67           C  
ATOM   3930  CD2 PHE A 556     113.045  80.772  63.804  1.00  0.67           C  
ATOM   3931  CE1 PHE A 556     113.860  78.148  63.260  1.00  0.67           C  
ATOM   3932  CE2 PHE A 556     112.110  79.828  63.367  1.00  0.67           C  
ATOM   3933  CZ  PHE A 556     112.519  78.516  63.091  1.00  0.67           C  
ATOM   3934  N   ASN A 557     116.664  80.140  67.046  1.00  0.70           N  
ATOM   3935  CA  ASN A 557     116.980  79.005  67.894  1.00  0.70           C  
ATOM   3936  C   ASN A 557     117.123  79.401  69.368  1.00  0.70           C  
ATOM   3937  O   ASN A 557     117.969  78.848  70.070  1.00  0.70           O  
ATOM   3938  CB  ASN A 557     118.290  78.309  67.430  1.00  0.70           C  
ATOM   3939  CG  ASN A 557     118.123  77.751  66.021  1.00  0.70           C  
ATOM   3940  OD1 ASN A 557     117.080  77.213  65.655  1.00  0.70           O  
ATOM   3941  ND2 ASN A 557     119.183  77.850  65.192  1.00  0.70           N  
ATOM   3942  N   ALA A 558     116.284  80.342  69.877  1.00  0.73           N  
ATOM   3943  CA  ALA A 558     116.303  80.930  71.217  1.00  0.73           C  
ATOM   3944  C   ALA A 558     116.395  79.899  72.332  1.00  0.73           C  
ATOM   3945  O   ALA A 558     117.172  80.008  73.281  1.00  0.73           O  
ATOM   3946  CB  ALA A 558     115.015  81.749  71.434  1.00  0.73           C  
ATOM   3947  N   ASP A 559     115.626  78.816  72.160  1.00  0.74           N  
ATOM   3948  CA  ASP A 559     115.567  77.660  73.013  1.00  0.74           C  
ATOM   3949  C   ASP A 559     116.897  76.947  73.201  1.00  0.74           C  
ATOM   3950  O   ASP A 559     117.244  76.546  74.307  1.00  0.74           O  
ATOM   3951  CB  ASP A 559     114.534  76.690  72.404  1.00  0.74           C  
ATOM   3952  CG  ASP A 559     113.201  77.397  72.426  1.00  0.74           C  
ATOM   3953  OD1 ASP A 559     112.831  77.863  73.530  1.00  0.74           O  
ATOM   3954  OD2 ASP A 559     112.552  77.511  71.362  1.00  0.74           O  
ATOM   3955  N   LEU A 560     117.712  76.785  72.143  1.00  0.66           N  
ATOM   3956  CA  LEU A 560     119.035  76.196  72.272  1.00  0.66           C  
ATOM   3957  C   LEU A 560     119.982  77.038  73.110  1.00  0.66           C  
ATOM   3958  O   LEU A 560     120.655  76.521  73.997  1.00  0.66           O  
ATOM   3959  CB  LEU A 560     119.662  75.908  70.894  1.00  0.66           C  
ATOM   3960  CG  LEU A 560     118.843  74.920  70.041  1.00  0.66           C  
ATOM   3961  CD1 LEU A 560     119.529  74.701  68.691  1.00  0.66           C  
ATOM   3962  CD2 LEU A 560     118.663  73.555  70.723  1.00  0.66           C  
ATOM   3963  N   PHE A 561     119.995  78.370  72.902  1.00  0.74           N  
ATOM   3964  CA  PHE A 561     120.782  79.291  73.706  1.00  0.74           C  
ATOM   3965  C   PHE A 561     120.364  79.268  75.174  1.00  0.74           C  
ATOM   3966  O   PHE A 561     121.184  79.159  76.085  1.00  0.74           O  
ATOM   3967  CB  PHE A 561     120.620  80.748  73.190  1.00  0.74           C  
ATOM   3968  CG  PHE A 561     121.051  80.887  71.755  1.00  0.74           C  
ATOM   3969  CD1 PHE A 561     122.408  80.947  71.426  1.00  0.74           C  
ATOM   3970  CD2 PHE A 561     120.111  80.967  70.722  1.00  0.74           C  
ATOM   3971  CE1 PHE A 561     122.824  81.083  70.092  1.00  0.74           C  
ATOM   3972  CE2 PHE A 561     120.511  81.057  69.384  1.00  0.74           C  
ATOM   3973  CZ  PHE A 561     121.870  81.129  69.068  1.00  0.74           C  
ATOM   3974  N   GLY A 562     119.040  79.310  75.438  1.00  0.77           N  
ATOM   3975  CA  GLY A 562     118.505  79.337  76.794  1.00  0.77           C  
ATOM   3976  C   GLY A 562     118.665  78.047  77.566  1.00  0.77           C  
ATOM   3977  O   GLY A 562     118.982  78.066  78.753  1.00  0.77           O  
ATOM   3978  N   ARG A 563     118.477  76.879  76.918  1.00  0.69           N  
ATOM   3979  CA  ARG A 563     118.685  75.572  77.530  1.00  0.69           C  
ATOM   3980  C   ARG A 563     120.113  75.276  77.913  1.00  0.69           C  
ATOM   3981  O   ARG A 563     120.361  74.674  78.950  1.00  0.69           O  
ATOM   3982  CB  ARG A 563     118.278  74.409  76.607  1.00  0.69           C  
ATOM   3983  CG  ARG A 563     116.766  74.291  76.404  1.00  0.69           C  
ATOM   3984  CD  ARG A 563     116.447  73.382  75.221  1.00  0.69           C  
ATOM   3985  NE  ARG A 563     116.443  71.957  75.702  1.00  0.69           N  
ATOM   3986  CZ  ARG A 563     116.147  70.923  74.906  1.00  0.69           C  
ATOM   3987  NH1 ARG A 563     116.061  71.065  73.589  1.00  0.69           N  
ATOM   3988  NH2 ARG A 563     115.908  69.724  75.429  1.00  0.69           N  
ATOM   3989  N   VAL A 564     121.100  75.645  77.077  1.00  0.71           N  
ATOM   3990  CA  VAL A 564     122.491  75.412  77.432  1.00  0.71           C  
ATOM   3991  C   VAL A 564     122.970  76.335  78.560  1.00  0.71           C  
ATOM   3992  O   VAL A 564     123.684  75.892  79.458  1.00  0.71           O  
ATOM   3993  CB  VAL A 564     123.429  75.347  76.242  1.00  0.71           C  
ATOM   3994  CG1 VAL A 564     124.744  74.700  76.691  1.00  0.71           C  
ATOM   3995  CG2 VAL A 564     122.865  74.396  75.170  1.00  0.71           C  
ATOM   3996  N   HIS A 565     122.509  77.614  78.622  1.00  0.71           N  
ATOM   3997  CA  HIS A 565     122.707  78.472  79.799  1.00  0.71           C  
ATOM   3998  C   HIS A 565     122.135  77.843  81.062  1.00  0.71           C  
ATOM   3999  O   HIS A 565     122.762  77.766  82.118  1.00  0.71           O  
ATOM   4000  CB  HIS A 565     121.950  79.825  79.676  1.00  0.71           C  
ATOM   4001  CG  HIS A 565     122.537  80.800  78.718  1.00  0.71           C  
ATOM   4002  ND1 HIS A 565     123.844  81.179  78.909  1.00  0.71           N  
ATOM   4003  CD2 HIS A 565     121.983  81.504  77.696  1.00  0.71           C  
ATOM   4004  CE1 HIS A 565     124.069  82.096  77.995  1.00  0.71           C  
ATOM   4005  NE2 HIS A 565     122.976  82.338  77.234  1.00  0.71           N  
ATOM   4006  N   PHE A 566     120.903  77.320  80.941  1.00  0.75           N  
ATOM   4007  CA  PHE A 566     120.207  76.610  81.988  1.00  0.75           C  
ATOM   4008  C   PHE A 566     120.944  75.349  82.443  1.00  0.75           C  
ATOM   4009  O   PHE A 566     121.092  75.102  83.637  1.00  0.75           O  
ATOM   4010  CB  PHE A 566     118.775  76.297  81.478  1.00  0.75           C  
ATOM   4011  CG  PHE A 566     117.969  75.602  82.525  1.00  0.75           C  
ATOM   4012  CD1 PHE A 566     117.942  74.198  82.568  1.00  0.75           C  
ATOM   4013  CD2 PHE A 566     117.312  76.341  83.516  1.00  0.75           C  
ATOM   4014  CE1 PHE A 566     117.285  73.537  83.608  1.00  0.75           C  
ATOM   4015  CE2 PHE A 566     116.641  75.682  84.548  1.00  0.75           C  
ATOM   4016  CZ  PHE A 566     116.642  74.285  84.597  1.00  0.75           C  
ATOM   4017  N   LEU A 567     121.465  74.544  81.499  1.00  0.74           N  
ATOM   4018  CA  LEU A 567     122.221  73.339  81.770  1.00  0.74           C  
ATOM   4019  C   LEU A 567     123.464  73.599  82.604  1.00  0.74           C  
ATOM   4020  O   LEU A 567     123.711  72.923  83.600  1.00  0.74           O  
ATOM   4021  CB  LEU A 567     122.613  72.689  80.420  1.00  0.74           C  
ATOM   4022  CG  LEU A 567     123.414  71.376  80.518  1.00  0.74           C  
ATOM   4023  CD1 LEU A 567     122.632  70.278  81.248  1.00  0.74           C  
ATOM   4024  CD2 LEU A 567     123.850  70.889  79.129  1.00  0.74           C  
ATOM   4025  N   VAL A 568     124.239  74.646  82.264  1.00  0.77           N  
ATOM   4026  CA  VAL A 568     125.422  75.068  82.998  1.00  0.77           C  
ATOM   4027  C   VAL A 568     125.106  75.450  84.448  1.00  0.77           C  
ATOM   4028  O   VAL A 568     125.781  75.015  85.384  1.00  0.77           O  
ATOM   4029  CB  VAL A 568     126.087  76.215  82.237  1.00  0.77           C  
ATOM   4030  CG1 VAL A 568     127.194  76.895  83.056  1.00  0.77           C  
ATOM   4031  CG2 VAL A 568     126.690  75.660  80.929  1.00  0.77           C  
ATOM   4032  N   ALA A 569     124.022  76.228  84.670  1.00  0.77           N  
ATOM   4033  CA  ALA A 569     123.516  76.584  85.985  1.00  0.77           C  
ATOM   4034  C   ALA A 569     122.961  75.409  86.804  1.00  0.77           C  
ATOM   4035  O   ALA A 569     123.199  75.282  88.007  1.00  0.77           O  
ATOM   4036  CB  ALA A 569     122.418  77.659  85.819  1.00  0.77           C  
ATOM   4037  N   ALA A 570     122.189  74.513  86.163  1.00  0.76           N  
ATOM   4038  CA  ALA A 570     121.629  73.314  86.757  1.00  0.76           C  
ATOM   4039  C   ALA A 570     122.654  72.240  87.130  1.00  0.76           C  
ATOM   4040  O   ALA A 570     122.567  71.621  88.188  1.00  0.76           O  
ATOM   4041  CB  ALA A 570     120.566  72.740  85.808  1.00  0.76           C  
ATOM   4042  N   LEU A 571     123.688  72.008  86.288  1.00  0.70           N  
ATOM   4043  CA  LEU A 571     124.773  71.065  86.547  1.00  0.70           C  
ATOM   4044  C   LEU A 571     125.620  71.414  87.756  1.00  0.70           C  
ATOM   4045  O   LEU A 571     126.290  70.551  88.322  1.00  0.70           O  
ATOM   4046  CB  LEU A 571     125.763  71.000  85.350  1.00  0.70           C  
ATOM   4047  CG  LEU A 571     125.296  70.186  84.128  1.00  0.70           C  
ATOM   4048  CD1 LEU A 571     126.223  70.488  82.940  1.00  0.70           C  
ATOM   4049  CD2 LEU A 571     125.260  68.675  84.408  1.00  0.70           C  
ATOM   4050  N   THR A 572     125.645  72.696  88.150  1.00  0.73           N  
ATOM   4051  CA  THR A 572     126.524  73.203  89.185  1.00  0.73           C  
ATOM   4052  C   THR A 572     125.813  73.483  90.498  1.00  0.73           C  
ATOM   4053  O   THR A 572     126.494  73.876  91.447  1.00  0.73           O  
ATOM   4054  CB  THR A 572     127.223  74.479  88.722  1.00  0.73           C  
ATOM   4055  OG1 THR A 572     126.334  75.341  88.034  1.00  0.73           O  
ATOM   4056  CG2 THR A 572     128.345  74.137  87.735  1.00  0.73           C  
ATOM   4057  N   ASP A 573     124.478  73.232  90.570  1.00  0.72           N  
ATOM   4058  CA  ASP A 573     123.558  73.565  91.660  1.00  0.72           C  
ATOM   4059  C   ASP A 573     123.471  75.058  91.970  1.00  0.72           C  
ATOM   4060  O   ASP A 573     123.697  75.515  93.088  1.00  0.72           O  
ATOM   4061  CB  ASP A 573     123.746  72.706  92.946  1.00  0.72           C  
ATOM   4062  CG  ASP A 573     122.505  72.649  93.829  1.00  0.72           C  
ATOM   4063  OD1 ASP A 573     122.634  72.291  95.031  1.00  0.72           O  
ATOM   4064  OD2 ASP A 573     121.362  72.895  93.366  1.00  0.72           O  
ATOM   4065  N   ASN A 574     123.129  75.874  90.957  1.00  0.75           N  
ATOM   4066  CA  ASN A 574     122.903  77.289  91.185  1.00  0.75           C  
ATOM   4067  C   ASN A 574     121.417  77.648  91.173  1.00  0.75           C  
ATOM   4068  O   ASN A 574     121.027  78.746  91.558  1.00  0.75           O  
ATOM   4069  CB  ASN A 574     123.603  78.097  90.071  1.00  0.75           C  
ATOM   4070  CG  ASN A 574     125.118  77.926  90.123  1.00  0.75           C  
ATOM   4071  OD1 ASN A 574     125.741  77.722  91.167  1.00  0.75           O  
ATOM   4072  ND2 ASN A 574     125.755  78.074  88.940  1.00  0.75           N  
ATOM   4073  N   ILE A 575     120.518  76.741  90.749  1.00  0.75           N  
ATOM   4074  CA  ILE A 575     119.099  77.053  90.617  1.00  0.75           C  
ATOM   4075  C   ILE A 575     118.323  76.787  91.900  1.00  0.75           C  
ATOM   4076  O   ILE A 575     118.358  75.713  92.495  1.00  0.75           O  
ATOM   4077  CB  ILE A 575     118.432  76.404  89.404  1.00  0.75           C  
ATOM   4078  CG1 ILE A 575     116.904  76.684  89.373  1.00  0.75           C  
ATOM   4079  CG2 ILE A 575     118.766  74.899  89.337  1.00  0.75           C  
ATOM   4080  CD1 ILE A 575     116.274  76.510  87.992  1.00  0.75           C  
ATOM   4081  N   GLY A 576     117.581  77.811  92.377  1.00  0.78           N  
ATOM   4082  CA  GLY A 576     116.796  77.729  93.602  1.00  0.78           C  
ATOM   4083  C   GLY A 576     117.557  77.970  94.871  1.00  0.78           C  
ATOM   4084  O   GLY A 576     117.003  77.925  95.965  1.00  0.78           O  
ATOM   4085  N   HIS A 577     118.843  78.301  94.749  1.00  0.70           N  
ATOM   4086  CA  HIS A 577     119.636  78.810  95.840  1.00  0.70           C  
ATOM   4087  C   HIS A 577     119.825  80.273  95.599  1.00  0.70           C  
ATOM   4088  O   HIS A 577     120.133  80.683  94.482  1.00  0.70           O  
ATOM   4089  CB  HIS A 577     121.044  78.215  95.851  1.00  0.70           C  
ATOM   4090  CG  HIS A 577     121.019  76.754  96.055  1.00  0.70           C  
ATOM   4091  ND1 HIS A 577     120.886  76.240  97.330  1.00  0.70           N  
ATOM   4092  CD2 HIS A 577     121.308  75.775  95.171  1.00  0.70           C  
ATOM   4093  CE1 HIS A 577     121.122  74.951  97.194  1.00  0.70           C  
ATOM   4094  NE2 HIS A 577     121.384  74.622  95.911  1.00  0.70           N  
ATOM   4095  N   PHE A 578     119.669  81.115  96.638  1.00  0.68           N  
ATOM   4096  CA  PHE A 578     119.985  82.527  96.528  1.00  0.68           C  
ATOM   4097  C   PHE A 578     121.442  82.721  96.107  1.00  0.68           C  
ATOM   4098  O   PHE A 578     122.313  81.993  96.577  1.00  0.68           O  
ATOM   4099  CB  PHE A 578     119.653  83.312  97.838  1.00  0.68           C  
ATOM   4100  CG  PHE A 578     120.562  82.943  98.992  1.00  0.68           C  
ATOM   4101  CD1 PHE A 578     120.345  81.778  99.750  1.00  0.68           C  
ATOM   4102  CD2 PHE A 578     121.699  83.726  99.269  1.00  0.68           C  
ATOM   4103  CE1 PHE A 578     121.263  81.382 100.731  1.00  0.68           C  
ATOM   4104  CE2 PHE A 578     122.619  83.334 100.249  1.00  0.68           C  
ATOM   4105  CZ  PHE A 578     122.403  82.157 100.976  1.00  0.68           C  
ATOM   4106  N   SER A 579     121.699  83.662  95.176  1.00  0.74           N  
ATOM   4107  CA  SER A 579     123.027  84.021  94.674  1.00  0.74           C  
ATOM   4108  C   SER A 579     123.467  83.268  93.431  1.00  0.74           C  
ATOM   4109  O   SER A 579     124.513  83.568  92.852  1.00  0.74           O  
ATOM   4110  CB  SER A 579     124.175  84.033  95.730  1.00  0.74           C  
ATOM   4111  OG  SER A 579     124.786  82.771  95.965  1.00  0.74           O  
ATOM   4112  N   GLY A 580     122.650  82.306  92.955  1.00  0.79           N  
ATOM   4113  CA  GLY A 580     122.885  81.600  91.703  1.00  0.79           C  
ATOM   4114  C   GLY A 580     121.695  81.675  90.788  1.00  0.79           C  
ATOM   4115  O   GLY A 580     120.725  82.339  91.127  1.00  0.79           O  
ATOM   4116  N   ASN A 581     121.757  81.001  89.608  1.00  0.76           N  
ATOM   4117  CA  ASN A 581     120.674  80.708  88.658  1.00  0.76           C  
ATOM   4118  C   ASN A 581     120.870  81.408  87.303  1.00  0.76           C  
ATOM   4119  O   ASN A 581     121.787  82.196  87.081  1.00  0.76           O  
ATOM   4120  CB  ASN A 581     119.216  80.910  89.217  1.00  0.76           C  
ATOM   4121  CG  ASN A 581     118.113  80.172  88.462  1.00  0.76           C  
ATOM   4122  OD1 ASN A 581     118.372  79.265  87.671  1.00  0.76           O  
ATOM   4123  ND2 ASN A 581     116.845  80.569  88.699  1.00  0.76           N  
ATOM   4124  N   VAL A 582     119.988  81.085  86.340  1.00  0.76           N  
ATOM   4125  CA  VAL A 582     119.619  81.909  85.204  1.00  0.76           C  
ATOM   4126  C   VAL A 582     118.939  83.196  85.671  1.00  0.76           C  
ATOM   4127  O   VAL A 582     118.181  83.197  86.641  1.00  0.76           O  
ATOM   4128  CB  VAL A 582     118.663  81.151  84.275  1.00  0.76           C  
ATOM   4129  CG1 VAL A 582     118.301  81.970  83.018  1.00  0.76           C  
ATOM   4130  CG2 VAL A 582     119.307  79.815  83.856  1.00  0.76           C  
ATOM   4131  N   GLY A 583     119.209  84.323  84.986  1.00  0.70           N  
ATOM   4132  CA  GLY A 583     118.406  85.532  85.073  1.00  0.70           C  
ATOM   4133  C   GLY A 583     118.045  86.010  83.701  1.00  0.70           C  
ATOM   4134  O   GLY A 583     118.882  86.563  82.990  1.00  0.70           O  
ATOM   4135  N   SER A 584     116.785  85.805  83.301  1.00  0.73           N  
ATOM   4136  CA  SER A 584     116.238  86.204  82.017  1.00  0.73           C  
ATOM   4137  C   SER A 584     115.672  87.607  82.089  1.00  0.73           C  
ATOM   4138  O   SER A 584     114.642  87.860  82.714  1.00  0.73           O  
ATOM   4139  CB  SER A 584     115.098  85.245  81.579  1.00  0.73           C  
ATOM   4140  OG  SER A 584     114.689  85.486  80.229  1.00  0.73           O  
ATOM   4141  N   TYR A 585     116.333  88.590  81.449  1.00  0.75           N  
ATOM   4142  CA  TYR A 585     115.881  89.967  81.515  1.00  0.75           C  
ATOM   4143  C   TYR A 585     115.624  90.540  80.138  1.00  0.75           C  
ATOM   4144  O   TYR A 585     116.514  90.728  79.311  1.00  0.75           O  
ATOM   4145  CB  TYR A 585     116.865  90.870  82.306  1.00  0.75           C  
ATOM   4146  CG  TYR A 585     117.025  90.340  83.707  1.00  0.75           C  
ATOM   4147  CD1 TYR A 585     115.911  90.184  84.553  1.00  0.75           C  
ATOM   4148  CD2 TYR A 585     118.278  89.870  84.138  1.00  0.75           C  
ATOM   4149  CE1 TYR A 585     116.035  89.502  85.769  1.00  0.75           C  
ATOM   4150  CE2 TYR A 585     118.405  89.195  85.363  1.00  0.75           C  
ATOM   4151  CZ  TYR A 585     117.271  88.985  86.157  1.00  0.75           C  
ATOM   4152  OH  TYR A 585     117.314  88.195  87.316  1.00  0.75           O  
ATOM   4153  N   ALA A 586     114.352  90.869  79.875  1.00  0.71           N  
ATOM   4154  CA  ALA A 586     113.931  91.476  78.638  1.00  0.71           C  
ATOM   4155  C   ALA A 586     112.953  92.595  78.982  1.00  0.71           C  
ATOM   4156  O   ALA A 586     113.267  93.442  79.820  1.00  0.71           O  
ATOM   4157  CB  ALA A 586     113.357  90.380  77.731  1.00  0.71           C  
ATOM   4158  N   GLY A 587     111.760  92.669  78.352  1.00  0.73           N  
ATOM   4159  CA  GLY A 587     110.662  93.515  78.821  1.00  0.73           C  
ATOM   4160  C   GLY A 587     110.107  93.253  80.214  1.00  0.73           C  
ATOM   4161  O   GLY A 587     110.468  92.306  80.908  1.00  0.73           O  
ATOM   4162  N   ASN A 588     109.166  94.115  80.654  1.00  0.67           N  
ATOM   4163  CA  ASN A 588     108.532  94.044  81.959  1.00  0.67           C  
ATOM   4164  C   ASN A 588     107.347  93.098  81.926  1.00  0.67           C  
ATOM   4165  O   ASN A 588     106.203  93.498  81.713  1.00  0.67           O  
ATOM   4166  CB  ASN A 588     108.093  95.456  82.447  1.00  0.67           C  
ATOM   4167  CG  ASN A 588     107.901  95.443  83.961  1.00  0.67           C  
ATOM   4168  OD1 ASN A 588     108.306  94.493  84.632  1.00  0.67           O  
ATOM   4169  ND2 ASN A 588     107.304  96.513  84.528  1.00  0.67           N  
ATOM   4170  N   TYR A 589     107.610  91.798  82.126  1.00  0.65           N  
ATOM   4171  CA  TYR A 589     106.625  90.789  81.834  1.00  0.65           C  
ATOM   4172  C   TYR A 589     106.711  89.621  82.766  1.00  0.65           C  
ATOM   4173  O   TYR A 589     107.776  89.175  83.167  1.00  0.65           O  
ATOM   4174  CB  TYR A 589     106.832  90.194  80.427  1.00  0.65           C  
ATOM   4175  CG  TYR A 589     106.529  91.209  79.377  1.00  0.65           C  
ATOM   4176  CD1 TYR A 589     105.234  91.732  79.247  1.00  0.65           C  
ATOM   4177  CD2 TYR A 589     107.528  91.626  78.485  1.00  0.65           C  
ATOM   4178  CE1 TYR A 589     104.956  92.652  78.235  1.00  0.65           C  
ATOM   4179  CE2 TYR A 589     107.220  92.469  77.414  1.00  0.65           C  
ATOM   4180  CZ  TYR A 589     105.934  92.995  77.314  1.00  0.65           C  
ATOM   4181  OH  TYR A 589     105.583  93.821  76.247  1.00  0.65           O  
ATOM   4182  N   ARG A 590     105.531  89.066  83.081  1.00  0.33           N  
ATOM   4183  CA  ARG A 590     105.390  87.788  83.734  1.00  0.33           C  
ATOM   4184  C   ARG A 590     104.169  87.114  83.100  1.00  0.33           C  
ATOM   4185  O   ARG A 590     103.496  86.305  83.744  1.00  0.33           O  
ATOM   4186  CB  ARG A 590     105.203  87.918  85.282  1.00  0.33           C  
ATOM   4187  CG  ARG A 590     106.324  88.654  86.062  1.00  0.33           C  
ATOM   4188  CD  ARG A 590     107.710  87.979  86.061  1.00  0.33           C  
ATOM   4189  NE  ARG A 590     107.608  86.620  86.680  1.00  0.33           N  
ATOM   4190  CZ  ARG A 590     107.610  86.377  87.993  1.00  0.33           C  
ATOM   4191  NH1 ARG A 590     107.535  85.113  88.397  1.00  0.33           N  
ATOM   4192  NH2 ARG A 590     107.713  87.350  88.890  1.00  0.33           N  
ATOM   4193  N   GLY A 591     103.865  87.454  81.820  1.00  0.27           N  
ATOM   4194  CA  GLY A 591     102.743  86.953  81.019  1.00  0.27           C  
ATOM   4195  C   GLY A 591     103.170  86.827  79.575  1.00  0.27           C  
ATOM   4196  O   GLY A 591     103.606  87.813  78.986  1.00  0.27           O  
ATOM   4197  N   SER A 592     103.073  85.621  78.962  1.00  0.23           N  
ATOM   4198  CA  SER A 592     103.514  85.343  77.588  1.00  0.23           C  
ATOM   4199  C   SER A 592     102.459  84.910  76.602  1.00  0.23           C  
ATOM   4200  O   SER A 592     102.442  83.774  76.141  1.00  0.23           O  
ATOM   4201  CB  SER A 592     104.623  84.281  77.444  1.00  0.23           C  
ATOM   4202  OG  SER A 592     105.260  84.433  76.179  1.00  0.23           O  
ATOM   4203  N   LEU A 593     101.591  85.845  76.252  1.00  0.26           N  
ATOM   4204  CA  LEU A 593     100.588  85.858  75.223  1.00  0.26           C  
ATOM   4205  C   LEU A 593     100.988  85.260  73.845  1.00  0.26           C  
ATOM   4206  O   LEU A 593     102.154  84.945  73.598  1.00  0.26           O  
ATOM   4207  CB  LEU A 593     100.169  87.345  75.123  1.00  0.26           C  
ATOM   4208  CG  LEU A 593      99.729  88.062  76.441  1.00  0.26           C  
ATOM   4209  CD1 LEU A 593     100.752  88.314  77.562  1.00  0.26           C  
ATOM   4210  CD2 LEU A 593      99.034  89.405  76.170  1.00  0.26           C  
ATOM   4211  N   PHE A 594     100.027  85.045  72.904  1.00  0.19           N  
ATOM   4212  CA  PHE A 594     100.371  84.517  71.580  1.00  0.19           C  
ATOM   4213  C   PHE A 594      99.405  84.912  70.441  1.00  0.19           C  
ATOM   4214  O   PHE A 594      98.196  85.048  70.632  1.00  0.19           O  
ATOM   4215  CB  PHE A 594     100.464  82.961  71.676  1.00  0.19           C  
ATOM   4216  CG  PHE A 594     100.918  82.271  70.409  1.00  0.19           C  
ATOM   4217  CD1 PHE A 594     101.936  82.810  69.603  1.00  0.19           C  
ATOM   4218  CD2 PHE A 594     100.316  81.066  70.013  1.00  0.19           C  
ATOM   4219  CE1 PHE A 594     102.259  82.230  68.373  1.00  0.19           C  
ATOM   4220  CE2 PHE A 594     100.675  80.449  68.809  1.00  0.19           C  
ATOM   4221  CZ  PHE A 594     101.607  81.064  67.961  1.00  0.19           C  
ATOM   4222  N   GLN A 595      99.929  85.065  69.194  1.00  0.19           N  
ATOM   4223  CA  GLN A 595      99.184  85.443  68.009  1.00  0.19           C  
ATOM   4224  C   GLN A 595      98.753  84.348  67.034  1.00  0.19           C  
ATOM   4225  O   GLN A 595      98.043  84.643  66.075  1.00  0.19           O  
ATOM   4226  CB  GLN A 595     100.007  86.498  67.210  1.00  0.19           C  
ATOM   4227  CG  GLN A 595     101.152  86.026  66.270  1.00  0.19           C  
ATOM   4228  CD  GLN A 595     102.412  85.500  66.963  1.00  0.19           C  
ATOM   4229  OE1 GLN A 595     102.567  85.494  68.178  1.00  0.19           O  
ATOM   4230  NE2 GLN A 595     103.381  85.021  66.150  1.00  0.19           N  
ATOM   4231  N   ALA A 596      99.159  83.078  67.233  1.00  0.21           N  
ATOM   4232  CA  ALA A 596      98.756  81.922  66.430  1.00  0.21           C  
ATOM   4233  C   ALA A 596      99.268  81.826  64.986  1.00  0.21           C  
ATOM   4234  O   ALA A 596      99.037  80.833  64.306  1.00  0.21           O  
ATOM   4235  CB  ALA A 596      97.245  81.657  66.554  1.00  0.21           C  
ATOM   4236  N   MET A 597     100.021  82.821  64.473  1.00  0.18           N  
ATOM   4237  CA  MET A 597     100.408  82.819  63.072  1.00  0.18           C  
ATOM   4238  C   MET A 597     101.600  83.736  62.818  1.00  0.18           C  
ATOM   4239  O   MET A 597     102.112  84.416  63.705  1.00  0.18           O  
ATOM   4240  CB  MET A 597      99.206  83.252  62.188  1.00  0.18           C  
ATOM   4241  CG  MET A 597      99.114  82.666  60.763  1.00  0.18           C  
ATOM   4242  SD  MET A 597      98.878  80.867  60.692  1.00  0.18           S  
ATOM   4243  CE  MET A 597      97.178  80.860  61.340  1.00  0.18           C  
ATOM   4244  N   GLY A 598     102.092  83.760  61.572  1.00  0.17           N  
ATOM   4245  CA  GLY A 598     103.034  84.735  61.054  1.00  0.17           C  
ATOM   4246  C   GLY A 598     102.660  84.915  59.609  1.00  0.17           C  
ATOM   4247  O   GLY A 598     101.660  84.365  59.164  1.00  0.17           O  
ATOM   4248  N   GLN A 599     103.454  85.655  58.812  1.00  0.14           N  
ATOM   4249  CA  GLN A 599     103.286  85.665  57.360  1.00  0.14           C  
ATOM   4250  C   GLN A 599     103.611  84.291  56.774  1.00  0.14           C  
ATOM   4251  O   GLN A 599     104.514  83.601  57.235  1.00  0.14           O  
ATOM   4252  CB  GLN A 599     104.093  86.815  56.691  1.00  0.14           C  
ATOM   4253  CG  GLN A 599     104.183  86.828  55.134  1.00  0.14           C  
ATOM   4254  CD  GLN A 599     102.835  86.964  54.410  1.00  0.14           C  
ATOM   4255  OE1 GLN A 599     101.996  86.060  54.460  1.00  0.14           O  
ATOM   4256  NE2 GLN A 599     102.615  88.067  53.669  1.00  0.14           N  
ATOM   4257  N   TRP A 600     102.834  83.859  55.771  1.00  0.28           N  
ATOM   4258  CA  TRP A 600     102.802  82.492  55.309  1.00  0.28           C  
ATOM   4259  C   TRP A 600     102.651  82.380  53.793  1.00  0.28           C  
ATOM   4260  O   TRP A 600     103.007  81.356  53.219  1.00  0.28           O  
ATOM   4261  CB  TRP A 600     101.642  81.734  56.018  1.00  0.28           C  
ATOM   4262  CG  TRP A 600     100.236  82.195  55.649  1.00  0.28           C  
ATOM   4263  CD1 TRP A 600      99.476  83.200  56.182  1.00  0.28           C  
ATOM   4264  CD2 TRP A 600      99.488  81.661  54.541  1.00  0.28           C  
ATOM   4265  NE1 TRP A 600      98.296  83.330  55.475  1.00  0.28           N  
ATOM   4266  CE2 TRP A 600      98.287  82.395  54.462  1.00  0.28           C  
ATOM   4267  CE3 TRP A 600      99.774  80.646  53.628  1.00  0.28           C  
ATOM   4268  CZ2 TRP A 600      97.351  82.123  53.471  1.00  0.28           C  
ATOM   4269  CZ3 TRP A 600      98.834  80.378  52.624  1.00  0.28           C  
ATOM   4270  CH2 TRP A 600      97.636  81.104  52.547  1.00  0.28           C  
ATOM   4271  N   ILE A 601     102.163  83.427  53.071  1.00  0.25           N  
ATOM   4272  CA  ILE A 601     101.998  83.338  51.612  1.00  0.25           C  
ATOM   4273  C   ILE A 601     103.329  83.439  50.892  1.00  0.25           C  
ATOM   4274  O   ILE A 601     103.469  83.090  49.723  1.00  0.25           O  
ATOM   4275  CB  ILE A 601     101.038  84.370  51.004  1.00  0.25           C  
ATOM   4276  CG1 ILE A 601     101.476  85.841  51.197  1.00  0.25           C  
ATOM   4277  CG2 ILE A 601      99.638  84.122  51.598  1.00  0.25           C  
ATOM   4278  CD1 ILE A 601     100.736  86.838  50.296  1.00  0.25           C  
ATOM   4279  N   ALA A 602     104.341  83.905  51.629  1.00  0.32           N  
ATOM   4280  CA  ALA A 602     105.696  84.056  51.203  1.00  0.32           C  
ATOM   4281  C   ALA A 602     106.517  83.642  52.409  1.00  0.32           C  
ATOM   4282  O   ALA A 602     106.938  84.458  53.220  1.00  0.32           O  
ATOM   4283  CB  ALA A 602     105.931  85.516  50.784  1.00  0.32           C  
ATOM   4284  N   GLU A 603     106.668  82.316  52.594  1.00  0.48           N  
ATOM   4285  CA  GLU A 603     107.507  81.731  53.617  1.00  0.48           C  
ATOM   4286  C   GLU A 603     108.578  80.910  52.934  1.00  0.48           C  
ATOM   4287  O   GLU A 603     108.311  80.229  51.944  1.00  0.48           O  
ATOM   4288  CB  GLU A 603     106.732  80.890  54.667  1.00  0.48           C  
ATOM   4289  CG  GLU A 603     107.593  80.367  55.854  1.00  0.48           C  
ATOM   4290  CD  GLU A 603     108.345  81.489  56.547  1.00  0.48           C  
ATOM   4291  OE1 GLU A 603     109.393  81.935  56.006  1.00  0.48           O  
ATOM   4292  OE2 GLU A 603     107.876  82.001  57.592  1.00  0.48           O  
ATOM   4293  N   ASN A 604     109.830  81.012  53.422  1.00  0.56           N  
ATOM   4294  CA  ASN A 604     110.995  80.619  52.652  1.00  0.56           C  
ATOM   4295  C   ASN A 604     111.787  79.497  53.313  1.00  0.56           C  
ATOM   4296  O   ASN A 604     112.166  78.599  52.564  1.00  0.56           O  
ATOM   4297  CB  ASN A 604     111.969  81.799  52.358  1.00  0.56           C  
ATOM   4298  CG  ASN A 604     111.303  83.028  51.747  1.00  0.56           C  
ATOM   4299  OD1 ASN A 604     110.148  83.048  51.332  1.00  0.56           O  
ATOM   4300  ND2 ASN A 604     112.086  84.129  51.686  1.00  0.56           N  
ATOM   4301  N   PRO A 605     112.076  79.399  54.620  1.00  0.53           N  
ATOM   4302  CA  PRO A 605     112.619  78.171  55.186  1.00  0.53           C  
ATOM   4303  C   PRO A 605     111.512  77.161  55.449  1.00  0.53           C  
ATOM   4304  O   PRO A 605     110.439  77.537  55.918  1.00  0.53           O  
ATOM   4305  CB  PRO A 605     113.264  78.628  56.516  1.00  0.53           C  
ATOM   4306  CG  PRO A 605     113.371  80.153  56.411  1.00  0.53           C  
ATOM   4307  CD  PRO A 605     112.121  80.481  55.605  1.00  0.53           C  
ATOM   4308  N   PHE A 606     111.750  75.871  55.183  1.00  0.40           N  
ATOM   4309  CA  PHE A 606     110.749  74.830  55.331  1.00  0.40           C  
ATOM   4310  C   PHE A 606     110.990  73.995  56.582  1.00  0.40           C  
ATOM   4311  O   PHE A 606     112.102  73.867  57.095  1.00  0.40           O  
ATOM   4312  CB  PHE A 606     110.746  73.896  54.089  1.00  0.40           C  
ATOM   4313  CG  PHE A 606     110.344  74.677  52.866  1.00  0.40           C  
ATOM   4314  CD1 PHE A 606     108.987  74.856  52.549  1.00  0.40           C  
ATOM   4315  CD2 PHE A 606     111.316  75.278  52.047  1.00  0.40           C  
ATOM   4316  CE1 PHE A 606     108.608  75.623  51.437  1.00  0.40           C  
ATOM   4317  CE2 PHE A 606     110.942  76.050  50.941  1.00  0.40           C  
ATOM   4318  CZ  PHE A 606     109.588  76.218  50.632  1.00  0.40           C  
ATOM   4319  N   ASP A 607     109.932  73.345  57.109  1.00  0.48           N  
ATOM   4320  CA  ASP A 607     109.942  72.509  58.301  1.00  0.48           C  
ATOM   4321  C   ASP A 607     110.903  71.335  58.155  1.00  0.48           C  
ATOM   4322  O   ASP A 607     111.661  70.963  59.043  1.00  0.48           O  
ATOM   4323  CB  ASP A 607     108.512  71.961  58.572  1.00  0.48           C  
ATOM   4324  CG  ASP A 607     107.470  73.026  58.279  1.00  0.48           C  
ATOM   4325  OD1 ASP A 607     106.937  73.628  59.238  1.00  0.48           O  
ATOM   4326  OD2 ASP A 607     107.231  73.249  57.060  1.00  0.48           O  
ATOM   4327  N   GLN A 608     110.923  70.768  56.938  1.00  0.29           N  
ATOM   4328  CA  GLN A 608     111.799  69.695  56.510  1.00  0.29           C  
ATOM   4329  C   GLN A 608     113.286  70.057  56.592  1.00  0.29           C  
ATOM   4330  O   GLN A 608     114.112  69.231  56.971  1.00  0.29           O  
ATOM   4331  CB  GLN A 608     111.395  69.263  55.075  1.00  0.29           C  
ATOM   4332  CG  GLN A 608     109.942  68.719  55.018  1.00  0.29           C  
ATOM   4333  CD  GLN A 608     109.406  68.575  53.591  1.00  0.29           C  
ATOM   4334  OE1 GLN A 608     109.949  67.860  52.744  1.00  0.29           O  
ATOM   4335  NE2 GLN A 608     108.266  69.250  53.312  1.00  0.29           N  
ATOM   4336  N   GLU A 609     113.655  71.313  56.260  1.00  0.44           N  
ATOM   4337  CA  GLU A 609     114.981  71.871  56.484  1.00  0.44           C  
ATOM   4338  C   GLU A 609     115.263  72.159  57.950  1.00  0.44           C  
ATOM   4339  O   GLU A 609     116.359  71.945  58.457  1.00  0.44           O  
ATOM   4340  CB  GLU A 609     115.147  73.202  55.730  1.00  0.44           C  
ATOM   4341  CG  GLU A 609     114.907  73.093  54.211  1.00  0.44           C  
ATOM   4342  CD  GLU A 609     114.958  74.482  53.594  1.00  0.44           C  
ATOM   4343  OE1 GLU A 609     114.163  75.336  54.062  1.00  0.44           O  
ATOM   4344  OE2 GLU A 609     115.774  74.695  52.666  1.00  0.44           O  
ATOM   4345  N   ALA A 610     114.256  72.650  58.698  1.00  0.23           N  
ATOM   4346  CA  ALA A 610     114.362  72.909  60.121  1.00  0.23           C  
ATOM   4347  C   ALA A 610     114.711  71.660  60.929  1.00  0.23           C  
ATOM   4348  O   ALA A 610     115.452  71.715  61.907  1.00  0.23           O  
ATOM   4349  CB  ALA A 610     113.057  73.546  60.643  1.00  0.23           C  
ATOM   4350  N   ASP A 611     114.220  70.488  60.502  1.00  0.22           N  
ATOM   4351  CA  ASP A 611     114.371  69.235  61.208  1.00  0.22           C  
ATOM   4352  C   ASP A 611     115.487  68.367  60.583  1.00  0.22           C  
ATOM   4353  O   ASP A 611     115.593  67.164  60.818  1.00  0.22           O  
ATOM   4354  CB  ASP A 611     112.976  68.554  61.236  1.00  0.22           C  
ATOM   4355  CG  ASP A 611     111.950  69.375  62.015  1.00  0.22           C  
ATOM   4356  OD1 ASP A 611     112.322  70.410  62.636  1.00  0.22           O  
ATOM   4357  OD2 ASP A 611     110.771  68.948  62.056  1.00  0.22           O  
ATOM   4358  N   LEU A 612     116.408  68.996  59.808  1.00  0.24           N  
ATOM   4359  CA  LEU A 612     117.501  68.390  59.041  1.00  0.24           C  
ATOM   4360  C   LEU A 612     118.435  67.433  59.784  1.00  0.24           C  
ATOM   4361  O   LEU A 612     118.996  66.511  59.197  1.00  0.24           O  
ATOM   4362  CB  LEU A 612     118.364  69.520  58.415  1.00  0.24           C  
ATOM   4363  CG  LEU A 612     119.521  69.101  57.480  1.00  0.24           C  
ATOM   4364  CD1 LEU A 612     119.009  68.393  56.217  1.00  0.24           C  
ATOM   4365  CD2 LEU A 612     120.340  70.340  57.090  1.00  0.24           C  
ATOM   4366  N   THR A 613     118.638  67.597  61.106  1.00  0.26           N  
ATOM   4367  CA  THR A 613     119.561  66.752  61.864  1.00  0.26           C  
ATOM   4368  C   THR A 613     118.890  65.514  62.432  1.00  0.26           C  
ATOM   4369  O   THR A 613     119.555  64.669  63.034  1.00  0.26           O  
ATOM   4370  CB  THR A 613     120.241  67.487  63.019  1.00  0.26           C  
ATOM   4371  OG1 THR A 613     119.301  68.188  63.824  1.00  0.26           O  
ATOM   4372  CG2 THR A 613     121.213  68.526  62.443  1.00  0.26           C  
ATOM   4373  N   LYS A 614     117.567  65.343  62.213  1.00  0.31           N  
ATOM   4374  CA  LYS A 614     116.831  64.135  62.563  1.00  0.31           C  
ATOM   4375  C   LYS A 614     115.703  63.835  61.561  1.00  0.31           C  
ATOM   4376  O   LYS A 614     114.590  63.580  62.015  1.00  0.31           O  
ATOM   4377  CB  LYS A 614     116.184  64.233  63.980  1.00  0.31           C  
ATOM   4378  CG  LYS A 614     117.134  64.335  65.180  1.00  0.31           C  
ATOM   4379  CD  LYS A 614     117.997  63.090  65.413  1.00  0.31           C  
ATOM   4380  CE  LYS A 614     118.990  63.320  66.550  1.00  0.31           C  
ATOM   4381  NZ  LYS A 614     119.863  62.140  66.694  1.00  0.31           N  
ATOM   4382  N   PRO A 615     115.858  63.801  60.229  1.00  0.22           N  
ATOM   4383  CA  PRO A 615     114.737  63.736  59.279  1.00  0.22           C  
ATOM   4384  C   PRO A 615     114.095  62.346  59.162  1.00  0.22           C  
ATOM   4385  O   PRO A 615     113.659  61.951  58.079  1.00  0.22           O  
ATOM   4386  CB  PRO A 615     115.439  64.148  57.971  1.00  0.22           C  
ATOM   4387  CG  PRO A 615     116.820  63.495  58.072  1.00  0.22           C  
ATOM   4388  CD  PRO A 615     117.152  63.666  59.555  1.00  0.22           C  
ATOM   4389  N   ALA A 616     113.980  61.589  60.269  1.00  0.25           N  
ATOM   4390  CA  ALA A 616     113.374  60.280  60.347  1.00  0.25           C  
ATOM   4391  C   ALA A 616     111.864  60.343  60.123  1.00  0.25           C  
ATOM   4392  O   ALA A 616     111.095  60.749  60.988  1.00  0.25           O  
ATOM   4393  CB  ALA A 616     113.735  59.626  61.699  1.00  0.25           C  
ATOM   4394  N   ARG A 617     111.422  59.956  58.906  1.00  0.17           N  
ATOM   4395  CA  ARG A 617     110.072  60.196  58.422  1.00  0.17           C  
ATOM   4396  C   ARG A 617     109.737  61.674  58.254  1.00  0.17           C  
ATOM   4397  O   ARG A 617     108.667  62.166  58.611  1.00  0.17           O  
ATOM   4398  CB  ARG A 617     108.968  59.363  59.126  1.00  0.17           C  
ATOM   4399  CG  ARG A 617     109.082  57.861  58.799  1.00  0.17           C  
ATOM   4400  CD  ARG A 617     107.865  57.044  59.234  1.00  0.17           C  
ATOM   4401  NE  ARG A 617     108.062  55.682  58.642  1.00  0.17           N  
ATOM   4402  CZ  ARG A 617     107.082  54.784  58.476  1.00  0.17           C  
ATOM   4403  NH1 ARG A 617     107.331  53.657  57.812  1.00  0.17           N  
ATOM   4404  NH2 ARG A 617     105.864  54.998  58.957  1.00  0.17           N  
ATOM   4405  N   VAL A 618     110.669  62.404  57.602  1.00  0.31           N  
ATOM   4406  CA  VAL A 618     110.401  63.553  56.747  1.00  0.31           C  
ATOM   4407  C   VAL A 618     109.119  63.437  55.897  1.00  0.31           C  
ATOM   4408  O   VAL A 618     108.717  62.344  55.507  1.00  0.31           O  
ATOM   4409  CB  VAL A 618     111.635  63.854  55.888  1.00  0.31           C  
ATOM   4410  CG1 VAL A 618     111.865  62.743  54.842  1.00  0.31           C  
ATOM   4411  CG2 VAL A 618     111.576  65.251  55.236  1.00  0.31           C  
ATOM   4412  N   LYS A 619     108.449  64.585  55.630  1.00  0.25           N  
ATOM   4413  CA  LYS A 619     107.156  64.738  54.956  1.00  0.25           C  
ATOM   4414  C   LYS A 619     106.004  64.680  55.952  1.00  0.25           C  
ATOM   4415  O   LYS A 619     104.837  64.592  55.585  1.00  0.25           O  
ATOM   4416  CB  LYS A 619     106.863  63.808  53.731  1.00  0.25           C  
ATOM   4417  CG  LYS A 619     107.968  63.710  52.658  1.00  0.25           C  
ATOM   4418  CD  LYS A 619     108.333  65.043  51.991  1.00  0.25           C  
ATOM   4419  CE  LYS A 619     109.547  64.920  51.064  1.00  0.25           C  
ATOM   4420  NZ  LYS A 619     109.943  66.256  50.574  1.00  0.25           N  
ATOM   4421  N   ARG A 620     106.318  64.803  57.258  1.00  0.20           N  
ATOM   4422  CA  ARG A 620     105.348  64.985  58.319  1.00  0.20           C  
ATOM   4423  C   ARG A 620     104.532  66.272  58.191  1.00  0.20           C  
ATOM   4424  O   ARG A 620     105.079  67.369  58.100  1.00  0.20           O  
ATOM   4425  CB  ARG A 620     106.085  64.979  59.689  1.00  0.20           C  
ATOM   4426  CG  ARG A 620     105.178  65.200  60.920  1.00  0.20           C  
ATOM   4427  CD  ARG A 620     105.930  65.217  62.257  1.00  0.20           C  
ATOM   4428  NE  ARG A 620     104.897  65.464  63.317  1.00  0.20           N  
ATOM   4429  CZ  ARG A 620     104.646  66.640  63.902  1.00  0.20           C  
ATOM   4430  NH1 ARG A 620     103.601  66.757  64.718  1.00  0.20           N  
ATOM   4431  NH2 ARG A 620     105.388  67.731  63.757  1.00  0.20           N  
ATOM   4432  N   TYR A 621     103.191  66.157  58.244  1.00  0.20           N  
ATOM   4433  CA  TYR A 621     102.291  67.284  58.404  1.00  0.20           C  
ATOM   4434  C   TYR A 621     101.901  67.393  59.868  1.00  0.20           C  
ATOM   4435  O   TYR A 621     102.048  66.450  60.647  1.00  0.20           O  
ATOM   4436  CB  TYR A 621     100.991  67.127  57.573  1.00  0.20           C  
ATOM   4437  CG  TYR A 621     101.285  67.214  56.105  1.00  0.20           C  
ATOM   4438  CD1 TYR A 621     101.377  68.467  55.475  1.00  0.20           C  
ATOM   4439  CD2 TYR A 621     101.450  66.051  55.335  1.00  0.20           C  
ATOM   4440  CE1 TYR A 621     101.622  68.555  54.097  1.00  0.20           C  
ATOM   4441  CE2 TYR A 621     101.697  66.137  53.957  1.00  0.20           C  
ATOM   4442  CZ  TYR A 621     101.778  67.390  53.340  1.00  0.20           C  
ATOM   4443  OH  TYR A 621     102.009  67.478  51.954  1.00  0.20           O  
ATOM   4444  N   PHE A 622     101.382  68.558  60.285  1.00  0.20           N  
ATOM   4445  CA  PHE A 622     101.014  68.796  61.661  1.00  0.20           C  
ATOM   4446  C   PHE A 622      99.941  69.866  61.697  1.00  0.20           C  
ATOM   4447  O   PHE A 622      99.639  70.507  60.692  1.00  0.20           O  
ATOM   4448  CB  PHE A 622     102.235  69.170  62.556  1.00  0.20           C  
ATOM   4449  CG  PHE A 622     102.983  70.380  62.064  1.00  0.20           C  
ATOM   4450  CD1 PHE A 622     104.003  70.254  61.105  1.00  0.20           C  
ATOM   4451  CD2 PHE A 622     102.663  71.655  62.559  1.00  0.20           C  
ATOM   4452  CE1 PHE A 622     104.677  71.387  60.635  1.00  0.20           C  
ATOM   4453  CE2 PHE A 622     103.320  72.790  62.071  1.00  0.20           C  
ATOM   4454  CZ  PHE A 622     104.326  72.655  61.109  1.00  0.20           C  
ATOM   4455  N   LYS A 623      99.314  70.053  62.868  1.00  0.27           N  
ATOM   4456  CA  LYS A 623      98.353  71.097  63.126  1.00  0.27           C  
ATOM   4457  C   LYS A 623      98.559  71.425  64.587  1.00  0.27           C  
ATOM   4458  O   LYS A 623      98.857  70.522  65.364  1.00  0.27           O  
ATOM   4459  CB  LYS A 623      96.878  70.635  62.922  1.00  0.27           C  
ATOM   4460  CG  LYS A 623      96.521  70.312  61.461  1.00  0.27           C  
ATOM   4461  CD  LYS A 623      95.055  69.887  61.273  1.00  0.27           C  
ATOM   4462  CE  LYS A 623      94.720  69.566  59.811  1.00  0.27           C  
ATOM   4463  NZ  LYS A 623      93.298  69.175  59.675  1.00  0.27           N  
ATOM   4464  N   SER A 624      98.428  72.704  64.995  1.00  0.42           N  
ATOM   4465  CA  SER A 624      98.289  73.058  66.408  1.00  0.42           C  
ATOM   4466  C   SER A 624      96.802  73.294  66.618  1.00  0.42           C  
ATOM   4467  O   SER A 624      96.037  72.341  66.530  1.00  0.42           O  
ATOM   4468  CB  SER A 624      99.180  74.260  66.825  1.00  0.42           C  
ATOM   4469  OG  SER A 624      99.189  74.444  68.243  1.00  0.42           O  
ATOM   4470  N   GLU A 625      96.350  74.555  66.818  1.00  0.33           N  
ATOM   4471  CA  GLU A 625      94.983  75.066  66.702  1.00  0.33           C  
ATOM   4472  C   GLU A 625      93.819  74.076  66.736  1.00  0.33           C  
ATOM   4473  O   GLU A 625      93.203  73.750  65.722  1.00  0.33           O  
ATOM   4474  CB  GLU A 625      94.814  76.046  65.505  1.00  0.33           C  
ATOM   4475  CG  GLU A 625      95.941  77.104  65.372  1.00  0.33           C  
ATOM   4476  CD  GLU A 625      96.355  77.689  66.717  1.00  0.33           C  
ATOM   4477  OE1 GLU A 625      95.599  78.518  67.280  1.00  0.33           O  
ATOM   4478  OE2 GLU A 625      97.432  77.257  67.211  1.00  0.33           O  
ATOM   4479  N   SER A 626      93.472  73.567  67.936  1.00  0.23           N  
ATOM   4480  CA  SER A 626      92.379  72.614  68.111  1.00  0.23           C  
ATOM   4481  C   SER A 626      91.026  73.153  67.656  1.00  0.23           C  
ATOM   4482  O   SER A 626      90.605  74.230  68.061  1.00  0.23           O  
ATOM   4483  CB  SER A 626      92.283  72.143  69.587  1.00  0.23           C  
ATOM   4484  OG  SER A 626      91.241  71.183  69.803  1.00  0.23           O  
ATOM   4485  N   ALA A 627      90.293  72.401  66.805  1.00  0.27           N  
ATOM   4486  CA  ALA A 627      89.102  72.853  66.095  1.00  0.27           C  
ATOM   4487  C   ALA A 627      87.936  73.301  66.970  1.00  0.27           C  
ATOM   4488  O   ALA A 627      87.169  74.185  66.609  1.00  0.27           O  
ATOM   4489  CB  ALA A 627      88.629  71.753  65.126  1.00  0.27           C  
ATOM   4490  N   HIS A 628      87.796  72.708  68.170  1.00  0.19           N  
ATOM   4491  CA  HIS A 628      86.859  73.151  69.192  1.00  0.19           C  
ATOM   4492  C   HIS A 628      87.119  74.569  69.678  1.00  0.19           C  
ATOM   4493  O   HIS A 628      86.205  75.298  70.048  1.00  0.19           O  
ATOM   4494  CB  HIS A 628      86.980  72.264  70.450  1.00  0.19           C  
ATOM   4495  CG  HIS A 628      86.493  70.870  70.253  1.00  0.19           C  
ATOM   4496  ND1 HIS A 628      85.158  70.614  70.479  1.00  0.19           N  
ATOM   4497  CD2 HIS A 628      87.145  69.726  69.918  1.00  0.19           C  
ATOM   4498  CE1 HIS A 628      85.016  69.323  70.278  1.00  0.19           C  
ATOM   4499  NE2 HIS A 628      86.187  68.734  69.936  1.00  0.19           N  
ATOM   4500  N   TYR A 629      88.401  74.944  69.751  1.00  0.22           N  
ATOM   4501  CA  TYR A 629      88.869  76.200  70.285  1.00  0.22           C  
ATOM   4502  C   TYR A 629      89.064  77.248  69.194  1.00  0.22           C  
ATOM   4503  O   TYR A 629      88.646  78.392  69.345  1.00  0.22           O  
ATOM   4504  CB  TYR A 629      90.214  75.926  70.997  1.00  0.22           C  
ATOM   4505  CG  TYR A 629      89.978  75.240  72.315  1.00  0.22           C  
ATOM   4506  CD1 TYR A 629      89.615  76.014  73.424  1.00  0.22           C  
ATOM   4507  CD2 TYR A 629      90.138  73.852  72.480  1.00  0.22           C  
ATOM   4508  CE1 TYR A 629      89.455  75.427  74.683  1.00  0.22           C  
ATOM   4509  CE2 TYR A 629      89.976  73.260  73.745  1.00  0.22           C  
ATOM   4510  CZ  TYR A 629      89.654  74.059  74.848  1.00  0.22           C  
ATOM   4511  OH  TYR A 629      89.423  73.514  76.126  1.00  0.22           O  
ATOM   4512  N   TRP A 630      89.716  76.860  68.076  1.00  0.20           N  
ATOM   4513  CA  TRP A 630      90.002  77.654  66.890  1.00  0.20           C  
ATOM   4514  C   TRP A 630      88.841  78.481  66.319  1.00  0.20           C  
ATOM   4515  O   TRP A 630      87.662  78.225  66.552  1.00  0.20           O  
ATOM   4516  CB  TRP A 630      90.647  76.747  65.799  1.00  0.20           C  
ATOM   4517  CG  TRP A 630      91.109  77.441  64.524  1.00  0.20           C  
ATOM   4518  CD1 TRP A 630      90.604  77.301  63.262  1.00  0.20           C  
ATOM   4519  CD2 TRP A 630      92.059  78.524  64.463  1.00  0.20           C  
ATOM   4520  NE1 TRP A 630      91.190  78.209  62.408  1.00  0.20           N  
ATOM   4521  CE2 TRP A 630      92.084  78.972  63.125  1.00  0.20           C  
ATOM   4522  CE3 TRP A 630      92.847  79.135  65.438  1.00  0.20           C  
ATOM   4523  CZ2 TRP A 630      92.895  80.031  62.741  1.00  0.20           C  
ATOM   4524  CZ3 TRP A 630      93.675  80.196  65.043  1.00  0.20           C  
ATOM   4525  CH2 TRP A 630      93.699  80.639  63.715  1.00  0.20           C  
ATOM   4526  N   ASN A 631      89.145  79.546  65.539  1.00  0.31           N  
ATOM   4527  CA  ASN A 631      88.103  80.433  65.075  1.00  0.31           C  
ATOM   4528  C   ASN A 631      87.344  79.889  63.876  1.00  0.31           C  
ATOM   4529  O   ASN A 631      87.873  79.687  62.786  1.00  0.31           O  
ATOM   4530  CB  ASN A 631      88.608  81.870  64.773  1.00  0.31           C  
ATOM   4531  CG  ASN A 631      87.501  82.880  65.063  1.00  0.31           C  
ATOM   4532  OD1 ASN A 631      86.426  82.575  65.590  1.00  0.31           O  
ATOM   4533  ND2 ASN A 631      87.771  84.161  64.788  1.00  0.31           N  
ATOM   4534  N   TYR A 632      86.043  79.666  64.080  1.00  0.30           N  
ATOM   4535  CA  TYR A 632      85.051  79.438  63.056  1.00  0.30           C  
ATOM   4536  C   TYR A 632      84.876  80.661  62.151  1.00  0.30           C  
ATOM   4537  O   TYR A 632      84.853  81.805  62.619  1.00  0.30           O  
ATOM   4538  CB  TYR A 632      83.684  79.066  63.703  1.00  0.30           C  
ATOM   4539  CG  TYR A 632      83.842  78.416  65.062  1.00  0.30           C  
ATOM   4540  CD1 TYR A 632      84.354  77.114  65.221  1.00  0.30           C  
ATOM   4541  CD2 TYR A 632      83.499  79.150  66.207  1.00  0.30           C  
ATOM   4542  CE1 TYR A 632      84.494  76.550  66.504  1.00  0.30           C  
ATOM   4543  CE2 TYR A 632      83.654  78.594  67.480  1.00  0.30           C  
ATOM   4544  CZ  TYR A 632      84.127  77.294  67.632  1.00  0.30           C  
ATOM   4545  OH  TYR A 632      84.183  76.779  68.941  1.00  0.30           O  
ATOM   4546  N   GLY A 633      84.712  80.462  60.821  1.00  0.31           N  
ATOM   4547  CA  GLY A 633      84.393  81.557  59.900  1.00  0.31           C  
ATOM   4548  C   GLY A 633      83.016  82.106  60.136  1.00  0.31           C  
ATOM   4549  O   GLY A 633      82.734  83.293  60.007  1.00  0.31           O  
ATOM   4550  N   ASP A 634      82.140  81.201  60.573  1.00  0.31           N  
ATOM   4551  CA  ASP A 634      80.783  81.404  61.008  1.00  0.31           C  
ATOM   4552  C   ASP A 634      80.719  82.320  62.241  1.00  0.31           C  
ATOM   4553  O   ASP A 634      81.649  82.422  63.045  1.00  0.31           O  
ATOM   4554  CB  ASP A 634      80.059  80.038  61.257  1.00  0.31           C  
ATOM   4555  CG  ASP A 634      80.794  78.871  60.607  1.00  0.31           C  
ATOM   4556  OD1 ASP A 634      80.774  78.718  59.366  1.00  0.31           O  
ATOM   4557  OD2 ASP A 634      81.510  78.164  61.356  1.00  0.31           O  
ATOM   4558  N   ARG A 635      79.623  83.076  62.429  1.00  0.32           N  
ATOM   4559  CA  ARG A 635      79.387  83.802  63.667  1.00  0.32           C  
ATOM   4560  C   ARG A 635      79.107  82.965  64.925  1.00  0.32           C  
ATOM   4561  O   ARG A 635      79.672  83.330  65.959  1.00  0.32           O  
ATOM   4562  CB  ARG A 635      78.280  84.859  63.459  1.00  0.32           C  
ATOM   4563  CG  ARG A 635      78.231  86.020  64.477  1.00  0.32           C  
ATOM   4564  CD  ARG A 635      77.461  85.762  65.771  1.00  0.32           C  
ATOM   4565  NE  ARG A 635      77.395  87.084  66.462  1.00  0.32           N  
ATOM   4566  CZ  ARG A 635      76.450  87.423  67.344  1.00  0.32           C  
ATOM   4567  NH1 ARG A 635      76.344  88.705  67.681  1.00  0.32           N  
ATOM   4568  NH2 ARG A 635      75.622  86.529  67.867  1.00  0.32           N  
ATOM   4569  N   PRO A 636      78.285  81.906  64.982  1.00  0.28           N  
ATOM   4570  CA  PRO A 636      78.078  81.141  66.214  1.00  0.28           C  
ATOM   4571  C   PRO A 636      79.265  80.266  66.598  1.00  0.28           C  
ATOM   4572  O   PRO A 636      80.278  80.232  65.905  1.00  0.28           O  
ATOM   4573  CB  PRO A 636      76.836  80.285  65.889  1.00  0.28           C  
ATOM   4574  CG  PRO A 636      76.909  80.072  64.377  1.00  0.28           C  
ATOM   4575  CD  PRO A 636      77.441  81.411  63.882  1.00  0.28           C  
ATOM   4576  N   LEU A 637      79.143  79.542  67.729  1.00  0.29           N  
ATOM   4577  CA  LEU A 637      80.085  78.517  68.134  1.00  0.29           C  
ATOM   4578  C   LEU A 637      79.647  77.185  67.538  1.00  0.29           C  
ATOM   4579  O   LEU A 637      78.475  76.818  67.612  1.00  0.29           O  
ATOM   4580  CB  LEU A 637      80.191  78.383  69.681  1.00  0.29           C  
ATOM   4581  CG  LEU A 637      80.423  79.696  70.469  1.00  0.29           C  
ATOM   4582  CD1 LEU A 637      80.379  79.422  71.982  1.00  0.29           C  
ATOM   4583  CD2 LEU A 637      81.744  80.394  70.116  1.00  0.29           C  
ATOM   4584  N   VAL A 638      80.575  76.449  66.902  1.00  0.28           N  
ATOM   4585  CA  VAL A 638      80.260  75.293  66.073  1.00  0.28           C  
ATOM   4586  C   VAL A 638      80.273  74.007  66.895  1.00  0.28           C  
ATOM   4587  O   VAL A 638      81.150  73.777  67.728  1.00  0.28           O  
ATOM   4588  CB  VAL A 638      81.230  75.224  64.894  1.00  0.28           C  
ATOM   4589  CG1 VAL A 638      80.951  74.016  63.988  1.00  0.28           C  
ATOM   4590  CG2 VAL A 638      81.082  76.501  64.048  1.00  0.28           C  
ATOM   4591  N   SER A 639      79.266  73.120  66.709  1.00  0.34           N  
ATOM   4592  CA  SER A 639      79.193  71.841  67.409  1.00  0.34           C  
ATOM   4593  C   SER A 639      80.257  70.837  66.956  1.00  0.34           C  
ATOM   4594  O   SER A 639      80.694  70.889  65.804  1.00  0.34           O  
ATOM   4595  CB  SER A 639      77.789  71.167  67.314  1.00  0.34           C  
ATOM   4596  OG  SER A 639      77.518  70.647  66.013  1.00  0.34           O  
ATOM   4597  N   PRO A 640      80.707  69.867  67.762  1.00  0.37           N  
ATOM   4598  CA  PRO A 640      81.633  68.827  67.307  1.00  0.37           C  
ATOM   4599  C   PRO A 640      81.106  68.011  66.139  1.00  0.37           C  
ATOM   4600  O   PRO A 640      81.893  67.592  65.297  1.00  0.37           O  
ATOM   4601  CB  PRO A 640      81.886  67.964  68.557  1.00  0.37           C  
ATOM   4602  CG  PRO A 640      80.710  68.278  69.489  1.00  0.37           C  
ATOM   4603  CD  PRO A 640      80.413  69.745  69.191  1.00  0.37           C  
ATOM   4604  N   SER A 641      79.784  67.793  66.044  1.00  0.29           N  
ATOM   4605  CA  SER A 641      79.131  67.142  64.917  1.00  0.29           C  
ATOM   4606  C   SER A 641      79.307  67.893  63.610  1.00  0.29           C  
ATOM   4607  O   SER A 641      79.547  67.312  62.554  1.00  0.29           O  
ATOM   4608  CB  SER A 641      77.606  67.030  65.148  1.00  0.29           C  
ATOM   4609  OG  SER A 641      77.340  66.322  66.356  1.00  0.29           O  
ATOM   4610  N   GLU A 642      79.185  69.231  63.644  1.00  0.34           N  
ATOM   4611  CA  GLU A 642      79.493  70.119  62.539  1.00  0.34           C  
ATOM   4612  C   GLU A 642      80.971  70.184  62.183  1.00  0.34           C  
ATOM   4613  O   GLU A 642      81.307  70.148  61.003  1.00  0.34           O  
ATOM   4614  CB  GLU A 642      78.916  71.511  62.822  1.00  0.34           C  
ATOM   4615  CG  GLU A 642      77.372  71.487  62.811  1.00  0.34           C  
ATOM   4616  CD  GLU A 642      76.760  72.657  63.567  1.00  0.34           C  
ATOM   4617  OE1 GLU A 642      75.773  73.224  63.049  1.00  0.34           O  
ATOM   4618  OE2 GLU A 642      77.227  72.904  64.712  1.00  0.34           O  
ATOM   4619  N   ILE A 643      81.887  70.208  63.177  1.00  0.25           N  
ATOM   4620  CA  ILE A 643      83.335  70.119  62.961  1.00  0.25           C  
ATOM   4621  C   ILE A 643      83.748  68.827  62.251  1.00  0.25           C  
ATOM   4622  O   ILE A 643      84.486  68.853  61.270  1.00  0.25           O  
ATOM   4623  CB  ILE A 643      84.097  70.243  64.289  1.00  0.25           C  
ATOM   4624  CG1 ILE A 643      83.878  71.642  64.920  1.00  0.25           C  
ATOM   4625  CG2 ILE A 643      85.609  69.976  64.094  1.00  0.25           C  
ATOM   4626  CD1 ILE A 643      84.422  71.789  66.349  1.00  0.25           C  
ATOM   4627  N   ILE A 644      83.229  67.660  62.692  1.00  0.21           N  
ATOM   4628  CA  ILE A 644      83.468  66.359  62.065  1.00  0.21           C  
ATOM   4629  C   ILE A 644      82.922  66.292  60.643  1.00  0.21           C  
ATOM   4630  O   ILE A 644      83.525  65.716  59.743  1.00  0.21           O  
ATOM   4631  CB  ILE A 644      82.887  65.227  62.921  1.00  0.21           C  
ATOM   4632  CG1 ILE A 644      83.660  65.127  64.259  1.00  0.21           C  
ATOM   4633  CG2 ILE A 644      82.936  63.869  62.180  1.00  0.21           C  
ATOM   4634  CD1 ILE A 644      82.948  64.270  65.315  1.00  0.21           C  
ATOM   4635  N   THR A 645      81.748  66.904  60.395  1.00  0.34           N  
ATOM   4636  CA  THR A 645      81.074  66.808  59.097  1.00  0.34           C  
ATOM   4637  C   THR A 645      81.370  67.963  58.165  1.00  0.34           C  
ATOM   4638  O   THR A 645      80.752  68.080  57.110  1.00  0.34           O  
ATOM   4639  CB  THR A 645      79.556  66.665  59.178  1.00  0.34           C  
ATOM   4640  OG1 THR A 645      78.940  67.675  59.972  1.00  0.34           O  
ATOM   4641  CG2 THR A 645      79.220  65.320  59.829  1.00  0.34           C  
ATOM   4642  N   GLY A 646      82.323  68.848  58.516  1.00  0.34           N  
ATOM   4643  CA  GLY A 646      82.821  69.891  57.620  1.00  0.34           C  
ATOM   4644  C   GLY A 646      81.917  71.084  57.448  1.00  0.34           C  
ATOM   4645  O   GLY A 646      82.136  71.926  56.582  1.00  0.34           O  
ATOM   4646  N   LYS A 647      80.856  71.193  58.262  1.00  0.36           N  
ATOM   4647  CA  LYS A 647      79.854  72.237  58.139  1.00  0.36           C  
ATOM   4648  C   LYS A 647      80.232  73.509  58.880  1.00  0.36           C  
ATOM   4649  O   LYS A 647      79.585  73.895  59.850  1.00  0.36           O  
ATOM   4650  CB  LYS A 647      78.457  71.748  58.589  1.00  0.36           C  
ATOM   4651  CG  LYS A 647      77.932  70.568  57.755  1.00  0.36           C  
ATOM   4652  CD  LYS A 647      76.411  70.368  57.894  1.00  0.36           C  
ATOM   4653  CE  LYS A 647      75.887  70.111  59.310  1.00  0.36           C  
ATOM   4654  NZ  LYS A 647      76.407  68.827  59.811  1.00  0.36           N  
ATOM   4655  N   SER A 648      81.311  74.169  58.431  1.00  0.35           N  
ATOM   4656  CA  SER A 648      81.785  75.437  58.964  1.00  0.35           C  
ATOM   4657  C   SER A 648      82.663  76.082  57.912  1.00  0.35           C  
ATOM   4658  O   SER A 648      83.333  75.395  57.140  1.00  0.35           O  
ATOM   4659  CB  SER A 648      82.604  75.208  60.266  1.00  0.35           C  
ATOM   4660  OG  SER A 648      83.287  76.368  60.743  1.00  0.35           O  
ATOM   4661  N   HIS A 649      82.699  77.424  57.836  1.00  0.26           N  
ATOM   4662  CA  HIS A 649      83.617  78.125  56.956  1.00  0.26           C  
ATOM   4663  C   HIS A 649      84.983  78.360  57.594  1.00  0.26           C  
ATOM   4664  O   HIS A 649      85.159  78.384  58.811  1.00  0.26           O  
ATOM   4665  CB  HIS A 649      83.040  79.471  56.456  1.00  0.26           C  
ATOM   4666  CG  HIS A 649      81.913  79.304  55.478  1.00  0.26           C  
ATOM   4667  ND1 HIS A 649      80.891  80.225  55.496  1.00  0.26           N  
ATOM   4668  CD2 HIS A 649      81.680  78.373  54.515  1.00  0.26           C  
ATOM   4669  CE1 HIS A 649      80.043  79.832  54.572  1.00  0.26           C  
ATOM   4670  NE2 HIS A 649      80.474  78.716  53.941  1.00  0.26           N  
ATOM   4671  N   MET A 650      86.027  78.556  56.759  1.00  0.27           N  
ATOM   4672  CA  MET A 650      87.346  78.963  57.219  1.00  0.27           C  
ATOM   4673  C   MET A 650      87.344  80.323  57.944  1.00  0.27           C  
ATOM   4674  O   MET A 650      86.530  81.172  57.579  1.00  0.27           O  
ATOM   4675  CB  MET A 650      88.356  78.997  56.041  1.00  0.27           C  
ATOM   4676  CG  MET A 650      88.684  77.599  55.483  1.00  0.27           C  
ATOM   4677  SD  MET A 650      89.994  77.584  54.220  1.00  0.27           S  
ATOM   4678  CE  MET A 650      91.392  77.933  55.327  1.00  0.27           C  
ATOM   4679  N   PRO A 651      88.184  80.565  58.966  1.00  0.37           N  
ATOM   4680  CA  PRO A 651      88.239  81.812  59.747  1.00  0.37           C  
ATOM   4681  C   PRO A 651      88.146  83.130  58.985  1.00  0.37           C  
ATOM   4682  O   PRO A 651      88.789  83.299  57.949  1.00  0.37           O  
ATOM   4683  CB  PRO A 651      89.549  81.704  60.553  1.00  0.37           C  
ATOM   4684  CG  PRO A 651      90.351  80.628  59.819  1.00  0.37           C  
ATOM   4685  CD  PRO A 651      89.265  79.662  59.368  1.00  0.37           C  
ATOM   4686  N   THR A 652      87.360  84.093  59.510  1.00  0.36           N  
ATOM   4687  CA  THR A 652      87.185  85.412  58.915  1.00  0.36           C  
ATOM   4688  C   THR A 652      88.276  86.360  59.396  1.00  0.36           C  
ATOM   4689  O   THR A 652      88.811  86.166  60.484  1.00  0.36           O  
ATOM   4690  CB  THR A 652      85.791  86.031  59.113  1.00  0.36           C  
ATOM   4691  OG1 THR A 652      85.340  86.032  60.461  1.00  0.36           O  
ATOM   4692  CG2 THR A 652      84.781  85.198  58.318  1.00  0.36           C  
ATOM   4693  N   PRO A 653      88.700  87.369  58.638  1.00  0.40           N  
ATOM   4694  CA  PRO A 653      89.752  88.280  59.078  1.00  0.40           C  
ATOM   4695  C   PRO A 653      89.245  89.355  60.034  1.00  0.40           C  
ATOM   4696  O   PRO A 653      88.086  89.771  59.957  1.00  0.40           O  
ATOM   4697  CB  PRO A 653      90.254  88.887  57.757  1.00  0.40           C  
ATOM   4698  CG  PRO A 653      89.014  88.896  56.859  1.00  0.40           C  
ATOM   4699  CD  PRO A 653      88.325  87.587  57.238  1.00  0.40           C  
ATOM   4700  N   THR A 654      90.118  89.809  60.958  1.00  0.50           N  
ATOM   4701  CA  THR A 654      89.876  90.883  61.915  1.00  0.50           C  
ATOM   4702  C   THR A 654      89.534  92.217  61.311  1.00  0.50           C  
ATOM   4703  O   THR A 654      90.332  92.819  60.596  1.00  0.50           O  
ATOM   4704  CB  THR A 654      91.062  91.171  62.821  1.00  0.50           C  
ATOM   4705  OG1 THR A 654      91.670  89.948  63.184  1.00  0.50           O  
ATOM   4706  CG2 THR A 654      90.558  91.866  64.095  1.00  0.50           C  
ATOM   4707  N   LYS A 655      88.342  92.744  61.638  1.00  0.59           N  
ATOM   4708  CA  LYS A 655      87.858  93.952  61.006  1.00  0.59           C  
ATOM   4709  C   LYS A 655      88.011  95.177  61.882  1.00  0.59           C  
ATOM   4710  O   LYS A 655      88.155  96.286  61.375  1.00  0.59           O  
ATOM   4711  CB  LYS A 655      86.365  93.779  60.645  1.00  0.59           C  
ATOM   4712  CG  LYS A 655      86.156  92.727  59.545  1.00  0.59           C  
ATOM   4713  CD  LYS A 655      84.691  92.607  59.096  1.00  0.59           C  
ATOM   4714  CE  LYS A 655      84.541  91.846  57.777  1.00  0.59           C  
ATOM   4715  NZ  LYS A 655      83.126  91.834  57.357  1.00  0.59           N  
ATOM   4716  N   LEU A 656      88.020  95.029  63.222  1.00  0.64           N  
ATOM   4717  CA  LEU A 656      88.042  96.179  64.113  1.00  0.64           C  
ATOM   4718  C   LEU A 656      89.007  95.942  65.244  1.00  0.64           C  
ATOM   4719  O   LEU A 656      89.395  94.803  65.494  1.00  0.64           O  
ATOM   4720  CB  LEU A 656      86.666  96.452  64.730  1.00  0.64           C  
ATOM   4721  CG  LEU A 656      85.530  96.616  63.717  1.00  0.64           C  
ATOM   4722  CD1 LEU A 656      84.211  96.646  64.466  1.00  0.64           C  
ATOM   4723  CD2 LEU A 656      85.640  97.875  62.856  1.00  0.64           C  
ATOM   4724  N   ILE A 657      89.483  97.034  65.890  1.00  0.69           N  
ATOM   4725  CA  ILE A 657      90.896  97.081  66.241  1.00  0.69           C  
ATOM   4726  C   ILE A 657      91.166  98.337  67.122  1.00  0.69           C  
ATOM   4727  O   ILE A 657      91.020  99.464  66.659  1.00  0.69           O  
ATOM   4728  CB  ILE A 657      91.638  97.013  64.869  1.00  0.69           C  
ATOM   4729  CG1 ILE A 657      92.152  95.594  64.543  1.00  0.69           C  
ATOM   4730  CG2 ILE A 657      92.806  97.950  64.591  1.00  0.69           C  
ATOM   4731  CD1 ILE A 657      91.736  95.144  63.145  1.00  0.69           C  
ATOM   4732  N   TRP A 658      91.525  98.191  68.442  1.00  0.59           N  
ATOM   4733  CA  TRP A 658      91.535  99.291  69.440  1.00  0.59           C  
ATOM   4734  C   TRP A 658      92.811  99.517  70.304  1.00  0.59           C  
ATOM   4735  O   TRP A 658      93.038  98.749  71.232  1.00  0.59           O  
ATOM   4736  CB  TRP A 658      90.461  98.946  70.515  1.00  0.59           C  
ATOM   4737  CG  TRP A 658      89.031  99.333  70.225  1.00  0.59           C  
ATOM   4738  CD1 TRP A 658      87.937  98.558  69.963  1.00  0.59           C  
ATOM   4739  CD2 TRP A 658      88.560 100.675  70.399  1.00  0.59           C  
ATOM   4740  NE1 TRP A 658      86.814  99.348  69.943  1.00  0.59           N  
ATOM   4741  CE2 TRP A 658      87.156 100.640  70.220  1.00  0.59           C  
ATOM   4742  CE3 TRP A 658      89.216 101.864  70.712  1.00  0.59           C  
ATOM   4743  CZ2 TRP A 658      86.410 101.794  70.332  1.00  0.59           C  
ATOM   4744  CZ3 TRP A 658      88.454 103.035  70.811  1.00  0.59           C  
ATOM   4745  CH2 TRP A 658      87.065 103.004  70.614  1.00  0.59           C  
ATOM   4746  N   PHE A 659      93.623 100.597  70.112  1.00  0.54           N  
ATOM   4747  CA  PHE A 659      95.007 100.677  70.631  1.00  0.54           C  
ATOM   4748  C   PHE A 659      95.282 101.469  71.897  1.00  0.54           C  
ATOM   4749  O   PHE A 659      94.576 102.412  72.218  1.00  0.54           O  
ATOM   4750  CB  PHE A 659      95.991 101.261  69.576  1.00  0.54           C  
ATOM   4751  CG  PHE A 659      97.421 100.805  69.695  1.00  0.54           C  
ATOM   4752  CD1 PHE A 659      97.827  99.539  70.165  1.00  0.54           C  
ATOM   4753  CD2 PHE A 659      98.403 101.715  69.291  1.00  0.54           C  
ATOM   4754  CE1 PHE A 659      99.169  99.168  70.147  1.00  0.54           C  
ATOM   4755  CE2 PHE A 659      99.753 101.384  69.352  1.00  0.54           C  
ATOM   4756  CZ  PHE A 659     100.128 100.097  69.751  1.00  0.54           C  
ATOM   4757  N   GLY A 660      96.381 101.117  72.606  1.00  0.61           N  
ATOM   4758  CA  GLY A 660      96.971 101.881  73.695  1.00  0.61           C  
ATOM   4759  C   GLY A 660      98.259 101.260  74.180  1.00  0.61           C  
ATOM   4760  O   GLY A 660      98.546 100.088  73.955  1.00  0.61           O  
ATOM   4761  N   ASN A 661      99.089 102.070  74.878  1.00  0.61           N  
ATOM   4762  CA  ASN A 661     100.207 101.625  75.704  1.00  0.61           C  
ATOM   4763  C   ASN A 661     101.345 100.899  74.969  1.00  0.61           C  
ATOM   4764  O   ASN A 661     102.037 100.054  75.535  1.00  0.61           O  
ATOM   4765  CB  ASN A 661      99.614 100.755  76.852  1.00  0.61           C  
ATOM   4766  CG  ASN A 661     100.461 100.735  78.115  1.00  0.61           C  
ATOM   4767  OD1 ASN A 661     101.091 101.715  78.519  1.00  0.61           O  
ATOM   4768  ND2 ASN A 661     100.438  99.589  78.825  1.00  0.61           N  
ATOM   4769  N   SER A 662     101.559 101.205  73.677  1.00  0.47           N  
ATOM   4770  CA  SER A 662     102.459 100.457  72.815  1.00  0.47           C  
ATOM   4771  C   SER A 662     102.642 101.256  71.525  1.00  0.47           C  
ATOM   4772  O   SER A 662     102.031 102.305  71.359  1.00  0.47           O  
ATOM   4773  CB  SER A 662     101.872  99.036  72.556  1.00  0.47           C  
ATOM   4774  OG  SER A 662     102.650  98.216  71.677  1.00  0.47           O  
ATOM   4775  N   ASN A 663     103.479 100.794  70.566  1.00  0.55           N  
ATOM   4776  CA  ASN A 663     103.508 101.326  69.205  1.00  0.55           C  
ATOM   4777  C   ASN A 663     103.489 100.114  68.262  1.00  0.55           C  
ATOM   4778  O   ASN A 663     104.344  99.233  68.357  1.00  0.55           O  
ATOM   4779  CB  ASN A 663     104.743 102.245  68.999  1.00  0.55           C  
ATOM   4780  CG  ASN A 663     104.608 103.220  67.828  1.00  0.55           C  
ATOM   4781  OD1 ASN A 663     103.561 103.400  67.214  1.00  0.55           O  
ATOM   4782  ND2 ASN A 663     105.730 103.915  67.517  1.00  0.55           N  
ATOM   4783  N   SER A 664     102.463  99.997  67.394  1.00  0.61           N  
ATOM   4784  CA  SER A 664     102.085  98.754  66.710  1.00  0.61           C  
ATOM   4785  C   SER A 664     102.315  98.769  65.221  1.00  0.61           C  
ATOM   4786  O   SER A 664     102.550  97.723  64.624  1.00  0.61           O  
ATOM   4787  CB  SER A 664     100.562  98.479  66.828  1.00  0.61           C  
ATOM   4788  OG  SER A 664      99.855  99.686  66.582  1.00  0.61           O  
ATOM   4789  N   LEU A 665     102.251  99.943  64.575  1.00  0.64           N  
ATOM   4790  CA  LEU A 665     102.460 100.073  63.151  1.00  0.64           C  
ATOM   4791  C   LEU A 665     103.764 100.826  63.052  1.00  0.64           C  
ATOM   4792  O   LEU A 665     103.884 101.924  63.585  1.00  0.64           O  
ATOM   4793  CB  LEU A 665     101.289 100.817  62.439  1.00  0.64           C  
ATOM   4794  CG  LEU A 665      99.863 100.390  62.883  1.00  0.64           C  
ATOM   4795  CD1 LEU A 665      98.776 101.221  62.179  1.00  0.64           C  
ATOM   4796  CD2 LEU A 665      99.571  98.895  62.687  1.00  0.64           C  
ATOM   4797  N   LEU A 666     104.805 100.198  62.451  1.00  0.45           N  
ATOM   4798  CA  LEU A 666     106.205 100.452  62.786  1.00  0.45           C  
ATOM   4799  C   LEU A 666     106.434  99.924  64.215  1.00  0.45           C  
ATOM   4800  O   LEU A 666     105.793  98.964  64.637  1.00  0.45           O  
ATOM   4801  CB  LEU A 666     106.713 101.923  62.586  1.00  0.45           C  
ATOM   4802  CG  LEU A 666     106.702 102.520  61.153  1.00  0.45           C  
ATOM   4803  CD1 LEU A 666     105.362 102.436  60.410  1.00  0.45           C  
ATOM   4804  CD2 LEU A 666     107.072 104.005  61.232  1.00  0.45           C  
ATOM   4805  N   GLY A 667     107.353 100.515  65.008  1.00  0.62           N  
ATOM   4806  CA  GLY A 667     107.548 100.145  66.412  1.00  0.62           C  
ATOM   4807  C   GLY A 667     107.850  98.698  66.746  1.00  0.62           C  
ATOM   4808  O   GLY A 667     108.948  98.196  66.507  1.00  0.62           O  
ATOM   4809  N   ASN A 668     106.866  98.020  67.373  1.00  0.39           N  
ATOM   4810  CA  ASN A 668     107.004  96.686  67.924  1.00  0.39           C  
ATOM   4811  C   ASN A 668     106.632  95.595  66.923  1.00  0.39           C  
ATOM   4812  O   ASN A 668     106.971  94.419  67.109  1.00  0.39           O  
ATOM   4813  CB  ASN A 668     106.050  96.542  69.142  1.00  0.39           C  
ATOM   4814  CG  ASN A 668     106.503  97.449  70.278  1.00  0.39           C  
ATOM   4815  OD1 ASN A 668     107.675  97.788  70.404  1.00  0.39           O  
ATOM   4816  ND2 ASN A 668     105.571  97.842  71.179  1.00  0.39           N  
ATOM   4817  N   ALA A 669     105.934  95.951  65.824  1.00  0.41           N  
ATOM   4818  CA  ALA A 669     105.623  95.016  64.765  1.00  0.41           C  
ATOM   4819  C   ALA A 669     106.861  94.659  63.971  1.00  0.41           C  
ATOM   4820  O   ALA A 669     107.605  95.530  63.552  1.00  0.41           O  
ATOM   4821  CB  ALA A 669     104.532  95.541  63.817  1.00  0.41           C  
ATOM   4822  N   LYS A 670     107.117  93.357  63.741  1.00  0.42           N  
ATOM   4823  CA  LYS A 670     108.076  92.904  62.744  1.00  0.42           C  
ATOM   4824  C   LYS A 670     107.423  93.087  61.371  1.00  0.42           C  
ATOM   4825  O   LYS A 670     106.205  93.207  61.294  1.00  0.42           O  
ATOM   4826  CB  LYS A 670     108.532  91.432  62.979  1.00  0.42           C  
ATOM   4827  CG  LYS A 670     109.703  91.255  63.978  1.00  0.42           C  
ATOM   4828  CD  LYS A 670     109.473  91.815  65.398  1.00  0.42           C  
ATOM   4829  CE  LYS A 670     108.467  91.027  66.239  1.00  0.42           C  
ATOM   4830  NZ  LYS A 670     108.072  91.785  67.446  1.00  0.42           N  
ATOM   4831  N   TRP A 671     108.187  93.124  60.262  1.00  0.28           N  
ATOM   4832  CA  TRP A 671     107.631  93.097  58.912  1.00  0.28           C  
ATOM   4833  C   TRP A 671     106.679  94.243  58.528  1.00  0.28           C  
ATOM   4834  O   TRP A 671     105.564  94.039  58.048  1.00  0.28           O  
ATOM   4835  CB  TRP A 671     106.994  91.706  58.673  1.00  0.28           C  
ATOM   4836  CG  TRP A 671     106.653  91.197  57.287  1.00  0.28           C  
ATOM   4837  CD1 TRP A 671     105.795  90.164  57.052  1.00  0.28           C  
ATOM   4838  CD2 TRP A 671     106.933  91.782  56.000  1.00  0.28           C  
ATOM   4839  NE1 TRP A 671     105.490  90.074  55.729  1.00  0.28           N  
ATOM   4840  CE2 TRP A 671     106.129  91.088  55.068  1.00  0.28           C  
ATOM   4841  CE3 TRP A 671     107.735  92.848  55.597  1.00  0.28           C  
ATOM   4842  CZ2 TRP A 671     106.009  91.531  53.764  1.00  0.28           C  
ATOM   4843  CZ3 TRP A 671     107.653  93.250  54.262  1.00  0.28           C  
ATOM   4844  CH2 TRP A 671     106.773  92.633  53.363  1.00  0.28           C  
ATOM   4845  N   SER A 672     107.116  95.507  58.708  1.00  0.58           N  
ATOM   4846  CA  SER A 672     106.281  96.711  58.655  1.00  0.58           C  
ATOM   4847  C   SER A 672     105.478  96.918  57.380  1.00  0.58           C  
ATOM   4848  O   SER A 672     104.360  97.430  57.400  1.00  0.58           O  
ATOM   4849  CB  SER A 672     107.139  97.993  58.825  1.00  0.58           C  
ATOM   4850  OG  SER A 672     107.815  97.984  60.080  1.00  0.58           O  
ATOM   4851  N   PHE A 673     106.037  96.542  56.216  1.00  0.49           N  
ATOM   4852  CA  PHE A 673     105.406  96.704  54.916  1.00  0.49           C  
ATOM   4853  C   PHE A 673     104.132  95.871  54.723  1.00  0.49           C  
ATOM   4854  O   PHE A 673     103.153  96.376  54.179  1.00  0.49           O  
ATOM   4855  CB  PHE A 673     106.451  96.417  53.810  1.00  0.49           C  
ATOM   4856  CG  PHE A 673     106.185  97.034  52.463  1.00  0.49           C  
ATOM   4857  CD1 PHE A 673     106.148  96.216  51.320  1.00  0.49           C  
ATOM   4858  CD2 PHE A 673     106.126  98.429  52.301  1.00  0.49           C  
ATOM   4859  CE1 PHE A 673     106.074  96.777  50.040  1.00  0.49           C  
ATOM   4860  CE2 PHE A 673     106.034  98.995  51.021  1.00  0.49           C  
ATOM   4861  CZ  PHE A 673     106.016  98.168  49.890  1.00  0.49           C  
ATOM   4862  N   ASP A 674     104.079  94.603  55.205  1.00  0.60           N  
ATOM   4863  CA  ASP A 674     102.877  93.768  55.174  1.00  0.60           C  
ATOM   4864  C   ASP A 674     101.740  94.369  55.965  1.00  0.60           C  
ATOM   4865  O   ASP A 674     100.578  94.349  55.572  1.00  0.60           O  
ATOM   4866  CB  ASP A 674     103.154  92.388  55.818  1.00  0.60           C  
ATOM   4867  CG  ASP A 674     102.732  91.215  54.953  1.00  0.60           C  
ATOM   4868  OD1 ASP A 674     102.794  90.070  55.476  1.00  0.60           O  
ATOM   4869  OD2 ASP A 674     102.393  91.382  53.759  1.00  0.60           O  
ATOM   4870  N   VAL A 675     102.067  94.979  57.116  1.00  0.58           N  
ATOM   4871  CA  VAL A 675     101.095  95.610  57.979  1.00  0.58           C  
ATOM   4872  C   VAL A 675     100.308  96.673  57.223  1.00  0.58           C  
ATOM   4873  O   VAL A 675      99.080  96.703  57.254  1.00  0.58           O  
ATOM   4874  CB  VAL A 675     101.786  96.224  59.189  1.00  0.58           C  
ATOM   4875  CG1 VAL A 675     100.721  96.732  60.172  1.00  0.58           C  
ATOM   4876  CG2 VAL A 675     102.704  95.172  59.845  1.00  0.58           C  
ATOM   4877  N   VAL A 676     101.035  97.497  56.442  1.00  0.59           N  
ATOM   4878  CA  VAL A 676     100.525  98.473  55.490  1.00  0.59           C  
ATOM   4879  C   VAL A 676      99.828  97.884  54.256  1.00  0.59           C  
ATOM   4880  O   VAL A 676      98.829  98.424  53.782  1.00  0.59           O  
ATOM   4881  CB  VAL A 676     101.631  99.448  55.071  1.00  0.59           C  
ATOM   4882  CG1 VAL A 676     101.085 100.563  54.153  1.00  0.59           C  
ATOM   4883  CG2 VAL A 676     102.216 100.094  56.344  1.00  0.59           C  
ATOM   4884  N   LYS A 677     100.342  96.787  53.657  1.00  0.50           N  
ATOM   4885  CA  LYS A 677      99.864  96.312  52.361  1.00  0.50           C  
ATOM   4886  C   LYS A 677      98.979  95.064  52.354  1.00  0.50           C  
ATOM   4887  O   LYS A 677      98.300  94.816  51.362  1.00  0.50           O  
ATOM   4888  CB  LYS A 677     101.088  96.012  51.451  1.00  0.50           C  
ATOM   4889  CG  LYS A 677     101.959  97.240  51.117  1.00  0.50           C  
ATOM   4890  CD  LYS A 677     101.213  98.301  50.290  1.00  0.50           C  
ATOM   4891  CE  LYS A 677     102.088  99.495  49.900  1.00  0.50           C  
ATOM   4892  NZ  LYS A 677     101.278 100.490  49.159  1.00  0.50           N  
ATOM   4893  N   ASN A 678      98.930  94.271  53.436  1.00  0.52           N  
ATOM   4894  CA  ASN A 678      98.218  93.003  53.497  1.00  0.52           C  
ATOM   4895  C   ASN A 678      97.183  93.070  54.617  1.00  0.52           C  
ATOM   4896  O   ASN A 678      95.993  92.830  54.409  1.00  0.52           O  
ATOM   4897  CB  ASN A 678      99.297  91.915  53.763  1.00  0.52           C  
ATOM   4898  CG  ASN A 678      98.822  90.465  53.811  1.00  0.52           C  
ATOM   4899  OD1 ASN A 678      97.669  90.097  53.569  1.00  0.52           O  
ATOM   4900  ND2 ASN A 678      99.789  89.575  54.142  1.00  0.52           N  
ATOM   4901  N   THR A 679      97.602  93.485  55.832  1.00  0.57           N  
ATOM   4902  CA  THR A 679      96.700  93.708  56.962  1.00  0.57           C  
ATOM   4903  C   THR A 679      95.767  94.896  56.787  1.00  0.57           C  
ATOM   4904  O   THR A 679      94.569  94.757  57.012  1.00  0.57           O  
ATOM   4905  CB  THR A 679      97.408  93.772  58.318  1.00  0.57           C  
ATOM   4906  OG1 THR A 679      97.625  92.470  58.827  1.00  0.57           O  
ATOM   4907  CG2 THR A 679      96.565  94.443  59.407  1.00  0.57           C  
ATOM   4908  N   LEU A 680      96.222  96.094  56.342  1.00  0.65           N  
ATOM   4909  CA  LEU A 680      95.309  97.235  56.178  1.00  0.65           C  
ATOM   4910  C   LEU A 680      94.110  97.011  55.247  1.00  0.65           C  
ATOM   4911  O   LEU A 680      93.024  97.438  55.638  1.00  0.65           O  
ATOM   4912  CB  LEU A 680      95.994  98.576  55.795  1.00  0.65           C  
ATOM   4913  CG  LEU A 680      96.916  99.194  56.864  1.00  0.65           C  
ATOM   4914  CD1 LEU A 680      97.443 100.543  56.362  1.00  0.65           C  
ATOM   4915  CD2 LEU A 680      96.268  99.342  58.249  1.00  0.65           C  
ATOM   4916  N   PRO A 681      94.169  96.348  54.089  1.00  0.50           N  
ATOM   4917  CA  PRO A 681      92.992  95.862  53.363  1.00  0.50           C  
ATOM   4918  C   PRO A 681      91.981  95.001  54.118  1.00  0.50           C  
ATOM   4919  O   PRO A 681      90.865  94.858  53.632  1.00  0.50           O  
ATOM   4920  CB  PRO A 681      93.607  95.071  52.198  1.00  0.50           C  
ATOM   4921  CG  PRO A 681      94.908  95.812  51.895  1.00  0.50           C  
ATOM   4922  CD  PRO A 681      95.393  96.188  53.293  1.00  0.50           C  
ATOM   4923  N   LYS A 682      92.332  94.376  55.260  1.00  0.46           N  
ATOM   4924  CA  LYS A 682      91.416  93.532  56.012  1.00  0.46           C  
ATOM   4925  C   LYS A 682      90.704  94.290  57.123  1.00  0.46           C  
ATOM   4926  O   LYS A 682      89.733  93.800  57.693  1.00  0.46           O  
ATOM   4927  CB  LYS A 682      92.215  92.400  56.708  1.00  0.46           C  
ATOM   4928  CG  LYS A 682      92.944  91.463  55.736  1.00  0.46           C  
ATOM   4929  CD  LYS A 682      93.938  90.541  56.461  1.00  0.46           C  
ATOM   4930  CE  LYS A 682      94.713  89.637  55.499  1.00  0.46           C  
ATOM   4931  NZ  LYS A 682      95.727  88.865  56.232  1.00  0.46           N  
ATOM   4932  N   GLN A 683      91.167  95.511  57.454  1.00  0.60           N  
ATOM   4933  CA  GLN A 683      90.707  96.223  58.629  1.00  0.60           C  
ATOM   4934  C   GLN A 683      89.742  97.338  58.264  1.00  0.60           C  
ATOM   4935  O   GLN A 683      90.141  98.362  57.710  1.00  0.60           O  
ATOM   4936  CB  GLN A 683      91.897  96.853  59.403  1.00  0.60           C  
ATOM   4937  CG  GLN A 683      92.970  95.832  59.852  1.00  0.60           C  
ATOM   4938  CD  GLN A 683      94.074  96.525  60.652  1.00  0.60           C
[truncated: 291,043 more chars]
