# Supplementary material for: Metabolic capacity is maintained despite shifts in microbial diversity in estuary sediments
Source: ISME Commun. 2025 Oct 11;5(1):ycaf182. doi: 10.1093/ismeco/ycaf182 (PMC12687941; doi:10.1093/ismeco/ycaf182)
Supplement: Supplementary_Data_1_ycaf182 [file supplementary_data_1_ycaf182.zip › SWISS-MODEL/4_1_Jan_SF_Bin18_scaffold_700_c1_62709776_1/models/02/model.pdb]

TITLE     SWISS-MODEL SERVER (https://swissmodel.expasy.org)
TITLE    2 4_1_Jan_SF_Bin18_scaffold_700_c1_6270-9776_1
EXPDTA    THEORETICAL MODEL (SWISS-MODEL SERVER)
AUTHOR    SWISS-MODEL SERVER (SEE REFERENCE IN JRNL Records)
REVDAT   1   29-MAR-23 1MOD    1       21:01
JRNL        AUTH   A.WATERHOUSE,M.BERTONI,S.BIENERT,G.STUDER,G.TAURIELLO,
JRNL        AUTH 2 R.GUMIENNY,F.T.HEER,T.A.P.DE BEER,C.REMPFER,L.BORDOLI,
JRNL        AUTH 3 R.LEPORE,T.SCHWEDE
JRNL        TITL   SWISS-MODEL: HOMOLOGY MODELLING OF PROTEIN STRUCTURES AND
JRNL        TITL 2 COMPLEXES
JRNL        REF    NUCLEIC.ACIDS.RES..           V.  46 W296  2018
JRNL        PMID   29788355
JRNL        DOI    10.1093/nar/gky427
REMARK   1
REMARK   1 REFERENCE 1
REMARK   1  AUTH   S.BIENERT,A.WATERHOUSE,T.A.P.DE BEER,G.TAURIELLO,G.STUDER,
REMARK   1  AUTH 2 L.BORDOLI,T.SCHWEDE
REMARK   1  TITL   THE SWISS-MODEL REPOSITORY - NEW FEATURES AND FUNCTIONALITY
REMARK   1  REF    NUCLEIC.ACIDS.RES..           V.  45       2017
REMARK   1  REFN                   ISSN 0305-1048
REMARK   1  PMID   27899672
REMARK   1  DOI    10.1093/nar/gkw1132
REMARK   1
REMARK   1 REFERENCE 2
REMARK   1  AUTH   N.GUEX,M.C.PEITSCH,T.SCHWEDE
REMARK   1  TITL   AUTOMATED COMPARATIVE PROTEIN STRUCTURE MODELING WITH
REMARK   1  TITL 2 SWISS-MODEL AND SWISS-PDBVIEWER: A HISTORICAL PERSPECTIVE
REMARK   1  REF    ELECTROPHORESIS               V.  30       2009
REMARK   1  REFN                   ISSN 0173-0835
REMARK   1  PMID   19517507
REMARK   1  DOI    10.1002/elps.200900140
REMARK   1
REMARK   1 REFERENCE 3
REMARK   1  AUTH   G.STUDER,G.TAURIELLO,S.BIENERT,M.BIASINI,N.JOHNER,T.SCHWEDE
REMARK   1  TITL   PROMOD3 - A VERSATILE HOMOLOGY MODELLING TOOLBOX
REMARK   1  REF    PLOS COMP. BIOL.              V.  17       2021
REMARK   1  REFN                   ISSN 
REMARK   1  PMID   33507980
REMARK   1  DOI    https://doi.org/10.1371/journal.pcbi.1008667
REMARK   1
REMARK   1 REFERENCE 4
REMARK   1  AUTH   G.STUDER,C.REMPFER,A.WATERHOUSE,R.GUMIENNY,J.HAAS,T.SCHWEDE
REMARK   1  TITL   QMEANDISCO - DISTANCE CONSTRAINTS APPLIED ON MODEL QUALITY 
REMARK   1  TITL 2 ESTIMATION
REMARK   1  REF    BIOINFORMATICS                V.  36       2020
REMARK   1  REFN                   ISSN 
REMARK   1  PMID   31697312
REMARK   1  DOI    https://doi.org/10.1093/bioinformatics/btz828
REMARK   1
REMARK   1 REFERENCE 5
REMARK   1  AUTH   P.BENKERT,M.BIASINI,T.SCHWEDE
REMARK   1  TITL   TOWARD THE ESTIMATION OF THE ABSOLUTE QUALITY OF INDIVIDUAL
REMARK   1  TITL 2 PROTEIN STRUCTURE MODELS
REMARK   1  REF    BIOINFORMATICS                V.  27       2011
REMARK   1  REFN                   ISSN 1367-4803
REMARK   1  PMID   21134891
REMARK   1  DOI    10.1093/bioinformatics/btq662
REMARK   1
REMARK   1 REFERENCE 6
REMARK   1  AUTH   M.BERTONI,F.KIEFER,M.BIASINI,L.BORDOLI,T.SCHWEDE
REMARK   1  TITL   MODELING PROTEIN QUATERNARY STRUCTURE OF HOMO- AND
REMARK   1  TITL 2 HETERO-OLIGOMERS BEYOND BINARY INTERACTIONS BY HOMOLOGY
REMARK   1  REF    SCI.REP.                      V.   7       2017
REMARK   1  REFN                   ISSN
REMARK   1  PMID   28874689
REMARK   1  DOI    10.1038/s41598-017-09654-8
REMARK   1
REMARK   1 DISCLAIMER
REMARK   1 The SWISS-MODEL SERVER produces theoretical models for proteins.
REMARK   1 The results of any theoretical modelling procedure is
REMARK   1 NON-EXPERIMENTAL and MUST be considered with care. These models may
REMARK   1 contain significant errors. This is especially true for automated
REMARK   1 modeling since there is no human intervention during model
REMARK   1 building. Please read the header section and the logfile carefully
REMARK   1 to know what templates and alignments were used during the model
REMARK   1 building process. All information by the SWISS-MODEL SERVER is
REMARK   1 provided "AS-IS", without any warranty, expressed or implied.
REMARK   2
REMARK   2 COPYRIGHT NOTICE
REMARK   2 This SWISS-MODEL protein model is copyright. It is produced by the
REMARK   2 SWISS-MODEL server, developed by the Computational Structural
REMARK   2 Biology Group at the SIB Swiss Institute of Bioinformatics at the
REMARK   2 Biozentrum, University of Basel (https://swissmodel.expasy.org). This
REMARK   2 model is licensed under the CC BY-SA 4.0 Creative Commons
REMARK   2 Attribution-ShareAlike 4.0 International License
REMARK   2 (https://creativecommons.org/licenses/by-sa/4.0/legalcode), i.e. you
REMARK   2 can copy and redistribute the model in any medium or format,
REMARK   2 transform and build upon the model for any purpose, even
REMARK   2 commercially, under the following terms:
REMARK   2 Attribution - You must give appropriate credit, provide a link to
REMARK   2 the license, and indicate if changes were made. You may do so in any
REMARK   2 reasonable manner, but not in any way that suggests the licensor
REMARK   2 endorses you or your use. When you publish, patent or distribute
REMARK   2 results that were fully or partially based on the model, please cite
REMARK   2 the corresponding papers mentioned under JRNL.
REMARK   2 ShareAlike - If you remix, transform, or build upon the material,
REMARK   2 you must distribute your contributions under the same license as the
REMARK   2 original.
REMARK   2 No additional restrictions - you may not apply legal terms or
REMARK   2 technological measures that legally restrict others from doing
REMARK   2 anything the license permits.
REMARK   2 Find a human-readable summary of (and not a substitute for) the
REMARK   2 CC BY-SA 4.0 license at this link:
REMARK   2 https://creativecommons.org/licenses/by-sa/4.0/
REMARK   3 
REMARK   3 MODEL INFORMATION
REMARK   3  ENGIN   PROMOD3
REMARK   3  VERSN   3.2.1
REMARK   3  OSTAT   monomer
REMARK   3  OSRSN   PREDICTION
REMARK   3  QSPRD   0.000
REMARK   3  GMQE    0.41
REMARK   3  QMNV    4.3.0
REMARK   3  QMNDG   0.51
REMARK   3  MODT    FALSE
REMARK   3 
REMARK   3 TEMPLATE 1
REMARK   3  PDBID   3ir5
REMARK   3  CHAIN   A
REMARK   3  MMCIF   A
REMARK   3  PDBV    2023-03-17
REMARK   3  SMTLE   3ir5.1.A
REMARK   3  SMTLV   2023-03-23
REMARK   3  MTHD    X-RAY DIFFRACTION 2.30 A
REMARK   3  FOUND   HHblits
REMARK   3  GMQE    0.43
REMARK   3  SIM     0.32
REMARK   3  SID     24.12
REMARK   3  OSTAT   monomer
REMARK   3  LIGND   MD1
REMARK   3  LIGND 2 MD1
REMARK   3  LIGND 3 6MO
REMARK   3  LIGND 4 SF4
REMARK   3  LIGND 5 SF4
REMARK   3  LIGND 6 SF4
REMARK   3  LIGND 7 SF4
REMARK   3  LIGND 8 AGA
REMARK   3  LIGND 9 F3S
REMARK   3  LIGND 10 HEM
REMARK   3  LIGND 11 HEM
REMARK   3  ALN A TRG SDLSRRELLKRAVVVGTGAGLAELFLPAQFLSSASAQSEPQAVAIANPLAQMPDRSWE
REMARK   3  ALN A TRG RIYRDQFAEEDSFVFTCAPNDTHNCLLRAHVKNGVIVRISPTYGYGKATDLAGNQASH
REMARK   3  ALN A TRG RWDPRICQKGLILGRRIYGDRRVKAPMIRKGFKE-WADAGFP---------R-HD-DG
REMARK   3  ALN A TRG TPRADMEKRGYDEWLQIPWDEALAIAAKTLQNVAETYKGEDGAGKLLEQGYEPAMVEA
REMARK   3  ALN A TRG MHGAGVQAIKMRGGMPLLGAGRVFGFYRFANMLALLDGKLRPEAPPEEIVGSRAFDNY
REMARK   3  ALN A TRG AWHTDLPPGHPMVSGSQTVDFDLFAAEHSKLLVLIGMNWICTKMPDAHWIGDARLKGT
REMARK   3  ALN A TRG RVVVISADYMPTANKADEIVILRPGTDTAFLLGVARELITKKL------YDRDAVIQR
REMARK   3  ALN A TRG TDLPLLVRLD-------TGERLSARDVFEGYRQAPL--ENYVALKTEEELAAPPSPPF
REMARK   3  ALN A TRG TADKQVVPT-ELREEWGDFVYWDR-----ATNGPAAVNR------DE----IGAKFA-
REMARK   3  ALN A TRG ----------GDPALLG---AFDVTLVDGTNVKARTAFSLLK----------------
REMARK   3  ALN A TRG --EYLDENFDVQTTSEVCNVDPAAVRSLARQLAANK----GNALLAAGMGPNHYFNAD
REMARK   3  ALN A TRG LFGRVHFLVAALTDNIGHFSGNVGSYAGNYRGSLFQAMGQ------------------
REMARK   3  ALN A TRG --------WIAENPFDQEADLTKPA-RVKRYFK--------SESAHYW----NYGDRP
REMARK   3  ALN A TRG L----------V-----SPSEIITGKS--------HMPTPTKLIWFGNSNSLLGNAKW
REMARK   3  ALN A TRG SFDV------------------------------VKNTLPKQDAVFCNEWHWTSSCEY
REMARK   3  ALN A TRG SDLVFPADSWAEFKLPDMTASCTNPFLLAFPKTPLARIHNTRSDYEILAGVAAALADL
REMARK   3  ALN A TRG VDEP------------------------RMKTYWKGILD---G---------------
REMARK   3  ALN A TRG ---------------------------DPTPYLQ------------------------
REMARK   3  ALN A TRG -RVLSGSNATRGI----LYEDLHASSA-----------KGVPLLMNA-----------
REMARK   3  ALN A TRG -------RTYPRHAGWEQRQEDKPWYTPTGRLEFYRPEPEWQAAGESLPIWREPVDAT
REMARK   3  ALN A TRG FYEPNAILANSKHPSINPRAPEDYGVPESQMDVETRQYRNVVRTWQELKLSKHPLTEK
REMARK   3  ALN A TRG DPAYRFVFQTPKYRWGAHSTAVDSDWIAMLFGPFGDPYRRDSRTPWTGEAYAEINPRD
REMARK   3  ALN A TRG AKELGLKDGDYIWLDADPEDRPYRGADSSDEFYDVARAMMRVRIYSGMPRRVIRTWFN
REMARK   3  ALN A TRG MYAATPGTVQAQKDVPGGPAQNQDTGYVALFRHGSHQSGTRAYLRPTQMTDSMNRKAY
REMARK   3  ALN A TRG FGQTIGKGFEADVHSPSGAPKEGYVKVEKAEDGGDEGVGEWRPVTLGLRPDDPSEAMQ
REMARK   3  ALN A TRG AYLAGEFVTRKRKGS
REMARK   3  ALN A TPL -----------------------------------------------------NRDWE
REMARK   3  ALN A TPL DGYRQRWQHDKIVRSTCGVNCTGSCSWKIYVKNGLVTWETQQTDYPR-----TRPDLP
REMARK   3  ALN A TPL NHEPRGCPRGASYSWYLYSANRLKYPMMRKRLMKMWREAKALHSDPVEAWASIIEDAD
REMARK   3  ALN A TPL KAKSFKQARGRGGFVRSSWQEVNELIAASNVYTIKNYGPDR----VAG----------
REMARK   3  ALN A TPL FSPIPAMSM-----------VSYASGARYLS-----------------LIGGTCLSFY
REMARK   3  ALN A TPL DWYCDLPPASPQTWGEQTDVPESADWYNSSYIIAWGSNVPQTRTPDAHFFTEVRYKGT
REMARK   3  ALN A TPL KTVAVTPDYAEIAKLCDLWLAPKQGTDAAMALAMGHVMLREFHLDNPSQYFTDYVRRY
REMARK   3  ALN A TPL TDMPMLVMLEERDGYYAAGRMLRAADLVDALGQENNPEWKTVAFNT------------
REMARK   3  ALN A TPL -NGEMVAPNGSIGFRWGEKGKWNLEQRDGKTGEETELQLSLLGSQDEIAEVGFPYFGG
REMARK   3  ALN A TPL DGTEHFNKVELENVLLHKLPVKRLQLADGSTALVTTVYDLTLANYGLERGLNDVNCAT
REMARK   3  ALN A TPL SYDDV-KAYTPAWAEQITGVSRSQIIRIAREFADNADKTHGRSMIIVGAGLNHWYHLD
REMARK   3  ALN A TPL MNYRGLINMLIFCGCVGQSGGGWAHYVGQEKLRPQTGWQPLAFALDWQRPARHMNSTS
REMARK   3  ALN A TPL YFYNHSSQWRYETVTAEE--LLSPMADKSRYTGHLIDFNVRAERMGWLPSAPQLGTNP
REMARK   3  ALN A TPL LTIAGEAEKAGMNPVDYTVKSLKEGSIRFAAEQPENGKNHPRNLFIWRSNLLGSSGKG
REMARK   3  ALN A TPL HEFMLKYLLGTEHGIQGKDLGQQGGVKPEEVDWQDNGLEGKLDLVVTLDFRLSSTCLY
REMARK   3  ALN A TPL SDIILPTATWYEK--DDMNTSDMHPFIHPLSA-AVDPAWEAKSDWEIYKAIAKKFSEV
REMARK   3  ALN A TPL CVGHLGKETDIVTLPIQHDSAAELAQPLDVKDWKKGECDLIPGKTAPHIMVVERDYPA
REMARK   3  ALN A TPL TYERFTSIGPLMEKIGNGGKGIAWNTQSEMDLLRKLNYTKAEGPAKGQPMLNTAIDAA
REMARK   3  ALN A TPL EMILTLAPETNGQVAVKAWAALSEFTGRDHTHLALNKEDEKIRFRDIQAQPRKIISSP
REMARK   3  ALN A TPL TWSGLEDEHVSYNAGYTNVHELIPWRTLSGRQQLYQDHQWMRDFGESLLVYRPPIDTR
REMARK   3  ALN A TPL SVKE-------------------V---------------------I------GQKSNG
REMARK   3  ALN A TPL NQEKALNFLTPHQKWGIHSTYSDNLLMLTLG---------------RGGPVVWLSEAD
REMARK   3  ALN A TPL AKDLGIADNDWIEVFNS-----------------NGALTARAVVSQRVPAGMTMMYHA
REMARK   3  ALN A TPL QERIVN--------LPGSEI--------TQQRGGIHNSVTRITPKPTHMIGGYAHLAY
REMARK   3  ALN A TPL -------G--FNYYGTVGSNRDEFVVVRKMKNIDWL----------------------
REMARK   3  ALN A TPL ---------------
REMARK   3  ALN A OFF 28
ATOM      1  N   ASP A  54    -166.625 -28.020 -23.662  1.00  0.48           N  
ATOM      2  CA  ASP A  54    -166.032 -28.928 -24.683  1.00  0.48           C  
ATOM      3  C   ASP A  54    -165.159 -29.982 -23.982  1.00  0.48           C  
ATOM      4  O   ASP A  54    -164.886 -29.846 -22.792  1.00  0.48           O  
ATOM      5  CB  ASP A  54    -165.309 -28.048 -25.734  1.00  0.48           C  
ATOM      6  CG  ASP A  54    -164.730 -28.982 -26.756  1.00  0.48           C  
ATOM      7  OD1 ASP A  54    -163.509 -28.891 -26.971  1.00  0.48           O  
ATOM      8  OD2 ASP A  54    -165.437 -29.951 -27.122  1.00  0.48           O  
ATOM      9  N   ARG A  55    -164.753 -31.035 -24.717  1.00  0.56           N  
ATOM     10  CA  ARG A  55    -163.838 -32.092 -24.338  1.00  0.56           C  
ATOM     11  C   ARG A  55    -163.058 -32.563 -25.576  1.00  0.56           C  
ATOM     12  O   ARG A  55    -162.514 -33.663 -25.615  1.00  0.56           O  
ATOM     13  CB  ARG A  55    -164.584 -33.309 -23.720  1.00  0.56           C  
ATOM     14  CG  ARG A  55    -165.090 -33.069 -22.280  1.00  0.56           C  
ATOM     15  CD  ARG A  55    -165.937 -34.197 -21.674  1.00  0.56           C  
ATOM     16  NE  ARG A  55    -165.069 -35.403 -21.569  1.00  0.56           N  
ATOM     17  CZ  ARG A  55    -165.487 -36.667 -21.449  1.00  0.56           C  
ATOM     18  NH1 ARG A  55    -164.583 -37.622 -21.631  1.00  0.56           N  
ATOM     19  NH2 ARG A  55    -166.741 -36.974 -21.154  1.00  0.56           N  
ATOM     20  N   SER A  56    -162.952 -31.741 -26.646  1.00  0.77           N  
ATOM     21  CA  SER A  56    -162.302 -32.131 -27.898  1.00  0.77           C  
ATOM     22  C   SER A  56    -160.797 -32.331 -27.787  1.00  0.77           C  
ATOM     23  O   SER A  56    -160.201 -33.121 -28.521  1.00  0.77           O  
ATOM     24  CB  SER A  56    -162.582 -31.115 -29.034  1.00  0.77           C  
ATOM     25  OG  SER A  56    -161.987 -29.849 -28.777  1.00  0.77           O  
ATOM     26  N   TRP A  57    -160.171 -31.651 -26.802  1.00  0.63           N  
ATOM     27  CA  TRP A  57    -158.756 -31.687 -26.464  1.00  0.63           C  
ATOM     28  C   TRP A  57    -158.217 -33.097 -26.204  1.00  0.63           C  
ATOM     29  O   TRP A  57    -157.068 -33.409 -26.504  1.00  0.63           O  
ATOM     30  CB  TRP A  57    -158.455 -30.755 -25.246  1.00  0.63           C  
ATOM     31  CG  TRP A  57    -158.857 -31.301 -23.879  1.00  0.63           C  
ATOM     32  CD1 TRP A  57    -160.059 -31.256 -23.228  1.00  0.63           C  
ATOM     33  CD2 TRP A  57    -158.002 -32.156 -23.096  1.00  0.63           C  
ATOM     34  NE1 TRP A  57    -160.017 -32.045 -22.096  1.00  0.63           N  
ATOM     35  CE2 TRP A  57    -158.765 -32.614 -22.004  1.00  0.63           C  
ATOM     36  CE3 TRP A  57    -156.684 -32.575 -23.282  1.00  0.63           C  
ATOM     37  CZ2 TRP A  57    -158.225 -33.502 -21.081  1.00  0.63           C  
ATOM     38  CZ3 TRP A  57    -156.140 -33.467 -22.349  1.00  0.63           C  
ATOM     39  CH2 TRP A  57    -156.898 -33.927 -21.263  1.00  0.63           C  
ATOM     40  N   GLU A  58    -159.064 -34.003 -25.668  1.00  0.72           N  
ATOM     41  CA  GLU A  58    -158.755 -35.381 -25.332  1.00  0.72           C  
ATOM     42  C   GLU A  58    -158.272 -36.228 -26.509  1.00  0.72           C  
ATOM     43  O   GLU A  58    -157.678 -37.291 -26.329  1.00  0.72           O  
ATOM     44  CB  GLU A  58    -160.034 -36.071 -24.823  1.00  0.72           C  
ATOM     45  CG  GLU A  58    -160.628 -35.563 -23.496  1.00  0.72           C  
ATOM     46  CD  GLU A  58    -161.918 -36.303 -23.181  1.00  0.72           C  
ATOM     47  OE1 GLU A  58    -162.548 -35.959 -22.150  1.00  0.72           O  
ATOM     48  OE2 GLU A  58    -162.323 -37.233 -23.936  1.00  0.72           O  
ATOM     49  N   ARG A  59    -158.493 -35.764 -27.761  1.00  0.65           N  
ATOM     50  CA  ARG A  59    -157.908 -36.341 -28.961  1.00  0.65           C  
ATOM     51  C   ARG A  59    -156.390 -36.384 -28.907  1.00  0.65           C  
ATOM     52  O   ARG A  59    -155.794 -37.366 -29.326  1.00  0.65           O  
ATOM     53  CB  ARG A  59    -158.342 -35.581 -30.234  1.00  0.65           C  
ATOM     54  CG  ARG A  59    -159.843 -35.715 -30.552  1.00  0.65           C  
ATOM     55  CD  ARG A  59    -160.238 -34.917 -31.797  1.00  0.65           C  
ATOM     56  NE  ARG A  59    -161.721 -35.077 -31.965  1.00  0.65           N  
ATOM     57  CZ  ARG A  59    -162.443 -34.424 -32.884  1.00  0.65           C  
ATOM     58  NH1 ARG A  59    -163.763 -34.596 -32.931  1.00  0.65           N  
ATOM     59  NH2 ARG A  59    -161.869 -33.605 -33.758  1.00  0.65           N  
ATOM     60  N   ILE A  60    -155.731 -35.377 -28.288  1.00  0.76           N  
ATOM     61  CA  ILE A  60    -154.278 -35.291 -28.171  1.00  0.76           C  
ATOM     62  C   ILE A  60    -153.649 -36.569 -27.624  1.00  0.76           C  
ATOM     63  O   ILE A  60    -152.693 -37.088 -28.195  1.00  0.76           O  
ATOM     64  CB  ILE A  60    -153.893 -34.090 -27.294  1.00  0.76           C  
ATOM     65  CG1 ILE A  60    -154.266 -32.767 -28.008  1.00  0.76           C  
ATOM     66  CG2 ILE A  60    -152.390 -34.099 -26.915  1.00  0.76           C  
ATOM     67  CD1 ILE A  60    -154.252 -31.546 -27.077  1.00  0.76           C  
ATOM     68  N   TYR A  61    -154.201 -37.150 -26.536  1.00  0.68           N  
ATOM     69  CA  TYR A  61    -153.778 -38.448 -26.033  1.00  0.68           C  
ATOM     70  C   TYR A  61    -154.178 -39.633 -26.905  1.00  0.68           C  
ATOM     71  O   TYR A  61    -153.380 -40.544 -27.119  1.00  0.68           O  
ATOM     72  CB  TYR A  61    -154.267 -38.683 -24.581  1.00  0.68           C  
ATOM     73  CG  TYR A  61    -153.473 -37.824 -23.633  1.00  0.68           C  
ATOM     74  CD1 TYR A  61    -154.089 -36.830 -22.854  1.00  0.68           C  
ATOM     75  CD2 TYR A  61    -152.086 -38.024 -23.508  1.00  0.68           C  
ATOM     76  CE1 TYR A  61    -153.327 -36.046 -21.974  1.00  0.68           C  
ATOM     77  CE2 TYR A  61    -151.322 -37.228 -22.641  1.00  0.68           C  
ATOM     78  CZ  TYR A  61    -151.947 -36.239 -21.875  1.00  0.68           C  
ATOM     79  OH  TYR A  61    -151.199 -35.434 -20.995  1.00  0.68           O  
ATOM     80  N   ARG A  62    -155.410 -39.651 -27.462  1.00  0.64           N  
ATOM     81  CA  ARG A  62    -155.896 -40.724 -28.326  1.00  0.64           C  
ATOM     82  C   ARG A  62    -155.040 -40.906 -29.571  1.00  0.64           C  
ATOM     83  O   ARG A  62    -154.695 -42.022 -29.961  1.00  0.64           O  
ATOM     84  CB  ARG A  62    -157.348 -40.459 -28.807  1.00  0.64           C  
ATOM     85  CG  ARG A  62    -158.403 -40.436 -27.686  1.00  0.64           C  
ATOM     86  CD  ARG A  62    -159.827 -40.220 -28.213  1.00  0.64           C  
ATOM     87  NE  ARG A  62    -160.741 -40.310 -27.021  1.00  0.64           N  
ATOM     88  CZ  ARG A  62    -161.379 -39.284 -26.443  1.00  0.64           C  
ATOM     89  NH1 ARG A  62    -162.026 -39.469 -25.296  1.00  0.64           N  
ATOM     90  NH2 ARG A  62    -161.362 -38.056 -26.937  1.00  0.64           N  
ATOM     91  N   ASP A  63    -154.635 -39.786 -30.183  1.00  0.64           N  
ATOM     92  CA  ASP A  63    -153.868 -39.745 -31.400  1.00  0.64           C  
ATOM     93  C   ASP A  63    -152.402 -40.136 -31.153  1.00  0.64           C  
ATOM     94  O   ASP A  63    -151.697 -40.575 -32.065  1.00  0.64           O  
ATOM     95  CB  ASP A  63    -154.019 -38.330 -32.026  1.00  0.64           C  
ATOM     96  CG  ASP A  63    -155.483 -37.983 -32.319  1.00  0.64           C  
ATOM     97  OD1 ASP A  63    -156.338 -38.905 -32.362  1.00  0.64           O  
ATOM     98  OD2 ASP A  63    -155.761 -36.768 -32.491  1.00  0.64           O  
ATOM     99  N   GLN A  64    -151.903 -40.069 -29.890  1.00  0.63           N  
ATOM    100  CA  GLN A  64    -150.655 -40.723 -29.496  1.00  0.63           C  
ATOM    101  C   GLN A  64    -150.789 -42.240 -29.436  1.00  0.63           C  
ATOM    102  O   GLN A  64    -149.935 -42.990 -29.916  1.00  0.63           O  
ATOM    103  CB  GLN A  64    -150.093 -40.270 -28.117  1.00  0.63           C  
ATOM    104  CG  GLN A  64    -149.891 -38.750 -27.916  1.00  0.63           C  
ATOM    105  CD  GLN A  64    -149.401 -38.036 -29.177  1.00  0.63           C  
ATOM    106  OE1 GLN A  64    -148.356 -38.357 -29.744  1.00  0.63           O  
ATOM    107  NE2 GLN A  64    -150.191 -37.043 -29.643  1.00  0.63           N  
ATOM    108  N   PHE A  65    -151.894 -42.738 -28.844  1.00  0.65           N  
ATOM    109  CA  PHE A  65    -152.188 -44.157 -28.758  1.00  0.65           C  
ATOM    110  C   PHE A  65    -152.404 -44.821 -30.105  1.00  0.65           C  
ATOM    111  O   PHE A  65    -151.900 -45.918 -30.329  1.00  0.65           O  
ATOM    112  CB  PHE A  65    -153.387 -44.470 -27.828  1.00  0.65           C  
ATOM    113  CG  PHE A  65    -152.981 -44.293 -26.390  1.00  0.65           C  
ATOM    114  CD1 PHE A  65    -152.027 -45.149 -25.811  1.00  0.65           C  
ATOM    115  CD2 PHE A  65    -153.554 -43.284 -25.601  1.00  0.65           C  
ATOM    116  CE1 PHE A  65    -151.638 -44.985 -24.474  1.00  0.65           C  
ATOM    117  CE2 PHE A  65    -153.162 -43.109 -24.268  1.00  0.65           C  
ATOM    118  CZ  PHE A  65    -152.204 -43.961 -23.704  1.00  0.65           C  
ATOM    119  N   ALA A  66    -153.113 -44.179 -31.052  1.00  0.73           N  
ATOM    120  CA  ALA A  66    -153.357 -44.733 -32.372  1.00  0.73           C  
ATOM    121  C   ALA A  66    -152.101 -45.166 -33.143  1.00  0.73           C  
ATOM    122  O   ALA A  66    -151.107 -44.438 -33.227  1.00  0.73           O  
ATOM    123  CB  ALA A  66    -154.167 -43.720 -33.204  1.00  0.73           C  
ATOM    124  N   GLU A  67    -152.128 -46.385 -33.717  1.00  0.68           N  
ATOM    125  CA  GLU A  67    -150.985 -47.028 -34.333  1.00  0.68           C  
ATOM    126  C   GLU A  67    -151.368 -47.496 -35.726  1.00  0.68           C  
ATOM    127  O   GLU A  67    -152.542 -47.586 -36.073  1.00  0.68           O  
ATOM    128  CB  GLU A  67    -150.417 -48.181 -33.450  1.00  0.68           C  
ATOM    129  CG  GLU A  67    -151.386 -49.360 -33.168  1.00  0.68           C  
ATOM    130  CD  GLU A  67    -150.887 -50.306 -32.076  1.00  0.68           C  
ATOM    131  OE1 GLU A  67    -150.490 -51.456 -32.390  1.00  0.68           O  
ATOM    132  OE2 GLU A  67    -150.938 -49.919 -30.877  1.00  0.68           O  
ATOM    133  N   GLU A  68    -150.352 -47.706 -36.578  1.00  0.65           N  
ATOM    134  CA  GLU A  68    -150.458 -47.966 -38.000  1.00  0.65           C  
ATOM    135  C   GLU A  68    -150.746 -49.428 -38.287  1.00  0.65           C  
ATOM    136  O   GLU A  68    -151.656 -49.761 -39.043  1.00  0.65           O  
ATOM    137  CB  GLU A  68    -149.089 -47.535 -38.569  1.00  0.65           C  
ATOM    138  CG  GLU A  68    -148.858 -47.547 -40.091  1.00  0.65           C  
ATOM    139  CD  GLU A  68    -147.502 -46.901 -40.346  1.00  0.65           C  
ATOM    140  OE1 GLU A  68    -147.334 -45.732 -39.901  1.00  0.65           O  
ATOM    141  OE2 GLU A  68    -146.600 -47.558 -40.919  1.00  0.65           O  
ATOM    142  N   ASP A  69    -149.987 -50.319 -37.618  1.00  0.65           N  
ATOM    143  CA  ASP A  69    -150.173 -51.753 -37.641  1.00  0.65           C  
ATOM    144  C   ASP A  69    -149.417 -52.344 -36.443  1.00  0.65           C  
ATOM    145  O   ASP A  69    -148.582 -51.691 -35.811  1.00  0.65           O  
ATOM    146  CB  ASP A  69    -149.749 -52.369 -39.009  1.00  0.65           C  
ATOM    147  CG  ASP A  69    -150.249 -53.792 -39.240  1.00  0.65           C  
ATOM    148  OD1 ASP A  69    -150.953 -54.340 -38.352  1.00  0.65           O  
ATOM    149  OD2 ASP A  69    -149.907 -54.347 -40.312  1.00  0.65           O  
ATOM    150  N   SER A  70    -149.733 -53.604 -36.107  1.00  0.65           N  
ATOM    151  CA  SER A  70    -149.365 -54.304 -34.892  1.00  0.65           C  
ATOM    152  C   SER A  70    -148.759 -55.667 -35.202  1.00  0.65           C  
ATOM    153  O   SER A  70    -149.342 -56.714 -34.924  1.00  0.65           O  
ATOM    154  CB  SER A  70    -150.592 -54.488 -33.954  1.00  0.65           C  
ATOM    155  OG  SER A  70    -150.277 -55.329 -32.836  1.00  0.65           O  
ATOM    156  N   PHE A  71    -147.526 -55.699 -35.728  1.00  0.64           N  
ATOM    157  CA  PHE A  71    -146.792 -56.926 -36.006  1.00  0.64           C  
ATOM    158  C   PHE A  71    -146.511 -57.706 -34.736  1.00  0.64           C  
ATOM    159  O   PHE A  71    -146.100 -57.140 -33.730  1.00  0.64           O  
ATOM    160  CB  PHE A  71    -145.440 -56.648 -36.728  1.00  0.64           C  
ATOM    161  CG  PHE A  71    -145.750 -56.089 -38.081  1.00  0.64           C  
ATOM    162  CD1 PHE A  71    -145.923 -56.960 -39.167  1.00  0.64           C  
ATOM    163  CD2 PHE A  71    -146.021 -54.721 -38.247  1.00  0.64           C  
ATOM    164  CE1 PHE A  71    -146.424 -56.485 -40.385  1.00  0.64           C  
ATOM    165  CE2 PHE A  71    -146.547 -54.250 -39.453  1.00  0.64           C  
ATOM    166  CZ  PHE A  71    -146.756 -55.133 -40.520  1.00  0.64           C  
ATOM    167  N   VAL A  72    -146.710 -59.038 -34.718  1.00  0.64           N  
ATOM    168  CA  VAL A  72    -146.171 -59.851 -33.636  1.00  0.64           C  
ATOM    169  C   VAL A  72    -144.648 -59.891 -33.715  1.00  0.64           C  
ATOM    170  O   VAL A  72    -144.102 -59.721 -34.795  1.00  0.64           O  
ATOM    171  CB  VAL A  72    -146.762 -61.256 -33.526  1.00  0.64           C  
ATOM    172  CG1 VAL A  72    -148.288 -61.149 -33.359  1.00  0.64           C  
ATOM    173  CG2 VAL A  72    -146.406 -62.149 -34.730  1.00  0.64           C  
ATOM    174  N   PHE A  73    -143.921 -60.065 -32.598  1.00  0.63           N  
ATOM    175  CA  PHE A  73    -142.487 -60.337 -32.608  1.00  0.63           C  
ATOM    176  C   PHE A  73    -142.098 -60.841 -31.224  1.00  0.63           C  
ATOM    177  O   PHE A  73    -142.961 -60.994 -30.370  1.00  0.63           O  
ATOM    178  CB  PHE A  73    -141.570 -59.204 -33.177  1.00  0.63           C  
ATOM    179  CG  PHE A  73    -141.231 -58.152 -32.171  1.00  0.63           C  
ATOM    180  CD1 PHE A  73    -142.220 -57.336 -31.606  1.00  0.63           C  
ATOM    181  CD2 PHE A  73    -139.917 -58.065 -31.702  1.00  0.63           C  
ATOM    182  CE1 PHE A  73    -141.897 -56.452 -30.569  1.00  0.63           C  
ATOM    183  CE2 PHE A  73    -139.590 -57.189 -30.671  1.00  0.63           C  
ATOM    184  CZ  PHE A  73    -140.578 -56.378 -30.099  1.00  0.63           C  
ATOM    185  N   THR A  74    -140.826 -61.164 -30.945  1.00  0.65           N  
ATOM    186  CA  THR A  74    -140.436 -61.739 -29.657  1.00  0.65           C  
ATOM    187  C   THR A  74    -139.005 -61.316 -29.355  1.00  0.65           C  
ATOM    188  O   THR A  74    -138.442 -60.462 -30.036  1.00  0.65           O  
ATOM    189  CB  THR A  74    -140.731 -63.245 -29.563  1.00  0.65           C  
ATOM    190  OG1 THR A  74    -140.321 -63.858 -28.341  1.00  0.65           O  
ATOM    191  CG2 THR A  74    -140.096 -64.009 -30.723  1.00  0.65           C  
ATOM    192  N   CYS A  75    -138.387 -61.814 -28.270  1.00  0.66           N  
ATOM    193  CA  CYS A  75    -137.092 -61.359 -27.795  1.00  0.66           C  
ATOM    194  C   CYS A  75    -136.017 -62.417 -27.993  1.00  0.66           C  
ATOM    195  O   CYS A  75    -136.174 -63.547 -27.544  1.00  0.66           O  
ATOM    196  CB  CYS A  75    -137.133 -61.051 -26.271  1.00  0.66           C  
ATOM    197  SG  CYS A  75    -138.145 -59.604 -25.829  1.00  0.66           S  
ATOM    198  N   ALA A  76    -134.876 -62.055 -28.632  1.00  0.50           N  
ATOM    199  CA  ALA A  76    -133.722 -62.933 -28.766  1.00  0.50           C  
ATOM    200  C   ALA A  76    -132.459 -62.545 -27.975  1.00  0.50           C  
ATOM    201  O   ALA A  76    -131.411 -62.350 -28.598  1.00  0.50           O  
ATOM    202  CB  ALA A  76    -133.324 -63.020 -30.254  1.00  0.50           C  
ATOM    203  N   PRO A  77    -132.430 -62.452 -26.649  1.00  0.67           N  
ATOM    204  CA  PRO A  77    -131.186 -62.517 -25.911  1.00  0.67           C  
ATOM    205  C   PRO A  77    -131.284 -63.724 -24.994  1.00  0.67           C  
ATOM    206  O   PRO A  77    -132.301 -64.412 -24.965  1.00  0.67           O  
ATOM    207  CB  PRO A  77    -131.228 -61.199 -25.145  1.00  0.67           C  
ATOM    208  CG  PRO A  77    -132.691 -61.110 -24.698  1.00  0.67           C  
ATOM    209  CD  PRO A  77    -133.455 -61.770 -25.857  1.00  0.67           C  
ATOM    210  N   ASN A  78    -130.225 -64.036 -24.230  1.00  0.63           N  
ATOM    211  CA  ASN A  78    -130.210 -65.257 -23.449  1.00  0.63           C  
ATOM    212  C   ASN A  78    -130.923 -65.047 -22.102  1.00  0.63           C  
ATOM    213  O   ASN A  78    -130.327 -64.642 -21.098  1.00  0.63           O  
ATOM    214  CB  ASN A  78    -128.736 -65.752 -23.348  1.00  0.63           C  
ATOM    215  CG  ASN A  78    -128.625 -67.008 -22.503  1.00  0.63           C  
ATOM    216  OD1 ASN A  78    -129.597 -67.742 -22.341  1.00  0.63           O  
ATOM    217  ND2 ASN A  78    -127.448 -67.237 -21.880  1.00  0.63           N  
ATOM    218  N   ASP A  79    -132.246 -65.304 -22.050  1.00  0.68           N  
ATOM    219  CA  ASP A  79    -133.041 -65.084 -20.857  1.00  0.68           C  
ATOM    220  C   ASP A  79    -133.893 -66.269 -20.383  1.00  0.68           C  
ATOM    221  O   ASP A  79    -133.916 -66.526 -19.181  1.00  0.68           O  
ATOM    222  CB  ASP A  79    -133.834 -63.766 -21.042  1.00  0.68           C  
ATOM    223  CG  ASP A  79    -134.750 -63.762 -22.251  1.00  0.68           C  
ATOM    224  OD1 ASP A  79    -135.213 -62.645 -22.595  1.00  0.68           O  
ATOM    225  OD2 ASP A  79    -135.028 -64.831 -22.846  1.00  0.68           O  
ATOM    226  N   THR A  80    -134.536 -67.011 -21.315  1.00  0.72           N  
ATOM    227  CA  THR A  80    -135.475 -68.147 -21.186  1.00  0.72           C  
ATOM    228  C   THR A  80    -136.893 -67.681 -21.411  1.00  0.72           C  
ATOM    229  O   THR A  80    -137.856 -68.445 -21.321  1.00  0.72           O  
ATOM    230  CB  THR A  80    -135.504 -69.021 -19.917  1.00  0.72           C  
ATOM    231  OG1 THR A  80    -135.809 -68.315 -18.720  1.00  0.72           O  
ATOM    232  CG2 THR A  80    -134.177 -69.721 -19.670  1.00  0.72           C  
ATOM    233  N   HIS A  81    -137.066 -66.391 -21.704  1.00  0.57           N  
ATOM    234  CA  HIS A  81    -138.327 -65.725 -21.515  1.00  0.57           C  
ATOM    235  C   HIS A  81    -139.388 -66.103 -22.517  1.00  0.57           C  
ATOM    236  O   HIS A  81    -140.529 -66.318 -22.113  1.00  0.57           O  
ATOM    237  CB  HIS A  81    -138.116 -64.202 -21.435  1.00  0.57           C  
ATOM    238  CG  HIS A  81    -137.643 -63.755 -20.079  1.00  0.57           C  
ATOM    239  ND1 HIS A  81    -136.680 -64.450 -19.377  1.00  0.57           N  
ATOM    240  CD2 HIS A  81    -138.070 -62.700 -19.345  1.00  0.57           C  
ATOM    241  CE1 HIS A  81    -136.534 -63.809 -18.239  1.00  0.57           C  
ATOM    242  NE2 HIS A  81    -137.353 -62.733 -18.166  1.00  0.57           N  
ATOM    243  N   ASN A  82    -139.052 -66.225 -23.825  1.00  0.61           N  
ATOM    244  CA  ASN A  82    -139.988 -66.528 -24.909  1.00  0.61           C  
ATOM    245  C   ASN A  82    -141.345 -65.813 -24.780  1.00  0.61           C  
ATOM    246  O   ASN A  82    -142.376 -66.407 -24.456  1.00  0.61           O  
ATOM    247  CB  ASN A  82    -140.120 -68.062 -25.131  1.00  0.61           C  
ATOM    248  CG  ASN A  82    -140.876 -68.370 -26.423  1.00  0.61           C  
ATOM    249  OD1 ASN A  82    -141.134 -67.476 -27.233  1.00  0.61           O  
ATOM    250  ND2 ASN A  82    -141.248 -69.649 -26.637  1.00  0.61           N  
ATOM    251  N   CYS A  83    -141.339 -64.483 -24.960  1.00  0.67           N  
ATOM    252  CA  CYS A  83    -142.506 -63.660 -24.742  1.00  0.67           C  
ATOM    253  C   CYS A  83    -142.886 -63.048 -26.056  1.00  0.67           C  
ATOM    254  O   CYS A  83    -142.198 -62.160 -26.548  1.00  0.67           O  
ATOM    255  CB  CYS A  83    -142.211 -62.497 -23.760  1.00  0.67           C  
ATOM    256  SG  CYS A  83    -141.642 -63.110 -22.146  1.00  0.67           S  
ATOM    257  N   LEU A  84    -143.995 -63.504 -26.663  1.00  0.67           N  
ATOM    258  CA  LEU A  84    -144.525 -62.878 -27.852  1.00  0.67           C  
ATOM    259  C   LEU A  84    -145.078 -61.481 -27.557  1.00  0.67           C  
ATOM    260  O   LEU A  84    -145.761 -61.225 -26.564  1.00  0.67           O  
ATOM    261  CB  LEU A  84    -145.527 -63.828 -28.558  1.00  0.67           C  
ATOM    262  CG  LEU A  84    -145.886 -63.479 -30.023  1.00  0.67           C  
ATOM    263  CD1 LEU A  84    -144.707 -63.736 -30.974  1.00  0.67           C  
ATOM    264  CD2 LEU A  84    -147.096 -64.287 -30.526  1.00  0.67           C  
ATOM    265  N   LEU A  85    -144.731 -60.528 -28.422  1.00  0.69           N  
ATOM    266  CA  LEU A  85    -144.933 -59.117 -28.251  1.00  0.69           C  
ATOM    267  C   LEU A  85    -145.648 -58.593 -29.470  1.00  0.69           C  
ATOM    268  O   LEU A  85    -145.709 -59.237 -30.512  1.00  0.69           O  
ATOM    269  CB  LEU A  85    -143.579 -58.367 -28.159  1.00  0.69           C  
ATOM    270  CG  LEU A  85    -142.683 -58.763 -26.973  1.00  0.69           C  
ATOM    271  CD1 LEU A  85    -141.314 -58.089 -27.113  1.00  0.69           C  
ATOM    272  CD2 LEU A  85    -143.317 -58.400 -25.627  1.00  0.69           C  
ATOM    273  N   ARG A  86    -146.212 -57.390 -29.350  1.00  0.62           N  
ATOM    274  CA  ARG A  86    -146.740 -56.605 -30.432  1.00  0.62           C  
ATOM    275  C   ARG A  86    -145.775 -55.462 -30.693  1.00  0.62           C  
ATOM    276  O   ARG A  86    -145.445 -54.702 -29.785  1.00  0.62           O  
ATOM    277  CB  ARG A  86    -148.084 -55.956 -30.028  1.00  0.62           C  
ATOM    278  CG  ARG A  86    -149.252 -56.931 -29.797  1.00  0.62           C  
ATOM    279  CD  ARG A  86    -150.513 -56.268 -29.218  1.00  0.62           C  
ATOM    280  NE  ARG A  86    -150.890 -55.125 -30.121  1.00  0.62           N  
ATOM    281  CZ  ARG A  86    -151.656 -54.082 -29.781  1.00  0.62           C  
ATOM    282  NH1 ARG A  86    -151.747 -53.014 -30.567  1.00  0.62           N  
ATOM    283  NH2 ARG A  86    -152.397 -54.115 -28.678  1.00  0.62           N  
ATOM    284  N   ALA A  87    -145.318 -55.296 -31.943  1.00  0.66           N  
ATOM    285  CA  ALA A  87    -144.562 -54.155 -32.396  1.00  0.66           C  
ATOM    286  C   ALA A  87    -145.513 -53.110 -32.936  1.00  0.66           C  
ATOM    287  O   ALA A  87    -146.072 -53.255 -34.022  1.00  0.66           O  
ATOM    288  CB  ALA A  87    -143.561 -54.555 -33.498  1.00  0.66           C  
ATOM    289  N   HIS A  88    -145.719 -52.014 -32.178  1.00  0.67           N  
ATOM    290  CA  HIS A  88    -146.658 -50.982 -32.568  1.00  0.67           C  
ATOM    291  C   HIS A  88    -145.950 -50.015 -33.489  1.00  0.67           C  
ATOM    292  O   HIS A  88    -145.134 -49.186 -33.073  1.00  0.67           O  
ATOM    293  CB  HIS A  88    -147.235 -50.212 -31.357  1.00  0.67           C  
ATOM    294  CG  HIS A  88    -147.848 -51.097 -30.316  1.00  0.67           C  
ATOM    295  ND1 HIS A  88    -148.101 -50.573 -29.060  1.00  0.67           N  
ATOM    296  CD2 HIS A  88    -148.149 -52.420 -30.339  1.00  0.67           C  
ATOM    297  CE1 HIS A  88    -148.541 -51.586 -28.349  1.00  0.67           C  
ATOM    298  NE2 HIS A  88    -148.585 -52.725 -29.070  1.00  0.67           N  
ATOM    299  N   VAL A  89    -146.241 -50.131 -34.794  1.00  0.72           N  
ATOM    300  CA  VAL A  89    -145.673 -49.276 -35.813  1.00  0.72           C  
ATOM    301  C   VAL A  89    -146.541 -48.039 -35.865  1.00  0.72           C  
ATOM    302  O   VAL A  89    -147.761 -48.112 -35.742  1.00  0.72           O  
ATOM    303  CB  VAL A  89    -145.588 -49.973 -37.171  1.00  0.72           C  
ATOM    304  CG1 VAL A  89    -144.995 -49.039 -38.247  1.00  0.72           C  
ATOM    305  CG2 VAL A  89    -144.703 -51.228 -37.023  1.00  0.72           C  
ATOM    306  N   LYS A  90    -145.942 -46.848 -35.974  1.00  0.67           N  
ATOM    307  CA  LYS A  90    -146.698 -45.622 -36.041  1.00  0.67           C  
ATOM    308  C   LYS A  90    -145.870 -44.593 -36.778  1.00  0.67           C  
ATOM    309  O   LYS A  90    -144.743 -44.322 -36.378  1.00  0.67           O  
ATOM    310  CB  LYS A  90    -147.012 -45.136 -34.604  1.00  0.67           C  
ATOM    311  CG  LYS A  90    -147.715 -43.778 -34.507  1.00  0.67           C  
ATOM    312  CD  LYS A  90    -147.886 -43.341 -33.044  1.00  0.67           C  
ATOM    313  CE  LYS A  90    -148.544 -41.972 -32.860  1.00  0.67           C  
ATOM    314  NZ  LYS A  90    -149.898 -42.010 -33.434  1.00  0.67           N  
ATOM    315  N   ASN A  91    -146.390 -44.017 -37.884  1.00  0.66           N  
ATOM    316  CA  ASN A  91    -145.722 -43.021 -38.716  1.00  0.66           C  
ATOM    317  C   ASN A  91    -144.559 -43.651 -39.485  1.00  0.66           C  
ATOM    318  O   ASN A  91    -143.533 -43.020 -39.734  1.00  0.66           O  
ATOM    319  CB  ASN A  91    -145.246 -41.742 -37.952  1.00  0.66           C  
ATOM    320  CG  ASN A  91    -146.396 -40.899 -37.403  1.00  0.66           C  
ATOM    321  OD1 ASN A  91    -147.379 -41.346 -36.812  1.00  0.66           O  
ATOM    322  ND2 ASN A  91    -146.260 -39.561 -37.575  1.00  0.66           N  
ATOM    323  N   GLY A  92    -144.707 -44.936 -39.863  1.00  0.72           N  
ATOM    324  CA  GLY A  92    -143.691 -45.757 -40.506  1.00  0.72           C  
ATOM    325  C   GLY A  92    -142.604 -46.270 -39.594  1.00  0.72           C  
ATOM    326  O   GLY A  92    -141.719 -46.996 -40.039  1.00  0.72           O  
ATOM    327  N   VAL A  93    -142.625 -45.929 -38.289  1.00  0.74           N  
ATOM    328  CA  VAL A  93    -141.507 -46.183 -37.389  1.00  0.74           C  
ATOM    329  C   VAL A  93    -141.944 -46.987 -36.179  1.00  0.74           C  
ATOM    330  O   VAL A  93    -143.123 -47.072 -35.841  1.00  0.74           O  
ATOM    331  CB  VAL A  93    -140.760 -44.917 -36.940  1.00  0.74           C  
ATOM    332  CG1 VAL A  93    -140.326 -44.108 -38.176  1.00  0.74           C  
ATOM    333  CG2 VAL A  93    -141.571 -44.026 -35.980  1.00  0.74           C  
ATOM    334  N   ILE A  94    -140.992 -47.643 -35.485  1.00  0.66           N  
ATOM    335  CA  ILE A  94    -141.282 -48.391 -34.268  1.00  0.66           C  
ATOM    336  C   ILE A  94    -141.301 -47.449 -33.079  1.00  0.66           C  
ATOM    337  O   ILE A  94    -140.296 -46.822 -32.757  1.00  0.66           O  
ATOM    338  CB  ILE A  94    -140.269 -49.502 -34.003  1.00  0.66           C  
ATOM    339  CG1 ILE A  94    -140.183 -50.434 -35.231  1.00  0.66           C  
ATOM    340  CG2 ILE A  94    -140.671 -50.287 -32.729  1.00  0.66           C  
ATOM    341  CD1 ILE A  94    -139.173 -51.575 -35.073  1.00  0.66           C  
ATOM    342  N   VAL A  95    -142.456 -47.323 -32.394  1.00  0.70           N  
ATOM    343  CA  VAL A  95    -142.592 -46.361 -31.308  1.00  0.70           C  
ATOM    344  C   VAL A  95    -142.597 -47.042 -29.953  1.00  0.70           C  
ATOM    345  O   VAL A  95    -141.981 -46.577 -28.997  1.00  0.70           O  
ATOM    346  CB  VAL A  95    -143.878 -45.556 -31.497  1.00  0.70           C  
ATOM    347  CG1 VAL A  95    -144.172 -44.638 -30.291  1.00  0.70           C  
ATOM    348  CG2 VAL A  95    -143.706 -44.701 -32.767  1.00  0.70           C  
ATOM    349  N   ARG A  96    -143.296 -48.180 -29.824  1.00  0.63           N  
ATOM    350  CA  ARG A  96    -143.474 -48.820 -28.541  1.00  0.63           C  
ATOM    351  C   ARG A  96    -143.909 -50.252 -28.779  1.00  0.63           C  
ATOM    352  O   ARG A  96    -144.140 -50.661 -29.918  1.00  0.63           O  
ATOM    353  CB  ARG A  96    -144.515 -48.077 -27.654  1.00  0.63           C  
ATOM    354  CG  ARG A  96    -145.933 -48.160 -28.239  1.00  0.63           C  
ATOM    355  CD  ARG A  96    -147.040 -47.435 -27.481  1.00  0.63           C  
ATOM    356  NE  ARG A  96    -148.278 -47.855 -28.213  1.00  0.63           N  
ATOM    357  CZ  ARG A  96    -149.039 -47.070 -28.979  1.00  0.63           C  
ATOM    358  NH1 ARG A  96    -149.872 -47.615 -29.858  1.00  0.63           N  
ATOM    359  NH2 ARG A  96    -148.988 -45.743 -28.888  1.00  0.63           N  
ATOM    360  N   ILE A  97    -144.010 -51.052 -27.702  1.00  0.69           N  
ATOM    361  CA  ILE A  97    -144.370 -52.453 -27.778  1.00  0.69           C  
ATOM    362  C   ILE A  97    -145.259 -52.823 -26.605  1.00  0.69           C  
ATOM    363  O   ILE A  97    -145.338 -52.105 -25.610  1.00  0.69           O  
ATOM    364  CB  ILE A  97    -143.137 -53.354 -27.804  1.00  0.69           C  
ATOM    365  CG1 ILE A  97    -142.161 -53.037 -26.656  1.00  0.69           C  
ATOM    366  CG2 ILE A  97    -142.432 -53.130 -29.154  1.00  0.69           C  
ATOM    367  CD1 ILE A  97    -140.899 -53.892 -26.715  1.00  0.69           C  
ATOM    368  N   SER A  98    -145.968 -53.963 -26.693  1.00  0.72           N  
ATOM    369  CA  SER A  98    -146.799 -54.469 -25.607  1.00  0.72           C  
ATOM    370  C   SER A  98    -146.887 -55.981 -25.766  1.00  0.72           C  
ATOM    371  O   SER A  98    -146.513 -56.453 -26.837  1.00  0.72           O  
ATOM    372  CB  SER A  98    -148.211 -53.799 -25.530  1.00  0.72           C  
ATOM    373  OG  SER A  98    -149.091 -54.173 -26.595  1.00  0.72           O  
ATOM    374  N   PRO A  99    -147.283 -56.817 -24.812  1.00  0.69           N  
ATOM    375  CA  PRO A  99    -147.307 -58.267 -25.013  1.00  0.69           C  
ATOM    376  C   PRO A  99    -148.521 -58.738 -25.806  1.00  0.69           C  
ATOM    377  O   PRO A  99    -149.501 -58.005 -25.947  1.00  0.69           O  
ATOM    378  CB  PRO A  99    -147.326 -58.825 -23.584  1.00  0.69           C  
ATOM    379  CG  PRO A  99    -148.004 -57.736 -22.750  1.00  0.69           C  
ATOM    380  CD  PRO A  99    -147.558 -56.441 -23.423  1.00  0.69           C  
ATOM    381  N   THR A 100    -148.477 -59.972 -26.350  1.00  0.63           N  
ATOM    382  CA  THR A 100    -149.654 -60.645 -26.896  1.00  0.63           C  
ATOM    383  C   THR A 100    -150.310 -61.526 -25.839  1.00  0.63           C  
ATOM    384  O   THR A 100    -149.743 -61.817 -24.789  1.00  0.63           O  
ATOM    385  CB  THR A 100    -149.405 -61.494 -28.148  1.00  0.63           C  
ATOM    386  OG1 THR A 100    -148.528 -62.573 -27.891  1.00  0.63           O  
ATOM    387  CG2 THR A 100    -148.749 -60.656 -29.247  1.00  0.63           C  
ATOM    388  N   TYR A 101    -151.559 -61.964 -26.094  1.00  0.45           N  
ATOM    389  CA  TYR A 101    -152.291 -62.833 -25.184  1.00  0.45           C  
ATOM    390  C   TYR A 101    -153.072 -63.900 -25.955  1.00  0.45           C  
ATOM    391  O   TYR A 101    -153.905 -64.618 -25.409  1.00  0.45           O  
ATOM    392  CB  TYR A 101    -153.241 -61.982 -24.282  1.00  0.45           C  
ATOM    393  CG  TYR A 101    -154.207 -61.147 -25.090  1.00  0.45           C  
ATOM    394  CD1 TYR A 101    -153.875 -59.844 -25.503  1.00  0.45           C  
ATOM    395  CD2 TYR A 101    -155.445 -61.686 -25.478  1.00  0.45           C  
ATOM    396  CE1 TYR A 101    -154.749 -59.113 -26.319  1.00  0.45           C  
ATOM    397  CE2 TYR A 101    -156.316 -60.961 -26.301  1.00  0.45           C  
ATOM    398  CZ  TYR A 101    -155.962 -59.676 -26.726  1.00  0.45           C  
ATOM    399  OH  TYR A 101    -156.818 -58.943 -27.569  1.00  0.45           O  
ATOM    400  N   GLY A 102    -152.807 -64.031 -27.274  1.00  0.45           N  
ATOM    401  CA  GLY A 102    -153.515 -64.967 -28.147  1.00  0.45           C  
ATOM    402  C   GLY A 102    -152.798 -66.278 -28.239  1.00  0.45           C  
ATOM    403  O   GLY A 102    -151.580 -66.336 -28.086  1.00  0.45           O  
ATOM    404  N   TYR A 103    -153.527 -67.376 -28.506  1.00  0.35           N  
ATOM    405  CA  TYR A 103    -152.979 -68.701 -28.341  1.00  0.35           C  
ATOM    406  C   TYR A 103    -153.333 -69.614 -29.524  1.00  0.35           C  
ATOM    407  O   TYR A 103    -153.779 -69.164 -30.575  1.00  0.35           O  
ATOM    408  CB  TYR A 103    -153.401 -69.221 -26.933  1.00  0.35           C  
ATOM    409  CG  TYR A 103    -152.664 -70.457 -26.515  1.00  0.35           C  
ATOM    410  CD1 TYR A 103    -153.401 -71.585 -26.140  1.00  0.35           C  
ATOM    411  CD2 TYR A 103    -151.262 -70.550 -26.597  1.00  0.35           C  
ATOM    412  CE1 TYR A 103    -152.745 -72.789 -25.877  1.00  0.35           C  
ATOM    413  CE2 TYR A 103    -150.608 -71.753 -26.292  1.00  0.35           C  
ATOM    414  CZ  TYR A 103    -151.361 -72.882 -25.956  1.00  0.35           C  
ATOM    415  OH  TYR A 103    -150.773 -74.137 -25.716  1.00  0.35           O  
ATOM    416  N   GLY A 104    -152.994 -70.923 -29.418  1.00  0.30           N  
ATOM    417  CA  GLY A 104    -153.102 -71.899 -30.499  1.00  0.30           C  
ATOM    418  C   GLY A 104    -153.785 -73.209 -30.161  1.00  0.30           C  
ATOM    419  O   GLY A 104    -153.876 -74.081 -31.018  1.00  0.30           O  
ATOM    420  N   LYS A 105    -154.272 -73.435 -28.915  1.00  0.31           N  
ATOM    421  CA  LYS A 105    -155.104 -74.610 -28.631  1.00  0.31           C  
ATOM    422  C   LYS A 105    -156.566 -74.247 -28.788  1.00  0.31           C  
ATOM    423  O   LYS A 105    -156.943 -73.105 -28.546  1.00  0.31           O  
ATOM    424  CB  LYS A 105    -154.874 -75.301 -27.244  1.00  0.31           C  
ATOM    425  CG  LYS A 105    -155.739 -74.812 -26.054  1.00  0.31           C  
ATOM    426  CD  LYS A 105    -155.304 -75.363 -24.678  1.00  0.31           C  
ATOM    427  CE  LYS A 105    -155.484 -76.873 -24.491  1.00  0.31           C  
ATOM    428  NZ  LYS A 105    -154.807 -77.291 -23.245  1.00  0.31           N  
ATOM    429  N   ALA A 106    -157.416 -75.232 -29.155  1.00  0.22           N  
ATOM    430  CA  ALA A 106    -158.829 -75.136 -29.495  1.00  0.22           C  
ATOM    431  C   ALA A 106    -159.810 -74.533 -28.472  1.00  0.22           C  
ATOM    432  O   ALA A 106    -161.015 -74.747 -28.558  1.00  0.22           O  
ATOM    433  CB  ALA A 106    -159.287 -76.569 -29.855  1.00  0.22           C  
ATOM    434  N   THR A 107    -159.326 -73.760 -27.485  1.00  0.31           N  
ATOM    435  CA  THR A 107    -160.134 -73.141 -26.442  1.00  0.31           C  
ATOM    436  C   THR A 107    -159.551 -71.818 -25.956  1.00  0.31           C  
ATOM    437  O   THR A 107    -160.139 -71.190 -25.081  1.00  0.31           O  
ATOM    438  CB  THR A 107    -160.308 -74.003 -25.172  1.00  0.31           C  
ATOM    439  OG1 THR A 107    -159.072 -74.367 -24.552  1.00  0.31           O  
ATOM    440  CG2 THR A 107    -161.044 -75.316 -25.478  1.00  0.31           C  
ATOM    441  N   ASP A 108    -158.384 -71.361 -26.479  1.00  0.24           N  
ATOM    442  CA  ASP A 108    -157.677 -70.147 -26.063  1.00  0.24           C  
ATOM    443  C   ASP A 108    -157.443 -69.943 -24.557  1.00  0.24           C  
ATOM    444  O   ASP A 108    -157.279 -68.835 -24.036  1.00  0.24           O  
ATOM    445  CB  ASP A 108    -158.273 -68.899 -26.754  1.00  0.24           C  
ATOM    446  CG  ASP A 108    -157.665 -68.793 -28.135  1.00  0.24           C  
ATOM    447  OD1 ASP A 108    -156.431 -68.543 -28.189  1.00  0.24           O  
ATOM    448  OD2 ASP A 108    -158.401 -68.979 -29.130  1.00  0.24           O  
ATOM    449  N   LEU A 109    -157.314 -71.049 -23.798  1.00  0.27           N  
ATOM    450  CA  LEU A 109    -157.135 -70.964 -22.360  1.00  0.27           C  
ATOM    451  C   LEU A 109    -155.682 -71.013 -21.953  1.00  0.27           C  
ATOM    452  O   LEU A 109    -155.374 -70.910 -20.771  1.00  0.27           O  
ATOM    453  CB  LEU A 109    -157.861 -72.114 -21.627  1.00  0.27           C  
ATOM    454  CG  LEU A 109    -159.383 -72.143 -21.858  1.00  0.27           C  
ATOM    455  CD1 LEU A 109    -160.000 -73.323 -21.102  1.00  0.27           C  
ATOM    456  CD2 LEU A 109    -160.085 -70.834 -21.463  1.00  0.27           C  
ATOM    457  N   ALA A 110    -154.754 -71.177 -22.920  1.00  0.39           N  
ATOM    458  CA  ALA A 110    -153.309 -71.201 -22.721  1.00  0.39           C  
ATOM    459  C   ALA A 110    -152.725 -72.340 -21.880  1.00  0.39           C  
ATOM    460  O   ALA A 110    -151.566 -72.709 -22.056  1.00  0.39           O  
ATOM    461  CB  ALA A 110    -152.816 -69.821 -22.269  1.00  0.39           C  
ATOM    462  N   GLY A 111    -153.521 -72.958 -20.992  1.00  0.44           N  
ATOM    463  CA  GLY A 111    -153.174 -74.153 -20.245  1.00  0.44           C  
ATOM    464  C   GLY A 111    -154.298 -75.162 -20.258  1.00  0.44           C  
ATOM    465  O   GLY A 111    -154.906 -75.458 -21.289  1.00  0.44           O  
ATOM    466  N   ASN A 112    -154.589 -75.749 -19.088  1.00  0.38           N  
ATOM    467  CA  ASN A 112    -155.743 -76.581 -18.800  1.00  0.38           C  
ATOM    468  C   ASN A 112    -156.771 -75.682 -18.091  1.00  0.38           C  
ATOM    469  O   ASN A 112    -156.489 -74.531 -17.787  1.00  0.38           O  
ATOM    470  CB  ASN A 112    -155.271 -77.809 -17.957  1.00  0.38           C  
ATOM    471  CG  ASN A 112    -156.347 -78.873 -17.760  1.00  0.38           C  
ATOM    472  OD1 ASN A 112    -157.230 -78.708 -16.919  1.00  0.38           O  
ATOM    473  ND2 ASN A 112    -156.316 -79.978 -18.536  1.00  0.38           N  
ATOM    474  N   GLN A 113    -158.007 -76.154 -17.817  1.00  0.36           N  
ATOM    475  CA  GLN A 113    -158.965 -75.404 -17.014  1.00  0.36           C  
ATOM    476  C   GLN A 113    -158.624 -75.454 -15.526  1.00  0.36           C  
ATOM    477  O   GLN A 113    -159.063 -74.621 -14.740  1.00  0.36           O  
ATOM    478  CB  GLN A 113    -160.393 -75.967 -17.224  1.00  0.36           C  
ATOM    479  CG  GLN A 113    -160.911 -75.756 -18.665  1.00  0.36           C  
ATOM    480  CD  GLN A 113    -162.262 -76.435 -18.886  1.00  0.36           C  
ATOM    481  OE1 GLN A 113    -162.486 -77.574 -18.484  1.00  0.36           O  
ATOM    482  NE2 GLN A 113    -163.193 -75.737 -19.576  1.00  0.36           N  
ATOM    483  N   ALA A 114    -157.785 -76.425 -15.121  1.00  0.44           N  
ATOM    484  CA  ALA A 114    -157.277 -76.566 -13.775  1.00  0.44           C  
ATOM    485  C   ALA A 114    -155.856 -76.015 -13.640  1.00  0.44           C  
ATOM    486  O   ALA A 114    -155.091 -76.430 -12.766  1.00  0.44           O  
ATOM    487  CB  ALA A 114    -157.322 -78.056 -13.383  1.00  0.44           C  
ATOM    488  N   SER A 115    -155.467 -75.062 -14.512  1.00  0.43           N  
ATOM    489  CA  SER A 115    -154.213 -74.342 -14.398  1.00  0.43           C  
ATOM    490  C   SER A 115    -154.428 -72.889 -14.745  1.00  0.43           C  
ATOM    491  O   SER A 115    -155.378 -72.543 -15.440  1.00  0.43           O  
ATOM    492  CB  SER A 115    -153.073 -74.871 -15.330  1.00  0.43           C  
ATOM    493  OG  SER A 115    -153.331 -74.684 -16.728  1.00  0.43           O  
ATOM    494  N   HIS A 116    -153.526 -71.994 -14.315  1.00  0.35           N  
ATOM    495  CA  HIS A 116    -153.359 -70.672 -14.909  1.00  0.35           C  
ATOM    496  C   HIS A 116    -153.080 -70.636 -16.429  1.00  0.35           C  
ATOM    497  O   HIS A 116    -152.998 -71.658 -17.119  1.00  0.35           O  
ATOM    498  CB  HIS A 116    -152.278 -69.873 -14.150  1.00  0.35           C  
ATOM    499  CG  HIS A 116    -152.635 -68.465 -13.799  1.00  0.35           C  
ATOM    500  ND1 HIS A 116    -152.931 -67.519 -14.765  1.00  0.35           N  
ATOM    501  CD2 HIS A 116    -152.529 -67.879 -12.585  1.00  0.35           C  
ATOM    502  CE1 HIS A 116    -152.979 -66.372 -14.108  1.00  0.35           C  
ATOM    503  NE2 HIS A 116    -152.744 -66.538 -12.786  1.00  0.35           N  
ATOM    504  N   ARG A 117    -152.902 -69.418 -16.978  1.00  0.55           N  
ATOM    505  CA  ARG A 117    -152.565 -69.147 -18.364  1.00  0.55           C  
ATOM    506  C   ARG A 117    -151.187 -68.495 -18.457  1.00  0.55           C  
ATOM    507  O   ARG A 117    -150.622 -68.044 -17.467  1.00  0.55           O  
ATOM    508  CB  ARG A 117    -153.668 -68.321 -19.078  1.00  0.55           C  
ATOM    509  CG  ARG A 117    -154.196 -67.052 -18.382  1.00  0.55           C  
ATOM    510  CD  ARG A 117    -155.538 -66.575 -18.975  1.00  0.55           C  
ATOM    511  NE  ARG A 117    -155.306 -66.194 -20.407  1.00  0.55           N  
ATOM    512  CZ  ARG A 117    -155.767 -66.799 -21.510  1.00  0.55           C  
ATOM    513  NH1 ARG A 117    -155.076 -66.659 -22.635  1.00  0.55           N  
ATOM    514  NH2 ARG A 117    -156.886 -67.508 -21.538  1.00  0.55           N  
ATOM    515  N   TRP A 118    -150.534 -68.490 -19.645  1.00  0.53           N  
ATOM    516  CA  TRP A 118    -149.204 -67.904 -19.761  1.00  0.53           C  
ATOM    517  C   TRP A 118    -149.189 -66.390 -19.740  1.00  0.53           C  
ATOM    518  O   TRP A 118    -148.301 -65.772 -19.149  1.00  0.53           O  
ATOM    519  CB  TRP A 118    -148.403 -68.424 -20.995  1.00  0.53           C  
ATOM    520  CG  TRP A 118    -148.962 -68.229 -22.408  1.00  0.53           C  
ATOM    521  CD1 TRP A 118    -149.599 -69.167 -23.172  1.00  0.53           C  
ATOM    522  CD2 TRP A 118    -148.781 -67.078 -23.267  1.00  0.53           C  
ATOM    523  NE1 TRP A 118    -149.838 -68.679 -24.434  1.00  0.53           N  
ATOM    524  CE2 TRP A 118    -149.339 -67.405 -24.520  1.00  0.53           C  
ATOM    525  CE3 TRP A 118    -148.200 -65.829 -23.062  1.00  0.53           C  
ATOM    526  CZ2 TRP A 118    -149.314 -66.503 -25.575  1.00  0.53           C  
ATOM    527  CZ3 TRP A 118    -148.197 -64.903 -24.116  1.00  0.53           C  
ATOM    528  CH2 TRP A 118    -148.739 -65.241 -25.362  1.00  0.53           C  
ATOM    529  N   ASP A 119    -150.153 -65.776 -20.439  1.00  0.59           N  
ATOM    530  CA  ASP A 119    -150.236 -64.366 -20.703  1.00  0.59           C  
ATOM    531  C   ASP A 119    -150.357 -63.475 -19.464  1.00  0.59           C  
ATOM    532  O   ASP A 119    -151.009 -63.830 -18.482  1.00  0.59           O  
ATOM    533  CB  ASP A 119    -151.299 -64.096 -21.799  1.00  0.59           C  
ATOM    534  CG  ASP A 119    -152.557 -64.903 -21.593  1.00  0.59           C  
ATOM    535  OD1 ASP A 119    -152.539 -66.135 -21.859  1.00  0.59           O  
ATOM    536  OD2 ASP A 119    -153.594 -64.328 -21.191  1.00  0.59           O  
ATOM    537  N   PRO A 120    -149.704 -62.316 -19.432  1.00  0.62           N  
ATOM    538  CA  PRO A 120    -149.098 -61.616 -20.568  1.00  0.62           C  
ATOM    539  C   PRO A 120    -147.626 -61.970 -20.742  1.00  0.62           C  
ATOM    540  O   PRO A 120    -147.004 -61.485 -21.684  1.00  0.62           O  
ATOM    541  CB  PRO A 120    -149.241 -60.145 -20.148  1.00  0.62           C  
ATOM    542  CG  PRO A 120    -149.120 -60.173 -18.622  1.00  0.62           C  
ATOM    543  CD  PRO A 120    -149.874 -61.450 -18.265  1.00  0.62           C  
ATOM    544  N   ARG A 121    -147.030 -62.786 -19.850  1.00  0.64           N  
ATOM    545  CA  ARG A 121    -145.588 -62.986 -19.767  1.00  0.64           C  
ATOM    546  C   ARG A 121    -144.771 -61.704 -19.560  1.00  0.64           C  
ATOM    547  O   ARG A 121    -144.733 -61.166 -18.459  1.00  0.64           O  
ATOM    548  CB  ARG A 121    -145.030 -63.875 -20.914  1.00  0.64           C  
ATOM    549  CG  ARG A 121    -145.388 -65.355 -20.717  1.00  0.64           C  
ATOM    550  CD  ARG A 121    -144.857 -66.299 -21.809  1.00  0.64           C  
ATOM    551  NE  ARG A 121    -143.448 -66.689 -21.482  1.00  0.64           N  
ATOM    552  CZ  ARG A 121    -143.127 -67.565 -20.519  1.00  0.64           C  
ATOM    553  NH1 ARG A 121    -144.041 -68.148 -19.761  1.00  0.64           N  
ATOM    554  NH2 ARG A 121    -141.847 -67.818 -20.287  1.00  0.64           N  
ATOM    555  N   ILE A 122    -144.091 -61.224 -20.628  1.00  0.73           N  
ATOM    556  CA  ILE A 122    -143.179 -60.078 -20.706  1.00  0.73           C  
ATOM    557  C   ILE A 122    -142.075 -59.980 -19.635  1.00  0.73           C  
ATOM    558  O   ILE A 122    -141.865 -60.853 -18.799  1.00  0.73           O  
ATOM    559  CB  ILE A 122    -143.919 -58.764 -21.048  1.00  0.73           C  
ATOM    560  CG1 ILE A 122    -143.083 -57.746 -21.878  1.00  0.73           C  
ATOM    561  CG2 ILE A 122    -144.561 -58.119 -19.800  1.00  0.73           C  
ATOM    562  CD1 ILE A 122    -143.924 -56.700 -22.617  1.00  0.73           C  
ATOM    563  N   CYS A 123    -141.253 -58.922 -19.696  1.00  0.73           N  
ATOM    564  CA  CYS A 123    -140.367 -58.510 -18.635  1.00  0.73           C  
ATOM    565  C   CYS A 123    -139.984 -57.083 -18.946  1.00  0.73           C  
ATOM    566  O   CYS A 123    -140.182 -56.615 -20.066  1.00  0.73           O  
ATOM    567  CB  CYS A 123    -139.092 -59.390 -18.463  1.00  0.73           C  
ATOM    568  SG  CYS A 123    -137.956 -59.437 -19.899  1.00  0.73           S  
ATOM    569  N   GLN A 124    -139.399 -56.346 -17.983  1.00  0.71           N  
ATOM    570  CA  GLN A 124    -139.014 -54.960 -18.198  1.00  0.71           C  
ATOM    571  C   GLN A 124    -137.972 -54.744 -19.296  1.00  0.71           C  
ATOM    572  O   GLN A 124    -138.077 -53.804 -20.074  1.00  0.71           O  
ATOM    573  CB  GLN A 124    -138.549 -54.317 -16.875  1.00  0.71           C  
ATOM    574  CG  GLN A 124    -138.461 -52.771 -16.913  1.00  0.71           C  
ATOM    575  CD  GLN A 124    -139.815 -52.120 -17.196  1.00  0.71           C  
ATOM    576  OE1 GLN A 124    -140.788 -52.413 -16.502  1.00  0.71           O  
ATOM    577  NE2 GLN A 124    -139.883 -51.219 -18.199  1.00  0.71           N  
ATOM    578  N   LYS A 125    -136.973 -55.649 -19.428  1.00  0.66           N  
ATOM    579  CA  LYS A 125    -136.034 -55.671 -20.545  1.00  0.66           C  
ATOM    580  C   LYS A 125    -136.714 -55.850 -21.888  1.00  0.66           C  
ATOM    581  O   LYS A 125    -136.319 -55.265 -22.893  1.00  0.66           O  
ATOM    582  CB  LYS A 125    -134.982 -56.798 -20.354  1.00  0.66           C  
ATOM    583  CG  LYS A 125    -134.033 -57.068 -21.555  1.00  0.66           C  
ATOM    584  CD  LYS A 125    -134.525 -58.052 -22.643  1.00  0.66           C  
ATOM    585  CE  LYS A 125    -134.804 -59.470 -22.140  1.00  0.66           C  
ATOM    586  NZ  LYS A 125    -135.645 -60.196 -23.107  1.00  0.66           N  
ATOM    587  N   GLY A 126    -137.765 -56.695 -21.953  1.00  0.69           N  
ATOM    588  CA  GLY A 126    -138.478 -56.927 -23.200  1.00  0.69           C  
ATOM    589  C   GLY A 126    -139.252 -55.723 -23.639  1.00  0.69           C  
ATOM    590  O   GLY A 126    -139.272 -55.415 -24.818  1.00  0.69           O  
ATOM    591  N   LEU A 127    -139.852 -55.000 -22.676  1.00  0.67           N  
ATOM    592  CA  LEU A 127    -140.624 -53.784 -22.863  1.00  0.67           C  
ATOM    593  C   LEU A 127    -139.836 -52.574 -23.380  1.00  0.67           C  
ATOM    594  O   LEU A 127    -140.343 -51.753 -24.142  1.00  0.67           O  
ATOM    595  CB  LEU A 127    -141.324 -53.460 -21.518  1.00  0.67           C  
ATOM    596  CG  LEU A 127    -142.423 -52.377 -21.561  1.00  0.67           C  
ATOM    597  CD1 LEU A 127    -143.576 -52.749 -22.506  1.00  0.67           C  
ATOM    598  CD2 LEU A 127    -142.972 -52.128 -20.148  1.00  0.67           C  
ATOM    599  N   ILE A 128    -138.551 -52.422 -23.002  1.00  0.71           N  
ATOM    600  CA  ILE A 128    -137.777 -51.215 -23.293  1.00  0.71           C  
ATOM    601  C   ILE A 128    -137.005 -51.288 -24.597  1.00  0.71           C  
ATOM    602  O   ILE A 128    -136.244 -50.382 -24.945  1.00  0.71           O  
ATOM    603  CB  ILE A 128    -136.802 -50.887 -22.165  1.00  0.71           C  
ATOM    604  CG1 ILE A 128    -135.851 -52.045 -21.773  1.00  0.71           C  
ATOM    605  CG2 ILE A 128    -137.656 -50.482 -20.942  1.00  0.71           C  
ATOM    606  CD1 ILE A 128    -134.686 -52.371 -22.718  1.00  0.71           C  
ATOM    607  N   LEU A 129    -137.201 -52.369 -25.378  1.00  0.72           N  
ATOM    608  CA  LEU A 129    -136.456 -52.670 -26.589  1.00  0.72           C  
ATOM    609  C   LEU A 129    -136.533 -51.595 -27.660  1.00  0.72           C  
ATOM    610  O   LEU A 129    -135.561 -51.326 -28.366  1.00  0.72           O  
ATOM    611  CB  LEU A 129    -136.931 -54.006 -27.193  1.00  0.72           C  
ATOM    612  CG  LEU A 129    -136.164 -54.463 -28.449  1.00  0.72           C  
ATOM    613  CD1 LEU A 129    -134.699 -54.797 -28.140  1.00  0.72           C  
ATOM    614  CD2 LEU A 129    -136.901 -55.652 -29.048  1.00  0.72           C  
ATOM    615  N   GLY A 130    -137.685 -50.899 -27.768  1.00  0.70           N  
ATOM    616  CA  GLY A 130    -137.936 -49.914 -28.818  1.00  0.70           C  
ATOM    617  C   GLY A 130    -137.161 -48.628 -28.661  1.00  0.70           C  
ATOM    618  O   GLY A 130    -137.216 -47.746 -29.506  1.00  0.70           O  
ATOM    619  N   ARG A 131    -136.368 -48.490 -27.584  1.00  0.65           N  
ATOM    620  CA  ARG A 131    -135.321 -47.493 -27.491  1.00  0.65           C  
ATOM    621  C   ARG A 131    -134.164 -47.713 -28.473  1.00  0.65           C  
ATOM    622  O   ARG A 131    -133.607 -46.772 -29.035  1.00  0.65           O  
ATOM    623  CB  ARG A 131    -134.790 -47.472 -26.037  1.00  0.65           C  
ATOM    624  CG  ARG A 131    -133.879 -46.282 -25.682  1.00  0.65           C  
ATOM    625  CD  ARG A 131    -134.570 -44.918 -25.785  1.00  0.65           C  
ATOM    626  NE  ARG A 131    -133.545 -43.916 -25.387  1.00  0.65           N  
ATOM    627  CZ  ARG A 131    -133.601 -42.596 -25.580  1.00  0.65           C  
ATOM    628  NH1 ARG A 131    -132.578 -41.826 -25.225  1.00  0.65           N  
ATOM    629  NH2 ARG A 131    -134.673 -42.020 -26.111  1.00  0.65           N  
ATOM    630  N   ARG A 132    -133.775 -48.986 -28.709  1.00  0.59           N  
ATOM    631  CA  ARG A 132    -132.604 -49.359 -29.489  1.00  0.59           C  
ATOM    632  C   ARG A 132    -132.621 -48.963 -30.953  1.00  0.59           C  
ATOM    633  O   ARG A 132    -131.586 -48.663 -31.545  1.00  0.59           O  
ATOM    634  CB  ARG A 132    -132.403 -50.891 -29.497  1.00  0.59           C  
ATOM    635  CG  ARG A 132    -132.059 -51.497 -28.130  1.00  0.59           C  
ATOM    636  CD  ARG A 132    -131.422 -52.879 -28.312  1.00  0.59           C  
ATOM    637  NE  ARG A 132    -130.887 -53.348 -26.997  1.00  0.59           N  
ATOM    638  CZ  ARG A 132    -129.750 -52.851 -26.494  1.00  0.59           C  
ATOM    639  NH1 ARG A 132    -129.399 -53.132 -25.251  1.00  0.59           N  
ATOM    640  NH2 ARG A 132    -128.933 -52.098 -27.211  1.00  0.59           N  
ATOM    641  N   ILE A 133    -133.807 -49.028 -31.578  1.00  0.65           N  
ATOM    642  CA  ILE A 133    -134.011 -49.048 -33.017  1.00  0.65           C  
ATOM    643  C   ILE A 133    -133.429 -47.847 -33.767  1.00  0.65           C  
ATOM    644  O   ILE A 133    -132.774 -48.019 -34.798  1.00  0.65           O  
ATOM    645  CB  ILE A 133    -135.501 -49.268 -33.299  1.00  0.65           C  
ATOM    646  CG1 ILE A 133    -135.838 -49.419 -34.796  1.00  0.65           C  
ATOM    647  CG2 ILE A 133    -136.368 -48.172 -32.651  1.00  0.65           C  
ATOM    648  CD1 ILE A 133    -135.482 -50.799 -35.341  1.00  0.65           C  
ATOM    649  N   TYR A 134    -133.600 -46.614 -33.242  1.00  0.60           N  
ATOM    650  CA  TYR A 134    -133.098 -45.401 -33.879  1.00  0.60           C  
ATOM    651  C   TYR A 134    -132.035 -44.688 -33.057  1.00  0.60           C  
ATOM    652  O   TYR A 134    -131.416 -43.736 -33.536  1.00  0.60           O  
ATOM    653  CB  TYR A 134    -134.257 -44.387 -34.123  1.00  0.60           C  
ATOM    654  CG  TYR A 134    -135.358 -45.026 -34.923  1.00  0.60           C  
ATOM    655  CD1 TYR A 134    -136.667 -45.079 -34.415  1.00  0.60           C  
ATOM    656  CD2 TYR A 134    -135.079 -45.656 -36.148  1.00  0.60           C  
ATOM    657  CE1 TYR A 134    -137.650 -45.839 -35.065  1.00  0.60           C  
ATOM    658  CE2 TYR A 134    -136.070 -46.389 -36.814  1.00  0.60           C  
ATOM    659  CZ  TYR A 134    -137.346 -46.505 -36.257  1.00  0.60           C  
ATOM    660  OH  TYR A 134    -138.302 -47.329 -36.883  1.00  0.60           O  
ATOM    661  N   GLY A 135    -131.801 -45.148 -31.806  1.00  0.71           N  
ATOM    662  CA  GLY A 135    -130.952 -44.498 -30.807  1.00  0.71           C  
ATOM    663  C   GLY A 135    -129.504 -44.240 -31.155  1.00  0.71           C  
ATOM    664  O   GLY A 135    -128.946 -44.708 -32.148  1.00  0.71           O  
ATOM    665  N   ASP A 136    -128.825 -43.478 -30.289  1.00  0.68           N  
ATOM    666  CA  ASP A 136    -127.509 -42.926 -30.540  1.00  0.68           C  
ATOM    667  C   ASP A 136    -126.372 -43.940 -30.510  1.00  0.68           C  
ATOM    668  O   ASP A 136    -125.346 -43.758 -31.160  1.00  0.68           O  
ATOM    669  CB  ASP A 136    -127.296 -41.763 -29.551  1.00  0.68           C  
ATOM    670  CG  ASP A 136    -128.456 -40.818 -29.801  1.00  0.68           C  
ATOM    671  OD1 ASP A 136    -128.424 -40.131 -30.851  1.00  0.68           O  
ATOM    672  OD2 ASP A 136    -129.436 -40.893 -29.017  1.00  0.68           O  
ATOM    673  N   ARG A 137    -126.556 -45.093 -29.829  1.00  0.63           N  
ATOM    674  CA  ARG A 137    -125.597 -46.186 -29.898  1.00  0.63           C  
ATOM    675  C   ARG A 137    -125.969 -47.218 -30.962  1.00  0.63           C  
ATOM    676  O   ARG A 137    -125.310 -48.249 -31.065  1.00  0.63           O  
ATOM    677  CB  ARG A 137    -125.399 -46.914 -28.534  1.00  0.63           C  
ATOM    678  CG  ARG A 137    -124.691 -46.063 -27.454  1.00  0.63           C  
ATOM    679  CD  ARG A 137    -124.205 -46.857 -26.223  1.00  0.63           C  
ATOM    680  NE  ARG A 137    -123.058 -47.748 -26.636  1.00  0.63           N  
ATOM    681  CZ  ARG A 137    -121.754 -47.557 -26.374  1.00  0.63           C  
ATOM    682  NH1 ARG A 137    -120.899 -48.513 -26.713  1.00  0.63           N  
ATOM    683  NH2 ARG A 137    -121.269 -46.470 -25.796  1.00  0.63           N  
ATOM    684  N   ARG A 138    -127.006 -46.988 -31.802  1.00  0.71           N  
ATOM    685  CA  ARG A 138    -127.307 -47.849 -32.942  1.00  0.71           C  
ATOM    686  C   ARG A 138    -126.182 -47.870 -33.985  1.00  0.71           C  
ATOM    687  O   ARG A 138    -125.673 -46.831 -34.402  1.00  0.71           O  
ATOM    688  CB  ARG A 138    -128.648 -47.431 -33.618  1.00  0.71           C  
ATOM    689  CG  ARG A 138    -129.140 -48.320 -34.784  1.00  0.71           C  
ATOM    690  CD  ARG A 138    -129.806 -49.619 -34.327  1.00  0.71           C  
ATOM    691  NE  ARG A 138    -129.730 -50.598 -35.465  1.00  0.71           N  
ATOM    692  CZ  ARG A 138    -130.803 -51.173 -36.019  1.00  0.71           C  
ATOM    693  NH1 ARG A 138    -132.010 -50.624 -35.961  1.00  0.71           N  
ATOM    694  NH2 ARG A 138    -130.716 -52.340 -36.647  1.00  0.71           N  
ATOM    695  N   VAL A 139    -125.788 -49.067 -34.466  1.00  0.79           N  
ATOM    696  CA  VAL A 139    -124.824 -49.222 -35.544  1.00  0.79           C  
ATOM    697  C   VAL A 139    -125.564 -49.071 -36.864  1.00  0.79           C  
ATOM    698  O   VAL A 139    -126.442 -49.862 -37.201  1.00  0.79           O  
ATOM    699  CB  VAL A 139    -124.084 -50.559 -35.524  1.00  0.79           C  
ATOM    700  CG1 VAL A 139    -122.910 -50.533 -36.520  1.00  0.79           C  
ATOM    701  CG2 VAL A 139    -123.533 -50.824 -34.114  1.00  0.79           C  
ATOM    702  N   LYS A 140    -125.253 -48.001 -37.622  1.00  0.78           N  
ATOM    703  CA  LYS A 140    -126.044 -47.589 -38.773  1.00  0.78           C  
ATOM    704  C   LYS A 140    -125.325 -47.838 -40.097  1.00  0.78           C  
ATOM    705  O   LYS A 140    -125.885 -47.659 -41.180  1.00  0.78           O  
ATOM    706  CB  LYS A 140    -126.377 -46.076 -38.616  1.00  0.78           C  
ATOM    707  CG  LYS A 140    -127.244 -45.796 -37.369  1.00  0.78           C  
ATOM    708  CD  LYS A 140    -127.383 -44.310 -36.968  1.00  0.78           C  
ATOM    709  CE  LYS A 140    -128.107 -44.163 -35.612  1.00  0.78           C  
ATOM    710  NZ  LYS A 140    -128.180 -42.769 -35.107  1.00  0.78           N  
ATOM    711  N   ALA A 141    -124.063 -48.298 -40.042  1.00  0.86           N  
ATOM    712  CA  ALA A 141    -123.245 -48.556 -41.200  1.00  0.86           C  
ATOM    713  C   ALA A 141    -122.135 -49.493 -40.765  1.00  0.86           C  
ATOM    714  O   ALA A 141    -121.896 -49.584 -39.560  1.00  0.86           O  
ATOM    715  CB  ALA A 141    -122.651 -47.245 -41.757  1.00  0.86           C  
ATOM    716  N   PRO A 142    -121.453 -50.229 -41.640  1.00  0.84           N  
ATOM    717  CA  PRO A 142    -120.274 -50.987 -41.253  1.00  0.84           C  
ATOM    718  C   PRO A 142    -119.097 -50.067 -41.001  1.00  0.84           C  
ATOM    719  O   PRO A 142    -118.967 -49.018 -41.633  1.00  0.84           O  
ATOM    720  CB  PRO A 142    -120.085 -52.011 -42.385  1.00  0.84           C  
ATOM    721  CG  PRO A 142    -120.761 -51.384 -43.607  1.00  0.84           C  
ATOM    722  CD  PRO A 142    -121.857 -50.487 -43.024  1.00  0.84           C  
ATOM    723  N   MET A 143    -118.268 -50.432 -40.012  1.00  0.79           N  
ATOM    724  CA  MET A 143    -117.216 -49.597 -39.477  1.00  0.79           C  
ATOM    725  C   MET A 143    -115.937 -50.401 -39.427  1.00  0.79           C  
ATOM    726  O   MET A 143    -115.957 -51.621 -39.269  1.00  0.79           O  
ATOM    727  CB  MET A 143    -117.524 -49.118 -38.031  1.00  0.79           C  
ATOM    728  CG  MET A 143    -118.905 -48.455 -37.854  1.00  0.79           C  
ATOM    729  SD  MET A 143    -119.123 -46.891 -38.756  1.00  0.79           S  
ATOM    730  CE  MET A 143    -118.104 -45.886 -37.637  1.00  0.79           C  
ATOM    731  N   ILE A 144    -114.781 -49.732 -39.535  1.00  0.75           N  
ATOM    732  CA  ILE A 144    -113.481 -50.370 -39.507  1.00  0.75           C  
ATOM    733  C   ILE A 144    -112.537 -49.555 -38.651  1.00  0.75           C  
ATOM    734  O   ILE A 144    -112.675 -48.337 -38.524  1.00  0.75           O  
ATOM    735  CB  ILE A 144    -112.932 -50.519 -40.919  1.00  0.75           C  
ATOM    736  CG1 ILE A 144    -111.824 -51.583 -41.048  1.00  0.75           C  
ATOM    737  CG2 ILE A 144    -112.495 -49.162 -41.506  1.00  0.75           C  
ATOM    738  CD1 ILE A 144    -111.747 -52.119 -42.482  1.00  0.75           C  
ATOM    739  N   ARG A 145    -111.545 -50.202 -38.011  1.00  0.66           N  
ATOM    740  CA  ARG A 145    -110.440 -49.507 -37.378  1.00  0.66           C  
ATOM    741  C   ARG A 145    -109.594 -48.763 -38.417  1.00  0.66           C  
ATOM    742  O   ARG A 145    -109.204 -49.333 -39.433  1.00  0.66           O  
ATOM    743  CB  ARG A 145    -109.576 -50.518 -36.579  1.00  0.66           C  
ATOM    744  CG  ARG A 145    -108.661 -49.899 -35.499  1.00  0.66           C  
ATOM    745  CD  ARG A 145    -109.386 -49.377 -34.248  1.00  0.66           C  
ATOM    746  NE  ARG A 145    -109.964 -50.564 -33.539  1.00  0.66           N  
ATOM    747  CZ  ARG A 145    -110.654 -50.477 -32.398  1.00  0.66           C  
ATOM    748  NH1 ARG A 145    -110.842 -49.337 -31.749  1.00  0.66           N  
ATOM    749  NH2 ARG A 145    -111.200 -51.566 -31.875  1.00  0.66           N  
ATOM    750  N   LYS A 146    -109.304 -47.459 -38.222  1.00  0.60           N  
ATOM    751  CA  LYS A 146    -108.727 -46.613 -39.260  1.00  0.60           C  
ATOM    752  C   LYS A 146    -107.373 -47.067 -39.784  1.00  0.60           C  
ATOM    753  O   LYS A 146    -107.183 -47.154 -40.994  1.00  0.60           O  
ATOM    754  CB  LYS A 146    -108.621 -45.142 -38.793  1.00  0.60           C  
ATOM    755  CG  LYS A 146    -108.114 -44.189 -39.890  1.00  0.60           C  
ATOM    756  CD  LYS A 146    -107.957 -42.748 -39.383  1.00  0.60           C  
ATOM    757  CE  LYS A 146    -107.159 -41.835 -40.324  1.00  0.60           C  
ATOM    758  NZ  LYS A 146    -105.762 -42.297 -40.437  1.00  0.60           N  
ATOM    759  N   GLY A 147    -106.425 -47.439 -38.895  1.00  0.53           N  
ATOM    760  CA  GLY A 147    -105.133 -47.991 -39.315  1.00  0.53           C  
ATOM    761  C   GLY A 147    -105.220 -49.313 -40.044  1.00  0.53           C  
ATOM    762  O   GLY A 147    -104.390 -49.628 -40.888  1.00  0.53           O  
ATOM    763  N   PHE A 148    -106.267 -50.116 -39.763  1.00  0.49           N  
ATOM    764  CA  PHE A 148    -106.600 -51.296 -40.545  1.00  0.49           C  
ATOM    765  C   PHE A 148    -107.130 -50.916 -41.933  1.00  0.49           C  
ATOM    766  O   PHE A 148    -106.817 -51.560 -42.926  1.00  0.49           O  
ATOM    767  CB  PHE A 148    -107.597 -52.210 -39.771  1.00  0.49           C  
ATOM    768  CG  PHE A 148    -107.700 -53.579 -40.401  1.00  0.49           C  
ATOM    769  CD1 PHE A 148    -108.501 -53.763 -41.536  1.00  0.49           C  
ATOM    770  CD2 PHE A 148    -106.963 -54.672 -39.916  1.00  0.49           C  
ATOM    771  CE1 PHE A 148    -108.517 -54.985 -42.214  1.00  0.49           C  
ATOM    772  CE2 PHE A 148    -107.027 -55.919 -40.550  1.00  0.49           C  
ATOM    773  CZ  PHE A 148    -107.792 -56.072 -41.713  1.00  0.49           C  
ATOM    774  N   LYS A 149    -107.935 -49.838 -42.068  1.00  0.47           N  
ATOM    775  CA  LYS A 149    -108.471 -49.377 -43.350  1.00  0.47           C  
ATOM    776  C   LYS A 149    -107.399 -49.017 -44.372  1.00  0.47           C  
ATOM    777  O   LYS A 149    -107.551 -49.190 -45.580  1.00  0.47           O  
ATOM    778  CB  LYS A 149    -109.424 -48.165 -43.192  1.00  0.47           C  
ATOM    779  CG  LYS A 149    -110.257 -47.945 -44.465  1.00  0.47           C  
ATOM    780  CD  LYS A 149    -111.396 -46.917 -44.370  1.00  0.47           C  
ATOM    781  CE  LYS A 149    -112.206 -46.964 -45.672  1.00  0.47           C  
ATOM    782  NZ  LYS A 149    -113.522 -46.301 -45.595  1.00  0.47           N  
ATOM    783  N   GLU A 150    -106.240 -48.548 -43.880  1.00  0.42           N  
ATOM    784  CA  GLU A 150    -105.034 -48.262 -44.633  1.00  0.42           C  
ATOM    785  C   GLU A 150    -104.344 -49.527 -45.218  1.00  0.42           C  
ATOM    786  O   GLU A 150    -103.290 -49.474 -45.844  1.00  0.42           O  
ATOM    787  CB  GLU A 150    -104.183 -47.309 -43.741  1.00  0.42           C  
ATOM    788  CG  GLU A 150    -104.931 -45.942 -43.572  1.00  0.42           C  
ATOM    789  CD  GLU A 150    -104.680 -45.062 -42.346  1.00  0.42           C  
ATOM    790  OE1 GLU A 150    -103.857 -45.351 -41.450  1.00  0.42           O  
ATOM    791  OE2 GLU A 150    -105.406 -44.026 -42.280  1.00  0.42           O  
ATOM    792  N   TRP A 151    -105.053 -50.685 -45.155  1.00  0.42           N  
ATOM    793  CA  TRP A 151    -105.024 -51.851 -46.037  1.00  0.42           C  
ATOM    794  C   TRP A 151    -105.230 -51.513 -47.512  1.00  0.42           C  
ATOM    795  O   TRP A 151    -104.797 -52.257 -48.390  1.00  0.42           O  
ATOM    796  CB  TRP A 151    -106.185 -52.799 -45.592  1.00  0.42           C  
ATOM    797  CG  TRP A 151    -106.555 -54.025 -46.427  1.00  0.42           C  
ATOM    798  CD1 TRP A 151    -106.164 -55.319 -46.247  1.00  0.42           C  
ATOM    799  CD2 TRP A 151    -107.550 -54.044 -47.469  1.00  0.42           C  
ATOM    800  NE1 TRP A 151    -106.843 -56.159 -47.112  1.00  0.42           N  
ATOM    801  CE2 TRP A 151    -107.693 -55.388 -47.877  1.00  0.42           C  
ATOM    802  CE3 TRP A 151    -108.332 -53.035 -48.031  1.00  0.42           C  
ATOM    803  CZ2 TRP A 151    -108.618 -55.740 -48.852  1.00  0.42           C  
ATOM    804  CZ3 TRP A 151    -109.267 -53.395 -49.012  1.00  0.42           C  
ATOM    805  CH2 TRP A 151    -109.411 -54.729 -49.420  1.00  0.42           C  
ATOM    806  N   ALA A 152    -105.894 -50.379 -47.827  1.00  0.43           N  
ATOM    807  CA  ALA A 152    -106.187 -49.918 -49.175  1.00  0.43           C  
ATOM    808  C   ALA A 152    -104.967 -49.862 -50.102  1.00  0.43           C  
ATOM    809  O   ALA A 152    -105.040 -50.245 -51.269  1.00  0.43           O  
ATOM    810  CB  ALA A 152    -106.852 -48.528 -49.089  1.00  0.43           C  
ATOM    811  N   ASP A 153    -103.803 -49.453 -49.560  1.00  0.32           N  
ATOM    812  CA  ASP A 153    -102.528 -49.390 -50.245  1.00  0.32           C  
ATOM    813  C   ASP A 153    -101.908 -50.775 -50.511  1.00  0.32           C  
ATOM    814  O   ASP A 153    -101.021 -50.936 -51.354  1.00  0.32           O  
ATOM    815  CB  ASP A 153    -101.533 -48.571 -49.372  1.00  0.32           C  
ATOM    816  CG  ASP A 153    -101.903 -47.098 -49.240  1.00  0.32           C  
ATOM    817  OD1 ASP A 153    -102.981 -46.679 -49.730  1.00  0.32           O  
ATOM    818  OD2 ASP A 153    -101.072 -46.370 -48.637  1.00  0.32           O  
ATOM    819  N   ALA A 154    -102.355 -51.840 -49.810  1.00  0.48           N  
ATOM    820  CA  ALA A 154    -101.640 -53.099 -49.819  1.00  0.48           C  
ATOM    821  C   ALA A 154    -102.411 -54.257 -49.196  1.00  0.48           C  
ATOM    822  O   ALA A 154    -102.264 -54.590 -48.025  1.00  0.48           O  
ATOM    823  CB  ALA A 154    -100.300 -52.957 -49.061  1.00  0.48           C  
ATOM    824  N   GLY A 155    -103.235 -54.945 -50.017  1.00  0.53           N  
ATOM    825  CA  GLY A 155    -103.940 -56.167 -49.634  1.00  0.53           C  
ATOM    826  C   GLY A 155    -103.116 -57.312 -49.074  1.00  0.53           C  
ATOM    827  O   GLY A 155    -101.948 -57.514 -49.399  1.00  0.53           O  
ATOM    828  N   PHE A 156    -103.752 -58.126 -48.213  1.00  0.43           N  
ATOM    829  CA  PHE A 156    -103.158 -59.289 -47.571  1.00  0.43           C  
ATOM    830  C   PHE A 156    -102.757 -60.406 -48.550  1.00  0.43           C  
ATOM    831  O   PHE A 156    -103.450 -60.589 -49.552  1.00  0.43           O  
ATOM    832  CB  PHE A 156    -104.084 -59.826 -46.445  1.00  0.43           C  
ATOM    833  CG  PHE A 156    -104.149 -58.930 -45.222  1.00  0.43           C  
ATOM    834  CD1 PHE A 156    -103.613 -57.624 -45.134  1.00  0.43           C  
ATOM    835  CD2 PHE A 156    -104.770 -59.463 -44.081  1.00  0.43           C  
ATOM    836  CE1 PHE A 156    -103.737 -56.875 -43.957  1.00  0.43           C  
ATOM    837  CE2 PHE A 156    -104.913 -58.711 -42.909  1.00  0.43           C  
ATOM    838  CZ  PHE A 156    -104.410 -57.407 -42.856  1.00  0.43           C  
ATOM    839  N   PRO A 157    -101.659 -61.150 -48.351  1.00  0.31           N  
ATOM    840  CA  PRO A 157    -100.994 -61.363 -47.062  1.00  0.31           C  
ATOM    841  C   PRO A 157     -99.713 -60.549 -46.951  1.00  0.31           C  
ATOM    842  O   PRO A 157     -98.714 -61.032 -46.427  1.00  0.31           O  
ATOM    843  CB  PRO A 157    -100.677 -62.868 -47.097  1.00  0.31           C  
ATOM    844  CG  PRO A 157    -100.360 -63.136 -48.568  1.00  0.31           C  
ATOM    845  CD  PRO A 157    -101.386 -62.255 -49.280  1.00  0.31           C  
ATOM    846  N   ARG A 158     -99.729 -59.258 -47.331  1.00  0.36           N  
ATOM    847  CA  ARG A 158     -98.719 -58.288 -46.929  1.00  0.36           C  
ATOM    848  C   ARG A 158     -98.899 -57.847 -45.468  1.00  0.36           C  
ATOM    849  O   ARG A 158     -99.174 -56.690 -45.164  1.00  0.36           O  
ATOM    850  CB  ARG A 158     -98.788 -57.063 -47.871  1.00  0.36           C  
ATOM    851  CG  ARG A 158     -98.520 -57.425 -49.347  1.00  0.36           C  
ATOM    852  CD  ARG A 158     -98.803 -56.262 -50.299  1.00  0.36           C  
ATOM    853  NE  ARG A 158     -98.496 -56.743 -51.683  1.00  0.36           N  
ATOM    854  CZ  ARG A 158     -98.652 -56.002 -52.788  1.00  0.36           C  
ATOM    855  NH1 ARG A 158     -98.389 -56.541 -53.977  1.00  0.36           N  
ATOM    856  NH2 ARG A 158     -99.057 -54.737 -52.734  1.00  0.36           N  
ATOM    857  N   HIS A 159     -98.762 -58.801 -44.529  1.00  0.36           N  
ATOM    858  CA  HIS A 159     -99.305 -58.700 -43.190  1.00  0.36           C  
ATOM    859  C   HIS A 159     -98.524 -59.601 -42.252  1.00  0.36           C  
ATOM    860  O   HIS A 159     -98.904 -60.743 -42.014  1.00  0.36           O  
ATOM    861  CB  HIS A 159    -100.783 -59.158 -43.209  1.00  0.36           C  
ATOM    862  CG  HIS A 159    -101.465 -59.212 -41.880  1.00  0.36           C  
ATOM    863  ND1 HIS A 159    -101.758 -58.040 -41.220  1.00  0.36           N  
ATOM    864  CD2 HIS A 159    -101.863 -60.282 -41.148  1.00  0.36           C  
ATOM    865  CE1 HIS A 159    -102.340 -58.417 -40.092  1.00  0.36           C  
ATOM    866  NE2 HIS A 159    -102.420 -59.768 -40.000  1.00  0.36           N  
ATOM    867  N   ASP A 160     -97.395 -59.090 -41.729  1.00  0.35           N  
ATOM    868  CA  ASP A 160     -96.572 -59.737 -40.731  1.00  0.35           C  
ATOM    869  C   ASP A 160     -95.774 -58.589 -40.097  1.00  0.35           C  
ATOM    870  O   ASP A 160     -95.785 -57.474 -40.630  1.00  0.35           O  
ATOM    871  CB  ASP A 160     -95.673 -60.835 -41.364  1.00  0.35           C  
ATOM    872  CG  ASP A 160     -95.304 -61.886 -40.331  1.00  0.35           C  
ATOM    873  OD1 ASP A 160     -94.765 -61.489 -39.266  1.00  0.35           O  
ATOM    874  OD2 ASP A 160     -95.565 -63.087 -40.589  1.00  0.35           O  
ATOM    875  N   ASP A 161     -95.096 -58.802 -38.951  1.00  0.41           N  
ATOM    876  CA  ASP A 161     -94.441 -57.766 -38.157  1.00  0.41           C  
ATOM    877  C   ASP A 161     -95.301 -56.541 -37.801  1.00  0.41           C  
ATOM    878  O   ASP A 161     -96.452 -56.611 -37.370  1.00  0.41           O  
ATOM    879  CB  ASP A 161     -93.652 -58.395 -36.956  1.00  0.41           C  
ATOM    880  CG  ASP A 161     -93.691 -57.672 -35.611  1.00  0.41           C  
ATOM    881  OD1 ASP A 161     -93.268 -56.488 -35.545  1.00  0.41           O  
ATOM    882  OD2 ASP A 161     -94.159 -58.284 -34.622  1.00  0.41           O  
ATOM    883  N   GLY A 162     -94.700 -55.344 -37.981  1.00  0.43           N  
ATOM    884  CA  GLY A 162     -95.251 -54.078 -37.528  1.00  0.43           C  
ATOM    885  C   GLY A 162     -96.595 -53.682 -38.090  1.00  0.43           C  
ATOM    886  O   GLY A 162     -97.323 -52.942 -37.436  1.00  0.43           O  
ATOM    887  N   THR A 163     -96.983 -54.144 -39.302  1.00  0.37           N  
ATOM    888  CA  THR A 163     -98.308 -53.835 -39.862  1.00  0.37           C  
ATOM    889  C   THR A 163     -99.469 -54.415 -39.051  1.00  0.37           C  
ATOM    890  O   THR A 163    -100.310 -53.610 -38.661  1.00  0.37           O  
ATOM    891  CB  THR A 163     -98.477 -54.163 -41.351  1.00  0.37           C  
ATOM    892  OG1 THR A 163     -97.496 -53.487 -42.120  1.00  0.37           O  
ATOM    893  CG2 THR A 163     -99.843 -53.703 -41.888  1.00  0.37           C  
ATOM    894  N   PRO A 164     -99.548 -55.705 -38.664  1.00  0.39           N  
ATOM    895  CA  PRO A 164    -100.549 -56.200 -37.722  1.00  0.39           C  
ATOM    896  C   PRO A 164    -100.490 -55.501 -36.390  1.00  0.39           C  
ATOM    897  O   PRO A 164    -101.511 -55.199 -35.794  1.00  0.39           O  
ATOM    898  CB  PRO A 164    -100.235 -57.701 -37.541  1.00  0.39           C  
ATOM    899  CG  PRO A 164     -99.306 -58.102 -38.694  1.00  0.39           C  
ATOM    900  CD  PRO A 164     -98.966 -56.803 -39.427  1.00  0.39           C  
ATOM    901  N   ARG A 165     -99.293 -55.218 -35.862  1.00  0.36           N  
ATOM    902  CA  ARG A 165     -99.169 -54.529 -34.593  1.00  0.36           C  
ATOM    903  C   ARG A 165     -99.773 -53.128 -34.602  1.00  0.36           C  
ATOM    904  O   ARG A 165    -100.415 -52.696 -33.646  1.00  0.36           O  
ATOM    905  CB  ARG A 165     -97.696 -54.520 -34.158  1.00  0.36           C  
ATOM    906  CG  ARG A 165     -97.183 -55.960 -33.927  1.00  0.36           C  
ATOM    907  CD  ARG A 165     -95.824 -56.057 -33.239  1.00  0.36           C  
ATOM    908  NE  ARG A 165     -96.009 -55.377 -31.920  1.00  0.36           N  
ATOM    909  CZ  ARG A 165     -95.093 -54.620 -31.319  1.00  0.36           C  
ATOM    910  NH1 ARG A 165     -95.496 -53.778 -30.371  1.00  0.36           N  
ATOM    911  NH2 ARG A 165     -93.818 -54.696 -31.677  1.00  0.36           N  
ATOM    912  N   ALA A 166     -99.637 -52.411 -35.733  1.00  0.44           N  
ATOM    913  CA  ALA A 166    -100.237 -51.117 -35.963  1.00  0.44           C  
ATOM    914  C   ALA A 166    -101.764 -51.088 -35.862  1.00  0.44           C  
ATOM    915  O   ALA A 166    -102.309 -50.107 -35.363  1.00  0.44           O  
ATOM    916  CB  ALA A 166     -99.785 -50.564 -37.329  1.00  0.44           C  
ATOM    917  N   ASP A 167    -102.492 -52.133 -36.322  1.00  0.50           N  
ATOM    918  CA  ASP A 167    -103.920 -52.274 -36.078  1.00  0.50           C  
ATOM    919  C   ASP A 167    -104.279 -52.958 -34.744  1.00  0.50           C  
ATOM    920  O   ASP A 167    -105.129 -52.467 -33.998  1.00  0.50           O  
ATOM    921  CB  ASP A 167    -104.632 -52.909 -37.301  1.00  0.50           C  
ATOM    922  CG  ASP A 167    -104.080 -54.271 -37.688  1.00  0.50           C  
ATOM    923  OD1 ASP A 167    -103.433 -54.354 -38.758  1.00  0.50           O  
ATOM    924  OD2 ASP A 167    -104.340 -55.243 -36.941  1.00  0.50           O  
ATOM    925  N   MET A 168    -103.615 -54.071 -34.366  1.00  0.57           N  
ATOM    926  CA  MET A 168    -103.897 -54.850 -33.166  1.00  0.57           C  
ATOM    927  C   MET A 168    -103.753 -54.071 -31.869  1.00  0.57           C  
ATOM    928  O   MET A 168    -104.524 -54.251 -30.927  1.00  0.57           O  
ATOM    929  CB  MET A 168    -103.024 -56.127 -33.056  1.00  0.57           C  
ATOM    930  CG  MET A 168    -103.348 -57.191 -34.123  1.00  0.57           C  
ATOM    931  SD  MET A 168    -102.767 -58.868 -33.714  1.00  0.57           S  
ATOM    932  CE  MET A 168    -100.992 -58.499 -33.713  1.00  0.57           C  
ATOM    933  N   GLU A 169    -102.779 -53.146 -31.793  1.00  0.39           N  
ATOM    934  CA  GLU A 169    -102.531 -52.356 -30.601  1.00  0.39           C  
ATOM    935  C   GLU A 169    -103.366 -51.065 -30.610  1.00  0.39           C  
ATOM    936  O   GLU A 169    -103.255 -50.220 -29.726  1.00  0.39           O  
ATOM    937  CB  GLU A 169    -100.998 -52.132 -30.433  1.00  0.39           C  
ATOM    938  CG  GLU A 169    -100.262 -53.477 -30.151  1.00  0.39           C  
ATOM    939  CD  GLU A 169     -98.739 -53.481 -30.236  1.00  0.39           C  
ATOM    940  OE1 GLU A 169     -98.030 -52.622 -29.660  1.00  0.39           O  
ATOM    941  OE2 GLU A 169     -98.216 -54.442 -30.858  1.00  0.39           O  
ATOM    942  N   LYS A 170    -104.316 -50.932 -31.570  1.00  0.43           N  
ATOM    943  CA  LYS A 170    -105.383 -49.939 -31.548  1.00  0.43           C  
ATOM    944  C   LYS A 170    -106.695 -50.536 -31.067  1.00  0.43           C  
ATOM    945  O   LYS A 170    -107.695 -49.833 -30.934  1.00  0.43           O  
ATOM    946  CB  LYS A 170    -105.697 -49.415 -32.968  1.00  0.43           C  
ATOM    947  CG  LYS A 170    -104.510 -48.777 -33.682  1.00  0.43           C  
ATOM    948  CD  LYS A 170    -104.242 -47.333 -33.255  1.00  0.43           C  
ATOM    949  CE  LYS A 170    -103.252 -46.663 -34.207  1.00  0.43           C  
ATOM    950  NZ  LYS A 170    -103.214 -45.219 -33.943  1.00  0.43           N  
ATOM    951  N   ARG A 171    -106.748 -51.852 -30.780  1.00  0.55           N  
ATOM    952  CA  ARG A 171    -107.965 -52.512 -30.343  1.00  0.55           C  
ATOM    953  C   ARG A 171    -108.501 -52.005 -29.007  1.00  0.55           C  
ATOM    954  O   ARG A 171    -107.938 -52.237 -27.939  1.00  0.55           O  
ATOM    955  CB  ARG A 171    -107.807 -54.044 -30.321  1.00  0.55           C  
ATOM    956  CG  ARG A 171    -107.728 -54.656 -31.734  1.00  0.55           C  
ATOM    957  CD  ARG A 171    -107.537 -56.173 -31.697  1.00  0.55           C  
ATOM    958  NE  ARG A 171    -107.540 -56.669 -33.099  1.00  0.55           N  
ATOM    959  CZ  ARG A 171    -106.936 -57.779 -33.530  1.00  0.55           C  
ATOM    960  NH1 ARG A 171    -106.209 -58.561 -32.742  1.00  0.55           N  
ATOM    961  NH2 ARG A 171    -107.049 -58.128 -34.803  1.00  0.55           N  
ATOM    962  N   GLY A 172    -109.634 -51.274 -29.074  1.00  0.62           N  
ATOM    963  CA  GLY A 172    -110.270 -50.604 -27.945  1.00  0.62           C  
ATOM    964  C   GLY A 172    -109.910 -49.149 -27.808  1.00  0.62           C  
ATOM    965  O   GLY A 172    -110.456 -48.454 -26.960  1.00  0.62           O  
ATOM    966  N   TYR A 173    -108.998 -48.636 -28.651  1.00  0.51           N  
ATOM    967  CA  TYR A 173    -108.517 -47.265 -28.598  1.00  0.51           C  
ATOM    968  C   TYR A 173    -109.027 -46.502 -29.809  1.00  0.51           C  
ATOM    969  O   TYR A 173    -108.269 -46.159 -30.714  1.00  0.51           O  
ATOM    970  CB  TYR A 173    -106.965 -47.201 -28.552  1.00  0.51           C  
ATOM    971  CG  TYR A 173    -106.447 -48.020 -27.401  1.00  0.51           C  
ATOM    972  CD1 TYR A 173    -106.496 -47.541 -26.080  1.00  0.51           C  
ATOM    973  CD2 TYR A 173    -105.951 -49.311 -27.634  1.00  0.51           C  
ATOM    974  CE1 TYR A 173    -106.070 -48.351 -25.013  1.00  0.51           C  
ATOM    975  CE2 TYR A 173    -105.551 -50.129 -26.575  1.00  0.51           C  
ATOM    976  CZ  TYR A 173    -105.615 -49.651 -25.265  1.00  0.51           C  
ATOM    977  OH  TYR A 173    -105.260 -50.530 -24.226  1.00  0.51           O  
ATOM    978  N   ASP A 174    -110.351 -46.240 -29.840  1.00  0.50           N  
ATOM    979  CA  ASP A 174    -111.076 -45.500 -30.864  1.00  0.50           C  
ATOM    980  C   ASP A 174    -110.690 -45.745 -32.324  1.00  0.50           C  
ATOM    981  O   ASP A 174    -110.571 -46.886 -32.765  1.00  0.50           O  
ATOM    982  CB  ASP A 174    -111.179 -44.005 -30.476  1.00  0.50           C  
ATOM    983  CG  ASP A 174    -111.968 -43.961 -29.183  1.00  0.50           C  
ATOM    984  OD1 ASP A 174    -113.159 -44.357 -29.251  1.00  0.50           O  
ATOM    985  OD2 ASP A 174    -111.389 -43.591 -28.136  1.00  0.50           O  
ATOM    986  N   GLU A 175    -110.579 -44.677 -33.136  1.00  0.63           N  
ATOM    987  CA  GLU A 175    -110.260 -44.740 -34.555  1.00  0.63           C  
ATOM    988  C   GLU A 175    -111.232 -45.559 -35.395  1.00  0.63           C  
ATOM    989  O   GLU A 175    -110.835 -46.321 -36.271  1.00  0.63           O  
ATOM    990  CB  GLU A 175    -108.803 -45.190 -34.833  1.00  0.63           C  
ATOM    991  CG  GLU A 175    -107.732 -44.242 -34.252  1.00  0.63           C  
ATOM    992  CD  GLU A 175    -106.333 -44.600 -34.725  1.00  0.63           C  
ATOM    993  OE1 GLU A 175    -106.141 -45.609 -35.451  1.00  0.63           O  
ATOM    994  OE2 GLU A 175    -105.382 -43.868 -34.341  1.00  0.63           O  
ATOM    995  N   TRP A 176    -112.547 -45.401 -35.175  1.00  0.69           N  
ATOM    996  CA  TRP A 176    -113.554 -46.108 -35.942  1.00  0.69           C  
ATOM    997  C   TRP A 176    -114.045 -45.263 -37.101  1.00  0.69           C  
ATOM    998  O   TRP A 176    -114.546 -44.155 -36.923  1.00  0.69           O  
ATOM    999  CB  TRP A 176    -114.746 -46.526 -35.049  1.00  0.69           C  
ATOM   1000  CG  TRP A 176    -114.416 -47.690 -34.134  1.00  0.69           C  
ATOM   1001  CD1 TRP A 176    -114.166 -47.728 -32.790  1.00  0.69           C  
ATOM   1002  CD2 TRP A 176    -114.327 -49.043 -34.604  1.00  0.69           C  
ATOM   1003  NE1 TRP A 176    -113.975 -49.034 -32.378  1.00  0.69           N  
ATOM   1004  CE2 TRP A 176    -114.049 -49.851 -33.484  1.00  0.69           C  
ATOM   1005  CE3 TRP A 176    -114.481 -49.595 -35.872  1.00  0.69           C  
ATOM   1006  CZ2 TRP A 176    -113.915 -51.223 -33.620  1.00  0.69           C  
ATOM   1007  CZ3 TRP A 176    -114.346 -50.983 -36.004  1.00  0.69           C  
ATOM   1008  CH2 TRP A 176    -114.062 -51.784 -34.893  1.00  0.69           C  
ATOM   1009  N   LEU A 177    -113.900 -45.774 -38.337  1.00  0.75           N  
ATOM   1010  CA  LEU A 177    -114.289 -45.065 -39.538  1.00  0.75           C  
ATOM   1011  C   LEU A 177    -115.243 -45.905 -40.369  1.00  0.75           C  
ATOM   1012  O   LEU A 177    -115.134 -47.125 -40.433  1.00  0.75           O  
ATOM   1013  CB  LEU A 177    -113.030 -44.690 -40.361  1.00  0.75           C  
ATOM   1014  CG  LEU A 177    -113.269 -43.770 -41.579  1.00  0.75           C  
ATOM   1015  CD1 LEU A 177    -113.888 -42.417 -41.191  1.00  0.75           C  
ATOM   1016  CD2 LEU A 177    -111.953 -43.534 -42.333  1.00  0.75           C  
ATOM   1017  N   GLN A 178    -116.236 -45.269 -41.015  1.00  0.77           N  
ATOM   1018  CA  GLN A 178    -117.186 -45.913 -41.904  1.00  0.77           C  
ATOM   1019  C   GLN A 178    -116.580 -46.585 -43.147  1.00  0.77           C  
ATOM   1020  O   GLN A 178    -115.597 -46.125 -43.739  1.00  0.77           O  
ATOM   1021  CB  GLN A 178    -118.271 -44.879 -42.297  1.00  0.77           C  
ATOM   1022  CG  GLN A 178    -119.495 -45.455 -43.045  1.00  0.77           C  
ATOM   1023  CD  GLN A 178    -120.539 -44.367 -43.291  1.00  0.77           C  
ATOM   1024  OE1 GLN A 178    -120.457 -43.248 -42.788  1.00  0.77           O  
ATOM   1025  NE2 GLN A 178    -121.570 -44.697 -44.101  1.00  0.77           N  
ATOM   1026  N   ILE A 179    -117.182 -47.710 -43.577  1.00  0.77           N  
ATOM   1027  CA  ILE A 179    -116.870 -48.421 -44.805  1.00  0.77           C  
ATOM   1028  C   ILE A 179    -118.194 -48.715 -45.501  1.00  0.77           C  
ATOM   1029  O   ILE A 179    -119.243 -48.617 -44.861  1.00  0.77           O  
ATOM   1030  CB  ILE A 179    -116.094 -49.721 -44.560  1.00  0.77           C  
ATOM   1031  CG1 ILE A 179    -116.742 -50.621 -43.492  1.00  0.77           C  
ATOM   1032  CG2 ILE A 179    -114.670 -49.341 -44.135  1.00  0.77           C  
ATOM   1033  CD1 ILE A 179    -115.998 -51.939 -43.262  1.00  0.77           C  
ATOM   1034  N   PRO A 180    -118.265 -49.037 -46.788  1.00  0.80           N  
ATOM   1035  CA  PRO A 180    -119.399 -49.761 -47.341  1.00  0.80           C  
ATOM   1036  C   PRO A 180    -119.310 -51.245 -47.004  1.00  0.80           C  
ATOM   1037  O   PRO A 180    -118.284 -51.726 -46.526  1.00  0.80           O  
ATOM   1038  CB  PRO A 180    -119.235 -49.516 -48.849  1.00  0.80           C  
ATOM   1039  CG  PRO A 180    -117.719 -49.483 -49.060  1.00  0.80           C  
ATOM   1040  CD  PRO A 180    -117.196 -48.842 -47.772  1.00  0.80           C  
ATOM   1041  N   TRP A 181    -120.390 -52.010 -47.261  1.00  0.77           N  
ATOM   1042  CA  TRP A 181    -120.430 -53.450 -47.055  1.00  0.77           C  
ATOM   1043  C   TRP A 181    -119.398 -54.201 -47.866  1.00  0.77           C  
ATOM   1044  O   TRP A 181    -118.716 -55.093 -47.376  1.00  0.77           O  
ATOM   1045  CB  TRP A 181    -121.811 -53.998 -47.486  1.00  0.77           C  
ATOM   1046  CG  TRP A 181    -122.863 -53.817 -46.424  1.00  0.77           C  
ATOM   1047  CD1 TRP A 181    -123.827 -52.860 -46.255  1.00  0.77           C  
ATOM   1048  CD2 TRP A 181    -122.966 -54.707 -45.304  1.00  0.77           C  
ATOM   1049  NE1 TRP A 181    -124.559 -53.137 -45.121  1.00  0.77           N  
ATOM   1050  CE2 TRP A 181    -124.019 -54.234 -44.502  1.00  0.77           C  
ATOM   1051  CE3 TRP A 181    -122.233 -55.835 -44.945  1.00  0.77           C  
ATOM   1052  CZ2 TRP A 181    -124.345 -54.859 -43.310  1.00  0.77           C  
ATOM   1053  CZ3 TRP A 181    -122.575 -56.472 -43.747  1.00  0.77           C  
ATOM   1054  CH2 TRP A 181    -123.594 -55.975 -42.924  1.00  0.77           C  
ATOM   1055  N   ASP A 182    -119.274 -53.823 -49.136  1.00  0.80           N  
ATOM   1056  CA  ASP A 182    -118.503 -54.460 -50.169  1.00  0.80           C  
ATOM   1057  C   ASP A 182    -117.012 -54.500 -49.829  1.00  0.80           C  
ATOM   1058  O   ASP A 182    -116.345 -55.522 -49.988  1.00  0.80           O  
ATOM   1059  CB  ASP A 182    -118.808 -53.701 -51.490  1.00  0.80           C  
ATOM   1060  CG  ASP A 182    -120.307 -53.466 -51.728  1.00  0.80           C  
ATOM   1061  OD1 ASP A 182    -121.171 -54.064 -51.030  1.00  0.80           O  
ATOM   1062  OD2 ASP A 182    -120.592 -52.600 -52.586  1.00  0.80           O  
ATOM   1063  N   GLU A 183    -116.480 -53.395 -49.255  1.00  0.76           N  
ATOM   1064  CA  GLU A 183    -115.136 -53.315 -48.701  1.00  0.76           C  
ATOM   1065  C   GLU A 183    -114.936 -54.294 -47.547  1.00  0.76           C  
ATOM   1066  O   GLU A 183    -113.985 -55.073 -47.525  1.00  0.76           O  
ATOM   1067  CB  GLU A 183    -114.854 -51.861 -48.220  1.00  0.76           C  
ATOM   1068  CG  GLU A 183    -113.416 -51.619 -47.693  1.00  0.76           C  
ATOM   1069  CD  GLU A 183    -113.082 -50.175 -47.304  1.00  0.76           C  
ATOM   1070  OE1 GLU A 183    -111.909 -49.979 -46.894  1.00  0.76           O  
ATOM   1071  OE2 GLU A 183    -113.941 -49.254 -47.379  1.00  0.76           O  
ATOM   1072  N   ALA A 184    -115.894 -54.341 -46.597  1.00  0.82           N  
ATOM   1073  CA  ALA A 184    -115.875 -55.231 -45.452  1.00  0.82           C  
ATOM   1074  C   ALA A 184    -115.914 -56.715 -45.806  1.00  0.82           C  
ATOM   1075  O   ALA A 184    -115.147 -57.527 -45.288  1.00  0.82           O  
ATOM   1076  CB  ALA A 184    -117.099 -54.923 -44.565  1.00  0.82           C  
ATOM   1077  N   LEU A 185    -116.812 -57.089 -46.739  1.00  0.79           N  
ATOM   1078  CA  LEU A 185    -116.950 -58.431 -47.270  1.00  0.79           C  
ATOM   1079  C   LEU A 185    -115.714 -58.878 -48.041  1.00  0.79           C  
ATOM   1080  O   LEU A 185    -115.221 -59.988 -47.853  1.00  0.79           O  
ATOM   1081  CB  LEU A 185    -118.197 -58.526 -48.189  1.00  0.79           C  
ATOM   1082  CG  LEU A 185    -119.553 -58.244 -47.498  1.00  0.79           C  
ATOM   1083  CD1 LEU A 185    -120.677 -58.151 -48.541  1.00  0.79           C  
ATOM   1084  CD2 LEU A 185    -119.904 -59.296 -46.440  1.00  0.79           C  
ATOM   1085  N   ALA A 186    -115.149 -58.004 -48.901  1.00  0.80           N  
ATOM   1086  CA  ALA A 186    -113.921 -58.258 -49.627  1.00  0.80           C  
ATOM   1087  C   ALA A 186    -112.680 -58.395 -48.749  1.00  0.80           C  
ATOM   1088  O   ALA A 186    -111.832 -59.252 -48.992  1.00  0.80           O  
ATOM   1089  CB  ALA A 186    -113.700 -57.149 -50.671  1.00  0.80           C  
ATOM   1090  N   ILE A 187    -112.541 -57.558 -47.695  1.00  0.72           N  
ATOM   1091  CA  ILE A 187    -111.499 -57.701 -46.681  1.00  0.72           C  
ATOM   1092  C   ILE A 187    -111.604 -59.028 -45.960  1.00  0.72           C  
ATOM   1093  O   ILE A 187    -110.630 -59.777 -45.871  1.00  0.72           O  
ATOM   1094  CB  ILE A 187    -111.578 -56.558 -45.659  1.00  0.72           C  
ATOM   1095  CG1 ILE A 187    -111.006 -55.272 -46.293  1.00  0.72           C  
ATOM   1096  CG2 ILE A 187    -110.845 -56.880 -44.331  1.00  0.72           C  
ATOM   1097  CD1 ILE A 187    -111.266 -54.000 -45.481  1.00  0.72           C  
ATOM   1098  N   ALA A 188    -112.810 -59.373 -45.468  1.00  0.71           N  
ATOM   1099  CA  ALA A 188    -113.018 -60.596 -44.736  1.00  0.71           C  
ATOM   1100  C   ALA A 188    -112.815 -61.840 -45.581  1.00  0.71           C  
ATOM   1101  O   ALA A 188    -112.077 -62.743 -45.211  1.00  0.71           O  
ATOM   1102  CB  ALA A 188    -114.421 -60.578 -44.108  1.00  0.71           C  
ATOM   1103  N   ALA A 189    -113.384 -61.897 -46.796  1.00  0.74           N  
ATOM   1104  CA  ALA A 189    -113.243 -63.030 -47.685  1.00  0.74           C  
ATOM   1105  C   ALA A 189    -111.791 -63.342 -48.053  1.00  0.74           C  
ATOM   1106  O   ALA A 189    -111.384 -64.500 -48.091  1.00  0.74           O  
ATOM   1107  CB  ALA A 189    -114.098 -62.771 -48.929  1.00  0.74           C  
ATOM   1108  N   LYS A 190    -110.954 -62.307 -48.264  1.00  0.69           N  
ATOM   1109  CA  LYS A 190    -109.516 -62.467 -48.413  1.00  0.69           C  
ATOM   1110  C   LYS A 190    -108.796 -63.003 -47.182  1.00  0.69           C  
ATOM   1111  O   LYS A 190    -107.942 -63.880 -47.293  1.00  0.69           O  
ATOM   1112  CB  LYS A 190    -108.857 -61.137 -48.835  1.00  0.69           C  
ATOM   1113  CG  LYS A 190    -109.205 -60.766 -50.283  1.00  0.69           C  
ATOM   1114  CD  LYS A 190    -108.718 -59.358 -50.639  1.00  0.69           C  
ATOM   1115  CE  LYS A 190    -109.109 -58.927 -52.052  1.00  0.69           C  
ATOM   1116  NZ  LYS A 190    -108.604 -57.559 -52.306  1.00  0.69           N  
ATOM   1117  N   THR A 191    -109.097 -62.537 -45.950  1.00  0.64           N  
ATOM   1118  CA  THR A 191    -108.476 -63.144 -44.765  1.00  0.64           C  
ATOM   1119  C   THR A 191    -108.896 -64.597 -44.568  1.00  0.64           C  
ATOM   1120  O   THR A 191    -108.067 -65.476 -44.336  1.00  0.64           O  
ATOM   1121  CB  THR A 191    -108.646 -62.383 -43.450  1.00  0.64           C  
ATOM   1122  OG1 THR A 191    -109.988 -62.347 -42.997  1.00  0.64           O  
ATOM   1123  CG2 THR A 191    -108.207 -60.925 -43.611  1.00  0.64           C  
ATOM   1124  N   LEU A 192    -110.202 -64.874 -44.745  1.00  0.56           N  
ATOM   1125  CA  LEU A 192    -110.860 -66.171 -44.730  1.00  0.56           C  
ATOM   1126  C   LEU A 192    -110.314 -67.148 -45.778  1.00  0.56           C  
ATOM   1127  O   LEU A 192    -110.293 -68.369 -45.588  1.00  0.56           O  
ATOM   1128  CB  LEU A 192    -112.363 -65.947 -45.020  1.00  0.56           C  
ATOM   1129  CG  LEU A 192    -113.289 -65.521 -43.850  1.00  0.56           C  
ATOM   1130  CD1 LEU A 192    -112.750 -64.524 -42.808  1.00  0.56           C  
ATOM   1131  CD2 LEU A 192    -114.587 -64.948 -44.428  1.00  0.56           C  
ATOM   1132  N   GLN A 193    -109.891 -66.643 -46.949  1.00  0.55           N  
ATOM   1133  CA  GLN A 193    -109.087 -67.378 -47.905  1.00  0.55           C  
ATOM   1134  C   GLN A 193    -107.680 -67.691 -47.395  1.00  0.55           C  
ATOM   1135  O   GLN A 193    -107.339 -68.868 -47.276  1.00  0.55           O  
ATOM   1136  CB  GLN A 193    -109.072 -66.592 -49.243  1.00  0.55           C  
ATOM   1137  CG  GLN A 193    -108.006 -66.992 -50.298  1.00  0.55           C  
ATOM   1138  CD  GLN A 193    -106.823 -66.012 -50.299  1.00  0.55           C  
ATOM   1139  OE1 GLN A 193    -107.019 -64.793 -50.314  1.00  0.55           O  
ATOM   1140  NE2 GLN A 193    -105.574 -66.522 -50.270  1.00  0.55           N  
ATOM   1141  N   ASN A 194    -106.890 -66.662 -47.002  1.00  0.55           N  
ATOM   1142  CA  ASN A 194    -105.472 -66.774 -46.654  1.00  0.55           C  
ATOM   1143  C   ASN A 194    -105.167 -67.661 -45.453  1.00  0.55           C  
ATOM   1144  O   ASN A 194    -104.245 -68.467 -45.469  1.00  0.55           O  
ATOM   1145  CB  ASN A 194    -104.875 -65.371 -46.327  1.00  0.55           C  
ATOM   1146  CG  ASN A 194    -104.443 -64.621 -47.583  1.00  0.55           C  
ATOM   1147  OD1 ASN A 194    -103.329 -64.805 -48.068  1.00  0.55           O  
ATOM   1148  ND2 ASN A 194    -105.294 -63.717 -48.106  1.00  0.55           N  
ATOM   1149  N   VAL A 195    -105.926 -67.529 -44.353  1.00  0.52           N  
ATOM   1150  CA  VAL A 195    -105.692 -68.298 -43.135  1.00  0.52           C  
ATOM   1151  C   VAL A 195    -106.009 -69.779 -43.277  1.00  0.52           C  
ATOM   1152  O   VAL A 195    -105.332 -70.628 -42.698  1.00  0.52           O  
ATOM   1153  CB  VAL A 195    -106.440 -67.653 -41.979  1.00  0.52           C  
ATOM   1154  CG1 VAL A 195    -106.568 -68.546 -40.730  1.00  0.52           C  
ATOM   1155  CG2 VAL A 195    -105.676 -66.361 -41.620  1.00  0.52           C  
ATOM   1156  N   ALA A 196    -107.059 -70.116 -44.055  1.00  0.48           N  
ATOM   1157  CA  ALA A 196    -107.479 -71.478 -44.309  1.00  0.48           C  
ATOM   1158  C   ALA A 196    -106.600 -72.185 -45.335  1.00  0.48           C  
ATOM   1159  O   ALA A 196    -106.569 -73.414 -45.429  1.00  0.48           O  
ATOM   1160  CB  ALA A 196    -108.925 -71.435 -44.845  1.00  0.48           C  
ATOM   1161  N   GLU A 197    -105.876 -71.417 -46.158  1.00  0.49           N  
ATOM   1162  CA  GLU A 197    -104.862 -71.881 -47.076  1.00  0.49           C  
ATOM   1163  C   GLU A 197    -103.551 -72.212 -46.370  1.00  0.49           C  
ATOM   1164  O   GLU A 197    -103.248 -71.725 -45.283  1.00  0.49           O  
ATOM   1165  CB  GLU A 197    -104.665 -70.788 -48.141  1.00  0.49           C  
ATOM   1166  CG  GLU A 197    -103.847 -71.161 -49.398  1.00  0.49           C  
ATOM   1167  CD  GLU A 197    -103.888 -70.026 -50.417  1.00  0.49           C  
ATOM   1168  OE1 GLU A 197    -104.618 -69.030 -50.167  1.00  0.49           O  
ATOM   1169  OE2 GLU A 197    -103.225 -70.166 -51.472  1.00  0.49           O  
ATOM   1170  N   THR A 198    -102.736 -73.114 -46.949  1.00  0.31           N  
ATOM   1171  CA  THR A 198    -101.357 -73.319 -46.517  1.00  0.31           C  
ATOM   1172  C   THR A 198    -100.481 -72.118 -46.796  1.00  0.31           C  
ATOM   1173  O   THR A 198    -100.531 -71.535 -47.875  1.00  0.31           O  
ATOM   1174  CB  THR A 198    -100.683 -74.500 -47.196  1.00  0.31           C  
ATOM   1175  OG1 THR A 198    -101.069 -74.577 -48.564  1.00  0.31           O  
ATOM   1176  CG2 THR A 198    -101.143 -75.795 -46.519  1.00  0.31           C  
ATOM   1177  N   TYR A 199     -99.604 -71.747 -45.844  1.00  0.27           N  
ATOM   1178  CA  TYR A 199     -98.613 -70.701 -46.052  1.00  0.27           C  
ATOM   1179  C   TYR A 199     -97.603 -71.089 -47.143  1.00  0.27           C  
ATOM   1180  O   TYR A 199     -97.417 -72.263 -47.456  1.00  0.27           O  
ATOM   1181  CB  TYR A 199     -97.938 -70.271 -44.720  1.00  0.27           C  
ATOM   1182  CG  TYR A 199     -98.797 -69.291 -43.946  1.00  0.27           C  
ATOM   1183  CD1 TYR A 199    -100.070 -69.639 -43.453  1.00  0.27           C  
ATOM   1184  CD2 TYR A 199     -98.324 -67.988 -43.705  1.00  0.27           C  
ATOM   1185  CE1 TYR A 199    -100.852 -68.708 -42.753  1.00  0.27           C  
ATOM   1186  CE2 TYR A 199     -99.100 -67.054 -43.002  1.00  0.27           C  
ATOM   1187  CZ  TYR A 199    -100.364 -67.416 -42.527  1.00  0.27           C  
ATOM   1188  OH  TYR A 199    -101.140 -66.477 -41.812  1.00  0.27           O  
ATOM   1189  N   LYS A 200     -96.985 -70.105 -47.834  1.00  0.25           N  
ATOM   1190  CA  LYS A 200     -96.239 -70.344 -49.068  1.00  0.25           C  
ATOM   1191  C   LYS A 200     -95.075 -71.341 -48.979  1.00  0.25           C  
ATOM   1192  O   LYS A 200     -93.976 -71.016 -48.540  1.00  0.25           O  
ATOM   1193  CB  LYS A 200     -95.700 -69.006 -49.645  1.00  0.25           C  
ATOM   1194  CG  LYS A 200     -94.994 -69.136 -51.012  1.00  0.25           C  
ATOM   1195  CD  LYS A 200     -94.316 -67.828 -51.457  1.00  0.25           C  
ATOM   1196  CE  LYS A 200     -93.415 -68.011 -52.686  1.00  0.25           C  
ATOM   1197  NZ  LYS A 200     -92.722 -66.745 -53.026  1.00  0.25           N  
ATOM   1198  N   GLY A 201     -95.290 -72.583 -49.473  1.00  0.26           N  
ATOM   1199  CA  GLY A 201     -94.306 -73.663 -49.424  1.00  0.26           C  
ATOM   1200  C   GLY A 201     -94.314 -74.451 -48.140  1.00  0.26           C  
ATOM   1201  O   GLY A 201     -93.513 -75.365 -47.973  1.00  0.26           O  
ATOM   1202  N   GLU A 202     -95.239 -74.133 -47.222  1.00  0.30           N  
ATOM   1203  CA  GLU A 202     -95.417 -74.825 -45.965  1.00  0.30           C  
ATOM   1204  C   GLU A 202     -96.602 -75.775 -46.032  1.00  0.30           C  
ATOM   1205  O   GLU A 202     -97.473 -75.693 -46.897  1.00  0.30           O  
ATOM   1206  CB  GLU A 202     -95.698 -73.839 -44.803  1.00  0.30           C  
ATOM   1207  CG  GLU A 202     -94.610 -72.765 -44.559  1.00  0.30           C  
ATOM   1208  CD  GLU A 202     -94.974 -71.843 -43.394  1.00  0.30           C  
ATOM   1209  OE1 GLU A 202     -95.992 -72.110 -42.702  1.00  0.30           O  
ATOM   1210  OE2 GLU A 202     -94.238 -70.843 -43.202  1.00  0.30           O  
ATOM   1211  N   ASP A 203     -96.673 -76.705 -45.072  1.00  0.24           N  
ATOM   1212  CA  ASP A 203     -97.797 -77.570 -44.810  1.00  0.24           C  
ATOM   1213  C   ASP A 203     -98.621 -77.045 -43.629  1.00  0.24           C  
ATOM   1214  O   ASP A 203     -99.680 -77.582 -43.303  1.00  0.24           O  
ATOM   1215  CB  ASP A 203     -97.272 -79.018 -44.569  1.00  0.24           C  
ATOM   1216  CG  ASP A 203     -96.037 -79.126 -43.672  1.00  0.24           C  
ATOM   1217  OD1 ASP A 203     -95.607 -78.103 -43.079  1.00  0.24           O  
ATOM   1218  OD2 ASP A 203     -95.487 -80.253 -43.626  1.00  0.24           O  
ATOM   1219  N   GLY A 204     -98.185 -75.935 -42.995  1.00  0.24           N  
ATOM   1220  CA  GLY A 204     -98.861 -75.262 -41.890  1.00  0.24           C  
ATOM   1221  C   GLY A 204     -99.919 -74.261 -42.298  1.00  0.24           C  
ATOM   1222  O   GLY A 204     -99.942 -73.741 -43.412  1.00  0.24           O  
ATOM   1223  N   ALA A 205    -100.841 -73.942 -41.365  1.00  0.22           N  
ATOM   1224  CA  ALA A 205    -101.851 -72.924 -41.576  1.00  0.22           C  
ATOM   1225  C   ALA A 205    -102.457 -72.490 -40.253  1.00  0.22           C  
ATOM   1226  O   ALA A 205    -102.180 -73.053 -39.193  1.00  0.22           O  
ATOM   1227  CB  ALA A 205    -102.987 -73.388 -42.507  1.00  0.22           C  
ATOM   1228  N   GLY A 206    -103.312 -71.448 -40.286  1.00  0.27           N  
ATOM   1229  CA  GLY A 206    -104.138 -71.079 -39.143  1.00  0.27           C  
ATOM   1230  C   GLY A 206    -105.507 -71.677 -39.265  1.00  0.27           C  
ATOM   1231  O   GLY A 206    -105.776 -72.484 -40.148  1.00  0.27           O  
ATOM   1232  N   LYS A 207    -106.429 -71.282 -38.371  1.00  0.26           N  
ATOM   1233  CA  LYS A 207    -107.791 -71.777 -38.411  1.00  0.26           C  
ATOM   1234  C   LYS A 207    -108.748 -70.598 -38.183  1.00  0.26           C  
ATOM   1235  O   LYS A 207    -108.401 -69.600 -37.550  1.00  0.26           O  
ATOM   1236  CB  LYS A 207    -108.016 -72.915 -37.375  1.00  0.26           C  
ATOM   1237  CG  LYS A 207    -106.827 -73.888 -37.141  1.00  0.26           C  
ATOM   1238  CD  LYS A 207    -106.494 -74.999 -38.165  1.00  0.26           C  
ATOM   1239  CE  LYS A 207    -105.160 -75.699 -37.788  1.00  0.26           C  
ATOM   1240  NZ  LYS A 207    -104.874 -76.945 -38.538  1.00  0.26           N  
ATOM   1241  N   LEU A 208    -109.974 -70.664 -38.757  1.00  0.34           N  
ATOM   1242  CA  LEU A 208    -110.832 -69.497 -38.960  1.00  0.34           C  
ATOM   1243  C   LEU A 208    -112.028 -69.371 -37.993  1.00  0.34           C  
ATOM   1244  O   LEU A 208    -112.751 -68.386 -38.009  1.00  0.34           O  
ATOM   1245  CB  LEU A 208    -111.229 -69.517 -40.473  1.00  0.34           C  
ATOM   1246  CG  LEU A 208    -112.509 -68.796 -40.966  1.00  0.34           C  
ATOM   1247  CD1 LEU A 208    -112.497 -67.274 -40.810  1.00  0.34           C  
ATOM   1248  CD2 LEU A 208    -112.755 -69.129 -42.445  1.00  0.34           C  
ATOM   1249  N   LEU A 209    -112.268 -70.311 -37.060  1.00  0.37           N  
ATOM   1250  CA  LEU A 209    -113.306 -70.095 -36.043  1.00  0.37           C  
ATOM   1251  C   LEU A 209    -112.857 -70.639 -34.688  1.00  0.37           C  
ATOM   1252  O   LEU A 209    -113.593 -70.515 -33.718  1.00  0.37           O  
ATOM   1253  CB  LEU A 209    -114.622 -70.908 -36.303  1.00  0.37           C  
ATOM   1254  CG  LEU A 209    -115.721 -70.557 -37.336  1.00  0.37           C  
ATOM   1255  CD1 LEU A 209    -117.117 -70.806 -36.711  1.00  0.37           C  
ATOM   1256  CD2 LEU A 209    -115.638 -69.222 -38.087  1.00  0.37           C  
ATOM   1257  N   GLU A 210    -111.671 -71.273 -34.585  1.00  0.27           N  
ATOM   1258  CA  GLU A 210    -111.312 -72.151 -33.479  1.00  0.27           C  
ATOM   1259  C   GLU A 210    -111.413 -71.587 -32.078  1.00  0.27           C  
ATOM   1260  O   GLU A 210    -111.179 -70.404 -31.838  1.00  0.27           O  
ATOM   1261  CB  GLU A 210    -109.912 -72.746 -33.741  1.00  0.27           C  
ATOM   1262  CG  GLU A 210    -109.348 -73.673 -32.637  1.00  0.27           C  
ATOM   1263  CD  GLU A 210    -108.090 -74.363 -33.105  1.00  0.27           C  
ATOM   1264  OE1 GLU A 210    -107.497 -73.901 -34.104  1.00  0.27           O  
ATOM   1265  OE2 GLU A 210    -107.745 -75.434 -32.537  1.00  0.27           O  
ATOM   1266  N   GLN A 211    -111.783 -72.446 -31.105  1.00  0.25           N  
ATOM   1267  CA  GLN A 211    -111.944 -72.105 -29.710  1.00  0.25           C  
ATOM   1268  C   GLN A 211    -110.736 -71.364 -29.152  1.00  0.25           C  
ATOM   1269  O   GLN A 211    -109.594 -71.698 -29.442  1.00  0.25           O  
ATOM   1270  CB  GLN A 211    -112.205 -73.388 -28.876  1.00  0.25           C  
ATOM   1271  CG  GLN A 211    -113.344 -74.278 -29.438  1.00  0.25           C  
ATOM   1272  CD  GLN A 211    -112.816 -75.517 -30.148  1.00  0.25           C  
ATOM   1273  OE1 GLN A 211    -112.256 -75.415 -31.240  1.00  0.25           O  
ATOM   1274  NE2 GLN A 211    -113.014 -76.704 -29.530  1.00  0.25           N  
ATOM   1275  N   GLY A 212    -110.941 -70.301 -28.342  1.00  0.25           N  
ATOM   1276  CA  GLY A 212    -109.847 -69.366 -28.052  1.00  0.25           C  
ATOM   1277  C   GLY A 212    -108.832 -69.888 -27.082  1.00  0.25           C  
ATOM   1278  O   GLY A 212    -107.781 -69.294 -26.868  1.00  0.25           O  
ATOM   1279  N   TYR A 213    -109.152 -71.045 -26.480  1.00  0.23           N  
ATOM   1280  CA  TYR A 213    -108.337 -71.788 -25.545  1.00  0.23           C  
ATOM   1281  C   TYR A 213    -107.909 -70.982 -24.331  1.00  0.23           C  
ATOM   1282  O   TYR A 213    -106.839 -71.160 -23.758  1.00  0.23           O  
ATOM   1283  CB  TYR A 213    -107.121 -72.462 -26.233  1.00  0.23           C  
ATOM   1284  CG  TYR A 213    -107.528 -73.439 -27.305  1.00  0.23           C  
ATOM   1285  CD1 TYR A 213    -108.552 -74.379 -27.084  1.00  0.23           C  
ATOM   1286  CD2 TYR A 213    -106.849 -73.461 -28.538  1.00  0.23           C  
ATOM   1287  CE1 TYR A 213    -108.884 -75.314 -28.068  1.00  0.23           C  
ATOM   1288  CE2 TYR A 213    -107.197 -74.389 -29.530  1.00  0.23           C  
ATOM   1289  CZ  TYR A 213    -108.214 -75.318 -29.288  1.00  0.23           C  
ATOM   1290  OH  TYR A 213    -108.576 -76.270 -30.254  1.00  0.23           O  
ATOM   1291  N   GLU A 214    -108.819 -70.102 -23.916  1.00  0.18           N  
ATOM   1292  CA  GLU A 214    -108.669 -69.108 -22.899  1.00  0.18           C  
ATOM   1293  C   GLU A 214    -110.099 -68.795 -22.540  1.00  0.18           C  
ATOM   1294  O   GLU A 214    -111.014 -69.276 -23.213  1.00  0.18           O  
ATOM   1295  CB  GLU A 214    -108.021 -67.815 -23.449  1.00  0.18           C  
ATOM   1296  CG  GLU A 214    -106.489 -67.774 -23.298  1.00  0.18           C  
ATOM   1297  CD  GLU A 214    -105.935 -66.569 -24.027  1.00  0.18           C  
ATOM   1298  OE1 GLU A 214    -106.497 -65.453 -23.884  1.00  0.18           O  
ATOM   1299  OE2 GLU A 214    -104.962 -66.753 -24.803  1.00  0.18           O  
ATOM   1300  N   PRO A 215    -110.368 -67.993 -21.527  1.00  0.15           N  
ATOM   1301  CA  PRO A 215    -111.688 -67.416 -21.321  1.00  0.15           C  
ATOM   1302  C   PRO A 215    -112.108 -66.398 -22.352  1.00  0.15           C  
ATOM   1303  O   PRO A 215    -113.261 -65.972 -22.343  1.00  0.15           O  
ATOM   1304  CB  PRO A 215    -111.541 -66.759 -19.953  1.00  0.15           C  
ATOM   1305  CG  PRO A 215    -110.543 -67.656 -19.240  1.00  0.15           C  
ATOM   1306  CD  PRO A 215    -109.518 -67.845 -20.347  1.00  0.15           C  
ATOM   1307  N   ALA A 216    -111.202 -66.003 -23.258  1.00  0.17           N  
ATOM   1308  CA  ALA A 216    -111.564 -65.321 -24.464  1.00  0.17           C  
ATOM   1309  C   ALA A 216    -112.470 -66.142 -25.353  1.00  0.17           C  
ATOM   1310  O   ALA A 216    -112.082 -67.134 -25.974  1.00  0.17           O  
ATOM   1311  CB  ALA A 216    -110.304 -64.976 -25.254  1.00  0.17           C  
ATOM   1312  N   MET A 217    -113.733 -65.708 -25.463  1.00  0.19           N  
ATOM   1313  CA  MET A 217    -114.598 -66.200 -26.496  1.00  0.19           C  
ATOM   1314  C   MET A 217    -114.092 -65.713 -27.821  1.00  0.19           C  
ATOM   1315  O   MET A 217    -113.943 -64.516 -28.047  1.00  0.19           O  
ATOM   1316  CB  MET A 217    -116.048 -65.711 -26.316  1.00  0.19           C  
ATOM   1317  CG  MET A 217    -116.689 -66.236 -25.027  1.00  0.19           C  
ATOM   1318  SD  MET A 217    -118.006 -65.170 -24.388  1.00  0.19           S  
ATOM   1319  CE  MET A 217    -119.165 -65.408 -25.753  1.00  0.19           C  
ATOM   1320  N   VAL A 218    -113.804 -66.635 -28.753  1.00  0.20           N  
ATOM   1321  CA  VAL A 218    -113.654 -66.219 -30.123  1.00  0.20           C  
ATOM   1322  C   VAL A 218    -114.973 -65.718 -30.631  1.00  0.20           C  
ATOM   1323  O   VAL A 218    -116.029 -66.263 -30.311  1.00  0.20           O  
ATOM   1324  CB  VAL A 218    -113.107 -67.274 -31.065  1.00  0.20           C  
ATOM   1325  CG1 VAL A 218    -111.623 -67.451 -30.722  1.00  0.20           C  
ATOM   1326  CG2 VAL A 218    -113.887 -68.597 -30.995  1.00  0.20           C  
ATOM   1327  N   GLU A 219    -114.942 -64.662 -31.453  1.00  0.25           N  
ATOM   1328  CA  GLU A 219    -116.134 -64.088 -32.012  1.00  0.25           C  
ATOM   1329  C   GLU A 219    -116.970 -65.099 -32.790  1.00  0.25           C  
ATOM   1330  O   GLU A 219    -118.177 -64.992 -32.845  1.00  0.25           O  
ATOM   1331  CB  GLU A 219    -115.775 -62.919 -32.952  1.00  0.25           C  
ATOM   1332  CG  GLU A 219    -115.114 -61.650 -32.373  1.00  0.25           C  
ATOM   1333  CD  GLU A 219    -115.828 -61.047 -31.203  1.00  0.25           C  
ATOM   1334  OE1 GLU A 219    -116.462 -59.980 -31.332  1.00  0.25           O  
ATOM   1335  OE2 GLU A 219    -115.694 -61.668 -30.123  1.00  0.25           O  
ATOM   1336  N   ALA A 220    -116.386 -66.161 -33.379  1.00  0.44           N  
ATOM   1337  CA  ALA A 220    -117.109 -67.191 -34.098  1.00  0.44           C  
ATOM   1338  C   ALA A 220    -118.138 -68.062 -33.319  1.00  0.44           C  
ATOM   1339  O   ALA A 220    -118.551 -69.121 -33.774  1.00  0.44           O  
ATOM   1340  CB  ALA A 220    -116.049 -68.045 -34.789  1.00  0.44           C  
ATOM   1341  N   MET A 221    -118.588 -67.594 -32.137  1.00  0.40           N  
ATOM   1342  CA  MET A 221    -119.633 -68.097 -31.265  1.00  0.40           C  
ATOM   1343  C   MET A 221    -120.888 -67.247 -31.399  1.00  0.40           C  
ATOM   1344  O   MET A 221    -120.857 -66.022 -31.317  1.00  0.40           O  
ATOM   1345  CB  MET A 221    -119.143 -68.025 -29.796  1.00  0.40           C  
ATOM   1346  CG  MET A 221    -120.085 -67.523 -28.692  1.00  0.40           C  
ATOM   1347  SD  MET A 221    -121.524 -68.569 -28.365  1.00  0.40           S  
ATOM   1348  CE  MET A 221    -121.863 -67.640 -26.849  1.00  0.40           C  
ATOM   1349  N   HIS A 222    -122.054 -67.897 -31.579  1.00  0.47           N  
ATOM   1350  CA  HIS A 222    -123.328 -67.220 -31.693  1.00  0.47           C  
ATOM   1351  C   HIS A 222    -124.186 -67.857 -30.655  1.00  0.47           C  
ATOM   1352  O   HIS A 222    -124.554 -69.018 -30.770  1.00  0.47           O  
ATOM   1353  CB  HIS A 222    -123.941 -67.408 -33.089  1.00  0.47           C  
ATOM   1354  CG  HIS A 222    -122.996 -66.802 -34.059  1.00  0.47           C  
ATOM   1355  ND1 HIS A 222    -123.234 -65.491 -34.381  1.00  0.47           N  
ATOM   1356  CD2 HIS A 222    -121.719 -67.147 -34.377  1.00  0.47           C  
ATOM   1357  CE1 HIS A 222    -122.102 -65.058 -34.882  1.00  0.47           C  
ATOM   1358  NE2 HIS A 222    -121.148 -66.012 -34.891  1.00  0.47           N  
ATOM   1359  N   GLY A 223    -124.471 -67.138 -29.557  1.00  0.49           N  
ATOM   1360  CA  GLY A 223    -125.093 -67.780 -28.409  1.00  0.49           C  
ATOM   1361  C   GLY A 223    -126.508 -68.224 -28.640  1.00  0.49           C  
ATOM   1362  O   GLY A 223    -127.322 -67.452 -29.130  1.00  0.49           O  
ATOM   1363  N   ALA A 224    -126.831 -69.464 -28.239  1.00  0.43           N  
ATOM   1364  CA  ALA A 224    -128.192 -69.890 -27.976  1.00  0.43           C  
ATOM   1365  C   ALA A 224    -129.113 -70.013 -29.175  1.00  0.43           C  
ATOM   1366  O   ALA A 224    -129.978 -69.173 -29.411  1.00  0.43           O  
ATOM   1367  CB  ALA A 224    -128.898 -69.035 -26.903  1.00  0.43           C  
ATOM   1368  N   GLY A 225    -129.037 -71.133 -29.922  1.00  0.39           N  
ATOM   1369  CA  GLY A 225    -129.977 -71.410 -31.012  1.00  0.39           C  
ATOM   1370  C   GLY A 225    -131.412 -71.569 -30.570  1.00  0.39           C  
ATOM   1371  O   GLY A 225    -132.338 -71.502 -31.360  1.00  0.39           O  
ATOM   1372  N   VAL A 226    -131.650 -71.776 -29.269  1.00  0.40           N  
ATOM   1373  CA  VAL A 226    -132.975 -71.751 -28.677  1.00  0.40           C  
ATOM   1374  C   VAL A 226    -133.589 -70.344 -28.611  1.00  0.40           C  
ATOM   1375  O   VAL A 226    -134.798 -70.183 -28.754  1.00  0.40           O  
ATOM   1376  CB  VAL A 226    -132.965 -72.412 -27.304  1.00  0.40           C  
ATOM   1377  CG1 VAL A 226    -134.404 -72.643 -26.816  1.00  0.40           C  
ATOM   1378  CG2 VAL A 226    -132.243 -73.773 -27.378  1.00  0.40           C  
ATOM   1379  N   GLN A 227    -132.779 -69.270 -28.410  1.00  0.38           N  
ATOM   1380  CA  GLN A 227    -133.301 -67.907 -28.273  1.00  0.38           C  
ATOM   1381  C   GLN A 227    -133.689 -67.265 -29.596  1.00  0.38           C  
ATOM   1382  O   GLN A 227    -134.439 -66.293 -29.631  1.00  0.38           O  
ATOM   1383  CB  GLN A 227    -132.314 -66.968 -27.515  1.00  0.38           C  
ATOM   1384  CG  GLN A 227    -131.263 -66.232 -28.395  1.00  0.38           C  
ATOM   1385  CD  GLN A 227    -130.147 -65.604 -27.561  1.00  0.38           C  
ATOM   1386  OE1 GLN A 227    -129.860 -66.017 -26.440  1.00  0.38           O  
ATOM   1387  NE2 GLN A 227    -129.446 -64.589 -28.112  1.00  0.38           N  
ATOM   1388  N   ALA A 228    -133.192 -67.841 -30.700  1.00  0.40           N  
ATOM   1389  CA  ALA A 228    -133.465 -67.456 -32.059  1.00  0.40           C  
ATOM   1390  C   ALA A 228    -132.734 -68.476 -32.912  1.00  0.40           C  
ATOM   1391  O   ALA A 228    -131.502 -68.504 -32.948  1.00  0.40           O  
ATOM   1392  CB  ALA A 228    -132.991 -66.026 -32.408  1.00  0.40           C  
ATOM   1393  N   ILE A 229    -133.493 -69.394 -33.545  1.00  0.39           N  
ATOM   1394  CA  ILE A 229    -132.998 -70.540 -34.295  1.00  0.39           C  
ATOM   1395  C   ILE A 229    -132.233 -70.176 -35.559  1.00  0.39           C  
ATOM   1396  O   ILE A 229    -131.682 -69.086 -35.704  1.00  0.39           O  
ATOM   1397  CB  ILE A 229    -134.120 -71.528 -34.646  1.00  0.39           C  
ATOM   1398  CG1 ILE A 229    -135.188 -70.865 -35.547  1.00  0.39           C  
ATOM   1399  CG2 ILE A 229    -134.722 -72.101 -33.347  1.00  0.39           C  
ATOM   1400  CD1 ILE A 229    -135.987 -71.865 -36.367  1.00  0.39           C  
ATOM   1401  N   LYS A 230    -132.229 -71.123 -36.522  1.00  0.28           N  
ATOM   1402  CA  LYS A 230    -131.607 -71.096 -37.815  1.00  0.28           C  
ATOM   1403  C   LYS A 230    -131.570 -72.542 -38.308  1.00  0.28           C  
ATOM   1404  O   LYS A 230    -131.536 -73.466 -37.509  1.00  0.28           O  
ATOM   1405  CB  LYS A 230    -130.170 -70.551 -37.704  1.00  0.28           C  
ATOM   1406  CG  LYS A 230    -129.293 -70.639 -38.937  1.00  0.28           C  
ATOM   1407  CD  LYS A 230    -129.909 -70.118 -40.216  1.00  0.28           C  
ATOM   1408  CE  LYS A 230    -128.929 -70.018 -41.364  1.00  0.28           C  
ATOM   1409  NZ  LYS A 230    -128.165 -71.275 -41.504  1.00  0.28           N  
ATOM   1410  N   MET A 231    -131.605 -72.798 -39.632  1.00  0.22           N  
ATOM   1411  CA  MET A 231    -131.501 -74.128 -40.180  1.00  0.22           C  
ATOM   1412  C   MET A 231    -130.736 -74.040 -41.493  1.00  0.22           C  
ATOM   1413  O   MET A 231    -130.394 -72.958 -41.977  1.00  0.22           O  
ATOM   1414  CB  MET A 231    -132.925 -74.709 -40.375  1.00  0.22           C  
ATOM   1415  CG  MET A 231    -133.025 -76.186 -40.804  1.00  0.22           C  
ATOM   1416  SD  MET A 231    -132.005 -77.305 -39.805  1.00  0.22           S  
ATOM   1417  CE  MET A 231    -132.540 -78.793 -40.689  1.00  0.22           C  
ATOM   1418  N   ARG A 232    -130.395 -75.184 -42.100  1.00  0.18           N  
ATOM   1419  CA  ARG A 232    -129.831 -75.268 -43.426  1.00  0.18           C  
ATOM   1420  C   ARG A 232    -130.941 -75.481 -44.449  1.00  0.18           C  
ATOM   1421  O   ARG A 232    -131.824 -76.307 -44.256  1.00  0.18           O  
ATOM   1422  CB  ARG A 232    -128.789 -76.421 -43.481  1.00  0.18           C  
ATOM   1423  CG  ARG A 232    -129.328 -77.815 -43.075  1.00  0.18           C  
ATOM   1424  CD  ARG A 232    -128.242 -78.898 -42.944  1.00  0.18           C  
ATOM   1425  NE  ARG A 232    -128.823 -80.131 -42.291  1.00  0.18           N  
ATOM   1426  CZ  ARG A 232    -128.954 -80.270 -40.966  1.00  0.18           C  
ATOM   1427  NH1 ARG A 232    -128.870 -81.461 -40.385  1.00  0.18           N  
ATOM   1428  NH2 ARG A 232    -129.083 -79.229 -40.158  1.00  0.18           N  
ATOM   1429  N   GLY A 233    -130.937 -74.732 -45.577  1.00  0.24           N  
ATOM   1430  CA  GLY A 233    -131.855 -74.994 -46.689  1.00  0.24           C  
ATOM   1431  C   GLY A 233    -131.323 -76.027 -47.650  1.00  0.24           C  
ATOM   1432  O   GLY A 233    -131.928 -76.325 -48.670  1.00  0.24           O  
ATOM   1433  N   GLY A 234    -130.108 -76.547 -47.381  1.00  0.24           N  
ATOM   1434  CA  GLY A 234    -129.477 -77.662 -48.090  1.00  0.24           C  
ATOM   1435  C   GLY A 234    -128.899 -77.313 -49.434  1.00  0.24           C  
ATOM   1436  O   GLY A 234    -128.191 -78.103 -50.045  1.00  0.24           O  
ATOM   1437  N   MET A 235    -129.140 -76.090 -49.917  1.00  0.20           N  
ATOM   1438  CA  MET A 235    -128.819 -75.696 -51.275  1.00  0.20           C  
ATOM   1439  C   MET A 235    -128.235 -74.306 -51.246  1.00  0.20           C  
ATOM   1440  O   MET A 235    -128.805 -73.400 -51.845  1.00  0.20           O  
ATOM   1441  CB  MET A 235    -130.083 -75.692 -52.180  1.00  0.20           C  
ATOM   1442  CG  MET A 235    -130.613 -77.113 -52.449  1.00  0.20           C  
ATOM   1443  SD  MET A 235    -132.043 -77.251 -53.569  1.00  0.20           S  
ATOM   1444  CE  MET A 235    -131.328 -76.423 -55.018  1.00  0.20           C  
ATOM   1445  N   PRO A 236    -127.152 -74.115 -50.487  1.00  0.22           N  
ATOM   1446  CA  PRO A 236    -126.752 -72.846 -49.879  1.00  0.22           C  
ATOM   1447  C   PRO A 236    -127.726 -71.727 -49.495  1.00  0.22           C  
ATOM   1448  O   PRO A 236    -127.257 -70.773 -48.890  1.00  0.22           O  
ATOM   1449  CB  PRO A 236    -125.643 -72.421 -50.827  1.00  0.22           C  
ATOM   1450  CG  PRO A 236    -124.857 -73.730 -51.023  1.00  0.22           C  
ATOM   1451  CD  PRO A 236    -125.922 -74.835 -50.872  1.00  0.22           C  
ATOM   1452  N   LEU A 237    -129.049 -71.843 -49.705  1.00  0.25           N  
ATOM   1453  CA  LEU A 237    -130.084 -71.103 -49.026  1.00  0.25           C  
ATOM   1454  C   LEU A 237    -130.153 -71.421 -47.541  1.00  0.25           C  
ATOM   1455  O   LEU A 237    -129.737 -72.474 -47.040  1.00  0.25           O  
ATOM   1456  CB  LEU A 237    -131.477 -71.271 -49.686  1.00  0.25           C  
ATOM   1457  CG  LEU A 237    -131.578 -70.745 -51.136  1.00  0.25           C  
ATOM   1458  CD1 LEU A 237    -132.995 -70.996 -51.676  1.00  0.25           C  
ATOM   1459  CD2 LEU A 237    -131.242 -69.249 -51.245  1.00  0.25           C  
ATOM   1460  N   LEU A 238    -130.646 -70.437 -46.789  1.00  0.28           N  
ATOM   1461  CA  LEU A 238    -130.659 -70.407 -45.359  1.00  0.28           C  
ATOM   1462  C   LEU A 238    -132.106 -70.280 -44.940  1.00  0.28           C  
ATOM   1463  O   LEU A 238    -132.832 -69.416 -45.422  1.00  0.28           O  
ATOM   1464  CB  LEU A 238    -129.875 -69.161 -44.855  1.00  0.28           C  
ATOM   1465  CG  LEU A 238    -128.336 -69.334 -44.748  1.00  0.28           C  
ATOM   1466  CD1 LEU A 238    -127.596 -69.468 -46.079  1.00  0.28           C  
ATOM   1467  CD2 LEU A 238    -127.667 -68.194 -43.966  1.00  0.28           C  
ATOM   1468  N   GLY A 239    -132.563 -71.118 -43.975  1.00  0.26           N  
ATOM   1469  CA  GLY A 239    -133.693 -70.743 -43.121  1.00  0.26           C  
ATOM   1470  C   GLY A 239    -133.264 -69.535 -42.340  1.00  0.26           C  
ATOM   1471  O   GLY A 239    -132.103 -69.459 -41.968  1.00  0.26           O  
ATOM   1472  N   ALA A 240    -134.120 -68.539 -42.111  1.00  0.25           N  
ATOM   1473  CA  ALA A 240    -133.603 -67.192 -41.988  1.00  0.25           C  
ATOM   1474  C   ALA A 240    -132.878 -66.807 -40.718  1.00  0.25           C  
ATOM   1475  O   ALA A 240    -132.223 -65.772 -40.701  1.00  0.25           O  
ATOM   1476  CB  ALA A 240    -134.757 -66.209 -42.128  1.00  0.25           C  
ATOM   1477  N   GLY A 241    -132.994 -67.595 -39.634  1.00  0.45           N  
ATOM   1478  CA  GLY A 241    -132.349 -67.312 -38.359  1.00  0.45           C  
ATOM   1479  C   GLY A 241    -130.869 -67.012 -38.315  1.00  0.45           C  
ATOM   1480  O   GLY A 241    -130.130 -66.992 -39.297  1.00  0.45           O  
ATOM   1481  N   ARG A 242    -130.378 -66.754 -37.102  1.00  0.48           N  
ATOM   1482  CA  ARG A 242    -129.036 -66.259 -36.918  1.00  0.48           C  
ATOM   1483  C   ARG A 242    -127.974 -67.265 -36.523  1.00  0.48           C  
ATOM   1484  O   ARG A 242    -126.922 -67.322 -37.159  1.00  0.48           O  
ATOM   1485  CB  ARG A 242    -129.051 -65.069 -35.949  1.00  0.48           C  
ATOM   1486  CG  ARG A 242    -129.700 -65.226 -34.561  1.00  0.48           C  
ATOM   1487  CD  ARG A 242    -130.050 -63.859 -33.950  1.00  0.48           C  
ATOM   1488  NE  ARG A 242    -128.842 -62.977 -34.117  1.00  0.48           N  
ATOM   1489  CZ  ARG A 242    -128.743 -61.743 -33.622  1.00  0.48           C  
ATOM   1490  NH1 ARG A 242    -127.883 -60.903 -34.187  1.00  0.48           N  
ATOM   1491  NH2 ARG A 242    -129.419 -61.373 -32.549  1.00  0.48           N  
ATOM   1492  N   VAL A 243    -128.195 -68.093 -35.478  1.00  0.48           N  
ATOM   1493  CA  VAL A 243    -127.108 -68.800 -34.797  1.00  0.48           C  
ATOM   1494  C   VAL A 243    -126.280 -69.713 -35.683  1.00  0.48           C  
ATOM   1495  O   VAL A 243    -125.066 -69.567 -35.796  1.00  0.48           O  
ATOM   1496  CB  VAL A 243    -127.636 -69.545 -33.577  1.00  0.48           C  
ATOM   1497  CG1 VAL A 243    -126.586 -70.494 -32.963  1.00  0.48           C  
ATOM   1498  CG2 VAL A 243    -128.016 -68.461 -32.554  1.00  0.48           C  
ATOM   1499  N   PHE A 244    -126.923 -70.599 -36.467  1.00  0.35           N  
ATOM   1500  CA  PHE A 244    -126.199 -71.516 -37.329  1.00  0.35           C  
ATOM   1501  C   PHE A 244    -125.979 -70.864 -38.707  1.00  0.35           C  
ATOM   1502  O   PHE A 244    -125.853 -71.540 -39.726  1.00  0.35           O  
ATOM   1503  CB  PHE A 244    -126.834 -72.937 -37.607  1.00  0.35           C  
ATOM   1504  CG  PHE A 244    -127.638 -73.727 -36.590  1.00  0.35           C  
ATOM   1505  CD1 PHE A 244    -127.765 -75.100 -36.876  1.00  0.35           C  
ATOM   1506  CD2 PHE A 244    -128.412 -73.214 -35.531  1.00  0.35           C  
ATOM   1507  CE1 PHE A 244    -128.585 -75.942 -36.121  1.00  0.35           C  
ATOM   1508  CE2 PHE A 244    -129.253 -74.047 -34.779  1.00  0.35           C  
ATOM   1509  CZ  PHE A 244    -129.327 -75.414 -35.063  1.00  0.35           C  
ATOM   1510  N   GLY A 245    -126.033 -69.516 -38.832  1.00  0.50           N  
ATOM   1511  CA  GLY A 245    -125.784 -68.801 -40.088  1.00  0.50           C  
ATOM   1512  C   GLY A 245    -124.335 -68.614 -40.289  1.00  0.50           C  
ATOM   1513  O   GLY A 245    -123.769 -68.954 -41.322  1.00  0.50           O  
ATOM   1514  N   PHE A 246    -123.700 -68.164 -39.212  1.00  0.43           N  
ATOM   1515  CA  PHE A 246    -122.280 -68.120 -39.045  1.00  0.43           C  
ATOM   1516  C   PHE A 246    -121.684 -69.511 -39.030  1.00  0.43           C  
ATOM   1517  O   PHE A 246    -120.678 -69.764 -39.679  1.00  0.43           O  
ATOM   1518  CB  PHE A 246    -121.996 -67.427 -37.711  1.00  0.43           C  
ATOM   1519  CG  PHE A 246    -122.337 -65.963 -37.785  1.00  0.43           C  
ATOM   1520  CD1 PHE A 246    -123.640 -65.463 -37.576  1.00  0.43           C  
ATOM   1521  CD2 PHE A 246    -121.280 -65.054 -37.916  1.00  0.43           C  
ATOM   1522  CE1 PHE A 246    -123.868 -64.083 -37.501  1.00  0.43           C  
ATOM   1523  CE2 PHE A 246    -121.493 -63.682 -37.769  1.00  0.43           C  
ATOM   1524  CZ  PHE A 246    -122.793 -63.196 -37.589  1.00  0.43           C  
ATOM   1525  N   TYR A 247    -122.326 -70.473 -38.324  1.00  0.41           N  
ATOM   1526  CA  TYR A 247    -121.866 -71.856 -38.259  1.00  0.41           C  
ATOM   1527  C   TYR A 247    -121.936 -72.501 -39.639  1.00  0.41           C  
ATOM   1528  O   TYR A 247    -120.993 -73.146 -40.069  1.00  0.41           O  
ATOM   1529  CB  TYR A 247    -122.587 -72.765 -37.208  1.00  0.41           C  
ATOM   1530  CG  TYR A 247    -122.396 -72.373 -35.748  1.00  0.41           C  
ATOM   1531  CD1 TYR A 247    -122.447 -71.043 -35.287  1.00  0.41           C  
ATOM   1532  CD2 TYR A 247    -122.242 -73.390 -34.779  1.00  0.41           C  
ATOM   1533  CE1 TYR A 247    -122.326 -70.741 -33.932  1.00  0.41           C  
ATOM   1534  CE2 TYR A 247    -122.133 -73.083 -33.409  1.00  0.41           C  
ATOM   1535  CZ  TYR A 247    -122.160 -71.747 -32.995  1.00  0.41           C  
ATOM   1536  OH  TYR A 247    -122.016 -71.347 -31.655  1.00  0.41           O  
ATOM   1537  N   ARG A 248    -123.025 -72.269 -40.408  1.00  0.35           N  
ATOM   1538  CA  ARG A 248    -123.137 -72.727 -41.788  1.00  0.35           C  
ATOM   1539  C   ARG A 248    -122.113 -72.137 -42.744  1.00  0.35           C  
ATOM   1540  O   ARG A 248    -121.544 -72.843 -43.570  1.00  0.35           O  
ATOM   1541  CB  ARG A 248    -124.558 -72.464 -42.357  1.00  0.35           C  
ATOM   1542  CG  ARG A 248    -124.726 -72.868 -43.840  1.00  0.35           C  
ATOM   1543  CD  ARG A 248    -126.164 -73.201 -44.244  1.00  0.35           C  
ATOM   1544  NE  ARG A 248    -126.171 -73.761 -45.635  1.00  0.35           N  
ATOM   1545  CZ  ARG A 248    -125.934 -75.051 -45.915  1.00  0.35           C  
ATOM   1546  NH1 ARG A 248    -126.147 -75.501 -47.149  1.00  0.35           N  
ATOM   1547  NH2 ARG A 248    -125.506 -75.907 -44.993  1.00  0.35           N  
ATOM   1548  N   PHE A 249    -121.842 -70.823 -42.641  1.00  0.39           N  
ATOM   1549  CA  PHE A 249    -120.775 -70.165 -43.373  1.00  0.39           C  
ATOM   1550  C   PHE A 249    -119.399 -70.751 -43.022  1.00  0.39           C  
ATOM   1551  O   PHE A 249    -118.528 -70.913 -43.869  1.00  0.39           O  
ATOM   1552  CB  PHE A 249    -120.851 -68.634 -43.084  1.00  0.39           C  
ATOM   1553  CG  PHE A 249    -119.619 -67.937 -43.582  1.00  0.39           C  
ATOM   1554  CD1 PHE A 249    -118.577 -67.629 -42.688  1.00  0.39           C  
ATOM   1555  CD2 PHE A 249    -119.390 -67.868 -44.960  1.00  0.39           C  
ATOM   1556  CE1 PHE A 249    -117.296 -67.344 -43.173  1.00  0.39           C  
ATOM   1557  CE2 PHE A 249    -118.120 -67.556 -45.448  1.00  0.39           C  
ATOM   1558  CZ  PHE A 249    -117.070 -67.323 -44.553  1.00  0.39           C  
ATOM   1559  N   ALA A 250    -119.186 -71.051 -41.736  1.00  0.37           N  
ATOM   1560  CA  ALA A 250    -117.998 -71.607 -41.167  1.00  0.37           C  
ATOM   1561  C   ALA A 250    -117.737 -73.050 -41.537  1.00  0.37           C  
ATOM   1562  O   ALA A 250    -117.856 -73.482 -42.661  1.00  0.37           O  
ATOM   1563  CB  ALA A 250    -118.134 -71.531 -39.654  1.00  0.37           C  
ATOM   1564  N   ASN A 251    -117.276 -73.858 -40.595  1.00  0.31           N  
ATOM   1565  CA  ASN A 251    -117.068 -75.252 -40.785  1.00  0.31           C  
ATOM   1566  C   ASN A 251    -117.373 -75.860 -39.450  1.00  0.31           C  
ATOM   1567  O   ASN A 251    -117.234 -75.211 -38.410  1.00  0.31           O  
ATOM   1568  CB  ASN A 251    -115.618 -75.564 -41.156  1.00  0.31           C  
ATOM   1569  CG  ASN A 251    -115.322 -76.959 -41.697  1.00  0.31           C  
ATOM   1570  OD1 ASN A 251    -115.289 -77.170 -42.904  1.00  0.31           O  
ATOM   1571  ND2 ASN A 251    -114.986 -77.909 -40.801  1.00  0.31           N  
ATOM   1572  N   MET A 252    -117.795 -77.130 -39.504  1.00  0.22           N  
ATOM   1573  CA  MET A 252    -117.869 -78.096 -38.451  1.00  0.22           C  
ATOM   1574  C   MET A 252    -116.789 -77.951 -37.431  1.00  0.22           C  
ATOM   1575  O   MET A 252    -115.632 -77.697 -37.756  1.00  0.22           O  
ATOM   1576  CB  MET A 252    -117.888 -79.500 -39.092  1.00  0.22           C  
ATOM   1577  CG  MET A 252    -117.953 -80.703 -38.140  1.00  0.22           C  
ATOM   1578  SD  MET A 252    -119.255 -80.547 -36.894  1.00  0.22           S  
ATOM   1579  CE  MET A 252    -118.736 -82.020 -35.999  1.00  0.22           C  
ATOM   1580  N   LEU A 253    -117.154 -78.130 -36.153  1.00  0.25           N  
ATOM   1581  CA  LEU A 253    -116.285 -77.989 -35.010  1.00  0.25           C  
ATOM   1582  C   LEU A 253    -115.035 -78.841 -35.145  1.00  0.25           C  
ATOM   1583  O   LEU A 253    -113.951 -78.456 -34.729  1.00  0.25           O  
ATOM   1584  CB  LEU A 253    -117.126 -78.232 -33.744  1.00  0.25           C  
ATOM   1585  CG  LEU A 253    -116.496 -77.902 -32.369  1.00  0.25           C  
ATOM   1586  CD1 LEU A 253    -115.302 -76.939 -32.373  1.00  0.25           C  
ATOM   1587  CD2 LEU A 253    -117.590 -77.322 -31.463  1.00  0.25           C  
ATOM   1588  N   ALA A 254    -115.145 -79.999 -35.832  1.00  0.26           N  
ATOM   1589  CA  ALA A 254    -114.041 -80.672 -36.507  1.00  0.26           C  
ATOM   1590  C   ALA A 254    -113.186 -81.493 -35.569  1.00  0.26           C  
ATOM   1591  O   ALA A 254    -112.825 -82.631 -35.847  1.00  0.26           O  
ATOM   1592  CB  ALA A 254    -113.191 -79.756 -37.417  1.00  0.26           C  
ATOM   1593  N   LEU A 255    -112.963 -80.948 -34.373  1.00  0.23           N  
ATOM   1594  CA  LEU A 255    -112.387 -81.594 -33.229  1.00  0.23           C  
ATOM   1595  C   LEU A 255    -113.371 -82.575 -32.632  1.00  0.23           C  
ATOM   1596  O   LEU A 255    -113.030 -83.446 -31.844  1.00  0.23           O  
ATOM   1597  CB  LEU A 255    -111.998 -80.508 -32.205  1.00  0.23           C  
ATOM   1598  CG  LEU A 255    -111.105 -79.405 -32.815  1.00  0.23           C  
ATOM   1599  CD1 LEU A 255    -110.754 -78.346 -31.772  1.00  0.23           C  
ATOM   1600  CD2 LEU A 255    -109.826 -79.949 -33.454  1.00  0.23           C  
ATOM   1601  N   LEU A 256    -114.649 -82.462 -33.033  1.00  0.21           N  
ATOM   1602  CA  LEU A 256    -115.651 -83.456 -32.743  1.00  0.21           C  
ATOM   1603  C   LEU A 256    -115.691 -84.550 -33.790  1.00  0.21           C  
ATOM   1604  O   LEU A 256    -115.659 -85.714 -33.433  1.00  0.21           O  
ATOM   1605  CB  LEU A 256    -117.044 -82.818 -32.654  1.00  0.21           C  
ATOM   1606  CG  LEU A 256    -117.090 -81.457 -31.943  1.00  0.21           C  
ATOM   1607  CD1 LEU A 256    -118.561 -81.067 -31.842  1.00  0.21           C  
ATOM   1608  CD2 LEU A 256    -116.408 -81.363 -30.566  1.00  0.21           C  
ATOM   1609  N   ASP A 257    -115.730 -84.192 -35.100  1.00  0.25           N  
ATOM   1610  CA  ASP A 257    -115.944 -85.154 -36.172  1.00  0.25           C  
ATOM   1611  C   ASP A 257    -115.564 -84.609 -37.555  1.00  0.25           C  
ATOM   1612  O   ASP A 257    -116.218 -84.831 -38.572  1.00  0.25           O  
ATOM   1613  CB  ASP A 257    -117.414 -85.659 -36.170  1.00  0.25           C  
ATOM   1614  CG  ASP A 257    -117.505 -86.983 -35.428  1.00  0.25           C  
ATOM   1615  OD1 ASP A 257    -116.605 -87.847 -35.644  1.00  0.25           O  
ATOM   1616  OD2 ASP A 257    -118.497 -87.160 -34.688  1.00  0.25           O  
ATOM   1617  N   GLY A 258    -114.431 -83.890 -37.678  1.00  0.25           N  
ATOM   1618  CA  GLY A 258    -113.979 -83.356 -38.970  1.00  0.25           C  
ATOM   1619  C   GLY A 258    -113.305 -84.380 -39.829  1.00  0.25           C  
ATOM   1620  O   GLY A 258    -113.166 -84.221 -41.035  1.00  0.25           O  
ATOM   1621  N   LYS A 259    -112.933 -85.511 -39.217  1.00  0.30           N  
ATOM   1622  CA  LYS A 259    -112.427 -86.666 -39.921  1.00  0.30           C  
ATOM   1623  C   LYS A 259    -113.557 -87.639 -40.244  1.00  0.30           C  
ATOM   1624  O   LYS A 259    -113.352 -88.664 -40.887  1.00  0.30           O  
ATOM   1625  CB  LYS A 259    -111.362 -87.387 -39.061  1.00  0.30           C  
ATOM   1626  CG  LYS A 259    -111.860 -87.843 -37.679  1.00  0.30           C  
ATOM   1627  CD  LYS A 259    -111.035 -89.027 -37.152  1.00  0.30           C  
ATOM   1628  CE  LYS A 259    -111.564 -89.613 -35.841  1.00  0.30           C  
ATOM   1629  NZ  LYS A 259    -112.972 -90.060 -35.979  1.00  0.30           N  
ATOM   1630  N   LEU A 260    -114.804 -87.318 -39.835  1.00  0.26           N  
ATOM   1631  CA  LEU A 260    -115.988 -88.077 -40.196  1.00  0.26           C  
ATOM   1632  C   LEU A 260    -116.580 -87.516 -41.485  1.00  0.26           C  
ATOM   1633  O   LEU A 260    -117.418 -88.130 -42.147  1.00  0.26           O  
ATOM   1634  CB  LEU A 260    -117.028 -87.940 -39.059  1.00  0.26           C  
ATOM   1635  CG  LEU A 260    -118.188 -88.954 -39.071  1.00  0.26           C  
ATOM   1636  CD1 LEU A 260    -117.742 -90.331 -38.562  1.00  0.26           C  
ATOM   1637  CD2 LEU A 260    -119.360 -88.441 -38.220  1.00  0.26           C  
ATOM   1638  N   ARG A 261    -116.112 -86.320 -41.895  1.00  0.26           N  
ATOM   1639  CA  ARG A 261    -116.494 -85.669 -43.130  1.00  0.26           C  
ATOM   1640  C   ARG A 261    -115.327 -84.871 -43.722  1.00  0.26           C  
ATOM   1641  O   ARG A 261    -115.346 -83.641 -43.642  1.00  0.26           O  
ATOM   1642  CB  ARG A 261    -117.659 -84.668 -42.895  1.00  0.26           C  
ATOM   1643  CG  ARG A 261    -119.004 -85.275 -42.449  1.00  0.26           C  
ATOM   1644  CD  ARG A 261    -119.680 -86.143 -43.515  1.00  0.26           C  
ATOM   1645  NE  ARG A 261    -120.970 -86.628 -42.913  1.00  0.26           N  
ATOM   1646  CZ  ARG A 261    -121.106 -87.773 -42.230  1.00  0.26           C  
ATOM   1647  NH1 ARG A 261    -122.278 -88.068 -41.668  1.00  0.26           N  
ATOM   1648  NH2 ARG A 261    -120.110 -88.634 -42.074  1.00  0.26           N  
ATOM   1649  N   PRO A 262    -114.306 -85.469 -44.348  1.00  0.26           N  
ATOM   1650  CA  PRO A 262    -113.256 -84.724 -45.052  1.00  0.26           C  
ATOM   1651  C   PRO A 262    -113.776 -83.930 -46.243  1.00  0.26           C  
ATOM   1652  O   PRO A 262    -113.178 -82.923 -46.629  1.00  0.26           O  
ATOM   1653  CB  PRO A 262    -112.265 -85.814 -45.503  1.00  0.26           C  
ATOM   1654  CG  PRO A 262    -112.485 -86.956 -44.509  1.00  0.26           C  
ATOM   1655  CD  PRO A 262    -113.992 -86.901 -44.267  1.00  0.26           C  
ATOM   1656  N   GLU A 263    -114.876 -84.402 -46.856  1.00  0.26           N  
ATOM   1657  CA  GLU A 263    -115.516 -83.826 -48.018  1.00  0.26           C  
ATOM   1658  C   GLU A 263    -116.372 -82.626 -47.639  1.00  0.26           C  
ATOM   1659  O   GLU A 263    -115.838 -81.549 -47.384  1.00  0.26           O  
ATOM   1660  CB  GLU A 263    -116.379 -84.907 -48.691  1.00  0.26           C  
ATOM   1661  CG  GLU A 263    -115.554 -86.105 -49.216  1.00  0.26           C  
ATOM   1662  CD  GLU A 263    -116.454 -87.261 -49.648  1.00  0.26           C  
ATOM   1663  OE1 GLU A 263    -117.683 -87.177 -49.400  1.00  0.26           O  
ATOM   1664  OE2 GLU A 263    -115.895 -88.239 -50.202  1.00  0.26           O  
ATOM   1665  N   ALA A 264    -117.709 -82.761 -47.565  1.00  0.27           N  
ATOM   1666  CA  ALA A 264    -118.575 -81.702 -47.084  1.00  0.27           C  
ATOM   1667  C   ALA A 264    -118.965 -81.970 -45.639  1.00  0.27           C  
ATOM   1668  O   ALA A 264    -119.535 -83.027 -45.350  1.00  0.27           O  
ATOM   1669  CB  ALA A 264    -119.872 -81.602 -47.892  1.00  0.27           C  
ATOM   1670  N   PRO A 265    -118.674 -81.086 -44.698  1.00  0.28           N  
ATOM   1671  CA  PRO A 265    -119.188 -81.198 -43.342  1.00  0.28           C  
ATOM   1672  C   PRO A 265    -120.704 -81.019 -43.211  1.00  0.28           C  
ATOM   1673  O   PRO A 265    -121.334 -80.577 -44.171  1.00  0.28           O  
ATOM   1674  CB  PRO A 265    -118.366 -80.155 -42.576  1.00  0.28           C  
ATOM   1675  CG  PRO A 265    -117.073 -80.060 -43.372  1.00  0.28           C  
ATOM   1676  CD  PRO A 265    -117.611 -80.084 -44.788  1.00  0.28           C  
ATOM   1677  N   PRO A 266    -121.323 -81.402 -42.097  1.00  0.25           N  
ATOM   1678  CA  PRO A 266    -122.775 -81.536 -41.961  1.00  0.25           C  
ATOM   1679  C   PRO A 266    -123.648 -80.325 -42.281  1.00  0.25           C  
ATOM   1680  O   PRO A 266    -124.545 -80.414 -43.122  1.00  0.25           O  
ATOM   1681  CB  PRO A 266    -122.942 -81.938 -40.485  1.00  0.25           C  
ATOM   1682  CG  PRO A 266    -121.643 -82.670 -40.146  1.00  0.25           C  
ATOM   1683  CD  PRO A 266    -120.623 -81.832 -40.883  1.00  0.25           C  
ATOM   1684  N   GLU A 267    -123.429 -79.193 -41.598  1.00  0.24           N  
ATOM   1685  CA  GLU A 267    -124.213 -77.978 -41.702  1.00  0.24           C  
ATOM   1686  C   GLU A 267    -123.388 -76.867 -42.297  1.00  0.24           C  
ATOM   1687  O   GLU A 267    -123.922 -75.825 -42.685  1.00  0.24           O  
ATOM   1688  CB  GLU A 267    -124.728 -77.590 -40.296  1.00  0.24           C  
ATOM   1689  CG  GLU A 267    -125.999 -78.399 -39.998  1.00  0.24           C  
ATOM   1690  CD  GLU A 267    -126.390 -78.496 -38.536  1.00  0.24           C  
ATOM   1691  OE1 GLU A 267    -126.041 -77.585 -37.769  1.00  0.24           O  
ATOM   1692  OE2 GLU A 267    -127.179 -79.440 -38.233  1.00  0.24           O  
ATOM   1693  N   GLU A 268    -122.077 -77.118 -42.423  1.00  0.29           N  
ATOM   1694  CA  GLU A 268    -121.039 -76.134 -42.551  1.00  0.29           C  
ATOM   1695  C   GLU A 268    -120.029 -76.487 -43.653  1.00  0.29           C  
ATOM   1696  O   GLU A 268    -120.067 -77.570 -44.231  1.00  0.29           O  
ATOM   1697  CB  GLU A 268    -120.301 -76.054 -41.207  1.00  0.29           C  
ATOM   1698  CG  GLU A 268    -121.132 -76.228 -39.904  1.00  0.29           C  
ATOM   1699  CD  GLU A 268    -121.154 -77.659 -39.371  1.00  0.29           C  
ATOM   1700  OE1 GLU A 268    -121.070 -77.814 -38.131  1.00  0.29           O  
ATOM   1701  OE2 GLU A 268    -121.192 -78.614 -40.192  1.00  0.29           O  
ATOM   1702  N   ILE A 269    -119.128 -75.546 -44.036  1.00  0.30           N  
ATOM   1703  CA  ILE A 269    -118.454 -75.594 -45.331  1.00  0.30           C  
ATOM   1704  C   ILE A 269    -116.896 -75.458 -45.347  1.00  0.30           C  
ATOM   1705  O   ILE A 269    -116.222 -76.219 -46.041  1.00  0.30           O  
ATOM   1706  CB  ILE A 269    -119.088 -74.499 -46.211  1.00  0.30           C  
ATOM   1707  CG1 ILE A 269    -120.639 -74.620 -46.297  1.00  0.30           C  
ATOM   1708  CG2 ILE A 269    -118.482 -74.549 -47.630  1.00  0.30           C  
ATOM   1709  CD1 ILE A 269    -121.329 -73.393 -46.904  1.00  0.30           C  
ATOM   1710  N   VAL A 270    -116.252 -74.483 -44.648  1.00  0.42           N  
ATOM   1711  CA  VAL A 270    -114.988 -73.864 -45.117  1.00  0.42           C  
ATOM   1712  C   VAL A 270    -113.597 -74.193 -44.474  1.00  0.42           C  
ATOM   1713  O   VAL A 270    -112.623 -73.499 -44.767  1.00  0.42           O  
ATOM   1714  CB  VAL A 270    -115.124 -72.327 -45.203  1.00  0.42           C  
ATOM   1715  CG1 VAL A 270    -116.335 -71.928 -46.077  1.00  0.42           C  
ATOM   1716  CG2 VAL A 270    -115.201 -71.678 -43.807  1.00  0.42           C  
ATOM   1717  N   GLY A 271    -113.419 -75.244 -43.630  1.00  0.35           N  
ATOM   1718  CA  GLY A 271    -112.166 -75.676 -42.957  1.00  0.35           C  
ATOM   1719  C   GLY A 271    -112.005 -75.331 -41.479  1.00  0.35           C  
ATOM   1720  O   GLY A 271    -111.267 -75.984 -40.743  1.00  0.35           O  
ATOM   1721  N   SER A 272    -112.716 -74.307 -40.989  1.00  0.37           N  
ATOM   1722  CA  SER A 272    -112.875 -73.869 -39.594  1.00  0.37           C  
ATOM   1723  C   SER A 272    -113.313 -74.855 -38.476  1.00  0.37           C  
ATOM   1724  O   SER A 272    -113.321 -76.065 -38.665  1.00  0.37           O  
ATOM   1725  CB  SER A 272    -113.798 -72.636 -39.531  1.00  0.37           C  
ATOM   1726  OG  SER A 272    -113.612 -71.824 -40.682  1.00  0.37           O  
ATOM   1727  N   ARG A 273    -113.640 -74.337 -37.254  1.00  0.30           N  
ATOM   1728  CA  ARG A 273    -114.026 -75.035 -36.014  1.00  0.30           C  
ATOM   1729  C   ARG A 273    -115.096 -74.217 -35.225  1.00  0.30           C  
ATOM   1730  O   ARG A 273    -114.701 -73.276 -34.555  1.00  0.30           O  
ATOM   1731  CB  ARG A 273    -112.799 -75.008 -35.033  1.00  0.30           C  
ATOM   1732  CG  ARG A 273    -111.720 -76.113 -35.045  1.00  0.30           C  
ATOM   1733  CD  ARG A 273    -111.169 -76.460 -36.415  1.00  0.30           C  
ATOM   1734  NE  ARG A 273    -110.107 -77.497 -36.258  1.00  0.30           N  
ATOM   1735  CZ  ARG A 273    -109.833 -78.375 -37.231  1.00  0.30           C  
ATOM   1736  NH1 ARG A 273    -109.053 -79.423 -36.994  1.00  0.30           N  
ATOM   1737  NH2 ARG A 273    -110.321 -78.213 -38.460  1.00  0.30           N  
ATOM   1738  N   ALA A 274    -116.428 -74.490 -35.243  1.00  0.39           N  
ATOM   1739  CA  ALA A 274    -117.456 -73.814 -34.413  1.00  0.39           C  
ATOM   1740  C   ALA A 274    -117.196 -73.480 -32.909  1.00  0.39           C  
ATOM   1741  O   ALA A 274    -116.305 -74.032 -32.273  1.00  0.39           O  
ATOM   1742  CB  ALA A 274    -118.775 -74.600 -34.534  1.00  0.39           C  
ATOM   1743  N   PHE A 275    -117.984 -72.566 -32.265  1.00  0.38           N  
ATOM   1744  CA  PHE A 275    -117.719 -72.167 -30.877  1.00  0.38           C  
ATOM   1745  C   PHE A 275    -118.956 -72.168 -29.952  1.00  0.38           C  
ATOM   1746  O   PHE A 275    -120.039 -72.570 -30.358  1.00  0.38           O  
ATOM   1747  CB  PHE A 275    -116.821 -70.876 -30.815  1.00  0.38           C  
ATOM   1748  CG  PHE A 275    -116.161 -70.692 -29.472  1.00  0.38           C  
ATOM   1749  CD1 PHE A 275    -115.567 -71.804 -28.878  1.00  0.38           C  
ATOM   1750  CD2 PHE A 275    -116.238 -69.504 -28.726  1.00  0.38           C  
ATOM   1751  CE1 PHE A 275    -115.142 -71.776 -27.556  1.00  0.38           C  
ATOM   1752  CE2 PHE A 275    -115.884 -69.494 -27.370  1.00  0.38           C  
ATOM   1753  CZ  PHE A 275    -115.334 -70.634 -26.780  1.00  0.38           C  
ATOM   1754  N   ASP A 276    -118.771 -71.845 -28.643  1.00  0.41           N  
ATOM   1755  CA  ASP A 276    -119.488 -72.421 -27.514  1.00  0.41           C  
ATOM   1756  C   ASP A 276    -120.228 -71.439 -26.581  1.00  0.41           C  
ATOM   1757  O   ASP A 276    -119.855 -70.277 -26.423  1.00  0.41           O  
ATOM   1758  CB  ASP A 276    -118.447 -73.339 -26.795  1.00  0.41           C  
ATOM   1759  CG  ASP A 276    -118.474 -73.446 -25.274  1.00  0.41           C  
ATOM   1760  OD1 ASP A 276    -117.376 -73.291 -24.695  1.00  0.41           O  
ATOM   1761  OD2 ASP A 276    -119.554 -73.706 -24.684  1.00  0.41           O  
ATOM   1762  N   ASN A 277    -121.316 -71.937 -25.928  1.00  0.48           N  
ATOM   1763  CA  ASN A 277    -122.136 -71.209 -24.973  1.00  0.48           C  
ATOM   1764  C   ASN A 277    -122.332 -71.826 -23.568  1.00  0.48           C  
ATOM   1765  O   ASN A 277    -121.796 -71.305 -22.602  1.00  0.48           O  
ATOM   1766  CB  ASN A 277    -123.464 -70.676 -25.598  1.00  0.48           C  
ATOM   1767  CG  ASN A 277    -124.397 -71.629 -26.341  1.00  0.48           C  
ATOM   1768  OD1 ASN A 277    -124.734 -71.376 -27.497  1.00  0.48           O  
ATOM   1769  ND2 ASN A 277    -124.945 -72.659 -25.670  1.00  0.48           N  
ATOM   1770  N   TYR A 278    -123.156 -72.884 -23.364  1.00  0.57           N  
ATOM   1771  CA  TYR A 278    -123.783 -73.236 -22.075  1.00  0.57           C  
ATOM   1772  C   TYR A 278    -122.813 -73.636 -20.957  1.00  0.57           C  
ATOM   1773  O   TYR A 278    -122.919 -73.162 -19.825  1.00  0.57           O  
ATOM   1774  CB  TYR A 278    -124.796 -74.398 -22.330  1.00  0.57           C  
ATOM   1775  CG  TYR A 278    -125.905 -74.715 -21.342  1.00  0.57           C  
ATOM   1776  CD1 TYR A 278    -126.538 -73.766 -20.531  1.00  0.57           C  
ATOM   1777  CD2 TYR A 278    -126.416 -76.024 -21.324  1.00  0.57           C  
ATOM   1778  CE1 TYR A 278    -127.629 -74.124 -19.715  1.00  0.57           C  
ATOM   1779  CE2 TYR A 278    -127.450 -76.402 -20.468  1.00  0.57           C  
ATOM   1780  CZ  TYR A 278    -128.065 -75.446 -19.667  1.00  0.57           C  
ATOM   1781  OH  TYR A 278    -129.159 -75.810 -18.866  1.00  0.57           O  
ATOM   1782  N   ALA A 279    -121.811 -74.494 -21.260  1.00  0.67           N  
ATOM   1783  CA  ALA A 279    -120.748 -74.858 -20.340  1.00  0.67           C  
ATOM   1784  C   ALA A 279    -119.856 -73.674 -20.042  1.00  0.67           C  
ATOM   1785  O   ALA A 279    -119.528 -73.385 -18.891  1.00  0.67           O  
ATOM   1786  CB  ALA A 279    -119.903 -75.994 -20.935  1.00  0.67           C  
ATOM   1787  N   TRP A 280    -119.517 -72.909 -21.095  1.00  0.48           N  
ATOM   1788  CA  TRP A 280    -118.785 -71.673 -20.983  1.00  0.48           C  
ATOM   1789  C   TRP A 280    -119.477 -70.598 -20.131  1.00  0.48           C  
ATOM   1790  O   TRP A 280    -118.844 -69.924 -19.318  1.00  0.48           O  
ATOM   1791  CB  TRP A 280    -118.441 -71.129 -22.398  1.00  0.48           C  
ATOM   1792  CG  TRP A 280    -117.686 -69.820 -22.351  1.00  0.48           C  
ATOM   1793  CD1 TRP A 280    -118.110 -68.559 -22.663  1.00  0.48           C  
ATOM   1794  CD2 TRP A 280    -116.492 -69.674 -21.574  1.00  0.48           C  
ATOM   1795  NE1 TRP A 280    -117.258 -67.624 -22.109  1.00  0.48           N  
ATOM   1796  CE2 TRP A 280    -116.261 -68.294 -21.437  1.00  0.48           C  
ATOM   1797  CE3 TRP A 280    -115.662 -70.614 -20.965  1.00  0.48           C  
ATOM   1798  CZ2 TRP A 280    -115.193 -67.834 -20.687  1.00  0.48           C  
ATOM   1799  CZ3 TRP A 280    -114.643 -70.147 -20.130  1.00  0.48           C  
ATOM   1800  CH2 TRP A 280    -114.430 -68.774 -19.974  1.00  0.48           C  
ATOM   1801  N   HIS A 281    -120.800 -70.402 -20.280  1.00  0.63           N  
ATOM   1802  CA  HIS A 281    -121.639 -69.543 -19.451  1.00  0.63           C  
ATOM   1803  C   HIS A 281    -121.706 -69.986 -18.000  1.00  0.63           C  
ATOM   1804  O   HIS A 281    -121.836 -69.139 -17.122  1.00  0.63           O  
ATOM   1805  CB  HIS A 281    -123.073 -69.369 -20.021  1.00  0.63           C  
ATOM   1806  CG  HIS A 281    -123.081 -68.469 -21.227  1.00  0.63           C  
ATOM   1807  ND1 HIS A 281    -123.832 -68.779 -22.342  1.00  0.63           N  
ATOM   1808  CD2 HIS A 281    -122.407 -67.309 -21.436  1.00  0.63           C  
ATOM   1809  CE1 HIS A 281    -123.591 -67.810 -23.208  1.00  0.63           C  
ATOM   1810  NE2 HIS A 281    -122.737 -66.894 -22.708  1.00  0.63           N  
ATOM   1811  N   THR A 282    -121.586 -71.314 -17.766  1.00  0.72           N  
ATOM   1812  CA  THR A 282    -121.541 -72.004 -16.466  1.00  0.72           C  
ATOM   1813  C   THR A 282    -122.940 -72.378 -16.055  1.00  0.72           C  
ATOM   1814  O   THR A 282    -123.268 -72.713 -14.921  1.00  0.72           O  
ATOM   1815  CB  THR A 282    -120.754 -71.315 -15.357  1.00  0.72           C  
ATOM   1816  OG1 THR A 282    -119.529 -70.871 -15.913  1.00  0.72           O  
ATOM   1817  CG2 THR A 282    -120.359 -72.272 -14.220  1.00  0.72           C  
ATOM   1818  N   ASP A 283    -123.823 -72.390 -17.055  1.00  0.74           N  
ATOM   1819  CA  ASP A 283    -125.223 -72.638 -16.880  1.00  0.74           C  
ATOM   1820  C   ASP A 283    -125.534 -74.137 -17.020  1.00  0.74           C  
ATOM   1821  O   ASP A 283    -126.556 -74.614 -16.537  1.00  0.74           O  
ATOM   1822  CB  ASP A 283    -125.962 -71.797 -17.946  1.00  0.74           C  
ATOM   1823  CG  ASP A 283    -126.101 -70.322 -17.617  1.00  0.74           C  
ATOM   1824  OD1 ASP A 283    -126.774 -69.633 -18.433  1.00  0.74           O  
ATOM   1825  OD2 ASP A 283    -125.625 -69.878 -16.546  1.00  0.74           O  
ATOM   1826  N   LEU A 284    -124.613 -74.926 -17.628  1.00  0.70           N  
ATOM   1827  CA  LEU A 284    -124.607 -76.388 -17.623  1.00  0.70           C  
ATOM   1828  C   LEU A 284    -124.471 -76.967 -16.219  1.00  0.70           C  
ATOM   1829  O   LEU A 284    -123.518 -76.605 -15.528  1.00  0.70           O  
ATOM   1830  CB  LEU A 284    -123.385 -76.926 -18.438  1.00  0.70           C  
ATOM   1831  CG  LEU A 284    -123.064 -78.450 -18.334  1.00  0.70           C  
ATOM   1832  CD1 LEU A 284    -124.173 -79.374 -18.869  1.00  0.70           C  
ATOM   1833  CD2 LEU A 284    -121.687 -78.821 -18.919  1.00  0.70           C  
ATOM   1834  N   PRO A 285    -125.295 -77.903 -15.767  1.00  0.70           N  
ATOM   1835  CA  PRO A 285    -124.930 -78.768 -14.654  1.00  0.70           C  
ATOM   1836  C   PRO A 285    -124.287 -80.048 -15.207  1.00  0.70           C  
ATOM   1837  O   PRO A 285    -125.038 -80.865 -15.747  1.00  0.70           O  
ATOM   1838  CB  PRO A 285    -126.299 -79.062 -13.999  1.00  0.70           C  
ATOM   1839  CG  PRO A 285    -127.331 -78.983 -15.136  1.00  0.70           C  
ATOM   1840  CD  PRO A 285    -126.722 -77.972 -16.110  1.00  0.70           C  
ATOM   1841  N   PRO A 286    -122.980 -80.361 -15.103  1.00  0.57           N  
ATOM   1842  CA  PRO A 286    -122.413 -81.627 -15.588  1.00  0.57           C  
ATOM   1843  C   PRO A 286    -122.989 -82.812 -14.831  1.00  0.57           C  
ATOM   1844  O   PRO A 286    -122.976 -83.934 -15.348  1.00  0.57           O  
ATOM   1845  CB  PRO A 286    -120.889 -81.474 -15.417  1.00  0.57           C  
ATOM   1846  CG  PRO A 286    -120.668 -79.958 -15.362  1.00  0.57           C  
ATOM   1847  CD  PRO A 286    -121.926 -79.445 -14.661  1.00  0.57           C  
ATOM   1848  N   GLY A 287    -123.500 -82.537 -13.616  1.00  0.74           N  
ATOM   1849  CA  GLY A 287    -124.429 -83.271 -12.771  1.00  0.74           C  
ATOM   1850  C   GLY A 287    -125.620 -83.894 -13.447  1.00  0.74           C  
ATOM   1851  O   GLY A 287    -125.944 -85.042 -13.162  1.00  0.74           O  
ATOM   1852  N   HIS A 288    -126.321 -83.200 -14.371  1.00  0.70           N  
ATOM   1853  CA  HIS A 288    -127.398 -83.841 -15.129  1.00  0.70           C  
ATOM   1854  C   HIS A 288    -126.893 -85.010 -16.008  1.00  0.70           C  
ATOM   1855  O   HIS A 288    -127.467 -86.098 -15.892  1.00  0.70           O  
ATOM   1856  CB  HIS A 288    -128.271 -82.850 -15.956  1.00  0.70           C  
ATOM   1857  CG  HIS A 288    -129.409 -82.148 -15.266  1.00  0.70           C  
ATOM   1858  ND1 HIS A 288    -130.312 -81.505 -16.087  1.00  0.70           N  
ATOM   1859  CD2 HIS A 288    -129.795 -82.030 -13.968  1.00  0.70           C  
ATOM   1860  CE1 HIS A 288    -131.231 -81.002 -15.286  1.00  0.70           C  
ATOM   1861  NE2 HIS A 288    -130.966 -81.294 -13.989  1.00  0.70           N  
ATOM   1862  N   PRO A 289    -125.810 -84.927 -16.802  1.00  0.69           N  
ATOM   1863  CA  PRO A 289    -125.167 -86.091 -17.415  1.00  0.69           C  
ATOM   1864  C   PRO A 289    -124.600 -87.095 -16.426  1.00  0.69           C  
ATOM   1865  O   PRO A 289    -124.502 -88.275 -16.755  1.00  0.69           O  
ATOM   1866  CB  PRO A 289    -124.054 -85.494 -18.287  1.00  0.69           C  
ATOM   1867  CG  PRO A 289    -124.610 -84.138 -18.705  1.00  0.69           C  
ATOM   1868  CD  PRO A 289    -125.421 -83.691 -17.491  1.00  0.69           C  
ATOM   1869  N   MET A 290    -124.180 -86.674 -15.212  1.00  0.69           N  
ATOM   1870  CA  MET A 290    -123.750 -87.592 -14.163  1.00  0.69           C  
ATOM   1871  C   MET A 290    -124.834 -88.537 -13.705  1.00  0.69           C  
ATOM   1872  O   MET A 290    -124.547 -89.703 -13.440  1.00  0.69           O  
ATOM   1873  CB  MET A 290    -123.224 -86.905 -12.882  1.00  0.69           C  
ATOM   1874  CG  MET A 290    -121.901 -86.162 -13.079  1.00  0.69           C  
ATOM   1875  SD  MET A 290    -121.379 -85.220 -11.643  1.00  0.69           S  
ATOM   1876  CE  MET A 290    -120.762 -86.711 -10.842  1.00  0.69           C  
ATOM   1877  N   VAL A 291    -126.077 -88.049 -13.582  1.00  0.73           N  
ATOM   1878  CA  VAL A 291    -127.177 -88.842 -13.074  1.00  0.73           C  
ATOM   1879  C   VAL A 291    -128.077 -89.409 -14.159  1.00  0.73           C  
ATOM   1880  O   VAL A 291    -128.490 -90.560 -14.067  1.00  0.73           O  
ATOM   1881  CB  VAL A 291    -127.987 -88.067 -12.041  1.00  0.73           C  
ATOM   1882  CG1 VAL A 291    -127.028 -87.610 -10.920  1.00  0.73           C  
ATOM   1883  CG2 VAL A 291    -128.731 -86.860 -12.646  1.00  0.73           C  
ATOM   1884  N   SER A 292    -128.397 -88.661 -15.237  1.00  0.71           N  
ATOM   1885  CA  SER A 292    -129.458 -89.070 -16.159  1.00  0.71           C  
ATOM   1886  C   SER A 292    -128.986 -89.343 -17.573  1.00  0.71           C  
ATOM   1887  O   SER A 292    -129.724 -89.878 -18.396  1.00  0.71           O  
ATOM   1888  CB  SER A 292    -130.593 -88.008 -16.227  1.00  0.71           C  
ATOM   1889  OG  SER A 292    -130.195 -86.806 -16.907  1.00  0.71           O  
ATOM   1890  N   GLY A 293    -127.740 -88.961 -17.920  1.00  0.65           N  
ATOM   1891  CA  GLY A 293    -127.236 -89.083 -19.290  1.00  0.65           C  
ATOM   1892  C   GLY A 293    -127.775 -88.031 -20.220  1.00  0.65           C  
ATOM   1893  O   GLY A 293    -127.477 -88.010 -21.408  1.00  0.65           O  
ATOM   1894  N   SER A 294    -128.585 -87.108 -19.687  1.00  0.63           N  
ATOM   1895  CA  SER A 294    -129.167 -86.021 -20.432  1.00  0.63           C  
ATOM   1896  C   SER A 294    -128.574 -84.757 -19.885  1.00  0.63           C  
ATOM   1897  O   SER A 294    -128.375 -84.600 -18.689  1.00  0.63           O  
ATOM   1898  CB  SER A 294    -130.706 -85.962 -20.286  1.00  0.63           C  
ATOM   1899  OG  SER A 294    -131.289 -84.941 -21.106  1.00  0.63           O  
ATOM   1900  N   GLN A 295    -128.229 -83.834 -20.778  1.00  0.56           N  
ATOM   1901  CA  GLN A 295    -127.619 -82.560 -20.485  1.00  0.56           C  
ATOM   1902  C   GLN A 295    -128.463 -81.581 -19.673  1.00  0.56           C  
ATOM   1903  O   GLN A 295    -127.957 -80.883 -18.797  1.00  0.56           O  
ATOM   1904  CB  GLN A 295    -127.332 -81.994 -21.871  1.00  0.56           C  
ATOM   1905  CG  GLN A 295    -126.825 -80.547 -21.948  1.00  0.56           C  
ATOM   1906  CD  GLN A 295    -127.641 -79.819 -23.003  1.00  0.56           C  
ATOM   1907  OE1 GLN A 295    -128.369 -78.870 -22.708  1.00  0.56           O  
ATOM   1908  NE2 GLN A 295    -127.589 -80.318 -24.259  1.00  0.56           N  
ATOM   1909  N   THR A 296    -129.767 -81.506 -19.988  1.00  0.65           N  
ATOM   1910  CA  THR A 296    -130.736 -80.542 -19.453  1.00  0.65           C  
ATOM   1911  C   THR A 296    -132.071 -80.901 -20.047  1.00  0.65           C  
ATOM   1912  O   THR A 296    -132.357 -80.727 -21.240  1.00  0.65           O  
ATOM   1913  CB  THR A 296    -130.482 -79.051 -19.745  1.00  0.65           C  
ATOM   1914  OG1 THR A 296    -129.385 -78.561 -18.987  1.00  0.65           O  
ATOM   1915  CG2 THR A 296    -131.639 -78.093 -19.396  1.00  0.65           C  
ATOM   1916  N   VAL A 297    -132.933 -81.472 -19.198  1.00  0.54           N  
ATOM   1917  CA  VAL A 297    -134.330 -81.705 -19.466  1.00  0.54           C  
ATOM   1918  C   VAL A 297    -135.063 -81.493 -18.166  1.00  0.54           C  
ATOM   1919  O   VAL A 297    -134.888 -82.209 -17.183  1.00  0.54           O  
ATOM   1920  CB  VAL A 297    -134.632 -83.047 -20.136  1.00  0.54           C  
ATOM   1921  CG1 VAL A 297    -134.147 -84.254 -19.308  1.00  0.54           C  
ATOM   1922  CG2 VAL A 297    -136.138 -83.149 -20.457  1.00  0.54           C  
ATOM   1923  N   ASP A 298    -135.909 -80.456 -18.165  1.00  0.65           N  
ATOM   1924  CA  ASP A 298    -136.541 -79.906 -16.997  1.00  0.65           C  
ATOM   1925  C   ASP A 298    -137.979 -79.626 -17.421  1.00  0.65           C  
ATOM   1926  O   ASP A 298    -138.339 -79.799 -18.588  1.00  0.65           O  
ATOM   1927  CB  ASP A 298    -135.767 -78.675 -16.457  1.00  0.65           C  
ATOM   1928  CG  ASP A 298    -134.390 -79.129 -15.996  1.00  0.65           C  
ATOM   1929  OD1 ASP A 298    -134.235 -79.379 -14.773  1.00  0.65           O  
ATOM   1930  OD2 ASP A 298    -133.467 -79.238 -16.842  1.00  0.65           O  
ATOM   1931  N   PHE A 299    -138.862 -79.300 -16.465  1.00  0.66           N  
ATOM   1932  CA  PHE A 299    -140.288 -79.150 -16.700  1.00  0.66           C  
ATOM   1933  C   PHE A 299    -140.670 -77.753 -17.180  1.00  0.66           C  
ATOM   1934  O   PHE A 299    -140.094 -76.748 -16.775  1.00  0.66           O  
ATOM   1935  CB  PHE A 299    -141.122 -79.541 -15.437  1.00  0.66           C  
ATOM   1936  CG  PHE A 299    -140.736 -78.762 -14.197  1.00  0.66           C  
ATOM   1937  CD1 PHE A 299    -139.679 -79.193 -13.378  1.00  0.66           C  
ATOM   1938  CD2 PHE A 299    -141.426 -77.590 -13.838  1.00  0.66           C  
ATOM   1939  CE1 PHE A 299    -139.302 -78.449 -12.256  1.00  0.66           C  
ATOM   1940  CE2 PHE A 299    -141.037 -76.830 -12.729  1.00  0.66           C  
ATOM   1941  CZ  PHE A 299    -139.968 -77.259 -11.937  1.00  0.66           C  
ATOM   1942  N   ASP A 300    -141.701 -77.636 -18.045  1.00  0.70           N  
ATOM   1943  CA  ASP A 300    -142.297 -76.340 -18.323  1.00  0.70           C  
ATOM   1944  C   ASP A 300    -142.984 -75.815 -17.065  1.00  0.70           C  
ATOM   1945  O   ASP A 300    -143.567 -76.584 -16.301  1.00  0.70           O  
ATOM   1946  CB  ASP A 300    -143.364 -76.399 -19.436  1.00  0.70           C  
ATOM   1947  CG  ASP A 300    -142.816 -76.847 -20.767  1.00  0.70           C  
ATOM   1948  OD1 ASP A 300    -141.584 -76.842 -21.012  1.00  0.70           O  
ATOM   1949  OD2 ASP A 300    -143.665 -77.244 -21.602  1.00  0.70           O  
ATOM   1950  N   LEU A 301    -142.979 -74.493 -16.796  1.00  0.72           N  
ATOM   1951  CA  LEU A 301    -143.380 -73.991 -15.484  1.00  0.72           C  
ATOM   1952  C   LEU A 301    -144.868 -74.120 -15.175  1.00  0.72           C  
ATOM   1953  O   LEU A 301    -145.299 -74.023 -14.030  1.00  0.72           O  
ATOM   1954  CB  LEU A 301    -142.906 -72.548 -15.225  1.00  0.72           C  
ATOM   1955  CG  LEU A 301    -141.371 -72.338 -15.199  1.00  0.72           C  
ATOM   1956  CD1 LEU A 301    -140.533 -73.537 -14.724  1.00  0.72           C  
ATOM   1957  CD2 LEU A 301    -140.818 -71.899 -16.545  1.00  0.72           C  
ATOM   1958  N   PHE A 302    -145.662 -74.481 -16.192  1.00  0.64           N  
ATOM   1959  CA  PHE A 302    -147.022 -74.972 -16.110  1.00  0.64           C  
ATOM   1960  C   PHE A 302    -147.166 -76.177 -15.172  1.00  0.64           C  
ATOM   1961  O   PHE A 302    -148.213 -76.383 -14.573  1.00  0.64           O  
ATOM   1962  CB  PHE A 302    -147.504 -75.429 -17.518  1.00  0.64           C  
ATOM   1963  CG  PHE A 302    -147.507 -74.308 -18.528  1.00  0.64           C  
ATOM   1964  CD1 PHE A 302    -146.308 -73.822 -19.079  1.00  0.64           C  
ATOM   1965  CD2 PHE A 302    -148.721 -73.755 -18.974  1.00  0.64           C  
ATOM   1966  CE1 PHE A 302    -146.312 -72.773 -19.998  1.00  0.64           C  
ATOM   1967  CE2 PHE A 302    -148.732 -72.728 -19.929  1.00  0.64           C  
ATOM   1968  CZ  PHE A 302    -147.524 -72.229 -20.428  1.00  0.64           C  
ATOM   1969  N   ALA A 303    -146.110 -77.006 -15.006  1.00  0.71           N  
ATOM   1970  CA  ALA A 303    -146.102 -78.124 -14.077  1.00  0.71           C  
ATOM   1971  C   ALA A 303    -145.858 -77.723 -12.617  1.00  0.71           C  
ATOM   1972  O   ALA A 303    -146.117 -78.499 -11.696  1.00  0.71           O  
ATOM   1973  CB  ALA A 303    -145.022 -79.135 -14.513  1.00  0.71           C  
ATOM   1974  N   ALA A 304    -145.378 -76.482 -12.354  1.00  0.76           N  
ATOM   1975  CA  ALA A 304    -145.191 -75.944 -11.012  1.00  0.76           C  
ATOM   1976  C   ALA A 304    -146.508 -75.771 -10.257  1.00  0.76           C  
ATOM   1977  O   ALA A 304    -146.594 -76.032  -9.061  1.00  0.76           O  
ATOM   1978  CB  ALA A 304    -144.413 -74.611 -11.042  1.00  0.76           C  
ATOM   1979  N   GLU A 305    -147.573 -75.395 -10.996  1.00  0.64           N  
ATOM   1980  CA  GLU A 305    -148.972 -75.278 -10.599  1.00  0.64           C  
ATOM   1981  C   GLU A 305    -149.525 -76.549  -9.966  1.00  0.64           C  
ATOM   1982  O   GLU A 305    -150.306 -76.531  -9.016  1.00  0.64           O  
ATOM   1983  CB  GLU A 305    -149.729 -74.976 -11.922  1.00  0.64           C  
ATOM   1984  CG  GLU A 305    -151.253 -75.213 -12.029  1.00  0.64           C  
ATOM   1985  CD  GLU A 305    -152.145 -74.129 -11.469  1.00  0.64           C  
ATOM   1986  OE1 GLU A 305    -152.708 -74.336 -10.365  1.00  0.64           O  
ATOM   1987  OE2 GLU A 305    -152.353 -73.117 -12.157  1.00  0.64           O  
ATOM   1988  N   HIS A 306    -149.150 -77.728 -10.480  1.00  0.65           N  
ATOM   1989  CA  HIS A 306    -149.528 -79.006  -9.910  1.00  0.65           C  
ATOM   1990  C   HIS A 306    -148.878 -79.309  -8.557  1.00  0.65           C  
ATOM   1991  O   HIS A 306    -149.452 -80.031  -7.746  1.00  0.65           O  
ATOM   1992  CB  HIS A 306    -149.238 -80.156 -10.906  1.00  0.65           C  
ATOM   1993  CG  HIS A 306    -150.056 -80.093 -12.161  1.00  0.65           C  
ATOM   1994  ND1 HIS A 306    -149.834 -79.081 -13.071  1.00  0.65           N  
ATOM   1995  CD2 HIS A 306    -151.071 -80.889 -12.587  1.00  0.65           C  
ATOM   1996  CE1 HIS A 306    -150.716 -79.271 -14.029  1.00  0.65           C  
ATOM   1997  NE2 HIS A 306    -151.492 -80.356 -13.787  1.00  0.65           N  
ATOM   1998  N   SER A 307    -147.655 -78.796  -8.302  1.00  0.76           N  
ATOM   1999  CA  SER A 307    -146.858 -79.076  -7.105  1.00  0.76           C  
ATOM   2000  C   SER A 307    -147.411 -78.519  -5.809  1.00  0.76           C  
ATOM   2001  O   SER A 307    -148.068 -77.484  -5.802  1.00  0.76           O  
ATOM   2002  CB  SER A 307    -145.405 -78.581  -7.269  1.00  0.76           C  
ATOM   2003  OG  SER A 307    -144.512 -79.234  -6.368  1.00  0.76           O  
ATOM   2004  N   LYS A 308    -147.165 -79.185  -4.660  1.00  0.74           N  
ATOM   2005  CA  LYS A 308    -147.645 -78.704  -3.370  1.00  0.74           C  
ATOM   2006  C   LYS A 308    -146.522 -78.422  -2.387  1.00  0.74           C  
ATOM   2007  O   LYS A 308    -146.744 -77.842  -1.324  1.00  0.74           O  
ATOM   2008  CB  LYS A 308    -148.648 -79.686  -2.738  1.00  0.74           C  
ATOM   2009  CG  LYS A 308    -149.891 -79.877  -3.616  1.00  0.74           C  
ATOM   2010  CD  LYS A 308    -150.843 -80.910  -3.011  1.00  0.74           C  
ATOM   2011  CE  LYS A 308    -151.872 -81.405  -4.025  1.00  0.74           C  
ATOM   2012  NZ  LYS A 308    -152.171 -82.819  -3.745  1.00  0.74           N  
ATOM   2013  N   LEU A 309    -145.270 -78.758  -2.735  1.00  0.78           N  
ATOM   2014  CA  LEU A 309    -144.123 -78.342  -1.956  1.00  0.78           C  
ATOM   2015  C   LEU A 309    -143.050 -77.926  -2.935  1.00  0.78           C  
ATOM   2016  O   LEU A 309    -142.583 -78.728  -3.738  1.00  0.78           O  
ATOM   2017  CB  LEU A 309    -143.636 -79.494  -1.035  1.00  0.78           C  
ATOM   2018  CG  LEU A 309    -142.711 -79.114   0.149  1.00  0.78           C  
ATOM   2019  CD1 LEU A 309    -141.371 -78.488  -0.264  1.00  0.78           C  
ATOM   2020  CD2 LEU A 309    -143.417 -78.205   1.164  1.00  0.78           C  
ATOM   2021  N   LEU A 310    -142.623 -76.655  -2.907  1.00  0.79           N  
ATOM   2022  CA  LEU A 310    -141.630 -76.175  -3.846  1.00  0.79           C  
ATOM   2023  C   LEU A 310    -140.535 -75.413  -3.125  1.00  0.79           C  
ATOM   2024  O   LEU A 310    -140.769 -74.423  -2.434  1.00  0.79           O  
ATOM   2025  CB  LEU A 310    -142.313 -75.331  -4.948  1.00  0.79           C  
ATOM   2026  CG  LEU A 310    -141.387 -74.547  -5.900  1.00  0.79           C  
ATOM   2027  CD1 LEU A 310    -140.342 -75.388  -6.643  1.00  0.79           C  
ATOM   2028  CD2 LEU A 310    -142.233 -73.810  -6.941  1.00  0.79           C  
ATOM   2029  N   VAL A 311    -139.276 -75.863  -3.271  1.00  0.83           N  
ATOM   2030  CA  VAL A 311    -138.135 -75.175  -2.690  1.00  0.83           C  
ATOM   2031  C   VAL A 311    -137.380 -74.435  -3.785  1.00  0.83           C  
ATOM   2032  O   VAL A 311    -137.026 -74.998  -4.821  1.00  0.83           O  
ATOM   2033  CB  VAL A 311    -137.192 -76.098  -1.927  1.00  0.83           C  
ATOM   2034  CG1 VAL A 311    -136.257 -75.259  -1.034  1.00  0.83           C  
ATOM   2035  CG2 VAL A 311    -138.003 -77.069  -1.044  1.00  0.83           C  
ATOM   2036  N   LEU A 312    -137.133 -73.127  -3.584  1.00  0.81           N  
ATOM   2037  CA  LEU A 312    -136.483 -72.252  -4.539  1.00  0.81           C  
ATOM   2038  C   LEU A 312    -135.064 -71.970  -4.068  1.00  0.81           C  
ATOM   2039  O   LEU A 312    -134.843 -71.213  -3.121  1.00  0.81           O  
ATOM   2040  CB  LEU A 312    -137.258 -70.911  -4.653  1.00  0.81           C  
ATOM   2041  CG  LEU A 312    -138.781 -71.059  -4.868  1.00  0.81           C  
ATOM   2042  CD1 LEU A 312    -139.461 -69.687  -4.871  1.00  0.81           C  
ATOM   2043  CD2 LEU A 312    -139.140 -71.788  -6.164  1.00  0.81           C  
ATOM   2044  N   ILE A 313    -134.051 -72.592  -4.706  1.00  0.80           N  
ATOM   2045  CA  ILE A 313    -132.715 -72.684  -4.132  1.00  0.80           C  
ATOM   2046  C   ILE A 313    -131.717 -71.919  -4.976  1.00  0.80           C  
ATOM   2047  O   ILE A 313    -131.285 -72.352  -6.045  1.00  0.80           O  
ATOM   2048  CB  ILE A 313    -132.273 -74.137  -3.944  1.00  0.80           C  
ATOM   2049  CG1 ILE A 313    -133.399 -74.908  -3.206  1.00  0.80           C  
ATOM   2050  CG2 ILE A 313    -130.951 -74.134  -3.142  1.00  0.80           C  
ATOM   2051  CD1 ILE A 313    -133.134 -76.382  -2.890  1.00  0.80           C  
ATOM   2052  N   GLY A 314    -131.337 -70.706  -4.507  1.00  0.70           N  
ATOM   2053  CA  GLY A 314    -130.455 -69.772  -5.205  1.00  0.70           C  
ATOM   2054  C   GLY A 314    -130.949 -69.368  -6.569  1.00  0.70           C  
ATOM   2055  O   GLY A 314    -130.176 -69.049  -7.473  1.00  0.70           O  
ATOM   2056  N   MET A 315    -132.279 -69.401  -6.740  1.00  0.75           N  
ATOM   2057  CA  MET A 315    -132.949 -69.143  -7.984  1.00  0.75           C  
ATOM   2058  C   MET A 315    -133.813 -67.909  -7.814  1.00  0.75           C  
ATOM   2059  O   MET A 315    -134.845 -67.901  -7.137  1.00  0.75           O  
ATOM   2060  CB  MET A 315    -133.807 -70.367  -8.373  1.00  0.75           C  
ATOM   2061  CG  MET A 315    -134.410 -70.314  -9.788  1.00  0.75           C  
ATOM   2062  SD  MET A 315    -133.198 -70.430 -11.122  1.00  0.75           S  
ATOM   2063  CE  MET A 315    -133.129 -68.693 -11.619  1.00  0.75           C  
ATOM   2064  N   ASN A 316    -133.400 -66.789  -8.433  1.00  0.75           N  
ATOM   2065  CA  ASN A 316    -134.036 -65.504  -8.234  1.00  0.75           C  
ATOM   2066  C   ASN A 316    -135.201 -65.279  -9.203  1.00  0.75           C  
ATOM   2067  O   ASN A 316    -135.245 -64.293  -9.936  1.00  0.75           O  
ATOM   2068  CB  ASN A 316    -132.973 -64.381  -8.306  1.00  0.75           C  
ATOM   2069  CG  ASN A 316    -133.459 -63.136  -7.575  1.00  0.75           C  
ATOM   2070  OD1 ASN A 316    -134.369 -63.165  -6.743  1.00  0.75           O  
ATOM   2071  ND2 ASN A 316    -132.814 -61.988  -7.874  1.00  0.75           N  
ATOM   2072  N   TRP A 317    -136.175 -66.217  -9.197  1.00  0.72           N  
ATOM   2073  CA  TRP A 317    -137.369 -66.310 -10.022  1.00  0.72           C  
ATOM   2074  C   TRP A 317    -138.067 -65.019 -10.412  1.00  0.72           C  
ATOM   2075  O   TRP A 317    -138.355 -64.791 -11.580  1.00  0.72           O  
ATOM   2076  CB  TRP A 317    -138.423 -67.181  -9.291  1.00  0.72           C  
ATOM   2077  CG  TRP A 317    -138.234 -68.666  -9.472  1.00  0.72           C  
ATOM   2078  CD1 TRP A 317    -137.508 -69.556  -8.736  1.00  0.72           C  
ATOM   2079  CD2 TRP A 317    -138.930 -69.429 -10.468  1.00  0.72           C  
ATOM   2080  NE1 TRP A 317    -137.674 -70.831  -9.235  1.00  0.72           N  
ATOM   2081  CE2 TRP A 317    -138.567 -70.779 -10.276  1.00  0.72           C  
ATOM   2082  CE3 TRP A 317    -139.844 -69.056 -11.452  1.00  0.72           C  
ATOM   2083  CZ2 TRP A 317    -139.126 -71.782 -11.047  1.00  0.72           C  
ATOM   2084  CZ3 TRP A 317    -140.440 -70.074 -12.204  1.00  0.72           C  
ATOM   2085  CH2 TRP A 317    -140.094 -71.416 -11.990  1.00  0.72           C  
ATOM   2086  N   ILE A 318    -138.353 -64.121  -9.458  1.00  0.68           N  
ATOM   2087  CA  ILE A 318    -139.094 -62.899  -9.750  1.00  0.68           C  
ATOM   2088  C   ILE A 318    -138.268 -61.874 -10.534  1.00  0.68           C  
ATOM   2089  O   ILE A 318    -138.798 -60.968 -11.168  1.00  0.68           O  
ATOM   2090  CB  ILE A 318    -139.681 -62.322  -8.462  1.00  0.68           C  
ATOM   2091  CG1 ILE A 318    -140.699 -61.177  -8.683  1.00  0.68           C  
ATOM   2092  CG2 ILE A 318    -138.546 -61.864  -7.528  1.00  0.68           C  
ATOM   2093  CD1 ILE A 318    -141.951 -61.589  -9.465  1.00  0.68           C  
ATOM   2094  N   CYS A 319    -136.928 -62.014 -10.560  1.00  0.65           N  
ATOM   2095  CA  CYS A 319    -136.079 -61.238 -11.447  1.00  0.65           C  
ATOM   2096  C   CYS A 319    -135.765 -61.981 -12.732  1.00  0.65           C  
ATOM   2097  O   CYS A 319    -135.977 -61.473 -13.831  1.00  0.65           O  
ATOM   2098  CB  CYS A 319    -134.730 -60.886 -10.768  1.00  0.65           C  
ATOM   2099  SG  CYS A 319    -134.959 -59.735  -9.379  1.00  0.65           S  
ATOM   2100  N   THR A 320    -135.232 -63.216 -12.632  1.00  0.67           N  
ATOM   2101  CA  THR A 320    -134.597 -63.883 -13.766  1.00  0.67           C  
ATOM   2102  C   THR A 320    -135.530 -64.810 -14.516  1.00  0.67           C  
ATOM   2103  O   THR A 320    -135.223 -65.231 -15.629  1.00  0.67           O  
ATOM   2104  CB  THR A 320    -133.366 -64.698 -13.365  1.00  0.67           C  
ATOM   2105  OG1 THR A 320    -133.658 -65.644 -12.346  1.00  0.67           O  
ATOM   2106  CG2 THR A 320    -132.292 -63.761 -12.794  1.00  0.67           C  
ATOM   2107  N   LYS A 321    -136.714 -65.111 -13.951  1.00  0.69           N  
ATOM   2108  CA  LYS A 321    -137.732 -65.960 -14.546  1.00  0.69           C  
ATOM   2109  C   LYS A 321    -139.059 -65.224 -14.557  1.00  0.69           C  
ATOM   2110  O   LYS A 321    -140.118 -65.842 -14.608  1.00  0.69           O  
ATOM   2111  CB  LYS A 321    -137.916 -67.289 -13.764  1.00  0.69           C  
ATOM   2112  CG  LYS A 321    -136.651 -68.157 -13.663  1.00  0.69           C  
ATOM   2113  CD  LYS A 321    -136.162 -68.708 -15.014  1.00  0.69           C  
ATOM   2114  CE  LYS A 321    -137.149 -69.683 -15.666  1.00  0.69           C  
ATOM   2115  NZ  LYS A 321    -136.571 -70.227 -16.907  1.00  0.69           N  
ATOM   2116  N   MET A 322    -139.017 -63.872 -14.521  1.00  0.71           N  
ATOM   2117  CA  MET A 322    -140.143 -62.938 -14.515  1.00  0.71           C  
ATOM   2118  C   MET A 322    -141.448 -63.360 -15.227  1.00  0.71           C  
ATOM   2119  O   MET A 322    -142.483 -63.346 -14.557  1.00  0.71           O  
ATOM   2120  CB  MET A 322    -139.639 -61.560 -15.037  1.00  0.71           C  
ATOM   2121  CG  MET A 322    -140.680 -60.418 -15.054  1.00  0.71           C  
ATOM   2122  SD  MET A 322    -141.169 -59.803 -13.417  1.00  0.71           S  
ATOM   2123  CE  MET A 322    -139.694 -58.771 -13.178  1.00  0.71           C  
ATOM   2124  N   PRO A 323    -141.523 -63.793 -16.497  1.00  0.76           N  
ATOM   2125  CA  PRO A 323    -142.789 -64.120 -17.155  1.00  0.76           C  
ATOM   2126  C   PRO A 323    -143.406 -65.415 -16.671  1.00  0.76           C  
ATOM   2127  O   PRO A 323    -144.537 -65.711 -17.052  1.00  0.76           O  
ATOM   2128  CB  PRO A 323    -142.381 -64.279 -18.628  1.00  0.76           C  
ATOM   2129  CG  PRO A 323    -140.923 -64.709 -18.579  1.00  0.76           C  
ATOM   2130  CD  PRO A 323    -140.410 -63.839 -17.446  1.00  0.76           C  
ATOM   2131  N   ASP A 324    -142.672 -66.202 -15.873  1.00  0.73           N  
ATOM   2132  CA  ASP A 324    -143.111 -67.456 -15.310  1.00  0.73           C  
ATOM   2133  C   ASP A 324    -143.243 -67.347 -13.798  1.00  0.73           C  
ATOM   2134  O   ASP A 324    -143.511 -68.324 -13.099  1.00  0.73           O  
ATOM   2135  CB  ASP A 324    -142.059 -68.534 -15.639  1.00  0.73           C  
ATOM   2136  CG  ASP A 324    -142.084 -68.769 -17.124  1.00  0.73           C  
ATOM   2137  OD1 ASP A 324    -143.110 -69.295 -17.626  1.00  0.73           O  
ATOM   2138  OD2 ASP A 324    -141.098 -68.427 -17.827  1.00  0.73           O  
ATOM   2139  N   ALA A 325    -143.080 -66.137 -13.233  1.00  0.74           N  
ATOM   2140  CA  ALA A 325    -143.106 -65.943 -11.802  1.00  0.74           C  
ATOM   2141  C   ALA A 325    -144.513 -65.939 -11.210  1.00  0.74           C  
ATOM   2142  O   ALA A 325    -144.692 -66.140 -10.009  1.00  0.74           O  
ATOM   2143  CB  ALA A 325    -142.380 -64.630 -11.470  1.00  0.74           C  
ATOM   2144  N   HIS A 326    -145.558 -65.765 -12.050  1.00  0.70           N  
ATOM   2145  CA  HIS A 326    -146.949 -65.894 -11.635  1.00  0.70           C  
ATOM   2146  C   HIS A 326    -147.291 -67.296 -11.149  1.00  0.70           C  
ATOM   2147  O   HIS A 326    -147.922 -67.461 -10.111  1.00  0.70           O  
ATOM   2148  CB  HIS A 326    -147.944 -65.399 -12.714  1.00  0.70           C  
ATOM   2149  CG  HIS A 326    -147.862 -66.051 -14.064  1.00  0.70           C  
ATOM   2150  ND1 HIS A 326    -148.399 -67.307 -14.227  1.00  0.70           N  
ATOM   2151  CD2 HIS A 326    -147.497 -65.539 -15.269  1.00  0.70           C  
ATOM   2152  CE1 HIS A 326    -148.370 -67.537 -15.523  1.00  0.70           C  
ATOM   2153  NE2 HIS A 326    -147.831 -66.496 -16.203  1.00  0.70           N  
ATOM   2154  N   TRP A 327    -146.769 -68.344 -11.825  1.00  0.68           N  
ATOM   2155  CA  TRP A 327    -146.933 -69.739 -11.450  1.00  0.68           C  
ATOM   2156  C   TRP A 327    -146.480 -70.027 -10.024  1.00  0.68           C  
ATOM   2157  O   TRP A 327    -147.135 -70.737  -9.270  1.00  0.68           O  
ATOM   2158  CB  TRP A 327    -146.110 -70.655 -12.402  1.00  0.68           C  
ATOM   2159  CG  TRP A 327    -146.526 -70.621 -13.863  1.00  0.68           C  
ATOM   2160  CD1 TRP A 327    -145.835 -70.170 -14.955  1.00  0.68           C  
ATOM   2161  CD2 TRP A 327    -147.758 -71.164 -14.361  1.00  0.68           C  
ATOM   2162  NE1 TRP A 327    -146.564 -70.382 -16.106  1.00  0.68           N  
ATOM   2163  CE2 TRP A 327    -147.751 -70.989 -15.761  1.00  0.68           C  
ATOM   2164  CE3 TRP A 327    -148.828 -71.776 -13.718  1.00  0.68           C  
ATOM   2165  CZ2 TRP A 327    -148.820 -71.416 -16.536  1.00  0.68           C  
ATOM   2166  CZ3 TRP A 327    -149.871 -72.273 -14.510  1.00  0.68           C  
ATOM   2167  CH2 TRP A 327    -149.870 -72.095 -15.900  1.00  0.68           C  
ATOM   2168  N   ILE A 328    -145.342 -69.437  -9.611  1.00  0.74           N  
ATOM   2169  CA  ILE A 328    -144.810 -69.513  -8.258  1.00  0.74           C  
ATOM   2170  C   ILE A 328    -145.685 -68.811  -7.231  1.00  0.74           C  
ATOM   2171  O   ILE A 328    -145.920 -69.312  -6.131  1.00  0.74           O  
ATOM   2172  CB  ILE A 328    -143.398 -68.931  -8.206  1.00  0.74           C  
ATOM   2173  CG1 ILE A 328    -142.492 -69.569  -9.286  1.00  0.74           C  
ATOM   2174  CG2 ILE A 328    -142.786 -69.109  -6.797  1.00  0.74           C  
ATOM   2175  CD1 ILE A 328    -142.405 -71.095  -9.199  1.00  0.74           C  
ATOM   2176  N   GLY A 329    -146.206 -67.615  -7.572  1.00  0.78           N  
ATOM   2177  CA  GLY A 329    -147.019 -66.828  -6.654  1.00  0.78           C  
ATOM   2178  C   GLY A 329    -148.406 -67.369  -6.435  1.00  0.78           C  
ATOM   2179  O   GLY A 329    -148.848 -67.487  -5.289  1.00  0.78           O  
ATOM   2180  N   ASP A 330    -149.099 -67.724  -7.533  1.00  0.68           N  
ATOM   2181  CA  ASP A 330    -150.507 -68.070  -7.539  1.00  0.68           C  
ATOM   2182  C   ASP A 330    -150.750 -69.532  -7.163  1.00  0.68           C  
ATOM   2183  O   ASP A 330    -151.791 -69.873  -6.604  1.00  0.68           O  
ATOM   2184  CB  ASP A 330    -151.129 -67.734  -8.926  1.00  0.68           C  
ATOM   2185  CG  ASP A 330    -151.179 -66.229  -9.195  1.00  0.68           C  
ATOM   2186  OD1 ASP A 330    -150.709 -65.437  -8.340  1.00  0.68           O  
ATOM   2187  OD2 ASP A 330    -151.714 -65.853 -10.271  1.00  0.68           O  
ATOM   2188  N   ALA A 331    -149.758 -70.439  -7.355  1.00  0.64           N  
ATOM   2189  CA  ALA A 331    -149.842 -71.828  -6.912  1.00  0.64           C  
ATOM   2190  C   ALA A 331    -150.015 -71.953  -5.403  1.00  0.64           C  
ATOM   2191  O   ALA A 331    -150.714 -72.818  -4.891  1.00  0.64           O  
ATOM   2192  CB  ALA A 331    -148.610 -72.640  -7.360  1.00  0.64           C  
ATOM   2193  N   ARG A 332    -149.437 -71.022  -4.630  1.00  0.61           N  
ATOM   2194  CA  ARG A 332    -149.575 -70.951  -3.185  1.00  0.61           C  
ATOM   2195  C   ARG A 332    -151.016 -70.811  -2.688  1.00  0.61           C  
ATOM   2196  O   ARG A 332    -151.358 -71.231  -1.585  1.00  0.61           O  
ATOM   2197  CB  ARG A 332    -148.710 -69.784  -2.681  1.00  0.61           C  
ATOM   2198  CG  ARG A 332    -147.202 -70.051  -2.872  1.00  0.61           C  
ATOM   2199  CD  ARG A 332    -146.285 -68.829  -2.775  1.00  0.61           C  
ATOM   2200  NE  ARG A 332    -146.503 -68.221  -1.429  1.00  0.61           N  
ATOM   2201  CZ  ARG A 332    -147.216 -67.117  -1.188  1.00  0.61           C  
ATOM   2202  NH1 ARG A 332    -147.873 -66.466  -2.138  1.00  0.61           N  
ATOM   2203  NH2 ARG A 332    -147.293 -66.702   0.068  1.00  0.61           N  
ATOM   2204  N   LEU A 333    -151.930 -70.280  -3.525  1.00  0.73           N  
ATOM   2205  CA  LEU A 333    -153.349 -70.177  -3.225  1.00  0.73           C  
ATOM   2206  C   LEU A 333    -154.065 -71.529  -3.279  1.00  0.73           C  
ATOM   2207  O   LEU A 333    -155.183 -71.686  -2.800  1.00  0.73           O  
ATOM   2208  CB  LEU A 333    -154.023 -69.200  -4.219  1.00  0.73           C  
ATOM   2209  CG  LEU A 333    -153.424 -67.775  -4.218  1.00  0.73           C  
ATOM   2210  CD1 LEU A 333    -153.998 -66.953  -5.382  1.00  0.73           C  
ATOM   2211  CD2 LEU A 333    -153.658 -67.054  -2.882  1.00  0.73           C  
ATOM   2212  N   LYS A 334    -153.400 -72.555  -3.842  1.00  0.71           N  
ATOM   2213  CA  LYS A 334    -153.874 -73.920  -3.958  1.00  0.71           C  
ATOM   2214  C   LYS A 334    -153.333 -74.784  -2.819  1.00  0.71           C  
ATOM   2215  O   LYS A 334    -153.568 -75.990  -2.748  1.00  0.71           O  
ATOM   2216  CB  LYS A 334    -153.334 -74.416  -5.313  1.00  0.71           C  
ATOM   2217  CG  LYS A 334    -153.887 -75.706  -5.924  1.00  0.71           C  
ATOM   2218  CD  LYS A 334    -153.198 -75.835  -7.288  1.00  0.71           C  
ATOM   2219  CE  LYS A 334    -153.660 -76.965  -8.194  1.00  0.71           C  
ATOM   2220  NZ  LYS A 334    -152.968 -76.783  -9.476  1.00  0.71           N  
ATOM   2221  N   GLY A 335    -152.600 -74.160  -1.869  1.00  0.71           N  
ATOM   2222  CA  GLY A 335    -152.027 -74.818  -0.699  1.00  0.71           C  
ATOM   2223  C   GLY A 335    -150.576 -75.185  -0.846  1.00  0.71           C  
ATOM   2224  O   GLY A 335    -149.980 -75.751   0.066  1.00  0.71           O  
ATOM   2225  N   THR A 336    -149.956 -74.865  -1.997  1.00  0.72           N  
ATOM   2226  CA  THR A 336    -148.536 -75.080  -2.264  1.00  0.72           C  
ATOM   2227  C   THR A 336    -147.622 -74.301  -1.342  1.00  0.72           C  
ATOM   2228  O   THR A 336    -147.548 -73.078  -1.412  1.00  0.72           O  
ATOM   2229  CB  THR A 336    -148.158 -74.700  -3.694  1.00  0.72           C  
ATOM   2230  OG1 THR A 336    -149.039 -75.327  -4.611  1.00  0.72           O  
ATOM   2231  CG2 THR A 336    -146.718 -75.079  -4.081  1.00  0.72           C  
ATOM   2232  N   ARG A 337    -146.862 -74.980  -0.458  1.00  0.71           N  
ATOM   2233  CA  ARG A 337    -145.907 -74.300   0.402  1.00  0.71           C  
ATOM   2234  C   ARG A 337    -144.609 -74.042  -0.339  1.00  0.71           C  
ATOM   2235  O   ARG A 337    -144.000 -74.950  -0.911  1.00  0.71           O  
ATOM   2236  CB  ARG A 337    -145.629 -75.080   1.715  1.00  0.71           C  
ATOM   2237  CG  ARG A 337    -144.582 -74.414   2.641  1.00  0.71           C  
ATOM   2238  CD  ARG A 337    -144.460 -75.091   4.015  1.00  0.71           C  
ATOM   2239  NE  ARG A 337    -143.498 -74.325   4.884  1.00  0.71           N  
ATOM   2240  CZ  ARG A 337    -143.818 -73.238   5.597  1.00  0.71           C  
ATOM   2241  NH1 ARG A 337    -143.021 -72.854   6.585  1.00  0.71           N  
ATOM   2242  NH2 ARG A 337    -144.897 -72.511   5.334  1.00  0.71           N  
ATOM   2243  N   VAL A 338    -144.155 -72.775  -0.346  1.00  0.81           N  
ATOM   2244  CA  VAL A 338    -142.971 -72.375  -1.077  1.00  0.81           C  
ATOM   2245  C   VAL A 338    -141.897 -71.946  -0.098  1.00  0.81           C  
ATOM   2246  O   VAL A 338    -142.122 -71.160   0.818  1.00  0.81           O  
ATOM   2247  CB  VAL A 338    -143.293 -71.280  -2.082  1.00  0.81           C  
ATOM   2248  CG1 VAL A 338    -142.028 -70.765  -2.789  1.00  0.81           C  
ATOM   2249  CG2 VAL A 338    -144.248 -71.878  -3.135  1.00  0.81           C  
ATOM   2250  N   VAL A 339    -140.676 -72.486  -0.249  1.00  0.83           N  
ATOM   2251  CA  VAL A 339    -139.562 -72.227   0.652  1.00  0.83           C  
ATOM   2252  C   VAL A 339    -138.433 -71.615  -0.152  1.00  0.83           C  
ATOM   2253  O   VAL A 339    -138.141 -72.059  -1.259  1.00  0.83           O  
ATOM   2254  CB  VAL A 339    -139.084 -73.506   1.336  1.00  0.83           C  
ATOM   2255  CG1 VAL A 339    -137.900 -73.229   2.289  1.00  0.83           C  
ATOM   2256  CG2 VAL A 339    -140.262 -74.126   2.114  1.00  0.83           C  
ATOM   2257  N   VAL A 340    -137.762 -70.566   0.362  1.00  0.83           N  
ATOM   2258  CA  VAL A 340    -136.667 -69.915  -0.346  1.00  0.83           C  
ATOM   2259  C   VAL A 340    -135.344 -70.144   0.361  1.00  0.83           C  
ATOM   2260  O   VAL A 340    -135.220 -70.059   1.584  1.00  0.83           O  
ATOM   2261  CB  VAL A 340    -136.912 -68.421  -0.558  1.00  0.83           C  
ATOM   2262  CG1 VAL A 340    -137.045 -67.705   0.791  1.00  0.83           C  
ATOM   2263  CG2 VAL A 340    -135.801 -67.784  -1.413  1.00  0.83           C  
ATOM   2264  N   ILE A 341    -134.298 -70.462  -0.421  1.00  0.79           N  
ATOM   2265  CA  ILE A 341    -132.948 -70.611   0.078  1.00  0.79           C  
ATOM   2266  C   ILE A 341    -132.031 -69.704  -0.726  1.00  0.79           C  
ATOM   2267  O   ILE A 341    -131.921 -69.826  -1.945  1.00  0.79           O  
ATOM   2268  CB  ILE A 341    -132.462 -72.054  -0.017  1.00  0.79           C  
ATOM   2269  CG1 ILE A 341    -133.493 -73.025   0.613  1.00  0.79           C  
ATOM   2270  CG2 ILE A 341    -131.075 -72.166   0.650  1.00  0.79           C  
ATOM   2271  CD1 ILE A 341    -133.030 -74.482   0.674  1.00  0.79           C  
ATOM   2272  N   SER A 342    -131.346 -68.760  -0.057  1.00  0.78           N  
ATOM   2273  CA  SER A 342    -130.204 -68.038  -0.600  1.00  0.78           C  
ATOM   2274  C   SER A 342    -129.521 -67.447   0.599  1.00  0.78           C  
ATOM   2275  O   SER A 342    -130.107 -67.390   1.672  1.00  0.78           O  
ATOM   2276  CB  SER A 342    -130.504 -66.863  -1.576  1.00  0.78           C  
ATOM   2277  OG  SER A 342    -129.313 -66.416  -2.241  1.00  0.78           O  
ATOM   2278  N   ALA A 343    -128.274 -66.982   0.457  1.00  0.79           N  
ATOM   2279  CA  ALA A 343    -127.563 -66.266   1.494  1.00  0.79           C  
ATOM   2280  C   ALA A 343    -128.163 -64.906   1.833  1.00  0.79           C  
ATOM   2281  O   ALA A 343    -128.217 -64.480   2.983  1.00  0.79           O  
ATOM   2282  CB  ALA A 343    -126.115 -66.077   1.016  1.00  0.79           C  
ATOM   2283  N   ASP A 344    -128.603 -64.176   0.801  1.00  0.73           N  
ATOM   2284  CA  ASP A 344    -129.219 -62.884   0.880  1.00  0.73           C  
ATOM   2285  C   ASP A 344    -130.729 -62.960   0.948  1.00  0.73           C  
ATOM   2286  O   ASP A 344    -131.363 -63.943   0.563  1.00  0.73           O  
ATOM   2287  CB  ASP A 344    -128.784 -62.025  -0.344  1.00  0.73           C  
ATOM   2288  CG  ASP A 344    -128.929 -62.699  -1.707  1.00  0.73           C  
ATOM   2289  OD1 ASP A 344    -129.314 -62.014  -2.677  1.00  0.73           O  
ATOM   2290  OD2 ASP A 344    -128.501 -63.877  -1.855  1.00  0.73           O  
ATOM   2291  N   TYR A 345    -131.366 -61.859   1.401  1.00  0.72           N  
ATOM   2292  CA  TYR A 345    -132.810 -61.698   1.326  1.00  0.72           C  
ATOM   2293  C   TYR A 345    -133.223 -61.327  -0.106  1.00  0.72           C  
ATOM   2294  O   TYR A 345    -133.788 -60.263  -0.377  1.00  0.72           O  
ATOM   2295  CB  TYR A 345    -133.326 -60.671   2.381  1.00  0.72           C  
ATOM   2296  CG  TYR A 345    -134.832 -60.733   2.527  1.00  0.72           C  
ATOM   2297  CD1 TYR A 345    -135.642 -59.651   2.137  1.00  0.72           C  
ATOM   2298  CD2 TYR A 345    -135.450 -61.898   3.012  1.00  0.72           C  
ATOM   2299  CE1 TYR A 345    -137.042 -59.761   2.162  1.00  0.72           C  
ATOM   2300  CE2 TYR A 345    -136.848 -62.009   3.035  1.00  0.72           C  
ATOM   2301  CZ  TYR A 345    -137.641 -60.951   2.581  1.00  0.72           C  
ATOM   2302  OH  TYR A 345    -139.039 -61.103   2.487  1.00  0.72           O  
ATOM   2303  N   MET A 346    -132.914 -62.233  -1.063  1.00  0.73           N  
ATOM   2304  CA  MET A 346    -133.045 -62.068  -2.496  1.00  0.73           C  
ATOM   2305  C   MET A 346    -134.460 -61.730  -2.951  1.00  0.73           C  
ATOM   2306  O   MET A 346    -135.413 -62.075  -2.248  1.00  0.73           O  
ATOM   2307  CB  MET A 346    -132.486 -63.277  -3.300  1.00  0.73           C  
ATOM   2308  CG  MET A 346    -133.248 -64.616  -3.204  1.00  0.73           C  
ATOM   2309  SD  MET A 346    -132.700 -65.781  -4.500  1.00  0.73           S  
ATOM   2310  CE  MET A 346    -133.567 -67.275  -3.946  1.00  0.73           C  
ATOM   2311  N   PRO A 347    -134.700 -61.049  -4.071  1.00  0.70           N  
ATOM   2312  CA  PRO A 347    -136.033 -60.723  -4.573  1.00  0.70           C  
ATOM   2313  C   PRO A 347    -137.128 -61.781  -4.460  1.00  0.70           C  
ATOM   2314  O   PRO A 347    -138.236 -61.428  -4.041  1.00  0.70           O  
ATOM   2315  CB  PRO A 347    -135.765 -60.182  -5.969  1.00  0.70           C  
ATOM   2316  CG  PRO A 347    -134.454 -59.411  -5.774  1.00  0.70           C  
ATOM   2317  CD  PRO A 347    -133.673 -60.300  -4.802  1.00  0.70           C  
ATOM   2318  N   THR A 348    -136.822 -63.064  -4.747  1.00  0.75           N  
ATOM   2319  CA  THR A 348    -137.668 -64.243  -4.517  1.00  0.75           C  
ATOM   2320  C   THR A 348    -138.163 -64.413  -3.090  1.00  0.75           C  
ATOM   2321  O   THR A 348    -139.286 -64.855  -2.873  1.00  0.75           O  
ATOM   2322  CB  THR A 348    -136.933 -65.525  -4.892  1.00  0.75           C  
ATOM   2323  OG1 THR A 348    -136.758 -65.580  -6.292  1.00  0.75           O  
ATOM   2324  CG2 THR A 348    -137.677 -66.817  -4.542  1.00  0.75           C  
ATOM   2325  N   ALA A 349    -137.376 -64.052  -2.055  1.00  0.79           N  
ATOM   2326  CA  ALA A 349    -137.680 -64.289  -0.649  1.00  0.79           C  
ATOM   2327  C   ALA A 349    -138.854 -63.508  -0.044  1.00  0.79           C  
ATOM   2328  O   ALA A 349    -139.117 -63.544   1.154  1.00  0.79           O  
ATOM   2329  CB  ALA A 349    -136.402 -64.036   0.178  1.00  0.79           C  
ATOM   2330  N   ASN A 350    -139.615 -62.816  -0.901  1.00  0.69           N  
ATOM   2331  CA  ASN A 350    -140.839 -62.109  -0.604  1.00  0.69           C  
ATOM   2332  C   ASN A 350    -142.024 -62.853  -1.234  1.00  0.69           C  
ATOM   2333  O   ASN A 350    -143.167 -62.415  -1.154  1.00  0.69           O  
ATOM   2334  CB  ASN A 350    -140.611 -60.693  -1.204  1.00  0.69           C  
ATOM   2335  CG  ASN A 350    -141.833 -59.797  -1.362  1.00  0.69           C  
ATOM   2336  OD1 ASN A 350    -142.230 -59.535  -2.504  1.00  0.69           O  
ATOM   2337  ND2 ASN A 350    -142.405 -59.306  -0.246  1.00  0.69           N  
ATOM   2338  N   LYS A 351    -141.774 -64.000  -1.891  1.00  0.67           N  
ATOM   2339  CA  LYS A 351    -142.781 -64.811  -2.556  1.00  0.67           C  
ATOM   2340  C   LYS A 351    -142.785 -66.221  -1.994  1.00  0.67           C  
ATOM   2341  O   LYS A 351    -143.275 -67.152  -2.628  1.00  0.67           O  
ATOM   2342  CB  LYS A 351    -142.506 -64.898  -4.083  1.00  0.67           C  
ATOM   2343  CG  LYS A 351    -142.392 -63.539  -4.798  1.00  0.67           C  
ATOM   2344  CD  LYS A 351    -143.670 -62.689  -4.674  1.00  0.67           C  
ATOM   2345  CE  LYS A 351    -143.648 -61.379  -5.465  1.00  0.67           C  
ATOM   2346  NZ  LYS A 351    -142.545 -60.518  -4.997  1.00  0.67           N  
ATOM   2347  N   ALA A 352    -142.218 -66.404  -0.790  1.00  0.80           N  
ATOM   2348  CA  ALA A 352    -142.064 -67.696  -0.173  1.00  0.80           C  
ATOM   2349  C   ALA A 352    -142.462 -67.592   1.283  1.00  0.80           C  
ATOM   2350  O   ALA A 352    -142.454 -66.514   1.876  1.00  0.80           O  
ATOM   2351  CB  ALA A 352    -140.601 -68.166  -0.278  1.00  0.80           C  
ATOM   2352  N   ASP A 353    -142.832 -68.733   1.882  1.00  0.78           N  
ATOM   2353  CA  ASP A 353    -143.542 -68.798   3.139  1.00  0.78           C  
ATOM   2354  C   ASP A 353    -142.613 -69.308   4.253  1.00  0.78           C  
ATOM   2355  O   ASP A 353    -143.028 -69.520   5.396  1.00  0.78           O  
ATOM   2356  CB  ASP A 353    -144.768 -69.744   2.963  1.00  0.78           C  
ATOM   2357  CG  ASP A 353    -145.447 -69.547   1.625  1.00  0.78           C  
ATOM   2358  OD1 ASP A 353    -145.999 -68.449   1.405  1.00  0.78           O  
ATOM   2359  OD2 ASP A 353    -145.422 -70.474   0.778  1.00  0.78           O  
ATOM   2360  N   GLU A 354    -141.320 -69.521   3.916  1.00  0.73           N  
ATOM   2361  CA  GLU A 354    -140.224 -69.797   4.832  1.00  0.73           C  
ATOM   2362  C   GLU A 354    -138.912 -69.388   4.176  1.00  0.73           C  
ATOM   2363  O   GLU A 354    -138.756 -69.552   2.966  1.00  0.73           O  
ATOM   2364  CB  GLU A 354    -140.197 -71.290   5.204  1.00  0.73           C  
ATOM   2365  CG  GLU A 354    -139.202 -71.702   6.315  1.00  0.73           C  
ATOM   2366  CD  GLU A 354    -139.516 -73.095   6.861  1.00  0.73           C  
ATOM   2367  OE1 GLU A 354    -138.733 -73.576   7.712  1.00  0.73           O  
ATOM   2368  OE2 GLU A 354    -140.566 -73.675   6.463  1.00  0.73           O  
ATOM   2369  N   ILE A 355    -137.942 -68.831   4.942  1.00  0.75           N  
ATOM   2370  CA  ILE A 355    -136.702 -68.272   4.405  1.00  0.75           C  
ATOM   2371  C   ILE A 355    -135.509 -68.881   5.121  1.00  0.75           C  
ATOM   2372  O   ILE A 355    -135.391 -68.796   6.341  1.00  0.75           O  
ATOM   2373  CB  ILE A 355    -136.619 -66.738   4.517  1.00  0.75           C  
ATOM   2374  CG1 ILE A 355    -137.837 -66.035   3.864  1.00  0.75           C  
ATOM   2375  CG2 ILE A 355    -135.305 -66.212   3.880  1.00  0.75           C  
ATOM   2376  CD1 ILE A 355    -138.940 -65.633   4.852  1.00  0.75           C  
ATOM   2377  N   VAL A 356    -134.581 -69.513   4.371  1.00  0.77           N  
ATOM   2378  CA  VAL A 356    -133.412 -70.177   4.929  1.00  0.77           C  
ATOM   2379  C   VAL A 356    -132.141 -69.509   4.418  1.00  0.77           C  
ATOM   2380  O   VAL A 356    -131.833 -69.557   3.228  1.00  0.77           O  
ATOM   2381  CB  VAL A 356    -133.400 -71.654   4.543  1.00  0.77           C  
ATOM   2382  CG1 VAL A 356    -132.151 -72.370   5.093  1.00  0.77           C  
ATOM   2383  CG2 VAL A 356    -134.676 -72.330   5.084  1.00  0.77           C  
ATOM   2384  N   ILE A 357    -131.356 -68.869   5.317  1.00  0.72           N  
ATOM   2385  CA  ILE A 357    -130.174 -68.093   4.948  1.00  0.72           C  
ATOM   2386  C   ILE A 357    -128.866 -68.811   5.245  1.00  0.72           C  
ATOM   2387  O   ILE A 357    -128.101 -68.475   6.147  1.00  0.72           O  
ATOM   2388  CB  ILE A 357    -130.174 -66.671   5.507  1.00  0.72           C  
ATOM   2389  CG1 ILE A 357    -130.404 -66.603   7.036  1.00  0.72           C  
ATOM   2390  CG2 ILE A 357    -131.248 -65.874   4.735  1.00  0.72           C  
ATOM   2391  CD1 ILE A 357    -130.084 -65.218   7.612  1.00  0.72           C  
ATOM   2392  N   LEU A 358    -128.560 -69.861   4.460  1.00  0.75           N  
ATOM   2393  CA  LEU A 358    -127.279 -70.542   4.528  1.00  0.75           C  
ATOM   2394  C   LEU A 358    -126.085 -69.697   4.094  1.00  0.75           C  
ATOM   2395  O   LEU A 358    -126.191 -68.746   3.321  1.00  0.75           O  
ATOM   2396  CB  LEU A 358    -127.295 -71.931   3.831  1.00  0.75           C  
ATOM   2397  CG  LEU A 358    -127.681 -71.983   2.338  1.00  0.75           C  
ATOM   2398  CD1 LEU A 358    -126.547 -71.580   1.388  1.00  0.75           C  
ATOM   2399  CD2 LEU A 358    -128.138 -73.407   1.989  1.00  0.75           C  
ATOM   2400  N   ARG A 359    -124.878 -70.016   4.601  1.00  0.70           N  
ATOM   2401  CA  ARG A 359    -123.647 -69.438   4.095  1.00  0.70           C  
ATOM   2402  C   ARG A 359    -123.417 -69.795   2.619  1.00  0.70           C  
ATOM   2403  O   ARG A 359    -123.425 -70.981   2.290  1.00  0.70           O  
ATOM   2404  CB  ARG A 359    -122.419 -69.937   4.889  1.00  0.70           C  
ATOM   2405  CG  ARG A 359    -122.362 -69.429   6.341  1.00  0.70           C  
ATOM   2406  CD  ARG A 359    -121.321 -70.203   7.154  1.00  0.70           C  
ATOM   2407  NE  ARG A 359    -121.365 -69.768   8.587  1.00  0.70           N  
ATOM   2408  CZ  ARG A 359    -120.969 -70.554   9.599  1.00  0.70           C  
ATOM   2409  NH1 ARG A 359    -121.191 -70.162  10.850  1.00  0.70           N  
ATOM   2410  NH2 ARG A 359    -120.414 -71.739   9.381  1.00  0.70           N  
ATOM   2411  N   PRO A 360    -123.217 -68.864   1.700  1.00  0.74           N  
ATOM   2412  CA  PRO A 360    -123.147 -69.154   0.270  1.00  0.74           C  
ATOM   2413  C   PRO A 360    -122.046 -70.133  -0.125  1.00  0.74           C  
ATOM   2414  O   PRO A 360    -120.889 -69.917   0.231  1.00  0.74           O  
ATOM   2415  CB  PRO A 360    -122.989 -67.770  -0.379  1.00  0.74           C  
ATOM   2416  CG  PRO A 360    -122.395 -66.870   0.708  1.00  0.74           C  
ATOM   2417  CD  PRO A 360    -122.921 -67.466   2.008  1.00  0.74           C  
ATOM   2418  N   GLY A 361    -122.384 -71.221  -0.856  1.00  0.78           N  
ATOM   2419  CA  GLY A 361    -121.407 -72.213  -1.289  1.00  0.78           C  
ATOM   2420  C   GLY A 361    -121.298 -73.354  -0.318  1.00  0.78           C  
ATOM   2421  O   GLY A 361    -120.477 -74.253  -0.476  1.00  0.78           O  
ATOM   2422  N   THR A 362    -122.151 -73.366   0.721  1.00  0.77           N  
ATOM   2423  CA  THR A 362    -122.249 -74.476   1.668  1.00  0.77           C  
ATOM   2424  C   THR A 362    -123.457 -75.339   1.390  1.00  0.77           C  
ATOM   2425  O   THR A 362    -123.672 -76.353   2.054  1.00  0.77           O  
ATOM   2426  CB  THR A 362    -122.280 -74.079   3.144  1.00  0.77           C  
ATOM   2427  OG1 THR A 362    -123.409 -73.304   3.522  1.00  0.77           O  
ATOM   2428  CG2 THR A 362    -121.032 -73.257   3.477  1.00  0.77           C  
ATOM   2429  N   ASP A 363    -124.242 -74.993   0.349  1.00  0.79           N  
ATOM   2430  CA  ASP A 363    -125.564 -75.482   0.018  1.00  0.79           C  
ATOM   2431  C   ASP A 363    -125.652 -77.014  -0.035  1.00  0.79           C  
ATOM   2432  O   ASP A 363    -126.603 -77.616   0.462  1.00  0.79           O  
ATOM   2433  CB  ASP A 363    -126.035 -74.845  -1.329  1.00  0.79           C  
ATOM   2434  CG  ASP A 363    -125.783 -73.343  -1.483  1.00  0.79           C  
ATOM   2435  OD1 ASP A 363    -126.740 -72.648  -1.900  1.00  0.79           O  
ATOM   2436  OD2 ASP A 363    -124.633 -72.878  -1.248  1.00  0.79           O  
ATOM   2437  N   THR A 364    -124.590 -77.678  -0.556  1.00  0.76           N  
ATOM   2438  CA  THR A 364    -124.384 -79.133  -0.603  1.00  0.76           C  
ATOM   2439  C   THR A 364    -124.566 -79.804   0.741  1.00  0.76           C  
ATOM   2440  O   THR A 364    -125.240 -80.825   0.855  1.00  0.76           O  
ATOM   2441  CB  THR A 364    -122.968 -79.513  -1.055  1.00  0.76           C  
ATOM   2442  OG1 THR A 364    -122.707 -78.975  -2.333  1.00  0.76           O  
ATOM   2443  CG2 THR A 364    -122.776 -81.029  -1.204  1.00  0.76           C  
ATOM   2444  N   ALA A 365    -123.994 -79.233   1.823  1.00  0.77           N  
ATOM   2445  CA  ALA A 365    -124.151 -79.762   3.162  1.00  0.77           C  
ATOM   2446  C   ALA A 365    -125.586 -79.684   3.656  1.00  0.77           C  
ATOM   2447  O   ALA A 365    -126.103 -80.655   4.194  1.00  0.77           O  
ATOM   2448  CB  ALA A 365    -123.186 -79.068   4.140  1.00  0.77           C  
ATOM   2449  N   PHE A 366    -126.310 -78.566   3.427  1.00  0.78           N  
ATOM   2450  CA  PHE A 366    -127.710 -78.443   3.822  1.00  0.78           C  
ATOM   2451  C   PHE A 366    -128.586 -79.522   3.164  1.00  0.78           C  
ATOM   2452  O   PHE A 366    -129.375 -80.187   3.834  1.00  0.78           O  
ATOM   2453  CB  PHE A 366    -128.225 -76.997   3.528  1.00  0.78           C  
ATOM   2454  CG  PHE A 366    -129.710 -76.854   3.762  1.00  0.78           C  
ATOM   2455  CD1 PHE A 366    -130.586 -76.863   2.665  1.00  0.78           C  
ATOM   2456  CD2 PHE A 366    -130.250 -76.823   5.057  1.00  0.78           C  
ATOM   2457  CE1 PHE A 366    -131.971 -76.893   2.851  1.00  0.78           C  
ATOM   2458  CE2 PHE A 366    -131.641 -76.807   5.246  1.00  0.78           C  
ATOM   2459  CZ  PHE A 366    -132.501 -76.853   4.143  1.00  0.78           C  
ATOM   2460  N   LEU A 367    -128.397 -79.771   1.851  1.00  0.79           N  
ATOM   2461  CA  LEU A 367    -129.088 -80.817   1.110  1.00  0.79           C  
ATOM   2462  C   LEU A 367    -128.753 -82.218   1.641  1.00  0.79           C  
ATOM   2463  O   LEU A 367    -129.623 -83.079   1.745  1.00  0.79           O  
ATOM   2464  CB  LEU A 367    -128.759 -80.771  -0.409  1.00  0.79           C  
ATOM   2465  CG  LEU A 367    -129.256 -79.591  -1.285  1.00  0.79           C  
ATOM   2466  CD1 LEU A 367    -129.871 -78.396  -0.543  1.00  0.79           C  
ATOM   2467  CD2 LEU A 367    -128.114 -79.153  -2.218  1.00  0.79           C  
ATOM   2468  N   LEU A 368    -127.480 -82.481   2.022  1.00  0.72           N  
ATOM   2469  CA  LEU A 368    -127.055 -83.732   2.647  1.00  0.72           C  
ATOM   2470  C   LEU A 368    -127.730 -83.992   3.992  1.00  0.72           C  
ATOM   2471  O   LEU A 368    -128.164 -85.104   4.275  1.00  0.72           O  
ATOM   2472  CB  LEU A 368    -125.513 -83.790   2.826  1.00  0.72           C  
ATOM   2473  CG  LEU A 368    -124.712 -84.019   1.527  1.00  0.72           C  
ATOM   2474  CD1 LEU A 368    -123.238 -83.644   1.713  1.00  0.72           C  
ATOM   2475  CD2 LEU A 368    -124.819 -85.474   1.045  1.00  0.72           C  
ATOM   2476  N   GLY A 369    -127.893 -82.958   4.844  1.00  0.74           N  
ATOM   2477  CA  GLY A 369    -128.644 -83.081   6.098  1.00  0.74           C  
ATOM   2478  C   GLY A 369    -130.124 -83.294   5.916  1.00  0.74           C  
ATOM   2479  O   GLY A 369    -130.773 -83.981   6.702  1.00  0.74           O  
ATOM   2480  N   VAL A 370    -130.708 -82.733   4.839  1.00  0.80           N  
ATOM   2481  CA  VAL A 370    -132.057 -83.071   4.404  1.00  0.80           C  
ATOM   2482  C   VAL A 370    -132.149 -84.534   3.976  1.00  0.80           C  
ATOM   2483  O   VAL A 370    -133.036 -85.269   4.409  1.00  0.80           O  
ATOM   2484  CB  VAL A 370    -132.522 -82.127   3.293  1.00  0.80           C  
ATOM   2485  CG1 VAL A 370    -133.822 -82.603   2.613  1.00  0.80           C  
ATOM   2486  CG2 VAL A 370    -132.733 -80.728   3.905  1.00  0.80           C  
ATOM   2487  N   ALA A 371    -131.174 -85.020   3.179  1.00  0.75           N  
ATOM   2488  CA  ALA A 371    -131.069 -86.405   2.762  1.00  0.75           C  
ATOM   2489  C   ALA A 371    -130.943 -87.393   3.932  1.00  0.75           C  
ATOM   2490  O   ALA A 371    -131.593 -88.434   3.936  1.00  0.75           O  
ATOM   2491  CB  ALA A 371    -129.912 -86.571   1.754  1.00  0.75           C  
ATOM   2492  N   ARG A 372    -130.163 -87.058   4.981  1.00  0.60           N  
ATOM   2493  CA  ARG A 372    -129.989 -87.850   6.189  1.00  0.60           C  
ATOM   2494  C   ARG A 372    -131.278 -88.127   6.952  1.00  0.60           C  
ATOM   2495  O   ARG A 372    -131.556 -89.262   7.310  1.00  0.60           O  
ATOM   2496  CB  ARG A 372    -129.004 -87.124   7.142  1.00  0.60           C  
ATOM   2497  CG  ARG A 372    -128.693 -87.870   8.463  1.00  0.60           C  
ATOM   2498  CD  ARG A 372    -127.909 -89.167   8.242  1.00  0.60           C  
ATOM   2499  NE  ARG A 372    -127.934 -89.972   9.511  1.00  0.60           N  
ATOM   2500  CZ  ARG A 372    -128.125 -91.297   9.546  1.00  0.60           C  
ATOM   2501  NH1 ARG A 372    -128.070 -91.935  10.709  1.00  0.60           N  
ATOM   2502  NH2 ARG A 372    -128.322 -92.036   8.461  1.00  0.60           N  
ATOM   2503  N   GLU A 373    -132.146 -87.121   7.177  1.00  0.69           N  
ATOM   2504  CA  GLU A 373    -133.483 -87.287   7.743  1.00  0.69           C  
ATOM   2505  C   GLU A 373    -134.403 -88.076   6.797  1.00  0.69           C  
ATOM   2506  O   GLU A 373    -135.135 -88.971   7.224  1.00  0.69           O  
ATOM   2507  CB  GLU A 373    -134.064 -85.893   8.129  1.00  0.69           C  
ATOM   2508  CG  GLU A 373    -135.524 -85.835   8.684  1.00  0.69           C  
ATOM   2509  CD  GLU A 373    -135.759 -86.169  10.155  1.00  0.69           C  
ATOM   2510  OE1 GLU A 373    -136.680 -86.980  10.447  1.00  0.69           O  
ATOM   2511  OE2 GLU A 373    -135.162 -85.557  11.076  1.00  0.69           O  
ATOM   2512  N   LEU A 374    -134.343 -87.815   5.468  1.00  0.72           N  
ATOM   2513  CA  LEU A 374    -135.078 -88.560   4.446  1.00  0.72           C  
ATOM   2514  C   LEU A 374    -134.761 -90.054   4.391  1.00  0.72           C  
ATOM   2515  O   LEU A 374    -135.669 -90.883   4.385  1.00  0.72           O  
ATOM   2516  CB  LEU A 374    -134.768 -87.980   3.036  1.00  0.72           C  
ATOM   2517  CG  LEU A 374    -135.826 -87.031   2.444  1.00  0.72           C  
ATOM   2518  CD1 LEU A 374    -136.093 -85.792   3.300  1.00  0.72           C  
ATOM   2519  CD2 LEU A 374    -135.371 -86.583   1.051  1.00  0.72           C  
ATOM   2520  N   ILE A 375    -133.467 -90.438   4.363  1.00  0.64           N  
ATOM   2521  CA  ILE A 375    -133.025 -91.830   4.380  1.00  0.64           C  
ATOM   2522  C   ILE A 375    -133.375 -92.502   5.695  1.00  0.64           C  
ATOM   2523  O   ILE A 375    -133.868 -93.621   5.719  1.00  0.64           O  
ATOM   2524  CB  ILE A 375    -131.531 -91.982   4.071  1.00  0.64           C  
ATOM   2525  CG1 ILE A 375    -131.223 -91.478   2.640  1.00  0.64           C  
ATOM   2526  CG2 ILE A 375    -131.091 -93.458   4.222  1.00  0.64           C  
ATOM   2527  CD1 ILE A 375    -129.723 -91.408   2.321  1.00  0.64           C  
ATOM   2528  N   THR A 376    -133.179 -91.808   6.831  1.00  0.63           N  
ATOM   2529  CA  THR A 376    -133.521 -92.321   8.159  1.00  0.63           C  
ATOM   2530  C   THR A 376    -135.000 -92.653   8.341  1.00  0.63           C  
ATOM   2531  O   THR A 376    -135.343 -93.646   8.980  1.00  0.63           O  
ATOM   2532  CB  THR A 376    -133.104 -91.385   9.277  1.00  0.63           C  
ATOM   2533  OG1 THR A 376    -131.711 -91.162   9.155  1.00  0.63           O  
ATOM   2534  CG2 THR A 376    -133.326 -92.008  10.666  1.00  0.63           C  
ATOM   2535  N   LYS A 377    -135.935 -91.832   7.806  1.00  0.64           N  
ATOM   2536  CA  LYS A 377    -137.361 -92.027   8.056  1.00  0.64           C  
ATOM   2537  C   LYS A 377    -138.179 -92.596   6.896  1.00  0.64           C  
ATOM   2538  O   LYS A 377    -139.192 -93.255   7.126  1.00  0.64           O  
ATOM   2539  CB  LYS A 377    -138.016 -90.678   8.463  1.00  0.64           C  
ATOM   2540  CG  LYS A 377    -137.340 -89.968   9.650  1.00  0.64           C  
ATOM   2541  CD  LYS A 377    -137.392 -90.742  10.978  1.00  0.64           C  
ATOM   2542  CE  LYS A 377    -136.453 -90.185  12.054  1.00  0.64           C  
ATOM   2543  NZ  LYS A 377    -136.767 -88.775  12.341  1.00  0.64           N  
ATOM   2544  N   LYS A 378    -137.790 -92.401   5.617  1.00  0.56           N  
ATOM   2545  CA  LYS A 378    -138.616 -92.820   4.488  1.00  0.56           C  
ATOM   2546  C   LYS A 378    -138.107 -94.121   3.866  1.00  0.56           C  
ATOM   2547  O   LYS A 378    -137.817 -94.218   2.673  1.00  0.56           O  
ATOM   2548  CB  LYS A 378    -138.784 -91.673   3.447  1.00  0.56           C  
ATOM   2549  CG  LYS A 378    -139.922 -91.895   2.425  1.00  0.56           C  
ATOM   2550  CD  LYS A 378    -140.211 -90.665   1.539  1.00  0.56           C  
ATOM   2551  CE  LYS A 378    -141.255 -90.948   0.447  1.00  0.56           C  
ATOM   2552  NZ  LYS A 378    -141.613 -89.721  -0.302  1.00  0.56           N  
ATOM   2553  N   LEU A 379    -138.034 -95.198   4.678  1.00  0.28           N  
ATOM   2554  CA  LEU A 379    -137.563 -96.507   4.241  1.00  0.28           C  
ATOM   2555  C   LEU A 379    -138.706 -97.427   3.838  1.00  0.28           C  
ATOM   2556  O   LEU A 379    -138.502 -98.521   3.317  1.00  0.28           O  
ATOM   2557  CB  LEU A 379    -136.747 -97.196   5.361  1.00  0.28           C  
ATOM   2558  CG  LEU A 379    -135.405 -96.504   5.671  1.00  0.28           C  
ATOM   2559  CD1 LEU A 379    -134.741 -97.141   6.899  1.00  0.28           C  
ATOM   2560  CD2 LEU A 379    -134.434 -96.556   4.478  1.00  0.28           C  
ATOM   2561  N   TYR A 380    -139.957 -96.973   4.013  1.00  0.17           N  
ATOM   2562  CA  TYR A 380    -141.151 -97.787   3.840  1.00  0.17           C  
ATOM   2563  C   TYR A 380    -141.813 -97.602   2.482  1.00  0.17           C  
ATOM   2564  O   TYR A 380    -142.964 -97.969   2.277  1.00  0.17           O  
ATOM   2565  CB  TYR A 380    -142.189 -97.431   4.939  1.00  0.17           C  
ATOM   2566  CG  TYR A 380    -141.575 -97.565   6.310  1.00  0.17           C  
ATOM   2567  CD1 TYR A 380    -141.366 -98.836   6.873  1.00  0.17           C  
ATOM   2568  CD2 TYR A 380    -141.183 -96.427   7.039  1.00  0.17           C  
ATOM   2569  CE1 TYR A 380    -140.766 -98.966   8.135  1.00  0.17           C  
ATOM   2570  CE2 TYR A 380    -140.576 -96.557   8.296  1.00  0.17           C  
ATOM   2571  CZ  TYR A 380    -140.365 -97.828   8.840  1.00  0.17           C  
ATOM   2572  OH  TYR A 380    -139.752 -97.966  10.100  1.00  0.17           O  
ATOM   2573  N   ASP A 381    -141.094 -96.978   1.540  1.00  0.27           N  
ATOM   2574  CA  ASP A 381    -141.657 -96.402   0.357  1.00  0.27           C  
ATOM   2575  C   ASP A 381    -140.540 -96.296  -0.686  1.00  0.27           C  
ATOM   2576  O   ASP A 381    -139.922 -95.246  -0.855  1.00  0.27           O  
ATOM   2577  CB  ASP A 381    -142.139 -95.015   0.801  1.00  0.27           C  
ATOM   2578  CG  ASP A 381    -142.963 -94.424  -0.298  1.00  0.27           C  
ATOM   2579  OD1 ASP A 381    -143.371 -95.085  -1.255  1.00  0.27           O  
ATOM   2580  OD2 ASP A 381    -143.318 -93.239  -0.176  1.00  0.27           O  
ATOM   2581  N   ARG A 382    -140.171 -97.423  -1.334  1.00  0.58           N  
ATOM   2582  CA  ARG A 382    -138.899 -97.530  -2.045  1.00  0.58           C  
ATOM   2583  C   ARG A 382    -138.975 -98.197  -3.414  1.00  0.58           C  
ATOM   2584  O   ARG A 382    -137.942 -98.413  -4.047  1.00  0.58           O  
ATOM   2585  CB  ARG A 382    -137.862 -98.362  -1.229  1.00  0.58           C  
ATOM   2586  CG  ARG A 382    -137.579 -97.876   0.206  1.00  0.58           C  
ATOM   2587  CD  ARG A 382    -137.061 -96.434   0.316  1.00  0.58           C  
ATOM   2588  NE  ARG A 382    -135.599 -96.388  -0.032  1.00  0.58           N  
ATOM   2589  CZ  ARG A 382    -134.965 -95.241  -0.319  1.00  0.58           C  
ATOM   2590  NH1 ARG A 382    -133.640 -95.233  -0.458  1.00  0.58           N  
ATOM   2591  NH2 ARG A 382    -135.633 -94.101  -0.461  1.00  0.58           N  
ATOM   2592  N   ASP A 383    -140.167 -98.517  -3.943  1.00  0.65           N  
ATOM   2593  CA  ASP A 383    -140.325 -99.246  -5.199  1.00  0.65           C  
ATOM   2594  C   ASP A 383    -139.813 -98.465  -6.404  1.00  0.65           C  
ATOM   2595  O   ASP A 383    -139.294 -99.005  -7.379  1.00  0.65           O  
ATOM   2596  CB  ASP A 383    -141.792 -99.694  -5.391  1.00  0.65           C  
ATOM   2597  CG  ASP A 383    -142.190-100.700  -4.317  1.00  0.65           C  
ATOM   2598  OD1 ASP A 383    -141.380-100.961  -3.389  1.00  0.65           O  
ATOM   2599  OD2 ASP A 383    -143.324-101.220  -4.433  1.00  0.65           O  
ATOM   2600  N   ALA A 384    -139.875 -97.130  -6.310  1.00  0.69           N  
ATOM   2601  CA  ALA A 384    -139.299 -96.209  -7.258  1.00  0.69           C  
ATOM   2602  C   ALA A 384    -137.803 -96.368  -7.475  1.00  0.69           C  
ATOM   2603  O   ALA A 384    -137.311 -96.427  -8.602  1.00  0.69           O  
ATOM   2604  CB  ALA A 384    -139.524 -94.814  -6.674  1.00  0.69           C  
ATOM   2605  N   VAL A 385    -137.035 -96.491  -6.378  1.00  0.64           N  
ATOM   2606  CA  VAL A 385    -135.592 -96.604  -6.455  1.00  0.64           C  
ATOM   2607  C   VAL A 385    -135.156 -98.004  -6.881  1.00  0.64           C  
ATOM   2608  O   VAL A 385    -134.132 -98.193  -7.533  1.00  0.64           O  
ATOM   2609  CB  VAL A 385    -134.890 -96.116  -5.189  1.00  0.64           C  
ATOM   2610  CG1 VAL A 385    -135.287 -94.650  -4.910  1.00  0.64           C  
ATOM   2611  CG2 VAL A 385    -135.168 -96.989  -3.953  1.00  0.64           C  
ATOM   2612  N   ILE A 386    -135.991 -99.030  -6.612  1.00  0.60           N  
ATOM   2613  CA  ILE A 386    -135.840-100.378  -7.152  1.00  0.60           C  
ATOM   2614  C   ILE A 386    -135.944-100.384  -8.682  1.00  0.60           C  
ATOM   2615  O   ILE A 386    -135.130-100.979  -9.397  1.00  0.60           O  
ATOM   2616  CB  ILE A 386    -136.887-101.299  -6.509  1.00  0.60           C  
ATOM   2617  CG1 ILE A 386    -136.573-101.460  -5.000  1.00  0.60           C  
ATOM   2618  CG2 ILE A 386    -136.958-102.683  -7.191  1.00  0.60           C  
ATOM   2619  CD1 ILE A 386    -137.636-102.238  -4.214  1.00  0.60           C  
ATOM   2620  N   GLN A 387    -136.935 -99.666  -9.245  1.00  0.58           N  
ATOM   2621  CA  GLN A 387    -137.213 -99.689 -10.670  1.00  0.58           C  
ATOM   2622  C   GLN A 387    -136.473 -98.657 -11.519  1.00  0.58           C  
ATOM   2623  O   GLN A 387    -136.436 -98.794 -12.742  1.00  0.58           O  
ATOM   2624  CB  GLN A 387    -138.721 -99.423 -10.893  1.00  0.58           C  
ATOM   2625  CG  GLN A 387    -139.651-100.500 -10.296  1.00  0.58           C  
ATOM   2626  CD  GLN A 387    -141.115-100.094 -10.480  1.00  0.58           C  
ATOM   2627  OE1 GLN A 387    -141.473 -98.913 -10.569  1.00  0.58           O  
ATOM   2628  NE2 GLN A 387    -141.998-101.117 -10.546  1.00  0.58           N  
ATOM   2629  N   ARG A 388    -135.891 -97.588 -10.928  1.00  0.66           N  
ATOM   2630  CA  ARG A 388    -135.447 -96.448 -11.726  1.00  0.66           C  
ATOM   2631  C   ARG A 388    -134.128 -95.816 -11.305  1.00  0.66           C  
ATOM   2632  O   ARG A 388    -133.622 -94.964 -12.033  1.00  0.66           O  
ATOM   2633  CB  ARG A 388    -136.512 -95.315 -11.682  1.00  0.66           C  
ATOM   2634  CG  ARG A 388    -137.892 -95.694 -12.266  1.00  0.66           C  
ATOM   2635  CD  ARG A 388    -137.909 -95.945 -13.783  1.00  0.66           C  
ATOM   2636  NE  ARG A 388    -139.311 -96.332 -14.185  1.00  0.66           N  
ATOM   2637  CZ  ARG A 388    -139.627 -97.479 -14.798  1.00  0.66           C  
ATOM   2638  NH1 ARG A 388    -140.800 -97.581 -15.419  1.00  0.66           N  
ATOM   2639  NH2 ARG A 388    -138.824 -98.529 -14.877  1.00  0.66           N  
ATOM   2640  N   THR A 389    -133.491 -96.216 -10.185  1.00  0.73           N  
ATOM   2641  CA  THR A 389    -132.179 -95.671  -9.810  1.00  0.73           C  
ATOM   2642  C   THR A 389    -131.149 -96.777  -9.847  1.00  0.73           C  
ATOM   2643  O   THR A 389    -131.461 -97.937 -10.120  1.00  0.73           O  
ATOM   2644  CB  THR A 389    -132.093 -94.924  -8.477  1.00  0.73           C  
ATOM   2645  OG1 THR A 389    -132.314 -95.771  -7.367  1.00  0.73           O  
ATOM   2646  CG2 THR A 389    -133.169 -93.837  -8.397  1.00  0.73           C  
ATOM   2647  N   ASP A 390    -129.866 -96.456  -9.614  1.00  0.75           N  
ATOM   2648  CA  ASP A 390    -128.761 -97.372  -9.777  1.00  0.75           C  
ATOM   2649  C   ASP A 390    -128.465 -98.130  -8.486  1.00  0.75           C  
ATOM   2650  O   ASP A 390    -127.548 -98.948  -8.399  1.00  0.75           O  
ATOM   2651  CB  ASP A 390    -127.554 -96.542 -10.275  1.00  0.75           C  
ATOM   2652  CG  ASP A 390    -126.956 -95.651  -9.194  1.00  0.75           C  
ATOM   2653  OD1 ASP A 390    -127.723 -94.900  -8.546  1.00  0.75           O  
ATOM   2654  OD2 ASP A 390    -125.713 -95.695  -9.009  1.00  0.75           O  
ATOM   2655  N   LEU A 391    -129.305 -97.903  -7.462  1.00  0.70           N  
ATOM   2656  CA  LEU A 391    -129.202 -98.483  -6.144  1.00  0.70           C  
ATOM   2657  C   LEU A 391    -129.056-100.001  -6.065  1.00  0.70           C  
ATOM   2658  O   LEU A 391    -128.186-100.403  -5.298  1.00  0.70           O  
ATOM   2659  CB  LEU A 391    -130.389 -98.018  -5.269  1.00  0.70           C  
ATOM   2660  CG  LEU A 391    -130.346 -96.533  -4.859  1.00  0.70           C  
ATOM   2661  CD1 LEU A 391    -131.448 -96.278  -3.829  1.00  0.70           C  
ATOM   2662  CD2 LEU A 391    -129.030 -96.064  -4.237  1.00  0.70           C  
ATOM   2663  N   PRO A 392    -129.758-100.893  -6.769  1.00  0.65           N  
ATOM   2664  CA  PRO A 392    -129.503-102.334  -6.687  1.00  0.65           C  
ATOM   2665  C   PRO A 392    -128.236-102.811  -7.395  1.00  0.65           C  
ATOM   2666  O   PRO A 392    -127.917-103.993  -7.284  1.00  0.65           O  
ATOM   2667  CB  PRO A 392    -130.760-102.957  -7.321  1.00  0.65           C  
ATOM   2668  CG  PRO A 392    -131.328-101.876  -8.242  1.00  0.65           C  
ATOM   2669  CD  PRO A 392    -130.991-100.589  -7.504  1.00  0.65           C  
ATOM   2670  N   LEU A 393    -127.500-101.967  -8.145  1.00  0.67           N  
ATOM   2671  CA  LEU A 393    -126.376-102.429  -8.947  1.00  0.67           C  
ATOM   2672  C   LEU A 393    -125.073-102.477  -8.160  1.00  0.67           C  
ATOM   2673  O   LEU A 393    -124.632-101.491  -7.560  1.00  0.67           O  
ATOM   2674  CB  LEU A 393    -126.166-101.561 -10.213  1.00  0.67           C  
ATOM   2675  CG  LEU A 393    -127.162-101.804 -11.368  1.00  0.67           C  
ATOM   2676  CD1 LEU A 393    -127.105-103.255 -11.853  1.00  0.67           C  
ATOM   2677  CD2 LEU A 393    -128.612-101.407 -11.064  1.00  0.67           C  
ATOM   2678  N   LEU A 394    -124.433-103.663  -8.168  1.00  0.65           N  
ATOM   2679  CA  LEU A 394    -123.247-104.041  -7.429  1.00  0.65           C  
ATOM   2680  C   LEU A 394    -121.980-103.252  -7.749  1.00  0.65           C  
ATOM   2681  O   LEU A 394    -121.716-102.846  -8.878  1.00  0.65           O  
ATOM   2682  CB  LEU A 394    -122.972-105.562  -7.565  1.00  0.65           C  
ATOM   2683  CG  LEU A 394    -124.050-106.488  -6.955  1.00  0.65           C  
ATOM   2684  CD1 LEU A 394    -123.864-107.926  -7.461  1.00  0.65           C  
ATOM   2685  CD2 LEU A 394    -124.036-106.475  -5.421  1.00  0.65           C  
ATOM   2686  N   VAL A 395    -121.146-103.040  -6.719  1.00  0.70           N  
ATOM   2687  CA  VAL A 395    -119.868-102.359  -6.734  1.00  0.70           C  
ATOM   2688  C   VAL A 395    -118.803-103.388  -6.387  1.00  0.70           C  
ATOM   2689  O   VAL A 395    -118.967-104.163  -5.447  1.00  0.70           O  
ATOM   2690  CB  VAL A 395    -119.819-101.232  -5.698  1.00  0.70           C  
ATOM   2691  CG1 VAL A 395    -118.480-100.473  -5.775  1.00  0.70           C  
ATOM   2692  CG2 VAL A 395    -120.970-100.234  -5.930  1.00  0.70           C  
ATOM   2693  N   ARG A 396    -117.681-103.433  -7.133  1.00  0.64           N  
ATOM   2694  CA  ARG A 396    -116.535-104.268  -6.823  1.00  0.64           C  
ATOM   2695  C   ARG A 396    -115.602-103.497  -5.901  1.00  0.64           C  
ATOM   2696  O   ARG A 396    -115.071-102.453  -6.267  1.00  0.64           O  
ATOM   2697  CB  ARG A 396    -115.734-104.632  -8.110  1.00  0.64           C  
ATOM   2698  CG  ARG A 396    -116.386-105.723  -8.987  1.00  0.64           C  
ATOM   2699  CD  ARG A 396    -115.627-106.058 -10.289  1.00  0.64           C  
ATOM   2700  NE  ARG A 396    -115.922-104.997 -11.288  1.00  0.64           N  
ATOM   2701  CZ  ARG A 396    -115.152-104.766 -12.355  1.00  0.64           C  
ATOM   2702  NH1 ARG A 396    -115.337-103.634 -13.019  1.00  0.64           N  
ATOM   2703  NH2 ARG A 396    -114.215-105.596 -12.772  1.00  0.64           N  
ATOM   2704  N   LEU A 397    -115.340-103.988  -4.673  1.00  0.56           N  
ATOM   2705  CA  LEU A 397    -114.479-103.270  -3.738  1.00  0.56           C  
ATOM   2706  C   LEU A 397    -113.006-103.342  -4.090  1.00  0.56           C  
ATOM   2707  O   LEU A 397    -112.220-102.504  -3.664  1.00  0.56           O  
ATOM   2708  CB  LEU A 397    -114.647-103.820  -2.303  1.00  0.56           C  
ATOM   2709  CG  LEU A 397    -116.008-103.489  -1.664  1.00  0.56           C  
ATOM   2710  CD1 LEU A 397    -116.153-104.252  -0.341  1.00  0.56           C  
ATOM   2711  CD2 LEU A 397    -116.141-101.972  -1.454  1.00  0.56           C  
ATOM   2712  N   ASP A 398    -112.624-104.346  -4.897  1.00  0.60           N  
ATOM   2713  CA  ASP A 398    -111.289-104.539  -5.413  1.00  0.60           C  
ATOM   2714  C   ASP A 398    -110.841-103.407  -6.351  1.00  0.60           C  
ATOM   2715  O   ASP A 398    -109.767-102.828  -6.205  1.00  0.60           O  
ATOM   2716  CB  ASP A 398    -111.346-105.906  -6.135  1.00  0.60           C  
ATOM   2717  CG  ASP A 398    -109.962-106.425  -6.467  1.00  0.60           C  
ATOM   2718  OD1 ASP A 398    -109.634-106.448  -7.677  1.00  0.60           O  
ATOM   2719  OD2 ASP A 398    -109.256-106.829  -5.511  1.00  0.60           O  
ATOM   2720  N   THR A 399    -111.705-103.016  -7.314  1.00  0.61           N  
ATOM   2721  CA  THR A 399    -111.348-102.019  -8.319  1.00  0.61           C  
ATOM   2722  C   THR A 399    -111.999-100.666  -8.078  1.00  0.61           C  
ATOM   2723  O   THR A 399    -111.581 -99.653  -8.635  1.00  0.61           O  
ATOM   2724  CB  THR A 399    -111.722-102.463  -9.734  1.00  0.61           C  
ATOM   2725  OG1 THR A 399    -113.122-102.640  -9.923  1.00  0.61           O  
ATOM   2726  CG2 THR A 399    -111.075-103.818 -10.051  1.00  0.61           C  
ATOM   2727  N   GLY A 400    -113.054-100.604  -7.235  1.00  0.72           N  
ATOM   2728  CA  GLY A 400    -113.857 -99.408  -6.958  1.00  0.72           C  
ATOM   2729  C   GLY A 400    -114.912 -99.128  -8.002  1.00  0.72           C  
ATOM   2730  O   GLY A 400    -115.726 -98.211  -7.876  1.00  0.72           O  
ATOM   2731  N   GLU A 401    -114.946 -99.961  -9.051  1.00  0.64           N  
ATOM   2732  CA  GLU A 401    -115.866 -99.878 -10.157  1.00  0.64           C  
ATOM   2733  C   GLU A 401    -117.142-100.641  -9.844  1.00  0.64           C  
ATOM   2734  O   GLU A 401    -117.292-101.298  -8.819  1.00  0.64           O  
ATOM   2735  CB  GLU A 401    -115.263-100.517 -11.432  1.00  0.64           C  
ATOM   2736  CG  GLU A 401    -113.865-100.000 -11.856  1.00  0.64           C  
ATOM   2737  CD  GLU A 401    -113.246-100.936 -12.886  1.00  0.64           C  
ATOM   2738  OE1 GLU A 401    -113.204-102.162 -12.582  1.00  0.64           O  
ATOM   2739  OE2 GLU A 401    -112.839-100.478 -13.974  1.00  0.64           O  
ATOM   2740  N   ARG A 402    -118.133-100.610 -10.749  1.00  0.61           N  
ATOM   2741  CA  ARG A 402    -119.272-101.507 -10.655  1.00  0.61           C  
ATOM   2742  C   ARG A 402    -118.915-102.928 -11.049  1.00  0.61           C  
ATOM   2743  O   ARG A 402    -117.926-103.165 -11.738  1.00  0.61           O  
ATOM   2744  CB  ARG A 402    -120.491-100.984 -11.435  1.00  0.61           C  
ATOM   2745  CG  ARG A 402    -120.937 -99.607 -10.915  1.00  0.61           C  
ATOM   2746  CD  ARG A 402    -121.562 -99.573  -9.511  1.00  0.61           C  
ATOM   2747  NE  ARG A 402    -123.058 -99.529  -9.582  1.00  0.61           N  
ATOM   2748  CZ  ARG A 402    -123.714 -98.386  -9.831  1.00  0.61           C  
ATOM   2749  NH1 ARG A 402    -124.922 -98.198  -9.333  1.00  0.61           N  
ATOM   2750  NH2 ARG A 402    -123.171 -97.408 -10.544  1.00  0.61           N  
ATOM   2751  N   LEU A 403    -119.694-103.917 -10.575  1.00  0.66           N  
ATOM   2752  CA  LEU A 403    -119.605-105.289 -11.041  1.00  0.66           C  
ATOM   2753  C   LEU A 403    -120.367-105.391 -12.339  1.00  0.66           C  
ATOM   2754  O   LEU A 403    -121.525-104.987 -12.413  1.00  0.66           O  
ATOM   2755  CB  LEU A 403    -120.209-106.282 -10.016  1.00  0.66           C  
ATOM   2756  CG  LEU A 403    -120.075-107.781 -10.375  1.00  0.66           C  
ATOM   2757  CD1 LEU A 403    -118.619-108.257 -10.361  1.00  0.66           C  
ATOM   2758  CD2 LEU A 403    -120.897-108.655  -9.419  1.00  0.66           C  
ATOM   2759  N   SER A 404    -119.723-105.905 -13.392  1.00  0.59           N  
ATOM   2760  CA  SER A 404    -120.278-105.956 -14.723  1.00  0.59           C  
ATOM   2761  C   SER A 404    -120.517-107.381 -15.131  1.00  0.59           C  
ATOM   2762  O   SER A 404    -119.995-108.331 -14.554  1.00  0.59           O  
ATOM   2763  CB  SER A 404    -119.338-105.312 -15.756  1.00  0.59           C  
ATOM   2764  OG  SER A 404    -119.520-103.899 -15.784  1.00  0.59           O  
ATOM   2765  N   ALA A 405    -121.365-107.590 -16.156  1.00  0.59           N  
ATOM   2766  CA  ALA A 405    -121.787-108.917 -16.568  1.00  0.59           C  
ATOM   2767  C   ALA A 405    -120.630-109.847 -16.949  1.00  0.59           C  
ATOM   2768  O   ALA A 405    -120.552-111.001 -16.539  1.00  0.59           O  
ATOM   2769  CB  ALA A 405    -122.802-108.767 -17.717  1.00  0.59           C  
ATOM   2770  N   ARG A 406    -119.635-109.305 -17.669  1.00  0.49           N  
ATOM   2771  CA  ARG A 406    -118.453-110.003 -18.129  1.00  0.49           C  
ATOM   2772  C   ARG A 406    -117.462-110.422 -17.028  1.00  0.49           C  
ATOM   2773  O   ARG A 406    -116.579-111.245 -17.280  1.00  0.49           O  
ATOM   2774  CB  ARG A 406    -117.797-109.075 -19.184  1.00  0.49           C  
ATOM   2775  CG  ARG A 406    -116.455-109.509 -19.805  1.00  0.49           C  
ATOM   2776  CD  ARG A 406    -116.505-110.850 -20.543  1.00  0.49           C  
ATOM   2777  NE  ARG A 406    -115.096-111.173 -20.953  1.00  0.49           N  
ATOM   2778  CZ  ARG A 406    -114.209-111.783 -20.153  1.00  0.49           C  
ATOM   2779  NH1 ARG A 406    -112.991-112.062 -20.619  1.00  0.49           N  
ATOM   2780  NH2 ARG A 406    -114.492-112.117 -18.901  1.00  0.49           N  
ATOM   2781  N   ASP A 407    -117.587-109.904 -15.783  1.00  0.56           N  
ATOM   2782  CA  ASP A 407    -116.785-110.317 -14.638  1.00  0.56           C  
ATOM   2783  C   ASP A 407    -116.992-111.782 -14.219  1.00  0.56           C  
ATOM   2784  O   ASP A 407    -116.085-112.417 -13.688  1.00  0.56           O  
ATOM   2785  CB  ASP A 407    -117.084-109.430 -13.398  1.00  0.56           C  
ATOM   2786  CG  ASP A 407    -116.488-108.042 -13.496  1.00  0.56           C  
ATOM   2787  OD1 ASP A 407    -115.238-107.932 -13.432  1.00  0.56           O  
ATOM   2788  OD2 ASP A 407    -117.260-107.053 -13.542  1.00  0.56           O  
ATOM   2789  N   VAL A 408    -118.196-112.364 -14.410  1.00  0.51           N  
ATOM   2790  CA  VAL A 408    -118.517-113.699 -13.906  1.00  0.51           C  
ATOM   2791  C   VAL A 408    -118.311-114.804 -14.948  1.00  0.51           C  
ATOM   2792  O   VAL A 408    -118.212-114.553 -16.146  1.00  0.51           O  
ATOM   2793  CB  VAL A 408    -119.937-113.740 -13.347  1.00  0.51           C  
ATOM   2794  CG1 VAL A 408    -120.957-114.058 -14.455  1.00  0.51           C  
ATOM   2795  CG2 VAL A 408    -120.060-114.716 -12.158  1.00  0.51           C  
ATOM   2796  N   PHE A 409    -118.268-116.086 -14.513  1.00  0.37           N  
ATOM   2797  CA  PHE A 409    -118.035-117.255 -15.355  1.00  0.37           C  
ATOM   2798  C   PHE A 409    -119.034-117.501 -16.504  1.00  0.37           C  
ATOM   2799  O   PHE A 409    -118.622-117.711 -17.639  1.00  0.37           O  
ATOM   2800  CB  PHE A 409    -117.938-118.501 -14.427  1.00  0.37           C  
ATOM   2801  CG  PHE A 409    -117.550-119.742 -15.190  1.00  0.37           C  
ATOM   2802  CD1 PHE A 409    -118.518-120.707 -15.515  1.00  0.37           C  
ATOM   2803  CD2 PHE A 409    -116.236-119.909 -15.655  1.00  0.37           C  
ATOM   2804  CE1 PHE A 409    -118.183-121.814 -16.304  1.00  0.37           C  
ATOM   2805  CE2 PHE A 409    -115.897-121.017 -16.443  1.00  0.37           C  
ATOM   2806  CZ  PHE A 409    -116.871-121.969 -16.769  1.00  0.37           C  
ATOM   2807  N   GLU A 410    -120.372-117.443 -16.285  1.00  0.44           N  
ATOM   2808  CA  GLU A 410    -121.314-117.558 -17.400  1.00  0.44           C  
ATOM   2809  C   GLU A 410    -121.377-116.269 -18.240  1.00  0.44           C  
ATOM   2810  O   GLU A 410    -121.917-116.234 -19.344  1.00  0.44           O  
ATOM   2811  CB  GLU A 410    -122.791-117.764 -16.930  1.00  0.44           C  
ATOM   2812  CG  GLU A 410    -123.259-119.137 -16.379  1.00  0.44           C  
ATOM   2813  CD  GLU A 410    -124.787-119.198 -16.353  1.00  0.44           C  
ATOM   2814  OE1 GLU A 410    -125.456-118.188 -16.694  1.00  0.44           O  
ATOM   2815  OE2 GLU A 410    -125.348-120.277 -16.039  1.00  0.44           O  
ATOM   2816  N   GLY A 411    -120.932-115.134 -17.656  1.00  0.45           N  
ATOM   2817  CA  GLY A 411    -121.289-113.778 -18.070  1.00  0.45           C  
ATOM   2818  C   GLY A 411    -122.681-113.377 -17.635  1.00  0.45           C  
ATOM   2819  O   GLY A 411    -123.144-112.278 -17.905  1.00  0.45           O  
ATOM   2820  N   TYR A 412    -123.397-114.318 -16.987  1.00  0.45           N  
ATOM   2821  CA  TYR A 412    -124.849-114.392 -16.868  1.00  0.45           C  
ATOM   2822  C   TYR A 412    -125.538-114.504 -18.230  1.00  0.45           C  
ATOM   2823  O   TYR A 412    -126.702-114.135 -18.370  1.00  0.45           O  
ATOM   2824  CB  TYR A 412    -125.499-113.257 -16.037  1.00  0.45           C  
ATOM   2825  CG  TYR A 412    -124.691-112.922 -14.821  1.00  0.45           C  
ATOM   2826  CD1 TYR A 412    -124.693-113.739 -13.679  1.00  0.45           C  
ATOM   2827  CD2 TYR A 412    -123.862-111.791 -14.849  1.00  0.45           C  
ATOM   2828  CE1 TYR A 412    -123.895-113.400 -12.574  1.00  0.45           C  
ATOM   2829  CE2 TYR A 412    -123.062-111.464 -13.754  1.00  0.45           C  
ATOM   2830  CZ  TYR A 412    -123.110-112.241 -12.599  1.00  0.45           C  
ATOM   2831  OH  TYR A 412    -122.290-111.879 -11.516  1.00  0.45           O  
ATOM   2832  N   ARG A 413    -124.818-115.062 -19.237  1.00  0.43           N  
ATOM   2833  CA  ARG A 413    -125.261-115.308 -20.603  1.00  0.43           C  
ATOM   2834  C   ARG A 413    -125.202-114.082 -21.517  1.00  0.43           C  
ATOM   2835  O   ARG A 413    -125.808-113.044 -21.269  1.00  0.43           O  
ATOM   2836  CB  ARG A 413    -126.611-116.072 -20.715  1.00  0.43           C  
ATOM   2837  CG  ARG A 413    -126.593-117.382 -19.901  1.00  0.43           C  
ATOM   2838  CD  ARG A 413    -127.949-117.772 -19.311  1.00  0.43           C  
ATOM   2839  NE  ARG A 413    -127.614-118.680 -18.173  1.00  0.43           N  
ATOM   2840  CZ  ARG A 413    -128.390-119.612 -17.619  1.00  0.43           C  
ATOM   2841  NH1 ARG A 413    -127.910-120.307 -16.594  1.00  0.43           N  
ATOM   2842  NH2 ARG A 413    -129.619-119.838 -18.063  1.00  0.43           N  
ATOM   2843  N   GLN A 414    -124.442-114.202 -22.634  1.00  0.32           N  
ATOM   2844  CA  GLN A 414    -124.350-113.209 -23.705  1.00  0.32           C  
ATOM   2845  C   GLN A 414    -123.782-111.845 -23.323  1.00  0.32           C  
ATOM   2846  O   GLN A 414    -124.393-110.817 -23.603  1.00  0.32           O  
ATOM   2847  CB  GLN A 414    -125.711-112.980 -24.429  1.00  0.32           C  
ATOM   2848  CG  GLN A 414    -126.423-114.261 -24.915  1.00  0.32           C  
ATOM   2849  CD  GLN A 414    -125.591-115.032 -25.936  1.00  0.32           C  
ATOM   2850  OE1 GLN A 414    -124.617-114.557 -26.516  1.00  0.32           O  
ATOM   2851  NE2 GLN A 414    -125.986-116.304 -26.165  1.00  0.32           N  
ATOM   2852  N   ALA A 415    -122.603-111.780 -22.671  1.00  0.34           N  
ATOM   2853  CA  ALA A 415    -122.186-110.583 -21.964  1.00  0.34           C  
ATOM   2854  C   ALA A 415    -120.856-109.911 -22.340  1.00  0.34           C  
ATOM   2855  O   ALA A 415    -119.771-110.306 -21.906  1.00  0.34           O  
ATOM   2856  CB  ALA A 415    -122.024-111.020 -20.513  1.00  0.34           C  
ATOM   2857  N   PRO A 416    -120.943-108.814 -23.076  1.00  0.35           N  
ATOM   2858  CA  PRO A 416    -120.077-107.635 -22.979  1.00  0.35           C  
ATOM   2859  C   PRO A 416    -120.008-106.991 -21.597  1.00  0.35           C  
ATOM   2860  O   PRO A 416    -120.837-107.269 -20.733  1.00  0.35           O  
ATOM   2861  CB  PRO A 416    -120.670-106.672 -24.023  1.00  0.35           C  
ATOM   2862  CG  PRO A 416    -121.307-107.602 -25.059  1.00  0.35           C  
ATOM   2863  CD  PRO A 416    -121.830-108.767 -24.229  1.00  0.35           C  
ATOM   2864  N   LEU A 417    -119.014-106.111 -21.369  1.00  0.31           N  
ATOM   2865  CA  LEU A 417    -118.754-105.474 -20.089  1.00  0.31           C  
ATOM   2866  C   LEU A 417    -119.707-104.321 -19.734  1.00  0.31           C  
ATOM   2867  O   LEU A 417    -119.917-104.017 -18.563  1.00  0.31           O  
ATOM   2868  CB  LEU A 417    -117.278-104.997 -20.117  1.00  0.31           C  
ATOM   2869  CG  LEU A 417    -116.639-104.630 -18.760  1.00  0.31           C  
ATOM   2870  CD1 LEU A 417    -116.456-105.825 -17.812  1.00  0.31           C  
ATOM   2871  CD2 LEU A 417    -115.269-103.979 -18.994  1.00  0.31           C  
ATOM   2872  N   GLU A 418    -120.371-103.689 -20.726  1.00  0.43           N  
ATOM   2873  CA  GLU A 418    -121.106-102.436 -20.552  1.00  0.43           C  
ATOM   2874  C   GLU A 418    -122.513-102.548 -19.955  1.00  0.43           C  
ATOM   2875  O   GLU A 418    -123.438-101.829 -20.332  1.00  0.43           O  
ATOM   2876  CB  GLU A 418    -121.202-101.691 -21.911  1.00  0.43           C  
ATOM   2877  CG  GLU A 418    -119.841-101.534 -22.630  1.00  0.43           C  
ATOM   2878  CD  GLU A 418    -118.779-100.985 -21.685  1.00  0.43           C  
ATOM   2879  OE1 GLU A 418    -118.960 -99.842 -21.192  1.00  0.43           O  
ATOM   2880  OE2 GLU A 418    -117.808-101.742 -21.426  1.00  0.43           O  
ATOM   2881  N   ASN A 419    -122.720-103.480 -19.015  1.00  0.57           N  
ATOM   2882  CA  ASN A 419    -123.981-103.699 -18.335  1.00  0.57           C  
ATOM   2883  C   ASN A 419    -123.607-104.155 -16.938  1.00  0.57           C  
ATOM   2884  O   ASN A 419    -122.746-105.029 -16.789  1.00  0.57           O  
ATOM   2885  CB  ASN A 419    -124.795-104.756 -19.141  1.00  0.57           C  
ATOM   2886  CG  ASN A 419    -126.128-105.198 -18.541  1.00  0.57           C  
ATOM   2887  OD1 ASN A 419    -126.138-105.762 -17.453  1.00  0.57           O  
ATOM   2888  ND2 ASN A 419    -127.254-105.028 -19.278  1.00  0.57           N  
ATOM   2889  N   TYR A 420    -124.201-103.555 -15.886  1.00  0.60           N  
ATOM   2890  CA  TYR A 420    -123.818-103.872 -14.528  1.00  0.60           C  
ATOM   2891  C   TYR A 420    -124.671-105.003 -13.965  1.00  0.60           C  
ATOM   2892  O   TYR A 420    -125.676-105.436 -14.519  1.00  0.60           O  
ATOM   2893  CB  TYR A 420    -123.874-102.668 -13.552  1.00  0.60           C  
ATOM   2894  CG  TYR A 420    -123.106-101.434 -13.953  1.00  0.60           C  
ATOM   2895  CD1 TYR A 420    -122.006-101.375 -14.836  1.00  0.60           C  
ATOM   2896  CD2 TYR A 420    -123.544-100.249 -13.354  1.00  0.60           C  
ATOM   2897  CE1 TYR A 420    -121.394-100.138 -15.125  1.00  0.60           C  
ATOM   2898  CE2 TYR A 420    -122.989 -99.015 -13.695  1.00  0.60           C  
ATOM   2899  CZ  TYR A 420    -121.906 -98.960 -14.562  1.00  0.60           C  
ATOM   2900  OH  TYR A 420    -121.400 -97.678 -14.838  1.00  0.60           O  
ATOM   2901  N   VAL A 421    -124.253-105.545 -12.815  1.00  0.63           N  
ATOM   2902  CA  VAL A 421    -124.891-106.692 -12.201  1.00  0.63           C  
ATOM   2903  C   VAL A 421    -125.612-106.274 -10.947  1.00  0.63           C  
ATOM   2904  O   VAL A 421    -125.069-105.592 -10.080  1.00  0.63           O  
ATOM   2905  CB  VAL A 421    -123.860-107.747 -11.833  1.00  0.63           C  
ATOM   2906  CG1 VAL A 421    -124.513-109.018 -11.255  1.00  0.63           C  
ATOM   2907  CG2 VAL A 421    -123.087-108.102 -13.106  1.00  0.63           C  
ATOM   2908  N   ALA A 422    -126.873-106.701 -10.807  1.00  0.63           N  
ATOM   2909  CA  ALA A 422    -127.603-106.625  -9.569  1.00  0.63           C  
ATOM   2910  C   ALA A 422    -127.657-108.015  -8.972  1.00  0.63           C  
ATOM   2911  O   ALA A 422    -127.387-109.024  -9.623  1.00  0.63           O  
ATOM   2912  CB  ALA A 422    -129.036-106.096  -9.789  1.00  0.63           C  
ATOM   2913  N   LEU A 423    -128.034-108.124  -7.694  1.00  0.51           N  
ATOM   2914  CA  LEU A 423    -128.570-109.378  -7.215  1.00  0.51           C  
ATOM   2915  C   LEU A 423    -130.061-109.356  -7.499  1.00  0.51           C  
ATOM   2916  O   LEU A 423    -130.642-108.325  -7.835  1.00  0.51           O  
ATOM   2917  CB  LEU A 423    -128.316-109.599  -5.705  1.00  0.51           C  
ATOM   2918  CG  LEU A 423    -126.832-109.726  -5.315  1.00  0.51           C  
ATOM   2919  CD1 LEU A 423    -126.678-109.714  -3.789  1.00  0.51           C  
ATOM   2920  CD2 LEU A 423    -126.195-110.997  -5.890  1.00  0.51           C  
ATOM   2921  N   LYS A 424    -130.743-110.501  -7.378  1.00  0.45           N  
ATOM   2922  CA  LYS A 424    -132.181-110.476  -7.224  1.00  0.45           C  
ATOM   2923  C   LYS A 424    -132.558-110.772  -5.778  1.00  0.45           C  
ATOM   2924  O   LYS A 424    -133.655-111.242  -5.510  1.00  0.45           O  
ATOM   2925  CB  LYS A 424    -132.977-111.318  -8.271  1.00  0.45           C  
ATOM   2926  CG  LYS A 424    -132.921-112.855  -8.169  1.00  0.45           C  
ATOM   2927  CD  LYS A 424    -134.065-113.584  -8.920  1.00  0.45           C  
ATOM   2928  CE  LYS A 424    -135.446-113.183  -8.383  1.00  0.45           C  
ATOM   2929  NZ  LYS A 424    -136.559-114.064  -8.815  1.00  0.45           N  
ATOM   2930  N   THR A 425    -131.666-110.514  -4.792  1.00  0.41           N  
ATOM   2931  CA  THR A 425    -131.993-110.630  -3.367  1.00  0.41           C  
ATOM   2932  C   THR A 425    -130.998-109.861  -2.527  1.00  0.41           C  
ATOM   2933  O   THR A 425    -129.914-109.533  -2.992  1.00  0.41           O  
ATOM   2934  CB  THR A 425    -132.088-112.058  -2.839  1.00  0.41           C  
ATOM   2935  OG1 THR A 425    -132.867-112.136  -1.659  1.00  0.41           O  
ATOM   2936  CG2 THR A 425    -130.728-112.670  -2.514  1.00  0.41           C  
ATOM   2937  N   GLU A 426    -131.353-109.532  -1.272  1.00  0.31           N  
ATOM   2938  CA  GLU A 426    -130.494-108.843  -0.323  1.00  0.31           C  
ATOM   2939  C   GLU A 426    -129.804-109.893   0.536  1.00  0.31           C  
ATOM   2940  O   GLU A 426    -130.470-110.792   1.046  1.00  0.31           O  
ATOM   2941  CB  GLU A 426    -131.373-107.877   0.511  1.00  0.31           C  
ATOM   2942  CG  GLU A 426    -130.629-106.869   1.426  1.00  0.31           C  
ATOM   2943  CD  GLU A 426    -131.486-105.640   1.771  1.00  0.31           C  
ATOM   2944  OE1 GLU A 426    -130.945-104.722   2.445  1.00  0.31           O  
ATOM   2945  OE2 GLU A 426    -132.669-105.573   1.334  1.00  0.31           O  
ATOM   2946  N   GLU A 427    -128.454-109.854   0.652  1.00  0.29           N  
ATOM   2947  CA  GLU A 427    -127.620-110.945   1.172  1.00  0.29           C  
ATOM   2948  C   GLU A 427    -128.021-112.358   0.725  1.00  0.29           C  
ATOM   2949  O   GLU A 427    -128.117-112.621  -0.468  1.00  0.29           O  
ATOM   2950  CB  GLU A 427    -127.349-110.844   2.694  1.00  0.29           C  
ATOM   2951  CG  GLU A 427    -126.696-109.503   3.111  1.00  0.29           C  
ATOM   2952  CD  GLU A 427    -126.214-109.532   4.559  1.00  0.29           C  
ATOM   2953  OE1 GLU A 427    -127.046-109.839   5.452  1.00  0.29           O  
ATOM   2954  OE2 GLU A 427    -125.007-109.255   4.782  1.00  0.29           O  
ATOM   2955  N   GLU A 428    -128.243-113.305   1.664  1.00  0.27           N  
ATOM   2956  CA  GLU A 428    -128.703-114.654   1.363  1.00  0.27           C  
ATOM   2957  C   GLU A 428    -130.202-114.681   1.046  1.00  0.27           C  
ATOM   2958  O   GLU A 428    -130.636-114.565  -0.098  1.00  0.27           O  
ATOM   2959  CB  GLU A 428    -128.436-115.598   2.565  1.00  0.27           C  
ATOM   2960  CG  GLU A 428    -126.941-115.877   2.857  1.00  0.27           C  
ATOM   2961  CD  GLU A 428    -126.766-116.794   4.069  1.00  0.27           C  
ATOM   2962  OE1 GLU A 428    -127.790-117.126   4.722  1.00  0.27           O  
ATOM   2963  OE2 GLU A 428    -125.598-117.166   4.348  1.00  0.27           O  
ATOM   2964  N   LEU A 429    -131.066-114.868   2.069  1.00  0.26           N  
ATOM   2965  CA  LEU A 429    -132.519-114.737   1.982  1.00  0.26           C  
ATOM   2966  C   LEU A 429    -133.215-115.939   1.349  1.00  0.26           C  
ATOM   2967  O   LEU A 429    -134.064-116.563   1.977  1.00  0.26           O  
ATOM   2968  CB  LEU A 429    -132.995-113.389   1.356  1.00  0.26           C  
ATOM   2969  CG  LEU A 429    -133.604-112.369   2.337  1.00  0.26           C  
ATOM   2970  CD1 LEU A 429    -132.628-111.989   3.461  1.00  0.26           C  
ATOM   2971  CD2 LEU A 429    -134.017-111.109   1.557  1.00  0.26           C  
ATOM   2972  N   ALA A 430    -132.856-116.274   0.090  1.00  0.26           N  
ATOM   2973  CA  ALA A 430    -133.295-117.441  -0.662  1.00  0.26           C  
ATOM   2974  C   ALA A 430    -134.801-117.733  -0.701  1.00  0.26           C  
ATOM   2975  O   ALA A 430    -135.253-118.851  -0.458  1.00  0.26           O  
ATOM   2976  CB  ALA A 430    -132.487-118.679  -0.232  1.00  0.26           C  
ATOM   2977  N   ALA A 431    -135.630-116.724  -1.042  1.00  0.30           N  
ATOM   2978  CA  ALA A 431    -137.068-116.884  -1.113  1.00  0.30           C  
ATOM   2979  C   ALA A 431    -137.505-117.606  -2.396  1.00  0.30           C  
ATOM   2980  O   ALA A 431    -136.678-117.808  -3.286  1.00  0.30           O  
ATOM   2981  CB  ALA A 431    -137.742-115.501  -0.997  1.00  0.30           C  
ATOM   2982  N   PRO A 432    -138.755-118.052  -2.551  1.00  0.31           N  
ATOM   2983  CA  PRO A 432    -139.266-118.619  -3.795  1.00  0.31           C  
ATOM   2984  C   PRO A 432    -138.966-117.856  -5.087  1.00  0.31           C  
ATOM   2985  O   PRO A 432    -139.011-116.626  -5.051  1.00  0.31           O  
ATOM   2986  CB  PRO A 432    -140.777-118.717  -3.551  1.00  0.31           C  
ATOM   2987  CG  PRO A 432    -140.878-118.970  -2.048  1.00  0.31           C  
ATOM   2988  CD  PRO A 432    -139.769-118.077  -1.493  1.00  0.31           C  
ATOM   2989  N   PRO A 433    -138.706-118.481  -6.238  1.00  0.32           N  
ATOM   2990  CA  PRO A 433    -138.514-117.768  -7.498  1.00  0.32           C  
ATOM   2991  C   PRO A 433    -139.836-117.323  -8.095  1.00  0.32           C  
ATOM   2992  O   PRO A 433    -139.817-116.643  -9.117  1.00  0.32           O  
ATOM   2993  CB  PRO A 433    -137.846-118.821  -8.399  1.00  0.32           C  
ATOM   2994  CG  PRO A 433    -138.414-120.151  -7.892  1.00  0.32           C  
ATOM   2995  CD  PRO A 433    -138.523-119.928  -6.383  1.00  0.32           C  
ATOM   2996  N   SER A 434    -140.946-117.764  -7.482  1.00  0.19           N  
ATOM   2997  CA  SER A 434    -142.351-117.541  -7.771  1.00  0.19           C  
ATOM   2998  C   SER A 434    -142.774-116.071  -7.758  1.00  0.19           C  
ATOM   2999  O   SER A 434    -142.294-115.299  -6.926  1.00  0.19           O  
ATOM   3000  CB  SER A 434    -143.189-118.327  -6.720  1.00  0.19           C  
ATOM   3001  OG  SER A 434    -142.673-119.645  -6.526  1.00  0.19           O  
ATOM   3002  N   PRO A 435    -143.681-115.664  -8.666  1.00  0.16           N  
ATOM   3003  CA  PRO A 435    -143.761-114.303  -9.212  1.00  0.16           C  
ATOM   3004  C   PRO A 435    -142.510-113.401  -9.318  1.00  0.16           C  
ATOM   3005  O   PRO A 435    -141.388-113.906  -9.253  1.00  0.16           O  
ATOM   3006  CB  PRO A 435    -144.866-113.768  -8.286  1.00  0.16           C  
ATOM   3007  CG  PRO A 435    -145.913-114.891  -8.336  1.00  0.16           C  
ATOM   3008  CD  PRO A 435    -145.065-116.157  -8.536  1.00  0.16           C  
ATOM   3009  N   PRO A 436    -142.601-112.077  -9.484  1.00  0.15           N  
ATOM   3010  CA  PRO A 436    -141.438-111.204  -9.349  1.00  0.15           C  
ATOM   3011  C   PRO A 436    -141.056-111.018  -7.890  1.00  0.15           C  
ATOM   3012  O   PRO A 436    -141.327-109.968  -7.316  1.00  0.15           O  
ATOM   3013  CB  PRO A 436    -141.879-109.882 -10.019  1.00  0.15           C  
ATOM   3014  CG  PRO A 436    -142.916-110.340 -11.042  1.00  0.15           C  
ATOM   3015  CD  PRO A 436    -143.652-111.436 -10.277  1.00  0.15           C  
ATOM   3016  N   PHE A 437    -140.409-112.022  -7.272  1.00  0.14           N  
ATOM   3017  CA  PHE A 437    -139.948-111.922  -5.899  1.00  0.14           C  
ATOM   3018  C   PHE A 437    -138.461-112.222  -5.789  1.00  0.14           C  
ATOM   3019  O   PHE A 437    -137.832-112.729  -6.720  1.00  0.14           O  
ATOM   3020  CB  PHE A 437    -140.780-112.820  -4.941  1.00  0.14           C  
ATOM   3021  CG  PHE A 437    -140.791-112.224  -3.556  1.00  0.14           C  
ATOM   3022  CD1 PHE A 437    -140.048-112.800  -2.513  1.00  0.14           C  
ATOM   3023  CD2 PHE A 437    -141.485-111.026  -3.316  1.00  0.14           C  
ATOM   3024  CE1 PHE A 437    -139.978-112.177  -1.259  1.00  0.14           C  
ATOM   3025  CE2 PHE A 437    -141.422-110.403  -2.063  1.00  0.14           C  
ATOM   3026  CZ  PHE A 437    -140.663-110.976  -1.036  1.00  0.14           C  
ATOM   3027  N   THR A 438    -137.848-111.832  -4.652  1.00  0.31           N  
ATOM   3028  CA  THR A 438    -136.409-111.785  -4.434  1.00  0.31           C  
ATOM   3029  C   THR A 438    -135.831-113.109  -3.959  1.00  0.31           C  
ATOM   3030  O   THR A 438    -136.160-113.589  -2.883  1.00  0.31           O  
ATOM   3031  CB  THR A 438    -135.998-110.720  -3.422  1.00  0.31           C  
ATOM   3032  OG1 THR A 438    -136.726-110.846  -2.208  1.00  0.31           O  
ATOM   3033  CG2 THR A 438    -136.303-109.331  -4.000  1.00  0.31           C  
ATOM   3034  N   ALA A 439    -134.927-113.726  -4.744  1.00  0.48           N  
ATOM   3035  CA  ALA A 439    -134.667-115.153  -4.667  1.00  0.48           C  
ATOM   3036  C   ALA A 439    -133.290-115.534  -5.203  1.00  0.48           C  
ATOM   3037  O   ALA A 439    -133.178-116.032  -6.324  1.00  0.48           O  
ATOM   3038  CB  ALA A 439    -135.725-115.916  -5.486  1.00  0.48           C  
ATOM   3039  N   ASP A 440    -132.241-115.235  -4.405  1.00  0.34           N  
ATOM   3040  CA  ASP A 440    -130.810-115.528  -4.532  1.00  0.34           C  
ATOM   3041  C   ASP A 440    -130.252-116.023  -5.862  1.00  0.34           C  
ATOM   3042  O   ASP A 440    -129.929-117.195  -6.050  1.00  0.34           O  
ATOM   3043  CB  ASP A 440    -130.281-116.359  -3.335  1.00  0.34           C  
ATOM   3044  CG  ASP A 440    -128.780-116.169  -3.124  1.00  0.34           C  
ATOM   3045  OD1 ASP A 440    -128.187-115.299  -3.814  1.00  0.34           O  
ATOM   3046  OD2 ASP A 440    -128.232-116.900  -2.263  1.00  0.34           O  
ATOM   3047  N   LYS A 441    -130.122-115.086  -6.817  1.00  0.44           N  
ATOM   3048  CA  LYS A 441    -129.443-115.276  -8.077  1.00  0.44           C  
ATOM   3049  C   LYS A 441    -128.883-113.921  -8.442  1.00  0.44           C  
ATOM   3050  O   LYS A 441    -129.518-112.888  -8.232  1.00  0.44           O  
ATOM   3051  CB  LYS A 441    -130.338-115.846  -9.229  1.00  0.44           C  
ATOM   3052  CG  LYS A 441    -130.888-117.231  -8.854  1.00  0.44           C  
ATOM   3053  CD  LYS A 441    -131.771-117.987  -9.851  1.00  0.44           C  
ATOM   3054  CE  LYS A 441    -132.294-119.254  -9.154  1.00  0.44           C  
ATOM   3055  NZ  LYS A 441    -133.109-120.103 -10.050  1.00  0.44           N  
ATOM   3056  N   GLN A 442    -127.657-113.878  -8.982  1.00  0.51           N  
ATOM   3057  CA  GLN A 442    -127.103-112.700  -9.617  1.00  0.51           C  
ATOM   3058  C   GLN A 442    -127.821-112.423 -10.939  1.00  0.51           C  
ATOM   3059  O   GLN A 442    -128.271-113.348 -11.615  1.00  0.51           O  
ATOM   3060  CB  GLN A 442    -125.587-112.896  -9.824  1.00  0.51           C  
ATOM   3061  CG  GLN A 442    -124.782-113.084  -8.514  1.00  0.51           C  
ATOM   3062  CD  GLN A 442    -123.364-113.591  -8.790  1.00  0.51           C  
ATOM   3063  OE1 GLN A 442    -123.164-114.681  -9.326  1.00  0.51           O  
ATOM   3064  NE2 GLN A 442    -122.340-112.797  -8.404  1.00  0.51           N  
ATOM   3065  N   VAL A 443    -127.991-111.146 -11.332  1.00  0.59           N  
ATOM   3066  CA  VAL A 443    -128.824-110.831 -12.479  1.00  0.59           C  
ATOM   3067  C   VAL A 443    -128.330-109.631 -13.276  1.00  0.59           C  
ATOM   3068  O   VAL A 443    -127.830-108.642 -12.749  1.00  0.59           O  
ATOM   3069  CB  VAL A 443    -130.297-110.681 -12.068  1.00  0.59           C  
ATOM   3070  CG1 VAL A 443    -130.550-109.395 -11.258  1.00  0.59           C  
ATOM   3071  CG2 VAL A 443    -131.235-110.762 -13.287  1.00  0.59           C  
ATOM   3072  N   VAL A 444    -128.474-109.740 -14.613  1.00  0.60           N  
ATOM   3073  CA  VAL A 444    -128.290-108.709 -15.623  1.00  0.60           C  
ATOM   3074  C   VAL A 444    -129.618-107.971 -15.814  1.00  0.60           C  
ATOM   3075  O   VAL A 444    -130.590-108.612 -16.245  1.00  0.60           O  
ATOM   3076  CB  VAL A 444    -127.864-109.394 -16.924  1.00  0.60           C  
ATOM   3077  CG1 VAL A 444    -127.926-108.496 -18.171  1.00  0.60           C  
ATOM   3078  CG2 VAL A 444    -126.414-109.864 -16.727  1.00  0.60           C  
ATOM   3079  N   PRO A 445    -129.746-106.679 -15.493  1.00  0.60           N  
ATOM   3080  CA  PRO A 445    -130.932-105.896 -15.820  1.00  0.60           C  
ATOM   3081  C   PRO A 445    -130.793-105.252 -17.193  1.00  0.60           C  
ATOM   3082  O   PRO A 445    -129.851-105.547 -17.927  1.00  0.60           O  
ATOM   3083  CB  PRO A 445    -130.967-104.809 -14.709  1.00  0.60           C  
ATOM   3084  CG  PRO A 445    -129.942-105.257 -13.661  1.00  0.60           C  
ATOM   3085  CD  PRO A 445    -128.910-105.971 -14.521  1.00  0.60           C  
ATOM   3086  N   THR A 446    -131.725-104.333 -17.510  1.00  0.51           N  
ATOM   3087  CA  THR A 446    -131.753-103.480 -18.692  1.00  0.51           C  
ATOM   3088  C   THR A 446    -130.819-102.296 -18.519  1.00  0.51           C  
ATOM   3089  O   THR A 446    -131.153-101.333 -17.826  1.00  0.51           O  
ATOM   3090  CB  THR A 446    -133.152-102.910 -18.917  1.00  0.51           C  
ATOM   3091  OG1 THR A 446    -133.680-102.350 -17.714  1.00  0.51           O  
ATOM   3092  CG2 THR A 446    -134.083-104.044 -19.357  1.00  0.51           C  
ATOM   3093  N   GLU A 447    -129.619-102.361 -19.122  1.00  0.59           N  
ATOM   3094  CA  GLU A 447    -128.503-101.478 -18.844  1.00  0.59           C  
ATOM   3095  C   GLU A 447    -127.709-101.293 -20.147  1.00  0.59           C  
ATOM   3096  O   GLU A 447    -127.538-102.246 -20.906  1.00  0.59           O  
ATOM   3097  CB  GLU A 447    -127.534-102.037 -17.753  1.00  0.59           C  
ATOM   3098  CG  GLU A 447    -128.138-102.771 -16.517  1.00  0.59           C  
ATOM   3099  CD  GLU A 447    -127.963-102.056 -15.183  1.00  0.59           C  
ATOM   3100  OE1 GLU A 447    -128.975-101.835 -14.464  1.00  0.59           O  
ATOM   3101  OE2 GLU A 447    -126.786-101.753 -14.850  1.00  0.59           O  
ATOM   3102  N   LEU A 448    -127.169-100.078 -20.427  1.00  0.50           N  
ATOM   3103  CA  LEU A 448    -126.774 -99.506 -21.729  1.00  0.50           C  
ATOM   3104  C   LEU A 448    -126.400-100.403 -22.899  1.00  0.50           C  
ATOM   3105  O   LEU A 448    -126.888-100.197 -24.006  1.00  0.50           O  
ATOM   3106  CB  LEU A 448    -125.607 -98.501 -21.575  1.00  0.50           C  
ATOM   3107  CG  LEU A 448    -125.258 -97.660 -22.830  1.00  0.50           C  
ATOM   3108  CD1 LEU A 448    -126.423 -96.781 -23.308  1.00  0.50           C  
ATOM   3109  CD2 LEU A 448    -124.056 -96.765 -22.533  1.00  0.50           C  
ATOM   3110  N   ARG A 449    -125.528-101.409 -22.691  1.00  0.38           N  
ATOM   3111  CA  ARG A 449    -125.151-102.464 -23.623  1.00  0.38           C  
ATOM   3112  C   ARG A 449    -126.159-102.880 -24.694  1.00  0.38           C  
ATOM   3113  O   ARG A 449    -125.811-102.995 -25.863  1.00  0.38           O  
ATOM   3114  CB  ARG A 449    -124.891-103.697 -22.743  1.00  0.38           C  
ATOM   3115  CG  ARG A 449    -124.389-104.968 -23.440  1.00  0.38           C  
ATOM   3116  CD  ARG A 449    -124.260-106.129 -22.453  1.00  0.38           C  
ATOM   3117  NE  ARG A 449    -125.649-106.592 -22.083  1.00  0.38           N  
ATOM   3118  CZ  ARG A 449    -126.141-107.771 -22.483  1.00  0.38           C  
ATOM   3119  NH1 ARG A 449    -127.165-108.318 -21.843  1.00  0.38           N  
ATOM   3120  NH2 ARG A 449    -125.622-108.407 -23.523  1.00  0.38           N  
ATOM   3121  N   GLU A 450    -127.432-103.103 -24.311  1.00  0.42           N  
ATOM   3122  CA  GLU A 450    -128.527-103.480 -25.189  1.00  0.42           C  
ATOM   3123  C   GLU A 450    -128.841-102.512 -26.327  1.00  0.42           C  
ATOM   3124  O   GLU A 450    -129.225-102.953 -27.404  1.00  0.42           O  
ATOM   3125  CB  GLU A 450    -129.781-103.748 -24.340  1.00  0.42           C  
ATOM   3126  CG  GLU A 450    -130.202-102.531 -23.487  1.00  0.42           C  
ATOM   3127  CD  GLU A 450    -130.631-102.952 -22.096  1.00  0.42           C  
ATOM   3128  OE1 GLU A 450    -131.655-102.420 -21.606  1.00  0.42           O  
ATOM   3129  OE2 GLU A 450    -129.893-103.763 -21.472  1.00  0.42           O  
ATOM   3130  N   GLU A 451    -128.632-101.188 -26.134  1.00  0.39           N  
ATOM   3131  CA  GLU A 451    -128.835-100.127 -27.119  1.00  0.39           C  
ATOM   3132  C   GLU A 451    -127.983-100.320 -28.376  1.00  0.39           C  
ATOM   3133  O   GLU A 451    -128.398-100.062 -29.505  1.00  0.39           O  
ATOM   3134  CB  GLU A 451    -128.491 -98.757 -26.460  1.00  0.39           C  
ATOM   3135  CG  GLU A 451    -128.791 -97.482 -27.296  1.00  0.39           C  
ATOM   3136  CD  GLU A 451    -130.279 -97.164 -27.402  1.00  0.39           C  
ATOM   3137  OE1 GLU A 451    -130.778 -97.034 -28.550  1.00  0.39           O  
ATOM   3138  OE2 GLU A 451    -130.933 -97.017 -26.337  1.00  0.39           O  
ATOM   3139  N   TRP A 452    -126.736-100.810 -28.211  1.00  0.29           N  
ATOM   3140  CA  TRP A 452    -125.796-100.911 -29.307  1.00  0.29           C  
ATOM   3141  C   TRP A 452    -125.411-102.357 -29.579  1.00  0.29           C  
ATOM   3142  O   TRP A 452    -124.615-102.960 -28.864  1.00  0.29           O  
ATOM   3143  CB  TRP A 452    -124.510-100.088 -29.013  1.00  0.29           C  
ATOM   3144  CG  TRP A 452    -124.748 -98.654 -28.553  1.00  0.29           C  
ATOM   3145  CD1 TRP A 452    -124.448 -98.099 -27.338  1.00  0.29           C  
ATOM   3146  CD2 TRP A 452    -125.365 -97.610 -29.332  1.00  0.29           C  
ATOM   3147  NE1 TRP A 452    -124.814 -96.770 -27.313  1.00  0.29           N  
ATOM   3148  CE2 TRP A 452    -125.383 -96.450 -28.525  1.00  0.29           C  
ATOM   3149  CE3 TRP A 452    -125.895 -97.593 -30.622  1.00  0.29           C  
ATOM   3150  CZ2 TRP A 452    -125.924 -95.260 -28.993  1.00  0.29           C  
ATOM   3151  CZ3 TRP A 452    -126.444 -96.390 -31.093  1.00  0.29           C  
ATOM   3152  CH2 TRP A 452    -126.455 -95.238 -30.292  1.00  0.29           C  
ATOM   3153  N   GLY A 453    -125.925-102.932 -30.688  1.00  0.38           N  
ATOM   3154  CA  GLY A 453    -125.530-104.260 -31.163  1.00  0.38           C  
ATOM   3155  C   GLY A 453    -126.586-105.329 -31.064  1.00  0.38           C  
ATOM   3156  O   GLY A 453    -126.415-106.401 -31.633  1.00  0.38           O  
ATOM   3157  N   ASP A 454    -127.712-105.053 -30.391  1.00  0.38           N  
ATOM   3158  CA  ASP A 454    -128.861-105.931 -30.330  1.00  0.38           C  
ATOM   3159  C   ASP A 454    -130.052-104.987 -30.192  1.00  0.38           C  
ATOM   3160  O   ASP A 454    -129.877-103.773 -30.267  1.00  0.38           O  
ATOM   3161  CB  ASP A 454    -128.745-106.980 -29.184  1.00  0.38           C  
ATOM   3162  CG  ASP A 454    -129.637-108.199 -29.385  1.00  0.38           C  
ATOM   3163  OD1 ASP A 454    -129.097-109.310 -29.591  1.00  0.38           O  
ATOM   3164  OD2 ASP A 454    -130.889-108.046 -29.320  1.00  0.38           O  
ATOM   3165  N   PHE A 455    -131.273-105.526 -30.053  1.00  0.38           N  
ATOM   3166  CA  PHE A 455    -132.509-104.773 -29.944  1.00  0.38           C  
ATOM   3167  C   PHE A 455    -133.589-105.559 -29.192  1.00  0.38           C  
ATOM   3168  O   PHE A 455    -134.647-105.006 -28.904  1.00  0.38           O  
ATOM   3169  CB  PHE A 455    -133.113-104.481 -31.358  1.00  0.38           C  
ATOM   3170  CG  PHE A 455    -132.292-103.502 -32.153  1.00  0.38           C  
ATOM   3171  CD1 PHE A 455    -132.252-102.154 -31.767  1.00  0.38           C  
ATOM   3172  CD2 PHE A 455    -131.556-103.906 -33.281  1.00  0.38           C  
ATOM   3173  CE1 PHE A 455    -131.491-101.223 -32.484  1.00  0.38           C  
ATOM   3174  CE2 PHE A 455    -130.796-102.978 -34.007  1.00  0.38           C  
ATOM   3175  CZ  PHE A 455    -130.767-101.635 -33.610  1.00  0.38           C  
ATOM   3176  N   VAL A 456    -133.384-106.868 -28.879  1.00  0.24           N  
ATOM   3177  CA  VAL A 456    -134.424-107.689 -28.234  1.00  0.24           C  
ATOM   3178  C   VAL A 456    -133.842-108.771 -27.310  1.00  0.24           C  
ATOM   3179  O   VAL A 456    -134.504-109.266 -26.399  1.00  0.24           O  
ATOM   3180  CB  VAL A 456    -135.332-108.421 -29.261  1.00  0.24           C  
ATOM   3181  CG1 VAL A 456    -136.495-109.167 -28.565  1.00  0.24           C  
ATOM   3182  CG2 VAL A 456    -135.961-107.436 -30.266  1.00  0.24           C  
ATOM   3183  N   TYR A 457    -132.577-109.204 -27.496  1.00  0.19           N  
ATOM   3184  CA  TYR A 457    -132.037-110.327 -26.739  1.00  0.19           C  
ATOM   3185  C   TYR A 457    -131.046-109.903 -25.673  1.00  0.19           C  
ATOM   3186  O   TYR A 457    -130.527-110.738 -24.930  1.00  0.19           O  
ATOM   3187  CB  TYR A 457    -131.282-111.304 -27.677  1.00  0.19           C  
ATOM   3188  CG  TYR A 457    -132.223-112.002 -28.612  1.00  0.19           C  
ATOM   3189  CD1 TYR A 457    -133.095-112.989 -28.126  1.00  0.19           C  
ATOM   3190  CD2 TYR A 457    -132.208-111.717 -29.987  1.00  0.19           C  
ATOM   3191  CE1 TYR A 457    -133.935-113.690 -29.003  1.00  0.19           C  
ATOM   3192  CE2 TYR A 457    -133.047-112.419 -30.867  1.00  0.19           C  
ATOM   3193  CZ  TYR A 457    -133.907-113.407 -30.372  1.00  0.19           C  
ATOM   3194  OH  TYR A 457    -134.736-114.137 -31.246  1.00  0.19           O  
ATOM   3195  N   TRP A 458    -130.740-108.601 -25.550  1.00  0.22           N  
ATOM   3196  CA  TRP A 458    -129.728-108.144 -24.612  1.00  0.22           C  
ATOM   3197  C   TRP A 458    -130.326-107.437 -23.413  1.00  0.22           C  
ATOM   3198  O   TRP A 458    -129.614-107.182 -22.442  1.00  0.22           O  
ATOM   3199  CB  TRP A 458    -128.657-107.279 -25.326  1.00  0.22           C  
ATOM   3200  CG  TRP A 458    -127.585-108.080 -26.066  1.00  0.22           C  
ATOM   3201  CD1 TRP A 458    -127.517-109.423 -26.334  1.00  0.22           C  
ATOM   3202  CD2 TRP A 458    -126.366-107.514 -26.582  1.00  0.22           C  
ATOM   3203  NE1 TRP A 458    -126.317-109.734 -26.936  1.00  0.22           N  
ATOM   3204  CE2 TRP A 458    -125.602-108.577 -27.107  1.00  0.22           C  
ATOM   3205  CE3 TRP A 458    -125.900-106.206 -26.637  1.00  0.22           C  
ATOM   3206  CZ2 TRP A 458    -124.362-108.349 -27.689  1.00  0.22           C  
ATOM   3207  CZ3 TRP A 458    -124.649-105.972 -27.225  1.00  0.22           C  
ATOM   3208  CH2 TRP A 458    -123.891-107.029 -27.749  1.00  0.22           C  
ATOM   3209  N   ASP A 459    -131.651-107.218 -23.408  1.00  0.24           N  
ATOM   3210  CA  ASP A 459    -132.444-106.693 -22.319  1.00  0.24           C  
ATOM   3211  C   ASP A 459    -132.344-107.530 -21.045  1.00  0.24           C  
ATOM   3212  O   ASP A 459    -132.249-107.038 -19.922  1.00  0.24           O  
ATOM   3213  CB  ASP A 459    -133.943-106.768 -22.745  1.00  0.24           C  
ATOM   3214  CG  ASP A 459    -134.253-106.074 -24.064  1.00  0.24           C  
ATOM   3215  OD1 ASP A 459    -133.579-106.399 -25.079  1.00  0.24           O  
ATOM   3216  OD2 ASP A 459    -135.220-105.271 -24.065  1.00  0.24           O  
ATOM   3217  N   ARG A 460    -132.419-108.867 -21.198  1.00  0.27           N  
ATOM   3218  CA  ARG A 460    -132.501-109.748 -20.061  1.00  0.27           C  
ATOM   3219  C   ARG A 460    -132.009-111.146 -20.404  1.00  0.27           C  
ATOM   3220  O   ARG A 460    -132.333-111.703 -21.445  1.00  0.27           O  
ATOM   3221  CB  ARG A 460    -133.988-109.791 -19.637  1.00  0.27           C  
ATOM   3222  CG  ARG A 460    -134.340-110.582 -18.371  1.00  0.27           C  
ATOM   3223  CD  ARG A 460    -133.859-109.940 -17.066  1.00  0.27           C  
ATOM   3224  NE  ARG A 460    -134.525-110.740 -15.988  1.00  0.27           N  
ATOM   3225  CZ  ARG A 460    -134.118-111.965 -15.639  1.00  0.27           C  
ATOM   3226  NH1 ARG A 460    -135.009-112.818 -15.146  1.00  0.27           N  
ATOM   3227  NH2 ARG A 460    -132.867-112.368 -15.820  1.00  0.27           N  
ATOM   3228  N   ALA A 461    -131.248-111.799 -19.500  1.00  0.53           N  
ATOM   3229  CA  ALA A 461    -130.684-113.123 -19.728  1.00  0.53           C  
ATOM   3230  C   ALA A 461    -131.683-114.256 -19.998  1.00  0.53           C  
ATOM   3231  O   ALA A 461    -131.415-115.166 -20.776  1.00  0.53           O  
ATOM   3232  CB  ALA A 461    -129.807-113.505 -18.522  1.00  0.53           C  
ATOM   3233  N   THR A 462    -132.858-114.245 -19.331  1.00  0.51           N  
ATOM   3234  CA  THR A 462    -133.900-115.252 -19.549  1.00  0.51           C  
ATOM   3235  C   THR A 462    -135.179-114.667 -20.111  1.00  0.51           C  
ATOM   3236  O   THR A 462    -136.174-115.373 -20.233  1.00  0.51           O  
ATOM   3237  CB  THR A 462    -134.301-116.015 -18.279  1.00  0.51           C  
ATOM   3238  OG1 THR A 462    -134.786-115.176 -17.227  1.00  0.51           O  
ATOM   3239  CG2 THR A 462    -133.081-116.769 -17.735  1.00  0.51           C  
ATOM   3240  N   ASN A 463    -135.206-113.356 -20.432  1.00  0.50           N  
ATOM   3241  CA  ASN A 463    -136.396-112.587 -20.809  1.00  0.50           C  
ATOM   3242  C   ASN A 463    -137.585-112.592 -19.841  1.00  0.50           C  
ATOM   3243  O   ASN A 463    -138.636-112.028 -20.130  1.00  0.50           O  
ATOM   3244  CB  ASN A 463    -136.835-112.881 -22.266  1.00  0.50           C  
ATOM   3245  CG  ASN A 463    -135.687-112.468 -23.177  1.00  0.50           C  
ATOM   3246  OD1 ASN A 463    -135.101-111.404 -22.989  1.00  0.50           O  
ATOM   3247  ND2 ASN A 463    -135.336-113.313 -24.169  1.00  0.50           N  
ATOM   3248  N   GLY A 464    -137.435-113.166 -18.628  1.00  0.54           N  
ATOM   3249  CA  GLY A 464    -138.480-113.161 -17.614  1.00  0.54           C  
ATOM   3250  C   GLY A 464    -138.302-112.033 -16.628  1.00  0.54           C  
ATOM   3251  O   GLY A 464    -137.199-111.495 -16.489  1.00  0.54           O  
ATOM   3252  N   PRO A 465    -139.331-111.650 -15.888  1.00  0.53           N  
ATOM   3253  CA  PRO A 465    -139.234-110.628 -14.850  1.00  0.53           C  
ATOM   3254  C   PRO A 465    -138.302-111.007 -13.704  1.00  0.53           C  
ATOM   3255  O   PRO A 465    -137.842-112.146 -13.604  1.00  0.53           O  
ATOM   3256  CB  PRO A 465    -140.689-110.479 -14.381  1.00  0.53           C  
ATOM   3257  CG  PRO A 465    -141.274-111.883 -14.542  1.00  0.53           C  
ATOM   3258  CD  PRO A 465    -140.607-112.374 -15.827  1.00  0.53           C  
ATOM   3259  N   ALA A 466    -137.991-110.040 -12.830  1.00  0.50           N  
ATOM   3260  CA  ALA A 466    -137.322-110.291 -11.584  1.00  0.50           C  
ATOM   3261  C   ALA A 466    -137.622-109.102 -10.697  1.00  0.50           C  
ATOM   3262  O   ALA A 466    -137.916-108.018 -11.195  1.00  0.50           O  
ATOM   3263  CB  ALA A 466    -135.793-110.416 -11.780  1.00  0.50           C  
ATOM   3264  N   ALA A 467    -137.536-109.267  -9.365  1.00  0.46           N  
ATOM   3265  CA  ALA A 467    -137.459-108.150  -8.456  1.00  0.46           C  
ATOM   3266  C   ALA A 467    -135.997-107.998  -8.079  1.00  0.46           C  
ATOM   3267  O   ALA A 467    -135.374-108.932  -7.574  1.00  0.46           O  
ATOM   3268  CB  ALA A 467    -138.309-108.396  -7.194  1.00  0.46           C  
ATOM   3269  N   VAL A 468    -135.407-106.822  -8.359  1.00  0.43           N  
ATOM   3270  CA  VAL A 468    -134.080-106.469  -7.890  1.00  0.43           C  
ATOM   3271  C   VAL A 468    -134.194-105.966  -6.466  1.00  0.43           C  
ATOM   3272  O   VAL A 468    -135.253-105.531  -6.017  1.00  0.43           O  
ATOM   3273  CB  VAL A 468    -133.345-105.474  -8.786  1.00  0.43           C  
ATOM   3274  CG1 VAL A 468    -133.125-106.125 -10.165  1.00  0.43           C  
ATOM   3275  CG2 VAL A 468    -134.114-104.147  -8.917  1.00  0.43           C  
ATOM   3276  N   ASN A 469    -133.113-106.076  -5.688  1.00  0.43           N  
ATOM   3277  CA  ASN A 469    -133.156-105.859  -4.262  1.00  0.43           C  
ATOM   3278  C   ASN A 469    -132.815-104.442  -3.837  1.00  0.43           C  
ATOM   3279  O   ASN A 469    -132.847-103.474  -4.593  1.00  0.43           O  
ATOM   3280  CB  ASN A 469    -132.201-106.883  -3.584  1.00  0.43           C  
ATOM   3281  CG  ASN A 469    -130.756-106.770  -4.092  1.00  0.43           C  
ATOM   3282  OD1 ASN A 469    -130.506-107.002  -5.274  1.00  0.43           O  
ATOM   3283  ND2 ASN A 469    -129.781-106.433  -3.225  1.00  0.43           N  
ATOM   3284  N   ARG A 470    -132.466-104.319  -2.555  1.00  0.43           N  
ATOM   3285  CA  ARG A 470    -131.840-103.175  -1.964  1.00  0.43           C  
ATOM   3286  C   ARG A 470    -130.750-103.782  -1.112  1.00  0.43           C  
ATOM   3287  O   ARG A 470    -130.650-105.000  -1.037  1.00  0.43           O  
ATOM   3288  CB  ARG A 470    -132.856-102.316  -1.176  1.00  0.43           C  
ATOM   3289  CG  ARG A 470    -133.813-101.585  -2.145  1.00  0.43           C  
ATOM   3290  CD  ARG A 470    -134.832-100.621  -1.537  1.00  0.43           C  
ATOM   3291  NE  ARG A 470    -135.783-101.403  -0.673  1.00  0.43           N  
ATOM   3292  CZ  ARG A 470    -135.732-101.395   0.671  1.00  0.43           C  
ATOM   3293  NH1 ARG A 470    -136.709-101.938   1.384  1.00  0.43           N  
ATOM   3294  NH2 ARG A 470    -134.705-100.832   1.287  1.00  0.43           N  
ATOM   3295  N   ASP A 471    -129.836-102.966  -0.587  1.00  0.20           N  
ATOM   3296  CA  ASP A 471    -128.714-103.404   0.209  1.00  0.20           C  
ATOM   3297  C   ASP A 471    -128.492-102.107   0.973  1.00  0.20           C  
ATOM   3298  O   ASP A 471    -128.443-101.077   0.302  1.00  0.20           O  
ATOM   3299  CB  ASP A 471    -127.573-103.668  -0.822  1.00  0.20           C  
ATOM   3300  CG  ASP A 471    -126.520-104.736  -0.581  1.00  0.20           C  
ATOM   3301  OD1 ASP A 471    -125.321-104.347  -0.721  1.00  0.20           O  
ATOM   3302  OD2 ASP A 471    -126.861-105.922  -0.401  1.00  0.20           O  
ATOM   3303  N   GLU A 472    -128.422-102.021   2.317  1.00  0.19           N  
ATOM   3304  CA  GLU A 472    -128.357-100.677   2.896  1.00  0.19           C  
ATOM   3305  C   GLU A 472    -127.498-100.500   4.149  1.00  0.19           C  
ATOM   3306  O   GLU A 472    -127.890-100.739   5.294  1.00  0.19           O  
ATOM   3307  CB  GLU A 472    -129.759-100.028   2.985  1.00  0.19           C  
ATOM   3308  CG  GLU A 472    -130.856-100.820   3.731  1.00  0.19           C  
ATOM   3309  CD  GLU A 472    -132.087 -99.943   3.904  1.00  0.19           C  
ATOM   3310  OE1 GLU A 472    -131.943 -98.921   4.629  1.00  0.19           O  
ATOM   3311  OE2 GLU A 472    -133.166-100.239   3.334  1.00  0.19           O  
ATOM   3312  N   ILE A 473    -126.278 -99.969   3.911  1.00  0.24           N  
ATOM   3313  CA  ILE A 473    -125.088-100.007   4.750  1.00  0.24           C  
ATOM   3314  C   ILE A 473    -124.454 -98.621   4.731  1.00  0.24           C  
ATOM   3315  O   ILE A 473    -124.837 -97.770   3.939  1.00  0.24           O  
ATOM   3316  CB  ILE A 473    -124.147-101.115   4.238  1.00  0.24           C  
ATOM   3317  CG1 ILE A 473    -124.540-102.458   4.895  1.00  0.24           C  
ATOM   3318  CG2 ILE A 473    -122.630-100.837   4.356  1.00  0.24           C  
ATOM   3319  CD1 ILE A 473    -123.875-103.673   4.242  1.00  0.24           C  
ATOM   3320  N   GLY A 474    -123.521 -98.333   5.670  1.00  0.26           N  
ATOM   3321  CA  GLY A 474    -122.895 -97.025   5.834  1.00  0.26           C  
ATOM   3322  C   GLY A 474    -121.750 -96.599   4.941  1.00  0.26           C  
ATOM   3323  O   GLY A 474    -120.726 -97.264   4.853  1.00  0.26           O  
ATOM   3324  N   ALA A 475    -121.874 -95.390   4.360  1.00  0.24           N  
ATOM   3325  CA  ALA A 475    -120.808 -94.529   3.875  1.00  0.24           C  
ATOM   3326  C   ALA A 475    -119.769 -94.122   4.932  1.00  0.24           C  
ATOM   3327  O   ALA A 475    -120.009 -94.177   6.138  1.00  0.24           O  
ATOM   3328  CB  ALA A 475    -121.385 -93.256   3.207  1.00  0.24           C  
ATOM   3329  N   LYS A 476    -118.568 -93.696   4.475  1.00  0.27           N  
ATOM   3330  CA  LYS A 476    -117.534 -93.127   5.322  1.00  0.27           C  
ATOM   3331  C   LYS A 476    -117.113 -91.753   4.815  1.00  0.27           C  
ATOM   3332  O   LYS A 476    -116.597 -91.611   3.703  1.00  0.27           O  
ATOM   3333  CB  LYS A 476    -116.274 -94.034   5.383  1.00  0.27           C  
ATOM   3334  CG  LYS A 476    -115.112 -93.405   6.164  1.00  0.27           C  
ATOM   3335  CD  LYS A 476    -114.031 -94.414   6.574  1.00  0.27           C  
ATOM   3336  CE  LYS A 476    -113.072 -93.737   7.550  1.00  0.27           C  
ATOM   3337  NZ  LYS A 476    -112.108 -94.664   8.172  1.00  0.27           N  
ATOM   3338  N   PHE A 477    -117.286 -90.717   5.658  1.00  0.23           N  
ATOM   3339  CA  PHE A 477    -116.837 -89.356   5.450  1.00  0.23           C  
ATOM   3340  C   PHE A 477    -115.984 -88.975   6.665  1.00  0.23           C  
ATOM   3341  O   PHE A 477    -116.011 -89.671   7.674  1.00  0.23           O  
ATOM   3342  CB  PHE A 477    -118.061 -88.406   5.292  1.00  0.23           C  
ATOM   3343  CG  PHE A 477    -117.678 -87.041   4.781  1.00  0.23           C  
ATOM   3344  CD1 PHE A 477    -117.846 -85.899   5.583  1.00  0.23           C  
ATOM   3345  CD2 PHE A 477    -117.142 -86.892   3.491  1.00  0.23           C  
ATOM   3346  CE1 PHE A 477    -117.493 -84.630   5.103  1.00  0.23           C  
ATOM   3347  CE2 PHE A 477    -116.779 -85.627   3.012  1.00  0.23           C  
ATOM   3348  CZ  PHE A 477    -116.962 -84.495   3.814  1.00  0.23           C  
ATOM   3349  N   ALA A 478    -115.146 -87.913   6.552  1.00  0.35           N  
ATOM   3350  CA  ALA A 478    -114.367 -87.244   7.600  1.00  0.35           C  
ATOM   3351  C   ALA A 478    -113.281 -88.033   8.347  1.00  0.35           C  
ATOM   3352  O   ALA A 478    -112.226 -87.499   8.677  1.00  0.35           O  
ATOM   3353  CB  ALA A 478    -115.321 -86.556   8.601  1.00  0.35           C  
ATOM   3354  N   GLY A 479    -113.468 -89.344   8.544  1.00  0.39           N  
ATOM   3355  CA  GLY A 479    -112.568 -90.202   9.298  1.00  0.39           C  
ATOM   3356  C   GLY A 479    -113.346 -91.288   9.989  1.00  0.39           C  
ATOM   3357  O   GLY A 479    -112.799 -92.338  10.335  1.00  0.39           O  
ATOM   3358  N   ASP A 480    -114.657 -91.047  10.145  1.00  0.27           N  
ATOM   3359  CA  ASP A 480    -115.634 -91.754  10.942  1.00  0.27           C  
ATOM   3360  C   ASP A 480    -115.873 -93.260  10.585  1.00  0.27           C  
ATOM   3361  O   ASP A 480    -115.837 -93.623   9.407  1.00  0.27           O  
ATOM   3362  CB  ASP A 480    -116.949 -90.916  10.929  1.00  0.27           C  
ATOM   3363  CG  ASP A 480    -116.753 -89.409  11.112  1.00  0.27           C  
ATOM   3364  OD1 ASP A 480    -117.608 -88.653  10.588  1.00  0.27           O  
ATOM   3365  OD2 ASP A 480    -115.753 -89.009  11.756  1.00  0.27           O  
ATOM   3366  N   PRO A 481    -116.068 -94.216  11.513  1.00  0.32           N  
ATOM   3367  CA  PRO A 481    -116.269 -95.651  11.215  1.00  0.32           C  
ATOM   3368  C   PRO A 481    -117.457 -96.099  10.354  1.00  0.32           C  
ATOM   3369  O   PRO A 481    -118.602 -95.857  10.721  1.00  0.32           O  
ATOM   3370  CB  PRO A 481    -116.343 -96.313  12.603  1.00  0.32           C  
ATOM   3371  CG  PRO A 481    -115.541 -95.372  13.502  1.00  0.32           C  
ATOM   3372  CD  PRO A 481    -115.906 -93.995  12.951  1.00  0.32           C  
ATOM   3373  N   ALA A 482    -117.236 -96.867   9.265  1.00  0.29           N  
ATOM   3374  CA  ALA A 482    -118.316 -97.417   8.460  1.00  0.29           C  
ATOM   3375  C   ALA A 482    -118.430 -98.934   8.622  1.00  0.29           C  
ATOM   3376  O   ALA A 482    -117.444 -99.665   8.569  1.00  0.29           O  
ATOM   3377  CB  ALA A 482    -118.110 -97.072   6.974  1.00  0.29           C  
ATOM   3378  N   LEU A 483    -119.660 -99.454   8.835  1.00  0.26           N  
ATOM   3379  CA  LEU A 483    -119.921-100.877   8.999  1.00  0.26           C  
ATOM   3380  C   LEU A 483    -120.182-101.570   7.664  1.00  0.26           C  
ATOM   3381  O   LEU A 483    -121.312-101.655   7.192  1.00  0.26           O  
ATOM   3382  CB  LEU A 483    -121.156-101.065   9.919  1.00  0.26           C  
ATOM   3383  CG  LEU A 483    -121.556-102.527  10.222  1.00  0.26           C  
ATOM   3384  CD1 LEU A 483    -120.493-103.258  11.051  1.00  0.26           C  
ATOM   3385  CD2 LEU A 483    -122.907-102.577  10.947  1.00  0.26           C  
ATOM   3386  N   LEU A 484    -119.139-102.100   7.004  1.00  0.33           N  
ATOM   3387  CA  LEU A 484    -119.220-102.468   5.603  1.00  0.33           C  
ATOM   3388  C   LEU A 484    -119.393-103.969   5.316  1.00  0.33           C  
ATOM   3389  O   LEU A 484    -118.551-104.578   4.656  1.00  0.33           O  
ATOM   3390  CB  LEU A 484    -117.949-101.934   4.885  1.00  0.33           C  
ATOM   3391  CG  LEU A 484    -117.850-100.402   4.731  1.00  0.33           C  
ATOM   3392  CD1 LEU A 484    -116.567-100.051   3.963  1.00  0.33           C  
ATOM   3393  CD2 LEU A 484    -119.057 -99.830   3.976  1.00  0.33           C  
ATOM   3394  N   GLY A 485    -120.515-104.614   5.730  1.00  0.32           N  
ATOM   3395  CA  GLY A 485    -120.883-105.989   5.311  1.00  0.32           C  
ATOM   3396  C   GLY A 485    -120.904-106.232   3.807  1.00  0.32           C  
ATOM   3397  O   GLY A 485    -121.150-105.302   3.045  1.00  0.32           O  
ATOM   3398  N   ALA A 486    -120.630-107.459   3.318  1.00  0.42           N  
ATOM   3399  CA  ALA A 486    -120.520-107.704   1.887  1.00  0.42           C  
ATOM   3400  C   ALA A 486    -120.606-109.181   1.551  1.00  0.42           C  
ATOM   3401  O   ALA A 486    -120.555-110.038   2.430  1.00  0.42           O  
ATOM   3402  CB  ALA A 486    -119.195-107.150   1.314  1.00  0.42           C  
ATOM   3403  N   PHE A 487    -120.716-109.494   0.244  1.00  0.47           N  
ATOM   3404  CA  PHE A 487    -120.703-110.847  -0.274  1.00  0.47           C  
ATOM   3405  C   PHE A 487    -119.489-111.031  -1.186  1.00  0.47           C  
ATOM   3406  O   PHE A 487    -119.132-110.146  -1.966  1.00  0.47           O  
ATOM   3407  CB  PHE A 487    -122.028-111.126  -1.036  1.00  0.47           C  
ATOM   3408  CG  PHE A 487    -122.160-112.568  -1.453  1.00  0.47           C  
ATOM   3409  CD1 PHE A 487    -122.031-112.933  -2.803  1.00  0.47           C  
ATOM   3410  CD2 PHE A 487    -122.401-113.569  -0.497  1.00  0.47           C  
ATOM   3411  CE1 PHE A 487    -122.127-114.274  -3.193  1.00  0.47           C  
ATOM   3412  CE2 PHE A 487    -122.504-114.912  -0.883  1.00  0.47           C  
ATOM   3413  CZ  PHE A 487    -122.364-115.264  -2.232  1.00  0.47           C  
ATOM   3414  N   ASP A 488    -118.814-112.193  -1.096  1.00  0.61           N  
ATOM   3415  CA  ASP A 488    -117.605-112.475  -1.844  1.00  0.61           C  
ATOM   3416  C   ASP A 488    -117.962-113.282  -3.095  1.00  0.61           C  
ATOM   3417  O   ASP A 488    -118.702-114.262  -3.032  1.00  0.61           O  
ATOM   3418  CB  ASP A 488    -116.573-113.240  -0.970  1.00  0.61           C  
ATOM   3419  CG  ASP A 488    -116.045-112.423   0.184  1.00  0.61           C  
ATOM   3420  OD1 ASP A 488    -116.595-111.347   0.546  1.00  0.61           O  
ATOM   3421  OD2 ASP A 488    -114.998-112.837   0.756  1.00  0.61           O  
ATOM   3422  N   VAL A 489    -117.469-112.867  -4.283  1.00  0.66           N  
ATOM   3423  CA  VAL A 489    -117.853-113.455  -5.561  1.00  0.66           C  
ATOM   3424  C   VAL A 489    -116.658-114.003  -6.324  1.00  0.66           C  
ATOM   3425  O   VAL A 489    -115.629-113.347  -6.496  1.00  0.66           O  
ATOM   3426  CB  VAL A 489    -118.647-112.504  -6.470  1.00  0.66           C  
ATOM   3427  CG1 VAL A 489    -119.979-112.173  -5.776  1.00  0.66           C  
ATOM   3428  CG2 VAL A 489    -117.883-111.201  -6.779  1.00  0.66           C  
ATOM   3429  N   THR A 490    -116.786-115.253  -6.815  1.00  0.60           N  
ATOM   3430  CA  THR A 490    -115.875-115.894  -7.760  1.00  0.60           C  
ATOM   3431  C   THR A 490    -115.935-115.255  -9.133  1.00  0.60           C  
ATOM   3432  O   THR A 490    -116.999-115.191  -9.750  1.00  0.60           O  
ATOM   3433  CB  THR A 490    -116.202-117.368  -7.987  1.00  0.60           C  
ATOM   3434  OG1 THR A 490    -116.476-118.013  -6.754  1.00  0.60           O  
ATOM   3435  CG2 THR A 490    -115.011-118.096  -8.627  1.00  0.60           C  
ATOM   3436  N   LEU A 491    -114.799-114.780  -9.669  1.00  0.57           N  
ATOM   3437  CA  LEU A 491    -114.749-114.164 -10.979  1.00  0.57           C  
ATOM   3438  C   LEU A 491    -114.298-115.132 -12.064  1.00  0.57           C  
ATOM   3439  O   LEU A 491    -113.834-116.246 -11.825  1.00  0.57           O  
ATOM   3440  CB  LEU A 491    -113.864-112.895 -10.994  1.00  0.57           C  
ATOM   3441  CG  LEU A 491    -114.309-111.768 -10.033  1.00  0.57           C  
ATOM   3442  CD1 LEU A 491    -113.539-110.483 -10.370  1.00  0.57           C  
ATOM   3443  CD2 LEU A 491    -115.819-111.488 -10.088  1.00  0.57           C  
ATOM   3444  N   VAL A 492    -114.470-114.705 -13.327  1.00  0.51           N  
ATOM   3445  CA  VAL A 492    -114.200-115.423 -14.564  1.00  0.51           C  
ATOM   3446  C   VAL A 492    -112.763-115.895 -14.743  1.00  0.51           C  
ATOM   3447  O   VAL A 492    -112.498-116.900 -15.398  1.00  0.51           O  
ATOM   3448  CB  VAL A 492    -114.630-114.535 -15.734  1.00  0.51           C  
ATOM   3449  CG1 VAL A 492    -113.772-113.251 -15.808  1.00  0.51           C  
ATOM   3450  CG2 VAL A 492    -114.666-115.316 -17.063  1.00  0.51           C  
ATOM   3451  N   ASP A 493    -111.792-115.187 -14.144  1.00  0.57           N  
ATOM   3452  CA  ASP A 493    -110.378-115.450 -14.253  1.00  0.57           C  
ATOM   3453  C   ASP A 493    -109.876-116.317 -13.093  1.00  0.57           C  
ATOM   3454  O   ASP A 493    -108.703-116.680 -13.025  1.00  0.57           O  
ATOM   3455  CB  ASP A 493    -109.635-114.082 -14.303  1.00  0.57           C  
ATOM   3456  CG  ASP A 493    -109.967-113.149 -13.146  1.00  0.57           C  
ATOM   3457  OD1 ASP A 493    -109.489-111.995 -13.190  1.00  0.57           O  
ATOM   3458  OD2 ASP A 493    -110.696-113.560 -12.203  1.00  0.57           O  
ATOM   3459  N   GLY A 494    -110.777-116.700 -12.161  1.00  0.60           N  
ATOM   3460  CA  GLY A 494    -110.433-117.432 -10.949  1.00  0.60           C  
ATOM   3461  C   GLY A 494    -110.058-116.560  -9.782  1.00  0.60           C  
ATOM   3462  O   GLY A 494    -109.721-117.063  -8.710  1.00  0.60           O  
ATOM   3463  N   THR A 495    -110.127-115.223  -9.926  1.00  0.61           N  
ATOM   3464  CA  THR A 495    -109.979-114.312  -8.796  1.00  0.61           C  
ATOM   3465  C   THR A 495    -111.251-114.272  -7.961  1.00  0.61           C  
ATOM   3466  O   THR A 495    -112.314-114.741  -8.363  1.00  0.61           O  
ATOM   3467  CB  THR A 495    -109.526-112.895  -9.146  1.00  0.61           C  
ATOM   3468  OG1 THR A 495    -110.472-112.190  -9.928  1.00  0.61           O  
ATOM   3469  CG2 THR A 495    -108.204-112.930  -9.924  1.00  0.61           C  
ATOM   3470  N   ASN A 496    -111.168-113.760  -6.720  1.00  0.63           N  
ATOM   3471  CA  ASN A 496    -112.309-113.705  -5.829  1.00  0.63           C  
ATOM   3472  C   ASN A 496    -112.337-112.310  -5.246  1.00  0.63           C  
ATOM   3473  O   ASN A 496    -111.343-111.871  -4.672  1.00  0.63           O  
ATOM   3474  CB  ASN A 496    -112.199-114.738  -4.679  1.00  0.63           C  
ATOM   3475  CG  ASN A 496    -112.181-116.150  -5.252  1.00  0.63           C  
ATOM   3476  OD1 ASN A 496    -113.221-116.743  -5.528  1.00  0.63           O  
ATOM   3477  ND2 ASN A 496    -110.972-116.727  -5.443  1.00  0.63           N  
ATOM   3478  N   VAL A 497    -113.453-111.570  -5.389  1.00  0.63           N  
ATOM   3479  CA  VAL A 497    -113.511-110.173  -4.976  1.00  0.63           C  
ATOM   3480  C   VAL A 497    -114.746-109.936  -4.138  1.00  0.63           C  
ATOM   3481  O   VAL A 497    -115.705-110.702  -4.167  1.00  0.63           O  
ATOM   3482  CB  VAL A 497    -113.502-109.170  -6.135  1.00  0.63           C  
ATOM   3483  CG1 VAL A 497    -112.218-109.362  -6.964  1.00  0.63           C  
ATOM   3484  CG2 VAL A 497    -114.754-109.312  -7.023  1.00  0.63           C  
ATOM   3485  N   LYS A 498    -114.760-108.850  -3.347  1.00  0.57           N  
ATOM   3486  CA  LYS A 498    -115.882-108.525  -2.488  1.00  0.57           C  
ATOM   3487  C   LYS A 498    -116.818-107.522  -3.141  1.00  0.57           C  
ATOM   3488  O   LYS A 498    -116.377-106.549  -3.759  1.00  0.57           O  
ATOM   3489  CB  LYS A 498    -115.393-107.957  -1.138  1.00  0.57           C  
ATOM   3490  CG  LYS A 498    -114.495-108.945  -0.380  1.00  0.57           C  
ATOM   3491  CD  LYS A 498    -114.268-108.554   1.092  1.00  0.57           C  
ATOM   3492  CE  LYS A 498    -113.685-109.680   1.961  1.00  0.57           C  
ATOM   3493  NZ  LYS A 498    -114.693-110.715   2.200  1.00  0.57           N  
ATOM   3494  N   ALA A 499    -118.143-107.732  -3.008  1.00  0.67           N  
ATOM   3495  CA  ALA A 499    -119.133-106.873  -3.617  1.00  0.67           C  
ATOM   3496  C   ALA A 499    -120.276-106.493  -2.677  1.00  0.67           C  
ATOM   3497  O   ALA A 499    -120.551-107.134  -1.664  1.00  0.67           O  
ATOM   3498  CB  ALA A 499    -119.687-107.547  -4.889  1.00  0.67           C  
ATOM   3499  N   ARG A 500    -120.953-105.382  -3.015  1.00  0.53           N  
ATOM   3500  CA  ARG A 500    -122.050-104.792  -2.272  1.00  0.53           C  
ATOM   3501  C   ARG A 500    -122.767-103.919  -3.273  1.00  0.53           C  
ATOM   3502  O   ARG A 500    -122.196-103.653  -4.325  1.00  0.53           O  
ATOM   3503  CB  ARG A 500    -121.525-103.877  -1.136  1.00  0.53           C  
ATOM   3504  CG  ARG A 500    -120.638-102.707  -1.634  1.00  0.53           C  
ATOM   3505  CD  ARG A 500    -120.140-101.732  -0.564  1.00  0.53           C  
ATOM   3506  NE  ARG A 500    -119.149-102.455   0.291  1.00  0.53           N  
ATOM   3507  CZ  ARG A 500    -119.439-103.042   1.456  1.00  0.53           C  
ATOM   3508  NH1 ARG A 500    -118.526-103.826   2.021  1.00  0.53           N  
ATOM   3509  NH2 ARG A 500    -120.614-102.903   2.047  1.00  0.53           N  
ATOM   3510  N   THR A 501    -123.995-103.420  -3.037  1.00  0.57           N  
ATOM   3511  CA  THR A 501    -124.587-102.472  -3.998  1.00  0.57           C  
ATOM   3512  C   THR A 501    -124.148-101.019  -3.816  1.00  0.57           C  
ATOM   3513  O   THR A 501    -123.454-100.650  -2.870  1.00  0.57           O  
ATOM   3514  CB  THR A 501    -126.100-102.518  -4.171  1.00  0.57           C  
ATOM   3515  OG1 THR A 501    -126.786-101.867  -3.117  1.00  0.57           O  
ATOM   3516  CG2 THR A 501    -126.617-103.960  -4.275  1.00  0.57           C  
ATOM   3517  N   ALA A 502    -124.577-100.136  -4.744  1.00  0.65           N  
ATOM   3518  CA  ALA A 502    -124.520 -98.693  -4.614  1.00  0.65           C  
ATOM   3519  C   ALA A 502    -125.329 -98.134  -3.440  1.00  0.65           C  
ATOM   3520  O   ALA A 502    -124.906 -97.190  -2.778  1.00  0.65           O  
ATOM   3521  CB  ALA A 502    -124.996 -98.063  -5.934  1.00  0.65           C  
ATOM   3522  N   PHE A 503    -126.507 -98.709  -3.105  1.00  0.57           N  
ATOM   3523  CA  PHE A 503    -127.274 -98.301  -1.930  1.00  0.57           C  
ATOM   3524  C   PHE A 503    -126.551 -98.592  -0.620  1.00  0.57           C  
ATOM   3525  O   PHE A 503    -126.568 -97.790   0.313  1.00  0.57           O  
ATOM   3526  CB  PHE A 503    -128.697 -98.920  -1.959  1.00  0.57           C  
ATOM   3527  CG  PHE A 503    -129.706 -98.317  -0.990  1.00  0.57           C  
ATOM   3528  CD1 PHE A 503    -129.594 -97.029  -0.425  1.00  0.57           C  
ATOM   3529  CD2 PHE A 503    -130.814 -99.099  -0.631  1.00  0.57           C  
ATOM   3530  CE1 PHE A 503    -130.510 -96.583   0.538  1.00  0.57           C  
ATOM   3531  CE2 PHE A 503    -131.753 -98.644   0.304  1.00  0.57           C  
ATOM   3532  CZ  PHE A 503    -131.587 -97.395   0.909  1.00  0.57           C  
ATOM   3533  N   SER A 504    -125.808 -99.714  -0.579  1.00  0.52           N  
ATOM   3534  CA  SER A 504    -124.878-100.063   0.491  1.00  0.52           C  
ATOM   3535  C   SER A 504    -123.671 -99.163   0.608  1.00  0.52           C  
ATOM   3536  O   SER A 504    -122.835 -99.345   1.486  1.00  0.52           O  
ATOM   3537  CB  SER A 504    -124.313-101.492   0.335  1.00  0.52           C  
ATOM   3538  OG  SER A 504    -125.135-102.416   1.029  1.00  0.52           O  
ATOM   3539  N   LEU A 505    -123.526 -98.191  -0.297  1.00  0.50           N  
ATOM   3540  CA  LEU A 505    -122.471 -97.211  -0.251  1.00  0.50           C  
ATOM   3541  C   LEU A 505    -123.030 -95.808  -0.034  1.00  0.50           C  
ATOM   3542  O   LEU A 505    -122.325 -94.919   0.427  1.00  0.50           O  
ATOM   3543  CB  LEU A 505    -121.731 -97.339  -1.610  1.00  0.50           C  
ATOM   3544  CG  LEU A 505    -120.189 -97.334  -1.589  1.00  0.50           C  
ATOM   3545  CD1 LEU A 505    -119.579 -98.036  -0.366  1.00  0.50           C  
ATOM   3546  CD2 LEU A 505    -119.696 -98.028  -2.866  1.00  0.50           C  
ATOM   3547  N   LEU A 506    -124.326 -95.587  -0.342  1.00  0.54           N  
ATOM   3548  CA  LEU A 506    -125.011 -94.307  -0.234  1.00  0.54           C  
ATOM   3549  C   LEU A 506    -125.505 -93.929   1.158  1.00  0.54           C  
ATOM   3550  O   LEU A 506    -125.360 -92.791   1.592  1.00  0.54           O  
ATOM   3551  CB  LEU A 506    -126.256 -94.341  -1.159  1.00  0.54           C  
ATOM   3552  CG  LEU A 506    -127.117 -93.057  -1.171  1.00  0.54           C  
ATOM   3553  CD1 LEU A 506    -126.364 -91.869  -1.783  1.00  0.54           C  
ATOM   3554  CD2 LEU A 506    -128.420 -93.302  -1.936  1.00  0.54           C  
ATOM   3555  N   LYS A 507    -126.159 -94.866   1.872  1.00  0.50           N  
ATOM   3556  CA  LYS A 507    -126.738 -94.635   3.189  1.00  0.50           C  
ATOM   3557  C   LYS A 507    -125.686 -94.381   4.272  1.00  0.50           C  
ATOM   3558  O   LYS A 507    -124.537 -94.786   4.159  1.00  0.50           O  
ATOM   3559  CB  LYS A 507    -127.652 -95.843   3.544  1.00  0.50           C  
ATOM   3560  CG  LYS A 507    -128.255 -95.886   4.964  1.00  0.50           C  
ATOM   3561  CD  LYS A 507    -129.101 -97.149   5.157  1.00  0.50           C  
ATOM   3562  CE  LYS A 507    -129.624 -97.422   6.568  1.00  0.50           C  
ATOM   3563  NZ  LYS A 507    -130.239 -98.765   6.573  1.00  0.50           N  
ATOM   3564  N   GLU A 508    -126.030 -93.691   5.375  1.00  0.28           N  
ATOM   3565  CA  GLU A 508    -125.202 -93.599   6.556  1.00  0.28           C  
ATOM   3566  C   GLU A 508    -125.759 -94.514   7.653  1.00  0.28           C  
ATOM   3567  O   GLU A 508    -126.840 -94.319   8.204  1.00  0.28           O  
ATOM   3568  CB  GLU A 508    -125.076 -92.136   7.064  1.00  0.28           C  
ATOM   3569  CG  GLU A 508    -125.254 -91.053   5.960  1.00  0.28           C  
ATOM   3570  CD  GLU A 508    -126.705 -90.726   5.593  1.00  0.28           C  
ATOM   3571  OE1 GLU A 508    -126.935 -89.625   5.042  1.00  0.28           O  
ATOM   3572  OE2 GLU A 508    -127.618 -91.541   5.913  1.00  0.28           O  
ATOM   3573  N   TYR A 509    -125.028 -95.593   8.004  1.00  0.22           N  
ATOM   3574  CA  TYR A 509    -125.260 -96.373   9.217  1.00  0.22           C  
ATOM   3575  C   TYR A 509    -124.908 -95.560  10.458  1.00  0.22           C  
ATOM   3576  O   TYR A 509    -125.594 -95.583  11.471  1.00  0.22           O  
ATOM   3577  CB  TYR A 509    -124.417 -97.684   9.147  1.00  0.22           C  
ATOM   3578  CG  TYR A 509    -124.542 -98.551  10.377  1.00  0.22           C  
ATOM   3579  CD1 TYR A 509    -123.532 -98.530  11.355  1.00  0.22           C  
ATOM   3580  CD2 TYR A 509    -125.670 -99.365  10.581  1.00  0.22           C  
ATOM   3581  CE1 TYR A 509    -123.653 -99.298  12.521  1.00  0.22           C  
ATOM   3582  CE2 TYR A 509    -125.791-100.135  11.749  1.00  0.22           C  
ATOM   3583  CZ  TYR A 509    -124.781-100.097  12.719  1.00  0.22           C  
ATOM   3584  OH  TYR A 509    -124.880-100.864  13.896  1.00  0.22           O  
ATOM   3585  N   LEU A 510    -123.801 -94.816  10.372  1.00  0.22           N  
ATOM   3586  CA  LEU A 510    -123.283 -93.996  11.435  1.00  0.22           C  
ATOM   3587  C   LEU A 510    -123.757 -92.552  11.295  1.00  0.22           C  
ATOM   3588  O   LEU A 510    -123.605 -91.957  10.227  1.00  0.22           O  
ATOM   3589  CB  LEU A 510    -121.754 -94.067  11.281  1.00  0.22           C  
ATOM   3590  CG  LEU A 510    -120.922 -93.094  12.126  1.00  0.22           C  
ATOM   3591  CD1 LEU A 510    -120.742 -93.548  13.579  1.00  0.22           C  
ATOM   3592  CD2 LEU A 510    -119.573 -92.888  11.444  1.00  0.22           C  
ATOM   3593  N   ASP A 511    -124.311 -91.961  12.380  1.00  0.41           N  
ATOM   3594  CA  ASP A 511    -124.892 -90.629  12.410  1.00  0.41           C  
ATOM   3595  C   ASP A 511    -123.979 -89.453  12.063  1.00  0.41           C  
ATOM   3596  O   ASP A 511    -124.404 -88.556  11.337  1.00  0.41           O  
ATOM   3597  CB  ASP A 511    -125.592 -90.406  13.772  1.00  0.41           C  
ATOM   3598  CG  ASP A 511    -126.948 -91.027  13.657  1.00  0.41           C  
ATOM   3599  OD1 ASP A 511    -127.225 -92.071  14.261  1.00  0.41           O  
ATOM   3600  OD2 ASP A 511    -127.745 -90.498  12.834  1.00  0.41           O  
ATOM   3601  N   GLU A 512    -122.703 -89.429  12.513  1.00  0.39           N  
ATOM   3602  CA  GLU A 512    -121.786 -88.304  12.322  1.00  0.39           C  
ATOM   3603  C   GLU A 512    -121.646 -87.827  10.873  1.00  0.39           C  
ATOM   3604  O   GLU A 512    -121.577 -86.628  10.575  1.00  0.39           O  
ATOM   3605  CB  GLU A 512    -120.360 -88.627  12.846  1.00  0.39           C  
ATOM   3606  CG  GLU A 512    -120.276 -89.434  14.166  1.00  0.39           C  
ATOM   3607  CD  GLU A 512    -121.179 -88.912  15.274  1.00  0.39           C  
ATOM   3608  OE1 GLU A 512    -120.929 -87.796  15.789  1.00  0.39           O  
ATOM   3609  OE2 GLU A 512    -122.132 -89.660  15.615  1.00  0.39           O  
ATOM   3610  N   ASN A 513    -121.673 -88.787   9.920  1.00  0.54           N  
ATOM   3611  CA  ASN A 513    -121.788 -88.527   8.497  1.00  0.54           C  
ATOM   3612  C   ASN A 513    -123.053 -87.751   8.136  1.00  0.54           C  
ATOM   3613  O   ASN A 513    -124.138 -88.311   8.011  1.00  0.54           O  
ATOM   3614  CB  ASN A 513    -121.870 -89.821   7.643  1.00  0.54           C  
ATOM   3615  CG  ASN A 513    -120.710 -90.775   7.865  1.00  0.54           C  
ATOM   3616  OD1 ASN A 513    -119.606 -90.608   7.349  1.00  0.54           O  
ATOM   3617  ND2 ASN A 513    -120.989 -91.874   8.598  1.00  0.54           N  
ATOM   3618  N   PHE A 514    -122.912 -86.432   7.929  1.00  0.62           N  
ATOM   3619  CA  PHE A 514    -123.894 -85.601   7.258  1.00  0.62           C  
ATOM   3620  C   PHE A 514    -125.140 -85.283   8.074  1.00  0.62           C  
ATOM   3621  O   PHE A 514    -126.110 -84.770   7.523  1.00  0.62           O  
ATOM   3622  CB  PHE A 514    -124.312 -86.138   5.856  1.00  0.62           C  
ATOM   3623  CG  PHE A 514    -123.133 -86.433   4.962  1.00  0.62           C  
ATOM   3624  CD1 PHE A 514    -122.077 -85.519   4.785  1.00  0.62           C  
ATOM   3625  CD2 PHE A 514    -123.089 -87.657   4.274  1.00  0.62           C  
ATOM   3626  CE1 PHE A 514    -121.002 -85.824   3.939  1.00  0.62           C  
ATOM   3627  CE2 PHE A 514    -122.016 -87.966   3.429  1.00  0.62           C  
ATOM   3628  CZ  PHE A 514    -120.974 -87.047   3.257  1.00  0.62           C  
ATOM   3629  N   ASP A 515    -125.139 -85.513   9.410  1.00  0.60           N  
ATOM   3630  CA  ASP A 515    -126.218 -85.074  10.289  1.00  0.60           C  
ATOM   3631  C   ASP A 515    -126.548 -83.574  10.190  1.00  0.60           C  
ATOM   3632  O   ASP A 515    -125.727 -82.735   9.832  1.00  0.60           O  
ATOM   3633  CB  ASP A 515    -126.037 -85.524  11.777  1.00  0.60           C  
ATOM   3634  CG  ASP A 515    -127.265 -85.137  12.595  1.00  0.60           C  
ATOM   3635  OD1 ASP A 515    -128.384 -85.568  12.221  1.00  0.60           O  
ATOM   3636  OD2 ASP A 515    -127.135 -84.219  13.441  1.00  0.60           O  
ATOM   3637  N   VAL A 516    -127.787 -83.215  10.562  1.00  0.60           N  
ATOM   3638  CA  VAL A 516    -128.302 -81.872  10.685  1.00  0.60           C  
ATOM   3639  C   VAL A 516    -127.519 -81.004  11.667  1.00  0.60           C  
ATOM   3640  O   VAL A 516    -127.391 -79.797  11.472  1.00  0.60           O  
ATOM   3641  CB  VAL A 516    -129.789 -81.877  11.014  1.00  0.60           C  
ATOM   3642  CG1 VAL A 516    -130.522 -82.693   9.930  1.00  0.60           C  
ATOM   3643  CG2 VAL A 516    -130.069 -82.464  12.409  1.00  0.60           C  
ATOM   3644  N   GLN A 517    -126.939 -81.573  12.749  1.00  0.62           N  
ATOM   3645  CA  GLN A 517    -125.981 -80.872  13.591  1.00  0.62           C  
ATOM   3646  C   GLN A 517    -124.718 -80.499  12.822  1.00  0.62           C  
ATOM   3647  O   GLN A 517    -124.308 -79.340  12.789  1.00  0.62           O  
ATOM   3648  CB  GLN A 517    -125.606 -81.741  14.822  1.00  0.62           C  
ATOM   3649  CG  GLN A 517    -124.563 -81.112  15.780  1.00  0.62           C  
ATOM   3650  CD  GLN A 517    -125.021 -79.753  16.313  1.00  0.62           C  
ATOM   3651  OE1 GLN A 517    -126.183 -79.549  16.677  1.00  0.62           O  
ATOM   3652  NE2 GLN A 517    -124.082 -78.784  16.374  1.00  0.62           N  
ATOM   3653  N   THR A 518    -124.137 -81.467  12.086  1.00  0.62           N  
ATOM   3654  CA  THR A 518    -122.942 -81.306  11.259  1.00  0.62           C  
ATOM   3655  C   THR A 518    -123.135 -80.274  10.161  1.00  0.62           C  
ATOM   3656  O   THR A 518    -122.277 -79.439   9.881  1.00  0.62           O  
ATOM   3657  CB  THR A 518    -122.533 -82.628  10.603  1.00  0.62           C  
ATOM   3658  OG1 THR A 518    -122.524 -83.665  11.573  1.00  0.62           O  
ATOM   3659  CG2 THR A 518    -121.116 -82.545  10.021  1.00  0.62           C  
ATOM   3660  N   THR A 519    -124.312 -80.278   9.505  1.00  0.73           N  
ATOM   3661  CA  THR A 519    -124.698 -79.258   8.532  1.00  0.73           C  
ATOM   3662  C   THR A 519    -124.893 -77.883   9.129  1.00  0.73           C  
ATOM   3663  O   THR A 519    -124.527 -76.886   8.516  1.00  0.73           O  
ATOM   3664  CB  THR A 519    -125.897 -79.594   7.653  1.00  0.73           C  
ATOM   3665  OG1 THR A 519    -127.132 -79.626   8.352  1.00  0.73           O  
ATOM   3666  CG2 THR A 519    -125.683 -80.981   7.054  1.00  0.73           C  
ATOM   3667  N   SER A 520    -125.446 -77.775  10.352  1.00  0.77           N  
ATOM   3668  CA  SER A 520    -125.674 -76.501  11.031  1.00  0.77           C  
ATOM   3669  C   SER A 520    -124.406 -75.705  11.246  1.00  0.77           C  
ATOM   3670  O   SER A 520    -124.347 -74.505  10.970  1.00  0.77           O  
ATOM   3671  CB  SER A 520    -126.288 -76.679  12.441  1.00  0.77           C  
ATOM   3672  OG  SER A 520    -127.569 -77.288  12.365  1.00  0.77           O  
ATOM   3673  N   GLU A 521    -123.336 -76.378  11.703  1.00  0.69           N  
ATOM   3674  CA  GLU A 521    -122.027 -75.803  11.933  1.00  0.69           C  
ATOM   3675  C   GLU A 521    -121.374 -75.286  10.661  1.00  0.69           C  
ATOM   3676  O   GLU A 521    -120.855 -74.167  10.614  1.00  0.69           O  
ATOM   3677  CB  GLU A 521    -121.144 -76.884  12.585  1.00  0.69           C  
ATOM   3678  CG  GLU A 521    -121.703 -77.348  13.953  1.00  0.69           C  
ATOM   3679  CD  GLU A 521    -120.972 -78.561  14.519  1.00  0.69           C  
ATOM   3680  OE1 GLU A 521    -119.948 -78.986  13.933  1.00  0.69           O  
ATOM   3681  OE2 GLU A 521    -121.468 -79.068  15.561  1.00  0.69           O  
ATOM   3682  N   VAL A 522    -121.444 -76.079   9.570  1.00  0.70           N  
ATOM   3683  CA  VAL A 522    -120.984 -75.688   8.247  1.00  0.70           C  
ATOM   3684  C   VAL A 522    -121.802 -74.543   7.653  1.00  0.70           C  
ATOM   3685  O   VAL A 522    -121.243 -73.529   7.231  1.00  0.70           O  
ATOM   3686  CB  VAL A 522    -120.995 -76.889   7.294  1.00  0.70           C  
ATOM   3687  CG1 VAL A 522    -120.562 -76.496   5.866  1.00  0.70           C  
ATOM   3688  CG2 VAL A 522    -120.037 -77.973   7.825  1.00  0.70           C  
ATOM   3689  N   CYS A 523    -123.149 -74.648   7.656  1.00  0.78           N  
ATOM   3690  CA  CYS A 523    -124.009 -73.823   6.821  1.00  0.78           C  
ATOM   3691  C   CYS A 523    -124.636 -72.633   7.505  1.00  0.78           C  
ATOM   3692  O   CYS A 523    -125.085 -71.723   6.815  1.00  0.78           O  
ATOM   3693  CB  CYS A 523    -125.220 -74.644   6.293  1.00  0.78           C  
ATOM   3694  SG  CYS A 523    -124.725 -76.103   5.336  1.00  0.78           S  
ATOM   3695  N   ASN A 524    -124.686 -72.600   8.854  1.00  0.75           N  
ATOM   3696  CA  ASN A 524    -125.321 -71.548   9.645  1.00  0.75           C  
ATOM   3697  C   ASN A 524    -126.850 -71.618   9.607  1.00  0.75           C  
ATOM   3698  O   ASN A 524    -127.526 -70.595   9.671  1.00  0.75           O  
ATOM   3699  CB  ASN A 524    -124.813 -70.129   9.237  1.00  0.75           C  
ATOM   3700  CG  ASN A 524    -124.675 -69.130  10.378  1.00  0.75           C  
ATOM   3701  OD1 ASN A 524    -123.553 -68.721  10.702  1.00  0.75           O  
ATOM   3702  ND2 ASN A 524    -125.809 -68.715  10.976  1.00  0.75           N  
ATOM   3703  N   VAL A 525    -127.425 -72.833   9.520  1.00  0.70           N  
ATOM   3704  CA  VAL A 525    -128.868 -73.042   9.476  1.00  0.70           C  
ATOM   3705  C   VAL A 525    -129.229 -74.022  10.567  1.00  0.70           C  
ATOM   3706  O   VAL A 525    -128.810 -75.175  10.509  1.00  0.70           O  
ATOM   3707  CB  VAL A 525    -129.337 -73.625   8.137  1.00  0.70           C  
ATOM   3708  CG1 VAL A 525    -130.854 -73.928   8.152  1.00  0.70           C  
ATOM   3709  CG2 VAL A 525    -129.008 -72.619   7.021  1.00  0.70           C  
ATOM   3710  N   ASP A 526    -130.004 -73.574  11.577  1.00  0.60           N  
ATOM   3711  CA  ASP A 526    -130.617 -74.311  12.666  1.00  0.60           C  
ATOM   3712  C   ASP A 526    -131.030 -75.767  12.388  1.00  0.60           C  
ATOM   3713  O   ASP A 526    -131.733 -76.022  11.404  1.00  0.60           O  
ATOM   3714  CB  ASP A 526    -131.895 -73.567  13.134  1.00  0.60           C  
ATOM   3715  CG  ASP A 526    -131.613 -72.156  13.611  1.00  0.60           C  
ATOM   3716  OD1 ASP A 526    -130.912 -71.399  12.902  1.00  0.60           O  
ATOM   3717  OD2 ASP A 526    -132.123 -71.810  14.696  1.00  0.60           O  
ATOM   3718  N   PRO A 527    -130.731 -76.765  13.231  1.00  0.66           N  
ATOM   3719  CA  PRO A 527    -130.932 -78.168  12.880  1.00  0.66           C  
ATOM   3720  C   PRO A 527    -132.402 -78.516  12.964  1.00  0.66           C  
ATOM   3721  O   PRO A 527    -132.837 -79.533  12.428  1.00  0.66           O  
ATOM   3722  CB  PRO A 527    -130.103 -78.933  13.926  1.00  0.66           C  
ATOM   3723  CG  PRO A 527    -130.039 -77.994  15.134  1.00  0.66           C  
ATOM   3724  CD  PRO A 527    -129.988 -76.609  14.485  1.00  0.66           C  
ATOM   3725  N   ALA A 528    -133.204 -77.681  13.650  1.00  0.72           N  
ATOM   3726  CA  ALA A 528    -134.646 -77.758  13.640  1.00  0.72           C  
ATOM   3727  C   ALA A 528    -135.242 -77.490  12.261  1.00  0.72           C  
ATOM   3728  O   ALA A 528    -136.079 -78.255  11.791  1.00  0.72           O  
ATOM   3729  CB  ALA A 528    -135.209 -76.765  14.675  1.00  0.72           C  
ATOM   3730  N   ALA A 529    -134.766 -76.440  11.557  1.00  0.71           N  
ATOM   3731  CA  ALA A 529    -135.198 -76.088  10.217  1.00  0.71           C  
ATOM   3732  C   ALA A 529    -134.859 -77.158   9.187  1.00  0.71           C  
ATOM   3733  O   ALA A 529    -135.694 -77.539   8.368  1.00  0.71           O  
ATOM   3734  CB  ALA A 529    -134.570 -74.739   9.815  1.00  0.71           C  
ATOM   3735  N   VAL A 530    -133.630 -77.727   9.255  1.00  0.78           N  
ATOM   3736  CA  VAL A 530    -133.198 -78.804   8.368  1.00  0.78           C  
ATOM   3737  C   VAL A 530    -134.088 -80.039   8.485  1.00  0.78           C  
ATOM   3738  O   VAL A 530    -134.569 -80.581   7.492  1.00  0.78           O  
ATOM   3739  CB  VAL A 530    -131.747 -79.232   8.630  1.00  0.78           C  
ATOM   3740  CG1 VAL A 530    -131.259 -80.142   7.485  1.00  0.78           C  
ATOM   3741  CG2 VAL A 530    -130.802 -78.021   8.755  1.00  0.78           C  
ATOM   3742  N   ARG A 531    -134.387 -80.476   9.728  1.00  0.66           N  
ATOM   3743  CA  ARG A 531    -135.290 -81.585   9.985  1.00  0.66           C  
ATOM   3744  C   ARG A 531    -136.743 -81.322   9.606  1.00  0.66           C  
ATOM   3745  O   ARG A 531    -137.395 -82.172   9.002  1.00  0.66           O  
ATOM   3746  CB  ARG A 531    -135.218 -82.008  11.473  1.00  0.66           C  
ATOM   3747  CG  ARG A 531    -133.848 -82.621  11.823  1.00  0.66           C  
ATOM   3748  CD  ARG A 531    -133.698 -83.182  13.242  1.00  0.66           C  
ATOM   3749  NE  ARG A 531    -133.800 -82.017  14.188  1.00  0.66           N  
ATOM   3750  CZ  ARG A 531    -132.891 -81.677  15.114  1.00  0.66           C  
ATOM   3751  NH1 ARG A 531    -133.119 -80.616  15.887  1.00  0.66           N  
ATOM   3752  NH2 ARG A 531    -131.757 -82.347  15.291  1.00  0.66           N  
ATOM   3753  N   SER A 532    -137.299 -80.137   9.939  1.00  0.69           N  
ATOM   3754  CA  SER A 532    -138.680 -79.788   9.611  1.00  0.69           C  
ATOM   3755  C   SER A 532    -138.954 -79.728   8.124  1.00  0.69           C  
ATOM   3756  O   SER A 532    -139.920 -80.317   7.640  1.00  0.69           O  
ATOM   3757  CB  SER A 532    -139.102 -78.419  10.201  1.00  0.69           C  
ATOM   3758  OG  SER A 532    -139.209 -78.505  11.622  1.00  0.69           O  
ATOM   3759  N   LEU A 533    -138.074 -79.064   7.348  1.00  0.80           N  
ATOM   3760  CA  LEU A 533    -138.173 -79.014   5.901  1.00  0.80           C  
ATOM   3761  C   LEU A 533    -137.991 -80.365   5.242  1.00  0.80           C  
ATOM   3762  O   LEU A 533    -138.730 -80.719   4.325  1.00  0.80           O  
ATOM   3763  CB  LEU A 533    -137.164 -78.004   5.310  1.00  0.80           C  
ATOM   3764  CG  LEU A 533    -137.537 -76.537   5.592  1.00  0.80           C  
ATOM   3765  CD1 LEU A 533    -136.444 -75.593   5.076  1.00  0.80           C  
ATOM   3766  CD2 LEU A 533    -138.885 -76.172   4.955  1.00  0.80           C  
ATOM   3767  N   ALA A 534    -137.037 -81.185   5.726  1.00  0.83           N  
ATOM   3768  CA  ALA A 534    -136.845 -82.536   5.245  1.00  0.83           C  
ATOM   3769  C   ALA A 534    -138.066 -83.431   5.425  1.00  0.83           C  
ATOM   3770  O   ALA A 534    -138.498 -84.109   4.495  1.00  0.83           O  
ATOM   3771  CB  ALA A 534    -135.641 -83.150   5.979  1.00  0.83           C  
ATOM   3772  N   ARG A 535    -138.711 -83.407   6.608  1.00  0.69           N  
ATOM   3773  CA  ARG A 535    -139.947 -84.138   6.818  1.00  0.69           C  
ATOM   3774  C   ARG A 535    -141.107 -83.657   5.962  1.00  0.69           C  
ATOM   3775  O   ARG A 535    -141.819 -84.471   5.381  1.00  0.69           O  
ATOM   3776  CB  ARG A 535    -140.369 -84.131   8.300  1.00  0.69           C  
ATOM   3777  CG  ARG A 535    -139.363 -84.874   9.194  1.00  0.69           C  
ATOM   3778  CD  ARG A 535    -139.805 -84.905  10.653  1.00  0.69           C  
ATOM   3779  NE  ARG A 535    -138.620 -85.382  11.432  1.00  0.69           N  
ATOM   3780  CZ  ARG A 535    -138.210 -84.846  12.584  1.00  0.69           C  
ATOM   3781  NH1 ARG A 535    -136.956 -85.046  12.979  1.00  0.69           N  
ATOM   3782  NH2 ARG A 535    -139.021 -84.126  13.351  1.00  0.69           N  
ATOM   3783  N   GLN A 536    -141.314 -82.330   5.816  1.00  0.73           N  
ATOM   3784  CA  GLN A 536    -142.353 -81.792   4.946  1.00  0.73           C  
ATOM   3785  C   GLN A 536    -142.152 -82.150   3.477  1.00  0.73           C  
ATOM   3786  O   GLN A 536    -143.090 -82.533   2.779  1.00  0.73           O  
ATOM   3787  CB  GLN A 536    -142.468 -80.254   5.090  1.00  0.73           C  
ATOM   3788  CG  GLN A 536    -143.013 -79.814   6.469  1.00  0.73           C  
ATOM   3789  CD  GLN A 536    -143.136 -78.292   6.562  1.00  0.73           C  
ATOM   3790  OE1 GLN A 536    -143.008 -77.554   5.586  1.00  0.73           O  
ATOM   3791  NE2 GLN A 536    -143.423 -77.794   7.787  1.00  0.73           N  
ATOM   3792  N   LEU A 537    -140.905 -82.071   2.980  1.00  0.78           N  
ATOM   3793  CA  LEU A 537    -140.526 -82.494   1.646  1.00  0.78           C  
ATOM   3794  C   LEU A 537    -140.704 -83.996   1.399  1.00  0.78           C  
ATOM   3795  O   LEU A 537    -141.228 -84.420   0.372  1.00  0.78           O  
ATOM   3796  CB  LEU A 537    -139.056 -82.067   1.423  1.00  0.78           C  
ATOM   3797  CG  LEU A 537    -138.518 -82.181  -0.014  1.00  0.78           C  
ATOM   3798  CD1 LEU A 537    -139.222 -81.223  -0.981  1.00  0.78           C  
ATOM   3799  CD2 LEU A 537    -137.022 -81.860  -0.011  1.00  0.78           C  
ATOM   3800  N   ALA A 538    -140.299 -84.853   2.362  1.00  0.76           N  
ATOM   3801  CA  ALA A 538    -140.486 -86.292   2.306  1.00  0.76           C  
ATOM   3802  C   ALA A 538    -141.942 -86.764   2.355  1.00  0.76           C  
ATOM   3803  O   ALA A 538    -142.333 -87.684   1.622  1.00  0.76           O  
ATOM   3804  CB  ALA A 538    -139.721 -86.941   3.476  1.00  0.76           C  
ATOM   3805  N   ALA A 539    -142.741 -86.142   3.253  1.00  0.74           N  
ATOM   3806  CA  ALA A 539    -144.148 -86.387   3.510  1.00  0.74           C  
ATOM   3807  C   ALA A 539    -145.063 -86.031   2.351  1.00  0.74           C  
ATOM   3808  O   ALA A 539    -146.009 -86.762   2.059  1.00  0.74           O  
ATOM   3809  CB  ALA A 539    -144.605 -85.630   4.774  1.00  0.74           C  
ATOM   3810  N   ASN A 540    -144.789 -84.924   1.628  1.00  0.73           N  
ATOM   3811  CA  ASN A 540    -145.496 -84.566   0.402  1.00  0.73           C  
ATOM   3812  C   ASN A 540    -145.078 -85.443  -0.784  1.00  0.73           C  
ATOM   3813  O   ASN A 540    -144.568 -84.982  -1.805  1.00  0.73           O  
ATOM   3814  CB  ASN A 540    -145.279 -83.074   0.045  1.00  0.73           C  
ATOM   3815  CG  ASN A 540    -146.162 -82.203   0.927  1.00  0.73           C  
ATOM   3816  OD1 ASN A 540    -147.374 -82.143   0.725  1.00  0.73           O  
ATOM   3817  ND2 ASN A 540    -145.569 -81.505   1.917  1.00  0.73           N  
ATOM   3818  N   LYS A 541    -145.329 -86.762  -0.666  1.00  0.55           N  
ATOM   3819  CA  LYS A 541    -145.027 -87.795  -1.633  1.00  0.55           C  
ATOM   3820  C   LYS A 541    -145.601 -87.531  -3.013  1.00  0.55           C  
ATOM   3821  O   LYS A 541    -146.812 -87.415  -3.164  1.00  0.55           O  
ATOM   3822  CB  LYS A 541    -145.653 -89.143  -1.188  1.00  0.55           C  
ATOM   3823  CG  LYS A 541    -145.339 -89.628   0.235  1.00  0.55           C  
ATOM   3824  CD  LYS A 541    -145.937 -91.028   0.438  1.00  0.55           C  
ATOM   3825  CE  LYS A 541    -145.581 -91.748   1.740  1.00  0.55           C  
ATOM   3826  NZ  LYS A 541    -145.670 -93.202   1.514  1.00  0.55           N  
ATOM   3827  N   GLY A 542    -144.764 -87.431  -4.067  1.00  0.58           N  
ATOM   3828  CA  GLY A 542    -145.285 -87.280  -5.423  1.00  0.58           C  
ATOM   3829  C   GLY A 542    -145.804 -85.900  -5.736  1.00  0.58           C  
ATOM   3830  O   GLY A 542    -146.497 -85.721  -6.728  1.00  0.58           O  
ATOM   3831  N   ASN A 543    -145.529 -84.903  -4.867  1.00  0.65           N  
ATOM   3832  CA  ASN A 543    -146.084 -83.560  -4.976  1.00  0.65           C  
ATOM   3833  C   ASN A 543    -145.001 -82.504  -4.704  1.00  0.65           C  
ATOM   3834  O   ASN A 543    -145.323 -81.371  -4.342  1.00  0.65           O  
ATOM   3835  CB  ASN A 543    -147.248 -83.310  -3.949  1.00  0.65           C  
ATOM   3836  CG  ASN A 543    -148.545 -84.098  -4.169  1.00  0.65           C  
ATOM   3837  OD1 ASN A 543    -149.615 -83.534  -4.425  1.00  0.65           O  
ATOM   3838  ND2 ASN A 543    -148.534 -85.427  -3.966  1.00  0.65           N  
ATOM   3839  N   ALA A 544    -143.697 -82.847  -4.835  1.00  0.79           N  
ATOM   3840  CA  ALA A 544    -142.600 -82.038  -4.322  1.00  0.79           C  
ATOM   3841  C   ALA A 544    -141.484 -81.692  -5.325  1.00  0.79           C  
ATOM   3842  O   ALA A 544    -140.864 -82.552  -5.951  1.00  0.79           O  
ATOM   3843  CB  ALA A 544    -141.997 -82.787  -3.121  1.00  0.79           C  
ATOM   3844  N   LEU A 545    -141.185 -80.385  -5.472  1.00  0.79           N  
ATOM   3845  CA  LEU A 545    -140.247 -79.819  -6.429  1.00  0.79           C  
ATOM   3846  C   LEU A 545    -139.060 -79.125  -5.769  1.00  0.79           C  
ATOM   3847  O   LEU A 545    -139.173 -78.477  -4.728  1.00  0.79           O  
ATOM   3848  CB  LEU A 545    -140.938 -78.716  -7.281  1.00  0.79           C  
ATOM   3849  CG  LEU A 545    -141.653 -79.177  -8.557  1.00  0.79           C  
ATOM   3850  CD1 LEU A 545    -142.440 -78.023  -9.195  1.00  0.79           C  
ATOM   3851  CD2 LEU A 545    -140.619 -79.653  -9.567  1.00  0.79           C  
ATOM   3852  N   LEU A 546    -137.883 -79.191  -6.428  1.00  0.80           N  
ATOM   3853  CA  LEU A 546    -136.729 -78.366  -6.102  1.00  0.80           C  
ATOM   3854  C   LEU A 546    -136.323 -77.566  -7.332  1.00  0.80           C  
ATOM   3855  O   LEU A 546    -135.931 -78.132  -8.350  1.00  0.80           O  
ATOM   3856  CB  LEU A 546    -135.499 -79.214  -5.685  1.00  0.80           C  
ATOM   3857  CG  LEU A 546    -135.720 -80.162  -4.490  1.00  0.80           C  
ATOM   3858  CD1 LEU A 546    -134.443 -80.968  -4.234  1.00  0.80           C  
ATOM   3859  CD2 LEU A 546    -136.127 -79.425  -3.210  1.00  0.80           C  
ATOM   3860  N   ALA A 547    -136.383 -76.221  -7.281  1.00  0.82           N  
ATOM   3861  CA  ALA A 547    -136.021 -75.376  -8.404  1.00  0.82           C  
ATOM   3862  C   ALA A 547    -134.724 -74.639  -8.111  1.00  0.82           C  
ATOM   3863  O   ALA A 547    -134.582 -73.967  -7.090  1.00  0.82           O  
ATOM   3864  CB  ALA A 547    -137.137 -74.356  -8.698  1.00  0.82           C  
ATOM   3865  N   ALA A 548    -133.737 -74.762  -9.013  1.00  0.81           N  
ATOM   3866  CA  ALA A 548    -132.387 -74.317  -8.772  1.00  0.81           C  
ATOM   3867  C   ALA A 548    -131.815 -73.695 -10.032  1.00  0.81           C  
ATOM   3868  O   ALA A 548    -132.340 -73.847 -11.133  1.00  0.81           O  
ATOM   3869  CB  ALA A 548    -131.505 -75.503  -8.322  1.00  0.81           C  
ATOM   3870  N   GLY A 549    -130.712 -72.940  -9.900  1.00  0.78           N  
ATOM   3871  CA  GLY A 549    -130.058 -72.378 -11.071  1.00  0.78           C  
ATOM   3872  C   GLY A 549    -128.682 -71.883 -10.761  1.00  0.78           C  
ATOM   3873  O   GLY A 549    -127.908 -72.519 -10.053  1.00  0.78           O  
ATOM   3874  N   MET A 550    -128.331 -70.689 -11.271  1.00  0.73           N  
ATOM   3875  CA  MET A 550    -126.966 -70.191 -11.263  1.00  0.73           C  
ATOM   3876  C   MET A 550    -126.399 -69.825  -9.899  1.00  0.73           C  
ATOM   3877  O   MET A 550    -125.190 -69.630  -9.758  1.00  0.73           O  
ATOM   3878  CB  MET A 550    -126.813 -68.973 -12.202  1.00  0.73           C  
ATOM   3879  CG  MET A 550    -127.509 -67.690 -11.710  1.00  0.73           C  
ATOM   3880  SD  MET A 550    -127.330 -66.285 -12.835  1.00  0.73           S  
ATOM   3881  CE  MET A 550    -125.523 -66.091 -12.782  1.00  0.73           C  
ATOM   3882  N   GLY A 551    -127.236 -69.702  -8.840  1.00  0.80           N  
ATOM   3883  CA  GLY A 551    -126.760 -69.598  -7.459  1.00  0.80           C  
ATOM   3884  C   GLY A 551    -125.859 -70.744  -7.032  1.00  0.80           C  
ATOM   3885  O   GLY A 551    -124.671 -70.483  -6.846  1.00  0.80           O  
ATOM   3886  N   PRO A 552    -126.331 -71.992  -6.956  1.00  0.78           N  
ATOM   3887  CA  PRO A 552    -125.479 -73.161  -6.749  1.00  0.78           C  
ATOM   3888  C   PRO A 552    -124.651 -73.541  -7.962  1.00  0.78           C  
ATOM   3889  O   PRO A 552    -123.522 -73.999  -7.810  1.00  0.78           O  
ATOM   3890  CB  PRO A 552    -126.469 -74.295  -6.415  1.00  0.78           C  
ATOM   3891  CG  PRO A 552    -127.670 -73.581  -5.803  1.00  0.78           C  
ATOM   3892  CD  PRO A 552    -127.724 -72.287  -6.610  1.00  0.78           C  
ATOM   3893  N   ASN A 553    -125.191 -73.420  -9.191  1.00  0.74           N  
ATOM   3894  CA  ASN A 553    -124.581 -74.064 -10.344  1.00  0.74           C  
ATOM   3895  C   ASN A 553    -123.323 -73.373 -10.865  1.00  0.74           C  
ATOM   3896  O   ASN A 553    -122.539 -73.955 -11.603  1.00  0.74           O  
ATOM   3897  CB  ASN A 553    -125.627 -74.178 -11.478  1.00  0.74           C  
ATOM   3898  CG  ASN A 553    -125.221 -75.283 -12.442  1.00  0.74           C  
ATOM   3899  OD1 ASN A 553    -125.323 -76.461 -12.100  1.00  0.74           O  
ATOM   3900  ND2 ASN A 553    -124.718 -74.909 -13.634  1.00  0.74           N  
ATOM   3901  N   HIS A 554    -123.076 -72.110 -10.477  1.00  0.72           N  
ATOM   3902  CA  HIS A 554    -121.893 -71.402 -10.938  1.00  0.72           C  
ATOM   3903  C   HIS A 554    -120.727 -71.478  -9.959  1.00  0.72           C  
ATOM   3904  O   HIS A 554    -119.719 -70.805 -10.150  1.00  0.72           O  
ATOM   3905  CB  HIS A 554    -122.183 -69.917 -11.252  1.00  0.72           C  
ATOM   3906  CG  HIS A 554    -122.892 -69.639 -12.537  1.00  0.72           C  
ATOM   3907  ND1 HIS A 554    -122.595 -68.447 -13.168  1.00  0.72           N  
ATOM   3908  CD2 HIS A 554    -123.787 -70.353 -13.267  1.00  0.72           C  
ATOM   3909  CE1 HIS A 554    -123.301 -68.469 -14.285  1.00  0.72           C  
ATOM   3910  NE2 HIS A 554    -124.041 -69.593 -14.388  1.00  0.72           N  
ATOM   3911  N   TYR A 555    -120.802 -72.298  -8.893  1.00  0.72           N  
ATOM   3912  CA  TYR A 555    -119.613 -72.634  -8.119  1.00  0.72           C  
ATOM   3913  C   TYR A 555    -118.800 -73.719  -8.821  1.00  0.72           C  
ATOM   3914  O   TYR A 555    -119.333 -74.525  -9.577  1.00  0.72           O  
ATOM   3915  CB  TYR A 555    -119.945 -73.167  -6.697  1.00  0.72           C  
ATOM   3916  CG  TYR A 555    -120.535 -72.110  -5.807  1.00  0.72           C  
ATOM   3917  CD1 TYR A 555    -119.734 -71.085  -5.271  1.00  0.72           C  
ATOM   3918  CD2 TYR A 555    -121.895 -72.151  -5.469  1.00  0.72           C  
ATOM   3919  CE1 TYR A 555    -120.311 -70.066  -4.493  1.00  0.72           C  
ATOM   3920  CE2 TYR A 555    -122.466 -71.156  -4.668  1.00  0.72           C  
ATOM   3921  CZ  TYR A 555    -121.682 -70.094  -4.215  1.00  0.72           C  
ATOM   3922  OH  TYR A 555    -122.312 -69.078  -3.475  1.00  0.72           O  
ATOM   3923  N   PHE A 556    -117.485 -73.803  -8.541  1.00  0.67           N  
ATOM   3924  CA  PHE A 556    -116.571 -74.820  -9.053  1.00  0.67           C  
ATOM   3925  C   PHE A 556    -117.048 -76.250  -8.792  1.00  0.67           C  
ATOM   3926  O   PHE A 556    -117.040 -77.110  -9.669  1.00  0.67           O  
ATOM   3927  CB  PHE A 556    -115.175 -74.589  -8.407  1.00  0.67           C  
ATOM   3928  CG  PHE A 556    -114.120 -75.513  -8.941  1.00  0.67           C  
ATOM   3929  CD1 PHE A 556    -113.629 -76.565  -8.152  1.00  0.67           C  
ATOM   3930  CD2 PHE A 556    -113.616 -75.334 -10.238  1.00  0.67           C  
ATOM   3931  CE1 PHE A 556    -112.633 -77.416  -8.643  1.00  0.67           C  
ATOM   3932  CE2 PHE A 556    -112.630 -76.190 -10.739  1.00  0.67           C  
ATOM   3933  CZ  PHE A 556    -112.135 -77.229  -9.939  1.00  0.67           C  
ATOM   3934  N   ASN A 557    -117.554 -76.520  -7.574  1.00  0.70           N  
ATOM   3935  CA  ASN A 557    -118.084 -77.820  -7.205  1.00  0.70           C  
ATOM   3936  C   ASN A 557    -119.565 -77.970  -7.568  1.00  0.70           C  
ATOM   3937  O   ASN A 557    -120.316 -78.599  -6.823  1.00  0.70           O  
ATOM   3938  CB  ASN A 557    -117.909 -78.083  -5.683  1.00  0.70           C  
ATOM   3939  CG  ASN A 557    -116.429 -78.109  -5.317  1.00  0.70           C  
ATOM   3940  OD1 ASN A 557    -115.589 -78.635  -6.044  1.00  0.70           O  
ATOM   3941  ND2 ASN A 557    -116.078 -77.549  -4.141  1.00  0.70           N  
ATOM   3942  N   ALA A 558    -120.013 -77.424  -8.730  1.00  0.73           N  
ATOM   3943  CA  ALA A 558    -121.390 -77.369  -9.223  1.00  0.73           C  
ATOM   3944  C   ALA A 558    -122.112 -78.706  -9.160  1.00  0.73           C  
ATOM   3945  O   ALA A 558    -123.256 -78.828  -8.720  1.00  0.73           O  
ATOM   3946  CB  ALA A 558    -121.388 -76.900 -10.692  1.00  0.73           C  
ATOM   3947  N   ASP A 559    -121.378 -79.759  -9.541  1.00  0.74           N  
ATOM   3948  CA  ASP A 559    -121.778 -81.140  -9.515  1.00  0.74           C  
ATOM   3949  C   ASP A 559    -122.187 -81.652  -8.143  1.00  0.74           C  
ATOM   3950  O   ASP A 559    -123.175 -82.368  -8.008  1.00  0.74           O  
ATOM   3951  CB  ASP A 559    -120.597 -81.972 -10.055  1.00  0.74           C  
ATOM   3952  CG  ASP A 559    -120.373 -81.543 -11.484  1.00  0.74           C  
ATOM   3953  OD1 ASP A 559    -121.371 -81.575 -12.243  1.00  0.74           O  
ATOM   3954  OD2 ASP A 559    -119.236 -81.154 -11.834  1.00  0.74           O  
ATOM   3955  N   LEU A 560    -121.472 -81.287  -7.064  1.00  0.66           N  
ATOM   3956  CA  LEU A 560    -121.862 -81.665  -5.716  1.00  0.66           C  
ATOM   3957  C   LEU A 560    -123.180 -81.047  -5.283  1.00  0.66           C  
ATOM   3958  O   LEU A 560    -124.049 -81.738  -4.757  1.00  0.66           O  
ATOM   3959  CB  LEU A 560    -120.759 -81.329  -4.693  1.00  0.66           C  
ATOM   3960  CG  LEU A 560    -119.428 -82.056  -4.965  1.00  0.66           C  
ATOM   3961  CD1 LEU A 560    -118.391 -81.657  -3.913  1.00  0.66           C  
ATOM   3962  CD2 LEU A 560    -119.573 -83.585  -4.951  1.00  0.66           C  
ATOM   3963  N   PHE A 561    -123.393 -79.747  -5.568  1.00  0.74           N  
ATOM   3964  CA  PHE A 561    -124.650 -79.069  -5.296  1.00  0.74           C  
ATOM   3965  C   PHE A 561    -125.812 -79.690  -6.066  1.00  0.74           C  
ATOM   3966  O   PHE A 561    -126.872 -79.992  -5.518  1.00  0.74           O  
ATOM   3967  CB  PHE A 561    -124.564 -77.569  -5.695  1.00  0.74           C  
ATOM   3968  CG  PHE A 561    -123.470 -76.852  -4.952  1.00  0.74           C  
ATOM   3969  CD1 PHE A 561    -123.654 -76.462  -3.623  1.00  0.74           C  
ATOM   3970  CD2 PHE A 561    -122.252 -76.552  -5.571  1.00  0.74           C  
ATOM   3971  CE1 PHE A 561    -122.644 -75.786  -2.920  1.00  0.74           C  
ATOM   3972  CE2 PHE A 561    -121.219 -75.919  -4.870  1.00  0.74           C  
ATOM   3973  CZ  PHE A 561    -121.419 -75.523  -3.545  1.00  0.74           C  
ATOM   3974  N   GLY A 562    -125.611 -79.957  -7.375  1.00  0.77           N  
ATOM   3975  CA  GLY A 562    -126.648 -80.510  -8.237  1.00  0.77           C  
ATOM   3976  C   GLY A 562    -127.011 -81.950  -7.952  1.00  0.77           C  
ATOM   3977  O   GLY A 562    -128.184 -82.314  -7.977  1.00  0.77           O  
ATOM   3978  N   ARG A 563    -126.023 -82.816  -7.645  1.00  0.69           N  
ATOM   3979  CA  ARG A 563    -126.255 -84.206  -7.268  1.00  0.69           C  
ATOM   3980  C   ARG A 563    -126.994 -84.390  -5.967  1.00  0.69           C  
ATOM   3981  O   ARG A 563    -127.827 -85.281  -5.853  1.00  0.69           O  
ATOM   3982  CB  ARG A 563    -124.949 -85.002  -7.093  1.00  0.69           C  
ATOM   3983  CG  ARG A 563    -124.219 -85.276  -8.409  1.00  0.69           C  
ATOM   3984  CD  ARG A 563    -122.786 -85.731  -8.151  1.00  0.69           C  
ATOM   3985  NE  ARG A 563    -122.794 -87.214  -7.905  1.00  0.69           N  
ATOM   3986  CZ  ARG A 563    -121.677 -87.921  -7.694  1.00  0.69           C  
ATOM   3987  NH1 ARG A 563    -120.514 -87.325  -7.463  1.00  0.69           N  
ATOM   3988  NH2 ARG A 563    -121.709 -89.250  -7.737  1.00  0.69           N  
ATOM   3989  N   VAL A 564    -126.692 -83.591  -4.928  1.00  0.71           N  
ATOM   3990  CA  VAL A 564    -127.412 -83.714  -3.671  1.00  0.71           C  
ATOM   3991  C   VAL A 564    -128.855 -83.201  -3.770  1.00  0.71           C  
ATOM   3992  O   VAL A 564    -129.769 -83.821  -3.229  1.00  0.71           O  
ATOM   3993  CB  VAL A 564    -126.649 -83.192  -2.469  1.00  0.71           C  
ATOM   3994  CG1 VAL A 564    -127.306 -83.741  -1.197  1.00  0.71           C  
ATOM   3995  CG2 VAL A 564    -125.219 -83.765  -2.456  1.00  0.71           C  
ATOM   3996  N   HIS A 565    -129.131 -82.122  -4.553  1.00  0.71           N  
ATOM   3997  CA  HIS A 565    -130.503 -81.732  -4.908  1.00  0.71           C  
ATOM   3998  C   HIS A 565    -131.251 -82.859  -5.607  1.00  0.71           C  
ATOM   3999  O   HIS A 565    -132.384 -83.214  -5.285  1.00  0.71           O  
ATOM   4000  CB  HIS A 565    -130.535 -80.565  -5.936  1.00  0.71           C  
ATOM   4001  CG  HIS A 565    -130.167 -79.228  -5.396  1.00  0.71           C  
ATOM   4002  ND1 HIS A 565    -130.893 -78.743  -4.335  1.00  0.71           N  
ATOM   4003  CD2 HIS A 565    -129.274 -78.298  -5.826  1.00  0.71           C  
ATOM   4004  CE1 HIS A 565    -130.424 -77.533  -4.128  1.00  0.71           C  
ATOM   4005  NE2 HIS A 565    -129.445 -77.207  -5.004  1.00  0.71           N  
ATOM   4006  N   PHE A 566    -130.570 -83.490  -6.578  1.00  0.75           N  
ATOM   4007  CA  PHE A 566    -131.059 -84.633  -7.313  1.00  0.75           C  
ATOM   4008  C   PHE A 566    -131.344 -85.839  -6.416  1.00  0.75           C  
ATOM   4009  O   PHE A 566    -132.387 -86.477  -6.530  1.00  0.75           O  
ATOM   4010  CB  PHE A 566    -130.025 -84.962  -8.423  1.00  0.75           C  
ATOM   4011  CG  PHE A 566    -130.481 -86.108  -9.263  1.00  0.75           C  
ATOM   4012  CD1 PHE A 566    -130.096 -87.417  -8.928  1.00  0.75           C  
ATOM   4013  CD2 PHE A 566    -131.361 -85.894 -10.331  1.00  0.75           C  
ATOM   4014  CE1 PHE A 566    -130.607 -88.506  -9.637  1.00  0.75           C  
ATOM   4015  CE2 PHE A 566    -131.861 -86.980 -11.052  1.00  0.75           C  
ATOM   4016  CZ  PHE A 566    -131.492 -88.280 -10.694  1.00  0.75           C  
ATOM   4017  N   LEU A 567    -130.440 -86.152  -5.470  1.00  0.74           N  
ATOM   4018  CA  LEU A 567    -130.583 -87.237  -4.522  1.00  0.74           C  
ATOM   4019  C   LEU A 567    -131.827 -87.105  -3.659  1.00  0.74           C  
ATOM   4020  O   LEU A 567    -132.600 -88.049  -3.515  1.00  0.74           O  
ATOM   4021  CB  LEU A 567    -129.319 -87.281  -3.628  1.00  0.74           C  
ATOM   4022  CG  LEU A 567    -129.290 -88.395  -2.564  1.00  0.74           C  
ATOM   4023  CD1 LEU A 567    -129.353 -89.792  -3.191  1.00  0.74           C  
ATOM   4024  CD2 LEU A 567    -128.054 -88.268  -1.662  1.00  0.74           C  
ATOM   4025  N   VAL A 568    -132.095 -85.898  -3.128  1.00  0.77           N  
ATOM   4026  CA  VAL A 568    -133.277 -85.590  -2.337  1.00  0.77           C  
ATOM   4027  C   VAL A 568    -134.577 -85.816  -3.116  1.00  0.77           C  
ATOM   4028  O   VAL A 568    -135.514 -86.449  -2.623  1.00  0.77           O  
ATOM   4029  CB  VAL A 568    -133.162 -84.155  -1.823  1.00  0.77           C  
ATOM   4030  CG1 VAL A 568    -134.470 -83.653  -1.194  1.00  0.77           C  
ATOM   4031  CG2 VAL A 568    -132.035 -84.093  -0.770  1.00  0.77           C  
ATOM   4032  N   ALA A 569    -134.637 -85.354  -4.385  1.00  0.77           N  
ATOM   4033  CA  ALA A 569    -135.745 -85.586  -5.298  1.00  0.77           C  
ATOM   4034  C   ALA A 569    -135.941 -87.051  -5.718  1.00  0.77           C  
ATOM   4035  O   ALA A 569    -137.059 -87.567  -5.782  1.00  0.77           O  
ATOM   4036  CB  ALA A 569    -135.541 -84.713  -6.556  1.00  0.77           C  
ATOM   4037  N   ALA A 570    -134.842 -87.762  -6.026  1.00  0.76           N  
ATOM   4038  CA  ALA A 570    -134.828 -89.167  -6.385  1.00  0.76           C  
ATOM   4039  C   ALA A 570    -135.192 -90.127  -5.249  1.00  0.76           C  
ATOM   4040  O   ALA A 570    -135.925 -91.093  -5.446  1.00  0.76           O  
ATOM   4041  CB  ALA A 570    -133.450 -89.517  -6.967  1.00  0.76           C  
ATOM   4042  N   LEU A 571    -134.723 -89.870  -4.006  1.00  0.70           N  
ATOM   4043  CA  LEU A 571    -135.044 -90.658  -2.819  1.00  0.70           C  
ATOM   4044  C   LEU A 571    -136.515 -90.643  -2.446  1.00  0.70           C  
ATOM   4045  O   LEU A 571    -136.993 -91.535  -1.746  1.00  0.70           O  
ATOM   4046  CB  LEU A 571    -134.292 -90.125  -1.566  1.00  0.70           C  
ATOM   4047  CG  LEU A 571    -132.802 -90.502  -1.460  1.00  0.70           C  
ATOM   4048  CD1 LEU A 571    -132.145 -89.646  -0.366  1.00  0.70           C  
ATOM   4049  CD2 LEU A 571    -132.594 -91.997  -1.167  1.00  0.70           C  
ATOM   4050  N   THR A 572    -137.254 -89.605  -2.867  1.00  0.73           N  
ATOM   4051  CA  THR A 572    -138.626 -89.377  -2.461  1.00  0.73           C  
ATOM   4052  C   THR A 572    -139.640 -89.710  -3.542  1.00  0.73           C  
ATOM   4053  O   THR A 572    -140.834 -89.587  -3.266  1.00  0.73           O  
ATOM   4054  CB  THR A 572    -138.826 -87.927  -2.028  1.00  0.73           C  
ATOM   4055  OG1 THR A 572    -138.165 -87.026  -2.898  1.00  0.73           O  
ATOM   4056  CG2 THR A 572    -138.225 -87.704  -0.636  1.00  0.73           C  
ATOM   4057  N   ASP A 573    -139.177 -90.178  -4.732  1.00  0.72           N  
ATOM   4058  CA  ASP A 573    -139.936 -90.415  -5.962  1.00  0.72           C  
ATOM   4059  C   ASP A 573    -140.624 -89.171  -6.521  1.00  0.72           C  
ATOM   4060  O   ASP A 573    -141.834 -89.122  -6.728  1.00  0.72           O  
ATOM   4061  CB  ASP A 573    -140.895 -91.641  -5.901  1.00  0.72           C  
ATOM   4062  CG  ASP A 573    -141.245 -92.211  -7.271  1.00  0.72           C  
ATOM   4063  OD1 ASP A 573    -142.257 -92.956  -7.375  1.00  0.72           O  
ATOM   4064  OD2 ASP A 573    -140.516 -91.998  -8.273  1.00  0.72           O  
ATOM   4065  N   ASN A 574    -139.844 -88.107  -6.786  1.00  0.75           N  
ATOM   4066  CA  ASN A 574    -140.389 -86.927  -7.430  1.00  0.75           C  
ATOM   4067  C   ASN A 574    -139.979 -86.828  -8.900  1.00  0.75           C  
ATOM   4068  O   ASN A 574    -140.515 -86.022  -9.655  1.00  0.75           O  
ATOM   4069  CB  ASN A 574    -139.870 -85.669  -6.700  1.00  0.75           C  
ATOM   4070  CG  ASN A 574    -140.381 -85.605  -5.264  1.00  0.75           C  
ATOM   4071  OD1 ASN A 574    -141.464 -86.073  -4.909  1.00  0.75           O  
ATOM   4072  ND2 ASN A 574    -139.584 -84.938  -4.399  1.00  0.75           N  
ATOM   4073  N   ILE A 575    -139.028 -87.649  -9.381  1.00  0.75           N  
ATOM   4074  CA  ILE A 575    -138.520 -87.540 -10.744  1.00  0.75           C  
ATOM   4075  C   ILE A 575    -139.324 -88.373 -11.733  1.00  0.75           C  
ATOM   4076  O   ILE A 575    -139.550 -89.570 -11.574  1.00  0.75           O  
ATOM   4077  CB  ILE A 575    -137.019 -87.800 -10.869  1.00  0.75           C  
ATOM   4078  CG1 ILE A 575    -136.555 -87.774 -12.352  1.00  0.75           C  
ATOM   4079  CG2 ILE A 575    -136.628 -89.104 -10.143  1.00  0.75           C  
ATOM   4080  CD1 ILE A 575    -135.056 -87.531 -12.524  1.00  0.75           C  
ATOM   4081  N   GLY A 576    -139.800 -87.724 -12.819  1.00  0.78           N  
ATOM   4082  CA  GLY A 576    -140.603 -88.369 -13.849  1.00  0.78           C  
ATOM   4083  C   GLY A 576    -142.066 -88.489 -13.544  1.00  0.78           C  
ATOM   4084  O   GLY A 576    -142.842 -89.016 -14.336  1.00  0.78           O  
ATOM   4085  N   HIS A 577    -142.492 -87.937 -12.407  1.00  0.70           N  
ATOM   4086  CA  HIS A 577    -143.885 -87.741 -12.096  1.00  0.70           C  
ATOM   4087  C   HIS A 577    -144.166 -86.280 -12.244  1.00  0.70           C  
ATOM   4088  O   HIS A 577    -143.394 -85.449 -11.771  1.00  0.70           O  
ATOM   4089  CB  HIS A 577    -144.198 -88.068 -10.636  1.00  0.70           C  
ATOM   4090  CG  HIS A 577    -143.940 -89.488 -10.326  1.00  0.70           C  
ATOM   4091  ND1 HIS A 577    -144.882 -90.444 -10.651  1.00  0.70           N  
ATOM   4092  CD2 HIS A 577    -142.960 -90.019  -9.564  1.00  0.70           C  
ATOM   4093  CE1 HIS A 577    -144.460 -91.540 -10.054  1.00  0.70           C  
ATOM   4094  NE2 HIS A 577    -143.306 -91.334  -9.384  1.00  0.70           N  
ATOM   4095  N   PHE A 578    -145.290 -85.910 -12.887  1.00  0.68           N  
ATOM   4096  CA  PHE A 578    -145.716 -84.524 -12.939  1.00  0.68           C  
ATOM   4097  C   PHE A 578    -145.892 -83.962 -11.528  1.00  0.68           C  
ATOM   4098  O   PHE A 578    -146.392 -84.663 -10.652  1.00  0.68           O  
ATOM   4099  CB  PHE A 578    -147.005 -84.332 -13.802  1.00  0.68           C  
ATOM   4100  CG  PHE A 578    -148.235 -84.947 -13.167  1.00  0.68           C  
ATOM   4101  CD1 PHE A 578    -148.494 -86.326 -13.261  1.00  0.68           C  
ATOM   4102  CD2 PHE A 578    -149.099 -84.148 -12.394  1.00  0.68           C  
ATOM   4103  CE1 PHE A 578    -149.565 -86.901 -12.564  1.00  0.68           C  
ATOM   4104  CE2 PHE A 578    -150.171 -84.719 -11.697  1.00  0.68           C  
ATOM   4105  CZ  PHE A 578    -150.400 -86.098 -11.778  1.00  0.68           C  
ATOM   4106  N   SER A 579    -145.425 -82.719 -11.292  1.00  0.74           N  
ATOM   4107  CA  SER A 579    -145.534 -81.996 -10.023  1.00  0.74           C  
ATOM   4108  C   SER A 579    -144.351 -82.166  -9.086  1.00  0.74           C  
ATOM   4109  O   SER A 579    -144.278 -81.514  -8.043  1.00  0.74           O  
ATOM   4110  CB  SER A 579    -146.870 -82.188  -9.242  1.00  0.74           C  
ATOM   4111  OG  SER A 579    -146.915 -83.335  -8.403  1.00  0.74           O  
ATOM   4112  N   GLY A 580    -143.365 -83.005  -9.463  1.00  0.79           N  
ATOM   4113  CA  GLY A 580    -142.118 -83.161  -8.726  1.00  0.79           C  
ATOM   4114  C   GLY A 580    -140.918 -82.948  -9.607  1.00  0.79           C  
ATOM   4115  O   GLY A 580    -141.088 -82.615 -10.772  1.00  0.79           O  
ATOM   4116  N   ASN A 581    -139.687 -83.127  -9.058  1.00  0.76           N  
ATOM   4117  CA  ASN A 581    -138.384 -83.222  -9.733  1.00  0.76           C  
ATOM   4118  C   ASN A 581    -137.447 -82.056  -9.378  1.00  0.76           C  
ATOM   4119  O   ASN A 581    -137.793 -81.107  -8.677  1.00  0.76           O  
ATOM   4120  CB  ASN A 581    -138.448 -83.471 -11.287  1.00  0.76           C  
ATOM   4121  CG  ASN A 581    -137.181 -84.049 -11.914  1.00  0.76           C  
ATOM   4122  OD1 ASN A 581    -136.295 -84.553 -11.223  1.00  0.76           O  
ATOM   4123  ND2 ASN A 581    -137.080 -83.971 -13.257  1.00  0.76           N  
ATOM   4124  N   VAL A 582    -136.192 -82.142  -9.855  1.00  0.76           N  
ATOM   4125  CA  VAL A 582    -135.296 -81.031 -10.114  1.00  0.76           C  
ATOM   4126  C   VAL A 582    -135.862 -80.127 -11.209  1.00  0.76           C  
ATOM   4127  O   VAL A 582    -136.471 -80.599 -12.169  1.00  0.76           O  
ATOM   4128  CB  VAL A 582    -133.918 -81.541 -10.554  1.00  0.76           C  
ATOM   4129  CG1 VAL A 582    -132.914 -80.389 -10.773  1.00  0.76           C  
ATOM   4130  CG2 VAL A 582    -133.368 -82.513  -9.492  1.00  0.76           C  
ATOM   4131  N   GLY A 583    -135.675 -78.801 -11.076  1.00  0.70           N  
ATOM   4132  CA  GLY A 583    -135.836 -77.850 -12.164  1.00  0.70           C  
ATOM   4133  C   GLY A 583    -134.630 -76.969 -12.262  1.00  0.70           C  
ATOM   4134  O   GLY A 583    -134.442 -76.070 -11.444  1.00  0.70           O  
ATOM   4135  N   SER A 584    -133.784 -77.211 -13.270  1.00  0.73           N  
ATOM   4136  CA  SER A 584    -132.569 -76.465 -13.542  1.00  0.73           C  
ATOM   4137  C   SER A 584    -132.856 -75.293 -14.458  1.00  0.73           C  
ATOM   4138  O   SER A 584    -133.139 -75.451 -15.645  1.00  0.73           O  
ATOM   4139  CB  SER A 584    -131.508 -77.366 -14.229  1.00  0.73           C  
ATOM   4140  OG  SER A 584    -130.235 -76.719 -14.314  1.00  0.73           O  
ATOM   4141  N   TYR A 585    -132.799 -74.053 -13.936  1.00  0.75           N  
ATOM   4142  CA  TYR A 585    -133.111 -72.885 -14.737  1.00  0.75           C  
ATOM   4143  C   TYR A 585    -131.963 -71.898 -14.762  1.00  0.75           C  
ATOM   4144  O   TYR A 585    -131.582 -71.284 -13.768  1.00  0.75           O  
ATOM   4145  CB  TYR A 585    -134.418 -72.187 -14.274  1.00  0.75           C  
ATOM   4146  CG  TYR A 585    -135.567 -73.158 -14.356  1.00  0.75           C  
ATOM   4147  CD1 TYR A 585    -135.898 -73.785 -15.572  1.00  0.75           C  
ATOM   4148  CD2 TYR A 585    -136.239 -73.548 -13.184  1.00  0.75           C  
ATOM   4149  CE1 TYR A 585    -136.825 -74.834 -15.598  1.00  0.75           C  
ATOM   4150  CE2 TYR A 585    -137.176 -74.593 -13.212  1.00  0.75           C  
ATOM   4151  CZ  TYR A 585    -137.438 -75.254 -14.418  1.00  0.75           C  
ATOM   4152  OH  TYR A 585    -138.255 -76.394 -14.476  1.00  0.75           O  
ATOM   4153  N   ALA A 586    -131.393 -71.702 -15.959  1.00  0.71           N  
ATOM   4154  CA  ALA A 586    -130.325 -70.762 -16.183  1.00  0.71           C  
ATOM   4155  C   ALA A 586    -130.630 -70.015 -17.477  1.00  0.71           C  
ATOM   4156  O   ALA A 586    -131.735 -69.492 -17.632  1.00  0.71           O  
ATOM   4157  CB  ALA A 586    -128.996 -71.529 -16.184  1.00  0.71           C  
ATOM   4158  N   GLY A 587    -129.684 -69.906 -18.436  1.00  0.73           N  
ATOM   4159  CA  GLY A 587    -129.980 -69.474 -19.802  1.00  0.73           C  
ATOM   4160  C   GLY A 587    -130.958 -70.309 -20.616  1.00  0.73           C  
ATOM   4161  O   GLY A 587    -131.421 -71.374 -20.215  1.00  0.73           O  
ATOM   4162  N   ASN A 588    -131.286 -69.827 -21.834  1.00  0.67           N  
ATOM   4163  CA  ASN A 588    -132.215 -70.467 -22.748  1.00  0.67           C  
ATOM   4164  C   ASN A 588    -131.504 -71.511 -23.588  1.00  0.67           C  
ATOM   4165  O   ASN A 588    -131.043 -71.248 -24.698  1.00  0.67           O  
ATOM   4166  CB  ASN A 588    -132.919 -69.418 -23.659  1.00  0.67           C  
ATOM   4167  CG  ASN A 588    -134.202 -70.011 -24.235  1.00  0.67           C  
ATOM   4168  OD1 ASN A 588    -134.658 -71.063 -23.785  1.00  0.67           O  
ATOM   4169  ND2 ASN A 588    -134.821 -69.329 -25.222  1.00  0.67           N  
ATOM   4170  N   TYR A 589    -131.388 -72.736 -23.052  1.00  0.65           N  
ATOM   4171  CA  TYR A 589    -130.495 -73.712 -23.621  1.00  0.65           C  
ATOM   4172  C   TYR A 589    -131.012 -75.109 -23.479  1.00  0.65           C  
ATOM   4173  O   TYR A 589    -131.600 -75.496 -22.479  1.00  0.65           O  
ATOM   4174  CB  TYR A 589    -129.133 -73.714 -22.899  1.00  0.65           C  
ATOM   4175  CG  TYR A 589    -128.392 -72.448 -23.170  1.00  0.65           C  
ATOM   4176  CD1 TYR A 589    -127.991 -72.126 -24.475  1.00  0.65           C  
ATOM   4177  CD2 TYR A 589    -128.058 -71.582 -22.118  1.00  0.65           C  
ATOM   4178  CE1 TYR A 589    -127.264 -70.957 -24.708  1.00  0.65           C  
ATOM   4179  CE2 TYR A 589    -127.246 -70.468 -22.343  1.00  0.65           C  
ATOM   4180  CZ  TYR A 589    -126.875 -70.152 -23.648  1.00  0.65           C  
ATOM   4181  OH  TYR A 589    -126.047 -69.062 -23.910  1.00  0.65           O  
ATOM   4182  N   ARG A 590    -130.729 -75.920 -24.509  1.00  0.33           N  
ATOM   4183  CA  ARG A 590    -130.887 -77.353 -24.475  1.00  0.33           C  
ATOM   4184  C   ARG A 590    -129.707 -77.935 -25.260  1.00  0.33           C  
ATOM   4185  O   ARG A 590    -129.815 -79.018 -25.840  1.00  0.33           O  
ATOM   4186  CB  ARG A 590    -132.244 -77.826 -25.093  1.00  0.33           C  
ATOM   4187  CG  ARG A 590    -133.539 -77.257 -24.455  1.00  0.33           C  
ATOM   4188  CD  ARG A 590    -133.809 -77.657 -22.991  1.00  0.33           C  
ATOM   4189  NE  ARG A 590    -133.926 -79.145 -22.889  1.00  0.33           N  
ATOM   4190  CZ  ARG A 590    -135.028 -79.846 -23.171  1.00  0.33           C  
ATOM   4191  NH1 ARG A 590    -134.990 -81.165 -23.013  1.00  0.33           N  
ATOM   4192  NH2 ARG A 590    -136.151 -79.262 -23.571  1.00  0.33           N  
ATOM   4193  N   GLY A 591    -128.561 -77.205 -25.293  1.00  0.27           N  
ATOM   4194  CA  GLY A 591    -127.317 -77.551 -25.988  1.00  0.27           C  
ATOM   4195  C   GLY A 591    -126.135 -77.074 -25.176  1.00  0.27           C  
ATOM   4196  O   GLY A 591    -126.048 -75.886 -24.877  1.00  0.27           O  
ATOM   4197  N   SER A 592    -125.199 -77.974 -24.784  1.00  0.23           N  
ATOM   4198  CA  SER A 592    -124.039 -77.660 -23.938  1.00  0.23           C  
ATOM   4199  C   SER A 592    -122.673 -77.866 -24.540  1.00  0.23           C  
ATOM   4200  O   SER A 592    -121.920 -78.744 -24.133  1.00  0.23           O  
ATOM   4201  CB  SER A 592    -123.974 -78.407 -22.590  1.00  0.23           C  
ATOM   4202  OG  SER A 592    -123.105 -77.706 -21.704  1.00  0.23           O  
ATOM   4203  N   LEU A 593    -122.341 -77.017 -25.500  1.00  0.26           N  
ATOM   4204  CA  LEU A 593    -121.086 -76.790 -26.160  1.00  0.26           C  
ATOM   4205  C   LEU A 593    -119.814 -76.775 -25.266  1.00  0.26           C  
ATOM   4206  O   LEU A 593    -119.897 -76.790 -24.036  1.00  0.26           O  
ATOM   4207  CB  LEU A 593    -121.293 -75.455 -26.916  1.00  0.26           C  
ATOM   4208  CG  LEU A 593    -122.532 -75.346 -27.863  1.00  0.26           C  
ATOM   4209  CD1 LEU A 593    -123.955 -75.360 -27.279  1.00  0.26           C  
ATOM   4210  CD2 LEU A 593    -122.451 -74.125 -28.792  1.00  0.26           C  
ATOM   4211  N   PHE A 594    -118.584 -76.782 -25.851  1.00  0.19           N  
ATOM   4212  CA  PHE A 594    -117.363 -76.731 -25.041  1.00  0.19           C  
ATOM   4213  C   PHE A 594    -116.134 -76.107 -25.739  1.00  0.19           C  
ATOM   4214  O   PHE A 594    -115.934 -76.243 -26.947  1.00  0.19           O  
ATOM   4215  CB  PHE A 594    -117.021 -78.179 -24.568  1.00  0.19           C  
ATOM   4216  CG  PHE A 594    -115.840 -78.280 -23.629  1.00  0.19           C  
ATOM   4217  CD1 PHE A 594    -115.625 -77.331 -22.614  1.00  0.19           C  
ATOM   4218  CD2 PHE A 594    -114.926 -79.338 -23.763  1.00  0.19           C  
ATOM   4219  CE1 PHE A 594    -114.465 -77.365 -21.835  1.00  0.19           C  
ATOM   4220  CE2 PHE A 594    -113.791 -79.409 -22.947  1.00  0.19           C  
ATOM   4221  CZ  PHE A 594    -113.531 -78.389 -22.021  1.00  0.19           C  
ATOM   4222  N   GLN A 595    -115.244 -75.430 -24.964  1.00  0.19           N  
ATOM   4223  CA  GLN A 595    -114.044 -74.770 -25.441  1.00  0.19           C  
ATOM   4224  C   GLN A 595    -112.704 -75.489 -25.292  1.00  0.19           C  
ATOM   4225  O   GLN A 595    -111.693 -74.982 -25.774  1.00  0.19           O  
ATOM   4226  CB  GLN A 595    -113.921 -73.381 -24.745  1.00  0.19           C  
ATOM   4227  CG  GLN A 595    -113.331 -73.291 -23.310  1.00  0.19           C  
ATOM   4228  CD  GLN A 595    -114.223 -73.826 -22.186  1.00  0.19           C  
ATOM   4229  OE1 GLN A 595    -115.359 -74.249 -22.363  1.00  0.19           O  
ATOM   4230  NE2 GLN A 595    -113.684 -73.817 -20.945  1.00  0.19           N  
ATOM   4231  N   ALA A 596    -112.644 -76.663 -24.632  1.00  0.21           N  
ATOM   4232  CA  ALA A 596    -111.449 -77.496 -24.486  1.00  0.21           C  
ATOM   4233  C   ALA A 596    -110.305 -76.978 -23.604  1.00  0.21           C  
ATOM   4234  O   ALA A 596    -109.326 -77.679 -23.374  1.00  0.21           O  
ATOM   4235  CB  ALA A 596    -110.968 -78.024 -25.850  1.00  0.21           C  
ATOM   4236  N   MET A 597    -110.396 -75.759 -23.033  1.00  0.18           N  
ATOM   4237  CA  MET A 597    -109.276 -75.190 -22.303  1.00  0.18           C  
ATOM   4238  C   MET A 597    -109.725 -74.067 -21.373  1.00  0.18           C  
ATOM   4239  O   MET A 597    -110.891 -73.684 -21.313  1.00  0.18           O  
ATOM   4240  CB  MET A 597    -108.206 -74.661 -23.297  1.00  0.18           C  
ATOM   4241  CG  MET A 597    -106.729 -74.695 -22.850  1.00  0.18           C  
ATOM   4242  SD  MET A 597    -106.055 -76.359 -22.573  1.00  0.18           S  
ATOM   4243  CE  MET A 597    -106.054 -76.870 -24.319  1.00  0.18           C  
ATOM   4244  N   GLY A 598    -108.786 -73.514 -20.593  1.00  0.17           N  
ATOM   4245  CA  GLY A 598    -108.931 -72.281 -19.841  1.00  0.17           C  
ATOM   4246  C   GLY A 598    -107.567 -71.650 -19.852  1.00  0.17           C  
ATOM   4247  O   GLY A 598    -106.667 -72.151 -20.516  1.00  0.17           O  
ATOM   4248  N   GLN A 599    -107.343 -70.555 -19.101  1.00  0.14           N  
ATOM   4249  CA  GLN A 599    -105.992 -70.044 -18.875  1.00  0.14           C  
ATOM   4250  C   GLN A 599    -105.174 -71.041 -18.054  1.00  0.14           C  
ATOM   4251  O   GLN A 599    -105.688 -71.699 -17.156  1.00  0.14           O  
ATOM   4252  CB  GLN A 599    -106.008 -68.618 -18.254  1.00  0.14           C  
ATOM   4253  CG  GLN A 599    -104.652 -68.025 -17.761  1.00  0.14           C  
ATOM   4254  CD  GLN A 599    -103.588 -67.850 -18.855  1.00  0.14           C  
ATOM   4255  OE1 GLN A 599    -103.081 -68.831 -19.407  1.00  0.14           O  
ATOM   4256  NE2 GLN A 599    -103.177 -66.603 -19.155  1.00  0.14           N  
ATOM   4257  N   TRP A 600    -103.886 -71.196 -18.394  1.00  0.28           N  
ATOM   4258  CA  TRP A 600    -103.059 -72.288 -17.939  1.00  0.28           C  
ATOM   4259  C   TRP A 600    -101.621 -71.863 -17.648  1.00  0.28           C  
ATOM   4260  O   TRP A 600    -100.927 -72.538 -16.894  1.00  0.28           O  
ATOM   4261  CB  TRP A 600    -103.075 -73.425 -19.002  1.00  0.28           C  
ATOM   4262  CG  TRP A 600    -102.404 -73.090 -20.330  1.00  0.28           C  
ATOM   4263  CD1 TRP A 600    -102.919 -72.482 -21.442  1.00  0.28           C  
ATOM   4264  CD2 TRP A 600    -101.003 -73.296 -20.588  1.00  0.28           C  
ATOM   4265  NE1 TRP A 600    -101.925 -72.293 -22.383  1.00  0.28           N  
ATOM   4266  CE2 TRP A 600    -100.741 -72.784 -21.875  1.00  0.28           C  
ATOM   4267  CE3 TRP A 600     -99.985 -73.851 -19.812  1.00  0.28           C  
ATOM   4268  CZ2 TRP A 600     -99.458 -72.821 -22.409  1.00  0.28           C  
ATOM   4269  CZ3 TRP A 600     -98.690 -73.880 -20.347  1.00  0.28           C  
ATOM   4270  CH2 TRP A 600     -98.429 -73.376 -21.629  1.00  0.28           C  
ATOM   4271  N   ILE A 601    -101.120 -70.717 -18.187  1.00  0.25           N  
ATOM   4272  CA  ILE A 601     -99.735 -70.294 -17.930  1.00  0.25           C  
ATOM   4273  C   ILE A 601     -99.573 -69.729 -16.531  1.00  0.25           C  
ATOM   4274  O   ILE A 601     -98.474 -69.602 -15.999  1.00  0.25           O  
ATOM   4275  CB  ILE A 601     -99.170 -69.278 -18.932  1.00  0.25           C  
ATOM   4276  CG1 ILE A 601     -99.926 -67.928 -18.967  1.00  0.25           C  
ATOM   4277  CG2 ILE A 601     -99.152 -69.943 -20.321  1.00  0.25           C  
ATOM   4278  CD1 ILE A 601     -99.164 -66.802 -19.678  1.00  0.25           C  
ATOM   4279  N   ALA A 602    -100.713 -69.409 -15.912  1.00  0.32           N  
ATOM   4280  CA  ALA A 602    -100.837 -68.901 -14.583  1.00  0.32           C  
ATOM   4281  C   ALA A 602    -102.071 -69.589 -14.031  1.00  0.32           C  
ATOM   4282  O   ALA A 602    -103.179 -69.069 -14.072  1.00  0.32           O  
ATOM   4283  CB  ALA A 602    -100.974 -67.371 -14.640  1.00  0.32           C  
ATOM   4284  N   GLU A 603    -101.896 -70.850 -13.589  1.00  0.48           N  
ATOM   4285  CA  GLU A 603    -102.922 -71.626 -12.927  1.00  0.48           C  
ATOM   4286  C   GLU A 603    -102.433 -71.962 -11.536  1.00  0.48           C  
ATOM   4287  O   GLU A 603    -101.257 -72.269 -11.341  1.00  0.48           O  
ATOM   4288  CB  GLU A 603    -103.348 -72.903 -13.701  1.00  0.48           C  
ATOM   4289  CG  GLU A 603    -104.546 -73.678 -13.079  1.00  0.48           C  
ATOM   4290  CD  GLU A 603    -105.751 -72.781 -12.862  1.00  0.48           C  
ATOM   4291  OE1 GLU A 603    -105.756 -72.009 -11.866  1.00  0.48           O  
ATOM   4292  OE2 GLU A 603    -106.676 -72.765 -13.710  1.00  0.48           O  
ATOM   4293  N   ASN A 604    -103.324 -71.847 -10.531  1.00  0.56           N  
ATOM   4294  CA  ASN A 604    -102.916 -71.743  -9.143  1.00  0.56           C  
ATOM   4295  C   ASN A 604    -103.444 -72.889  -8.287  1.00  0.56           C  
ATOM   4296  O   ASN A 604    -102.639 -73.380  -7.499  1.00  0.56           O  
ATOM   4297  CB  ASN A 604    -103.332 -70.399  -8.475  1.00  0.56           C  
ATOM   4298  CG  ASN A 604    -102.923 -69.154  -9.256  1.00  0.56           C  
ATOM   4299  OD1 ASN A 604    -102.166 -69.168 -10.222  1.00  0.56           O  
ATOM   4300  ND2 ASN A 604    -103.460 -67.997  -8.805  1.00  0.56           N  
ATOM   4301  N   PRO A 605    -104.680 -73.408  -8.339  1.00  0.53           N  
ATOM   4302  CA  PRO A 605    -105.008 -74.655  -7.660  1.00  0.53           C  
ATOM   4303  C   PRO A 605    -104.568 -75.853  -8.489  1.00  0.53           C  
ATOM   4304  O   PRO A 605    -104.734 -75.848  -9.707  1.00  0.53           O  
ATOM   4305  CB  PRO A 605    -106.549 -74.617  -7.535  1.00  0.53           C  
ATOM   4306  CG  PRO A 605    -106.942 -73.162  -7.813  1.00  0.53           C  
ATOM   4307  CD  PRO A 605    -105.895 -72.766  -8.845  1.00  0.53           C  
ATOM   4308  N   PHE A 606    -104.031 -76.903  -7.856  1.00  0.40           N  
ATOM   4309  CA  PHE A 606    -103.516 -78.071  -8.547  1.00  0.40           C  
ATOM   4310  C   PHE A 606    -104.469 -79.254  -8.434  1.00  0.40           C  
ATOM   4311  O   PHE A 606    -105.266 -79.382  -7.505  1.00  0.40           O  
ATOM   4312  CB  PHE A 606    -102.130 -78.477  -7.974  1.00  0.40           C  
ATOM   4313  CG  PHE A 606    -101.132 -77.379  -8.229  1.00  0.40           C  
ATOM   4314  CD1 PHE A 606    -100.441 -77.314  -9.451  1.00  0.40           C  
ATOM   4315  CD2 PHE A 606    -100.908 -76.376  -7.270  1.00  0.40           C  
ATOM   4316  CE1 PHE A 606     -99.545 -76.266  -9.710  1.00  0.40           C  
ATOM   4317  CE2 PHE A 606    -100.021 -75.324  -7.528  1.00  0.40           C  
ATOM   4318  CZ  PHE A 606     -99.335 -75.272  -8.746  1.00  0.40           C  
ATOM   4319  N   ASP A 607    -104.388 -80.210  -9.382  1.00  0.48           N  
ATOM   4320  CA  ASP A 607    -105.209 -81.409  -9.468  1.00  0.48           C  
ATOM   4321  C   ASP A 607    -105.058 -82.282  -8.227  1.00  0.48           C  
ATOM   4322  O   ASP A 607    -105.999 -82.826  -7.661  1.00  0.48           O  
ATOM   4323  CB  ASP A 607    -104.804 -82.237 -10.720  1.00  0.48           C  
ATOM   4324  CG  ASP A 607    -104.503 -81.318 -11.891  1.00  0.48           C  
ATOM   4325  OD1 ASP A 607    -105.356 -81.199 -12.798  1.00  0.48           O  
ATOM   4326  OD2 ASP A 607    -103.399 -80.708 -11.848  1.00  0.48           O  
ATOM   4327  N   GLN A 608    -103.811 -82.357  -7.736  1.00  0.29           N  
ATOM   4328  CA  GLN A 608    -103.410 -83.047  -6.526  1.00  0.29           C  
ATOM   4329  C   GLN A 608    -104.095 -82.509  -5.265  1.00  0.29           C  
ATOM   4330  O   GLN A 608    -104.470 -83.274  -4.381  1.00  0.29           O  
ATOM   4331  CB  GLN A 608    -101.863 -82.986  -6.406  1.00  0.29           C  
ATOM   4332  CG  GLN A 608    -101.158 -83.694  -7.594  1.00  0.29           C  
ATOM   4333  CD  GLN A 608     -99.660 -83.393  -7.674  1.00  0.29           C  
ATOM   4334  OE1 GLN A 608     -98.876 -83.655  -6.757  1.00  0.29           O  
ATOM   4335  NE2 GLN A 608     -99.223 -82.852  -8.836  1.00  0.29           N  
ATOM   4336  N   GLU A 609    -104.294 -81.177  -5.167  1.00  0.44           N  
ATOM   4337  CA  GLU A 609    -105.109 -80.536  -4.145  1.00  0.44           C  
ATOM   4338  C   GLU A 609    -106.599 -80.760  -4.349  1.00  0.44           C  
ATOM   4339  O   GLU A 609    -107.361 -80.968  -3.410  1.00  0.44           O  
ATOM   4340  CB  GLU A 609    -104.885 -79.014  -4.144  1.00  0.44           C  
ATOM   4341  CG  GLU A 609    -103.415 -78.600  -3.935  1.00  0.44           C  
ATOM   4342  CD  GLU A 609    -103.291 -77.092  -4.092  1.00  0.44           C  
ATOM   4343  OE1 GLU A 609    -103.691 -76.604  -5.180  1.00  0.44           O  
ATOM   4344  OE2 GLU A 609    -102.802 -76.430  -3.146  1.00  0.44           O  
ATOM   4345  N   ALA A 610    -107.070 -80.741  -5.610  1.00  0.23           N  
ATOM   4346  CA  ALA A 610    -108.453 -81.004  -5.958  1.00  0.23           C  
ATOM   4347  C   ALA A 610    -108.925 -82.389  -5.517  1.00  0.23           C  
ATOM   4348  O   ALA A 610    -110.066 -82.577  -5.104  1.00  0.23           O  
ATOM   4349  CB  ALA A 610    -108.664 -80.816  -7.475  1.00  0.23           C  
ATOM   4350  N   ASP A 611    -108.031 -83.387  -5.549  1.00  0.22           N  
ATOM   4351  CA  ASP A 611    -108.343 -84.770  -5.264  1.00  0.22           C  
ATOM   4352  C   ASP A 611    -107.907 -85.163  -3.834  1.00  0.22           C  
ATOM   4353  O   ASP A 611    -107.798 -86.336  -3.479  1.00  0.22           O  
ATOM   4354  CB  ASP A 611    -107.693 -85.627  -6.384  1.00  0.22           C  
ATOM   4355  CG  ASP A 611    -108.283 -85.319  -7.760  1.00  0.22           C  
ATOM   4356  OD1 ASP A 611    -109.269 -84.536  -7.854  1.00  0.22           O  
ATOM   4357  OD2 ASP A 611    -107.793 -85.913  -8.751  1.00  0.22           O  
ATOM   4358  N   LEU A 612    -107.714 -84.158  -2.941  1.00  0.24           N  
ATOM   4359  CA  LEU A 612    -107.221 -84.262  -1.564  1.00  0.24           C  
ATOM   4360  C   LEU A 612    -107.919 -85.263  -0.642  1.00  0.24           C  
ATOM   4361  O   LEU A 612    -107.313 -85.807   0.278  1.00  0.24           O  
ATOM   4362  CB  LEU A 612    -107.288 -82.861  -0.897  1.00  0.24           C  
ATOM   4363  CG  LEU A 612    -106.723 -82.722   0.534  1.00  0.24           C  
ATOM   4364  CD1 LEU A 612    -105.212 -82.994   0.581  1.00  0.24           C  
ATOM   4365  CD2 LEU A 612    -107.018 -81.313   1.068  1.00  0.24           C  
ATOM   4366  N   THR A 613    -109.217 -85.561  -0.847  1.00  0.26           N  
ATOM   4367  CA  THR A 613    -109.958 -86.466   0.032  1.00  0.26           C  
ATOM   4368  C   THR A 613    -109.872 -87.916  -0.413  1.00  0.26           C  
ATOM   4369  O   THR A 613    -110.386 -88.805   0.268  1.00  0.26           O  
ATOM   4370  CB  THR A 613    -111.437 -86.104   0.162  1.00  0.26           C  
ATOM   4371  OG1 THR A 613    -112.044 -85.902  -1.109  1.00  0.26           O  
ATOM   4372  CG2 THR A 613    -111.560 -84.787   0.940  1.00  0.26           C  
ATOM   4373  N   LYS A 614    -109.177 -88.203  -1.536  1.00  0.31           N  
ATOM   4374  CA  LYS A 614    -108.883 -89.555  -1.991  1.00  0.31           C  
ATOM   4375  C   LYS A 614    -107.516 -89.645  -2.692  1.00  0.31           C  
ATOM   4376  O   LYS A 614    -107.468 -90.220  -3.777  1.00  0.31           O  
ATOM   4377  CB  LYS A 614    -109.957 -90.083  -2.993  1.00  0.31           C  
ATOM   4378  CG  LYS A 614    -111.382 -90.275  -2.457  1.00  0.31           C  
ATOM   4379  CD  LYS A 614    -111.515 -91.366  -1.389  1.00  0.31           C  
ATOM   4380  CE  LYS A 614    -112.936 -91.411  -0.830  1.00  0.31           C  
ATOM   4381  NZ  LYS A 614    -113.013 -92.409   0.254  1.00  0.31           N  
ATOM   4382  N   PRO A 615    -106.369 -89.167  -2.187  1.00  0.22           N  
ATOM   4383  CA  PRO A 615    -105.121 -89.059  -2.957  1.00  0.22           C  
ATOM   4384  C   PRO A 615    -104.388 -90.394  -3.153  1.00  0.22           C  
ATOM   4385  O   PRO A 615    -103.156 -90.432  -3.165  1.00  0.22           O  
ATOM   4386  CB  PRO A 615    -104.313 -88.094  -2.069  1.00  0.22           C  
ATOM   4387  CG  PRO A 615    -104.679 -88.511  -0.642  1.00  0.22           C  
ATOM   4388  CD  PRO A 615    -106.167 -88.841  -0.772  1.00  0.22           C  
ATOM   4389  N   ALA A 616    -105.114 -91.510  -3.352  1.00  0.25           N  
ATOM   4390  CA  ALA A 616    -104.592 -92.836  -3.588  1.00  0.25           C  
ATOM   4391  C   ALA A 616    -103.898 -92.936  -4.945  1.00  0.25           C  
ATOM   4392  O   ALA A 616    -104.529 -92.999  -5.995  1.00  0.25           O  
ATOM   4393  CB  ALA A 616    -105.729 -93.871  -3.438  1.00  0.25           C  
ATOM   4394  N   ARG A 617    -102.547 -92.918  -4.930  1.00  0.17           N  
ATOM   4395  CA  ARG A 617    -101.727 -92.736  -6.117  1.00  0.17           C  
ATOM   4396  C   ARG A 617    -101.899 -91.371  -6.775  1.00  0.17           C  
ATOM   4397  O   ARG A 617    -102.000 -91.219  -7.992  1.00  0.17           O  
ATOM   4398  CB  ARG A 617    -101.735 -93.931  -7.107  1.00  0.17           C  
ATOM   4399  CG  ARG A 617    -101.038 -95.173  -6.517  1.00  0.17           C  
ATOM   4400  CD  ARG A 617    -100.772 -96.274  -7.544  1.00  0.17           C  
ATOM   4401  NE  ARG A 617     -99.908 -97.278  -6.843  1.00  0.17           N  
ATOM   4402  CZ  ARG A 617     -99.162 -98.197  -7.470  1.00  0.17           C  
ATOM   4403  NH1 ARG A 617     -98.321 -98.951  -6.765  1.00  0.17           N  
ATOM   4404  NH2 ARG A 617     -99.241 -98.368  -8.784  1.00  0.17           N  
ATOM   4405  N   VAL A 618    -101.849 -90.316  -5.932  1.00  0.31           N  
ATOM   4406  CA  VAL A 618    -101.333 -88.993  -6.258  1.00  0.31           C  
ATOM   4407  C   VAL A 618    -100.105 -88.993  -7.190  1.00  0.31           C  
ATOM   4408  O   VAL A 618     -99.297 -89.918  -7.170  1.00  0.31           O  
ATOM   4409  CB  VAL A 618    -101.074 -88.209  -4.966  1.00  0.31           C  
ATOM   4410  CG1 VAL A 618     -99.890 -88.812  -4.181  1.00  0.31           C  
ATOM   4411  CG2 VAL A 618    -100.884 -86.699  -5.218  1.00  0.31           C  
ATOM   4412  N   LYS A 619     -99.978 -87.948  -8.045  1.00  0.25           N  
ATOM   4413  CA  LYS A 619     -98.982 -87.768  -9.106  1.00  0.25           C  
ATOM   4414  C   LYS A 619     -99.463 -88.365 -10.422  1.00  0.25           C  
ATOM   4415  O   LYS A 619     -98.713 -88.498 -11.384  1.00  0.25           O  
ATOM   4416  CB  LYS A 619     -97.514 -88.222  -8.806  1.00  0.25           C  
ATOM   4417  CG  LYS A 619     -96.902 -87.747  -7.472  1.00  0.25           C  
ATOM   4418  CD  LYS A 619     -96.824 -86.223  -7.310  1.00  0.25           C  
ATOM   4419  CE  LYS A 619     -96.372 -85.807  -5.906  1.00  0.25           C  
ATOM   4420  NZ  LYS A 619     -96.463 -84.339  -5.763  1.00  0.25           N  
ATOM   4421  N   ARG A 620    -100.772 -88.678 -10.510  1.00  0.20           N  
ATOM   4422  CA  ARG A 620    -101.444 -89.050 -11.738  1.00  0.20           C  
ATOM   4423  C   ARG A 620    -101.433 -87.951 -12.802  1.00  0.20           C  
ATOM   4424  O   ARG A 620    -101.861 -86.825 -12.561  1.00  0.20           O  
ATOM   4425  CB  ARG A 620    -102.916 -89.437 -11.417  1.00  0.20           C  
ATOM   4426  CG  ARG A 620    -103.773 -89.826 -12.642  1.00  0.20           C  
ATOM   4427  CD  ARG A 620    -105.227 -90.177 -12.304  1.00  0.20           C  
ATOM   4428  NE  ARG A 620    -105.896 -90.500 -13.608  1.00  0.20           N  
ATOM   4429  CZ  ARG A 620    -106.680 -89.672 -14.307  1.00  0.20           C  
ATOM   4430  NH1 ARG A 620    -107.089 -90.027 -15.523  1.00  0.20           N  
ATOM   4431  NH2 ARG A 620    -107.125 -88.501 -13.870  1.00  0.20           N  
ATOM   4432  N   TYR A 621    -100.991 -88.289 -14.029  1.00  0.20           N  
ATOM   4433  CA  TYR A 621    -101.161 -87.455 -15.204  1.00  0.20           C  
ATOM   4434  C   TYR A 621    -102.368 -87.949 -15.983  1.00  0.20           C  
ATOM   4435  O   TYR A 621    -102.835 -89.074 -15.803  1.00  0.20           O  
ATOM   4436  CB  TYR A 621     -99.931 -87.503 -16.148  1.00  0.20           C  
ATOM   4437  CG  TYR A 621     -98.745 -86.842 -15.509  1.00  0.20           C  
ATOM   4438  CD1 TYR A 621     -98.584 -85.448 -15.589  1.00  0.20           C  
ATOM   4439  CD2 TYR A 621     -97.770 -87.604 -14.844  1.00  0.20           C  
ATOM   4440  CE1 TYR A 621     -97.462 -84.828 -15.020  1.00  0.20           C  
ATOM   4441  CE2 TYR A 621     -96.649 -86.985 -14.273  1.00  0.20           C  
ATOM   4442  CZ  TYR A 621     -96.495 -85.597 -14.366  1.00  0.20           C  
ATOM   4443  OH  TYR A 621     -95.362 -84.976 -13.808  1.00  0.20           O  
ATOM   4444  N   PHE A 622    -102.908 -87.113 -16.883  1.00  0.20           N  
ATOM   4445  CA  PHE A 622    -104.082 -87.453 -17.652  1.00  0.20           C  
ATOM   4446  C   PHE A 622    -104.066 -86.654 -18.940  1.00  0.20           C  
ATOM   4447  O   PHE A 622    -103.255 -85.748 -19.123  1.00  0.20           O  
ATOM   4448  CB  PHE A 622    -105.406 -87.242 -16.856  1.00  0.20           C  
ATOM   4449  CG  PHE A 622    -105.578 -85.834 -16.353  1.00  0.20           C  
ATOM   4450  CD1 PHE A 622    -105.031 -85.440 -15.120  1.00  0.20           C  
ATOM   4451  CD2 PHE A 622    -106.288 -84.894 -17.118  1.00  0.20           C  
ATOM   4452  CE1 PHE A 622    -105.174 -84.122 -14.670  1.00  0.20           C  
ATOM   4453  CE2 PHE A 622    -106.410 -83.571 -16.681  1.00  0.20           C  
ATOM   4454  CZ  PHE A 622    -105.853 -83.186 -15.457  1.00  0.20           C  
ATOM   4455  N   LYS A 623    -104.954 -87.008 -19.881  1.00  0.27           N  
ATOM   4456  CA  LYS A 623    -105.166 -86.295 -21.117  1.00  0.27           C  
ATOM   4457  C   LYS A 623    -106.638 -86.493 -21.400  1.00  0.27           C  
ATOM   4458  O   LYS A 623    -107.166 -87.557 -21.090  1.00  0.27           O  
ATOM   4459  CB  LYS A 623    -104.347 -86.879 -22.308  1.00  0.27           C  
ATOM   4460  CG  LYS A 623    -102.825 -86.700 -22.166  1.00  0.27           C  
ATOM   4461  CD  LYS A 623    -102.034 -87.255 -23.363  1.00  0.27           C  
ATOM   4462  CE  LYS A 623    -100.520 -87.071 -23.201  1.00  0.27           C  
ATOM   4463  NZ  LYS A 623     -99.800 -87.605 -24.380  1.00  0.27           N  
ATOM   4464  N   SER A 624    -107.335 -85.488 -21.968  1.00  0.42           N  
ATOM   4465  CA  SER A 624    -108.654 -85.699 -22.565  1.00  0.42           C  
ATOM   4466  C   SER A 624    -108.407 -85.794 -24.062  1.00  0.42           C  
ATOM   4467  O   SER A 624    -107.787 -86.758 -24.496  1.00  0.42           O  
ATOM   4468  CB  SER A 624    -109.684 -84.606 -22.168  1.00  0.42           C  
ATOM   4469  OG  SER A 624    -111.008 -84.951 -22.584  1.00  0.42           O  
ATOM   4470  N   GLU A 625    -108.804 -84.781 -24.868  1.00  0.33           N  
ATOM   4471  CA  GLU A 625    -108.387 -84.486 -26.240  1.00  0.33           C  
ATOM   4472  C   GLU A 625    -107.730 -85.591 -27.066  1.00  0.33           C  
ATOM   4473  O   GLU A 625    -106.519 -85.620 -27.282  1.00  0.33           O  
ATOM   4474  CB  GLU A 625    -107.550 -83.178 -26.339  1.00  0.33           C  
ATOM   4475  CG  GLU A 625    -108.126 -81.980 -25.539  1.00  0.33           C  
ATOM   4476  CD  GLU A 625    -109.641 -81.866 -25.667  1.00  0.33           C  
ATOM   4477  OE1 GLU A 625    -110.131 -81.430 -26.737  1.00  0.33           O  
ATOM   4478  OE2 GLU A 625    -110.320 -82.272 -24.685  1.00  0.33           O  
ATOM   4479  N   SER A 626    -108.533 -86.550 -27.571  1.00  0.23           N  
ATOM   4480  CA  SER A 626    -108.037 -87.661 -28.378  1.00  0.23           C  
ATOM   4481  C   SER A 626    -107.330 -87.216 -29.655  1.00  0.23           C  
ATOM   4482  O   SER A 626    -107.867 -86.441 -30.438  1.00  0.23           O  
ATOM   4483  CB  SER A 626    -109.184 -88.646 -28.734  1.00  0.23           C  
ATOM   4484  OG  SER A 626    -108.739 -89.771 -29.503  1.00  0.23           O  
ATOM   4485  N   ALA A 627    -106.099 -87.713 -29.910  1.00  0.27           N  
ATOM   4486  CA  ALA A 627    -105.194 -87.228 -30.946  1.00  0.27           C  
ATOM   4487  C   ALA A 627    -105.712 -87.320 -32.377  1.00  0.27           C  
ATOM   4488  O   ALA A 627    -105.390 -86.498 -33.227  1.00  0.27           O  
ATOM   4489  CB  ALA A 627    -103.844 -87.960 -30.836  1.00  0.27           C  
ATOM   4490  N   HIS A 628    -106.561 -88.323 -32.668  1.00  0.19           N  
ATOM   4491  CA  HIS A 628    -107.287 -88.436 -33.925  1.00  0.19           C  
ATOM   4492  C   HIS A 628    -108.227 -87.270 -34.188  1.00  0.19           C  
ATOM   4493  O   HIS A 628    -108.463 -86.880 -35.327  1.00  0.19           O  
ATOM   4494  CB  HIS A 628    -108.189 -89.688 -33.911  1.00  0.19           C  
ATOM   4495  CG  HIS A 628    -107.436 -90.974 -33.941  1.00  0.19           C  
ATOM   4496  ND1 HIS A 628    -107.110 -91.502 -35.171  1.00  0.19           N  
ATOM   4497  CD2 HIS A 628    -107.021 -91.799 -32.945  1.00  0.19           C  
ATOM   4498  CE1 HIS A 628    -106.501 -92.637 -34.907  1.00  0.19           C  
ATOM   4499  NE2 HIS A 628    -106.419 -92.868 -33.575  1.00  0.19           N  
ATOM   4500  N   TYR A 629    -108.839 -86.749 -33.118  1.00  0.22           N  
ATOM   4501  CA  TYR A 629    -109.845 -85.716 -33.159  1.00  0.22           C  
ATOM   4502  C   TYR A 629    -109.247 -84.327 -32.966  1.00  0.22           C  
ATOM   4503  O   TYR A 629    -109.577 -83.397 -33.697  1.00  0.22           O  
ATOM   4504  CB  TYR A 629    -110.857 -86.014 -32.028  1.00  0.22           C  
ATOM   4505  CG  TYR A 629    -111.751 -87.160 -32.414  1.00  0.22           C  
ATOM   4506  CD1 TYR A 629    -112.847 -86.910 -33.250  1.00  0.22           C  
ATOM   4507  CD2 TYR A 629    -111.543 -88.469 -31.942  1.00  0.22           C  
ATOM   4508  CE1 TYR A 629    -113.744 -87.933 -33.576  1.00  0.22           C  
ATOM   4509  CE2 TYR A 629    -112.443 -89.498 -32.270  1.00  0.22           C  
ATOM   4510  CZ  TYR A 629    -113.555 -89.217 -33.073  1.00  0.22           C  
ATOM   4511  OH  TYR A 629    -114.457 -90.218 -33.481  1.00  0.22           O  
ATOM   4512  N   TRP A 630    -108.355 -84.173 -31.963  1.00  0.20           N  
ATOM   4513  CA  TRP A 630    -107.627 -82.967 -31.594  1.00  0.20           C  
ATOM   4514  C   TRP A 630    -106.967 -82.184 -32.738  1.00  0.20           C  
ATOM   4515  O   TRP A 630    -106.700 -82.691 -33.825  1.00  0.20           O  
ATOM   4516  CB  TRP A 630    -106.604 -83.301 -30.466  1.00  0.20           C  
ATOM   4517  CG  TRP A 630    -105.828 -82.127 -29.884  1.00  0.20           C  
ATOM   4518  CD1 TRP A 630    -104.487 -81.877 -29.981  1.00  0.20           C  
ATOM   4519  CD2 TRP A 630    -106.415 -80.960 -29.274  1.00  0.20           C  
ATOM   4520  NE1 TRP A 630    -104.192 -80.640 -29.452  1.00  0.20           N  
ATOM   4521  CE2 TRP A 630    -105.361 -80.059 -29.015  1.00  0.20           C  
ATOM   4522  CE3 TRP A 630    -107.734 -80.629 -28.964  1.00  0.20           C  
ATOM   4523  CZ2 TRP A 630    -105.606 -78.818 -28.442  1.00  0.20           C  
ATOM   4524  CZ3 TRP A 630    -107.976 -79.381 -28.372  1.00  0.20           C  
ATOM   4525  CH2 TRP A 630    -106.928 -78.487 -28.116  1.00  0.20           C  
ATOM   4526  N   ASN A 631    -106.688 -80.875 -32.532  1.00  0.31           N  
ATOM   4527  CA  ASN A 631    -106.182 -80.057 -33.610  1.00  0.31           C  
ATOM   4528  C   ASN A 631    -104.693 -80.241 -33.852  1.00  0.31           C  
ATOM   4529  O   ASN A 631    -103.839 -79.946 -33.019  1.00  0.31           O  
ATOM   4530  CB  ASN A 631    -106.508 -78.548 -33.442  1.00  0.31           C  
ATOM   4531  CG  ASN A 631    -106.689 -77.902 -34.813  1.00  0.31           C  
ATOM   4532  OD1 ASN A 631    -106.705 -78.544 -35.869  1.00  0.31           O  
ATOM   4533  ND2 ASN A 631    -106.914 -76.583 -34.829  1.00  0.31           N  
ATOM   4534  N   TYR A 632    -104.367 -80.726 -35.053  1.00  0.30           N  
ATOM   4535  CA  TYR A 632    -103.049 -80.720 -35.641  1.00  0.30           C  
ATOM   4536  C   TYR A 632    -102.542 -79.295 -35.887  1.00  0.30           C  
ATOM   4537  O   TYR A 632    -103.290 -78.419 -36.336  1.00  0.30           O  
ATOM   4538  CB  TYR A 632    -103.053 -81.513 -36.981  1.00  0.30           C  
ATOM   4539  CG  TYR A 632    -104.128 -82.579 -37.023  1.00  0.30           C  
ATOM   4540  CD1 TYR A 632    -104.059 -83.751 -36.245  1.00  0.30           C  
ATOM   4541  CD2 TYR A 632    -105.251 -82.376 -37.839  1.00  0.30           C  
ATOM   4542  CE1 TYR A 632    -105.086 -84.713 -36.306  1.00  0.30           C  
ATOM   4543  CE2 TYR A 632    -106.276 -83.324 -37.885  1.00  0.30           C  
ATOM   4544  CZ  TYR A 632    -106.189 -84.498 -37.142  1.00  0.30           C  
ATOM   4545  OH  TYR A 632    -107.225 -85.438 -37.301  1.00  0.30           O  
ATOM   4546  N   GLY A 633    -101.240 -79.020 -35.634  1.00  0.31           N  
ATOM   4547  CA  GLY A 633    -100.632 -77.731 -35.976  1.00  0.31           C  
ATOM   4548  C   GLY A 633    -100.538 -77.531 -37.461  1.00  0.31           C  
ATOM   4549  O   GLY A 633    -100.677 -76.439 -38.002  1.00  0.31           O  
ATOM   4550  N   ASP A 634    -100.363 -78.659 -38.149  1.00  0.31           N  
ATOM   4551  CA  ASP A 634    -100.351 -78.846 -39.576  1.00  0.31           C  
ATOM   4552  C   ASP A 634    -101.701 -78.464 -40.205  1.00  0.31           C  
ATOM   4553  O   ASP A 634    -102.765 -78.515 -39.583  1.00  0.31           O  
ATOM   4554  CB  ASP A 634     -99.924 -80.305 -39.952  1.00  0.31           C  
ATOM   4555  CG  ASP A 634     -99.249 -81.024 -38.789  1.00  0.31           C  
ATOM   4556  OD1 ASP A 634     -98.089 -80.716 -38.438  1.00  0.31           O  
ATOM   4557  OD2 ASP A 634     -99.952 -81.832 -38.136  1.00  0.31           O  
ATOM   4558  N   ARG A 635    -101.720 -78.012 -41.471  1.00  0.32           N  
ATOM   4559  CA  ARG A 635    -102.959 -77.833 -42.210  1.00  0.32           C  
ATOM   4560  C   ARG A 635    -103.741 -79.103 -42.582  1.00  0.32           C  
ATOM   4561  O   ARG A 635    -104.964 -79.054 -42.428  1.00  0.32           O  
ATOM   4562  CB  ARG A 635    -102.710 -76.962 -43.462  1.00  0.32           C  
ATOM   4563  CG  ARG A 635    -103.945 -76.274 -44.084  1.00  0.32           C  
ATOM   4564  CD  ARG A 635    -104.763 -77.104 -45.073  1.00  0.32           C  
ATOM   4565  NE  ARG A 635    -105.748 -76.152 -45.667  1.00  0.32           N  
ATOM   4566  CZ  ARG A 635    -106.315 -76.311 -46.867  1.00  0.32           C  
ATOM   4567  NH1 ARG A 635    -106.958 -75.274 -47.394  1.00  0.32           N  
ATOM   4568  NH2 ARG A 635    -106.237 -77.453 -47.536  1.00  0.32           N  
ATOM   4569  N   PRO A 636    -103.200 -80.226 -43.078  1.00  0.28           N  
ATOM   4570  CA  PRO A 636    -104.004 -81.409 -43.394  1.00  0.28           C  
ATOM   4571  C   PRO A 636    -104.492 -82.164 -42.163  1.00  0.28           C  
ATOM   4572  O   PRO A 636    -104.207 -81.783 -41.031  1.00  0.28           O  
ATOM   4573  CB  PRO A 636    -103.039 -82.273 -44.232  1.00  0.28           C  
ATOM   4574  CG  PRO A 636    -101.651 -81.908 -43.708  1.00  0.28           C  
ATOM   4575  CD  PRO A 636    -101.785 -80.414 -43.438  1.00  0.28           C  
ATOM   4576  N   LEU A 637    -105.247 -83.259 -42.384  1.00  0.29           N  
ATOM   4577  CA  LEU A 637    -105.626 -84.198 -41.347  1.00  0.29           C  
ATOM   4578  C   LEU A 637    -104.551 -85.274 -41.242  1.00  0.29           C  
ATOM   4579  O   LEU A 637    -104.111 -85.823 -42.251  1.00  0.29           O  
ATOM   4580  CB  LEU A 637    -107.003 -84.867 -41.623  1.00  0.29           C  
ATOM   4581  CG  LEU A 637    -108.174 -83.911 -41.964  1.00  0.29           C  
ATOM   4582  CD1 LEU A 637    -109.429 -84.720 -42.333  1.00  0.29           C  
ATOM   4583  CD2 LEU A 637    -108.513 -82.933 -40.831  1.00  0.29           C  
ATOM   4584  N   VAL A 638    -104.081 -85.571 -40.018  1.00  0.28           N  
ATOM   4585  CA  VAL A 638    -102.893 -86.381 -39.784  1.00  0.28           C  
ATOM   4586  C   VAL A 638    -103.251 -87.858 -39.649  1.00  0.28           C  
ATOM   4587  O   VAL A 638    -104.225 -88.233 -38.996  1.00  0.28           O  
ATOM   4588  CB  VAL A 638    -102.149 -85.862 -38.554  1.00  0.28           C  
ATOM   4589  CG1 VAL A 638    -100.888 -86.685 -38.253  1.00  0.28           C  
ATOM   4590  CG2 VAL A 638    -101.720 -84.405 -38.806  1.00  0.28           C  
ATOM   4591  N   SER A 639    -102.482 -88.764 -40.299  1.00  0.34           N  
ATOM   4592  CA  SER A 639    -102.704 -90.204 -40.213  1.00  0.34           C  
ATOM   4593  C   SER A 639    -102.365 -90.793 -38.841  1.00  0.34           C  
ATOM   4594  O   SER A 639    -101.500 -90.257 -38.144  1.00  0.34           O  
ATOM   4595  CB  SER A 639    -101.944 -91.011 -41.311  1.00  0.34           C  
ATOM   4596  OG  SER A 639    -100.536 -91.058 -41.080  1.00  0.34           O  
ATOM   4597  N   PRO A 640    -102.951 -91.905 -38.380  1.00  0.37           N  
ATOM   4598  CA  PRO A 640    -102.552 -92.547 -37.125  1.00  0.37           C  
ATOM   4599  C   PRO A 640    -101.089 -92.955 -37.088  1.00  0.37           C  
ATOM   4600  O   PRO A 640    -100.481 -92.909 -36.024  1.00  0.37           O  
ATOM   4601  CB  PRO A 640    -103.500 -93.754 -36.993  1.00  0.37           C  
ATOM   4602  CG  PRO A 640    -104.025 -93.991 -38.414  1.00  0.37           C  
ATOM   4603  CD  PRO A 640    -104.091 -92.583 -38.999  1.00  0.37           C  
ATOM   4604  N   SER A 641    -100.491 -93.330 -38.231  1.00  0.29           N  
ATOM   4605  CA  SER A 641     -99.071 -93.621 -38.365  1.00  0.29           C  
ATOM   4606  C   SER A 641     -98.185 -92.429 -38.055  1.00  0.29           C  
ATOM   4607  O   SER A 641     -97.152 -92.540 -37.399  1.00  0.29           O  
ATOM   4608  CB  SER A 641     -98.726 -94.050 -39.811  1.00  0.29           C  
ATOM   4609  OG  SER A 641     -99.506 -95.181 -40.190  1.00  0.29           O  
ATOM   4610  N   GLU A 642     -98.569 -91.232 -38.531  1.00  0.34           N  
ATOM   4611  CA  GLU A 642     -97.949 -89.966 -38.188  1.00  0.34           C  
ATOM   4612  C   GLU A 642     -98.152 -89.543 -36.741  1.00  0.34           C  
ATOM   4613  O   GLU A 642     -97.202 -89.094 -36.107  1.00  0.34           O  
ATOM   4614  CB  GLU A 642     -98.417 -88.883 -39.167  1.00  0.34           C  
ATOM   4615  CG  GLU A 642     -97.875 -89.145 -40.589  1.00  0.34           C  
ATOM   4616  CD  GLU A 642     -98.688 -88.443 -41.667  1.00  0.34           C  
ATOM   4617  OE1 GLU A 642     -98.057 -87.891 -42.595  1.00  0.34           O  
ATOM   4618  OE2 GLU A 642     -99.942 -88.559 -41.603  1.00  0.34           O  
ATOM   4619  N   ILE A 643     -99.358 -89.738 -36.161  1.00  0.25           N  
ATOM   4620  CA  ILE A 643     -99.630 -89.511 -34.738  1.00  0.25           C  
ATOM   4621  C   ILE A 643     -98.755 -90.374 -33.825  1.00  0.25           C  
ATOM   4622  O   ILE A 643     -98.137 -89.876 -32.887  1.00  0.25           O  
ATOM   4623  CB  ILE A 643    -101.112 -89.760 -34.416  1.00  0.25           C  
ATOM   4624  CG1 ILE A 643    -102.014 -88.740 -35.157  1.00  0.25           C  
ATOM   4625  CG2 ILE A 643    -101.372 -89.695 -32.892  1.00  0.25           C  
ATOM   4626  CD1 ILE A 643    -103.518 -89.038 -35.070  1.00  0.25           C  
ATOM   4627  N   ILE A 644     -98.628 -91.688 -34.113  1.00  0.21           N  
ATOM   4628  CA  ILE A 644     -97.765 -92.616 -33.381  1.00  0.21           C  
ATOM   4629  C   ILE A 644     -96.290 -92.247 -33.493  1.00  0.21           C  
ATOM   4630  O   ILE A 644     -95.521 -92.353 -32.543  1.00  0.21           O  
ATOM   4631  CB  ILE A 644     -97.998 -94.059 -33.847  1.00  0.21           C  
ATOM   4632  CG1 ILE A 644     -99.426 -94.515 -33.458  1.00  0.21           C  
ATOM   4633  CG2 ILE A 644     -96.952 -95.028 -33.245  1.00  0.21           C  
ATOM   4634  CD1 ILE A 644     -99.875 -95.798 -34.171  1.00  0.21           C  
ATOM   4635  N   THR A 645     -95.851 -91.781 -34.678  1.00  0.34           N  
ATOM   4636  CA  THR A 645     -94.434 -91.504 -34.933  1.00  0.34           C  
ATOM   4637  C   THR A 645     -94.043 -90.058 -34.718  1.00  0.34           C  
ATOM   4638  O   THR A 645     -92.926 -89.665 -35.042  1.00  0.34           O  
ATOM   4639  CB  THR A 645     -93.949 -91.905 -36.324  1.00  0.34           C  
ATOM   4640  OG1 THR A 645     -94.747 -91.364 -37.373  1.00  0.34           O  
ATOM   4641  CG2 THR A 645     -94.019 -93.430 -36.452  1.00  0.34           C  
ATOM   4642  N   GLY A 646     -94.942 -89.222 -34.162  1.00  0.34           N  
ATOM   4643  CA  GLY A 646     -94.618 -87.860 -33.739  1.00  0.34           C  
ATOM   4644  C   GLY A 646     -94.510 -86.845 -34.847  1.00  0.34           C  
ATOM   4645  O   GLY A 646     -94.060 -85.723 -34.638  1.00  0.34           O  
ATOM   4646  N   LYS A 647     -94.909 -87.209 -36.076  1.00  0.36           N  
ATOM   4647  CA  LYS A 647     -94.767 -86.365 -37.249  1.00  0.36           C  
ATOM   4648  C   LYS A 647     -95.933 -85.407 -37.432  1.00  0.36           C  
ATOM   4649  O   LYS A 647     -96.693 -85.508 -38.391  1.00  0.36           O  
ATOM   4650  CB  LYS A 647     -94.550 -87.199 -38.534  1.00  0.36           C  
ATOM   4651  CG  LYS A 647     -93.279 -88.062 -38.487  1.00  0.36           C  
ATOM   4652  CD  LYS A 647     -92.827 -88.537 -39.881  1.00  0.36           C  
ATOM   4653  CE  LYS A 647     -93.838 -89.371 -40.674  1.00  0.36           C  
ATOM   4654  NZ  LYS A 647     -94.083 -90.649 -39.984  1.00  0.36           N  
ATOM   4655  N   SER A 648     -96.093 -84.467 -36.487  1.00  0.35           N  
ATOM   4656  CA  SER A 648     -97.104 -83.422 -36.525  1.00  0.35           C  
ATOM   4657  C   SER A 648     -96.653 -82.308 -35.603  1.00  0.35           C  
ATOM   4658  O   SER A 648     -95.988 -82.552 -34.595  1.00  0.35           O  
ATOM   4659  CB  SER A 648     -98.477 -83.976 -36.050  1.00  0.35           C  
ATOM   4660  OG  SER A 648     -99.478 -82.976 -35.850  1.00  0.35           O  
ATOM   4661  N   HIS A 649     -96.994 -81.043 -35.905  1.00  0.26           N  
ATOM   4662  CA  HIS A 649     -96.727 -79.934 -35.006  1.00  0.26           C  
ATOM   4663  C   HIS A 649     -97.830 -79.734 -33.971  1.00  0.26           C  
ATOM   4664  O   HIS A 649     -98.983 -80.126 -34.137  1.00  0.26           O  
ATOM   4665  CB  HIS A 649     -96.482 -78.608 -35.765  1.00  0.26           C  
ATOM   4666  CG  HIS A 649     -95.176 -78.584 -36.507  1.00  0.26           C  
ATOM   4667  ND1 HIS A 649     -95.117 -77.907 -37.703  1.00  0.26           N  
ATOM   4668  CD2 HIS A 649     -93.962 -79.125 -36.221  1.00  0.26           C  
ATOM   4669  CE1 HIS A 649     -93.888 -78.066 -38.141  1.00  0.26           C  
ATOM   4670  NE2 HIS A 649     -93.141 -78.792 -37.278  1.00  0.26           N  
ATOM   4671  N   MET A 650     -97.496 -79.085 -32.834  1.00  0.27           N  
ATOM   4672  CA  MET A 650     -98.475 -78.670 -31.841  1.00  0.27           C  
ATOM   4673  C   MET A 650     -99.523 -77.685 -32.395  1.00  0.27           C  
ATOM   4674  O   MET A 650     -99.171 -76.902 -33.278  1.00  0.27           O  
ATOM   4675  CB  MET A 650     -97.776 -78.050 -30.601  1.00  0.27           C  
ATOM   4676  CG  MET A 650     -96.976 -79.079 -29.779  1.00  0.27           C  
ATOM   4677  SD  MET A 650     -96.289 -78.426 -28.226  1.00  0.27           S  
ATOM   4678  CE  MET A 650     -97.856 -78.286 -27.315  1.00  0.27           C  
ATOM   4679  N   PRO A 651    -100.793 -77.702 -31.951  1.00  0.37           N  
ATOM   4680  CA  PRO A 651    -101.877 -76.832 -32.437  1.00  0.37           C  
ATOM   4681  C   PRO A 651    -101.554 -75.360 -32.671  1.00  0.37           C  
ATOM   4682  O   PRO A 651    -100.897 -74.726 -31.845  1.00  0.37           O  
ATOM   4683  CB  PRO A 651    -103.010 -77.017 -31.408  1.00  0.37           C  
ATOM   4684  CG  PRO A 651    -102.309 -77.611 -30.185  1.00  0.37           C  
ATOM   4685  CD  PRO A 651    -101.252 -78.505 -30.816  1.00  0.37           C  
ATOM   4686  N   THR A 652    -102.040 -74.791 -33.794  1.00  0.36           N  
ATOM   4687  CA  THR A 652    -101.839 -73.392 -34.148  1.00  0.36           C  
ATOM   4688  C   THR A 652    -102.919 -72.524 -33.515  1.00  0.36           C  
ATOM   4689  O   THR A 652    -104.015 -73.013 -33.256  1.00  0.36           O  
ATOM   4690  CB  THR A 652    -101.725 -73.116 -35.657  1.00  0.36           C  
ATOM   4691  OG1 THR A 652    -102.776 -73.677 -36.432  1.00  0.36           O  
ATOM   4692  CG2 THR A 652    -100.426 -73.752 -36.162  1.00  0.36           C  
ATOM   4693  N   PRO A 653    -102.684 -71.255 -33.188  1.00  0.40           N  
ATOM   4694  CA  PRO A 653    -103.703 -70.412 -32.571  1.00  0.40           C  
ATOM   4695  C   PRO A 653    -104.702 -69.853 -33.579  1.00  0.40           C  
ATOM   4696  O   PRO A 653    -104.362 -69.627 -34.743  1.00  0.40           O  
ATOM   4697  CB  PRO A 653    -102.872 -69.295 -31.916  1.00  0.40           C  
ATOM   4698  CG  PRO A 653    -101.652 -69.156 -32.830  1.00  0.40           C  
ATOM   4699  CD  PRO A 653    -101.370 -70.605 -33.222  1.00  0.40           C  
ATOM   4700  N   THR A 654    -105.957 -69.634 -33.134  1.00  0.50           N  
ATOM   4701  CA  THR A 654    -107.047 -69.034 -33.897  1.00  0.50           C  
ATOM   4702  C   THR A 654    -106.785 -67.644 -34.408  1.00  0.50           C  
ATOM   4703  O   THR A 654    -106.595 -66.705 -33.638  1.00  0.50           O  
ATOM   4704  CB  THR A 654    -108.343 -68.912 -33.114  1.00  0.50           C  
ATOM   4705  OG1 THR A 654    -108.513 -70.070 -32.322  1.00  0.50           O  
ATOM   4706  CG2 THR A 654    -109.515 -68.817 -34.103  1.00  0.50           C  
ATOM   4707  N   LYS A 655    -106.828 -67.468 -35.739  1.00  0.59           N  
ATOM   4708  CA  LYS A 655    -106.456 -66.206 -36.340  1.00  0.59           C  
ATOM   4709  C   LYS A 655    -107.652 -65.376 -36.755  1.00  0.59           C  
ATOM   4710  O   LYS A 655    -107.575 -64.151 -36.781  1.00  0.59           O  
ATOM   4711  CB  LYS A 655    -105.575 -66.470 -37.583  1.00  0.59           C  
ATOM   4712  CG  LYS A 655    -104.211 -67.069 -37.206  1.00  0.59           C  
ATOM   4713  CD  LYS A 655    -103.277 -67.248 -38.414  1.00  0.59           C  
ATOM   4714  CE  LYS A 655    -101.824 -67.491 -38.002  1.00  0.59           C  
ATOM   4715  NZ  LYS A 655    -100.965 -67.573 -39.200  1.00  0.59           N  
ATOM   4716  N   LEU A 656    -108.808 -65.998 -37.062  1.00  0.64           N  
ATOM   4717  CA  LEU A 656    -109.950 -65.263 -37.583  1.00  0.64           C  
ATOM   4718  C   LEU A 656    -111.218 -65.739 -36.925  1.00  0.64           C  
ATOM   4719  O   LEU A 656    -111.237 -66.814 -36.330  1.00  0.64           O  
ATOM   4720  CB  LEU A 656    -110.115 -65.454 -39.095  1.00  0.64           C  
ATOM   4721  CG  LEU A 656    -108.873 -65.115 -39.923  1.00  0.64           C  
ATOM   4722  CD1 LEU A 656    -109.103 -65.569 -41.352  1.00  0.64           C  
ATOM   4723  CD2 LEU A 656    -108.513 -63.629 -39.926  1.00  0.64           C  
ATOM   4724  N   ILE A 657    -112.279 -64.896 -36.944  1.00  0.69           N  
ATOM   4725  CA  ILE A 657    -113.086 -64.756 -35.740  1.00  0.69           C  
ATOM   4726  C   ILE A 657    -114.335 -63.881 -36.055  1.00  0.69           C  
ATOM   4727  O   ILE A 657    -114.205 -62.701 -36.367  1.00  0.69           O  
ATOM   4728  CB  ILE A 657    -112.093 -64.203 -34.670  1.00  0.69           C  
ATOM   4729  CG1 ILE A 657    -111.557 -65.305 -33.731  1.00  0.69           C  
ATOM   4730  CG2 ILE A 657    -112.518 -63.056 -33.762  1.00  0.69           C  
ATOM   4731  CD1 ILE A 657    -110.035 -65.276 -33.627  1.00  0.69           C  
ATOM   4732  N   TRP A 658    -115.593 -64.438 -36.034  1.00  0.59           N  
ATOM   4733  CA  TRP A 658    -116.812 -63.790 -36.580  1.00  0.59           C  
ATOM   4734  C   TRP A 658    -118.084 -63.695 -35.686  1.00  0.59           C  
ATOM   4735  O   TRP A 658    -118.763 -64.701 -35.518  1.00  0.59           O  
ATOM   4736  CB  TRP A 658    -117.306 -64.668 -37.769  1.00  0.59           C  
ATOM   4737  CG  TRP A 658    -116.676 -64.433 -39.121  1.00  0.59           C  
ATOM   4738  CD1 TRP A 658    -115.841 -65.223 -39.860  1.00  0.59           C  
ATOM   4739  CD2 TRP A 658    -117.067 -63.339 -39.959  1.00  0.59           C  
ATOM   4740  NE1 TRP A 658    -115.675 -64.668 -41.105  1.00  0.59           N  
ATOM   4741  CE2 TRP A 658    -116.420 -63.529 -41.204  1.00  0.59           C  
ATOM   4742  CE3 TRP A 658    -117.920 -62.258 -39.749  1.00  0.59           C  
ATOM   4743  CZ2 TRP A 658    -116.608 -62.628 -42.231  1.00  0.59           C  
ATOM   4744  CZ3 TRP A 658    -118.096 -61.339 -40.792  1.00  0.59           C  
ATOM   4745  CH2 TRP A 658    -117.439 -61.516 -42.019  1.00  0.59           C  
ATOM   4746  N   PHE A 659    -118.507 -62.505 -35.168  1.00  0.54           N  
ATOM   4747  CA  PHE A 659    -119.464 -62.401 -34.044  1.00  0.54           C  
ATOM   4748  C   PHE A 659    -120.922 -62.091 -34.334  1.00  0.54           C  
ATOM   4749  O   PHE A 659    -121.247 -61.453 -35.324  1.00  0.54           O  
ATOM   4750  CB  PHE A 659    -119.029 -61.325 -33.007  1.00  0.54           C  
ATOM   4751  CG  PHE A 659    -119.486 -61.561 -31.592  1.00  0.54           C  
ATOM   4752  CD1 PHE A 659    -119.670 -62.829 -31.004  1.00  0.54           C  
ATOM   4753  CD2 PHE A 659    -119.727 -60.423 -30.815  1.00  0.54           C  
ATOM   4754  CE1 PHE A 659    -120.000 -62.951 -29.657  1.00  0.54           C  
ATOM   4755  CE2 PHE A 659    -120.142 -60.535 -29.492  1.00  0.54           C  
ATOM   4756  CZ  PHE A 659    -120.246 -61.802 -28.909  1.00  0.54           C  
ATOM   4757  N   GLY A 660    -121.824 -62.497 -33.410  1.00  0.61           N  
ATOM   4758  CA  GLY A 660    -123.223 -62.099 -33.354  1.00  0.61           C  
ATOM   4759  C   GLY A 660    -123.910 -62.641 -32.124  1.00  0.61           C  
ATOM   4760  O   GLY A 660    -123.461 -63.590 -31.487  1.00  0.61           O  
ATOM   4761  N   ASN A 661    -125.054 -62.020 -31.753  1.00  0.61           N  
ATOM   4762  CA  ASN A 661    -126.040 -62.552 -30.818  1.00  0.61           C  
ATOM   4763  C   ASN A 661    -125.556 -62.771 -29.376  1.00  0.61           C  
ATOM   4764  O   ASN A 661    -126.047 -63.643 -28.660  1.00  0.61           O  
ATOM   4765  CB  ASN A 661    -126.607 -63.862 -31.441  1.00  0.61           C  
ATOM   4766  CG  ASN A 661    -128.017 -64.205 -30.986  1.00  0.61           C  
ATOM   4767  OD1 ASN A 661    -128.881 -63.353 -30.768  1.00  0.61           O  
ATOM   4768  ND2 ASN A 661    -128.305 -65.519 -30.891  1.00  0.61           N  
ATOM   4769  N   SER A 662    -124.565 -61.986 -28.916  1.00  0.47           N  
ATOM   4770  CA  SER A 662    -123.880 -62.217 -27.655  1.00  0.47           C  
ATOM   4771  C   SER A 662    -123.026 -60.985 -27.355  1.00  0.47           C  
ATOM   4772  O   SER A 662    -122.980 -60.059 -28.156  1.00  0.47           O  
ATOM   4773  CB  SER A 662    -123.030 -63.520 -27.754  1.00  0.47           C  
ATOM   4774  OG  SER A 662    -122.267 -63.830 -26.583  1.00  0.47           O  
ATOM   4775  N   ASN A 663    -122.317 -60.928 -26.203  1.00  0.55           N  
ATOM   4776  CA  ASN A 663    -121.269 -59.940 -25.956  1.00  0.55           C  
ATOM   4777  C   ASN A 663    -120.062 -60.713 -25.403  1.00  0.55           C  
ATOM   4778  O   ASN A 663    -120.177 -61.421 -24.402  1.00  0.55           O  
ATOM   4779  CB  ASN A 663    -121.776 -58.826 -25.000  1.00  0.55           C  
ATOM   4780  CG  ASN A 663    -120.972 -57.527 -25.073  1.00  0.55           C  
ATOM   4781  OD1 ASN A 663    -120.121 -57.304 -25.929  1.00  0.55           O  
ATOM   4782  ND2 ASN A 663    -121.280 -56.598 -24.135  1.00  0.55           N  
ATOM   4783  N   SER A 664    -118.905 -60.667 -26.093  1.00  0.61           N  
ATOM   4784  CA  SER A 664    -117.798 -61.619 -25.933  1.00  0.61           C  
ATOM   4785  C   SER A 664    -116.551 -61.027 -25.329  1.00  0.61           C  
ATOM   4786  O   SER A 664    -115.789 -61.733 -24.676  1.00  0.61           O  
ATOM   4787  CB  SER A 664    -117.305 -62.156 -27.303  1.00  0.61           C  
ATOM   4788  OG  SER A 664    -117.202 -61.070 -28.214  1.00  0.61           O  
ATOM   4789  N   LEU A 665    -116.299 -59.725 -25.528  1.00  0.64           N  
ATOM   4790  CA  LEU A 665    -115.136 -59.055 -24.992  1.00  0.64           C  
ATOM   4791  C   LEU A 665    -115.713 -58.121 -23.956  1.00  0.64           C  
ATOM   4792  O   LEU A 665    -116.554 -57.288 -24.277  1.00  0.64           O  
ATOM   4793  CB  LEU A 665    -114.323 -58.298 -26.086  1.00  0.64           C  
ATOM   4794  CG  LEU A 665    -114.109 -59.078 -27.412  1.00  0.64           C  
ATOM   4795  CD1 LEU A 665    -113.356 -58.231 -28.454  1.00  0.64           C  
ATOM   4796  CD2 LEU A 665    -113.393 -60.425 -27.235  1.00  0.64           C  
ATOM   4797  N   LEU A 666    -115.345 -58.314 -22.665  1.00  0.45           N  
ATOM   4798  CA  LEU A 666    -116.194 -57.981 -21.523  1.00  0.45           C  
ATOM   4799  C   LEU A 666    -117.392 -58.949 -21.550  1.00  0.45           C  
ATOM   4800  O   LEU A 666    -117.268 -60.085 -22.002  1.00  0.45           O  
ATOM   4801  CB  LEU A 666    -116.622 -56.477 -21.389  1.00  0.45           C  
ATOM   4802  CG  LEU A 666    -115.515 -55.410 -21.178  1.00  0.45           C  
ATOM   4803  CD1 LEU A 666    -114.372 -55.429 -22.201  1.00  0.45           C  
ATOM   4804  CD2 LEU A 666    -116.150 -54.017 -21.249  1.00  0.45           C  
ATOM   4805  N   GLY A 667    -118.587 -58.549 -21.064  1.00  0.62           N  
ATOM   4806  CA  GLY A 667    -119.798 -59.369 -21.158  1.00  0.62           C
[truncated: 301,733 more chars]
