# Supplementary material for: Metabolic capacity is maintained despite shifts in microbial diversity in estuary sediments
Source: ISME Commun. 2025 Oct 11;5(1):ycaf182. doi: 10.1093/ismeco/ycaf182 (PMC12687941; doi:10.1093/ismeco/ycaf182)
Supplement: Supplementary_Data_1_ycaf182 [file supplementary_data_1_ycaf182.zip › SWISS-MODEL/4_1_Jan_SF_Bin18_scaffold_700_c1_62709776_1/models/07/coords.js]

let model_07=`ATOM      1  N   ILE A 133     103.669 114.642  73.379  1.00  0.46           N  
ATOM      2  CA  ILE A 133     102.512 115.605  73.465  1.00  0.46           C  
ATOM      3  C   ILE A 133     102.389 116.589  72.302  1.00  0.46           C  
ATOM      4  O   ILE A 133     101.374 116.556  71.612  1.00  0.46           O  
ATOM      5  CB  ILE A 133     102.495 116.327  74.819  1.00  0.46           C  
ATOM      6  CG1 ILE A 133     102.558 115.328  76.007  1.00  0.46           C  
ATOM      7  CG2 ILE A 133     101.210 117.190  74.923  1.00  0.46           C  
ATOM      8  CD1 ILE A 133     102.690 116.018  77.371  1.00  0.46           C  
ATOM      9  N   TYR A 134     103.391 117.475  72.064  1.00  0.48           N  
ATOM     10  CA  TYR A 134     103.212 118.669  71.236  1.00  0.48           C  
ATOM     11  C   TYR A 134     103.785 118.652  69.819  1.00  0.48           C  
ATOM     12  O   TYR A 134     103.568 119.603  69.079  1.00  0.48           O  
ATOM     13  CB  TYR A 134     103.932 119.860  71.930  1.00  0.48           C  
ATOM     14  CG  TYR A 134     103.362 120.112  73.292  1.00  0.48           C  
ATOM     15  CD1 TYR A 134     104.072 119.758  74.452  1.00  0.48           C  
ATOM     16  CD2 TYR A 134     102.104 120.722  73.418  1.00  0.48           C  
ATOM     17  CE1 TYR A 134     103.517 119.986  75.718  1.00  0.48           C  
ATOM     18  CE2 TYR A 134     101.554 120.964  74.685  1.00  0.48           C  
ATOM     19  CZ  TYR A 134     102.260 120.586  75.833  1.00  0.48           C  
ATOM     20  OH  TYR A 134     101.715 120.804  77.110  1.00  0.48           O  
ATOM     21  N   GLY A 135     104.542 117.613  69.400  1.00  0.47           N  
ATOM     22  CA  GLY A 135     105.207 117.615  68.089  1.00  0.47           C  
ATOM     23  C   GLY A 135     104.319 117.598  66.863  1.00  0.47           C  
ATOM     24  O   GLY A 135     103.118 117.348  66.937  1.00  0.47           O  
ATOM     25  N   ASP A 136     104.927 117.775  65.674  1.00  0.43           N  
ATOM     26  CA  ASP A 136     104.282 117.954  64.379  1.00  0.43           C  
ATOM     27  C   ASP A 136     103.296 116.861  63.990  1.00  0.43           C  
ATOM     28  O   ASP A 136     102.230 117.113  63.424  1.00  0.43           O  
ATOM     29  CB  ASP A 136     105.371 118.010  63.277  1.00  0.43           C  
ATOM     30  CG  ASP A 136     106.392 119.099  63.560  1.00  0.43           C  
ATOM     31  OD1 ASP A 136     106.063 120.046  64.314  1.00  0.43           O  
ATOM     32  OD2 ASP A 136     107.527 118.946  63.051  1.00  0.43           O  
ATOM     33  N   ARG A 137     103.630 115.604  64.342  1.00  0.38           N  
ATOM     34  CA  ARG A 137     102.836 114.429  64.041  1.00  0.38           C  
ATOM     35  C   ARG A 137     101.792 114.154  65.116  1.00  0.38           C  
ATOM     36  O   ARG A 137     101.159 113.099  65.136  1.00  0.38           O  
ATOM     37  CB  ARG A 137     103.746 113.181  63.880  1.00  0.38           C  
ATOM     38  CG  ARG A 137     104.703 113.284  62.675  1.00  0.38           C  
ATOM     39  CD  ARG A 137     105.521 112.012  62.433  1.00  0.38           C  
ATOM     40  NE  ARG A 137     106.348 112.265  61.205  1.00  0.38           N  
ATOM     41  CZ  ARG A 137     107.157 111.363  60.632  1.00  0.38           C  
ATOM     42  NH1 ARG A 137     107.826 111.692  59.530  1.00  0.38           N  
ATOM     43  NH2 ARG A 137     107.313 110.143  61.136  1.00  0.38           N  
ATOM     44  N   ARG A 138     101.538 115.112  66.031  1.00  0.31           N  
ATOM     45  CA  ARG A 138     100.362 115.072  66.872  1.00  0.31           C  
ATOM     46  C   ARG A 138      99.081 115.282  66.067  1.00  0.31           C  
ATOM     47  O   ARG A 138      98.847 116.335  65.468  1.00  0.31           O  
ATOM     48  CB  ARG A 138     100.428 116.123  68.013  1.00  0.31           C  
ATOM     49  CG  ARG A 138      99.223 116.117  68.978  1.00  0.31           C  
ATOM     50  CD  ARG A 138      99.077 114.822  69.780  1.00  0.31           C  
ATOM     51  NE  ARG A 138      97.747 114.863  70.466  1.00  0.31           N  
ATOM     52  CZ  ARG A 138      97.542 115.300  71.715  1.00  0.31           C  
ATOM     53  NH1 ARG A 138      98.485 115.941  72.398  1.00  0.31           N  
ATOM     54  NH2 ARG A 138      96.356 115.094  72.284  1.00  0.31           N  
ATOM     55  N   VAL A 139      98.206 114.254  66.058  1.00  0.46           N  
ATOM     56  CA  VAL A 139      96.883 114.304  65.463  1.00  0.46           C  
ATOM     57  C   VAL A 139      96.011 115.368  66.122  1.00  0.46           C  
ATOM     58  O   VAL A 139      95.849 115.395  67.345  1.00  0.46           O  
ATOM     59  CB  VAL A 139      96.195 112.940  65.511  1.00  0.46           C  
ATOM     60  CG1 VAL A 139      94.864 112.972  64.731  1.00  0.46           C  
ATOM     61  CG2 VAL A 139      97.132 111.874  64.905  1.00  0.46           C  
ATOM     62  N   LYS A 140      95.463 116.299  65.310  1.00  0.55           N  
ATOM     63  CA  LYS A 140      94.754 117.466  65.808  1.00  0.55           C  
ATOM     64  C   LYS A 140      93.248 117.383  65.637  1.00  0.55           C  
ATOM     65  O   LYS A 140      92.510 118.150  66.252  1.00  0.55           O  
ATOM     66  CB  LYS A 140      95.173 118.725  65.002  1.00  0.55           C  
ATOM     67  CG  LYS A 140      96.666 119.079  65.074  1.00  0.55           C  
ATOM     68  CD  LYS A 140      96.960 120.381  64.306  1.00  0.55           C  
ATOM     69  CE  LYS A 140      98.418 120.856  64.361  1.00  0.55           C  
ATOM     70  NZ  LYS A 140      99.325 119.863  63.736  1.00  0.55           N  
ATOM     71  N   ALA A 141      92.741 116.475  64.786  1.00  0.70           N  
ATOM     72  CA  ALA A 141      91.361 116.531  64.373  1.00  0.70           C  
ATOM     73  C   ALA A 141      90.903 115.151  63.929  1.00  0.70           C  
ATOM     74  O   ALA A 141      91.749 114.334  63.555  1.00  0.70           O  
ATOM     75  CB  ALA A 141      91.205 117.526  63.197  1.00  0.70           C  
ATOM     76  N   PRO A 142      89.608 114.829  63.948  1.00  0.73           N  
ATOM     77  CA  PRO A 142      89.032 113.761  63.141  1.00  0.73           C  
ATOM     78  C   PRO A 142      89.287 113.940  61.656  1.00  0.73           C  
ATOM     79  O   PRO A 142      89.044 115.017  61.108  1.00  0.73           O  
ATOM     80  CB  PRO A 142      87.526 113.776  63.462  1.00  0.73           C  
ATOM     81  CG  PRO A 142      87.402 114.670  64.698  1.00  0.73           C  
ATOM     82  CD  PRO A 142      88.557 115.648  64.543  1.00  0.73           C  
ATOM     83  N   MET A 143      89.766 112.888  60.989  1.00  0.68           N  
ATOM     84  CA  MET A 143      90.056 112.918  59.582  1.00  0.68           C  
ATOM     85  C   MET A 143      89.410 111.694  58.988  1.00  0.68           C  
ATOM     86  O   MET A 143      89.043 110.761  59.698  1.00  0.68           O  
ATOM     87  CB  MET A 143      91.574 112.852  59.289  1.00  0.68           C  
ATOM     88  CG  MET A 143      92.429 113.927  59.993  1.00  0.68           C  
ATOM     89  SD  MET A 143      92.133 115.645  59.477  1.00  0.68           S  
ATOM     90  CE  MET A 143      92.876 115.532  57.824  1.00  0.68           C  
ATOM     91  N   ILE A 144      89.244 111.697  57.667  1.00  0.62           N  
ATOM     92  CA  ILE A 144      88.624 110.629  56.922  1.00  0.62           C  
ATOM     93  C   ILE A 144      89.376 110.598  55.608  1.00  0.62           C  
ATOM     94  O   ILE A 144      89.686 111.650  55.043  1.00  0.62           O  
ATOM     95  CB  ILE A 144      87.133 110.953  56.778  1.00  0.62           C  
ATOM     96  CG1 ILE A 144      86.279 109.847  56.146  1.00  0.62           C  
ATOM     97  CG2 ILE A 144      86.904 112.289  56.034  1.00  0.62           C  
ATOM     98  CD1 ILE A 144      84.805 110.007  56.543  1.00  0.62           C  
ATOM     99  N   ARG A 145      89.783 109.431  55.060  1.00  0.46           N  
ATOM    100  CA  ARG A 145      90.401 109.457  53.741  1.00  0.46           C  
ATOM    101  C   ARG A 145      89.407 109.838  52.642  1.00  0.46           C  
ATOM    102  O   ARG A 145      88.212 109.541  52.722  1.00  0.46           O  
ATOM    103  CB  ARG A 145      91.195 108.169  53.398  1.00  0.46           C  
ATOM    104  CG  ARG A 145      90.360 107.082  52.702  1.00  0.46           C  
ATOM    105  CD  ARG A 145      91.083 105.757  52.505  1.00  0.46           C  
ATOM    106  NE  ARG A 145      90.206 104.920  51.606  1.00  0.46           N  
ATOM    107  CZ  ARG A 145      90.436 104.647  50.313  1.00  0.46           C  
ATOM    108  NH1 ARG A 145      91.477 105.135  49.645  1.00  0.46           N  
ATOM    109  NH2 ARG A 145      89.610 103.834  49.657  1.00  0.46           N  
ATOM    110  N   LYS A 146      89.856 110.502  51.558  1.00  0.53           N  
ATOM    111  CA  LYS A 146      88.968 110.976  50.505  1.00  0.53           C  
ATOM    112  C   LYS A 146      88.166 109.864  49.832  1.00  0.53           C  
ATOM    113  O   LYS A 146      86.954 109.961  49.652  1.00  0.53           O  
ATOM    114  CB  LYS A 146      89.769 111.763  49.449  1.00  0.53           C  
ATOM    115  CG  LYS A 146      88.881 112.328  48.338  1.00  0.53           C  
ATOM    116  CD  LYS A 146      89.656 113.165  47.318  1.00  0.53           C  
ATOM    117  CE  LYS A 146      88.715 113.562  46.187  1.00  0.53           C  
ATOM    118  NZ  LYS A 146      89.439 114.254  45.114  1.00  0.53           N  
ATOM    119  N   GLY A 147      88.822 108.723  49.540  1.00  0.52           N  
ATOM    120  CA  GLY A 147      88.149 107.561  48.976  1.00  0.52           C  
ATOM    121  C   GLY A 147      87.318 106.756  49.946  1.00  0.52           C  
ATOM    122  O   GLY A 147      86.590 105.868  49.516  1.00  0.52           O  
ATOM    123  N   PHE A 148      87.352 107.048  51.276  1.00  0.41           N  
ATOM    124  CA  PHE A 148      86.261 106.654  52.167  1.00  0.41           C  
ATOM    125  C   PHE A 148      85.075 107.541  51.839  1.00  0.41           C  
ATOM    126  O   PHE A 148      83.978 107.075  51.559  1.00  0.41           O  
ATOM    127  CB  PHE A 148      86.579 106.752  53.717  1.00  0.41           C  
ATOM    128  CG  PHE A 148      85.401 106.402  54.637  1.00  0.41           C  
ATOM    129  CD1 PHE A 148      85.367 105.258  55.452  1.00  0.41           C  
ATOM    130  CD2 PHE A 148      84.276 107.229  54.679  1.00  0.41           C  
ATOM    131  CE1 PHE A 148      84.181 104.847  56.088  1.00  0.41           C  
ATOM    132  CE2 PHE A 148      83.088 106.835  55.277  1.00  0.41           C  
ATOM    133  CZ  PHE A 148      83.024 105.613  55.934  1.00  0.41           C  
ATOM    134  N   LYS A 149      85.303 108.865  51.874  1.00  0.41           N  
ATOM    135  CA  LYS A 149      84.251 109.859  51.948  1.00  0.41           C  
ATOM    136  C   LYS A 149      83.319 109.922  50.750  1.00  0.41           C  
ATOM    137  O   LYS A 149      82.107 110.072  50.903  1.00  0.41           O  
ATOM    138  CB  LYS A 149      84.854 111.253  52.263  1.00  0.41           C  
ATOM    139  CG  LYS A 149      83.781 112.214  52.790  1.00  0.41           C  
ATOM    140  CD  LYS A 149      84.276 113.594  53.250  1.00  0.41           C  
ATOM    141  CE  LYS A 149      83.070 114.397  53.755  1.00  0.41           C  
ATOM    142  NZ  LYS A 149      83.414 115.392  54.801  1.00  0.41           N  
ATOM    143  N   GLU A 150      83.870 109.820  49.532  1.00  0.41           N  
ATOM    144  CA  GLU A 150      83.107 109.810  48.300  1.00  0.41           C  
ATOM    145  C   GLU A 150      82.469 108.464  47.949  1.00  0.41           C  
ATOM    146  O   GLU A 150      81.345 108.420  47.451  1.00  0.41           O  
ATOM    147  CB  GLU A 150      84.037 110.265  47.156  1.00  0.41           C  
ATOM    148  CG  GLU A 150      84.620 111.680  47.399  1.00  0.41           C  
ATOM    149  CD  GLU A 150      85.651 112.084  46.355  1.00  0.41           C  
ATOM    150  OE1 GLU A 150      86.424 111.203  45.897  1.00  0.41           O  
ATOM    151  OE2 GLU A 150      85.736 113.304  46.049  1.00  0.41           O  
ATOM    152  N   TRP A 151      83.172 107.329  48.187  1.00  0.31           N  
ATOM    153  CA  TRP A 151      82.780 106.024  47.655  1.00  0.31           C  
ATOM    154  C   TRP A 151      82.741 104.925  48.691  1.00  0.31           C  
ATOM    155  O   TRP A 151      81.669 104.370  48.896  1.00  0.31           O  
ATOM    156  CB  TRP A 151      83.768 105.512  46.585  1.00  0.31           C  
ATOM    157  CG  TRP A 151      83.744 106.295  45.319  1.00  0.31           C  
ATOM    158  CD1 TRP A 151      84.635 107.222  44.870  1.00  0.31           C  
ATOM    159  CD2 TRP A 151      82.681 106.233  44.361  1.00  0.31           C  
ATOM    160  NE1 TRP A 151      84.203 107.753  43.678  1.00  0.31           N  
ATOM    161  CE2 TRP A 151      82.996 107.160  43.355  1.00  0.31           C  
ATOM    162  CE3 TRP A 151      81.508 105.477  44.323  1.00  0.31           C  
ATOM    163  CZ2 TRP A 151      82.136 107.361  42.284  1.00  0.31           C  
ATOM    164  CZ3 TRP A 151      80.638 105.683  43.242  1.00  0.31           C  
ATOM    165  CH2 TRP A 151      80.946 106.613  42.238  1.00  0.31           C  
ATOM    166  N   ALA A 152      83.917 104.607  49.306  1.00  0.25           N  
ATOM    167  CA  ALA A 152      84.068 103.876  50.561  1.00  0.25           C  
ATOM    168  C   ALA A 152      84.983 102.568  50.530  1.00  0.25           C  
ATOM    169  O   ALA A 152      86.081 102.650  50.175  1.00  0.25           O  
ATOM    170  CB  ALA A 152      82.847 103.951  51.424  1.00  0.25           C  
ATOM    171  N   ASP A 153      84.621 101.325  51.012  1.00  0.31           N  
ATOM    172  CA  ASP A 153      85.227  99.992  50.717  1.00  0.31           C  
ATOM    173  C   ASP A 153      85.208  98.858  51.794  1.00  0.31           C  
ATOM    174  O   ASP A 153      84.183  98.435  52.301  1.00  0.31           O  
ATOM    175  CB  ASP A 153      86.419  99.858  49.788  1.00  0.31           C  
ATOM    176  CG  ASP A 153      86.323  98.530  49.042  1.00  0.31           C  
ATOM    177  OD1 ASP A 153      85.412  98.405  48.182  1.00  0.31           O  
ATOM    178  OD2 ASP A 153      87.072  97.616  49.439  1.00  0.31           O  
ATOM    179  N   ALA A 154      86.337  98.219  52.119  1.00  0.34           N  
ATOM    180  CA  ALA A 154      86.458  97.332  53.252  1.00  0.34           C  
ATOM    181  C   ALA A 154      87.187  98.002  54.401  1.00  0.34           C  
ATOM    182  O   ALA A 154      87.723  99.098  54.265  1.00  0.34           O  
ATOM    183  CB  ALA A 154      87.197  96.063  52.817  1.00  0.34           C  
ATOM    184  N   GLY A 155      87.268  97.407  55.603  1.00  0.33           N  
ATOM    185  CA  GLY A 155      88.252  97.853  56.603  1.00  0.33           C  
ATOM    186  C   GLY A 155      89.696  97.833  56.114  1.00  0.33           C  
ATOM    187  O   GLY A 155      90.023  97.138  55.149  1.00  0.33           O  
ATOM    188  N   PHE A 156      90.610  98.608  56.740  1.00  0.31           N  
ATOM    189  CA  PHE A 156      92.007  98.654  56.333  1.00  0.31           C  
ATOM    190  C   PHE A 156      93.045  98.763  57.455  1.00  0.31           C  
ATOM    191  O   PHE A 156      93.068  99.763  58.173  1.00  0.31           O  
ATOM    192  CB  PHE A 156      92.297  99.804  55.340  1.00  0.31           C  
ATOM    193  CG  PHE A 156      93.609  99.577  54.625  1.00  0.31           C  
ATOM    194  CD1 PHE A 156      94.607 100.564  54.645  1.00  0.31           C  
ATOM    195  CD2 PHE A 156      93.813  98.422  53.852  1.00  0.31           C  
ATOM    196  CE1 PHE A 156      95.764 100.415  53.873  1.00  0.31           C  
ATOM    197  CE2 PHE A 156      94.988  98.255  53.108  1.00  0.31           C  
ATOM    198  CZ  PHE A 156      95.962  99.258  53.117  1.00  0.31           C  
ATOM    199  N   PRO A 157      93.994  97.824  57.532  1.00  0.23           N  
ATOM    200  CA  PRO A 157      95.089  97.849  58.497  1.00  0.23           C  
ATOM    201  C   PRO A 157      95.983  99.087  58.595  1.00  0.23           C  
ATOM    202  O   PRO A 157      96.746  99.151  59.548  1.00  0.23           O  
ATOM    203  CB  PRO A 157      95.912  96.608  58.115  1.00  0.23           C  
ATOM    204  CG  PRO A 157      94.862  95.599  57.655  1.00  0.23           C  
ATOM    205  CD  PRO A 157      93.867  96.486  56.923  1.00  0.23           C  
ATOM    206  N   ARG A 158      95.997 100.041  57.626  1.00  0.31           N  
ATOM    207  CA  ARG A 158      96.821 101.246  57.769  1.00  0.31           C  
ATOM    208  C   ARG A 158      96.028 102.532  57.976  1.00  0.31           C  
ATOM    209  O   ARG A 158      96.628 103.602  58.006  1.00  0.31           O  
ATOM    210  CB  ARG A 158      97.716 101.555  56.535  1.00  0.31           C  
ATOM    211  CG  ARG A 158      98.590 100.418  55.974  1.00  0.31           C  
ATOM    212  CD  ARG A 158      99.394 100.933  54.771  1.00  0.31           C  
ATOM    213  NE  ARG A 158     100.184  99.798  54.198  1.00  0.31           N  
ATOM    214  CZ  ARG A 158     100.767  99.842  52.991  1.00  0.31           C  
ATOM    215  NH1 ARG A 158     101.615  98.877  52.639  1.00  0.31           N  
ATOM    216  NH2 ARG A 158     100.525 100.825  52.128  1.00  0.31           N  
ATOM    217  N   HIS A 159      94.689 102.481  58.094  1.00  0.29           N  
ATOM    218  CA  HIS A 159      93.894 103.700  58.255  1.00  0.29           C  
ATOM    219  C   HIS A 159      92.736 103.490  59.212  1.00  0.29           C  
ATOM    220  O   HIS A 159      92.150 104.461  59.678  1.00  0.29           O  
ATOM    221  CB  HIS A 159      93.204 104.177  56.936  1.00  0.29           C  
ATOM    222  CG  HIS A 159      94.034 104.919  55.928  1.00  0.29           C  
ATOM    223  ND1 HIS A 159      94.804 105.974  56.358  1.00  0.29           N  
ATOM    224  CD2 HIS A 159      93.876 104.989  54.576  1.00  0.29           C  
ATOM    225  CE1 HIS A 159      95.095 106.668  55.286  1.00  0.29           C  
ATOM    226  NE2 HIS A 159      94.556 106.121  54.169  1.00  0.29           N  
ATOM    227  N   ASP A 160      92.331 102.230  59.471  1.00  0.35           N  
ATOM    228  CA  ASP A 160      91.205 101.854  60.312  1.00  0.35           C  
ATOM    229  C   ASP A 160      89.803 102.251  59.816  1.00  0.35           C  
ATOM    230  O   ASP A 160      88.801 101.675  60.245  1.00  0.35           O  
ATOM    231  CB  ASP A 160      91.492 102.172  61.798  1.00  0.35           C  
ATOM    232  CG  ASP A 160      92.748 101.420  62.208  1.00  0.35           C  
ATOM    233  OD1 ASP A 160      92.760 100.174  62.021  1.00  0.35           O  
ATOM    234  OD2 ASP A 160      93.705 102.074  62.689  1.00  0.35           O  
ATOM    235  N   ASP A 161      89.689 103.175  58.835  1.00  0.34           N  
ATOM    236  CA  ASP A 161      88.526 103.429  57.990  1.00  0.34           C  
ATOM    237  C   ASP A 161      87.745 102.168  57.572  1.00  0.34           C  
ATOM    238  O   ASP A 161      88.182 101.396  56.714  1.00  0.34           O  
ATOM    239  CB  ASP A 161      88.962 104.088  56.645  1.00  0.34           C  
ATOM    240  CG  ASP A 161      89.328 105.558  56.726  1.00  0.34           C  
ATOM    241  OD1 ASP A 161      88.934 106.228  57.703  1.00  0.34           O  
ATOM    242  OD2 ASP A 161      89.933 106.033  55.724  1.00  0.34           O  
ATOM    243  N   GLY A 162      86.548 101.935  58.140  1.00  0.31           N  
ATOM    244  CA  GLY A 162      85.708 100.762  57.872  1.00  0.31           C  
ATOM    245  C   GLY A 162      84.642 101.016  56.844  1.00  0.31           C  
ATOM    246  O   GLY A 162      83.580 101.522  57.176  1.00  0.31           O  
ATOM    247  N   THR A 163      84.871 100.714  55.558  1.00  0.34           N  
ATOM    248  CA  THR A 163      84.253 101.497  54.483  1.00  0.34           C  
ATOM    249  C   THR A 163      83.099 100.716  53.707  1.00  0.34           C  
ATOM    250  O   THR A 163      82.815  99.607  54.158  1.00  0.34           O  
ATOM    251  CB  THR A 163      85.474 102.311  53.948  1.00  0.34           C  
ATOM    252  OG1 THR A 163      85.230 103.484  53.240  1.00  0.34           O  
ATOM    253  CG2 THR A 163      86.714 101.667  53.328  1.00  0.34           C  
ATOM    254  N   PRO A 164      82.253 101.216  52.722  1.00  0.31           N  
ATOM    255  CA  PRO A 164      81.766 100.373  51.538  1.00  0.31           C  
ATOM    256  C   PRO A 164      81.694 100.937  50.041  1.00  0.31           C  
ATOM    257  O   PRO A 164      80.787 101.705  49.783  1.00  0.31           O  
ATOM    258  CB  PRO A 164      80.348 100.005  51.985  1.00  0.31           C  
ATOM    259  CG  PRO A 164      79.842 101.289  52.628  1.00  0.31           C  
ATOM    260  CD  PRO A 164      81.054 101.787  53.406  1.00  0.31           C  
ATOM    261  N   ARG A 165      82.565 100.499  49.037  1.00  0.27           N  
ATOM    262  CA  ARG A 165      82.592 100.680  47.549  1.00  0.27           C  
ATOM    263  C   ARG A 165      83.867 101.168  46.792  1.00  0.27           C  
ATOM    264  O   ARG A 165      83.842 101.186  45.561  1.00  0.27           O  
ATOM    265  CB  ARG A 165      81.449 101.540  46.932  1.00  0.27           C  
ATOM    266  CG  ARG A 165      80.063 100.887  46.859  1.00  0.27           C  
ATOM    267  CD  ARG A 165      79.059 101.871  46.269  1.00  0.27           C  
ATOM    268  NE  ARG A 165      77.702 101.260  46.406  1.00  0.27           N  
ATOM    269  CZ  ARG A 165      76.578 101.858  45.993  1.00  0.27           C  
ATOM    270  NH1 ARG A 165      75.399 101.304  46.261  1.00  0.27           N  
ATOM    271  NH2 ARG A 165      76.612 103.005  45.322  1.00  0.27           N  
ATOM    272  N   ALA A 166      84.995 101.594  47.382  1.00  0.36           N  
ATOM    273  CA  ALA A 166      86.103 102.184  46.610  1.00  0.36           C  
ATOM    274  C   ALA A 166      87.304 101.297  46.265  1.00  0.36           C  
ATOM    275  O   ALA A 166      87.513 100.198  46.757  1.00  0.36           O  
ATOM    276  CB  ALA A 166      86.712 103.424  47.296  1.00  0.36           C  
ATOM    277  N   ASP A 167      88.212 101.842  45.431  1.00  0.28           N  
ATOM    278  CA  ASP A 167      89.629 101.522  45.387  1.00  0.28           C  
ATOM    279  C   ASP A 167      90.274 101.239  46.766  1.00  0.28           C  
ATOM    280  O   ASP A 167      90.354 102.109  47.645  1.00  0.28           O  
ATOM    281  CB  ASP A 167      90.257 102.734  44.646  1.00  0.28           C  
ATOM    282  CG  ASP A 167      91.752 102.702  44.377  1.00  0.28           C  
ATOM    283  OD1 ASP A 167      92.524 102.146  45.196  1.00  0.28           O  
ATOM    284  OD2 ASP A 167      92.128 103.366  43.373  1.00  0.28           O  
ATOM    285  N   MET A 168      90.732  99.985  46.968  1.00  0.34           N  
ATOM    286  CA  MET A 168      91.361  99.529  48.190  1.00  0.34           C  
ATOM    287  C   MET A 168      92.847  99.805  48.261  1.00  0.34           C  
ATOM    288  O   MET A 168      93.417  99.770  49.357  1.00  0.34           O  
ATOM    289  CB  MET A 168      91.237  97.988  48.336  1.00  0.34           C  
ATOM    290  CG  MET A 168      89.844  97.502  48.737  1.00  0.34           C  
ATOM    291  SD  MET A 168      89.729  95.705  49.040  1.00  0.34           S  
ATOM    292  CE  MET A 168      90.563  95.570  50.649  1.00  0.34           C  
ATOM    293  N   GLU A 169      93.491 100.047  47.108  1.00  0.39           N  
ATOM    294  CA  GLU A 169      94.927 100.130  46.949  1.00  0.39           C  
ATOM    295  C   GLU A 169      95.456 101.504  47.314  1.00  0.39           C  
ATOM    296  O   GLU A 169      96.496 101.635  47.959  1.00  0.39           O  
ATOM    297  CB  GLU A 169      95.333  99.710  45.517  1.00  0.39           C  
ATOM    298  CG  GLU A 169      94.977  98.226  45.226  1.00  0.39           C  
ATOM    299  CD  GLU A 169      95.514  97.691  43.898  1.00  0.39           C  
ATOM    300  OE1 GLU A 169      96.233  98.430  43.181  1.00  0.39           O  
ATOM    301  OE2 GLU A 169      95.205  96.504  43.610  1.00  0.39           O  
ATOM    302  N   LYS A 170      94.709 102.581  46.987  1.00  0.31           N  
ATOM    303  CA  LYS A 170      95.075 103.951  47.328  1.00  0.31           C  
ATOM    304  C   LYS A 170      94.891 104.317  48.806  1.00  0.31           C  
ATOM    305  O   LYS A 170      94.242 105.302  49.177  1.00  0.31           O  
ATOM    306  CB  LYS A 170      94.250 104.948  46.495  1.00  0.31           C  
ATOM    307  CG  LYS A 170      94.586 104.932  45.006  1.00  0.31           C  
ATOM    308  CD  LYS A 170      93.690 105.937  44.282  1.00  0.31           C  
ATOM    309  CE  LYS A 170      93.897 105.925  42.776  1.00  0.31           C  
ATOM    310  NZ  LYS A 170      92.865 106.789  42.183  1.00  0.31           N  
ATOM    311  N   ARG A 171      95.479 103.542  49.720  1.00  0.41           N  
ATOM    312  CA  ARG A 171      95.393 103.736  51.144  1.00  0.41           C  
ATOM    313  C   ARG A 171      96.802 103.818  51.727  1.00  0.41           C  
ATOM    314  O   ARG A 171      97.632 102.923  51.565  1.00  0.41           O  
ATOM    315  CB  ARG A 171      94.604 102.592  51.793  1.00  0.41           C  
ATOM    316  CG  ARG A 171      93.126 102.436  51.369  1.00  0.41           C  
ATOM    317  CD  ARG A 171      92.535 101.303  52.191  1.00  0.41           C  
ATOM    318  NE  ARG A 171      91.110 100.997  51.895  1.00  0.41           N  
ATOM    319  CZ  ARG A 171      90.681  99.728  51.861  1.00  0.41           C  
ATOM    320  NH1 ARG A 171      89.452  99.368  52.190  1.00  0.41           N  
ATOM    321  NH2 ARG A 171      91.551  98.784  51.528  1.00  0.41           N  
ATOM    322  N   GLY A 172      97.117 104.934  52.421  1.00  0.49           N  
ATOM    323  CA  GLY A 172      98.500 105.352  52.665  1.00  0.49           C  
ATOM    324  C   GLY A 172      99.063 106.225  51.565  1.00  0.49           C  
ATOM    325  O   GLY A 172     100.264 106.270  51.361  1.00  0.49           O  
ATOM    326  N   TYR A 173      98.174 106.916  50.823  1.00  0.46           N  
ATOM    327  CA  TYR A 173      98.505 107.826  49.733  1.00  0.46           C  
ATOM    328  C   TYR A 173      98.088 109.263  50.062  1.00  0.46           C  
ATOM    329  O   TYR A 173      97.781 110.048  49.171  1.00  0.46           O  
ATOM    330  CB  TYR A 173      97.794 107.389  48.418  1.00  0.46           C  
ATOM    331  CG  TYR A 173      98.542 106.293  47.708  1.00  0.46           C  
ATOM    332  CD1 TYR A 173      98.444 104.951  48.110  1.00  0.46           C  
ATOM    333  CD2 TYR A 173      99.316 106.605  46.577  1.00  0.46           C  
ATOM    334  CE1 TYR A 173      99.070 103.937  47.372  1.00  0.46           C  
ATOM    335  CE2 TYR A 173      99.956 105.595  45.845  1.00  0.46           C  
ATOM    336  CZ  TYR A 173      99.824 104.259  46.241  1.00  0.46           C  
ATOM    337  OH  TYR A 173     100.445 103.235  45.500  1.00  0.46           O  
ATOM    338  N   ASP A 174      98.028 109.631  51.358  1.00  0.39           N  
ATOM    339  CA  ASP A 174      97.941 111.005  51.852  1.00  0.39           C  
ATOM    340  C   ASP A 174      96.732 111.891  51.495  1.00  0.39           C  
ATOM    341  O   ASP A 174      96.550 112.965  52.066  1.00  0.39           O  
ATOM    342  CB  ASP A 174      99.301 111.718  51.664  1.00  0.39           C  
ATOM    343  CG  ASP A 174     100.396 110.890  52.325  1.00  0.39           C  
ATOM    344  OD1 ASP A 174     100.067 110.116  53.268  1.00  0.39           O  
ATOM    345  OD2 ASP A 174     101.560 111.010  51.876  1.00  0.39           O  
ATOM    346  N   GLU A 175      95.805 111.436  50.629  1.00  0.57           N  
ATOM    347  CA  GLU A 175      94.514 112.067  50.387  1.00  0.57           C  
ATOM    348  C   GLU A 175      93.543 111.970  51.574  1.00  0.57           C  
ATOM    349  O   GLU A 175      92.634 111.137  51.609  1.00  0.57           O  
ATOM    350  CB  GLU A 175      93.798 111.463  49.154  1.00  0.57           C  
ATOM    351  CG  GLU A 175      94.532 111.626  47.801  1.00  0.57           C  
ATOM    352  CD  GLU A 175      93.681 111.091  46.646  1.00  0.57           C  
ATOM    353  OE1 GLU A 175      92.656 110.410  46.919  1.00  0.57           O  
ATOM    354  OE2 GLU A 175      94.031 111.375  45.473  1.00  0.57           O  
ATOM    355  N   TRP A 176      93.717 112.829  52.597  1.00  0.56           N  
ATOM    356  CA  TRP A 176      92.906 112.845  53.802  1.00  0.56           C  
ATOM    357  C   TRP A 176      92.105 114.138  53.873  1.00  0.56           C  
ATOM    358  O   TRP A 176      92.583 115.213  53.518  1.00  0.56           O  
ATOM    359  CB  TRP A 176      93.752 112.737  55.111  1.00  0.56           C  
ATOM    360  CG  TRP A 176      94.628 111.505  55.327  1.00  0.56           C  
ATOM    361  CD1 TRP A 176      95.310 110.711  54.442  1.00  0.56           C  
ATOM    362  CD2 TRP A 176      94.994 111.011  56.648  1.00  0.56           C  
ATOM    363  NE1 TRP A 176      96.106 109.802  55.104  1.00  0.56           N  
ATOM    364  CE2 TRP A 176      95.887 109.944  56.446  1.00  0.56           C  
ATOM    365  CE3 TRP A 176      94.615 111.428  57.913  1.00  0.56           C  
ATOM    366  CZ2 TRP A 176      96.414 109.254  57.543  1.00  0.56           C  
ATOM    367  CZ3 TRP A 176      95.129 110.713  59.018  1.00  0.56           C  
ATOM    368  CH2 TRP A 176      96.010 109.640  58.826  1.00  0.56           C  
ATOM    369  N   LEU A 177      90.846 114.063  54.341  1.00  0.65           N  
ATOM    370  CA  LEU A 177      89.960 115.200  54.485  1.00  0.65           C  
ATOM    371  C   LEU A 177      89.609 115.368  55.952  1.00  0.65           C  
ATOM    372  O   LEU A 177      89.413 114.393  56.671  1.00  0.65           O  
ATOM    373  CB  LEU A 177      88.639 114.987  53.703  1.00  0.65           C  
ATOM    374  CG  LEU A 177      88.812 114.826  52.179  1.00  0.65           C  
ATOM    375  CD1 LEU A 177      87.479 114.428  51.535  1.00  0.65           C  
ATOM    376  CD2 LEU A 177      89.355 116.099  51.514  1.00  0.65           C  
ATOM    377  N   GLN A 178      89.537 116.614  56.451  1.00  0.67           N  
ATOM    378  CA  GLN A 178      89.094 116.899  57.805  1.00  0.67           C  
ATOM    379  C   GLN A 178      87.576 116.851  57.926  1.00  0.67           C  
ATOM    380  O   GLN A 178      86.856 117.221  56.996  1.00  0.67           O  
ATOM    381  CB  GLN A 178      89.639 118.278  58.257  1.00  0.67           C  
ATOM    382  CG  GLN A 178      89.387 118.619  59.746  1.00  0.67           C  
ATOM    383  CD  GLN A 178      90.081 119.923  60.143  1.00  0.67           C  
ATOM    384  OE1 GLN A 178      90.931 120.465  59.439  1.00  0.67           O  
ATOM    385  NE2 GLN A 178      89.709 120.456  61.329  1.00  0.67           N  
ATOM    386  N   ILE A 179      87.050 116.384  59.078  1.00  0.67           N  
ATOM    387  CA  ILE A 179      85.620 116.317  59.334  1.00  0.67           C  
ATOM    388  C   ILE A 179      85.351 116.712  60.779  1.00  0.67           C  
ATOM    389  O   ILE A 179      86.267 116.654  61.604  1.00  0.67           O  
ATOM    390  CB  ILE A 179      85.023 114.940  59.038  1.00  0.67           C  
ATOM    391  CG1 ILE A 179      85.775 113.776  59.713  1.00  0.67           C  
ATOM    392  CG2 ILE A 179      84.968 114.787  57.509  1.00  0.67           C  
ATOM    393  CD1 ILE A 179      85.055 112.439  59.516  1.00  0.67           C  
ATOM    394  N   PRO A 180      84.160 117.166  61.176  1.00  0.74           N  
ATOM    395  CA  PRO A 180      83.819 117.322  62.583  1.00  0.74           C  
ATOM    396  C   PRO A 180      83.678 115.982  63.291  1.00  0.74           C  
ATOM    397  O   PRO A 180      83.519 114.941  62.655  1.00  0.74           O  
ATOM    398  CB  PRO A 180      82.486 118.090  62.540  1.00  0.74           C  
ATOM    399  CG  PRO A 180      81.828 117.622  61.242  1.00  0.74           C  
ATOM    400  CD  PRO A 180      83.019 117.461  60.296  1.00  0.74           C  
ATOM    401  N   TRP A 181      83.706 115.992  64.640  1.00  0.72           N  
ATOM    402  CA  TRP A 181      83.540 114.804  65.463  1.00  0.72           C  
ATOM    403  C   TRP A 181      82.224 114.079  65.239  1.00  0.72           C  
ATOM    404  O   TRP A 181      82.197 112.854  65.190  1.00  0.72           O  
ATOM    405  CB  TRP A 181      83.672 115.152  66.970  1.00  0.72           C  
ATOM    406  CG  TRP A 181      85.099 115.134  67.481  1.00  0.72           C  
ATOM    407  CD1 TRP A 181      85.940 116.158  67.826  1.00  0.72           C  
ATOM    408  CD2 TRP A 181      85.824 113.914  67.717  1.00  0.72           C  
ATOM    409  NE1 TRP A 181      87.151 115.653  68.258  1.00  0.72           N  
ATOM    410  CE2 TRP A 181      87.095 114.277  68.205  1.00  0.72           C  
ATOM    411  CE3 TRP A 181      85.470 112.576  67.546  1.00  0.72           C  
ATOM    412  CZ2 TRP A 181      88.038 113.307  68.529  1.00  0.72           C  
ATOM    413  CZ3 TRP A 181      86.420 111.599  67.873  1.00  0.72           C  
ATOM    414  CH2 TRP A 181      87.686 111.958  68.358  1.00  0.72           C  
ATOM    415  N   ASP A 182      81.116 114.823  65.058  1.00  0.72           N  
ATOM    416  CA  ASP A 182      79.796 114.285  64.797  1.00  0.72           C  
ATOM    417  C   ASP A 182      79.748 113.412  63.534  1.00  0.72           C  
ATOM    418  O   ASP A 182      79.317 112.261  63.574  1.00  0.72           O  
ATOM    419  CB  ASP A 182      78.856 115.510  64.688  1.00  0.72           C  
ATOM    420  CG  ASP A 182      77.402 115.081  64.673  1.00  0.72           C  
ATOM    421  OD1 ASP A 182      76.983 114.446  65.670  1.00  0.72           O  
ATOM    422  OD2 ASP A 182      76.720 115.391  63.667  1.00  0.72           O  
ATOM    423  N   GLU A 183      80.315 113.903  62.406  1.00  0.69           N  
ATOM    424  CA  GLU A 183      80.419 113.159  61.157  1.00  0.69           C  
ATOM    425  C   GLU A 183      81.254 111.891  61.324  1.00  0.69           C  
ATOM    426  O   GLU A 183      80.847 110.803  60.923  1.00  0.69           O  
ATOM    427  CB  GLU A 183      81.002 114.068  60.030  1.00  0.69           C  
ATOM    428  CG  GLU A 183      81.034 113.444  58.605  1.00  0.69           C  
ATOM    429  CD  GLU A 183      81.569 114.352  57.491  1.00  0.69           C  
ATOM    430  OE1 GLU A 183      81.914 115.540  57.702  1.00  0.69           O  
ATOM    431  OE2 GLU A 183      81.690 113.838  56.349  1.00  0.69           O  
ATOM    432  N   ALA A 184      82.416 111.981  62.007  1.00  0.71           N  
ATOM    433  CA  ALA A 184      83.263 110.838  62.290  1.00  0.71           C  
ATOM    434  C   ALA A 184      82.617 109.763  63.167  1.00  0.71           C  
ATOM    435  O   ALA A 184      82.665 108.571  62.862  1.00  0.71           O  
ATOM    436  CB  ALA A 184      84.555 111.340  62.969  1.00  0.71           C  
ATOM    437  N   LEU A 185      81.959 110.165  64.272  1.00  0.50           N  
ATOM    438  CA  LEU A 185      81.245 109.269  65.165  1.00  0.50           C  
ATOM    439  C   LEU A 185      80.013 108.641  64.532  1.00  0.50           C  
ATOM    440  O   LEU A 185      79.777 107.444  64.683  1.00  0.50           O  
ATOM    441  CB  LEU A 185      80.857 109.995  66.475  1.00  0.50           C  
ATOM    442  CG  LEU A 185      82.069 110.413  67.337  1.00  0.50           C  
ATOM    443  CD1 LEU A 185      81.635 111.391  68.437  1.00  0.50           C  
ATOM    444  CD2 LEU A 185      82.805 109.211  67.949  1.00  0.50           C  
ATOM    445  N   ALA A 186      79.214 109.418  63.772  1.00  0.53           N  
ATOM    446  CA  ALA A 186      78.068 108.923  63.032  1.00  0.53           C  
ATOM    447  C   ALA A 186      78.440 107.900  61.971  1.00  0.53           C  
ATOM    448  O   ALA A 186      77.800 106.858  61.829  1.00  0.53           O  
ATOM    449  CB  ALA A 186      77.342 110.107  62.367  1.00  0.53           C  
ATOM    450  N   ILE A 187      79.530 108.156  61.220  1.00  0.53           N  
ATOM    451  CA  ILE A 187      80.102 107.203  60.287  1.00  0.53           C  
ATOM    452  C   ILE A 187      80.588 105.934  60.970  1.00  0.53           C  
ATOM    453  O   ILE A 187      80.239 104.835  60.542  1.00  0.53           O  
ATOM    454  CB  ILE A 187      81.212 107.873  59.486  1.00  0.53           C  
ATOM    455  CG1 ILE A 187      80.570 108.830  58.452  1.00  0.53           C  
ATOM    456  CG2 ILE A 187      82.107 106.822  58.798  1.00  0.53           C  
ATOM    457  CD1 ILE A 187      81.583 109.717  57.724  1.00  0.53           C  
ATOM    458  N   ALA A 188      81.350 106.043  62.078  1.00  0.46           N  
ATOM    459  CA  ALA A 188      81.822 104.897  62.830  1.00  0.46           C  
ATOM    460  C   ALA A 188      80.705 104.055  63.440  1.00  0.46           C  
ATOM    461  O   ALA A 188      80.713 102.831  63.358  1.00  0.46           O  
ATOM    462  CB  ALA A 188      82.792 105.375  63.927  1.00  0.46           C  
ATOM    463  N   ALA A 189      79.672 104.684  64.033  1.00  0.43           N  
ATOM    464  CA  ALA A 189      78.517 103.973  64.547  1.00  0.43           C  
ATOM    465  C   ALA A 189      77.747 103.220  63.466  1.00  0.43           C  
ATOM    466  O   ALA A 189      77.429 102.041  63.620  1.00  0.43           O  
ATOM    467  CB  ALA A 189      77.584 104.975  65.254  1.00  0.43           C  
ATOM    468  N   LYS A 190      77.505 103.876  62.311  1.00  0.47           N  
ATOM    469  CA  LYS A 190      76.837 103.291  61.163  1.00  0.47           C  
ATOM    470  C   LYS A 190      77.567 102.091  60.584  1.00  0.47           C  
ATOM    471  O   LYS A 190      76.964 101.064  60.268  1.00  0.47           O  
ATOM    472  CB  LYS A 190      76.701 104.373  60.058  1.00  0.47           C  
ATOM    473  CG  LYS A 190      75.973 103.918  58.781  1.00  0.47           C  
ATOM    474  CD  LYS A 190      75.858 105.054  57.751  1.00  0.47           C  
ATOM    475  CE  LYS A 190      75.107 104.642  56.482  1.00  0.47           C  
ATOM    476  NZ  LYS A 190      75.013 105.788  55.547  1.00  0.47           N  
ATOM    477  N   THR A 191      78.902 102.165  60.431  1.00  0.45           N  
ATOM    478  CA  THR A 191      79.693 101.047  59.932  1.00  0.45           C  
ATOM    479  C   THR A 191      79.685  99.868  60.877  1.00  0.45           C  
ATOM    480  O   THR A 191      79.444  98.745  60.450  1.00  0.45           O  
ATOM    481  CB  THR A 191      81.111 101.419  59.526  1.00  0.45           C  
ATOM    482  OG1 THR A 191      81.851 101.982  60.595  1.00  0.45           O  
ATOM    483  CG2 THR A 191      81.022 102.480  58.419  1.00  0.45           C  
ATOM    484  N   LEU A 192      79.845 100.089  62.195  1.00  0.33           N  
ATOM    485  CA  LEU A 192      79.759  99.035  63.195  1.00  0.33           C  
ATOM    486  C   LEU A 192      78.400  98.335  63.242  1.00  0.33           C  
ATOM    487  O   LEU A 192      78.331  97.110  63.357  1.00  0.33           O  
ATOM    488  CB  LEU A 192      80.128  99.577  64.598  1.00  0.33           C  
ATOM    489  CG  LEU A 192      81.581 100.096  64.715  1.00  0.33           C  
ATOM    490  CD1 LEU A 192      81.794 100.854  66.035  1.00  0.33           C  
ATOM    491  CD2 LEU A 192      82.629  98.990  64.559  1.00  0.33           C  
ATOM    492  N   GLN A 193      77.282  99.085  63.121  1.00  0.39           N  
ATOM    493  CA  GLN A 193      75.947  98.512  62.992  1.00  0.39           C  
ATOM    494  C   GLN A 193      75.744  97.698  61.713  1.00  0.39           C  
ATOM    495  O   GLN A 193      75.379  96.526  61.781  1.00  0.39           O  
ATOM    496  CB  GLN A 193      74.876  99.625  63.105  1.00  0.39           C  
ATOM    497  CG  GLN A 193      74.847 100.258  64.519  1.00  0.39           C  
ATOM    498  CD  GLN A 193      73.960 101.502  64.590  1.00  0.39           C  
ATOM    499  OE1 GLN A 193      74.035 102.430  63.785  1.00  0.39           O  
ATOM    500  NE2 GLN A 193      73.104 101.562  65.638  1.00  0.39           N  
ATOM    501  N   ASN A 194      76.103  98.243  60.522  1.00  0.45           N  
ATOM    502  CA  ASN A 194      75.968  97.550  59.238  1.00  0.45           C  
ATOM    503  C   ASN A 194      76.730  96.226  59.193  1.00  0.45           C  
ATOM    504  O   ASN A 194      76.268  95.194  58.703  1.00  0.45           O  
ATOM    505  CB  ASN A 194      76.609  98.380  58.085  1.00  0.45           C  
ATOM    506  CG  ASN A 194      75.851  99.653  57.737  1.00  0.45           C  
ATOM    507  OD1 ASN A 194      74.668  99.859  57.985  1.00  0.45           O  
ATOM    508  ND2 ASN A 194      76.570 100.567  57.041  1.00  0.45           N  
ATOM    509  N   VAL A 195      77.965  96.256  59.711  1.00  0.38           N  
ATOM    510  CA  VAL A 195      78.876  95.134  59.785  1.00  0.38           C  
ATOM    511  C   VAL A 195      78.362  94.036  60.716  1.00  0.38           C  
ATOM    512  O   VAL A 195      78.472  92.848  60.408  1.00  0.38           O  
ATOM    513  CB  VAL A 195      80.256  95.675  60.138  1.00  0.38           C  
ATOM    514  CG1 VAL A 195      81.282  94.572  60.364  1.00  0.38           C  
ATOM    515  CG2 VAL A 195      80.774  96.508  58.944  1.00  0.38           C  
ATOM    516  N   ALA A 196      77.744  94.391  61.862  1.00  0.39           N  
ATOM    517  CA  ALA A 196      77.048  93.433  62.703  1.00  0.39           C  
ATOM    518  C   ALA A 196      75.783  92.836  62.072  1.00  0.39           C  
ATOM    519  O   ALA A 196      75.598  91.620  62.058  1.00  0.39           O  
ATOM    520  CB  ALA A 196      76.680  94.120  64.037  1.00  0.39           C  
ATOM    521  N   GLU A 197      74.899  93.679  61.497  1.00  0.45           N  
ATOM    522  CA  GLU A 197      73.629  93.284  60.903  1.00  0.45           C  
ATOM    523  C   GLU A 197      73.740  92.373  59.692  1.00  0.45           C  
ATOM    524  O   GLU A 197      72.944  91.452  59.497  1.00  0.45           O  
ATOM    525  CB  GLU A 197      72.820  94.536  60.507  1.00  0.45           C  
ATOM    526  CG  GLU A 197      72.246  95.279  61.734  1.00  0.45           C  
ATOM    527  CD  GLU A 197      71.484  96.533  61.319  1.00  0.45           C  
ATOM    528  OE1 GLU A 197      70.537  96.390  60.502  1.00  0.45           O  
ATOM    529  OE2 GLU A 197      71.832  97.625  61.836  1.00  0.45           O  
ATOM    530  N   THR A 198      74.739  92.612  58.827  1.00  0.31           N  
ATOM    531  CA  THR A 198      74.987  91.794  57.640  1.00  0.31           C  
ATOM    532  C   THR A 198      75.509  90.402  57.943  1.00  0.31           C  
ATOM    533  O   THR A 198      75.274  89.460  57.186  1.00  0.31           O  
ATOM    534  CB  THR A 198      75.910  92.448  56.615  1.00  0.31           C  
ATOM    535  OG1 THR A 198      77.107  92.949  57.195  1.00  0.31           O  
ATOM    536  CG2 THR A 198      75.186  93.634  55.964  1.00  0.31           C  
ATOM    537  N   TYR A 199      76.217  90.202  59.070  1.00  0.28           N  
ATOM    538  CA  TYR A 199      76.951  88.976  59.330  1.00  0.28           C  
ATOM    539  C   TYR A 199      76.172  87.970  60.176  1.00  0.28           C  
ATOM    540  O   TYR A 199      76.607  87.498  61.226  1.00  0.28           O  
ATOM    541  CB  TYR A 199      78.297  89.343  59.982  1.00  0.28           C  
ATOM    542  CG  TYR A 199      79.337  88.293  59.733  1.00  0.28           C  
ATOM    543  CD1 TYR A 199      79.907  87.592  60.803  1.00  0.28           C  
ATOM    544  CD2 TYR A 199      79.853  88.108  58.438  1.00  0.28           C  
ATOM    545  CE1 TYR A 199      81.014  86.765  60.586  1.00  0.28           C  
ATOM    546  CE2 TYR A 199      80.956  87.267  58.225  1.00  0.28           C  
ATOM    547  CZ  TYR A 199      81.548  86.613  59.310  1.00  0.28           C  
ATOM    548  OH  TYR A 199      82.698  85.821  59.150  1.00  0.28           O  
ATOM    549  N   LYS A 200      74.975  87.584  59.703  1.00  0.24           N  
ATOM    550  CA  LYS A 200      74.025  86.788  60.463  1.00  0.24           C  
ATOM    551  C   LYS A 200      74.400  85.326  60.667  1.00  0.24           C  
ATOM    552  O   LYS A 200      73.839  84.660  61.526  1.00  0.24           O  
ATOM    553  CB  LYS A 200      72.639  86.829  59.777  1.00  0.24           C  
ATOM    554  CG  LYS A 200      72.019  88.231  59.782  1.00  0.24           C  
ATOM    555  CD  LYS A 200      70.676  88.286  59.039  1.00  0.24           C  
ATOM    556  CE  LYS A 200      70.045  89.679  59.102  1.00  0.24           C  
ATOM    557  NZ  LYS A 200      68.788  89.702  58.323  1.00  0.24           N  
ATOM    558  N   GLY A 201      75.365  84.779  59.898  1.00  0.20           N  
ATOM    559  CA  GLY A 201      75.750  83.370  60.022  1.00  0.20           C  
ATOM    560  C   GLY A 201      76.658  83.049  61.182  1.00  0.20           C  
ATOM    561  O   GLY A 201      76.914  81.883  61.452  1.00  0.20           O  
ATOM    562  N   GLU A 202      77.146  84.083  61.888  1.00  0.30           N  
ATOM    563  CA  GLU A 202      78.065  83.977  63.010  1.00  0.30           C  
ATOM    564  C   GLU A 202      77.616  84.989  64.061  1.00  0.30           C  
ATOM    565  O   GLU A 202      78.427  85.695  64.664  1.00  0.30           O  
ATOM    566  CB  GLU A 202      79.523  84.330  62.604  1.00  0.30           C  
ATOM    567  CG  GLU A 202      80.169  83.437  61.508  1.00  0.30           C  
ATOM    568  CD  GLU A 202      80.848  82.168  62.026  1.00  0.30           C  
ATOM    569  OE1 GLU A 202      81.011  82.023  63.264  1.00  0.30           O  
ATOM    570  OE2 GLU A 202      81.268  81.363  61.153  1.00  0.30           O  
ATOM    571  N   ASP A 203      76.282  85.157  64.224  1.00  0.24           N  
ATOM    572  CA  ASP A 203      75.605  86.039  65.173  1.00  0.24           C  
ATOM    573  C   ASP A 203      76.084  87.496  65.214  1.00  0.24           C  
ATOM    574  O   ASP A 203      76.085  88.168  66.249  1.00  0.24           O  
ATOM    575  CB  ASP A 203      75.582  85.411  66.588  1.00  0.24           C  
ATOM    576  CG  ASP A 203      74.826  84.095  66.553  1.00  0.24           C  
ATOM    577  OD1 ASP A 203      73.679  84.106  66.040  1.00  0.24           O  
ATOM    578  OD2 ASP A 203      75.380  83.082  67.045  1.00  0.24           O  
ATOM    579  N   GLY A 204      76.518  88.053  64.062  1.00  0.20           N  
ATOM    580  CA  GLY A 204      77.026  89.418  63.967  1.00  0.20           C  
ATOM    581  C   GLY A 204      78.424  89.598  64.505  1.00  0.20           C  
ATOM    582  O   GLY A 204      78.946  90.709  64.562  1.00  0.20           O  
ATOM    583  N   ALA A 205      79.074  88.515  64.961  1.00  0.24           N  
ATOM    584  CA  ALA A 205      80.289  88.614  65.735  1.00  0.24           C  
ATOM    585  C   ALA A 205      81.560  88.667  64.906  1.00  0.24           C  
ATOM    586  O   ALA A 205      82.389  89.564  65.061  1.00  0.24           O  
ATOM    587  CB  ALA A 205      80.339  87.402  66.683  1.00  0.24           C  
ATOM    588  N   GLY A 206      81.737  87.698  63.986  1.00  0.25           N  
ATOM    589  CA  GLY A 206      83.041  87.373  63.405  1.00  0.25           C  
ATOM    590  C   GLY A 206      83.572  88.280  62.320  1.00  0.25           C  
ATOM    591  O   GLY A 206      84.673  88.091  61.818  1.00  0.25           O  
ATOM    592  N   LYS A 207      82.805  89.299  61.913  1.00  0.24           N  
ATOM    593  CA  LYS A 207      83.173  90.183  60.822  1.00  0.24           C  
ATOM    594  C   LYS A 207      84.034  91.358  61.278  1.00  0.24           C  
ATOM    595  O   LYS A 207      84.637  92.060  60.470  1.00  0.24           O  
ATOM    596  CB  LYS A 207      81.851  90.686  60.204  1.00  0.24           C  
ATOM    597  CG  LYS A 207      81.920  91.612  58.984  1.00  0.24           C  
ATOM    598  CD  LYS A 207      82.347  90.989  57.649  1.00  0.24           C  
ATOM    599  CE  LYS A 207      82.261  92.041  56.533  1.00  0.24           C  
ATOM    600  NZ  LYS A 207      82.668  91.495  55.220  1.00  0.24           N  
ATOM    601  N   LEU A 208      84.142  91.569  62.604  1.00  0.26           N  
ATOM    602  CA  LEU A 208      84.953  92.622  63.174  1.00  0.26           C  
ATOM    603  C   LEU A 208      86.106  91.985  63.919  1.00  0.26           C  
ATOM    604  O   LEU A 208      85.917  91.105  64.762  1.00  0.26           O  
ATOM    605  CB  LEU A 208      84.198  93.519  64.186  1.00  0.26           C  
ATOM    606  CG  LEU A 208      82.972  94.288  63.652  1.00  0.26           C  
ATOM    607  CD1 LEU A 208      81.688  93.443  63.599  1.00  0.26           C  
ATOM    608  CD2 LEU A 208      82.738  95.532  64.519  1.00  0.26           C  
ATOM    609  N   LEU A 209      87.341  92.430  63.616  1.00  0.27           N  
ATOM    610  CA  LEU A 209      88.539  91.958  64.270  1.00  0.27           C  
ATOM    611  C   LEU A 209      88.997  92.990  65.264  1.00  0.27           C  
ATOM    612  O   LEU A 209      89.530  94.039  64.911  1.00  0.27           O  
ATOM    613  CB  LEU A 209      89.684  91.690  63.263  1.00  0.27           C  
ATOM    614  CG  LEU A 209      91.037  91.281  63.896  1.00  0.27           C  
ATOM    615  CD1 LEU A 209      90.946  89.978  64.703  1.00  0.27           C  
ATOM    616  CD2 LEU A 209      92.126  91.166  62.821  1.00  0.27           C  
ATOM    617  N   GLU A 210      88.835  92.670  66.553  1.00  0.29           N  
ATOM    618  CA  GLU A 210      89.085  93.598  67.624  1.00  0.29           C  
ATOM    619  C   GLU A 210      90.353  93.227  68.353  1.00  0.29           C  
ATOM    620  O   GLU A 210      90.565  93.623  69.485  1.00  0.29           O  
ATOM    621  CB  GLU A 210      87.908  93.601  68.630  1.00  0.29           C  
ATOM    622  CG  GLU A 210      86.549  93.988  68.004  1.00  0.29           C  
ATOM    623  CD  GLU A 210      86.524  95.373  67.368  1.00  0.29           C  
ATOM    624  OE1 GLU A 210      87.263  96.273  67.839  1.00  0.29           O  
ATOM    625  OE2 GLU A 210      85.685  95.548  66.446  1.00  0.29           O  
ATOM    626  N   GLN A 211      91.283  92.444  67.763  1.00  0.24           N  
ATOM    627  CA  GLN A 211      92.477  92.013  68.486  1.00  0.24           C  
ATOM    628  C   GLN A 211      93.324  93.150  69.052  1.00  0.24           C  
ATOM    629  O   GLN A 211      93.775  93.065  70.194  1.00  0.24           O  
ATOM    630  CB  GLN A 211      93.384  91.112  67.613  1.00  0.24           C  
ATOM    631  CG  GLN A 211      94.709  90.694  68.308  1.00  0.24           C  
ATOM    632  CD  GLN A 211      95.507  89.708  67.457  1.00  0.24           C  
ATOM    633  OE1 GLN A 211      95.213  89.478  66.285  1.00  0.24           O  
ATOM    634  NE2 GLN A 211      96.543  89.087  68.065  1.00  0.24           N  
ATOM    635  N   GLY A 212      93.515  94.234  68.260  1.00  0.25           N  
ATOM    636  CA  GLY A 212      94.107  95.508  68.678  1.00  0.25           C  
ATOM    637  C   GLY A 212      95.355  95.430  69.513  1.00  0.25           C  
ATOM    638  O   GLY A 212      95.434  96.010  70.591  1.00  0.25           O  
ATOM    639  N   TYR A 213      96.369  94.674  69.052  1.00  0.21           N  
ATOM    640  CA  TYR A 213      97.560  94.471  69.846  1.00  0.21           C  
ATOM    641  C   TYR A 213      98.525  95.646  69.736  1.00  0.21           C  
ATOM    642  O   TYR A 213      99.139  95.885  68.698  1.00  0.21           O  
ATOM    643  CB  TYR A 213      98.274  93.138  69.481  1.00  0.21           C  
ATOM    644  CG  TYR A 213      99.244  92.792  70.581  1.00  0.21           C  
ATOM    645  CD1 TYR A 213      98.805  92.045  71.681  1.00  0.21           C  
ATOM    646  CD2 TYR A 213     100.529  93.358  70.608  1.00  0.21           C  
ATOM    647  CE1 TYR A 213      99.617  91.913  72.814  1.00  0.21           C  
ATOM    648  CE2 TYR A 213     101.338  93.238  71.746  1.00  0.21           C  
ATOM    649  CZ  TYR A 213     100.874  92.525  72.855  1.00  0.21           C  
ATOM    650  OH  TYR A 213     101.656  92.476  74.028  1.00  0.21           O  
ATOM    651  N   GLU A 214      98.719  96.354  70.858  1.00  0.24           N  
ATOM    652  CA  GLU A 214      99.634  97.457  70.967  1.00  0.24           C  
ATOM    653  C   GLU A 214     100.029  97.559  72.433  1.00  0.24           C  
ATOM    654  O   GLU A 214      99.392  96.914  73.271  1.00  0.24           O  
ATOM    655  CB  GLU A 214      98.978  98.777  70.488  1.00  0.24           C  
ATOM    656  CG  GLU A 214      97.684  99.173  71.246  1.00  0.24           C  
ATOM    657  CD  GLU A 214      97.252 100.616  70.977  1.00  0.24           C  
ATOM    658  OE1 GLU A 214      96.229 101.027  71.582  1.00  0.24           O  
ATOM    659  OE2 GLU A 214      97.963 101.324  70.220  1.00  0.24           O  
ATOM    660  N   PRO A 215     101.067  98.300  72.819  1.00  0.20           N  
ATOM    661  CA  PRO A 215     101.415  98.459  74.227  1.00  0.20           C  
ATOM    662  C   PRO A 215     100.596  99.551  74.893  1.00  0.20           C  
ATOM    663  O   PRO A 215     100.583  99.583  76.121  1.00  0.20           O  
ATOM    664  CB  PRO A 215     102.913  98.813  74.193  1.00  0.20           C  
ATOM    665  CG  PRO A 215     103.124  99.475  72.828  1.00  0.20           C  
ATOM    666  CD  PRO A 215     102.151  98.719  71.926  1.00  0.20           C  
ATOM    667  N   ALA A 216      99.928 100.442  74.126  1.00  0.26           N  
ATOM    668  CA  ALA A 216      99.161 101.575  74.623  1.00  0.26           C  
ATOM    669  C   ALA A 216      99.843 102.428  75.707  1.00  0.26           C  
ATOM    670  O   ALA A 216     100.973 102.890  75.546  1.00  0.26           O  
ATOM    671  CB  ALA A 216      97.741 101.114  75.022  1.00  0.26           C  
ATOM    672  N   MET A 217      99.148 102.684  76.833  1.00  0.16           N  
ATOM    673  CA  MET A 217      99.694 103.380  77.981  1.00  0.16           C  
ATOM    674  C   MET A 217      99.215 102.669  79.232  1.00  0.16           C  
ATOM    675  O   MET A 217      98.185 101.997  79.228  1.00  0.16           O  
ATOM    676  CB  MET A 217      99.219 104.857  78.080  1.00  0.16           C  
ATOM    677  CG  MET A 217      99.733 105.764  76.946  1.00  0.16           C  
ATOM    678  SD  MET A 217      99.177 107.496  77.056  1.00  0.16           S  
ATOM    679  CE  MET A 217     100.180 107.981  78.491  1.00  0.16           C  
ATOM    680  N   VAL A 218      99.959 102.806  80.351  1.00  0.14           N  
ATOM    681  CA  VAL A 218      99.499 102.399  81.671  1.00  0.14           C  
ATOM    682  C   VAL A 218      98.370 103.287  82.185  1.00  0.14           C  
ATOM    683  O   VAL A 218      98.365 104.483  81.901  1.00  0.14           O  
ATOM    684  CB  VAL A 218     100.619 102.340  82.717  1.00  0.14           C  
ATOM    685  CG1 VAL A 218     101.724 101.380  82.231  1.00  0.14           C  
ATOM    686  CG2 VAL A 218     101.202 103.739  83.017  1.00  0.14           C  
ATOM    687  N   GLU A 219      97.430 102.685  82.955  1.00  0.16           N  
ATOM    688  CA  GLU A 219      96.289 103.276  83.652  1.00  0.16           C  
ATOM    689  C   GLU A 219      95.223 102.186  83.753  1.00  0.16           C  
ATOM    690  O   GLU A 219      95.144 101.297  82.907  1.00  0.16           O  
ATOM    691  CB  GLU A 219      95.721 104.592  83.036  1.00  0.16           C  
ATOM    692  CG  GLU A 219      94.419 105.165  83.648  1.00  0.16           C  
ATOM    693  CD  GLU A 219      94.402 105.264  85.169  1.00  0.16           C  
ATOM    694  OE1 GLU A 219      93.490 104.616  85.754  1.00  0.16           O  
ATOM    695  OE2 GLU A 219      95.278 105.937  85.751  1.00  0.16           O  
ATOM    696  N   ALA A 220      94.412 102.183  84.829  1.00  0.17           N  
ATOM    697  CA  ALA A 220      93.329 101.250  85.037  1.00  0.17           C  
ATOM    698  C   ALA A 220      92.055 101.684  84.309  1.00  0.17           C  
ATOM    699  O   ALA A 220      91.433 100.909  83.586  1.00  0.17           O  
ATOM    700  CB  ALA A 220      93.061 101.152  86.557  1.00  0.17           C  
ATOM    701  N   MET A 221      91.645 102.960  84.465  1.00  0.17           N  
ATOM    702  CA  MET A 221      90.433 103.503  83.866  1.00  0.17           C  
ATOM    703  C   MET A 221      90.516 103.736  82.364  1.00  0.17           C  
ATOM    704  O   MET A 221      89.615 103.397  81.599  1.00  0.17           O  
ATOM    705  CB  MET A 221      90.074 104.850  84.541  1.00  0.17           C  
ATOM    706  CG  MET A 221      89.626 104.702  86.010  1.00  0.17           C  
ATOM    707  SD  MET A 221      88.168 103.638  86.274  1.00  0.17           S  
ATOM    708  CE  MET A 221      86.966 104.589  85.298  1.00  0.17           C  
ATOM    709  N   HIS A 222      91.634 104.323  81.905  1.00  0.32           N  
ATOM    710  CA  HIS A 222      91.856 104.776  80.543  1.00  0.32           C  
ATOM    711  C   HIS A 222      92.594 103.755  79.709  1.00  0.32           C  
ATOM    712  O   HIS A 222      93.313 104.078  78.765  1.00  0.32           O  
ATOM    713  CB  HIS A 222      92.574 106.140  80.493  1.00  0.32           C  
ATOM    714  CG  HIS A 222      91.741 107.202  81.134  1.00  0.32           C  
ATOM    715  ND1 HIS A 222      90.521 107.507  80.561  1.00  0.32           N  
ATOM    716  CD2 HIS A 222      91.938 107.949  82.251  1.00  0.32           C  
ATOM    717  CE1 HIS A 222      90.001 108.436  81.333  1.00  0.32           C  
ATOM    718  NE2 HIS A 222      90.816 108.741  82.373  1.00  0.32           N  
ATOM    719  N   GLY A 223      92.404 102.458  80.021  1.00  0.22           N  
ATOM    720  CA  GLY A 223      92.900 101.371  79.193  1.00  0.22           C  
ATOM    721  C   GLY A 223      92.092 101.238  77.929  1.00  0.22           C  
ATOM    722  O   GLY A 223      91.088 100.533  77.894  1.00  0.22           O  
ATOM    723  N   ALA A 224      92.536 101.903  76.843  1.00  0.22           N  
ATOM    724  CA  ALA A 224      91.820 102.057  75.586  1.00  0.22           C  
ATOM    725  C   ALA A 224      91.378 100.741  74.951  1.00  0.22           C  
ATOM    726  O   ALA A 224      90.247 100.588  74.489  1.00  0.22           O  
ATOM    727  CB  ALA A 224      92.722 102.827  74.599  1.00  0.22           C  
ATOM    728  N   GLY A 225      92.254  99.717  74.985  1.00  0.24           N  
ATOM    729  CA  GLY A 225      91.893  98.372  74.561  1.00  0.24           C  
ATOM    730  C   GLY A 225      90.824  97.703  75.398  1.00  0.24           C  
ATOM    731  O   GLY A 225      90.004  96.963  74.883  1.00  0.24           O  
ATOM    732  N   VAL A 226      90.734  97.941  76.716  1.00  0.26           N  
ATOM    733  CA  VAL A 226      89.629  97.405  77.510  1.00  0.26           C  
ATOM    734  C   VAL A 226      88.310  98.091  77.178  1.00  0.26           C  
ATOM    735  O   VAL A 226      87.277  97.441  77.032  1.00  0.26           O  
ATOM    736  CB  VAL A 226      89.924  97.422  79.006  1.00  0.26           C  
ATOM    737  CG1 VAL A 226      88.709  96.929  79.822  1.00  0.26           C  
ATOM    738  CG2 VAL A 226      91.129  96.493  79.264  1.00  0.26           C  
ATOM    739  N   GLN A 227      88.348  99.426  76.996  1.00  0.29           N  
ATOM    740  CA  GLN A 227      87.218 100.254  76.614  1.00  0.29           C  
ATOM    741  C   GLN A 227      86.609  99.918  75.254  1.00  0.29           C  
ATOM    742  O   GLN A 227      85.391  99.946  75.081  1.00  0.29           O  
ATOM    743  CB  GLN A 227      87.640 101.741  76.614  1.00  0.29           C  
ATOM    744  CG  GLN A 227      88.052 102.276  78.007  1.00  0.29           C  
ATOM    745  CD  GLN A 227      88.517 103.729  77.903  1.00  0.29           C  
ATOM    746  OE1 GLN A 227      88.764 104.257  76.819  1.00  0.29           O  
ATOM    747  NE2 GLN A 227      88.655 104.405  79.064  1.00  0.29           N  
ATOM    748  N   ALA A 228      87.430  99.600  74.235  1.00  0.26           N  
ATOM    749  CA  ALA A 228      86.914  99.204  72.939  1.00  0.26           C  
ATOM    750  C   ALA A 228      86.733  97.693  72.785  1.00  0.26           C  
ATOM    751  O   ALA A 228      85.625  97.214  72.549  1.00  0.26           O  
ATOM    752  CB  ALA A 228      87.876  99.730  71.854  1.00  0.26           C  
ATOM    753  N   ILE A 229      87.834  96.925  72.923  1.00  0.21           N  
ATOM    754  CA  ILE A 229      87.957  95.539  72.491  1.00  0.21           C  
ATOM    755  C   ILE A 229      87.223  94.540  73.362  1.00  0.21           C  
ATOM    756  O   ILE A 229      86.524  93.652  72.882  1.00  0.21           O  
ATOM    757  CB  ILE A 229      89.441  95.127  72.486  1.00  0.21           C  
ATOM    758  CG1 ILE A 229      90.265  96.046  71.543  1.00  0.21           C  
ATOM    759  CG2 ILE A 229      89.625  93.615  72.203  1.00  0.21           C  
ATOM    760  CD1 ILE A 229      91.785  95.899  71.704  1.00  0.21           C  
ATOM    761  N   LYS A 230      87.416  94.616  74.691  1.00  0.24           N  
ATOM    762  CA  LYS A 230      87.167  93.480  75.563  1.00  0.24           C  
ATOM    763  C   LYS A 230      85.706  93.318  75.936  1.00  0.24           C  
ATOM    764  O   LYS A 230      84.895  94.196  75.683  1.00  0.24           O  
ATOM    765  CB  LYS A 230      88.035  93.567  76.844  1.00  0.24           C  
ATOM    766  CG  LYS A 230      89.554  93.552  76.583  1.00  0.24           C  
ATOM    767  CD  LYS A 230      90.074  92.228  75.987  1.00  0.24           C  
ATOM    768  CE  LYS A 230      91.594  92.225  75.785  1.00  0.24           C  
ATOM    769  NZ  LYS A 230      92.027  90.980  75.107  1.00  0.24           N  
ATOM    770  N   MET A 231      85.335  92.178  76.568  1.00  0.25           N  
ATOM    771  CA  MET A 231      83.977  91.790  76.963  1.00  0.25           C  
ATOM    772  C   MET A 231      83.172  92.734  77.880  1.00  0.25           C  
ATOM    773  O   MET A 231      82.087  92.387  78.337  1.00  0.25           O  
ATOM    774  CB  MET A 231      83.992  90.376  77.607  1.00  0.25           C  
ATOM    775  CG  MET A 231      84.401  89.241  76.644  1.00  0.25           C  
ATOM    776  SD  MET A 231      83.331  89.054  75.180  1.00  0.25           S  
ATOM    777  CE  MET A 231      81.772  88.598  75.995  1.00  0.25           C  
ATOM    778  N   ARG A 232      83.664  93.954  78.162  1.00  0.21           N  
ATOM    779  CA  ARG A 232      82.922  94.997  78.849  1.00  0.21           C  
ATOM    780  C   ARG A 232      83.034  96.325  78.110  1.00  0.21           C  
ATOM    781  O   ARG A 232      82.593  97.360  78.603  1.00  0.21           O  
ATOM    782  CB  ARG A 232      83.480  95.201  80.280  1.00  0.21           C  
ATOM    783  CG  ARG A 232      83.320  93.959  81.175  1.00  0.21           C  
ATOM    784  CD  ARG A 232      83.835  94.190  82.593  1.00  0.21           C  
ATOM    785  NE  ARG A 232      83.604  92.915  83.343  1.00  0.21           N  
ATOM    786  CZ  ARG A 232      83.964  92.718  84.617  1.00  0.21           C  
ATOM    787  NH1 ARG A 232      83.702  91.551  85.200  1.00  0.21           N  
ATOM    788  NH2 ARG A 232      84.581  93.664  85.320  1.00  0.21           N  
ATOM    789  N   GLY A 233      83.649  96.322  76.913  1.00  0.30           N  
ATOM    790  CA  GLY A 233      83.843  97.496  76.083  1.00  0.30           C  
ATOM    791  C   GLY A 233      82.669  97.827  75.210  1.00  0.30           C  
ATOM    792  O   GLY A 233      81.614  97.200  75.249  1.00  0.30           O  
ATOM    793  N   GLY A 234      82.841  98.838  74.336  1.00  0.31           N  
ATOM    794  CA  GLY A 234      81.798  99.257  73.404  1.00  0.31           C  
ATOM    795  C   GLY A 234      81.439  98.246  72.344  1.00  0.31           C  
ATOM    796  O   GLY A 234      80.295  98.173  71.910  1.00  0.31           O  
ATOM    797  N   MET A 235      82.396  97.415  71.892  1.00  0.28           N  
ATOM    798  CA  MET A 235      82.137  96.399  70.886  1.00  0.28           C  
ATOM    799  C   MET A 235      81.182  95.270  71.297  1.00  0.28           C  
ATOM    800  O   MET A 235      80.305  94.949  70.490  1.00  0.28           O  
ATOM    801  CB  MET A 235      83.455  95.900  70.255  1.00  0.28           C  
ATOM    802  CG  MET A 235      84.219  97.024  69.532  1.00  0.28           C  
ATOM    803  SD  MET A 235      83.324  97.735  68.121  1.00  0.28           S  
ATOM    804  CE  MET A 235      84.735  98.772  67.648  1.00  0.28           C  
ATOM    805  N   PRO A 236      81.221  94.686  72.499  1.00  0.29           N  
ATOM    806  CA  PRO A 236      80.165  93.801  73.003  1.00  0.29           C  
ATOM    807  C   PRO A 236      78.807  94.446  73.237  1.00  0.29           C  
ATOM    808  O   PRO A 236      77.833  93.736  73.468  1.00  0.29           O  
ATOM    809  CB  PRO A 236      80.713  93.287  74.337  1.00  0.29           C  
ATOM    810  CG  PRO A 236      82.222  93.295  74.137  1.00  0.29           C  
ATOM    811  CD  PRO A 236      82.466  94.508  73.247  1.00  0.29           C  
ATOM    812  N   LEU A 237      78.684  95.785  73.175  1.00  0.23           N  
ATOM    813  CA  LEU A 237      77.391  96.445  73.279  1.00  0.23           C  
ATOM    814  C   LEU A 237      76.807  96.659  71.887  1.00  0.23           C  
ATOM    815  O   LEU A 237      75.698  97.156  71.712  1.00  0.23           O  
ATOM    816  CB  LEU A 237      77.526  97.814  73.994  1.00  0.23           C  
ATOM    817  CG  LEU A 237      77.979  97.730  75.469  1.00  0.23           C  
ATOM    818  CD1 LEU A 237      78.235  99.139  76.026  1.00  0.23           C  
ATOM    819  CD2 LEU A 237      76.955  96.989  76.343  1.00  0.23           C  
ATOM    820  N   LEU A 238      77.549  96.226  70.850  1.00  0.35           N  
ATOM    821  CA  LEU A 238      77.168  96.299  69.457  1.00  0.35           C  
ATOM    822  C   LEU A 238      77.049  94.893  68.862  1.00  0.35           C  
ATOM    823  O   LEU A 238      77.021  94.718  67.642  1.00  0.35           O  
ATOM    824  CB  LEU A 238      78.254  97.085  68.677  1.00  0.35           C  
ATOM    825  CG  LEU A 238      78.391  98.578  69.029  1.00  0.35           C  
ATOM    826  CD1 LEU A 238      79.782  99.081  68.620  1.00  0.35           C  
ATOM    827  CD2 LEU A 238      77.299  99.416  68.350  1.00  0.35           C  
ATOM    828  N   GLY A 239      76.993  93.842  69.710  1.00  0.29           N  
ATOM    829  CA  GLY A 239      76.890  92.447  69.283  1.00  0.29           C  
ATOM    830  C   GLY A 239      77.488  91.530  70.315  1.00  0.29           C  
ATOM    831  O   GLY A 239      78.307  91.953  71.110  1.00  0.29           O  
ATOM    832  N   ALA A 240      77.096  90.238  70.343  1.00  0.24           N  
ATOM    833  CA  ALA A 240      77.373  89.329  71.452  1.00  0.24           C  
ATOM    834  C   ALA A 240      78.847  89.096  71.811  1.00  0.24           C  
ATOM    835  O   ALA A 240      79.218  88.981  72.977  1.00  0.24           O  
ATOM    836  CB  ALA A 240      76.709  87.974  71.136  1.00  0.24           C  
ATOM    837  N   GLY A 241      79.724  89.018  70.799  1.00  0.27           N  
ATOM    838  CA  GLY A 241      81.163  88.985  70.983  1.00  0.27           C  
ATOM    839  C   GLY A 241      81.743  89.392  69.667  1.00  0.27           C  
ATOM    840  O   GLY A 241      80.986  89.663  68.739  1.00  0.27           O  
ATOM    841  N   ARG A 242      83.078  89.431  69.519  1.00  0.24           N  
ATOM    842  CA  ARG A 242      83.744  89.826  68.288  1.00  0.24           C  
ATOM    843  C   ARG A 242      84.938  88.912  68.095  1.00  0.24           C  
ATOM    844  O   ARG A 242      85.223  88.083  68.956  1.00  0.24           O  
ATOM    845  CB  ARG A 242      84.257  91.291  68.316  1.00  0.24           C  
ATOM    846  CG  ARG A 242      83.175  92.388  68.415  1.00  0.24           C  
ATOM    847  CD  ARG A 242      82.119  92.312  67.316  1.00  0.24           C  
ATOM    848  NE  ARG A 242      81.408  93.621  67.292  1.00  0.24           N  
ATOM    849  CZ  ARG A 242      80.159  93.777  66.843  1.00  0.24           C  
ATOM    850  NH1 ARG A 242      79.648  94.994  66.731  1.00  0.24           N  
ATOM    851  NH2 ARG A 242      79.396  92.760  66.462  1.00  0.24           N  
ATOM    852  N   VAL A 243      85.676  89.003  66.961  1.00  0.22           N  
ATOM    853  CA  VAL A 243      86.927  88.263  66.842  1.00  0.22           C  
ATOM    854  C   VAL A 243      87.997  88.871  67.727  1.00  0.22           C  
ATOM    855  O   VAL A 243      88.497  89.972  67.496  1.00  0.22           O  
ATOM    856  CB  VAL A 243      87.491  88.150  65.430  1.00  0.22           C  
ATOM    857  CG1 VAL A 243      88.679  87.165  65.399  1.00  0.22           C  
ATOM    858  CG2 VAL A 243      86.396  87.669  64.476  1.00  0.22           C  
ATOM    859  N   PHE A 244      88.379  88.134  68.777  1.00  0.21           N  
ATOM    860  CA  PHE A 244      89.501  88.467  69.615  1.00  0.21           C  
ATOM    861  C   PHE A 244      90.717  87.758  69.074  1.00  0.21           C  
ATOM    862  O   PHE A 244      90.620  86.766  68.357  1.00  0.21           O  
ATOM    863  CB  PHE A 244      89.297  88.008  71.082  1.00  0.21           C  
ATOM    864  CG  PHE A 244      87.987  88.524  71.596  1.00  0.21           C  
ATOM    865  CD1 PHE A 244      87.741  89.905  71.675  1.00  0.21           C  
ATOM    866  CD2 PHE A 244      86.959  87.627  71.932  1.00  0.21           C  
ATOM    867  CE1 PHE A 244      86.480  90.377  72.058  1.00  0.21           C  
ATOM    868  CE2 PHE A 244      85.701  88.099  72.325  1.00  0.21           C  
ATOM    869  CZ  PHE A 244      85.461  89.476  72.379  1.00  0.21           C  
ATOM    870  N   GLY A 245      91.912  88.244  69.436  1.00  0.23           N  
ATOM    871  CA  GLY A 245      93.122  87.480  69.227  1.00  0.23           C  
ATOM    872  C   GLY A 245      93.649  87.079  70.559  1.00  0.23           C  
ATOM    873  O   GLY A 245      93.471  87.771  71.562  1.00  0.23           O  
ATOM    874  N   PHE A 246      94.339  85.940  70.571  1.00  0.20           N  
ATOM    875  CA  PHE A 246      95.009  85.407  71.724  1.00  0.20           C  
ATOM    876  C   PHE A 246      96.488  85.663  71.527  1.00  0.20           C  
ATOM    877  O   PHE A 246      96.935  86.015  70.436  1.00  0.20           O  
ATOM    878  CB  PHE A 246      94.770  83.881  71.882  1.00  0.20           C  
ATOM    879  CG  PHE A 246      93.321  83.562  72.116  1.00  0.20           C  
ATOM    880  CD1 PHE A 246      92.821  83.465  73.426  1.00  0.20           C  
ATOM    881  CD2 PHE A 246      92.455  83.317  71.038  1.00  0.20           C  
ATOM    882  CE1 PHE A 246      91.479  83.137  73.655  1.00  0.20           C  
ATOM    883  CE2 PHE A 246      91.110  82.996  71.261  1.00  0.20           C  
ATOM    884  CZ  PHE A 246      90.622  82.904  72.571  1.00  0.20           C  
ATOM    885  N   TYR A 247      97.269  85.481  72.604  1.00  0.18           N  
ATOM    886  CA  TYR A 247      98.718  85.430  72.556  1.00  0.18           C  
ATOM    887  C   TYR A 247      99.343  86.829  72.488  1.00  0.18           C  
ATOM    888  O   TYR A 247      98.661  87.849  72.554  1.00  0.18           O  
ATOM    889  CB  TYR A 247      99.298  84.416  71.492  1.00  0.18           C  
ATOM    890  CG  TYR A 247      98.731  82.989  71.469  1.00  0.18           C  
ATOM    891  CD1 TYR A 247      97.809  82.459  72.397  1.00  0.18           C  
ATOM    892  CD2 TYR A 247      99.188  82.121  70.454  1.00  0.18           C  
ATOM    893  CE1 TYR A 247      97.365  81.132  72.318  1.00  0.18           C  
ATOM    894  CE2 TYR A 247      98.771  80.780  70.388  1.00  0.18           C  
ATOM    895  CZ  TYR A 247      97.859  80.285  71.328  1.00  0.18           C  
ATOM    896  OH  TYR A 247      97.429  78.941  71.321  1.00  0.18           O  
ATOM    897  N   ARG A 248     100.689  86.919  72.446  1.00  0.20           N  
ATOM    898  CA  ARG A 248     101.390  88.191  72.397  1.00  0.20           C  
ATOM    899  C   ARG A 248     102.662  87.976  71.608  1.00  0.20           C  
ATOM    900  O   ARG A 248     103.274  86.913  71.708  1.00  0.20           O  
ATOM    901  CB  ARG A 248     101.830  88.735  73.792  1.00  0.20           C  
ATOM    902  CG  ARG A 248     100.682  88.957  74.796  1.00  0.20           C  
ATOM    903  CD  ARG A 248     101.095  89.757  76.036  1.00  0.20           C  
ATOM    904  NE  ARG A 248      99.845  90.062  76.815  1.00  0.20           N  
ATOM    905  CZ  ARG A 248      99.246  91.260  76.873  1.00  0.20           C  
ATOM    906  NH1 ARG A 248      98.190  91.417  77.673  1.00  0.20           N  
ATOM    907  NH2 ARG A 248      99.658  92.309  76.170  1.00  0.20           N  
ATOM    908  N   PHE A 249     103.122  88.993  70.847  1.00  0.17           N  
ATOM    909  CA  PHE A 249     104.339  88.935  70.042  1.00  0.17           C  
ATOM    910  C   PHE A 249     105.603  88.628  70.836  1.00  0.17           C  
ATOM    911  O   PHE A 249     106.488  87.927  70.359  1.00  0.17           O  
ATOM    912  CB  PHE A 249     104.562  90.260  69.263  1.00  0.17           C  
ATOM    913  CG  PHE A 249     103.479  90.460  68.241  1.00  0.17           C  
ATOM    914  CD1 PHE A 249     103.437  89.656  67.090  1.00  0.17           C  
ATOM    915  CD2 PHE A 249     102.507  91.459  68.406  1.00  0.17           C  
ATOM    916  CE1 PHE A 249     102.429  89.831  66.133  1.00  0.17           C  
ATOM    917  CE2 PHE A 249     101.495  91.636  67.453  1.00  0.17           C  
ATOM    918  CZ  PHE A 249     101.453  90.816  66.320  1.00  0.17           C  
ATOM    919  N   ALA A 250     105.695  89.127  72.087  1.00  0.16           N  
ATOM    920  CA  ALA A 250     106.856  89.007  72.948  1.00  0.16           C  
ATOM    921  C   ALA A 250     107.334  87.586  73.251  1.00  0.16           C  
ATOM    922  O   ALA A 250     108.530  87.329  73.285  1.00  0.16           O  
ATOM    923  CB  ALA A 250     106.543  89.709  74.288  1.00  0.16           C  
ATOM    924  N   ASN A 251     106.413  86.628  73.489  1.00  0.19           N  
ATOM    925  CA  ASN A 251     106.796  85.323  74.012  1.00  0.19           C  
ATOM    926  C   ASN A 251     105.918  84.212  73.463  1.00  0.19           C  
ATOM    927  O   ASN A 251     105.790  83.166  74.086  1.00  0.19           O  
ATOM    928  CB  ASN A 251     106.694  85.277  75.566  1.00  0.19           C  
ATOM    929  CG  ASN A 251     107.852  86.038  76.196  1.00  0.19           C  
ATOM    930  OD1 ASN A 251     109.004  85.623  76.096  1.00  0.19           O  
ATOM    931  ND2 ASN A 251     107.558  87.153  76.897  1.00  0.19           N  
ATOM    932  N   MET A 252     105.287  84.379  72.280  1.00  0.25           N  
ATOM    933  CA  MET A 252     104.268  83.473  71.748  1.00  0.25           C  
ATOM    934  C   MET A 252     104.559  81.970  71.837  1.00  0.25           C  
ATOM    935  O   MET A 252     103.797  81.211  72.435  1.00  0.25           O  
ATOM    936  CB  MET A 252     104.002  83.852  70.272  1.00  0.25           C  
ATOM    937  CG  MET A 252     102.856  83.067  69.604  1.00  0.25           C  
ATOM    938  SD  MET A 252     102.428  83.665  67.941  1.00  0.25           S  
ATOM    939  CE  MET A 252     103.944  83.108  67.105  1.00  0.25           C  
ATOM    940  N   LEU A 253     105.712  81.532  71.295  1.00  0.23           N  
ATOM    941  CA  LEU A 253     106.196  80.160  71.336  1.00  0.23           C  
ATOM    942  C   LEU A 253     106.575  79.651  72.722  1.00  0.23           C  
ATOM    943  O   LEU A 253     106.436  78.471  73.033  1.00  0.23           O  
ATOM    944  CB  LEU A 253     107.445  80.017  70.430  1.00  0.23           C  
ATOM    945  CG  LEU A 253     107.196  80.269  68.929  1.00  0.23           C  
ATOM    946  CD1 LEU A 253     108.535  80.253  68.175  1.00  0.23           C  
ATOM    947  CD2 LEU A 253     106.236  79.229  68.334  1.00  0.23           C  
ATOM    948  N   ALA A 254     107.088  80.540  73.590  1.00  0.31           N  
ATOM    949  CA  ALA A 254     107.716  80.188  74.843  1.00  0.31           C  
ATOM    950  C   ALA A 254     106.747  80.239  75.999  1.00  0.31           C  
ATOM    951  O   ALA A 254     107.132  80.054  77.145  1.00  0.31           O  
ATOM    952  CB  ALA A 254     108.848  81.200  75.123  1.00  0.31           C  
ATOM    953  N   LEU A 255     105.458  80.494  75.732  1.00  0.21           N  
ATOM    954  CA  LEU A 255     104.500  80.809  76.764  1.00  0.21           C  
ATOM    955  C   LEU A 255     103.161  80.138  76.504  1.00  0.21           C  
ATOM    956  O   LEU A 255     102.733  79.293  77.284  1.00  0.21           O  
ATOM    957  CB  LEU A 255     104.377  82.354  76.818  1.00  0.21           C  
ATOM    958  CG  LEU A 255     103.284  82.954  77.719  1.00  0.21           C  
ATOM    959  CD1 LEU A 255     103.474  82.624  79.189  1.00  0.21           C  
ATOM    960  CD2 LEU A 255     103.238  84.477  77.567  1.00  0.21           C  
ATOM    961  N   LEU A 256     102.442  80.516  75.427  1.00  0.21           N  
ATOM    962  CA  LEU A 256     101.004  80.294  75.351  1.00  0.21           C  
ATOM    963  C   LEU A 256     100.490  78.903  74.993  1.00  0.21           C  
ATOM    964  O   LEU A 256      99.500  78.448  75.563  1.00  0.21           O  
ATOM    965  CB  LEU A 256     100.343  81.295  74.365  1.00  0.21           C  
ATOM    966  CG  LEU A 256     100.148  82.748  74.861  1.00  0.21           C  
ATOM    967  CD1 LEU A 256      99.498  82.838  76.252  1.00  0.21           C  
ATOM    968  CD2 LEU A 256     101.388  83.630  74.679  1.00  0.21           C  
ATOM    969  N   ASP A 257     101.080  78.212  74.000  1.00  0.30           N  
ATOM    970  CA  ASP A 257     100.457  77.028  73.428  1.00  0.30           C  
ATOM    971  C   ASP A 257     100.634  75.755  74.264  1.00  0.30           C  
ATOM    972  O   ASP A 257     101.450  74.886  73.975  1.00  0.30           O  
ATOM    973  CB  ASP A 257     100.927  76.837  71.965  1.00  0.30           C  
ATOM    974  CG  ASP A 257     100.000  75.909  71.190  1.00  0.30           C  
ATOM    975  OD1 ASP A 257     100.302  75.703  69.990  1.00  0.30           O  
ATOM    976  OD2 ASP A 257      98.984  75.430  71.763  1.00  0.30           O  
ATOM    977  N   GLY A 258      99.846  75.603  75.345  1.00  0.32           N  
ATOM    978  CA  GLY A 258      99.853  74.388  76.153  1.00  0.32           C  
ATOM    979  C   GLY A 258      99.019  73.271  75.595  1.00  0.32           C  
ATOM    980  O   GLY A 258      99.292  72.094  75.817  1.00  0.32           O  
ATOM    981  N   LYS A 259      97.966  73.616  74.834  1.00  0.25           N  
ATOM    982  CA  LYS A 259      96.934  72.692  74.397  1.00  0.25           C  
ATOM    983  C   LYS A 259      97.417  71.583  73.480  1.00  0.25           C  
ATOM    984  O   LYS A 259      96.991  70.435  73.603  1.00  0.25           O  
ATOM    985  CB  LYS A 259      95.774  73.453  73.714  1.00  0.25           C  
ATOM    986  CG  LYS A 259      94.975  74.326  74.694  1.00  0.25           C  
ATOM    987  CD  LYS A 259      93.803  75.035  73.999  1.00  0.25           C  
ATOM    988  CE  LYS A 259      92.941  75.851  74.966  1.00  0.25           C  
ATOM    989  NZ  LYS A 259      91.862  76.535  74.219  1.00  0.25           N  
ATOM    990  N   LEU A 260      98.335  71.891  72.547  1.00  0.20           N  
ATOM    991  CA  LEU A 260      98.794  70.917  71.573  1.00  0.20           C  
ATOM    992  C   LEU A 260      99.989  70.111  72.055  1.00  0.20           C  
ATOM    993  O   LEU A 260     100.436  69.191  71.373  1.00  0.20           O  
ATOM    994  CB  LEU A 260      99.223  71.648  70.277  1.00  0.20           C  
ATOM    995  CG  LEU A 260      98.077  72.337  69.512  1.00  0.20           C  
ATOM    996  CD1 LEU A 260      98.651  73.104  68.313  1.00  0.20           C  
ATOM    997  CD2 LEU A 260      97.006  71.341  69.042  1.00  0.20           C  
ATOM    998  N   ARG A 261     100.527  70.428  73.251  1.00  0.21           N  
ATOM    999  CA  ARG A 261     101.789  69.904  73.755  1.00  0.21           C  
ATOM   1000  C   ARG A 261     103.035  70.087  72.861  1.00  0.21           C  
ATOM   1001  O   ARG A 261     103.719  69.094  72.606  1.00  0.21           O  
ATOM   1002  CB  ARG A 261     101.683  68.412  74.172  1.00  0.21           C  
ATOM   1003  CG  ARG A 261     100.500  68.063  75.091  1.00  0.21           C  
ATOM   1004  CD  ARG A 261     100.484  66.564  75.392  1.00  0.21           C  
ATOM   1005  NE  ARG A 261      99.188  66.251  76.079  1.00  0.21           N  
ATOM   1006  CZ  ARG A 261      98.720  65.007  76.242  1.00  0.21           C  
ATOM   1007  NH1 ARG A 261      97.515  64.817  76.774  1.00  0.21           N  
ATOM   1008  NH2 ARG A 261      99.437  63.948  75.877  1.00  0.21           N  
ATOM   1009  N   PRO A 262     103.438  71.257  72.346  1.00  0.23           N  
ATOM   1010  CA  PRO A 262     104.824  71.488  71.943  1.00  0.23           C  
ATOM   1011  C   PRO A 262     105.800  71.344  73.111  1.00  0.23           C  
ATOM   1012  O   PRO A 262     105.381  71.402  74.260  1.00  0.23           O  
ATOM   1013  CB  PRO A 262     104.830  72.926  71.367  1.00  0.23           C  
ATOM   1014  CG  PRO A 262     103.374  73.411  71.408  1.00  0.23           C  
ATOM   1015  CD  PRO A 262     102.723  72.519  72.458  1.00  0.23           C  
ATOM   1016  N   GLU A 263     107.103  71.171  72.825  1.00  0.28           N  
ATOM   1017  CA  GLU A 263     108.165  70.891  73.782  1.00  0.28           C  
ATOM   1018  C   GLU A 263     108.473  71.954  74.842  1.00  0.28           C  
ATOM   1019  O   GLU A 263     108.634  71.657  76.018  1.00  0.28           O  
ATOM   1020  CB  GLU A 263     109.433  70.648  72.927  1.00  0.28           C  
ATOM   1021  CG  GLU A 263     110.715  70.209  73.677  1.00  0.28           C  
ATOM   1022  CD  GLU A 263     111.900  70.054  72.724  1.00  0.28           C  
ATOM   1023  OE1 GLU A 263     112.993  69.683  73.223  1.00  0.28           O  
ATOM   1024  OE2 GLU A 263     111.732  70.317  71.505  1.00  0.28           O  
ATOM   1025  N   ALA A 264     108.575  73.243  74.465  1.00  0.30           N  
ATOM   1026  CA  ALA A 264     108.978  74.283  75.400  1.00  0.30           C  
ATOM   1027  C   ALA A 264     107.899  75.192  76.031  1.00  0.30           C  
ATOM   1028  O   ALA A 264     108.304  75.973  76.892  1.00  0.30           O  
ATOM   1029  CB  ALA A 264     110.018  75.172  74.689  1.00  0.30           C  
ATOM   1030  N   PRO A 265     106.585  75.228  75.761  1.00  0.33           N  
ATOM   1031  CA  PRO A 265     105.612  75.942  76.586  1.00  0.33           C  
ATOM   1032  C   PRO A 265     105.578  75.511  78.055  1.00  0.33           C  
ATOM   1033  O   PRO A 265     105.455  74.302  78.262  1.00  0.33           O  
ATOM   1034  CB  PRO A 265     104.260  75.660  75.904  1.00  0.33           C  
ATOM   1035  CG  PRO A 265     104.635  75.430  74.443  1.00  0.33           C  
ATOM   1036  CD  PRO A 265     105.943  74.667  74.581  1.00  0.33           C  
ATOM   1037  N   PRO A 266     105.625  76.384  79.072  1.00  0.40           N  
ATOM   1038  CA  PRO A 266     105.401  76.078  80.486  1.00  0.40           C  
ATOM   1039  C   PRO A 266     104.289  75.100  80.793  1.00  0.40           C  
ATOM   1040  O   PRO A 266     104.521  74.150  81.530  1.00  0.40           O  
ATOM   1041  CB  PRO A 266     105.176  77.449  81.120  1.00  0.40           C  
ATOM   1042  CG  PRO A 266     106.089  78.363  80.304  1.00  0.40           C  
ATOM   1043  CD  PRO A 266     105.956  77.794  78.895  1.00  0.40           C  
ATOM   1044  N   GLU A 267     103.089  75.256  80.207  1.00  0.25           N  
ATOM   1045  CA  GLU A 267     101.980  74.339  80.409  1.00  0.25           C  
ATOM   1046  C   GLU A 267     102.281  72.873  80.093  1.00  0.25           C  
ATOM   1047  O   GLU A 267     101.753  71.967  80.735  1.00  0.25           O  
ATOM   1048  CB  GLU A 267     100.757  74.774  79.576  1.00  0.25           C  
ATOM   1049  CG  GLU A 267     100.006  76.007  80.147  1.00  0.25           C  
ATOM   1050  CD  GLU A 267      98.479  75.946  80.025  1.00  0.25           C  
ATOM   1051  OE1 GLU A 267      97.943  74.883  79.626  1.00  0.25           O  
ATOM   1052  OE2 GLU A 267      97.819  76.951  80.387  1.00  0.25           O  
ATOM   1053  N   GLU A 268     103.158  72.592  79.113  1.00  0.29           N  
ATOM   1054  CA  GLU A 268     103.613  71.235  78.878  1.00  0.29           C  
ATOM   1055  C   GLU A 268     104.776  70.890  79.805  1.00  0.29           C  
ATOM   1056  O   GLU A 268     104.681  70.000  80.648  1.00  0.29           O  
ATOM   1057  CB  GLU A 268     104.015  71.096  77.387  1.00  0.29           C  
ATOM   1058  CG  GLU A 268     103.932  69.656  76.818  1.00  0.29           C  
ATOM   1059  CD  GLU A 268     105.045  68.683  77.207  1.00  0.29           C  
ATOM   1060  OE1 GLU A 268     106.112  69.120  77.698  1.00  0.29           O  
ATOM   1061  OE2 GLU A 268     104.805  67.466  76.975  1.00  0.29           O  
ATOM   1062  N   ILE A 269     105.875  71.672  79.734  1.00  0.19           N  
ATOM   1063  CA  ILE A 269     107.151  71.286  80.321  1.00  0.19           C  
ATOM   1064  C   ILE A 269     107.232  71.427  81.843  1.00  0.19           C  
ATOM   1065  O   ILE A 269     108.006  70.740  82.511  1.00  0.19           O  
ATOM   1066  CB  ILE A 269     108.286  72.032  79.611  1.00  0.19           C  
ATOM   1067  CG1 ILE A 269     109.649  71.324  79.799  1.00  0.19           C  
ATOM   1068  CG2 ILE A 269     108.327  73.522  80.018  1.00  0.19           C  
ATOM   1069  CD1 ILE A 269     110.762  71.916  78.924  1.00  0.19           C  
ATOM   1070  N   VAL A 270     106.409  72.314  82.444  1.00  0.22           N  
ATOM   1071  CA  VAL A 270     106.357  72.527  83.885  1.00  0.22           C  
ATOM   1072  C   VAL A 270     104.950  72.265  84.439  1.00  0.22           C  
ATOM   1073  O   VAL A 270     104.755  72.116  85.645  1.00  0.22           O  
ATOM   1074  CB  VAL A 270     106.908  73.921  84.217  1.00  0.22           C  
ATOM   1075  CG1 VAL A 270     105.827  74.982  84.476  1.00  0.22           C  
ATOM   1076  CG2 VAL A 270     107.863  73.840  85.421  1.00  0.22           C  
ATOM   1077  N   GLY A 271     103.942  72.111  83.547  1.00  0.24           N  
ATOM   1078  CA  GLY A 271     102.562  71.744  83.868  1.00  0.24           C  
ATOM   1079  C   GLY A 271     101.567  72.887  83.914  1.00  0.24           C  
ATOM   1080  O   GLY A 271     101.770  73.909  84.565  1.00  0.24           O  
ATOM   1081  N   SER A 272     100.399  72.738  83.244  1.00  0.23           N  
ATOM   1082  CA  SER A 272      99.286  73.689  83.307  1.00  0.23           C  
ATOM   1083  C   SER A 272      98.785  73.905  84.731  1.00  0.23           C  
ATOM   1084  O   SER A 272      98.648  72.968  85.512  1.00  0.23           O  
ATOM   1085  CB  SER A 272      98.045  73.245  82.482  1.00  0.23           C  
ATOM   1086  OG  SER A 272      98.394  72.910  81.147  1.00  0.23           O  
ATOM   1087  N   ARG A 273      98.484  75.131  85.190  1.00  0.23           N  
ATOM   1088  CA  ARG A 273      98.263  76.375  84.474  1.00  0.23           C  
ATOM   1089  C   ARG A 273      99.467  77.315  84.535  1.00  0.23           C  
ATOM   1090  O   ARG A 273      99.314  78.533  84.558  1.00  0.23           O  
ATOM   1091  CB  ARG A 273      97.036  77.106  85.094  1.00  0.23           C  
ATOM   1092  CG  ARG A 273      95.763  76.237  85.219  1.00  0.23           C  
ATOM   1093  CD  ARG A 273      94.590  76.987  85.863  1.00  0.23           C  
ATOM   1094  NE  ARG A 273      93.464  76.004  86.013  1.00  0.23           N  
ATOM   1095  CZ  ARG A 273      92.290  76.278  86.602  1.00  0.23           C  
ATOM   1096  NH1 ARG A 273      91.365  75.325  86.705  1.00  0.23           N  
ATOM   1097  NH2 ARG A 273      92.021  77.483  87.092  1.00  0.23           N  
ATOM   1098  N   ALA A 274     100.703  76.780  84.633  1.00  0.20           N  
ATOM   1099  CA  ALA A 274     101.907  77.582  84.698  1.00  0.20           C  
ATOM   1100  C   ALA A 274     102.299  78.273  83.392  1.00  0.20           C  
ATOM   1101  O   ALA A 274     101.869  77.918  82.298  1.00  0.20           O  
ATOM   1102  CB  ALA A 274     103.074  76.725  85.197  1.00  0.20           C  
ATOM   1103  N   PHE A 275     103.131  79.328  83.496  1.00  0.19           N  
ATOM   1104  CA  PHE A 275     103.334  80.245  82.388  1.00  0.19           C  
ATOM   1105  C   PHE A 275     104.678  80.977  82.448  1.00  0.19           C  
ATOM   1106  O   PHE A 275     105.012  81.746  81.550  1.00  0.19           O  
ATOM   1107  CB  PHE A 275     102.140  81.247  82.328  1.00  0.19           C  
ATOM   1108  CG  PHE A 275     102.001  82.061  83.586  1.00  0.19           C  
ATOM   1109  CD1 PHE A 275     101.127  81.644  84.601  1.00  0.19           C  
ATOM   1110  CD2 PHE A 275     102.753  83.233  83.771  1.00  0.19           C  
ATOM   1111  CE1 PHE A 275     101.035  82.358  85.801  1.00  0.19           C  
ATOM   1112  CE2 PHE A 275     102.660  83.953  84.967  1.00  0.19           C  
ATOM   1113  CZ  PHE A 275     101.809  83.510  85.986  1.00  0.19           C  
ATOM   1114  N   ASP A 276     105.502  80.700  83.471  1.00  0.24           N  
ATOM   1115  CA  ASP A 276     106.885  81.078  83.739  1.00  0.24           C  
ATOM   1116  C   ASP A 276     107.401  82.485  83.416  1.00  0.24           C  
ATOM   1117  O   ASP A 276     107.809  83.231  84.303  1.00  0.24           O  
ATOM   1118  CB  ASP A 276     107.823  79.969  83.208  1.00  0.24           C  
ATOM   1119  CG  ASP A 276     107.417  78.594  83.738  1.00  0.24           C  
ATOM   1120  OD1 ASP A 276     106.491  78.504  84.589  1.00  0.24           O  
ATOM   1121  OD2 ASP A 276     108.017  77.609  83.247  1.00  0.24           O  
ATOM   1122  N   ASN A 277     107.389  82.899  82.140  1.00  0.23           N  
ATOM   1123  CA  ASN A 277     107.969  84.112  81.575  1.00  0.23           C  
ATOM   1124  C   ASN A 277     107.497  85.413  82.222  1.00  0.23           C  
ATOM   1125  O   ASN A 277     108.244  86.383  82.305  1.00  0.23           O  
ATOM   1126  CB  ASN A 277     107.657  84.201  80.059  1.00  0.23           C  
ATOM   1127  CG  ASN A 277     108.237  83.000  79.328  1.00  0.23           C  
ATOM   1128  OD1 ASN A 277     109.397  82.995  78.916  1.00  0.23           O  
ATOM   1129  ND2 ASN A 277     107.413  81.944  79.153  1.00  0.23           N  
ATOM   1130  N   TYR A 278     106.232  85.466  82.687  1.00  0.19           N  
ATOM   1131  CA  TYR A 278     105.679  86.638  83.350  1.00  0.19           C  
ATOM   1132  C   TYR A 278     105.498  86.397  84.842  1.00  0.19           C  
ATOM   1133  O   TYR A 278     104.780  87.129  85.519  1.00  0.19           O  
ATOM   1134  CB  TYR A 278     104.298  87.037  82.751  1.00  0.19           C  
ATOM   1135  CG  TYR A 278     104.343  87.366  81.279  1.00  0.19           C  
ATOM   1136  CD1 TYR A 278     105.452  87.975  80.658  1.00  0.19           C  
ATOM   1137  CD2 TYR A 278     103.208  87.088  80.499  1.00  0.19           C  
ATOM   1138  CE1 TYR A 278     105.445  88.240  79.282  1.00  0.19           C  
ATOM   1139  CE2 TYR A 278     103.200  87.355  79.123  1.00  0.19           C  
ATOM   1140  CZ  TYR A 278     104.333  87.897  78.508  1.00  0.19           C  
ATOM   1141  OH  TYR A 278     104.369  88.045  77.107  1.00  0.19           O  
ATOM   1142  N   ALA A 279     106.130  85.350  85.403  1.00  0.23           N  
ATOM   1143  CA  ALA A 279     106.082  85.074  86.820  1.00  0.23           C  
ATOM   1144  C   ALA A 279     107.235  85.758  87.543  1.00  0.23           C  
ATOM   1145  O   ALA A 279     108.205  86.219  86.943  1.00  0.23           O  
ATOM   1146  CB  ALA A 279     106.116  83.553  87.077  1.00  0.23           C  
ATOM   1147  N   TRP A 280     107.147  85.873  88.883  1.00  0.15           N  
ATOM   1148  CA  TRP A 280     108.254  86.345  89.693  1.00  0.15           C  
ATOM   1149  C   TRP A 280     109.467  85.417  89.653  1.00  0.15           C  
ATOM   1150  O   TRP A 280     109.352  84.195  89.720  1.00  0.15           O  
ATOM   1151  CB  TRP A 280     107.828  86.621  91.158  1.00  0.15           C  
ATOM   1152  CG  TRP A 280     106.824  87.756  91.271  1.00  0.15           C  
ATOM   1153  CD1 TRP A 280     105.470  87.709  91.456  1.00  0.15           C  
ATOM   1154  CD2 TRP A 280     107.166  89.146  91.116  1.00  0.15           C  
ATOM   1155  NE1 TRP A 280     104.938  88.983  91.417  1.00  0.15           N  
ATOM   1156  CE2 TRP A 280     105.964  89.877  91.202  1.00  0.15           C  
ATOM   1157  CE3 TRP A 280     108.388  89.788  90.909  1.00  0.15           C  
ATOM   1158  CZ2 TRP A 280     105.960  91.261  91.073  1.00  0.15           C  
ATOM   1159  CZ3 TRP A 280     108.383  91.185  90.780  1.00  0.15           C  
ATOM   1160  CH2 TRP A 280     107.185  91.913  90.856  1.00  0.15           C  
ATOM   1161  N   HIS A 281     110.667  86.010  89.537  1.00  0.18           N  
ATOM   1162  CA  HIS A 281     111.927  85.295  89.471  1.00  0.18           C  
ATOM   1163  C   HIS A 281     112.463  85.002  90.850  1.00  0.18           C  
ATOM   1164  O   HIS A 281     111.973  85.524  91.846  1.00  0.18           O  
ATOM   1165  CB  HIS A 281     113.002  86.139  88.746  1.00  0.18           C  
ATOM   1166  CG  HIS A 281     112.656  86.338  87.313  1.00  0.18           C  
ATOM   1167  ND1 HIS A 281     112.846  85.281  86.448  1.00  0.18           N  
ATOM   1168  CD2 HIS A 281     112.055  87.375  86.675  1.00  0.18           C  
ATOM   1169  CE1 HIS A 281     112.354  85.690  85.298  1.00  0.18           C  
ATOM   1170  NE2 HIS A 281     111.863  86.951  85.377  1.00  0.18           N  
ATOM   1171  N   THR A 282     113.536  84.188  90.939  1.00  0.16           N  
ATOM   1172  CA  THR A 282     114.380  84.165  92.131  1.00  0.16           C  
ATOM   1173  C   THR A 282     115.040  85.511  92.366  1.00  0.16           C  
ATOM   1174  O   THR A 282     115.840  85.978  91.555  1.00  0.16           O  
ATOM   1175  CB  THR A 282     115.503  83.131  92.112  1.00  0.16           C  
ATOM   1176  OG1 THR A 282     114.977  81.832  91.891  1.00  0.16           O  
ATOM   1177  CG2 THR A 282     116.239  83.079  93.464  1.00  0.16           C  
ATOM   1178  N   ASP A 283     114.697  86.110  93.510  1.00  0.24           N  
ATOM   1179  CA  ASP A 283     115.260  87.214  94.241  1.00  0.24           C  
ATOM   1180  C   ASP A 283     116.635  87.817  93.876  1.00  0.24           C  
ATOM   1181  O   ASP A 283     117.639  87.113  93.739  1.00  0.24           O  
ATOM   1182  CB  ASP A 283     115.319  86.635  95.672  1.00  0.24           C  
ATOM   1183  CG  ASP A 283     113.958  86.400  96.309  1.00  0.24           C  
ATOM   1184  OD1 ASP A 283     113.190  85.572  95.753  1.00  0.24           O  
ATOM   1185  OD2 ASP A 283     113.712  87.007  97.382  1.00  0.24           O  
ATOM   1186  N   LEU A 284     116.697  89.168  93.771  1.00  0.23           N  
ATOM   1187  CA  LEU A 284     117.834  90.043  93.489  1.00  0.23           C  
ATOM   1188  C   LEU A 284     118.886  90.113  94.660  1.00  0.23           C  
ATOM   1189  O   LEU A 284     119.147  89.042  95.197  1.00  0.23           O  
ATOM   1190  CB  LEU A 284     117.240  91.395  92.993  1.00  0.23           C  
ATOM   1191  CG  LEU A 284     116.364  91.362  91.721  1.00  0.23           C  
ATOM   1192  CD1 LEU A 284     115.863  92.793  91.462  1.00  0.23           C  
ATOM   1193  CD2 LEU A 284     117.113  90.843  90.482  1.00  0.23           C  
ATOM   1194  N   PRO A 285     119.629  91.133  95.149  1.00  0.23           N  
ATOM   1195  CA  PRO A 285     120.749  90.919  96.085  1.00  0.23           C  
ATOM   1196  C   PRO A 285     120.453  91.612  97.422  1.00  0.23           C  
ATOM   1197  O   PRO A 285     119.311  92.034  97.552  1.00  0.23           O  
ATOM   1198  CB  PRO A 285     121.844  91.611  95.274  1.00  0.23           C  
ATOM   1199  CG  PRO A 285     121.190  92.906  94.845  1.00  0.23           C  
ATOM   1200  CD  PRO A 285     119.826  92.387  94.430  1.00  0.23           C  
ATOM   1201  N   PRO A 286     121.297  91.781  98.460  1.00  0.26           N  
ATOM   1202  CA  PRO A 286     120.895  92.541  99.643  1.00  0.26           C  
ATOM   1203  C   PRO A 286     120.737  94.031  99.356  1.00  0.26           C  
ATOM   1204  O   PRO A 286     121.367  94.539  98.428  1.00  0.26           O  
ATOM   1205  CB  PRO A 286     121.995  92.258 100.671  1.00  0.26           C  
ATOM   1206  CG  PRO A 286     123.236  92.020  99.818  1.00  0.26           C  
ATOM   1207  CD  PRO A 286     122.683  91.310  98.574  1.00  0.26           C  
ATOM   1208  N   GLY A 287     119.862  94.717 100.127  1.00  0.28           N  
ATOM   1209  CA  GLY A 287     119.393  96.076  99.862  1.00  0.28           C  
ATOM   1210  C   GLY A 287     120.313  97.181 100.322  1.00  0.28           C  
ATOM   1211  O   GLY A 287     121.408  97.367  99.800  1.00  0.28           O  
ATOM   1212  N   HIS A 288     119.877  98.009 101.300  1.00  0.34           N  
ATOM   1213  CA  HIS A 288     120.732  99.074 101.816  1.00  0.34           C  
ATOM   1214  C   HIS A 288     121.893  98.530 102.649  1.00  0.34           C  
ATOM   1215  O   HIS A 288     121.696  97.953 103.724  1.00  0.34           O  
ATOM   1216  CB  HIS A 288     119.973 100.151 102.633  1.00  0.34           C  
ATOM   1217  CG  HIS A 288     119.108 101.040 101.795  1.00  0.34           C  
ATOM   1218  ND1 HIS A 288     119.597 101.531 100.604  1.00  0.34           N  
ATOM   1219  CD2 HIS A 288     117.890 101.576 102.059  1.00  0.34           C  
ATOM   1220  CE1 HIS A 288     118.673 102.352 100.157  1.00  0.34           C  
ATOM   1221  NE2 HIS A 288     117.616 102.421 101.001  1.00  0.34           N  
ATOM   1222  N   PRO A 289     123.113  98.702 102.123  1.00  0.28           N  
ATOM   1223  CA  PRO A 289     124.292  97.923 102.465  1.00  0.28           C  
ATOM   1224  C   PRO A 289     124.122  96.509 103.003  1.00  0.28           C  
ATOM   1225  O   PRO A 289     123.480  95.675 102.377  1.00  0.28           O  
ATOM   1226  CB  PRO A 289     124.987  98.914 103.401  1.00  0.28           C  
ATOM   1227  CG  PRO A 289     124.840 100.244 102.640  1.00  0.28           C  
ATOM   1228  CD  PRO A 289     123.564 100.060 101.795  1.00  0.28           C  
ATOM   1229  N   MET A 290     124.721  96.220 104.168  1.00  0.31           N  
ATOM   1230  CA  MET A 290     124.472  95.003 104.918  1.00  0.31           C  
ATOM   1231  C   MET A 290     124.215  95.387 106.369  1.00  0.31           C  
ATOM   1232  O   MET A 290     124.257  94.554 107.266  1.00  0.31           O  
ATOM   1233  CB  MET A 290     125.691  94.043 104.851  1.00  0.31           C  
ATOM   1234  CG  MET A 290     125.993  93.527 103.427  1.00  0.31           C  
ATOM   1235  SD  MET A 290     127.540  92.581 103.268  1.00  0.31           S  
ATOM   1236  CE  MET A 290     127.015  91.101 104.182  1.00  0.31           C  
ATOM   1237  N   VAL A 291     123.977  96.692 106.635  1.00  0.32           N  
ATOM   1238  CA  VAL A 291     123.952  97.248 107.985  1.00  0.32           C  
ATOM   1239  C   VAL A 291     122.654  96.948 108.708  1.00  0.32           C  
ATOM   1240  O   VAL A 291     122.639  96.404 109.808  1.00  0.32           O  
ATOM   1241  CB  VAL A 291     124.158  98.763 107.937  1.00  0.32           C  
ATOM   1242  CG1 VAL A 291     124.083  99.388 109.346  1.00  0.32           C  
ATOM   1243  CG2 VAL A 291     125.535  99.066 107.314  1.00  0.32           C  
ATOM   1244  N   SER A 292     121.510  97.263 108.074  1.00  0.42           N  
ATOM   1245  CA  SER A 292     120.213  96.788 108.518  1.00  0.42           C  
ATOM   1246  C   SER A 292     119.798  95.616 107.660  1.00  0.42           C  
ATOM   1247  O   SER A 292     119.060  94.736 108.089  1.00  0.42           O  
ATOM   1248  CB  SER A 292     119.118  97.884 108.348  1.00  0.42           C  
ATOM   1249  OG  SER A 292     119.087  98.401 107.008  1.00  0.42           O  
ATOM   1250  N   GLY A 293     120.241  95.616 106.379  1.00  0.38           N  
ATOM   1251  CA  GLY A 293     119.843  94.645 105.368  1.00  0.38           C  
ATOM   1252  C   GLY A 293     118.449  94.899 104.850  1.00  0.38           C  
ATOM   1253  O   GLY A 293     117.905  94.118 104.075  1.00  0.38           O  
ATOM   1254  N   SER A 294     117.814  95.995 105.315  1.00  0.42           N  
ATOM   1255  CA  SER A 294     116.396  96.256 105.153  1.00  0.42           C  
ATOM   1256  C   SER A 294     115.918  96.421 103.726  1.00  0.42           C  
ATOM   1257  O   SER A 294     116.563  97.026 102.868  1.00  0.42           O  
ATOM   1258  CB  SER A 294     115.870  97.429 106.027  1.00  0.42           C  
ATOM   1259  OG  SER A 294     116.512  98.671 105.722  1.00  0.42           O  
ATOM   1260  N   GLN A 295     114.711  95.888 103.462  1.00  0.32           N  
ATOM   1261  CA  GLN A 295     114.120  95.734 102.149  1.00  0.32           C  
ATOM   1262  C   GLN A 295     113.467  97.012 101.622  1.00  0.32           C  
ATOM   1263  O   GLN A 295     112.325  97.030 101.176  1.00  0.32           O  
ATOM   1264  CB  GLN A 295     113.072  94.598 102.233  1.00  0.32           C  
ATOM   1265  CG  GLN A 295     113.658  93.247 102.709  1.00  0.32           C  
ATOM   1266  CD  GLN A 295     112.569  92.171 102.764  1.00  0.32           C  
ATOM   1267  OE1 GLN A 295     111.465  92.416 103.256  1.00  0.32           O  
ATOM   1268  NE2 GLN A 295     112.873  90.944 102.286  1.00  0.32           N  
ATOM   1269  N   THR A 296     114.184  98.146 101.706  1.00  0.37           N  
ATOM   1270  CA  THR A 296     113.676  99.472 101.362  1.00  0.37           C  
ATOM   1271  C   THR A 296     113.462  99.706  99.878  1.00  0.37           C  
ATOM   1272  O   THR A 296     112.463 100.287  99.467  1.00  0.37           O  
ATOM   1273  CB  THR A 296     114.585 100.585 101.870  1.00  0.37           C  
ATOM   1274  OG1 THR A 296     114.847 100.421 103.258  1.00  0.37           O  
ATOM   1275  CG2 THR A 296     113.931 101.966 101.706  1.00  0.37           C  
ATOM   1276  N   VAL A 297     114.418  99.283  99.026  1.00  0.32           N  
ATOM   1277  CA  VAL A 297     114.336  99.521  97.585  1.00  0.32           C  
ATOM   1278  C   VAL A 297     114.222  98.193  96.875  1.00  0.32           C  
ATOM   1279  O   VAL A 297     113.328  97.959  96.059  1.00  0.32           O  
ATOM   1280  CB  VAL A 297     115.576 100.229  97.031  1.00  0.32           C  
ATOM   1281  CG1 VAL A 297     115.308 100.639  95.568  1.00  0.32           C  
ATOM   1282  CG2 VAL A 297     115.908 101.468  97.882  1.00  0.32           C  
ATOM   1283  N   ASP A 298     115.137  97.276  97.234  1.00  0.29           N  
ATOM   1284  CA  ASP A 298     115.137  95.914  96.786  1.00  0.29           C  
ATOM   1285  C   ASP A 298     114.369  95.097  97.808  1.00  0.29           C  
ATOM   1286  O   ASP A 298     114.573  95.250  99.013  1.00  0.29           O  
ATOM   1287  CB  ASP A 298     116.597  95.418  96.631  1.00  0.29           C  
ATOM   1288  CG  ASP A 298     116.677  94.689  95.307  1.00  0.29           C  
ATOM   1289  OD1 ASP A 298     115.750  93.880  95.062  1.00  0.29           O  
ATOM   1290  OD2 ASP A 298     117.597  94.997  94.510  1.00  0.29           O  
ATOM   1291  N   PHE A 299     113.417  94.265  97.351  1.00  0.31           N  
ATOM   1292  CA  PHE A 299     112.484  93.589  98.237  1.00  0.31           C  
ATOM   1293  C   PHE A 299     112.703  92.092  98.198  1.00  0.31           C  
ATOM   1294  O   PHE A 299     112.192  91.342  99.030  1.00  0.31           O  
ATOM   1295  CB  PHE A 299     111.035  93.960  97.810  1.00  0.31           C  
ATOM   1296  CG  PHE A 299     110.040  93.732  98.921  1.00  0.31           C  
ATOM   1297  CD1 PHE A 299     109.092  92.699  98.850  1.00  0.31           C  
ATOM   1298  CD2 PHE A 299     110.058  94.557 100.058  1.00  0.31           C  
ATOM   1299  CE1 PHE A 299     108.193  92.480  99.904  1.00  0.31           C  
ATOM   1300  CE2 PHE A 299     109.177  94.331 101.122  1.00  0.31           C  
ATOM   1301  CZ  PHE A 299     108.243  93.291 101.045  1.00  0.31           C  
ATOM   1302  N   ASP A 300     113.520  91.639  97.249  1.00  0.32           N  
ATOM   1303  CA  ASP A 300     113.680  90.258  96.919  1.00  0.32           C  
ATOM   1304  C   ASP A 300     115.187  90.015  96.862  1.00  0.32           C  
ATOM   1305  O   ASP A 300     115.905  90.632  96.088  1.00  0.32           O  
ATOM   1306  CB  ASP A 300     112.842  89.977  95.631  1.00  0.32           C  
ATOM   1307  CG  ASP A 300     112.907  91.035  94.525  1.00  0.32           C  
ATOM   1308  OD1 ASP A 300     112.311  92.141  94.686  1.00  0.32           O  
ATOM   1309  OD2 ASP A 300     113.479  90.698  93.457  1.00  0.32           O  
ATOM   1310  N   LEU A 301     115.746  89.179  97.773  1.00  0.31           N  
ATOM   1311  CA  LEU A 301     117.180  89.206  98.073  1.00  0.31           C  
ATOM   1312  C   LEU A 301     117.789  87.801  98.206  1.00  0.31           C  
ATOM   1313  O   LEU A 301     117.516  87.077  99.160  1.00  0.31           O  
ATOM   1314  CB  LEU A 301     117.514  90.051  99.354  1.00  0.31           C  
ATOM   1315  CG  LEU A 301     116.636  91.318  99.541  1.00  0.31           C  
ATOM   1316  CD1 LEU A 301     115.397  90.962 100.361  1.00  0.31           C  
ATOM   1317  CD2 LEU A 301     117.320  92.529 100.193  1.00  0.31           C  
ATOM   1318  N   PHE A 302     118.671  87.398  97.256  1.00  0.27           N  
ATOM   1319  CA  PHE A 302     119.261  86.061  97.172  1.00  0.27           C  
ATOM   1320  C   PHE A 302     120.402  85.976  96.141  1.00  0.27           C  
ATOM   1321  O   PHE A 302     121.507  85.540  96.449  1.00  0.27           O  
ATOM   1322  CB  PHE A 302     118.159  85.044  96.746  1.00  0.27           C  
ATOM   1323  CG  PHE A 302     118.544  83.591  96.838  1.00  0.27           C  
ATOM   1324  CD1 PHE A 302     119.074  82.919  95.722  1.00  0.27           C  
ATOM   1325  CD2 PHE A 302     118.303  82.866  98.015  1.00  0.27           C  
ATOM   1326  CE1 PHE A 302     119.371  81.553  95.785  1.00  0.27           C  
ATOM   1327  CE2 PHE A 302     118.596  81.498  98.084  1.00  0.27           C  
ATOM   1328  CZ  PHE A 302     119.134  80.842  96.969  1.00  0.27           C  
ATOM   1329  N   ALA A 303     120.196  86.409  94.877  1.00  0.32           N  
ATOM   1330  CA  ALA A 303     121.068  86.108  93.752  1.00  0.32           C  
ATOM   1331  C   ALA A 303     122.538  86.500  93.876  1.00  0.32           C  
ATOM   1332  O   ALA A 303     123.414  85.725  93.510  1.00  0.32           O  
ATOM   1333  CB  ALA A 303     120.486  86.756  92.479  1.00  0.32           C  
ATOM   1334  N   ALA A 304     122.874  87.695  94.407  1.00  0.31           N  
ATOM   1335  CA  ALA A 304     124.271  88.058  94.634  1.00  0.31           C  
ATOM   1336  C   ALA A 304     124.961  87.242  95.713  1.00  0.31           C  
ATOM   1337  O   ALA A 304     126.154  86.966  95.614  1.00  0.31           O  
ATOM   1338  CB  ALA A 304     124.448  89.549  94.980  1.00  0.31           C  
ATOM   1339  N   GLU A 305     124.221  86.868  96.770  1.00  0.37           N  
ATOM   1340  CA  GLU A 305     124.724  86.114  97.901  1.00  0.37           C  
ATOM   1341  C   GLU A 305     125.125  84.690  97.517  1.00  0.37           C  
ATOM   1342  O   GLU A 305     126.179  84.181  97.891  1.00  0.37           O  
ATOM   1343  CB  GLU A 305     123.629  86.096  98.999  1.00  0.37           C  
ATOM   1344  CG  GLU A 305     124.146  85.751 100.417  1.00  0.37           C  
ATOM   1345  CD  GLU A 305     124.914  86.896 101.088  1.00  0.37           C  
ATOM   1346  OE1 GLU A 305     124.967  88.024 100.523  1.00  0.37           O  
ATOM   1347  OE2 GLU A 305     125.427  86.648 102.210  1.00  0.37           O  
ATOM   1348  N   HIS A 306     124.279  84.012  96.710  1.00  0.36           N  
ATOM   1349  CA  HIS A 306     124.486  82.608  96.394  1.00  0.36           C  
ATOM   1350  C   HIS A 306     124.971  82.299  94.983  1.00  0.36           C  
ATOM   1351  O   HIS A 306     125.334  81.155  94.708  1.00  0.36           O  
ATOM   1352  CB  HIS A 306     123.168  81.829  96.609  1.00  0.36           C  
ATOM   1353  CG  HIS A 306     122.691  81.923  98.025  1.00  0.36           C  
ATOM   1354  ND1 HIS A 306     121.800  82.915  98.375  1.00  0.36           N  
ATOM   1355  CD2 HIS A 306     123.065  81.219  99.124  1.00  0.36           C  
ATOM   1356  CE1 HIS A 306     121.648  82.802  99.675  1.00  0.36           C  
ATOM   1357  NE2 HIS A 306     122.391  81.789 100.184  1.00  0.36           N  
ATOM   1358  N   SER A 307     125.026  83.264  94.039  1.00  0.41           N  
ATOM   1359  CA  SER A 307     125.424  82.947  92.664  1.00  0.41           C  
ATOM   1360  C   SER A 307     126.895  83.199  92.390  1.00  0.41           C  
ATOM   1361  O   SER A 307     127.442  84.263  92.664  1.00  0.41           O  
ATOM   1362  CB  SER A 307     124.625  83.690  91.564  1.00  0.41           C  
ATOM   1363  OG  SER A 307     124.857  83.082  90.287  1.00  0.41           O  
ATOM   1364  N   LYS A 308     127.573  82.202  91.789  1.00  0.38           N  
ATOM   1365  CA  LYS A 308     128.978  82.302  91.443  1.00  0.38           C  
ATOM   1366  C   LYS A 308     129.191  82.634  89.970  1.00  0.38           C  
ATOM   1367  O   LYS A 308     130.286  83.018  89.561  1.00  0.38           O  
ATOM   1368  CB  LYS A 308     129.662  80.938  91.722  1.00  0.38           C  
ATOM   1369  CG  LYS A 308     129.606  80.508  93.197  1.00  0.38           C  
ATOM   1370  CD  LYS A 308     130.313  79.160  93.427  1.00  0.38           C  
ATOM   1371  CE  LYS A 308     130.328  78.737  94.899  1.00  0.38           C  
ATOM   1372  NZ  LYS A 308     131.036  77.445  95.050  1.00  0.38           N  
ATOM   1373  N   LEU A 309     128.146  82.496  89.133  1.00  0.50           N  
ATOM   1374  CA  LEU A 309     128.253  82.724  87.708  1.00  0.50           C  
ATOM   1375  C   LEU A 309     126.905  83.183  87.183  1.00  0.50           C  
ATOM   1376  O   LEU A 309     125.876  82.581  87.480  1.00  0.50           O  
ATOM   1377  CB  LEU A 309     128.693  81.416  86.994  1.00  0.50           C  
ATOM   1378  CG  LEU A 309     128.904  81.497  85.467  1.00  0.50           C  
ATOM   1379  CD1 LEU A 309     129.994  82.503  85.080  1.00  0.50           C  
ATOM   1380  CD2 LEU A 309     129.260  80.114  84.901  1.00  0.50           C  
ATOM   1381  N   LEU A 310     126.861  84.260  86.377  1.00  0.45           N  
ATOM   1382  CA  LEU A 310     125.617  84.757  85.821  1.00  0.45           C  
ATOM   1383  C   LEU A 310     125.665  84.692  84.305  1.00  0.45           C  
ATOM   1384  O   LEU A 310     126.530  85.283  83.663  1.00  0.45           O  
ATOM   1385  CB  LEU A 310     125.355  86.201  86.311  1.00  0.45           C  
ATOM   1386  CG  LEU A 310     124.027  86.844  85.852  1.00  0.45           C  
ATOM   1387  CD1 LEU A 310     122.787  86.060  86.312  1.00  0.45           C  
ATOM   1388  CD2 LEU A 310     123.947  88.287  86.370  1.00  0.45           C  
ATOM   1389  N   VAL A 311     124.738  83.921  83.694  1.00  0.57           N  
ATOM   1390  CA  VAL A 311     124.722  83.667  82.256  1.00  0.57           C  
ATOM   1391  C   VAL A 311     123.490  84.232  81.565  1.00  0.57           C  
ATOM   1392  O   VAL A 311     123.305  84.065  80.360  1.00  0.57           O  
ATOM   1393  CB  VAL A 311     124.790  82.172  81.944  1.00  0.57           C  
ATOM   1394  CG1 VAL A 311     126.122  81.605  82.469  1.00  0.57           C  
ATOM   1395  CG2 VAL A 311     123.587  81.406  82.539  1.00  0.57           C  
ATOM   1396  N   LEU A 312     122.603  84.925  82.304  1.00  0.27           N  
ATOM   1397  CA  LEU A 312     121.380  85.478  81.751  1.00  0.27           C  
ATOM   1398  C   LEU A 312     121.502  86.985  81.680  1.00  0.27           C  
ATOM   1399  O   LEU A 312     122.215  87.606  82.465  1.00  0.27           O  
ATOM   1400  CB  LEU A 312     120.122  85.120  82.589  1.00  0.27           C  
ATOM   1401  CG  LEU A 312     119.789  83.614  82.662  1.00  0.27           C  
ATOM   1402  CD1 LEU A 312     118.564  83.385  83.563  1.00  0.27           C  
ATOM   1403  CD2 LEU A 312     119.538  82.998  81.276  1.00  0.27           C  
ATOM   1404  N   ILE A 313     120.797  87.608  80.717  1.00  0.30           N  
ATOM   1405  CA  ILE A 313     120.846  89.038  80.485  1.00  0.30           C  
ATOM   1406  C   ILE A 313     119.432  89.556  80.340  1.00  0.30           C  
ATOM   1407  O   ILE A 313     118.498  88.807  80.057  1.00  0.30           O  
ATOM   1408  CB  ILE A 313     121.640  89.427  79.233  1.00  0.30           C  
ATOM   1409  CG1 ILE A 313     121.105  88.754  77.942  1.00  0.30           C  
ATOM   1410  CG2 ILE A 313     123.124  89.088  79.485  1.00  0.30           C  
ATOM   1411  CD1 ILE A 313     121.744  89.296  76.656  1.00  0.30           C  
ATOM   1412  N   GLY A 314     119.239  90.873  80.524  1.00  0.36           N  
ATOM   1413  CA  GLY A 314     117.970  91.518  80.252  1.00  0.36           C  
ATOM   1414  C   GLY A 314     118.220  92.965  79.963  1.00  0.36           C  
ATOM   1415  O   GLY A 314     119.351  93.438  80.032  1.00  0.36           O  
ATOM   1416  N   MET A 315     117.148  93.711  79.652  1.00  0.27           N  
ATOM   1417  CA  MET A 315     117.192  95.147  79.472  1.00  0.27           C  
ATOM   1418  C   MET A 315     116.166  95.743  80.406  1.00  0.27           C  
ATOM   1419  O   MET A 315     115.033  95.273  80.467  1.00  0.27           O  
ATOM   1420  CB  MET A 315     116.832  95.574  78.025  1.00  0.27           C  
ATOM   1421  CG  MET A 315     117.852  95.115  76.962  1.00  0.27           C  
ATOM   1422  SD  MET A 315     119.542  95.764  77.176  1.00  0.27           S  
ATOM   1423  CE  MET A 315     119.181  97.499  76.777  1.00  0.27           C  
ATOM   1424  N   ASN A 316     116.539  96.784  81.171  1.00  0.23           N  
ATOM   1425  CA  ASN A 316     115.661  97.369  82.158  1.00  0.23           C  
ATOM   1426  C   ASN A 316     115.490  98.855  81.867  1.00  0.23           C  
ATOM   1427  O   ASN A 316     116.420  99.627  82.052  1.00  0.23           O  
ATOM   1428  CB  ASN A 316     116.286  97.135  83.556  1.00  0.23           C  
ATOM   1429  CG  ASN A 316     115.290  97.547  84.625  1.00  0.23           C  
ATOM   1430  OD1 ASN A 316     114.163  97.061  84.629  1.00  0.23           O  
ATOM   1431  ND2 ASN A 316     115.683  98.457  85.532  1.00  0.23           N  
ATOM   1432  N   TRP A 317     114.290  99.260  81.409  1.00  0.16           N  
ATOM   1433  CA  TRP A 317     113.925 100.657  81.183  1.00  0.16           C  
ATOM   1434  C   TRP A 317     112.424 100.815  80.951  1.00  0.16           C  
ATOM   1435  O   TRP A 317     111.916 101.930  80.860  1.00  0.16           O  
ATOM   1436  CB  TRP A 317     114.570 101.241  79.879  1.00  0.16           C  
ATOM   1437  CG  TRP A 317     116.033 101.632  79.947  1.00  0.16           C  
ATOM   1438  CD1 TRP A 317     117.122 101.029  79.378  1.00  0.16           C  
ATOM   1439  CD2 TRP A 317     116.526 102.799  80.631  1.00  0.16           C  
ATOM   1440  NE1 TRP A 317     118.269 101.745  79.659  1.00  0.16           N  
ATOM   1441  CE2 TRP A 317     117.919 102.838  80.425  1.00  0.16           C  
ATOM   1442  CE3 TRP A 317     115.876 103.782  81.376  1.00  0.16           C  
ATOM   1443  CZ2 TRP A 317     118.690 103.865  80.957  1.00  0.16           C  
ATOM   1444  CZ3 TRP A 317     116.656 104.821  81.910  1.00  0.16           C  
ATOM   1445  CH2 TRP A 317     118.042 104.864  81.700  1.00  0.16           C  
ATOM   1446  N   ILE A 318     111.661  99.711  80.818  1.00  0.14           N  
ATOM   1447  CA  ILE A 318     110.243  99.770  80.509  1.00  0.14           C  
ATOM   1448  C   ILE A 318     109.578  98.843  81.498  1.00  0.14           C  
ATOM   1449  O   ILE A 318     109.729  97.624  81.426  1.00  0.14           O  
ATOM   1450  CB  ILE A 318     109.934  99.343  79.067  1.00  0.14           C  
ATOM   1451  CG1 ILE A 318     110.647 100.280  78.056  1.00  0.14           C  
ATOM   1452  CG2 ILE A 318     108.405  99.339  78.832  1.00  0.14           C  
ATOM   1453  CD1 ILE A 318     110.582  99.802  76.600  1.00  0.14           C  
ATOM   1454  N   CYS A 319     108.838  99.407  82.467  1.00  0.20           N  
ATOM   1455  CA  CYS A 319     108.371  98.678  83.625  1.00  0.20           C  
ATOM   1456  C   CYS A 319     107.050  99.266  84.076  1.00  0.20           C  
ATOM   1457  O   CYS A 319     106.690 100.387  83.730  1.00  0.20           O  
ATOM   1458  CB  CYS A 319     109.370  98.795  84.816  1.00  0.20           C  
ATOM   1459  SG  CYS A 319     110.906  97.851  84.564  1.00  0.20           S  
ATOM   1460  N   THR A 320     106.286  98.512  84.890  1.00  0.16           N  
ATOM   1461  CA  THR A 320     105.061  98.980  85.536  1.00  0.16           C  
ATOM   1462  C   THR A 320     105.342  99.409  86.966  1.00  0.16           C  
ATOM   1463  O   THR A 320     104.444  99.766  87.722  1.00  0.16           O  
ATOM   1464  CB  THR A 320     103.987  97.899  85.591  1.00  0.16           C  
ATOM   1465  OG1 THR A 320     104.521  96.671  86.072  1.00  0.16           O  
ATOM   1466  CG2 THR A 320     103.470  97.635  84.169  1.00  0.16           C  
ATOM   1467  N   LYS A 321     106.627  99.407  87.361  1.00  0.19           N  
ATOM   1468  CA  LYS A 321     107.095  99.728  88.689  1.00  0.19           C  
ATOM   1469  C   LYS A 321     107.961 100.967  88.573  1.00  0.19           C  
ATOM   1470  O   LYS A 321     108.978 100.951  87.891  1.00  0.19           O  
ATOM   1471  CB  LYS A 321     107.930  98.536  89.252  1.00  0.19           C  
ATOM   1472  CG  LYS A 321     108.457  98.694  90.695  1.00  0.19           C  
ATOM   1473  CD  LYS A 321     109.228  97.450  91.204  1.00  0.19           C  
ATOM   1474  CE  LYS A 321     109.761  97.588  92.646  1.00  0.19           C  
ATOM   1475  NZ  LYS A 321     110.444  96.357  93.140  1.00  0.19           N  
ATOM   1476  N   MET A 322     107.568 102.080  89.233  1.00  0.17           N  
ATOM   1477  CA  MET A 322     108.302 103.341  89.217  1.00  0.17           C  
ATOM   1478  C   MET A 322     109.745 103.256  89.738  1.00  0.17           C  
ATOM   1479  O   MET A 322     110.621 103.856  89.114  1.00  0.17           O  
ATOM   1480  CB  MET A 322     107.489 104.433  89.968  1.00  0.17           C  
ATOM   1481  CG  MET A 322     108.168 105.818  90.061  1.00  0.17           C  
ATOM   1482  SD  MET A 322     107.356 106.965  91.215  1.00  0.17           S  
ATOM   1483  CE  MET A 322     107.953 106.177  92.742  1.00  0.17           C  
ATOM   1484  N   PRO A 323     110.104 102.542  90.806  1.00  0.32           N  
ATOM   1485  CA  PRO A 323     111.516 102.360  91.111  1.00  0.32           C  
ATOM   1486  C   PRO A 323     112.029 101.101  90.426  1.00  0.32           C  
ATOM   1487  O   PRO A 323     111.725  99.983  90.855  1.00  0.32           O  
ATOM   1488  CB  PRO A 323     111.540 102.235  92.648  1.00  0.32           C  
ATOM   1489  CG  PRO A 323     110.157 101.689  93.023  1.00  0.32           C  
ATOM   1490  CD  PRO A 323     109.247 102.323  91.975  1.00  0.32           C  
ATOM   1491  N   ASP A 324     112.850 101.281  89.370  1.00  0.34           N  
ATOM   1492  CA  ASP A 324     113.516 100.241  88.611  1.00  0.34           C  
ATOM   1493  C   ASP A 324     114.418  99.322  89.442  1.00  0.34           C  
ATOM   1494  O   ASP A 324     115.592  99.587  89.701  1.00  0.34           O  
ATOM   1495  CB  ASP A 324     114.351 100.902  87.483  1.00  0.34           C  
ATOM   1496  CG  ASP A 324     113.563 100.966  86.187  1.00  0.34           C  
ATOM   1497  OD1 ASP A 324     112.940  99.926  85.856  1.00  0.34           O  
ATOM   1498  OD2 ASP A 324     113.649 102.010  85.498  1.00  0.34           O  
ATOM   1499  N   ALA A 325     113.859  98.175  89.871  1.00  0.30           N  
ATOM   1500  CA  ALA A 325     114.499  97.236  90.768  1.00  0.30           C  
ATOM   1501  C   ALA A 325     115.732  96.533  90.218  1.00  0.30           C  
ATOM   1502  O   ALA A 325     116.738  96.416  90.909  1.00  0.30           O  
ATOM   1503  CB  ALA A 325     113.458  96.213  91.257  1.00  0.30           C  
ATOM   1504  N   HIS A 326     115.716  96.094  88.937  1.00  0.38           N  
ATOM   1505  CA  HIS A 326     116.831  95.354  88.351  1.00  0.38           C  
ATOM   1506  C   HIS A 326     118.144  96.125  88.379  1.00  0.38           C  
ATOM   1507  O   HIS A 326     119.185  95.560  88.681  1.00  0.38           O  
ATOM   1508  CB  HIS A 326     116.565  94.885  86.899  1.00  0.38           C  
ATOM   1509  CG  HIS A 326     115.364  93.994  86.740  1.00  0.38           C  
ATOM   1510  ND1 HIS A 326     115.351  92.772  87.380  1.00  0.38           N  
ATOM   1511  CD2 HIS A 326     114.248  94.126  85.976  1.00  0.38           C  
ATOM   1512  CE1 HIS A 326     114.240  92.185  86.994  1.00  0.38           C  
ATOM   1513  NE2 HIS A 326     113.529  92.961  86.142  1.00  0.38           N  
ATOM   1514  N   TRP A 327     118.129  97.459  88.153  1.00  0.32           N  
ATOM   1515  CA  TRP A 327     119.333  98.274  88.257  1.00  0.32           C  
ATOM   1516  C   TRP A 327     119.975  98.313  89.637  1.00  0.32           C  
ATOM   1517  O   TRP A 327     121.199  98.351  89.753  1.00  0.32           O  
ATOM   1518  CB  TRP A 327     119.132  99.734  87.765  1.00  0.32           C  
ATOM   1519  CG  TRP A 327     118.909  99.894  86.269  1.00  0.32           C  
ATOM   1520  CD1 TRP A 327     117.934 100.615  85.635  1.00  0.32           C  
ATOM   1521  CD2 TRP A 327     119.722  99.306  85.230  1.00  0.32           C  
ATOM   1522  NE1 TRP A 327     118.028 100.436  84.275  1.00  0.32           N  
ATOM   1523  CE2 TRP A 327     119.121  99.653  83.998  1.00  0.32           C  
ATOM   1524  CE3 TRP A 327     120.875  98.520  85.259  1.00  0.32           C  
ATOM   1525  CZ2 TRP A 327     119.642  99.202  82.794  1.00  0.32           C  
ATOM   1526  CZ3 TRP A 327     121.385  98.044  84.043  1.00  0.32           C  
ATOM   1527  CH2 TRP A 327     120.776  98.377  82.825  1.00  0.32           C  
ATOM   1528  N   ILE A 328     119.176  98.288  90.725  1.00  0.34           N  
ATOM   1529  CA  ILE A 328     119.679  98.127  92.088  1.00  0.34           C  
ATOM   1530  C   ILE A 328     120.358  96.773  92.237  1.00  0.34           C  
ATOM   1531  O   ILE A 328     121.484  96.663  92.732  1.00  0.34           O  
ATOM   1532  CB  ILE A 328     118.545  98.277  93.102  1.00  0.34           C  
ATOM   1533  CG1 ILE A 328     117.865  99.664  92.975  1.00  0.34           C  
ATOM   1534  CG2 ILE A 328     119.028  98.006  94.547  1.00  0.34           C  
ATOM   1535  CD1 ILE A 328     118.750 100.852  93.381  1.00  0.34           C  
ATOM   1536  N   GLY A 329     119.700  95.725  91.699  1.00  0.38           N  
ATOM   1537  CA  GLY A 329     120.248  94.388  91.545  1.00  0.38           C  
ATOM   1538  C   GLY A 329     121.581  94.276  90.850  1.00  0.38           C  
ATOM   1539  O   GLY A 329     122.557  93.804  91.431  1.00  0.38           O  
ATOM   1540  N   ASP A 330     121.662  94.753  89.598  1.00  0.45           N  
ATOM   1541  CA  ASP A 330     122.840  94.751  88.751  1.00  0.45           C  
ATOM   1542  C   ASP A 330     124.004  95.541  89.345  1.00  0.45           C  
ATOM   1543  O   ASP A 330     125.163  95.127  89.287  1.00  0.45           O  
ATOM   1544  CB  ASP A 330     122.478  95.310  87.351  1.00  0.45           C  
ATOM   1545  CG  ASP A 330     121.472  94.411  86.648  1.00  0.45           C  
ATOM   1546  OD1 ASP A 330     121.579  93.168  86.802  1.00  0.45           O  
ATOM   1547  OD2 ASP A 330     120.609  94.969  85.922  1.00  0.45           O  
ATOM   1548  N   ALA A 331     123.719  96.693  89.988  1.00  0.43           N  
ATOM   1549  CA  ALA A 331     124.710  97.501  90.671  1.00  0.43           C  
ATOM   1550  C   ALA A 331     125.426  96.774  91.810  1.00  0.43           C  
ATOM   1551  O   ALA A 331     126.648  96.847  91.945  1.00  0.43           O  
ATOM   1552  CB  ALA A 331     124.031  98.773  91.215  1.00  0.43           C  
ATOM   1553  N   ARG A 332     124.684  96.020  92.644  1.00  0.31           N  
ATOM   1554  CA  ARG A 332     125.255  95.250  93.736  1.00  0.31           C  
ATOM   1555  C   ARG A 332     125.833  93.901  93.291  1.00  0.31           C  
ATOM   1556  O   ARG A 332     126.650  93.306  93.993  1.00  0.31           O  
ATOM   1557  CB  ARG A 332     124.156  95.064  94.818  1.00  0.31           C  
ATOM   1558  CG  ARG A 332     124.480  94.144  96.021  1.00  0.31           C  
ATOM   1559  CD  ARG A 332     125.602  94.632  96.943  1.00  0.31           C  
ATOM   1560  NE  ARG A 332     125.869  93.518  97.921  1.00  0.31           N  
ATOM   1561  CZ  ARG A 332     126.614  93.620  99.028  1.00  0.31           C  
ATOM   1562  NH1 ARG A 332     126.766  92.562  99.827  1.00  0.31           N  
ATOM   1563  NH2 ARG A 332     127.220  94.756  99.351  1.00  0.31           N  
ATOM   1564  N   LEU A 333     125.463  93.390  92.099  1.00  0.45           N  
ATOM   1565  CA  LEU A 333     126.027  92.164  91.547  1.00  0.45           C  
ATOM   1566  C   LEU A 333     127.444  92.306  91.017  1.00  0.45           C  
ATOM   1567  O   LEU A 333     128.161  91.312  90.908  1.00  0.45           O  
ATOM   1568  CB  LEU A 333     125.162  91.634  90.370  1.00  0.45           C  
ATOM   1569  CG  LEU A 333     123.926  90.822  90.800  1.00  0.45           C  
ATOM   1570  CD1 LEU A 333     122.953  90.661  89.624  1.00  0.45           C  
ATOM   1571  CD2 LEU A 333     124.334  89.436  91.320  1.00  0.45           C  
ATOM   1572  N   LYS A 334     127.884  93.529  90.660  1.00  0.42           N  
ATOM   1573  CA  LYS A 334     129.150  93.758  89.984  1.00  0.42           C  
ATOM   1574  C   LYS A 334     130.402  93.322  90.753  1.00  0.42           C  
ATOM   1575  O   LYS A 334     130.955  94.039  91.585  1.00  0.42           O  
ATOM   1576  CB  LYS A 334     129.257  95.241  89.567  1.00  0.42           C  
ATOM   1577  CG  LYS A 334     130.429  95.528  88.617  1.00  0.42           C  
ATOM   1578  CD  LYS A 334     130.391  96.969  88.096  1.00  0.42           C  
ATOM   1579  CE  LYS A 334     131.498  97.255  87.085  1.00  0.42           C  
ATOM   1580  NZ  LYS A 334     131.268  98.579  86.474  1.00  0.42           N  
ATOM   1581  N   GLY A 335     130.880  92.100  90.455  1.00  0.42           N  
ATOM   1582  CA  GLY A 335     131.993  91.472  91.146  1.00  0.42           C  
ATOM   1583  C   GLY A 335     131.973  89.998  90.869  1.00  0.42           C  
ATOM   1584  O   GLY A 335     133.010  89.350  90.763  1.00  0.42           O  
ATOM   1585  N   THR A 336     130.764  89.418  90.739  1.00  0.48           N  
ATOM   1586  CA  THR A 336     130.560  88.054  90.251  1.00  0.48           C  
ATOM   1587  C   THR A 336     130.850  87.939  88.757  1.00  0.48           C  
ATOM   1588  O   THR A 336     130.754  88.906  88.007  1.00  0.48           O  
ATOM   1589  CB  THR A 336     129.181  87.472  90.567  1.00  0.48           C  
ATOM   1590  OG1 THR A 336     128.133  88.216  89.969  1.00  0.48           O  
ATOM   1591  CG2 THR A 336     128.941  87.528  92.081  1.00  0.48           C  
ATOM   1592  N   ARG A 337     131.266  86.747  88.267  1.00  0.51           N  
ATOM   1593  CA  ARG A 337     131.543  86.564  86.848  1.00  0.51           C  
ATOM   1594  C   ARG A 337     130.278  86.554  85.992  1.00  0.51           C  
ATOM   1595  O   ARG A 337     129.341  85.791  86.237  1.00  0.51           O  
ATOM   1596  CB  ARG A 337     132.377  85.278  86.589  1.00  0.51           C  
ATOM   1597  CG  ARG A 337     132.798  85.041  85.114  1.00  0.51           C  
ATOM   1598  CD  ARG A 337     133.670  83.787  84.941  1.00  0.51           C  
ATOM   1599  NE  ARG A 337     133.870  83.495  83.475  1.00  0.51           N  
ATOM   1600  CZ  ARG A 337     133.898  82.268  82.938  1.00  0.51           C  
ATOM   1601  NH1 ARG A 337     133.616  81.174  83.638  1.00  0.51           N  
ATOM   1602  NH2 ARG A 337     134.250  82.106  81.670  1.00  0.51           N  
ATOM   1603  N   VAL A 338     130.241  87.397  84.941  1.00  0.52           N  
ATOM   1604  CA  VAL A 338     129.116  87.502  84.031  1.00  0.52           C  
ATOM   1605  C   VAL A 338     129.550  87.031  82.653  1.00  0.52           C  
ATOM   1606  O   VAL A 338     130.575  87.448  82.112  1.00  0.52           O  
ATOM   1607  CB  VAL A 338     128.563  88.924  83.956  1.00  0.52           C  
ATOM   1608  CG1 VAL A 338     127.336  88.981  83.019  1.00  0.52           C  
ATOM   1609  CG2 VAL A 338     128.161  89.386  85.372  1.00  0.52           C  
ATOM   1610  N   VAL A 339     128.765  86.117  82.050  1.00  0.60           N  
ATOM   1611  CA  VAL A 339     128.986  85.627  80.701  1.00  0.60           C  
ATOM   1612  C   VAL A 339     127.755  85.979  79.896  1.00  0.60           C  
ATOM   1613  O   VAL A 339     126.624  85.722  80.296  1.00  0.60           O  
ATOM   1614  CB  VAL A 339     129.231  84.119  80.624  1.00  0.60           C  
ATOM   1615  CG1 VAL A 339     129.434  83.671  79.160  1.00  0.60           C  
ATOM   1616  CG2 VAL A 339     130.485  83.765  81.447  1.00  0.60           C  
ATOM   1617  N   VAL A 340     127.946  86.602  78.726  1.00  0.59           N  
ATOM   1618  CA  VAL A 340     126.871  87.045  77.867  1.00  0.59           C  
ATOM   1619  C   VAL A 340     126.942  86.247  76.581  1.00  0.59           C  
ATOM   1620  O   VAL A 340     127.901  86.333  75.815  1.00  0.59           O  
ATOM   1621  CB  VAL A 340     126.992  88.531  77.545  1.00  0.59           C  
ATOM   1622  CG1 VAL A 340     125.878  88.984  76.580  1.00  0.59           C  
ATOM   1623  CG2 VAL A 340     126.964  89.353  78.850  1.00  0.59           C  
ATOM   1624  N   ILE A 341     125.899  85.447  76.295  1.00  0.62           N  
ATOM   1625  CA  ILE A 341     125.779  84.745  75.029  1.00  0.62           C  
ATOM   1626  C   ILE A 341     124.847  85.585  74.172  1.00  0.62           C  
ATOM   1627  O   ILE A 341     123.671  85.757  74.475  1.00  0.62           O  
ATOM   1628  CB  ILE A 341     125.296  83.307  75.194  1.00  0.62           C  
ATOM   1629  CG1 ILE A 341     126.217  82.563  76.199  1.00  0.62           C  
ATOM   1630  CG2 ILE A 341     125.285  82.624  73.807  1.00  0.62           C  
ATOM   1631  CD1 ILE A 341     125.815  81.108  76.471  1.00  0.62           C  
ATOM   1632  N   SER A 342     125.399  86.220  73.123  1.00  0.60           N  
ATOM   1633  CA  SER A 342     124.692  87.218  72.337  1.00  0.60           C  
ATOM   1634  C   SER A 342     125.481  87.386  71.063  1.00  0.60           C  
ATOM   1635  O   SER A 342     126.649  87.020  71.014  1.00  0.60           O  
ATOM   1636  CB  SER A 342     124.624  88.602  73.052  1.00  0.60           C  
ATOM   1637  OG  SER A 342     123.923  89.595  72.295  1.00  0.60           O  
ATOM   1638  N   ALA A 343     124.889  87.961  70.000  1.00  0.58           N  
ATOM   1639  CA  ALA A 343     125.644  88.351  68.826  1.00  0.58           C  
ATOM   1640  C   ALA A 343     126.392  89.666  69.035  1.00  0.58           C  
ATOM   1641  O   ALA A 343     127.438  89.912  68.437  1.00  0.58           O  
ATOM   1642  CB  ALA A 343     124.692  88.462  67.619  1.00  0.58           C  
ATOM   1643  N   ASP A 344     125.879  90.513  69.946  1.00  0.53           N  
ATOM   1644  CA  ASP A 344     126.308  91.881  70.114  1.00  0.53           C  
ATOM   1645  C   ASP A 344     126.913  92.131  71.490  1.00  0.53           C  
ATOM   1646  O   ASP A 344     126.455  91.621  72.516  1.00  0.53           O  
ATOM   1647  CB  ASP A 344     125.099  92.829  69.952  1.00  0.53           C  
ATOM   1648  CG  ASP A 344     124.529  92.676  68.556  1.00  0.53           C  
ATOM   1649  OD1 ASP A 344     125.169  93.204  67.614  1.00  0.53           O  
ATOM   1650  OD2 ASP A 344     123.461  92.025  68.429  1.00  0.53           O  
ATOM   1651  N   TYR A 345     127.967  92.979  71.544  1.00  0.49           N  
ATOM   1652  CA  TYR A 345     128.452  93.585  72.775  1.00  0.49           C  
ATOM   1653  C   TYR A 345     127.472  94.687  73.194  1.00  0.49           C  
ATOM   1654  O   TYR A 345     127.366  95.734  72.561  1.00  0.49           O  
ATOM   1655  CB  TYR A 345     129.907  94.122  72.579  1.00  0.49           C  
ATOM   1656  CG  TYR A 345     130.556  94.656  73.841  1.00  0.49           C  
ATOM   1657  CD1 TYR A 345     130.300  95.969  74.275  1.00  0.49           C  
ATOM   1658  CD2 TYR A 345     131.480  93.883  74.570  1.00  0.49           C  
ATOM   1659  CE1 TYR A 345     130.935  96.487  75.414  1.00  0.49           C  
ATOM   1660  CE2 TYR A 345     132.095  94.386  75.726  1.00  0.49           C  
ATOM   1661  CZ  TYR A 345     131.827  95.694  76.141  1.00  0.49           C  
ATOM   1662  OH  TYR A 345     132.476  96.229  77.272  1.00  0.49           O  
ATOM   1663  N   MET A 346     126.702  94.449  74.271  1.00  0.48           N  
ATOM   1664  CA  MET A 346     125.603  95.304  74.684  1.00  0.48           C  
ATOM   1665  C   MET A 346     125.993  96.152  75.886  1.00  0.48           C  
ATOM   1666  O   MET A 346     126.968  95.805  76.543  1.00  0.48           O  
ATOM   1667  CB  MET A 346     124.375  94.430  75.064  1.00  0.48           C  
ATOM   1668  CG  MET A 346     123.762  93.692  73.859  1.00  0.48           C  
ATOM   1669  SD  MET A 346     123.170  94.791  72.533  1.00  0.48           S  
ATOM   1670  CE  MET A 346     121.702  95.440  73.383  1.00  0.48           C  
ATOM   1671  N   PRO A 347     125.284  97.227  76.262  1.00  0.43           N  
ATOM   1672  CA  PRO A 347     125.512  97.978  77.507  1.00  0.43           C  
ATOM   1673  C   PRO A 347     125.489  97.162  78.792  1.00  0.43           C  
ATOM   1674  O   PRO A 347     125.980  97.628  79.813  1.00  0.43           O  
ATOM   1675  CB  PRO A 347     124.404  99.043  77.500  1.00  0.43           C  
ATOM   1676  CG  PRO A 347     124.155  99.297  76.013  1.00  0.43           C  
ATOM   1677  CD  PRO A 347     124.315  97.907  75.397  1.00  0.43           C  
ATOM   1678  N   THR A 348     124.890  95.955  78.769  1.00  0.41           N  
ATOM   1679  CA  THR A 348     124.970  94.941  79.817  1.00  0.41           C  
ATOM   1680  C   THR A 348     126.388  94.457  80.051  1.00  0.41           C  
ATOM   1681  O   THR A 348     126.761  94.100  81.162  1.00  0.41           O  
ATOM   1682  CB  THR A 348     124.128  93.712  79.488  1.00  0.41           C  
ATOM   1683  OG1 THR A 348     122.848  94.107  79.016  1.00  0.41           O  
ATOM   1684  CG2 THR A 348     123.904  92.806  80.707  1.00  0.41           C  
ATOM   1685  N   ALA A 349     127.209  94.420  78.985  1.00  0.44           N  
ATOM   1686  CA  ALA A 349     128.568  93.944  79.021  1.00  0.44           C  
ATOM   1687  C   ALA A 349     129.545  95.038  79.444  1.00  0.44           C  
ATOM   1688  O   ALA A 349     129.616  96.120  78.868  1.00  0.44           O  
ATOM   1689  CB  ALA A 349     128.950  93.411  77.628  1.00  0.44           C  
ATOM   1690  N   ASN A 350     130.328  94.763  80.496  1.00  0.41           N  
ATOM   1691  CA  ASN A 350     131.299  95.664  81.075  1.00  0.41           C  
ATOM   1692  C   ASN A 350     132.701  95.363  80.533  1.00  0.41           C  
ATOM   1693  O   ASN A 350     132.906  94.686  79.527  1.00  0.41           O  
ATOM   1694  CB  ASN A 350     131.321  95.544  82.635  1.00  0.41           C  
ATOM   1695  CG  ASN A 350     130.038  96.034  83.310  1.00  0.41           C  
ATOM   1696  OD1 ASN A 350     130.089  97.050  84.022  1.00  0.41           O  
ATOM   1697  ND2 ASN A 350     128.925  95.291  83.145  1.00  0.41           N  
ATOM   1698  N   LYS A 351     133.730  95.904  81.214  1.00  0.27           N  
ATOM   1699  CA  LYS A 351     135.136  95.777  80.882  1.00  0.27           C  
ATOM   1700  C   LYS A 351     135.755  94.433  81.257  1.00  0.27           C  
ATOM   1701  O   LYS A 351     136.851  94.112  80.808  1.00  0.27           O  
ATOM   1702  CB  LYS A 351     135.926  96.869  81.656  1.00  0.27           C  
ATOM   1703  CG  LYS A 351     135.588  98.310  81.237  1.00  0.27           C  
ATOM   1704  CD  LYS A 351     136.351  99.347  82.082  1.00  0.27           C  
ATOM   1705  CE  LYS A 351     136.194 100.785  81.571  1.00  0.27           C  
ATOM   1706  NZ  LYS A 351     136.988 101.723  82.402  1.00  0.27           N  
ATOM   1707  N   ALA A 352     135.086  93.636  82.112  1.00  0.20           N  
ATOM   1708  CA  ALA A 352     135.615  92.381  82.610  1.00  0.20           C  
ATOM   1709  C   ALA A 352     134.707  91.219  82.234  1.00  0.20           C  
ATOM   1710  O   ALA A 352     134.888  90.093  82.694  1.00  0.20           O  
ATOM   1711  CB  ALA A 352     135.739  92.469  84.146  1.00  0.20           C  
ATOM   1712  N   ASP A 353     133.709  91.478  81.369  1.00  0.50           N  
ATOM   1713  CA  ASP A 353     132.652  90.535  81.087  1.00  0.50           C  
ATOM   1714  C   ASP A 353     132.975  89.759  79.823  1.00  0.50           C  
ATOM   1715  O   ASP A 353     133.761  90.178  78.972  1.00  0.50           O  
ATOM   1716  CB  ASP A 353     131.280  91.235  80.916  1.00  0.50           C  
ATOM   1717  CG  ASP A 353     130.842  92.016  82.146  1.00  0.50           C  
ATOM   1718  OD1 ASP A 353     131.574  92.098  83.160  1.00  0.50           O  
ATOM   1719  OD2 ASP A 353     129.756  92.643  82.032  1.00  0.50           O  
ATOM   1720  N   GLU A 354     132.360  88.579  79.666  1.00  0.59           N  
ATOM   1721  CA  GLU A 354     132.710  87.661  78.608  1.00  0.59           C  
ATOM   1722  C   GLU A 354     131.616  87.584  77.567  1.00  0.59           C  
ATOM   1723  O   GLU A 354     130.446  87.374  77.882  1.00  0.59           O  
ATOM   1724  CB  GLU A 354     132.941  86.294  79.268  1.00  0.59           C  
ATOM   1725  CG  GLU A 354     133.484  85.163  78.369  1.00  0.59           C  
ATOM   1726  CD  GLU A 354     133.849  84.001  79.272  1.00  0.59           C  
ATOM   1727  OE1 GLU A 354     133.340  82.868  79.083  1.00  0.59           O  
ATOM   1728  OE2 GLU A 354     134.615  84.233  80.249  1.00  0.59           O  
ATOM   1729  N   ILE A 355     131.966  87.770  76.279  1.00  0.57           N  
ATOM   1730  CA  ILE A 355     131.012  87.739  75.181  1.00  0.57           C  
ATOM   1731  C   ILE A 355     131.261  86.495  74.359  1.00  0.57           C  
ATOM   1732  O   ILE A 355     132.346  86.290  73.818  1.00  0.57           O  
ATOM   1733  CB  ILE A 355     131.109  88.952  74.255  1.00  0.57           C  
ATOM   1734  CG1 ILE A 355     130.858  90.286  74.986  1.00  0.57           C  
ATOM   1735  CG2 ILE A 355     130.113  88.826  73.079  1.00  0.57           C  
ATOM   1736  CD1 ILE A 355     129.534  90.364  75.745  1.00  0.57           C  
ATOM   1737  N   VAL A 356     130.236  85.637  74.228  1.00  0.64           N  
ATOM   1738  CA  VAL A 356     130.306  84.442  73.410  1.00  0.64           C  
ATOM   1739  C   VAL A 356     129.353  84.625  72.246  1.00  0.64           C  
ATOM   1740  O   VAL A 356     128.135  84.683  72.417  1.00  0.64           O  
ATOM   1741  CB  VAL A 356     129.954  83.187  74.200  1.00  0.64           C  
ATOM   1742  CG1 VAL A 356     130.013  81.934  73.301  1.00  0.64           C  
ATOM   1743  CG2 VAL A 356     130.950  83.049  75.371  1.00  0.64           C  
ATOM   1744  N   ILE A 357     129.900  84.738  71.016  1.00  0.55           N  
ATOM   1745  CA  ILE A 357     129.115  84.994  69.819  1.00  0.55           C  
ATOM   1746  C   ILE A 357     128.883  83.706  69.063  1.00  0.55           C  
ATOM   1747  O   ILE A 357     129.790  83.106  68.486  1.00  0.55           O  
ATOM   1748  CB  ILE A 357     129.727  86.051  68.894  1.00  0.55           C  
ATOM   1749  CG1 ILE A 357     129.870  87.377  69.679  1.00  0.55           C  
ATOM   1750  CG2 ILE A 357     128.844  86.214  67.632  1.00  0.55           C  
ATOM   1751  CD1 ILE A 357     130.502  88.536  68.899  1.00  0.55           C  
ATOM   1752  N   LEU A 358     127.618  83.259  69.043  1.00  0.52           N  
ATOM   1753  CA  LEU A 358     127.144  82.210  68.173  1.00  0.52           C  
ATOM   1754  C   LEU A 358     126.572  82.847  66.918  1.00  0.52           C  
ATOM   1755  O   LEU A 358     126.313  84.048  66.858  1.00  0.52           O  
ATOM   1756  CB  LEU A 358     126.056  81.359  68.872  1.00  0.52           C  
ATOM   1757  CG  LEU A 358     126.570  80.591  70.107  1.00  0.52           C  
ATOM   1758  CD1 LEU A 358     125.384  80.094  70.944  1.00  0.52           C  
ATOM   1759  CD2 LEU A 358     127.492  79.422  69.721  1.00  0.52           C  
ATOM   1760  N   ARG A 359     126.359  82.060  65.846  1.00  0.52           N  
ATOM   1761  CA  ARG A 359     125.553  82.517  64.728  1.00  0.52           C  
ATOM   1762  C   ARG A 359     124.093  82.664  65.171  1.00  0.52           C  
ATOM   1763  O   ARG A 359     123.605  81.735  65.814  1.00  0.52           O  
ATOM   1764  CB  ARG A 359     125.614  81.526  63.539  1.00  0.52           C  
ATOM   1765  CG  ARG A 359     127.000  81.431  62.870  1.00  0.52           C  
ATOM   1766  CD  ARG A 359     127.060  80.345  61.790  1.00  0.52           C  
ATOM   1767  NE  ARG A 359     128.429  80.412  61.170  1.00  0.52           N  
ATOM   1768  CZ  ARG A 359     129.164  79.357  60.787  1.00  0.52           C  
ATOM   1769  NH1 ARG A 359     128.776  78.106  61.012  1.00  0.52           N  
ATOM   1770  NH2 ARG A 359     130.322  79.559  60.161  1.00  0.52           N  
ATOM   1771  N   PRO A 360     123.348  83.735  64.898  1.00  0.60           N  
ATOM   1772  CA  PRO A 360     121.972  83.867  65.374  1.00  0.60           C  
ATOM   1773  C   PRO A 360     121.046  82.715  64.999  1.00  0.60           C  
ATOM   1774  O   PRO A 360     120.875  82.446  63.812  1.00  0.60           O  
ATOM   1775  CB  PRO A 360     121.523  85.200  64.755  1.00  0.60           C  
ATOM   1776  CG  PRO A 360     122.804  86.040  64.755  1.00  0.60           C  
ATOM   1777  CD  PRO A 360     123.886  85.012  64.420  1.00  0.60           C  
ATOM   1778  N   GLY A 361     120.429  82.032  65.989  1.00  0.55           N  
ATOM   1779  CA  GLY A 361     119.532  80.914  65.726  1.00  0.55           C  
ATOM   1780  C   GLY A 361     120.180  79.558  65.823  1.00  0.55           C  
ATOM   1781  O   GLY A 361     119.516  78.543  65.620  1.00  0.55           O  
ATOM   1782  N   THR A 362     121.487  79.467  66.152  1.00  0.58           N  
ATOM   1783  CA  THR A 362     122.159  78.175  66.326  1.00  0.58           C  
ATOM   1784  C   THR A 362     122.284  77.785  67.785  1.00  0.58           C  
ATOM   1785  O   THR A 362     122.894  76.774  68.132  1.00  0.58           O  
ATOM   1786  CB  THR A 362     123.521  78.028  65.645  1.00  0.58           C  
ATOM   1787  OG1 THR A 362     124.548  78.843  66.198  1.00  0.58           O  
ATOM   1788  CG2 THR A 362     123.373  78.425  64.170  1.00  0.58           C  
ATOM   1789  N   ASP A 363     121.644  78.556  68.679  1.00  0.56           N  
ATOM   1790  CA  ASP A 363     121.679  78.465  70.122  1.00  0.56           C  
ATOM   1791  C   ASP A 363     121.256  77.095  70.664  1.00  0.56           C  
ATOM   1792  O   ASP A 363     121.897  76.524  71.545  1.00  0.56           O  
ATOM   1793  CB  ASP A 363     120.796  79.606  70.694  1.00  0.56           C  
ATOM   1794  CG  ASP A 363     121.144  80.933  70.023  1.00  0.56           C  
ATOM   1795  OD1 ASP A 363     121.853  81.745  70.661  1.00  0.56           O  
ATOM   1796  OD2 ASP A 363     120.716  81.127  68.850  1.00  0.56           O  
ATOM   1797  N   THR A 364     120.203  76.478  70.087  1.00  0.51           N  
ATOM   1798  CA  THR A 364     119.778  75.107  70.389  1.00  0.51           C  
ATOM   1799  C   THR A 364     120.853  74.068  70.104  1.00  0.51           C  
ATOM   1800  O   THR A 364     121.088  73.154  70.890  1.00  0.51           O  
ATOM   1801  CB  THR A 364     118.526  74.703  69.616  1.00  0.51           C  
ATOM   1802  OG1 THR A 364     117.492  75.637  69.879  1.00  0.51           O  
ATOM   1803  CG2 THR A 364     117.995  73.330  70.055  1.00  0.51           C  
ATOM   1804  N   ALA A 365     121.578  74.199  68.974  1.00  0.60           N  
ATOM   1805  CA  ALA A 365     122.686  73.330  68.617  1.00  0.60           C  
ATOM   1806  C   ALA A 365     123.863  73.435  69.586  1.00  0.60           C  
ATOM   1807  O   ALA A 365     124.481  72.432  69.949  1.00  0.60           O  
ATOM   1808  CB  ALA A 365     123.141  73.621  67.173  1.00  0.60           C  
ATOM   1809  N   PHE A 366     124.168  74.665  70.057  1.00  0.58           N  
ATOM   1810  CA  PHE A 366     125.115  74.922  71.132  1.00  0.58           C  
ATOM   1811  C   PHE A 366     124.702  74.255  72.447  1.00  0.58           C  
ATOM   1812  O   PHE A 366     125.499  73.552  73.063  1.00  0.58           O  
ATOM   1813  CB  PHE A 366     125.278  76.465  71.290  1.00  0.58           C  
ATOM   1814  CG  PHE A 366     126.034  76.885  72.527  1.00  0.58           C  
ATOM   1815  CD1 PHE A 366     125.327  77.358  73.646  1.00  0.58           C  
ATOM   1816  CD2 PHE A 366     127.431  76.784  72.596  1.00  0.58           C  
ATOM   1817  CE1 PHE A 366     126.003  77.719  74.817  1.00  0.58           C  
ATOM   1818  CE2 PHE A 366     128.113  77.151  73.764  1.00  0.58           C  
ATOM   1819  CZ  PHE A 366     127.398  77.620  74.875  1.00  0.58           C  
ATOM   1820  N   LEU A 367     123.427  74.393  72.875  1.00  0.53           N  
ATOM   1821  CA  LEU A 367     122.914  73.762  74.085  1.00  0.53           C  
ATOM   1822  C   LEU A 367     122.992  72.243  74.049  1.00  0.53           C  
ATOM   1823  O   LEU A 367     123.412  71.610  75.015  1.00  0.53           O  
ATOM   1824  CB  LEU A 367     121.451  74.184  74.367  1.00  0.53           C  
ATOM   1825  CG  LEU A 367     121.278  75.663  74.771  1.00  0.53           C  
ATOM   1826  CD1 LEU A 367     119.786  76.026  74.818  1.00  0.53           C  
ATOM   1827  CD2 LEU A 367     121.943  75.980  76.120  1.00  0.53           C  
ATOM   1828  N   LEU A 368     122.661  71.624  72.901  1.00  0.47           N  
ATOM   1829  CA  LEU A 368     122.880  70.209  72.651  1.00  0.47           C  
ATOM   1830  C   LEU A 368     124.353  69.802  72.713  1.00  0.47           C  
ATOM   1831  O   LEU A 368     124.699  68.728  73.193  1.00  0.47           O  
ATOM   1832  CB  LEU A 368     122.291  69.808  71.278  1.00  0.47           C  
ATOM   1833  CG  LEU A 368     120.750  69.816  71.225  1.00  0.47           C  
ATOM   1834  CD1 LEU A 368     120.258  69.770  69.771  1.00  0.47           C  
ATOM   1835  CD2 LEU A 368     120.159  68.640  72.017  1.00  0.47           C  
ATOM   1836  N   GLY A 369     125.292  70.656  72.249  1.00  0.61           N  
ATOM   1837  CA  GLY A 369     126.723  70.381  72.382  1.00  0.61           C  
ATOM   1838  C   GLY A 369     127.224  70.396  73.803  1.00  0.61           C  
ATOM   1839  O   GLY A 369     127.971  69.507  74.205  1.00  0.61           O  
ATOM   1840  N   VAL A 370     126.768  71.376  74.607  1.00  0.52           N  
ATOM   1841  CA  VAL A 370     127.022  71.449  76.041  1.00  0.52           C  
ATOM   1842  C   VAL A 370     126.415  70.262  76.786  1.00  0.52           C  
ATOM   1843  O   VAL A 370     127.062  69.627  77.619  1.00  0.52           O  
ATOM   1844  CB  VAL A 370     126.494  72.767  76.613  1.00  0.52           C  
ATOM   1845  CG1 VAL A 370     126.682  72.838  78.143  1.00  0.52           C  
ATOM   1846  CG2 VAL A 370     127.249  73.940  75.954  1.00  0.52           C  
ATOM   1847  N   ALA A 371     125.161  69.880  76.459  1.00  0.53           N  
ATOM   1848  CA  ALA A 371     124.493  68.725  77.029  1.00  0.53           C  
ATOM   1849  C   ALA A 371     125.212  67.407  76.761  1.00  0.53           C  
ATOM   1850  O   ALA A 371     125.436  66.614  77.676  1.00  0.53           O  
ATOM   1851  CB  ALA A 371     123.053  68.646  76.491  1.00  0.53           C  
ATOM   1852  N   ARG A 372     125.676  67.180  75.512  1.00  0.49           N  
ATOM   1853  CA  ARG A 372     126.495  66.030  75.169  1.00  0.49           C  
ATOM   1854  C   ARG A 372     127.799  65.968  75.951  1.00  0.49           C  
ATOM   1855  O   ARG A 372     128.177  64.898  76.420  1.00  0.49           O  
ATOM   1856  CB  ARG A 372     126.825  65.972  73.656  1.00  0.49           C  
ATOM   1857  CG  ARG A 372     125.617  65.574  72.786  1.00  0.49           C  
ATOM   1858  CD  ARG A 372     125.956  65.269  71.321  1.00  0.49           C  
ATOM   1859  NE  ARG A 372     126.581  66.489  70.701  1.00  0.49           N  
ATOM   1860  CZ  ARG A 372     125.885  67.431  70.052  1.00  0.49           C  
ATOM   1861  NH1 ARG A 372     126.535  68.431  69.456  1.00  0.49           N  
ATOM   1862  NH2 ARG A 372     124.560  67.399  69.993  1.00  0.49           N  
ATOM   1863  N   GLU A 373     128.499  67.105  76.148  1.00  0.47           N  
ATOM   1864  CA  GLU A 373     129.699  67.149  76.968  1.00  0.47           C  
ATOM   1865  C   GLU A 373     129.468  66.760  78.429  1.00  0.47           C  
ATOM   1866  O   GLU A 373     130.218  65.975  79.013  1.00  0.47           O  
ATOM   1867  CB  GLU A 373     130.363  68.545  76.911  1.00  0.47           C  
ATOM   1868  CG  GLU A 373     131.693  68.582  77.699  1.00  0.47           C  
ATOM   1869  CD  GLU A 373     132.519  69.846  77.517  1.00  0.47           C  
ATOM   1870  OE1 GLU A 373     132.166  70.725  76.704  1.00  0.47           O  
ATOM   1871  OE2 GLU A 373     133.592  69.881  78.185  1.00  0.47           O  
ATOM   1872  N   LEU A 374     128.382  67.259  79.053  1.00  0.51           N  
ATOM   1873  CA  LEU A 374     127.998  66.863  80.398  1.00  0.51           C  
ATOM   1874  C   LEU A 374     127.645  65.382  80.519  1.00  0.51           C  
ATOM   1875  O   LEU A 374     128.014  64.722  81.490  1.00  0.51           O  
ATOM   1876  CB  LEU A 374     126.803  67.696  80.926  1.00  0.51           C  
ATOM   1877  CG  LEU A 374     127.058  69.215  81.038  1.00  0.51           C  
ATOM   1878  CD1 LEU A 374     125.782  69.924  81.512  1.00  0.51           C  
ATOM   1879  CD2 LEU A 374     128.228  69.564  81.969  1.00  0.51           C  
ATOM   1880  N   ILE A 375     126.920  64.818  79.531  1.00  0.43           N  
ATOM   1881  CA  ILE A 375     126.594  63.397  79.480  1.00  0.43           C  
ATOM   1882  C   ILE A 375     127.818  62.500  79.313  1.00  0.43           C  
ATOM   1883  O   ILE A 375     128.001  61.548  80.075  1.00  0.43           O  
ATOM   1884  CB  ILE A 375     125.545  63.116  78.400  1.00  0.43           C  
ATOM   1885  CG1 ILE A 375     124.203  63.781  78.797  1.00  0.43           C  
ATOM   1886  CG2 ILE A 375     125.346  61.594  78.184  1.00  0.43           C  
ATOM   1887  CD1 ILE A 375     123.172  63.813  77.661  1.00  0.43           C  
ATOM   1888  N   THR A 376     128.717  62.792  78.349  1.00  0.45           N  
ATOM   1889  CA  THR A 376     129.891  61.957  78.063  1.00  0.45           C  
ATOM   1890  C   THR A 376     130.935  61.964  79.156  1.00  0.45           C  
ATOM   1891  O   THR A 376     131.541  60.937  79.454  1.00  0.45           O  
ATOM   1892  CB  THR A 376     130.575  62.229  76.728  1.00  0.45           C  
ATOM   1893  OG1 THR A 376     130.993  63.580  76.601  1.00  0.45           O  
ATOM   1894  CG2 THR A 376     129.584  61.941  75.590  1.00  0.45           C  
ATOM   1895  N   LYS A 377     131.150  63.117  79.816  1.00  0.47           N  
ATOM   1896  CA  LYS A 377     132.141  63.235  80.868  1.00  0.47           C  
ATOM   1897  C   LYS A 377     131.560  62.937  82.244  1.00  0.47           C  
ATOM   1898  O   LYS A 377     132.259  63.038  83.248  1.00  0.47           O  
ATOM   1899  CB  LYS A 377     132.747  64.662  80.870  1.00  0.47           C  
ATOM   1900  CG  LYS A 377     133.511  64.993  79.578  1.00  0.47           C  
ATOM   1901  CD  LYS A 377     134.127  66.402  79.601  1.00  0.47           C  
ATOM   1902  CE  LYS A 377     134.922  66.718  78.330  1.00  0.47           C  
ATOM   1903  NZ  LYS A 377     135.426  68.103  78.362  1.00  0.47           N  
ATOM   1904  N   LYS A 378     130.271  62.530  82.310  1.00  0.50           N  
ATOM   1905  CA  LYS A 378     129.563  62.129  83.520  1.00  0.50           C  
ATOM   1906  C   LYS A 378     129.420  63.241  84.555  1.00  0.50           C  
ATOM   1907  O   LYS A 378     129.511  63.018  85.759  1.00  0.50           O  
ATOM   1908  CB  LYS A 378     130.151  60.845  84.168  1.00  0.50           C  
ATOM   1909  CG  LYS A 378     130.176  59.626  83.232  1.00  0.50           C  
ATOM   1910  CD  LYS A 378     130.841  58.411  83.901  1.00  0.50           C  
ATOM   1911  CE  LYS A 378     130.906  57.185  82.988  1.00  0.50           C  
ATOM   1912  NZ  LYS A 378     131.642  56.088  83.659  1.00  0.50           N  
ATOM   1913  N   LEU A 379     129.138  64.470  84.089  1.00  0.55           N  
ATOM   1914  CA  LEU A 379     129.043  65.650  84.931  1.00  0.55           C  
ATOM   1915  C   LEU A 379     127.596  66.048  85.154  1.00  0.55           C  
ATOM   1916  O   LEU A 379     127.291  67.017  85.846  1.00  0.55           O  
ATOM   1917  CB  LEU A 379     129.763  66.839  84.247  1.00  0.55           C  
ATOM   1918  CG  LEU A 379     131.275  66.633  84.018  1.00  0.55           C  
ATOM   1919  CD1 LEU A 379     131.836  67.766  83.146  1.00  0.55           C  
ATOM   1920  CD2 LEU A 379     132.051  66.536  85.341  1.00  0.55           C  
ATOM   1921  N   TYR A 380     126.644  65.307  84.558  1.00  0.46           N  
ATOM   1922  CA  TYR A 380     125.230  65.506  84.795  1.00  0.46           C  
ATOM   1923  C   TYR A 380     124.775  65.084  86.194  1.00  0.46           C  
ATOM   1924  O   TYR A 380     125.184  64.053  86.728  1.00  0.46           O  
ATOM   1925  CB  TYR A 380     124.351  64.868  83.677  1.00  0.46           C  
ATOM   1926  CG  TYR A 380     124.366  63.358  83.686  1.00  0.46           C  
ATOM   1927  CD1 TYR A 380     125.388  62.640  83.048  1.00  0.46           C  
ATOM   1928  CD2 TYR A 380     123.331  62.648  84.320  1.00  0.46           C  
ATOM   1929  CE1 TYR A 380     125.369  61.239  83.020  1.00  0.46           C  
ATOM   1930  CE2 TYR A 380     123.318  61.246  84.312  1.00  0.46           C  
ATOM   1931  CZ  TYR A 380     124.334  60.544  83.651  1.00  0.46           C  
ATOM   1932  OH  TYR A 380     124.301  59.138  83.561  1.00  0.46           O  
ATOM   1933  N   ASP A 381     123.867  65.865  86.808  1.00  0.44           N  
ATOM   1934  CA  ASP A 381     123.185  65.489  88.026  1.00  0.44           C  
ATOM   1935  C   ASP A 381     122.221  64.328  87.757  1.00  0.44           C  
ATOM   1936  O   ASP A 381     121.222  64.471  87.051  1.00  0.44           O  
ATOM   1937  CB  ASP A 381     122.485  66.755  88.583  1.00  0.44           C  
ATOM   1938  CG  ASP A 381     121.925  66.572  89.983  1.00  0.44           C  
ATOM   1939  OD1 ASP A 381     121.643  65.414  90.378  1.00  0.44           O  
ATOM   1940  OD2 ASP A 381     121.712  67.618  90.642  1.00  0.44           O  
ATOM   1941  N   ARG A 382     122.533  63.124  88.274  1.00  0.46           N  
ATOM   1942  CA  ARG A 382     121.670  61.966  88.168  1.00  0.46           C  
ATOM   1943  C   ARG A 382     120.464  62.022  89.102  1.00  0.46           C  
ATOM   1944  O   ARG A 382     119.352  61.634  88.741  1.00  0.46           O  
ATOM   1945  CB  ARG A 382     122.470  60.662  88.382  1.00  0.46           C  
ATOM   1946  CG  ARG A 382     121.658  59.401  88.016  1.00  0.46           C  
ATOM   1947  CD  ARG A 382     122.463  58.103  88.062  1.00  0.46           C  
ATOM   1948  NE  ARG A 382     123.431  58.165  86.918  1.00  0.46           N  
ATOM   1949  CZ  ARG A 382     124.479  57.348  86.769  1.00  0.46           C  
ATOM   1950  NH1 ARG A 382     125.274  57.502  85.715  1.00  0.46           N  
ATOM   1951  NH2 ARG A 382     124.736  56.381  87.644  1.00  0.46           N  
ATOM   1952  N   ASP A 383     120.663  62.518  90.328  1.00  0.36           N  
ATOM   1953  CA  ASP A 383     119.675  62.534  91.381  1.00  0.36           C  
ATOM   1954  C   ASP A 383     118.586  63.577  91.117  1.00  0.36           C  
ATOM   1955  O   ASP A 383     117.402  63.365  91.378  1.00  0.36           O  
ATOM   1956  CB  ASP A 383     120.392  62.719  92.741  1.00  0.36           C  
ATOM   1957  CG  ASP A 383     121.272  61.518  93.086  1.00  0.36           C  
ATOM   1958  OD1 ASP A 383     121.320  60.528  92.307  1.00  0.36           O  
ATOM   1959  OD2 ASP A 383     121.910  61.583  94.167  1.00  0.36           O  
ATOM   1960  N   ALA A 384     118.938  64.732  90.518  1.00  0.38           N  
ATOM   1961  CA  ALA A 384     117.959  65.669  90.000  1.00  0.38           C  
ATOM   1962  C   ALA A 384     117.118  65.133  88.838  1.00  0.38           C  
ATOM   1963  O   ALA A 384     115.917  65.396  88.737  1.00  0.38           O  
ATOM   1964  CB  ALA A 384     118.649  66.971  89.559  1.00  0.38           C  
ATOM   1965  N   VAL A 385     117.714  64.367  87.898  1.00  0.30           N  
ATOM   1966  CA  VAL A 385     117.005  63.941  86.695  1.00  0.30           C  
ATOM   1967  C   VAL A 385     116.047  62.781  86.894  1.00  0.30           C  
ATOM   1968  O   VAL A 385     115.177  62.568  86.056  1.00  0.30           O  
ATOM   1969  CB  VAL A 385     117.888  63.653  85.488  1.00  0.30           C  
ATOM   1970  CG1 VAL A 385     118.666  64.927  85.105  1.00  0.30           C  
ATOM   1971  CG2 VAL A 385     118.835  62.477  85.767  1.00  0.30           C  
ATOM   1972  N   ILE A 386     116.112  62.039  88.021  1.00  0.23           N  
ATOM   1973  CA  ILE A 386     115.111  61.018  88.342  1.00  0.23           C  
ATOM   1974  C   ILE A 386     113.785  61.623  88.791  1.00  0.23           C  
ATOM   1975  O   ILE A 386     112.772  60.936  88.886  1.00  0.23           O  
ATOM   1976  CB  ILE A 386     115.573  59.983  89.368  1.00  0.23           C  
ATOM   1977  CG1 ILE A 386     115.950  60.611  90.726  1.00  0.23           C  
ATOM   1978  CG2 ILE A 386     116.750  59.186  88.766  1.00  0.23           C  
ATOM   1979  CD1 ILE A 386     116.109  59.587  91.856  1.00  0.23           C  
ATOM   1980  N   GLN A 387     113.759  62.946  89.059  1.00  0.22           N  
ATOM   1981  CA  GLN A 387     112.545  63.700  89.316  1.00  0.22           C  
ATOM   1982  C   GLN A 387     112.072  64.423  88.052  1.00  0.22           C  
ATOM   1983  O   GLN A 387     111.127  65.209  88.074  1.00  0.22           O  
ATOM   1984  CB  GLN A 387     112.786  64.727  90.450  1.00  0.22           C  
ATOM   1985  CG  GLN A 387     113.305  64.102  91.770  1.00  0.22           C  
ATOM   1986  CD  GLN A 387     112.308  63.102  92.361  1.00  0.22           C  
ATOM   1987  OE1 GLN A 387     111.188  63.449  92.733  1.00  0.22           O  
ATOM   1988  NE2 GLN A 387     112.720  61.819  92.476  1.00  0.22           N  
ATOM   1989  N   ARG A 388     112.711  64.148  86.895  1.00  0.21           N  
ATOM   1990  CA  ARG A 388     112.239  64.545  85.581  1.00  0.21           C  
ATOM   1991  C   ARG A 388     111.665  63.317  84.886  1.00  0.21           C  
ATOM   1992  O   ARG A 388     111.908  62.182  85.288  1.00  0.21           O  
ATOM   1993  CB  ARG A 388     113.373  65.095  84.672  1.00  0.21           C  
ATOM   1994  CG  ARG A 388     114.105  66.342  85.204  1.00  0.21           C  
ATOM   1995  CD  ARG A 388     115.219  66.785  84.248  1.00  0.21           C  
ATOM   1996  NE  ARG A 388     115.984  67.884  84.920  1.00  0.21           N  
ATOM   1997  CZ  ARG A 388     117.097  68.441  84.421  1.00  0.21           C  
ATOM   1998  NH1 ARG A 388     117.737  69.376  85.120  1.00  0.21           N  
ATOM   1999  NH2 ARG A 388     117.589  68.073  83.242  1.00  0.21           N  
ATOM   2000  N   THR A 389     110.901  63.505  83.793  1.00  0.16           N  
ATOM   2001  CA  THR A 389     110.499  62.411  82.912  1.00  0.16           C  
ATOM   2002  C   THR A 389     111.281  62.511  81.615  1.00  0.16           C  
ATOM   2003  O   THR A 389     111.913  63.526  81.323  1.00  0.16           O  
ATOM   2004  CB  THR A 389     108.984  62.316  82.701  1.00  0.16           C  
ATOM   2005  OG1 THR A 389     108.573  61.212  81.914  1.00  0.16           O  
ATOM   2006  CG2 THR A 389     108.370  63.594  82.120  1.00  0.16           C  
ATOM   2007  N   ASP A 390     111.316  61.399  80.854  1.00  0.23           N  
ATOM   2008  CA  ASP A 390     111.726  61.318  79.461  1.00  0.23           C  
ATOM   2009  C   ASP A 390     113.191  61.586  79.135  1.00  0.23           C  
ATOM   2010  O   ASP A 390     113.606  61.592  77.975  1.00  0.23           O  
ATOM   2011  CB  ASP A 390     110.726  62.104  78.590  1.00  0.23           C  
ATOM   2012  CG  ASP A 390     109.408  61.372  78.730  1.00  0.23           C  
ATOM   2013  OD1 ASP A 390     109.245  60.326  78.064  1.00  0.23           O  
ATOM   2014  OD2 ASP A 390     108.580  61.812  79.558  1.00  0.23           O  
ATOM   2015  N   LEU A 391     114.062  61.684  80.160  1.00  0.44           N  
ATOM   2016  CA  LEU A 391     115.498  61.760  79.945  1.00  0.44           C  
ATOM   2017  C   LEU A 391     116.102  60.549  79.223  1.00  0.44           C  
ATOM   2018  O   LEU A 391     116.894  60.793  78.314  1.00  0.44           O  
ATOM   2019  CB  LEU A 391     116.300  62.099  81.229  1.00  0.44           C  
ATOM   2020  CG  LEU A 391     117.809  62.330  80.965  1.00  0.44           C  
ATOM   2021  CD1 LEU A 391     118.074  63.569  80.096  1.00  0.44           C  
ATOM   2022  CD2 LEU A 391     118.612  62.436  82.259  1.00  0.44           C  
ATOM   2023  N   PRO A 392     115.802  59.263  79.465  1.00  0.32           N  
ATOM   2024  CA  PRO A 392     116.332  58.169  78.649  1.00  0.32           C  
ATOM   2025  C   PRO A 392     116.043  58.280  77.163  1.00  0.32           C  
ATOM   2026  O   PRO A 392     116.891  57.906  76.360  1.00  0.32           O  
ATOM   2027  CB  PRO A 392     115.707  56.911  79.270  1.00  0.32           C  
ATOM   2028  CG  PRO A 392     115.561  57.280  80.748  1.00  0.32           C  
ATOM   2029  CD  PRO A 392     115.171  58.759  80.691  1.00  0.32           C  
ATOM   2030  N   LEU A 393     114.860  58.787  76.764  1.00  0.28           N  
ATOM   2031  CA  LEU A 393     114.543  59.059  75.373  1.00  0.28           C  
ATOM   2032  C   LEU A 393     115.350  60.211  74.788  1.00  0.28           C  
ATOM   2033  O   LEU A 393     115.862  60.115  73.674  1.00  0.28           O  
ATOM   2034  CB  LEU A 393     113.028  59.312  75.204  1.00  0.28           C  
ATOM   2035  CG  LEU A 393     112.156  58.067  75.479  1.00  0.28           C  
ATOM   2036  CD1 LEU A 393     110.672  58.454  75.504  1.00  0.28           C  
ATOM   2037  CD2 LEU A 393     112.386  56.951  74.447  1.00  0.28           C  
ATOM   2038  N   LEU A 394     115.526  61.315  75.541  1.00  0.31           N  
ATOM   2039  CA  LEU A 394     116.389  62.422  75.147  1.00  0.31           C  
ATOM   2040  C   LEU A 394     117.859  62.037  75.010  1.00  0.31           C  
ATOM   2041  O   LEU A 394     118.496  62.367  74.017  1.00  0.31           O  
ATOM   2042  CB  LEU A 394     116.260  63.603  76.139  1.00  0.31           C  
ATOM   2043  CG  LEU A 394     114.866  64.264  76.166  1.00  0.31           C  
ATOM   2044  CD1 LEU A 394     114.771  65.269  77.325  1.00  0.31           C  
ATOM   2045  CD2 LEU A 394     114.534  64.964  74.839  1.00  0.31           C  
ATOM   2046  N   VAL A 395     118.411  61.250  75.962  1.00  0.36           N  
ATOM   2047  CA  VAL A 395     119.800  60.787  75.941  1.00  0.36           C  
ATOM   2048  C   VAL A 395     120.135  59.989  74.694  1.00  0.36           C  
ATOM   2049  O   VAL A 395     121.206  60.158  74.120  1.00  0.36           O  
ATOM   2050  CB  VAL A 395     120.158  59.995  77.202  1.00  0.36           C  
ATOM   2051  CG1 VAL A 395     121.535  59.304  77.099  1.00  0.36           C  
ATOM   2052  CG2 VAL A 395     120.190  60.984  78.380  1.00  0.36           C  
ATOM   2053  N   ARG A 396     119.209  59.141  74.203  1.00  0.28           N  
ATOM   2054  CA  ARG A 396     119.357  58.457  72.927  1.00  0.28           C  
ATOM   2055  C   ARG A 396     119.503  59.399  71.735  1.00  0.28           C  
ATOM   2056  O   ARG A 396     120.368  59.229  70.880  1.00  0.28           O  
ATOM   2057  CB  ARG A 396     118.132  57.548  72.685  1.00  0.28           C  
ATOM   2058  CG  ARG A 396     118.108  56.348  73.641  1.00  0.28           C  
ATOM   2059  CD  ARG A 396     116.923  55.418  73.388  1.00  0.28           C  
ATOM   2060  NE  ARG A 396     117.236  54.157  74.120  1.00  0.28           N  
ATOM   2061  CZ  ARG A 396     116.341  53.315  74.636  1.00  0.28           C  
ATOM   2062  NH1 ARG A 396     116.769  52.307  75.391  1.00  0.28           N  
ATOM   2063  NH2 ARG A 396     115.044  53.442  74.378  1.00  0.28           N  
ATOM   2064  N   LEU A 397     118.692  60.471  71.678  1.00  0.31           N  
ATOM   2065  CA  LEU A 397     118.828  61.512  70.675  1.00  0.31           C  
ATOM   2066  C   LEU A 397     120.150  62.275  70.776  1.00  0.31           C  
ATOM   2067  O   LEU A 397     120.793  62.548  69.762  1.00  0.31           O  
ATOM   2068  CB  LEU A 397     117.640  62.504  70.743  1.00  0.31           C  
ATOM   2069  CG  LEU A 397     116.253  61.870  70.498  1.00  0.31           C  
ATOM   2070  CD1 LEU A 397     115.146  62.891  70.807  1.00  0.31           C  
ATOM   2071  CD2 LEU A 397     116.102  61.332  69.066  1.00  0.31           C  
ATOM   2072  N   ASP A 398     120.609  62.608  72.003  1.00  0.34           N  
ATOM   2073  CA  ASP A 398     121.917  63.197  72.248  1.00  0.34           C  
ATOM   2074  C   ASP A 398     123.098  62.308  71.841  1.00  0.34           C  
ATOM   2075  O   ASP A 398     124.077  62.785  71.266  1.00  0.34           O  
ATOM   2076  CB  ASP A 398     122.087  63.572  73.744  1.00  0.34           C  
ATOM   2077  CG  ASP A 398     121.348  64.857  74.069  1.00  0.34           C  
ATOM   2078  OD1 ASP A 398     121.638  65.872  73.377  1.00  0.34           O  
ATOM   2079  OD2 ASP A 398     120.551  64.852  75.041  1.00  0.34           O  
ATOM   2080  N   THR A 399     123.062  60.992  72.134  1.00  0.38           N  
ATOM   2081  CA  THR A 399     124.129  60.065  71.756  1.00  0.38           C  
ATOM   2082  C   THR A 399     124.118  59.671  70.292  1.00  0.38           C  
ATOM   2083  O   THR A 399     125.173  59.372  69.733  1.00  0.38           O  
ATOM   2084  CB  THR A 399     124.168  58.771  72.570  1.00  0.38           C  
ATOM   2085  OG1 THR A 399     122.920  58.094  72.541  1.00  0.38           O  
ATOM   2086  CG2 THR A 399     124.473  59.111  74.037  1.00  0.38           C  
ATOM   2087  N   GLY A 400     122.941  59.669  69.635  1.00  0.41           N  
ATOM   2088  CA  GLY A 400     122.789  59.198  68.261  1.00  0.41           C  
ATOM   2089  C   GLY A 400     122.420  57.737  68.172  1.00  0.41           C  
ATOM   2090  O   GLY A 400     122.919  57.032  67.296  1.00  0.41           O  
ATOM   2091  N   GLU A 401     121.559  57.269  69.094  1.00  0.35           N  
ATOM   2092  CA  GLU A 401     121.005  55.925  69.139  1.00  0.35           C  
ATOM   2093  C   GLU A 401     119.641  55.882  68.391  1.00  0.35           C  
ATOM   2094  O   GLU A 401     118.702  56.624  68.799  1.00  0.35           O  
ATOM   2095  CB  GLU A 401     120.803  55.496  70.625  1.00  0.35           C  
ATOM   2096  CG  GLU A 401     120.365  54.021  70.866  1.00  0.35           C  
ATOM   2097  CD  GLU A 401     120.160  53.690  72.346  1.00  0.35           C  
ATOM   2098  OE1 GLU A 401     121.007  54.094  73.183  1.00  0.35           O  
ATOM   2099  OE2 GLU A 401     119.132  53.043  72.696  1.00  0.35           O  
ATOM   2100  OXT GLU A 401     119.527  55.101  67.405  1.00  0.35           O  
TER    2101      GLU A 401                                                      
END   
`;
