# Supplementary material for: Metabolic capacity is maintained despite shifts in microbial diversity in estuary sediments
Source: ISME Commun. 2025 Oct 11;5(1):ycaf182. doi: 10.1093/ismeco/ycaf182 (PMC12687941; doi:10.1093/ismeco/ycaf182)
Supplement: Supplementary_Data_1_ycaf182 [file supplementary_data_1_ycaf182.zip › SWISS-MODEL/4_1_Jan_SF_Bin18_scaffold_700_c1_62709776_1/models/07/info.json]

{"creation_date":"2023-03-29","ligands":[{"description":"alpha-D-glucopyranose","name":["GLC"],"number":"1","included":false,"model_binding_residues":[],"reason":{"bound":false,"relevant":false,"conserved_residues":false,"sterically_valid":false}},{"description":"alpha-D-glucopyranose","name":["GLC"],"number":"2","included":false,"model_binding_residues":[],"reason":{"bound":true,"relevant":true,"conserved_residues":false,"sterically_valid":false}},{"description":"alpha-D-glucopyranose","name":["GLC"],"number":"3","included":false,"model_binding_residues":[],"reason":{"bound":true,"relevant":true,"conserved_residues":false,"sterically_valid":false}},{"description":"SULFATE ION","name":["SO4"],"number":"4","included":false,"model_binding_residues":[],"reason":{"bound":true,"relevant":false,"conserved_residues":false,"sterically_valid":false}},{"description":"CADMIUM ION","name":["CD"],"number":"5","included":false,"model_binding_residues":[],"reason":{"bound":true,"relevant":true,"conserved_residues":false,"sterically_valid":false}},{"description":"2-AMINO-5,6-DIMERCAPTO-7-METHYL-3,7,8A,9-TETRAHYDRO-8-OXA-1,3,9,10-TETRAAZA-ANTHRACEN-4-ONE GUANOSINE DINUCLEOTIDE","name":["MGD"],"number":"6","included":false,"model_binding_residues":[],"reason":{"bound":true,"relevant":true,"conserved_residues":false,"sterically_valid":false}},{"description":"2-AMINO-5,6-DIMERCAPTO-7-METHYL-3,7,8A,9-TETRAHYDRO-8-OXA-1,3,9,10-TETRAAZA-ANTHRACEN-4-ONE GUANOSINE DINUCLEOTIDE","name":["MGD"],"number":"7","included":false,"model_binding_residues":[],"reason":{"bound":true,"relevant":true,"conserved_residues":false,"sterically_valid":false}},{"description":"MOLYBDENUM(VI) ION","name":["6MO"],"number":"8","included":false,"model_binding_residues":[],"reason":{"bound":true,"relevant":true,"conserved_residues":false,"sterically_valid":false}},{"description":"OXYGEN ATOM","name":["O"],"number":"9","included":false,"model_binding_residues":[],"reason":{"bound":true,"relevant":true,"conserved_residues":false,"sterically_valid":false}},{"description":"OXYGEN ATOM","name":["O"],"number":"10","included":false,"model_binding_residues":[],"reason":{"bound":true,"relevant":true,"conserved_residues":false,"sterically_valid":false}},{"description":"4-(2-HYDROXYETHYL)-1-PIPERAZINE ETHANESULFONIC ACID","name":["EPE"],"number":"11","included":false,"model_binding_residues":[],"reason":{"bound":true,"relevant":false,"conserved_residues":false,"sterically_valid":false}}],"mod_engine":"PROMOD3","pred_lddt":0.07409689088521657,"mdlchain_butpl_map":{"A":"1eu1.1.A"},"mdl_smtl_map":{"A":"A"},"tpl_info":{"1eu1.1.A":{"origin":"reference database","label_asym_id":"A","label_smtl_id":"A","entity_type":"polymer","entity_id":"1"}},"major_issues":null,"oligo":{"based_on":"prediction","state":"monomer","state_bu":"monomer","state_tpl":"monomer","qs_prediction":"0.000","qs_conserved":"not conserved","chains_to_mdl":1,"res_to_mdl":224},"modified_template":false,"residue_range":[{"chain_name":"A","residue_from":"133","residue_to":"401"}],"chain_subprj_list":null,"templates":["b52d68145b06927529a60a6604d3ed0c144a8ef0"],"aln_map":{"A":[["target","SDLSRRELLKRAVVVGTGAGLAELFLPAQFLSSASAQSEPQAVAIANPLAQMPDRSWERIYRDQFAEEDSFVFTCAPNDTHNCLLRAHVKNGVIVRISPTYGYGKATDLAGNQASHRWDPRICQKGLILGRRIYGDRRVKAPMIRKGFKEWADAGFPRHDDGTPRADMEKRGYDEWLQIPWDEALAIAAKTLQNVAETYKGEDGAGKLLEQGYEPAMVEAMHGAGVQAIKMRGGMPLLGAGRVFGFYRFANMLALLDGKLRPEAPPEEIVGSRAFDNYAWHTDLPPGHPMVSGSQTVDFDLFAAEHSKLLVL-----IGMNWICTKMPD-AHWIGDARLK--GTRVVVISADYMPTANK-ADEIVILRPGTDTAFLLGVARELITKKLYDRDAVIQ-RTDLPLLVRLDTGERLSARDVFEGYRQAPLENYVALKTEEELAAPPSPPFTADKQVVPTELREEWGDFVYWDRATNGPAAVNRDEIGAKFAGDPALLGAFDVTLVDGTNVKARTAFSLLKEYLDENFDVQTTSEVCNVDPAAVRSLARQLAANKGNALLAAGMGPNHYFNADLFGRVHFLVAALTDNIGHFSGNVGSYAGNYRGSLFQAMGQWIAENPFDQEADLTKPARVKRYFKSESAHYWNYGDRPLVSPSEIITGKSHMPTPTKLIWFGNSNSLLGNAKWSFDVVKNTLPKQDAVFCNEWHWTSSCEYSDLVFPADSWAEFKLPDMTASCTNPFLLAFPKTPLARIHNTRSDYEILAGVAAALADLVDEPRMKTYWKGILDGDPTPYLQRVLSGSNATRGILYEDLHASSAKGVPLLMNARTYPRHAGWEQRQEDKPWYTPTGRLEFYRPEPEWQAAGESLPIWREPVDATFYEPNAILANSKHPSINPRAPEDYGVPESQMDVETRQYRNVVRTWQELKLSKHPLTEKDPAYRFVFQTPKYRWGAHSTAVDSDWIAMLFGPFGDPYRRDSRTPWTGEAYAEINPRDAKELGLKDGDYIWLDADPEDRPYRGADSSDEFYDVARAMMRVRIYSGMPRRVIRTWFNMYAATPGTVQAQKDVPGGPAQNQDTGYVALFRHGSHQSGTRAYLRPTQMTDSMNRKAYFGQTIGKGFEADVHSPSGAPKEGYVKVEKAEDGGDEGVGEWRPVTLGLRPDDPSEAMQAYLAGEFVTRKRKGS",0],["pdb_id=1eu1, chain=A, assembly_id=1, offset=48 atoms","------------------------------------------------------------------------------------------------------------------------------------IYSPTRIKYPMVRREFLEKG-----------VNADRSTRGNGDFVRVTWDEALDLVARELKRVQESY----GPTGTFGGSYGWKSPGRLHNCQVL---MRRALNLAG-GFVNSSGDYSTAAAQI---IMP-----HVMGT--LEVYEQQTAWP----------------VVVENTDLMVFWAADPMKTNEIGWVIPDHGAYAGMKALKEKGTRVICINPVRTETADYFGADVVSPRPQTDVALMLGMAHTLYSEDLHDKDFLENCTTGFDLFAAYLTGE----------------------------------------------------------------------------------------------------------------------------------------------------------------------------------------------------------------------------------------------------------------------------------------------------------------------------------------------------------------------------------------------------------------------------------------------------------------------------------------------------------------------------------------------------------------------------------------------------------------------------------------------------------------------------------------------------------------------------------------------------------------------------------------------",45]]},"plip":{},"qmean_values":{"global_scores":{"qmean4_norm_score":0.5528195932343839,"qmean4_z_score":-5.403189474476367,"qmean6_norm_score":0.5073786048652871,"qmean6_z_score":-5.740560611260207,"interaction_norm_score":-0.011137471644289628,"interaction_z_score":-2.717496695186509,"cbeta_norm_score":0.0007739334848564859,"cbeta_z_score":-3.4810794052865277,"packing_norm_score":-0.20629612919285922,"packing_z_score":-2.7998838554241936,"torsion_norm_score":0.1323203260632548,"torsion_z_score":-4.048761395528354,"ss_agreement_norm_score":0.2786245943202038,"ss_agreement_z_score":-2.956443757965743,"acc_agreement_norm_score":0.4758364312267658,"acc_agreement_z_score":-1.9016328344476516,"avg_local_score":0.3598643149350383,"avg_local_score_error":0.051},"local_scores":{"A":[null,null,null,null,null,null,null,null,null,null,null,null,null,null,null,null,null,null,null,null,null,null,null,null,null,null,null,null,null,null,null,null,null,null,null,null,null,null,null,null,null,null,null,null,null,null,null,null,null,null,null,null,null,null,null,null,null,null,null,null,null,null,null,null,null,null,null,null,null,null,null,null,null,null,null,null,null,null,null,null,null,null,null,null,null,null,null,null,null,null,null,null,null,null,null,null,null,null,null,null,null,null,null,null,null,null,null,null,null,null,null,null,null,null,null,null,null,null,null,null,null,null,null,null,null,null,null,null,null,null,null,null,0.4639865769409469,0.4772903829509431,0.468702761112581,0.42644288760378896,0.37789931502498797,0.3056548898610739,0.4590213780656691,0.5463920739282235,0.7014768992400428,0.7349575386055442,0.6847819127381409,0.6214541821097608,0.4592009572628145,0.5258084001920077,0.522148429242421,0.4078346058262232,0.4101635879920377,0.4111614109926206,0.30737253708867907,0.25187356565143615,0.3067550238288483,0.33707309274569897,0.32693784208729426,0.3111842774879734,0.22679664302369387,0.31208792811322283,0.29278717853252945,0.3465845018129172,0.3449755752643659,0.3117346606651725,0.3424012168343511,0.30941013515198357,0.2728317419656988,0.36048330866648914,0.28064333742812064,0.3422339251358024,0.3932639139890484,0.31394901770378403,0.41071183722322835,0.4890977535882347,0.4630408676086063,0.39059420870545186,0.5654022649371049,0.5586767985451371,0.6479425122080408,0.6667973491509163,0.6677172002111652,0.7420070243540448,0.7242352826553978,0.71645192895349,0.6917797523959293,0.7092553767224726,0.4988044072124733,0.5287405432610048,0.5270596023354598,0.45655608982224793,0.43006753932669295,0.470537171894764,0.4537596127536181,0.3262849773943731,0.3907387562542956,0.448948528810049,0.3803169778859363,0.3921243367332868,0.4462694607009253,0.312115333195708,0.28331747912430655,0.23845797111533779,0.20494430046910023,0.3013803496839503,0.23815064500625327,0.20367606371328076,0.24356838055869579,0.2452763133464877,0.24049193426302373,0.262179234721697,0.2743823744864012,0.28677685287078586,0.24066077459098145,0.25322398771352916,0.20869435587766666,0.24075322284149664,0.19962035911271428,0.25651051439295725,0.16275762028597957,0.13894020479389685,0.15564381085941661,0.1716957744569583,0.1713774036023084,0.3239491506407944,0.21563908684067534,0.21822770920421436,0.2449596138327147,0.260139537891793,0.293472613358313,0.25664279250769284,0.21046749301749007,0.24311837182290197,0.2536946090546557,0.21230547641941772,0.3030847339285181,0.31220162476632296,0.27960516461659707,0.2910815764960782,0.23262485685716772,0.35274345997536055,0.2875315431846184,0.24421350237932327,0.27057670956634317,0.2394066984762086,0.21709050210189484,0.20719677297293096,0.2298730551779121,0.20457203595238171,0.18281048941820371,0.19645282150175236,0.16607718099465,0.15889807584591337,0.19331157291418471,0.25428856520298304,0.22679807029686086,0.31147219083184613,0.21355619977929116,0.2056206016715335,0.29760431934886467,0.31512521313763675,0.24799294600658153,0.20355433204210985,0.21441537157196328,0.23308829035552583,0.2751529188573481,0.2960537152773279,0.3273459069989332,0.40217029778309527,0.25218258917897574,0.2878979534176478,0.19270079285220432,0.22209193969968624,0.23788630096991542,0.23209233964981674,0.23107060612038877,0.1992112518151674,0.19083278991804595,0.24333794070258874,0.22787847617864643,0.1889511417235561,0.2286898814974976,0.15081432918205973,0.1773448235629608,0.16441942533712273,0.24409181453584616,0.22503804777557446,0.2347539163952861,0.258174387141475,0.2763966391200158,0.34364294034130455,0.2756312500526369,0.30928253388212923,0.32391272918666686,0.4224958012650822,0.3811995413744918,0.41721464739325237,0.3158747871331482,0.3662145871975499,0.3203156394144393,0.2935506484820183,0.30957013089821456,0.322024186784559,0.31072802954421996,0.26939824638606025,0.3238741911974448,0.31068420051527457,0.3700648098763862,0.3589582286878905,0.40758810319130123,0.3818275527629795,0.5040763542543504,0.4535231904629714,0.5735744574840761,0.26997443900224516,0.2995152361354596,0.35588134108451475,0.27084814608521723,0.22886683384625822,0.15824145811303333,0.14225746660110306,0.19626127300776303,0.16042599721095557,0.19186498413466044,0.1672785426954312,0.32088265099910657,0.34344413160836296,0.29658182374659103,0.38457730818298363,0.31992875025924217,0.34062782035391936,0.38158660638427294,0.44645475115668787,0.43259208616014644,0.31304274402713017,0.45369820432182945,0.4183635113556471,0.42219232242594207,0.48111555876658985,0.5063373118303977,0.518890537168718,0.5998658191315539,0.5886654252617586,0.6249307676281668,0.597636035667566,0.5832254395783854,0.5335264230616689,0.48945811978129916,0.48045738699831375,0.43488944384669365,0.41404118264380885,0.4398602989025337,0.41281852593167084,0.26789927905404154,0.2035932074797706,0.4997368869373895,0.5939217706876545,0.5697041418758582,0.6400245958918862,0.5519404155309842,0.52284520818289,0.5235587423432209,0.597833065709031,0.5457916108150163,0.5791897239674398,0.5628579869349289,0.5087433088205291,0.6012872766082333,0.5828316774419194,0.5306058644565699,0.46507111159749004,0.606431997466703,0.517901125262851,0.5263543044227914,0.48768905217007036,0.469874932764272,0.5131838564381466,0.4291675083514158,0.4490664118099764,0.47108288497978684,0.500622852914653,0.5509091206834871,0.457945514045808,0.4438547852690205,0.4604882274863057,0.36277198477740735,0.3815366791269364,0.2998932257332992,0.229694676680339,0.22184990870611637,0.20700205098938715,0.15661199516221103,0.2312056878314133,0.43713152817148415,0.32234102611107807,0.27996858576917166,0.311581456424884,0.3563917314836445,0.2806201070022362,0.3068849167587334,0.3381359098071353,0.38062867316185967,0.41390398271193984,0.3506684566021502,null,null,null,null,null,null,null,null,null,null,null,null,null,null,null,null,null,null,null,null,null,null,null,null,null,null,null,null,null,null,null,null,null,null,null,null,null,null,null,null,null,null,null,null,null,null,null,null,null,null,null,null,null,null,null,null,null,null,null,null,null,null,null,null,null,null,null,null,null,null,null,null,null,null,null,null,null,null,null,null,null,null,null,null,null,null,null,null,null,null,null,null,null,null,null,null,null,null,null,null,null,null,null,null,null,null,null,null,null,null,null,null,null,null,null,null,null,null,null,null,null,null,null,null,null,null,null,null,null,null,null,null,null,null,null,null,null,null,null,null,null,null,null,null,null,null,null,null,null,null,null,null,null,null,null,null,null,null,null,null,null,null,null,null,null,null,null,null,null,null,null,null,null,null,null,null,null,null,null,null,null,null,null,null,null,null,null,null,null,null,null,null,null,null,null,null,null,null,null,null,null,null,null,null,null,null,null,null,null,null,null,null,null,null,null,null,null,null,null,null,null,null,null,null,null,null,null,null,null,null,null,null,null,null,null,null,null,null,null,null,null,null,null,null,null,null,null,null,null,null,null,null,null,null,null,null,null,null,null,null,null,null,null,null,null,null,null,null,null,null,null,null,null,null,null,null,null,null,null,null,null,null,null,null,null,null,null,null,null,null,null,null,null,null,null,null,null,null,null,null,null,null,null,null,null,null,null,null,null,null,null,null,null,null,null,null,null,null,null,null,null,null,null,null,null,null,null,null,null,null,null,null,null,null,null,null,null,null,null,null,null,null,null,null,null,null,null,null,null,null,null,null,null,null,null,null,null,null,null,null,null,null,null,null,null,null,null,null,null,null,null,null,null,null,null,null,null,null,null,null,null,null,null,null,null,null,null,null,null,null,null,null,null,null,null,null,null,null,null,null,null,null,null,null,null,null,null,null,null,null,null,null,null,null,null,null,null,null,null,null,null,null,null,null,null,null,null,null,null,null,null,null,null,null,null,null,null,null,null,null,null,null,null,null,null,null,null,null,null,null,null,null,null,null,null,null,null,null,null,null,null,null,null,null,null,null,null,null,null,null,null,null,null,null,null,null,null,null,null,null,null,null,null,null,null,null,null,null,null,null,null,null,null,null,null,null,null,null,null,null,null,null,null,null,null,null,null,null,null,null,null,null,null,null,null,null,null,null,null,null,null,null,null,null,null,null,null,null,null,null,null,null,null,null,null,null,null,null,null,null,null,null,null,null,null,null,null,null,null,null,null,null,null,null,null,null,null,null,null,null,null,null,null,null,null,null,null,null,null,null,null,null,null,null,null,null,null,null,null,null,null,null,null,null,null,null,null,null,null,null,null,null,null,null,null,null,null,null,null,null,null,null,null,null,null,null,null,null,null,null,null,null,null,null,null,null,null,null,null,null,null,null,null,null,null,null,null,null,null,null,null,null,null,null,null,null,null,null,null,null,null,null,null,null,null,null,null,null,null,null,null,null,null,null,null,null,null,null,null,null,null,null,null,null,null,null,null,null,null,null,null,null,null,null,null,null,null,null,null,null,null,null,null,null,null,null,null,null,null,null,null,null,null,null,null,null,null,null,null,null,null,null,null,null,null,null,null,null,null,null,null,null,null,null,null,null,null,null,null,null,null,null,null,null,null,null,null,null,null,null,null,null,null,null,null,null,null,null,null,null,null,null,null,null,null,null,null,null,null,null,null,null,null,null,null,null,null,null,null,null,null,null,null,null,null,null]},"qmean_version":"4.3.0"},"membrane":{"is_transmem":false,"mem_param":{},"transfer":{"biounit_is_transmem":false,"coverage":0.0}}}
