# Supplementary material for: Metabolic capacity is maintained despite shifts in microbial diversity in estuary sediments
Source: ISME Commun. 2025 Oct 11;5(1):ycaf182. doi: 10.1093/ismeco/ycaf182 (PMC12687941; doi:10.1093/ismeco/ycaf182)
Supplement: Supplementary_Data_1_ycaf182 [file supplementary_data_1_ycaf182.zip › SWISS-MODEL/4_1_Jan_SF_Bin18_scaffold_700_c1_62709776_1/models/07/model.pdb]

TITLE     SWISS-MODEL SERVER (https://swissmodel.expasy.org)
TITLE    2 4_1_Jan_SF_Bin18_scaffold_700_c1_6270-9776_1
EXPDTA    THEORETICAL MODEL (SWISS-MODEL SERVER)
AUTHOR    SWISS-MODEL SERVER (SEE REFERENCE IN JRNL Records)
REVDAT   1   29-MAR-23 1MOD    1       21:04
JRNL        AUTH   A.WATERHOUSE,M.BERTONI,S.BIENERT,G.STUDER,G.TAURIELLO,
JRNL        AUTH 2 R.GUMIENNY,F.T.HEER,T.A.P.DE BEER,C.REMPFER,L.BORDOLI,
JRNL        AUTH 3 R.LEPORE,T.SCHWEDE
JRNL        TITL   SWISS-MODEL: HOMOLOGY MODELLING OF PROTEIN STRUCTURES AND
JRNL        TITL 2 COMPLEXES
JRNL        REF    NUCLEIC.ACIDS.RES..           V.  46 W296  2018
JRNL        PMID   29788355
JRNL        DOI    10.1093/nar/gky427
REMARK   1
REMARK   1 REFERENCE 1
REMARK   1  AUTH   S.BIENERT,A.WATERHOUSE,T.A.P.DE BEER,G.TAURIELLO,G.STUDER,
REMARK   1  AUTH 2 L.BORDOLI,T.SCHWEDE
REMARK   1  TITL   THE SWISS-MODEL REPOSITORY - NEW FEATURES AND FUNCTIONALITY
REMARK   1  REF    NUCLEIC.ACIDS.RES..           V.  45       2017
REMARK   1  REFN                   ISSN 0305-1048
REMARK   1  PMID   27899672
REMARK   1  DOI    10.1093/nar/gkw1132
REMARK   1
REMARK   1 REFERENCE 2
REMARK   1  AUTH   N.GUEX,M.C.PEITSCH,T.SCHWEDE
REMARK   1  TITL   AUTOMATED COMPARATIVE PROTEIN STRUCTURE MODELING WITH
REMARK   1  TITL 2 SWISS-MODEL AND SWISS-PDBVIEWER: A HISTORICAL PERSPECTIVE
REMARK   1  REF    ELECTROPHORESIS               V.  30       2009
REMARK   1  REFN                   ISSN 0173-0835
REMARK   1  PMID   19517507
REMARK   1  DOI    10.1002/elps.200900140
REMARK   1
REMARK   1 REFERENCE 3
REMARK   1  AUTH   G.STUDER,G.TAURIELLO,S.BIENERT,M.BIASINI,N.JOHNER,T.SCHWEDE
REMARK   1  TITL   PROMOD3 - A VERSATILE HOMOLOGY MODELLING TOOLBOX
REMARK   1  REF    PLOS COMP. BIOL.              V.  17       2021
REMARK   1  REFN                   ISSN 
REMARK   1  PMID   33507980
REMARK   1  DOI    https://doi.org/10.1371/journal.pcbi.1008667
REMARK   1
REMARK   1 REFERENCE 4
REMARK   1  AUTH   G.STUDER,C.REMPFER,A.WATERHOUSE,R.GUMIENNY,J.HAAS,T.SCHWEDE
REMARK   1  TITL   QMEANDISCO - DISTANCE CONSTRAINTS APPLIED ON MODEL QUALITY 
REMARK   1  TITL 2 ESTIMATION
REMARK   1  REF    BIOINFORMATICS                V.  36       2020
REMARK   1  REFN                   ISSN 
REMARK   1  PMID   31697312
REMARK   1  DOI    https://doi.org/10.1093/bioinformatics/btz828
REMARK   1
REMARK   1 REFERENCE 5
REMARK   1  AUTH   P.BENKERT,M.BIASINI,T.SCHWEDE
REMARK   1  TITL   TOWARD THE ESTIMATION OF THE ABSOLUTE QUALITY OF INDIVIDUAL
REMARK   1  TITL 2 PROTEIN STRUCTURE MODELS
REMARK   1  REF    BIOINFORMATICS                V.  27       2011
REMARK   1  REFN                   ISSN 1367-4803
REMARK   1  PMID   21134891
REMARK   1  DOI    10.1093/bioinformatics/btq662
REMARK   1
REMARK   1 REFERENCE 6
REMARK   1  AUTH   M.BERTONI,F.KIEFER,M.BIASINI,L.BORDOLI,T.SCHWEDE
REMARK   1  TITL   MODELING PROTEIN QUATERNARY STRUCTURE OF HOMO- AND
REMARK   1  TITL 2 HETERO-OLIGOMERS BEYOND BINARY INTERACTIONS BY HOMOLOGY
REMARK   1  REF    SCI.REP.                      V.   7       2017
REMARK   1  REFN                   ISSN
REMARK   1  PMID   28874689
REMARK   1  DOI    10.1038/s41598-017-09654-8
REMARK   1
REMARK   1 DISCLAIMER
REMARK   1 The SWISS-MODEL SERVER produces theoretical models for proteins.
REMARK   1 The results of any theoretical modelling procedure is
REMARK   1 NON-EXPERIMENTAL and MUST be considered with care. These models may
REMARK   1 contain significant errors. This is especially true for automated
REMARK   1 modeling since there is no human intervention during model
REMARK   1 building. Please read the header section and the logfile carefully
REMARK   1 to know what templates and alignments were used during the model
REMARK   1 building process. All information by the SWISS-MODEL SERVER is
REMARK   1 provided "AS-IS", without any warranty, expressed or implied.
REMARK   2
REMARK   2 COPYRIGHT NOTICE
REMARK   2 This SWISS-MODEL protein model is copyright. It is produced by the
REMARK   2 SWISS-MODEL server, developed by the Computational Structural
REMARK   2 Biology Group at the SIB Swiss Institute of Bioinformatics at the
REMARK   2 Biozentrum, University of Basel (https://swissmodel.expasy.org). This
REMARK   2 model is licensed under the CC BY-SA 4.0 Creative Commons
REMARK   2 Attribution-ShareAlike 4.0 International License
REMARK   2 (https://creativecommons.org/licenses/by-sa/4.0/legalcode), i.e. you
REMARK   2 can copy and redistribute the model in any medium or format,
REMARK   2 transform and build upon the model for any purpose, even
REMARK   2 commercially, under the following terms:
REMARK   2 Attribution - You must give appropriate credit, provide a link to
REMARK   2 the license, and indicate if changes were made. You may do so in any
REMARK   2 reasonable manner, but not in any way that suggests the licensor
REMARK   2 endorses you or your use. When you publish, patent or distribute
REMARK   2 results that were fully or partially based on the model, please cite
REMARK   2 the corresponding papers mentioned under JRNL.
REMARK   2 ShareAlike - If you remix, transform, or build upon the material,
REMARK   2 you must distribute your contributions under the same license as the
REMARK   2 original.
REMARK   2 No additional restrictions - you may not apply legal terms or
REMARK   2 technological measures that legally restrict others from doing
REMARK   2 anything the license permits.
REMARK   2 Find a human-readable summary of (and not a substitute for) the
REMARK   2 CC BY-SA 4.0 license at this link:
REMARK   2 https://creativecommons.org/licenses/by-sa/4.0/
REMARK   3 
REMARK   3 MODEL INFORMATION
REMARK   3  ENGIN   PROMOD3
REMARK   3  VERSN   3.2.1
REMARK   3  OSTAT   monomer
REMARK   3  OSRSN   PREDICTION
REMARK   3  QSPRD   0.000
REMARK   3  GMQE    0.07
REMARK   3  QMNV    4.3.0
REMARK   3  QMNDG   0.36
REMARK   3  MODT    FALSE
REMARK   3 
REMARK   3 TEMPLATE 1
REMARK   3  PDBID   1eu1
REMARK   3  CHAIN   A
REMARK   3  MMCIF   A
REMARK   3  PDBV    2023-03-17
REMARK   3  SMTLE   1eu1.1.A
REMARK   3  SMTLV   2023-03-23
REMARK   3  MTHD    X-RAY DIFFRACTION 1.30 A
REMARK   3  FOUND   BLAST
REMARK   3  GMQE    0.07
REMARK   3  SIM     0.36
REMARK   3  SID     33.04
REMARK   3  OSTAT   monomer
REMARK   3  LIGND   GLC
REMARK   3  LIGND 2 GLC
REMARK   3  LIGND 3 GLC
REMARK   3  LIGND 4 CD
REMARK   3  LIGND 5 MGD
REMARK   3  LIGND 6 MGD
REMARK   3  LIGND 7 6MO
REMARK   3  LIGND 8 O
REMARK   3  LIGND 9 O
REMARK   3  ALN A TRG SDLSRRELLKRAVVVGTGAGLAELFLPAQFLSSASAQSEPQAVAIANPLAQMPDRSWE
REMARK   3  ALN A TRG RIYRDQFAEEDSFVFTCAPNDTHNCLLRAHVKNGVIVRISPTYGYGKATDLAGNQASH
REMARK   3  ALN A TRG RWDPRICQKGLILGRRIYGDRRVKAPMIRKGFKEWADAGFPRHDDGTPRADMEKRGYD
REMARK   3  ALN A TRG EWLQIPWDEALAIAAKTLQNVAETYKGEDGAGKLLEQGYEPAMVEAMHGAGVQAIKMR
REMARK   3  ALN A TRG GGMPLLGAGRVFGFYRFANMLALLDGKLRPEAPPEEIVGSRAFDNYAWHTDLPPGHPM
REMARK   3  ALN A TRG VSGSQTVDFDLFAAEHSKLLVL-----IGMNWICTKMPD-AHWIGDARLK--GTRVVV
REMARK   3  ALN A TRG ISADYMPTANK-ADEIVILRPGTDTAFLLGVARELITKKLYDRDAVIQ-RTDLPLLVR
REMARK   3  ALN A TRG LDTGERLSARDVFEGYRQAPLENYVALKTEEELAAPPSPPFTADKQVVPTELREEWGD
REMARK   3  ALN A TRG FVYWDRATNGPAAVNRDEIGAKFAGDPALLGAFDVTLVDGTNVKARTAFSLLKEYLDE
REMARK   3  ALN A TRG NFDVQTTSEVCNVDPAAVRSLARQLAANKGNALLAAGMGPNHYFNADLFGRVHFLVAA
REMARK   3  ALN A TRG LTDNIGHFSGNVGSYAGNYRGSLFQAMGQWIAENPFDQEADLTKPARVKRYFKSESAH
REMARK   3  ALN A TRG YWNYGDRPLVSPSEIITGKSHMPTPTKLIWFGNSNSLLGNAKWSFDVVKNTLPKQDAV
REMARK   3  ALN A TRG FCNEWHWTSSCEYSDLVFPADSWAEFKLPDMTASCTNPFLLAFPKTPLARIHNTRSDY
REMARK   3  ALN A TRG EILAGVAAALADLVDEPRMKTYWKGILDGDPTPYLQRVLSGSNATRGILYEDLHASSA
REMARK   3  ALN A TRG KGVPLLMNARTYPRHAGWEQRQEDKPWYTPTGRLEFYRPEPEWQAAGESLPIWREPVD
REMARK   3  ALN A TRG ATFYEPNAILANSKHPSINPRAPEDYGVPESQMDVETRQYRNVVRTWQELKLSKHPLT
REMARK   3  ALN A TRG EKDPAYRFVFQTPKYRWGAHSTAVDSDWIAMLFGPFGDPYRRDSRTPWTGEAYAEINP
REMARK   3  ALN A TRG RDAKELGLKDGDYIWLDADPEDRPYRGADSSDEFYDVARAMMRVRIYSGMPRRVIRTW
REMARK   3  ALN A TRG FNMYAATPGTVQAQKDVPGGPAQNQDTGYVALFRHGSHQSGTRAYLRPTQMTDSMNRK
REMARK   3  ALN A TRG AYFGQTIGKGFEADVHSPSGAPKEGYVKVEKAEDGGDEGVGEWRPVTLGLRPDDPSEA
REMARK   3  ALN A TRG MQAYLAGEFVTRKRKGS
REMARK   3  ALN A TPL ----------------------------------------------------------
REMARK   3  ALN A TPL ----------------------------------------------------------
REMARK   3  ALN A TPL ----------------IYSPTRIKYPMVRREFLEKG-----------VNADRSTRGNG
REMARK   3  ALN A TPL DFVRVTWDEALDLVARELKRVQESY----GPTGTFGGSYGWKSPGRLHNCQVL---MR
REMARK   3  ALN A TPL RALNLAG-GFVNSSGDYSTAAAQI---IMP-----HVMGT--LEVYEQQTAWP-----
REMARK   3  ALN A TPL -----------VVVENTDLMVFWAADPMKTNEIGWVIPDHGAYAGMKALKEKGTRVIC
REMARK   3  ALN A TPL INPVRTETADYFGADVVSPRPQTDVALMLGMAHTLYSEDLHDKDFLENCTTGFDLFAA
REMARK   3  ALN A TPL YLTGE-----------------------------------------------------
REMARK   3  ALN A TPL ----------------------------------------------------------
REMARK   3  ALN A TPL ----------------------------------------------------------
REMARK   3  ALN A TPL ----------------------------------------------------------
REMARK   3  ALN A TPL ----------------------------------------------------------
REMARK   3  ALN A TPL ----------------------------------------------------------
REMARK   3  ALN A TPL ----------------------------------------------------------
REMARK   3  ALN A TPL ----------------------------------------------------------
REMARK   3  ALN A TPL ----------------------------------------------------------
REMARK   3  ALN A TPL ----------------------------------------------------------
REMARK   3  ALN A TPL ----------------------------------------------------------
REMARK   3  ALN A TPL ----------------------------------------------------------
REMARK   3  ALN A TPL ----------------------------------------------------------
REMARK   3  ALN A TPL -----------------
REMARK   3  ALN A OFF 48
ATOM      1  N   ILE A 133      20.654  61.176  28.919  1.00  0.46           N  
ATOM      2  CA  ILE A 133      20.014  62.523  28.697  1.00  0.46           C  
ATOM      3  C   ILE A 133      20.761  63.455  27.744  1.00  0.46           C  
ATOM      4  O   ILE A 133      20.194  63.821  26.718  1.00  0.46           O  
ATOM      5  CB  ILE A 133      19.702  63.212  30.032  1.00  0.46           C  
ATOM      6  CG1 ILE A 133      18.889  62.291  30.982  1.00  0.46           C  
ATOM      7  CG2 ILE A 133      18.912  64.519  29.761  1.00  0.46           C  
ATOM      8  CD1 ILE A 133      18.685  62.891  32.379  1.00  0.46           C  
ATOM      9  N   TYR A 134      22.020  63.862  28.052  1.00  0.48           N  
ATOM     10  CA  TYR A 134      22.659  65.014  27.414  1.00  0.48           C  
ATOM     11  C   TYR A 134      23.719  64.747  26.346  1.00  0.48           C  
ATOM     12  O   TYR A 134      24.199  65.694  25.736  1.00  0.48           O  
ATOM     13  CB  TYR A 134      23.408  65.828  28.508  1.00  0.48           C  
ATOM     14  CG  TYR A 134      22.460  66.309  29.563  1.00  0.48           C  
ATOM     15  CD1 TYR A 134      22.435  65.718  30.838  1.00  0.48           C  
ATOM     16  CD2 TYR A 134      21.589  67.373  29.284  1.00  0.48           C  
ATOM     17  CE1 TYR A 134      21.530  66.169  31.809  1.00  0.48           C  
ATOM     18  CE2 TYR A 134      20.694  67.835  30.259  1.00  0.48           C  
ATOM     19  CZ  TYR A 134      20.661  67.224  31.518  1.00  0.48           C  
ATOM     20  OH  TYR A 134      19.757  67.662  32.501  1.00  0.48           O  
ATOM     21  N   GLY A 135      24.137  63.485  26.099  1.00  0.47           N  
ATOM     22  CA  GLY A 135      25.237  63.200  25.166  1.00  0.47           C  
ATOM     23  C   GLY A 135      25.004  63.521  23.704  1.00  0.47           C  
ATOM     24  O   GLY A 135      23.884  63.774  23.268  1.00  0.47           O  
ATOM     25  N   ASP A 136      26.071  63.421  22.887  1.00  0.43           N  
ATOM     26  CA  ASP A 136      26.141  63.823  21.487  1.00  0.43           C  
ATOM     27  C   ASP A 136      25.080  63.211  20.583  1.00  0.43           C  
ATOM     28  O   ASP A 136      24.525  63.860  19.694  1.00  0.43           O  
ATOM     29  CB  ASP A 136      27.525  63.421  20.917  1.00  0.43           C  
ATOM     30  CG  ASP A 136      28.658  64.014  21.738  1.00  0.43           C  
ATOM     31  OD1 ASP A 136      28.421  65.025  22.441  1.00  0.43           O  
ATOM     32  OD2 ASP A 136      29.756  63.411  21.692  1.00  0.43           O  
ATOM     33  N   ARG A 137      24.745  61.931  20.839  1.00  0.38           N  
ATOM     34  CA  ARG A 137      23.777  61.168  20.077  1.00  0.38           C  
ATOM     35  C   ARG A 137      22.360  61.351  20.606  1.00  0.38           C  
ATOM     36  O   ARG A 137      21.436  60.639  20.217  1.00  0.38           O  
ATOM     37  CB  ARG A 137      24.138  59.658  20.091  1.00  0.38           C  
ATOM     38  CG  ARG A 137      25.473  59.350  19.383  1.00  0.38           C  
ATOM     39  CD  ARG A 137      25.782  57.853  19.284  1.00  0.38           C  
ATOM     40  NE  ARG A 137      27.073  57.734  18.528  1.00  0.38           N  
ATOM     41  CZ  ARG A 137      27.650  56.575  18.182  1.00  0.38           C  
ATOM     42  NH1 ARG A 137      28.787  56.591  17.490  1.00  0.38           N  
ATOM     43  NH2 ARG A 137      27.118  55.403  18.512  1.00  0.38           N  
ATOM     44  N   ARG A 138      22.122  62.345  21.487  1.00  0.31           N  
ATOM     45  CA  ARG A 138      20.781  62.793  21.789  1.00  0.31           C  
ATOM     46  C   ARG A 138      20.131  63.486  20.593  1.00  0.31           C  
ATOM     47  O   ARG A 138      20.576  64.535  20.120  1.00  0.31           O  
ATOM     48  CB  ARG A 138      20.749  63.747  23.014  1.00  0.31           C  
ATOM     49  CG  ARG A 138      19.344  64.240  23.422  1.00  0.31           C  
ATOM     50  CD  ARG A 138      18.409  63.124  23.895  1.00  0.31           C  
ATOM     51  NE  ARG A 138      17.034  63.705  24.009  1.00  0.31           N  
ATOM     52  CZ  ARG A 138      16.505  64.207  25.132  1.00  0.31           C  
ATOM     53  NH1 ARG A 138      17.240  64.428  26.217  1.00  0.31           N  
ATOM     54  NH2 ARG A 138      15.207  64.503  25.157  1.00  0.31           N  
ATOM     55  N   VAL A 139      19.028  62.895  20.087  1.00  0.46           N  
ATOM     56  CA  VAL A 139      18.196  63.461  19.041  1.00  0.46           C  
ATOM     57  C   VAL A 139      17.591  64.796  19.466  1.00  0.46           C  
ATOM     58  O   VAL A 139      16.957  64.904  20.519  1.00  0.46           O  
ATOM     59  CB  VAL A 139      17.100  62.488  18.608  1.00  0.46           C  
ATOM     60  CG1 VAL A 139      16.332  63.038  17.388  1.00  0.46           C  
ATOM     61  CG2 VAL A 139      17.736  61.126  18.256  1.00  0.46           C  
ATOM     62  N   LYS A 140      17.819  65.855  18.659  1.00  0.55           N  
ATOM     63  CA  LYS A 140      17.455  67.216  19.016  1.00  0.55           C  
ATOM     64  C   LYS A 140      16.246  67.741  18.264  1.00  0.55           C  
ATOM     65  O   LYS A 140      15.661  68.749  18.655  1.00  0.55           O  
ATOM     66  CB  LYS A 140      18.606  68.189  18.640  1.00  0.55           C  
ATOM     67  CG  LYS A 140      19.946  67.916  19.339  1.00  0.55           C  
ATOM     68  CD  LYS A 140      20.992  68.979  18.956  1.00  0.55           C  
ATOM     69  CE  LYS A 140      22.355  68.831  19.644  1.00  0.55           C  
ATOM     70  NZ  LYS A 140      23.001  67.548  19.275  1.00  0.55           N  
ATOM     71  N   ALA A 141      15.844  67.099  17.154  1.00  0.70           N  
ATOM     72  CA  ALA A 141      14.891  67.697  16.252  1.00  0.70           C  
ATOM     73  C   ALA A 141      14.185  66.609  15.458  1.00  0.70           C  
ATOM     74  O   ALA A 141      14.741  65.516  15.321  1.00  0.70           O  
ATOM     75  CB  ALA A 141      15.620  68.652  15.276  1.00  0.70           C  
ATOM     76  N   PRO A 142      12.983  66.833  14.924  1.00  0.73           N  
ATOM     77  CA  PRO A 142      12.446  66.073  13.803  1.00  0.73           C  
ATOM     78  C   PRO A 142      13.343  66.112  12.580  1.00  0.73           C  
ATOM     79  O   PRO A 142      13.769  67.187  12.153  1.00  0.73           O  
ATOM     80  CB  PRO A 142      11.068  66.695  13.513  1.00  0.73           C  
ATOM     81  CG  PRO A 142      10.780  67.583  14.725  1.00  0.73           C  
ATOM     82  CD  PRO A 142      12.166  68.014  15.184  1.00  0.73           C  
ATOM     83  N   MET A 143      13.630  64.945  11.997  1.00  0.68           N  
ATOM     84  CA  MET A 143      14.468  64.835  10.836  1.00  0.68           C  
ATOM     85  C   MET A 143      13.726  63.963   9.857  1.00  0.68           C  
ATOM     86  O   MET A 143      12.780  63.266  10.216  1.00  0.68           O  
ATOM     87  CB  MET A 143      15.826  64.161  11.148  1.00  0.68           C  
ATOM     88  CG  MET A 143      16.640  64.815  12.285  1.00  0.68           C  
ATOM     89  SD  MET A 143      17.245  66.499  11.966  1.00  0.68           S  
ATOM     90  CE  MET A 143      18.510  66.072  10.734  1.00  0.68           C  
ATOM     91  N   ILE A 144      14.141  64.011   8.592  1.00  0.62           N  
ATOM     92  CA  ILE A 144      13.541  63.270   7.510  1.00  0.62           C  
ATOM     93  C   ILE A 144      14.702  62.919   6.603  1.00  0.62           C  
ATOM     94  O   ILE A 144      15.584  63.750   6.372  1.00  0.62           O  
ATOM     95  CB  ILE A 144      12.484  64.162   6.851  1.00  0.62           C  
ATOM     96  CG1 ILE A 144      11.629  63.481   5.775  1.00  0.62           C  
ATOM     97  CG2 ILE A 144      13.098  65.466   6.292  1.00  0.62           C  
ATOM     98  CD1 ILE A 144      10.299  64.224   5.589  1.00  0.62           C  
ATOM     99  N   ARG A 145      14.836  61.679   6.083  1.00  0.46           N  
ATOM    100  CA  ARG A 145      15.909  61.434   5.128  1.00  0.46           C  
ATOM    101  C   ARG A 145      15.683  62.165   3.802  1.00  0.46           C  
ATOM    102  O   ARG A 145      14.548  62.372   3.366  1.00  0.46           O  
ATOM    103  CB  ARG A 145      16.234  59.931   4.926  1.00  0.46           C  
ATOM    104  CG  ARG A 145      15.429  59.259   3.802  1.00  0.46           C  
ATOM    105  CD  ARG A 145      15.621  57.752   3.699  1.00  0.46           C  
ATOM    106  NE  ARG A 145      14.958  57.323   2.413  1.00  0.46           N  
ATOM    107  CZ  ARG A 145      15.587  56.960   1.285  1.00  0.46           C  
ATOM    108  NH1 ARG A 145      16.910  56.980   1.157  1.00  0.46           N  
ATOM    109  NH2 ARG A 145      14.873  56.536   0.243  1.00  0.46           N  
ATOM    110  N   LYS A 146      16.754  62.576   3.094  1.00  0.53           N  
ATOM    111  CA  LYS A 146      16.631  63.349   1.865  1.00  0.53           C  
ATOM    112  C   LYS A 146      15.834  62.642   0.772  1.00  0.53           C  
ATOM    113  O   LYS A 146      14.939  63.213   0.153  1.00  0.53           O  
ATOM    114  CB  LYS A 146      18.028  63.733   1.338  1.00  0.53           C  
ATOM    115  CG  LYS A 146      17.963  64.589   0.071  1.00  0.53           C  
ATOM    116  CD  LYS A 146      19.341  65.029  -0.427  1.00  0.53           C  
ATOM    117  CE  LYS A 146      19.179  65.752  -1.758  1.00  0.53           C  
ATOM    118  NZ  LYS A 146      20.483  66.079  -2.346  1.00  0.53           N  
ATOM    119  N   GLY A 147      16.078  61.329   0.585  1.00  0.52           N  
ATOM    120  CA  GLY A 147      15.325  60.525  -0.368  1.00  0.52           C  
ATOM    121  C   GLY A 147      13.932  60.136   0.067  1.00  0.52           C  
ATOM    122  O   GLY A 147      13.178  59.607  -0.743  1.00  0.52           O  
ATOM    123  N   PHE A 148      13.514  60.411   1.334  1.00  0.41           N  
ATOM    124  CA  PHE A 148      12.091  60.501   1.660  1.00  0.41           C  
ATOM    125  C   PHE A 148      11.571  61.783   1.039  1.00  0.41           C  
ATOM    126  O   PHE A 148      10.605  61.792   0.287  1.00  0.41           O  
ATOM    127  CB  PHE A 148      11.745  60.487   3.207  1.00  0.41           C  
ATOM    128  CG  PHE A 148      10.254  60.653   3.533  1.00  0.41           C  
ATOM    129  CD1 PHE A 148       9.462  59.632   4.084  1.00  0.41           C  
ATOM    130  CD2 PHE A 148       9.608  61.862   3.262  1.00  0.41           C  
ATOM    131  CE1 PHE A 148       8.060  59.740   4.138  1.00  0.41           C  
ATOM    132  CE2 PHE A 148       8.227  61.987   3.284  1.00  0.41           C  
ATOM    133  CZ  PHE A 148       7.448  60.903   3.668  1.00  0.41           C  
ATOM    134  N   LYS A 149      12.236  62.906   1.363  1.00  0.41           N  
ATOM    135  CA  LYS A 149      11.700  64.239   1.176  1.00  0.41           C  
ATOM    136  C   LYS A 149      11.449  64.651  -0.265  1.00  0.41           C  
ATOM    137  O   LYS A 149      10.435  65.276  -0.573  1.00  0.41           O  
ATOM    138  CB  LYS A 149      12.585  65.279   1.910  1.00  0.41           C  
ATOM    139  CG  LYS A 149      11.831  66.597   2.121  1.00  0.41           C  
ATOM    140  CD  LYS A 149      12.561  67.671   2.944  1.00  0.41           C  
ATOM    141  CE  LYS A 149      11.646  68.897   3.059  1.00  0.41           C  
ATOM    142  NZ  LYS A 149      11.864  69.687   4.296  1.00  0.41           N  
ATOM    143  N   GLU A 150      12.377  64.318  -1.174  1.00  0.41           N  
ATOM    144  CA  GLU A 150      12.254  64.595  -2.591  1.00  0.41           C  
ATOM    145  C   GLU A 150      11.372  63.612  -3.365  1.00  0.41           C  
ATOM    146  O   GLU A 150      10.630  64.014  -4.260  1.00  0.41           O  
ATOM    147  CB  GLU A 150      13.671  64.621  -3.200  1.00  0.41           C  
ATOM    148  CG  GLU A 150      14.577  65.688  -2.535  1.00  0.41           C  
ATOM    149  CD  GLU A 150      16.018  65.628  -3.022  1.00  0.41           C  
ATOM    150  OE1 GLU A 150      16.525  64.504  -3.274  1.00  0.41           O  
ATOM    151  OE2 GLU A 150      16.668  66.707  -3.079  1.00  0.41           O  
ATOM    152  N   TRP A 151      11.436  62.295  -3.051  1.00  0.31           N  
ATOM    153  CA  TRP A 151      10.849  61.248  -3.887  1.00  0.31           C  
ATOM    154  C   TRP A 151       9.978  60.273  -3.130  1.00  0.31           C  
ATOM    155  O   TRP A 151       8.797  60.197  -3.445  1.00  0.31           O  
ATOM    156  CB  TRP A 151      11.926  60.366  -4.555  1.00  0.31           C  
ATOM    157  CG  TRP A 151      12.724  61.073  -5.594  1.00  0.31           C  
ATOM    158  CD1 TRP A 151      13.994  61.558  -5.514  1.00  0.31           C  
ATOM    159  CD2 TRP A 151      12.218  61.427  -6.887  1.00  0.31           C  
ATOM    160  NE1 TRP A 151      14.329  62.199  -6.683  1.00  0.31           N  
ATOM    161  CE2 TRP A 151      13.242  62.135  -7.536  1.00  0.31           C  
ATOM    162  CE3 TRP A 151      10.980  61.204  -7.493  1.00  0.31           C  
ATOM    163  CZ2 TRP A 151      13.049  62.646  -8.812  1.00  0.31           C  
ATOM    164  CZ3 TRP A 151      10.785  61.725  -8.781  1.00  0.31           C  
ATOM    165  CH2 TRP A 151      11.804  62.437  -9.430  1.00  0.31           C  
ATOM    166  N   ALA A 152      10.580  59.520  -2.164  1.00  0.25           N  
ATOM    167  CA  ALA A 152       9.912  58.809  -1.078  1.00  0.25           C  
ATOM    168  C   ALA A 152      10.200  57.244  -0.952  1.00  0.25           C  
ATOM    169  O   ALA A 152      11.290  56.874  -0.837  1.00  0.25           O  
ATOM    170  CB  ALA A 152       8.566  59.381  -0.755  1.00  0.25           C  
ATOM    171  N   ASP A 153       9.238  56.258  -0.846  1.00  0.31           N  
ATOM    172  CA  ASP A 153       9.371  54.789  -1.085  1.00  0.31           C  
ATOM    173  C   ASP A 153       8.486  53.775  -0.288  1.00  0.31           C  
ATOM    174  O   ASP A 153       7.267  53.806  -0.290  1.00  0.31           O  
ATOM    175  CB  ASP A 153      10.698  54.174  -1.487  1.00  0.31           C  
ATOM    176  CG  ASP A 153      10.438  52.985  -2.407  1.00  0.31           C  
ATOM    177  OD1 ASP A 153       9.994  53.222  -3.561  1.00  0.31           O  
ATOM    178  OD2 ASP A 153      10.556  51.853  -1.897  1.00  0.31           O  
ATOM    179  N   ALA A 154       9.051  52.742   0.347  1.00  0.34           N  
ATOM    180  CA  ALA A 154       8.351  51.899   1.287  1.00  0.34           C  
ATOM    181  C   ALA A 154       8.725  52.239   2.717  1.00  0.34           C  
ATOM    182  O   ALA A 154       9.632  53.026   2.970  1.00  0.34           O  
ATOM    183  CB  ALA A 154       8.676  50.434   0.982  1.00  0.34           C  
ATOM    184  N   GLY A 155       8.071  51.680   3.749  1.00  0.33           N  
ATOM    185  CA  GLY A 155       8.635  51.710   5.108  1.00  0.33           C  
ATOM    186  C   GLY A 155      10.031  51.105   5.220  1.00  0.33           C  
ATOM    187  O   GLY A 155      10.447  50.323   4.363  1.00  0.33           O  
ATOM    188  N   PHE A 156      10.815  51.459   6.263  1.00  0.31           N  
ATOM    189  CA  PHE A 156      12.162  50.935   6.442  1.00  0.31           C  
ATOM    190  C   PHE A 156      12.596  50.637   7.881  1.00  0.31           C  
ATOM    191  O   PHE A 156      12.686  51.555   8.697  1.00  0.31           O  
ATOM    192  CB  PHE A 156      13.243  51.857   5.829  1.00  0.31           C  
ATOM    193  CG  PHE A 156      14.546  51.112   5.653  1.00  0.31           C  
ATOM    194  CD1 PHE A 156      15.731  51.617   6.210  1.00  0.31           C  
ATOM    195  CD2 PHE A 156      14.610  49.960   4.852  1.00  0.31           C  
ATOM    196  CE1 PHE A 156      16.958  51.004   5.935  1.00  0.31           C  
ATOM    197  CE2 PHE A 156      15.833  49.325   4.606  1.00  0.31           C  
ATOM    198  CZ  PHE A 156      17.010  49.853   5.146  1.00  0.31           C  
ATOM    199  N   PRO A 157      13.004  49.397   8.174  1.00  0.23           N  
ATOM    200  CA  PRO A 157      13.520  48.996   9.480  1.00  0.23           C  
ATOM    201  C   PRO A 157      14.680  49.774  10.106  1.00  0.23           C  
ATOM    202  O   PRO A 157      14.939  49.542  11.278  1.00  0.23           O  
ATOM    203  CB  PRO A 157      13.903  47.524   9.260  1.00  0.23           C  
ATOM    204  CG  PRO A 157      12.850  47.013   8.280  1.00  0.23           C  
ATOM    205  CD  PRO A 157      12.657  48.213   7.365  1.00  0.23           C  
ATOM    206  N   ARG A 158      15.448  50.627   9.378  1.00  0.31           N  
ATOM    207  CA  ARG A 158      16.519  51.403  10.013  1.00  0.31           C  
ATOM    208  C   ARG A 158      16.250  52.902  10.092  1.00  0.31           C  
ATOM    209  O   ARG A 158      17.132  53.642  10.517  1.00  0.31           O  
ATOM    210  CB  ARG A 158      17.891  51.308   9.286  1.00  0.31           C  
ATOM    211  CG  ARG A 158      18.429  49.908   8.940  1.00  0.31           C  
ATOM    212  CD  ARG A 158      19.789  50.038   8.238  1.00  0.31           C  
ATOM    213  NE  ARG A 158      20.263  48.673   7.849  1.00  0.31           N  
ATOM    214  CZ  ARG A 158      21.267  48.461   6.985  1.00  0.31           C  
ATOM    215  NH1 ARG A 158      21.760  47.232   6.845  1.00  0.31           N  
ATOM    216  NH2 ARG A 158      21.790  49.445   6.258  1.00  0.31           N  
ATOM    217  N   HIS A 159      15.071  53.394   9.672  1.00  0.29           N  
ATOM    218  CA  HIS A 159      14.795  54.832   9.698  1.00  0.29           C  
ATOM    219  C   HIS A 159      13.357  55.118  10.086  1.00  0.29           C  
ATOM    220  O   HIS A 159      13.035  56.250  10.432  1.00  0.29           O  
ATOM    221  CB  HIS A 159      14.949  55.524   8.305  1.00  0.29           C  
ATOM    222  CG  HIS A 159      16.333  55.856   7.825  1.00  0.29           C  
ATOM    223  ND1 HIS A 159      17.183  56.521   8.677  1.00  0.29           N  
ATOM    224  CD2 HIS A 159      16.791  55.962   6.546  1.00  0.29           C  
ATOM    225  CE1 HIS A 159      18.129  57.023   7.923  1.00  0.29           C  
ATOM    226  NE2 HIS A 159      17.945  56.720   6.614  1.00  0.29           N  
ATOM    227  N   ASP A 160      12.446  54.130   9.970  1.00  0.35           N  
ATOM    228  CA  ASP A 160      11.022  54.250  10.240  1.00  0.35           C  
ATOM    229  C   ASP A 160      10.211  55.168   9.307  1.00  0.35           C  
ATOM    230  O   ASP A 160       8.988  55.048   9.219  1.00  0.35           O  
ATOM    231  CB  ASP A 160      10.758  54.450  11.751  1.00  0.35           C  
ATOM    232  CG  ASP A 160      11.351  53.264  12.494  1.00  0.35           C  
ATOM    233  OD1 ASP A 160      10.978  52.115  12.137  1.00  0.35           O  
ATOM    234  OD2 ASP A 160      12.187  53.487  13.403  1.00  0.35           O  
ATOM    235  N   ASP A 161      10.868  56.045   8.513  1.00  0.34           N  
ATOM    236  CA  ASP A 161      10.349  56.730   7.334  1.00  0.34           C  
ATOM    237  C   ASP A 161       9.408  55.881   6.456  1.00  0.34           C  
ATOM    238  O   ASP A 161       9.843  54.985   5.727  1.00  0.34           O  
ATOM    239  CB  ASP A 161      11.516  57.138   6.382  1.00  0.34           C  
ATOM    240  CG  ASP A 161      12.330  58.339   6.824  1.00  0.34           C  
ATOM    241  OD1 ASP A 161      11.844  59.126   7.662  1.00  0.34           O  
ATOM    242  OD2 ASP A 161      13.426  58.516   6.221  1.00  0.34           O  
ATOM    243  N   GLY A 162       8.091  56.156   6.473  1.00  0.31           N  
ATOM    244  CA  GLY A 162       7.072  55.414   5.723  1.00  0.31           C  
ATOM    245  C   GLY A 162       6.710  56.058   4.414  1.00  0.31           C  
ATOM    246  O   GLY A 162       5.877  56.952   4.382  1.00  0.31           O  
ATOM    247  N   THR A 163       7.324  55.669   3.288  1.00  0.34           N  
ATOM    248  CA  THR A 163       7.549  56.617   2.192  1.00  0.34           C  
ATOM    249  C   THR A 163       6.626  56.352   0.919  1.00  0.34           C  
ATOM    250  O   THR A 163       5.791  55.457   1.048  1.00  0.34           O  
ATOM    251  CB  THR A 163       9.087  56.866   2.304  1.00  0.34           C  
ATOM    252  OG1 THR A 163       9.614  58.027   1.747  1.00  0.34           O  
ATOM    253  CG2 THR A 163      10.136  55.769   2.123  1.00  0.34           C  
ATOM    254  N   PRO A 164       6.519  57.134  -0.227  1.00  0.31           N  
ATOM    255  CA  PRO A 164       6.297  56.538  -1.622  1.00  0.31           C  
ATOM    256  C   PRO A 164       7.070  57.060  -2.924  1.00  0.31           C  
ATOM    257  O   PRO A 164       6.709  58.123  -3.391  1.00  0.31           O  
ATOM    258  CB  PRO A 164       4.797  56.776  -1.822  1.00  0.31           C  
ATOM    259  CG  PRO A 164       4.584  58.165  -1.237  1.00  0.31           C  
ATOM    260  CD  PRO A 164       5.450  58.148   0.017  1.00  0.31           C  
ATOM    261  N   ARG A 165       8.049  56.294  -3.566  1.00  0.27           N  
ATOM    262  CA  ARG A 165       8.759  56.426  -4.880  1.00  0.27           C  
ATOM    263  C   ARG A 165      10.314  56.350  -4.998  1.00  0.27           C  
ATOM    264  O   ARG A 165      10.813  56.357  -6.124  1.00  0.27           O  
ATOM    265  CB  ARG A 165       8.386  57.662  -5.751  1.00  0.27           C  
ATOM    266  CG  ARG A 165       7.024  57.618  -6.456  1.00  0.27           C  
ATOM    267  CD  ARG A 165       6.801  58.912  -7.229  1.00  0.27           C  
ATOM    268  NE  ARG A 165       5.391  58.899  -7.725  1.00  0.27           N  
ATOM    269  CZ  ARG A 165       4.852  59.890  -8.444  1.00  0.27           C  
ATOM    270  NH1 ARG A 165       3.556  59.859  -8.744  1.00  0.27           N  
ATOM    271  NH2 ARG A 165       5.584  60.917  -8.864  1.00  0.27           N  
ATOM    272  N   ALA A 166      11.162  56.298  -3.959  1.00  0.36           N  
ATOM    273  CA  ALA A 166      12.622  56.382  -4.140  1.00  0.36           C  
ATOM    274  C   ALA A 166      13.434  55.083  -4.124  1.00  0.36           C  
ATOM    275  O   ALA A 166      12.996  54.000  -3.765  1.00  0.36           O  
ATOM    276  CB  ALA A 166      13.301  57.285  -3.089  1.00  0.36           C  
ATOM    277  N   ASP A 167      14.737  55.205  -4.446  1.00  0.28           N  
ATOM    278  CA  ASP A 167      15.814  54.344  -3.986  1.00  0.28           C  
ATOM    279  C   ASP A 167      15.669  53.848  -2.526  1.00  0.28           C  
ATOM    280  O   ASP A 167      15.691  54.626  -1.562  1.00  0.28           O  
ATOM    281  CB  ASP A 167      17.093  55.191  -4.229  1.00  0.28           C  
ATOM    282  CG  ASP A 167      18.434  54.558  -3.899  1.00  0.28           C  
ATOM    283  OD1 ASP A 167      18.528  53.752  -2.941  1.00  0.28           O  
ATOM    284  OD2 ASP A 167      19.411  55.000  -4.563  1.00  0.28           O  
ATOM    285  N   MET A 168      15.501  52.518  -2.358  1.00  0.34           N  
ATOM    286  CA  MET A 168      15.345  51.868  -1.074  1.00  0.34           C  
ATOM    287  C   MET A 168      16.651  51.526  -0.391  1.00  0.34           C  
ATOM    288  O   MET A 168      16.654  51.283   0.821  1.00  0.34           O  
ATOM    289  CB  MET A 168      14.611  50.508  -1.227  1.00  0.34           C  
ATOM    290  CG  MET A 168      13.107  50.627  -1.478  1.00  0.34           C  
ATOM    291  SD  MET A 168      12.220  49.032  -1.524  1.00  0.34           S  
ATOM    292  CE  MET A 168      12.192  48.599   0.241  1.00  0.34           C  
ATOM    293  N   GLU A 169      17.756  51.472  -1.152  1.00  0.39           N  
ATOM    294  CA  GLU A 169      19.045  50.970  -0.726  1.00  0.39           C  
ATOM    295  C   GLU A 169      19.841  52.022   0.022  1.00  0.39           C  
ATOM    296  O   GLU A 169      20.483  51.736   1.032  1.00  0.39           O  
ATOM    297  CB  GLU A 169      19.824  50.400  -1.935  1.00  0.39           C  
ATOM    298  CG  GLU A 169      19.100  49.179  -2.566  1.00  0.39           C  
ATOM    299  CD  GLU A 169      19.902  48.453  -3.647  1.00  0.39           C  
ATOM    300  OE1 GLU A 169      21.071  48.831  -3.906  1.00  0.39           O  
ATOM    301  OE2 GLU A 169      19.326  47.485  -4.211  1.00  0.39           O  
ATOM    302  N   LYS A 170      19.756  53.303  -0.399  1.00  0.31           N  
ATOM    303  CA  LYS A 170      20.424  54.417   0.264  1.00  0.31           C  
ATOM    304  C   LYS A 170      19.791  54.849   1.592  1.00  0.31           C  
ATOM    305  O   LYS A 170      19.462  56.017   1.830  1.00  0.31           O  
ATOM    306  CB  LYS A 170      20.456  55.648  -0.659  1.00  0.31           C  
ATOM    307  CG  LYS A 170      21.350  55.475  -1.884  1.00  0.31           C  
ATOM    308  CD  LYS A 170      21.280  56.744  -2.735  1.00  0.31           C  
ATOM    309  CE  LYS A 170      22.075  56.626  -4.025  1.00  0.31           C  
ATOM    310  NZ  LYS A 170      21.786  57.822  -4.831  1.00  0.31           N  
ATOM    311  N   ARG A 171      19.611  53.918   2.532  1.00  0.41           N  
ATOM    312  CA  ARG A 171      19.018  54.153   3.822  1.00  0.41           C  
ATOM    313  C   ARG A 171      19.975  53.672   4.911  1.00  0.41           C  
ATOM    314  O   ARG A 171      20.400  52.517   4.948  1.00  0.41           O  
ATOM    315  CB  ARG A 171      17.668  53.431   3.930  1.00  0.41           C  
ATOM    316  CG  ARG A 171      16.561  53.874   2.947  1.00  0.41           C  
ATOM    317  CD  ARG A 171      15.308  53.085   3.291  1.00  0.41           C  
ATOM    318  NE  ARG A 171      14.135  53.371   2.422  1.00  0.41           N  
ATOM    319  CZ  ARG A 171      13.324  52.380   2.029  1.00  0.41           C  
ATOM    320  NH1 ARG A 171      12.033  52.548   1.796  1.00  0.41           N  
ATOM    321  NH2 ARG A 171      13.835  51.161   1.919  1.00  0.41           N  
ATOM    322  N   GLY A 172      20.360  54.579   5.836  1.00  0.49           N  
ATOM    323  CA  GLY A 172      21.561  54.412   6.658  1.00  0.49           C  
ATOM    324  C   GLY A 172      22.810  54.969   6.012  1.00  0.49           C  
ATOM    325  O   GLY A 172      23.909  54.526   6.299  1.00  0.49           O  
ATOM    326  N   TYR A 173      22.637  55.947   5.099  1.00  0.46           N  
ATOM    327  CA  TYR A 173      23.703  56.630   4.377  1.00  0.46           C  
ATOM    328  C   TYR A 173      23.752  58.119   4.736  1.00  0.46           C  
ATOM    329  O   TYR A 173      24.159  58.947   3.928  1.00  0.46           O  
ATOM    330  CB  TYR A 173      23.500  56.494   2.839  1.00  0.46           C  
ATOM    331  CG  TYR A 173      24.011  55.179   2.315  1.00  0.46           C  
ATOM    332  CD1 TYR A 173      23.265  53.996   2.435  1.00  0.46           C  
ATOM    333  CD2 TYR A 173      25.241  55.137   1.635  1.00  0.46           C  
ATOM    334  CE1 TYR A 173      23.717  52.804   1.851  1.00  0.46           C  
ATOM    335  CE2 TYR A 173      25.703  53.944   1.062  1.00  0.46           C  
ATOM    336  CZ  TYR A 173      24.934  52.780   1.165  1.00  0.46           C  
ATOM    337  OH  TYR A 173      25.379  51.581   0.575  1.00  0.46           O  
ATOM    338  N   ASP A 174      23.298  58.501   5.947  1.00  0.39           N  
ATOM    339  CA  ASP A 174      23.529  59.802   6.574  1.00  0.39           C  
ATOM    340  C   ASP A 174      23.002  61.092   5.917  1.00  0.39           C  
ATOM    341  O   ASP A 174      23.010  62.158   6.531  1.00  0.39           O  
ATOM    342  CB  ASP A 174      25.000  59.907   7.040  1.00  0.39           C  
ATOM    343  CG  ASP A 174      25.327  58.720   7.938  1.00  0.39           C  
ATOM    344  OD1 ASP A 174      24.374  58.158   8.548  1.00  0.39           O  
ATOM    345  OD2 ASP A 174      26.525  58.357   8.000  1.00  0.39           O  
ATOM    346  N   GLU A 175      22.425  61.033   4.700  1.00  0.57           N  
ATOM    347  CA  GLU A 175      21.688  62.125   4.077  1.00  0.57           C  
ATOM    348  C   GLU A 175      20.351  62.444   4.764  1.00  0.57           C  
ATOM    349  O   GLU A 175      19.273  62.045   4.315  1.00  0.57           O  
ATOM    350  CB  GLU A 175      21.384  61.839   2.586  1.00  0.57           C  
ATOM    351  CG  GLU A 175      22.618  61.673   1.666  1.00  0.57           C  
ATOM    352  CD  GLU A 175      22.195  61.506   0.204  1.00  0.57           C  
ATOM    353  OE1 GLU A 175      20.978  61.297  -0.051  1.00  0.57           O  
ATOM    354  OE2 GLU A 175      23.080  61.607  -0.683  1.00  0.57           O  
ATOM    355  N   TRP A 176      20.387  63.177   5.894  1.00  0.56           N  
ATOM    356  CA  TRP A 176      19.217  63.535   6.677  1.00  0.56           C  
ATOM    357  C   TRP A 176      19.001  65.042   6.630  1.00  0.56           C  
ATOM    358  O   TRP A 176      19.944  65.830   6.658  1.00  0.56           O  
ATOM    359  CB  TRP A 176      19.333  63.118   8.178  1.00  0.56           C  
ATOM    360  CG  TRP A 176      19.515  61.642   8.524  1.00  0.56           C  
ATOM    361  CD1 TRP A 176      20.155  60.627   7.862  1.00  0.56           C  
ATOM    362  CD2 TRP A 176      19.085  61.063   9.790  1.00  0.56           C  
ATOM    363  NE1 TRP A 176      20.204  59.486   8.632  1.00  0.56           N  
ATOM    364  CE2 TRP A 176      19.515  59.725   9.789  1.00  0.56           C  
ATOM    365  CE3 TRP A 176      18.397  61.617  10.857  1.00  0.56           C  
ATOM    366  CZ2 TRP A 176      19.240  58.899  10.884  1.00  0.56           C  
ATOM    367  CZ3 TRP A 176      18.098  60.773  11.950  1.00  0.56           C  
ATOM    368  CH2 TRP A 176      18.512  59.434  11.952  1.00  0.56           C  
ATOM    369  N   LEU A 177      17.733  65.485   6.555  1.00  0.65           N  
ATOM    370  CA  LEU A 177      17.358  66.884   6.518  1.00  0.65           C  
ATOM    371  C   LEU A 177      16.518  67.201   7.741  1.00  0.65           C  
ATOM    372  O   LEU A 177      15.694  66.398   8.168  1.00  0.65           O  
ATOM    373  CB  LEU A 177      16.509  67.206   5.262  1.00  0.65           C  
ATOM    374  CG  LEU A 177      17.229  66.965   3.920  1.00  0.65           C  
ATOM    375  CD1 LEU A 177      16.243  67.125   2.756  1.00  0.65           C  
ATOM    376  CD2 LEU A 177      18.428  67.903   3.722  1.00  0.65           C  
ATOM    377  N   GLN A 178      16.711  68.380   8.358  1.00  0.67           N  
ATOM    378  CA  GLN A 178      15.884  68.839   9.461  1.00  0.67           C  
ATOM    379  C   GLN A 178      14.556  69.405   8.975  1.00  0.67           C  
ATOM    380  O   GLN A 178      14.483  70.018   7.907  1.00  0.67           O  
ATOM    381  CB  GLN A 178      16.659  69.891  10.296  1.00  0.67           C  
ATOM    382  CG  GLN A 178      15.955  70.328  11.604  1.00  0.67           C  
ATOM    383  CD  GLN A 178      16.848  71.251  12.434  1.00  0.67           C  
ATOM    384  OE1 GLN A 178      18.048  71.396  12.208  1.00  0.67           O  
ATOM    385  NE2 GLN A 178      16.242  71.907  13.450  1.00  0.67           N  
ATOM    386  N   ILE A 179      13.466  69.206   9.746  1.00  0.67           N  
ATOM    387  CA  ILE A 179      12.147  69.722   9.414  1.00  0.67           C  
ATOM    388  C   ILE A 179      11.468  70.214  10.684  1.00  0.67           C  
ATOM    389  O   ILE A 179      11.863  69.807  11.779  1.00  0.67           O  
ATOM    390  CB  ILE A 179      11.265  68.695   8.701  1.00  0.67           C  
ATOM    391  CG1 ILE A 179      11.177  67.338   9.427  1.00  0.67           C  
ATOM    392  CG2 ILE A 179      11.801  68.553   7.267  1.00  0.67           C  
ATOM    393  CD1 ILE A 179      10.167  66.399   8.763  1.00  0.67           C  
ATOM    394  N   PRO A 180      10.482  71.114  10.652  1.00  0.74           N  
ATOM    395  CA  PRO A 180       9.670  71.415  11.823  1.00  0.74           C  
ATOM    396  C   PRO A 180       8.761  70.255  12.205  1.00  0.74           C  
ATOM    397  O   PRO A 180       8.509  69.355  11.405  1.00  0.74           O  
ATOM    398  CB  PRO A 180       8.866  72.652  11.385  1.00  0.74           C  
ATOM    399  CG  PRO A 180       8.687  72.467   9.878  1.00  0.74           C  
ATOM    400  CD  PRO A 180      10.011  71.827   9.456  1.00  0.74           C  
ATOM    401  N   TRP A 181       8.226  70.274  13.443  1.00  0.72           N  
ATOM    402  CA  TRP A 181       7.305  69.265  13.944  1.00  0.72           C  
ATOM    403  C   TRP A 181       6.038  69.125  13.118  1.00  0.72           C  
ATOM    404  O   TRP A 181       5.582  68.013  12.874  1.00  0.72           O  
ATOM    405  CB  TRP A 181       6.915  69.555  15.418  1.00  0.72           C  
ATOM    406  CG  TRP A 181       7.880  68.975  16.433  1.00  0.72           C  
ATOM    407  CD1 TRP A 181       8.813  69.581  17.230  1.00  0.72           C  
ATOM    408  CD2 TRP A 181       7.931  67.570  16.741  1.00  0.72           C  
ATOM    409  NE1 TRP A 181       9.451  68.640  18.015  1.00  0.72           N  
ATOM    410  CE2 TRP A 181       8.918  67.401  17.733  1.00  0.72           C  
ATOM    411  CE3 TRP A 181       7.214  66.484  16.242  1.00  0.72           C  
ATOM    412  CZ2 TRP A 181       9.206  66.140  18.244  1.00  0.72           C  
ATOM    413  CZ3 TRP A 181       7.504  65.213  16.757  1.00  0.72           C  
ATOM    414  CH2 TRP A 181       8.486  65.042  17.744  1.00  0.72           C  
ATOM    415  N   ASP A 182       5.469  70.248  12.639  1.00  0.72           N  
ATOM    416  CA  ASP A 182       4.283  70.280  11.807  1.00  0.72           C  
ATOM    417  C   ASP A 182       4.446  69.479  10.506  1.00  0.72           C  
ATOM    418  O   ASP A 182       3.646  68.598  10.198  1.00  0.72           O  
ATOM    419  CB  ASP A 182       4.002  71.777  11.532  1.00  0.72           C  
ATOM    420  CG  ASP A 182       2.642  71.966  10.888  1.00  0.72           C  
ATOM    421  OD1 ASP A 182       1.643  71.568  11.534  1.00  0.72           O  
ATOM    422  OD2 ASP A 182       2.610  72.508   9.757  1.00  0.72           O  
ATOM    423  N   GLU A 183       5.569  69.684   9.776  1.00  0.69           N  
ATOM    424  CA  GLU A 183       5.901  68.941   8.567  1.00  0.69           C  
ATOM    425  C   GLU A 183       6.055  67.448   8.847  1.00  0.69           C  
ATOM    426  O   GLU A 183       5.482  66.608   8.157  1.00  0.69           O  
ATOM    427  CB  GLU A 183       7.191  69.523   7.909  1.00  0.69           C  
ATOM    428  CG  GLU A 183       7.581  68.916   6.530  1.00  0.69           C  
ATOM    429  CD  GLU A 183       8.826  69.516   5.865  1.00  0.69           C  
ATOM    430  OE1 GLU A 183       9.464  70.469   6.374  1.00  0.69           O  
ATOM    431  OE2 GLU A 183       9.212  68.979   4.795  1.00  0.69           O  
ATOM    432  N   ALA A 184       6.768  67.076   9.932  1.00  0.71           N  
ATOM    433  CA  ALA A 184       6.930  65.693  10.342  1.00  0.71           C  
ATOM    434  C   ALA A 184       5.630  64.981  10.723  1.00  0.71           C  
ATOM    435  O   ALA A 184       5.356  63.865  10.281  1.00  0.71           O  
ATOM    436  CB  ALA A 184       7.905  65.646  11.537  1.00  0.71           C  
ATOM    437  N   LEU A 185       4.772  65.630  11.534  1.00  0.50           N  
ATOM    438  CA  LEU A 185       3.475  65.110  11.930  1.00  0.50           C  
ATOM    439  C   LEU A 185       2.484  65.018  10.781  1.00  0.50           C  
ATOM    440  O   LEU A 185       1.782  64.018  10.642  1.00  0.50           O  
ATOM    441  CB  LEU A 185       2.876  65.951  13.082  1.00  0.50           C  
ATOM    442  CG  LEU A 185       3.677  65.862  14.400  1.00  0.50           C  
ATOM    443  CD1 LEU A 185       3.220  66.949  15.382  1.00  0.50           C  
ATOM    444  CD2 LEU A 185       3.588  64.475  15.056  1.00  0.50           C  
ATOM    445  N   ALA A 186       2.425  66.038   9.900  1.00  0.53           N  
ATOM    446  CA  ALA A 186       1.599  66.032   8.707  1.00  0.53           C  
ATOM    447  C   ALA A 186       1.972  64.929   7.729  1.00  0.53           C  
ATOM    448  O   ALA A 186       1.114  64.229   7.191  1.00  0.53           O  
ATOM    449  CB  ALA A 186       1.712  67.398   8.003  1.00  0.53           C  
ATOM    450  N   ILE A 187       3.284  64.716   7.509  1.00  0.53           N  
ATOM    451  CA  ILE A 187       3.795  63.599   6.736  1.00  0.53           C  
ATOM    452  C   ILE A 187       3.444  62.252   7.349  1.00  0.53           C  
ATOM    453  O   ILE A 187       2.926  61.379   6.656  1.00  0.53           O  
ATOM    454  CB  ILE A 187       5.299  63.755   6.541  1.00  0.53           C  
ATOM    455  CG1 ILE A 187       5.552  64.873   5.500  1.00  0.53           C  
ATOM    456  CG2 ILE A 187       5.940  62.423   6.102  1.00  0.53           C  
ATOM    457  CD1 ILE A 187       7.024  65.268   5.368  1.00  0.53           C  
ATOM    458  N   ALA A 188       3.655  62.064   8.668  1.00  0.46           N  
ATOM    459  CA  ALA A 188       3.309  60.837   9.358  1.00  0.46           C  
ATOM    460  C   ALA A 188       1.816  60.523   9.350  1.00  0.46           C  
ATOM    461  O   ALA A 188       1.404  59.397   9.090  1.00  0.46           O  
ATOM    462  CB  ALA A 188       3.834  60.903  10.805  1.00  0.46           C  
ATOM    463  N   ALA A 189       0.944  61.522   9.585  1.00  0.43           N  
ATOM    464  CA  ALA A 189      -0.492  61.341   9.495  1.00  0.43           C  
ATOM    465  C   ALA A 189      -0.960  60.943   8.098  1.00  0.43           C  
ATOM    466  O   ALA A 189      -1.724  59.993   7.933  1.00  0.43           O  
ATOM    467  CB  ALA A 189      -1.191  62.644   9.930  1.00  0.43           C  
ATOM    468  N   LYS A 190      -0.436  61.623   7.055  1.00  0.47           N  
ATOM    469  CA  LYS A 190      -0.728  61.337   5.663  1.00  0.47           C  
ATOM    470  C   LYS A 190      -0.325  59.936   5.235  1.00  0.47           C  
ATOM    471  O   LYS A 190      -1.074  59.232   4.556  1.00  0.47           O  
ATOM    472  CB  LYS A 190       0.020  62.365   4.773  1.00  0.47           C  
ATOM    473  CG  LYS A 190      -0.220  62.220   3.260  1.00  0.47           C  
ATOM    474  CD  LYS A 190       0.535  63.291   2.454  1.00  0.47           C  
ATOM    475  CE  LYS A 190       0.288  63.194   0.946  1.00  0.47           C  
ATOM    476  NZ  LYS A 190       1.024  64.267   0.237  1.00  0.47           N  
ATOM    477  N   THR A 191       0.874  59.467   5.625  1.00  0.45           N  
ATOM    478  CA  THR A 191       1.325  58.118   5.306  1.00  0.45           C  
ATOM    479  C   THR A 191       0.488  57.056   5.980  1.00  0.45           C  
ATOM    480  O   THR A 191       0.050  56.117   5.326  1.00  0.45           O  
ATOM    481  CB  THR A 191       2.809  57.884   5.544  1.00  0.45           C  
ATOM    482  OG1 THR A 191       3.186  58.120   6.889  1.00  0.45           O  
ATOM    483  CG2 THR A 191       3.590  58.874   4.667  1.00  0.45           C  
ATOM    484  N   LEU A 192       0.153  57.214   7.274  1.00  0.33           N  
ATOM    485  CA  LEU A 192      -0.725  56.299   7.987  1.00  0.33           C  
ATOM    486  C   LEU A 192      -2.133  56.203   7.395  1.00  0.33           C  
ATOM    487  O   LEU A 192      -2.691  55.110   7.284  1.00  0.33           O  
ATOM    488  CB  LEU A 192      -0.804  56.670   9.489  1.00  0.33           C  
ATOM    489  CG  LEU A 192       0.546  56.565  10.238  1.00  0.33           C  
ATOM    490  CD1 LEU A 192       0.453  57.195  11.637  1.00  0.33           C  
ATOM    491  CD2 LEU A 192       1.071  55.129  10.333  1.00  0.33           C  
ATOM    492  N   GLN A 193      -2.733  57.336   6.967  1.00  0.39           N  
ATOM    493  CA  GLN A 193      -3.999  57.344   6.244  1.00  0.39           C  
ATOM    494  C   GLN A 193      -3.935  56.660   4.877  1.00  0.39           C  
ATOM    495  O   GLN A 193      -4.701  55.733   4.617  1.00  0.39           O  
ATOM    496  CB  GLN A 193      -4.523  58.795   6.103  1.00  0.39           C  
ATOM    497  CG  GLN A 193      -4.902  59.408   7.474  1.00  0.39           C  
ATOM    498  CD  GLN A 193      -5.208  60.904   7.386  1.00  0.39           C  
ATOM    499  OE1 GLN A 193      -4.466  61.712   6.827  1.00  0.39           O  
ATOM    500  NE2 GLN A 193      -6.333  61.319   8.016  1.00  0.39           N  
ATOM    501  N   ASN A 194      -2.939  56.997   4.018  1.00  0.45           N  
ATOM    502  CA  ASN A 194      -2.772  56.396   2.692  1.00  0.45           C  
ATOM    503  C   ASN A 194      -2.611  54.877   2.743  1.00  0.45           C  
ATOM    504  O   ASN A 194      -3.172  54.109   1.959  1.00  0.45           O  
ATOM    505  CB  ASN A 194      -1.452  56.881   2.021  1.00  0.45           C  
ATOM    506  CG  ASN A 194      -1.465  58.345   1.607  1.00  0.45           C  
ATOM    507  OD1 ASN A 194      -2.474  59.012   1.405  1.00  0.45           O  
ATOM    508  ND2 ASN A 194      -0.239  58.884   1.394  1.00  0.45           N  
ATOM    509  N   VAL A 195      -1.791  54.417   3.697  1.00  0.38           N  
ATOM    510  CA  VAL A 195      -1.481  53.026   3.945  1.00  0.38           C  
ATOM    511  C   VAL A 195      -2.702  52.240   4.422  1.00  0.38           C  
ATOM    512  O   VAL A 195      -2.922  51.103   4.002  1.00  0.38           O  
ATOM    513  CB  VAL A 195      -0.282  52.974   4.884  1.00  0.38           C  
ATOM    514  CG1 VAL A 195       0.067  51.556   5.317  1.00  0.38           C  
ATOM    515  CG2 VAL A 195       0.954  53.511   4.128  1.00  0.38           C  
ATOM    516  N   ALA A 196      -3.562  52.831   5.279  1.00  0.39           N  
ATOM    517  CA  ALA A 196      -4.845  52.246   5.626  1.00  0.39           C  
ATOM    518  C   ALA A 196      -5.853  52.196   4.470  1.00  0.39           C  
ATOM    519  O   ALA A 196      -6.451  51.156   4.198  1.00  0.39           O  
ATOM    520  CB  ALA A 196      -5.452  53.043   6.801  1.00  0.39           C  
ATOM    521  N   GLU A 197      -6.035  53.313   3.734  1.00  0.45           N  
ATOM    522  CA  GLU A 197      -6.988  53.451   2.641  1.00  0.45           C  
ATOM    523  C   GLU A 197      -6.728  52.553   1.443  1.00  0.45           C  
ATOM    524  O   GLU A 197      -7.648  52.025   0.815  1.00  0.45           O  
ATOM    525  CB  GLU A 197      -7.030  54.916   2.160  1.00  0.45           C  
ATOM    526  CG  GLU A 197      -7.743  55.846   3.167  1.00  0.45           C  
ATOM    527  CD  GLU A 197      -7.739  57.293   2.688  1.00  0.45           C  
ATOM    528  OE1 GLU A 197      -8.237  57.529   1.556  1.00  0.45           O  
ATOM    529  OE2 GLU A 197      -7.261  58.162   3.461  1.00  0.45           O  
ATOM    530  N   THR A 198      -5.449  52.358   1.081  1.00  0.31           N  
ATOM    531  CA  THR A 198      -5.051  51.491  -0.027  1.00  0.31           C  
ATOM    532  C   THR A 198      -5.259  50.011   0.236  1.00  0.31           C  
ATOM    533  O   THR A 198      -5.488  49.231  -0.688  1.00  0.31           O  
ATOM    534  CB  THR A 198      -3.615  51.704  -0.500  1.00  0.31           C  
ATOM    535  OG1 THR A 198      -2.678  51.692   0.568  1.00  0.31           O  
ATOM    536  CG2 THR A 198      -3.506  53.070  -1.190  1.00  0.31           C  
ATOM    537  N   TYR A 199      -5.216  49.562   1.504  1.00  0.28           N  
ATOM    538  CA  TYR A 199      -5.169  48.149   1.836  1.00  0.28           C  
ATOM    539  C   TYR A 199      -6.541  47.553   2.148  1.00  0.28           C  
ATOM    540  O   TYR A 199      -6.792  46.962   3.198  1.00  0.28           O  
ATOM    541  CB  TYR A 199      -4.187  47.956   3.007  1.00  0.28           C  
ATOM    542  CG  TYR A 199      -3.609  46.573   3.022  1.00  0.28           C  
ATOM    543  CD1 TYR A 199      -3.842  45.720   4.108  1.00  0.28           C  
ATOM    544  CD2 TYR A 199      -2.709  46.177   2.017  1.00  0.28           C  
ATOM    545  CE1 TYR A 199      -3.138  44.515   4.213  1.00  0.28           C  
ATOM    546  CE2 TYR A 199      -2.016  44.961   2.122  1.00  0.28           C  
ATOM    547  CZ  TYR A 199      -2.219  44.142   3.236  1.00  0.28           C  
ATOM    548  OH  TYR A 199      -1.491  42.953   3.415  1.00  0.28           O  
ATOM    549  N   LYS A 200      -7.480  47.671   1.194  1.00  0.24           N  
ATOM    550  CA  LYS A 200      -8.880  47.334   1.394  1.00  0.24           C  
ATOM    551  C   LYS A 200      -9.195  45.848   1.500  1.00  0.24           C  
ATOM    552  O   LYS A 200     -10.266  45.476   1.960  1.00  0.24           O  
ATOM    553  CB  LYS A 200      -9.729  47.916   0.239  1.00  0.24           C  
ATOM    554  CG  LYS A 200      -9.727  49.449   0.219  1.00  0.24           C  
ATOM    555  CD  LYS A 200     -10.512  50.026  -0.968  1.00  0.24           C  
ATOM    556  CE  LYS A 200     -10.546  51.556  -0.941  1.00  0.24           C  
ATOM    557  NZ  LYS A 200     -11.256  52.069  -2.133  1.00  0.24           N  
ATOM    558  N   GLY A 201      -8.276  44.948   1.091  1.00  0.20           N  
ATOM    559  CA  GLY A 201      -8.530  43.505   1.135  1.00  0.20           C  
ATOM    560  C   GLY A 201      -8.378  42.865   2.492  1.00  0.20           C  
ATOM    561  O   GLY A 201      -8.710  41.699   2.657  1.00  0.20           O  
ATOM    562  N   GLU A 202      -7.885  43.628   3.482  1.00  0.30           N  
ATOM    563  CA  GLU A 202      -7.629  43.180   4.842  1.00  0.30           C  
ATOM    564  C   GLU A 202      -8.066  44.304   5.779  1.00  0.30           C  
ATOM    565  O   GLU A 202      -7.382  44.635   6.750  1.00  0.30           O  
ATOM    566  CB  GLU A 202      -6.119  42.913   5.093  1.00  0.30           C  
ATOM    567  CG  GLU A 202      -5.457  41.819   4.210  1.00  0.30           C  
ATOM    568  CD  GLU A 202      -5.578  40.393   4.749  1.00  0.30           C  
ATOM    569  OE1 GLU A 202      -6.013  40.214   5.914  1.00  0.30           O  
ATOM    570  OE2 GLU A 202      -5.164  39.474   3.994  1.00  0.30           O  
ATOM    571  N   ASP A 203      -9.179  44.995   5.436  1.00  0.24           N  
ATOM    572  CA  ASP A 203      -9.810  46.089   6.171  1.00  0.24           C  
ATOM    573  C   ASP A 203      -8.890  47.233   6.619  1.00  0.24           C  
ATOM    574  O   ASP A 203      -9.072  47.864   7.663  1.00  0.24           O  
ATOM    575  CB  ASP A 203     -10.652  45.545   7.352  1.00  0.24           C  
ATOM    576  CG  ASP A 203     -11.751  44.642   6.824  1.00  0.24           C  
ATOM    577  OD1 ASP A 203     -12.486  45.104   5.915  1.00  0.24           O  
ATOM    578  OD2 ASP A 203     -11.872  43.500   7.330  1.00  0.24           O  
ATOM    579  N   GLY A 204      -7.843  47.551   5.826  1.00  0.20           N  
ATOM    580  CA  GLY A 204      -6.876  48.596   6.147  1.00  0.20           C  
ATOM    581  C   GLY A 204      -5.874  48.209   7.206  1.00  0.20           C  
ATOM    582  O   GLY A 204      -5.053  49.019   7.631  1.00  0.20           O  
ATOM    583  N   ALA A 205      -5.925  46.964   7.706  1.00  0.24           N  
ATOM    584  CA  ALA A 205      -5.203  46.580   8.895  1.00  0.24           C  
ATOM    585  C   ALA A 205      -3.782  46.106   8.643  1.00  0.24           C  
ATOM    586  O   ALA A 205      -2.827  46.598   9.243  1.00  0.24           O  
ATOM    587  CB  ALA A 205      -6.005  45.464   9.590  1.00  0.24           C  
ATOM    588  N   GLY A 206      -3.611  45.133   7.726  1.00  0.25           N  
ATOM    589  CA  GLY A 206      -2.406  44.304   7.654  1.00  0.25           C  
ATOM    590  C   GLY A 206      -1.177  44.905   7.014  1.00  0.25           C  
ATOM    591  O   GLY A 206      -0.124  44.283   6.955  1.00  0.25           O  
ATOM    592  N   LYS A 207      -1.267  46.140   6.503  1.00  0.24           N  
ATOM    593  CA  LYS A 207      -0.179  46.785   5.791  1.00  0.24           C  
ATOM    594  C   LYS A 207       0.780  47.523   6.720  1.00  0.24           C  
ATOM    595  O   LYS A 207       1.878  47.912   6.328  1.00  0.24           O  
ATOM    596  CB  LYS A 207      -0.833  47.766   4.794  1.00  0.24           C  
ATOM    597  CG  LYS A 207       0.076  48.567   3.854  1.00  0.24           C  
ATOM    598  CD  LYS A 207       0.757  47.804   2.711  1.00  0.24           C  
ATOM    599  CE  LYS A 207       1.540  48.785   1.826  1.00  0.24           C  
ATOM    600  NZ  LYS A 207       2.223  48.101   0.706  1.00  0.24           N  
ATOM    601  N   LEU A 208       0.395  47.694   7.999  1.00  0.26           N  
ATOM    602  CA  LEU A 208       1.221  48.343   8.994  1.00  0.26           C  
ATOM    603  C   LEU A 208       1.632  47.309  10.020  1.00  0.26           C  
ATOM    604  O   LEU A 208       0.797  46.592  10.577  1.00  0.26           O  
ATOM    605  CB  LEU A 208       0.504  49.483   9.759  1.00  0.26           C  
ATOM    606  CG  LEU A 208      -0.006  50.670   8.917  1.00  0.26           C  
ATOM    607  CD1 LEU A 208      -1.363  50.410   8.241  1.00  0.26           C  
ATOM    608  CD2 LEU A 208      -0.102  51.917   9.806  1.00  0.26           C  
ATOM    609  N   LEU A 209       2.948  47.217  10.292  1.00  0.27           N  
ATOM    610  CA  LEU A 209       3.495  46.315  11.279  1.00  0.27           C  
ATOM    611  C   LEU A 209       3.842  47.092  12.518  1.00  0.27           C  
ATOM    612  O   LEU A 209       4.820  47.834  12.566  1.00  0.27           O  
ATOM    613  CB  LEU A 209       4.766  45.595  10.766  1.00  0.27           C  
ATOM    614  CG  LEU A 209       5.474  44.688  11.803  1.00  0.27           C  
ATOM    615  CD1 LEU A 209       4.579  43.543  12.300  1.00  0.27           C  
ATOM    616  CD2 LEU A 209       6.783  44.129  11.231  1.00  0.27           C  
ATOM    617  N   GLU A 210       3.052  46.884  13.578  1.00  0.29           N  
ATOM    618  CA  GLU A 210       3.156  47.651  14.791  1.00  0.29           C  
ATOM    619  C   GLU A 210       3.768  46.814  15.888  1.00  0.29           C  
ATOM    620  O   GLU A 210       3.618  47.110  17.060  1.00  0.29           O  
ATOM    621  CB  GLU A 210       1.761  48.141  15.249  1.00  0.29           C  
ATOM    622  CG  GLU A 210       1.037  49.030  14.213  1.00  0.29           C  
ATOM    623  CD  GLU A 210       1.794  50.299  13.838  1.00  0.29           C  
ATOM    624  OE1 GLU A 210       2.544  50.835  14.692  1.00  0.29           O  
ATOM    625  OE2 GLU A 210       1.547  50.781  12.702  1.00  0.29           O  
ATOM    626  N   GLN A 211       4.496  45.715  15.592  1.00  0.24           N  
ATOM    627  CA  GLN A 211       5.026  44.853  16.646  1.00  0.24           C  
ATOM    628  C   GLN A 211       5.914  45.564  17.664  1.00  0.24           C  
ATOM    629  O   GLN A 211       5.781  45.324  18.863  1.00  0.24           O  
ATOM    630  CB  GLN A 211       5.809  43.651  16.065  1.00  0.24           C  
ATOM    631  CG  GLN A 211       6.465  42.748  17.146  1.00  0.24           C  
ATOM    632  CD  GLN A 211       7.117  41.512  16.530  1.00  0.24           C  
ATOM    633  OE1 GLN A 211       7.276  41.401  15.316  1.00  0.24           O  
ATOM    634  NE2 GLN A 211       7.493  40.537  17.389  1.00  0.24           N  
ATOM    635  N   GLY A 212       6.804  46.469  17.185  1.00  0.25           N  
ATOM    636  CA  GLY A 212       7.593  47.405  17.991  1.00  0.25           C  
ATOM    637  C   GLY A 212       8.252  46.847  19.221  1.00  0.25           C  
ATOM    638  O   GLY A 212       8.082  47.363  20.321  1.00  0.25           O  
ATOM    639  N   TYR A 213       9.006  45.741  19.079  1.00  0.21           N  
ATOM    640  CA  TYR A 213       9.588  45.090  20.231  1.00  0.21           C  
ATOM    641  C   TYR A 213      10.870  45.778  20.687  1.00  0.21           C  
ATOM    642  O   TYR A 213      11.901  45.735  20.018  1.00  0.21           O  
ATOM    643  CB  TYR A 213       9.840  43.577  19.971  1.00  0.21           C  
ATOM    644  CG  TYR A 213      10.058  42.889  21.293  1.00  0.21           C  
ATOM    645  CD1 TYR A 213       8.958  42.397  22.008  1.00  0.21           C  
ATOM    646  CD2 TYR A 213      11.323  42.893  21.904  1.00  0.21           C  
ATOM    647  CE1 TYR A 213       9.111  41.969  23.332  1.00  0.21           C  
ATOM    648  CE2 TYR A 213      11.476  42.476  23.233  1.00  0.21           C  
ATOM    649  CZ  TYR A 213      10.364  42.026  23.951  1.00  0.21           C  
ATOM    650  OH  TYR A 213      10.506  41.687  25.313  1.00  0.21           O  
ATOM    651  N   GLU A 214      10.825  46.366  21.890  1.00  0.24           N  
ATOM    652  CA  GLU A 214      11.948  47.012  22.514  1.00  0.24           C  
ATOM    653  C   GLU A 214      11.702  46.970  24.015  1.00  0.24           C  
ATOM    654  O   GLU A 214      10.585  46.647  24.431  1.00  0.24           O  
ATOM    655  CB  GLU A 214      12.092  48.476  22.028  1.00  0.24           C  
ATOM    656  CG  GLU A 214      10.848  49.370  22.276  1.00  0.24           C  
ATOM    657  CD  GLU A 214      11.136  50.860  22.086  1.00  0.24           C  
ATOM    658  OE1 GLU A 214      10.186  51.656  22.303  1.00  0.24           O  
ATOM    659  OE2 GLU A 214      12.304  51.212  21.783  1.00  0.24           O  
ATOM    660  N   PRO A 215      12.677  47.239  24.883  1.00  0.20           N  
ATOM    661  CA  PRO A 215      12.438  47.267  26.322  1.00  0.20           C  
ATOM    662  C   PRO A 215      11.884  48.606  26.778  1.00  0.20           C  
ATOM    663  O   PRO A 215      11.373  48.660  27.894  1.00  0.20           O  
ATOM    664  CB  PRO A 215      13.827  46.991  26.927  1.00  0.20           C  
ATOM    665  CG  PRO A 215      14.816  47.491  25.870  1.00  0.20           C  
ATOM    666  CD  PRO A 215      14.105  47.174  24.556  1.00  0.20           C  
ATOM    667  N   ALA A 216      11.980  49.678  25.959  1.00  0.26           N  
ATOM    668  CA  ALA A 216      11.555  51.031  26.288  1.00  0.26           C  
ATOM    669  C   ALA A 216      11.985  51.556  27.669  1.00  0.26           C  
ATOM    670  O   ALA A 216      13.161  51.524  28.032  1.00  0.26           O  
ATOM    671  CB  ALA A 216      10.039  51.184  26.029  1.00  0.26           C  
ATOM    672  N   MET A 217      11.034  52.087  28.462  1.00  0.16           N  
ATOM    673  CA  MET A 217      11.266  52.524  29.824  1.00  0.16           C  
ATOM    674  C   MET A 217      10.083  52.084  30.666  1.00  0.16           C  
ATOM    675  O   MET A 217       8.981  51.881  30.159  1.00  0.16           O  
ATOM    676  CB  MET A 217      11.377  54.068  29.958  1.00  0.16           C  
ATOM    677  CG  MET A 217      12.613  54.676  29.266  1.00  0.16           C  
ATOM    678  SD  MET A 217      12.746  56.487  29.417  1.00  0.16           S  
ATOM    679  CE  MET A 217      13.160  56.552  31.185  1.00  0.16           C  
ATOM    680  N   VAL A 218      10.285  51.929  31.992  1.00  0.14           N  
ATOM    681  CA  VAL A 218       9.202  51.761  32.951  1.00  0.14           C  
ATOM    682  C   VAL A 218       8.379  53.035  33.117  1.00  0.14           C  
ATOM    683  O   VAL A 218       8.936  54.128  33.041  1.00  0.14           O  
ATOM    684  CB  VAL A 218       9.674  51.274  34.327  1.00  0.14           C  
ATOM    685  CG1 VAL A 218      10.438  49.945  34.166  1.00  0.14           C  
ATOM    686  CG2 VAL A 218      10.550  52.327  35.041  1.00  0.14           C  
ATOM    687  N   GLU A 219       7.055  52.872  33.360  1.00  0.16           N  
ATOM    688  CA  GLU A 219       6.036  53.882  33.642  1.00  0.16           C  
ATOM    689  C   GLU A 219       4.706  53.312  33.152  1.00  0.16           C  
ATOM    690  O   GLU A 219       4.664  52.516  32.216  1.00  0.16           O  
ATOM    691  CB  GLU A 219       6.309  55.305  33.064  1.00  0.16           C  
ATOM    692  CG  GLU A 219       5.184  56.361  33.204  1.00  0.16           C  
ATOM    693  CD  GLU A 219       4.573  56.482  34.595  1.00  0.16           C  
ATOM    694  OE1 GLU A 219       3.332  56.264  34.673  1.00  0.16           O  
ATOM    695  OE2 GLU A 219       5.306  56.757  35.567  1.00  0.16           O  
ATOM    696  N   ALA A 220       3.582  53.651  33.815  1.00  0.17           N  
ATOM    697  CA  ALA A 220       2.251  53.233  33.440  1.00  0.17           C  
ATOM    698  C   ALA A 220       1.658  54.130  32.352  1.00  0.17           C  
ATOM    699  O   ALA A 220       1.156  53.658  31.334  1.00  0.17           O  
ATOM    700  CB  ALA A 220       1.359  53.275  34.703  1.00  0.17           C  
ATOM    701  N   MET A 221       1.725  55.466  32.531  1.00  0.17           N  
ATOM    702  CA  MET A 221       1.170  56.439  31.600  1.00  0.17           C  
ATOM    703  C   MET A 221       1.951  56.596  30.303  1.00  0.17           C  
ATOM    704  O   MET A 221       1.397  56.634  29.206  1.00  0.17           O  
ATOM    705  CB  MET A 221       1.089  57.828  32.282  1.00  0.17           C  
ATOM    706  CG  MET A 221       0.050  57.895  33.420  1.00  0.17           C  
ATOM    707  SD  MET A 221      -1.665  57.508  32.931  1.00  0.17           S  
ATOM    708  CE  MET A 221      -1.903  58.846  31.724  1.00  0.17           C  
ATOM    709  N   HIS A 222       3.288  56.678  30.410  1.00  0.32           N  
ATOM    710  CA  HIS A 222       4.208  56.983  29.328  1.00  0.32           C  
ATOM    711  C   HIS A 222       4.790  55.739  28.699  1.00  0.32           C  
ATOM    712  O   HIS A 222       5.900  55.732  28.170  1.00  0.32           O  
ATOM    713  CB  HIS A 222       5.330  57.944  29.771  1.00  0.32           C  
ATOM    714  CG  HIS A 222       4.764  59.261  30.194  1.00  0.32           C  
ATOM    715  ND1 HIS A 222       4.103  60.020  29.248  1.00  0.32           N  
ATOM    716  CD2 HIS A 222       4.739  59.884  31.401  1.00  0.32           C  
ATOM    717  CE1 HIS A 222       3.693  61.092  29.891  1.00  0.32           C  
ATOM    718  NE2 HIS A 222       4.049  61.061  31.199  1.00  0.32           N  
ATOM    719  N   GLY A 223       4.022  54.632  28.709  1.00  0.22           N  
ATOM    720  CA  GLY A 223       4.377  53.424  27.982  1.00  0.22           C  
ATOM    721  C   GLY A 223       4.184  53.606  26.499  1.00  0.22           C  
ATOM    722  O   GLY A 223       3.104  53.362  25.969  1.00  0.22           O  
ATOM    723  N   ALA A 224       5.252  54.021  25.787  1.00  0.22           N  
ATOM    724  CA  ALA A 224       5.238  54.429  24.390  1.00  0.22           C  
ATOM    725  C   ALA A 224       4.649  53.391  23.439  1.00  0.22           C  
ATOM    726  O   ALA A 224       3.846  53.696  22.557  1.00  0.22           O  
ATOM    727  CB  ALA A 224       6.684  54.758  23.962  1.00  0.22           C  
ATOM    728  N   GLY A 225       4.983  52.102  23.652  1.00  0.24           N  
ATOM    729  CA  GLY A 225       4.362  51.008  22.920  1.00  0.24           C  
ATOM    730  C   GLY A 225       2.878  50.837  23.163  1.00  0.24           C  
ATOM    731  O   GLY A 225       2.138  50.479  22.262  1.00  0.24           O  
ATOM    732  N   VAL A 226       2.342  51.111  24.362  1.00  0.26           N  
ATOM    733  CA  VAL A 226       0.895  51.075  24.573  1.00  0.26           C  
ATOM    734  C   VAL A 226       0.192  52.227  23.865  1.00  0.26           C  
ATOM    735  O   VAL A 226      -0.845  52.043  23.232  1.00  0.26           O  
ATOM    736  CB  VAL A 226       0.522  50.996  26.049  1.00  0.26           C  
ATOM    737  CG1 VAL A 226      -1.009  51.044  26.244  1.00  0.26           C  
ATOM    738  CG2 VAL A 226       1.071  49.667  26.608  1.00  0.26           C  
ATOM    739  N   GLN A 227       0.794  53.432  23.920  1.00  0.29           N  
ATOM    740  CA  GLN A 227       0.322  54.637  23.262  1.00  0.29           C  
ATOM    741  C   GLN A 227       0.259  54.552  21.738  1.00  0.29           C  
ATOM    742  O   GLN A 227      -0.669  55.063  21.113  1.00  0.29           O  
ATOM    743  CB  GLN A 227       1.223  55.831  23.655  1.00  0.29           C  
ATOM    744  CG  GLN A 227       1.182  56.177  25.163  1.00  0.29           C  
ATOM    745  CD  GLN A 227       2.149  57.321  25.473  1.00  0.29           C  
ATOM    746  OE1 GLN A 227       3.002  57.688  24.665  1.00  0.29           O  
ATOM    747  NE2 GLN A 227       2.030  57.903  26.686  1.00  0.29           N  
ATOM    748  N   ALA A 228       1.248  53.916  21.082  1.00  0.26           N  
ATOM    749  CA  ALA A 228       1.213  53.740  19.643  1.00  0.26           C  
ATOM    750  C   ALA A 228       0.568  52.426  19.200  1.00  0.26           C  
ATOM    751  O   ALA A 228      -0.431  52.427  18.482  1.00  0.26           O  
ATOM    752  CB  ALA A 228       2.659  53.819  19.111  1.00  0.26           C  
ATOM    753  N   ILE A 229       1.140  51.283  19.634  1.00  0.21           N  
ATOM    754  CA  ILE A 229       0.909  49.957  19.076  1.00  0.21           C  
ATOM    755  C   ILE A 229      -0.433  49.350  19.429  1.00  0.21           C  
ATOM    756  O   ILE A 229      -1.142  48.809  18.585  1.00  0.21           O  
ATOM    757  CB  ILE A 229       1.991  48.985  19.583  1.00  0.21           C  
ATOM    758  CG1 ILE A 229       3.408  49.482  19.187  1.00  0.21           C  
ATOM    759  CG2 ILE A 229       1.702  47.522  19.164  1.00  0.21           C  
ATOM    760  CD1 ILE A 229       4.548  48.741  19.900  1.00  0.21           C  
ATOM    761  N   LYS A 230      -0.799  49.363  20.723  1.00  0.24           N  
ATOM    762  CA  LYS A 230      -1.790  48.436  21.244  1.00  0.24           C  
ATOM    763  C   LYS A 230      -3.218  48.879  20.991  1.00  0.24           C  
ATOM    764  O   LYS A 230      -3.461  50.004  20.582  1.00  0.24           O  
ATOM    765  CB  LYS A 230      -1.571  48.188  22.758  1.00  0.24           C  
ATOM    766  CG  LYS A 230      -0.207  47.561  23.107  1.00  0.24           C  
ATOM    767  CD  LYS A 230      -0.017  46.131  22.564  1.00  0.24           C  
ATOM    768  CE  LYS A 230       1.328  45.516  22.969  1.00  0.24           C  
ATOM    769  NZ  LYS A 230       1.509  44.191  22.329  1.00  0.24           N  
ATOM    770  N   MET A 231      -4.212  47.993  21.246  1.00  0.25           N  
ATOM    771  CA  MET A 231      -5.647  48.188  21.019  1.00  0.25           C  
ATOM    772  C   MET A 231      -6.348  49.389  21.685  1.00  0.25           C  
ATOM    773  O   MET A 231      -7.568  49.513  21.627  1.00  0.25           O  
ATOM    774  CB  MET A 231      -6.427  46.897  21.392  1.00  0.25           C  
ATOM    775  CG  MET A 231      -6.106  45.678  20.500  1.00  0.25           C  
ATOM    776  SD  MET A 231      -6.453  45.912  18.726  1.00  0.25           S  
ATOM    777  CE  MET A 231      -8.255  46.132  18.792  1.00  0.25           C  
ATOM    778  N   ARG A 232      -5.606  50.314  22.320  1.00  0.21           N  
ATOM    779  CA  ARG A 232      -6.122  51.578  22.818  1.00  0.21           C  
ATOM    780  C   ARG A 232      -5.230  52.738  22.394  1.00  0.21           C  
ATOM    781  O   ARG A 232      -5.418  53.871  22.831  1.00  0.21           O  
ATOM    782  CB  ARG A 232      -6.180  51.563  24.366  1.00  0.21           C  
ATOM    783  CG  ARG A 232      -7.146  50.504  24.926  1.00  0.21           C  
ATOM    784  CD  ARG A 232      -7.224  50.531  26.450  1.00  0.21           C  
ATOM    785  NE  ARG A 232      -8.201  49.468  26.845  1.00  0.21           N  
ATOM    786  CZ  ARG A 232      -8.506  49.163  28.113  1.00  0.21           C  
ATOM    787  NH1 ARG A 232      -9.399  48.208  28.361  1.00  0.21           N  
ATOM    788  NH2 ARG A 232      -7.937  49.793  29.136  1.00  0.21           N  
ATOM    789  N   GLY A 233      -4.221  52.470  21.544  1.00  0.30           N  
ATOM    790  CA  GLY A 233      -3.279  53.455  21.046  1.00  0.30           C  
ATOM    791  C   GLY A 233      -3.767  54.215  19.848  1.00  0.30           C  
ATOM    792  O   GLY A 233      -4.891  54.064  19.378  1.00  0.30           O  
ATOM    793  N   GLY A 234      -2.886  55.058  19.277  1.00  0.31           N  
ATOM    794  CA  GLY A 234      -3.208  55.845  18.090  1.00  0.31           C  
ATOM    795  C   GLY A 234      -3.438  55.046  16.832  1.00  0.31           C  
ATOM    796  O   GLY A 234      -4.234  55.431  15.982  1.00  0.31           O  
ATOM    797  N   MET A 235      -2.763  53.895  16.664  1.00  0.28           N  
ATOM    798  CA  MET A 235      -2.934  53.052  15.493  1.00  0.28           C  
ATOM    799  C   MET A 235      -4.317  52.407  15.322  1.00  0.28           C  
ATOM    800  O   MET A 235      -4.827  52.452  14.199  1.00  0.28           O  
ATOM    801  CB  MET A 235      -1.762  52.057  15.353  1.00  0.28           C  
ATOM    802  CG  MET A 235      -0.410  52.769  15.166  1.00  0.28           C  
ATOM    803  SD  MET A 235      -0.301  53.757  13.646  1.00  0.28           S  
ATOM    804  CE  MET A 235       1.451  54.134  13.923  1.00  0.28           C  
ATOM    805  N   PRO A 236      -5.002  51.875  16.339  1.00  0.29           N  
ATOM    806  CA  PRO A 236      -6.416  51.495  16.251  1.00  0.29           C  
ATOM    807  C   PRO A 236      -7.402  52.634  16.037  1.00  0.29           C  
ATOM    808  O   PRO A 236      -8.570  52.377  15.760  1.00  0.29           O  
ATOM    809  CB  PRO A 236      -6.707  50.826  17.597  1.00  0.29           C  
ATOM    810  CG  PRO A 236      -5.369  50.225  18.002  1.00  0.29           C  
ATOM    811  CD  PRO A 236      -4.346  51.225  17.474  1.00  0.29           C  
ATOM    812  N   LEU A 237      -6.983  53.909  16.139  1.00  0.23           N  
ATOM    813  CA  LEU A 237      -7.855  55.033  15.834  1.00  0.23           C  
ATOM    814  C   LEU A 237      -7.680  55.441  14.375  1.00  0.23           C  
ATOM    815  O   LEU A 237      -8.344  56.338  13.863  1.00  0.23           O  
ATOM    816  CB  LEU A 237      -7.534  56.244  16.747  1.00  0.23           C  
ATOM    817  CG  LEU A 237      -7.804  56.009  18.250  1.00  0.23           C  
ATOM    818  CD1 LEU A 237      -7.303  57.206  19.073  1.00  0.23           C  
ATOM    819  CD2 LEU A 237      -9.293  55.754  18.533  1.00  0.23           C  
ATOM    820  N   LEU A 238      -6.792  54.731  13.654  1.00  0.35           N  
ATOM    821  CA  LEU A 238      -6.500  54.929  12.252  1.00  0.35           C  
ATOM    822  C   LEU A 238      -6.872  53.679  11.448  1.00  0.35           C  
ATOM    823  O   LEU A 238      -6.451  53.511  10.301  1.00  0.35           O  
ATOM    824  CB  LEU A 238      -4.983  55.202  12.085  1.00  0.35           C  
ATOM    825  CG  LEU A 238      -4.463  56.520  12.688  1.00  0.35           C  
ATOM    826  CD1 LEU A 238      -2.952  56.417  12.933  1.00  0.35           C  
ATOM    827  CD2 LEU A 238      -4.776  57.714  11.777  1.00  0.35           C  
ATOM    828  N   GLY A 239      -7.661  52.752  12.035  1.00  0.29           N  
ATOM    829  CA  GLY A 239      -8.085  51.509  11.392  1.00  0.29           C  
ATOM    830  C   GLY A 239      -8.358  50.445  12.421  1.00  0.29           C  
ATOM    831  O   GLY A 239      -7.853  50.517  13.526  1.00  0.29           O  
ATOM    832  N   ALA A 240      -9.173  49.419  12.095  1.00  0.24           N  
ATOM    833  CA  ALA A 240      -9.742  48.493  13.070  1.00  0.24           C  
ATOM    834  C   ALA A 240      -8.755  47.695  13.932  1.00  0.24           C  
ATOM    835  O   ALA A 240      -8.975  47.459  15.118  1.00  0.24           O  
ATOM    836  CB  ALA A 240     -10.663  47.513  12.317  1.00  0.24           C  
ATOM    837  N   GLY A 241      -7.634  47.256  13.341  1.00  0.27           N  
ATOM    838  CA  GLY A 241      -6.528  46.652  14.061  1.00  0.27           C  
ATOM    839  C   GLY A 241      -5.347  46.772  13.152  1.00  0.27           C  
ATOM    840  O   GLY A 241      -5.488  47.309  12.057  1.00  0.27           O  
ATOM    841  N   ARG A 242      -4.163  46.270  13.542  1.00  0.24           N  
ATOM    842  CA  ARG A 242      -2.950  46.346  12.742  1.00  0.24           C  
ATOM    843  C   ARG A 242      -2.217  45.027  12.889  1.00  0.24           C  
ATOM    844  O   ARG A 242      -2.647  44.167  13.654  1.00  0.24           O  
ATOM    845  CB  ARG A 242      -1.994  47.483  13.192  1.00  0.24           C  
ATOM    846  CG  ARG A 242      -2.527  48.923  13.032  1.00  0.24           C  
ATOM    847  CD  ARG A 242      -2.974  49.259  11.611  1.00  0.24           C  
ATOM    848  NE  ARG A 242      -3.069  50.743  11.516  1.00  0.24           N  
ATOM    849  CZ  ARG A 242      -3.861  51.379  10.647  1.00  0.24           C  
ATOM    850  NH1 ARG A 242      -3.788  52.697  10.535  1.00  0.24           N  
ATOM    851  NH2 ARG A 242      -4.712  50.747   9.849  1.00  0.24           N  
ATOM    852  N   VAL A 243      -1.098  44.797  12.159  1.00  0.22           N  
ATOM    853  CA  VAL A 243      -0.284  43.616  12.421  1.00  0.22           C  
ATOM    854  C   VAL A 243       0.460  43.758  13.734  1.00  0.22           C  
ATOM    855  O   VAL A 243       1.379  44.563  13.888  1.00  0.22           O  
ATOM    856  CB  VAL A 243       0.731  43.264  11.340  1.00  0.22           C  
ATOM    857  CG1 VAL A 243       1.366  41.885  11.620  1.00  0.22           C  
ATOM    858  CG2 VAL A 243       0.042  43.248   9.974  1.00  0.22           C  
ATOM    859  N   PHE A 244       0.067  42.946  14.723  1.00  0.21           N  
ATOM    860  CA  PHE A 244       0.772  42.815  15.971  1.00  0.21           C  
ATOM    861  C   PHE A 244       1.744  41.670  15.842  1.00  0.21           C  
ATOM    862  O   PHE A 244       1.596  40.789  15.000  1.00  0.21           O  
ATOM    863  CB  PHE A 244      -0.179  42.499  17.155  1.00  0.21           C  
ATOM    864  CG  PHE A 244      -1.290  43.505  17.193  1.00  0.21           C  
ATOM    865  CD1 PHE A 244      -1.015  44.870  17.382  1.00  0.21           C  
ATOM    866  CD2 PHE A 244      -2.615  43.100  16.962  1.00  0.21           C  
ATOM    867  CE1 PHE A 244      -2.047  45.813  17.314  1.00  0.21           C  
ATOM    868  CE2 PHE A 244      -3.649  44.043  16.904  1.00  0.21           C  
ATOM    869  CZ  PHE A 244      -3.361  45.402  17.072  1.00  0.21           C  
ATOM    870  N   GLY A 245       2.765  41.642  16.709  1.00  0.23           N  
ATOM    871  CA  GLY A 245       3.574  40.454  16.871  1.00  0.23           C  
ATOM    872  C   GLY A 245       3.308  39.896  18.224  1.00  0.23           C  
ATOM    873  O   GLY A 245       2.998  40.617  19.173  1.00  0.23           O  
ATOM    874  N   PHE A 246       3.454  38.577  18.327  1.00  0.20           N  
ATOM    875  CA  PHE A 246       3.332  37.838  19.552  1.00  0.20           C  
ATOM    876  C   PHE A 246       4.737  37.477  19.986  1.00  0.20           C  
ATOM    877  O   PHE A 246       5.693  37.603  19.222  1.00  0.20           O  
ATOM    878  CB  PHE A 246       2.503  36.538  19.368  1.00  0.20           C  
ATOM    879  CG  PHE A 246       1.084  36.830  18.970  1.00  0.20           C  
ATOM    880  CD1 PHE A 246       0.087  36.962  19.951  1.00  0.20           C  
ATOM    881  CD2 PHE A 246       0.724  36.936  17.616  1.00  0.20           C  
ATOM    882  CE1 PHE A 246      -1.244  37.203  19.588  1.00  0.20           C  
ATOM    883  CE2 PHE A 246      -0.604  37.184  17.248  1.00  0.20           C  
ATOM    884  CZ  PHE A 246      -1.589  37.316  18.235  1.00  0.20           C  
ATOM    885  N   TYR A 247       4.869  37.014  21.240  1.00  0.18           N  
ATOM    886  CA  TYR A 247       6.072  36.386  21.750  1.00  0.18           C  
ATOM    887  C   TYR A 247       7.138  37.416  22.146  1.00  0.18           C  
ATOM    888  O   TYR A 247       6.922  38.625  22.099  1.00  0.18           O  
ATOM    889  CB  TYR A 247       6.622  35.208  20.852  1.00  0.18           C  
ATOM    890  CG  TYR A 247       5.633  34.128  20.391  1.00  0.18           C  
ATOM    891  CD1 TYR A 247       4.284  34.026  20.795  1.00  0.18           C  
ATOM    892  CD2 TYR A 247       6.114  33.134  19.512  1.00  0.18           C  
ATOM    893  CE1 TYR A 247       3.458  32.987  20.347  1.00  0.18           C  
ATOM    894  CE2 TYR A 247       5.299  32.071  19.084  1.00  0.18           C  
ATOM    895  CZ  TYR A 247       3.967  31.998  19.508  1.00  0.18           C  
ATOM    896  OH  TYR A 247       3.115  30.939  19.128  1.00  0.18           O  
ATOM    897  N   ARG A 248       8.306  36.959  22.644  1.00  0.20           N  
ATOM    898  CA  ARG A 248       9.379  37.842  23.067  1.00  0.20           C  
ATOM    899  C   ARG A 248      10.684  37.123  22.810  1.00  0.20           C  
ATOM    900  O   ARG A 248      10.757  35.906  22.975  1.00  0.20           O  
ATOM    901  CB  ARG A 248       9.364  38.186  24.589  1.00  0.20           C  
ATOM    902  CG  ARG A 248       8.074  38.865  25.091  1.00  0.20           C  
ATOM    903  CD  ARG A 248       8.196  39.452  26.501  1.00  0.20           C  
ATOM    904  NE  ARG A 248       6.947  40.244  26.771  1.00  0.20           N  
ATOM    905  CZ  ARG A 248       6.869  41.583  26.776  1.00  0.20           C  
ATOM    906  NH1 ARG A 248       5.717  42.162  27.118  1.00  0.20           N  
ATOM    907  NH2 ARG A 248       7.893  42.368  26.459  1.00  0.20           N  
ATOM    908  N   PHE A 249      11.760  37.859  22.454  1.00  0.17           N  
ATOM    909  CA  PHE A 249      13.084  37.305  22.185  1.00  0.17           C  
ATOM    910  C   PHE A 249      13.689  36.530  23.350  1.00  0.17           C  
ATOM    911  O   PHE A 249      14.363  35.526  23.152  1.00  0.17           O  
ATOM    912  CB  PHE A 249      14.085  38.417  21.768  1.00  0.17           C  
ATOM    913  CG  PHE A 249      13.686  39.019  20.450  1.00  0.17           C  
ATOM    914  CD1 PHE A 249      13.834  38.281  19.264  1.00  0.17           C  
ATOM    915  CD2 PHE A 249      13.180  40.326  20.377  1.00  0.17           C  
ATOM    916  CE1 PHE A 249      13.461  38.830  18.030  1.00  0.17           C  
ATOM    917  CE2 PHE A 249      12.803  40.879  19.146  1.00  0.17           C  
ATOM    918  CZ  PHE A 249      12.937  40.127  17.973  1.00  0.17           C  
ATOM    919  N   ALA A 250      13.429  36.970  24.599  1.00  0.16           N  
ATOM    920  CA  ALA A 250      13.989  36.408  25.813  1.00  0.16           C  
ATOM    921  C   ALA A 250      13.733  34.920  26.055  1.00  0.16           C  
ATOM    922  O   ALA A 250      14.617  34.206  26.510  1.00  0.16           O  
ATOM    923  CB  ALA A 250      13.430  37.198  27.018  1.00  0.16           C  
ATOM    924  N   ASN A 251      12.515  34.415  25.767  1.00  0.19           N  
ATOM    925  CA  ASN A 251      12.131  33.074  26.189  1.00  0.19           C  
ATOM    926  C   ASN A 251      11.220  32.400  25.179  1.00  0.19           C  
ATOM    927  O   ASN A 251      10.467  31.502  25.534  1.00  0.19           O  
ATOM    928  CB  ASN A 251      11.382  33.097  27.555  1.00  0.19           C  
ATOM    929  CG  ASN A 251      12.362  33.340  28.694  1.00  0.19           C  
ATOM    930  OD1 ASN A 251      13.206  32.497  28.986  1.00  0.19           O  
ATOM    931  ND2 ASN A 251      12.238  34.491  29.389  1.00  0.19           N  
ATOM    932  N   MET A 252      11.252  32.787  23.885  1.00  0.25           N  
ATOM    933  CA  MET A 252      10.292  32.357  22.867  1.00  0.25           C  
ATOM    934  C   MET A 252       9.940  30.865  22.829  1.00  0.25           C  
ATOM    935  O   MET A 252       8.777  30.484  22.960  1.00  0.25           O  
ATOM    936  CB  MET A 252      10.827  32.787  21.480  1.00  0.25           C  
ATOM    937  CG  MET A 252       9.864  32.517  20.308  1.00  0.25           C  
ATOM    938  SD  MET A 252      10.423  33.210  18.723  1.00  0.25           S  
ATOM    939  CE  MET A 252      11.824  32.080  18.465  1.00  0.25           C  
ATOM    940  N   LEU A 253      10.961  29.993  22.716  1.00  0.23           N  
ATOM    941  CA  LEU A 253      10.838  28.543  22.730  1.00  0.23           C  
ATOM    942  C   LEU A 253      10.386  27.946  24.058  1.00  0.23           C  
ATOM    943  O   LEU A 253       9.704  26.926  24.104  1.00  0.23           O  
ATOM    944  CB  LEU A 253      12.199  27.897  22.368  1.00  0.23           C  
ATOM    945  CG  LEU A 253      12.712  28.204  20.947  1.00  0.23           C  
ATOM    946  CD1 LEU A 253      14.132  27.641  20.778  1.00  0.23           C  
ATOM    947  CD2 LEU A 253      11.778  27.627  19.873  1.00  0.23           C  
ATOM    948  N   ALA A 254      10.779  28.569  25.182  1.00  0.31           N  
ATOM    949  CA  ALA A 254      10.648  28.014  26.510  1.00  0.31           C  
ATOM    950  C   ALA A 254       9.380  28.468  27.193  1.00  0.31           C  
ATOM    951  O   ALA A 254       9.154  28.162  28.355  1.00  0.31           O  
ATOM    952  CB  ALA A 254      11.845  28.492  27.360  1.00  0.31           C  
ATOM    953  N   LEU A 255       8.516  29.213  26.490  1.00  0.21           N  
ATOM    954  CA  LEU A 255       7.407  29.902  27.105  1.00  0.21           C  
ATOM    955  C   LEU A 255       6.155  29.820  26.246  1.00  0.21           C  
ATOM    956  O   LEU A 255       5.162  29.229  26.658  1.00  0.21           O  
ATOM    957  CB  LEU A 255       7.854  31.368  27.344  1.00  0.21           C  
ATOM    958  CG  LEU A 255       6.793  32.369  27.831  1.00  0.21           C  
ATOM    959  CD1 LEU A 255       6.216  32.014  29.190  1.00  0.21           C  
ATOM    960  CD2 LEU A 255       7.382  33.780  27.910  1.00  0.21           C  
ATOM    961  N   LEU A 256       6.147  30.437  25.046  1.00  0.21           N  
ATOM    962  CA  LEU A 256       4.903  30.809  24.385  1.00  0.21           C  
ATOM    963  C   LEU A 256       4.111  29.735  23.646  1.00  0.21           C  
ATOM    964  O   LEU A 256       2.883  29.724  23.710  1.00  0.21           O  
ATOM    965  CB  LEU A 256       5.136  31.975  23.387  1.00  0.21           C  
ATOM    966  CG  LEU A 256       5.305  33.392  23.986  1.00  0.21           C  
ATOM    967  CD1 LEU A 256       4.219  33.757  25.012  1.00  0.21           C  
ATOM    968  CD2 LEU A 256       6.737  33.701  24.438  1.00  0.21           C  
ATOM    969  N   ASP A 257       4.759  28.850  22.866  1.00  0.30           N  
ATOM    970  CA  ASP A 257       4.042  28.006  21.923  1.00  0.30           C  
ATOM    971  C   ASP A 257       3.369  26.782  22.555  1.00  0.30           C  
ATOM    972  O   ASP A 257       3.845  25.654  22.475  1.00  0.30           O  
ATOM    973  CB  ASP A 257       4.971  27.620  20.746  1.00  0.30           C  
ATOM    974  CG  ASP A 257       4.182  27.129  19.539  1.00  0.30           C  
ATOM    975  OD1 ASP A 257       4.856  26.800  18.534  1.00  0.30           O  
ATOM    976  OD2 ASP A 257       2.922  27.106  19.592  1.00  0.30           O  
ATOM    977  N   GLY A 258       2.208  26.975  23.208  1.00  0.32           N  
ATOM    978  CA  GLY A 258       1.427  25.872  23.758  1.00  0.32           C  
ATOM    979  C   GLY A 258       0.554  25.174  22.756  1.00  0.32           C  
ATOM    980  O   GLY A 258       0.252  23.990  22.882  1.00  0.32           O  
ATOM    981  N   LYS A 259       0.125  25.900  21.709  1.00  0.25           N  
ATOM    982  CA  LYS A 259      -0.892  25.461  20.769  1.00  0.25           C  
ATOM    983  C   LYS A 259      -0.519  24.237  19.952  1.00  0.25           C  
ATOM    984  O   LYS A 259      -1.349  23.358  19.722  1.00  0.25           O  
ATOM    985  CB  LYS A 259      -1.288  26.612  19.816  1.00  0.25           C  
ATOM    986  CG  LYS A 259      -2.037  27.747  20.531  1.00  0.25           C  
ATOM    987  CD  LYS A 259      -2.458  28.855  19.554  1.00  0.25           C  
ATOM    988  CE  LYS A 259      -3.274  29.963  20.224  1.00  0.25           C  
ATOM    989  NZ  LYS A 259      -3.605  31.010  19.232  1.00  0.25           N  
ATOM    990  N   LEU A 260       0.746  24.136  19.508  1.00  0.20           N  
ATOM    991  CA  LEU A 260       1.173  23.045  18.651  1.00  0.20           C  
ATOM    992  C   LEU A 260       1.665  21.835  19.428  1.00  0.20           C  
ATOM    993  O   LEU A 260       1.980  20.803  18.839  1.00  0.20           O  
ATOM    994  CB  LEU A 260       2.340  23.522  17.752  1.00  0.20           C  
ATOM    995  CG  LEU A 260       1.963  24.601  16.718  1.00  0.20           C  
ATOM    996  CD1 LEU A 260       3.223  25.055  15.969  1.00  0.20           C  
ATOM    997  CD2 LEU A 260       0.901  24.110  15.722  1.00  0.20           C  
ATOM    998  N   ARG A 261       1.731  21.929  20.772  1.00  0.21           N  
ATOM    999  CA  ARG A 261       2.374  20.951  21.639  1.00  0.21           C  
ATOM   1000  C   ARG A 261       3.849  20.605  21.338  1.00  0.21           C  
ATOM   1001  O   ARG A 261       4.156  19.418  21.218  1.00  0.21           O  
ATOM   1002  CB  ARG A 261       1.560  19.633  21.747  1.00  0.21           C  
ATOM   1003  CG  ARG A 261       0.065  19.802  22.069  1.00  0.21           C  
ATOM   1004  CD  ARG A 261      -0.628  18.440  22.106  1.00  0.21           C  
ATOM   1005  NE  ARG A 261      -2.107  18.683  22.179  1.00  0.21           N  
ATOM   1006  CZ  ARG A 261      -3.023  17.734  21.954  1.00  0.21           C  
ATOM   1007  NH1 ARG A 261      -4.316  18.051  21.941  1.00  0.21           N  
ATOM   1008  NH2 ARG A 261      -2.668  16.471  21.737  1.00  0.21           N  
ATOM   1009  N   PRO A 262       4.832  21.508  21.206  1.00  0.23           N  
ATOM   1010  CA  PRO A 262       6.236  21.158  21.413  1.00  0.23           C  
ATOM   1011  C   PRO A 262       6.505  20.653  22.831  1.00  0.23           C  
ATOM   1012  O   PRO A 262       5.700  20.892  23.721  1.00  0.23           O  
ATOM   1013  CB  PRO A 262       7.013  22.464  21.113  1.00  0.23           C  
ATOM   1014  CG  PRO A 262       5.967  23.492  20.661  1.00  0.23           C  
ATOM   1015  CD  PRO A 262       4.658  22.952  21.225  1.00  0.23           C  
ATOM   1016  N   GLU A 263       7.642  19.968  23.049  1.00  0.28           N  
ATOM   1017  CA  GLU A 263       8.021  19.301  24.288  1.00  0.28           C  
ATOM   1018  C   GLU A 263       8.228  20.168  25.534  1.00  0.28           C  
ATOM   1019  O   GLU A 263       7.761  19.850  26.620  1.00  0.28           O  
ATOM   1020  CB  GLU A 263       9.340  18.557  23.965  1.00  0.28           C  
ATOM   1021  CG  GLU A 263       9.929  17.653  25.076  1.00  0.28           C  
ATOM   1022  CD  GLU A 263      11.253  17.021  24.646  1.00  0.28           C  
ATOM   1023  OE1 GLU A 263      11.815  16.251  25.466  1.00  0.28           O  
ATOM   1024  OE2 GLU A 263      11.719  17.310  23.513  1.00  0.28           O  
ATOM   1025  N   ALA A 264       8.947  21.302  25.430  1.00  0.30           N  
ATOM   1026  CA  ALA A 264       9.277  22.108  26.596  1.00  0.30           C  
ATOM   1027  C   ALA A 264       8.455  23.383  26.891  1.00  0.30           C  
ATOM   1028  O   ALA A 264       8.721  23.950  27.951  1.00  0.30           O  
ATOM   1029  CB  ALA A 264      10.766  22.494  26.490  1.00  0.30           C  
ATOM   1030  N   PRO A 265       7.490  23.938  26.142  1.00  0.33           N  
ATOM   1031  CA  PRO A 265       6.603  24.995  26.624  1.00  0.33           C  
ATOM   1032  C   PRO A 265       5.802  24.637  27.880  1.00  0.33           C  
ATOM   1033  O   PRO A 265       5.166  23.582  27.834  1.00  0.33           O  
ATOM   1034  CB  PRO A 265       5.660  25.268  25.437  1.00  0.33           C  
ATOM   1035  CG  PRO A 265       6.495  24.884  24.219  1.00  0.33           C  
ATOM   1036  CD  PRO A 265       7.241  23.663  24.734  1.00  0.33           C  
ATOM   1037  N   PRO A 266       5.740  25.434  28.956  1.00  0.40           N  
ATOM   1038  CA  PRO A 266       4.851  25.265  30.107  1.00  0.40           C  
ATOM   1039  C   PRO A 266       3.438  24.820  29.805  1.00  0.40           C  
ATOM   1040  O   PRO A 266       2.972  23.868  30.418  1.00  0.40           O  
ATOM   1041  CB  PRO A 266       4.908  26.621  30.808  1.00  0.40           C  
ATOM   1042  CG  PRO A 266       6.344  27.080  30.561  1.00  0.40           C  
ATOM   1043  CD  PRO A 266       6.611  26.590  29.142  1.00  0.40           C  
ATOM   1044  N   GLU A 267       2.744  25.434  28.831  1.00  0.25           N  
ATOM   1045  CA  GLU A 267       1.400  25.042  28.443  1.00  0.25           C  
ATOM   1046  C   GLU A 267       1.239  23.573  28.047  1.00  0.25           C  
ATOM   1047  O   GLU A 267       0.197  22.965  28.286  1.00  0.25           O  
ATOM   1048  CB  GLU A 267       0.893  25.917  27.279  1.00  0.25           C  
ATOM   1049  CG  GLU A 267       0.488  27.357  27.697  1.00  0.25           C  
ATOM   1050  CD  GLU A 267      -0.751  27.911  26.984  1.00  0.25           C  
ATOM   1051  OE1 GLU A 267      -1.424  27.145  26.250  1.00  0.25           O  
ATOM   1052  OE2 GLU A 267      -1.078  29.101  27.212  1.00  0.25           O  
ATOM   1053  N   GLU A 268       2.271  22.949  27.453  1.00  0.29           N  
ATOM   1054  CA  GLU A 268       2.245  21.520  27.207  1.00  0.29           C  
ATOM   1055  C   GLU A 268       2.696  20.752  28.447  1.00  0.29           C  
ATOM   1056  O   GLU A 268       1.936  19.988  29.039  1.00  0.29           O  
ATOM   1057  CB  GLU A 268       3.149  21.208  25.986  1.00  0.29           C  
ATOM   1058  CG  GLU A 268       2.784  19.913  25.215  1.00  0.29           C  
ATOM   1059  CD  GLU A 268       3.185  18.582  25.850  1.00  0.29           C  
ATOM   1060  OE1 GLU A 268       4.028  18.563  26.778  1.00  0.29           O  
ATOM   1061  OE2 GLU A 268       2.633  17.560  25.359  1.00  0.29           O  
ATOM   1062  N   ILE A 269       3.927  21.027  28.929  1.00  0.19           N  
ATOM   1063  CA  ILE A 269       4.599  20.172  29.898  1.00  0.19           C  
ATOM   1064  C   ILE A 269       4.084  20.292  31.334  1.00  0.19           C  
ATOM   1065  O   ILE A 269       4.193  19.363  32.136  1.00  0.19           O  
ATOM   1066  CB  ILE A 269       6.113  20.389  29.808  1.00  0.19           C  
ATOM   1067  CG1 ILE A 269       6.904  19.198  30.398  1.00  0.19           C  
ATOM   1068  CG2 ILE A 269       6.529  21.744  30.423  1.00  0.19           C  
ATOM   1069  CD1 ILE A 269       8.412  19.280  30.126  1.00  0.19           C  
ATOM   1070  N   VAL A 270       3.478  21.444  31.698  1.00  0.22           N  
ATOM   1071  CA  VAL A 270       2.913  21.682  33.020  1.00  0.22           C  
ATOM   1072  C   VAL A 270       1.417  22.015  32.938  1.00  0.22           C  
ATOM   1073  O   VAL A 270       0.697  21.976  33.935  1.00  0.22           O  
ATOM   1074  CB  VAL A 270       3.748  22.744  33.750  1.00  0.22           C  
ATOM   1075  CG1 VAL A 270       3.136  24.153  33.730  1.00  0.22           C  
ATOM   1076  CG2 VAL A 270       4.009  22.306  35.202  1.00  0.22           C  
ATOM   1077  N   GLY A 271       0.895  22.264  31.712  1.00  0.24           N  
ATOM   1078  CA  GLY A 271      -0.520  22.485  31.412  1.00  0.24           C  
ATOM   1079  C   GLY A 271      -0.942  23.932  31.245  1.00  0.24           C  
ATOM   1080  O   GLY A 271      -0.667  24.797  32.072  1.00  0.24           O  
ATOM   1081  N   SER A 272      -1.687  24.253  30.160  1.00  0.23           N  
ATOM   1082  CA  SER A 272      -2.285  25.571  29.932  1.00  0.23           C  
ATOM   1083  C   SER A 272      -3.215  25.992  31.065  1.00  0.23           C  
ATOM   1084  O   SER A 272      -4.001  25.201  31.577  1.00  0.23           O  
ATOM   1085  CB  SER A 272      -3.136  25.649  28.633  1.00  0.23           C  
ATOM   1086  OG  SER A 272      -2.414  25.181  27.503  1.00  0.23           O  
ATOM   1087  N   ARG A 273      -3.203  27.243  31.554  1.00  0.23           N  
ATOM   1088  CA  ARG A 273      -2.627  28.460  31.009  1.00  0.23           C  
ATOM   1089  C   ARG A 273      -1.305  28.839  31.677  1.00  0.23           C  
ATOM   1090  O   ARG A 273      -0.991  30.017  31.826  1.00  0.23           O  
ATOM   1091  CB  ARG A 273      -3.633  29.631  31.210  1.00  0.23           C  
ATOM   1092  CG  ARG A 273      -5.064  29.347  30.696  1.00  0.23           C  
ATOM   1093  CD  ARG A 273      -6.029  30.514  30.942  1.00  0.23           C  
ATOM   1094  NE  ARG A 273      -7.390  30.067  30.490  1.00  0.23           N  
ATOM   1095  CZ  ARG A 273      -8.508  30.797  30.612  1.00  0.23           C  
ATOM   1096  NH1 ARG A 273      -9.672  30.297  30.200  1.00  0.23           N  
ATOM   1097  NH2 ARG A 273      -8.490  32.017  31.139  1.00  0.23           N  
ATOM   1098  N   ALA A 274      -0.518  27.856  32.163  1.00  0.20           N  
ATOM   1099  CA  ALA A 274       0.752  28.109  32.812  1.00  0.20           C  
ATOM   1100  C   ALA A 274       1.877  28.565  31.884  1.00  0.20           C  
ATOM   1101  O   ALA A 274       1.845  28.394  30.668  1.00  0.20           O  
ATOM   1102  CB  ALA A 274       1.195  26.864  33.586  1.00  0.20           C  
ATOM   1103  N   PHE A 275       2.915  29.199  32.463  1.00  0.19           N  
ATOM   1104  CA  PHE A 275       3.885  29.941  31.676  1.00  0.19           C  
ATOM   1105  C   PHE A 275       5.247  30.074  32.365  1.00  0.19           C  
ATOM   1106  O   PHE A 275       6.183  30.630  31.797  1.00  0.19           O  
ATOM   1107  CB  PHE A 275       3.290  31.336  31.313  1.00  0.19           C  
ATOM   1108  CG  PHE A 275       2.951  32.157  32.528  1.00  0.19           C  
ATOM   1109  CD1 PHE A 275       1.648  32.141  33.047  1.00  0.19           C  
ATOM   1110  CD2 PHE A 275       3.932  32.932  33.168  1.00  0.19           C  
ATOM   1111  CE1 PHE A 275       1.336  32.851  34.212  1.00  0.19           C  
ATOM   1112  CE2 PHE A 275       3.623  33.648  34.330  1.00  0.19           C  
ATOM   1113  CZ  PHE A 275       2.328  33.599  34.858  1.00  0.19           C  
ATOM   1114  N   ASP A 276       5.402  29.506  33.572  1.00  0.24           N  
ATOM   1115  CA  ASP A 276       6.578  29.302  34.410  1.00  0.24           C  
ATOM   1116  C   ASP A 276       7.661  30.379  34.533  1.00  0.24           C  
ATOM   1117  O   ASP A 276       7.907  30.913  35.612  1.00  0.24           O  
ATOM   1118  CB  ASP A 276       7.167  27.902  34.120  1.00  0.24           C  
ATOM   1119  CG  ASP A 276       6.100  26.813  34.232  1.00  0.24           C  
ATOM   1120  OD1 ASP A 276       4.943  27.115  34.633  1.00  0.24           O  
ATOM   1121  OD2 ASP A 276       6.439  25.663  33.867  1.00  0.24           O  
ATOM   1122  N   ASN A 277       8.337  30.743  33.432  1.00  0.23           N  
ATOM   1123  CA  ASN A 277       9.503  31.613  33.331  1.00  0.23           C  
ATOM   1124  C   ASN A 277       9.323  33.004  33.936  1.00  0.23           C  
ATOM   1125  O   ASN A 277      10.268  33.595  34.451  1.00  0.23           O  
ATOM   1126  CB  ASN A 277       9.909  31.796  31.846  1.00  0.23           C  
ATOM   1127  CG  ASN A 277      10.251  30.452  31.222  1.00  0.23           C  
ATOM   1128  OD1 ASN A 277      11.384  29.976  31.296  1.00  0.23           O  
ATOM   1129  ND2 ASN A 277       9.249  29.812  30.580  1.00  0.23           N  
ATOM   1130  N   TYR A 278       8.099  33.567  33.876  1.00  0.19           N  
ATOM   1131  CA  TYR A 278       7.797  34.873  34.445  1.00  0.19           C  
ATOM   1132  C   TYR A 278       6.936  34.748  35.694  1.00  0.19           C  
ATOM   1133  O   TYR A 278       6.328  35.717  36.143  1.00  0.19           O  
ATOM   1134  CB  TYR A 278       7.048  35.782  33.427  1.00  0.19           C  
ATOM   1135  CG  TYR A 278       7.821  36.043  32.157  1.00  0.19           C  
ATOM   1136  CD1 TYR A 278       9.226  36.146  32.117  1.00  0.19           C  
ATOM   1137  CD2 TYR A 278       7.102  36.230  30.965  1.00  0.19           C  
ATOM   1138  CE1 TYR A 278       9.892  36.370  30.904  1.00  0.19           C  
ATOM   1139  CE2 TYR A 278       7.767  36.457  29.753  1.00  0.19           C  
ATOM   1140  CZ  TYR A 278       9.165  36.489  29.717  1.00  0.19           C  
ATOM   1141  OH  TYR A 278       9.834  36.589  28.480  1.00  0.19           O  
ATOM   1142  N   ALA A 279       6.839  33.544  36.287  1.00  0.23           N  
ATOM   1143  CA  ALA A 279       6.106  33.333  37.514  1.00  0.23           C  
ATOM   1144  C   ALA A 279       7.015  33.509  38.724  1.00  0.23           C  
ATOM   1145  O   ALA A 279       8.241  33.533  38.625  1.00  0.23           O  
ATOM   1146  CB  ALA A 279       5.464  31.930  37.526  1.00  0.23           C  
ATOM   1147  N   TRP A 280       6.425  33.670  39.925  1.00  0.15           N  
ATOM   1148  CA  TRP A 280       7.182  33.672  41.163  1.00  0.15           C  
ATOM   1149  C   TRP A 280       7.861  32.335  41.454  1.00  0.15           C  
ATOM   1150  O   TRP A 280       7.286  31.263  41.282  1.00  0.15           O  
ATOM   1151  CB  TRP A 280       6.319  34.118  42.372  1.00  0.15           C  
ATOM   1152  CG  TRP A 280       5.859  35.562  42.260  1.00  0.15           C  
ATOM   1153  CD1 TRP A 280       4.640  36.065  41.896  1.00  0.15           C  
ATOM   1154  CD2 TRP A 280       6.722  36.696  42.466  1.00  0.15           C  
ATOM   1155  NE1 TRP A 280       4.687  37.444  41.850  1.00  0.15           N  
ATOM   1156  CE2 TRP A 280       5.959  37.849  42.191  1.00  0.15           C  
ATOM   1157  CE3 TRP A 280       8.060  36.791  42.850  1.00  0.15           C  
ATOM   1158  CZ2 TRP A 280       6.521  39.116  42.285  1.00  0.15           C  
ATOM   1159  CZ3 TRP A 280       8.627  38.071  42.946  1.00  0.15           C  
ATOM   1160  CH2 TRP A 280       7.870  39.219  42.663  1.00  0.15           C  
ATOM   1161  N   HIS A 281       9.126  32.396  41.905  1.00  0.18           N  
ATOM   1162  CA  HIS A 281       9.934  31.235  42.224  1.00  0.18           C  
ATOM   1163  C   HIS A 281       9.696  30.773  43.640  1.00  0.18           C  
ATOM   1164  O   HIS A 281       9.067  31.463  44.435  1.00  0.18           O  
ATOM   1165  CB  HIS A 281      11.441  31.566  42.112  1.00  0.18           C  
ATOM   1166  CG  HIS A 281      11.825  31.864  40.706  1.00  0.18           C  
ATOM   1167  ND1 HIS A 281      11.952  30.807  39.831  1.00  0.18           N  
ATOM   1168  CD2 HIS A 281      11.976  33.045  40.053  1.00  0.18           C  
ATOM   1169  CE1 HIS A 281      12.175  31.360  38.658  1.00  0.18           C  
ATOM   1170  NE2 HIS A 281      12.201  32.713  38.733  1.00  0.18           N  
ATOM   1171  N   THR A 282      10.248  29.599  44.011  1.00  0.16           N  
ATOM   1172  CA  THR A 282      10.443  29.259  45.418  1.00  0.16           C  
ATOM   1173  C   THR A 282      11.391  30.231  46.095  1.00  0.16           C  
ATOM   1174  O   THR A 282      12.566  30.325  45.740  1.00  0.16           O  
ATOM   1175  CB  THR A 282      11.001  27.861  45.677  1.00  0.16           C  
ATOM   1176  OG1 THR A 282      10.175  26.878  45.072  1.00  0.16           O  
ATOM   1177  CG2 THR A 282      11.028  27.540  47.183  1.00  0.16           C  
ATOM   1178  N   ASP A 283      10.851  30.935  47.094  1.00  0.24           N  
ATOM   1179  CA  ASP A 283      11.422  31.732  48.147  1.00  0.24           C  
ATOM   1180  C   ASP A 283      12.940  31.728  48.441  1.00  0.24           C  
ATOM   1181  O   ASP A 283      13.569  30.679  48.598  1.00  0.24           O  
ATOM   1182  CB  ASP A 283      10.660  31.201  49.381  1.00  0.24           C  
ATOM   1183  CG  ASP A 283       9.178  31.540  49.396  1.00  0.24           C  
ATOM   1184  OD1 ASP A 283       8.466  31.081  48.465  1.00  0.24           O  
ATOM   1185  OD2 ASP A 283       8.751  32.212  50.369  1.00  0.24           O  
ATOM   1186  N   LEU A 284      13.535  32.939  48.578  1.00  0.23           N  
ATOM   1187  CA  LEU A 284      14.920  33.281  48.897  1.00  0.23           C  
ATOM   1188  C   LEU A 284      15.331  32.942  50.380  1.00  0.23           C  
ATOM   1189  O   LEU A 284      14.927  31.864  50.805  1.00  0.23           O  
ATOM   1190  CB  LEU A 284      15.134  34.749  48.424  1.00  0.23           C  
ATOM   1191  CG  LEU A 284      14.925  35.050  46.924  1.00  0.23           C  
ATOM   1192  CD1 LEU A 284      15.147  36.558  46.715  1.00  0.23           C  
ATOM   1193  CD2 LEU A 284      15.871  34.255  46.008  1.00  0.23           C  
ATOM   1194  N   PRO A 285      16.121  33.586  51.270  1.00  0.23           N  
ATOM   1195  CA  PRO A 285      16.582  32.956  52.522  1.00  0.23           C  
ATOM   1196  C   PRO A 285      16.035  33.730  53.729  1.00  0.23           C  
ATOM   1197  O   PRO A 285      15.189  34.576  53.469  1.00  0.23           O  
ATOM   1198  CB  PRO A 285      18.085  33.138  52.316  1.00  0.23           C  
ATOM   1199  CG  PRO A 285      18.200  34.580  51.872  1.00  0.23           C  
ATOM   1200  CD  PRO A 285      17.049  34.644  50.886  1.00  0.23           C  
ATOM   1201  N   PRO A 286      16.365  33.563  55.026  1.00  0.26           N  
ATOM   1202  CA  PRO A 286      15.820  34.439  56.062  1.00  0.26           C  
ATOM   1203  C   PRO A 286      16.360  35.863  55.969  1.00  0.26           C  
ATOM   1204  O   PRO A 286      17.458  36.061  55.449  1.00  0.26           O  
ATOM   1205  CB  PRO A 286      16.199  33.755  57.379  1.00  0.26           C  
ATOM   1206  CG  PRO A 286      17.497  33.027  57.048  1.00  0.26           C  
ATOM   1207  CD  PRO A 286      17.294  32.578  55.594  1.00  0.26           C  
ATOM   1208  N   GLY A 287      15.566  36.854  56.436  1.00  0.28           N  
ATOM   1209  CA  GLY A 287      15.790  38.283  56.223  1.00  0.28           C  
ATOM   1210  C   GLY A 287      16.771  38.933  57.168  1.00  0.28           C  
ATOM   1211  O   GLY A 287      17.967  38.657  57.147  1.00  0.28           O  
ATOM   1212  N   HIS A 288      16.308  39.882  58.015  1.00  0.34           N  
ATOM   1213  CA  HIS A 288      17.197  40.523  58.980  1.00  0.34           C  
ATOM   1214  C   HIS A 288      17.612  39.573  60.103  1.00  0.34           C  
ATOM   1215  O   HIS A 288      16.786  39.140  60.915  1.00  0.34           O  
ATOM   1216  CB  HIS A 288      16.625  41.826  59.594  1.00  0.34           C  
ATOM   1217  CG  HIS A 288      16.585  42.974  58.634  1.00  0.34           C  
ATOM   1218  ND1 HIS A 288      17.670  43.210  57.817  1.00  0.34           N  
ATOM   1219  CD2 HIS A 288      15.663  43.958  58.484  1.00  0.34           C  
ATOM   1220  CE1 HIS A 288      17.393  44.325  57.179  1.00  0.34           C  
ATOM   1221  NE2 HIS A 288      16.189  44.825  57.547  1.00  0.34           N  
ATOM   1222  N   PRO A 289      18.907  39.233  60.125  1.00  0.28           N  
ATOM   1223  CA  PRO A 289      19.455  38.053  60.773  1.00  0.28           C  
ATOM   1224  C   PRO A 289      18.566  36.834  60.978  1.00  0.28           C  
ATOM   1225  O   PRO A 289      17.985  36.317  60.032  1.00  0.28           O  
ATOM   1226  CB  PRO A 289      20.009  38.696  62.046  1.00  0.28           C  
ATOM   1227  CG  PRO A 289      20.696  39.962  61.502  1.00  0.28           C  
ATOM   1228  CD  PRO A 289      19.921  40.291  60.211  1.00  0.28           C  
ATOM   1229  N   MET A 290      18.471  36.347  62.225  1.00  0.31           N  
ATOM   1230  CA  MET A 290      17.501  35.344  62.622  1.00  0.31           C  
ATOM   1231  C   MET A 290      16.825  35.821  63.900  1.00  0.31           C  
ATOM   1232  O   MET A 290      16.177  35.055  64.603  1.00  0.31           O  
ATOM   1233  CB  MET A 290      18.185  33.975  62.886  1.00  0.31           C  
ATOM   1234  CG  MET A 290      18.839  33.359  61.630  1.00  0.31           C  
ATOM   1235  SD  MET A 290      19.839  31.870  61.939  1.00  0.31           S  
ATOM   1236  CE  MET A 290      18.474  30.739  62.338  1.00  0.31           C  
ATOM   1237  N   VAL A 291      16.999  37.116  64.251  1.00  0.32           N  
ATOM   1238  CA  VAL A 291      16.621  37.657  65.554  1.00  0.32           C  
ATOM   1239  C   VAL A 291      15.131  37.913  65.661  1.00  0.32           C  
ATOM   1240  O   VAL A 291      14.459  37.438  66.571  1.00  0.32           O  
ATOM   1241  CB  VAL A 291      17.373  38.961  65.823  1.00  0.32           C  
ATOM   1242  CG1 VAL A 291      16.955  39.586  67.171  1.00  0.32           C  
ATOM   1243  CG2 VAL A 291      18.888  38.677  65.838  1.00  0.32           C  
ATOM   1244  N   SER A 292      14.563  38.650  64.690  1.00  0.42           N  
ATOM   1245  CA  SER A 292      13.125  38.742  64.517  1.00  0.42           C  
ATOM   1246  C   SER A 292      12.705  37.821  63.396  1.00  0.42           C  
ATOM   1247  O   SER A 292      11.587  37.317  63.364  1.00  0.42           O  
ATOM   1248  CB  SER A 292      12.693  40.182  64.107  1.00  0.42           C  
ATOM   1249  OG  SER A 292      13.417  40.647  62.957  1.00  0.42           O  
ATOM   1250  N   GLY A 293      13.606  37.624  62.404  1.00  0.38           N  
ATOM   1251  CA  GLY A 293      13.338  36.878  61.181  1.00  0.38           C  
ATOM   1252  C   GLY A 293      12.491  37.661  60.209  1.00  0.38           C  
ATOM   1253  O   GLY A 293      12.073  37.151  59.173  1.00  0.38           O  
ATOM   1254  N   SER A 294      12.176  38.926  60.554  1.00  0.42           N  
ATOM   1255  CA  SER A 294      11.163  39.731  59.897  1.00  0.42           C  
ATOM   1256  C   SER A 294      11.422  40.052  58.440  1.00  0.42           C  
ATOM   1257  O   SER A 294      12.539  40.334  58.004  1.00  0.42           O  
ATOM   1258  CB  SER A 294      10.796  41.030  60.668  1.00  0.42           C  
ATOM   1259  OG  SER A 294      11.916  41.906  60.831  1.00  0.42           O  
ATOM   1260  N   GLN A 295      10.333  40.043  57.650  1.00  0.32           N  
ATOM   1261  CA  GLN A 295      10.333  40.118  56.204  1.00  0.32           C  
ATOM   1262  C   GLN A 295      10.483  41.542  55.669  1.00  0.32           C  
ATOM   1263  O   GLN A 295       9.728  42.009  54.823  1.00  0.32           O  
ATOM   1264  CB  GLN A 295       9.007  39.498  55.699  1.00  0.32           C  
ATOM   1265  CG  GLN A 295       8.795  38.033  56.151  1.00  0.32           C  
ATOM   1266  CD  GLN A 295       7.470  37.485  55.613  1.00  0.32           C  
ATOM   1267  OE1 GLN A 295       6.439  38.159  55.669  1.00  0.32           O  
ATOM   1268  NE2 GLN A 295       7.467  36.232  55.107  1.00  0.32           N  
ATOM   1269  N   THR A 296      11.464  42.295  56.198  1.00  0.37           N  
ATOM   1270  CA  THR A 296      11.676  43.708  55.892  1.00  0.37           C  
ATOM   1271  C   THR A 296      12.204  43.985  54.497  1.00  0.37           C  
ATOM   1272  O   THR A 296      11.761  44.911  53.825  1.00  0.37           O  
ATOM   1273  CB  THR A 296      12.631  44.371  56.878  1.00  0.37           C  
ATOM   1274  OG1 THR A 296      12.209  44.138  58.216  1.00  0.37           O  
ATOM   1275  CG2 THR A 296      12.668  45.896  56.688  1.00  0.37           C  
ATOM   1276  N   VAL A 297      13.196  43.201  54.028  1.00  0.32           N  
ATOM   1277  CA  VAL A 297      13.817  43.429  52.724  1.00  0.32           C  
ATOM   1278  C   VAL A 297      13.527  42.247  51.830  1.00  0.32           C  
ATOM   1279  O   VAL A 297      13.038  42.378  50.705  1.00  0.32           O  
ATOM   1280  CB  VAL A 297      15.339  43.572  52.810  1.00  0.32           C  
ATOM   1281  CG1 VAL A 297      15.879  44.032  51.440  1.00  0.32           C  
ATOM   1282  CG2 VAL A 297      15.719  44.587  53.903  1.00  0.32           C  
ATOM   1283  N   ASP A 298      13.797  41.046  52.369  1.00  0.29           N  
ATOM   1284  CA  ASP A 298      13.480  39.791  51.752  1.00  0.29           C  
ATOM   1285  C   ASP A 298      12.114  39.366  52.257  1.00  0.29           C  
ATOM   1286  O   ASP A 298      11.838  39.444  53.455  1.00  0.29           O  
ATOM   1287  CB  ASP A 298      14.573  38.749  52.101  1.00  0.29           C  
ATOM   1288  CG  ASP A 298      14.921  38.029  50.817  1.00  0.29           C  
ATOM   1289  OD1 ASP A 298      13.955  37.655  50.110  1.00  0.29           O  
ATOM   1290  OD2 ASP A 298      16.132  37.930  50.497  1.00  0.29           O  
ATOM   1291  N   PHE A 299      11.206  38.978  51.345  1.00  0.31           N  
ATOM   1292  CA  PHE A 299       9.812  38.747  51.684  1.00  0.31           C  
ATOM   1293  C   PHE A 299       9.455  37.287  51.503  1.00  0.31           C  
ATOM   1294  O   PHE A 299       8.407  36.818  51.945  1.00  0.31           O  
ATOM   1295  CB  PHE A 299       8.924  39.661  50.791  1.00  0.31           C  
ATOM   1296  CG  PHE A 299       7.551  39.868  51.380  1.00  0.31           C  
ATOM   1297  CD1 PHE A 299       6.411  39.300  50.788  1.00  0.31           C  
ATOM   1298  CD2 PHE A 299       7.397  40.634  52.547  1.00  0.31           C  
ATOM   1299  CE1 PHE A 299       5.144  39.477  51.364  1.00  0.31           C  
ATOM   1300  CE2 PHE A 299       6.138  40.797  53.138  1.00  0.31           C  
ATOM   1301  CZ  PHE A 299       5.010  40.217  52.545  1.00  0.31           C  
ATOM   1302  N   ASP A 300      10.362  36.530  50.887  1.00  0.32           N  
ATOM   1303  CA  ASP A 300      10.121  35.196  50.437  1.00  0.32           C  
ATOM   1304  C   ASP A 300      11.306  34.368  50.932  1.00  0.32           C  
ATOM   1305  O   ASP A 300      12.453  34.634  50.602  1.00  0.32           O  
ATOM   1306  CB  ASP A 300       9.858  35.254  48.898  1.00  0.32           C  
ATOM   1307  CG  ASP A 300      10.765  36.180  48.081  1.00  0.32           C  
ATOM   1308  OD1 ASP A 300      10.613  37.434  48.167  1.00  0.32           O  
ATOM   1309  OD2 ASP A 300      11.561  35.625  47.281  1.00  0.32           O  
ATOM   1310  N   LEU A 301      11.081  33.393  51.848  1.00  0.31           N  
ATOM   1311  CA  LEU A 301      12.156  32.848  52.681  1.00  0.31           C  
ATOM   1312  C   LEU A 301      12.086  31.319  52.821  1.00  0.31           C  
ATOM   1313  O   LEU A 301      11.193  30.780  53.471  1.00  0.31           O  
ATOM   1314  CB  LEU A 301      12.212  33.508  54.105  1.00  0.31           C  
ATOM   1315  CG  LEU A 301      11.874  35.023  54.129  1.00  0.31           C  
ATOM   1316  CD1 LEU A 301      10.372  35.206  54.339  1.00  0.31           C  
ATOM   1317  CD2 LEU A 301      12.618  35.869  55.173  1.00  0.31           C  
ATOM   1318  N   PHE A 302      13.065  30.581  52.238  1.00  0.27           N  
ATOM   1319  CA  PHE A 302      13.095  29.119  52.184  1.00  0.27           C  
ATOM   1320  C   PHE A 302      14.440  28.568  51.677  1.00  0.27           C  
ATOM   1321  O   PHE A 302      15.068  27.730  52.318  1.00  0.27           O  
ATOM   1322  CB  PHE A 302      11.981  28.622  51.213  1.00  0.27           C  
ATOM   1323  CG  PHE A 302      11.725  27.138  51.222  1.00  0.27           C  
ATOM   1324  CD1 PHE A 302      12.381  26.293  50.310  1.00  0.27           C  
ATOM   1325  CD2 PHE A 302      10.765  26.589  52.087  1.00  0.27           C  
ATOM   1326  CE1 PHE A 302      12.095  24.923  50.272  1.00  0.27           C  
ATOM   1327  CE2 PHE A 302      10.473  25.219  52.052  1.00  0.27           C  
ATOM   1328  CZ  PHE A 302      11.142  24.385  51.147  1.00  0.27           C  
ATOM   1329  N   ALA A 303      14.957  29.027  50.515  1.00  0.32           N  
ATOM   1330  CA  ALA A 303      16.038  28.384  49.784  1.00  0.32           C  
ATOM   1331  C   ALA A 303      17.352  28.156  50.528  1.00  0.32           C  
ATOM   1332  O   ALA A 303      17.945  27.089  50.415  1.00  0.32           O  
ATOM   1333  CB  ALA A 303      16.326  29.191  48.502  1.00  0.32           C  
ATOM   1334  N   ALA A 304      17.852  29.124  51.324  1.00  0.31           N  
ATOM   1335  CA  ALA A 304      19.051  28.901  52.128  1.00  0.31           C  
ATOM   1336  C   ALA A 304      18.872  27.894  53.251  1.00  0.31           C  
ATOM   1337  O   ALA A 304      19.801  27.161  53.581  1.00  0.31           O  
ATOM   1338  CB  ALA A 304      19.606  30.201  52.741  1.00  0.31           C  
ATOM   1339  N   GLU A 305      17.678  27.864  53.867  1.00  0.37           N  
ATOM   1340  CA  GLU A 305      17.345  26.990  54.973  1.00  0.37           C  
ATOM   1341  C   GLU A 305      17.311  25.519  54.561  1.00  0.37           C  
ATOM   1342  O   GLU A 305      17.841  24.636  55.231  1.00  0.37           O  
ATOM   1343  CB  GLU A 305      15.972  27.429  55.544  1.00  0.37           C  
ATOM   1344  CG  GLU A 305      15.682  26.928  56.980  1.00  0.37           C  
ATOM   1345  CD  GLU A 305      16.463  27.680  58.064  1.00  0.37           C  
ATOM   1346  OE1 GLU A 305      17.160  28.683  57.745  1.00  0.37           O  
ATOM   1347  OE2 GLU A 305      16.330  27.265  59.244  1.00  0.37           O  
ATOM   1348  N   HIS A 306      16.694  25.224  53.395  1.00  0.36           N  
ATOM   1349  CA  HIS A 306      16.478  23.850  52.971  1.00  0.36           C  
ATOM   1350  C   HIS A 306      17.355  23.350  51.830  1.00  0.36           C  
ATOM   1351  O   HIS A 306      17.347  22.153  51.544  1.00  0.36           O  
ATOM   1352  CB  HIS A 306      15.006  23.667  52.536  1.00  0.36           C  
ATOM   1353  CG  HIS A 306      14.054  23.967  53.652  1.00  0.36           C  
ATOM   1354  ND1 HIS A 306      13.536  25.238  53.778  1.00  0.36           N  
ATOM   1355  CD2 HIS A 306      13.646  23.189  54.687  1.00  0.36           C  
ATOM   1356  CE1 HIS A 306      12.826  25.216  54.883  1.00  0.36           C  
ATOM   1357  NE2 HIS A 306      12.856  23.998  55.477  1.00  0.36           N  
ATOM   1358  N   SER A 307      18.151  24.197  51.142  1.00  0.41           N  
ATOM   1359  CA  SER A 307      18.938  23.726  49.998  1.00  0.41           C  
ATOM   1360  C   SER A 307      20.366  23.363  50.358  1.00  0.41           C  
ATOM   1361  O   SER A 307      21.100  24.123  50.983  1.00  0.41           O  
ATOM   1362  CB  SER A 307      19.008  24.709  48.803  1.00  0.41           C  
ATOM   1363  OG  SER A 307      19.508  24.040  47.639  1.00  0.41           O  
ATOM   1364  N   LYS A 308      20.811  22.169  49.921  1.00  0.38           N  
ATOM   1365  CA  LYS A 308      22.158  21.692  50.167  1.00  0.38           C  
ATOM   1366  C   LYS A 308      23.072  21.888  48.962  1.00  0.38           C  
ATOM   1367  O   LYS A 308      24.294  21.794  49.074  1.00  0.38           O  
ATOM   1368  CB  LYS A 308      22.105  20.173  50.476  1.00  0.38           C  
ATOM   1369  CG  LYS A 308      21.284  19.824  51.728  1.00  0.38           C  
ATOM   1370  CD  LYS A 308      21.276  18.310  52.004  1.00  0.38           C  
ATOM   1371  CE  LYS A 308      20.518  17.939  53.282  1.00  0.38           C  
ATOM   1372  NZ  LYS A 308      20.564  16.474  53.495  1.00  0.38           N  
ATOM   1373  N   LEU A 309      22.502  22.167  47.775  1.00  0.50           N  
ATOM   1374  CA  LEU A 309      23.270  22.311  46.556  1.00  0.50           C  
ATOM   1375  C   LEU A 309      22.540  23.263  45.628  1.00  0.50           C  
ATOM   1376  O   LEU A 309      21.339  23.128  45.406  1.00  0.50           O  
ATOM   1377  CB  LEU A 309      23.449  20.925  45.877  1.00  0.50           C  
ATOM   1378  CG  LEU A 309      24.291  20.890  44.583  1.00  0.50           C  
ATOM   1379  CD1 LEU A 309      25.729  21.369  44.809  1.00  0.50           C  
ATOM   1380  CD2 LEU A 309      24.310  19.472  43.994  1.00  0.50           C  
ATOM   1381  N   LEU A 310      23.238  24.254  45.044  1.00  0.45           N  
ATOM   1382  CA  LEU A 310      22.621  25.200  44.133  1.00  0.45           C  
ATOM   1383  C   LEU A 310      23.269  25.097  42.763  1.00  0.45           C  
ATOM   1384  O   LEU A 310      24.474  25.282  42.607  1.00  0.45           O  
ATOM   1385  CB  LEU A 310      22.734  26.635  44.699  1.00  0.45           C  
ATOM   1386  CG  LEU A 310      22.061  27.749  43.866  1.00  0.45           C  
ATOM   1387  CD1 LEU A 310      20.550  27.535  43.682  1.00  0.45           C  
ATOM   1388  CD2 LEU A 310      22.313  29.111  44.528  1.00  0.45           C  
ATOM   1389  N   VAL A 311      22.469  24.752  41.730  1.00  0.57           N  
ATOM   1390  CA  VAL A 311      22.961  24.504  40.378  1.00  0.57           C  
ATOM   1391  C   VAL A 311      22.436  25.504  39.359  1.00  0.57           C  
ATOM   1392  O   VAL A 311      22.723  25.406  38.167  1.00  0.57           O  
ATOM   1393  CB  VAL A 311      22.594  23.102  39.890  1.00  0.57           C  
ATOM   1394  CG1 VAL A 311      23.271  22.057  40.797  1.00  0.57           C  
ATOM   1395  CG2 VAL A 311      21.064  22.892  39.846  1.00  0.57           C  
ATOM   1396  N   LEU A 312      21.648  26.506  39.794  1.00  0.27           N  
ATOM   1397  CA  LEU A 312      21.068  27.494  38.902  1.00  0.27           C  
ATOM   1398  C   LEU A 312      21.757  28.824  39.117  1.00  0.27           C  
ATOM   1399  O   LEU A 312      22.251  29.120  40.202  1.00  0.27           O  
ATOM   1400  CB  LEU A 312      19.542  27.683  39.121  1.00  0.27           C  
ATOM   1401  CG  LEU A 312      18.677  26.438  38.826  1.00  0.27           C  
ATOM   1402  CD1 LEU A 312      17.200  26.733  39.134  1.00  0.27           C  
ATOM   1403  CD2 LEU A 312      18.819  25.953  37.374  1.00  0.27           C  
ATOM   1404  N   ILE A 313      21.804  29.662  38.064  1.00  0.30           N  
ATOM   1405  CA  ILE A 313      22.470  30.949  38.093  1.00  0.30           C  
ATOM   1406  C   ILE A 313      21.549  31.988  37.492  1.00  0.30           C  
ATOM   1407  O   ILE A 313      20.614  31.672  36.758  1.00  0.30           O  
ATOM   1408  CB  ILE A 313      23.796  30.968  37.323  1.00  0.30           C  
ATOM   1409  CG1 ILE A 313      23.641  30.546  35.838  1.00  0.30           C  
ATOM   1410  CG2 ILE A 313      24.797  30.067  38.075  1.00  0.30           C  
ATOM   1411  CD1 ILE A 313      24.908  30.766  35.001  1.00  0.30           C  
ATOM   1412  N   GLY A 314      21.800  33.275  37.788  1.00  0.36           N  
ATOM   1413  CA  GLY A 314      21.099  34.370  37.148  1.00  0.36           C  
ATOM   1414  C   GLY A 314      21.962  35.591  37.205  1.00  0.36           C  
ATOM   1415  O   GLY A 314      23.048  35.572  37.779  1.00  0.36           O  
ATOM   1416  N   MET A 315      21.478  36.699  36.622  1.00  0.27           N  
ATOM   1417  CA  MET A 315      22.121  37.994  36.696  1.00  0.27           C  
ATOM   1418  C   MET A 315      21.101  38.966  37.239  1.00  0.27           C  
ATOM   1419  O   MET A 315      19.961  38.990  36.783  1.00  0.27           O  
ATOM   1420  CB  MET A 315      22.584  38.506  35.308  1.00  0.27           C  
ATOM   1421  CG  MET A 315      23.704  37.661  34.666  1.00  0.27           C  
ATOM   1422  SD  MET A 315      25.258  37.582  35.616  1.00  0.27           S  
ATOM   1423  CE  MET A 315      25.767  39.309  35.381  1.00  0.27           C  
ATOM   1424  N   ASN A 316      21.477  39.782  38.240  1.00  0.23           N  
ATOM   1425  CA  ASN A 316      20.553  40.685  38.886  1.00  0.23           C  
ATOM   1426  C   ASN A 316      21.082  42.110  38.784  1.00  0.23           C  
ATOM   1427  O   ASN A 316      22.063  42.448  39.432  1.00  0.23           O  
ATOM   1428  CB  ASN A 316      20.402  40.242  40.363  1.00  0.23           C  
ATOM   1429  CG  ASN A 316      19.282  41.035  41.011  1.00  0.23           C  
ATOM   1430  OD1 ASN A 316      18.165  41.042  40.503  1.00  0.23           O  
ATOM   1431  ND2 ASN A 316      19.567  41.726  42.128  1.00  0.23           N  
ATOM   1432  N   TRP A 317      20.427  42.955  37.965  1.00  0.16           N  
ATOM   1433  CA  TRP A 317      20.736  44.377  37.833  1.00  0.16           C  
ATOM   1434  C   TRP A 317      19.645  45.120  37.065  1.00  0.16           C  
ATOM   1435  O   TRP A 317      19.674  46.343  36.957  1.00  0.16           O  
ATOM   1436  CB  TRP A 317      22.031  44.634  36.988  1.00  0.16           C  
ATOM   1437  CG  TRP A 317      23.362  44.406  37.678  1.00  0.16           C  
ATOM   1438  CD1 TRP A 317      24.280  43.409  37.490  1.00  0.16           C  
ATOM   1439  CD2 TRP A 317      23.918  45.289  38.670  1.00  0.16           C  
ATOM   1440  NE1 TRP A 317      25.380  43.610  38.300  1.00  0.16           N  
ATOM   1441  CE2 TRP A 317      25.175  44.763  39.029  1.00  0.16           C  
ATOM   1442  CE3 TRP A 317      23.432  46.461  39.247  1.00  0.16           C  
ATOM   1443  CZ2 TRP A 317      25.973  45.403  39.970  1.00  0.16           C  
ATOM   1444  CZ3 TRP A 317      24.241  47.109  40.194  1.00  0.16           C  
ATOM   1445  CH2 TRP A 317      25.495  46.590  40.548  1.00  0.16           C  
ATOM   1446  N   ILE A 318      18.658  44.412  36.478  1.00  0.14           N  
ATOM   1447  CA  ILE A 318      17.632  45.029  35.656  1.00  0.14           C  
ATOM   1448  C   ILE A 318      16.324  44.462  36.154  1.00  0.14           C  
ATOM   1449  O   ILE A 318      16.029  43.284  35.960  1.00  0.14           O  
ATOM   1450  CB  ILE A 318      17.819  44.739  34.160  1.00  0.14           C  
ATOM   1451  CG1 ILE A 318      19.179  45.296  33.662  1.00  0.14           C  
ATOM   1452  CG2 ILE A 318      16.646  45.345  33.353  1.00  0.14           C  
ATOM   1453  CD1 ILE A 318      19.555  44.862  32.240  1.00  0.14           C  
ATOM   1454  N   CYS A 319      15.515  45.291  36.835  1.00  0.20           N  
ATOM   1455  CA  CYS A 319      14.374  44.828  37.594  1.00  0.20           C  
ATOM   1456  C   CYS A 319      13.308  45.903  37.582  1.00  0.20           C  
ATOM   1457  O   CYS A 319      13.568  47.069  37.301  1.00  0.20           O  
ATOM   1458  CB  CYS A 319      14.750  44.554  39.082  1.00  0.20           C  
ATOM   1459  SG  CYS A 319      15.781  43.069  39.303  1.00  0.20           S  
ATOM   1460  N   THR A 320      12.055  45.531  37.909  1.00  0.16           N  
ATOM   1461  CA  THR A 320      10.942  46.461  38.094  1.00  0.16           C  
ATOM   1462  C   THR A 320      10.738  46.764  39.568  1.00  0.16           C  
ATOM   1463  O   THR A 320       9.809  47.462  39.962  1.00  0.16           O  
ATOM   1464  CB  THR A 320       9.627  45.902  37.560  1.00  0.16           C  
ATOM   1465  OG1 THR A 320       9.415  44.570  38.015  1.00  0.16           O  
ATOM   1466  CG2 THR A 320       9.693  45.845  36.027  1.00  0.16           C  
ATOM   1467  N   LYS A 321      11.639  46.253  40.425  1.00  0.19           N  
ATOM   1468  CA  LYS A 321      11.592  46.381  41.863  1.00  0.19           C  
ATOM   1469  C   LYS A 321      12.819  47.167  42.284  1.00  0.19           C  
ATOM   1470  O   LYS A 321      13.941  46.734  42.056  1.00  0.19           O  
ATOM   1471  CB  LYS A 321      11.609  44.963  42.515  1.00  0.19           C  
ATOM   1472  CG  LYS A 321      11.504  44.919  44.055  1.00  0.19           C  
ATOM   1473  CD  LYS A 321      11.471  43.478  44.625  1.00  0.19           C  
ATOM   1474  CE  LYS A 321      11.363  43.414  46.163  1.00  0.19           C  
ATOM   1475  NZ  LYS A 321      11.268  42.020  46.687  1.00  0.19           N  
ATOM   1476  N   MET A 322      12.629  48.354  42.903  1.00  0.17           N  
ATOM   1477  CA  MET A 322      13.712  49.215  43.368  1.00  0.17           C  
ATOM   1478  C   MET A 322      14.661  48.567  44.387  1.00  0.17           C  
ATOM   1479  O   MET A 322      15.870  48.756  44.252  1.00  0.17           O  
ATOM   1480  CB  MET A 322      13.128  50.553  43.903  1.00  0.17           C  
ATOM   1481  CG  MET A 322      14.166  51.551  44.464  1.00  0.17           C  
ATOM   1482  SD  MET A 322      13.435  52.945  45.375  1.00  0.17           S  
ATOM   1483  CE  MET A 322      13.002  52.008  46.873  1.00  0.17           C  
ATOM   1484  N   PRO A 323      14.249  47.786  45.387  1.00  0.32           N  
ATOM   1485  CA  PRO A 323      15.226  47.058  46.184  1.00  0.32           C  
ATOM   1486  C   PRO A 323      15.472  45.689  45.566  1.00  0.32           C  
ATOM   1487  O   PRO A 323      14.627  44.793  45.666  1.00  0.32           O  
ATOM   1488  CB  PRO A 323      14.559  46.958  47.571  1.00  0.32           C  
ATOM   1489  CG  PRO A 323      13.053  47.018  47.291  1.00  0.32           C  
ATOM   1490  CD  PRO A 323      12.969  47.947  46.083  1.00  0.32           C  
ATOM   1491  N   ASP A 324      16.661  45.508  44.953  1.00  0.34           N  
ATOM   1492  CA  ASP A 324      17.145  44.276  44.361  1.00  0.34           C  
ATOM   1493  C   ASP A 324      17.207  43.086  45.325  1.00  0.34           C  
ATOM   1494  O   ASP A 324      18.172  42.863  46.056  1.00  0.34           O  
ATOM   1495  CB  ASP A 324      18.553  44.530  43.761  1.00  0.34           C  
ATOM   1496  CG  ASP A 324      18.463  44.884  42.288  1.00  0.34           C  
ATOM   1497  OD1 ASP A 324      17.699  44.176  41.585  1.00  0.34           O  
ATOM   1498  OD2 ASP A 324      19.208  45.795  41.856  1.00  0.34           O  
ATOM   1499  N   ALA A 325      16.139  42.266  45.321  1.00  0.30           N  
ATOM   1500  CA  ALA A 325      15.949  41.163  46.240  1.00  0.30           C  
ATOM   1501  C   ALA A 325      16.942  40.017  46.110  1.00  0.30           C  
ATOM   1502  O   ALA A 325      17.445  39.517  47.110  1.00  0.30           O  
ATOM   1503  CB  ALA A 325      14.502  40.651  46.123  1.00  0.30           C  
ATOM   1504  N   HIS A 326      17.300  39.601  44.872  1.00  0.38           N  
ATOM   1505  CA  HIS A 326      18.196  38.467  44.657  1.00  0.38           C  
ATOM   1506  C   HIS A 326      19.559  38.648  45.311  1.00  0.38           C  
ATOM   1507  O   HIS A 326      20.089  37.718  45.902  1.00  0.38           O  
ATOM   1508  CB  HIS A 326      18.407  38.121  43.162  1.00  0.38           C  
ATOM   1509  CG  HIS A 326      17.147  37.784  42.415  1.00  0.38           C  
ATOM   1510  ND1 HIS A 326      16.417  36.680  42.803  1.00  0.38           N  
ATOM   1511  CD2 HIS A 326      16.587  38.340  41.308  1.00  0.38           C  
ATOM   1512  CE1 HIS A 326      15.438  36.581  41.931  1.00  0.38           C  
ATOM   1513  NE2 HIS A 326      15.490  37.563  41.001  1.00  0.38           N  
ATOM   1514  N   TRP A 327      20.135  39.873  45.305  1.00  0.32           N  
ATOM   1515  CA  TRP A 327      21.393  40.138  45.992  1.00  0.32           C  
ATOM   1516  C   TRP A 327      21.365  39.938  47.501  1.00  0.32           C  
ATOM   1517  O   TRP A 327      22.347  39.485  48.087  1.00  0.32           O  
ATOM   1518  CB  TRP A 327      21.972  41.548  45.692  1.00  0.32           C  
ATOM   1519  CG  TRP A 327      22.470  41.761  44.271  1.00  0.32           C  
ATOM   1520  CD1 TRP A 327      22.192  42.802  43.427  1.00  0.32           C  
ATOM   1521  CD2 TRP A 327      23.360  40.880  43.551  1.00  0.32           C  
ATOM   1522  NE1 TRP A 327      22.771  42.579  42.200  1.00  0.32           N  
ATOM   1523  CE2 TRP A 327      23.503  41.420  42.252  1.00  0.32           C  
ATOM   1524  CE3 TRP A 327      24.014  39.699  43.903  1.00  0.32           C  
ATOM   1525  CZ2 TRP A 327      24.271  40.779  41.290  1.00  0.32           C  
ATOM   1526  CZ3 TRP A 327      24.768  39.039  42.923  1.00  0.32           C  
ATOM   1527  CH2 TRP A 327      24.894  39.569  41.631  1.00  0.32           C  
ATOM   1528  N   ILE A 328      20.239  40.253  48.176  1.00  0.34           N  
ATOM   1529  CA  ILE A 328      20.028  39.925  49.585  1.00  0.34           C  
ATOM   1530  C   ILE A 328      20.029  38.415  49.775  1.00  0.34           C  
ATOM   1531  O   ILE A 328      20.716  37.871  50.645  1.00  0.34           O  
ATOM   1532  CB  ILE A 328      18.720  40.533  50.090  1.00  0.34           C  
ATOM   1533  CG1 ILE A 328      18.722  42.074  49.925  1.00  0.34           C  
ATOM   1534  CG2 ILE A 328      18.418  40.113  51.549  1.00  0.34           C  
ATOM   1535  CD1 ILE A 328      19.727  42.814  50.820  1.00  0.34           C  
ATOM   1536  N   GLY A 329      19.319  37.710  48.870  1.00  0.38           N  
ATOM   1537  CA  GLY A 329      19.343  36.263  48.736  1.00  0.38           C  
ATOM   1538  C   GLY A 329      20.698  35.616  48.604  1.00  0.38           C  
ATOM   1539  O   GLY A 329      21.091  34.801  49.438  1.00  0.38           O  
ATOM   1540  N   ASP A 330      21.464  36.001  47.571  1.00  0.45           N  
ATOM   1541  CA  ASP A 330      22.794  35.514  47.258  1.00  0.45           C  
ATOM   1542  C   ASP A 330      23.805  35.780  48.371  1.00  0.45           C  
ATOM   1543  O   ASP A 330      24.638  34.936  48.704  1.00  0.45           O  
ATOM   1544  CB  ASP A 330      23.284  36.149  45.932  1.00  0.45           C  
ATOM   1545  CG  ASP A 330      22.410  35.717  44.764  1.00  0.45           C  
ATOM   1546  OD1 ASP A 330      21.974  34.538  44.754  1.00  0.45           O  
ATOM   1547  OD2 ASP A 330      22.202  36.563  43.856  1.00  0.45           O  
ATOM   1548  N   ALA A 331      23.727  36.960  49.022  1.00  0.43           N  
ATOM   1549  CA  ALA A 331      24.564  37.313  50.152  1.00  0.43           C  
ATOM   1550  C   ALA A 331      24.414  36.379  51.353  1.00  0.43           C  
ATOM   1551  O   ALA A 331      25.399  35.958  51.960  1.00  0.43           O  
ATOM   1552  CB  ALA A 331      24.244  38.759  50.579  1.00  0.43           C  
ATOM   1553  N   ARG A 332      23.171  35.998  51.707  1.00  0.31           N  
ATOM   1554  CA  ARG A 332      22.905  35.081  52.802  1.00  0.31           C  
ATOM   1555  C   ARG A 332      23.071  33.607  52.414  1.00  0.31           C  
ATOM   1556  O   ARG A 332      23.236  32.745  53.277  1.00  0.31           O  
ATOM   1557  CB  ARG A 332      21.473  35.368  53.330  1.00  0.31           C  
ATOM   1558  CG  ARG A 332      20.899  34.414  54.407  1.00  0.31           C  
ATOM   1559  CD  ARG A 332      21.627  34.426  55.756  1.00  0.31           C  
ATOM   1560  NE  ARG A 332      21.028  33.314  56.576  1.00  0.31           N  
ATOM   1561  CZ  ARG A 332      21.223  33.126  57.887  1.00  0.31           C  
ATOM   1562  NH1 ARG A 332      20.624  32.109  58.509  1.00  0.31           N  
ATOM   1563  NH2 ARG A 332      22.012  33.929  58.591  1.00  0.31           N  
ATOM   1564  N   LEU A 333      23.072  33.268  51.108  1.00  0.45           N  
ATOM   1565  CA  LEU A 333      23.316  31.910  50.636  1.00  0.45           C  
ATOM   1566  C   LEU A 333      24.766  31.464  50.726  1.00  0.45           C  
ATOM   1567  O   LEU A 333      25.038  30.265  50.752  1.00  0.45           O  
ATOM   1568  CB  LEU A 333      22.892  31.753  49.150  1.00  0.45           C  
ATOM   1569  CG  LEU A 333      21.387  31.511  48.936  1.00  0.45           C  
ATOM   1570  CD1 LEU A 333      21.010  31.735  47.465  1.00  0.45           C  
ATOM   1571  CD2 LEU A 333      20.995  30.086  49.353  1.00  0.45           C  
ATOM   1572  N   LYS A 334      25.733  32.403  50.761  1.00  0.42           N  
ATOM   1573  CA  LYS A 334      27.150  32.095  50.673  1.00  0.42           C  
ATOM   1574  C   LYS A 334      27.708  31.206  51.790  1.00  0.42           C  
ATOM   1575  O   LYS A 334      28.085  31.654  52.871  1.00  0.42           O  
ATOM   1576  CB  LYS A 334      27.962  33.404  50.564  1.00  0.42           C  
ATOM   1577  CG  LYS A 334      29.437  33.183  50.199  1.00  0.42           C  
ATOM   1578  CD  LYS A 334      30.156  34.510  49.933  1.00  0.42           C  
ATOM   1579  CE  LYS A 334      31.603  34.312  49.487  1.00  0.42           C  
ATOM   1580  NZ  LYS A 334      32.157  35.608  49.047  1.00  0.42           N  
ATOM   1581  N   GLY A 335      27.776  29.890  51.516  1.00  0.42           N  
ATOM   1582  CA  GLY A 335      28.179  28.880  52.479  1.00  0.42           C  
ATOM   1583  C   GLY A 335      27.733  27.533  51.992  1.00  0.42           C  
ATOM   1584  O   GLY A 335      28.398  26.522  52.198  1.00  0.42           O  
ATOM   1585  N   THR A 336      26.568  27.484  51.316  1.00  0.48           N  
ATOM   1586  CA  THR A 336      26.098  26.309  50.583  1.00  0.48           C  
ATOM   1587  C   THR A 336      26.919  26.064  49.320  1.00  0.48           C  
ATOM   1588  O   THR A 336      27.510  26.976  48.750  1.00  0.48           O  
ATOM   1589  CB  THR A 336      24.606  26.333  50.246  1.00  0.48           C  
ATOM   1590  OG1 THR A 336      24.260  27.425  49.411  1.00  0.48           O  
ATOM   1591  CG2 THR A 336      23.796  26.504  51.537  1.00  0.48           C  
ATOM   1592  N   ARG A 337      27.027  24.798  48.853  1.00  0.51           N  
ATOM   1593  CA  ARG A 337      27.781  24.497  47.642  1.00  0.51           C  
ATOM   1594  C   ARG A 337      27.084  24.981  46.372  1.00  0.51           C  
ATOM   1595  O   ARG A 337      25.922  24.661  46.114  1.00  0.51           O  
ATOM   1596  CB  ARG A 337      28.105  22.980  47.532  1.00  0.51           C  
ATOM   1597  CG  ARG A 337      28.982  22.571  46.318  1.00  0.51           C  
ATOM   1598  CD  ARG A 337      29.314  21.070  46.306  1.00  0.51           C  
ATOM   1599  NE  ARG A 337      29.983  20.700  45.006  1.00  0.51           N  
ATOM   1600  CZ  ARG A 337      29.776  19.556  44.340  1.00  0.51           C  
ATOM   1601  NH1 ARG A 337      28.845  18.678  44.699  1.00  0.51           N  
ATOM   1602  NH2 ARG A 337      30.537  19.247  43.300  1.00  0.51           N  
ATOM   1603  N   VAL A 338      27.804  25.751  45.533  1.00  0.52           N  
ATOM   1604  CA  VAL A 338      27.288  26.284  44.286  1.00  0.52           C  
ATOM   1605  C   VAL A 338      28.049  25.657  43.129  1.00  0.52           C  
ATOM   1606  O   VAL A 338      29.280  25.620  43.099  1.00  0.52           O  
ATOM   1607  CB  VAL A 338      27.387  27.807  44.222  1.00  0.52           C  
ATOM   1608  CG1 VAL A 338      26.780  28.336  42.904  1.00  0.52           C  
ATOM   1609  CG2 VAL A 338      26.634  28.414  45.424  1.00  0.52           C  
ATOM   1610  N   VAL A 339      27.310  25.125  42.136  1.00  0.60           N  
ATOM   1611  CA  VAL A 339      27.875  24.566  40.920  1.00  0.60           C  
ATOM   1612  C   VAL A 339      27.319  25.369  39.766  1.00  0.60           C  
ATOM   1613  O   VAL A 339      26.118  25.593  39.651  1.00  0.60           O  
ATOM   1614  CB  VAL A 339      27.552  23.086  40.713  1.00  0.60           C  
ATOM   1615  CG1 VAL A 339      28.165  22.571  39.392  1.00  0.60           C  
ATOM   1616  CG2 VAL A 339      28.119  22.272  41.893  1.00  0.60           C  
ATOM   1617  N   VAL A 340      28.196  25.845  38.872  1.00  0.59           N  
ATOM   1618  CA  VAL A 340      27.826  26.668  37.743  1.00  0.59           C  
ATOM   1619  C   VAL A 340      28.126  25.889  36.479  1.00  0.59           C  
ATOM   1620  O   VAL A 340      29.273  25.571  36.168  1.00  0.59           O  
ATOM   1621  CB  VAL A 340      28.611  27.976  37.726  1.00  0.59           C  
ATOM   1622  CG1 VAL A 340      28.256  28.822  36.487  1.00  0.59           C  
ATOM   1623  CG2 VAL A 340      28.348  28.761  39.028  1.00  0.59           C  
ATOM   1624  N   ILE A 341      27.083  25.569  35.691  1.00  0.62           N  
ATOM   1625  CA  ILE A 341      27.251  24.955  34.386  1.00  0.62           C  
ATOM   1626  C   ILE A 341      27.146  26.084  33.375  1.00  0.62           C  
ATOM   1627  O   ILE A 341      26.107  26.718  33.221  1.00  0.62           O  
ATOM   1628  CB  ILE A 341      26.249  23.833  34.127  1.00  0.62           C  
ATOM   1629  CG1 ILE A 341      26.319  22.798  35.283  1.00  0.62           C  
ATOM   1630  CG2 ILE A 341      26.565  23.190  32.757  1.00  0.62           C  
ATOM   1631  CD1 ILE A 341      25.334  21.631  35.150  1.00  0.62           C  
ATOM   1632  N   SER A 342      28.276  26.428  32.734  1.00  0.60           N  
ATOM   1633  CA  SER A 342      28.387  27.613  31.899  1.00  0.60           C  
ATOM   1634  C   SER A 342      29.635  27.431  31.073  1.00  0.60           C  
ATOM   1635  O   SER A 342      30.490  26.627  31.425  1.00  0.60           O  
ATOM   1636  CB  SER A 342      28.545  28.920  32.736  1.00  0.60           C  
ATOM   1637  OG  SER A 342      28.646  30.098  31.929  1.00  0.60           O  
ATOM   1638  N   ALA A 343      29.800  28.179  29.966  1.00  0.58           N  
ATOM   1639  CA  ALA A 343      31.061  28.215  29.252  1.00  0.58           C  
ATOM   1640  C   ALA A 343      32.081  29.123  29.935  1.00  0.58           C  
ATOM   1641  O   ALA A 343      33.290  28.920  29.835  1.00  0.58           O  
ATOM   1642  CB  ALA A 343      30.815  28.679  27.803  1.00  0.58           C  
ATOM   1643  N   ASP A 344      31.589  30.119  30.694  1.00  0.53           N  
ATOM   1644  CA  ASP A 344      32.382  31.203  31.224  1.00  0.53           C  
ATOM   1645  C   ASP A 344      32.403  31.211  32.748  1.00  0.53           C  
ATOM   1646  O   ASP A 344      31.406  30.943  33.424  1.00  0.53           O  
ATOM   1647  CB  ASP A 344      31.796  32.553  30.754  1.00  0.53           C  
ATOM   1648  CG  ASP A 344      31.849  32.619  29.241  1.00  0.53           C  
ATOM   1649  OD1 ASP A 344      32.969  32.832  28.714  1.00  0.53           O  
ATOM   1650  OD2 ASP A 344      30.774  32.449  28.611  1.00  0.53           O  
ATOM   1651  N   TYR A 345      33.569  31.566  33.336  1.00  0.49           N  
ATOM   1652  CA  TYR A 345      33.683  31.946  34.736  1.00  0.49           C  
ATOM   1653  C   TYR A 345      33.102  33.355  34.907  1.00  0.49           C  
ATOM   1654  O   TYR A 345      33.666  34.347  34.452  1.00  0.49           O  
ATOM   1655  CB  TYR A 345      35.171  31.852  35.205  1.00  0.49           C  
ATOM   1656  CG  TYR A 345      35.381  32.101  36.686  1.00  0.49           C  
ATOM   1657  CD1 TYR A 345      35.474  33.413  37.183  1.00  0.49           C  
ATOM   1658  CD2 TYR A 345      35.558  31.034  37.587  1.00  0.49           C  
ATOM   1659  CE1 TYR A 345      35.718  33.651  38.544  1.00  0.49           C  
ATOM   1660  CE2 TYR A 345      35.773  31.267  38.954  1.00  0.49           C  
ATOM   1661  CZ  TYR A 345      35.862  32.579  39.429  1.00  0.49           C  
ATOM   1662  OH  TYR A 345      36.127  32.827  40.791  1.00  0.49           O  
ATOM   1663  N   MET A 346      31.926  33.463  35.550  1.00  0.48           N  
ATOM   1664  CA  MET A 346      31.158  34.693  35.631  1.00  0.48           C  
ATOM   1665  C   MET A 346      31.295  35.332  37.005  1.00  0.48           C  
ATOM   1666  O   MET A 346      31.701  34.634  37.927  1.00  0.48           O  
ATOM   1667  CB  MET A 346      29.657  34.390  35.366  1.00  0.48           C  
ATOM   1668  CG  MET A 346      29.377  33.941  33.919  1.00  0.48           C  
ATOM   1669  SD  MET A 346      29.845  35.164  32.654  1.00  0.48           S  
ATOM   1670  CE  MET A 346      28.513  36.360  32.957  1.00  0.48           C  
ATOM   1671  N   PRO A 347      30.947  36.607  37.238  1.00  0.43           N  
ATOM   1672  CA  PRO A 347      30.896  37.223  38.573  1.00  0.43           C  
ATOM   1673  C   PRO A 347      30.038  36.505  39.606  1.00  0.43           C  
ATOM   1674  O   PRO A 347      30.193  36.751  40.797  1.00  0.43           O  
ATOM   1675  CB  PRO A 347      30.373  38.642  38.301  1.00  0.43           C  
ATOM   1676  CG  PRO A 347      30.880  38.952  36.892  1.00  0.43           C  
ATOM   1677  CD  PRO A 347      30.755  37.604  36.181  1.00  0.43           C  
ATOM   1678  N   THR A 348      29.104  35.639  39.167  1.00  0.41           N  
ATOM   1679  CA  THR A 348      28.358  34.694  39.995  1.00  0.41           C  
ATOM   1680  C   THR A 348      29.258  33.686  40.682  1.00  0.41           C  
ATOM   1681  O   THR A 348      28.972  33.227  41.782  1.00  0.41           O  
ATOM   1682  CB  THR A 348      27.341  33.901  39.179  1.00  0.41           C  
ATOM   1683  OG1 THR A 348      26.622  34.768  38.315  1.00  0.41           O  
ATOM   1684  CG2 THR A 348      26.311  33.179  40.061  1.00  0.41           C  
ATOM   1685  N   ALA A 349      30.371  33.307  40.026  1.00  0.44           N  
ATOM   1686  CA  ALA A 349      31.307  32.327  40.513  1.00  0.44           C  
ATOM   1687  C   ALA A 349      32.347  32.944  41.444  1.00  0.44           C  
ATOM   1688  O   ALA A 349      33.047  33.898  41.115  1.00  0.44           O  
ATOM   1689  CB  ALA A 349      32.008  31.664  39.313  1.00  0.44           C  
ATOM   1690  N   ASN A 350      32.457  32.395  42.662  1.00  0.41           N  
ATOM   1691  CA  ASN A 350      33.355  32.840  43.703  1.00  0.41           C  
ATOM   1692  C   ASN A 350      34.633  31.994  43.708  1.00  0.41           C  
ATOM   1693  O   ASN A 350      34.972  31.276  42.769  1.00  0.41           O  
ATOM   1694  CB  ASN A 350      32.678  32.746  45.111  1.00  0.41           C  
ATOM   1695  CG  ASN A 350      31.513  33.719  45.302  1.00  0.41           C  
ATOM   1696  OD1 ASN A 350      31.634  34.641  46.126  1.00  0.41           O  
ATOM   1697  ND2 ASN A 350      30.383  33.482  44.607  1.00  0.41           N  
ATOM   1698  N   LYS A 351      35.403  32.088  44.809  1.00  0.27           N  
ATOM   1699  CA  LYS A 351      36.662  31.403  45.033  1.00  0.27           C  
ATOM   1700  C   LYS A 351      36.522  29.930  45.407  1.00  0.27           C  
ATOM   1701  O   LYS A 351      37.500  29.190  45.374  1.00  0.27           O  
ATOM   1702  CB  LYS A 351      37.399  32.099  46.211  1.00  0.27           C  
ATOM   1703  CG  LYS A 351      37.827  33.548  45.921  1.00  0.27           C  
ATOM   1704  CD  LYS A 351      38.492  34.206  47.145  1.00  0.27           C  
ATOM   1705  CE  LYS A 351      39.107  35.578  46.841  1.00  0.27           C  
ATOM   1706  NZ  LYS A 351      39.767  36.132  48.049  1.00  0.27           N  
ATOM   1707  N   ALA A 352      35.315  29.481  45.802  1.00  0.20           N  
ATOM   1708  CA  ALA A 352      35.082  28.127  46.266  1.00  0.20           C  
ATOM   1709  C   ALA A 352      34.055  27.421  45.393  1.00  0.20           C  
ATOM   1710  O   ALA A 352      33.596  26.324  45.708  1.00  0.20           O  
ATOM   1711  CB  ALA A 352      34.577  28.182  47.724  1.00  0.20           C  
ATOM   1712  N   ASP A 353      33.683  28.045  44.260  1.00  0.50           N  
ATOM   1713  CA  ASP A 353      32.574  27.600  43.449  1.00  0.50           C  
ATOM   1714  C   ASP A 353      33.082  26.740  42.306  1.00  0.50           C  
ATOM   1715  O   ASP A 353      34.244  26.795  41.902  1.00  0.50           O  
ATOM   1716  CB  ASP A 353      31.765  28.788  42.869  1.00  0.50           C  
ATOM   1717  CG  ASP A 353      31.178  29.698  43.937  1.00  0.50           C  
ATOM   1718  OD1 ASP A 353      31.393  29.496  45.155  1.00  0.50           O  
ATOM   1719  OD2 ASP A 353      30.556  30.706  43.509  1.00  0.50           O  
ATOM   1720  N   GLU A 354      32.200  25.903  41.743  1.00  0.59           N  
ATOM   1721  CA  GLU A 354      32.592  24.905  40.776  1.00  0.59           C  
ATOM   1722  C   GLU A 354      32.089  25.256  39.393  1.00  0.59           C  
ATOM   1723  O   GLU A 354      30.909  25.538  39.194  1.00  0.59           O  
ATOM   1724  CB  GLU A 354      32.002  23.570  41.254  1.00  0.59           C  
ATOM   1725  CG  GLU A 354      32.409  22.303  40.474  1.00  0.59           C  
ATOM   1726  CD  GLU A 354      31.905  21.106  41.257  1.00  0.59           C  
ATOM   1727  OE1 GLU A 354      31.142  20.269  40.713  1.00  0.59           O  
ATOM   1728  OE2 GLU A 354      32.220  21.027  42.478  1.00  0.59           O  
ATOM   1729  N   ILE A 355      32.986  25.266  38.387  1.00  0.57           N  
ATOM   1730  CA  ILE A 355      32.640  25.603  37.015  1.00  0.57           C  
ATOM   1731  C   ILE A 355      32.729  24.351  36.173  1.00  0.57           C  
ATOM   1732  O   ILE A 355      33.780  23.720  36.070  1.00  0.57           O  
ATOM   1733  CB  ILE A 355      33.556  26.661  36.398  1.00  0.57           C  
ATOM   1734  CG1 ILE A 355      33.537  27.995  37.170  1.00  0.57           C  
ATOM   1735  CG2 ILE A 355      33.173  26.926  34.923  1.00  0.57           C  
ATOM   1736  CD1 ILE A 355      32.150  28.609  37.359  1.00  0.57           C  
ATOM   1737  N   VAL A 356      31.615  23.973  35.524  1.00  0.64           N  
ATOM   1738  CA  VAL A 356      31.572  22.838  34.623  1.00  0.64           C  
ATOM   1739  C   VAL A 356      31.334  23.369  33.224  1.00  0.64           C  
ATOM   1740  O   VAL A 356      30.273  23.913  32.916  1.00  0.64           O  
ATOM   1741  CB  VAL A 356      30.486  21.841  35.012  1.00  0.64           C  
ATOM   1742  CG1 VAL A 356      30.446  20.656  34.024  1.00  0.64           C  
ATOM   1743  CG2 VAL A 356      30.773  21.334  36.441  1.00  0.64           C  
ATOM   1744  N   ILE A 357      32.343  23.234  32.336  1.00  0.55           N  
ATOM   1745  CA  ILE A 357      32.285  23.764  30.983  1.00  0.55           C  
ATOM   1746  C   ILE A 357      31.931  22.665  30.008  1.00  0.55           C  
ATOM   1747  O   ILE A 357      32.702  21.743  29.743  1.00  0.55           O  
ATOM   1748  CB  ILE A 357      33.570  24.473  30.543  1.00  0.55           C  
ATOM   1749  CG1 ILE A 357      33.852  25.643  31.516  1.00  0.55           C  
ATOM   1750  CG2 ILE A 357      33.424  24.956  29.079  1.00  0.55           C  
ATOM   1751  CD1 ILE A 357      35.131  26.439  31.231  1.00  0.55           C  
ATOM   1752  N   LEU A 358      30.724  22.763  29.430  1.00  0.52           N  
ATOM   1753  CA  LEU A 358      30.305  21.978  28.294  1.00  0.52           C  
ATOM   1754  C   LEU A 358      30.589  22.771  27.030  1.00  0.52           C  
ATOM   1755  O   LEU A 358      30.844  23.974  27.060  1.00  0.52           O  
ATOM   1756  CB  LEU A 358      28.795  21.645  28.376  1.00  0.52           C  
ATOM   1757  CG  LEU A 358      28.422  20.755  29.580  1.00  0.52           C  
ATOM   1758  CD1 LEU A 358      26.905  20.788  29.804  1.00  0.52           C  
ATOM   1759  CD2 LEU A 358      28.916  19.309  29.406  1.00  0.52           C  
ATOM   1760  N   ARG A 359      30.568  22.118  25.852  1.00  0.52           N  
ATOM   1761  CA  ARG A 359      30.534  22.843  24.594  1.00  0.52           C  
ATOM   1762  C   ARG A 359      29.192  23.569  24.453  1.00  0.52           C  
ATOM   1763  O   ARG A 359      28.175  22.924  24.705  1.00  0.52           O  
ATOM   1764  CB  ARG A 359      30.714  21.892  23.384  1.00  0.52           C  
ATOM   1765  CG  ARG A 359      32.108  21.239  23.299  1.00  0.52           C  
ATOM   1766  CD  ARG A 359      32.206  20.203  22.173  1.00  0.52           C  
ATOM   1767  NE  ARG A 359      33.626  19.706  22.151  1.00  0.52           N  
ATOM   1768  CZ  ARG A 359      34.005  18.439  21.926  1.00  0.52           C  
ATOM   1769  NH1 ARG A 359      33.126  17.452  21.787  1.00  0.52           N  
ATOM   1770  NH2 ARG A 359      35.302  18.151  21.837  1.00  0.52           N  
ATOM   1771  N   PRO A 360      29.084  24.844  24.081  1.00  0.60           N  
ATOM   1772  CA  PRO A 360      27.792  25.524  24.000  1.00  0.60           C  
ATOM   1773  C   PRO A 360      26.753  24.834  23.123  1.00  0.60           C  
ATOM   1774  O   PRO A 360      27.007  24.637  21.936  1.00  0.60           O  
ATOM   1775  CB  PRO A 360      28.171  26.916  23.469  1.00  0.60           C  
ATOM   1776  CG  PRO A 360      29.545  27.172  24.095  1.00  0.60           C  
ATOM   1777  CD  PRO A 360      30.202  25.791  24.052  1.00  0.60           C  
ATOM   1778  N   GLY A 361      25.575  24.471  23.678  1.00  0.55           N  
ATOM   1779  CA  GLY A 361      24.526  23.802  22.919  1.00  0.55           C  
ATOM   1780  C   GLY A 361      24.522  22.302  23.049  1.00  0.55           C  
ATOM   1781  O   GLY A 361      23.680  21.635  22.451  1.00  0.55           O  
ATOM   1782  N   THR A 362      25.436  21.700  23.841  1.00  0.58           N  
ATOM   1783  CA  THR A 362      25.443  20.250  24.061  1.00  0.58           C  
ATOM   1784  C   THR A 362      24.794  19.866  25.375  1.00  0.58           C  
ATOM   1785  O   THR A 362      24.781  18.700  25.771  1.00  0.58           O  
ATOM   1786  CB  THR A 362      26.803  19.559  23.947  1.00  0.58           C  
ATOM   1787  OG1 THR A 362      27.727  19.903  24.974  1.00  0.58           O  
ATOM   1788  CG2 THR A 362      27.442  19.959  22.611  1.00  0.58           C  
ATOM   1789  N   ASP A 363      24.175  20.842  26.058  1.00  0.56           N  
ATOM   1790  CA  ASP A 363      23.569  20.767  27.369  1.00  0.56           C  
ATOM   1791  C   ASP A 363      22.485  19.690  27.487  1.00  0.56           C  
ATOM   1792  O   ASP A 363      22.438  18.924  28.448  1.00  0.56           O  
ATOM   1793  CB  ASP A 363      23.020  22.175  27.722  1.00  0.56           C  
ATOM   1794  CG  ASP A 363      24.080  23.241  27.452  1.00  0.56           C  
ATOM   1795  OD1 ASP A 363      24.703  23.711  28.432  1.00  0.56           O  
ATOM   1796  OD2 ASP A 363      24.286  23.572  26.250  1.00  0.56           O  
ATOM   1797  N   THR A 364      21.623  19.538  26.459  1.00  0.51           N  
ATOM   1798  CA  THR A 364      20.637  18.457  26.357  1.00  0.51           C  
ATOM   1799  C   THR A 364      21.263  17.070  26.355  1.00  0.51           C  
ATOM   1800  O   THR A 364      20.792  16.151  27.020  1.00  0.51           O  
ATOM   1801  CB  THR A 364      19.770  18.576  25.107  1.00  0.51           C  
ATOM   1802  OG1 THR A 364      19.148  19.850  25.089  1.00  0.51           O  
ATOM   1803  CG2 THR A 364      18.638  17.538  25.089  1.00  0.51           C  
ATOM   1804  N   ALA A 365      22.385  16.882  25.630  1.00  0.60           N  
ATOM   1805  CA  ALA A 365      23.131  15.636  25.601  1.00  0.60           C  
ATOM   1806  C   ALA A 365      23.744  15.276  26.954  1.00  0.60           C  
ATOM   1807  O   ALA A 365      23.734  14.115  27.369  1.00  0.60           O  
ATOM   1808  CB  ALA A 365      24.219  15.698  24.510  1.00  0.60           C  
ATOM   1809  N   PHE A 366      24.255  16.288  27.690  1.00  0.58           N  
ATOM   1810  CA  PHE A 366      24.689  16.161  29.074  1.00  0.58           C  
ATOM   1811  C   PHE A 366      23.550  15.736  30.006  1.00  0.58           C  
ATOM   1812  O   PHE A 366      23.695  14.782  30.766  1.00  0.58           O  
ATOM   1813  CB  PHE A 366      25.329  17.512  29.518  1.00  0.58           C  
ATOM   1814  CG  PHE A 366      25.597  17.613  31.000  1.00  0.58           C  
ATOM   1815  CD1 PHE A 366      24.718  18.347  31.816  1.00  0.58           C  
ATOM   1816  CD2 PHE A 366      26.690  16.961  31.589  1.00  0.58           C  
ATOM   1817  CE1 PHE A 366      24.925  18.425  33.198  1.00  0.58           C  
ATOM   1818  CE2 PHE A 366      26.905  17.043  32.972  1.00  0.58           C  
ATOM   1819  CZ  PHE A 366      26.022  17.776  33.776  1.00  0.58           C  
ATOM   1820  N   LEU A 367      22.365  16.380  29.922  1.00  0.53           N  
ATOM   1821  CA  LEU A 367      21.201  16.026  30.725  1.00  0.53           C  
ATOM   1822  C   LEU A 367      20.718  14.603  30.489  1.00  0.53           C  
ATOM   1823  O   LEU A 367      20.430  13.870  31.432  1.00  0.53           O  
ATOM   1824  CB  LEU A 367      20.025  17.003  30.479  1.00  0.53           C  
ATOM   1825  CG  LEU A 367      20.260  18.434  31.007  1.00  0.53           C  
ATOM   1826  CD1 LEU A 367      19.137  19.365  30.527  1.00  0.53           C  
ATOM   1827  CD2 LEU A 367      20.367  18.479  32.540  1.00  0.53           C  
ATOM   1828  N   LEU A 368      20.693  14.151  29.221  1.00  0.47           N  
ATOM   1829  CA  LEU A 368      20.455  12.763  28.861  1.00  0.47           C  
ATOM   1830  C   LEU A 368      21.501  11.801  29.426  1.00  0.47           C  
ATOM   1831  O   LEU A 368      21.191  10.685  29.831  1.00  0.47           O  
ATOM   1832  CB  LEU A 368      20.390  12.610  27.323  1.00  0.47           C  
ATOM   1833  CG  LEU A 368      19.136  13.234  26.679  1.00  0.47           C  
ATOM   1834  CD1 LEU A 368      19.317  13.366  25.160  1.00  0.47           C  
ATOM   1835  CD2 LEU A 368      17.880  12.406  26.988  1.00  0.47           C  
ATOM   1836  N   GLY A 369      22.790  12.199  29.500  1.00  0.61           N  
ATOM   1837  CA  GLY A 369      23.821  11.376  30.133  1.00  0.61           C  
ATOM   1838  C   GLY A 369      23.650  11.212  31.621  1.00  0.61           C  
ATOM   1839  O   GLY A 369      23.773  10.104  32.139  1.00  0.61           O  
ATOM   1840  N   VAL A 370      23.299  12.304  32.326  1.00  0.52           N  
ATOM   1841  CA  VAL A 370      22.939  12.292  33.739  1.00  0.52           C  
ATOM   1842  C   VAL A 370      21.685  11.459  33.998  1.00  0.52           C  
ATOM   1843  O   VAL A 370      21.640  10.632  34.908  1.00  0.52           O  
ATOM   1844  CB  VAL A 370      22.750  13.720  34.257  1.00  0.52           C  
ATOM   1845  CG1 VAL A 370      22.294  13.734  35.732  1.00  0.52           C  
ATOM   1846  CG2 VAL A 370      24.086  14.482  34.132  1.00  0.52           C  
ATOM   1847  N   ALA A 371      20.639  11.607  33.156  1.00  0.53           N  
ATOM   1848  CA  ALA A 371      19.419  10.825  33.237  1.00  0.53           C  
ATOM   1849  C   ALA A 371      19.640   9.326  33.069  1.00  0.53           C  
ATOM   1850  O   ALA A 371      19.151   8.524  33.865  1.00  0.53           O  
ATOM   1851  CB  ALA A 371      18.419  11.322  32.177  1.00  0.53           C  
ATOM   1852  N   ARG A 372      20.462   8.912  32.079  1.00  0.49           N  
ATOM   1853  CA  ARG A 372      20.859   7.525  31.908  1.00  0.49           C  
ATOM   1854  C   ARG A 372      21.592   6.958  33.114  1.00  0.49           C  
ATOM   1855  O   ARG A 372      21.314   5.834  33.522  1.00  0.49           O  
ATOM   1856  CB  ARG A 372      21.742   7.316  30.652  1.00  0.49           C  
ATOM   1857  CG  ARG A 372      20.955   7.422  29.331  1.00  0.49           C  
ATOM   1858  CD  ARG A 372      21.734   6.984  28.084  1.00  0.49           C  
ATOM   1859  NE  ARG A 372      22.963   7.841  27.951  1.00  0.49           N  
ATOM   1860  CZ  ARG A 372      23.005   8.973  27.237  1.00  0.49           C  
ATOM   1861  NH1 ARG A 372      24.163   9.619  27.101  1.00  0.49           N  
ATOM   1862  NH2 ARG A 372      21.918   9.473  26.664  1.00  0.49           N  
ATOM   1863  N   GLU A 373      22.512   7.723  33.740  1.00  0.47           N  
ATOM   1864  CA  GLU A 373      23.183   7.295  34.958  1.00  0.47           C  
ATOM   1865  C   GLU A 373      22.238   7.054  36.136  1.00  0.47           C  
ATOM   1866  O   GLU A 373      22.326   6.043  36.836  1.00  0.47           O  
ATOM   1867  CB  GLU A 373      24.275   8.307  35.378  1.00  0.47           C  
ATOM   1868  CG  GLU A 373      25.064   7.820  36.616  1.00  0.47           C  
ATOM   1869  CD  GLU A 373      26.293   8.644  36.965  1.00  0.47           C  
ATOM   1870  OE1 GLU A 373      26.665   9.578  36.225  1.00  0.47           O  
ATOM   1871  OE2 GLU A 373      26.918   8.257  37.994  1.00  0.47           O  
ATOM   1872  N   LEU A 374      21.261   7.956  36.359  1.00  0.51           N  
ATOM   1873  CA  LEU A 374      20.234   7.768  37.371  1.00  0.51           C  
ATOM   1874  C   LEU A 374      19.343   6.555  37.116  1.00  0.51           C  
ATOM   1875  O   LEU A 374      19.000   5.817  38.040  1.00  0.51           O  
ATOM   1876  CB  LEU A 374      19.331   9.018  37.516  1.00  0.51           C  
ATOM   1877  CG  LEU A 374      20.058  10.309  37.950  1.00  0.51           C  
ATOM   1878  CD1 LEU A 374      19.064  11.478  37.995  1.00  0.51           C  
ATOM   1879  CD2 LEU A 374      20.770  10.175  39.304  1.00  0.51           C  
ATOM   1880  N   ILE A 375      18.944   6.313  35.850  1.00  0.43           N  
ATOM   1881  CA  ILE A 375      18.169   5.141  35.458  1.00  0.43           C  
ATOM   1882  C   ILE A 375      18.922   3.826  35.643  1.00  0.43           C  
ATOM   1883  O   ILE A 375      18.404   2.893  36.260  1.00  0.43           O  
ATOM   1884  CB  ILE A 375      17.644   5.287  34.026  1.00  0.43           C  
ATOM   1885  CG1 ILE A 375      16.611   6.440  33.969  1.00  0.43           C  
ATOM   1886  CG2 ILE A 375      17.006   3.969  33.519  1.00  0.43           C  
ATOM   1887  CD1 ILE A 375      16.241   6.865  32.542  1.00  0.43           C  
ATOM   1888  N   THR A 376      20.179   3.718  35.160  1.00  0.45           N  
ATOM   1889  CA  THR A 376      20.963   2.479  35.227  1.00  0.45           C  
ATOM   1890  C   THR A 376      21.377   2.084  36.626  1.00  0.45           C  
ATOM   1891  O   THR A 376      21.375   0.905  36.974  1.00  0.45           O  
ATOM   1892  CB  THR A 376      22.189   2.433  34.321  1.00  0.45           C  
ATOM   1893  OG1 THR A 376      23.089   3.501  34.576  1.00  0.45           O  
ATOM   1894  CG2 THR A 376      21.734   2.548  32.858  1.00  0.45           C  
ATOM   1895  N   LYS A 377      21.707   3.064  37.487  1.00  0.47           N  
ATOM   1896  CA  LYS A 377      22.135   2.792  38.846  1.00  0.47           C  
ATOM   1897  C   LYS A 377      20.968   2.773  39.825  1.00  0.47           C  
ATOM   1898  O   LYS A 377      21.167   2.601  41.024  1.00  0.47           O  
ATOM   1899  CB  LYS A 377      23.165   3.857  39.302  1.00  0.47           C  
ATOM   1900  CG  LYS A 377      24.461   3.833  38.475  1.00  0.47           C  
ATOM   1901  CD  LYS A 377      25.484   4.878  38.952  1.00  0.47           C  
ATOM   1902  CE  LYS A 377      26.791   4.829  38.154  1.00  0.47           C  
ATOM   1903  NZ  LYS A 377      27.709   5.896  38.592  1.00  0.47           N  
ATOM   1904  N   LYS A 378      19.720   2.918  39.322  1.00  0.50           N  
ATOM   1905  CA  LYS A 378      18.479   2.853  40.085  1.00  0.50           C  
ATOM   1906  C   LYS A 378      18.341   3.945  41.142  1.00  0.50           C  
ATOM   1907  O   LYS A 378      17.832   3.723  42.237  1.00  0.50           O  
ATOM   1908  CB  LYS A 378      18.222   1.451  40.705  1.00  0.50           C  
ATOM   1909  CG  LYS A 378      18.181   0.310  39.676  1.00  0.50           C  
ATOM   1910  CD  LYS A 378      18.005  -1.059  40.355  1.00  0.50           C  
ATOM   1911  CE  LYS A 378      17.986  -2.223  39.361  1.00  0.50           C  
ATOM   1912  NZ  LYS A 378      17.911  -3.512  40.087  1.00  0.50           N  
ATOM   1913  N   LEU A 379      18.756   5.177  40.799  1.00  0.55           N  
ATOM   1914  CA  LEU A 379      18.763   6.309  41.709  1.00  0.55           C  
ATOM   1915  C   LEU A 379      17.616   7.257  41.412  1.00  0.55           C  
ATOM   1916  O   LEU A 379      17.433   8.278  42.071  1.00  0.55           O  
ATOM   1917  CB  LEU A 379      20.086   7.099  41.550  1.00  0.55           C  
ATOM   1918  CG  LEU A 379      21.360   6.301  41.896  1.00  0.55           C  
ATOM   1919  CD1 LEU A 379      22.609   7.101  41.495  1.00  0.55           C  
ATOM   1920  CD2 LEU A 379      21.417   5.922  43.384  1.00  0.55           C  
ATOM   1921  N   TYR A 380      16.800   6.950  40.387  1.00  0.46           N  
ATOM   1922  CA  TYR A 380      15.601   7.703  40.084  1.00  0.46           C  
ATOM   1923  C   TYR A 380      14.484   7.520  41.114  1.00  0.46           C  
ATOM   1924  O   TYR A 380      14.219   6.421  41.599  1.00  0.46           O  
ATOM   1925  CB  TYR A 380      15.101   7.453  38.629  1.00  0.46           C  
ATOM   1926  CG  TYR A 380      14.551   6.064  38.410  1.00  0.46           C  
ATOM   1927  CD1 TYR A 380      15.400   4.987  38.116  1.00  0.46           C  
ATOM   1928  CD2 TYR A 380      13.165   5.838  38.476  1.00  0.46           C  
ATOM   1929  CE1 TYR A 380      14.877   3.710  37.868  1.00  0.46           C  
ATOM   1930  CE2 TYR A 380      12.638   4.559  38.247  1.00  0.46           C  
ATOM   1931  CZ  TYR A 380      13.497   3.499  37.933  1.00  0.46           C  
ATOM   1932  OH  TYR A 380      12.987   2.222  37.621  1.00  0.46           O  
ATOM   1933  N   ASP A 381      13.763   8.610  41.440  1.00  0.44           N  
ATOM   1934  CA  ASP A 381      12.550   8.557  42.225  1.00  0.44           C  
ATOM   1935  C   ASP A 381      11.432   7.876  41.428  1.00  0.44           C  
ATOM   1936  O   ASP A 381      10.950   8.396  40.421  1.00  0.44           O  
ATOM   1937  CB  ASP A 381      12.205  10.006  42.655  1.00  0.44           C  
ATOM   1938  CG  ASP A 381      11.089  10.085  43.682  1.00  0.44           C  
ATOM   1939  OD1 ASP A 381      10.261   9.143  43.753  1.00  0.44           O  
ATOM   1940  OD2 ASP A 381      11.024  11.139  44.359  1.00  0.44           O  
ATOM   1941  N   ARG A 382      11.030   6.656  41.833  1.00  0.46           N  
ATOM   1942  CA  ARG A 382       9.929   5.939  41.224  1.00  0.46           C  
ATOM   1943  C   ARG A 382       8.559   6.488  41.613  1.00  0.46           C  
ATOM   1944  O   ARG A 382       7.643   6.573  40.794  1.00  0.46           O  
ATOM   1945  CB  ARG A 382      10.021   4.428  41.527  1.00  0.46           C  
ATOM   1946  CG  ARG A 382       9.033   3.592  40.686  1.00  0.46           C  
ATOM   1947  CD  ARG A 382       9.201   2.081  40.839  1.00  0.46           C  
ATOM   1948  NE  ARG A 382      10.505   1.732  40.185  1.00  0.46           N  
ATOM   1949  CZ  ARG A 382      11.134   0.561  40.330  1.00  0.46           C  
ATOM   1950  NH1 ARG A 382      12.291   0.367  39.704  1.00  0.46           N  
ATOM   1951  NH2 ARG A 382      10.625  -0.414  41.076  1.00  0.46           N  
ATOM   1952  N   ASP A 383       8.397   6.882  42.881  1.00  0.36           N  
ATOM   1953  CA  ASP A 383       7.143   7.309  43.457  1.00  0.36           C  
ATOM   1954  C   ASP A 383       6.736   8.697  42.956  1.00  0.36           C  
ATOM   1955  O   ASP A 383       5.565   8.981  42.701  1.00  0.36           O  
ATOM   1956  CB  ASP A 383       7.240   7.213  45.000  1.00  0.36           C  
ATOM   1957  CG  ASP A 383       7.382   5.765  45.470  1.00  0.36           C  
ATOM   1958  OD1 ASP A 383       7.380   4.827  44.628  1.00  0.36           O  
ATOM   1959  OD2 ASP A 383       7.485   5.586  46.710  1.00  0.36           O  
ATOM   1960  N   ALA A 384       7.705   9.605  42.726  1.00  0.38           N  
ATOM   1961  CA  ALA A 384       7.455  10.847  42.020  1.00  0.38           C  
ATOM   1962  C   ALA A 384       7.043  10.675  40.555  1.00  0.38           C  
ATOM   1963  O   ALA A 384       6.186  11.395  40.038  1.00  0.38           O  
ATOM   1964  CB  ALA A 384       8.694  11.756  42.087  1.00  0.38           C  
ATOM   1965  N   VAL A 385       7.646   9.720  39.814  1.00  0.30           N  
ATOM   1966  CA  VAL A 385       7.402   9.595  38.380  1.00  0.30           C  
ATOM   1967  C   VAL A 385       6.094   8.919  38.011  1.00  0.30           C  
ATOM   1968  O   VAL A 385       5.642   9.059  36.879  1.00  0.30           O  
ATOM   1969  CB  VAL A 385       8.531   8.958  37.581  1.00  0.30           C  
ATOM   1970  CG1 VAL A 385       9.809   9.807  37.731  1.00  0.30           C  
ATOM   1971  CG2 VAL A 385       8.766   7.506  38.021  1.00  0.30           C  
ATOM   1972  N   ILE A 386       5.403   8.231  38.946  1.00  0.23           N  
ATOM   1973  CA  ILE A 386       4.061   7.701  38.692  1.00  0.23           C  
ATOM   1974  C   ILE A 386       2.997   8.794  38.679  1.00  0.23           C  
ATOM   1975  O   ILE A 386       1.862   8.572  38.267  1.00  0.23           O  
ATOM   1976  CB  ILE A 386       3.633   6.584  39.644  1.00  0.23           C  
ATOM   1977  CG1 ILE A 386       3.612   7.030  41.121  1.00  0.23           C  
ATOM   1978  CG2 ILE A 386       4.566   5.373  39.431  1.00  0.23           C  
ATOM   1979  CD1 ILE A 386       2.894   6.046  42.052  1.00  0.23           C  
ATOM   1980  N   GLN A 387       3.353  10.021  39.117  1.00  0.22           N  
ATOM   1981  CA  GLN A 387       2.517  11.202  38.995  1.00  0.22           C  
ATOM   1982  C   GLN A 387       2.919  12.034  37.775  1.00  0.22           C  
ATOM   1983  O   GLN A 387       2.417  13.133  37.550  1.00  0.22           O  
ATOM   1984  CB  GLN A 387       2.625  12.064  40.278  1.00  0.22           C  
ATOM   1985  CG  GLN A 387       2.274  11.304  41.582  1.00  0.22           C  
ATOM   1986  CD  GLN A 387       0.830  10.797  41.579  1.00  0.22           C  
ATOM   1987  OE1 GLN A 387      -0.127  11.569  41.536  1.00  0.22           O  
ATOM   1988  NE2 GLN A 387       0.649   9.458  41.645  1.00  0.22           N  
ATOM   1989  N   ARG A 388       3.830  11.508  36.929  1.00  0.21           N  
ATOM   1990  CA  ARG A 388       4.133  12.040  35.613  1.00  0.21           C  
ATOM   1991  C   ARG A 388       3.492  11.134  34.569  1.00  0.21           C  
ATOM   1992  O   ARG A 388       3.106  10.004  34.854  1.00  0.21           O  
ATOM   1993  CB  ARG A 388       5.658  12.075  35.311  1.00  0.21           C  
ATOM   1994  CG  ARG A 388       6.505  12.933  36.271  1.00  0.21           C  
ATOM   1995  CD  ARG A 388       7.992  12.877  35.902  1.00  0.21           C  
ATOM   1996  NE  ARG A 388       8.754  13.588  36.979  1.00  0.21           N  
ATOM   1997  CZ  ARG A 388      10.092  13.644  37.043  1.00  0.21           C  
ATOM   1998  NH1 ARG A 388      10.678  14.256  38.070  1.00  0.21           N  
ATOM   1999  NH2 ARG A 388      10.856  13.092  36.105  1.00  0.21           N  
ATOM   2000  N   THR A 389       3.383  11.596  33.309  1.00  0.16           N  
ATOM   2001  CA  THR A 389       3.012  10.740  32.184  1.00  0.16           C  
ATOM   2002  C   THR A 389       4.239  10.498  31.324  1.00  0.16           C  
ATOM   2003  O   THR A 389       5.261  11.170  31.460  1.00  0.16           O  
ATOM   2004  CB  THR A 389       1.807  11.257  31.390  1.00  0.16           C  
ATOM   2005  OG1 THR A 389       1.385  10.398  30.345  1.00  0.16           O  
ATOM   2006  CG2 THR A 389       2.013  12.665  30.821  1.00  0.16           C  
ATOM   2007  N   ASP A 390       4.174   9.454  30.474  1.00  0.23           N  
ATOM   2008  CA  ASP A 390       5.065   9.194  29.355  1.00  0.23           C  
ATOM   2009  C   ASP A 390       6.516   8.847  29.668  1.00  0.23           C  
ATOM   2010  O   ASP A 390       7.347   8.668  28.776  1.00  0.23           O  
ATOM   2011  CB  ASP A 390       4.889  10.300  28.297  1.00  0.23           C  
ATOM   2012  CG  ASP A 390       3.465  10.160  27.800  1.00  0.23           C  
ATOM   2013  OD1 ASP A 390       3.221   9.257  26.970  1.00  0.23           O  
ATOM   2014  OD2 ASP A 390       2.596  10.908  28.299  1.00  0.23           O  
ATOM   2015  N   LEU A 391       6.848   8.604  30.952  1.00  0.44           N  
ATOM   2016  CA  LEU A 391       8.158   8.095  31.325  1.00  0.44           C  
ATOM   2017  C   LEU A 391       8.512   6.732  30.717  1.00  0.44           C  
ATOM   2018  O   LEU A 391       9.639   6.624  30.236  1.00  0.44           O  
ATOM   2019  CB  LEU A 391       8.414   8.104  32.856  1.00  0.44           C  
ATOM   2020  CG  LEU A 391       9.862   7.707  33.237  1.00  0.44           C  
ATOM   2021  CD1 LEU A 391      10.903   8.722  32.740  1.00  0.44           C  
ATOM   2022  CD2 LEU A 391      10.028   7.503  34.740  1.00  0.44           C  
ATOM   2023  N   PRO A 392       7.686   5.678  30.623  1.00  0.32           N  
ATOM   2024  CA  PRO A 392       8.061   4.451  29.918  1.00  0.32           C  
ATOM   2025  C   PRO A 392       8.482   4.645  28.472  1.00  0.32           C  
ATOM   2026  O   PRO A 392       9.382   3.950  28.014  1.00  0.32           O  
ATOM   2027  CB  PRO A 392       6.818   3.558  30.046  1.00  0.32           C  
ATOM   2028  CG  PRO A 392       6.217   3.978  31.389  1.00  0.32           C  
ATOM   2029  CD  PRO A 392       6.464   5.488  31.414  1.00  0.32           C  
ATOM   2030  N   LEU A 393       7.854   5.577  27.729  1.00  0.28           N  
ATOM   2031  CA  LEU A 393       8.272   5.931  26.384  1.00  0.28           C  
ATOM   2032  C   LEU A 393       9.612   6.654  26.343  1.00  0.28           C  
ATOM   2033  O   LEU A 393      10.466   6.344  25.514  1.00  0.28           O  
ATOM   2034  CB  LEU A 393       7.178   6.768  25.682  1.00  0.28           C  
ATOM   2035  CG  LEU A 393       5.879   5.981  25.402  1.00  0.28           C  
ATOM   2036  CD1 LEU A 393       4.780   6.930  24.909  1.00  0.28           C  
ATOM   2037  CD2 LEU A 393       6.087   4.850  24.381  1.00  0.28           C  
ATOM   2038  N   LEU A 394       9.853   7.607  27.266  1.00  0.31           N  
ATOM   2039  CA  LEU A 394      11.143   8.269  27.413  1.00  0.31           C  
ATOM   2040  C   LEU A 394      12.278   7.325  27.799  1.00  0.31           C  
ATOM   2041  O   LEU A 394      13.343   7.357  27.194  1.00  0.31           O  
ATOM   2042  CB  LEU A 394      11.060   9.418  28.446  1.00  0.31           C  
ATOM   2043  CG  LEU A 394      10.136  10.583  28.032  1.00  0.31           C  
ATOM   2044  CD1 LEU A 394       9.946  11.559  29.203  1.00  0.31           C  
ATOM   2045  CD2 LEU A 394      10.673  11.336  26.805  1.00  0.31           C  
ATOM   2046  N   VAL A 395      12.048   6.398  28.757  1.00  0.36           N  
ATOM   2047  CA  VAL A 395      13.038   5.417  29.205  1.00  0.36           C  
ATOM   2048  C   VAL A 395      13.541   4.532  28.079  1.00  0.36           C  
ATOM   2049  O   VAL A 395      14.732   4.249  27.999  1.00  0.36           O  
ATOM   2050  CB  VAL A 395      12.517   4.568  30.368  1.00  0.36           C  
ATOM   2051  CG1 VAL A 395      13.447   3.381  30.702  1.00  0.36           C  
ATOM   2052  CG2 VAL A 395      12.418   5.479  31.603  1.00  0.36           C  
ATOM   2053  N   ARG A 396      12.663   4.119  27.143  1.00  0.28           N  
ATOM   2054  CA  ARG A 396      13.065   3.413  25.935  1.00  0.28           C  
ATOM   2055  C   ARG A 396      14.032   4.198  25.054  1.00  0.28           C  
ATOM   2056  O   ARG A 396      15.044   3.683  24.586  1.00  0.28           O  
ATOM   2057  CB  ARG A 396      11.813   3.067  25.100  1.00  0.28           C  
ATOM   2058  CG  ARG A 396      10.949   1.992  25.775  1.00  0.28           C  
ATOM   2059  CD  ARG A 396       9.727   1.611  24.942  1.00  0.28           C  
ATOM   2060  NE  ARG A 396       9.215   0.342  25.534  1.00  0.28           N  
ATOM   2061  CZ  ARG A 396       7.945  -0.063  25.527  1.00  0.28           C  
ATOM   2062  NH1 ARG A 396       7.612  -1.146  26.223  1.00  0.28           N  
ATOM   2063  NH2 ARG A 396       7.023   0.569  24.809  1.00  0.28           N  
ATOM   2064  N   LEU A 397      13.779   5.505  24.853  1.00  0.31           N  
ATOM   2065  CA  LEU A 397      14.696   6.388  24.154  1.00  0.31           C  
ATOM   2066  C   LEU A 397      16.034   6.559  24.876  1.00  0.31           C  
ATOM   2067  O   LEU A 397      17.091   6.536  24.246  1.00  0.31           O  
ATOM   2068  CB  LEU A 397      14.049   7.774  23.908  1.00  0.31           C  
ATOM   2069  CG  LEU A 397      12.765   7.745  23.050  1.00  0.31           C  
ATOM   2070  CD1 LEU A 397      12.095   9.128  23.059  1.00  0.31           C  
ATOM   2071  CD2 LEU A 397      13.037   7.290  21.607  1.00  0.31           C  
ATOM   2072  N   ASP A 398      16.026   6.699  26.220  1.00  0.34           N  
ATOM   2073  CA  ASP A 398      17.228   6.718  27.041  1.00  0.34           C  
ATOM   2074  C   ASP A 398      18.049   5.425  26.992  1.00  0.34           C  
ATOM   2075  O   ASP A 398      19.278   5.460  26.923  1.00  0.34           O  
ATOM   2076  CB  ASP A 398      16.884   7.018  28.524  1.00  0.34           C  
ATOM   2077  CG  ASP A 398      16.611   8.496  28.731  1.00  0.34           C  
ATOM   2078  OD1 ASP A 398      17.516   9.298  28.371  1.00  0.34           O  
ATOM   2079  OD2 ASP A 398      15.542   8.826  29.305  1.00  0.34           O  
ATOM   2080  N   THR A 399      17.410   4.238  27.042  1.00  0.38           N  
ATOM   2081  CA  THR A 399      18.110   2.955  26.969  1.00  0.38           C  
ATOM   2082  C   THR A 399      18.565   2.576  25.574  1.00  0.38           C  
ATOM   2083  O   THR A 399      19.563   1.871  25.429  1.00  0.38           O  
ATOM   2084  CB  THR A 399      17.323   1.767  27.525  1.00  0.38           C  
ATOM   2085  OG1 THR A 399      16.049   1.647  26.910  1.00  0.38           O  
ATOM   2086  CG2 THR A 399      17.091   1.979  29.029  1.00  0.38           C  
ATOM   2087  N   GLY A 400      17.861   3.035  24.520  1.00  0.41           N  
ATOM   2088  CA  GLY A 400      18.134   2.643  23.140  1.00  0.41           C  
ATOM   2089  C   GLY A 400      17.324   1.451  22.691  1.00  0.41           C  
ATOM   2090  O   GLY A 400      17.842   0.592  21.980  1.00  0.41           O  
ATOM   2091  N   GLU A 401      16.051   1.382  23.123  1.00  0.35           N  
ATOM   2092  CA  GLU A 401      15.075   0.374  22.742  1.00  0.35           C  
ATOM   2093  C   GLU A 401      14.239   0.869  21.527  1.00  0.35           C  
ATOM   2094  O   GLU A 401      13.564   1.931  21.647  1.00  0.35           O  
ATOM   2095  CB  GLU A 401      14.129   0.085  23.948  1.00  0.35           C  
ATOM   2096  CG  GLU A 401      13.119  -1.087  23.770  1.00  0.35           C  
ATOM   2097  CD  GLU A 401      12.209  -1.285  24.984  1.00  0.35           C  
ATOM   2098  OE1 GLU A 401      12.713  -1.241  26.136  1.00  0.35           O  
ATOM   2099  OE2 GLU A 401      10.970  -1.460  24.804  1.00  0.35           O  
ATOM   2100  OXT GLU A 401      14.266   0.184  20.466  1.00  0.35           O  
TER    2101      GLU A 401                                                      
END   
